# Supplementary material for: Structural and regulatory insights into the glideosome-associated connector from Toxoplasma gondii
Source: eLife. 2023 Apr 4;12:e86049. doi: 10.7554/eLife.86049 (PMC10125020; doi:10.7554/eLife.86049)
Supplement: Figure 1—source data 1. — wwPDB X-ray structure validation; MTZ file for TgGAC X-ray diffraction data and final refined PDB file for TgGAC from X-ray diffraction. [file elife-86049-fig1-data1.zip]

Archive with 433 entries (425 files):
- Figure 1-source data 1/
- Figure 1-source data 1/NOE assignment and NMR structure/
- __MACOSX/Figure 1-source data 1/._NOE assignment and NMR structure
- Figure 1-source data 1/.DS_Store
- __MACOSX/Figure 1-source data 1/._.DS_Store
- Figure 1-source data 1/NOE assignment and NMR structure/struct_calc.json
- __MACOSX/Figure 1-source data 1/NOE assignment and NMR structure/._struct_calc.json
- Figure 1-source data 1/NOE assignment and NMR structure/peak_picking_plot.jpg
- __MACOSX/Figure 1-source data 1/NOE assignment and NMR structure/._peak_picking_plot.jpg
- Figure 1-source data 1/NOE assignment and NMR structure/shift_assignment/
- __MACOSX/Figure 1-source data 1/NOE assignment and NMR structure/._shift_assignment
- Figure 1-source data 1/NOE assignment and NMR structure/peak_lists/
- __MACOSX/Figure 1-source data 1/NOE assignment and NMR structure/._peak_lists
- Figure 1-source data 1/NOE assignment and NMR structure/structure_calculation/
- __MACOSX/Figure 1-source data 1/NOE assignment and NMR structure/._structure_calculation
- Figure 1-source data 1/NOE assignment and NMR structure/app_peak_picking.json
- __MACOSX/Figure 1-source data 1/NOE assignment and NMR structure/._app_peak_picking.json
- Figure 1-source data 1/NOE assignment and NMR structure/app_csa.json
- __MACOSX/Figure 1-source data 1/NOE assignment and NMR structure/._app_csa.json
- Figure 1-source data 1/NOE assignment and NMR structure/shift_assignment/flya_plot.jpg
- __MACOSX/Figure 1-source data 1/NOE assignment and NMR structure/shift_assignment/._flya_plot.jpg
- Figure 1-source data 1/NOE assignment and NMR structure/shift_assignment/CcoNH_ccconh_@FLYA_asn.list
- __MACOSX/Figure 1-source data 1/NOE assignment and NMR structure/shift_assignment/._CcoNH_ccconh_@FLYA_asn.list
- Figure 1-source data 1/NOE assignment and NMR structure/shift_assignment/flya.tab
- __MACOSX/Figure 1-source data 1/NOE assignment and NMR structure/shift_assignment/._flya.tab
- Figure 1-source data 1/NOE assignment and NMR structure/shift_assignment/N15HSQC_hsqc_@FLYA_asn.peaks
- __MACOSX/Figure 1-source data 1/NOE assignment and NMR structure/shift_assignment/._N15HSQC_hsqc_@FLYA_asn.peaks
- Figure 1-source data 1/NOE assignment and NMR structure/shift_assignment/HNCO_hnco_@FLYA_asn.list
- __MACOSX/Figure 1-source data 1/NOE assignment and NMR structure/shift_assignment/._HNCO_hnco_@FLYA_asn.list
- Figure 1-source data 1/NOE assignment and NMR structure/shift_assignment/HNcaCO_hncaco_@FLYA_asn.peaks
- __MACOSX/Figure 1-source data 1/NOE assignment and NMR structure/shift_assignment/._HNcaCO_hncaco_@FLYA_asn.peaks
- Figure 1-source data 1/NOE assignment and NMR structure/shift_assignment/N15NOESY_nnoesy_@FLYA_asn.peaks
- __MACOSX/Figure 1-source data 1/NOE assignment and NMR structure/shift_assignment/._N15NOESY_nnoesy_@FLYA_asn.peaks
- Figure 1-source data 1/NOE assignment and NMR structure/shift_assignment/shifts-strong.prot
- __MACOSX/Figure 1-source data 1/NOE assignment and NMR structure/shift_assignment/._shifts-strong.prot
- Figure 1-source data 1/NOE assignment and NMR structure/shift_assignment/shifts.prot
- __MACOSX/Figure 1-source data 1/NOE assignment and NMR structure/shift_assignment/._shifts.prot
- Figure 1-source data 1/NOE assignment and NMR structure/shift_assignment/CBCANH_hncacb_@FLYA_asn.peaks
- __MACOSX/Figure 1-source data 1/NOE assignment and NMR structure/shift_assignment/._CBCANH_hncacb_@FLYA_asn.peaks
- Figure 1-source data 1/NOE assignment and NMR structure/shift_assignment/C13NOESY_cnoesy_@FLYA_asn.list
- __MACOSX/Figure 1-source data 1/NOE assignment and NMR structure/shift_assignment/._C13NOESY_cnoesy_@FLYA_asn.list
- Figure 1-source data 1/NOE assignment and NMR structure/shift_assignment/flya.txt
- __MACOSX/Figure 1-source data 1/NOE assignment and NMR structure/shift_assignment/._flya.txt
- Figure 1-source data 1/NOE assignment and NMR structure/shift_assignment/N15NOESY_nnoesy_@FLYA_asn.list
- __MACOSX/Figure 1-source data 1/NOE assignment and NMR structure/shift_assignment/._N15NOESY_nnoesy_@FLYA_asn.list
- Figure 1-source data 1/NOE assignment and NMR structure/shift_assignment/CcoNH_ccconh_@FLYA_asn.peaks
- __MACOSX/Figure 1-source data 1/NOE assignment and NMR structure/shift_assignment/._CcoNH_ccconh_@FLYA_asn.peaks
- Figure 1-source data 1/NOE assignment and NMR structure/shift_assignment/HCcoNH_hccconh_@FLYA_asn.peaks
- __MACOSX/Figure 1-source data 1/NOE assignment and NMR structure/shift_assignment/._HCcoNH_hccconh_@FLYA_asn.peaks
- Figure 1-source data 1/NOE assignment and NMR structure/shift_assignment/CBCANH_hncacb_@FLYA_asn.list
- __MACOSX/Figure 1-source data 1/NOE assignment and NMR structure/shift_assignment/._CBCANH_hncacb_@FLYA_asn.list
- Figure 1-source data 1/NOE assignment and NMR structure/shift_assignment/CBCAcoNH_hncocacb_@FLYA_asn.peaks
- __MACOSX/Figure 1-source data 1/NOE assignment and NMR structure/shift_assignment/._CBCAcoNH_hncocacb_@FLYA_asn.peaks
- Figure 1-source data 1/NOE assignment and NMR structure/shift_assignment/N15HSQC_hsqc_@FLYA_asn.list
- __MACOSX/Figure 1-source data 1/NOE assignment and NMR structure/shift_assignment/._N15HSQC_hsqc_@FLYA_asn.list
- Figure 1-source data 1/NOE assignment and NMR structure/shift_assignment/HNCO_hnco_@FLYA_asn.peaks
- __MACOSX/Figure 1-source data 1/NOE assignment and NMR structure/shift_assignment/._HNCO_hnco_@FLYA_asn.peaks
- Figure 1-source data 1/NOE assignment and NMR structure/shift_assignment/CCHTOCSY_cch_@FLYA_asn.peaks
- __MACOSX/Figure 1-source data 1/NOE assignment and NMR structure/shift_assignment/._CCHTOCSY_cch_@FLYA_asn.peaks
- Figure 1-source data 1/NOE assignment and NMR structure/shift_assignment/HNcaCO_hncaco_@FLYA_asn.list
- __MACOSX/Figure 1-source data 1/NOE assignment and NMR structure/shift_assignment/._HNcaCO_hncaco_@FLYA_asn.list
- Figure 1-source data 1/NOE assignment and NMR structure/shift_assignment/CBCAcoNH_hncocacb_@FLYA_asn.list
- __MACOSX/Figure 1-source data 1/NOE assignment and NMR structure/shift_assignment/._CBCAcoNH_hncocacb_@FLYA_asn.list
- Figure 1-source data 1/NOE assignment and NMR structure/shift_assignment/C13NOESY_cnoesy_@FLYA_asn.peaks
- __MACOSX/Figure 1-source data 1/NOE assignment and NMR structure/shift_assignment/._C13NOESY_cnoesy_@FLYA_asn.peaks
- Figure 1-source data 1/NOE assignment and NMR structure/shift_assignment/CCHTOCSY_cch_@FLYA_asn.list
- __MACOSX/Figure 1-source data 1/NOE assignment and NMR structure/shift_assignment/._CCHTOCSY_cch_@FLYA_asn.list
- Figure 1-source data 1/NOE assignment and NMR structure/shift_assignment/HCcoNH_hccconh_@FLYA_asn.list
- __MACOSX/Figure 1-source data 1/NOE assignment and NMR structure/shift_assignment/._HCcoNH_hccconh_@FLYA_asn.list
- Figure 1-source data 1/NOE assignment and NMR structure/peak_lists/HNCO_hnco_weak_unfolded.csv
- __MACOSX/Figure 1-source data 1/NOE assignment and NMR structure/peak_lists/._HNCO_hnco_weak_unfolded.csv
- Figure 1-source data 1/NOE assignment and NMR structure/peak_lists/C13NOESY_cnoesy_weak.peaks
- __MACOSX/Figure 1-source data 1/NOE assignment and NMR structure/peak_lists/._C13NOESY_cnoesy_weak.peaks
- Figure 1-source data 1/NOE assignment and NMR structure/peak_lists/CBCANH_hncacb_strong.csv
- __MACOSX/Figure 1-source data 1/NOE assignment and NMR structure/peak_lists/._CBCANH_hncacb_strong.csv
- Figure 1-source data 1/NOE assignment and NMR structure/peak_lists/CBCAcoNH_hncocacb_strong_unfolded.csv
- __MACOSX/Figure 1-source data 1/NOE assignment and NMR structure/peak_lists/._CBCAcoNH_hncocacb_strong_unfolded.csv
- Figure 1-source data 1/NOE assignment and NMR structure/peak_lists/C13NOESY_cnoesy_all.list
- __MACOSX/Figure 1-source data 1/NOE assignment and NMR structure/peak_lists/._C13NOESY_cnoesy_all.list
- Figure 1-source data 1/NOE assignment and NMR structure/peak_lists/CBCANH_hncacb_weak.peaks
- __MACOSX/Figure 1-source data 1/NOE assignment and NMR structure/peak_lists/._CBCANH_hncacb_weak.peaks
- Figure 1-source data 1/NOE assignment and NMR structure/peak_lists/C13NOESY_cnoesy_strong.csv
- __MACOSX/Figure 1-source data 1/NOE assignment and NMR structure/peak_lists/._C13NOESY_cnoesy_strong.csv
- Figure 1-source data 1/NOE assignment and NMR structure/peak_lists/HCcoNH_hccconh_strong_unfolded.csv
- __MACOSX/Figure 1-source data 1/NOE assignment and NMR structure/peak_lists/._HCcoNH_hccconh_strong_unfolded.csv
- Figure 1-source data 1/NOE assignment and NMR structure/peak_lists/CcoNH_ccconh_weak_unfolded.list
- __MACOSX/Figure 1-source data 1/NOE assignment and NMR structure/peak_lists/._CcoNH_ccconh_weak_unfolded.list
- Figure 1-source data 1/NOE assignment and NMR structure/peak_lists/HCcoNH_hccconh_all.peaks
- __MACOSX/Figure 1-source data 1/NOE assignment and NMR structure/peak_lists/._HCcoNH_hccconh_all.peaks
- Figure 1-source data 1/NOE assignment and NMR structure/peak_lists/CCHTOCSY_cch_strong_unfolded.peaks
- __MACOSX/Figure 1-source data 1/NOE assignment and NMR structure/peak_lists/._CCHTOCSY_cch_strong_unfolded.peaks
- Figure 1-source data 1/NOE assignment and NMR structure/peak_lists/CCHTOCSY_cch_all.csv
- __MACOSX/Figure 1-source data 1/NOE assignment and NMR structure/peak_lists/._CCHTOCSY_cch_all.csv
- Figure 1-source data 1/NOE assignment and NMR structure/peak_lists/N15HSQC_hsqc_strong_unfolded.peaks
- __MACOSX/Figure 1-source data 1/NOE assignment and NMR structure/peak_lists/._N15HSQC_hsqc_strong_unfolded.peaks
- Figure 1-source data 1/NOE assignment and NMR structure/peak_lists/CBCANH_hncacb_all.list
- __MACOSX/Figure 1-source data 1/NOE assignment and NMR structure/peak_lists/._CBCANH_hncacb_all.list
- Figure 1-source data 1/NOE assignment and NMR structure/peak_lists/HNcaCO_hncaco_strong_unfolded.list
- __MACOSX/Figure 1-source data 1/NOE assignment and NMR structure/peak_lists/._HNcaCO_hncaco_strong_unfolded.list
- Figure 1-source data 1/NOE assignment and NMR structure/peak_lists/CCHTOCSY_cch_weak_unfolded.csv
- __MACOSX/Figure 1-source data 1/NOE assignment and NMR structure/peak_lists/._CCHTOCSY_cch_weak_unfolded.csv
- Figure 1-source data 1/NOE assignment and NMR structure/peak_lists/N15HSQC_hsqc_weak_unfolded.peaks
- __MACOSX/Figure 1-source data 1/NOE assignment and NMR structure/peak_lists/._N15HSQC_hsqc_weak_unfolded.peaks
- Figure 1-source data 1/NOE assignment and NMR structure/peak_lists/HNcaCO_hncaco_all.csv
- __MACOSX/Figure 1-source data 1/NOE assignment and NMR structure/peak_lists/._HNcaCO_hncaco_all.csv
- Figure 1-source data 1/NOE assignment and NMR structure/peak_lists/CCHTOCSY_cch_strong_unfolded.list
- __MACOSX/Figure 1-source data 1/NOE assignment and NMR structure/peak_lists/._CCHTOCSY_cch_strong_unfolded.list
- Figure 1-source data 1/NOE assignment and NMR structure/peak_lists/C13NOESY_cnoesy_strong_unfolded.list
- __MACOSX/Figure 1-source data 1/NOE assignment and NMR structure/peak_lists/._C13NOESY_cnoesy_strong_unfolded.list
- Figure 1-source data 1/NOE assignment and NMR structure/peak_lists/CBCANH_hncacb_weak_unfolded.list
- __MACOSX/Figure 1-source data 1/NOE assignment and NMR structure/peak_lists/._CBCANH_hncacb_weak_unfolded.list
- Figure 1-source data 1/NOE assignment and NMR structure/peak_lists/CBCAcoNH_hncocacb_all.peaks
- __MACOSX/Figure 1-source data 1/NOE assignment and NMR structure/peak_lists/._CBCAcoNH_hncocacb_all.peaks
- Figure 1-source data 1/NOE assignment and NMR structure/peak_lists/CBCANH_hncacb_weak_unfolded.peaks
- __MACOSX/Figure 1-source data 1/NOE assignment and NMR structure/peak_lists/._CBCANH_hncacb_weak_unfolded.peaks
- Figure 1-source data 1/NOE assignment and NMR structure/peak_lists/HNCO_hnco_weak.csv
- __MACOSX/Figure 1-source data 1/NOE assignment and NMR structure/peak_lists/._HNCO_hnco_weak.csv
- Figure 1-source data 1/NOE assignment and NMR structure/peak_lists/CBCAcoNH_hncocacb_weak.peaks
- __MACOSX/Figure 1-source data 1/NOE assignment and NMR structure/peak_lists/._CBCAcoNH_hncocacb_weak.peaks
- Figure 1-source data 1/NOE assignment and NMR structure/peak_lists/C13NOESY_cnoesy_all.csv
- __MACOSX/Figure 1-source data 1/NOE assignment and NMR structure/peak_lists/._C13NOESY_cnoesy_all.csv
- Figure 1-source data 1/NOE assignment and NMR structure/peak_lists/CcoNH_ccconh_strong.peaks
- __MACOSX/Figure 1-source data 1/NOE assignment and NMR structure/peak_lists/._CcoNH_ccconh_strong.peaks
- Figure 1-source data 1/NOE assignment and NMR structure/peak_lists/N15NOESY_nnoesy_weak.csv
- __MACOSX/Figure 1-source data 1/NOE assignment and NMR structure/peak_lists/._N15NOESY_nnoesy_weak.csv
- Figure 1-source data 1/NOE assignment and NMR structure/peak_lists/CcoNH_ccconh_strong_unfolded.csv
- __MACOSX/Figure 1-source data 1/NOE assignment and NMR structure/peak_lists/._CcoNH_ccconh_strong_unfolded.csv
- Figure 1-source data 1/NOE assignment and NMR structure/peak_lists/CcoNH_ccconh_all.list
- __MACOSX/Figure 1-source data 1/NOE assignment and NMR structure/peak_lists/._CcoNH_ccconh_all.list
- Figure 1-source data 1/NOE assignment and NMR structure/peak_lists/CBCAcoNH_hncocacb_strong.csv
- __MACOSX/Figure 1-source data 1/NOE assignment and NMR structure/peak_lists/._CBCAcoNH_hncocacb_strong.csv
- Figure 1-source data 1/NOE assignment and NMR structure/peak_lists/C13NOESY_cnoesy_all.peaks
- __MACOSX/Figure 1-source data 1/NOE assignment and NMR structure/peak_lists/._C13NOESY_cnoesy_all.peaks
- Figure 1-source data 1/NOE assignment and NMR structure/peak_lists/N15NOESY_nnoesy_weak_unfolded.list
- __MACOSX/Figure 1-source data 1/NOE assignment and NMR structure/peak_lists/._N15NOESY_nnoesy_weak_unfolded.list
- Figure 1-source data 1/NOE assignment and NMR structure/peak_lists/HNcaCO_hncaco_all.peaks
- __MACOSX/Figure 1-source data 1/NOE assignment and NMR structure/peak_lists/._HNcaCO_hncaco_all.peaks
- Figure 1-source data 1/NOE assignment and NMR structure/peak_lists/HNCO_hnco_all.csv
- __MACOSX/Figure 1-source data 1/NOE assignment and NMR structure/peak_lists/._HNCO_hnco_all.csv
- Figure 1-source data 1/NOE assignment and NMR structure/peak_lists/HCcoNH_hccconh_weak.peaks
- __MACOSX/Figure 1-source data 1/NOE assignment and NMR structure/peak_lists/._HCcoNH_hccconh_weak.peaks
- Figure 1-source data 1/NOE assignment and NMR structure/peak_lists/CCHTOCSY_cch_strong_unfolded.csv
- __MACOSX/Figure 1-source data 1/NOE assignment and NMR structure/peak_lists/._CCHTOCSY_cch_strong_unfolded.csv
- Figure 1-source data 1/NOE assignment and NMR structure/peak_lists/CcoNH_ccconh_weak_unfolded.csv
- __MACOSX/Figure 1-source data 1/NOE assignment and NMR structure/peak_lists/._CcoNH_ccconh_weak_unfolded.csv
- Figure 1-source data 1/NOE assignment and NMR structure/peak_lists/N15NOESY_nnoesy_weak.list
- __MACOSX/Figure 1-source data 1/NOE assignment and NMR structure/peak_lists/._N15NOESY_nnoesy_weak.list
- Figure 1-source data 1/NOE assignment and NMR structure/peak_lists/HNcaCO_hncaco_weak.csv
- __MACOSX/Figure 1-source data 1/NOE assignment and NMR structure/peak_lists/._HNcaCO_hncaco_weak.csv
- Figure 1-source data 1/NOE assignment and NMR structure/peak_lists/CBCAcoNH_hncocacb_strong.list
- __MACOSX/Figure 1-source data 1/NOE assignment and NMR structure/peak_lists/._CBCAcoNH_hncocacb_strong.list
- Figure 1-source data 1/NOE assignment and NMR structure/peak_lists/CBCANH_hncacb_strong.list
- __MACOSX/Figure 1-source data 1/NOE assignment and NMR structure/peak_lists/._CBCANH_hncacb_strong.list
- Figure 1-source data 1/NOE assignment and NMR structure/peak_lists/HCcoNH_hccconh_strong.csv
- __MACOSX/Figure 1-source data 1/NOE assignment and NMR structure/peak_lists/._HCcoNH_hccconh_strong.csv
- Figure 1-source data 1/NOE assignment and NMR structure/peak_lists/CcoNH_ccconh_all.peaks
- __MACOSX/Figure 1-source data 1/NOE assignment and NMR structure/peak_lists/._CcoNH_ccconh_all.peaks
- Figure 1-source data 1/NOE assignment and NMR structure/peak_lists/CBCANH_hncacb_all.peaks
- __MACOSX/Figure 1-source data 1/NOE assignment and NMR structure/peak_lists/._CBCANH_hncacb_all.peaks
- Figure 1-source data 1/NOE assignment and NMR structure/peak_lists/HNCO_hnco_strong.csv
- __MACOSX/Figure 1-source data 1/NOE assignment and NMR structure/peak_lists/._HNCO_hnco_strong.csv
- Figure 1-source data 1/NOE assignment and NMR structure/peak_lists/N15HSQC_hsqc_all.peaks
- __MACOSX/Figure 1-source data 1/NOE assignment and NMR structure/peak_lists/._N15HSQC_hsqc_all.peaks
- Figure 1-source data 1/NOE assignment and NMR structure/peak_lists/HNCO_hnco_weak.peaks
- __MACOSX/Figure 1-source data 1/NOE assignment and NMR structure/peak_lists/._HNCO_hnco_weak.peaks
- Figure 1-source data 1/NOE assignment and NMR structure/peak_lists/HCcoNH_hccconh_weak_unfolded.list
- __MACOSX/Figure 1-source data 1/NOE assignment and NMR structure/peak_lists/._HCcoNH_hccconh_weak_unfolded.list
- Figure 1-source data 1/NOE assignment and NMR structure/peak_lists/C13NOESY_cnoesy_weak_unfolded.list
- __MACOSX/Figure 1-source data 1/NOE assignment and NMR structure/peak_lists/._C13NOESY_cnoesy_weak_unfolded.list
- Figure 1-source data 1/NOE assignment and NMR structure/peak_lists/N15HSQC_hsqc_all.list
- __MACOSX/Figure 1-source data 1/NOE assignment and NMR structure/peak_lists/._N15HSQC_hsqc_all.list
- Figure 1-source data 1/NOE assignment and NMR structure/peak_lists/N15NOESY_nnoesy_strong_unfolded.csv
- __MACOSX/Figure 1-source data 1/NOE assignment and NMR structure/peak_lists/._N15NOESY_nnoesy_strong_unfolded.csv
- Figure 1-source data 1/NOE assignment and NMR structure/peak_lists/N15HSQC_hsqc_strong.peaks
- __MACOSX/Figure 1-source data 1/NOE assignment and NMR structure/peak_lists/._N15HSQC_hsqc_strong.peaks
- Figure 1-source data 1/NOE assignment and NMR structure/peak_lists/HCcoNH_hccconh_strong_unfolded.list
- __MACOSX/Figure 1-source data 1/NOE assignment and NMR structure/peak_lists/._HCcoNH_hccconh_strong_unfolded.list
- Figure 1-source data 1/NOE assignment and NMR structure/peak_lists/CCHTOCSY_cch_all.peaks
- __MACOSX/Figure 1-source data 1/NOE assignment and NMR structure/peak_lists/._CCHTOCSY_cch_all.peaks
- Figure 1-source data 1/NOE assignment and NMR structure/peak_lists/CBCAcoNH_hncocacb_all.list
- __MACOSX/Figure 1-source data 1/NOE assignment and NMR structure/peak_lists/._CBCAcoNH_hncocacb_all.list
- Figure 1-source data 1/NOE assignment and NMR structure/peak_lists/CcoNH_ccconh_strong_unfolded.peaks
- __MACOSX/Figure 1-source data 1/NOE assignment and NMR structure/peak_lists/._CcoNH_ccconh_strong_unfolded.peaks
- Figure 1-source data 1/NOE assignment and NMR structure/peak_lists/N15HSQC_hsqc_all.csv
- __MACOSX/Figure 1-source data 1/NOE assignment and NMR structure/peak_lists/._N15HSQC_hsqc_all.csv
- Figure 1-source data 1/NOE assignment and NMR structure/peak_lists/HNCO_hnco_weak_unfolded.peaks
- __MACOSX/Figure 1-source data 1/NOE assignment and NMR structure/peak_lists/._HNCO_hnco_weak_unfolded.peaks
- Figure 1-source data 1/NOE assignment and NMR structure/peak_lists/HCcoNH_hccconh_weak.csv
- __MACOSX/Figure 1-source data 1/NOE assignment and NMR structure/peak_lists/._HCcoNH_hccconh_weak.csv
- Figure 1-source data 1/NOE assignment and NMR structure/peak_lists/HNcaCO_hncaco_weak.peaks
- __MACOSX/Figure 1-source data 1/NOE assignment and NMR structure/peak_lists/._HNcaCO_hncaco_weak.peaks
- Figure 1-source data 1/NOE assignment and NMR structure/peak_lists/HNcaCO_hncaco_strong_unfolded.csv
- __MACOSX/Figure 1-source data 1/NOE assignment and NMR structure/peak_lists/._HNcaCO_hncaco_strong_unfolded.csv
- Figure 1-source data 1/NOE assignment and NMR structure/peak_lists/HNcaCO_hncaco_strong.list
- __MACOSX/Figure 1-source data 1/NOE assignment and NMR structure/peak_lists/._HNcaCO_hncaco_strong.list
- Figure 1-source data 1/NOE assignment and NMR structure/peak_lists/HNCO_hnco_weak.list
- __MACOSX/Figure 1-source data 1/NOE assignment and NMR structure/peak_lists/._HNCO_hnco_weak.list
- Figure 1-source data 1/NOE assignment and NMR structure/peak_lists/CcoNH_ccconh_strong.list
- __MACOSX/Figure 1-source data 1/NOE assignment and NMR structure/peak_lists/._CcoNH_ccconh_strong.list
- Figure 1-source data 1/NOE assignment and NMR structure/peak_lists/C13NOESY_cnoesy_strong_unfolded.csv
- __MACOSX/Figure 1-source data 1/NOE assignment and NMR structure/peak_lists/._C13NOESY_cnoesy_strong_unfolded.csv
- Figure 1-source data 1/NOE assignment and NMR structure/peak_lists/CCHTOCSY_cch_weak.csv
- __MACOSX/Figure 1-source data 1/NOE assignment and NMR structure/peak_lists/._CCHTOCSY_cch_weak.csv
- Figure 1-source data 1/NOE assignment and NMR structure/peak_lists/HNcaCO_hncaco_strong.csv
- __MACOSX/Figure 1-source data 1/NOE assignment and NMR structure/peak_lists/._HNcaCO_hncaco_strong.csv
- Figure 1-source data 1/NOE assignment and NMR structure/peak_lists/HNCO_hnco_strong.list
- __MACOSX/Figure 1-source data 1/NOE assignment and NMR structure/peak_lists/._HNCO_hnco_strong.list
- Figure 1-source data 1/NOE assignment and NMR structure/peak_lists/CCHTOCSY_cch_weak_unfolded.peaks
- __MACOSX/Figure 1-source data 1/NOE assignment and NMR structure/peak_lists/._CCHTOCSY_cch_weak_unfolded.peaks
- Figure 1-source data 1/NOE assignment and NMR structure/peak_lists/CBCAcoNH_hncocacb_weak.list
- __MACOSX/Figure 1-source data 1/NOE assignment and NMR structure/peak_lists/._CBCAcoNH_hncocacb_weak.list
- Figure 1-source data 1/NOE assignment and NMR structure/peak_lists/N15NOESY_nnoesy_strong_unfolded.peaks
- __MACOSX/Figure 1-source data 1/NOE assignment and NMR structure/peak_lists/._N15NOESY_nnoesy_strong_unfolded.peaks
- Figure 1-source data 1/NOE assignment and NMR structure/peak_lists/HCcoNH_hccconh_strong.list
- __MACOSX/Figure 1-source data 1/NOE assignment and NMR structure/peak_lists/._HCcoNH_hccconh_strong.list
- Figure 1-source data 1/NOE assignment and NMR structure/peak_lists/CBCANH_hncacb_weak.csv
- __MACOSX/Figure 1-source data 1/NOE assignment and NMR structure/peak_lists/._CBCANH_hncacb_weak.csv
- Figure 1-source data 1/NOE assignment and NMR structure/peak_lists/CBCANH_hncacb_weak_unfolded.csv
- __MACOSX/Figure 1-source data 1/NOE assignment and NMR structure/peak_lists/._CBCANH_hncacb_weak_unfolded.csv
- Figure 1-source data 1/NOE assignment and NMR structure/peak_lists/CBCAcoNH_hncocacb_strong_unfolded.list
- __MACOSX/Figure 1-source data 1/NOE assignment and NMR structure/peak_lists/._CBCAcoNH_hncocacb_strong_unfolded.list
- Figure 1-source data 1/NOE assignment and NMR structure/peak_lists/HCcoNH_hccconh_weak_unfolded.csv
- __MACOSX/Figure 1-source data 1/NOE assignment and NMR structure/peak_lists/._HCcoNH_hccconh_weak_unfolded.csv
- Figure 1-source data 1/NOE assignment and NMR structure/peak_lists/HNcaCO_hncaco_weak_unfolded.csv
- __MACOSX/Figure 1-source data 1/NOE assignment and NMR structure/peak_lists/._HNcaCO_hncaco_weak_unfolded.csv
- Figure 1-source data 1/NOE assignment and NMR structure/peak_lists/CBCAcoNH_hncocacb_weak_unfolded.list
- __MACOSX/Figure 1-source data 1/NOE assignment and NMR structure/peak_lists/._CBCAcoNH_hncocacb_weak_unfolded.list
- Figure 1-source data 1/NOE assignment and NMR structure/peak_lists/HNcaCO_hncaco_weak.list
- __MACOSX/Figure 1-source data 1/NOE assignment and NMR structure/peak_lists/._HNcaCO_hncaco_weak.list
- Figure 1-source data 1/NOE assignment and NMR structure/peak_lists/C13NOESY_cnoesy_weak.list
- __MACOSX/Figure 1-source data 1/NOE assignment and NMR structure/peak_lists/._C13NOESY_cnoesy_weak.list
- Figure 1-source data 1/NOE assignment and NMR structure/peak_lists/HNcaCO_hncaco_strong.peaks
- __MACOSX/Figure 1-source data 1/NOE assignment and NMR structure/peak_lists/._HNcaCO_hncaco_strong.peaks
- Figure 1-source data 1/NOE assignment and NMR structure/peak_lists/N15NOESY_nnoesy_weak_unfolded.csv
- __MACOSX/Figure 1-source data 1/NOE assignment and NMR structure/peak_lists/._N15NOESY_nnoesy_weak_unfolded.csv
- Figure 1-source data 1/NOE assignment and NMR structure/peak_lists/CBCANH_hncacb_all.csv
- __MACOSX/Figure 1-source data 1/NOE assignment and NMR structure/peak_lists/._CBCANH_hncacb_all.csv
- Figure 1-source data 1/NOE assignment and NMR structure/peak_lists/CBCANH_hncacb_strong_unfolded.peaks
- __MACOSX/Figure 1-source data 1/NOE assignment and NMR structure/peak_lists/._CBCANH_hncacb_strong_unfolded.peaks
- Figure 1-source data 1/NOE assignment and NMR structure/peak_lists/HNCO_hnco_weak_unfolded.list
- __MACOSX/Figure 1-source data 1/NOE assignment and NMR structure/peak_lists/._HNCO_hnco_weak_unfolded.list
- Figure 1-source data 1/NOE assignment and NMR structure/peak_lists/C13NOESY_cnoesy_weak.csv
- __MACOSX/Figure 1-source data 1/NOE assignment and NMR structure/peak_lists/._C13NOESY_cnoesy_weak.csv
- Figure 1-source data 1/NOE assignment and NMR structure/peak_lists/HCcoNH_hccconh_weak.list
- __MACOSX/Figure 1-source data 1/NOE assignment and NMR structure/peak_lists/._HCcoNH_hccconh_weak.list
- Figure 1-source data 1/NOE assignment and NMR structure/peak_lists/CBCANH_hncacb_strong_unfolded.list
- __MACOSX/Figure 1-source data 1/NOE assignment and NMR structure/peak_lists/._CBCANH_hncacb_strong_unfolded.list
- Figure 1-source data 1/NOE assignment and NMR structure/peak_lists/C13NOESY_cnoesy_strong_unfolded.peaks
- __MACOSX/Figure 1-source data 1/NOE assignment and NMR structure/peak_lists/._C13NOESY_cnoesy_strong_unfolded.peaks
- Figure 1-source data 1/NOE assignment and NMR structure/peak_lists/N15NOESY_nnoesy_weak_unfolded.peaks
- __MACOSX/Figure 1-source data 1/NOE assignment and NMR structure/peak_lists/._N15NOESY_nnoesy_weak_unfolded.peaks
- Figure 1-source data 1/NOE assignment and NMR structure/peak_lists/HNCO_hnco_all.list
- __MACOSX/Figure 1-source data 1/NOE assignment and NMR structure/peak_lists/._HNCO_hnco_all.list
- Figure 1-source data 1/NOE assignment and NMR structure/peak_lists/N15NOESY_nnoesy_all.csv
- __MACOSX/Figure 1-source data 1/NOE assignment and NMR structure/peak_lists/._N15NOESY_nnoesy_all.csv
- Figure 1-source data 1/NOE assignment and NMR structure/peak_lists/C13NOESY_cnoesy_strong.peaks
- __MACOSX/Figure 1-source data 1/NOE assignment and NMR structure/peak_lists/._C13NOESY_cnoesy_strong.peaks
- Figure 1-source data 1/NOE assignment and NMR structure/peak_lists/N15NOESY_nnoesy_strong_unfolded.list
- __MACOSX/Figure 1-source data 1/NOE assignment and NMR structure/peak_lists/._N15NOESY_nnoesy_strong_unfolded.list
- Figure 1-source data 1/NOE assignment and NMR structure/peak_lists/CCHTOCSY_cch_strong.peaks
- __MACOSX/Figure 1-source data 1/NOE assignment and NMR structure/peak_lists/._CCHTOCSY_cch_strong.peaks
- Figure 1-source data 1/NOE assignment and NMR structure/peak_lists/HNcaCO_hncaco_strong_unfolded.peaks
- __MACOSX/Figure 1-source data 1/NOE assignment and NMR structure/peak_lists/._HNcaCO_hncaco_strong_unfolded.peaks
- Figure 1-source data 1/NOE assignment and NMR structure/peak_lists/CcoNH_ccconh_weak.csv
- __MACOSX/Figure 1-source data 1/NOE assignment and NMR structure/peak_lists/._CcoNH_ccconh_weak.csv
- Figure 1-source data 1/NOE assignment and NMR structure/peak_lists/N15NOESY_nnoesy_all.list
- __MACOSX/Figure 1-source data 1/NOE assignment and NMR structure/peak_lists/._N15NOESY_nnoesy_all.list
- Figure 1-source data 1/NOE assignment and NMR structure/peak_lists/CBCAcoNH_hncocacb_all.csv
- __MACOSX/Figure 1-source data 1/NOE assignment and NMR structure/peak_lists/._CBCAcoNH_hncocacb_all.csv
- Figure 1-source data 1/NOE assignment and NMR structure/peak_lists/HNCO_hnco_strong_unfolded.csv
- __MACOSX/Figure 1-source data 1/NOE assignment and NMR structure/peak_lists/._HNCO_hnco_strong_unfolded.csv
- Figure 1-source data 1/NOE assignment and NMR structure/peak_lists/CBCANH_hncacb_strong.peaks
- __MACOSX/Figure 1-source data 1/NOE assignment and NMR structure/peak_lists/._CBCANH_hncacb_strong.peaks
- Figure 1-source data 1/NOE assignment and NMR structure/peak_lists/N15HSQC_hsqc_weak_unfolded.list
- __MACOSX/Figure 1-source data 1/NOE assignment and NMR structure/peak_lists/._N15HSQC_hsqc_weak_unfolded.list
- Figure 1-source data 1/NOE assignment and NMR structure/peak_lists/CBCAcoNH_hncocacb_strong.peaks
- __MACOSX/Figure 1-source data 1/NOE assignment and NMR structure/peak_lists/._CBCAcoNH_hncocacb_strong.peaks
- Figure 1-source data 1/NOE assignment and NMR structure/peak_lists/HNcaCO_hncaco_weak_unfolded.peaks
- __MACOSX/Figure 1-source data 1/NOE assignment and NMR structure/peak_lists/._HNcaCO_hncaco_weak_unfolded.peaks
- Figure 1-source data 1/NOE assignment and NMR structure/peak_lists/HNCO_hnco_strong.peaks
- __MACOSX/Figure 1-source data 1/NOE assignment and NMR structure/peak_lists/._HNCO_hnco_strong.peaks
- Figure 1-source data 1/NOE assignment and NMR structure/peak_lists/HCcoNH_hccconh_strong.peaks
- __MACOSX/Figure 1-source data 1/NOE assignment and NMR structure/peak_lists/._HCcoNH_hccconh_strong.peaks
- Figure 1-source data 1/NOE assignment and NMR structure/peak_lists/C13NOESY_cnoesy_weak_unfolded.peaks
- __MACOSX/Figure 1-source data 1/NOE assignment and NMR structure/peak_lists/._C13NOESY_cnoesy_weak_unfolded.peaks
- Figure 1-source data 1/NOE assignment and NMR structure/peak_lists/HCcoNH_hccconh_all.csv
- __MACOSX/Figure 1-source data 1/NOE assignment and NMR structure/peak_lists/._HCcoNH_hccconh_all.csv
- Figure 1-source data 1/NOE assignment and NMR structure/peak_lists/CcoNH_ccconh_strong_unfolded.list
- __MACOSX/Figure 1-source data 1/NOE assignment and NMR structure/peak_lists/._CcoNH_ccconh_strong_unfolded.list
- Figure 1-source data 1/NOE assignment and NMR structure/peak_lists/CCHTOCSY_cch_weak_unfolded.list
- __MACOSX/Figure 1-source data 1/NOE assignment and NMR structure/peak_lists/._CCHTOCSY_cch_weak_unfolded.list
- Figure 1-source data 1/NOE assignment and NMR structure/peak_lists/N15HSQC_hsqc_weak_unfolded.csv
- __MACOSX/Figure 1-source data 1/NOE assignment and NMR structure/peak_lists/._N15HSQC_hsqc_weak_unfolded.csv
- Figure 1-source data 1/NOE assignment and NMR structure/peak_lists/N15NOESY_nnoesy_strong.csv
- __MACOSX/Figure 1-source data 1/NOE assignment and NMR structure/peak_lists/._N15NOESY_nnoesy_strong.csv
- Figure 1-source data 1/NOE assignment and NMR structure/peak_lists/CCHTOCSY_cch_weak.list
- __MACOSX/Figure 1-source data 1/NOE assignment and NMR structure/peak_lists/._CCHTOCSY_cch_weak.list
- Figure 1-source data 1/NOE assignment and NMR structure/peak_lists/CBCAcoNH_hncocacb_weak_unfolded.peaks
- __MACOSX/Figure 1-source data 1/NOE assignment and NMR structure/peak_lists/._CBCAcoNH_hncocacb_weak_unfolded.peaks
- Figure 1-source data 1/NOE assignment and NMR structure/peak_lists/C13NOESY_cnoesy_weak_unfolded.csv
[truncated: 133 more entries]
