# Supplementary material for: Structural and regulatory insights into the glideosome-associated connector from Toxoplasma gondii
Source: eLife. 2023 Apr 4;12:e86049. doi: 10.7554/eLife.86049 (PMC10125020; doi:10.7554/eLife.86049)
Supplement: Figure 1—source data 1. — wwPDB X-ray structure validation; MTZ file for TgGAC X-ray diffraction data and final refined PDB file for TgGAC from X-ray diffraction. [file elife-86049-fig1-data1.zip › Figure 1-source data 1/NOE assignment and NMR structure/struct_calc.json]

{
  "proposal_1": {
    "restraints_total": 3548.0,
    "restraints_intraresidue": 785.0,
    "restraints_sequential": 863.0,
    "restraints_mediumrange": 640.0,
    "restraints_longrange": 1260.0,
    "restraints_ta_restraints": 208.0,
    "restraints_cyana_target_function": "15.39 +/- 0.46 A^2",
    "restraints_violations": "60 +/- 6",
    "restraints_max_violation": "1.27 +/- 0.19 A",
    "restraints_angle_violation": "8 +/- 1",
    "restraints_max_angle_violation": "30.38 +/- 1.78 deg",
    "ramachandran_most_favored": 78.7,
    "ramachandran_additionally_allowed": 21.2,
    "ramachandran_generously_allowed": 0.0,
    "ramachandran_disallowed": 0.0
  },
  "proposal_2": {
    "restraints_total": 3533.0,
    "restraints_intraresidue": 790.0,
    "restraints_sequential": 861.0,
    "restraints_mediumrange": 641.0,
    "restraints_longrange": 1241.0,
    "restraints_ta_restraints": 208.0,
    "restraints_cyana_target_function": "12.38 +/- 0.39 A^2",
    "restraints_violations": "59 +/- 4",
    "restraints_max_violation": "0.72 +/- 0.01 A",
    "restraints_angle_violation": "6 +/- 1",
    "restraints_max_angle_violation": "33.14 +/- 0.31 deg",
    "ramachandran_most_favored": 76.9,
    "ramachandran_additionally_allowed": 22.9,
    "ramachandran_generously_allowed": 0.1,
    "ramachandran_disallowed": 0.0
  }
}
