# Supplementary material for: Structural and regulatory insights into the glideosome-associated connector from Toxoplasma gondii
Source: eLife. 2023 Apr 4;12:e86049. doi: 10.7554/eLife.86049 (PMC10125020; doi:10.7554/eLife.86049)
Supplement: Figure 1—source data 1. — wwPDB X-ray structure validation; MTZ file for TgGAC X-ray diffraction data and final refined PDB file for TgGAC from X-ray diffraction. [file elife-86049-fig1-data1.zip › Figure 1-source data 1/NOE assignment and NMR structure/app_peak_picking.json]

{
  "CcoNH_ccconh": {
    "num_expected_peaks": 457,
    "num_peaks": 917,
    "num_weak_peaks": 490,
    "num_strong_peaks": 404,
    "file_name": "CcoNH_ccconh",
    "strong_evaluation": {
      "reference_peaks": 1.0,
      "evaluated_peaks": 0.884,
      "true_positives": 0.797,
      "false_positives": 0.977,
      "false_negatives": 1.217,
      "recall": 0.797,
      "precision": 0.902,
      "f1": 0.846,
      "fm": 0.848
    },
    "weak_evaluation": {
      "reference_peaks": 1.0,
      "evaluated_peaks": 1.072,
      "true_positives": 0.911,
      "false_positives": 1.245,
      "false_negatives": 1.095,
      "recall": 0.911,
      "precision": 0.85,
      "f1": 0.879,
      "fm": 0.88
    }
  },
  "CBCAcoNH_hncocacb": {
    "num_expected_peaks": 300,
    "num_peaks": 1157,
    "num_weak_peaks": 303,
    "num_strong_peaks": 253,
    "file_name": "CBCAcoNH_hncocacb",
    "strong_evaluation": {
      "reference_peaks": 1.0,
      "evaluated_peaks": 0.843,
      "true_positives": 0.782,
      "false_positives": 0.905,
      "false_negatives": 1.218,
      "recall": 0.782,
      "precision": 0.927,
      "f1": 0.848,
      "fm": 0.851
    },
    "weak_evaluation": {
      "reference_peaks": 1.0,
      "evaluated_peaks": 1.01,
      "true_positives": 0.834,
      "false_positives": 1.186,
      "false_negatives": 1.166,
      "recall": 0.834,
      "precision": 0.826,
      "f1": 0.83,
      "fm": 0.83
    }
  },
  "HNcaCO_hncaco": {
    "num_expected_peaks": 255,
    "num_peaks": 359,
    "num_weak_peaks": 187,
    "num_strong_peaks": 161,
    "file_name": "HNcaCO_hncaco",
    "strong_evaluation": {
      "reference_peaks": 1.0,
      "evaluated_peaks": 0.631,
      "true_positives": 0.545,
      "false_positives": 0.728,
      "false_negatives": 1.509,
      "recall": 0.545,
      "precision": 0.863,
      "f1": 0.668,
      "fm": 0.686
    },
    "weak_evaluation": {
      "reference_peaks": 1.0,
      "evaluated_peaks": 0.733,
      "true_positives": 0.614,
      "false_positives": 0.867,
      "false_negatives": 1.432,
      "recall": 0.614,
      "precision": 0.837,
      "f1": 0.708,
      "fm": 0.717
    }
  },
  "HCcoNH_hccconh": {
    "num_expected_peaks": 688,
    "num_peaks": 825,
    "num_weak_peaks": 415,
    "num_strong_peaks": 359,
    "file_name": "HCcoNH_hccconh",
    "strong_evaluation": {
      "reference_peaks": 1.0,
      "evaluated_peaks": 0.522,
      "true_positives": 0.511,
      "false_positives": 0.534,
      "false_negatives": 1.571,
      "recall": 0.511,
      "precision": 0.98,
      "f1": 0.672,
      "fm": 0.708
    },
    "weak_evaluation": {
      "reference_peaks": 1.0,
      "evaluated_peaks": 0.603,
      "true_positives": 0.577,
      "false_positives": 0.634,
      "false_negatives": 1.494,
      "recall": 0.577,
      "precision": 0.956,
      "f1": 0.719,
      "fm": 0.743
    }
  },
  "CBCANH_hncacb": {
    "num_expected_peaks": 497,
    "num_peaks": 1515,
    "num_weak_peaks": 522,
    "num_strong_peaks": 417,
    "file_name": "CBCANH_hncacb",
    "strong_evaluation": {
      "reference_peaks": 1.0,
      "evaluated_peaks": 0.839,
      "true_positives": 0.704,
      "false_positives": 0.983,
      "false_negatives": 1.315,
      "recall": 0.704,
      "precision": 0.839,
      "f1": 0.765,
      "fm": 0.768
    },
    "weak_evaluation": {
      "reference_peaks": 1.0,
      "evaluated_peaks": 1.05,
      "true_positives": 0.792,
      "false_positives": 1.325,
      "false_negatives": 1.221,
      "recall": 0.792,
      "precision": 0.754,
      "f1": 0.772,
      "fm": 0.773
    }
  },
  "C13NOESY_cnoesy": {
    "num_peaks": 10000,
    "num_weak_peaks": 10000,
    "num_strong_peaks": 10000,
    "file_name": "C13NOESY_cnoesy"
  },
  "N15NOESY_nnoesy": {
    "num_peaks": 7031,
    "num_weak_peaks": 3120,
    "num_strong_peaks": 2419,
    "file_name": "N15NOESY_nnoesy"
  },
  "CCHTOCSY_cch": {
    "num_expected_peaks": 2591,
    "num_peaks": 3770,
    "num_weak_peaks": 2162,
    "num_strong_peaks": 1636,
    "file_name": "CCHTOCSY_cch",
    "strong_evaluation": {
      "reference_peaks": 1.0,
      "evaluated_peaks": 0.631,
      "true_positives": 0.507,
      "false_positives": 0.742,
      "false_negatives": 1.435,
      "recall": 0.507,
      "precision": 0.802,
      "f1": 0.621,
      "fm": 0.637
    },
    "weak_evaluation": {
      "reference_peaks": 1.0,
      "evaluated_peaks": 0.834,
      "true_positives": 0.565,
      "false_positives": 1.072,
      "false_negatives": 1.383,
      "recall": 0.565,
      "precision": 0.678,
      "f1": 0.616,
      "fm": 0.619
    }
  },
  "HNCO_hnco": {
    "num_expected_peaks": 153,
    "num_peaks": 318,
    "num_weak_peaks": 166,
    "num_strong_peaks": 135,
    "file_name": "HNCO_hnco",
    "strong_evaluation": {
      "reference_peaks": 1.0,
      "evaluated_peaks": 0.882,
      "true_positives": 0.872,
      "false_positives": 0.893,
      "false_negatives": 1.13,
      "recall": 0.872,
      "precision": 0.988,
      "f1": 0.926,
      "fm": 0.928
    },
    "weak_evaluation": {
      "reference_peaks": 1.0,
      "evaluated_peaks": 1.085,
      "true_positives": 1.029,
      "false_positives": 1.141,
      "false_negatives": 0.97,
      "recall": 1.029,
      "precision": 0.949,
      "f1": 0.987,
      "fm": 0.988
    }
  },
  "N15HSQC_hsqc": {
    "num_expected_peaks": 218,
    "num_peaks": 200,
    "num_weak_peaks": 148,
    "num_strong_peaks": 140,
    "file_name": "N15HSQC_hsqc",
    "strong_evaluation": {
      "reference_peaks": 1.0,
      "evaluated_peaks": 0.642,
      "true_positives": 0.651,
      "false_positives": 0.629,
      "false_negatives": 1.495,
      "recall": 0.651,
      "precision": 1.014,
      "f1": 0.793,
      "fm": 0.813
    },
    "weak_evaluation": {
      "reference_peaks": 1.0,
      "evaluated_peaks": 0.679,
      "true_positives": 0.672,
      "false_positives": 0.689,
      "false_negatives": 1.466,
      "recall": 0.672,
      "precision": 0.989,
      "f1": 0.8,
      "fm": 0.815
    }
  },
  "peak_match": [
    {
      "reference": "CcoNH_ccconh",
      "target": "N15HSQC_hsqc",
      "score": 0.87,
      "ax1_shift": 0.0,
      "ax1_label": "N",
      "ax2_shift": 0.022,
      "ax2_label": "H"
    },
    {
      "reference": "CBCAcoNH_hncocacb",
      "target": "N15HSQC_hsqc",
      "score": 1.04,
      "ax1_shift": 0.0,
      "ax1_label": "N",
      "ax2_shift": 0.007,
      "ax2_label": "H"
    },
    {
      "reference": "HNcaCO_hncaco",
      "target": "N15HSQC_hsqc",
      "score": 0.66,
      "ax1_shift": 0.0,
      "ax1_label": "N",
      "ax2_shift": 0.007,
      "ax2_label": "H"
    },
    {
      "reference": "HCcoNH_hccconh",
      "target": "N15HSQC_hsqc",
      "score": 0.52,
      "ax1_shift": 0.0,
      "ax1_label": "N",
      "ax2_shift": 0.022,
      "ax2_label": "H"
    },
    {
      "reference": "CBCANH_hncacb",
      "target": "N15HSQC_hsqc",
      "score": 0.87,
      "ax1_shift": 0.0,
      "ax1_label": "N",
      "ax2_shift": 0.007,
      "ax2_label": "H"
    },
    {
      "reference": "HNCO_hnco",
      "target": "N15HSQC_hsqc",
      "score": 1.09,
      "ax1_shift": 0.0,
      "ax1_label": "N",
      "ax2_shift": 0.007,
      "ax2_label": "H"
    },
    {
      "reference": "N15HSQC_hsqc",
      "target": "N15NOESY_nnoesy",
      "score": 0.29,
      "ax1_shift": 0.0,
      "ax1_label": "N",
      "ax2_shift": 0.0,
      "ax2_label": "HN"
    }
  ]
}
