# Supplementary material for: Structural and regulatory insights into the glideosome-associated connector from Toxoplasma gondii
Source: eLife. 2023 Apr 4;12:e86049. doi: 10.7554/eLife.86049 (PMC10125020; doi:10.7554/eLife.86049)
Supplement: Figure 1—source data 1. — wwPDB X-ray structure validation; MTZ file for TgGAC X-ray diffraction data and final refined PDB file for TgGAC from X-ray diffraction. [file elife-86049-fig1-data1.zip › Figure 1-source data 1/NOE assignment and NMR structure/app_csa.json]

{
  "bb_csa": null,
  "sc_csa": null,
  "all_csa": null,
  "spectra": [
    {
      "spectrum_name": "C13NOESY_cnoesy_@FLYA",
      "name": "C13NOESY",
      "expected": 20612,
      "assigned": 8483,
      "assignedP": 41.16,
      "measured": 9879,
      "measured_assigned": 5193,
      "measured_assignedP": 52.57,
      "ratio": 1.6,
      "xeasy_pl_path": "C13NOESY_cnoesy_@FLYA_asn.peaks",
      "sparky_pl_path": "C13NOESY_cnoesy_@FLYA_asn.list"
    },
    {
      "spectrum_name": "CBCANH_hncacb_@FLYA",
      "name": "CBCANH",
      "expected": 495,
      "assigned": 389,
      "assignedP": 78.59,
      "measured": 577,
      "measured_assigned": 345,
      "measured_assignedP": 59.79,
      "ratio": 1.1,
      "xeasy_pl_path": "CBCANH_hncacb_@FLYA_asn.peaks",
      "sparky_pl_path": "CBCANH_hncacb_@FLYA_asn.list"
    },
    {
      "spectrum_name": "CBCAcoNH_hncocacb_@FLYA",
      "name": "CBCAcoNH",
      "expected": 248,
      "assigned": 195,
      "assignedP": 78.63,
      "measured": 359,
      "measured_assigned": 184,
      "measured_assignedP": 51.25,
      "ratio": 1.1,
      "xeasy_pl_path": "CBCAcoNH_hncocacb_@FLYA_asn.peaks",
      "sparky_pl_path": "CBCAcoNH_hncocacb_@FLYA_asn.list"
    },
    {
      "spectrum_name": "CCHTOCSY_cch_@FLYA",
      "name": "CCHTOCSY",
      "expected": 2591,
      "assigned": 1058,
      "assignedP": 40.83,
      "measured": 2223,
      "measured_assigned": 797,
      "measured_assignedP": 35.85,
      "ratio": 1.3,
      "xeasy_pl_path": "CCHTOCSY_cch_@FLYA_asn.peaks",
      "sparky_pl_path": "CCHTOCSY_cch_@FLYA_asn.list"
    },
    {
      "spectrum_name": "CcoNH_ccconh_@FLYA",
      "name": "CcoNH",
      "expected": 457,
      "assigned": 320,
      "assignedP": 70.02,
      "measured": 542,
      "measured_assigned": 299,
      "measured_assignedP": 55.17,
      "ratio": 1.1,
      "xeasy_pl_path": "CcoNH_ccconh_@FLYA_asn.peaks",
      "sparky_pl_path": "CcoNH_ccconh_@FLYA_asn.list"
    },
    {
      "spectrum_name": "HCcoNH_hccconh_@FLYA",
      "name": "HCcoNH",
      "expected": 688,
      "assigned": 271,
      "assignedP": 39.39,
      "measured": 458,
      "measured_assigned": 218,
      "measured_assignedP": 47.6,
      "ratio": 1.2,
      "xeasy_pl_path": "HCcoNH_hccconh_@FLYA_asn.peaks",
      "sparky_pl_path": "HCcoNH_hccconh_@FLYA_asn.list"
    },
    {
      "spectrum_name": "HNCO_hnco_@FLYA",
      "name": "HNCO",
      "expected": 127,
      "assigned": 117,
      "assignedP": 92.13,
      "measured": 192,
      "measured_assigned": 102,
      "measured_assignedP": 53.12,
      "ratio": 1.1,
      "xeasy_pl_path": "HNCO_hnco_@FLYA_asn.peaks",
      "sparky_pl_path": "HNCO_hnco_@FLYA_asn.list"
    },
    {
      "spectrum_name": "HNcaCO_hncaco_@FLYA",
      "name": "HNcaCO",
      "expected": 255,
      "assigned": 210,
      "assignedP": 82.35,
      "measured": 205,
      "measured_assigned": 173,
      "measured_assignedP": 84.39,
      "ratio": 1.2,
      "xeasy_pl_path": "HNcaCO_hncaco_@FLYA_asn.peaks",
      "sparky_pl_path": "HNcaCO_hncaco_@FLYA_asn.list"
    },
    {
      "spectrum_name": "N15HSQC_hsqc_@FLYA",
      "name": "N15HSQC",
      "expected": 168,
      "assigned": 157,
      "assignedP": 93.45,
      "measured": 150,
      "measured_assigned": 128,
      "measured_assignedP": 85.33,
      "ratio": 1.2,
      "xeasy_pl_path": "N15HSQC_hsqc_@FLYA_asn.peaks",
      "sparky_pl_path": "N15HSQC_hsqc_@FLYA_asn.list"
    },
    {
      "spectrum_name": "N15NOESY_nnoesy_@FLYA",
      "name": "N15NOESY",
      "expected": 4976,
      "assigned": 2930,
      "assignedP": 58.88,
      "measured": 3510,
      "measured_assigned": 1817,
      "measured_assignedP": 51.77,
      "ratio": 1.6,
      "xeasy_pl_path": "N15NOESY_nnoesy_@FLYA_asn.peaks",
      "sparky_pl_path": "N15NOESY_nnoesy_@FLYA_asn.list"
    },
    {
      "spectrum_name": "ALL",
      "name": "ALL",
      "expected": 30617,
      "assigned": 14130,
      "assignedP": 46.15,
      "measured": 18095,
      "measured_assigned": 9256,
      "measured_assignedP": 51.15,
      "ratio": 1.5
    }
  ]
}
