# Supplementary material for: Structural and regulatory insights into the glideosome-associated connector from Toxoplasma gondii
Source: eLife. 2023 Apr 4;12:e86049. doi: 10.7554/eLife.86049 (PMC10125020; doi:10.7554/eLife.86049)
Supplement: Figure 1—source data 1. — wwPDB X-ray structure validation; MTZ file for TgGAC X-ray diffraction data and final refined PDB file for TgGAC from X-ray diffraction. [file elife-86049-fig1-data1.zip › Figure 1-source data 1/NOE assignment and NMR structure/shift_assignment/CcoNH_ccconh_@FLYA_asn.list]

      Assignment          w1         w2         w3
     N3N-M2CG-N3H    120.050     32.023      9.062
  I64N-R63CG-I64H    121.124     27.199      7.349
  N43N-L42CB-N43H    112.060     39.364      8.070
  L16N-A15CA-L16H    121.144     55.088      8.573
  A78N-K77CB-A78H    119.832     32.404      7.901
M125N-E124CB-M125H    118.115     29.630      8.071
            ?-?-?    118.518     29.970      8.498
            ?-?-?    122.039     31.448      8.800
  I34N-E33CB-I34H    122.119     32.063      8.796
E105N-P104CG-E105H    115.357     27.513      8.930
  E28N-P27CG-E28H    115.238     28.194      8.900
            ?-?-?    120.752     26.173      8.837
  I59N-R58CG-I59H    120.678     26.759      8.836
D131N-R130CG-D131H    120.678     26.759      8.836
            ?-?-?    112.177     38.840      8.063
E105N-P104CA-E105H    115.318     65.381      8.931
  E28N-P27CA-E28H    115.254     64.944      8.892
  K86N-R85CD-K86H    115.994     43.247      7.582
  G70N-K69CB-G70H    107.582     35.870      7.826
            ?-?-?    119.830     18.184      7.109
 H73N-V72CG1-H73H    119.913     18.718      7.104
  K86N-R85CA-K86H    116.108     57.721      7.577
  E83N-K82CG-E83H    116.325     25.354      7.874
  L26N-F25CB-L26H    122.456     40.137      8.386
  I64N-R63CB-I64H    121.152     30.102      7.351
R130N-W129CB-R130H    118.405     30.568      8.495
            ?-?-?    116.115     42.844      7.585
  N57N-N56CB-N57H    125.626     39.231      7.592
F137N-N136CB-F137H    125.626     39.231      7.592
  K69N-A68CB-K69H    119.395     23.093      8.683
  A15N-E14CG-A15H    122.238     36.156      7.554
            ?-?-?    115.057     64.365      8.359
            ?-?-?    115.052     64.906      8.352
            ?-?-?    115.007     65.100      8.351
M111N-P110CG-M111H    124.862     26.218      8.988
 A88N-V87CG1-A88H    121.801     21.136      6.330
A113N-V112CG2-A113H    130.768     23.125      9.230
  K86N-R85CG-K86H    116.114     27.765      7.580
G106N-E105CG-G106H    109.772     36.672      7.967
M126N-M125CA-M126H    117.427     59.868      8.007
            ?-?-?    120.354     24.103      8.340
  E30N-K29CG-E30H    120.317     24.718      8.336
            ?-?-?    116.769     67.599      8.422
  E30N-K29CB-E30H    120.274     35.126      8.334
            ?-?-?    115.019     26.866      8.351
  R85N-P84CG-R85H    115.105     27.367      8.359
            ?-?-?    115.175     27.623      8.355
E124N-V123CG1-E124H    116.757     21.570      8.421
S115N-K114CB-S115H    108.458     33.435      7.494
D131N-R130CA-D131H    120.708     59.859      8.838
  K29N-E28CG-K29H    118.963     36.876      7.824
            ?-?-?    125.225     27.577     11.779
 H73N-V72CG2-H73H    119.832     21.211      7.106
  A15N-E14CA-A15H    122.221     59.067      7.552
            ?-?-?    125.293     27.258     11.781
     M2N-S1CA-M2H    118.519     58.696      8.495
R130N-W129CA-R130H    118.519     58.696      8.495
            ?-?-?    111.303     22.709      7.381
A121N-D120CB-A121H    122.018     39.483      8.382
  V87N-K86CG-V87H    120.269     25.324      8.209
            ?-?-?    122.897     40.725      7.987
  I34N-E33CA-I34H    122.019     57.150      8.800
  L22N-K21CA-L22H    125.294     55.224      9.134
  G97N-F96CB-G97H    111.302     41.168      9.402
            ?-?-?    119.832     25.736      7.906
            ?-?-?    119.730     26.378      7.903
            ?-?-?    115.138     31.665      8.358
  R85N-P84CB-R85H    115.066     32.373      8.354
            ?-?-?    116.361     28.708      7.872
  E83N-K82CD-E83H    116.358     29.395      7.871
  V62N-I61CA-V62H    111.380     60.780      7.175
            ?-?-?    111.335     61.283      7.171
M125N-E124CA-M125H    118.082     59.727      8.073
  F91N-K90CG-F91H    111.194     23.385      7.379
  K82N-K81CD-K82H    116.770     29.311      7.119
  E30N-K29CA-E30H    120.288     54.716      8.335
V123N-F122CB-V123H    117.207     38.730      8.085
S115N-K114CA-S115H    108.233     57.576      7.496
A113N-V112CA-A113H    130.768     60.759      9.238
L109N-E108CB-L109H    121.582     32.404      8.300
A113N-V112CB-A113H    130.768     36.013      9.230
V127N-M126CG-V127H    119.613     32.015      8.430
  G70N-K69CA-G70H    107.580     57.266      7.826
A113N-V112CG1-A113H    130.768     22.094      9.230
  L22N-K21CG-L22H    125.268     24.723      9.133
     H6N-V5CA-H6H    116.333     64.985      7.735
  V72N-L71CB-V72H    113.051     39.622      7.682
  V87N-K86CA-V87H    120.266     56.999      8.210
  A88N-V87CB-A88H    121.830     30.981      6.333
  A80N-A79CB-A80H    121.363     19.361      8.101
  K77N-L76CB-K77H    118.302     42.274      7.513
  G19N-K18CG-G19H    105.643     25.000      7.257
  A79N-A78CA-A79H    121.369     55.050      7.343
  K13N-V12CA-K13H    118.082     65.914      7.815
E108N-V107CA-E108H    126.175     63.852      6.571
W129N-Q128CG-W129H    121.582     34.574      8.688
            ?-?-?    122.019     37.562      8.798
  I34N-E33CG-I34H    122.142     38.121      8.795
F103N-D102CB-F103H    118.075     42.076      7.931
  M93N-T92CB-M93H    117.645     72.616      8.855
  Q53N-D52CB-Q53H    120.949     38.623      7.778
  E83N-K82CA-E83H    116.316     58.174      7.872
            ?-?-?    121.364     54.595      7.346
A132N-D131CB-A132H    122.238     39.726      8.117
  K82N-K81CB-K82H    116.760     32.515      7.115
            ?-?-?    118.094     33.115      8.175
  D54N-Q53CG-D54H    118.157     33.492      8.168
M125N-E124CG-M125H    118.081     36.585      8.070
     L8N-D7CB-L8H    121.367     41.533      7.265
     G4N-N3CB-G4H    108.874     39.053      8.029
  V87N-K86CB-V87H    120.259     34.586      8.210
  L76N-A75CB-L76H    115.233     19.047      7.372
N136N-Y135CB-N136H    120.051     37.694      8.163
  T92N-F91CB-T92H    106.703     41.776      7.592
  C94N-M93CG-C94H    118.082     30.985      9.010
            ?-?-?    117.881     66.022      7.818
  V12N-N11CB-V12H    123.524     36.623      7.208
D102N-D101CB-D102H    116.530     40.575      7.754
  K82N-K81CG-K82H    116.927     25.208      7.116
  V44N-N43CB-V44H    121.142     40.788      8.367
  D52N-N51CB-D52H    121.142     40.788      8.367
G106N-E105CA-G106H    109.785     55.959      7.965
  E28N-P27CB-E28H    115.239     31.819      8.902
E105N-P104CB-E105H    115.249     32.055      8.928
 A88N-V87CG2-A88H    121.787     22.532      6.328
            ?-?-?    125.300     65.914     11.780
            ?-?-?    116.991     24.850      7.118
  K81N-A80CA-K81H    114.565     54.448      7.110
G106N-E105CB-G106H    109.756     29.338      7.967
  L42N-D41CB-L42H    110.865     40.249      7.882
            ?-?-?    117.427     18.626      8.161
  A79N-A78CB-A79H    121.362     18.071      7.342
  L95N-C94CB-L95H    130.766     30.477      7.538
  K86N-R85CB-K86H    116.074     30.204      7.582
  G19N-K18CB-G19H    105.617     33.061      7.256
V107N-G106CA-V107H    126.817     43.847      7.754
  K82N-K81CA-K82H    116.988     58.312      7.116
W129N-Q128CA-W129H    121.794     59.525      8.686
  L22N-K21CB-L22H    125.258     35.866      9.133
F122N-A121CB-F122H    118.974     18.393      7.952
     D7N-H6CB-D7H    118.741     30.187      7.687
  C48N-W47CB-C48H    118.741     30.187      7.687
  E33N-E32CG-E33H    123.083     36.090      9.101
L109N-E108CG-L109H    121.600     36.154      8.300
  V24N-K23CB-V24H    120.196     35.469      9.241
  C94N-M93CA-C94H    118.082     55.222      9.012
  G19N-K18CA-G19H    105.615     58.181      7.259
  K21N-G20CA-K21H    118.956     45.942      8.385
S115N-K114CG-S115H    108.242     24.788      7.498
  A15N-E14CB-A15H    122.174     29.945      7.553
            ?-?-?    125.291     32.216     11.780
            ?-?-?    125.177     32.666     11.780
            ?-?-?    120.205     35.567      9.273
            ?-?-?    122.240     29.239      7.554
            ?-?-?    120.094     34.651      9.256
  K81N-A80CB-K81H    114.582     19.107      7.108
K114N-A113CB-K114H    116.114     22.231      8.914
  I64N-R63CA-I64H    121.143     54.709      7.350
  E83N-K82CB-E83H    116.332     33.865      7.869
  I59N-R58CB-I59H    120.707     29.311      8.839
D131N-R130CB-D131H    120.707     29.311      8.839
  L16N-A15CB-L16H    121.143     18.615      8.578
  C94N-M93CB-C94H    118.082     35.497      9.011
V127N-M126CA-V127H    119.615     56.951      8.430
            ?-?-?    118.060     21.237      7.819
            ?-?-?    108.358     29.673      7.496
            ?-?-?    119.880     27.714      9.555
D120N-R119CB-D120H    119.902     28.914      9.555
            ?-?-?    108.341     29.455      7.498
            ?-?-?    108.239     28.834      7.493
  G19N-K18CD-G19H    105.689     29.395      7.259
  R63N-V62CA-R63H    116.332     63.745      7.816
  S39N-S38CB-S39H    118.738     65.914      9.293
            ?-?-?    105.659     28.800      7.260
F103N-D102CA-F103H    118.060     55.746      7.929
    H6N-V5CG1-H6H    116.330     18.333      7.734
 R65N-I64CG1-R65H    128.169     28.671      8.461
            ?-?-?    116.313     18.612      7.740
R119N-E118CB-R119H    122.891     30.751      8.053
            ?-?-?    128.242     28.268      8.478
Q128N-V127CB-Q128H    119.175     32.061      8.053
  H73N-V72CA-H73H    119.832     61.416      7.107
  V62N-I61CB-V62H    111.313     37.388      7.168
            ?-?-?    111.378     38.013      7.176
  G70N-K69CG-G70H    107.577     27.596      7.818
  G70N-K69CD-G70H    107.577     27.596      7.818
  R63N-V62CB-R63H    116.332     31.373      7.815
N100N-P99CB-N100H    119.175     32.808      8.063
D120N-R119CG-D120H    119.868     28.649      9.554
            ?-?-?    119.903     60.229      9.559
D120N-R119CA-D120H    119.893     60.826      9.555
  G20N-G19CA-G20H    107.121     43.164      6.902
  N66N-R65CA-N66H    112.200     57.727      7.647
            ?-?-?    116.303     19.084      7.736
     D7N-H6CA-D7H    118.736     58.656      7.686
  W47N-E46CA-W47H    118.736     58.656      7.686
  C48N-W47CA-C48H    118.736     58.656      7.686
E118N-K117CB-E118H    119.613     32.288      8.061
  A78N-K77CA-A78H    119.832     60.243      7.901
  K23N-L22CA-K23H    118.519     54.057      7.713
R119N-E118CA-R119H    122.894     59.504      8.053
            ?-?-?    122.802     59.757      8.053
  N66N-R65CB-N66H    112.177     31.373      7.650
  F45N-V44CA-F45H    128.351     61.914      9.080
R119N-E118CG-R119H    122.893     37.684      8.053
T134N-A133CB-T134H    107.800     20.361      7.694
            ?-?-?    127.925     19.954      8.423
 A68N-V67CG1-A68H    127.796     20.538      8.419
  N66N-R65CG-N66H    112.189     27.380      7.647
  D54N-Q53CB-D54H    118.082     29.311      8.174
  V24N-K23CA-V24H    120.051     55.222      9.258
  K31N-E30CG-K31H    121.773     36.466      8.138
E118N-K117CG-E118H    119.630     24.804      8.060
  D41N-Q40CG-D41H    114.382     33.514      8.138
 K13N-V12CG1-K13H    117.972     21.468      7.820
 K13N-V12CG2-K13H    117.861     22.432      7.817
            ?-?-?    124.985     30.236      8.993
M111N-P110CB-M111H    124.921     30.932      8.989
V112N-M111CG-V112H    116.551     31.889      8.612
  R17N-L16CB-R17H    116.101     41.305      7.573
 F45N-V44CG2-F45H    128.276     23.006      9.075
 K23N-L22CD2-K23H    118.519     27.249      7.713
T134N-A133CA-T134H    107.802     53.682      7.693
  M93N-T92CA-M93H    117.645     60.759      8.855
  R65N-I64CA-R65H    128.172     62.745      8.468
  L76N-A75CA-L76H    115.346     55.123      7.373
            ?-?-?    115.294     55.448      7.372
            ?-?-?    115.218     55.759      7.372
  A88N-V87CA-A88H    121.800     62.446      6.334
E124N-V123CG2-E124H    116.825     23.700      8.422
            ?-?-?    116.735     24.281      8.423
  F91N-K90CB-F91H    111.198     31.947      7.379
            ?-?-?    111.302     31.287      7.382
 R65N-I64CD1-R65H    128.212     12.253      8.464
            ?-?-?    128.267     11.733      8.470
Q128N-V127CA-Q128H    119.179     67.254      8.043
 R65N-I64CG2-R65H    128.164     16.412      8.461
            ?-?-?    119.918     31.513      7.099
  K18N-R17CB-K18H    118.235     30.283      7.706
  K18N-R17CG-K18H    118.301     29.134      7.701
  W47N-E46CB-W47H    118.301     29.134      7.701
  A68N-V67CA-A68H    127.883     62.260      8.421
            ?-?-?    128.235     15.899      8.466
  H73N-V72CB-H73H    119.897     31.080      7.107
  K31N-E30CB-K31H    121.690     30.361      8.141
            ?-?-?    121.797     29.782      8.157
  D54N-Q53CA-D54H    118.109     55.220      8.175
W129N-Q128CB-W129H    121.585     28.907      8.688
            ?-?-?    121.676     30.516      8.153
  N11N-S10CA-N11H    115.240     61.410      8.022
  E14N-K13CA-E14H    115.240     61.410      8.022
            ?-?-?    112.079     55.819      8.064
  N43N-L42CA-N43H    111.988     56.740      8.069
            ?-?-?    120.036     56.013      9.063
 F45N-V44CG1-F45H    128.324     22.154      9.078
     N3N-M2CA-N3H    120.069     55.649      9.066
            ?-?-?    119.820     29.734      7.905
 V62N-I61CG1-V62H    111.328     28.396      7.173
  K23N-L22CB-K23H    118.545     46.952      7.717
Y135N-T134CG2-Y135H    121.775     21.502      7.645
            ?-?-?    128.266     35.841      8.465
  R65N-I64CB-R65H    128.164     36.502      8.461
 F96N-L95CD1-F96H    123.768     23.463      8.640
 A68N-V67CG2-A68H    127.924     22.609      8.417
F122N-A121CA-F122H    118.993     55.252      7.956
            ?-?-?    115.132     32.681      8.017
  E14N-K13CB-E14H    115.239     32.036      8.016
  A80N-A79CA-A80H    121.319     55.003      8.100
  K29N-E28CA-K29H    118.958     57.811      7.826
A133N-A132CA-A133H    117.427     54.705      8.156
  F96N-L95CG-F96H    123.758     26.865      8.647
 F96N-L95CD2-F96H    123.758     26.865      8.647
  F96N-L95CB-F96H    123.769     44.918      8.648
            ?-?-?    116.111     25.327      7.576
  F91N-K90CA-F91H    111.303     57.649      7.382
            ?-?-?    111.215     58.227      7.378
V112N-M111CB-V112H    116.593     39.653      8.616
E108N-V107CG2-E108H    126.282     21.474      6.567
  V12N-N11CA-V12H    123.550     56.634      7.212
  V44N-N43CA-V44H    121.123     54.207      8.363
  D52N-N51CA-D52H    121.123     54.207      8.363
  V24N-K23CG-V24H    120.050     25.702      9.254
 M93N-T92CG2-M93H    117.644     24.062      8.855
            ?-?-?    117.709     23.714      8.859
  E33N-E32CA-E33H    123.113     54.572      9.105
            ?-?-?    126.242     22.080      6.574
            ?-?-?    116.794     31.761      8.421
M126N-M125CG-M126H    117.426     31.889      8.010
M111N-P110CA-M111H    124.927     60.873      8.990
  A68N-V67CB-A68H    127.706     32.404      8.425
E108N-V107CG1-E108H    126.395     19.975      6.570
            ?-?-?    126.326     20.211      6.577
  F25N-V24CA-F25H    126.831     58.316      8.055
  V87N-K86CD-V87H    120.269     29.311      8.206
 F25N-V24CG2-F25H    126.830     21.680      8.048
 V72N-L71CD1-V72H    113.051     24.156      7.682
N100N-P99CA-N100H    119.180     63.207      8.060
  K18N-R17CA-K18H    118.300     58.803      7.700
V112N-M111CA-V112H    116.551     55.088      8.620
            ?-?-?    120.307     28.719      8.333
            ?-?-?    120.354     28.387      8.336
N100N-P99CG-N100H    119.156     27.709      8.059
            ?-?-?    111.958     23.640      8.065
            ?-?-?    111.342     19.013      7.175
 V62N-I61CG2-V62H    111.368     19.297      7.175
            ?-?-?    119.176     23.125      8.041
            ?-?-?    112.191     26.166      8.071
  N43N-L42CG-N43H    112.109     26.746      8.066
 N43N-L42CD1-N43H    112.109     26.746      8.066
 N43N-L42CD2-N43H    112.109     26.746      8.066
  F25N-V24CB-F25H    126.802     36.448      8.051
  K29N-E28CB-K29H    118.964     27.651      7.825
            ?-?-?    119.482     50.922      8.684
            ?-?-?    119.444     49.794      8.681
 V72N-L71CD2-V72H    113.080     26.341      7.684
  V72N-L71CG-V72H    113.060     26.098      7.686
E118N-K117CD-E118H    119.643     29.429      8.058
D102N-D101CA-D102H    116.551     57.802      7.756
  I64N-R63CD-I64H    121.179     42.848      7.351
            ?-?-?    121.143     42.568      7.352
L109N-E108CA-L109H    121.624     54.597      8.299
            ?-?-?    121.673     53.941      8.295
  F91N-K90CD-F91H    111.258     29.426      7.380
 R63N-V62CG1-R63H    116.332     19.001      7.815
 R63N-V62CG2-R63H    116.332     19.001      7.815
V123N-F122CA-V123H    117.207     62.305      8.081
            ?-?-?    122.887     27.089      8.053
            ?-?-?    116.375     21.507      7.821
            ?-?-?    116.395     22.074      7.813
     V5N-G4CA-V5H    117.198     46.167      8.528
  K23N-L22CG-K23H    118.576     24.368      7.718
            ?-?-?    118.568     24.093      7.718
  I59N-R58CD-I59H    120.707     43.230      8.839
D131N-R130CD-D131H    120.707     43.230      8.839
            ?-?-?    118.082     25.702      7.517
A121N-D120CA-A121H    121.989     58.333      8.383
  L42N-D41CA-L42H    110.864     53.541      7.885
            ?-?-?    122.894     63.336      8.057
E118N-K117CA-E118H    119.615     59.874      8.060
  R37N-W36CB-R37H    116.598     34.996      9.414
            ?-?-?    116.681     34.459      9.406
     L8N-D7CA-L8H    121.363     54.572      7.267
  L22N-K21CD-L22H    125.296     29.666      9.135
    H6N-V5CG2-H6H    116.326     22.011      7.733
  A89N-A88CB-A89H    116.354     21.517      7.735
  K77N-L76CA-K77H    118.301     56.289      7.508
     H6N-V5CB-H6H    116.332     31.519      7.735
            ?-?-?    121.853     70.617      7.653
Y135N-T134CB-Y135H    121.801     70.157      7.642
            ?-?-?    121.861     70.965      7.649
  F45N-V44CB-F45H    128.324     36.447      9.072
            ?-?-?    114.413     27.933      8.146
  D41N-Q40CB-D41H    114.481     27.725      8.130
            ?-?-?    114.485     27.557      8.150
  K31N-E30CA-K31H    121.800     56.119      8.143
Q128N-V127CG1-Q128H    119.178     21.390      8.038
Q128N-V127CG2-Q128H    119.178     21.390      8.038
Y135N-T134CA-Y135H    121.754     62.316      7.651
            ?-?-?    121.820     61.864      7.653
  N57N-N56CA-N57H    125.519     53.166      7.590
F137N-N136CA-F137H    125.519     53.166      7.590
  G50N-M49CB-G50H    108.713     31.720      8.983
  K13N-V12CB-K13H    118.087     31.992      7.816
  V24N-K23CD-V24H    120.080     29.246      9.249
            ?-?-?    120.037     28.973      9.253
 K77N-L76CD2-K77H    118.236     25.839      7.513
            ?-?-?    118.302     25.431      7.517
 K77N-L76CD1-K77H    118.149     22.005      7.510
  N66N-R65CD-N66H    112.178     43.374      7.653
  V72N-L71CA-V72H    113.087     53.107      7.685
  G97N-F96CA-G97H    111.312     57.316      9.406
  F96N-L95CA-F96H    123.728     54.719      8.637
S115N-K114CE-S115H    108.456     41.790      7.496
            ?-?-?    107.660     30.406      7.819
            ?-?-?    107.646     30.125      7.818
E105N-P104CD-E105H    115.239     50.448      8.925
 F25N-V24CG1-F25H    126.831     20.547      8.049
            ?-?-?    125.300     29.827      9.152
K117N-Q116CA-K117H    119.876     58.778      8.511
K114N-A113CA-K114H    116.012     50.682      8.914
            ?-?-?    116.078     49.740      8.907
            ?-?-?    119.672     17.329      8.062
            ?-?-?    115.248     64.797      8.030
            ?-?-?    114.393     60.229      8.151
            ?-?-?    114.441     59.690      8.153
  G50N-M49CA-G50H    108.712     54.457      8.983
            ?-?-?    118.093     36.994      9.010
  S38N-R37CA-S38H    113.273     57.118      8.116
            ?-?-?    123.986     36.633      7.214
            ?-?-?    105.668     42.164      7.260
  G19N-K18CE-G19H    105.618     41.965      7.248
            ?-?-?    116.114     50.963      8.918
            ?-?-?    118.103     38.690      7.486
K117N-Q116CG-K117H    119.863     32.968      8.510
  E14N-K13CG-E14H    115.233     26.864      8.015
  S38N-R37CB-S38H    113.262     31.228      8.116
            ?-?-?    118.738     29.454      8.060
  S39N-S38CA-S39H    118.815     57.448      9.292
  L26N-F25CA-L26H    122.486     57.027      8.383
A132N-D131CA-A132H    122.255     57.601      8.115
            ?-?-?    126.202     33.027      6.575
            ?-?-?    106.788     54.863      7.591
  T92N-F91CA-T92H    106.766     55.135      7.589
            ?-?-?    118.082     39.106      7.502
            ?-?-?    125.746     31.955      8.330
            ?-?-?    122.676     32.818      8.061
            ?-?-?    106.727     20.161      7.698
            ?-?-?    121.133     24.458      7.348
  D41N-Q40CA-D41H    114.402     59.882      8.129
            ?-?-?    119.641     20.041      8.050
            ?-?-?    119.629     19.830      8.054
            ?-?-?    128.142     39.138      7.599
            ?-?-?    124.938     51.540      8.986
M111N-P110CD-M111H    124.956     51.164      8.983
            ?-?-?    121.826     69.169      7.640
            ?-?-?    112.169     36.307      8.061
  E14N-K13CD-E14H    115.220     30.436      8.017
            ?-?-?    126.611     39.241      7.600
            ?-?-?    108.435     66.264      7.495
            ?-?-?    126.788     51.056      8.061
            ?-?-?    126.832     51.289      8.056
            ?-?-?    120.488     18.590      8.565
            ?-?-?    118.518     39.238      7.587
            ?-?-?    119.176     70.554      8.041
            ?-?-?    108.896     33.435      7.494
  E32N-K31CB-E32H    122.019     31.889      7.971
            ?-?-?    125.737     32.404      7.588
            ?-?-?    119.613     58.696      8.433
            ?-?-?    122.894     14.361      8.049
            ?-?-?    131.205     39.106      7.596
  S38N-R37CG-S38H    113.270     25.187      8.112
            ?-?-?    107.146     43.230      6.845
  E33N-E32CB-E33H    123.113     34.466      9.105
  K82N-K81CE-K82H    116.770     42.199      7.119
M126N-M125CB-M126H    117.426     33.435      8.002
  R37N-W36CA-R37H    116.551     54.572      9.410
            ?-?-?    119.176     29.827      8.057
            ?-?-?    118.957     28.796      8.057
            ?-?-?    118.082     39.106      7.455
            ?-?-?    127.268     22.609      8.417
            ?-?-?    125.300     51.479     11.772
            ?-?-?    111.958     72.100      8.065
K117N-Q116CB-K117H    119.832     28.280      8.511
            ?-?-?    130.768     23.125      9.191
            ?-?-?    128.143     53.541      8.065
            ?-?-?    119.613     58.181      8.049
  I61N-P60CB-I61H    126.175     32.404      8.112
  L95N-C94CA-L95H    130.768     57.665      7.525
            ?-?-?    111.958     30.342      8.065
  K18N-R17CD-K18H    118.301     43.746      7.705
            ?-?-?    115.239     28.796      8.026
            ?-?-?    115.020     32.404      7.596
            ?-?-?    115.020     39.622      7.588
  V87N-K86CE-V87H    120.269     42.199      8.206
            ?-?-?    112.177     59.727      7.650
            ?-?-?    125.518     72.100      7.596
     G4N-N3CA-G4H    108.896     52.510      8.026
            ?-?-?    117.645     39.622      8.855
            ?-?-?    123.550     39.106      7.588
            ?-?-?    110.427     40.653      7.596
            ?-?-?    119.176     18.485      7.838
            ?-?-?    115.239     61.790      8.925
            ?-?-?    127.706     53.541      8.433
            ?-?-?    115.239     62.305      8.933
            ?-?-?    116.114     72.100      7.588
            ?-?-?    117.207     29.827      8.065
            ?-?-?    119.176     75.193      8.041
            ?-?-?    104.959     58.696      7.690
            ?-?-?    118.082     42.199      7.822
            ?-?-?    131.205     40.653      7.596
            ?-?-?    116.114     36.013      7.564
            ?-?-?    117.426     59.727      7.948
            ?-?-?    108.896     32.404      8.034
            ?-?-?    123.331     38.075      8.057
            ?-?-?    109.552     72.616      7.588
            ?-?-?    132.080     39.106      7.596
            ?-?-?    112.177     72.100      8.065
            ?-?-?    118.082     66.945      8.065
            ?-?-?    111.520     18.485      7.815
            ?-?-?    123.550     34.982      7.212
            ?-?-?    116.114     73.647      7.580
  G50N-M49CG-G50H    108.677     36.013      8.988
            ?-?-?    119.176     67.460      7.979
            ?-?-?    125.518     32.404      7.596
            ?-?-?    126.612     32.404      7.596
            ?-?-?    119.832     32.920      8.464
            ?-?-?    123.331     33.951      8.065
            ?-?-?    119.613     32.404      7.588
            ?-?-?    118.957     25.702      7.830
            ?-?-?    122.894     53.026      7.987
            ?-?-?    115.239     23.640      8.347
            ?-?-?    104.521     39.106      7.596
            ?-?-?    117.426     32.404      7.588
            ?-?-?    121.363     52.510      8.096
            ?-?-?    116.770     39.622      8.425
  R17N-L16CG-R17H    116.114     23.640      7.564
 R17N-L16CD1-R17H    116.114     23.640      7.564
            ?-?-?    120.488     41.168      8.362
            ?-?-?    111.958     44.262      8.065
            ?-?-?    116.332     58.181      7.776
            ?-?-?    115.895     32.404      8.933
            ?-?-?    119.176     66.945      7.987
            ?-?-?    104.959     72.100      7.588
            ?-?-?    113.051     37.044      7.682
            ?-?-?    120.488     39.622      7.580
            ?-?-?    112.177     21.578      8.057
            ?-?-?    111.739     39.622      7.588
            ?-?-?    111.739     72.100      7.588
            ?-?-?    117.207     65.914      9.254
            ?-?-?    105.834     72.616      7.588
            ?-?-?    120.050     41.684      8.589
            ?-?-?    122.019     24.156      7.987
            ?-?-?    120.488     25.187      8.049
            ?-?-?    131.424     72.100      7.588
            ?-?-?    124.644     72.616      8.049
            ?-?-?    128.143     15.907      8.417
            ?-?-?    125.081     57.665      8.996
            ?-?-?    121.800     64.883      6.313
            ?-?-?    120.488     59.727      8.057
            ?-?-?    117.645     63.852      8.863
            ?-?-?    115.020     24.156      8.347
  A78N-K77CG-A78H    119.832     26.218      7.854
  N56N-Y55CA-N56H    120.050     59.212      8.159
N136N-Y135CA-N136H    120.050     59.212      8.159
            ?-?-?    120.707     31.373      8.831
            ?-?-?    120.050     18.485      8.566
            ?-?-?    127.706     16.423      8.448
            ?-?-?    110.208     39.106      8.026
            ?-?-?    115.020     72.100      7.588
            ?-?-?    106.927     32.404      7.588
            ?-?-?    111.083     39.106      7.596
  V67N-N66CA-V67H    127.924     53.541      8.417
            ?-?-?    116.114     39.106      7.596
            ?-?-?    109.771     33.435      7.971
            ?-?-?    112.614     61.274      8.065
  Q53N-D52CA-Q53H    120.925     53.026      7.783
            ?-?-?    119.176     12.814      8.041
            ?-?-?    116.114     60.243      7.580
            ?-?-?    108.896     34.982      8.026
            ?-?-?    122.894     57.150      8.057
  E32N-K31CA-E32H    122.019     57.150      7.979
            ?-?-?    122.019     65.398      8.800
            ?-?-?    125.518     51.479      7.596
            ?-?-?    123.113     39.106      7.588
            ?-?-?    121.144     21.063      7.353
            ?-?-?    127.268     72.100      7.596
            ?-?-?    120.925     21.578      7.635
            ?-?-?    111.520     18.485      7.791
            ?-?-?    112.177     57.665      7.713
            ?-?-?    104.521     38.075      7.596
            ?-?-?    113.708     46.324      7.596
            ?-?-?    119.832     56.634      7.901
            ?-?-?    107.146     46.324      6.915
            ?-?-?    118.082     70.038      8.073
            ?-?-?    117.426     51.994      8.151
  I61N-P60CA-I61H    126.175     63.336      8.112
            ?-?-?    115.020     57.150      8.065
            ?-?-?    117.645     22.609      8.863
            ?-?-?    118.082     57.665      7.815
            ?-?-?    126.612     44.262      8.057
            ?-?-?    120.269     59.212      8.182
            ?-?-?    119.832     63.336      8.057
            ?-?-?    128.143     70.038      8.479
