# Supplementary material for: Structural and regulatory insights into the glideosome-associated connector from Toxoplasma gondii
Source: eLife. 2023 Apr 4;12:e86049. doi: 10.7554/eLife.86049 (PMC10125020; doi:10.7554/eLife.86049)
Supplement: Figure 1—source data 1. — wwPDB X-ray structure validation; MTZ file for TgGAC X-ray diffraction data and final refined PDB file for TgGAC from X-ray diffraction. [file elife-86049-fig1-data1.zip › Figure 1-source data 1/NOE assignment and NMR structure/shift_assignment/flya.tab]

Total number of shift values: 32716
Cutoff for extent : 16.00
Atom Residue Ref Shift Dev Extent inside inref
N SER 1 121.615 20.0 78.2 0.0
H SER 1 8.668 20.0 75.0 0.0
CA SER 1 58.418 20.0 94.9 0.0 strong
HA SER 1 4.623 20.0 99.5 0.0 strong
CB SER 1 62.335 20.0 99.9 0.0 strong
HB2 SER 1 3.707 20.0 99.2 0.0 strong
HB3 SER 1 3.710 20.0 86.5 0.0 strong
C SER 1 176.715 20.0 80.3 0.0 strong
N MET 2 118.454 20.0 50.0 0.0
H MET 2 8.477 20.0 50.0 0.0
CA MET 2 55.750 20.0 100.0 0.0 strong
HA MET 2 4.502 20.0 99.8 0.0 strong
CB MET 2 33.173 20.0 94.6 0.0 strong
HB2 MET 2 2.006 20.0 94.3 0.0 strong
HB3 MET 2 2.014 20.0 83.3 0.0 strong
CG MET 2 32.110 20.0 94.6 0.0 strong
HG2 MET 2 2.510 20.0 74.9 0.0
HG3 MET 2 2.512 20.0 88.6 0.0 strong
QE MET 2 1.491 20.0 84.0 0.0 strong
CE MET 2 18.787 18.0 92.7 0.0 strong
C MET 2 175.732 20.0 48.3 0.0
N ASN 3 119.947 20.0 45.5 0.0
H ASN 3 9.055 20.0 45.0 0.0
CA ASN 3 52.732 20.0 100.0 0.0 strong
HA ASN 3 4.866 20.0 100.0 0.0 strong
CB ASN 3 39.125 20.0 99.9 0.0 strong
HB2 ASN 3 2.645 20.0 99.0 0.0 strong
HB3 ASN 3 2.833 20.0 99.5 0.0 strong
ND2 ASN 3 113.671 20.0 100.0 0.0 strong
HD21 ASN 3 6.806 20.0 99.8 0.0 strong
HD22 ASN 3 7.636 20.0 99.9 0.0 strong
C ASN 3 175.535 20.0 99.9 0.0 strong
N GLY 4 108.854 20.0 100.0 0.0 strong
H GLY 4 8.014 20.0 100.0 0.0 strong
CA GLY 4 45.989 20.0 100.0 0.0 strong
HA2 GLY 4 4.007 20.0 100.0 0.0 strong
HA3 GLY 4 4.182 20.0 99.9 0.0 strong
C GLY 4 176.534 20.0 100.0 0.0 strong
N VAL 5 117.183 20.0 100.0 0.0 strong
H VAL 5 8.508 20.0 100.0 0.0 strong
CA VAL 5 64.878 20.0 100.0 0.0 strong
HA VAL 5 3.806 20.0 99.9 0.0 strong
CB VAL 5 31.447 20.0 99.9 0.0 strong
HB VAL 5 2.202 20.0 99.9 0.0 strong
QG1 VAL 5 0.764 20.0 100.0 0.0 strong
QG2 VAL 5 1.248 20.0 99.9 0.0 strong
CG1 VAL 5 18.580 20.0 99.9 0.0 strong
CG2 VAL 5 22.026 20.0 100.0 0.0 strong
C VAL 5 176.421 20.0 99.3 0.0 strong
N HIS 6 116.358 20.0 100.0 0.0 strong
H HIS 6 7.709 20.0 99.8 0.0 strong
CA HIS 6 58.342 20.0 100.0 0.0 strong
HA HIS 6 4.208 20.0 100.0 0.0 strong
CB HIS 6 30.163 20.0 100.0 0.0 strong
HB2 HIS 6 3.011 20.0 99.9 0.0 strong
HB3 HIS 6 3.166 20.0 100.0 0.0 strong
ND1 HIS 6 117.035 16.0 73.2 0.0
CD2 HIS 6 119.111 20.0 99.6 0.0 strong
HD1 HIS 6 8.507 20.0 50.0 0.0
CE1 HIS 6 138.975 17.0 99.9 0.0 strong
HD2 HIS 6 7.102 20.0 99.6 0.0 strong
HE1 HIS 6 7.690 20.0 98.8 0.0 strong
C HIS 6 176.547 20.0 99.2 0.0 strong
N ASP 7 118.737 20.0 100.0 0.0 strong
H ASP 7 7.673 20.0 99.9 0.0 strong
CA ASP 7 54.301 20.0 97.7 0.0 strong
HA ASP 7 4.773 20.0 95.2 0.0 strong
CB ASP 7 41.612 20.0 99.8 0.0 strong
HB2 ASP 7 2.549 20.0 98.4 0.0 strong
HB3 ASP 7 2.900 20.0 99.9 0.0 strong
C ASP 7 176.455 20.0 100.0 0.0 strong
N LEU 8 121.337 20.0 100.0 0.0 strong
H LEU 8 7.244 20.0 100.0 0.0 strong
CA LEU 8 54.070 20.0 100.0 0.0 strong
HA LEU 8 4.367 20.0 100.0 0.0 strong
CB LEU 8 42.733 20.0 100.0 0.0 strong
HB2 LEU 8 1.073 20.0 99.7 0.0 strong
HB3 LEU 8 1.676 20.0 99.9 0.0 strong
CG LEU 8 27.617 20.0 49.9 0.0
HG LEU 8 1.727 20.0 65.0 0.0
QD1 LEU 8 0.938 20.0 98.6 0.0 strong
QD2 LEU 8 0.919 20.0 94.8 0.0 strong
CD1 LEU 8 23.620 20.0 99.9 0.0 strong
CD2 LEU 8 25.929 20.0 100.0 0.0 strong
C LEU 8 173.845 20.0 100.0 0.0 strong
CA PRO 9 62.686 20.0 100.0 0.0 strong
HA PRO 9 4.534 20.0 100.0 0.0 strong
CB PRO 9 32.523 20.0 100.0 0.0 strong
HB2 PRO 9 1.994 20.0 99.8 0.0 strong
HB3 PRO 9 2.566 20.0 99.9 0.0 strong
CG PRO 9 28.175 20.0 100.0 0.0 strong
HG2 PRO 9 2.192 20.0 99.5 0.0 strong
HG3 PRO 9 2.195 20.0 99.7 0.0 strong
CD PRO 9 50.269 20.0 100.0 0.0 strong
HD2 PRO 9 3.291 20.0 95.2 0.0 strong
HD3 PRO 9 4.010 20.0 99.9 0.0 strong
C PRO 9 178.301 18.0 69.6 0.0
N SER 10 117.933 20.0 65.0 0.0
H SER 10 7.796 20.0 65.0 0.0
CA SER 10 61.411 20.0 100.0 0.0 strong
HA SER 10 3.576 20.0 95.0 0.0 strong
CB SER 10 62.578 20.0 99.7 0.0 strong
HB2 SER 10 3.937 20.0 99.9 0.0 strong
HB3 SER 10 3.975 20.0 84.7 0.0 strong
C SER 10 178.257 20.0 91.8 0.0 strong
N ASN 11 115.156 20.0 80.0 0.0
H ASN 11 8.004 20.0 80.0 0.0
CA ASN 11 56.359 20.0 100.0 0.0 strong
HA ASN 11 4.444 20.0 100.0 0.0 strong
CB ASN 11 36.604 20.0 100.0 0.0 strong
HB2 ASN 11 2.820 20.0 99.9 0.0 strong
HB3 ASN 11 2.820 20.0 99.9 0.0 strong
ND2 ASN 11 122.151 20.0 55.0 0.0
HD21 ASN 11 7.526 20.0 70.0 0.0
HD22 ASN 11 7.782 20.0 69.5 0.0
C ASN 11 177.540 20.0 98.2 0.0 strong
N VAL 12 123.501 20.0 100.0 0.0 strong
H VAL 12 7.192 20.0 99.9 0.0 strong
CA VAL 12 65.837 20.0 100.0 0.0 strong
HA VAL 12 3.776 20.0 100.0 0.0 strong
CB VAL 12 31.749 20.0 99.8 0.0 strong
HB VAL 12 2.068 20.0 99.9 0.0 strong
QG1 VAL 12 0.907 20.0 99.6 0.0 strong
QG2 VAL 12 1.040 20.0 99.9 0.0 strong
CG1 VAL 12 21.371 20.0 92.9 0.0 strong
CG2 VAL 12 22.378 20.0 100.0 0.0 strong
C VAL 12 176.857 20.0 99.4 0.0 strong
N LYS 13 117.912 20.0 100.0 0.0 strong
H LYS 13 7.797 20.0 100.0 0.0 strong
CA LYS 13 61.390 20.0 100.0 0.0 strong
HA LYS 13 3.574 20.0 100.0 0.0 strong
CB LYS 13 32.327 20.0 99.9 0.0 strong
HB2 LYS 13 1.624 20.0 100.0 0.0 strong
HB3 LYS 13 1.930 20.0 99.8 0.0 strong
CG LYS 13 26.829 20.0 99.7 0.0 strong
HG2 LYS 13 1.057 20.0 79.9 0.0
HG3 LYS 13 1.448 20.0 94.4 0.0 strong
CD LYS 13 30.252 20.0 100.0 0.0 strong
HD2 LYS 13 1.626 20.0 84.9 0.0 strong
HD3 LYS 13 1.735 20.0 99.9 0.0 strong
CE LYS 13 41.680 20.0 100.0 0.0 strong
HE2 LYS 13 2.899 20.0 100.0 0.0 strong
HE3 LYS 13 3.227 20.0 100.0 0.0 strong
C LYS 13 178.294 20.0 98.9 0.0 strong
N GLU 14 115.165 20.0 100.0 0.0 strong
H GLU 14 8.007 20.0 100.0 0.0 strong
CA GLU 14 58.895 20.0 99.4 0.0 strong
HA GLU 14 3.972 20.0 99.2 0.0 strong
CB GLU 14 29.586 20.0 99.8 0.0 strong
HB2 GLU 14 1.986 20.0 73.7 0.0
HB3 GLU 14 2.023 20.0 98.9 0.0 strong
CG GLU 14 36.399 20.0 99.4 0.0 strong
HG2 GLU 14 2.238 20.0 94.6 0.0 strong
HG3 GLU 14 2.816 20.0 84.3 0.0 strong
C GLU 14 178.710 20.0 100.0 0.0 strong
N ALA 15 122.157 20.0 100.0 0.0 strong
H ALA 15 7.531 20.0 100.0 0.0 strong
CA ALA 15 55.086 20.0 100.0 0.0 strong
HA ALA 15 4.102 20.0 99.9 0.0 strong
QB ALA 15 1.595 20.0 99.9 0.0 strong
CB ALA 15 18.581 20.0 100.0 0.0 strong
C ALA 15 181.226 20.0 100.0 0.0 strong
N LEU 16 121.051 20.0 100.0 0.0 strong
H LEU 16 8.555 20.0 100.0 0.0 strong
CA LEU 16 57.891 20.0 99.9 0.0 strong
HA LEU 16 4.077 20.0 99.9 0.0 strong
CB LEU 16 41.413 20.0 100.0 0.0 strong
HB2 LEU 16 0.703 20.0 40.0 0.0
HB3 LEU 16 1.598 20.0 99.8 0.0 strong
CG LEU 16 23.716 20.0 99.9 0.0 strong
HG LEU 16 0.532 20.0 100.0 0.0 strong
QD1 LEU 16 0.533 20.0 99.5 0.0 strong
QD2 LEU 16 -0.135 20.0 100.0 0.0 strong
CD1 LEU 16 23.709 20.0 100.0 0.0 strong
CD2 LEU 16 25.494 20.0 100.0 0.0 strong
C LEU 16 178.107 20.0 100.0 0.0 strong
N ARG 17 116.102 20.0 100.0 0.0 strong
H ARG 17 7.544 20.0 100.0 0.0 strong
CA ARG 17 58.704 20.0 99.9 0.0 strong
HA ARG 17 3.893 20.0 99.6 0.0 strong
CB ARG 17 30.202 20.0 70.5 0.0
HB2 ARG 17 1.617 20.0 45.0 0.0
HB3 ARG 17 1.743 20.0 65.0 0.0
CG ARG 17 29.231 20.0 40.9 0.0
HG2 ARG 17 1.053 20.0 40.0 0.0
HG3 ARG 17 1.743 20.0 54.8 0.0
CD ARG 17 43.419 20.0 99.9 0.0 strong
HD2 ARG 17 3.042 20.0 99.7 0.0 strong
HD3 ARG 17 3.048 20.0 95.6 0.0 strong
HE ARG 17 8.030 20.0 93.9 0.0 strong
C ARG 17 178.477 20.0 99.4 0.0 strong
N LYS 18 118.339 20.0 99.9 0.0 strong
H LYS 18 7.682 20.0 100.0 0.0 strong
CA LYS 18 57.893 20.0 94.2 0.0 strong
HA LYS 18 3.907 20.0 99.6 0.0 strong
CB LYS 18 33.146 20.0 100.0 0.0 strong
HB2 LYS 18 1.814 20.0 100.0 0.0 strong
HB3 LYS 18 1.815 20.0 100.0 0.0 strong
CG LYS 18 24.990 20.0 99.9 0.0 strong
HG2 LYS 18 1.376 20.0 100.0 0.0 strong
HG3 LYS 18 1.442 20.0 75.7 0.0
CD LYS 18 29.219 20.0 99.5 0.0 strong
HD2 LYS 18 1.633 20.0 91.0 0.0 strong
HD3 LYS 18 1.642 20.0 99.2 0.0 strong
CE LYS 18 42.165 20.0 99.8 0.0 strong
HE2 LYS 18 2.942 20.0 95.7 0.0 strong
HE3 LYS 18 2.950 20.0 54.6 0.0
C LYS 18 177.948 20.0 100.0 0.0 strong
N GLY 19 105.629 20.0 100.0 0.0 strong
H GLY 19 7.236 20.0 100.0 0.0 strong
CA GLY 19 43.388 20.0 99.9 0.0 strong
HA2 GLY 19 3.806 20.0 80.0 0.0
HA3 GLY 19 3.806 20.0 55.0 0.0
C GLY 19 174.137 20.0 100.0 0.0 strong
N GLY 20 107.158 20.0 100.0 0.0 strong
H GLY 20 6.880 20.0 100.0 0.0 strong
CA GLY 20 45.874 20.0 100.0 0.0 strong
HA2 GLY 20 4.021 20.0 96.6 0.0 strong
HA3 GLY 20 4.043 20.0 95.1 0.0 strong
C GLY 20 170.703 20.0 100.0 0.0 strong
N LYS 21 118.884 20.0 100.0 0.0 strong
H LYS 21 8.367 20.0 99.9 0.0 strong
CA LYS 21 55.120 20.0 100.0 0.0 strong
HA LYS 21 5.680 20.0 100.0 0.0 strong
CB LYS 21 35.779 20.0 100.0 0.0 strong
HB2 LYS 21 1.743 20.0 99.9 0.0 strong
HB3 LYS 21 1.797 20.0 95.2 0.0 strong
CG LYS 21 24.789 20.0 99.7 0.0 strong
HG2 LYS 21 1.385 20.0 82.6 0.0 strong
HG3 LYS 21 1.439 20.0 99.9 0.0 strong
CD LYS 21 29.677 20.0 99.9 0.0 strong
HD2 LYS 21 1.616 20.0 99.5 0.0 strong
HD3 LYS 21 1.620 20.0 99.7 0.0 strong
CE LYS 21 42.159 20.0 99.9 0.0 strong
HE2 LYS 21 2.882 20.0 99.8 0.0 strong
HE3 LYS 21 2.887 20.0 89.8 0.0 strong
C LYS 21 175.844 20.0 100.0 0.0 strong
N LEU 22 125.259 20.0 100.0 0.0 strong
H LEU 22 9.114 20.0 100.0 0.0 strong
CA LEU 22 54.336 20.0 99.0 0.0 strong
HA LEU 22 5.305 20.0 93.1 0.0 strong
CB LEU 22 47.012 20.0 100.0 0.0 strong
HB2 LEU 22 1.434 20.0 99.8 0.0 strong
HB3 LEU 22 1.437 20.0 99.9 0.0 strong
CG LEU 22 24.356 20.0 98.6 0.0 strong
HG LEU 22 0.842 20.0 94.8 0.0 strong
QD1 LEU 22 1.608 20.0 99.8 0.0 strong
QD2 LEU 22 0.145 20.0 100.0 0.0 strong
CD1 LEU 22 20.749 20.0 100.0 0.0 strong
CD2 LEU 22 26.892 20.0 99.7 0.0 strong
C LEU 22 175.676 20.0 82.5 0.0 strong
N LYS 23 118.532 20.0 100.0 0.0 strong
H LYS 23 7.695 20.0 100.0 0.0 strong
CA LYS 23 55.069 20.0 99.5 0.0 strong
HA LYS 23 5.261 20.0 95.9 0.0 strong
CB LYS 23 35.341 20.0 100.0 0.0 strong
HB2 LYS 23 1.289 20.0 99.9 0.0 strong
HB3 LYS 23 1.668 20.0 85.0 0.0 strong
CG LYS 23 25.485 20.0 100.0 0.0 strong
HG2 LYS 23 1.292 20.0 100.0 0.0 strong
HG3 LYS 23 1.293 20.0 99.9 0.0 strong
CD LYS 23 29.276 20.0 99.8 0.0 strong
HD2 LYS 23 1.302 20.0 99.8 0.0 strong
HD3 LYS 23 1.459 20.0 89.8 0.0 strong
CE LYS 23 42.164 20.0 82.1 0.0 strong
HE2 LYS 23 2.857 20.0 94.9 0.0 strong
HE3 LYS 23 2.859 20.0 99.5 0.0 strong
C LYS 23 174.848 20.0 100.0 0.0 strong
N VAL 24 120.079 20.0 100.0 0.0 strong
H VAL 24 9.244 20.0 100.0 0.0 strong
CA VAL 24 58.288 20.0 100.0 0.0 strong
HA VAL 24 5.180 20.0 100.0 0.0 strong
CB VAL 24 36.412 20.0 100.0 0.0 strong
HB VAL 24 1.585 20.0 99.9 0.0 strong
QG1 VAL 24 0.772 20.0 100.0 0.0 strong
QG2 VAL 24 0.745 20.0 99.6 0.0 strong
CG1 VAL 24 20.493 20.0 100.0 0.0 strong
CG2 VAL 24 21.571 20.0 99.9 0.0 strong
C VAL 24 172.501 20.0 100.0 0.0 strong
N PHE 25 126.803 20.0 100.0 0.0 strong
H PHE 25 8.034 20.0 100.0 0.0 strong
CA PHE 25 56.929 20.0 100.0 0.0 strong
HA PHE 25 4.592 20.0 100.0 0.0 strong
CB PHE 25 39.906 20.0 100.0 0.0 strong
HB2 PHE 25 2.480 20.0 99.8 0.0 strong
HB3 PHE 25 2.983 20.0 99.9 0.0 strong
CD1 PHE 25 131.718 20.0 99.9 0.0 strong
HD1 PHE 25 7.084 20.0 100.0 0.0 strong
CE1 PHE 25 131.668 20.0 99.9 0.0 strong
HE1 PHE 25 7.085 20.0 100.0 0.0 strong
CZ PHE 25 131.634 20.0 55.0 0.0
HZ PHE 25 7.090 20.0 99.5 0.0 strong
HE2 PHE 25 7.086 20.0 100.0 0.0 strong
HD2 PHE 25 7.086 20.0 100.0 0.0 strong
C PHE 25 174.155 20.0 100.0 0.0 strong
N LEU 26 122.526 20.0 100.0 0.0 strong
H LEU 26 8.375 20.0 100.0 0.0 strong
CA LEU 26 52.559 20.0 99.9 0.0 strong
HA LEU 26 4.733 20.0 98.9 0.0 strong
CB LEU 26 41.056 20.0 100.0 0.0 strong
HB2 LEU 26 1.602 20.0 96.1 0.0 strong
HB3 LEU 26 1.614 20.0 99.6 0.0 strong
CG LEU 26 25.919 20.0 74.6 0.0
HG LEU 26 1.045 20.0 75.0 0.0
QD1 LEU 26 1.046 20.0 99.9 0.0 strong
QD2 LEU 26 1.049 20.0 99.8 0.0 strong
CD1 LEU 26 22.872 20.0 100.0 0.0 strong
CD2 LEU 26 25.919 20.0 99.5 0.0 strong
C LEU 26 175.436 20.0 100.0 0.0 strong
CA PRO 27 64.862 20.0 100.0 0.0 strong
HA PRO 27 4.337 20.0 99.9 0.0 strong
CB PRO 27 31.900 20.0 99.9 0.0 strong
HB2 PRO 27 1.976 20.0 98.7 0.0 strong
HB3 PRO 27 2.436 20.0 99.4 0.0 strong
CG PRO 27 28.280 20.0 100.0 0.0 strong
HG2 PRO 27 2.318 20.0 100.0 0.0 strong
HG3 PRO 27 2.319 20.0 100.0 0.0 strong
CD PRO 27 50.438 20.0 100.0 0.0 strong
HD2 PRO 27 3.730 20.0 100.0 0.0 strong
HD3 PRO 27 3.940 20.0 100.0 0.0 strong
C PRO 27 177.071 20.0 99.9 0.0 strong
N GLU 28 115.271 20.0 100.0 0.0 strong
H GLU 28 8.889 20.0 99.6 0.0 strong
CA GLU 28 57.771 20.0 99.9 0.0 strong
HA GLU 28 3.937 20.0 99.9 0.0 strong
CB GLU 28 27.610 20.0 100.0 0.0 strong
HB2 GLU 28 2.271 20.0 69.9 0.0
HB3 GLU 28 2.275 20.0 98.8 0.0 strong
CG GLU 28 36.773 20.0 99.8 0.0 strong
HG2 GLU 28 2.176 20.0 50.9 0.0
HG3 GLU 28 2.236 20.0 66.2 0.0
C GLU 28 175.595 20.0 100.0 0.0 strong
N LYS 29 118.908 20.0 95.4 0.0 strong
H LYS 29 7.802 20.0 99.9 0.0 strong
CA LYS 29 54.839 20.0 87.3 0.0 strong
HA LYS 29 4.728 20.0 75.1 0.0
CB LYS 29 35.258 20.0 99.9 0.0 strong
HB2 LYS 29 1.674 20.0 90.3 0.0 strong
HB3 LYS 29 1.949 20.0 99.9 0.0 strong
CG LYS 29 24.728 20.0 99.9 0.0 strong
HG2 LYS 29 1.375 20.0 95.7 0.0 strong
HG3 LYS 29 1.433 20.0 96.6 0.0 strong
CD LYS 29 29.287 20.0 56.1 0.0
HD2 LYS 29 1.436 20.0 43.4 0.0
HD3 LYS 29 1.957 20.0 44.7 0.0
CE LYS 29 42.176 20.0 99.8 0.0 strong
HE2 LYS 29 3.009 20.0 79.2 0.0
HE3 LYS 29 3.012 20.0 99.4 0.0 strong
C LYS 29 176.622 20.0 99.9 0.0 strong
N GLU 30 120.253 20.0 100.0 0.0 strong
H GLU 30 8.325 20.0 99.6 0.0 strong
CA GLU 30 55.899 20.0 100.0 0.0 strong
HA GLU 30 4.367 20.0 100.0 0.0 strong
CB GLU 30 30.423 20.0 99.8 0.0 strong
HB2 GLU 30 1.933 20.0 95.2 0.0 strong
HB3 GLU 30 2.128 20.0 99.9 0.0 strong
CG GLU 30 36.436 20.0 99.9 0.0 strong
HG2 GLU 30 2.322 20.0 80.0 0.0 strong
HG3 GLU 30 2.418 20.0 100.0 0.0 strong
C GLU 30 176.120 20.0 100.0 0.0 strong
N LYS 31 121.751 20.0 100.0 0.0 strong
H LYS 31 8.131 20.0 100.0 0.0 strong
CA LYS 31 57.155 20.0 99.9 0.0 strong
HA LYS 31 3.620 20.0 99.9 0.0 strong
CB LYS 31 31.878 20.0 100.0 0.0 strong
HB2 LYS 31 1.223 20.0 99.9 0.0 strong
HB3 LYS 31 1.329 20.0 94.9 0.0 strong
CG LYS 31 23.971 20.0 100.0 0.0 strong
HG2 LYS 31 0.766 20.0 99.9 0.0 strong
HG3 LYS 31 1.052 20.0 99.9 0.0 strong
CD LYS 31 29.518 20.0 74.3 0.0
HD2 LYS 31 1.461 20.0 34.8 0.0
HD3 LYS 31 1.471 20.0 79.2 0.0
CE LYS 31 41.363 20.0 94.9 0.0 strong
HE2 LYS 31 2.853 20.0 99.8 0.0 strong
HE3 LYS 31 2.854 20.0 99.8 0.0 strong
C LYS 31 174.989 20.0 100.0 0.0 strong
N GLU 32 122.010 20.0 100.0 0.0 strong
H GLU 32 7.950 20.0 99.7 0.0 strong
CA GLU 32 54.496 20.0 99.9 0.0 strong
HA GLU 32 4.691 20.0 99.5 0.0 strong
CB GLU 32 34.238 20.0 99.4 0.0 strong
HB2 GLU 32 1.757 20.0 94.3 0.0 strong
HB3 GLU 32 1.953 20.0 60.0 0.0
CG GLU 32 36.177 20.0 84.7 0.0 strong
HG2 GLU 32 2.313 20.0 69.3 0.0
HG3 GLU 32 2.317 20.0 89.0 0.0 strong
C GLU 32 174.901 20.0 100.0 0.0 strong
N GLU 33 123.093 20.0 100.0 0.0 strong
H GLU 33 9.086 20.0 100.0 0.0 strong
CA GLU 33 57.152 20.0 99.9 0.0 strong
HA GLU 33 4.711 20.0 95.2 0.0 strong
CB GLU 33 31.760 20.0 99.8 0.0 strong
HB2 GLU 33 2.036 20.0 99.2 0.0 strong
HB3 GLU 33 2.040 20.0 99.9 0.0 strong
CG GLU 33 38.035 20.0 100.0 0.0 strong
HG2 GLU 33 2.052 20.0 100.0 0.0 strong
HG3 GLU 33 2.315 20.0 99.9 0.0 strong
C GLU 33 175.168 19.0 100.0 0.0 strong
N ILE 34 122.122 20.0 100.0 0.0 strong
H ILE 34 8.772 20.0 100.0 0.0 strong
CA ILE 34 58.667 20.0 100.0 0.0 strong
HA ILE 34 5.256 20.0 100.0 0.0 strong
CB ILE 34 41.732 20.0 100.0 0.0 strong
HB ILE 34 1.722 20.0 100.0 0.0 strong
QG2 ILE 34 0.783 20.0 100.0 0.0 strong
CG2 ILE 34 18.053 20.0 100.0 0.0 strong
CG1 ILE 34 28.733 20.0 100.0 0.0 strong
HG12 ILE 34 0.944 20.0 99.9 0.0 strong
HG13 ILE 34 1.830 20.0 99.9 0.0 strong
QD1 ILE 34 0.576 20.0 100.0 0.0 strong
CD1 ILE 34 14.665 20.0 99.8 0.0 strong
C ILE 34 175.158 20.0 100.0 0.0 strong
N ARG 35 122.134 20.0 100.0 0.0 strong
H ARG 35 8.769 20.0 100.0 0.0 strong
CA ARG 35 54.547 20.0 100.0 0.0 strong
HA ARG 35 5.320 20.0 100.0 0.0 strong
CB ARG 35 31.819 20.0 99.9 0.0 strong
HB2 ARG 35 1.673 20.0 96.4 0.0 strong
HB3 ARG 35 1.899 20.0 99.8 0.0 strong
CG ARG 35 27.750 20.0 99.0 0.0 strong
HG2 ARG 35 1.565 20.0 99.5 0.0 strong
HG3 ARG 35 1.574 20.0 94.0 0.0 strong
CD ARG 35 43.326 20.0 99.9 0.0 strong
HD2 ARG 35 2.993 20.0 94.9 0.0 strong
HD3 ARG 35 3.244 20.0 69.9 0.0
HE ARG 35 6.638 20.0 54.9 0.0
C ARG 35 173.215 20.0 100.0 0.0 strong
N TRP 36 119.652 20.0 100.0 0.0 strong
H TRP 36 8.767 20.0 100.0 0.0 strong
CA TRP 36 54.288 20.0 99.9 0.0 strong
HA TRP 36 6.213 20.0 95.0 0.0 strong
CB TRP 36 34.874 20.0 99.9 0.0 strong
HB2 TRP 36 2.666 20.0 99.9 0.0 strong
HB3 TRP 36 2.668 20.0 99.9 0.0 strong
CD1 TRP 36 125.781 20.0 97.9 0.0 strong
CE3 TRP 36 121.038 20.0 100.0 0.0 strong
NE1 TRP 36 129.031 20.0 100.0 0.0 strong
HD1 TRP 36 6.645 20.0 99.9 0.0 strong
HE3 TRP 36 7.413 20.0 99.8 0.0 strong
CZ3 TRP 36 124.419 20.0 99.7 0.0 strong
CZ2 TRP 36 114.669 20.0 100.0 0.0 strong
HE1 TRP 36 10.471 20.0 100.0 0.0 strong
HZ3 TRP 36 7.211 20.0 97.1 0.0 strong
CH2 TRP 36 124.384 19.0 99.9 0.0 strong
HZ2 TRP 36 7.560 20.0 99.8 0.0 strong
HH2 TRP 36 7.205 20.0 94.8 0.0 strong
C TRP 36 174.878 20.0 100.0 0.0 strong
N ARG 37 116.630 20.0 100.0 0.0 strong
H ARG 37 9.388 20.0 100.0 0.0 strong
CA ARG 37 57.020 20.0 100.0 0.0 strong
HA ARG 37 4.101 20.0 99.9 0.0 strong
CB ARG 37 31.124 20.0 100.0 0.0 strong
HB2 ARG 37 1.595 20.0 99.7 0.0 strong
HB3 ARG 37 1.600 20.0 78.8 0.0
CG ARG 37 25.115 20.0 99.9 0.0 strong
HG2 ARG 37 0.973 20.0 94.9 0.0 strong
HG3 ARG 37 0.981 20.0 98.8 0.0 strong
CD ARG 37 43.224 20.0 100.0 0.0 strong
HD2 ARG 37 2.079 20.0 89.8 0.0 strong
HD3 ARG 37 2.546 20.0 100.0 0.0 strong
HE ARG 37 7.233 20.0 99.9 0.0 strong
C ARG 37 173.966 20.0 100.0 0.0 strong
N SER 38 113.187 20.0 100.0 0.0 strong
H SER 38 8.095 20.0 99.5 0.0 strong
CA SER 38 57.162 20.0 100.0 0.0 strong
HA SER 38 5.771 20.0 100.0 0.0 strong
CB SER 38 65.705 20.0 100.0 0.0 strong
HB2 SER 38 3.535 20.0 99.9 0.0 strong
HB3 SER 38 3.538 20.0 99.0 0.0 strong
C SER 38 175.671 20.0 100.0 0.0 strong
N SER 39 118.725 20.0 100.0 0.0 strong
H SER 39 9.269 20.0 100.0 0.0 strong
CA SER 39 58.912 20.0 99.1 0.0 strong
HA SER 39 4.352 20.0 99.3 0.0 strong
CB SER 39 63.776 20.0 100.0 0.0 strong
HB2 SER 39 3.992 20.0 99.9 0.0 strong
HB3 SER 39 3.995 20.0 79.9 0.0
C SER 39 176.048 17.0 100.0 0.0 strong
N GLN 40 112.011 20.0 100.0 0.0 strong
H GLN 40 8.053 20.0 100.0 0.0 strong
CA GLN 40 59.965 20.0 99.7 0.0 strong
HA GLN 40 3.820 20.0 100.0 0.0 strong
CB GLN 40 27.795 20.0 98.2 0.0 strong
HB2 GLN 40 2.111 20.0 55.2 0.0
HB3 GLN 40 2.139 20.0 73.3 0.0
CG GLN 40 33.415 20.0 99.5 0.0 strong
HG2 GLN 40 2.424 20.0 99.9 0.0 strong
HG3 GLN 40 2.426 20.0 99.9 0.0 strong
NE2 GLN 40 111.848 20.0 99.6 0.0 strong
HE21 GLN 40 6.848 20.0 99.9 0.0 strong
HE22 GLN 40 7.535 20.0 99.9 0.0 strong
C GLN 40 177.075 20.0 100.0 0.0 strong
N ASP 41 114.381 20.0 100.0 0.0 strong
H ASP 41 8.119 20.0 97.2 0.0 strong
CA ASP 41 53.526 20.0 100.0 0.0 strong
HA ASP 41 4.447 20.0 100.0 0.0 strong
CB ASP 41 40.245 20.0 100.0 0.0 strong
HB2 ASP 41 2.665 20.0 100.0 0.0 strong
HB3 ASP 41 3.101 20.0 100.0 0.0 strong
C ASP 41 175.231 19.0 100.0 0.0 strong
N LEU 42 110.787 20.0 100.0 0.0 strong
H LEU 42 7.857 20.0 100.0 0.0 strong
CA LEU 42 56.664 20.0 100.0 0.0 strong
HA LEU 42 4.043 20.0 100.0 0.0 strong
CB LEU 42 39.154 20.0 100.0 0.0 strong
HB2 LEU 42 1.536 20.0 99.9 0.0 strong
HB3 LEU 42 2.158 20.0 99.5 0.0 strong
CG LEU 42 26.768 20.0 98.9 0.0 strong
HG LEU 42 1.388 20.0 99.6 0.0 strong
QD1 LEU 42 0.589 20.0 99.9 0.0 strong
QD2 LEU 42 0.587 20.0 99.2 0.0 strong
CD1 LEU 42 26.717 20.0 80.0 0.0
CD2 LEU 42 26.733 20.0 100.0 0.0 strong
C LEU 42 176.043 20.0 100.0 0.0 strong
N ASN 43 112.011 20.0 100.0 0.0 strong
H ASN 43 8.054 20.0 100.0 0.0 strong
CA ASN 43 54.112 20.0 100.0 0.0 strong
HA ASN 43 5.291 20.0 100.0 0.0 strong
CB ASN 43 40.826 20.0 100.0 0.0 strong
HB2 ASN 43 2.805 20.0 100.0 0.0 strong
HB3 ASN 43 2.958 20.0 100.0 0.0 strong
ND2 ASN 43 112.532 20.0 68.8 0.0
HD21 ASN 43 7.081 20.0 62.0 0.0
HD22 ASN 43 7.078 20.0 40.0 0.0
C ASN 43 177.163 20.0 100.0 0.0 strong
N VAL 44 121.063 20.0 100.0 0.0 strong
H VAL 44 8.342 20.0 100.0 0.0 strong
CA VAL 44 61.888 20.0 99.9 0.0 strong
HA VAL 44 4.615 20.0 98.5 0.0 strong
CB VAL 44 36.421 20.0 100.0 0.0 strong
HB VAL 44 2.119 20.0 100.0 0.0 strong
QG1 VAL 44 0.971 20.0 99.8 0.0 strong
QG2 VAL 44 0.961 20.0 100.0 0.0 strong
CG1 VAL 44 22.088 20.0 99.9 0.0 strong
CG2 VAL 44 22.924 20.0 99.9 0.0 strong
C VAL 44 173.145 20.0 100.0 0.0 strong
N PHE 45 128.239 20.0 100.0 0.0 strong
H PHE 45 9.055 20.0 100.0 0.0 strong
CA PHE 45 58.713 20.0 82.9 0.0 strong
HA PHE 45 4.355 20.0 54.8 0.0
CB PHE 45 40.332 20.0 77.0 0.0
HB2 PHE 45 2.852 20.0 97.8 0.0 strong
HB3 PHE 45 3.328 20.0 74.7 0.0
CD1 PHE 45 131.733 20.0 95.3 0.0 strong
HD1 PHE 45 7.332 20.0 89.9 0.0 strong
CE1 PHE 45 131.611 19.0 41.7 0.0
HE1 PHE 45 6.894 20.0 64.9 0.0
CZ PHE 45 128.658 19.0 61.1 0.0
HZ PHE 45 6.679 20.0 55.0 0.0
HE2 PHE 45 7.330 20.0 99.5 0.0 strong
HD2 PHE 45 7.348 20.0 94.2 0.0 strong
C PHE 45 174.411 19.0 89.5 0.0 strong
N GLU 46 115.265 19.0 100.0 0.0 strong
H GLU 46 7.222 20.0 95.1 0.0 strong
CA GLU 46 58.870 20.0 96.6 0.0 strong
HA GLU 46 3.983 20.0 99.8 0.0 strong
CB GLU 46 29.428 20.0 97.8 0.0 strong
HB2 GLU 46 1.441 20.0 88.1 0.0 strong
HB3 GLU 46 2.082 20.0 55.4 0.0
CG GLU 46 36.384 20.0 99.7 0.0 strong
HG2 GLU 46 2.316 20.0 99.9 0.0 strong
HG3 GLU 46 2.321 20.0 99.9 0.0 strong
C GLU 46 175.856 20.0 55.7 0.0
N TRP 47 118.504 20.0 99.2 0.0 strong
H TRP 47 7.681 20.0 99.8 0.0 strong
CA TRP 47 58.422 20.0 99.8 0.0 strong
HA TRP 47 4.208 20.0 99.9 0.0 strong
CB TRP 47 30.154 20.0 99.9 0.0 strong
HB2 TRP 47 3.010 20.0 99.9 0.0 strong
HB3 TRP 47 3.163 20.0 89.9 0.0 strong
CD1 TRP 47 130.864 19.0 51.1 0.0
CE3 TRP 47 119.116 6.0 99.6 0.0
NE1 TRP 47 116.643 20.0 65.0 0.0
HD1 TRP 47 7.232 20.0 99.6 0.0 strong
HE3 TRP 47 7.321 20.0 50.6 0.0
CZ3 TRP 47 128.602 20.0 95.0 0.0 strong
CZ2 TRP 47 113.846 3.0 100.0 0.0
HE1 TRP 47 9.384 20.0 65.0 0.0
HZ3 TRP 47 6.675 20.0 99.9 0.0 strong
CH2 TRP 47 128.551 20.0 100.0 0.0 strong
HZ2 TRP 47 6.894 20.0 59.9 0.0
HH2 TRP 47 6.319 20.0 99.9 0.0 strong
C TRP 47 176.317 20.0 62.8 0.0
N CYS 48 118.603 20.0 99.4 0.0 strong
H CYS 48 7.680 20.0 99.9 0.0 strong
CA CYS 48 58.616 20.0 99.6 0.0 strong
HA CYS 48 5.254 20.0 99.9 0.0 strong
CB CYS 48 31.746 20.0 99.9 0.0 strong
HB2 CYS 48 2.281 20.0 73.9 0.0
HB3 CYS 48 2.632 20.0 84.8 0.0 strong
HG CYS 48 2.259 20.0 55.0 0.0
C CYS 48 174.856 20.0 65.0 0.0
N MET 49 120.086 20.0 55.0 0.0
H MET 49 9.243 20.0 55.0 0.0
CA MET 49 54.325 20.0 99.8 0.0 strong
HA MET 49 5.260 20.0 99.9 0.0 strong
CB MET 49 31.636 20.0 99.9 0.0 strong
HB2 MET 49 2.657 20.0 97.5 0.0 strong
HB3 MET 49 2.666 20.0 99.6 0.0 strong
CG MET 49 36.015 20.0 99.9 0.0 strong
HG2 MET 49 2.122 20.0 99.7 0.0 strong
HG3 MET 49 2.260 20.0 99.0 0.0 strong
QE MET 49 2.114 20.0 99.7 0.0 strong
CE MET 49 17.314 20.0 99.9 0.0 strong
C MET 49 174.859 8.0 100.0 0.0
N GLY 50 108.713 20.0 100.0 0.0 strong
H GLY 50 8.972 20.0 100.0 0.0 strong
CA GLY 50 47.038 20.0 100.0 0.0 strong
HA2 GLY 50 3.822 20.0 95.0 0.0 strong
HA3 GLY 50 3.922 20.0 95.0 0.0 strong
C GLY 50 177.167 18.0 55.6 0.0
N ASN 51 121.085 20.0 100.0 0.0 strong
H ASN 51 8.343 20.0 99.9 0.0 strong
CA ASN 51 54.180 20.0 98.0 0.0 strong
HA ASN 51 5.282 20.0 73.6 0.0
CB ASN 51 40.849 20.0 74.9 0.0
HB2 ASN 51 2.804 20.0 74.9 0.0
HB3 ASN 51 2.956 20.0 79.9 0.0
ND2 ASN 51 112.490 20.0 77.5 0.0
HD21 ASN 51 6.839 20.0 90.0 0.0 strong
HD22 ASN 51 7.083 20.0 79.9 0.0
C ASN 51 177.035 18.0 53.5 0.0
N ASP 52 121.081 19.0 63.2 0.0
H ASP 52 8.346 20.0 60.0 0.0
CA ASP 52 53.198 20.0 100.0 0.0 strong
HA ASP 52 4.682 20.0 100.0 0.0 strong
CB ASP 52 38.583 20.0 99.6 0.0 strong
HB2 ASP 52 2.743 20.0 85.0 0.0 strong
HB3 ASP 52 2.893 20.0 100.0 0.0 strong
C ASP 52 175.404 20.0 95.1 0.0 strong
N GLN 53 120.918 20.0 100.0 0.0 strong
H GLN 53 7.764 20.0 99.4 0.0 strong
CA GLN 53 55.122 20.0 100.0 0.0 strong
HA GLN 53 4.342 20.0 99.8 0.0 strong
CB GLN 53 29.362 20.0 100.0 0.0 strong
HB2 GLN 53 1.734 20.0 99.8 0.0 strong
HB3 GLN 53 2.270 20.0 99.9 0.0 strong
CG GLN 53 33.311 20.0 99.8 0.0 strong
HG2 GLN 53 1.729 20.0 50.1 0.0
HG3 GLN 53 2.243 20.0 68.9 0.0
NE2 GLN 53 111.971 20.0 100.0 0.0 strong
HE21 GLN 53 6.664 20.0 100.0 0.0 strong
HE22 GLN 53 7.296 20.0 100.0 0.0 strong
C GLN 53 175.748 20.0 100.0 0.0 strong
N ASP 54 118.141 20.0 100.0 0.0 strong
H ASP 54 8.156 20.0 99.9 0.0 strong
CA ASP 54 53.813 20.0 83.3 0.0 strong
HA ASP 54 4.762 20.0 94.0 0.0 strong
CB ASP 54 41.836 20.0 88.1 0.0 strong
HB2 ASP 54 2.556 20.0 86.8 0.0 strong
HB3 ASP 54 2.668 20.0 85.0 0.0 strong
C ASP 54 174.977 18.0 50.3 0.0
N TYR 55 121.756 20.0 35.0 0.0
H TYR 55 7.616 20.0 37.2 0.0
CA TYR 55 59.184 20.0 89.6 0.0 strong
HA TYR 55 4.366 20.0 90.0 0.0 strong
CB TYR 55 39.212 20.0 40.5 0.0
HB2 TYR 55 2.549 20.0 39.9 0.0
HB3 TYR 55 3.092 20.0 59.4 0.0
CD1 TYR 55 133.447 20.0 79.0 0.0
HD1 TYR 55 6.810 20.0 54.3 0.0
CE1 TYR 55 118.387 20.0 98.3 0.0 strong
HE1 TYR 55 6.804 20.0 64.7 0.0
HE2 TYR 55 6.810 20.0 39.7 0.0
HD2 TYR 55 7.125 20.0 80.0 0.0
C TYR 55 175.259 20.0 71.6 0.0
N ASN 56 120.025 20.0 54.9 0.0
H ASN 56 8.143 20.0 53.9 0.0
CA ASN 56 52.974 20.0 98.8 0.0 strong
HA ASN 56 4.210 20.0 49.2 0.0
CB ASN 56 39.256 20.0 99.9 0.0 strong
HB2 ASN 56 2.547 20.0 89.8 0.0 strong
HB3 ASN 56 2.701 20.0 99.7 0.0 strong
ND2 ASN 56 112.316 20.0 95.5 0.0 strong
HD21 ASN 56 6.803 20.0 99.6 0.0 strong
HD22 ASN 56 7.475 20.0 71.3 0.0
C ASN 56 173.557 19.0 68.5 0.0
N ASN 57 125.598 20.0 90.0 0.0 strong
H ASN 57 7.571 20.0 89.5 0.0 strong
CA ASN 57 52.859 20.0 48.7 0.0
HA ASN 57 4.744 20.0 79.7 0.0
CB ASN 57 40.314 20.0 83.7 0.0 strong
HB2 ASN 57 2.977 20.0 54.9 0.0
HB3 ASN 57 3.113 20.0 59.5 0.0
ND2 ASN 57 107.887 20.0 99.7 0.0 strong
HD21 ASN 57 6.575 20.0 95.0 0.0 strong
HD22 ASN 57 7.232 20.0 94.8 0.0 strong
C ASN 57 174.832 20.0 73.3 0.0
N ARG 58 121.209 20.0 55.0 0.0
H ARG 58 7.327 20.0 54.9 0.0
CA ARG 58 55.791 20.0 30.7 0.0
HA ARG 58 4.758 20.0 64.6 0.0
CB ARG 58 29.302 20.0 66.7 0.0
HB2 ARG 58 1.555 20.0 44.0 0.0
HB3 ARG 58 1.907 20.0 72.9 0.0
CG ARG 58 26.680 20.0 86.6 0.0 strong
HG2 ARG 58 1.432 20.0 69.9 0.0
HG3 ARG 58 1.685 20.0 80.0 0.0 strong
CD ARG 58 43.261 20.0 97.4 0.0 strong
HD2 ARG 58 2.881 20.0 64.9 0.0
HD3 ARG 58 3.056 20.0 74.3 0.0
HE ARG 58 8.052 20.0 63.5 0.0
C ARG 58 179.799 18.0 32.8 0.0
N ILE 59 120.838 20.0 75.6 0.0
H ILE 59 8.821 20.0 65.0 0.0
CA ILE 59 58.000 20.0 73.6 0.0
HA ILE 59 4.067 20.0 69.7 0.0
CB ILE 59 42.621 20.0 50.8 0.0
HB ILE 59 3.163 20.0 50.8 0.0
QG2 ILE 59 0.859 20.0 58.6 0.0
CG2 ILE 59 14.420 20.0 65.7 0.0
CG1 ILE 59 26.738 20.0 92.3 0.0 strong
HG12 ILE 59 1.536 20.0 79.8 0.0
HG13 ILE 59 1.914 20.0 55.0 0.0
QD1 ILE 59 0.860 20.0 79.4 0.0
CD1 ILE 59 14.315 20.0 80.0 0.0
C ILE 59 179.856 18.0 91.0 0.0 strong
CA PRO 60 63.026 20.0 95.0 0.0 strong
HA PRO 60 4.771 20.0 95.1 0.0 strong
CB PRO 60 32.519 20.0 100.0 0.0 strong
HB2 PRO 60 1.741 20.0 99.8 0.0 strong
HB3 PRO 60 2.598 20.0 99.8 0.0 strong
CG PRO 60 28.171 20.0 81.5 0.0 strong
HG2 PRO 60 2.069 20.0 79.9 0.0
HG3 PRO 60 2.179 20.0 58.1 0.0
CD PRO 60 51.650 20.0 99.9 0.0 strong
HD2 PRO 60 3.559 20.0 99.6 0.0 strong
HD3 PRO 60 4.019 20.0 99.9 0.0 strong
N ILE 61 126.091 20.0 100.0 0.0 strong
H ILE 61 8.085 20.0 100.0 0.0 strong
CA ILE 61 60.919 20.0 100.0 0.0 strong
HA ILE 61 3.635 20.0 100.0 0.0 strong
CB ILE 61 37.560 20.0 100.0 0.0 strong
HB ILE 61 0.472 20.0 99.3 0.0 strong
QG2 ILE 61 0.583 20.0 100.0 0.0 strong
CG2 ILE 61 19.200 20.0 99.9 0.0 strong
CG1 ILE 61 28.491 20.0 99.9 0.0 strong
HG12 ILE 61 -0.614 20.0 100.0 0.0 strong
HG13 ILE 61 0.157 20.0 100.0 0.0 strong
QD1 ILE 61 -0.157 20.0 100.0 0.0 strong
CD1 ILE 61 14.519 20.0 99.9 0.0 strong
C ILE 61 175.826 20.0 100.0 0.0 strong
N VAL 62 111.305 20.0 100.0 0.0 strong
H VAL 62 7.154 20.0 100.0 0.0 strong
CA VAL 62 63.641 20.0 100.0 0.0 strong
HA VAL 62 3.752 20.0 99.5 0.0 strong
CB VAL 62 31.170 20.0 99.1 0.0 strong
HB VAL 62 2.201 20.0 99.9 0.0 strong
QG1 VAL 62 0.867 20.0 95.2 0.0 strong
QG2 VAL 62 0.582 20.0 95.0 0.0 strong
CG1 VAL 62 18.848 20.0 99.8 0.0 strong
CG2 VAL 62 19.127 20.0 98.9 0.0 strong
C VAL 62 176.410 20.0 88.1 0.0 strong
N ARG 63 116.333 20.0 100.0 0.0 strong
H ARG 63 7.792 20.0 100.0 0.0 strong
CA ARG 63 54.673 20.0 100.0 0.0 strong
HA ARG 63 4.375 20.0 100.0 0.0 strong
CB ARG 63 30.071 20.0 99.8 0.0 strong
HB2 ARG 63 2.071 20.0 84.9 0.0 strong
HB3 ARG 63 2.068 20.0 95.2 0.0 strong
CG ARG 63 27.380 20.0 95.0 0.0 strong
HG2 ARG 63 1.535 20.0 99.9 0.0 strong
HG3 ARG 63 1.729 20.0 99.9 0.0 strong
CD ARG 63 42.742 20.0 100.0 0.0 strong
HD2 ARG 63 3.169 20.0 99.9 0.0 strong
HD3 ARG 63 3.170 20.0 100.0 0.0 strong
HE ARG 63 7.151 20.0 99.8 0.0 strong
C ARG 63 176.198 20.0 83.9 0.0 strong
N ILE 64 121.182 20.0 100.0 0.0 strong
H ILE 64 7.330 20.0 100.0 0.0 strong
CA ILE 64 62.583 20.0 100.0 0.0 strong
HA ILE 64 3.789 20.0 99.9 0.0 strong
CB ILE 64 36.228 20.0 99.5 0.0 strong
HB ILE 64 1.821 20.0 99.9 0.0 strong
QG2 ILE 64 0.447 20.0 100.0 0.0 strong
CG2 ILE 64 16.123 20.0 99.9 0.0 strong
CG1 ILE 64 28.634 20.0 100.0 0.0 strong
HG12 ILE 64 0.742 20.0 99.8 0.0 strong
HG13 ILE 64 1.451 20.0 100.0 0.0 strong
QD1 ILE 64 0.297 20.0 100.0 0.0 strong
CD1 ILE 64 12.142 20.0 100.0 0.0 strong
C ILE 64 174.983 20.0 100.0 0.0 strong
N ARG 65 128.180 20.0 100.0 0.0 strong
H ARG 65 8.443 20.0 99.9 0.0 strong
CA ARG 65 57.685 20.0 100.0 0.0 strong
HA ARG 65 4.147 20.0 100.0 0.0 strong
CB ARG 65 31.283 20.0 100.0 0.0 strong
HB2 ARG 65 1.588 20.0 99.8 0.0 strong
HB3 ARG 65 1.809 20.0 100.0 0.0 strong
CG ARG 65 27.428 20.0 99.1 0.0 strong
HG2 ARG 65 1.561 20.0 75.0 0.0
HG3 ARG 65 1.794 20.0 69.8 0.0
CD ARG 65 43.545 20.0 99.6 0.0 strong
HD2 ARG 65 3.100 20.0 99.2 0.0 strong
HD3 ARG 65 3.105 20.0 90.0 0.0 strong
HE ARG 65 7.623 20.0 35.0 0.0
C ARG 65 176.391 20.0 100.0 0.0 strong
N ASN 66 112.152 20.0 100.0 0.0 strong
H ASN 66 7.623 20.0 100.0 0.0 strong
CA ASN 66 53.393 20.0 96.3 0.0 strong
HA ASN 66 4.753 20.0 99.2 0.0 strong
CB ASN 66 40.847 20.0 100.0 0.0 strong
HB2 ASN 66 2.515 20.0 100.0 0.0 strong
HB3 ASN 66 2.863 20.0 100.0 0.0 strong
ND2 ASN 66 112.097 20.0 94.2 0.0 strong
HD21 ASN 66 6.833 20.0 99.2 0.0 strong
HD22 ASN 66 7.619 20.0 80.0 0.0
C ASN 66 173.024 20.0 100.0 0.0 strong
N VAL 67 127.785 20.0 98.8 0.0 strong
H VAL 67 8.401 20.0 99.2 0.0 strong
CA VAL 67 62.068 20.0 100.0 0.0 strong
HA VAL 67 4.629 20.0 95.0 0.0 strong
CB VAL 67 32.217 20.0 100.0 0.0 strong
HB VAL 67 1.932 20.0 99.9 0.0 strong
QG1 VAL 67 0.614 20.0 100.0 0.0 strong
QG2 VAL 67 0.740 20.0 99.7 0.0 strong
CG1 VAL 67 20.482 20.0 99.9 0.0 strong
CG2 VAL 67 22.330 20.0 99.9 0.0 strong
C VAL 67 172.917 20.0 100.0 0.0 strong
N ALA 68 127.785 20.0 100.0 0.0 strong
H ALA 68 8.398 20.0 100.0 0.0 strong
CA ALA 68 50.485 20.0 96.3 0.0 strong
HA ALA 68 4.758 20.0 98.9 0.0 strong
QB ALA 68 1.519 20.0 99.9 0.0 strong
CB ALA 68 23.130 20.0 99.9 0.0 strong
C ALA 68 176.663 20.0 100.0 0.0 strong
N LYS 69 119.418 20.0 100.0 0.0 strong
H LYS 69 8.670 20.0 100.0 0.0 strong
CA LYS 69 57.224 20.0 100.0 0.0 strong
HA LYS 69 4.297 20.0 100.0 0.0 strong
CB LYS 69 35.524 20.0 84.4 0.0 strong
HB2 LYS 69 1.806 20.0 46.9 0.0
HB3 LYS 69 2.074 20.0 69.3 0.0
CG LYS 69 27.590 20.0 95.0 0.0 strong
HG2 LYS 69 1.070 20.0 99.9 0.0 strong
HG3 LYS 69 1.071 20.0 99.9 0.0 strong
CD LYS 69 27.629 20.0 100.0 0.0 strong
HD2 LYS 69 1.653 20.0 89.8 0.0 strong
HD3 LYS 69 1.654 20.0 94.9 0.0 strong
CE LYS 69 42.229 20.0 94.9 0.0 strong
HE2 LYS 69 2.862 20.0 99.5 0.0 strong
HE3 LYS 69 3.006 20.0 99.6 0.0 strong
C LYS 69 175.811 20.0 100.0 0.0 strong
N GLY 70 107.594 20.0 100.0 0.0 strong
H GLY 70 7.808 20.0 100.0 0.0 strong
CA GLY 70 44.150 20.0 100.0 0.0 strong
HA2 GLY 70 3.340 20.0 99.9 0.0 strong
HA3 GLY 70 4.098 20.0 99.7 0.0 strong
C GLY 70 175.891 20.0 89.2 0.0 strong
N LEU 71 117.616 20.0 50.0 0.0
H LEU 71 8.831 20.0 50.0 0.0
CA LEU 71 53.094 20.0 100.0 0.0 strong
HA LEU 71 4.228 20.0 100.0 0.0 strong
CB LEU 71 39.610 20.0 100.0 0.0 strong
HB2 LEU 71 1.071 20.0 99.9 0.0 strong
HB3 LEU 71 1.835 20.0 99.9 0.0 strong
CG LEU 71 26.219 20.0 99.3 0.0 strong
HG LEU 71 0.873 20.0 94.9 0.0 strong
QD1 LEU 71 0.600 20.0 90.0 0.0 strong
QD2 LEU 71 0.599 20.0 99.7 0.0 strong
CD1 LEU 71 24.189 20.0 100.0 0.0 strong
CD2 LEU 71 26.635 20.0 61.6 0.0
C LEU 71 178.050 20.0 95.0 0.0 strong
N VAL 72 113.079 20.0 100.0 0.0 strong
H VAL 72 7.664 20.0 100.0 0.0 strong
CA VAL 72 61.346 20.0 100.0 0.0 strong
HA VAL 72 4.317 20.0 99.9 0.0 strong
CB VAL 72 31.204 20.0 99.9 0.0 strong
HB VAL 72 2.536 20.0 100.0 0.0 strong
QG1 VAL 72 0.755 20.0 99.7 0.0 strong
QG2 VAL 72 0.743 20.0 100.0 0.0 strong
CG1 VAL 72 18.574 20.0 99.9 0.0 strong
CG2 VAL 72 21.333 20.0 99.9 0.0 strong
C VAL 72 173.690 20.0 100.0 0.0 strong
N HIS 73 119.823 20.0 100.0 0.0 strong
H HIS 73 7.082 20.0 100.0 0.0 strong
CA HIS 73 54.870 20.0 100.0 0.0 strong
HA HIS 73 5.011 20.0 100.0 0.0 strong
CB HIS 73 36.900 20.0 100.0 0.0 strong
HB2 HIS 73 2.539 20.0 100.0 0.0 strong
HB3 HIS 73 3.116 20.0 100.0 0.0 strong
ND1 HIS 73 125.305 20.0 100.0 0.0 strong
CD2 HIS 73 119.265 20.0 100.0 0.0 strong
HD1 HIS 73 11.758 20.0 100.0 0.0 strong
CE1 HIS 73 131.698 20.0 85.0 0.0 strong
HD2 HIS 73 6.951 20.0 100.0 0.0 strong
HE1 HIS 73 7.081 20.0 85.0 0.0 strong
C HIS 73 174.546 20.0 100.0 0.0 strong
CA PRO 74 65.922 20.0 100.0 0.0 strong
HA PRO 74 4.103 20.0 100.0 0.0 strong
CB PRO 74 32.455 20.0 99.9 0.0 strong
HB2 PRO 74 2.360 20.0 85.0 0.0 strong
HB3 PRO 74 2.361 20.0 100.0 0.0 strong
CG PRO 74 27.356 20.0 100.0 0.0 strong
HG2 PRO 74 1.860 20.0 99.9 0.0 strong
HG3 PRO 74 1.860 20.0 100.0 0.0 strong
CD PRO 74 51.197 20.0 100.0 0.0 strong
HD2 PRO 74 2.121 20.0 100.0 0.0 strong
HD3 PRO 74 3.531 20.0 100.0 0.0 strong
C PRO 74 177.607 18.0 55.6 0.0
N ALA 75 115.284 20.0 100.0 0.0 strong
H ALA 75 7.342 20.0 100.0 0.0 strong
CA ALA 75 55.251 20.0 99.9 0.0 strong
HA ALA 75 4.236 20.0 100.0 0.0 strong
QB ALA 75 1.500 20.0 100.0 0.0 strong
CB ALA 75 18.876 20.0 99.9 0.0 strong
C ALA 75 181.968 20.0 100.0 0.0 strong
N LEU 76 115.285 20.0 100.0 0.0 strong
H LEU 76 7.344 20.0 100.0 0.0 strong
CA LEU 76 56.241 20.0 100.0 0.0 strong
HA LEU 76 3.742 20.0 100.0 0.0 strong
CB LEU 76 42.362 20.0 100.0 0.0 strong
HB2 LEU 76 1.355 20.0 99.5 0.0 strong
HB3 LEU 76 1.928 20.0 99.9 0.0 strong
CG LEU 76 26.631 20.0 99.6 0.0 strong
HG LEU 76 1.619 20.0 99.9 0.0 strong
QD1 LEU 76 0.590 20.0 100.0 0.0 strong
QD2 LEU 76 1.063 20.0 99.9 0.0 strong
CD1 LEU 76 21.724 20.0 99.9 0.0 strong
CD2 LEU 76 25.823 20.0 100.0 0.0 strong
C LEU 76 177.595 20.0 99.8 0.0 strong
N LYS 77 118.181 20.0 100.0 0.0 strong
H LYS 77 7.490 20.0 100.0 0.0 strong
CA LYS 77 60.104 20.0 100.0 0.0 strong
HA LYS 77 3.809 20.0 100.0 0.0 strong
CB LYS 77 32.525 20.0 100.0 0.0 strong
HB2 LYS 77 1.737 20.0 95.0 0.0 strong
HB3 LYS 77 1.850 20.0 69.5 0.0
CG LYS 77 26.244 20.0 100.0 0.0 strong
HG2 LYS 77 0.870 20.0 84.9 0.0 strong
HG3 LYS 77 1.355 20.0 99.9 0.0 strong
CD LYS 77 27.007 20.0 99.9 0.0 strong
HD2 LYS 77 0.873 20.0 84.8 0.0 strong
HD3 LYS 77 1.371 20.0 99.7 0.0 strong
CE LYS 77 41.975 20.0 99.2 0.0 strong
HE2 LYS 77 2.901 20.0 99.2 0.0 strong
HE3 LYS 77 2.907 20.0 99.4 0.0 strong
C LYS 77 179.098 20.0 100.0 0.0 strong
N ALA 78 119.707 20.0 100.0 0.0 strong
H ALA 78 7.877 20.0 100.0 0.0 strong
CA ALA 78 54.861 20.0 99.8 0.0 strong
HA ALA 78 4.078 20.0 96.1 0.0 strong
QB ALA 78 1.411 20.0 98.7 0.0 strong
CB ALA 78 18.108 20.0 99.9 0.0 strong
C ALA 78 180.485 20.0 100.0 0.0 strong
N ALA 79 121.374 20.0 100.0 0.0 strong
H ALA 79 7.327 20.0 100.0 0.0 strong
CA ALA 79 54.850 20.0 100.0 0.0 strong
HA ALA 79 4.037 20.0 99.8 0.0 strong
QB ALA 79 1.068 20.0 99.9 0.0 strong
CB ALA 79 19.340 20.0 100.0 0.0 strong
C ALA 79 179.683 20.0 99.5 0.0 strong
N ALA 80 121.320 20.0 100.0 0.0 strong
H ALA 80 8.081 20.0 100.0 0.0 strong
CA ALA 80 54.332 20.0 100.0 0.0 strong
HA ALA 80 4.116 20.0 99.6 0.0 strong
QB ALA 80 1.400 20.0 99.4 0.0 strong
CB ALA 80 19.256 20.0 100.0 0.0 strong
C ALA 80 178.859 20.0 99.5 0.0 strong
N LYS 81 114.581 20.0 100.0 0.0 strong
H LYS 81 7.087 20.0 100.0 0.0 strong
CA LYS 81 58.097 20.0 99.9 0.0 strong
HA LYS 81 4.055 20.0 98.5 0.0 strong
CB LYS 81 32.618 20.0 99.9 0.0 strong
HB2 LYS 81 1.447 20.0 69.4 0.0
HB3 LYS 81 1.880 20.0 99.7 0.0 strong
CG LYS 81 25.160 20.0 100.0 0.0 strong
HG2 LYS 81 1.447 20.0 88.3 0.0 strong
HG3 LYS 81 1.593 20.0 99.9 0.0 strong
CD LYS 81 29.233 20.0 99.9 0.0 strong
HD2 LYS 81 1.665 20.0 93.7 0.0 strong
HD3 LYS 81 1.666 20.0 75.1 0.0
CE LYS 81 42.158 20.0 100.0 0.0 strong
HE2 LYS 81 2.957 20.0 99.7 0.0 strong
HE3 LYS 81 2.973 20.0 77.9 0.0
C LYS 81 178.421 20.0 100.0 0.0 strong
N LYS 82 116.893 20.0 100.0 0.0 strong
H LYS 82 7.094 20.0 100.0 0.0 strong
CA LYS 82 58.107 20.0 100.0 0.0 strong
HA LYS 82 4.219 20.0 100.0 0.0 strong
CB LYS 82 33.848 20.0 100.0 0.0 strong
HB2 LYS 82 1.901 20.0 99.6 0.0 strong
HB3 LYS 82 1.972 20.0 94.8 0.0 strong
CG LYS 82 25.226 20.0 99.9 0.0 strong
HG2 LYS 82 1.465 20.0 94.5 0.0 strong
HG3 LYS 82 1.589 20.0 89.9 0.0 strong
CD LYS 82 29.254 20.0 99.9 0.0 strong
HD2 LYS 82 1.735 20.0 99.5 0.0 strong
HD3 LYS 82 1.737 20.0 99.9 0.0 strong
CE LYS 82 42.159 20.0 100.0 0.0 strong
HE2 LYS 82 3.008 20.0 94.9 0.0 strong
HE3 LYS 82 3.011 20.0 100.0 0.0 strong
C LYS 82 177.170 20.0 100.0 0.0 strong
N GLU 83 116.357 20.0 100.0 0.0 strong
H GLU 83 7.854 20.0 100.0 0.0 strong
CA GLU 83 53.695 20.0 100.0 0.0 strong
HA GLU 83 4.956 20.0 100.0 0.0 strong
CB GLU 83 31.275 20.0 96.9 0.0 strong
HB2 GLU 83 1.913 20.0 99.9 0.0 strong
HB3 GLU 83 2.071 20.0 99.7 0.0 strong
CG GLU 83 36.609 20.0 99.9 0.0 strong
HG2 GLU 83 2.192 20.0 95.2 0.0 strong
HG3 GLU 83 2.225 20.0 99.7 0.0 strong
C GLU 83 173.049 20.0 100.0 0.0 strong
CA PRO 84 62.310 20.0 95.0 0.0 strong
HA PRO 84 4.745 20.0 99.9 0.0 strong
CB PRO 84 32.268 20.0 99.9 0.0 strong
HB2 PRO 84 1.927 20.0 79.3 0.0
HB3 PRO 84 2.477 20.0 99.9 0.0 strong
CG PRO 84 27.347 20.0 98.5 0.0 strong
HG2 PRO 84 1.920 20.0 99.9 0.0 strong
HG3 PRO 84 2.081 20.0 100.0 0.0 strong
CD PRO 84 50.186 20.0 100.0 0.0 strong
HD2 PRO 84 3.309 20.0 99.9 0.0 strong
HD3 PRO 84 3.654 20.0 100.0 0.0 strong
C PRO 84 178.134 20.0 100.0 0.0 strong
N ARG 85 115.098 20.0 100.0 0.0 strong
H ARG 85 8.334 20.0 100.0 0.0 strong
CA ARG 85 57.385 20.0 98.9 0.0 strong
HA ARG 85 4.308 20.0 100.0 0.0 strong
CB ARG 85 30.234 20.0 100.0 0.0 strong
HB2 ARG 85 1.919 20.0 99.9 0.0 strong
HB3 ARG 85 1.921 20.0 99.9 0.0 strong
CG ARG 85 27.791 20.0 99.9 0.0 strong
HG2 ARG 85 1.735 20.0 90.0 0.0 strong
HG3 ARG 85 1.735 20.0 99.9 0.0 strong
CD ARG 85 43.260 20.0 99.7 0.0 strong
HD2 ARG 85 3.007 20.0 51.5 0.0
HD3 ARG 85 3.241 20.0 100.0 0.0 strong
HE ARG 85 7.550 20.0 99.8 0.0 strong
C ARG 85 177.487 20.0 100.0 0.0 strong
N LYS 86 116.088 20.0 100.0 0.0 strong
H LYS 86 7.558 20.0 99.9 0.0 strong
CA LYS 86 56.876 20.0 100.0 0.0 strong
HA LYS 86 4.308 20.0 99.9 0.0 strong
CB LYS 86 34.588 20.0 100.0 0.0 strong
HB2 LYS 86 1.722 20.0 100.0 0.0 strong
HB3 LYS 86 1.788 20.0 77.9 0.0
CG LYS 86 25.344 20.0 99.7 0.0 strong
HG2 LYS 86 1.305 20.0 99.5 0.0 strong
HG3 LYS 86 1.468 20.0 99.1 0.0 strong
CD LYS 86 29.089 20.0 94.3 0.0 strong
HD2 LYS 86 0.823 20.0 64.2 0.0
HD3 LYS 86 1.573 20.0 41.4 0.0
CE LYS 86 42.160 20.0 99.9 0.0 strong
HE2 LYS 86 2.935 20.0 75.1 0.0
HE3 LYS 86 2.939 20.0 99.9 0.0 strong
C LYS 86 176.127 20.0 100.0 0.0 strong
N VAL 87 120.231 20.0 100.0 0.0 strong
H VAL 87 8.190 20.0 100.0 0.0 strong
CA VAL 87 62.399 20.0 100.0 0.0 strong
HA VAL 87 3.978 20.0 99.9 0.0 strong
CB VAL 87 30.915 20.0 97.0 0.0 strong
HB VAL 87 1.916 20.0 99.0 0.0 strong
QG1 VAL 87 0.833 20.0 99.8 0.0 strong
QG2 VAL 87 0.672 20.0 100.0 0.0 strong
CG1 VAL 87 21.206 20.0 100.0 0.0 strong
CG2 VAL 87 22.515 20.0 99.9 0.0 strong
C VAL 87 171.737 20.0 100.0 0.0 strong
N ALA 88 121.758 20.0 100.0 0.0 strong
H ALA 88 6.306 20.0 100.0 0.0 strong
CA ALA 88 50.066 20.0 100.0 0.0 strong
HA ALA 88 4.555 20.0 100.0 0.0 strong
QB ALA 88 1.235 20.0 99.9 0.0 strong
CB ALA 88 21.562 20.0 100.0 0.0 strong
C ALA 88 177.399 20.0 99.6 0.0 strong
N ALA 89 116.354 20.0 60.2 0.0
H ALA 89 7.721 20.0 59.2 0.0
CA ALA 89 55.883 20.0 100.0 0.0 strong
HA ALA 89 3.854 20.0 99.9 0.0 strong
QB ALA 89 1.448 20.0 99.9 0.0 strong
CB ALA 89 18.367 20.0 100.0 0.0 strong
C ALA 89 176.803 18.0 77.7 0.0
N LYS 90 111.175 20.0 100.0 0.0 strong
H LYS 90 7.354 20.0 100.0 0.0 strong
CA LYS 90 57.753 20.0 99.8 0.0 strong
HA LYS 90 4.155 20.0 100.0 0.0 strong
CB LYS 90 31.722 20.0 99.9 0.0 strong
HB2 LYS 90 1.560 20.0 99.7 0.0 strong
HB3 LYS 90 1.564 20.0 99.7 0.0 strong
CG LYS 90 23.319 20.0 99.9 0.0 strong
HG2 LYS 90 0.283 20.0 99.2 0.0 strong
HG3 LYS 90 0.770 20.0 99.7 0.0 strong
CD LYS 90 29.556 20.0 99.8 0.0 strong
HD2 LYS 90 1.446 20.0 99.9 0.0 strong
HD3 LYS 90 1.448 20.0 55.0 0.0
CE LYS 90 42.002 20.0 100.0 0.0 strong
HE2 LYS 90 2.709 20.0 99.8 0.0 strong
HE3 LYS 90 2.766 20.0 99.6 0.0 strong
C LYS 90 173.667 20.0 100.0 0.0 strong
N PHE 91 111.184 20.0 100.0 0.0 strong
H PHE 91 7.357 20.0 100.0 0.0 strong
CA PHE 91 55.041 20.0 96.2 0.0 strong
HA PHE 91 4.775 20.0 95.6 0.0 strong
CB PHE 91 41.818 20.0 100.0 0.0 strong
HB2 PHE 91 2.771 20.0 99.7 0.0 strong
HB3 PHE 91 3.992 20.0 99.9 0.0 strong
CD1 PHE 91 131.314 20.0 87.9 0.0 strong
HD1 PHE 91 6.872 20.0 99.9 0.0 strong
CE1 PHE 91 131.311 20.0 76.6 0.0
HE1 PHE 91 6.873 20.0 74.9 0.0
CZ PHE 91 130.447 20.0 59.6 0.0
HZ PHE 91 6.873 20.0 60.0 0.0
HE2 PHE 91 7.454 20.0 80.0 0.0 strong
HD2 PHE 91 7.454 20.0 94.9 0.0 strong
C PHE 91 176.819 20.0 100.0 0.0 strong
N THR 92 106.760 20.0 100.0 0.0 strong
H THR 92 7.564 20.0 100.0 0.0 strong
CA THR 92 60.673 20.0 100.0 0.0 strong
HA THR 92 5.476 20.0 100.0 0.0 strong
CB THR 92 72.565 20.0 100.0 0.0 strong
HB THR 92 4.292 20.0 100.0 0.0 strong
QG2 THR 92 1.251 20.0 100.0 0.0 strong
CG2 THR 92 23.878 20.0 100.0 0.0 strong
C THR 92 175.981 20.0 100.0 0.0 strong
N MET 93 117.638 20.0 100.0 0.0 strong
H MET 93 8.834 20.0 100.0 0.0 strong
CA MET 93 55.120 20.0 100.0 0.0 strong
HA MET 93 5.415 20.0 100.0 0.0 strong
CB MET 93 35.239 20.0 100.0 0.0 strong
HB2 MET 93 1.933 20.0 84.9 0.0 strong
HB3 MET 93 2.078 20.0 89.7 0.0 strong
CG MET 93 30.932 20.0 98.8 0.0 strong
HG2 MET 93 2.095 20.0 98.7 0.0 strong
HG3 MET 93 2.124 20.0 63.3 0.0
QE MET 93 1.595 20.0 77.9 0.0
CE MET 93 16.664 19.0 68.4 0.0
C MET 93 173.061 20.0 99.3 0.0 strong
N CYS 94 118.036 20.0 100.0 0.0 strong
H CYS 94 8.986 20.0 100.0 0.0 strong
CA CYS 94 57.582 20.0 100.0 0.0 strong
HA CYS 94 5.077 20.0 100.0 0.0 strong
CB CYS 94 30.585 20.0 99.7 0.0 strong
HB2 CYS 94 2.062 20.0 97.2 0.0 strong
HB3 CYS 94 2.530 20.0 100.0 0.0 strong
HG CYS 94 0.748 20.0 99.8 0.0 strong
C CYS 94 171.290 20.0 100.0 0.0 strong
N LEU 95 130.787 20.0 100.0 0.0 strong
H LEU 95 7.511 20.0 100.0 0.0 strong
CA LEU 95 54.619 20.0 99.9 0.0 strong
HA LEU 95 4.609 20.0 99.8 0.0 strong
CB LEU 95 45.106 20.0 100.0 0.0 strong
HB2 LEU 95 1.236 20.0 89.5 0.0 strong
HB3 LEU 95 1.303 20.0 94.6 0.0 strong
CG LEU 95 27.137 20.0 99.8 0.0 strong
HG LEU 95 1.254 20.0 99.9 0.0 strong
QD1 LEU 95 0.262 20.0 93.6 0.0 strong
QD2 LEU 95 0.147 20.0 100.0 0.0 strong
CD1 LEU 95 23.459 20.0 99.9 0.0 strong
CD2 LEU 95 26.859 20.0 99.9 0.0 strong
C LEU 95 173.829 20.0 100.0 0.0 strong
N PHE 96 123.708 20.0 100.0 0.0 strong
H PHE 96 8.628 20.0 100.0 0.0 strong
CA PHE 96 57.206 20.0 100.0 0.0 strong
HA PHE 96 5.169 20.0 100.0 0.0 strong
CB PHE 96 40.947 20.0 100.0 0.0 strong
HB2 PHE 96 2.864 20.0 99.9 0.0 strong
HB3 PHE 96 3.189 20.0 100.0 0.0 strong
CD1 PHE 96 132.841 20.0 100.0 0.0 strong
HD1 PHE 96 7.247 20.0 100.0 0.0 strong
CE1 PHE 96 132.853 20.0 100.0 0.0 strong
HE1 PHE 96 7.248 20.0 89.9 0.0 strong
CZ PHE 96 130.503 20.0 100.0 0.0 strong
HZ PHE 96 7.274 20.0 97.8 0.0 strong
HE2 PHE 96 8.400 20.0 69.3 0.0
HD2 PHE 96 7.248 20.0 100.0 0.0 strong
C PHE 96 175.411 20.0 100.0 0.0 strong
N GLY 97 111.320 20.0 100.0 0.0 strong
H GLY 97 9.384 20.0 100.0 0.0 strong
CA GLY 97 43.833 20.0 100.0 0.0 strong
HA2 GLY 97 3.536 20.0 99.7 0.0 strong
HA3 GLY 97 3.537 20.0 54.9 0.0
C GLY 97 169.823 20.0 100.0 0.0 strong
CA PRO 98 62.215 20.0 100.0 0.0 strong
HA PRO 98 5.007 20.0 100.0 0.0 strong
CB PRO 98 30.969 20.0 100.0 0.0 strong
HB2 PRO 98 2.250 20.0 99.8 0.0 strong
HB3 PRO 98 2.376 20.0 100.0 0.0 strong
CG PRO 98 26.604 20.0 99.9 0.0 strong
HG2 PRO 98 2.011 20.0 90.1 0.0 strong
HG3 PRO 98 2.119 20.0 99.9 0.0 strong
CD PRO 98 49.679 20.0 100.0 0.0 strong
HD2 PRO 98 3.513 20.0 99.9 0.0 strong
HD3 PRO 98 3.514 20.0 74.9 0.0
CA PRO 99 63.075 20.0 100.0 0.0 strong
HA PRO 99 4.670 20.0 94.9 0.0 strong
CB PRO 99 32.680 20.0 100.0 0.0 strong
HB2 PRO 99 1.879 20.0 89.8 0.0 strong
HB3 PRO 99 2.380 20.0 100.0 0.0 strong
CG PRO 99 27.798 20.0 100.0 0.0 strong
HG2 PRO 99 1.789 20.0 100.0 0.0 strong
HG3 PRO 99 2.123 20.0 99.3 0.0 strong
CD PRO 99 50.639 20.0 99.9 0.0 strong
HD2 PRO 99 3.650 20.0 100.0 0.0 strong
HD3 PRO 99 3.893 20.0 99.9 0.0 strong
C PRO 99 176.147 20.0 100.0 0.0 strong
N ASN 100 119.148 20.0 100.0 0.0 strong
H ASN 100 8.038 20.0 100.0 0.0 strong
CA ASN 100 52.524 20.0 99.8 0.0 strong
HA ASN 100 4.676 20.0 93.7 0.0 strong
CB ASN 100 39.062 20.0 100.0 0.0 strong
HB2 ASN 100 3.106 20.0 99.9 0.0 strong
HB3 ASN 100 3.386 20.0 100.0 0.0 strong
ND2 ASN 100 110.110 20.0 100.0 0.0 strong
HD21 ASN 100 6.893 20.0 98.2 0.0 strong
HD22 ASN 100 7.681 20.0 100.0 0.0 strong
C ASN 100 175.598 20.0 99.4 0.0 strong
N ASP 101 116.409 20.0 40.0 0.0
H ASP 101 7.736 20.0 48.3 0.0
CA ASP 101 57.794 20.0 100.0 0.0 strong
HA ASP 101 4.292 20.0 99.9 0.0 strong
CB ASP 101 40.512 20.0 99.9 0.0 strong
HB2 ASP 101 2.552 20.0 99.9 0.0 strong
HB3 ASP 101 2.675 20.0 99.4 0.0 strong
C ASP 101 177.300 20.0 70.9 0.0
N ASP 102 116.434 20.0 100.0 0.0 strong
H ASP 102 7.734 20.0 99.8 0.0 strong
CA ASP 102 55.807 20.0 100.0 0.0 strong
HA ASP 102 4.462 20.0 99.9 0.0 strong
CB ASP 102 42.117 20.0 100.0 0.0 strong
HB2 ASP 102 2.351 20.0 100.0 0.0 strong
HB3 ASP 102 2.694 20.0 100.0 0.0 strong
C ASP 102 175.357 20.0 100.0 0.0 strong
N PHE 103 118.038 20.0 100.0 0.0 strong
H PHE 103 7.915 20.0 100.0 0.0 strong
CA PHE 103 55.259 20.0 100.0 0.0 strong
HA PHE 103 4.998 20.0 100.0 0.0 strong
CB PHE 103 38.703 20.0 100.0 0.0 strong
HB2 PHE 103 2.877 20.0 100.0 0.0 strong
HB3 PHE 103 2.879 20.0 100.0 0.0 strong
CD1 PHE 103 133.320 20.0 95.0 0.0 strong
HD1 PHE 103 7.576 20.0 99.8 0.0 strong
CE1 PHE 103 133.214 20.0 73.4 0.0
HE1 PHE 103 7.581 20.0 44.5 0.0
CZ PHE 103 131.387 20.0 68.9 0.0
HZ PHE 103 7.586 20.0 69.9 0.0
HE2 PHE 103 7.747 20.0 59.3 0.0
HD2 PHE 103 7.578 20.0 99.8 0.0 strong
C PHE 103 175.120 16.0 100.0 0.0 strong
CA PRO 104 65.288 20.0 100.0 0.0 strong
HA PRO 104 4.625 20.0 99.2 0.0 strong
CB PRO 104 32.070 20.0 100.0 0.0 strong
HB2 PRO 104 2.064 20.0 99.8 0.0 strong
HB3 PRO 104 2.428 20.0 98.9 0.0 strong
CG PRO 104 27.458 20.0 100.0 0.0 strong
HG2 PRO 104 2.062 20.0 99.9 0.0 strong
HG3 PRO 104 2.065 20.0 99.9 0.0 strong
CD PRO 104 50.406 20.0 100.0 0.0 strong
HD2 PRO 104 3.419 20.0 100.0 0.0 strong
HD3 PRO 104 3.748 20.0 99.9 0.0 strong
C PRO 104 178.009 20.0 96.7 0.0 strong
N GLU 105 115.281 20.0 100.0 0.0 strong
H GLU 105 8.911 20.0 99.9 0.0 strong
CA GLU 105 55.885 20.0 100.0 0.0 strong
HA GLU 105 4.581 20.0 99.7 0.0 strong
CB GLU 105 29.457 20.0 99.7 0.0 strong
HB2 GLU 105 2.054 20.0 99.9 0.0 strong
HB3 GLU 105 2.400 20.0 74.1 0.0
CG GLU 105 36.672 20.0 94.9 0.0 strong
HG2 GLU 105 2.058 20.0 85.0 0.0 strong
HG3 GLU 105 2.312 20.0 94.7 0.0 strong
C GLU 105 176.990 20.0 99.9 0.0 strong
N GLY 106 109.803 20.0 100.0 0.0 strong
H GLY 106 7.945 20.0 100.0 0.0 strong
CA GLY 106 43.927 20.0 99.7 0.0 strong
HA2 GLY 106 3.084 20.0 99.9 0.0 strong
HA3 GLY 106 4.548 20.0 99.7 0.0 strong
C GLY 106 172.478 20.0 100.0 0.0 strong
N VAL 107 126.790 20.0 100.0 0.0 strong
H VAL 107 7.729 20.0 100.0 0.0 strong
CA VAL 107 63.743 20.0 100.0 0.0 strong
HA VAL 107 3.202 20.0 100.0 0.0 strong
CB VAL 107 33.054 20.0 100.0 0.0 strong
HB VAL 107 1.449 20.0 99.9 0.0 strong
QG1 VAL 107 0.385 20.0 99.9 0.0 strong
QG2 VAL 107 0.905 20.0 99.9 0.0 strong
CG1 VAL 107 20.141 20.0 100.0 0.0 strong
CG2 VAL 107 21.802 20.0 97.9 0.0 strong
C VAL 107 174.377 20.0 100.0 0.0 strong
N GLU 108 126.243 20.0 100.0 0.0 strong
H GLU 108 6.544 20.0 100.0 0.0 strong
CA GLU 108 54.440 20.0 99.2 0.0 strong
HA GLU 108 4.702 20.0 97.5 0.0 strong
CB GLU 108 32.270 20.0 100.0 0.0 strong
HB2 GLU 108 1.268 20.0 99.9 0.0 strong
HB3 GLU 108 1.272 20.0 84.8 0.0 strong
CG GLU 108 36.299 20.0 99.9 0.0 strong
HG2 GLU 108 2.225 20.0 100.0 0.0 strong
HG3 GLU 108 2.413 20.0 99.9 0.0 strong
C GLU 108 174.301 20.0 100.0 0.0 strong
N LEU 109 121.614 20.0 100.0 0.0 strong
H LEU 109 8.278 20.0 100.0 0.0 strong
CA LEU 109 50.305 20.0 99.7 0.0 strong
HA LEU 109 4.577 20.0 89.9 0.0 strong
CB LEU 109 43.172 20.0 100.0 0.0 strong
HB2 LEU 109 1.456 20.0 99.9 0.0 strong
HB3 LEU 109 1.457 20.0 100.0 0.0 strong
CG LEU 109 25.619 20.0 98.8 0.0 strong
HG LEU 109 0.804 20.0 90.5 0.0 strong
QD1 LEU 109 0.258 20.0 64.7 0.0
QD2 LEU 109 -0.144 20.0 99.9 0.0 strong
CD1 LEU 109 23.530 20.0 90.6 0.0 strong
CD2 LEU 109 23.801 20.0 100.0 0.0 strong
C LEU 109 171.789 20.0 100.0 0.0 strong
CA PRO 110 60.908 20.0 100.0 0.0 strong
HA PRO 110 4.589 20.0 100.0 0.0 strong
CB PRO 110 30.637 20.0 99.8 0.0 strong
HB2 PRO 110 1.610 20.0 99.9 0.0 strong
HB3 PRO 110 1.950 20.0 99.6 0.0 strong
CG PRO 110 26.206 20.0 100.0 0.0 strong
HG2 PRO 110 0.435 20.0 100.0 0.0 strong
HG3 PRO 110 1.832 20.0 99.9 0.0 strong
CD PRO 110 51.201 20.0 100.0 0.0 strong
HD2 PRO 110 3.342 20.0 99.9 0.0 strong
HD3 PRO 110 3.644 20.0 100.0 0.0 strong
C PRO 110 175.454 20.0 100.0 0.0 strong
N MET 111 124.913 20.0 100.0 0.0 strong
H MET 111 8.969 20.0 100.0 0.0 strong
CA MET 111 54.965 20.0 100.0 0.0 strong
HA MET 111 5.632 20.0 99.9 0.0 strong
CB MET 111 39.748 20.0 100.0 0.0 strong
HB2 MET 111 1.610 20.0 99.9 0.0 strong
HB3 MET 111 1.733 20.0 100.0 0.0 strong
CG MET 111 31.753 20.0 100.0 0.0 strong
HG2 MET 111 1.960 20.0 100.0 0.0 strong
HG3 MET 111 2.303 20.0 100.0 0.0 strong
QE MET 111 1.589 20.0 70.0 0.0
CE MET 111 16.683 19.0 73.6 0.0
C MET 111 174.010 20.0 100.0 0.0 strong
N VAL 112 116.638 20.0 100.0 0.0 strong
H VAL 112 8.599 20.0 100.0 0.0 strong
CA VAL 112 60.453 20.0 100.0 0.0 strong
HA VAL 112 4.708 20.0 99.6 0.0 strong
CB VAL 112 36.061 20.0 100.0 0.0 strong
HB VAL 112 1.859 20.0 99.8 0.0 strong
QG1 VAL 112 1.043 20.0 99.9 0.0 strong
QG2 VAL 112 1.045 20.0 100.0 0.0 strong
CG1 VAL 112 21.876 20.0 94.9 0.0 strong
CG2 VAL 112 22.886 20.0 100.0 0.0 strong
C VAL 112 174.149 20.0 100.0 0.0 strong
N ALA 113 130.898 20.0 100.0 0.0 strong
H ALA 113 9.214 20.0 100.0 0.0 strong
CA ALA 113 50.314 20.0 98.7 0.0 strong
HA ALA 113 4.755 20.0 84.9 0.0 strong
QB ALA 113 1.582 20.0 99.9 0.0 strong
CB ALA 113 22.305 20.0 100.0 0.0 strong
C ALA 113 176.464 20.0 100.0 0.0 strong
N LYS 114 115.991 20.0 100.0 0.0 strong
H LYS 114 8.893 20.0 100.0 0.0 strong
CA LYS 114 57.706 20.0 99.9 0.0 strong
HA LYS 114 3.924 20.0 99.8 0.0 strong
CB LYS 114 33.051 20.0 98.5 0.0 strong
HB2 LYS 114 1.802 20.0 55.1 0.0
HB3 LYS 114 1.886 20.0 95.0 0.0 strong
CG LYS 114 24.556 20.0 89.9 0.0 strong
HG2 LYS 114 0.843 20.0 99.8 0.0 strong
HG3 LYS 114 1.049 20.0 84.6 0.0 strong
CD LYS 114 25.191 20.0 94.8 0.0 strong
HD2 LYS 114 1.448 20.0 89.6 0.0 strong
HD3 LYS 114 1.456 20.0 66.2 0.0
CE LYS 114 42.167 20.0 80.0 0.0
HE2 LYS 114 3.003 20.0 74.1 0.0
HE3 LYS 114 3.011 20.0 84.6 0.0 strong
C LYS 114 175.700 20.0 99.3 0.0 strong
N SER 115 108.306 20.0 100.0 0.0 strong
H SER 115 7.472 20.0 100.0 0.0 strong
CA SER 115 56.356 20.0 65.0 0.0
HA SER 115 4.772 20.0 59.1 0.0
CB SER 115 66.259 20.0 100.0 0.0 strong
HB2 SER 115 3.970 20.0 99.9 0.0 strong
HB3 SER 115 4.275 20.0 99.8 0.0 strong
C SER 115 173.981 20.0 91.0 0.0 strong
N GLN 116 119.793 20.0 74.7 0.0
H GLN 116 9.536 20.0 70.0 0.0
CA GLN 116 58.682 20.0 99.9 0.0 strong
HA GLN 116 4.615 20.0 100.0 0.0 strong
CB GLN 116 28.194 20.0 100.0 0.0 strong
HB2 GLN 116 1.951 20.0 99.8 0.0 strong
HB3 GLN 116 1.954 20.0 84.4 0.0 strong
CG GLN 116 32.883 20.0 100.0 0.0 strong
HG2 GLN 116 2.532 20.0 99.4 0.0 strong
HG3 GLN 116 2.867 20.0 99.7 0.0 strong
NE2 GLN 116 111.291 20.0 100.0 0.0 strong
HE21 GLN 116 6.835 20.0 99.7 0.0 strong
HE22 GLN 116 7.752 20.0 100.0 0.0 strong
C GLN 116 178.104 20.0 99.9 0.0 strong
N LYS 117 119.796 20.0 100.0 0.0 strong
H LYS 117 8.498 20.0 100.0 0.0 strong
CA LYS 117 59.742 20.0 100.0 0.0 strong
HA LYS 117 4.170 20.0 99.9 0.0 strong
CB LYS 117 32.324 20.0 99.3 0.0 strong
HB2 LYS 117 1.807 20.0 62.3 0.0
HB3 LYS 117 1.815 20.0 49.9 0.0
CG LYS 117 24.979 20.0 94.7 0.0 strong
HG2 LYS 117 1.566 20.0 99.4 0.0 strong
HG3 LYS 117 1.570 20.0 99.7 0.0 strong
CD LYS 117 29.338 20.0 98.6 0.0 strong
HD2 LYS 117 1.451 20.0 54.7 0.0
HD3 LYS 117 1.738 20.0 99.9 0.0 strong
CE LYS 117 42.135 20.0 100.0 0.0 strong
HE2 LYS 117 3.017 20.0 100.0 0.0 strong
HE3 LYS 117 3.018 20.0 100.0 0.0 strong
C LYS 117 179.459 20.0 100.0 0.0 strong
N GLU 118 119.669 20.0 100.0 0.0 strong
H GLU 118 8.039 20.0 100.0 0.0 strong
CA GLU 118 59.624 20.0 99.9 0.0 strong
HA GLU 118 4.174 20.0 99.5 0.0 strong
CB GLU 118 30.804 20.0 100.0 0.0 strong
HB2 GLU 118 2.084 20.0 99.8 0.0 strong
HB3 GLU 118 2.229 20.0 100.0 0.0 strong
CG GLU 118 37.709 20.0 100.0 0.0 strong
HG2 GLU 118 2.243 20.0 99.5 0.0 strong
HG3 GLU 118 2.397 20.0 100.0 0.0 strong
C GLU 118 178.253 20.0 100.0 0.0 strong
N ARG 119 122.840 20.0 100.0 0.0 strong
H ARG 119 8.038 20.0 100.0 0.0 strong
CA ARG 119 60.619 20.0 100.0 0.0 strong
HA ARG 119 3.736 20.0 100.0 0.0 strong
CB ARG 119 28.980 20.0 89.9 0.0 strong
HB2 ARG 119 1.585 20.0 59.7 0.0
HB3 ARG 119 2.606 20.0 70.0 0.0
CG ARG 119 28.892 20.0 95.6 0.0 strong
HG2 ARG 119 1.970 20.0 73.6 0.0
HG3 ARG 119 2.606 20.0 50.0 0.0
CD ARG 119 40.650 20.0 100.0 0.0 strong
HD2 ARG 119 3.260 20.0 100.0 0.0 strong
HD3 ARG 119 3.262 20.0 99.9 0.0 strong
HE ARG 119 8.049 20.0 89.6 0.0 strong
C ARG 119 179.512 20.0 100.0 0.0 strong
N ASP 120 119.817 20.0 100.0 0.0 strong
H ASP 120 9.539 20.0 100.0 0.0 strong
CA ASP 120 58.139 20.0 100.0 0.0 strong
HA ASP 120 4.227 20.0 99.9 0.0 strong
CB ASP 120 39.479 20.0 100.0 0.0 strong
HB2 ASP 120 2.818 20.0 99.4 0.0 strong
HB3 ASP 120 2.826 20.0 98.0 0.0 strong
C ASP 120 178.203 20.0 100.0 0.0 strong
N ALA 121 122.004 20.0 100.0 0.0 strong
H ALA 121 8.360 20.0 99.7 0.0 strong
CA ALA 121 55.262 20.0 100.0 0.0 strong
HA ALA 121 4.235 20.0 100.0 0.0 strong
QB ALA 121 1.590 20.0 99.9 0.0 strong
CB ALA 121 18.407 20.0 100.0 0.0 strong
C ALA 121 179.774 20.0 100.0 0.0 strong
N PHE 122 119.002 20.0 100.0 0.0 strong
H PHE 122 7.931 20.0 100.0 0.0 strong
CA PHE 122 62.222 20.0 100.0 0.0 strong
HA PHE 122 4.046 20.0 99.9 0.0 strong
CB PHE 122 38.707 20.0 100.0 0.0 strong
HB2 PHE 122 3.111 20.0 100.0 0.0 strong
HB3 PHE 122 3.276 20.0 100.0 0.0 strong
CD1 PHE 122 131.585 20.0 100.0 0.0 strong
HD1 PHE 122 6.859 20.0 99.9 0.0 strong
CE1 PHE 122 131.582 20.0 80.0 0.0
HE1 PHE 122 6.862 20.0 79.9 0.0
CZ PHE 122 128.564 20.0 100.0 0.0 strong
HZ PHE 122 6.321 20.0 99.9 0.0 strong
HE2 PHE 122 6.868 20.0 99.8 0.0 strong
HD2 PHE 122 6.862 20.0 99.9 0.0 strong
C PHE 122 176.694 20.0 100.0 0.0 strong
N VAL 123 117.207 20.0 100.0 0.0 strong
H VAL 123 8.058 20.0 100.0 0.0 strong
CA VAL 123 65.935 20.0 99.6 0.0 strong
HA VAL 123 5.770 20.0 99.9 0.0 strong
CB VAL 123 35.562 20.0 80.0 0.0
HB VAL 123 3.110 20.0 94.9 0.0 strong
QG1 VAL 123 0.742 20.0 84.8 0.0 strong
QG2 VAL 123 1.071 20.0 99.8 0.0 strong
CG1 VAL 123 21.456 20.0 99.6 0.0 strong
CG2 VAL 123 23.759 20.0 100.0 0.0 strong
C VAL 123 176.737 20.0 100.0 0.0 strong
N GLU 124 116.781 20.0 100.0 0.0 strong
H GLU 124 8.396 20.0 100.0 0.0 strong
CA GLU 124 59.485 20.0 100.0 0.0 strong
HA GLU 124 3.960 20.0 100.0 0.0 strong
CB GLU 124 29.562 20.0 98.2 0.0 strong
HB2 GLU 124 2.043 20.0 98.3 0.0 strong
HB3 GLU 124 2.082 20.0 82.2 0.0 strong
CG GLU 124 36.399 20.0 99.9 0.0 strong
HG2 GLU 124 2.249 20.0 99.8 0.0 strong
HG3 GLU 124 2.325 20.0 90.0 0.0 strong
C GLU 124 179.548 20.0 100.0 0.0 strong
N MET 125 118.159 20.0 99.9 0.0 strong
H MET 125 8.044 20.0 100.0 0.0 strong
CA MET 125 59.631 20.0 100.0 0.0 strong
HA MET 125 4.156 20.0 99.9 0.0 strong
CB MET 125 33.500 20.0 99.9 0.0 strong
HB2 MET 125 2.012 20.0 90.9 0.0 strong
HB3 MET 125 2.223 20.0 99.9 0.0 strong
CG MET 125 31.917 20.0 100.0 0.0 strong
HG2 MET 125 2.406 20.0 96.7 0.0 strong
HG3 MET 125 2.749 20.0 100.0 0.0 strong
QE MET 125 1.590 20.0 70.0 0.0
CE MET 125 18.477 20.0 70.3 0.0
C MET 125 177.429 20.0 100.0 0.0 strong
N MET 126 117.475 20.0 100.0 0.0 strong
H MET 126 7.989 20.0 98.3 0.0 strong
CA MET 126 56.853 20.0 100.0 0.0 strong
HA MET 126 4.506 20.0 100.0 0.0 strong
CB MET 126 30.627 20.0 100.0 0.0 strong
HB2 MET 126 1.390 20.0 99.9 0.0 strong
HB3 MET 126 1.879 20.0 99.6 0.0 strong
CG MET 126 31.911 20.0 100.0 0.0 strong
HG2 MET 126 1.396 20.0 100.0 0.0 strong
HG3 MET 126 1.452 20.0 99.3 0.0 strong
QE MET 126 1.104 20.0 99.6 0.0 strong
CE MET 126 16.514 20.0 100.0 0.0 strong
C MET 126 179.159 20.0 100.0 0.0 strong
N VAL 127 119.562 20.0 100.0 0.0 strong
H VAL 127 8.406 20.0 100.0 0.0 strong
CA VAL 127 67.090 20.0 100.0 0.0 strong
HA VAL 127 3.480 20.0 100.0 0.0 strong
CB VAL 127 31.700 20.0 100.0 0.0 strong
HB VAL 127 2.084 20.0 98.9 0.0 strong
QG1 VAL 127 0.916 20.0 99.9 0.0 strong
QG2 VAL 127 0.914 20.0 95.0 0.0 strong
CG1 VAL 127 21.329 20.0 99.9 0.0 strong
CG2 VAL 127 21.364 20.0 99.9 0.0 strong
C VAL 127 177.959 20.0 100.0 0.0 strong
N GLN 128 119.145 20.0 100.0 0.0 strong
H GLN 128 8.028 20.0 99.9 0.0 strong
CA GLN 128 59.435 20.0 100.0 0.0 strong
HA GLN 128 4.150 20.0 99.9 0.0 strong
CB GLN 128 29.047 20.0 100.0 0.0 strong
HB2 GLN 128 2.076 20.0 99.9 0.0 strong
HB3 GLN 128 2.232 20.0 99.9 0.0 strong
CG GLN 128 34.581 20.0 100.0 0.0 strong
HG2 GLN 128 2.367 20.0 99.8 0.0 strong
HG3 GLN 128 2.602 20.0 100.0 0.0 strong
NE2 GLN 128 108.431 20.0 100.0 0.0 strong
HE21 GLN 128 6.571 20.0 100.0 0.0 strong
HE22 GLN 128 7.238 20.0 96.2 0.0 strong
C GLN 128 179.053 20.0 100.0 0.0 strong
N TRP 129 121.674 20.0 100.0 0.0 strong
H TRP 129 8.669 20.0 100.0 0.0 strong
CA TRP 129 58.388 20.0 100.0 0.0 strong
HA TRP 129 4.621 20.0 100.0 0.0 strong
CB TRP 129 30.333 20.0 99.9 0.0 strong
HB2 TRP 129 3.275 20.0 99.9 0.0 strong
HB3 TRP 129 3.276 20.0 99.9 0.0 strong
CD1 TRP 129 123.108 20.0 100.0 0.0 strong
CE3 TRP 129 123.659 20.0 99.9 0.0 strong
NE1 TRP 129 127.910 20.0 100.0 0.0 strong
HD1 TRP 129 7.071 20.0 100.0 0.0 strong
HE3 TRP 129 7.771 20.0 99.9 0.0 strong
CZ3 TRP 129 120.287 20.0 100.0 0.0 strong
CZ2 TRP 129 113.059 20.0 99.8 0.0 strong
HE1 TRP 129 10.696 20.0 100.0 0.0 strong
HZ3 TRP 129 7.090 20.0 99.6 0.0 strong
CH2 TRP 129 122.106 11.0 58.5 0.0
HZ2 TRP 129 6.989 20.0 100.0 0.0 strong
HH2 TRP 129 5.773 20.0 44.9 0.0
C TRP 129 176.977 20.0 100.0 0.0 strong
N ARG 130 118.439 20.0 100.0 0.0 strong
H ARG 130 8.471 20.0 100.0 0.0 strong
CA ARG 130 59.827 20.0 100.0 0.0 strong
HA ARG 130 3.464 20.0 99.9 0.0 strong
CB ARG 130 29.317 20.0 90.1 0.0 strong
HB2 ARG 130 1.552 20.0 94.7 0.0 strong
HB3 ARG 130 1.900 20.0 89.5 0.0 strong
CG ARG 130 26.663 20.0 95.2 0.0 strong
HG2 ARG 130 1.433 20.0 69.9 0.0
HG3 ARG 130 1.684 20.0 99.8 0.0 strong
CD ARG 130 43.209 20.0 99.9 0.0 strong
HD2 ARG 130 2.872 20.0 94.9 0.0 strong
HD3 ARG 130 3.060 20.0 99.6 0.0 strong
HE ARG 130 8.080 20.0 83.7 0.0 strong
C ARG 130 179.716 20.0 96.9 0.0 strong
N ASP 131 120.667 20.0 100.0 0.0 strong
H ASP 131 8.818 20.0 100.0 0.0 strong
CA ASP 131 57.548 20.0 99.9 0.0 strong
HA ASP 131 4.296 20.0 95.2 0.0 strong
CB ASP 131 39.682 20.0 100.0 0.0 strong
HB2 ASP 131 2.618 20.0 99.9 0.0 strong
HB3 ASP 131 2.849 20.0 99.3 0.0 strong
C ASP 131 178.485 20.0 100.0 0.0 strong
N ALA 132 122.265 20.0 100.0 0.0 strong
H ALA 132 8.092 20.0 100.0 0.0 strong
CA ALA 132 54.704 20.0 100.0 0.0 strong
HA ALA 132 4.187 20.0 100.0 0.0 strong
QB ALA 132 1.493 20.0 99.1 0.0 strong
CB ALA 132 18.745 20.0 99.7 0.0 strong
C ALA 132 179.182 20.0 99.9 0.0 strong
N ALA 133 117.479 20.0 100.0 0.0 strong
H ALA 133 8.128 20.0 99.6 0.0 strong
CA ALA 133 53.714 20.0 100.0 0.0 strong
HA ALA 133 4.171 20.0 99.9 0.0 strong
QB ALA 133 1.341 20.0 99.8 0.0 strong
CB ALA 133 20.309 20.0 100.0 0.0 strong
C ALA 133 178.473 20.0 100.0 0.0 strong
N THR 134 107.708 20.0 100.0 0.0 strong
H THR 134 7.667 20.0 100.0 0.0 strong
CA THR 134 62.171 20.0 99.9 0.0 strong
HA THR 134 4.201 20.0 99.4 0.0 strong
CB THR 134 69.815 20.0 99.7 0.0 strong
HB THR 134 4.291 20.0 64.8 0.0
QG2 THR 134 1.136 20.0 99.8 0.0 strong
CG2 THR 134 21.499 20.0 99.9 0.0 strong
C THR 134 174.372 20.0 100.0 0.0 strong
N TYR 135 121.770 20.0 99.9 0.0 strong
H TYR 135 7.627 20.0 95.3 0.0 strong
CA TYR 135 59.220 20.0 95.4 0.0 strong
HA TYR 135 4.358 20.0 69.9 0.0
CB TYR 135 37.711 20.0 100.0 0.0 strong
HB2 TYR 135 3.080 20.0 100.0 0.0 strong
HB3 TYR 135 3.082 20.0 99.9 0.0 strong
CD1 TYR 135 133.427 20.0 99.7 0.0 strong
HD1 TYR 135 6.810 20.0 89.9 0.0 strong
CE1 TYR 135 118.931 20.0 89.7 0.0 strong
HE1 TYR 135 7.114 20.0 74.2 0.0
HE2 TYR 135 7.121 20.0 99.3 0.0 strong
HD2 TYR 135 7.123 20.0 99.6 0.0 strong
C TYR 135 175.336 20.0 100.0 0.0 strong
N ASN 136 119.952 20.0 96.5 0.0 strong
H ASN 136 8.134 20.0 99.0 0.0 strong
CA ASN 136 52.961 20.0 83.5 0.0 strong
HA ASN 136 4.751 20.0 79.5 0.0
CB ASN 136 39.236 20.0 99.7 0.0 strong
HB2 ASN 136 2.553 20.0 59.9 0.0
HB3 ASN 136 2.695 20.0 94.7 0.0 strong
ND2 ASN 136 111.395 20.0 77.9 0.0
HD21 ASN 136 6.809 20.0 99.1 0.0 strong
HD22 ASN 136 7.140 20.0 64.2 0.0
C ASN 136 173.557 16.0 62.5 0.0
N PHE 137 125.602 18.0 100.0 0.0 strong
H PHE 137 7.567 20.0 90.5 0.0 strong
CA PHE 137 59.214 20.0 99.9 0.0 strong
HA PHE 137 4.376 20.0 99.9 0.0 strong
CB PHE 137 40.293 20.0 99.9 0.0 strong
HB2 PHE 137 3.113 20.0 55.0 0.0
HB3 PHE 137 3.115 20.0 100.0 0.0 strong
CD1 PHE 137 131.834 20.0 99.1 0.0 strong
HD1 PHE 137 7.225 20.0 84.9 0.0 strong
CE1 PHE 137 131.754 20.0 94.2 0.0 strong
HE1 PHE 137 6.816 20.0 59.9 0.0
CZ PHE 137 132.018 20.0 92.4 0.0 strong
HZ PHE 137 7.357 20.0 89.7 0.0 strong
HE2 PHE 137 7.226 20.0 74.9 0.0
HD2 PHE 137 7.226 20.0 89.9 0.0 strong
C PHE 137 180.191 18.0 85.4 0.0 strong
Shifts Consolidated Total
Shifts Strong Total
Assigned : 1419 1641
Identical : 0 0
Different : 0 0
Non-neighboring: 0 0
Additional : 1419 1641
Reference only : 0
