# Supplementary material for: Structural and regulatory insights into the glideosome-associated connector from Toxoplasma gondii
Source: eLife. 2023 Apr 4;12:e86049. doi: 10.7554/eLife.86049 (PMC10125020; doi:10.7554/eLife.86049)
Supplement: Figure 1—source data 1. — wwPDB X-ray structure validation; MTZ file for TgGAC X-ray diffraction data and final refined PDB file for TgGAC from X-ray diffraction. [file elife-86049-fig1-data1.zip › Figure 1-source data 1/NOE assignment and NMR structure/shift_assignment/N15HSQC_hsqc_@FLYA_asn.peaks]

# Number of dimensions 2
#FORMAT xeasy2D
#INAME 1 N
#INAME 2 H
#SPECTRUM N15HSQC N H
      1  116.013    8.890 1 U   3.943642E+00  0.000000E+00 e 0 N.114     H.114 #MAP    136
      2  111.736    6.816 1 U   4.507030E+00  0.000000E+00 e 0 ND2.66    HD21.66 #MAP     89
      3  118.968    7.797 1 U   4.044101E+00  0.000000E+00 e 0 N.29      H.29 #MAP     33
      4  112.615    7.077 1 U   4.568891E+00  0.000000E+00 e 0 ND2.43    HD21.43 #MAP     53
      4  112.615    7.077 1 U   4.568891E+00  0.000000E+00 e 0 ND2.43    HD22.43 #MAP     54
      5  119.020    7.929 1 U   3.763107E+00  0.000000E+00 e 0 N.122     H.122 #MAP    147
      6  111.342    6.842 1 U   4.722331E+00  0.000000E+00 e 0 NE2.116   HE21.116 #MAP    139
      7  111.264    6.824 1 U   4.608196E+00  0.000000E+00 e 0 ND2.136   HD21.136 #MAP    166
      8  111.904    6.848 1 U   3.916598E+00  0.000000E+00 e 0 NE2.40    HE21.40 #MAP     48
      9  118.413    8.467 1 U   3.782123E+00  0.000000E+00 e 0 N.2       H.2 #MAP      2
      9  118.413    8.467 1 U   3.782123E+00  0.000000E+00 e 0 N.130     H.130 #MAP    158
     10  119.835    7.075 1 U   3.617365E+00  0.000000E+00 e 0 N.73      H.73 #MAP     97
     11  108.851    8.007 1 U   4.174115E+00  0.000000E+00 e 0 N.4       H.4 #MAP      6
     12  117.467    8.137 1 U   3.757195E+00  0.000000E+00 e 0 N.133     H.133 #MAP    162
     13  119.676    7.874 1 U   3.624499E+00  0.000000E+00 e 0 N.78      H.78 #MAP    102
     14  115.073    8.327 1 U   4.851412E+00  0.000000E+00 e 0 N.85      H.85 #MAP    108
     15  107.145    6.878 1 U   4.666259E+00  0.000000E+00 e 0 N.20      H.20 #MAP     25
     16  123.450    7.187 1 U   3.779052E+00  0.000000E+00 e 0 N.12      H.12 #MAP     16
     17  112.349    6.804 1 U   3.962219E+00  0.000000E+00 e 0 ND2.56    HD21.56 #MAP     73
     18  121.804    6.301 1 U   3.585823E+00  0.000000E+00 e 0 N.88      H.88 #MAP    112
     19  116.341    7.842 1 U   3.565629E+00  0.000000E+00 e 0 N.83      H.83 #MAP    107
     20  116.610    9.386 1 U   4.132612E+00  0.000000E+00 e 0 N.37      H.37 #MAP     43
     20  116.610    9.386 1 U   4.132612E+00  0.000000E+00 e 0 NE1.47    HE1.47 #MAP     59
     21  118.199    7.483 1 U   3.805494E+00  0.000000E+00 e 0 N.77      H.77 #MAP    101
     22  129.077   10.472 1 U   3.864099E+00  0.000000E+00 e 0 NE1.36    HE1.36 #MAP     42
     23  122.247    8.094 1 U   3.630080E+00  0.000000E+00 e 0 N.132     H.132 #MAP    161
     24  126.784    8.030 1 U   4.396611E+00  0.000000E+00 e 0 N.25      H.25 #MAP     30
     25  108.484    6.571 1 U   3.673424E+00  0.000000E+00 e 0 NE2.128   HE21.128 #MAP    154
     26  120.251    8.314 1 U   4.356650E+00  0.000000E+00 e 0 N.30      H.30 #MAP     34
     27  110.819    7.860 1 U   4.048476E+00  0.000000E+00 e 0 N.42      H.42 #MAP     51
     28  125.251    9.111 1 U   3.923380E+00  0.000000E+00 e 0 N.22      H.22 #MAP     27
     29  120.184    8.184 1 U   3.813824E+00  0.000000E+00 e 0 N.87      H.87 #MAP    111
     30  119.997    8.144 1 U   4.839451E+00  0.000000E+00 e 0 N.56      H.56 #MAP     72
     30  119.997    8.144 1 U   4.839451E+00  0.000000E+00 e 0 N.136     H.136 #MAP    165
     31  116.432    7.728 1 U   3.700280E+00  0.000000E+00 e 0 N.101     H.101 #MAP    125
     31  116.432    7.728 1 U   3.700280E+00  0.000000E+00 e 0 N.89      H.89 #MAP    113
     31  116.432    7.728 1 U   3.700280E+00  0.000000E+00 e 0 N.102     H.102 #MAP    126
     32  116.371    7.705 1 U   3.806874E+00  0.000000E+00 e 0 N.6       H.6 #MAP      8
     33  114.375    8.116 1 U   4.743898E+00  0.000000E+00 e 0 N.41      H.41 #MAP     50
     34  128.144    8.435 1 U   3.947784E+00  0.000000E+00 e 0 N.65      H.65 #MAP     86
     35  117.488    7.984 1 U   3.716375E+00  0.000000E+00 e 0 N.126     H.126 #MAP    151
     36  130.770    7.506 1 U   4.179137E+00  0.000000E+00 e 0 N.95      H.95 #MAP    119
     37  106.718    7.563 1 U   3.978910E+00  0.000000E+00 e 0 N.92      H.92 #MAP    116
     38  122.519    8.375 1 U   3.868203E+00  0.000000E+00 e 0 N.26      H.26 #MAP     31
     39  118.144    8.156 1 U   4.490287E+00  0.000000E+00 e 0 N.54      H.54 #MAP     70
     40  126.233    6.537 1 U   4.145179E+00  0.000000E+00 e 0 N.108     H.108 #MAP    131
     41  124.973    8.960 1 U   4.032548E+00  0.000000E+00 e 0 N.111     H.111 #MAP    133
     42  123.723    8.624 1 U   4.047273E+00  0.000000E+00 e 0 N.96      H.96 #MAP    120
     43  115.299    7.348 1 U   3.998050E+00  0.000000E+00 e 0 N.75      H.75 #MAP     99
     43  115.299    7.348 1 U   3.998050E+00  0.000000E+00 e 0 N.76      H.76 #MAP    100
     44  115.305    8.909 1 U   4.010513E+00  0.000000E+00 e 0 N.105     H.105 #MAP    128
     45  115.239    8.879 1 U   4.425135E+00  0.000000E+00 e 0 N.28      H.28 #MAP     32
     46  126.783    7.725 1 U   4.191472E+00  0.000000E+00 e 0 N.107     H.107 #MAP    130
     47  111.187    7.350 1 U   3.875982E+00  0.000000E+00 e 0 N.90      H.90 #MAP    114
     47  111.187    7.350 1 U   3.875982E+00  0.000000E+00 e 0 N.91      H.91 #MAP    115
     48  116.043    7.554 1 U   3.710186E+00  0.000000E+00 e 0 N.86      H.86 #MAP    110
     49  120.713    8.814 1 U   3.739027E+00  0.000000E+00 e 0 N.59      H.59 #MAP     80
     49  120.713    8.814 1 U   3.739027E+00  0.000000E+00 e 0 N.131     H.131 #MAP    160
     50  116.130    7.545 1 U   3.708650E+00  0.000000E+00 e 0 N.17      H.17 #MAP     21
     51  119.157    8.024 1 U   3.365391E+00  0.000000E+00 e 0 N.100     H.100 #MAP    122
     51  119.157    8.024 1 U   3.365391E+00  0.000000E+00 e 0 N.128     H.128 #MAP    153
     52  111.364    9.383 1 U   4.610480E+00  0.000000E+00 e 0 N.97      H.97 #MAP    121
     53  119.568    8.407 1 U   3.660319E+00  0.000000E+00 e 0 N.127     H.127 #MAP    152
     54  114.536    7.085 1 U   3.570015E+00  0.000000E+00 e 0 N.81      H.81 #MAP    105
     55  128.180    9.052 1 U   4.570876E+00  0.000000E+00 e 0 N.45      H.45 #MAP     56
     56  121.051    8.553 1 U   3.768227E+00  0.000000E+00 e 0 N.16      H.16 #MAP     20
     57  121.315    8.077 1 U   3.609376E+00  0.000000E+00 e 0 N.80      H.80 #MAP    104
     58  108.354    7.466 1 U   3.731769E+00  0.000000E+00 e 0 N.115     H.115 #MAP    137
     59  113.056    7.654 1 U   3.861549E+00  0.000000E+00 e 0 N.72      H.72 #MAP     96
     60  118.691    9.267 1 U   4.576198E+00  0.000000E+00 e 0 N.39      H.39 #MAP     46
     61  113.171    8.091 1 U   4.355822E+00  0.000000E+00 e 0 N.38      H.38 #MAP     45
     62  105.618    7.229 1 U   3.889729E+00  0.000000E+00 e 0 N.19      H.19 #MAP     24
     63  127.887   10.697 1 U   3.779490E+00  0.000000E+00 e 0 NE1.129   HE1.129 #MAP    157
     64  121.080    8.343 1 U   3.981425E+00  0.000000E+00 e 0 N.44      H.44 #MAP     55
     64  121.080    8.343 1 U   3.981425E+00  0.000000E+00 e 0 N.51      H.51 #MAP     63
     64  121.080    8.343 1 U   3.981425E+00  0.000000E+00 e 0 N.52      H.52 #MAP     66
     65  121.683    8.667 1 U   3.732170E+00  0.000000E+00 e 0 N.1       H.1 #MAP      1
     65  121.683    8.667 1 U   3.732170E+00  0.000000E+00 e 0 N.129     H.129 #MAP    156
     66  118.037    7.910 1 U   3.664886E+00  0.000000E+00 e 0 N.103     H.103 #MAP    127
     67  122.007    8.353 1 U   3.646852E+00  0.000000E+00 e 0 N.121     H.121 #MAP    146
     68  130.885    9.213 1 U   4.003265E+00  0.000000E+00 e 0 N.113     H.113 #MAP    135
     69  118.908    8.366 1 U   4.149708E+00  0.000000E+00 e 0 N.21      H.21 #MAP     26
     70  122.129    8.768 1 U   4.176313E+00  0.000000E+00 e 0 N.34      H.34 #MAP     38
     70  122.129    8.768 1 U   4.176313E+00  0.000000E+00 e 0 N.35      H.35 #MAP     39
     71  120.061    9.244 1 U   4.542197E+00  0.000000E+00 e 0 N.24      H.24 #MAP     29
     71  120.061    9.244 1 U   4.542197E+00  0.000000E+00 e 0 N.49      H.49 #MAP     61
     72  120.933    7.758 1 U   4.950060E+00  0.000000E+00 e 0 N.53      H.53 #MAP     67
     73  119.780    9.533 1 U   4.028976E+00  0.000000E+00 e 0 N.116     H.116 #MAP    138
     73  119.780    9.533 1 U   4.028976E+00  0.000000E+00 e 0 N.120     H.120 #MAP    145
     74  127.769    8.391 1 U   3.796837E+00  0.000000E+00 e 0 N.67      H.67 #MAP     91
     74  127.769    8.391 1 U   3.796837E+00  0.000000E+00 e 0 N.68      H.68 #MAP     92
     75  116.778    8.400 1 U   3.617043E+00  0.000000E+00 e 0 N.124     H.124 #MAP    149
     76  115.139    8.001 1 U   3.674861E+00  0.000000E+00 e 0 N.11      H.11 #MAP     13
     76  115.139    8.001 1 U   3.674861E+00  0.000000E+00 e 0 N.14      H.14 #MAP     18
     77  116.883    7.085 1 U   3.679194E+00  0.000000E+00 e 0 N.82      H.82 #MAP    106
     78  109.834    7.946 1 U   3.885994E+00  0.000000E+00 e 0 N.106     H.106 #MAP    129
     79  123.077    9.075 1 U   4.982628E+00  0.000000E+00 e 0 N.33      H.33 #MAP     37
     80  121.120    7.327 1 U   3.622544E+00  0.000000E+00 e 0 N.58      H.58 #MAP     78
     81  111.976    6.661 1 U   4.491458E+00  0.000000E+00 e 0 NE2.53    HE21.53 #MAP     68
     82  117.663    8.828 1 U   3.995461E+00  0.000000E+00 e 0 N.71      H.71 #MAP     95
     82  117.663    8.828 1 U   3.995461E+00  0.000000E+00 e 0 N.93      H.93 #MAP    117
     83  118.142    8.043 1 U   3.626135E+00  0.000000E+00 e 0 N.125     H.125 #MAP    150
     84  126.074    8.084 1 U   4.634672E+00  0.000000E+00 e 0 N.61      H.61 #MAP     81
     85  118.766    7.662 1 U   3.848974E+00  0.000000E+00 e 0 N.7       H.7 #MAP     10
     86  107.664    7.671 1 U   3.797742E+00  0.000000E+00 e 0 N.134     H.134 #MAP    163
     87  121.416    7.319 1 U   3.531022E+00  0.000000E+00 e 0 N.64      H.64 #MAP     85
     87  121.416    7.319 1 U   3.531022E+00  0.000000E+00 e 0 N.79      H.79 #MAP    103
     88  118.530    7.692 1 U   3.943642E+00  0.000000E+00 e 0 N.23      H.23 #MAP     28
     88  118.530    7.692 1 U   3.943642E+00  0.000000E+00 e 0 N.47      H.47 #MAP     58
     88  118.530    7.692 1 U   3.943642E+00  0.000000E+00 e 0 N.48      H.48 #MAP     60
     89  107.912    6.575 1 U   4.900346E+00  0.000000E+00 e 0 ND2.57    HD21.57 #MAP     76
     90  111.310    7.155 1 U   3.779052E+00  0.000000E+00 e 0 N.62      H.62 #MAP     82
     90  111.310    7.155 1 U   3.779052E+00  0.000000E+00 e 0 ND2.136   HD22.136 #MAP    167
     91  122.799    8.031 1 U   4.000651E+00  0.000000E+00 e 0 N.119     H.119 #MAP    143
     92  118.036    8.986 1 U   3.917722E+00  0.000000E+00 e 0 N.94      H.94 #MAP    118
     93  118.264    7.679 1 U   3.693903E+00  0.000000E+00 e 0 N.18      H.18 #MAP     23
     94  125.281   11.762 1 U   4.069464E+00  0.000000E+00 e 0 ND1.73    HD1.73 #MAP     98
     95  117.928    7.796 1 U   3.930245E+00  0.000000E+00 e 0 N.10      H.10 #MAP     12
     96  113.605    6.880 1 U   4.092459E+00  0.000000E+00 e 0 -         -
     97  113.710    7.634 1 U   4.350408E+00  0.000000E+00 e 0 ND2.3     HD22.3 #MAP      5
     98  121.593    8.273 1 U   3.909342E+00  0.000000E+00 e 0 N.109     H.109 #MAP    132
     99  107.592    7.804 1 U   4.235299E+00  0.000000E+00 e 0 N.70      H.70 #MAP     94
    100  117.159    8.509 1 U   4.056967E+00  0.000000E+00 e 0 N.5       H.5 #MAP      7
    100  117.159    8.509 1 U   4.056967E+00  0.000000E+00 e 0 ND1.6     HD1.6 #MAP      9
    101  119.817    8.501 1 U   4.848653E+00  0.000000E+00 e 0 N.117     H.117 #MAP    141
    102  108.748    8.969 1 U   5.279901E+00  0.000000E+00 e 0 N.50      H.50 #MAP     62
    103  119.455    8.673 1 U   4.150213E+00  0.000000E+00 e 0 N.69      H.69 #MAP     93
    104  112.020    8.045 1 U   4.000000E+00  0.000000E+00 e 0 N.40      H.40 #MAP     47
    104  112.020    8.045 1 U   4.000000E+00  0.000000E+00 e 0 N.43      H.43 #MAP     52
    105  112.187    7.616 1 U   3.709801E+00  0.000000E+00 e 0 N.66      H.66 #MAP     88
    105  112.187    7.616 1 U   3.709801E+00  0.000000E+00 e 0 ND2.66    HD22.66 #MAP     90
    106  119.625    8.033 1 U   3.994170E+00  0.000000E+00 e 0 N.118     H.118 #MAP    142
    107  116.616    8.601 1 U   3.930245E+00  0.000000E+00 e 0 N.112     H.112 #MAP    134
    108  121.753    8.131 1 U   4.322565E+00  0.000000E+00 e 0 N.31      H.31 #MAP     35
    109  111.945    7.294 1 U   4.469565E+00  0.000000E+00 e 0 NE2.53    HE22.53 #MAP     69
    110  117.217    8.062 1 U   3.961610E+00  0.000000E+00 e 0 N.123     H.123 #MAP    148
    111  121.370    7.241 1 U   3.756775E+00  0.000000E+00 e 0 N.8       H.8 #MAP     11
    112  105.905    8.059 1 U   5.326294E+00  0.000000E+00 e 0 -         -
    113  125.616    7.569 1 U   3.148456E+00  0.000000E+00 e 0 N.57      H.57 #MAP     75
    113  125.616    7.569 1 U   3.148456E+00  0.000000E+00 e 0 N.137     H.137 #MAP    168
    114  112.614    6.840 1 U   4.460427E+00  0.000000E+00 e 0 ND2.51    HD21.51 #MAP     64
    115  113.709    6.808 1 U   4.623093E+00  0.000000E+00 e 0 ND2.3     HD21.3 #MAP      4
    116  108.466    7.233 1 U   3.579800E+00  0.000000E+00 e 0 NE2.128   HE22.128 #MAP    155
    117  122.956    7.967 1 U   4.807118E+00  0.000000E+00 e 0 -         -
    118  115.256    7.210 1 U   4.982931E+00  0.000000E+00 e 0 N.46      H.46 #MAP     57
    119  119.630    8.772 1 U   5.158102E+00  0.000000E+00 e 0 N.36      H.36 #MAP     41
    120  122.020    7.945 1 U   5.500000E+00  0.000000E+00 e 0 N.32      H.32 #MAP     36
    121  113.062    6.927 1 U   4.707104E+00  0.000000E+00 e 0 -         -
    122  107.981    7.234 1 U   4.825754E+00  0.000000E+00 e 0 ND2.57    HD22.57 #MAP     77
    123  113.161    7.767 1 U   5.500000E+00  0.000000E+00 e 0 -         -
    124  122.136    7.531 1 U   3.533749E+00  0.000000E+00 e 0 ND2.11    HD21.11 #MAP     14
    124  122.136    7.531 1 U   3.533749E+00  0.000000E+00 e 0 N.15      H.15 #MAP     19
    125  114.163    6.982 1 U   5.063703E+00  0.000000E+00 e 0 -         -
    126  111.893    7.477 1 U   5.500000E+00  0.000000E+00 e 0 -         -
    127  113.608    7.763 1 U   4.260691E+00  0.000000E+00 e 0 -         -
    128  112.118    7.072 1 U   5.500000E+00  0.000000E+00 e 0 ND2.51    HD22.51 #MAP     65
    129  111.255    7.748 1 U   5.022502E+00  0.000000E+00 e 0 NE2.116   HE22.116 #MAP    140
    130  110.716    6.823 1 U   5.500000E+00  0.000000E+00 e 0 -         -
    131  119.941    9.034 1 U   5.500000E+00  0.000000E+00 e 0 N.3       H.3 #MAP      3
    132  111.739    7.343 1 U   5.500000E+00  0.000000E+00 e 0 -         -
    133  121.808    7.616 1 U   3.980796E+00  0.000000E+00 e 0 N.55      H.55 #MAP     71
    133  121.808    7.616 1 U   3.980796E+00  0.000000E+00 e 0 N.135     H.135 #MAP    164
    134  113.149    6.814 1 U   5.500000E+00  0.000000E+00 e 0 -         -
    135  112.068    7.024 1 U   5.500000E+00  0.000000E+00 e 0 -         -
    136  127.549    8.078 1 U   5.500000E+00  0.000000E+00 e 0 -         -
    137  118.621    7.787 1 U   5.128221E+00  0.000000E+00 e 0 -         -
    138  111.900    7.534 1 U   4.419875E+00  0.000000E+00 e 0 NE2.40    HE22.40 #MAP     49
    139  112.350    7.477 1 U   4.122153E+00  0.000000E+00 e 0 ND2.56    HD22.56 #MAP     74
    140  120.210    8.774 1 U   5.500000E+00  0.000000E+00 e 0 -         -
    141  110.081    7.675 1 U   5.500000E+00  0.000000E+00 e 0 ND2.100   HD22.100 #MAP    124
    142  113.033    6.822 1 U   5.500000E+00  0.000000E+00 e 0 -         -
    143  113.361    7.354 1 U   5.500000E+00  0.000000E+00 e 0 -         -
    144  117.189    7.714 1 U   5.500000E+00  0.000000E+00 e 0 -         -
    145  112.158    6.893 1 U   5.500000E+00  0.000000E+00 e 0 -         -
    146  116.642    7.792 1 U   5.500000E+00  0.000000E+00 e 0 N.63      H.63 #MAP     83
    147  118.283    7.792 1 U   5.284003E+00  0.000000E+00 e 0 N.13      H.13 #MAP     17
    148  111.502    7.534 1 U   5.500000E+00  0.000000E+00 e 0 -         -
    149  110.737    7.753 1 U   5.500000E+00  0.000000E+00 e 0 -         -
    150  122.220    7.315 1 U   5.500000E+00  0.000000E+00 e 0 -         -
