# Supplementary material for: Structural and regulatory insights into the glideosome-associated connector from Toxoplasma gondii
Source: eLife. 2023 Apr 4;12:e86049. doi: 10.7554/eLife.86049 (PMC10125020; doi:10.7554/eLife.86049)
Supplement: Figure 1—source data 1. — wwPDB X-ray structure validation; MTZ file for TgGAC X-ray diffraction data and final refined PDB file for TgGAC from X-ray diffraction. [file elife-86049-fig1-data1.zip › Figure 1-source data 1/NOE assignment and NMR structure/shift_assignment/HNCO_hnco_@FLYA_asn.list]

      Assignment          w1         w2         w3
   K23C-V24N-V24H    174.836    120.112      9.245
   C48C-M49N-M49H    174.836    120.112      9.245
   K21C-L22N-L22H    175.839    125.296      9.114
   N66C-V67N-V67H    172.928    127.759      8.398
   V67C-A68N-A68H    172.928    127.759      8.398
   K81C-K82N-K82H    178.429    116.872      7.094
   D41C-L42N-L42H    175.244    110.780      7.863
      S1C-M2N-M2H    176.990    118.427      8.475
W129C-R130N-R130H    176.990    118.427      8.475
   L76C-K77N-K77H    177.635    118.169      7.498
   N43C-V44N-V44H    177.168    121.020      8.346
   G50C-N51N-N51H    177.168    121.020      8.346
   N51C-D52N-D52H    177.168    121.020      8.346
V112C-A113N-A113H    174.167    130.870      9.216
      G4C-V5N-V5H    176.594    117.131      8.519
A113C-K114N-K114H    176.471    115.964      8.895
   I61C-V62N-V62H    175.805    111.298      7.158
   L71C-V72N-V72H    178.033    113.113      7.671
   F25C-L26N-L26H    174.172    122.446      8.379
V123C-E124N-E124H    176.742    116.742      8.408
   V44C-F45N-F45H    173.150    128.277      9.056
E108C-L109N-L109H    174.294    121.668      8.281
   A80C-K81N-K81H    178.845    114.539      7.091
   E33C-I34N-I34H    175.171    122.056      8.776
   I34C-R35N-R35H    175.171    122.056      8.776
M126C-V127N-V127H    179.157    119.593      8.410
   K18C-G19N-G19H    177.970    105.595      7.246
            ?-?-?    171.140    127.866     10.698
            ?-?-?    170.859    127.896     10.702
   K31C-E32N-E32H    174.982    122.056      7.962
   S39C-Q40N-Q40H    176.057    111.947      8.049
   L42C-N43N-N43H    176.057    111.947      8.049
      V5C-H6N-H6H    176.363    116.353      7.715
D102C-F103N-F103H    175.481    118.039      7.924
   M93C-C94N-C94H    173.106    118.038      8.989
   R63C-I64N-I64H    176.345    121.149      7.340
M125C-M126N-M126H    177.430    117.520      7.988
   E32C-E33N-E33H    174.901    123.093      9.084
   F45C-E46N-E46H    174.425    115.309      7.220
   R58C-I59N-I59H    179.713    120.630      8.818
R130C-D131N-D131H    179.713    120.630      8.818
   G20C-K21N-K21H    170.681    118.946      8.377
   S10C-N11N-N11H    178.241    115.186      8.003
   K13C-E14N-E14H    178.241    115.186      8.003
   C94C-L95N-L95H    171.293    130.742      7.516
Q128C-W129N-W129H    179.063    121.668      8.676
   V62C-R63N-R63H    176.598    116.353      7.797
   F91C-T92N-T92H    176.823    106.762      7.565
   R85C-K86N-K86H    177.471    116.094      7.562
   W36C-R37N-R37H    174.909    116.613      9.395
   R17C-K18N-K18H    178.483    118.297      7.686
F122C-V123N-V123H    176.676    117.261      8.067
   P27C-E28N-E28H    177.099    115.176      8.883
   F96C-G97N-G97H    175.416    111.298      9.388
            ?-?-?    176.953    113.762      6.823
   E30C-K31N-K31H    176.128    121.798      8.131
   D52C-Q53N-Q53H    175.269    120.886      7.764
V107C-E108N-E108H    174.432    126.201      6.546
   G19C-G20N-G20H    174.151    107.151      6.887
   L16C-R17N-R17H    178.095    116.094      7.546
   K86C-V87N-V87H    176.125    120.242      8.190
   V87C-A88N-A88H    171.741    121.797      6.311
P110C-M111N-M111H    175.454    124.908      8.974
   L22C-K23N-K23H    175.856    118.557      7.703
   E46C-W47N-W47H    175.856    118.557      7.703
M111C-V112N-V112H    173.960    116.613      8.601
   A68C-K69N-K69H    176.671    119.465      8.677
   V24C-F25N-F25H    172.498    126.723      8.036
V127C-Q128N-Q128H    177.969    119.205      8.031
   R65C-N66N-N66H    176.378    112.206      7.622
   N11C-V12N-V12H    177.632    123.483      7.198
   I64C-R65N-R65H    174.990    128.148      8.445
K114C-S115N-S115H    175.658    108.317      7.481
   V12C-K13N-K13H    176.809    117.909      7.800
E118C-R119N-R119H    178.282    122.834      8.037
   K69C-G70N-G70H    175.810    107.540      7.813
   Q53C-D54N-D54H    175.863    118.169      8.159
A133C-T134N-T134H    178.463    107.668      7.673
Q116C-K117N-K117H    178.022    119.852      8.505
   A88C-A89N-A89H    177.400    116.483      7.736
D101C-D102N-D102H    177.400    116.483      7.736
   Y55C-N56N-N56H    175.345    119.979      8.142
Y135C-N136N-N136H    175.345    119.979      8.142
            ?-?-?    178.721    115.057      8.337
R119C-D120N-D120H    179.513    119.853      9.540
   L95C-F96N-F96H    173.846    123.741      8.628
            ?-?-?    176.326    112.596      6.847
      H6C-D7N-D7H    176.665    118.816      7.672
   W47C-C48N-C48H    176.665    118.816      7.672
D120C-A121N-A121H    178.227    121.927      8.362
   S38C-S39N-S39H    175.671    118.686      9.272
      N3C-G4N-G4H    175.527    108.836      8.018
A132C-A133N-A133H    179.175    117.520      8.142
   E28C-K29N-K29H    175.598    118.946      7.812
   E14C-A15N-A15H    178.720    122.186      7.530
G106C-V107N-V107H    172.482    126.723      7.734
   K90C-F91N-F91H    173.666    111.169      7.358
   V72C-H73N-H73H    173.678    119.853      7.088
   A15C-L16N-L16H    181.237    121.019      8.563
   G70C-L71N-L71H    175.989    117.650      8.837
   T92C-M93N-M93H    175.989    117.650      8.837
   K77C-A78N-A78H    179.095    119.723      7.888
            ?-?-?    171.682    129.022     10.474
   K29C-E30N-E30H    176.616    120.242      8.318
T134C-Y135N-Y135H    174.373    121.796      7.624
E105C-G106N-G106H    176.979    109.873      7.952
   A79C-A80N-A80H    179.676    121.278      8.082
            ?-?-?    171.958    128.996     10.470
A121C-F122N-F122H    179.790    119.075      7.938
   A75C-L76N-L76H    181.978    115.316      7.358
D131C-A132N-A132H    178.489    122.186      8.097
P104C-E105N-E105H    177.928    115.316      8.913
 P99C-N100N-N100H    176.159    119.205      8.047
   Q40C-D41N-D41H    176.991    114.409      8.124
            ?-?-?    176.315    112.592      7.092
            ?-?-?    178.721    125.297     11.766
            ?-?-?    179.338    108.446      6.575
            ?-?-?    177.345    113.632      6.885
            ?-?-?    175.819    105.853      8.064
      D7C-L8N-L8H    176.462    121.407      7.247
   R37C-S38N-S38H    173.964    113.113      8.098
            ?-?-?    179.343    108.447      7.246
            ?-?-?    177.437    112.335      6.808
E124C-M125N-M125H    179.544    118.168      8.049
   K82C-E83N-E83H    177.176    116.353      7.857
   A78C-A79N-A79H    180.481    121.408      7.325
            ?-?-?    177.419    112.335      7.483
            ?-?-?    179.734    111.947      6.855
            ?-?-?    180.425    111.300      7.760
            ?-?-?    179.692    111.421      6.855
            ?-?-?    173.242    122.963      7.974
   N56C-N57N-N57H    173.614    125.556      7.575
N136C-F137N-F137H    173.614    125.556      7.575
            ?-?-?    177.335    113.633      7.773
            ?-?-?    180.429    111.297      6.828
K117C-E118N-E118H    179.460    119.723      8.045
            ?-?-?    179.764    111.947      7.544
            ?-?-?    176.035    111.687      6.834
            ?-?-?    176.906    113.243      7.640
            ?-?-?    177.284    113.113      7.769
            ?-?-?    173.681    129.085     10.470
            ?-?-?    180.449    111.941      7.306
            ?-?-?    176.885    113.109      6.820
            ?-?-?    175.146    120.110      9.307
            ?-?-?    177.347    111.817      6.809
      M2C-N3N-N3H    175.813    119.971      9.041
            ?-?-?    180.431    111.946      6.670
            ?-?-?    176.890    122.049      8.164
            ?-?-?    175.168    116.760      9.103
            ?-?-?    180.350    110.747      6.829
   P84C-R85N-R85H    178.134    114.798      8.354
            ?-?-?    177.634    124.130      7.193
            ?-?-?    175.634    109.095      7.475
            ?-?-?    171.760    121.279      6.315
            ?-?-?    179.696    111.428      7.538
            ?-?-?    176.946    113.761      7.648
            ?-?-?    177.384    111.817      7.475
            ?-?-?    176.197    112.076      6.848
            ?-?-?    177.384    113.113      7.617
            ?-?-?    176.821    122.445      8.087
            ?-?-?    179.258    107.929      6.581
            ?-?-?    177.946    119.853      8.040
            ?-?-?    179.258    107.929      7.240
            ?-?-?    176.447    115.187      8.887
            ?-?-?    176.821    122.316      8.071
            ?-?-?    178.009    119.983      8.024
            ?-?-?    176.072    111.687      7.350
            ?-?-?    176.322    121.149      7.773
            ?-?-?    176.447    115.446      8.903
            ?-?-?    180.508    122.186      7.319
            ?-?-?    178.821    114.020      7.099
            ?-?-?    173.072    118.038      8.746
            ?-?-?    171.760    122.575      6.315
            ?-?-?    178.509    121.538      8.087
            ?-?-?    173.572    126.593      7.570
            ?-?-?    176.821    119.464      7.993
            ?-?-?    174.822    126.463      7.585
            ?-?-?    175.197    116.742      9.169
            ?-?-?    178.758    122.834      7.538
            ?-?-?    178.821    115.316      7.099
            ?-?-?    176.134    120.890      8.134
            ?-?-?    175.509    108.447      8.024
            ?-?-?    176.072    119.594      8.056
            ?-?-?    177.634    122.964      7.209
            ?-?-?    177.259    113.113      6.895
            ?-?-?    177.946    114.798      8.918
            ?-?-?    175.822    112.076      7.036
            ?-?-?    175.509    118.816      7.915
            ?-?-?    176.572    115.705      7.789
            ?-?-?    177.509    112.854      6.801
            ?-?-?    179.383    108.965      7.256
            ?-?-?    176.447    112.983      6.832
            ?-?-?    178.384    117.650      7.099
            ?-?-?    175.634    107.799      7.475
            ?-?-?    176.884    119.594      8.009
            ?-?-?    176.946    123.223      8.181
            ?-?-?    178.071    114.798      8.370
            ?-?-?    176.197    112.206      7.083
            ?-?-?    172.323    128.926      6.127
            ?-?-?    179.696    122.056      8.087
            ?-?-?    179.196    118.168      8.134
            ?-?-?    177.384    112.595      6.926
            ?-?-?    178.259    115.965      8.009
            ?-?-?    175.572    108.317      8.024
            ?-?-?    177.946    118.298      8.009
            ?-?-?    177.509    113.113      7.648
            ?-?-?    176.572    116.742      7.821
