# Supplementary material for: Structural and regulatory insights into the glideosome-associated connector from Toxoplasma gondii
Source: eLife. 2023 Apr 4;12:e86049. doi: 10.7554/eLife.86049 (PMC10125020; doi:10.7554/eLife.86049)
Supplement: Figure 1—source data 1. — wwPDB X-ray structure validation; MTZ file for TgGAC X-ray diffraction data and final refined PDB file for TgGAC from X-ray diffraction. [file elife-86049-fig1-data1.zip › Figure 1-source data 1/NOE assignment and NMR structure/shift_assignment/HNcaCO_hncaco_@FLYA_asn.peaks]

# Number of dimensions 3
#FORMAT xeasy3D
#INAME 1 C
#INAME 2 N
#INAME 3 HN
#SPECTRUM HNcaCO C N HN
      1  178.850  121.291    8.085 1 U   2.881031E+00  0.000000E+00 e 0 C.80      N.80      H.80 #MAP    151
      2  172.473  109.794    7.953 1 U   3.381638E+00  0.000000E+00 e 0 C.106     N.106     H.106 #MAP    195
      3  176.127  120.139    8.192 1 U   3.736739E+00  0.000000E+00 e 0 C.86      N.87      H.87 #MAP    162
      4  175.801  119.414    8.673 1 U   3.711364E+00  0.000000E+00 e 0 C.69      N.69      H.69 #MAP    131
      5  179.720  118.418    8.476 1 U   3.364063E+00  0.000000E+00 e 0 C.130     N.130     H.130 #MAP    241
      6  179.181  122.297    8.096 1 U   2.956512E+00  0.000000E+00 e 0 C.132     N.132     H.132 #MAP    245
      7  177.439  117.422    7.989 1 U   3.854164E+00  0.000000E+00 e 0 C.125     N.126     H.126 #MAP    232
      8  179.156  117.418    7.987 1 U   3.254389E+00  0.000000E+00 e 0 C.126     N.126     H.126 #MAP    233
      9  176.605  119.022    7.807 1 U   3.549199E+00  0.000000E+00 e 0 C.29      N.29      H.29 #MAP     53
     10  174.302  126.290    6.546 1 U   3.769004E+00  0.000000E+00 e 0 C.107     N.108     H.108 #MAP    198
     10  174.302  126.290    6.546 1 U   3.769004E+00  0.000000E+00 e 0 C.108     N.108     H.108 #MAP    199
     11  177.950  118.286    7.685 1 U   3.024791E+00  0.000000E+00 e 0 C.18      N.18      H.18 #MAP     33
     12  173.588  125.666    7.571 1 U   2.849280E+00  0.000000E+00 e 0 C.56      N.57      H.57 #MAP    108
     12  173.588  125.666    7.571 1 U   2.849280E+00  0.000000E+00 e 0 C.136     N.137     H.137 #MAP    254
     13  179.495  122.765    8.037 1 U   3.622323E+00  0.000000E+00 e 0 C.119     N.119     H.119 #MAP    219
     14  171.289  118.037    8.992 1 U   3.359730E+00  0.000000E+00 e 0 C.94      N.94      H.94 #MAP    177
     15  179.096  118.167    7.490 1 U   3.294631E+00  0.000000E+00 e 0 C.77      N.77      H.77 #MAP    145
     16  176.597  111.284    7.162 1 U   3.177210E+00  0.000000E+00 e 0 C.62      N.62      H.62 #MAP    117
     17  175.659  116.043    8.898 1 U   3.524276E+00  0.000000E+00 e 0 C.114     N.114     H.114 #MAP    209
     18  173.151  121.041    8.344 1 U   3.303005E+00  0.000000E+00 e 0 C.44      N.44      H.44 #MAP     83
     19  178.209  122.048    8.360 1 U   4.061134E+00  0.000000E+00 e 0 C.120     N.121     H.121 #MAP    222
     20  178.212  119.743    9.538 1 U   3.826119E+00  0.000000E+00 e 0 C.116     N.116     H.116 #MAP    213
     21  178.138  119.794    9.551 1 U   3.953537E+00  0.000000E+00 e 0 C.120     N.120     H.120 #MAP    221
     22  173.233  112.163    7.624 1 U   3.259535E+00  0.000000E+00 e 0 C.66      N.66      H.66 #MAP    125
     23  179.163  119.548    8.406 1 U   3.860815E+00  0.000000E+00 e 0 C.126     N.127     H.127 #MAP    234
     24  177.634  123.407    7.190 1 U   3.833933E+00  0.000000E+00 e 0 C.11      N.12      H.12 #MAP     20
     25  176.972  121.668    8.673 1 U   3.372847E+00  0.000000E+00 e 0 C.1       N.1       H.1 #MAP      1
     25  176.972  121.668    8.673 1 U   3.372847E+00  0.000000E+00 e 0 C.129     N.129     H.129 #MAP    239
     26  176.454  117.169    8.513 1 U   4.031618E+00  0.000000E+00 e 0 C.4       N.5       H.5 #MAP      8
     26  176.454  117.169    8.513 1 U   4.031618E+00  0.000000E+00 e 0 C.5       N.5       H.5 #MAP      9
     27  175.972  106.793    7.569 1 U   3.323234E+00  0.000000E+00 e 0 C.92      N.92      H.92 #MAP    173
     28  171.741  120.158    8.189 1 U   3.097828E+00  0.000000E+00 e 0 C.87      N.87      H.87 #MAP    163
     29  173.960  124.892    8.970 1 U   3.894066E+00  0.000000E+00 e 0 C.111     N.111     H.111 #MAP    203
     30  176.389  128.165    8.447 1 U   3.535414E+00  0.000000E+00 e 0 C.65      N.65      H.65 #MAP    123
     31  179.177  117.558    8.141 1 U   3.937955E+00  0.000000E+00 e 0 C.132     N.133     H.133 #MAP    246
     32  178.498  116.031    7.550 1 U   3.613087E+00  0.000000E+00 e 0 C.17      N.17      H.17 #MAP     31
     33  179.658  121.280    8.086 1 U   3.605718E+00  0.000000E+00 e 0 C.79      N.80      H.80 #MAP    150
     34  173.049  116.293    7.853 1 U   2.886082E+00  0.000000E+00 e 0 C.83      N.83      H.83 #MAP    157
     35  178.268  119.683    8.041 1 U   3.331714E+00  0.000000E+00 e 0 C.118     N.118     H.118 #MAP    217
     36  177.160  116.918    7.096 1 U   3.113436E+00  0.000000E+00 e 0 C.82      N.82      H.82 #MAP    155
     37  177.967  119.542    8.414 1 U   3.290628E+00  0.000000E+00 e 0 C.127     N.127     H.127 #MAP    235
     38  180.482  119.667    7.883 1 U   2.934432E+00  0.000000E+00 e 0 C.78      N.78      H.78 #MAP    147
     39  179.668  121.417    7.323 1 U   2.889536E+00  0.000000E+00 e 0 C.58      N.58      H.58 #MAP    111
     40  178.243  117.891    7.803 1 U   3.435753E+00  0.000000E+00 e 0 C.9       N.10      H.10 #MAP     16
     40  178.243  117.891    7.803 1 U   3.435753E+00  0.000000E+00 e 0 C.13      N.13      H.13 #MAP     23
     41  176.128  116.024    7.563 1 U   3.619811E+00  0.000000E+00 e 0 C.86      N.86      H.86 #MAP    161
     42  177.052  115.277    8.886 1 U   3.921475E+00  0.000000E+00 e 0 C.27      N.28      H.28 #MAP     50
     43  176.436  130.900    9.207 1 U   3.408191E+00  0.000000E+00 e 0 C.113     N.113     H.113 #MAP    207
     44  179.534  116.793    8.406 1 U   3.112042E+00  0.000000E+00 e 0 C.124     N.124     H.124 #MAP    229
     45  176.796  123.417    7.193 1 U   3.330173E+00  0.000000E+00 e 0 C.12      N.12      H.12 #MAP     21
     46  176.971  115.292    8.915 1 U   3.304459E+00  0.000000E+00 e 0 C.105     N.105     H.105 #MAP    193
     47  178.470  117.418    8.139 1 U   3.061606E+00  0.000000E+00 e 0 C.133     N.133     H.133 #MAP    247
     48  174.977  121.169    7.334 1 U   3.293983E+00  0.000000E+00 e 0 C.57      N.58      H.58 #MAP    110
     48  174.977  121.169    7.334 1 U   3.293983E+00  0.000000E+00 e 0 C.64      N.64      H.64 #MAP    121
     49  176.650  127.785    8.400 1 U   3.106851E+00  0.000000E+00 e 0 C.68      N.68      H.68 #MAP    129
     50  179.103  119.668    7.882 1 U   3.642875E+00  0.000000E+00 e 0 C.77      N.78      H.78 #MAP    146
     51  173.687  113.032    7.663 1 U   3.280829E+00  0.000000E+00 e 0 C.72      N.72      H.72 #MAP    137
     52  179.771  122.042    8.358 1 U   3.011589E+00  0.000000E+00 e 0 C.121     N.121     H.121 #MAP    223
     53  177.890  121.761    6.310 1 U   3.004253E+00  0.000000E+00 e 0 -         -         -
     54  174.996  121.776    8.130 1 U   4.102979E+00  0.000000E+00 e 0 C.31      N.31      H.31 #MAP     57
     55  174.983  128.177    8.443 1 U   4.059454E+00  0.000000E+00 e 0 C.64      N.65      H.65 #MAP    122
     56  176.465  130.903    9.229 1 U   3.520136E+00  0.000000E+00 e 0 -         -         -
     57  174.546  119.793    7.084 1 U   2.876592E+00  0.000000E+00 e 0 C.73      N.73      H.73 #MAP    139
     58  174.378  107.636    7.677 1 U   3.370560E+00  0.000000E+00 e 0 C.134     N.134     H.134 #MAP    249
     59  177.419  118.163    8.055 1 U   3.074762E+00  0.000000E+00 e 0 C.125     N.125     H.125 #MAP    231
     60  179.048  119.168    8.023 1 U   3.076846E+00  0.000000E+00 e 0 C.128     N.128     H.128 #MAP    237
     61  173.100  117.651    8.837 1 U   3.401821E+00  0.000000E+00 e 0 C.93      N.93      H.93 #MAP    175
     62  178.471  120.668    8.820 1 U   3.276068E+00  0.000000E+00 e 0 C.131     N.131     H.131 #MAP    243
     63  176.668  119.042    7.933 1 U   3.394094E+00  0.000000E+00 e 0 C.122     N.122     H.122 #MAP    225
     64  174.110  116.639    8.601 1 U   3.782131E+00  0.000000E+00 e 0 C.111     N.112     H.112 #MAP    204
     64  174.110  116.639    8.601 1 U   3.782131E+00  0.000000E+00 e 0 C.112     N.112     H.112 #MAP    205
     65  177.174  116.400    7.853 1 U   3.496775E+00  0.000000E+00 e 0 C.82      N.83      H.83 #MAP    156
     66  171.730  121.778    6.308 1 U   3.883715E+00  0.000000E+00 e 0 C.87      N.88      H.88 #MAP    164
     67  179.565  118.175    8.051 1 U   3.659921E+00  0.000000E+00 e 0 C.124     N.125     H.125 #MAP    230
     68  181.966  125.293   11.764 1 U   3.569924E+00  0.000000E+00 e 0 -         -         -
     69  173.968  116.679    9.390 1 U   4.036434E+00  0.000000E+00 e 0 C.37      N.37      H.37 #MAP     69
     70  175.436  122.552    8.371 1 U   3.694905E+00  0.000000E+00 e 0 C.26      N.26      H.26 #MAP     49
     71  176.461  116.046    8.898 1 U   3.580959E+00  0.000000E+00 e 0 C.113     N.114     H.114 #MAP    208
     72  178.425  116.918    7.094 1 U   3.835434E+00  0.000000E+00 e 0 C.81      N.82      H.82 #MAP    154
     73  175.823  107.570    7.807 1 U   3.906319E+00  0.000000E+00 e 0 C.69      N.70      H.70 #MAP    132
     73  175.823  107.570    7.807 1 U   3.906319E+00  0.000000E+00 e 0 C.70      N.70      H.70 #MAP    133
     74  176.034  110.786    7.861 1 U   3.619060E+00  0.000000E+00 e 0 C.42      N.42      H.42 #MAP     79
     75  176.737  117.161    8.066 1 U   3.661548E+00  0.000000E+00 e 0 C.122     N.123     H.123 #MAP    226
     75  176.737  117.161    8.066 1 U   3.661548E+00  0.000000E+00 e 0 C.123     N.123     H.123 #MAP    227
     76  179.762  119.044    7.933 1 U   3.739565E+00  0.000000E+00 e 0 C.121     N.122     H.122 #MAP    224
     77  175.470  116.414    7.732 1 U   3.600863E+00  0.000000E+00 e 0 C.100     N.101     H.101 #MAP    186
     77  175.470  116.414    7.732 1 U   3.600863E+00  0.000000E+00 e 0 C.102     N.102     H.102 #MAP    189
     78  173.109  118.043    8.988 1 U   3.787955E+00  0.000000E+00 e 0 C.93      N.94      H.94 #MAP    176
     79  178.695  115.161    8.009 1 U   3.003573E+00  0.000000E+00 e 0 C.14      N.14      H.14 #MAP     25
     80  176.814  111.190    7.361 1 U   3.751018E+00  0.000000E+00 e 0 C.89      N.90      H.90 #MAP    168
     80  176.814  111.190    7.361 1 U   3.751018E+00  0.000000E+00 e 0 C.91      N.91      H.91 #MAP    171
     81  176.667  119.435    8.675 1 U   4.074178E+00  0.000000E+00 e 0 C.68      N.69      H.69 #MAP    130
     82  175.324  121.763    7.625 1 U   3.280703E+00  0.000000E+00 e 0 C.54      N.55      H.55 #MAP    104
     82  175.324  121.763    7.625 1 U   3.280703E+00  0.000000E+00 e 0 C.55      N.55      H.55 #MAP    105
     82  175.324  121.763    7.625 1 U   3.280703E+00  0.000000E+00 e 0 C.135     N.135     H.135 #MAP    251
     83  180.492  121.386    7.322 1 U   3.573805E+00  0.000000E+00 e 0 C.78      N.79      H.79 #MAP    148
     84  176.553  108.895    8.018 1 U   3.829082E+00  0.000000E+00 e 0 C.4       N.4       H.4 #MAP      7
     85  181.220  122.168    7.532 1 U   2.900499E+00  0.000000E+00 e 0 C.15      N.15      H.15 #MAP     27
     86  173.668  111.166    7.358 1 U   4.103581E+00  0.000000E+00 e 0 C.90      N.90      H.90 #MAP    169
     86  173.668  111.166    7.358 1 U   4.103581E+00  0.000000E+00 e 0 C.90      N.91      H.91 #MAP    170
     87  178.092  121.034    8.561 1 U   3.769336E+00  0.000000E+00 e 0 C.16      N.16      H.16 #MAP     29
     88  179.715  120.673    8.819 1 U   3.970998E+00  0.000000E+00 e 0 C.59      N.59      H.59 #MAP    113
     88  179.715  120.673    8.819 1 U   3.970998E+00  0.000000E+00 e 0 C.130     N.131     H.131 #MAP    242
     89  178.715  122.177    7.530 1 U   3.681476E+00  0.000000E+00 e 0 C.14      N.15      H.15 #MAP     26
     90  177.972  119.133    8.021 1 U   4.013264E+00  0.000000E+00 e 0 C.127     N.128     H.128 #MAP    236
     91  177.916  119.169    8.037 1 U   4.172606E+00  0.000000E+00 e 0 -         -         -
     92  177.906  115.281    8.913 1 U   4.230564E+00  0.000000E+00 e 0 C.104     N.105     H.105 #MAP    192
     93  176.785  117.921    7.803 1 U   4.142861E+00  0.000000E+00 e 0 C.12      N.13      H.13 #MAP     22
     94  174.848  118.540    7.702 1 U   3.515825E+00  0.000000E+00 e 0 C.23      N.23      H.23 #MAP     43
     94  174.848  118.540    7.702 1 U   3.515825E+00  0.000000E+00 e 0 C.48      N.48      H.48 #MAP     91
     95  181.963  115.287    7.349 1 U   4.099375E+00  0.000000E+00 e 0 C.75      N.75      H.75 #MAP    141
     95  181.963  115.287    7.349 1 U   4.099375E+00  0.000000E+00 e 0 C.75      N.76      H.76 #MAP    142
     96  176.111  121.676    8.127 1 U   4.581402E+00  0.000000E+00 e 0 C.30      N.31      H.31 #MAP     56
     97  180.349  125.662    7.575 1 U   2.400000E+00  0.000000E+00 e 0 C.137     N.137     H.137 #MAP    255
     98  174.122  105.669    7.242 1 U   3.752629E+00  0.000000E+00 e 0 C.19      N.19      H.19 #MAP     35
     99  178.485  107.659    7.671 1 U   3.973880E+00  0.000000E+00 e 0 C.133     N.134     H.134 #MAP    248
    100  172.493  120.058    9.247 1 U   4.132634E+00  0.000000E+00 e 0 C.24      N.24      H.24 #MAP     45
    101  177.360  116.431    7.736 1 U   4.412540E+00  0.000000E+00 e 0 C.88      N.89      H.89 #MAP    166
    101  177.360  116.431    7.736 1 U   4.412540E+00  0.000000E+00 e 0 C.101     N.101     H.101 #MAP    187
    101  177.360  116.431    7.736 1 U   4.412540E+00  0.000000E+00 e 0 C.101     N.102     H.102 #MAP    188
    102  175.454  124.920    8.962 1 U   4.318691E+00  0.000000E+00 e 0 C.110     N.111     H.111 #MAP    202
    103  174.307  121.648    8.278 1 U   3.622323E+00  0.000000E+00 e 0 C.108     N.109     H.109 #MAP    200
    104  172.912  127.788    8.398 1 U   3.799442E+00  0.000000E+00 e 0 C.66      N.67      H.67 #MAP    126
    104  172.912  127.788    8.398 1 U   3.799442E+00  0.000000E+00 e 0 C.67      N.67      H.67 #MAP    127
    104  172.912  127.788    8.398 1 U   3.799442E+00  0.000000E+00 e 0 C.67      N.68      H.68 #MAP    128
    105  176.969  118.434    8.477 1 U   4.036434E+00  0.000000E+00 e 0 C.1       N.2       H.2 #MAP      2
    105  176.969  118.434    8.477 1 U   4.036434E+00  0.000000E+00 e 0 C.129     N.130     H.130 #MAP    240
    106  176.313  116.276    7.796 1 U   3.483189E+00  0.000000E+00 e 0 C.62      N.63      H.63 #MAP    118
    107  181.222  121.054    8.558 1 U   3.848747E+00  0.000000E+00 e 0 C.15      N.16      H.16 #MAP     28
    108  179.459  119.706    8.038 1 U   4.215888E+00  0.000000E+00 e 0 C.117     N.118     H.118 #MAP    216
    109  174.169  130.917    9.213 1 U   4.298584E+00  0.000000E+00 e 0 C.112     N.113     H.113 #MAP    206
    110  175.983  117.671    8.835 1 U   4.343862E+00  0.000000E+00 e 0 C.70      N.71      H.71 #MAP    134
    110  175.983  117.671    8.835 1 U   4.343862E+00  0.000000E+00 e 0 C.92      N.93      H.93 #MAP    174
    111  176.971  109.796    7.957 1 U   4.283333E+00  0.000000E+00 e 0 -         -         -
    112  177.016  109.746    7.940 1 U   4.386328E+00  0.000000E+00 e 0 C.105     N.106     H.106 #MAP    194
    113  175.685  119.166    8.041 1 U   3.792451E+00  0.000000E+00 e 0 C.100     N.100     H.100 #MAP    185
    114  179.048  121.630    8.671 1 U   4.176686E+00  0.000000E+00 e 0 C.128     N.129     H.129 #MAP    238
    115  177.502  116.049    7.560 1 U   4.419901E+00  0.000000E+00 e 0 C.85      N.86      H.86 #MAP    160
    116  178.255  115.160    8.004 1 U   3.664271E+00  0.000000E+00 e 0 C.10      N.11      H.11 #MAP     18
    116  178.255  115.160    8.004 1 U   3.664271E+00  0.000000E+00 e 0 C.13      N.14      H.14 #MAP     24
    117  174.365  121.816    7.624 1 U   4.652378E+00  0.000000E+00 e 0 C.134     N.135     H.135 #MAP    250
    118  176.732  116.803    8.404 1 U   4.100574E+00  0.000000E+00 e 0 C.123     N.124     H.124 #MAP    228
    119  175.842  118.932    8.369 1 U   3.983107E+00  0.000000E+00 e 0 C.21      N.21      H.21 #MAP     39
    120  178.502  118.251    7.682 1 U   4.086933E+00  0.000000E+00 e 0 C.17      N.18      H.18 #MAP     32
    121  176.658  116.293    7.712 1 U   3.340490E+00  0.000000E+00 e 0 C.89      N.89      H.89 #MAP    167
    121  176.658  116.293    7.712 1 U   3.340490E+00  0.000000E+00 e 0 C.6       N.6       H.6 #MAP     11
    122  179.529  119.805    9.540 1 U   4.112699E+00  0.000000E+00 e 0 C.119     N.120     H.120 #MAP    220
    123  178.409  114.544    7.092 1 U   2.914006E+00  0.000000E+00 e 0 C.81      N.81      H.81 #MAP    153
    124  176.469  118.793    7.669 1 U   3.483380E+00  0.000000E+00 e 0 C.6       N.7       H.7 #MAP     12
    124  176.469  118.793    7.669 1 U   3.483380E+00  0.000000E+00 e 0 C.7       N.7       H.7 #MAP     13
    124  176.469  118.793    7.669 1 U   3.483380E+00  0.000000E+00 e 0 C.47      N.47      H.47 #MAP     89
    124  176.469  118.793    7.669 1 U   3.483380E+00  0.000000E+00 e 0 C.47      N.48      H.48 #MAP     90
    125  178.496  122.291    8.095 1 U   4.094010E+00  0.000000E+00 e 0 C.131     N.132     H.132 #MAP    244
    126  175.217  110.802    7.859 1 U   4.618138E+00  0.000000E+00 e 0 C.41      N.42      H.42 #MAP     78
    127  177.158  112.044    8.053 1 U   3.611359E+00  0.000000E+00 e 0 C.40      N.40      H.40 #MAP     75
    127  177.158  112.044    8.053 1 U   3.611359E+00  0.000000E+00 e 0 C.43      N.43      H.43 #MAP     81
    128  173.845  121.294    7.248 1 U   3.530129E+00  0.000000E+00 e 0 C.8       N.8       H.8 #MAP     15
    129  175.120  118.042    7.916 1 U   3.117205E+00  0.000000E+00 e 0 C.102     N.103     H.103 #MAP    190
    129  175.120  118.042    7.916 1 U   3.117205E+00  0.000000E+00 e 0 C.103     N.103     H.103 #MAP    191
    130  177.607  118.182    7.486 1 U   4.737099E+00  0.000000E+00 e 0 C.76      N.77      H.77 #MAP    144
    131  177.607  115.294    7.348 1 U   4.184933E+00  0.000000E+00 e 0 C.74      N.75      H.75 #MAP    140
    131  177.607  115.294    7.348 1 U   4.184933E+00  0.000000E+00 e 0 C.76      N.76      H.76 #MAP    143
    132  174.159  122.547    8.368 1 U   4.444091E+00  0.000000E+00 e 0 C.25      N.26      H.26 #MAP     48
    133  178.210  122.795    8.031 1 U   4.493595E+00  0.000000E+00 e 0 C.118     N.119     H.119 #MAP    218
    134  175.846  111.301    7.155 1 U   4.515014E+00  0.000000E+00 e 0 C.61      N.62      H.62 #MAP    116
    135  176.343  121.169    7.334 1 U   4.000000E+00  0.000000E+00 e 0 C.63      N.64      H.64 #MAP    120
    136  176.407  112.172    7.624 1 U   4.500694E+00  0.000000E+00 e 0 C.65      N.66      H.66 #MAP    124
    137  173.704  119.814    7.084 1 U   4.120096E+00  0.000000E+00 e 0 C.72      N.73      H.73 #MAP    138
    138  176.120  120.186    8.320 1 U   4.157217E+00  0.000000E+00 e 0 C.30      N.30      H.30 #MAP     55
    139  171.288  130.799    7.514 1 U   4.413242E+00  0.000000E+00 e 0 C.94      N.95      H.95 #MAP    178
    140  173.785  108.294    7.475 1 U   3.689149E+00  0.000000E+00 e 0 -         -         -
    141  175.584  119.067    7.798 1 U   4.741230E+00  0.000000E+00 e 0 C.28      N.29      H.29 #MAP     52
    142  173.813  130.802    7.513 1 U   4.809342E+00  0.000000E+00 e 0 C.95      N.95      H.95 #MAP    179
    143  178.035  113.054    7.663 1 U   4.084010E+00  0.000000E+00 e 0 C.71      N.72      H.72 #MAP    136
    144  175.852  125.294    9.114 1 U   3.750697E+00  0.000000E+00 e 0 C.21      N.22      H.22 #MAP     40
    145  170.666  118.917    8.368 1 U   4.822659E+00  0.000000E+00 e 0 C.20      N.21      H.21 #MAP     38
    146  174.859  120.059    9.242 1 U   4.825278E+00  0.000000E+00 e 0 C.23      N.24      H.24 #MAP     44
    146  174.859  120.059    9.242 1 U   4.825278E+00  0.000000E+00 e 0 C.48      N.49      H.49 #MAP     92
    146  174.859  120.059    9.242 1 U   4.825278E+00  0.000000E+00 e 0 C.49      N.49      H.49 #MAP     93
    147  171.789  121.674    8.273 1 U   4.698983E+00  0.000000E+00 e 0 C.109     N.109     H.109 #MAP    201
    148  175.529  108.858    8.013 1 U   4.836238E+00  0.000000E+00 e 0 C.3       N.4       H.4 #MAP      6
    149  174.847  116.571    9.395 1 U   4.950438E+00  0.000000E+00 e 0 C.36      N.37      H.37 #MAP     68
    150  176.433  121.433    7.239 1 U   4.741728E+00  0.000000E+00 e 0 C.7       N.8       H.8 #MAP     14
    151  172.511  126.675    8.038 1 U   4.602604E+00  0.000000E+00 e 0 C.24      N.25      H.25 #MAP     46
    152  175.405  123.679    8.632 1 U   4.449488E+00  0.000000E+00 e 0 C.96      N.96      H.96 #MAP    181
    153  176.039  111.937    8.043 1 U   4.759373E+00  0.000000E+00 e 0 C.39      N.40      H.40 #MAP     74
    153  176.039  111.937    8.043 1 U   4.759373E+00  0.000000E+00 e 0 C.42      N.43      H.43 #MAP     80
    154  178.728  125.294   11.762 1 U   4.596438E+00  0.000000E+00 e 0 -         -         -
    155  174.776  105.680    7.231 1 U   5.159626E+00  0.000000E+00 e 0 -         -         -
    156  174.398  126.818    7.727 1 U   4.578799E+00  0.000000E+00 e 0 C.107     N.107     H.107 #MAP    197
    157  175.650  108.446    7.472 1 U   4.639294E+00  0.000000E+00 e 0 C.114     N.115     H.115 #MAP    210
    158  176.350  116.294    7.718 1 U   4.142861E+00  0.000000E+00 e 0 C.5       N.6       H.6 #MAP     10
    159  175.177  122.049    8.767 1 U   4.782051E+00  0.000000E+00 e 0 C.34      N.34      H.34 #MAP     63
    159  175.177  122.049    8.767 1 U   4.782051E+00  0.000000E+00 e 0 C.34      N.35      H.35 #MAP     64
    160  177.925  105.691    7.236 1 U   4.976244E+00  0.000000E+00 e 0 C.18      N.19      H.19 #MAP     34
    161  173.215  122.038    8.776 1 U   4.671378E+00  0.000000E+00 e 0 C.35      N.35      H.35 #MAP     65
    162  176.134  119.168    8.043 1 U   4.444829E+00  0.000000E+00 e 0 C.99      N.100     H.100 #MAP    184
    163  179.164  121.293    8.086 1 U   5.311686E+00  0.000000E+00 e 0 -         -         -
    164  169.823  111.294    9.388 1 U   4.818934E+00  0.000000E+00 e 0 C.97      N.97      H.97 #MAP    183
    165  175.603  115.230    8.887 1 U   5.110097E+00  0.000000E+00 e 0 C.28      N.28      H.28 #MAP     51
    166  177.071  123.417    7.190 1 U   5.027088E+00  0.000000E+00 e 0 -         -         -
    167  174.135  126.792    8.043 1 U   4.667357E+00  0.000000E+00 e 0 C.25      N.25      H.25 #MAP     47
    168  179.946  120.793    8.817 1 U   5.445787E+00  0.000000E+00 e 0 C.58      N.59      H.59 #MAP    112
    169  173.135  128.167    9.052 1 U   5.001575E+00  0.000000E+00 e 0 C.44      N.45      H.45 #MAP     84
    170  177.446  121.668    6.306 1 U   5.392569E+00  0.000000E+00 e 0 C.88      N.88      H.88 #MAP    165
    171  175.947  116.168    8.887 1 U   5.496824E+00  0.000000E+00 e 0 -         -         -
    172  176.634  120.293    8.324 1 U   5.044273E+00  0.000000E+00 e 0 C.29      N.30      H.30 #MAP     54
    173  174.822  125.667    7.565 1 U   4.680707E+00  0.000000E+00 e 0 C.57      N.57      H.57 #MAP    109
    174  170.761  107.169    6.869 1 U   4.961741E+00  0.000000E+00 e 0 C.20      N.20      H.20 #MAP     37
    175  178.821  114.543    7.088 1 U   3.563820E+00  0.000000E+00 e 0 C.80      N.81      H.81 #MAP    152
    176  174.822  107.544    7.675 1 U   5.473830E+00  0.000000E+00 e 0 -         -         -
    177  175.822  116.418    7.792 1 U   5.246975E+00  0.000000E+00 e 0 -         -         -
    178  174.635  125.667    7.573 1 U   4.689245E+00  0.000000E+00 e 0 -         -         -
    179  175.134  122.168    8.778 1 U   4.694947E+00  0.000000E+00 e 0 C.33      N.34      H.34 #MAP     62
    180  178.134  116.168    7.550 1 U   4.901912E+00  0.000000E+00 e 0 C.16      N.17      H.17 #MAP     30
    181  175.384  125.167    9.122 1 U   5.259549E+00  0.000000E+00 e 0 C.22      N.22      H.22 #MAP     41
    182  179.883  125.667    7.573 1 U   4.113925E+00  0.000000E+00 e 0 -         -         -
    183  170.948  125.667   11.476 1 U   5.153658E+00  0.000000E+00 e 0 -         -         -
    184  178.509  118.043    7.800 1 U   5.089934E+00  0.000000E+00 e 0 C.10      N.10      H.10 #MAP     17
    185  172.822  118.043    8.989 1 U   5.333664E+00  0.000000E+00 e 0 -         -         -
    186  175.947  118.793    7.675 1 U   5.303287E+00  0.000000E+00 e 0 C.22      N.23      H.23 #MAP     42
    186  175.947  118.793    7.675 1 U   5.303287E+00  0.000000E+00 e 0 C.46      N.47      H.47 #MAP     88
    187  175.634  120.918    7.753 1 U   4.873003E+00  0.000000E+00 e 0 C.52      N.53      H.53 #MAP    100
    187  175.634  120.918    7.753 1 U   4.873003E+00  0.000000E+00 e 0 C.53      N.53      H.53 #MAP    101
    188  175.447  106.544    7.573 1 U   5.395431E+00  0.000000E+00 e 0 -         -         -
    189  177.446  118.168    7.495 1 U   5.312053E+00  0.000000E+00 e 0 -         -         -
    190  177.321  123.417    7.182 1 U   5.360982E+00  0.000000E+00 e 0 -         -         -
    191  177.384  121.793    6.314 1 U   5.473830E+00  0.000000E+00 e 0 -         -         -
    192  175.822  116.293    7.800 1 U   5.207592E+00  0.000000E+00 e 0 C.63      N.63      H.63 #MAP    119
    193  179.258  119.168    7.910 1 U   5.234941E+00  0.000000E+00 e 0 -         -         -
    194  171.010  125.542   11.476 1 U   5.123380E+00  0.000000E+00 e 0 -         -         -
    195  180.196  108.294    7.472 1 U   4.969531E+00  0.000000E+00 e 0 -         -         -
    196  174.135  108.294    7.472 1 U   4.866606E+00  0.000000E+00 e 0 C.115     N.115     H.115 #MAP    211
    197  167.386  122.168    7.534 1 U   5.054059E+00  0.000000E+00 e 0 -         -         -
    198  180.008  121.293    7.339 1 U   5.191777E+00  0.000000E+00 e 0 C.79      N.79      H.79 #MAP    149
    199  168.886  116.793   11.007 1 U   5.095403E+00  0.000000E+00 e 0 -         -         -
    200  179.321  117.668    8.168 1 U   5.431921E+00  0.000000E+00 e 0 -         -         -
    201  176.634  126.292    6.103 1 U   5.194913E+00  0.000000E+00 e 0 -         -         -
    202  180.321  118.293    8.473 1 U   5.478831E+00  0.000000E+00 e 0 -         -         -
    203  178.321  115.293    8.919 1 U   5.472471E+00  0.000000E+00 e 0 -         -         -
    204  174.759  105.670    7.229 1 U   5.124236E+00  0.000000E+00 e 0 -         -         -
    205  176.821  114.418   11.594 1 U   5.057698E+00  0.000000E+00 e 0 -         -         -
