# Supplementary material for: Structural and regulatory insights into the glideosome-associated connector from Toxoplasma gondii
Source: eLife. 2023 Apr 4;12:e86049. doi: 10.7554/eLife.86049 (PMC10125020; doi:10.7554/eLife.86049)
Supplement: Figure 1—source data 1. — wwPDB X-ray structure validation; MTZ file for TgGAC X-ray diffraction data and final refined PDB file for TgGAC from X-ray diffraction. [file elife-86049-fig1-data1.zip › Figure 1-source data 1/NOE assignment and NMR structure/shift_assignment/N15NOESY_nnoesy_@FLYA_asn.peaks]

# Number of dimensions 3
#FORMAT xeasy3D
#INAME 1 H
#INAME 2 N
#INAME 3 HN
#SPECTRUM N15NOESY H N HN
      1    6.847  112.126    7.083 1 U   2.967346E+00  0.000000E+00 e 0 -         -         -
      2    8.863  130.926    9.209 1 U   3.443747E+00  0.000000E+00 e 0 H.93      N.113     H.113 #MAP   3838
      3    1.759  118.850    8.366 1 U   2.746065E+00  0.000000E+00 e 0 HB2.21    N.21      H.21 #MAP    663
      4    7.668  108.831    8.008 1 U   3.770783E+00  0.000000E+00 e 0 H.7       N.4       H.4 #MAP     73
      5    4.303  116.373    7.730 1 U   2.954904E+00  0.000000E+00 e 0 HB.92     N.89      H.89 #MAP   3107
      5    4.303  116.373    7.730 1 U   2.954904E+00  0.000000E+00 e 0 HA.101    N.101     H.101 #MAP   3510
      5    4.303  116.373    7.730 1 U   2.954904E+00  0.000000E+00 e 0 HA.101    N.102     H.102 #MAP   3528
      6    2.211  108.420    7.234 1 U   3.178385E+00  0.000000E+00 e 0 HG2.9     NE2.128   HE22.128 #MAP   4538
      6    2.211  108.420    7.234 1 U   3.178385E+00  0.000000E+00 e 0 HG3.9     NE2.128   HE22.128 #MAP   4539
      6    2.211  108.420    7.234 1 U   3.178385E+00  0.000000E+00 e 0 HB3.125   NE2.128   HE22.128 #MAP   4551
      6    2.211  108.420    7.234 1 U   3.178385E+00  0.000000E+00 e 0 HB3.128   NE2.128   HE22.128 #MAP   4557
      7    4.187  116.381    7.704 1 U   2.617506E+00  0.000000E+00 e 0 HA3.4     N.6       H.6 #MAP    120
      7    4.187  116.381    7.704 1 U   2.617506E+00  0.000000E+00 e 0 HA.6      N.6       H.6 #MAP    127
      8    4.259  116.379    7.722 1 U   2.800257E+00  0.000000E+00 e 0 -         -         -
      9    4.141  119.536    8.402 1 U   3.217945E+00  0.000000E+00 e 0 HA.125    N.127     H.127 #MAP   4430
      9    4.141  119.536    8.402 1 U   3.217945E+00  0.000000E+00 e 0 HA.128    N.127     H.127 #MAP   4447
     10    1.583  122.143    7.523 1 U   2.400000E+00  0.000000E+00 e 0 QB.15     ND2.11    HD21.11 #MAP    276
     10    1.583  122.143    7.523 1 U   2.400000E+00  0.000000E+00 e 0 QE.125    ND2.11    HD21.11 #MAP    277
     10    1.583  122.143    7.523 1 U   2.400000E+00  0.000000E+00 e 0 QB.15     N.15      H.15 #MAP    436
     10    1.583  122.143    7.523 1 U   2.400000E+00  0.000000E+00 e 0 HB3.16    N.15      H.15 #MAP    440
     10    1.583  122.143    7.523 1 U   2.400000E+00  0.000000E+00 e 0 QE.125    N.15      H.15 #MAP    451
     11    4.293  119.400    8.672 1 U   3.031580E+00  0.000000E+00 e 0 HA.69     N.69      H.69 #MAP   2360
     12    3.453  117.478    8.132 1 U   3.120140E+00  0.000000E+00 e 0 HA.130    N.133     H.133 #MAP   4823
     13    0.758  116.655    8.596 1 U   3.144134E+00  0.000000E+00 e 0 QG2.24    N.112     H.112 #MAP   3793
     13    0.758  116.655    8.596 1 U   3.144134E+00  0.000000E+00 e 0 QG2.34    N.112     H.112 #MAP   3797
     14    0.840  116.652    8.595 1 U   3.264164E+00  0.000000E+00 e 0 HG.22     N.112     H.112 #MAP   3780
     15    0.914  116.792    8.400 1 U   2.719953E+00  0.000000E+00 e 0 QG1.127   N.124     H.124 #MAP   4324
     15    0.914  116.792    8.400 1 U   2.719953E+00  0.000000E+00 e 0 QG2.127   N.124     H.124 #MAP   4325
     16    4.276  107.597    7.803 1 U   2.400000E+00  0.000000E+00 e 0 HA.69     N.70      H.70 #MAP   2382
     16    4.276  107.597    7.803 1 U   2.400000E+00  0.000000E+00 e 0 HB.92     N.70      H.70 #MAP   2407
     17    2.222  117.477    7.977 1 U   2.797724E+00  0.000000E+00 e 0 HB3.125   N.126     H.126 #MAP   4391
     18    3.262  118.438    8.469 1 U   2.813220E+00  0.000000E+00 e 0 HB2.129   N.130     H.130 #MAP   4678
     18    3.262  118.438    8.469 1 U   2.813220E+00  0.000000E+00 e 0 HB3.129   N.130     H.130 #MAP   4679
     19    4.025  117.204    8.061 1 U   3.240037E+00  0.000000E+00 e 0 HA.122    N.123     H.123 #MAP   4260
     20    1.294  116.105    7.546 1 U   2.677861E+00  0.000000E+00 e 0 HG2.86    N.86      H.86 #MAP   2978
     21    7.798  120.240    8.311 1 U   3.683187E+00  0.000000E+00 e 0 H.29      N.30      H.30 #MAP    939
     22    8.670  107.597    7.803 1 U   3.605305E+00  0.000000E+00 e 0 H.69      N.70      H.70 #MAP   2381
     23    0.896  121.046    8.555 1 U   3.050531E+00  0.000000E+00 e 0 QG1.12    N.16      H.16 #MAP    455
     24    0.140  118.575    7.695 1 U   3.114199E+00  0.000000E+00 e 0 QD2.22    N.23      H.23 #MAP    729
     25    2.078  108.283    7.468 1 U   2.674777E+00  0.000000E+00 e 0 HB2.118   N.115     H.115 #MAP   3921
     26    2.091  114.321    8.113 1 U   3.401903E+00  0.000000E+00 e 0 HB2.40    N.41      H.41 #MAP   1375
     27    4.298  120.633    8.813 1 U   2.500114E+00  0.000000E+00 e 0 HA.131    N.131     H.131 #MAP   4749
     28    1.586  119.811    9.533 1 U   2.861964E+00  0.000000E+00 e 0 HB2.90    N.116     H.116 #MAP   3928
     28    1.586  119.811    9.533 1 U   2.861964E+00  0.000000E+00 e 0 QB.113    N.116     H.116 #MAP   3935
     28    1.586  119.811    9.533 1 U   2.861964E+00  0.000000E+00 e 0 QB.113    N.120     H.120 #MAP   4129
     28    1.586  119.811    9.533 1 U   2.861964E+00  0.000000E+00 e 0 HB2.119   N.120     H.120 #MAP   4143
     28    1.586  119.811    9.533 1 U   2.861964E+00  0.000000E+00 e 0 QB.121    N.120     H.120 #MAP   4156
     29    1.068  115.281    7.344 1 U   2.778825E+00  0.000000E+00 e 0 QD2.76    N.75      H.75 #MAP   2594
     29    1.068  115.281    7.344 1 U   2.778825E+00  0.000000E+00 e 0 QB.79     N.75      H.75 #MAP   2602
     29    1.068  115.281    7.344 1 U   2.778825E+00  0.000000E+00 e 0 QD2.76    N.76      H.76 #MAP   2632
     29    1.068  115.281    7.344 1 U   2.778825E+00  0.000000E+00 e 0 QB.79     N.76      H.76 #MAP   2641
     30    8.818  122.280    8.093 1 U   2.524884E+00  0.000000E+00 e 0 H.131     N.132     H.132 #MAP   4785
     31    3.704  118.438    8.469 1 U   2.671717E+00  0.000000E+00 e 0 HB2.1     N.2       H.2 #MAP     10
     31    3.704  118.438    8.469 1 U   2.671717E+00  0.000000E+00 e 0 HB3.1     N.2       H.2 #MAP     11
     32    3.897  118.301    7.679 1 U   2.400000E+00  0.000000E+00 e 0 HA.17     N.18      H.18 #MAP    565
     32    3.897  118.301    7.679 1 U   2.400000E+00  0.000000E+00 e 0 HA.18     N.18      H.18 #MAP    574
     33    1.534  127.908   10.697 1 U   2.667173E+00  0.000000E+00 e 0 HB2.42    NE1.129   HE1.129 #MAP   4620
     34    2.838  108.830    8.007 1 U   3.457214E+00  0.000000E+00 e 0 HB3.3     N.4       H.4 #MAP     62
     35    1.465  121.595    8.273 1 U   2.811746E+00  0.000000E+00 e 0 HB2.109   N.109     H.109 #MAP   3719
     35    1.465  121.595    8.273 1 U   2.811746E+00  0.000000E+00 e 0 HB3.109   N.109     H.109 #MAP   3720
     36    7.243  118.713    7.663 1 U   2.471167E+00  0.000000E+00 e 0 H.8       N.7       H.7 #MAP    172
     36    7.243  118.713    7.663 1 U   2.471167E+00  0.000000E+00 e 0 HD1.47    N.48      H.48 #MAP   1698
     37    7.225  107.185    6.877 1 U   3.457678E+00  0.000000E+00 e 0 H.19      N.20      H.20 #MAP    626
     38    2.527  125.299   11.757 1 U   3.462098E+00  0.000000E+00 e 0 HB2.73    ND1.73    HD1.73 #MAP   2543
     39    2.817  120.908    7.755 1 U   2.743030E+00  0.000000E+00 e 0 -         -         -
     40    6.300  120.223    8.186 1 U   3.129953E+00  0.000000E+00 e 0 H.88      N.87      H.87 #MAP   3023
     41    0.579  117.890    7.797 1 U   3.260772E+00  0.000000E+00 e 0 QD2.42    N.13      H.13 #MAP    374
     42    0.876  123.517    7.185 1 U   2.708887E+00  0.000000E+00 e 0 -         -         -
     43    3.076  126.810    7.722 1 U   2.631971E+00  0.000000E+00 e 0 HA2.106   N.107     H.107 #MAP   3659
     44    8.670  119.125    8.021 1 U   2.608701E+00  0.000000E+00 e 0 H.129     N.128     H.128 #MAP   4483
     45    2.101  119.535    8.406 1 U   2.400000E+00  0.000000E+00 e 0 HB3.124   N.127     H.127 #MAP   4428
     45    2.101  119.535    8.406 1 U   2.400000E+00  0.000000E+00 e 0 HB.127    N.127     H.127 #MAP   4443
     46    8.431  121.183    7.326 1 U   3.278625E+00  0.000000E+00 e 0 H.65      N.64      H.64 #MAP   2138
     47    4.748  120.909    7.753 1 U   2.925283E+00  0.000000E+00 e 0 -         -         -
     48    4.024  118.849    8.367 1 U   2.400000E+00  0.000000E+00 e 0 HA2.20    N.21      H.21 #MAP    659
     48    4.024  118.849    8.367 1 U   2.400000E+00  0.000000E+00 e 0 HA3.20    N.21      H.21 #MAP    660
     49    4.370  125.575    7.569 1 U   2.400000E+00  0.000000E+00 e 0 HA.55     N.57      H.57 #MAP   1866
     49    4.370  125.575    7.569 1 U   2.400000E+00  0.000000E+00 e 0 HA.137    N.137     H.137 #MAP   4972
     50    1.439  120.224    8.187 1 U   3.158162E+00  0.000000E+00 e 0 HG3.86    N.87      H.87 #MAP   3015
     50    1.439  120.224    8.187 1 U   3.158162E+00  0.000000E+00 e 0 HD2.90    N.87      H.87 #MAP   3026
     51    7.941  115.282    8.908 1 U   2.573666E+00  0.000000E+00 e 0 H.103     N.105     H.105 #MAP   3583
     51    7.941  115.282    8.908 1 U   2.573666E+00  0.000000E+00 e 0 H.106     N.105     H.105 #MAP   3602
     52    0.727  127.771    8.391 1 U   2.504448E+00  0.000000E+00 e 0 QG2.67    N.67      H.67 #MAP   2299
     52    0.727  127.771    8.391 1 U   2.504448E+00  0.000000E+00 e 0 QG1.123   N.67      H.67 #MAP   2311
     52    0.727  127.771    8.391 1 U   2.504448E+00  0.000000E+00 e 0 QG2.67    N.68      H.68 #MAP   2327
     52    0.727  127.771    8.391 1 U   2.504448E+00  0.000000E+00 e 0 QG1.72    N.68      H.68 #MAP   2336
     52    0.727  127.771    8.391 1 U   2.504448E+00  0.000000E+00 e 0 QG2.72    N.68      H.68 #MAP   2337
     52    0.727  127.771    8.391 1 U   2.504448E+00  0.000000E+00 e 0 HG.94     N.68      H.68 #MAP   2345
     52    0.727  127.771    8.391 1 U   2.504448E+00  0.000000E+00 e 0 QG1.123   N.68      H.68 #MAP   2353
     53    1.427  125.300    9.114 1 U   2.663801E+00  0.000000E+00 e 0 HG3.21    N.22      H.22 #MAP    691
     53    1.427  125.300    9.114 1 U   2.663801E+00  0.000000E+00 e 0 HB2.22    N.22      H.22 #MAP    696
     53    1.427  125.300    9.114 1 U   2.663801E+00  0.000000E+00 e 0 HB3.22    N.22      H.22 #MAP    697
     54    2.346  116.380    7.727 1 U   2.661569E+00  0.000000E+00 e 0 HB2.102   N.101     H.101 #MAP   3515
     54    2.346  116.380    7.727 1 U   2.661569E+00  0.000000E+00 e 0 HB2.102   N.102     H.102 #MAP   3533
     55    4.699  109.791    7.944 1 U   2.616517E+00  0.000000E+00 e 0 HA.99     N.106     H.106 #MAP   3609
     56    4.562  109.791    7.945 1 U   2.400000E+00  0.000000E+00 e 0 HA.105    N.106     H.106 #MAP   3626
     56    4.562  109.791    7.945 1 U   2.400000E+00  0.000000E+00 e 0 HA3.106   N.106     H.106 #MAP   3633
     57    7.862  115.281    7.346 1 U   3.198475E+00  0.000000E+00 e 0 H.78      N.75      H.75 #MAP   2599
     57    7.862  115.281    7.346 1 U   3.198475E+00  0.000000E+00 e 0 H.78      N.76      H.76 #MAP   2638
     58    2.742  118.164    8.039 1 U   2.749775E+00  0.000000E+00 e 0 HG3.125   N.125     H.125 #MAP   4353
     59    1.809  112.125    7.616 1 U   2.674009E+00  0.000000E+00 e 0 HB.64     N.66      H.66 #MAP   2206
     59    1.809  112.125    7.616 1 U   2.674009E+00  0.000000E+00 e 0 HB3.65    N.66      H.66 #MAP   2213
     59    1.809  112.125    7.616 1 U   2.674009E+00  0.000000E+00 e 0 HG3.65    N.66      H.66 #MAP   2215
     60    3.479  119.535    8.403 1 U   2.647373E+00  0.000000E+00 e 0 HA.127    N.127     H.127 #MAP   4442
     61    4.661  119.125    8.036 1 U   2.400000E+00  0.000000E+00 e 0 HA.99     N.100     H.100 #MAP   3443
     61    4.661  119.125    8.036 1 U   2.400000E+00  0.000000E+00 e 0 HA.100    N.100     H.100 #MAP   3451
     62    0.899  118.165    8.038 1 U   3.298017E+00  0.000000E+00 e 0 QG1.12    N.125     H.125 #MAP   4326
     62    0.899  118.165    8.038 1 U   3.298017E+00  0.000000E+00 e 0 QG1.127   N.125     H.125 #MAP   4362
     62    0.899  118.165    8.038 1 U   3.298017E+00  0.000000E+00 e 0 QG2.127   N.125     H.125 #MAP   4363
     63    0.432  121.184    7.329 1 U   2.670576E+00  0.000000E+00 e 0 QG2.64    N.64      H.64 #MAP   2134
     64    2.844  128.182    9.049 1 U   3.192473E+00  0.000000E+00 e 0 HB2.45    N.45      H.45 #MAP   1558
     65    9.531  122.006    8.351 1 U   2.530570E+00  0.000000E+00 e 0 H.120     N.121     H.121 #MAP   4178
     66    7.244  121.596    8.272 1 U   3.760263E+00  0.000000E+00 e 0 HD1.96    N.109     H.109 #MAP   3708
     67    4.240  115.282    7.343 1 U   3.022362E+00  0.000000E+00 e 0 HA.75     N.75      H.75 #MAP   2588
     67    4.240  115.282    7.343 1 U   3.022362E+00  0.000000E+00 e 0 HA.71     N.76      H.76 #MAP   2610
     67    4.240  115.282    7.343 1 U   3.022362E+00  0.000000E+00 e 0 HA.75     N.76      H.76 #MAP   2624
     68    7.547  115.145    8.327 1 U   3.636984E+00  0.000000E+00 e 0 H.86      N.85      H.85 #MAP   2933
     69    4.243  119.673    7.874 1 U   2.868990E+00  0.000000E+00 e 0 HA.75     N.78      H.78 #MAP   2698
     70    2.329  122.141    7.524 1 U   3.244912E+00  0.000000E+00 e 0 -         -         -
     71    2.229  122.144    7.523 1 U   3.093636E+00  0.000000E+00 e 0 HG2.14    N.15      H.15 #MAP    432
     72    0.831  129.006   10.470 1 U   3.077766E+00  0.000000E+00 e 0 HG.22     NE1.36    HE1.36 #MAP   1185
     73    1.919  116.380    7.847 1 U   2.400000E+00  0.000000E+00 e 0 HB2.82    N.83      H.83 #MAP   2887
     73    1.919  116.380    7.847 1 U   2.400000E+00  0.000000E+00 e 0 HB2.83    N.83      H.83 #MAP   2895
     73    1.919  116.380    7.847 1 U   2.400000E+00  0.000000E+00 e 0 HG2.84    N.83      H.83 #MAP   2901
     73    1.919  116.380    7.847 1 U   2.400000E+00  0.000000E+00 e 0 HB.87     N.83      H.83 #MAP   2908
     74    1.393  118.164    8.041 1 U   3.375946E+00  0.000000E+00 e 0 HB2.126   N.125     H.125 #MAP   4357
     74    1.393  118.164    8.041 1 U   3.375946E+00  0.000000E+00 e 0 HG2.126   N.125     H.125 #MAP   4359
     75    0.581  119.812    7.077 1 U   2.904744E+00  0.000000E+00 e 0 QD2.71    N.73      H.73 #MAP   2503
     75    0.581  119.812    7.077 1 U   2.904744E+00  0.000000E+00 e 0 QD1.76    N.73      H.73 #MAP   2524
     76    2.822  113.635    7.764 1 U   3.400871E+00  0.000000E+00 e 0 -         -         -
     77    7.233  108.420    6.572 1 U   2.400000E+00  0.000000E+00 e 0 HE22.128  NE2.128   HE21.128 #MAP   4526
     78    4.614  118.027    8.985 1 U   3.053334E+00  0.000000E+00 e 0 HA.67     N.94      H.94 #MAP   3273
     78    4.614  118.027    8.985 1 U   3.053334E+00  0.000000E+00 e 0 HA.95     N.94      H.94 #MAP   3305
     78    4.614  118.027    8.985 1 U   3.053334E+00  0.000000E+00 e 0 HA.110    N.94      H.94 #MAP   3310
     79    0.238  121.595    8.273 1 U   3.045930E+00  0.000000E+00 e 0 QD1.95    N.109     H.109 #MAP   3704
     79    0.238  121.595    8.273 1 U   3.045930E+00  0.000000E+00 e 0 QD1.109   N.109     H.109 #MAP   3722
     80    3.106  110.067    7.678 1 U   3.765287E+00  0.000000E+00 e 0 HB2.100   ND2.100   HD22.100 #MAP   3492
     81    1.857  117.479    7.980 1 U   2.559856E+00  0.000000E+00 e 0 HB3.126   N.126     H.126 #MAP   4398
     82    7.241  118.713    9.267 1 U   3.597298E+00  0.000000E+00 e 0 HE.37     N.39      H.39 #MAP   1303
     82    7.241  118.713    9.267 1 U   3.597298E+00  0.000000E+00 e 0 H.46      N.39      H.39 #MAP   1329
     83    3.235  121.320    7.242 1 U   3.050627E+00  0.000000E+00 e 0 -         -         -
     84    0.971  113.086    8.093 1 U   3.404182E+00  0.000000E+00 e 0 HG2.37    N.38      H.38 #MAP   1284
     84    0.971  113.086    8.093 1 U   3.404182E+00  0.000000E+00 e 0 HG3.37    N.38      H.38 #MAP   1285
     85    5.250  108.695    8.970 1 U   3.013867E+00  0.000000E+00 e 0 HA.49     N.50      H.50 #MAP   1736
     86    7.465  119.673    8.032 1 U   3.158531E+00  0.000000E+00 e 0 H.115     N.118     H.118 #MAP   4028
     87    4.988  126.810    7.724 1 U   3.745468E+00  0.000000E+00 e 0 HA.103    N.107     H.107 #MAP   3648
     88    4.158  118.164    8.043 1 U   2.485575E+00  0.000000E+00 e 0 HA.125    N.125     H.125 #MAP   4349
     89    2.713  114.864    8.417 1 U   3.725575E+00  0.000000E+00 e 0 -         -         -
     90    4.657  108.283    7.469 1 U   2.675161E+00  0.000000E+00 e 0 -         -         -
     91    0.973  111.987    8.039 1 U   2.922561E+00  0.000000E+00 e 0 QG1.44    N.43      H.43 #MAP   1452
     91    0.973  111.987    8.039 1 U   2.922561E+00  0.000000E+00 e 0 QG2.44    N.43      H.43 #MAP   1453
     92    9.529  119.674    8.035 1 U   3.591827E+00  0.000000E+00 e 0 H.116     N.118     H.118 #MAP   4032
     92    9.529  119.674    8.035 1 U   3.591827E+00  0.000000E+00 e 0 H.120     N.118     H.118 #MAP   4054
     93    3.967  119.674    8.036 1 U   3.447136E+00  0.000000E+00 e 0 HB3.91    N.118     H.118 #MAP   4023
     93    3.967  119.674    8.036 1 U   3.447136E+00  0.000000E+00 e 0 HB2.115   N.118     H.118 #MAP   4030
     94    9.043  121.047    8.339 1 U   3.464206E+00  0.000000E+00 e 0 H.45      N.44      H.44 #MAP   1535
     95    2.868  118.026    7.908 1 U   2.400000E+00  0.000000E+00 e 0 HB2.103   N.103     H.103 #MAP   3561
     95    2.868  118.026    7.908 1 U   2.400000E+00  0.000000E+00 e 0 HB3.103   N.103     H.103 #MAP   3562
     96    7.661  119.810    7.076 1 U   2.532923E+00  0.000000E+00 e 0 H.72      N.73      H.73 #MAP   2504
     97    1.243  123.654    8.625 1 U   2.798040E+00  0.000000E+00 e 0 HB2.95    N.96      H.96 #MAP   3382
     97    1.243  123.654    8.625 1 U   2.798040E+00  0.000000E+00 e 0 HG.95     N.96      H.96 #MAP   3384
     98    0.900  107.734    7.663 1 U   3.357120E+00  0.000000E+00 e 0 -         -         -
     99    3.379  110.067    7.680 1 U   3.911570E+00  0.000000E+00 e 0 HB3.100   ND2.100   HD22.100 #MAP   3493
    100    4.773  108.832    8.011 1 U   2.513277E+00  0.000000E+00 e 0 HA.7      N.4       H.4 #MAP     74
    101    7.242  108.968    6.573 1 U   3.555928E+00  0.000000E+00 e 0 -         -         -
    102    1.439  117.891    7.796 1 U   2.624164E+00  0.000000E+00 e 0 HG3.13    N.10      H.10 #MAP    232
    102    1.439  117.891    7.796 1 U   2.624164E+00  0.000000E+00 e 0 HG3.13    N.13      H.13 #MAP    359
    103    8.086  120.634    8.813 1 U   2.465695E+00  0.000000E+00 e 0 H.132     N.131     H.131 #MAP   4752
    104    2.173  127.908   10.697 1 U   2.761793E+00  0.000000E+00 e 0 HB.5      NE1.129   HE1.129 #MAP   4610
    104    2.173  127.908   10.697 1 U   2.761793E+00  0.000000E+00 e 0 HB3.42    NE1.129   HE1.129 #MAP   4621
    105    1.026  123.516    7.185 1 U   2.400000E+00  0.000000E+00 e 0 QG2.12    N.12      H.12 #MAP    313
    106    0.612  117.615    8.830 1 U   3.011219E+00  0.000000E+00 e 0 QD1.71    N.71      H.71 #MAP   2428
    106    0.612  117.615    8.830 1 U   3.011219E+00  0.000000E+00 e 0 QD2.71    N.93      H.93 #MAP   3232
    107    0.582  117.615    8.830 1 U   2.964654E+00  0.000000E+00 e 0 QD2.71    N.71      H.71 #MAP   2429
    107    0.582  117.615    8.830 1 U   2.964654E+00  0.000000E+00 e 0 QD1.76    N.71      H.71 #MAP   2438
    107    0.582  117.615    8.830 1 U   2.964654E+00  0.000000E+00 e 0 QD1.76    N.93      H.93 #MAP   3238
    108    5.183  116.654    8.595 1 U   3.075720E+00  0.000000E+00 e 0 HA.24     N.112     H.112 #MAP   3791
    109    0.774  122.144    8.767 1 U   2.620820E+00  0.000000E+00 e 0 QG1.24    N.34      H.34 #MAP   1071
    109    0.774  122.144    8.767 1 U   2.620820E+00  0.000000E+00 e 0 QG2.34    N.34      H.34 #MAP   1081
    109    0.774  122.144    8.767 1 U   2.620820E+00  0.000000E+00 e 0 QG2.34    N.35      H.35 #MAP   1099
    110    2.302  115.282    8.907 1 U   2.606772E+00  0.000000E+00 e 0 HG2.27    N.28      H.28 #MAP    882
    110    2.302  115.282    8.907 1 U   2.606772E+00  0.000000E+00 e 0 HG3.27    N.28      H.28 #MAP    883
    110    2.302  115.282    8.907 1 U   2.606772E+00  0.000000E+00 e 0 HB3.28    N.28      H.28 #MAP    889
    110    2.302  115.282    8.907 1 U   2.606772E+00  0.000000E+00 e 0 HG3.105   N.105     H.105 #MAP   3601
    111    2.241  115.283    8.876 1 U   3.100709E+00  0.000000E+00 e 0 HB2.28    N.28      H.28 #MAP    888
    111    2.241  115.283    8.876 1 U   3.100709E+00  0.000000E+00 e 0 HG3.28    N.28      H.28 #MAP    891
    112    2.410  115.282    8.908 1 U   2.666046E+00  0.000000E+00 e 0 HB3.27    N.28      H.28 #MAP    881
    112    2.410  115.282    8.908 1 U   2.666046E+00  0.000000E+00 e 0 HB3.104   N.105     H.105 #MAP   3591
    112    2.410  115.282    8.908 1 U   2.666046E+00  0.000000E+00 e 0 HB3.105   N.105     H.105 #MAP   3599
    113    0.964  118.711    9.265 1 U   3.368751E+00  0.000000E+00 e 0 QG1.44    N.39      H.39 #MAP   1323
    113    0.964  118.711    9.265 1 U   3.368751E+00  0.000000E+00 e 0 QG2.44    N.39      H.39 #MAP   1324
    114    0.894  122.144    7.524 1 U   3.318415E+00  0.000000E+00 e 0 QG1.12    N.15      H.15 #MAP    421
    115    7.077  118.164    7.483 1 U   3.247891E+00  0.000000E+00 e 0 H.73      N.77      H.77 #MAP   2657
    116    1.238  121.731    6.303 1 U   2.400000E+00  0.000000E+00 e 0 QB.88     N.88      H.88 #MAP   3053
    116    1.238  121.731    6.303 1 U   2.400000E+00  0.000000E+00 e 0 QG2.92    N.88      H.88 #MAP   3072
    117    7.468  112.400    6.803 1 U   2.400000E+00  0.000000E+00 e 0 HD22.56   ND2.56    HD21.56 #MAP   1857
    118    0.922  121.321    7.241 1 U   2.427459E+00  0.000000E+00 e 0 QD1.8     N.8       H.8 #MAP    200
    118    0.922  121.321    7.241 1 U   2.427459E+00  0.000000E+00 e 0 QD2.8     N.8       H.8 #MAP    201
    119    1.761  125.299    9.110 1 U   2.754463E+00  0.000000E+00 e 0 HB2.21    N.22      H.22 #MAP    688
    120    3.878  113.222    8.092 1 U   2.883415E+00  0.000000E+00 e 0 HA.17     N.38      H.38 #MAP   1268
    120    3.878  113.222    8.092 1 U   2.883415E+00  0.000000E+00 e 0 HA.18     N.38      H.38 #MAP   1274
    121    3.796  113.218    8.094 1 U   3.068632E+00  0.000000E+00 e 0 HA2.19    N.38      H.38 #MAP   1276
    121    3.796  113.218    8.094 1 U   3.068632E+00  0.000000E+00 e 0 HA3.19    N.38      H.38 #MAP   1277
    122    0.574  117.478    8.133 1 U   3.310150E+00  0.000000E+00 e 0 QG2.61    N.133     H.133 #MAP   4810
    123    2.971  125.576    7.565 1 U   2.400000E+00  0.000000E+00 e 0 HB2.57    N.57      H.57 #MAP   1876
    124    2.618  120.634    8.813 1 U   2.470506E+00  0.000000E+00 e 0 HG3.128   N.131     H.131 #MAP   4735
    124    2.618  120.634    8.813 1 U   2.470506E+00  0.000000E+00 e 0 HB2.131   N.131     H.131 #MAP   4750
    125    4.172  122.830    8.031 1 U   2.933556E+00  0.000000E+00 e 0 HA.117    N.119     H.119 #MAP   4081
    125    4.172  122.830    8.031 1 U   2.933556E+00  0.000000E+00 e 0 HA.118    N.119     H.119 #MAP   4084
    126    1.244  127.771    8.390 1 U   3.556492E+00  0.000000E+00 e 0 HG.95     N.67      H.67 #MAP   2305
    126    1.244  127.771    8.390 1 U   3.556492E+00  0.000000E+00 e 0 HB2.95    N.68      H.68 #MAP   2348
    126    1.244  127.771    8.390 1 U   3.556492E+00  0.000000E+00 e 0 HG.95     N.68      H.68 #MAP   2349
    127    2.354  108.420    6.568 1 U   3.110539E+00  0.000000E+00 e 0 HG2.128   NE2.128   HE21.128 #MAP   4523
    128    7.118  121.732    7.617 1 U   2.995664E+00  0.000000E+00 e 0 HD2.55    N.55      H.55 #MAP   1828
    128    7.118  121.732    7.617 1 U   2.995664E+00  0.000000E+00 e 0 HE1.135   N.135     H.135 #MAP   4907
    128    7.118  121.732    7.617 1 U   2.995664E+00  0.000000E+00 e 0 HE2.135   N.135     H.135 #MAP   4908
    128    7.118  121.732    7.617 1 U   2.995664E+00  0.000000E+00 e 0 HD2.135   N.135     H.135 #MAP   4909
    129    2.618  122.281    8.093 1 U   2.752910E+00  0.000000E+00 e 0 HG3.128   N.132     H.132 #MAP   4774
    129    2.618  122.281    8.093 1 U   2.752910E+00  0.000000E+00 e 0 HB2.131   N.132     H.132 #MAP   4787
    130    3.925  108.692    8.966 1 U   3.176590E+00  0.000000E+00 e 0 HA3.50    N.50      H.50 #MAP   1744
    131    3.804  108.695    8.970 1 U   3.126048E+00  0.000000E+00 e 0 HA2.50    N.50      H.50 #MAP   1743
    132    4.143  112.126    7.616 1 U   2.913383E+00  0.000000E+00 e 0 HA.65     N.66      H.66 #MAP   2211
    133    4.220  122.007    8.352 1 U   2.400000E+00  0.000000E+00 e 0 HA.120    N.121     H.121 #MAP   4179
    133    4.220  122.007    8.352 1 U   2.400000E+00  0.000000E+00 e 0 HA.121    N.121     H.121 #MAP   4183
    134    4.773  119.674    8.036 1 U   2.843286E+00  0.000000E+00 e 0 HA.91     N.118     H.118 #MAP   4021
    134    4.773  119.674    8.036 1 U   2.843286E+00  0.000000E+00 e 0 HA.115    N.118     H.118 #MAP   4029
    135    0.960  126.124    8.089 1 U   3.208930E+00  0.000000E+00 e 0 QG1.44    N.61      H.61 #MAP   1964
    135    0.960  126.124    8.089 1 U   3.208930E+00  0.000000E+00 e 0 QG2.44    N.61      H.61 #MAP   1965
    136    4.095  118.301    7.675 1 U   2.733572E+00  0.000000E+00 e 0 HA.15     N.18      H.18 #MAP    555
    136    4.095  118.301    7.675 1 U   2.733572E+00  0.000000E+00 e 0 HA.16     N.18      H.18 #MAP    558
    136    4.095  118.301    7.675 1 U   2.733572E+00  0.000000E+00 e 0 HA.37     N.18      H.18 #MAP    584
    137   -0.137  121.595    8.665 1 U   3.140576E+00  0.000000E+00 e 0 QD2.16    N.129     H.129 #MAP   4568
    137   -0.137  121.595    8.665 1 U   3.140576E+00  0.000000E+00 e 0 QD1.61    N.129     H.129 #MAP   4570
    138    4.717  118.987    7.797 1 U   2.604215E+00  0.000000E+00 e 0 HA.26     N.29      H.29 #MAP    900
    138    4.717  118.987    7.797 1 U   2.604215E+00  0.000000E+00 e 0 HA.29     N.29      H.29 #MAP    919
    139    1.986  122.143    7.523 1 U   2.400000E+00  0.000000E+00 e 0 HB2.9     ND2.11    HD21.11 #MAP    265
    139    1.986  122.143    7.523 1 U   2.400000E+00  0.000000E+00 e 0 HB2.14    N.15      H.15 #MAP    430
    140    2.070  108.420    7.235 1 U   3.323479E+00  0.000000E+00 e 0 HB.12     NE2.128   HE22.128 #MAP   4544
    140    2.070  108.420    7.235 1 U   3.323479E+00  0.000000E+00 e 0 HB3.124   NE2.128   HE22.128 #MAP   4549
    140    2.070  108.420    7.235 1 U   3.323479E+00  0.000000E+00 e 0 HB2.128   NE2.128   HE22.128 #MAP   4556
    141    4.629  119.672    8.033 1 U   3.214179E+00  0.000000E+00 e 0 HA.116    N.118     H.118 #MAP   4033
    142    2.771  111.165    7.351 1 U   2.578684E+00  0.000000E+00 e 0 HE3.90    N.90      H.90 #MAP   3129
    142    2.771  111.165    7.351 1 U   2.578684E+00  0.000000E+00 e 0 HE3.90    N.91      H.91 #MAP   3160
    142    2.771  111.165    7.351 1 U   2.578684E+00  0.000000E+00 e 0 HB2.91    N.91      H.91 #MAP   3163
    143    5.675  119.674    8.766 1 U   3.529839E+00  0.000000E+00 e 0 HA.21     N.36      H.36 #MAP   1141
    144    9.532  122.830    8.032 1 U   2.711835E+00  0.000000E+00 e 0 H.116     N.119     H.119 #MAP   4074
    144    9.532  122.830    8.032 1 U   2.711835E+00  0.000000E+00 e 0 H.120     N.119     H.119 #MAP   4097
    145    5.628  124.889    8.963 1 U   3.115537E+00  0.000000E+00 e 0 HA.111    N.111     H.111 #MAP   3769
    146    7.244  123.654    8.626 1 U   2.731343E+00  0.000000E+00 e 0 HD1.96    N.96      H.96 #MAP   3391
    146    7.244  123.654    8.626 1 U   2.731343E+00  0.000000E+00 e 0 HE1.96    N.96      H.96 #MAP   3392
    146    7.244  123.654    8.626 1 U   2.731343E+00  0.000000E+00 e 0 HD2.96    N.96      H.96 #MAP   3393
    147    4.638  118.027    7.913 1 U   3.082302E+00  0.000000E+00 e 0 HA.104    N.103     H.103 #MAP   3566
    148    4.777  118.014    7.912 1 U   3.366633E+00  0.000000E+00 e 0 -         -         -
    149    5.413  127.771    8.395 1 U   3.563309E+00  0.000000E+00 e 0 HA.93     N.68      H.68 #MAP   2338
    150    7.397  116.653    9.385 1 U   3.171501E+00  0.000000E+00 e 0 HE3.36    N.37      H.37 #MAP   1215
    150    7.397  116.653    9.385 1 U   3.171501E+00  0.000000E+00 e 0 HE3.36    NE1.47    HE1.47 #MAP   1647
    151    4.955  116.380    7.845 1 U   2.585887E+00  0.000000E+00 e 0 HA.83     N.83      H.83 #MAP   2894
    152    8.549  116.105    7.545 1 U   2.730011E+00  0.000000E+00 e 0 H.16      N.17      H.17 #MAP    504
    153    5.675  118.850    8.363 1 U   3.039024E+00  0.000000E+00 e 0 HA.21     N.21      H.21 #MAP    662
    154    2.648  108.831    8.007 1 U   3.321377E+00  0.000000E+00 e 0 HB2.3     N.4       H.4 #MAP     61
    155    2.077  121.733    8.666 1 U   2.782909E+00  0.000000E+00 e 0 HB.127    N.129     H.129 #MAP   4582
    155    2.077  121.733    8.666 1 U   2.782909E+00  0.000000E+00 e 0 HB2.128   N.129     H.129 #MAP   4587
    156    4.120  120.223    8.187 1 U   3.013248E+00  0.000000E+00 e 0 HA.80     N.87      H.87 #MAP   2994
    157    1.889  115.968    8.891 1 U   2.508345E+00  0.000000E+00 e 0 HB3.114   N.114     H.114 #MAP   3876
    158    1.778  115.968    8.891 1 U   2.591999E+00  0.000000E+00 e 0 HB2.114   N.114     H.114 #MAP   3875
    159    1.255  127.908   10.694 1 U   2.513525E+00  0.000000E+00 e 0 QG2.5     NE1.129   HE1.129 #MAP   4612
    160    0.524  121.595    8.665 1 U   3.457909E+00  0.000000E+00 e 0 QD1.16    N.129     H.129 #MAP   4567
    161    0.903  117.204    8.060 1 U   2.848323E+00  0.000000E+00 e 0 QG1.127   N.123     H.123 #MAP   4285
    161    0.903  117.204    8.060 1 U   2.848323E+00  0.000000E+00 e 0 QG2.127   N.123     H.123 #MAP   4286
    162    4.834  130.927    9.213 1 U   2.799147E+00  0.000000E+00 e 0 -         -         -
    163    2.126  121.046    8.339 1 U   2.505661E+00  0.000000E+00 e 0 HB.44     N.44      H.44 #MAP   1532
    164    7.564  111.164    7.349 1 U   2.400000E+00  0.000000E+00 e 0 H.92      N.90      H.90 #MAP   3136
    164    7.564  111.164    7.349 1 U   2.400000E+00  0.000000E+00 e 0 H.92      N.91      H.91 #MAP   3170
    165    1.958  125.298   11.759 1 U   2.889633E+00  0.000000E+00 e 0 HB3.110   ND1.73    HD1.73 #MAP   2566
    166    1.841  125.299   11.757 1 U   2.905428E+00  0.000000E+00 e 0 HG2.74    ND1.73    HD1.73 #MAP   2549
    166    1.841  125.299   11.757 1 U   2.905428E+00  0.000000E+00 e 0 HG3.74    ND1.73    HD1.73 #MAP   2550
    166    1.841  125.299   11.757 1 U   2.905428E+00  0.000000E+00 e 0 HG3.110   ND1.73    HD1.73 #MAP   2568
    167    4.094  121.320    8.079 1 U   2.444824E+00  0.000000E+00 e 0 HA.78     N.80      H.80 #MAP   2776
    167    4.094  121.320    8.079 1 U   2.444824E+00  0.000000E+00 e 0 HA.80     N.80      H.80 #MAP   2782
    168    7.075  126.809    8.031 1 U   3.102224E+00  0.000000E+00 e 0 HD1.25    N.25      H.25 #MAP    807
    168    7.075  126.809    8.031 1 U   3.102224E+00  0.000000E+00 e 0 HE1.25    N.25      H.25 #MAP    808
    168    7.075  126.809    8.031 1 U   3.102224E+00  0.000000E+00 e 0 HD2.25    N.25      H.25 #MAP    809
    169    8.870  118.987    7.796 1 U   2.990602E+00  0.000000E+00 e 0 H.28      N.29      H.29 #MAP    912
    170    1.511  127.771    8.391 1 U   2.400000E+00  0.000000E+00 e 0 QB.68     N.67      H.67 #MAP   2302
    170    1.511  127.771    8.391 1 U   2.400000E+00  0.000000E+00 e 0 QB.68     N.68      H.68 #MAP   2330
    171    6.563  108.420    7.234 1 U   2.400000E+00  0.000000E+00 e 0 HE21.128  NE2.128   HE22.128 #MAP   4560
    172    2.150  110.753    7.853 1 U   3.004756E+00  0.000000E+00 e 0 HB3.40    N.42      H.42 #MAP   1404
    172    2.150  110.753    7.853 1 U   3.004756E+00  0.000000E+00 e 0 HB3.42    N.42      H.42 #MAP   1412
    173    2.393  118.164    8.039 1 U   2.769555E+00  0.000000E+00 e 0 HG2.125   N.125     H.125 #MAP   4352
    173    2.393  118.164    8.039 1 U   2.769555E+00  0.000000E+00 e 0 HG2.128   N.125     H.125 #MAP   4365
    174    5.469  117.615    8.831 1 U   2.400000E+00  0.000000E+00 e 0 HA.92     N.71      H.71 #MAP   2452
    174    5.469  117.615    8.831 1 U   2.400000E+00  0.000000E+00 e 0 HA.92     N.93      H.93 #MAP   3242
    175    7.085  119.674    7.878 1 U   3.371849E+00  0.000000E+00 e 0 H.81      N.78      H.78 #MAP   2722
    176    7.883  118.162    7.484 1 U   2.579279E+00  0.000000E+00 e 0 H.78      N.77      H.77 #MAP   2684
    177    0.772  111.166    7.356 1 U   3.088563E+00  0.000000E+00 e 0 HG3.90    N.90      H.90 #MAP   3125
    177    0.772  111.166    7.356 1 U   3.088563E+00  0.000000E+00 e 0 HG3.90    N.91      H.91 #MAP   3156
    178    7.536  121.045    8.554 1 U   2.400000E+00  0.000000E+00 e 0 H.15      N.16      H.16 #MAP    463
    178    7.536  121.045    8.554 1 U   2.400000E+00  0.000000E+00 e 0 H.17      N.16      H.16 #MAP    473
    179    8.399  118.164    8.042 1 U   2.475607E+00  0.000000E+00 e 0 H.124     N.125     H.125 #MAP   4342
    179    8.399  118.164    8.042 1 U   2.475607E+00  0.000000E+00 e 0 H.127     N.125     H.125 #MAP   4361
    180    4.074  121.046    8.555 1 U   2.565547E+00  0.000000E+00 e 0 HA.15     N.16      H.16 #MAP    464
    180    4.074  121.046    8.555 1 U   2.565547E+00  0.000000E+00 e 0 HA.16     N.16      H.16 #MAP    467
    181    2.692  118.028    7.907 1 U   2.640294E+00  0.000000E+00 e 0 HB3.102   N.103     H.103 #MAP   3558
    182    2.083  119.126    8.023 1 U   2.400000E+00  0.000000E+00 e 0 HB2.104   N.100     H.100 #MAP   3465
    182    2.083  119.126    8.023 1 U   2.400000E+00  0.000000E+00 e 0 HG3.104   N.100     H.100 #MAP   3467
    182    2.083  119.126    8.023 1 U   2.400000E+00  0.000000E+00 e 0 HB3.124   N.128     H.128 #MAP   4461
    182    2.083  119.126    8.023 1 U   2.400000E+00  0.000000E+00 e 0 HB.127    N.128     H.128 #MAP   4472
    182    2.083  119.126    8.023 1 U   2.400000E+00  0.000000E+00 e 0 HB2.128   N.128     H.128 #MAP   4477
    183    0.655  121.320    8.077 1 U   2.610316E+00  0.000000E+00 e 0 QG2.87    N.80      H.80 #MAP   2797
    184    1.444  116.793    7.091 1 U   2.827973E+00  0.000000E+00 e 0 HB2.81    N.82      H.82 #MAP   2843
    184    1.444  116.793    7.091 1 U   2.827973E+00  0.000000E+00 e 0 HG2.81    N.82      H.82 #MAP   2845
    184    1.444  116.793    7.091 1 U   2.827973E+00  0.000000E+00 e 0 HG2.82    N.82      H.82 #MAP   2855
    185    4.737  120.223    8.312 1 U   2.578090E+00  0.000000E+00 e 0 HA.29     N.30      H.30 #MAP    940
    186    1.585  122.007    8.351 1 U   2.400000E+00  0.000000E+00 e 0 QB.113    N.121     H.121 #MAP   4165
    186    1.585  122.007    8.351 1 U   2.400000E+00  0.000000E+00 e 0 QB.121    N.121     H.121 #MAP   4184
    186    1.585  122.007    8.351 1 U   2.400000E+00  0.000000E+00 e 0 QE.125    N.121     H.121 #MAP   4196
    187    7.077  115.282    7.343 1 U   3.140221E+00  0.000000E+00 e 0 H.73      N.75      H.75 #MAP   2573
    187    7.077  115.282    7.343 1 U   3.140221E+00  0.000000E+00 e 0 HE1.73    N.75      H.75 #MAP   2579
    187    7.077  115.282    7.343 1 U   3.140221E+00  0.000000E+00 e 0 HD1.25    N.76      H.76 #MAP   2609
    187    7.077  115.282    7.343 1 U   3.140221E+00  0.000000E+00 e 0 H.73      N.76      H.76 #MAP   2613
    188    1.329  121.732    8.129 1 U   2.877546E+00  0.000000E+00 e 0 HD2.23    N.31      H.31 #MAP    960
    188    1.329  121.732    8.129 1 U   2.877546E+00  0.000000E+00 e 0 HB3.31    N.31      H.31 #MAP    983
    189    1.267  121.595    8.274 1 U   2.714806E+00  0.000000E+00 e 0 HG.95     N.109     H.109 #MAP   3703
    189    1.267  121.595    8.274 1 U   2.714806E+00  0.000000E+00 e 0 HB2.108   N.109     H.109 #MAP   3713
    189    1.267  121.595    8.274 1 U   2.714806E+00  0.000000E+00 e 0 HB3.108   N.109     H.109 #MAP   3714
    190    8.652  127.771    8.391 1 U   2.992114E+00  0.000000E+00 e 0 H.96      N.67      H.67 #MAP   2308
    190    8.652  127.771    8.391 1 U   2.992114E+00  0.000000E+00 e 0 H.69      N.68      H.68 #MAP   2331
    190    8.652  127.771    8.391 1 U   2.992114E+00  0.000000E+00 e 0 H.96      N.68      H.68 #MAP   2350
    191    4.462  116.380    7.726 1 U   2.633346E+00  0.000000E+00 e 0 HA.102    N.101     H.101 #MAP   3514
    191    4.462  116.380    7.726 1 U   2.633346E+00  0.000000E+00 e 0 HA.102    N.102     H.102 #MAP   3532
    192    4.095  113.222    8.093 1 U   2.782352E+00  0.000000E+00 e 0 HA.37     N.38      H.38 #MAP   1281
    193    3.089  114.321    8.117 1 U   3.402523E+00  0.000000E+00 e 0 HB3.41    N.41      H.41 #MAP   1382
    194    4.712  111.302    9.384 1 U   3.162854E+00  0.000000E+00 e 0 HA.108    N.97      H.97 #MAP   3433
    195    8.326  118.987    7.796 1 U   3.300854E+00  0.000000E+00 e 0 H.30      N.29      H.29 #MAP    926
    196    0.923  121.594    8.664 1 U   2.847132E+00  0.000000E+00 e 0 QD1.8     N.129     H.129 #MAP   4564
    196    0.923  121.594    8.664 1 U   2.847132E+00  0.000000E+00 e 0 QD2.8     N.129     H.129 #MAP   4565
    196    0.923  121.594    8.664 1 U   2.847132E+00  0.000000E+00 e 0 QG1.12    N.129     H.129 #MAP   4566
    196    0.923  121.594    8.664 1 U   2.847132E+00  0.000000E+00 e 0 QG1.127   N.129     H.129 #MAP   4583
    196    0.923  121.594    8.664 1 U   2.847132E+00  0.000000E+00 e 0 QG2.127   N.129     H.129 #MAP   4584
    197    3.740  111.302    7.151 1 U   2.602310E+00  0.000000E+00 e 0 HA.62     N.62      H.62 #MAP   2026
    198    8.085  111.302    7.149 1 U   2.851195E+00  0.000000E+00 e 0 H.61      N.62      H.62 #MAP   2018
    199    8.819  118.438    8.468 1 U   2.661940E+00  0.000000E+00 e 0 H.131     N.130     H.130 #MAP   4690
    200    2.474  126.810    8.031 1 U   3.142114E+00  0.000000E+00 e 0 HB2.25    N.25      H.25 #MAP    805
    201    3.800  114.592    7.085 1 U   3.445100E+00  0.000000E+00 e 0 HA.77     N.81      H.81 #MAP   2801
    202    0.134  125.297    9.109 1 U   3.379683E+00  0.000000E+00 e 0 QD2.22    N.22      H.22 #MAP    700
    203    1.066  119.674    7.875 1 U   2.970054E+00  0.000000E+00 e 0 QD2.76    N.78      H.78 #MAP   2705
    203    1.066  119.674    7.875 1 U   2.970054E+00  0.000000E+00 e 0 QB.79     N.78      H.78 #MAP   2719
    204    0.013  121.595    8.271 1 U   3.065031E+00  0.000000E+00 e 0 -         -         -
    205    4.558  121.729    6.300 1 U   2.574253E+00  0.000000E+00 e 0 HA.88     N.88      H.88 #MAP   3052
    206    3.112  119.811    7.076 1 U   2.718229E+00  0.000000E+00 e 0 HB3.73    N.73      H.73 #MAP   2512
    207    1.905  120.634    8.813 1 U   2.624837E+00  0.000000E+00 e 0 HB3.58    N.59      H.59 #MAP   1945
    207    1.905  120.634    8.813 1 U   2.624837E+00  0.000000E+00 e 0 HG13.59   N.59      H.59 #MAP   1953
    207    1.905  120.634    8.813 1 U   2.624837E+00  0.000000E+00 e 0 HB3.130   N.131     H.131 #MAP   4743
    208    1.484  122.280    8.093 1 U   2.400000E+00  0.000000E+00 e 0 QB.132    N.132     H.132 #MAP   4791
    209    3.012  116.381    7.706 1 U   2.541144E+00  0.000000E+00 e 0 HB2.6     N.6       H.6 #MAP    128
    210    7.996  123.516    7.182 1 U   3.231448E+00  0.000000E+00 e 0 H.11      N.12      H.12 #MAP    303
    210    7.996  123.516    7.182 1 U   3.231448E+00  0.000000E+00 e 0 H.14      N.12      H.12 #MAP    322
    211    7.725  109.792    7.941 1 U   3.004496E+00  0.000000E+00 e 0 H.107     N.106     H.106 #MAP   3634
    212    4.593  121.732    8.126 1 U   3.552558E+00  0.000000E+00 e 0 HA.25     N.31      H.31 #MAP    966
    213    1.491  117.203    8.506 1 U   3.325238E+00  0.000000E+00 e 0 QB.132    N.5       H.5 #MAP    110
    214    1.713  115.008    8.326 1 U   3.451234E+00  0.000000E+00 e 0 HG2.85    N.85      H.85 #MAP   2929
    214    1.713  115.008    8.326 1 U   3.451234E+00  0.000000E+00 e 0 HG3.85    N.85      H.85 #MAP   2930
    214    1.713  115.008    8.326 1 U   3.451234E+00  0.000000E+00 e 0 HB2.86    N.85      H.85 #MAP   2935
    215    4.146  120.634    8.812 1 U   2.808654E+00  0.000000E+00 e 0 HA.128    N.131     H.131 #MAP   4731
    216    1.809  128.181    8.438 1 U   2.683319E+00  0.000000E+00 e 0 HB.64     N.65      H.65 #MAP   2157
    216    1.809  128.181    8.438 1 U   2.683319E+00  0.000000E+00 e 0 HB3.65    N.65      H.65 #MAP   2165
    216    1.809  128.181    8.438 1 U   2.683319E+00  0.000000E+00 e 0 HG3.65    N.65      H.65 #MAP   2167
    217    2.116  125.299   11.755 1 U   3.227856E+00  0.000000E+00 e 0 HD2.74    ND1.73    HD1.73 #MAP   2551
    218    7.712  118.164    8.148 1 U   3.625884E+00  0.000000E+00 e 0 -         -         -
    219    0.580  113.087    7.659 1 U   2.776325E+00  0.000000E+00 e 0 QD1.71    N.72      H.72 #MAP   2467
    219    0.580  113.087    7.659 1 U   2.776325E+00  0.000000E+00 e 0 QD2.71    N.72      H.72 #MAP   2468
    219    0.580  113.087    7.659 1 U   2.776325E+00  0.000000E+00 e 0 QD1.76    N.72      H.72 #MAP   2482
    220    7.763  113.635    6.881 1 U   2.400000E+00  0.000000E+00 e 0 -         -         -
    221    7.071  117.475    8.132 1 U   3.521873E+00  0.000000E+00 e 0 HD1.129   N.133     H.133 #MAP   4820
    222    3.257  105.882    8.061 1 U   3.401283E+00  0.000000E+00 e 0 -         -         -
    223    2.540  112.402    6.800 1 U   3.444198E+00  0.000000E+00 e 0 HB2.56    ND2.56    HD21.56 #MAP   1854
    224    1.433  116.378    7.844 1 U   2.978366E+00  0.000000E+00 e 0 HB2.81    N.83      H.83 #MAP   2881
    224    1.433  116.378    7.844 1 U   2.978366E+00  0.000000E+00 e 0 HG2.81    N.83      H.83 #MAP   2883
    225    1.586  121.045    8.555 1 U   2.400000E+00  0.000000E+00 e 0 QB.15     N.16      H.16 #MAP    465
    225    1.586  121.045    8.555 1 U   2.400000E+00  0.000000E+00 e 0 HB3.16    N.16      H.16 #MAP    469
    225    1.586  121.045    8.555 1 U   2.400000E+00  0.000000E+00 e 0 QE.125    N.16      H.16 #MAP    489
    226    1.716  121.047    8.554 1 U   2.425711E+00  0.000000E+00 e 0 HB3.17    N.16      H.16 #MAP    475
    226    1.716  121.047    8.554 1 U   2.425711E+00  0.000000E+00 e 0 HG3.17    N.16      H.16 #MAP    477
    227    5.156  123.654    8.625 1 U   3.091409E+00  0.000000E+00 e 0 HA.96     N.96      H.96 #MAP   3388
    228    1.442  111.167    7.352 1 U   3.050049E+00  0.000000E+00 e 0 QB.89     N.90      H.90 #MAP   3119
    228    1.442  111.167    7.352 1 U   3.050049E+00  0.000000E+00 e 0 HD2.90    N.90      H.90 #MAP   3126
    228    1.442  111.167    7.352 1 U   3.050049E+00  0.000000E+00 e 0 HD3.90    N.90      H.90 #MAP   3127
    228    1.442  111.167    7.352 1 U   3.050049E+00  0.000000E+00 e 0 QB.89     N.91      H.91 #MAP   3150
    228    1.442  111.167    7.352 1 U   3.050049E+00  0.000000E+00 e 0 HD2.90    N.91      H.91 #MAP   3157
    228    1.442  111.167    7.352 1 U   3.050049E+00  0.000000E+00 e 0 HD3.90    N.91      H.91 #MAP   3158
    229    1.576  111.160    7.352 1 U   3.041660E+00  0.000000E+00 e 0 QB.113    N.91      H.91 #MAP   3175
    229    1.576  111.160    7.352 1 U   3.041660E+00  0.000000E+00 e 0 HB3.90    N.90      H.90 #MAP   3123
    229    1.576  111.160    7.352 1 U   3.041660E+00  0.000000E+00 e 0 HB3.90    N.91      H.91 #MAP   3154
    229    1.576  111.160    7.352 1 U   3.041660E+00  0.000000E+00 e 0 HB2.119   N.91      H.91 #MAP   3180
    230    3.526  119.811    7.077 1 U   3.267270E+00  0.000000E+00 e 0 HD3.74    N.73      H.73 #MAP   2517
    231    1.845  108.283    7.472 1 U   2.780988E+00  0.000000E+00 e 0 -         -         -
    232    8.334  118.713    9.266 1 U   3.317201E+00  0.000000E+00 e 0 H.44      N.39      H.39 #MAP   1321
    233    7.093  121.732    8.126 1 U   3.590619E+00  0.000000E+00 e 0 HD1.25    N.31      H.31 #MAP    969
    233    7.093  121.732    8.126 1 U   3.590619E+00  0.000000E+00 e 0 HZ.25     N.31      H.31 #MAP    970
    233    7.093  121.732    8.126 1 U   3.590619E+00  0.000000E+00 e 0 HE2.25    N.31      H.31 #MAP    971
    233    7.093  121.732    8.126 1 U   3.590619E+00  0.000000E+00 e 0 HD2.25    N.31      H.31 #MAP    972
    234    0.580  124.889    8.962 1 U   3.109657E+00  0.000000E+00 e 0 QD1.76    N.111     H.111 #MAP   3741
    235    8.133  110.752    7.853 1 U   2.955521E+00  0.000000E+00 e 0 H.41      N.42      H.42 #MAP   1405
    236    8.037  110.753    7.852 1 U   2.664922E+00  0.000000E+00 e 0 H.40      N.42      H.42 #MAP   1401
    236    8.037  110.753    7.852 1 U   2.664922E+00  0.000000E+00 e 0 H.43      N.42      H.42 #MAP   1416
    237    4.213  116.378    7.846 1 U   2.679801E+00  0.000000E+00 e 0 HA.82     N.83      H.83 #MAP   2886
    238    4.067  116.380    7.847 1 U   2.709727E+00  0.000000E+00 e 0 HA.79     N.83      H.83 #MAP   2874
    238    4.067  116.380    7.847 1 U   2.709727E+00  0.000000E+00 e 0 HA.81     N.83      H.83 #MAP   2880
    239    5.790  111.988    8.040 1 U   3.125590E+00  0.000000E+00 e 0 HH2.129   N.43      H.43 #MAP   1458
    240    7.763  118.438    8.469 1 U   3.449181E+00  0.000000E+00 e 0 HE3.129   N.130     H.130 #MAP   4681
    241    3.823  114.461    8.108 1 U   3.882153E+00  0.000000E+00 e 0 HA.40     N.41      H.41 #MAP   1374
    242    1.071  114.596    7.084 1 U   3.255728E+00  0.000000E+00 e 0 QB.79     N.81      H.81 #MAP   2808
    243    2.646  113.636    6.881 1 U   3.251040E+00  0.000000E+00 e 0 -         -         -
    244    0.901  117.891    7.793 1 U   2.763526E+00  0.000000E+00 e 0 QD2.8     N.13      H.13 #MAP    336
    244    0.901  117.891    7.793 1 U   2.763526E+00  0.000000E+00 e 0 QG1.12    N.13      H.13 #MAP    352
    245    7.796  122.575    8.372 1 U   3.657855E+00  0.000000E+00 e 0 H.29      N.26      H.26 #MAP    856
    246    0.701  121.046    8.557 1 U   2.761265E+00  0.000000E+00 e 0 HB2.16    N.16      H.16 #MAP    468
    247    4.148  111.165    7.351 1 U   2.964812E+00  0.000000E+00 e 0 HA.90     N.90      H.90 #MAP   3121
    247    4.148  111.165    7.351 1 U   2.964812E+00  0.000000E+00 e 0 HA.90     N.91      H.91 #MAP   3152
    248    1.068  118.987    7.927 1 U   3.177358E+00  0.000000E+00 e 0 QG2.123   N.122     H.122 #MAP   4228
    249    1.706  121.320    7.240 1 U   2.400000E+00  0.000000E+00 e 0 HB3.8     N.8       H.8 #MAP    198
    249    1.706  121.320    7.240 1 U   2.400000E+00  0.000000E+00 e 0 HG.8      N.8       H.8 #MAP    199
    249    1.706  121.320    7.240 1 U   2.400000E+00  0.000000E+00 e 0 HD3.13    N.8       H.8 #MAP    208
    250    1.810  107.597    7.804 1 U   2.752816E+00  0.000000E+00 e 0 HB2.69    N.70      H.70 #MAP   2383
    251    4.437  110.753    7.852 1 U   2.928312E+00  0.000000E+00 e 0 HA.41     N.42      H.42 #MAP   1406
    252    3.262  121.732    8.665 1 U   2.496779E+00  0.000000E+00 e 0 HB2.129   N.129     H.129 #MAP   4595
    252    3.262  121.732    8.665 1 U   2.496779E+00  0.000000E+00 e 0 HB3.129   N.129     H.129 #MAP   4596
    253    1.895  126.261    6.533 1 U   3.050434E+00  0.000000E+00 e 0 -         -         -
    254    7.533  111.851    6.848 1 U   2.400863E+00  0.000000E+00 e 0 HE22.40   NE2.40    HE21.40 #MAP   1362
    255    4.496  119.536    8.405 1 U   3.231160E+00  0.000000E+00 e 0 HA.126    N.127     H.127 #MAP   4435
    256    4.689  116.654    8.598 1 U   3.136460E+00  0.000000E+00 e 0 HA.112    N.112     H.112 #MAP   3813
    257    2.620  113.635    6.811 1 U   3.151456E+00  0.000000E+00 e 0 HB2.3     ND2.3     HD21.3 #MAP     44
    258    8.033  122.556    8.370 1 U   3.339912E+00  0.000000E+00 e 0 H.25      N.26      H.26 #MAP    840
    259    4.691  120.082    9.237 1 U   3.655456E+00  0.000000E+00 e 0 HA.32     N.24      H.24 #MAP    783
    259    4.691  120.082    9.237 1 U   3.655456E+00  0.000000E+00 e 0 HA.33     N.24      H.24 #MAP    787
    260    7.223  116.654    9.385 1 U   3.343561E+00  0.000000E+00 e 0 HZ3.36    N.37      H.37 #MAP   1216
    260    7.223  116.654    9.385 1 U   3.343561E+00  0.000000E+00 e 0 HE.37     N.37      H.37 #MAP   1225
    260    7.223  116.654    9.385 1 U   3.343561E+00  0.000000E+00 e 0 H.46      N.37      H.37 #MAP   1231
    260    7.223  116.654    9.385 1 U   3.343561E+00  0.000000E+00 e 0 HD1.47    N.37      H.37 #MAP   1236
    260    7.223  116.654    9.385 1 U   3.343561E+00  0.000000E+00 e 0 HZ3.36    NE1.47    HE1.47 #MAP   1648
    260    7.223  116.654    9.385 1 U   3.343561E+00  0.000000E+00 e 0 HE.37     NE1.47    HE1.47 #MAP   1654
    260    7.223  116.654    9.385 1 U   3.343561E+00  0.000000E+00 e 0 H.46      NE1.47    HE1.47 #MAP   1663
    260    7.223  116.654    9.385 1 U   3.343561E+00  0.000000E+00 e 0 HD1.47    NE1.47    HE1.47 #MAP   1670
    261    0.831  108.283    7.467 1 U   3.616284E+00  0.000000E+00 e 0 HG2.114   N.115     H.115 #MAP   3906
    262    8.399  117.478    7.977 1 U   2.567272E+00  0.000000E+00 e 0 H.124     N.126     H.126 #MAP   4384
    262    8.399  117.478    7.977 1 U   2.567272E+00  0.000000E+00 e 0 H.127     N.126     H.126 #MAP   4402
    263    1.738  116.104    7.546 1 U   2.400000E+00  0.000000E+00 e 0 HB3.17    N.17      H.17 #MAP    514
    263    1.738  116.104    7.546 1 U   2.400000E+00  0.000000E+00 e 0 HG3.17    N.17      H.17 #MAP    516
    263    1.738  116.104    7.546 1 U   2.400000E+00  0.000000E+00 e 0 HG2.85    N.86      H.86 #MAP   2970
    263    1.738  116.104    7.546 1 U   2.400000E+00  0.000000E+00 e 0 HG3.85    N.86      H.86 #MAP   2971
    263    1.738  116.104    7.546 1 U   2.400000E+00  0.000000E+00 e 0 HB2.86    N.86      H.86 #MAP   2976
    264    8.012  121.046    8.554 1 U   3.361282E+00  0.000000E+00 e 0 H.14      N.16      H.16 #MAP    459
    265    4.368  121.183    7.327 1 U   2.895009E+00  0.000000E+00 e 0 HA.55     N.58      H.58 #MAP   1901
    265    4.368  121.183    7.327 1 U   2.895009E+00  0.000000E+00 e 0 HA.63     N.64      H.64 #MAP   2125
    266    1.713  122.144    8.767 1 U   3.159269E+00  0.000000E+00 e 0 HB.34     N.34      H.34 #MAP   1080
    266    1.713  122.144    8.767 1 U   3.159269E+00  0.000000E+00 e 0 HB.34     N.35      H.35 #MAP   1098
    267    7.799  117.615    8.833 1 U   3.725185E+00  0.000000E+00 e 0 H.70      N.71      H.71 #MAP   2420
    267    7.799  117.615    8.833 1 U   3.725185E+00  0.000000E+00 e 0 H.70      N.93      H.93 #MAP   3230
    268    7.797  118.027    8.985 1 U   3.421301E+00  0.000000E+00 e 0 H.70      N.94      H.94 #MAP   3285
    269    4.027  129.005   10.471 1 U   2.708048E+00  0.000000E+00 e 0 HA2.20    NE1.36    HE1.36 #MAP   1174
    269    4.027  129.005   10.471 1 U   2.708048E+00  0.000000E+00 e 0 HA3.20    NE1.36    HE1.36 #MAP   1175
    270    1.583  130.789    7.507 1 U   3.016621E+00  0.000000E+00 e 0 QE.93     N.95      H.95 #MAP   3324
    270    1.583  130.789    7.507 1 U   3.016621E+00  0.000000E+00 e 0 HB2.111   N.95      H.95 #MAP   3356
    270    1.583  130.789    7.507 1 U   3.016621E+00  0.000000E+00 e 0 QE.111    N.95      H.95 #MAP   3358
    271    2.307  125.300    9.109 1 U   3.515069E+00  0.000000E+00 e 0 HG3.33    N.22      H.22 #MAP    706
    272    2.395  117.477    7.977 1 U   3.294206E+00  0.000000E+00 e 0 HG2.125   N.126     H.126 #MAP   4392
    272    2.395  117.477    7.977 1 U   3.294206E+00  0.000000E+00 e 0 HG2.128   N.126     H.126 #MAP   4407
    273    4.614  127.906   10.698 1 U   3.400871E+00  0.000000E+00 e 0 HA.129    NE1.129   HE1.129 #MAP   4637
    274    3.729  122.006    8.350 1 U   3.624594E+00  0.000000E+00 e 0 HA.119    N.121     H.121 #MAP   4175
    275    2.041  123.516    7.186 1 U   2.400000E+00  0.000000E+00 e 0 HB.12     N.12      H.12 #MAP    311
    275    2.041  123.516    7.186 1 U   2.400000E+00  0.000000E+00 e 0 HB3.14    N.12      H.12 #MAP    323
    276    2.772  121.732    6.303 1 U   2.759446E+00  0.000000E+00 e 0 HE3.90    N.88      H.88 #MAP   3061
    276    2.772  121.732    6.303 1 U   2.759446E+00  0.000000E+00 e 0 HB2.91    N.88      H.88 #MAP   3064
    277    0.559  115.145    8.000 1 U   3.481642E+00  0.000000E+00 e 0 QD2.42    N.14      H.14 #MAP    414
    278    2.209  108.421    6.575 1 U   3.223016E+00  0.000000E+00 e 0 HG2.9     NE2.128   HE21.128 #MAP   4498
    278    2.209  108.421    6.575 1 U   3.223016E+00  0.000000E+00 e 0 HG3.9     NE2.128   HE21.128 #MAP   4499
    278    2.209  108.421    6.575 1 U   3.223016E+00  0.000000E+00 e 0 HB3.125   NE2.128   HE21.128 #MAP   4515
    278    2.209  108.421    6.575 1 U   3.223016E+00  0.000000E+00 e 0 HB3.128   NE2.128   HE21.128 #MAP   4522
    279    0.744  107.596    7.803 1 U   3.277031E+00  0.000000E+00 e 0 QG1.72    N.70      H.70 #MAP   2398
    279    0.744  107.596    7.803 1 U   3.277031E+00  0.000000E+00 e 0 QG2.72    N.70      H.70 #MAP   2399
    280    1.403  119.536    8.402 1 U   2.779528E+00  0.000000E+00 e 0 HB2.126   N.127     H.127 #MAP   4436
    280    1.403  119.536    8.402 1 U   2.779528E+00  0.000000E+00 e 0 HG2.126   N.127     H.127 #MAP   4438
    281    4.822  111.165    7.354 1 U   2.704713E+00  0.000000E+00 e 0 -         -         -
    282    1.756  123.117    9.077 1 U   3.766972E+00  0.000000E+00 e 0 HB2.32    N.33      H.33 #MAP   1041
    283    1.034  120.085    9.239 1 U   3.759015E+00  0.000000E+00 e 0 -         -         -
    284    0.701  116.104    7.547 1 U   2.976658E+00  0.000000E+00 e 0 HB2.16    N.17      H.17 #MAP    506
    284    0.701  116.104    7.547 1 U   2.976658E+00  0.000000E+00 e 0 QG2.87    N.86      H.86 #MAP   2988
    285    5.002  119.811    7.077 1 U   2.642404E+00  0.000000E+00 e 0 HA.73     N.73      H.73 #MAP   2510
    286    0.766  111.988    8.041 1 U   3.766972E+00  0.000000E+00 e 0 QG1.5     N.43      H.43 #MAP   1425
    287    0.703  113.222    8.090 1 U   3.693011E+00  0.000000E+00 e 0 -         -         -
    288    7.317  128.182    8.437 1 U   3.378106E+00  0.000000E+00 e 0 H.64      N.65      H.65 #MAP   2155
    289    3.702  121.732    8.665 1 U   2.535554E+00  0.000000E+00 e 0 HB2.1     N.1       H.1 #MAP      3
    289    3.702  121.732    8.665 1 U   2.535554E+00  0.000000E+00 e 0 HB3.1     N.1       H.1 #MAP      4
    290    3.732  118.987    7.925 1 U   3.225003E+00  0.000000E+00 e 0 HA.119    N.122     H.122 #MAP   4207
    291    3.109  117.478    7.980 1 U   3.035007E+00  0.000000E+00 e 0 HB.123    N.126     H.126 #MAP   4381
    292    3.781  115.146    7.995 1 U   3.345396E+00  0.000000E+00 e 0 HA.12     N.11      H.11 #MAP    253
    292    3.781  115.146    7.995 1 U   3.345396E+00  0.000000E+00 e 0 HA.12     N.14      H.14 #MAP    385
    293    1.612  124.889    8.962 1 U   2.587406E+00  0.000000E+00 e 0 HG.76     N.111     H.111 #MAP   3740
    293    1.612  124.889    8.962 1 U   2.587406E+00  0.000000E+00 e 0 QE.93     N.111     H.111 #MAP   3749
    293    1.612  124.889    8.962 1 U   2.587406E+00  0.000000E+00 e 0 HB2.110   N.111     H.111 #MAP   3762
    293    1.612  124.889    8.962 1 U   2.587406E+00  0.000000E+00 e 0 HB2.111   N.111     H.111 #MAP   3770
    293    1.612  124.889    8.962 1 U   2.587406E+00  0.000000E+00 e 0 QE.111    N.111     H.111 #MAP   3774
    294    1.534  110.752    7.852 1 U   3.073886E+00  0.000000E+00 e 0 HB2.42    N.42      H.42 #MAP   1411
    295    1.342  111.302    7.155 1 U   3.117665E+00  0.000000E+00 e 0 QB.133    N.62      H.62 #MAP   2041
    296    2.375  119.127    8.030 1 U   2.516520E+00  0.000000E+00 e 0 HB3.99    N.100     H.100 #MAP   3445
    296    2.375  119.127    8.030 1 U   2.516520E+00  0.000000E+00 e 0 HB2.102   N.100     H.100 #MAP   3459
    296    2.375  119.127    8.030 1 U   2.516520E+00  0.000000E+00 e 0 HG2.128   N.128     H.128 #MAP   4479
    297    5.761  113.223    8.094 1 U   3.230871E+00  0.000000E+00 e 0 HA.38     N.38      H.38 #MAP   1290
    297    5.761  113.223    8.094 1 U   3.230871E+00  0.000000E+00 e 0 HH2.129   N.38      H.38 #MAP   1297
    298    1.338  121.731    7.615 1 U   3.777195E+00  0.000000E+00 e 0 QB.133    N.135     H.135 #MAP   4897
    299    4.194  121.320    7.241 1 U   3.046598E+00  0.000000E+00 e 0 HA.6      N.8       H.8 #MAP    188
    299    4.194  121.320    7.241 1 U   3.046598E+00  0.000000E+00 e 0 HA.132    N.8       H.8 #MAP    210
    300    2.059  108.421    6.569 1 U   3.401696E+00  0.000000E+00 e 0 HB.12     NE2.128   HE21.128 #MAP   4504
    300    2.059  108.421    6.569 1 U   3.401696E+00  0.000000E+00 e 0 HB2.128   NE2.128   HE21.128 #MAP   4521
    301    2.894  118.713    7.660 1 U   2.527458E+00  0.000000E+00 e 0 HB3.7     N.7       H.7 #MAP    171
    302    3.014  118.714    7.658 1 U   2.969575E+00  0.000000E+00 e 0 HB2.6     N.7       H.7 #MAP    165
    302    3.014  118.714    7.658 1 U   2.969575E+00  0.000000E+00 e 0 HB2.47    N.48      H.48 #MAP   1696
    303    6.393  116.654    9.382 1 U   3.287326E+00  0.000000E+00 e 0 -         -         -
    304    1.039  126.811    8.024 1 U   3.546160E+00  0.000000E+00 e 0 HG.26     N.25      H.25 #MAP    813
    304    1.039  126.811    8.024 1 U   3.546160E+00  0.000000E+00 e 0 QD1.26    N.25      H.25 #MAP    814
    304    1.039  126.811    8.024 1 U   3.546160E+00  0.000000E+00 e 0 QD2.26    N.25      H.25 #MAP    815
    304    1.039  126.811    8.024 1 U   3.546160E+00  0.000000E+00 e 0 QD2.76    N.25      H.25 #MAP    821
    305    8.186  121.731    6.301 1 U   3.032134E+00  0.000000E+00 e 0 H.87      N.88      H.88 #MAP   3046
    306    2.080  118.027    8.985 1 U   2.496779E+00  0.000000E+00 e 0 HB3.69    N.94      H.94 #MAP   3283
    306    2.080  118.027    8.985 1 U   2.496779E+00  0.000000E+00 e 0 HB3.93    N.94      H.94 #MAP   3295
    306    2.080  118.027    8.985 1 U   2.496779E+00  0.000000E+00 e 0 HG2.93    N.94      H.94 #MAP   3296
    306    2.080  118.027    8.985 1 U   2.496779E+00  0.000000E+00 e 0 HB2.94    N.94      H.94 #MAP   3301
    307    7.750  111.302    6.822 1 U   2.711412E+00  0.000000E+00 e 0 HE22.116  NE2.116   HE21.116 #MAP   3974
    308    3.994  118.713    9.267 1 U   3.070645E+00  0.000000E+00 e 0 HB2.39    N.39      H.39 #MAP   1310
    308    3.994  118.713    9.267 1 U   3.070645E+00  0.000000E+00 e 0 HB3.39    N.39      H.39 #MAP   1311
    309    7.492  125.300   11.754 1 U   3.415740E+00  0.000000E+00 e 0 -         -         -
    310    7.187  115.144    8.000 1 U   3.197804E+00  0.000000E+00 e 0 H.12      N.11      H.11 #MAP    252
    310    7.187  115.144    8.000 1 U   3.197804E+00  0.000000E+00 e 0 H.12      N.14      H.14 #MAP    384
    311    1.613  118.301    7.679 1 U   2.410551E+00  0.000000E+00 e 0 QB.15     N.18      H.18 #MAP    556
    311    1.613  118.301    7.679 1 U   2.410551E+00  0.000000E+00 e 0 HB3.16    N.18      H.18 #MAP    560
    311    1.613  118.301    7.679 1 U   2.410551E+00  0.000000E+00 e 0 HB2.17    N.18      H.18 #MAP    566
    311    1.613  118.301    7.679 1 U   2.410551E+00  0.000000E+00 e 0 HD2.18    N.18      H.18 #MAP    579
    311    1.613  118.301    7.679 1 U   2.410551E+00  0.000000E+00 e 0 HD3.18    N.18      H.18 #MAP    580
    311    1.613  118.301    7.679 1 U   2.410551E+00  0.000000E+00 e 0 QD1.22    N.23      H.23 #MAP    728
    311    1.613  118.301    7.679 1 U   2.410551E+00  0.000000E+00 e 0 HB.24     N.23      H.23 #MAP    741
    312    1.068  119.399    8.672 1 U   2.950761E+00  0.000000E+00 e 0 HG2.69    N.69      H.69 #MAP   2363
    312    1.068  119.399    8.672 1 U   2.950761E+00  0.000000E+00 e 0 HG3.69    N.69      H.69 #MAP   2364
    312    1.068  119.399    8.672 1 U   2.950761E+00  0.000000E+00 e 0 QG2.123   N.69      H.69 #MAP   2379
    313    1.593  118.850    8.366 1 U   3.189041E+00  0.000000E+00 e 0 HD2.21    N.21      H.21 #MAP    667
    313    1.593  118.850    8.366 1 U   3.189041E+00  0.000000E+00 e 0 QD1.22    N.21      H.21 #MAP    672
    313    1.593  118.850    8.366 1 U   3.189041E+00  0.000000E+00 e 0 HG3.35    N.21      H.21 #MAP    675
    314    1.880  119.536    8.403 1 U   2.775728E+00  0.000000E+00 e 0 HB3.126   N.127     H.127 #MAP   4437
    314    1.880  119.536    8.403 1 U   2.775728E+00  0.000000E+00 e 0 HB3.130   N.127     H.127 #MAP   4455
    315    8.078  116.929    7.085 1 U   3.404390E+00  0.000000E+00 e 0 H.80      N.82      H.82 #MAP   2838
    316    1.845  109.792    7.941 1 U   3.130414E+00  0.000000E+00 e 0 -         -         -
    317    0.604  111.167    7.351 1 U   3.528236E+00  0.000000E+00 e 0 QD1.71    N.90      H.90 #MAP   3112
    317    0.604  111.167    7.351 1 U   3.528236E+00  0.000000E+00 e 0 QD2.71    N.90      H.90 #MAP   3113
    317    0.604  111.167    7.351 1 U   3.528236E+00  0.000000E+00 e 0 QD2.71    N.91      H.91 #MAP   3142
    318    5.473  106.773    7.561 1 U   2.931072E+00  0.000000E+00 e 0 HA.92     N.92      H.92 #MAP   3207
    319    1.266  126.261    6.537 1 U   3.289444E+00  0.000000E+00 e 0 HB2.108   N.108     H.108 #MAP   3684
    319    1.266  126.261    6.537 1 U   3.289444E+00  0.000000E+00 e 0 HB3.108   N.108     H.108 #MAP   3685
    320    4.197  121.733    7.616 1 U   2.620488E+00  0.000000E+00 e 0 HA.56     N.55      H.55 #MAP   1830
    320    4.197  121.733    7.616 1 U   2.620488E+00  0.000000E+00 e 0 HA3.4     N.135     H.135 #MAP   4884
    320    4.197  121.733    7.616 1 U   2.620488E+00  0.000000E+00 e 0 HA.132    N.135     H.135 #MAP   4893
    320    4.197  121.733    7.616 1 U   2.620488E+00  0.000000E+00 e 0 HA.133    N.135     H.135 #MAP   4896
    320    4.197  121.733    7.616 1 U   2.620488E+00  0.000000E+00 e 0 HA.134    N.135     H.135 #MAP   4899
    321    9.208  116.654    8.594 1 U   3.438595E+00  0.000000E+00 e 0 H.113     N.112     H.112 #MAP   3817
    322    0.852  114.598    7.083 1 U   3.665466E+00  0.000000E+00 e 0 QG1.87    N.81      H.81 #MAP   2831
    323    1.809  118.301    7.677 1 U   2.400000E+00  0.000000E+00 e 0 HB2.18    N.18      H.18 #MAP    575
    323    1.809  118.301    7.677 1 U   2.400000E+00  0.000000E+00 e 0 HB3.18    N.18      H.18 #MAP    576
    323    1.809  118.301    7.677 1 U   2.400000E+00  0.000000E+00 e 0 HG13.34   N.48      H.48 #MAP   1684
    324    0.583  115.281    7.342 1 U   2.819889E+00  0.000000E+00 e 0 QD1.76    N.75      H.75 #MAP   2593
    324    0.583  115.281    7.342 1 U   2.819889E+00  0.000000E+00 e 0 QD2.71    N.76      H.76 #MAP   2611
    324    0.583  115.281    7.342 1 U   2.819889E+00  0.000000E+00 e 0 QD1.76    N.76      H.76 #MAP   2631
    325    0.911  118.027    7.910 1 U   3.321377E+00  0.000000E+00 e 0 QG2.107   N.103     H.103 #MAP   3576
    326    3.282  117.203    8.060 1 U   2.817506E+00  0.000000E+00 e 0 HD2.119   N.123     H.123 #MAP   4251
    326    3.282  117.203    8.060 1 U   2.817506E+00  0.000000E+00 e 0 HB3.122   N.123     H.123 #MAP   4262
    327    2.959  121.045    8.336 1 U   2.880180E+00  0.000000E+00 e 0 HB3.43    N.44      H.44 #MAP   1528
    327    2.959  121.045    8.336 1 U   2.880180E+00  0.000000E+00 e 0 HB3.51    N.51      H.51 #MAP   1755
    327    2.959  121.045    8.336 1 U   2.880180E+00  0.000000E+00 e 0 HB3.51    N.52      H.52 #MAP   1774
    328    5.175  128.182    9.053 1 U   3.588812E+00  0.000000E+00 e 0 -         -         -
    329    3.532  111.302    9.384 1 U   3.097159E+00  0.000000E+00 e 0 HA2.97    N.97      H.97 #MAP   3420
    329    3.532  111.302    9.384 1 U   3.097159E+00  0.000000E+00 e 0 HA3.97    N.97      H.97 #MAP   3421
    329    3.532  111.302    9.384 1 U   3.097159E+00  0.000000E+00 e 0 HD2.98    N.97      H.97 #MAP   3423
    329    3.532  111.302    9.384 1 U   3.097159E+00  0.000000E+00 e 0 HD3.98    N.97      H.97 #MAP   3424
    330    0.576  127.909   10.697 1 U   2.486035E+00  0.000000E+00 e 0 QD1.42    NE1.129   HE1.129 #MAP   4623
    330    0.576  127.909   10.697 1 U   2.486035E+00  0.000000E+00 e 0 QD2.42    NE1.129   HE1.129 #MAP   4624
    330    0.576  127.909   10.697 1 U   2.486035E+00  0.000000E+00 e 0 QG2.61    NE1.129   HE1.129 #MAP   4632
    331    2.222  126.261    6.530 1 U   3.532523E+00  0.000000E+00 e 0 HG2.108   N.108     H.108 #MAP   3686
    332    0.252  123.790    8.625 1 U   3.123198E+00  0.000000E+00 e 0 QD1.95    N.96      H.96 #MAP   3385
    332    0.252  123.790    8.625 1 U   3.123198E+00  0.000000E+00 e 0 QD1.109   N.96      H.96 #MAP   3402
    333    3.950  108.282    7.468 1 U   2.624164E+00  0.000000E+00 e 0 HA.114    N.115     H.115 #MAP   3903
    333    3.950  108.282    7.468 1 U   2.624164E+00  0.000000E+00 e 0 HB2.115   N.115     H.115 #MAP   3913
    334    2.870  111.302    9.380 1 U   3.744658E+00  0.000000E+00 e 0 HB2.96    N.97      H.97 #MAP   3415
    335    2.592  108.008    7.240 1 U   3.572542E+00  0.000000E+00 e 0 -         -         -
    336    0.900  126.262    6.537 1 U   3.139750E+00  0.000000E+00 e 0 QG2.107   N.108     H.108 #MAP   3681
    337    0.745  118.026    8.984 1 U   2.612588E+00  0.000000E+00 e 0 QG2.67    N.94      H.94 #MAP   3276
    337    0.745  118.026    8.984 1 U   2.612588E+00  0.000000E+00 e 0 QG1.72    N.94      H.94 #MAP   3287
    337    0.745  118.026    8.984 1 U   2.612588E+00  0.000000E+00 e 0 QG2.72    N.94      H.94 #MAP   3288
    337    0.745  118.026    8.984 1 U   2.612588E+00  0.000000E+00 e 0 HG.94     N.94      H.94 #MAP   3303
    337    0.745  118.026    8.984 1 U   2.612588E+00  0.000000E+00 e 0 QG1.123   N.94      H.94 #MAP   3313
    338    0.615  123.654    8.629 1 U   3.116208E+00  0.000000E+00 e 0 QG1.67    N.96      H.96 #MAP   3375
    339    0.138  123.791    8.627 1 U   3.381463E+00  0.000000E+00 e 0 QD2.95    N.96      H.96 #MAP   3386
    340    0.925  120.634    8.815 1 U   3.077766E+00  0.000000E+00 e 0 QD1.8     N.131     H.131 #MAP   4722
    340    0.925  120.634    8.815 1 U   3.077766E+00  0.000000E+00 e 0 QD2.8     N.131     H.131 #MAP   4723
    340    0.925  120.634    8.815 1 U   3.077766E+00  0.000000E+00 e 0 QG2.127   N.131     H.131 #MAP   4729
    341    1.021  120.633    8.813 1 U   3.504016E+00  0.000000E+00 e 0 -         -         -
    342    1.612  115.146    8.000 1 U   2.479200E+00  0.000000E+00 e 0 HB2.13    N.11      H.11 #MAP    258
    342    1.612  115.146    8.000 1 U   2.479200E+00  0.000000E+00 e 0 HB2.13    N.14      H.14 #MAP    391
    342    1.612  115.146    8.000 1 U   2.479200E+00  0.000000E+00 e 0 HD2.13    N.14      H.14 #MAP    395
    342    1.612  115.146    8.000 1 U   2.479200E+00  0.000000E+00 e 0 QB.15     N.14      H.14 #MAP    405
    342    1.612  115.146    8.000 1 U   2.479200E+00  0.000000E+00 e 0 HB3.16    N.14      H.14 #MAP    407
    343   10.471  118.849    8.366 1 U   3.426708E+00  0.000000E+00 e 0 HE1.36    N.21      H.21 #MAP    679
    344   -0.622  118.440    8.466 1 U   3.688258E+00  0.000000E+00 e 0 HG12.61   N.130     H.130 #MAP   4654
    345    1.588  113.223    8.093 1 U   2.735365E+00  0.000000E+00 e 0 HB2.17    N.38      H.38 #MAP   1269
    345    1.588  113.223    8.093 1 U   2.735365E+00  0.000000E+00 e 0 HB2.37    N.38      H.38 #MAP   1282
    345    1.588  113.223    8.093 1 U   2.735365E+00  0.000000E+00 e 0 HB3.37    N.38      H.38 #MAP   1283
    346    1.734  113.223    8.090 1 U   3.163475E+00  0.000000E+00 e 0 HB3.17    N.38      H.38 #MAP   1270
    346    1.734  113.223    8.090 1 U   3.163475E+00  0.000000E+00 e 0 HG3.17    N.38      H.38 #MAP   1272
    347    2.621  113.635    7.632 1 U   2.890095E+00  0.000000E+00 e 0 HB2.3     ND2.3     HD22.3 #MAP     51
    348    1.612  107.184    6.878 1 U   2.932093E+00  0.000000E+00 e 0 HD2.18    N.20      H.20 #MAP    625
    348    1.612  107.184    6.878 1 U   2.932093E+00  0.000000E+00 e 0 QD1.22    N.20      H.20 #MAP    636
    348    1.612  107.184    6.878 1 U   2.932093E+00  0.000000E+00 e 0 HB2.37    N.20      H.20 #MAP    654
    348    1.612  107.184    6.878 1 U   2.932093E+00  0.000000E+00 e 0 HB3.37    N.20      H.20 #MAP    655
    349    4.289  118.027    7.907 1 U   3.281186E+00  0.000000E+00 e 0 HA.101    N.103     H.103 #MAP   3554
    350    4.143  119.125    8.021 1 U   2.400000E+00  0.000000E+00 e 0 HA.125    N.128     H.128 #MAP   4463
    350    4.143  119.125    8.021 1 U   2.400000E+00  0.000000E+00 e 0 HA.128    N.128     H.128 #MAP   4476
    351    2.541  119.811    7.074 1 U   2.545732E+00  0.000000E+00 e 0 HB.72     N.73      H.73 #MAP   2506
    351    2.541  119.811    7.074 1 U   2.545732E+00  0.000000E+00 e 0 HB2.73    N.73      H.73 #MAP   2511
    351    2.541  119.811    7.074 1 U   2.545732E+00  0.000000E+00 e 0 HB3.94    N.73      H.73 #MAP   2535
    352    2.595  119.812    9.533 1 U   2.689254E+00  0.000000E+00 e 0 HB3.119   N.116     H.116 #MAP   3953
    352    2.595  119.812    9.533 1 U   2.689254E+00  0.000000E+00 e 0 HG3.119   N.116     H.116 #MAP   3955
    352    2.595  119.812    9.533 1 U   2.689254E+00  0.000000E+00 e 0 HB3.119   N.120     H.120 #MAP   4144
    352    2.595  119.812    9.533 1 U   2.689254E+00  0.000000E+00 e 0 HG3.119   N.120     H.120 #MAP   4146
    353    3.748  118.027    7.907 1 U   3.000014E+00  0.000000E+00 e 0 HD3.104   N.103     H.103 #MAP   3571
    354    1.486  117.477    8.133 1 U   2.454789E+00  0.000000E+00 e 0 QB.132    N.133     H.133 #MAP   4834
    355    0.770  127.908   10.700 1 U   2.915202E+00  0.000000E+00 e 0 QG1.5     NE1.129   HE1.129 #MAP   4611
    356    2.667  118.162    8.154 1 U   2.878058E+00  0.000000E+00 e 0 HB3.54    N.54      H.54 #MAP   1816
    357    2.555  118.164    8.152 1 U   2.833224E+00  0.000000E+00 e 0 HB2.54    N.54      H.54 #MAP   1815
    358    2.224  122.830    8.031 1 U   2.732679E+00  0.000000E+00 e 0 HB3.118   N.119     H.119 #MAP   4086
    358    2.224  122.830    8.031 1 U   2.732679E+00  0.000000E+00 e 0 HG2.118   N.119     H.119 #MAP   4087
    359    1.613  122.555    8.375 1 U   2.400000E+00  0.000000E+00 e 0 HB2.26    N.26      H.26 #MAP    847
    359    1.613  122.555    8.375 1 U   2.400000E+00  0.000000E+00 e 0 HB3.26    N.26      H.26 #MAP    848
    360    8.620  130.796    7.507 1 U   3.772059E+00  0.000000E+00 e 0 H.96      N.95      H.95 #MAP   3337
    361    1.403  117.478    7.980 1 U   2.400000E+00  0.000000E+00 e 0 HB2.126   N.126     H.126 #MAP   4397
    361    1.403  117.478    7.980 1 U   2.400000E+00  0.000000E+00 e 0 HG2.126   N.126     H.126 #MAP   4399
    362    8.455  121.733    8.666 1 U   2.682143E+00  0.000000E+00 e 0 H.2       N.1       H.1 #MAP      5
    362    8.455  121.733    8.666 1 U   2.682143E+00  0.000000E+00 e 0 H.130     N.129     H.129 #MAP   4599
    363    8.451  122.281    8.093 1 U   3.274493E+00  0.000000E+00 e 0 H.130     N.132     H.132 #MAP   4780
    364    1.342  113.087    7.663 1 U   3.021099E+00  0.000000E+00 e 0 HB2.76    N.72      H.72 #MAP   2479
    364    1.342  113.087    7.663 1 U   3.021099E+00  0.000000E+00 e 0 HG3.77    N.72      H.72 #MAP   2486
    364    1.342  113.087    7.663 1 U   3.021099E+00  0.000000E+00 e 0 HD3.77    N.72      H.72 #MAP   2487
    365    1.585  112.126    7.616 1 U   2.508590E+00  0.000000E+00 e 0 HB2.65    N.66      H.66 #MAP   2212
    365    1.585  112.126    7.616 1 U   2.508590E+00  0.000000E+00 e 0 HG2.65    N.66      H.66 #MAP   2214
    366    3.929  115.969    8.890 1 U   2.593853E+00  0.000000E+00 e 0 HA.114    N.114     H.114 #MAP   3874
    367    3.606  121.732    8.133 1 U   3.217385E+00  0.000000E+00 e 0 HA.31     N.31      H.31 #MAP    981
    368    4.829  118.716    7.688 1 U   2.782048E+00  0.000000E+00 e 0 -         -         -
    369    3.749  125.312   11.757 1 U   3.911021E+00  0.000000E+00 e 0 -         -         -
    370    3.920  114.865    8.416 1 U   3.566464E+00  0.000000E+00 e 0 -         -         -
    371    7.345  119.811    7.077 1 U   2.908592E+00  0.000000E+00 e 0 H.75      N.73      H.73 #MAP   2518
    371    7.345  119.811    7.077 1 U   2.908592E+00  0.000000E+00 e 0 H.76      N.73      H.73 #MAP   2520
    372   -0.867  119.672    7.877 1 U   3.841973E+00  0.000000E+00 e 0 -         -         -
    373   -0.824  119.653    7.877 1 U   3.760680E+00  0.000000E+00 e 0 -         -         -
    374   -0.807  119.638    7.875 1 U   3.893734E+00  0.000000E+00 e 0 -         -         -
    375    0.527  113.223    8.093 1 U   3.446004E+00  0.000000E+00 e 0 HG.16     N.38      H.38 #MAP   1264
    375    0.527  113.223    8.093 1 U   3.446004E+00  0.000000E+00 e 0 QD1.16    N.38      H.38 #MAP   1265
    376    1.270  116.655    8.594 1 U   3.139278E+00  0.000000E+00 e 0 HB2.23    N.112     H.112 #MAP   3785
    376    1.270  116.655    8.594 1 U   3.139278E+00  0.000000E+00 e 0 HG2.23    N.112     H.112 #MAP   3787
    376    1.270  116.655    8.594 1 U   3.139278E+00  0.000000E+00 e 0 HG3.23    N.112     H.112 #MAP   3788
    376    1.270  116.655    8.594 1 U   3.139278E+00  0.000000E+00 e 0 QG2.92    N.112     H.112 #MAP   3800
    377    1.927  127.770    8.392 1 U   3.015553E+00  0.000000E+00 e 0 HB.67     N.67      H.67 #MAP   2297
    377    1.927  127.770    8.392 1 U   3.015553E+00  0.000000E+00 e 0 HB3.130   N.67      H.67 #MAP   2319
    377    1.927  127.770    8.392 1 U   3.015553E+00  0.000000E+00 e 0 HB.67     N.68      H.68 #MAP   2325
    377    1.927  127.770    8.392 1 U   3.015553E+00  0.000000E+00 e 0 HB2.93    N.68      H.68 #MAP   2339
    378    2.795  111.988    8.039 1 U   2.639243E+00  0.000000E+00 e 0 HB2.43    N.43      H.43 #MAP   1445
    379    8.020  117.203    8.512 1 U   3.538478E+00  0.000000E+00 e 0 H.4       N.5       H.5 #MAP     85
    380    4.687  121.594    8.274 1 U   2.400000E+00  0.000000E+00 e 0 HA.108    N.109     H.109 #MAP   3712
    381    1.612  115.282    7.341 1 U   2.630260E+00  0.000000E+00 e 0 HB2.110   N.75      H.75 #MAP   2603
    381    1.612  115.282    7.341 1 U   2.630260E+00  0.000000E+00 e 0 HG.76     N.76      H.76 #MAP   2630
    381    1.612  115.282    7.341 1 U   2.630260E+00  0.000000E+00 e 0 HB2.110   N.76      H.76 #MAP   2649
    382    4.174  119.810    8.501 1 U   3.339186E+00  0.000000E+00 e 0 HA.117    N.117     H.117 #MAP   4000
    382    4.174  119.810    8.501 1 U   3.339186E+00  0.000000E+00 e 0 HA.118    N.117     H.117 #MAP   4010
    383    4.291  117.614    8.829 1 U   2.461163E+00  0.000000E+00 e 0 HA.69     N.71      H.71 #MAP   2419
    383    4.291  117.614    8.829 1 U   2.461163E+00  0.000000E+00 e 0 HA.72     N.71      H.71 #MAP   2431
    383    4.291  117.614    8.829 1 U   2.461163E+00  0.000000E+00 e 0 HB.92     N.71      H.71 #MAP   2453
    383    4.291  117.614    8.829 1 U   2.461163E+00  0.000000E+00 e 0 HA.69     N.93      H.93 #MAP   3229
    383    4.291  117.614    8.829 1 U   2.461163E+00  0.000000E+00 e 0 HB.92     N.93      H.93 #MAP   3243
    384    2.264  118.987    7.800 1 U   3.027540E+00  0.000000E+00 e 0 HB2.28    N.29      H.29 #MAP    914
    384    2.264  118.987    7.800 1 U   3.027540E+00  0.000000E+00 e 0 HB3.28    N.29      H.29 #MAP    915
    384    2.264  118.987    7.800 1 U   3.027540E+00  0.000000E+00 e 0 HG3.28    N.29      H.29 #MAP    917
    385    4.822  125.300    9.114 1 U   2.996258E+00  0.000000E+00 e 0 -         -         -
    386    2.224  108.283    7.467 1 U   2.498919E+00  0.000000E+00 e 0 HB3.118   N.115     H.115 #MAP   3922
    386    2.224  108.283    7.467 1 U   2.498919E+00  0.000000E+00 e 0 HG2.118   N.115     H.115 #MAP   3923
    387    6.211  119.674    8.766 1 U   3.766972E+00  0.000000E+00 e 0 HA.36     N.36      H.36 #MAP   1160
    388    3.117  115.281    7.343 1 U   3.324358E+00  0.000000E+00 e 0 HB3.73    N.75      H.75 #MAP   2576
    388    3.117  115.281    7.343 1 U   3.324358E+00  0.000000E+00 e 0 HB3.73    N.76      H.76 #MAP   2616
    389    7.244  112.128    7.617 1 U   3.028822E+00  0.000000E+00 e 0 HD1.96    N.66      H.66 #MAP   2234
    389    7.244  112.128    7.617 1 U   3.028822E+00  0.000000E+00 e 0 HD2.96    N.66      H.66 #MAP   2235
    389    7.244  112.128    7.617 1 U   3.028822E+00  0.000000E+00 e 0 HD1.96    ND2.66    HD22.66 #MAP   2284
    389    7.244  112.128    7.617 1 U   3.028822E+00  0.000000E+00 e 0 HE1.96    ND2.66    HD22.66 #MAP   2285
    390    7.344  112.123    7.612 1 U   3.348346E+00  0.000000E+00 e 0 -         -         -
    391    2.824  118.164    8.149 1 U   3.121157E+00  0.000000E+00 e 0 -         -         -
    392    1.924  118.027    8.984 1 U   2.604215E+00  0.000000E+00 e 0 HB.67     N.94      H.94 #MAP   3274
    392    1.924  118.027    8.984 1 U   2.604215E+00  0.000000E+00 e 0 HB2.93    N.94      H.94 #MAP   3294
    393    2.499  112.126    7.616 1 U   2.871759E+00  0.000000E+00 e 0 HB2.66    N.66      H.66 #MAP   2220
    393    2.499  112.126    7.616 1 U   2.871759E+00  0.000000E+00 e 0 HB2.66    ND2.66    HD22.66 #MAP   2267
    394    1.612  117.615    8.829 1 U   2.880567E+00  0.000000E+00 e 0 HG.76     N.71      H.71 #MAP   2437
    394    1.612  117.615    8.829 1 U   2.880567E+00  0.000000E+00 e 0 HG.76     N.93      H.93 #MAP   3237
    394    1.612  117.615    8.829 1 U   2.880567E+00  0.000000E+00 e 0 QE.93     N.93      H.93 #MAP   3251
    394    1.612  117.615    8.829 1 U   2.880567E+00  0.000000E+00 e 0 HB2.111   N.93      H.93 #MAP   3259
    394    1.612  117.615    8.829 1 U   2.880567E+00  0.000000E+00 e 0 QB.113    N.93      H.93 #MAP   3267
    394    1.612  117.615    8.829 1 U   2.880567E+00  0.000000E+00 e 0 HB2.119   N.93      H.93 #MAP   3269
    395    0.770  121.732    8.126 1 U   3.472728E+00  0.000000E+00 e 0 QG1.24    N.31      H.31 #MAP    963
    395    0.770  121.732    8.126 1 U   3.472728E+00  0.000000E+00 e 0 QG2.24    N.31      H.31 #MAP    964
    395    0.770  121.732    8.126 1 U   3.472728E+00  0.000000E+00 e 0 HG2.31    N.31      H.31 #MAP    984
    396    4.442  123.516    7.185 1 U   3.072263E+00  0.000000E+00 e 0 HA.11     N.12      H.12 #MAP    304
    397    4.473  123.517    7.184 1 U   3.116768E+00  0.000000E+00 e 0 -         -         -
    398    4.798  119.811    9.537 1 U   3.445100E+00  0.000000E+00 e 0 HA.91     N.116     H.116 #MAP   3930
    398    4.798  119.811    9.537 1 U   3.445100E+00  0.000000E+00 e 0 HA.115    N.116     H.116 #MAP   3937
    398    4.798  119.811    9.537 1 U   3.445100E+00  0.000000E+00 e 0 HA.91     N.120     H.120 #MAP   4128
    399    1.046  120.220    8.187 1 U   3.240184E+00  0.000000E+00 e 0 QB.79     N.87      H.87 #MAP   2993
    399    1.046  120.220    8.187 1 U   3.240184E+00  0.000000E+00 e 0 QG1.112   N.87      H.87 #MAP   3031
    399    1.046  120.220    8.187 1 U   3.240184E+00  0.000000E+00 e 0 QG2.112   N.87      H.87 #MAP   3032
    400   -0.840  118.164    7.482 1 U   3.333414E+00  0.000000E+00 e 0 -         -         -
    401    7.788  123.516    7.186 1 U   2.431572E+00  0.000000E+00 e 0 H.10      N.12      H.12 #MAP    299
    401    7.788  123.516    7.186 1 U   2.431572E+00  0.000000E+00 e 0 HD22.11   N.12      H.12 #MAP    308
    401    7.788  123.516    7.186 1 U   2.431572E+00  0.000000E+00 e 0 H.13      N.12      H.12 #MAP    314
    402    0.763  116.380    7.706 1 U   2.604215E+00  0.000000E+00 e 0 QG1.5     N.6       H.6 #MAP    124
    402    0.763  116.380    7.706 1 U   2.604215E+00  0.000000E+00 e 0 HG3.90    N.89      H.89 #MAP   3099
    403    0.900  126.810    7.726 1 U   2.714806E+00  0.000000E+00 e 0 QG2.107   N.107     H.107 #MAP   3665
    404    2.129  121.732    8.133 1 U   2.922776E+00  0.000000E+00 e 0 HB3.30    N.31      H.31 #MAP    977
    405    5.623  116.654    8.594 1 U   2.467655E+00  0.000000E+00 e 0 HA.111    N.112     H.112 #MAP   3806
    406    7.342  125.300   11.759 1 U   2.712258E+00  0.000000E+00 e 0 H.75      ND1.73    HD1.73 #MAP   2553
    406    7.342  125.300   11.759 1 U   2.712258E+00  0.000000E+00 e 0 H.76      ND1.73    HD1.73 #MAP   2556
    407    1.042  121.733    6.302 1 U   2.784737E+00  0.000000E+00 e 0 QG1.112   N.88      H.88 #MAP   3075
    407    1.042  121.733    6.302 1 U   2.784737E+00  0.000000E+00 e 0 QG2.112   N.88      H.88 #MAP   3076
    408    0.755  122.556    8.374 1 U   2.924063E+00  0.000000E+00 e 0 QG1.24    N.26      H.26 #MAP    838
    408    0.755  122.556    8.374 1 U   2.924063E+00  0.000000E+00 e 0 QG2.24    N.26      H.26 #MAP    839
    409    4.497  117.478    7.982 1 U   2.724294E+00  0.000000E+00 e 0 HA.126    N.126     H.126 #MAP   4396
    410    4.027  121.458    7.317 1 U   2.400000E+00  0.000000E+00 e 0 HA.79     N.79      H.79 #MAP   2747
    411    2.052  115.283    8.907 1 U   2.449356E+00  0.000000E+00 e 0 HB2.104   N.105     H.105 #MAP   3590
    411    2.052  115.283    8.907 1 U   2.449356E+00  0.000000E+00 e 0 HG2.104   N.105     H.105 #MAP   3592
    411    2.052  115.283    8.907 1 U   2.449356E+00  0.000000E+00 e 0 HG3.104   N.105     H.105 #MAP   3593
    411    2.052  115.283    8.907 1 U   2.449356E+00  0.000000E+00 e 0 HB2.105   N.105     H.105 #MAP   3598
    411    2.052  115.283    8.907 1 U   2.449356E+00  0.000000E+00 e 0 HG2.105   N.105     H.105 #MAP   3600
    412    7.343  106.774    7.562 1 U   2.400000E+00  0.000000E+00 e 0 H.90      N.92      H.92 #MAP   3197
    412    7.343  106.774    7.562 1 U   2.400000E+00  0.000000E+00 e 0 H.91      N.92      H.92 #MAP   3201
    413    1.403  118.987    7.800 1 U   2.748751E+00  0.000000E+00 e 0 HG2.29    N.29      H.29 #MAP    922
    413    1.403  118.987    7.800 1 U   2.748751E+00  0.000000E+00 e 0 HG3.29    N.29      H.29 #MAP    923
    414    0.773  120.084    9.243 1 U   2.711835E+00  0.000000E+00 e 0 QG1.24    N.24      H.24 #MAP    773
    414    0.773  120.084    9.243 1 U   2.711835E+00  0.000000E+00 e 0 QG2.24    N.24      H.24 #MAP    774
    414    0.773  120.084    9.243 1 U   2.711835E+00  0.000000E+00 e 0 QG2.34    N.24      H.24 #MAP    791
    415    2.224  119.674    8.036 1 U   2.423202E+00  0.000000E+00 e 0 HB3.118   N.118     H.118 #MAP   4046
    415    2.224  119.674    8.036 1 U   2.423202E+00  0.000000E+00 e 0 HG2.118   N.118     H.118 #MAP   4047
    416    6.874  111.164    7.352 1 U   2.984027E+00  0.000000E+00 e 0 HZ.91     N.90      H.90 #MAP   3133
    416    6.874  111.164    7.352 1 U   2.984027E+00  0.000000E+00 e 0 HD1.91    N.91      H.91 #MAP   3165
    416    6.874  111.164    7.352 1 U   2.984027E+00  0.000000E+00 e 0 HE1.91    N.91      H.91 #MAP   3166
    416    6.874  111.164    7.352 1 U   2.984027E+00  0.000000E+00 e 0 HZ.91     N.91      H.91 #MAP   3167
    417    4.630  127.772    8.391 1 U   2.400000E+00  0.000000E+00 e 0 HA.67     N.67      H.67 #MAP   2296
    417    4.630  127.772    8.391 1 U   2.400000E+00  0.000000E+00 e 0 HA.95     N.67      H.67 #MAP   2304
    417    4.630  127.772    8.391 1 U   2.400000E+00  0.000000E+00 e 0 HA.67     N.68      H.68 #MAP   2324
    417    4.630  127.772    8.391 1 U   2.400000E+00  0.000000E+00 e 0 HA.95     N.68      H.68 #MAP   2347
    418    0.967  128.182    9.055 1 U   2.794999E+00  0.000000E+00 e 0 QG1.44    N.45      H.45 #MAP   1554
    418    0.967  128.182    9.055 1 U   2.794999E+00  0.000000E+00 e 0 QG2.44    N.45      H.45 #MAP   1555
    419    9.109  122.144    8.766 1 U   2.999243E+00  0.000000E+00 e 0 H.22      N.34      H.34 #MAP   1059
    419    9.109  122.144    8.766 1 U   2.999243E+00  0.000000E+00 e 0 H.33      N.34      H.34 #MAP   1072
    419    9.109  122.144    8.766 1 U   2.999243E+00  0.000000E+00 e 0 H.22      N.35      H.35 #MAP   1094
    420    8.035  119.811    9.534 1 U   2.533185E+00  0.000000E+00 e 0 H.118     N.116     H.116 #MAP   3950
    420    8.035  119.811    9.534 1 U   2.533185E+00  0.000000E+00 e 0 H.119     N.116     H.116 #MAP   3952
    420    8.035  119.811    9.534 1 U   2.533185E+00  0.000000E+00 e 0 H.118     N.120     H.120 #MAP   4136
    420    8.035  119.811    9.534 1 U   2.533185E+00  0.000000E+00 e 0 H.119     N.120     H.120 #MAP   4141
    420    8.035  119.811    9.534 1 U   2.533185E+00  0.000000E+00 e 0 HE.119    N.120     H.120 #MAP   4149
    420    8.035  119.811    9.534 1 U   2.533185E+00  0.000000E+00 e 0 H.123     N.120     H.120 #MAP   4160
    421    3.780  117.890    7.796 1 U   3.110208E+00  0.000000E+00 e 0 HA.12     N.13      H.13 #MAP    350
    422    4.143  128.182    8.438 1 U   2.775131E+00  0.000000E+00 e 0 HA.65     N.65      H.65 #MAP   2163
    423    4.330  115.282    8.879 1 U   2.793591E+00  0.000000E+00 e 0 HA.27     N.28      H.28 #MAP    879
    424   -0.134  121.046    8.555 1 U   2.765364E+00  0.000000E+00 e 0 QD2.16    N.16      H.16 #MAP    472
    425    1.049  117.615    8.830 1 U   2.692056E+00  0.000000E+00 e 0 HB2.71    N.71      H.71 #MAP   2425
    425    1.049  117.615    8.830 1 U   2.692056E+00  0.000000E+00 e 0 QD2.76    N.71      H.71 #MAP   2439
    425    1.049  117.615    8.830 1 U   2.692056E+00  0.000000E+00 e 0 QD2.76    N.93      H.93 #MAP   3239
    425    1.049  117.615    8.830 1 U   2.692056E+00  0.000000E+00 e 0 QG1.112   N.93      H.93 #MAP   3264
    425    1.049  117.615    8.830 1 U   2.692056E+00  0.000000E+00 e 0 QG2.112   N.93      H.93 #MAP   3265
    425    1.049  117.615    8.830 1 U   2.692056E+00  0.000000E+00 e 0 QG2.123   N.93      H.93 #MAP   3272
    426    6.872  121.732    6.303 1 U   2.565260E+00  0.000000E+00 e 0 HZ.91     N.88      H.88 #MAP   3066
    427    1.584  116.929    7.092 1 U   2.695688E+00  0.000000E+00 e 0 HG3.81    N.82      H.82 #MAP   2846
    427    1.584  116.929    7.092 1 U   2.695688E+00  0.000000E+00 e 0 HG3.82    N.82      H.82 #MAP   2856
    428    1.042  121.732    8.132 1 U   3.147000E+00  0.000000E+00 e 0 HG3.31    N.31      H.31 #MAP    985
    428    1.042  121.732    8.132 1 U   3.147000E+00  0.000000E+00 e 0 QB.79     N.31      H.31 #MAP    994
    429    6.579  108.008    7.235 1 U   2.589236E+00  0.000000E+00 e 0 HD21.57   ND2.57    HD22.57 #MAP   1897
    430    8.915  109.791    7.944 1 U   2.519034E+00  0.000000E+00 e 0 H.105     N.106     H.106 #MAP   3625
    431    3.961  116.792    8.395 1 U   2.471167E+00  0.000000E+00 e 0 HA.124    N.124     H.124 #MAP   4309
    432    5.405  107.597    7.804 1 U   2.756923E+00  0.000000E+00 e 0 HA.93     N.70      H.70 #MAP   2410
    433    2.646  113.635    7.765 1 U   3.098231E+00  0.000000E+00 e 0 -         -         -
    434    4.687  130.927    9.213 1 U   2.419948E+00  0.000000E+00 e 0 HA.112    N.113     H.113 #MAP   3844
    435    8.009  119.536    8.406 1 U   2.400000E+00  0.000000E+00 e 0 H.126     N.127     H.127 #MAP   4434
    435    8.009  119.536    8.406 1 U   2.400000E+00  0.000000E+00 e 0 H.128     N.127     H.127 #MAP   4446
    436    7.765  121.731    8.666 1 U   3.227570E+00  0.000000E+00 e 0 HE3.129   N.129     H.129 #MAP   4598
    437    3.335  106.773    7.561 1 U   2.465695E+00  0.000000E+00 e 0 HA2.70    N.92      H.92 #MAP   3188
    438    4.235  117.203    8.061 1 U   3.079925E+00  0.000000E+00 e 0 HA.120    N.123     H.123 #MAP   4253
    438    4.235  117.203    8.061 1 U   3.079925E+00  0.000000E+00 e 0 HA.121    N.123     H.123 #MAP   4257
    439    8.399  118.026    8.984 1 U   2.726922E+00  0.000000E+00 e 0 H.68      N.94      H.94 #MAP   3277
    440    2.018  123.105    9.083 1 U   2.890491E+00  0.000000E+00 e 0 HB2.33    N.33      H.33 #MAP   1047
    440    2.018  123.105    9.083 1 U   2.890491E+00  0.000000E+00 e 0 HB3.33    N.33      H.33 #MAP   1048
    441    1.044  122.556    8.374 1 U   2.614220E+00  0.000000E+00 e 0 HG.26     N.26      H.26 #MAP    849
    441    1.044  122.556    8.374 1 U   2.614220E+00  0.000000E+00 e 0 QD1.26    N.26      H.26 #MAP    850
    441    1.044  122.556    8.374 1 U   2.614220E+00  0.000000E+00 e 0 QD2.26    N.26      H.26 #MAP    851
    442    2.376  109.792    7.945 1 U   2.685287E+00  0.000000E+00 e 0 HB3.99    N.106     H.106 #MAP   3611
    442    2.376  109.792    7.945 1 U   2.685287E+00  0.000000E+00 e 0 HB3.105   N.106     H.106 #MAP   3628
    443    0.845  115.967    8.892 1 U   3.100169E+00  0.000000E+00 e 0 HG.22     N.114     H.114 #MAP   3863
    443    0.845  115.967    8.892 1 U   3.100169E+00  0.000000E+00 e 0 HG2.114   N.114     H.114 #MAP   3877
    444    7.080  116.380    7.844 1 U   2.400000E+00  0.000000E+00 e 0 H.81      N.83      H.83 #MAP   2879
    444    7.080  116.380    7.844 1 U   2.400000E+00  0.000000E+00 e 0 H.82      N.83      H.83 #MAP   2885
    445    0.554  110.752    7.853 1 U   2.648446E+00  0.000000E+00 e 0 QG2.61    N.42      H.42 #MAP   1422
    446    0.138  129.006   10.469 1 U   2.786881E+00  0.000000E+00 e 0 QD2.22    NE1.36    HE1.36 #MAP   1187
    447    4.045  118.988    7.928 1 U   2.595715E+00  0.000000E+00 e 0 HA.122    N.122     H.122 #MAP   4219
    448    7.613  128.182    8.438 1 U   2.562975E+00  0.000000E+00 e 0 HE.65     N.65      H.65 #MAP   2170
    448    7.613  128.182    8.438 1 U   2.562975E+00  0.000000E+00 e 0 H.66      N.65      H.65 #MAP   2171
    449    8.891  108.282    7.468 1 U   2.482373E+00  0.000000E+00 e 0 H.114     N.115     H.115 #MAP   3902
    450    7.732  118.027    7.907 1 U   2.400000E+00  0.000000E+00 e 0 H.101     N.103     H.103 #MAP   3553
    450    7.732  118.027    7.907 1 U   2.400000E+00  0.000000E+00 e 0 H.102     N.103     H.103 #MAP   3555
    450    7.732  118.027    7.907 1 U   2.400000E+00  0.000000E+00 e 0 H.107     N.103     H.103 #MAP   3574
    451    4.590  115.283    8.908 1 U   2.629919E+00  0.000000E+00 e 0 HA.105    N.105     H.105 #MAP   3597
    452    7.788  121.182    7.327 1 U   2.400000E+00  0.000000E+00 e 0 H.63      N.64      H.64 #MAP   2124
    453    4.095  118.165    7.483 1 U   2.852217E+00  0.000000E+00 e 0 HA.74     N.77      H.77 #MAP   2661
    453    4.095  118.165    7.483 1 U   2.852217E+00  0.000000E+00 e 0 HA.78     N.77      H.77 #MAP   2685
    454    3.108  118.987    7.926 1 U   2.435535E+00  0.000000E+00 e 0 HB2.122   N.122     H.122 #MAP   4220
    454    3.108  118.987    7.926 1 U   2.435535E+00  0.000000E+00 e 0 HB.123    N.122     H.122 #MAP   4226
    455    7.886  121.187    7.314 1 U   2.785043E+00  0.000000E+00 e 0 H.78      N.79      H.79 #MAP   2743
    456    2.419  126.258    6.537 1 U   3.287326E+00  0.000000E+00 e 0 HG3.108   N.108     H.108 #MAP   3687
    457    8.401  119.126    8.023 1 U   2.488807E+00  0.000000E+00 e 0 H.127     N.128     H.128 #MAP   4470
    458    2.303  123.106    9.078 1 U   3.402730E+00  0.000000E+00 e 0 HG2.32    N.33      H.33 #MAP   1043
    458    2.303  123.106    9.078 1 U   3.402730E+00  0.000000E+00 e 0 HG3.32    N.33      H.33 #MAP   1044
    458    2.303  123.106    9.078 1 U   3.402730E+00  0.000000E+00 e 0 HG3.33    N.33      H.33 #MAP   1050
    459    1.585  118.986    7.925 1 U   2.400000E+00  0.000000E+00 e 0 QD1.22    N.122     H.122 #MAP   4197
    459    1.585  118.986    7.925 1 U   2.400000E+00  0.000000E+00 e 0 QB.113    N.122     H.122 #MAP   4201
    459    1.585  118.986    7.925 1 U   2.400000E+00  0.000000E+00 e 0 HB2.119   N.122     H.122 #MAP   4208
    459    1.585  118.986    7.925 1 U   2.400000E+00  0.000000E+00 e 0 QB.121    N.122     H.122 #MAP   4217
    459    1.585  118.986    7.925 1 U   2.400000E+00  0.000000E+00 e 0 QE.125    N.122     H.122 #MAP   4236
    460    6.880  113.635    7.765 1 U   2.400000E+00  0.000000E+00 e 0 -         -         -
    461    7.319  116.381    7.788 1 U   2.638545E+00  0.000000E+00 e 0 HD1.45    N.63      H.63 #MAP   2045
    461    7.319  116.381    7.788 1 U   2.638545E+00  0.000000E+00 e 0 H.64      N.63      H.63 #MAP   2076
    462    1.071  118.164    7.483 1 U   2.943419E+00  0.000000E+00 e 0 QD2.76    N.77      H.77 #MAP   2673
    462    1.071  118.164    7.483 1 U   2.943419E+00  0.000000E+00 e 0 QB.79     N.77      H.77 #MAP   2688
    463    4.340  118.987    7.796 1 U   3.093743E+00  0.000000E+00 e 0 HA.27     N.29      H.29 #MAP    906
    463    4.340  118.987    7.796 1 U   3.093743E+00  0.000000E+00 e 0 HA.30     N.29      H.29 #MAP    927
    464    8.399  119.400    8.664 1 U   3.420871E+00  0.000000E+00 e 0 H.68      N.69      H.69 #MAP   2356
    465    4.590  130.790    7.507 1 U   2.832707E+00  0.000000E+00 e 0 HA.95     N.95      H.95 #MAP   3331
    465    4.590  130.790    7.507 1 U   2.832707E+00  0.000000E+00 e 0 HA.109    N.95      H.95 #MAP   3345
    465    4.590  130.790    7.507 1 U   2.832707E+00  0.000000E+00 e 0 HA.110    N.95      H.95 #MAP   3351
    466    8.083  121.458    7.317 1 U   2.400000E+00  0.000000E+00 e 0 H.61      N.64      H.64 #MAP   2112
    466    8.083  121.458    7.317 1 U   2.400000E+00  0.000000E+00 e 0 H.80      N.79      H.79 #MAP   2749
    467    0.657  121.732    6.303 1 U   2.601045E+00  0.000000E+00 e 0 QG2.87    N.88      H.88 #MAP   3050
    468    4.099  122.144    7.523 1 U   2.400000E+00  0.000000E+00 e 0 HA.15     N.15      H.15 #MAP    435
    468    4.099  122.144    7.523 1 U   2.400000E+00  0.000000E+00 e 0 HA.16     N.15      H.15 #MAP    438
    469    4.304  107.732    7.666 1 U   2.523094E+00  0.000000E+00 e 0 HA.131    N.134     H.134 #MAP   4862
    469    4.304  107.732    7.666 1 U   2.523094E+00  0.000000E+00 e 0 HB.134    N.134     H.134 #MAP   4872
    470    4.189  107.734    7.666 1 U   2.405764E+00  0.000000E+00 e 0 HA.132    N.134     H.134 #MAP   4865
    470    4.189  107.734    7.666 1 U   2.405764E+00  0.000000E+00 e 0 HA.133    N.134     H.134 #MAP   4868
    470    4.189  107.734    7.666 1 U   2.405764E+00  0.000000E+00 e 0 HA.134    N.134     H.134 #MAP   4871
    471    0.432  123.791    8.625 1 U   3.165718E+00  0.000000E+00 e 0 QG2.64    N.96      H.96 #MAP   3361
    472    4.052  114.596    7.084 1 U   2.400000E+00  0.000000E+00 e 0 HA.78     N.81      H.81 #MAP   2804
    472    4.052  114.596    7.084 1 U   2.400000E+00  0.000000E+00 e 0 HA.79     N.81      H.81 #MAP   2807
    472    4.052  114.596    7.084 1 U   2.400000E+00  0.000000E+00 e 0 HA.81     N.81      H.81 #MAP   2813
    473    4.096  105.537    7.233 1 U   2.756306E+00  0.000000E+00 e 0 HA.15     N.19      H.19 #MAP    588
    473    4.096  105.537    7.233 1 U   2.756306E+00  0.000000E+00 e 0 HA.16     N.19      H.19 #MAP    591
    473    4.096  105.537    7.233 1 U   2.756306E+00  0.000000E+00 e 0 HA.37     N.19      H.19 #MAP    619
    474    0.531  116.105    7.546 1 U   2.898161E+00  0.000000E+00 e 0 HG.16     N.17      H.17 #MAP    508
    474    0.531  116.105    7.546 1 U   2.898161E+00  0.000000E+00 e 0 QD1.16    N.17      H.17 #MAP    509
    475    6.632  119.674    8.764 1 U   3.418299E+00  0.000000E+00 e 0 HE.35     N.36      H.36 #MAP   1158
    475    6.632  119.674    8.764 1 U   3.418299E+00  0.000000E+00 e 0 HD1.36    N.36      H.36 #MAP   1163
    476    8.129  107.734    7.666 1 U   2.521820E+00  0.000000E+00 e 0 H.133     N.134     H.134 #MAP   4867
    476    8.129  107.734    7.666 1 U   2.521820E+00  0.000000E+00 e 0 H.136     N.134     H.134 #MAP   4879
    477    5.004  118.026    7.910 1 U   2.615531E+00  0.000000E+00 e 0 HA.103    N.103     H.103 #MAP   3560
    478    7.879  121.458    7.317 1 U   2.428434E+00  0.000000E+00 e 0 H.83      N.79      H.79 #MAP   2759
    479    1.907  115.144    8.327 1 U   2.933190E+00  0.000000E+00 e 0 HB2.83    N.85      H.85 #MAP   2915
    479    1.907  115.144    8.327 1 U   2.933190E+00  0.000000E+00 e 0 HB2.84    N.85      H.85 #MAP   2919
    479    1.907  115.144    8.327 1 U   2.933190E+00  0.000000E+00 e 0 HG2.84    N.85      H.85 #MAP   2921
    479    1.907  115.144    8.327 1 U   2.933190E+00  0.000000E+00 e 0 HB2.85    N.85      H.85 #MAP   2927
    479    1.907  115.144    8.327 1 U   2.933190E+00  0.000000E+00 e 0 HB3.85    N.85      H.85 #MAP   2928
    479    1.907  115.144    8.327 1 U   2.933190E+00  0.000000E+00 e 0 HB.87     N.85      H.85 #MAP   2940
    480    1.395  121.458    7.318 1 U   2.400000E+00  0.000000E+00 e 0 QB.78     N.79      H.79 #MAP   2745
    480    1.395  121.458    7.318 1 U   2.400000E+00  0.000000E+00 e 0 QB.80     N.79      H.79 #MAP   2751
    481    1.363  118.165    7.484 1 U   2.400000E+00  0.000000E+00 e 0 HB2.76    N.77      H.77 #MAP   2669
    481    1.363  118.165    7.484 1 U   2.400000E+00  0.000000E+00 e 0 HG3.77    N.77      H.77 #MAP   2679
    481    1.363  118.165    7.484 1 U   2.400000E+00  0.000000E+00 e 0 HD3.77    N.77      H.77 #MAP   2681
    482    2.031  122.144    8.766 1 U   2.749077E+00  0.000000E+00 e 0 HB2.33    N.34      H.34 #MAP   1074
    482    2.031  122.144    8.766 1 U   2.749077E+00  0.000000E+00 e 0 HB3.33    N.34      H.34 #MAP   1075
    482    2.031  122.144    8.766 1 U   2.749077E+00  0.000000E+00 e 0 HG2.33    N.34      H.34 #MAP   1076
    482    2.031  122.144    8.766 1 U   2.749077E+00  0.000000E+00 e 0 HG2.33    N.35      H.35 #MAP   1095
    483    1.574  128.182    8.438 1 U   2.414842E+00  0.000000E+00 e 0 HB2.65    N.65      H.65 #MAP   2164
    483    1.574  128.182    8.438 1 U   2.414842E+00  0.000000E+00 e 0 HG2.65    N.65      H.65 #MAP   2166
    484    1.612  105.675    7.231 1 U   2.400000E+00  0.000000E+00 e 0 QB.15     N.19      H.19 #MAP    589
    484    1.612  105.675    7.231 1 U   2.400000E+00  0.000000E+00 e 0 HB2.17    N.19      H.19 #MAP    597
    484    1.612  105.675    7.231 1 U   2.400000E+00  0.000000E+00 e 0 HD2.18    N.19      H.19 #MAP    607
    484    1.612  105.675    7.231 1 U   2.400000E+00  0.000000E+00 e 0 HD3.18    N.19      H.19 #MAP    608
    484    1.612  105.675    7.231 1 U   2.400000E+00  0.000000E+00 e 0 HB2.37    N.19      H.19 #MAP    620
    484    1.612  105.675    7.231 1 U   2.400000E+00  0.000000E+00 e 0 HB3.37    N.19      H.19 #MAP    621
    485    4.035  107.185    6.885 1 U   2.903992E+00  0.000000E+00 e 0 HA2.20    N.20      H.20 #MAP    630
    485    4.035  107.185    6.885 1 U   2.903992E+00  0.000000E+00 e 0 HA3.20    N.20      H.20 #MAP    631
    486    7.561  120.223    8.186 1 U   2.400000E+00  0.000000E+00 e 0 H.86      N.87      H.87 #MAP   3010
    487    7.824  125.300   11.758 1 U   2.872771E+00  0.000000E+00 e 0 -         -         -
    488    8.275  130.789    7.505 1 U   3.239303E+00  0.000000E+00 e 0 H.109     N.95      H.95 #MAP   3344
    489    2.408  120.221    8.312 1 U   3.244170E+00  0.000000E+00 e 0 HG3.30    N.30      H.30 #MAP    951
    490    0.655  120.224    8.186 1 U   2.874738E+00  0.000000E+00 e 0 QG2.87    N.87      H.87 #MAP   3022
    491    3.795  121.047    8.554 1 U   3.236087E+00  0.000000E+00 e 0 HA.12     N.16      H.16 #MAP    453
    492    4.586  122.556    8.370 1 U   2.400000E+00  0.000000E+00 e 0 HA.25     N.26      H.26 #MAP    841
    493    1.024  116.654    8.594 1 U   2.550104E+00  0.000000E+00 e 0 QG1.112   N.112     H.112 #MAP   3815
    493    1.024  116.654    8.594 1 U   2.550104E+00  0.000000E+00 e 0 QG2.112   N.112     H.112 #MAP   3816
    494    1.071  121.320    8.078 1 U   2.417480E+00  0.000000E+00 e 0 QB.79     N.80      H.80 #MAP   2780
    495    2.319  120.223    8.313 1 U   3.108116E+00  0.000000E+00 e 0 HG2.30    N.30      H.30 #MAP    950
    495    2.319  120.223    8.313 1 U   3.108116E+00  0.000000E+00 e 0 HG2.32    N.30      H.30 #MAP    957
    495    2.319  120.223    8.313 1 U   3.108116E+00  0.000000E+00 e 0 HG3.32    N.30      H.30 #MAP    958
    496    2.879  126.261    6.533 1 U   3.277031E+00  0.000000E+00 e 0 HB3.103   N.108     H.108 #MAP   3673
    497    4.242  125.299   11.760 1 U   2.790687E+00  0.000000E+00 e 0 HA.75     ND1.73    HD1.73 #MAP   2554
    498    7.789  115.146    7.999 1 U   2.573959E+00  0.000000E+00 e 0 H.10      N.11      H.11 #MAP    242
    498    7.789  115.146    7.999 1 U   2.573959E+00  0.000000E+00 e 0 HD22.11   N.11      H.11 #MAP    251
    498    7.789  115.146    7.999 1 U   2.573959E+00  0.000000E+00 e 0 H.13      N.11      H.11 #MAP    257
    498    7.789  115.146    7.999 1 U   2.573959E+00  0.000000E+00 e 0 H.10      N.14      H.14 #MAP    378
    498    7.789  115.146    7.999 1 U   2.573959E+00  0.000000E+00 e 0 H.13      N.14      H.14 #MAP    389
    499    7.075  112.675    6.842 1 U   2.400000E+00  0.000000E+00 e 0 HD22.51   ND2.51    HD21.51 #MAP   1764
    500    1.563  119.675    8.032 1 U   2.821393E+00  0.000000E+00 e 0 QB.113    N.118     H.118 #MAP   4024
    500    1.563  119.675    8.032 1 U   2.821393E+00  0.000000E+00 e 0 HG2.117   N.118     H.118 #MAP   4041
    500    1.563  119.675    8.032 1 U   2.821393E+00  0.000000E+00 e 0 HG3.117   N.118     H.118 #MAP   4042
    500    1.563  119.675    8.032 1 U   2.821393E+00  0.000000E+00 e 0 QB.121    N.118     H.118 #MAP   4057
    501    1.071  119.811    7.076 1 U   2.443191E+00  0.000000E+00 e 0 QD2.76    N.73      H.73 #MAP   2525
    502    1.339  107.734    7.665 1 U   2.656411E+00  0.000000E+00 e 0 QB.133    N.134     H.134 #MAP   4869
    503    4.183  122.281    8.089 1 U   2.400000E+00  0.000000E+00 e 0 HA.132    N.132     H.132 #MAP   4790
    503    4.183  122.281    8.089 1 U   2.400000E+00  0.000000E+00 e 0 HA.133    N.132     H.132 #MAP   4793
    504    5.769  118.713    9.268 1 U   2.668682E+00  0.000000E+00 e 0 HA.38     N.39      H.39 #MAP   1305
    504    5.769  118.713    9.268 1 U   2.668682E+00  0.000000E+00 e 0 HH2.129   N.39      H.39 #MAP   1336
    505    4.464  118.027    7.906 1 U   2.819223E+00  0.000000E+00 e 0 HA.102    N.103     H.103 #MAP   3556
    506    0.746  113.085    7.656 1 U   2.400000E+00  0.000000E+00 e 0 QG1.72    N.72      H.72 #MAP   2472
    506    0.746  113.085    7.656 1 U   2.400000E+00  0.000000E+00 e 0 QG2.72    N.72      H.72 #MAP   2473
    507    7.075  112.127    6.842 1 U   2.948552E+00  0.000000E+00 e 0 -         -         -
    508    4.365  121.731    8.132 1 U   2.526684E+00  0.000000E+00 e 0 HA.30     N.31      H.31 #MAP    975
    509   -0.836  115.282    7.346 1 U   2.601993E+00  0.000000E+00 e 0 -         -         -
    510    7.076  121.320    8.077 1 U   2.400000E+00  0.000000E+00 e 0 H.81      N.80      H.80 #MAP   2784
    510    7.076  121.320    8.077 1 U   2.400000E+00  0.000000E+00 e 0 H.82      N.80      H.80 #MAP   2789
    511    4.071  119.674    7.874 1 U   2.400000E+00  0.000000E+00 e 0 HA.78     N.78      H.78 #MAP   2715
    512    1.412  114.596    7.083 1 U   2.400000E+00  0.000000E+00 e 0 QB.78     N.81      H.81 #MAP   2805
    512    1.412  114.596    7.083 1 U   2.400000E+00  0.000000E+00 e 0 QB.80     N.81      H.81 #MAP   2811
    513    1.560  115.968    8.892 1 U   2.400000E+00  0.000000E+00 e 0 QB.113    N.114     H.114 #MAP   3872
    514    3.971  120.223    8.186 1 U   2.661940E+00  0.000000E+00 e 0 HA.87     N.87      H.87 #MAP   3019
    515    1.335  117.478    8.133 1 U   2.400000E+00  0.000000E+00 e 0 QB.133    N.133     H.133 #MAP   4837
    516    1.246  117.614    8.831 1 U   2.691654E+00  0.000000E+00 e 0 QB.88     N.71      H.71 #MAP   2445
    516    1.246  117.614    8.831 1 U   2.691654E+00  0.000000E+00 e 0 QG2.92    N.71      H.71 #MAP   2454
    516    1.246  117.614    8.831 1 U   2.691654E+00  0.000000E+00 e 0 QG2.92    N.93      H.93 #MAP   3244
    517    3.951  119.536    8.406 1 U   2.994054E+00  0.000000E+00 e 0 HA.124    N.127     H.127 #MAP   4426
    518    1.583  122.831    8.030 1 U   2.529790E+00  0.000000E+00 e 0 QD1.22    N.119     H.119 #MAP   4059
    518    1.583  122.831    8.030 1 U   2.529790E+00  0.000000E+00 e 0 QB.113    N.119     H.119 #MAP   4067
    518    1.583  122.831    8.030 1 U   2.529790E+00  0.000000E+00 e 0 HB2.119   N.119     H.119 #MAP   4091
    518    1.583  122.831    8.030 1 U   2.529790E+00  0.000000E+00 e 0 QB.121    N.119     H.119 #MAP   4101
    519    3.110  117.204    8.062 1 U   2.498204E+00  0.000000E+00 e 0 HB2.122   N.123     H.123 #MAP   4261
    519    3.110  117.204    8.062 1 U   2.498204E+00  0.000000E+00 e 0 HB.123    N.123     H.123 #MAP   4268
    520    1.066  121.458    7.313 1 U   2.400000E+00  0.000000E+00 e 0 QD2.76    N.79      H.79 #MAP   2737
    520    1.066  121.458    7.313 1 U   2.400000E+00  0.000000E+00 e 0 QB.79     N.79      H.79 #MAP   2748
    521    0.524  121.046    8.555 1 U   2.630260E+00  0.000000E+00 e 0 HG.16     N.16      H.16 #MAP    470
    521    0.524  121.046    8.555 1 U   2.630260E+00  0.000000E+00 e 0 QD1.16    N.16      H.16 #MAP    471
    522    7.788  111.302    7.155 1 U   2.742343E+00  0.000000E+00 e 0 H.63      N.62      H.62 #MAP   2030
    523    4.217  116.928    7.091 1 U   2.547093E+00  0.000000E+00 e 0 HA.82     N.82      H.82 #MAP   2852
    524    1.235  130.928    9.213 1 U   3.179800E+00  0.000000E+00 e 0 QG2.92    N.113     H.113 #MAP   3837
    525    1.278  130.930    9.212 1 U   3.231881E+00  0.000000E+00 e 0 HB2.23    N.113     H.113 #MAP   3824
    526    2.594  108.420    7.235 1 U   2.876842E+00  0.000000E+00 e 0 HB3.9     NE2.128   HE22.128 #MAP   4537
    526    2.594  108.420    7.235 1 U   2.876842E+00  0.000000E+00 e 0 HG3.128   NE2.128   HE22.128 #MAP   4559
    527    1.955  118.987    7.796 1 U   2.783720E+00  0.000000E+00 e 0 HB2.27    N.29      H.29 #MAP    907
    527    1.955  118.987    7.796 1 U   2.783720E+00  0.000000E+00 e 0 HB3.29    N.29      H.29 #MAP    921
    527    1.955  118.987    7.796 1 U   2.783720E+00  0.000000E+00 e 0 HD3.29    N.29      H.29 #MAP    925
    527    1.955  118.987    7.796 1 U   2.783720E+00  0.000000E+00 e 0 HB2.30    N.29      H.29 #MAP    928
    528    4.042  116.929    7.091 1 U   2.613893E+00  0.000000E+00 e 0 HA.79     N.82      H.82 #MAP   2836
    528    4.042  116.929    7.091 1 U   2.613893E+00  0.000000E+00 e 0 HA.81     N.82      H.82 #MAP   2842
    529    7.661  117.478    8.132 1 U   2.536877E+00  0.000000E+00 e 0 H.134     N.133     H.133 #MAP   4838
    530    7.077  113.086    7.661 1 U   2.656411E+00  0.000000E+00 e 0 H.73      N.72      H.72 #MAP   2474
    531    1.663  118.986    7.796 1 U   2.523349E+00  0.000000E+00 e 0 HB2.29    N.29      H.29 #MAP    920
    532    4.590  126.810    8.030 1 U   3.202926E+00  0.000000E+00 e 0 HA.25     N.25      H.25 #MAP    804
    532    4.590  126.810    8.030 1 U   3.202926E+00  0.000000E+00 e 0 HA.109    N.25      H.25 #MAP    822
    532    4.590  126.810    8.030 1 U   3.202926E+00  0.000000E+00 e 0 HA.110    N.25      H.25 #MAP    823
    533    7.848  116.929    7.088 1 U   2.400000E+00  0.000000E+00 e 0 H.83      N.82      H.82 #MAP   2860
    534    3.824  110.753    7.853 1 U   2.750101E+00  0.000000E+00 e 0 HA.40     N.42      H.42 #MAP   1402
    535    5.180  126.810    8.031 1 U   2.732679E+00  0.000000E+00 e 0 HA.24     N.25      H.25 #MAP    799
    536    7.318  119.674    7.874 1 U   2.400000E+00  0.000000E+00 e 0 H.75      N.78      H.78 #MAP   2697
    536    7.318  119.674    7.874 1 U   2.400000E+00  0.000000E+00 e 0 H.76      N.78      H.78 #MAP   2700
    536    7.318  119.674    7.874 1 U   2.400000E+00  0.000000E+00 e 0 H.79      N.78      H.78 #MAP   2717
    537    7.292  111.988    6.663 1 U   2.400000E+00  0.000000E+00 e 0 HE22.53   NE2.53    HE21.53 #MAP   1799
    538    6.834  112.674    7.083 1 U   2.400000E+00  0.000000E+00 e 0 HD21.51   ND2.51    HD22.51 #MAP   1769
    539    7.194  117.889    7.794 1 U   2.513029E+00  0.000000E+00 e 0 H.12      N.10      H.10 #MAP    227
    539    7.194  117.889    7.794 1 U   2.513029E+00  0.000000E+00 e 0 H.12      N.13      H.13 #MAP    349
    540    3.929  118.987    7.796 1 U   2.770635E+00  0.000000E+00 e 0 HD3.27    N.29      H.29 #MAP    911
    540    3.929  118.987    7.796 1 U   2.770635E+00  0.000000E+00 e 0 HA.28     N.29      H.29 #MAP    913
    541    7.317  121.319    8.078 1 U   2.413531E+00  0.000000E+00 e 0 H.76      N.80      H.80 #MAP   2765
    541    7.317  121.319    8.078 1 U   2.413531E+00  0.000000E+00 e 0 H.79      N.80      H.80 #MAP   2778
    542    7.637  113.086    6.812 1 U   2.980491E+00  0.000000E+00 e 0 -         -         -
    543    6.657  111.988    7.296 1 U   2.400000E+00  0.000000E+00 e 0 HE21.53   NE2.53    HE22.53 #MAP   1805
    544    3.799  119.673    7.875 1 U   2.858159E+00  0.000000E+00 e 0 HA.77     N.78      H.78 #MAP   2707
    545    5.311  119.674    8.768 1 U   2.835240E+00  0.000000E+00 e 0 HA.35     N.36      H.36 #MAP   1151
    546    4.168  117.478    8.132 1 U   2.420329E+00  0.000000E+00 e 0 HA.132    N.133     H.133 #MAP   4833
    546    4.168  117.478    8.132 1 U   2.420329E+00  0.000000E+00 e 0 HA.133    N.133     H.133 #MAP   4836
    547    1.132  107.734    7.667 1 U   2.550104E+00  0.000000E+00 e 0 QG2.134   N.134     H.134 #MAP   4873
    548    7.639  113.634    6.811 1 U   2.400000E+00  0.000000E+00 e 0 HD22.3    ND2.3     HD21.3 #MAP     47
    549    8.006  122.144    7.523 1 U   2.408702E+00  0.000000E+00 e 0 H.11      ND2.11    HD21.11 #MAP    267
    549    8.006  122.144    7.523 1 U   2.408702E+00  0.000000E+00 e 0 H.11      N.15      H.15 #MAP    416
    549    8.006  122.144    7.523 1 U   2.408702E+00  0.000000E+00 e 0 H.14      N.15      H.15 #MAP    428
    550    3.463  118.438    8.468 1 U   2.545461E+00  0.000000E+00 e 0 HA.127    N.130     H.130 #MAP   4666
    550    3.463  118.438    8.468 1 U   2.545461E+00  0.000000E+00 e 0 HA.130    N.130     H.130 #MAP   4683
    551    4.709  122.144    8.767 1 U   2.467219E+00  0.000000E+00 e 0 HA.33     N.34      H.34 #MAP   1073
    552    6.210  116.654    9.385 1 U   2.560421E+00  0.000000E+00 e 0 HA.36     N.37      H.37 #MAP   1211
    552    6.210  116.654    9.385 1 U   2.560421E+00  0.000000E+00 e 0 HA.36     NE1.47    HE1.47 #MAP   1644
    553    8.047  121.046    8.336 1 U   2.400000E+00  0.000000E+00 e 0 H.40      N.44      H.44 #MAP   1519
    553    8.047  121.046    8.336 1 U   2.400000E+00  0.000000E+00 e 0 H.43      N.44      H.44 #MAP   1525
    554    2.030  118.165    8.041 1 U   2.400000E+00  0.000000E+00 e 0 HB2.124   N.125     H.125 #MAP   4344
    554    2.030  118.165    8.041 1 U   2.400000E+00  0.000000E+00 e 0 HB2.125   N.125     H.125 #MAP   4350
    555    0.850  125.305    9.111 1 U   2.993463E+00  0.000000E+00 e 0 HG.22     N.22      H.22 #MAP    698
    556    7.489  119.673    7.874 1 U   2.493709E+00  0.000000E+00 e 0 H.77      N.78      H.78 #MAP   2706
    557    0.775  125.299    9.110 1 U   2.730455E+00  0.000000E+00 e 0 QG2.34    N.22      H.22 #MAP    710
    558    6.849  111.851    7.534 1 U   2.493945E+00  0.000000E+00 e 0 HE21.40   NE2.40    HE22.40 #MAP   1367
    559    2.352  108.419    7.233 1 U   2.948249E+00  0.000000E+00 e 0 HG2.128   NE2.128   HE22.128 #MAP   4558
    560    7.922  122.007    8.355 1 U   2.489735E+00  0.000000E+00 e 0 H.122     N.121     H.121 #MAP   4185
    561    6.815  111.302    7.753 1 U   2.725606E+00  0.000000E+00 e 0 HE21.116  NE2.116   HE22.116 #MAP   3984
    562    8.396  117.203    8.061 1 U   2.639593E+00  0.000000E+00 e 0 H.124     N.123     H.123 #MAP   4271
    562    8.396  117.203    8.061 1 U   2.639593E+00  0.000000E+00 e 0 H.127     N.123     H.123 #MAP   4284
    563    8.053  116.793    8.397 1 U   2.400000E+00  0.000000E+00 e 0 H.123     N.124     H.124 #MAP   4303
    563    8.053  116.793    8.397 1 U   2.400000E+00  0.000000E+00 e 0 H.125     N.124     H.124 #MAP   4314
    564    7.518  115.145    8.000 1 U   2.418617E+00  0.000000E+00 e 0 HD21.11   N.11      H.11 #MAP    250
    564    7.518  115.145    8.000 1 U   2.418617E+00  0.000000E+00 e 0 H.15      N.11      H.11 #MAP    264
    564    7.518  115.145    8.000 1 U   2.418617E+00  0.000000E+00 e 0 H.15      N.14      H.14 #MAP    403
    564    7.518  115.145    8.000 1 U   2.418617E+00  0.000000E+00 e 0 H.17      N.14      H.14 #MAP    409
    565    1.414  118.850    8.366 1 U   3.040999E+00  0.000000E+00 e 0 HG2.21    N.21      H.21 #MAP    665
    565    1.414  118.850    8.366 1 U   3.040999E+00  0.000000E+00 e 0 HG3.21    N.21      H.21 #MAP    666
    565    1.414  118.850    8.366 1 U   3.040999E+00  0.000000E+00 e 0 HB2.22    N.21      H.21 #MAP    670
    566    1.564  108.283    7.468 1 U   2.400000E+00  0.000000E+00 e 0 QB.113    N.115     H.115 #MAP   3901
    567    3.560  121.045    8.555 1 U   3.002249E+00  0.000000E+00 e 0 HA.13     N.16      H.16 #MAP    458
    568    5.078  130.790    7.507 1 U   2.545732E+00  0.000000E+00 e 0 HA.94     N.95      H.95 #MAP   3326
    569    1.068  117.203    8.059 1 U   2.400000E+00  0.000000E+00 e 0 QG2.123   N.123     H.123 #MAP   4270
    570    8.550  122.143    7.525 1 U   2.490900E+00  0.000000E+00 e 0 H.16      N.15      H.15 #MAP    437
    571    1.806  119.675    8.036 1 U   2.589236E+00  0.000000E+00 e 0 HB2.117   N.118     H.118 #MAP   4039
    571    1.806  119.675    8.036 1 U   2.589236E+00  0.000000E+00 e 0 HB3.117   N.118     H.118 #MAP   4040
    572    7.337  118.165    7.485 1 U   2.420329E+00  0.000000E+00 e 0 H.75      N.77      H.77 #MAP   2664
    572    7.337  118.165    7.485 1 U   2.420329E+00  0.000000E+00 e 0 H.76      N.77      H.77 #MAP   2667
    572    7.337  118.165    7.485 1 U   2.420329E+00  0.000000E+00 e 0 H.79      N.77      H.77 #MAP   2687
    573    8.347  111.988    8.041 1 U   2.407782E+00  0.000000E+00 e 0 H.44      N.40      H.40 #MAP   1354
    573    8.347  111.988    8.041 1 U   2.407782E+00  0.000000E+00 e 0 H.44      N.43      H.43 #MAP   1449
    574    4.614  126.125    8.086 1 U   3.130646E+00  0.000000E+00 e 0 HA.44     N.61      H.61 #MAP   1962
    575    3.938  118.164    8.040 1 U   2.952214E+00  0.000000E+00 e 0 HA.124    N.125     H.125 #MAP   4343
    576    0.749  119.811    7.074 1 U   2.555087E+00  0.000000E+00 e 0 QG1.72    N.73      H.73 #MAP   2507
    576    0.749  119.811    7.074 1 U   2.555087E+00  0.000000E+00 e 0 QG2.72    N.73      H.73 #MAP   2508
    576    0.749  119.811    7.074 1 U   2.555087E+00  0.000000E+00 e 0 HG.94     N.73      H.73 #MAP   2536
    577    1.932  120.223    8.310 1 U   2.619823E+00  0.000000E+00 e 0 HB3.29    N.30      H.30 #MAP    942
    577    1.932  120.223    8.310 1 U   2.619823E+00  0.000000E+00 e 0 HD3.29    N.30      H.30 #MAP    945
    577    1.932  120.223    8.310 1 U   2.619823E+00  0.000000E+00 e 0 HB2.30    N.30      H.30 #MAP    948
    578    5.473  130.927    9.211 1 U   3.050627E+00  0.000000E+00 e 0 HA.92     N.113     H.113 #MAP   3835
    579    5.252  120.085    9.243 1 U   2.775181E+00  0.000000E+00 e 0 HA.23     N.24      H.24 #MAP    761
    579    5.252  120.085    9.243 1 U   2.775181E+00  0.000000E+00 e 0 HA.48     N.49      H.49 #MAP   1714
    579    5.252  120.085    9.243 1 U   2.775181E+00  0.000000E+00 e 0 HA.49     N.49      H.49 #MAP   1718
    580    4.046  110.753    7.852 1 U   2.400000E+00  0.000000E+00 e 0 HA.42     N.42      H.42 #MAP   1410
    581    0.973  115.282    7.217 1 U   2.925283E+00  0.000000E+00 e 0 HG3.37    N.46      H.46 #MAP   1591
    582    6.856  129.006   10.471 1 U   2.950074E+00  0.000000E+00 e 0 H.20      NE1.36    HE1.36 #MAP   1173
    582    6.856  129.006   10.471 1 U   2.950074E+00  0.000000E+00 e 0 HE2.122   NE1.36    HE1.36 #MAP   1204
    582    6.856  129.006   10.471 1 U   2.950074E+00  0.000000E+00 e 0 HD2.122   NE1.36    HE1.36 #MAP   1205
    583    4.298  115.007    8.329 1 U   3.374576E+00  0.000000E+00 e 0 HA.85     N.85      H.85 #MAP   2926
    583    4.298  115.007    8.329 1 U   3.374576E+00  0.000000E+00 e 0 HA.86     N.85      H.85 #MAP   2934
    584    4.541  126.811    7.726 1 U   2.707212E+00  0.000000E+00 e 0 HA3.106   N.107     H.107 #MAP   3660
    585    4.671  126.811    7.725 1 U   3.017066E+00  0.000000E+00 e 0 HA.99     N.107     H.107 #MAP   3640
    586    1.023  130.926    9.212 1 U   2.506148E+00  0.000000E+00 e 0 QG1.112   N.113     H.113 #MAP   3846
    586    1.023  130.926    9.212 1 U   2.506148E+00  0.000000E+00 e 0 QG2.112   N.113     H.113 #MAP   3847
    587    3.969  121.731    6.303 1 U   2.400000E+00  0.000000E+00 e 0 HA.87     N.88      H.88 #MAP   3047
    587    3.969  121.731    6.303 1 U   2.400000E+00  0.000000E+00 e 0 HB3.91    N.88      H.88 #MAP   3065
    588    4.611  128.182    9.055 1 U   2.813876E+00  0.000000E+00 e 0 HA.44     N.45      H.45 #MAP   1552
    589    8.433  112.125    7.617 1 U   2.444211E+00  0.000000E+00 e 0 H.65      N.66      H.66 #MAP   2210
    590    4.013  118.163    8.042 1 U   2.985102E+00  0.000000E+00 e 0 -         -         -
    591    1.590  114.596    7.084 1 U   2.529530E+00  0.000000E+00 e 0 HG3.81    N.81      H.81 #MAP   2817
    592    1.689  114.595    7.083 1 U   2.855359E+00  0.000000E+00 e 0 HD2.81    N.81      H.81 #MAP   2818
    592    1.689  114.595    7.083 1 U   2.855359E+00  0.000000E+00 e 0 HD3.81    N.81      H.81 #MAP   2819
    593    1.242  111.164    7.354 1 U   2.581968E+00  0.000000E+00 e 0 QB.88     N.90      H.90 #MAP   3116
    593    1.242  111.164    7.354 1 U   2.581968E+00  0.000000E+00 e 0 QG2.92    N.90      H.90 #MAP   3137
    593    1.242  111.164    7.354 1 U   2.581968E+00  0.000000E+00 e 0 QB.88     N.91      H.91 #MAP   3147
    593    1.242  111.164    7.354 1 U   2.581968E+00  0.000000E+00 e 0 QG2.92    N.91      H.91 #MAP   3173
    594    1.895  116.929    7.088 1 U   2.400000E+00  0.000000E+00 e 0 HB3.81    N.82      H.82 #MAP   2844
    594    1.895  116.929    7.088 1 U   2.400000E+00  0.000000E+00 e 0 HB2.82    N.82      H.82 #MAP   2853
    594    1.895  116.929    7.088 1 U   2.400000E+00  0.000000E+00 e 0 HB2.83    N.82      H.82 #MAP   2862
    594    1.895  116.929    7.088 1 U   2.400000E+00  0.000000E+00 e 0 HB.87     N.82      H.82 #MAP   2870
    595    3.783  128.182    8.437 1 U   2.400000E+00  0.000000E+00 e 0 HA.64     N.65      H.65 #MAP   2156
    596    8.181  116.105    7.553 1 U   2.564687E+00  0.000000E+00 e 0 H.87      N.86      H.86 #MAP   2984
    597    3.578  117.890    7.794 1 U   2.795208E+00  0.000000E+00 e 0 HA.10     N.10      H.10 #MAP    221
    597    3.578  117.890    7.794 1 U   2.795208E+00  0.000000E+00 e 0 HA.10     N.13      H.13 #MAP    344
    597    3.578  117.890    7.794 1 U   2.795208E+00  0.000000E+00 e 0 HA.13     N.13      H.13 #MAP    355
    598    4.183  119.674    8.035 1 U   2.471167E+00  0.000000E+00 e 0 HA.117    N.118     H.118 #MAP   4038
    598    4.183  119.674    8.035 1 U   2.471167E+00  0.000000E+00 e 0 HA.118    N.118     H.118 #MAP   4044
    599    6.821  113.223    7.640 1 U   2.801264E+00  0.000000E+00 e 0 -         -         -
    600    6.630  129.006   10.471 1 U   2.465044E+00  0.000000E+00 e 0 HD1.36    NE1.36    HE1.36 #MAP   1194
    601    4.300  120.223    8.186 1 U   2.805370E+00  0.000000E+00 e 0 HA.85     N.87      H.87 #MAP   3007
    601    4.300  120.223    8.186 1 U   2.805370E+00  0.000000E+00 e 0 HA.86     N.87      H.87 #MAP   3011
    602    1.241  106.772    7.562 1 U   2.569004E+00  0.000000E+00 e 0 QB.88     N.92      H.92 #MAP   3193
    602    1.241  106.772    7.562 1 U   2.569004E+00  0.000000E+00 e 0 QG2.92    N.92      H.92 #MAP   3209
    603    3.820  118.712    9.268 1 U   3.202114E+00  0.000000E+00 e 0 HA.40     N.39      H.39 #MAP   1313
    604    3.775  121.182    7.328 1 U   2.581968E+00  0.000000E+00 e 0 HA.62     N.64      H.64 #MAP   2120
    604    3.775  121.182    7.328 1 U   2.581968E+00  0.000000E+00 e 0 HA.64     N.64      H.64 #MAP   2132
    605    1.289  120.085    9.241 1 U   3.079410E+00  0.000000E+00 e 0 HB2.23    N.24      H.24 #MAP    762
    605    1.289  120.085    9.241 1 U   3.079410E+00  0.000000E+00 e 0 HG2.23    N.24      H.24 #MAP    764
    605    1.289  120.085    9.241 1 U   3.079410E+00  0.000000E+00 e 0 HG3.23    N.24      H.24 #MAP    765
    605    1.289  120.085    9.241 1 U   3.079410E+00  0.000000E+00 e 0 HD2.23    N.24      H.24 #MAP    766
    606    0.847  121.320    8.077 1 U   2.988093E+00  0.000000E+00 e 0 HG2.77    N.80      H.80 #MAP   2774
    606    0.847  121.320    8.077 1 U   2.988093E+00  0.000000E+00 e 0 QG1.87    N.80      H.80 #MAP   2796
    607    4.611  123.653    8.625 1 U   2.400000E+00  0.000000E+00 e 0 HA.67     N.96      H.96 #MAP   3373
    607    4.611  123.653    8.625 1 U   2.400000E+00  0.000000E+00 e 0 HA.95     N.96      H.96 #MAP   3381
    608    1.733  116.242    7.788 1 U   2.602310E+00  0.000000E+00 e 0 HB2.60    N.63      H.63 #MAP   2051
    608    1.733  116.242    7.788 1 U   2.602310E+00  0.000000E+00 e 0 HG3.63    N.63      H.63 #MAP   2073
    609    7.577  126.261    6.538 1 U   3.090670E+00  0.000000E+00 e 0 HD2.103   N.108     H.108 #MAP   3675
    610    3.970  115.145    7.998 1 U   2.400000E+00  0.000000E+00 e 0 HB3.10    N.11      H.11 #MAP    245
    610    3.970  115.145    7.998 1 U   2.400000E+00  0.000000E+00 e 0 HB3.10    N.14      H.14 #MAP    381
    610    3.970  115.145    7.998 1 U   2.400000E+00  0.000000E+00 e 0 HA.14     N.14      H.14 #MAP    398
    611    7.563  129.006   10.471 1 U   2.643109E+00  0.000000E+00 e 0 HZ2.36    NE1.36    HE1.36 #MAP   1198
    612    1.855  119.673    7.875 1 U   2.595404E+00  0.000000E+00 e 0 HB3.77    N.78      H.78 #MAP   2709
    613    6.706  116.655    9.383 1 U   3.274968E+00  0.000000E+00 e 0 -         -         -
    614    0.771  117.202    8.509 1 U   2.529530E+00  0.000000E+00 e 0 QG1.5     N.5       H.5 #MAP     91
    615    8.623  112.125    7.618 1 U   2.881406E+00  0.000000E+00 e 0 H.96      N.66      H.66 #MAP   2230
    615    8.623  112.125    7.618 1 U   2.881406E+00  0.000000E+00 e 0 H.96      ND2.66    HD22.66 #MAP   2282
    616    1.929  121.732    8.132 1 U   3.112199E+00  0.000000E+00 e 0 HB2.30    N.31      H.31 #MAP    976
    617    5.782  121.046    8.340 1 U   2.991273E+00  0.000000E+00 e 0 HA.38     N.44      H.44 #MAP   1514
    617    5.782  121.046    8.340 1 U   2.991273E+00  0.000000E+00 e 0 HH2.129   N.44      H.44 #MAP   1547
    618    6.800  112.400    7.476 1 U   2.400000E+00  0.000000E+00 e 0 HD21.56   ND2.56    HD22.56 #MAP   1863
    619   -0.158  118.438    8.469 1 U   2.959634E+00  0.000000E+00 e 0 QD2.16    N.130     H.130 #MAP   4652
    619   -0.158  118.438    8.469 1 U   2.959634E+00  0.000000E+00 e 0 QD1.61    N.130     H.130 #MAP   4656
    620    4.611  119.811    9.532 1 U   3.179285E+00  0.000000E+00 e 0 HA.116    N.116     H.116 #MAP   3941
    620    4.611  119.811    9.532 1 U   3.179285E+00  0.000000E+00 e 0 HA.116    N.120     H.120 #MAP   4130
    621    8.341  110.753    7.851 1 U   3.350014E+00  0.000000E+00 e 0 H.44      N.42      H.42 #MAP   1420
    622    1.624  117.890    7.792 1 U   2.498204E+00  0.000000E+00 e 0 HB2.13    N.10      H.10 #MAP    230
    622    1.624  117.890    7.792 1 U   2.498204E+00  0.000000E+00 e 0 HB2.13    N.13      H.13 #MAP    356
    622    1.624  117.890    7.792 1 U   2.498204E+00  0.000000E+00 e 0 HD2.13    N.13      H.13 #MAP    360
    622    1.624  117.890    7.792 1 U   2.498204E+00  0.000000E+00 e 0 QB.15     N.13      H.13 #MAP    369
    622    1.624  117.890    7.792 1 U   2.498204E+00  0.000000E+00 e 0 HB3.16    N.13      H.13 #MAP    371
    623    2.056  116.792    8.399 1 U   2.400000E+00  0.000000E+00 e 0 HB2.124   N.124     H.124 #MAP   4310
    623    2.056  116.792    8.399 1 U   2.400000E+00  0.000000E+00 e 0 HB3.124   N.124     H.124 #MAP   4311
    624    1.068  124.889    8.966 1 U   2.967187E+00  0.000000E+00 e 0 QD2.76    N.111     H.111 #MAP   3742
    625    2.665  114.321    8.118 1 U   3.351687E+00  0.000000E+00 e 0 HB2.41    N.41      H.41 #MAP   1381
    626    8.008  117.890    7.794 1 U   2.716086E+00  0.000000E+00 e 0 H.11      N.10      H.10 #MAP    224
    626    8.008  117.890    7.794 1 U   2.716086E+00  0.000000E+00 e 0 H.14      N.10      H.10 #MAP    236
    626    8.008  117.890    7.794 1 U   2.716086E+00  0.000000E+00 e 0 H.11      N.13      H.13 #MAP    347
    626    8.008  117.890    7.794 1 U   2.716086E+00  0.000000E+00 e 0 H.14      N.13      H.13 #MAP    364
    627    1.490  125.300   11.761 1 U   2.400323E+00  0.000000E+00 e 0 QB.75     ND1.73    HD1.73 #MAP   2555
    628    3.531  113.223    8.093 1 U   3.105706E+00  0.000000E+00 e 0 HB2.38    N.38      H.38 #MAP   1291
    628    3.531  113.223    8.093 1 U   3.105706E+00  0.000000E+00 e 0 HB3.38    N.38      H.38 #MAP   1292
    629    8.989  127.771    8.391 1 U   2.695688E+00  0.000000E+00 e 0 H.94      N.68      H.68 #MAP   2341
    630    2.131  111.988    8.041 1 U   3.084900E+00  0.000000E+00 e 0 HB2.40    N.40      H.40 #MAP   1343
    630    2.131  111.988    8.041 1 U   3.084900E+00  0.000000E+00 e 0 HB3.40    N.40      H.40 #MAP   1344
    630    2.131  111.988    8.041 1 U   3.084900E+00  0.000000E+00 e 0 HB3.42    N.43      H.43 #MAP   1439
    630    2.131  111.988    8.041 1 U   3.084900E+00  0.000000E+00 e 0 HB.44     N.43      H.43 #MAP   1451
    631    5.080  118.028    8.987 1 U   3.006754E+00  0.000000E+00 e 0 HA.94     N.94      H.94 #MAP   3300
    632    2.518  111.302    7.749 1 U   3.541208E+00  0.000000E+00 e 0 HG2.116   NE2.116   HE22.116 #MAP   3982
    633    4.679  123.105    9.080 1 U   2.944020E+00  0.000000E+00 e 0 HA.32     N.33      H.33 #MAP   1040
    634    1.045  106.773    7.561 1 U   3.110650E+00  0.000000E+00 e 0 -         -         -
    635    1.243  117.203    8.507 1 U   2.562121E+00  0.000000E+00 e 0 QG2.5     N.5       H.5 #MAP     92
    635    1.243  117.203    8.507 1 U   2.562121E+00  0.000000E+00 e 0 QG2.5     ND1.6     HD1.6 #MAP    145
    636    5.403  118.027    8.985 1 U   2.418427E+00  0.000000E+00 e 0 HA.93     N.94      H.94 #MAP   3293
    637    4.169  117.202    8.508 1 U   2.474269E+00  0.000000E+00 e 0 HA3.4     N.5       H.5 #MAP     87
    637    4.169  117.202    8.508 1 U   2.474269E+00  0.000000E+00 e 0 HA.132    N.5       H.5 #MAP    109
    637    4.169  117.202    8.508 1 U   2.474269E+00  0.000000E+00 e 0 HA.133    N.5       H.5 #MAP    112
    638    1.537  118.438    8.469 1 U   2.530050E+00  0.000000E+00 e 0 HB2.130   N.130     H.130 #MAP   4684
    639    8.033  108.283    7.466 1 U   2.811855E+00  0.000000E+00 e 0 H.118     N.115     H.115 #MAP   3919
    639    8.033  108.283    7.466 1 U   2.811855E+00  0.000000E+00 e 0 H.119     N.115     H.115 #MAP   3925
    640    4.173  108.832    8.006 1 U   2.759971E+00  0.000000E+00 e 0 HA3.4     N.4       H.4 #MAP     66
    640    4.173  108.832    8.006 1 U   2.759971E+00  0.000000E+00 e 0 HA.132    N.4       H.4 #MAP     77
    641    2.871  109.792    7.944 1 U   2.867175E+00  0.000000E+00 e 0 HB2.103   N.106     H.106 #MAP   3618
    641    2.871  109.792    7.944 1 U   2.867175E+00  0.000000E+00 e 0 HB3.103   N.106     H.106 #MAP   3619
    642    4.366  120.223    8.312 1 U   3.083339E+00  0.000000E+00 e 0 HA.27     N.30      H.30 #MAP    936
    642    4.366  120.223    8.312 1 U   3.083339E+00  0.000000E+00 e 0 HA.30     N.30      H.30 #MAP    947
    643    1.963  122.829    8.032 1 U   2.571911E+00  0.000000E+00 e 0 HB2.116   N.119     H.119 #MAP   4076
    643    1.963  122.829    8.032 1 U   2.571911E+00  0.000000E+00 e 0 HB3.116   N.119     H.119 #MAP   4077
    643    1.963  122.829    8.032 1 U   2.571911E+00  0.000000E+00 e 0 HG2.119   N.119     H.119 #MAP   4093
    644    2.083  122.834    8.031 1 U   2.778875E+00  0.000000E+00 e 0 HB2.118   N.119     H.119 #MAP   4085
    645    3.338  111.165    7.357 1 U   2.969176E+00  0.000000E+00 e 0 HA2.70    N.90      H.90 #MAP   3109
    645    3.338  111.165    7.357 1 U   2.969176E+00  0.000000E+00 e 0 HA2.70    N.91      H.91 #MAP   3139
    646    0.576  111.303    7.151 1 U   2.414655E+00  0.000000E+00 e 0 QG2.61    N.62      H.62 #MAP   2021
    646    0.576  111.303    7.151 1 U   2.414655E+00  0.000000E+00 e 0 QG2.62    N.62      H.62 #MAP   2029
    647   -0.844  125.300   11.760 1 U   2.400000E+00  0.000000E+00 e 0 -         -         -
    648    3.997  108.832    8.007 1 U   2.777024E+00  0.000000E+00 e 0 HA2.4     N.4       H.4 #MAP     65
    649    2.868  123.654    8.625 1 U   2.792811E+00  0.000000E+00 e 0 HB3.66    N.96      H.96 #MAP   3369
    649    2.868  123.654    8.625 1 U   2.792811E+00  0.000000E+00 e 0 HB2.96    N.96      H.96 #MAP   3389
    650    0.973  116.654    9.384 1 U   2.961980E+00  0.000000E+00 e 0 HG2.37    N.37      H.37 #MAP   1221
    650    0.973  116.654    9.384 1 U   2.961980E+00  0.000000E+00 e 0 HG3.37    N.37      H.37 #MAP   1222
    650    0.973  116.654    9.384 1 U   2.961980E+00  0.000000E+00 e 0 HG3.37    NE1.47    HE1.47 #MAP   1653
    651    2.546  118.713    7.663 1 U   2.404123E+00  0.000000E+00 e 0 HB2.7     N.7       H.7 #MAP    170
    651    2.546  118.713    7.663 1 U   2.404123E+00  0.000000E+00 e 0 HD3.37    N.48      H.48 #MAP   1690
    652    1.346  115.283    7.343 1 U   2.692056E+00  0.000000E+00 e 0 HB2.76    N.75      H.75 #MAP   2592
    652    1.346  115.283    7.343 1 U   2.692056E+00  0.000000E+00 e 0 HG3.77    N.75      H.75 #MAP   2598
    652    1.346  115.283    7.343 1 U   2.692056E+00  0.000000E+00 e 0 HB2.76    N.76      H.76 #MAP   2628
    652    1.346  115.283    7.343 1 U   2.692056E+00  0.000000E+00 e 0 HG3.77    N.76      H.76 #MAP   2637
    653    2.985  126.810    8.029 1 U   3.269143E+00  0.000000E+00 e 0 HB3.25    N.25      H.25 #MAP    806
    654    0.825  118.577    7.695 1 U   2.766918E+00  0.000000E+00 e 0 HG.22     N.23      H.23 #MAP    727
    655    4.586  124.889    8.963 1 U   2.505661E+00  0.000000E+00 e 0 HA.109    N.111     H.111 #MAP   3758
    655    4.586  124.889    8.963 1 U   2.505661E+00  0.000000E+00 e 0 HA.110    N.111     H.111 #MAP   3761
    656    2.052  109.791    7.941 1 U   2.888776E+00  0.000000E+00 e 0 HB2.104   N.106     H.106 #MAP   3622
    656    2.052  109.791    7.941 1 U   2.888776E+00  0.000000E+00 e 0 HB2.105   N.106     H.106 #MAP   3627
    656    2.052  109.791    7.941 1 U   2.888776E+00  0.000000E+00 e 0 HG2.105   N.106     H.106 #MAP   3629
    657    5.624  126.810    8.031 1 U   3.452150E+00  0.000000E+00 e 0 HA.111    N.25      H.25 #MAP    831
    658    6.852  118.987    7.928 1 U   2.987926E+00  0.000000E+00 e 0 HD1.122   N.122     H.122 #MAP   4222
    658    6.852  118.987    7.928 1 U   2.987926E+00  0.000000E+00 e 0 HD2.122   N.122     H.122 #MAP   4223
    659    3.799  118.164    7.484 1 U   2.625174E+00  0.000000E+00 e 0 HA.77     N.77      H.77 #MAP   2675
    660    4.298  116.105    7.555 1 U   2.760737E+00  0.000000E+00 e 0 HA.85     N.86      H.86 #MAP   2967
    660    4.298  116.105    7.555 1 U   2.760737E+00  0.000000E+00 e 0 HA.86     N.86      H.86 #MAP   2975
    661    8.372  129.005   10.470 1 U   3.348531E+00  0.000000E+00 e 0 H.21      NE1.36    HE1.36 #MAP   1176
    662    3.948  117.890    7.796 1 U   2.908040E+00  0.000000E+00 e 0 HB2.10    N.10      H.10 #MAP    222
    662    3.948  117.890    7.796 1 U   2.908040E+00  0.000000E+00 e 0 HB3.10    N.10      H.10 #MAP    223
    662    3.948  117.890    7.796 1 U   2.908040E+00  0.000000E+00 e 0 HB2.10    N.13      H.13 #MAP    345
    662    3.948  117.890    7.796 1 U   2.908040E+00  0.000000E+00 e 0 HB3.10    N.13      H.13 #MAP    346
    662    3.948  117.890    7.796 1 U   2.908040E+00  0.000000E+00 e 0 HA.14     N.13      H.13 #MAP    365
    663    2.594  119.124    8.021 1 U   2.598841E+00  0.000000E+00 e 0 HG3.128   N.128     H.128 #MAP   4480
    663    2.594  119.124    8.021 1 U   2.598841E+00  0.000000E+00 e 0 HB2.131   N.128     H.128 #MAP   4490
    664    1.249  120.222    8.186 1 U   3.108226E+00  0.000000E+00 e 0 QB.88     N.87      H.87 #MAP   3025
    664    1.249  120.222    8.186 1 U   3.108226E+00  0.000000E+00 e 0 QG2.92    N.87      H.87 #MAP   3030
    665    3.732  119.810    9.533 1 U   3.250289E+00  0.000000E+00 e 0 HA.119    N.120     H.120 #MAP   4142
    666    6.301  111.156    7.355 1 U   3.165593E+00  0.000000E+00 e 0 H.88      N.90      H.90 #MAP   3114
    666    6.301  111.156    7.355 1 U   3.165593E+00  0.000000E+00 e 0 H.88      N.91      H.91 #MAP   3145
    667    3.800  105.676    7.233 1 U   2.575724E+00  0.000000E+00 e 0 HA2.19    N.19      H.19 #MAP    611
    667    3.800  105.676    7.233 1 U   2.575724E+00  0.000000E+00 e 0 HA3.19    N.19      H.19 #MAP    612
    668    3.906  105.674    7.233 1 U   2.736714E+00  0.000000E+00 e 0 HA.17     N.19      H.19 #MAP    596
    668    3.906  105.674    7.233 1 U   2.736714E+00  0.000000E+00 e 0 HA.18     N.19      H.19 #MAP    602
    669    2.865  119.125    8.031 1 U   2.816623E+00  0.000000E+00 e 0 HB2.103   N.100     H.100 #MAP   3462
    669    2.865  119.125    8.031 1 U   2.816623E+00  0.000000E+00 e 0 HB3.103   N.100     H.100 #MAP   3463
    670    4.373  116.243    7.789 1 U   2.959712E+00  0.000000E+00 e 0 HA.63     N.63      H.63 #MAP   2069
    671    8.602  125.026    8.962 1 U   3.515329E+00  0.000000E+00 e 0 H.112     N.111     H.111 #MAP   3775
    672    1.583  130.927    9.211 1 U   2.446877E+00  0.000000E+00 e 0 QD1.22    N.113     H.113 #MAP   3821
    672    1.583  130.927    9.211 1 U   2.446877E+00  0.000000E+00 e 0 QB.113    N.113     H.113 #MAP   3850
    672    1.583  130.927    9.211 1 U   2.446877E+00  0.000000E+00 e 0 HB2.119   N.113     H.113 #MAP   3859
    673    1.674  120.223    8.312 1 U   3.006580E+00  0.000000E+00 e 0 HB2.29    N.30      H.30 #MAP    941
    674    1.346  119.812    7.076 1 U   2.603261E+00  0.000000E+00 e 0 HB2.76    N.73      H.73 #MAP   2521
    674    1.346  119.812    7.076 1 U   2.603261E+00  0.000000E+00 e 0 HG3.77    N.73      H.73 #MAP   2528
    675    4.712  112.126    7.616 1 U   2.553974E+00  0.000000E+00 e 0 -         -         -
    676    8.080  114.595    7.084 1 U   2.455632E+00  0.000000E+00 e 0 H.80      N.81      H.81 #MAP   2809
    677    2.794  112.537    7.084 1 U   3.267426E+00  0.000000E+00 e 0 HB2.43    ND2.43    HD21.43 #MAP   1478
    677    2.794  112.537    7.084 1 U   3.267426E+00  0.000000E+00 e 0 HB2.43    ND2.43    HD22.43 #MAP   1503
    678    2.866  112.126    7.616 1 U   2.512038E+00  0.000000E+00 e 0 HB3.66    N.66      H.66 #MAP   2221
    678    2.866  112.126    7.616 1 U   2.512038E+00  0.000000E+00 e 0 HB2.96    N.66      H.66 #MAP   2232
    678    2.866  112.126    7.616 1 U   2.512038E+00  0.000000E+00 e 0 HB3.66    ND2.66    HD22.66 #MAP   2268
    678    2.866  112.126    7.616 1 U   2.512038E+00  0.000000E+00 e 0 HB2.96    ND2.66    HD22.66 #MAP   2283
    679    0.593  118.164    7.483 1 U   3.006841E+00  0.000000E+00 e 0 QD1.71    N.77      H.77 #MAP   2654
    679    0.593  118.164    7.483 1 U   3.006841E+00  0.000000E+00 e 0 QD2.71    N.77      H.77 #MAP   2655
    679    0.593  118.164    7.483 1 U   3.006841E+00  0.000000E+00 e 0 QD1.76    N.77      H.77 #MAP   2672
    680    4.439  115.145    7.998 1 U   2.864313E+00  0.000000E+00 e 0 HA.11     N.11      H.11 #MAP    247
    680    4.439  115.145    7.998 1 U   2.864313E+00  0.000000E+00 e 0 HA.11     N.14      H.14 #MAP    383
    681    2.078  119.675    8.039 1 U   2.479651E+00  0.000000E+00 e 0 HB2.118   N.118     H.118 #MAP   4045
    682    4.548  125.576    8.309 1 U   3.149524E+00  0.000000E+00 e 0 -         -         -
    683    7.513  121.595    8.272 1 U   2.986346E+00  0.000000E+00 e 0 H.95      N.109     H.109 #MAP   3699
    684    3.789  122.144    7.526 1 U   2.754227E+00  0.000000E+00 e 0 HA.12     ND2.11    HD21.11 #MAP    274
    684    3.789  122.144    7.526 1 U   2.754227E+00  0.000000E+00 e 0 HA.12     N.15      H.15 #MAP    419
    685    1.809  105.674    7.232 1 U   2.471609E+00  0.000000E+00 e 0 HB2.18    N.19      H.19 #MAP    603
    685    1.809  105.674    7.232 1 U   2.471609E+00  0.000000E+00 e 0 HB3.18    N.19      H.19 #MAP    604
    686    4.274  125.026    8.963 1 U   3.717053E+00  0.000000E+00 e 0 -         -         -
    687    2.312  121.746    8.127 1 U   3.508100E+00  0.000000E+00 e 0 HG2.30    N.31      H.31 #MAP    978
    687    2.312  121.746    8.127 1 U   3.508100E+00  0.000000E+00 e 0 HG2.32    N.31      H.31 #MAP    991
    687    2.312  121.746    8.127 1 U   3.508100E+00  0.000000E+00 e 0 HG3.32    N.31      H.31 #MAP    992
    688    2.413  121.727    8.129 1 U   3.537662E+00  0.000000E+00 e 0 HG3.30    N.31      H.31 #MAP    979
    689    2.961  112.537    7.083 1 U   3.129722E+00  0.000000E+00 e 0 HB3.43    ND2.43    HD21.43 #MAP   1479
    689    2.961  112.537    7.083 1 U   3.129722E+00  0.000000E+00 e 0 HB3.43    ND2.43    HD22.43 #MAP   1504
    690    3.409  118.027    7.909 1 U   2.798725E+00  0.000000E+00 e 0 HB3.100   N.103     H.103 #MAP   3550
    690    3.409  118.027    7.909 1 U   2.798725E+00  0.000000E+00 e 0 HD2.104   N.103     H.103 #MAP   3570
    691    8.352  119.811    9.533 1 U   2.715659E+00  0.000000E+00 e 0 H.121     N.120     H.120 #MAP   4154
    692    3.998  117.203    8.507 1 U   2.660088E+00  0.000000E+00 e 0 HA2.4     N.5       H.5 #MAP     86
    693    1.044  117.890    7.796 1 U   2.517523E+00  0.000000E+00 e 0 HB2.8     N.10      H.10 #MAP    212
    693    1.044  117.890    7.796 1 U   2.517523E+00  0.000000E+00 e 0 HG2.13    N.10      H.10 #MAP    231
    693    1.044  117.890    7.796 1 U   2.517523E+00  0.000000E+00 e 0 HB2.8     N.13      H.13 #MAP    333
    693    1.044  117.890    7.796 1 U   2.517523E+00  0.000000E+00 e 0 QG2.12    N.13      H.13 #MAP    353
    693    1.044  117.890    7.796 1 U   2.517523E+00  0.000000E+00 e 0 HG2.13    N.13      H.13 #MAP    358
    694    2.843  120.633    8.811 1 U   2.400000E+00  0.000000E+00 e 0 HD2.130   N.131     H.131 #MAP   4746
    694    2.843  120.633    8.811 1 U   2.400000E+00  0.000000E+00 e 0 HB3.131   N.131     H.131 #MAP   4751
    695    2.224  115.146    7.996 1 U   2.699355E+00  0.000000E+00 e 0 HG3.9     N.11      H.11 #MAP    241
    695    2.224  115.146    7.996 1 U   2.699355E+00  0.000000E+00 e 0 HG2.14    N.11      H.11 #MAP    263
    695    2.224  115.146    7.996 1 U   2.699355E+00  0.000000E+00 e 0 HG2.14    N.14      H.14 #MAP    401
    696    2.323  115.143    7.996 1 U   2.690852E+00  0.000000E+00 e 0 -         -         -
    697    6.877  119.674    8.767 1 U   3.546990E+00  0.000000E+00 e 0 H.20      N.36      H.36 #MAP   1137
    697    6.877  119.674    8.767 1 U   3.546990E+00  0.000000E+00 e 0 HE2.122   N.36      H.36 #MAP   1172
    698    4.613  121.046    8.336 1 U   2.971415E+00  0.000000E+00 e 0 HA.44     N.44      H.44 #MAP   1531
    699    6.805  113.635    7.633 1 U   2.400000E+00  0.000000E+00 e 0 HD21.3    ND2.3     HD22.3 #MAP     53
    700    2.225  118.164    8.039 1 U   2.400000E+00  0.000000E+00 e 0 HG2.124   N.125     H.125 #MAP   4346
    700    2.225  118.164    8.039 1 U   2.400000E+00  0.000000E+00 e 0 HB3.125   N.125     H.125 #MAP   4351
    701    1.039  111.165    7.351 1 U   3.143896E+00  0.000000E+00 e 0 -         -         -
    702    3.285  118.987    7.929 1 U   2.472272E+00  0.000000E+00 e 0 HB3.122   N.122     H.122 #MAP   4221
    703    4.747  120.222    8.186 1 U   2.732233E+00  0.000000E+00 e 0 HA.84     N.87      H.87 #MAP   3001
    704    4.786  126.124    8.085 1 U   3.006580E+00  0.000000E+00 e 0 HA.60     N.61      H.61 #MAP   1974
    705    3.528  118.712    9.270 1 U   3.275760E+00  0.000000E+00 e 0 HB2.38    N.39      H.39 #MAP   1306
    705    3.528  118.712    9.270 1 U   3.275760E+00  0.000000E+00 e 0 HB3.38    N.39      H.39 #MAP   1307
    706    2.961  111.988    8.040 1 U   2.484428E+00  0.000000E+00 e 0 HB3.43    N.43      H.43 #MAP   1446
    707    4.220  113.086    7.657 1 U   2.400000E+00  0.000000E+00 e 0 HA.71     N.72      H.72 #MAP   2463
    708    1.139  121.729    7.619 1 U   3.273860E+00  0.000000E+00 e 0 QG2.134   N.135     H.135 #MAP   4901
    709    7.241  107.871    6.575 1 U   2.639593E+00  0.000000E+00 e 0 HD22.57   ND2.57    HD21.57 #MAP   1892
    710    2.349  118.027    7.907 1 U   2.846597E+00  0.000000E+00 e 0 HB2.102   N.103     H.103 #MAP   3557
    711    2.635  113.086    7.640 1 U   3.435043E+00  0.000000E+00 e 0 -         -         -
    712    2.524  113.087    7.658 1 U   2.788522E+00  0.000000E+00 e 0 HB.72     N.72      H.72 #MAP   2471
    712    2.524  113.087    7.658 1 U   2.788522E+00  0.000000E+00 e 0 HB2.73    N.72      H.72 #MAP   2476
    712    2.524  113.087    7.658 1 U   2.788522E+00  0.000000E+00 e 0 HB3.94    N.72      H.72 #MAP   2497
    713    2.321  122.144    8.767 1 U   3.002594E+00  0.000000E+00 e 0 HG3.33    N.34      H.34 #MAP   1077
    714    7.521  117.890    7.788 1 U   3.406889E+00  0.000000E+00 e 0 H.15      N.13      H.13 #MAP    368
    714    7.521  117.890    7.788 1 U   3.406889E+00  0.000000E+00 e 0 H.17      N.13      H.13 #MAP    373
    715    1.393  121.319    8.077 1 U   2.400000E+00  0.000000E+00 e 0 QB.78     N.80      H.80 #MAP   2777
    715    1.393  121.319    8.077 1 U   2.400000E+00  0.000000E+00 e 0 QB.80     N.80      H.80 #MAP   2783
    716    0.744  119.400    8.663 1 U   3.246697E+00  0.000000E+00 e 0 QG1.72    N.69      H.69 #MAP   2372
    716    0.744  119.400    8.663 1 U   3.246697E+00  0.000000E+00 e 0 QG2.72    N.69      H.69 #MAP   2373
    716    0.744  119.400    8.663 1 U   3.246697E+00  0.000000E+00 e 0 QG1.123   N.69      H.69 #MAP   2378
    717    4.152  117.478    7.977 1 U   3.070847E+00  0.000000E+00 e 0 HA.125    N.126     H.126 #MAP   4389
    718    0.922  122.281    8.093 1 U   2.934216E+00  0.000000E+00 e 0 QD1.8     N.132     H.132 #MAP   4765
    718    0.922  122.281    8.093 1 U   2.934216E+00  0.000000E+00 e 0 QD2.8     N.132     H.132 #MAP   4766
    719    7.856  114.459    8.116 1 U   3.495695E+00  0.000000E+00 e 0 H.42      N.41      H.41 #MAP   1383
    720    4.333  113.090    7.656 1 U   2.634380E+00  0.000000E+00 e 0 HA.72     N.72      H.72 #MAP   2470
    721    8.352  118.987    7.928 1 U   2.550104E+00  0.000000E+00 e 0 H.121     N.122     H.122 #MAP   4215
    722    4.045  127.908   10.698 1 U   3.128226E+00  0.000000E+00 e 0 HA.42     NE1.129   HE1.129 #MAP   4619
    723    2.542  112.400    7.475 1 U   3.320679E+00  0.000000E+00 e 0 HB2.56    ND2.56    HD22.56 #MAP   1861
    724    7.046  127.908   10.697 1 U   2.400000E+00  0.000000E+00 e 0 HD1.129   NE1.129   HE1.129 #MAP   4640
    725    0.748  126.809    8.031 1 U   2.742984E+00  0.000000E+00 e 0 QG1.24    N.25      H.25 #MAP    801
    725    0.748  126.809    8.031 1 U   2.742984E+00  0.000000E+00 e 0 QG2.24    N.25      H.25 #MAP    802
    726    1.385  110.753    7.851 1 U   2.818668E+00  0.000000E+00 e 0 HG.42     N.42      H.42 #MAP   1413
    727    2.595  108.421    6.575 1 U   3.033707E+00  0.000000E+00 e 0 HG3.128   NE2.128   HE21.128 #MAP   4524
    728    8.473  120.635    8.814 1 U   2.601677E+00  0.000000E+00 e 0 H.130     N.131     H.131 #MAP   4740
    729    7.566  118.027    7.909 1 U   2.463314E+00  0.000000E+00 e 0 HD1.103   N.103     H.103 #MAP   3563
    729    7.566  118.027    7.909 1 U   2.463314E+00  0.000000E+00 e 0 HE1.103   N.103     H.103 #MAP   3564
    729    7.566  118.027    7.909 1 U   2.463314E+00  0.000000E+00 e 0 HD2.103   N.103     H.103 #MAP   3565
    730    4.224  116.792    8.397 1 U   2.732679E+00  0.000000E+00 e 0 HA.120    N.124     H.124 #MAP   4292
    730    4.224  116.792    8.397 1 U   2.732679E+00  0.000000E+00 e 0 HA.121    N.124     H.124 #MAP   4296
    731    0.285  111.165    7.352 1 U   3.113087E+00  0.000000E+00 e 0 HG2.90    N.90      H.90 #MAP   3124
    731    0.285  111.165    7.352 1 U   3.113087E+00  0.000000E+00 e 0 HG2.90    N.91      H.91 #MAP   3155
    732    5.252  122.144    8.767 1 U   2.723858E+00  0.000000E+00 e 0 HA.23     N.34      H.34 #MAP   1064
    732    5.252  122.144    8.767 1 U   2.723858E+00  0.000000E+00 e 0 HA.34     N.34      H.34 #MAP   1079
    732    5.252  122.144    8.767 1 U   2.723858E+00  0.000000E+00 e 0 HA.34     N.35      H.35 #MAP   1097
    733    5.288  111.988    8.040 1 U   2.669817E+00  0.000000E+00 e 0 HA.43     N.43      H.43 #MAP   1444
    734    0.826  121.733    6.302 1 U   2.785043E+00  0.000000E+00 e 0 QG1.87    N.88      H.88 #MAP   3049
    735    3.778  121.319    8.078 1 U   2.908040E+00  0.000000E+00 e 0 -         -         -
    736    3.798  107.185    6.881 1 U   2.895678E+00  0.000000E+00 e 0 HA2.19    N.20      H.20 #MAP    627
    736    3.798  107.185    6.881 1 U   2.895678E+00  0.000000E+00 e 0 HA3.19    N.20      H.20 #MAP    628
    737    7.682  117.203    8.507 1 U   3.005189E+00  0.000000E+00 e 0 H.7       N.5       H.5 #MAP     97
    737    7.682  117.203    8.507 1 U   3.005189E+00  0.000000E+00 e 0 HE1.6     ND1.6     HD1.6 #MAP    152
    738    7.733  117.200    8.512 1 U   3.100169E+00  0.000000E+00 e 0 H.6       N.5       H.5 #MAP     93
    738    7.733  117.200    8.512 1 U   3.100169E+00  0.000000E+00 e 0 H.6       ND1.6     HD1.6 #MAP    146
    739    5.288  121.046    8.337 1 U   2.938051E+00  0.000000E+00 e 0 HA.43     N.44      H.44 #MAP   1526
    739    5.288  121.046    8.337 1 U   2.938051E+00  0.000000E+00 e 0 HA.51     N.51      H.51 #MAP   1753
    739    5.288  121.046    8.337 1 U   2.938051E+00  0.000000E+00 e 0 HA.51     N.52      H.52 #MAP   1772
    740    5.673  125.163    9.110 1 U   2.400000E+00  0.000000E+00 e 0 HA.21     N.22      H.22 #MAP    687
    741    3.937  115.282    8.879 1 U   2.824417E+00  0.000000E+00 e 0 HD3.27    N.28      H.28 #MAP    885
    741    3.937  115.282    8.879 1 U   2.824417E+00  0.000000E+00 e 0 HA.28     N.28      H.28 #MAP    887
    742    1.397  119.674    7.875 1 U   2.400000E+00  0.000000E+00 e 0 HD3.77    N.78      H.78 #MAP   2713
    742    1.397  119.674    7.875 1 U   2.400000E+00  0.000000E+00 e 0 QB.78     N.78      H.78 #MAP   2716
    742    1.397  119.674    7.875 1 U   2.400000E+00  0.000000E+00 e 0 QB.80     N.78      H.78 #MAP   2721
    743    7.688  116.654    8.594 1 U   2.978529E+00  0.000000E+00 e 0 H.23      N.112     H.112 #MAP   3783
    744    3.730  122.830    8.031 1 U   2.773049E+00  0.000000E+00 e 0 HA.119    N.119     H.119 #MAP   4090
    745    0.563  111.987    8.038 1 U   3.190226E+00  0.000000E+00 e 0 QD1.42    N.43      H.43 #MAP   1441
    745    0.563  111.987    8.038 1 U   3.190226E+00  0.000000E+00 e 0 QD2.42    N.43      H.43 #MAP   1442
    745    0.563  111.987    8.038 1 U   3.190226E+00  0.000000E+00 e 0 QG2.61    N.43      H.43 #MAP   1455
    746    2.129  120.222    8.312 1 U   3.082613E+00  0.000000E+00 e 0 HB3.30    N.30      H.30 #MAP    949
    747    0.582  126.123    8.085 1 U   2.773445E+00  0.000000E+00 e 0 QG2.61    N.61      H.61 #MAP   1984
    747    0.582  126.123    8.085 1 U   2.773445E+00  0.000000E+00 e 0 QG2.62    N.61      H.61 #MAP   1991
    748    0.474  126.124    8.087 1 U   3.020739E+00  0.000000E+00 e 0 HB.61     N.61      H.61 #MAP   1983
    749    3.240  117.891    7.794 1 U   3.344661E+00  0.000000E+00 e 0 HE3.13    N.10      H.10 #MAP    235
    749    3.240  117.891    7.794 1 U   3.344661E+00  0.000000E+00 e 0 HE3.13    N.13      H.13 #MAP    363
    750    8.768  107.185    6.885 1 U   3.327535E+00  0.000000E+00 e 0 H.36      N.20      H.20 #MAP    644
    751    4.741  116.381    7.843 1 U   3.075312E+00  0.000000E+00 e 0 HA.84     N.83      H.83 #MAP   2899
    752    5.167  111.302    9.388 1 U   2.762707E+00  0.000000E+00 e 0 HA.96     N.97      H.97 #MAP   3414
    753    7.465  115.967    8.891 1 U   2.569874E+00  0.000000E+00 e 0 H.115     N.114     H.114 #MAP   3883
    754    2.550  125.576    7.568 1 U   3.019302E+00  0.000000E+00 e 0 HB2.55    N.57      H.57 #MAP   1867
    754    2.550  125.576    7.568 1 U   3.019302E+00  0.000000E+00 e 0 HB2.56    N.57      H.57 #MAP   1871
    754    2.550  125.576    7.568 1 U   3.019302E+00  0.000000E+00 e 0 HB2.136   N.137     H.137 #MAP   4967
    755    2.898  121.320    7.240 1 U   2.936203E+00  0.000000E+00 e 0 HB3.7     N.8       H.8 #MAP    194
    755    2.898  121.320    7.240 1 U   2.936203E+00  0.000000E+00 e 0 HE2.13    N.8       H.8 #MAP    209
    756    3.189  126.261    6.537 1 U   2.400000E+00  0.000000E+00 e 0 HA.107    N.108     H.108 #MAP   3678
    757    3.076  109.792    7.941 1 U   2.528233E+00  0.000000E+00 e 0 HA2.106   N.106     H.106 #MAP   3632
    758    6.878  105.675    7.233 1 U   3.155224E+00  0.000000E+00 e 0 H.20      N.19      H.19 #MAP    613
    759    7.858  114.596    7.083 1 U   3.035007E+00  0.000000E+00 e 0 H.78      N.81      H.81 #MAP   2803
    759    7.858  114.596    7.083 1 U   3.035007E+00  0.000000E+00 e 0 H.83      N.81      H.81 #MAP   2826
    760    1.882  114.595    7.084 1 U   2.400000E+00  0.000000E+00 e 0 HB3.81    N.81      H.81 #MAP   2815
    761    2.701  125.575    7.568 1 U   2.922633E+00  0.000000E+00 e 0 HB3.56    N.57      H.57 #MAP   1872
    761    2.701  125.575    7.568 1 U   2.922633E+00  0.000000E+00 e 0 HB3.136   N.137     H.137 #MAP   4968
    762    1.982  115.144    8.000 1 U   2.400000E+00  0.000000E+00 e 0 HB2.9     N.11      H.11 #MAP    238
    762    1.982  115.144    8.000 1 U   2.400000E+00  0.000000E+00 e 0 HB2.14    N.14      H.14 #MAP    399
    763    5.280  127.908   10.697 1 U   3.243873E+00  0.000000E+00 e 0 HA.43     NE1.129   HE1.129 #MAP   4626
    764    7.225  118.302    7.677 1 U   2.413718E+00  0.000000E+00 e 0 H.19      N.18      H.18 #MAP    581
    764    7.225  118.302    7.677 1 U   2.413718E+00  0.000000E+00 e 0 H.46      N.47      H.47 #MAP   1622
    764    7.225  118.302    7.677 1 U   2.413718E+00  0.000000E+00 e 0 HD1.47    N.47      H.47 #MAP   1632
    765    4.489  120.910    7.754 1 U   3.172260E+00  0.000000E+00 e 0 -         -         -
    766    6.849  117.203    8.061 1 U   3.078074E+00  0.000000E+00 e 0 HD1.122   N.123     H.123 #MAP   4263
    766    6.849  117.203    8.061 1 U   3.078074E+00  0.000000E+00 e 0 HE1.122   N.123     H.123 #MAP   4264
    766    6.849  117.203    8.061 1 U   3.078074E+00  0.000000E+00 e 0 HD2.122   N.123     H.123 #MAP   4265
    767    1.242  130.790    7.506 1 U   2.743580E+00  0.000000E+00 e 0 HB2.95    N.95      H.95 #MAP   3332
    767    1.242  130.790    7.506 1 U   2.743580E+00  0.000000E+00 e 0 HG.95     N.95      H.95 #MAP   3334
    767    1.242  130.790    7.506 1 U   2.743580E+00  0.000000E+00 e 0 HB3.108   N.95      H.95 #MAP   3342
    768    2.697  112.399    7.475 1 U   3.292559E+00  0.000000E+00 e 0 HB3.56    ND2.56    HD22.56 #MAP   1862
    769    3.801  117.203    8.507 1 U   2.934216E+00  0.000000E+00 e 0 HA.5      N.5       H.5 #MAP     89
    770    8.020  121.732    8.668 1 U   2.606451E+00  0.000000E+00 e 0 H.125     N.129     H.129 #MAP   4571
    770    8.020  121.732    8.668 1 U   2.606451E+00  0.000000E+00 e 0 H.128     N.129     H.129 #MAP   4585
    771    1.733  119.676    7.874 1 U   2.529790E+00  0.000000E+00 e 0 HB2.77    N.78      H.78 #MAP   2708
    772    8.036  116.656    8.598 1 U   3.673544E+00  0.000000E+00 e 0 H.25      N.112     H.112 #MAP   3794
    773    4.217  119.811    9.534 1 U   2.606451E+00  0.000000E+00 e 0 HA.120    N.120     H.120 #MAP   4151
    773    4.217  119.811    9.534 1 U   2.606451E+00  0.000000E+00 e 0 HA.121    N.120     H.120 #MAP   4155
    774    0.970  121.046    8.337 1 U   2.413718E+00  0.000000E+00 e 0 QG1.44    N.44      H.44 #MAP   1533
    774    0.970  121.046    8.337 1 U   2.413718E+00  0.000000E+00 e 0 QG2.44    N.44      H.44 #MAP   1534
    775    8.766  125.163    9.110 1 U   2.867488E+00  0.000000E+00 e 0 H.34      N.22      H.22 #MAP    707
    775    8.766  125.163    9.110 1 U   2.867488E+00  0.000000E+00 e 0 H.35      N.22      H.22 #MAP    713
    775    8.766  125.163    9.110 1 U   2.867488E+00  0.000000E+00 e 0 H.36      N.22      H.22 #MAP    717
    776    7.666  105.675    7.233 1 U   2.475161E+00  0.000000E+00 e 0 H.18      N.19      H.19 #MAP    601
    777    1.067  113.086    7.656 1 U   2.514521E+00  0.000000E+00 e 0 HB2.71    N.72      H.72 #MAP   2464
    777    1.067  113.086    7.656 1 U   2.514521E+00  0.000000E+00 e 0 QD2.76    N.72      H.72 #MAP   2483
    778    0.824  120.222    8.188 1 U   2.456477E+00  0.000000E+00 e 0 HD2.86    N.87      H.87 #MAP   3016
    778    0.824  120.222    8.188 1 U   2.456477E+00  0.000000E+00 e 0 QG1.87    N.87      H.87 #MAP   3021
    779    1.908  120.222    8.187 1 U   2.400000E+00  0.000000E+00 e 0 HB2.83    N.87      H.87 #MAP   2998
    779    1.908  120.222    8.187 1 U   2.400000E+00  0.000000E+00 e 0 HB2.84    N.87      H.87 #MAP   3002
    779    1.908  120.222    8.187 1 U   2.400000E+00  0.000000E+00 e 0 HB2.85    N.87      H.87 #MAP   3008
    779    1.908  120.222    8.187 1 U   2.400000E+00  0.000000E+00 e 0 HB3.85    N.87      H.87 #MAP   3009
    779    1.908  120.222    8.187 1 U   2.400000E+00  0.000000E+00 e 0 HB.87     N.87      H.87 #MAP   3020
    780    3.529  128.182    8.438 1 U   2.896214E+00  0.000000E+00 e 0 HA2.97    N.65      H.65 #MAP   2180
    780    3.529  128.182    8.438 1 U   2.896214E+00  0.000000E+00 e 0 HA3.97    N.65      H.65 #MAP   2181
    780    3.529  128.182    8.438 1 U   2.896214E+00  0.000000E+00 e 0 HD2.98    N.65      H.65 #MAP   2185
    780    3.529  128.182    8.438 1 U   2.896214E+00  0.000000E+00 e 0 HD3.98    N.65      H.65 #MAP   2186
    781    2.347  125.299   11.758 1 U   3.363186E+00  0.000000E+00 e 0 HB2.74    ND1.73    HD1.73 #MAP   2548
    782    7.856  111.988    8.040 1 U   2.692457E+00  0.000000E+00 e 0 H.42      N.40      H.40 #MAP   1351
    782    7.856  111.988    8.040 1 U   2.692457E+00  0.000000E+00 e 0 H.42      N.43      H.43 #MAP   1436
    783    3.576  115.145    7.999 1 U   3.025080E+00  0.000000E+00 e 0 HA.10     N.11      H.11 #MAP    243
    783    3.576  115.145    7.999 1 U   3.025080E+00  0.000000E+00 e 0 HA.10     N.14      H.14 #MAP    379
    783    3.576  115.145    7.999 1 U   3.025080E+00  0.000000E+00 e 0 HA.13     N.14      H.14 #MAP    390
    784    1.513  119.399    8.671 1 U   2.576610E+00  0.000000E+00 e 0 QB.68     N.69      H.69 #MAP   2358
    785    7.763  113.086    6.889 1 U   2.976334E+00  0.000000E+00 e 0 -         -         -
    786    3.740  115.282    7.346 1 U   2.827746E+00  0.000000E+00 e 0 HA.76     N.75      H.75 #MAP   2591
    786    3.740  115.282    7.346 1 U   2.827746E+00  0.000000E+00 e 0 HA.76     N.76      H.76 #MAP   2627
    787    8.972  130.796    7.505 1 U   3.321552E+00  0.000000E+00 e 0 H.94      N.95      H.95 #MAP   3325
    787    8.972  130.796    7.505 1 U   3.321552E+00  0.000000E+00 e 0 H.111     N.95      H.95 #MAP   3355
    788    7.659  121.320    7.241 1 U   2.434143E+00  0.000000E+00 e 0 H.7       N.8       H.8 #MAP    191
    789    4.224  105.950    8.062 1 U   3.566464E+00  0.000000E+00 e 0 -         -         -
    790    3.996  111.165    7.351 1 U   2.708887E+00  0.000000E+00 e 0 HB3.91    N.90      H.90 #MAP   3132
    790    3.996  111.165    7.351 1 U   2.708887E+00  0.000000E+00 e 0 HA.87     N.91      H.91 #MAP   3143
    790    3.996  111.165    7.351 1 U   2.708887E+00  0.000000E+00 e 0 HB3.91    N.91      H.91 #MAP   3164
    791    5.078  124.889    8.962 1 U   2.914571E+00  0.000000E+00 e 0 HA.94     N.111     H.111 #MAP   3751
    792    8.586  118.576    7.691 1 U   3.057721E+00  0.000000E+00 e 0 H.112     N.23      H.23 #MAP    749
    793    0.924  118.439    8.469 1 U   3.203333E+00  0.000000E+00 e 0 QD1.8     N.130     H.130 #MAP   4650
    793    0.924  118.439    8.469 1 U   3.203333E+00  0.000000E+00 e 0 QD2.8     N.130     H.130 #MAP   4651
    793    0.924  118.439    8.469 1 U   3.203333E+00  0.000000E+00 e 0 QG1.127   N.130     H.130 #MAP   4668
    793    0.924  118.439    8.469 1 U   3.203333E+00  0.000000E+00 e 0 QG2.127   N.130     H.130 #MAP   4669
    794    3.094  116.791    8.398 1 U   2.981967E+00  0.000000E+00 e 0 HB2.122   N.124     H.124 #MAP   4300
    794    3.094  116.791    8.398 1 U   2.981967E+00  0.000000E+00 e 0 HB.123    N.124     H.124 #MAP   4305
    795    3.188  128.179    8.437 1 U   3.494197E+00  0.000000E+00 e 0 HB3.96    N.65      H.65 #MAP   2178
    796    3.094  128.182    8.438 1 U   3.247443E+00  0.000000E+00 e 0 HD2.65    N.65      H.65 #MAP   2168
    796    3.094  128.182    8.438 1 U   3.247443E+00  0.000000E+00 e 0 HD3.65    N.65      H.65 #MAP   2169
    797    6.797  121.771    7.615 1 U   3.928860E+00  0.000000E+00 e 0 HD1.135   N.135     H.135 #MAP   4906
    798    0.433  112.125    7.617 1 U   2.546276E+00  0.000000E+00 e 0 QG2.64    N.66      H.66 #MAP   2207
    799    8.504  116.380    7.702 1 U   3.013071E+00  0.000000E+00 e 0 H.5       N.6       H.6 #MAP    121
    799    8.504  116.380    7.702 1 U   3.013071E+00  0.000000E+00 e 0 HD1.6     N.6       H.6 #MAP    130
    800    4.365  121.046    8.336 1 U   3.077971E+00  0.000000E+00 e 0 HA.39     N.44      H.44 #MAP   1516
    800    4.365  121.046    8.336 1 U   3.077971E+00  0.000000E+00 e 0 HA.45     N.44      H.44 #MAP   1536
    800    4.365  121.046    8.336 1 U   3.077971E+00  0.000000E+00 e 0 HA.53     N.52      H.52 #MAP   1781
    801    1.712  105.949    8.062 1 U   3.621702E+00  0.000000E+00 e 0 -         -         -
    802    7.149  126.124    8.084 1 U   3.435486E+00  0.000000E+00 e 0 H.62      N.61      H.61 #MAP   1988
    803    6.812  121.762    7.615 1 U   3.929427E+00  0.000000E+00 e 0 HD1.55    N.55      H.55 #MAP   1827
    804    7.223  116.105    7.546 1 U   3.245209E+00  0.000000E+00 e 0 H.19      N.17      H.17 #MAP    526
    804    7.223  116.105    7.546 1 U   3.245209E+00  0.000000E+00 e 0 HZ3.36    N.17      H.17 #MAP    527
    805    4.619  117.478    8.132 1 U   3.634351E+00  0.000000E+00 e 0 HA.129    N.133     H.133 #MAP   4817
    806    9.264  121.045    8.337 1 U   2.913942E+00  0.000000E+00 e 0 H.39      N.44      H.44 #MAP   1515
    807    0.286  121.047    7.328 1 U   2.880502E+00  0.000000E+00 e 0 QD1.64    N.64      H.64 #MAP   2137
    808    2.523  124.944    8.963 1 U   3.636654E+00  0.000000E+00 e 0 HB2.73    N.111     H.111 #MAP   3738
    809    8.595  130.798    9.208 1 U   3.742235E+00  0.000000E+00 e 0 H.112     N.113     H.113 #MAP   3843
    810    1.288  122.144    8.766 1 U   3.273386E+00  0.000000E+00 e 0 HB2.23    N.34      H.34 #MAP   1065
    810    1.288  122.144    8.766 1 U   3.273386E+00  0.000000E+00 e 0 HG2.23    N.34      H.34 #MAP   1067
    810    1.288  122.144    8.766 1 U   3.273386E+00  0.000000E+00 e 0 HG3.23    N.34      H.34 #MAP   1068
    811    2.968  110.754    7.854 1 U   3.305902E+00  0.000000E+00 e 0 -         -         -
    812    7.516  118.027    8.984 1 U   3.459302E+00  0.000000E+00 e 0 H.95      N.94      H.94 #MAP   3304
    813    1.880  119.126    8.031 1 U   2.773297E+00  0.000000E+00 e 0 HB2.99    N.100     H.100 #MAP   3444
    813    1.880  119.126    8.031 1 U   2.773297E+00  0.000000E+00 e 0 HB3.126   N.128     H.128 #MAP   4469
    813    1.880  119.126    8.031 1 U   2.773297E+00  0.000000E+00 e 0 HB3.130   N.128     H.128 #MAP   4488
    814    1.609  117.203    8.062 1 U   3.080234E+00  0.000000E+00 e 0 QD1.22    N.123     H.123 #MAP   4237
    814    1.609  117.203    8.062 1 U   3.080234E+00  0.000000E+00 e 0 QE.93     N.123     H.123 #MAP   4247
    814    1.609  117.203    8.062 1 U   3.080234E+00  0.000000E+00 e 0 QB.113    N.123     H.123 #MAP   4248
    814    1.609  117.203    8.062 1 U   3.080234E+00  0.000000E+00 e 0 HB2.119   N.123     H.123 #MAP   4250
    814    1.609  117.203    8.062 1 U   3.080234E+00  0.000000E+00 e 0 QB.121    N.123     H.123 #MAP   4258
    815    3.526  110.753    7.852 1 U   3.506054E+00  0.000000E+00 e 0 -         -         -
    816    4.289  118.028    8.984 1 U   3.044977E+00  0.000000E+00 e 0 HA.69     N.94      H.94 #MAP   3281
    816    4.289  118.028    8.984 1 U   3.044977E+00  0.000000E+00 e 0 HB.92     N.94      H.94 #MAP   3291
    817    2.827  113.643    6.881 1 U   3.536033E+00  0.000000E+00 e 0 -         -         -
    818    0.900  115.147    7.994 1 U   3.462098E+00  0.000000E+00 e 0 QG1.12    N.11      H.11 #MAP    255
    818    0.900  115.147    7.994 1 U   3.462098E+00  0.000000E+00 e 0 QG1.12    N.14      H.14 #MAP    387
    819    8.813  117.478    8.133 1 U   3.479943E+00  0.000000E+00 e 0 H.131     N.133     H.133 #MAP   4828
    820    3.392  116.380    7.725 1 U   3.276713E+00  0.000000E+00 e 0 HB3.100   N.101     H.101 #MAP   3506
    820    3.392  116.380    7.725 1 U   3.276713E+00  0.000000E+00 e 0 HB3.100   N.102     H.102 #MAP   3524
    820    3.392  116.380    7.725 1 U   3.276713E+00  0.000000E+00 e 0 HD2.104   N.102     H.102 #MAP   3542
    821    4.027  111.988    8.039 1 U   2.877162E+00  0.000000E+00 e 0 HA.42     N.40      H.40 #MAP   1352
    821    4.027  111.988    8.039 1 U   2.877162E+00  0.000000E+00 e 0 HA.42     N.43      H.43 #MAP   1437
    822    4.366  121.320    7.242 1 U   2.760785E+00  0.000000E+00 e 0 HA.8      N.8       H.8 #MAP    196
    823    1.440  122.144    8.766 1 U   3.197670E+00  0.000000E+00 e 0 HB2.22    N.34      H.34 #MAP   1061
    823    1.440  122.144    8.766 1 U   3.197670E+00  0.000000E+00 e 0 HB3.22    N.34      H.34 #MAP   1062
    824    2.595  122.831    8.031 1 U   2.645590E+00  0.000000E+00 e 0 HB3.119   N.119     H.119 #MAP   4092
    824    2.595  122.831    8.031 1 U   2.645590E+00  0.000000E+00 e 0 HG3.119   N.119     H.119 #MAP   4094
    825    2.600  125.987    8.085 1 U   3.657512E+00  0.000000E+00 e 0 HB3.60    N.61      H.61 #MAP   1976
    826    8.668  118.438    8.470 1 U   2.672480E+00  0.000000E+00 e 0 H.1       N.2       H.2 #MAP      8
    826    8.668  118.438    8.470 1 U   2.672480E+00  0.000000E+00 e 0 H.129     N.130     H.130 #MAP   4676
    827    7.886  120.184    8.179 1 U   3.909377E+00  0.000000E+00 e 0 -         -         -
    828    7.845  120.206    8.183 1 U   3.712080E+00  0.000000E+00 e 0 H.83      N.87      H.87 #MAP   2996
    829    7.825  120.225    8.183 1 U   3.753637E+00  0.000000E+00 e 0 -         -         -
    830    0.607  119.676    7.873 1 U   3.558471E+00  0.000000E+00 e 0 QD2.71    N.78      H.78 #MAP   2693
    830    0.607  119.676    7.873 1 U   3.558471E+00  0.000000E+00 e 0 QD1.76    N.78      H.78 #MAP   2704
    831    4.544  120.225    8.180 1 U   3.703395E+00  0.000000E+00 e 0 HA.88     N.87      H.87 #MAP   3024
    832    6.872  118.850    8.364 1 U   3.519507E+00  0.000000E+00 e 0 H.20      N.21      H.21 #MAP    658
    832    6.872  118.850    8.364 1 U   3.519507E+00  0.000000E+00 e 0 HE2.122   N.21      H.21 #MAP    683
    832    6.872  118.850    8.364 1 U   3.519507E+00  0.000000E+00 e 0 HD2.122   N.21      H.21 #MAP    684
    833    1.732  122.829    8.030 1 U   2.877674E+00  0.000000E+00 e 0 -         -         -
    834    2.337  116.792    8.397 1 U   2.685287E+00  0.000000E+00 e 0 HG3.124   N.124     H.124 #MAP   4313
    835    2.246  116.793    8.395 1 U   2.628557E+00  0.000000E+00 e 0 HG2.124   N.124     H.124 #MAP   4312
    836    2.079  107.597    7.806 1 U   3.174038E+00  0.000000E+00 e 0 HB3.69    N.70      H.70 #MAP   2384
    836    2.079  107.597    7.806 1 U   3.174038E+00  0.000000E+00 e 0 HB3.93    N.70      H.70 #MAP   2412
    836    2.079  107.597    7.806 1 U   3.174038E+00  0.000000E+00 e 0 HB2.94    N.70      H.70 #MAP   2414
    837    3.751  116.380    7.788 1 U   3.226284E+00  0.000000E+00 e 0 HA.62     N.63      H.63 #MAP   2064
    838    5.142  121.595    8.269 1 U   3.196198E+00  0.000000E+00 e 0 HA.96     N.109     H.109 #MAP   3707
    839    4.988  109.792    7.944 1 U   3.362233E+00  0.000000E+00 e 0 HA.103    N.106     H.106 #MAP   3617
    840    3.800  121.320    7.241 1 U   3.079204E+00  0.000000E+00 e 0 HA.5      N.8       H.8 #MAP    183
    841    2.227  121.732    8.665 1 U   2.791049E+00  0.000000E+00 e 0 HB3.125   N.129     H.129 #MAP   4574
    841    2.227  121.732    8.665 1 U   2.791049E+00  0.000000E+00 e 0 HB3.128   N.129     H.129 #MAP   4588
    842    3.661  116.790    7.086 1 U   3.960311E+00  0.000000E+00 e 0 HD3.84    N.82      H.82 #MAP   2869
    843    4.120  107.597    7.804 1 U   2.489735E+00  0.000000E+00 e 0 HA3.70    N.70      H.70 #MAP   2389
    844    7.248  121.046    8.337 1 U   3.607170E+00  0.000000E+00 e 0 -         -         -
    845    1.732  120.224    8.187 1 U   2.664548E+00  0.000000E+00 e 0 HB2.86    N.87      H.87 #MAP   3012
    846    1.920  117.614    8.830 1 U   3.086466E+00  0.000000E+00 e 0 HB3.76    N.71      H.71 #MAP   2436
    846    1.920  117.614    8.830 1 U   3.086466E+00  0.000000E+00 e 0 HB3.76    N.93      H.93 #MAP   3236
    846    1.920  117.614    8.830 1 U   3.086466E+00  0.000000E+00 e 0 HB2.93    N.93      H.93 #MAP   3247
    847    1.885  121.595    8.274 1 U   3.137984E+00  0.000000E+00 e 0 -         -         -
    848    4.497  118.438    8.468 1 U   3.207285E+00  0.000000E+00 e 0 HA.2      N.2       H.2 #MAP     13
    848    4.497  118.438    8.468 1 U   3.207285E+00  0.000000E+00 e 0 HA.126    N.130     H.130 #MAP   4661
    849    2.255  118.164    8.149 1 U   3.460931E+00  0.000000E+00 e 0 HB3.53    N.54      H.54 #MAP   1810
    849    2.255  118.164    8.149 1 U   3.460931E+00  0.000000E+00 e 0 HG3.53    N.54      H.54 #MAP   1812
    850    2.206  116.929    7.085 1 U   3.467266E+00  0.000000E+00 e 0 HG2.83    N.82      H.82 #MAP   2863
    850    2.206  116.929    7.085 1 U   3.467266E+00  0.000000E+00 e 0 HG3.83    N.82      H.82 #MAP   2864
    851    1.615  123.516    7.187 1 U   3.020470E+00  0.000000E+00 e 0 HB2.13    N.12      H.12 #MAP    316
    851    1.615  123.516    7.187 1 U   3.020470E+00  0.000000E+00 e 0 QB.15     N.12      H.12 #MAP    327
    851    1.615  123.516    7.187 1 U   3.020470E+00  0.000000E+00 e 0 HB3.16    N.12      H.12 #MAP    329
    851    1.615  123.516    7.187 1 U   3.020470E+00  0.000000E+00 e 0 QE.125    N.12      H.12 #MAP    330
    852    2.521  124.971    8.963 1 U   3.638305E+00  0.000000E+00 e 0 HB3.94    N.111     H.111 #MAP   3753
    853   10.698  110.810    7.855 1 U   4.016947E+00  0.000000E+00 e 0 HE1.129   N.42      H.42 #MAP   1423
    854   10.693  110.838    7.857 1 U   4.031485E+00  0.000000E+00 e 0 -         -         -
    855    1.009  108.420    6.572 1 U   3.132846E+00  0.000000E+00 e 0 -         -         -
    856    2.520  111.302    6.823 1 U   3.518198E+00  0.000000E+00 e 0 HG2.116   NE2.116   HE21.116 #MAP   3971
    857    2.696  112.401    6.801 1 U   3.476082E+00  0.000000E+00 e 0 HB3.56    ND2.56    HD21.56 #MAP   1855
    858    0.735  128.181    8.437 1 U   3.328244E+00  0.000000E+00 e 0 HG12.64   N.65      H.65 #MAP   2159
    859    2.582  105.956    8.058 1 U   3.950808E+00  0.000000E+00 e 0 -         -         -
    860    2.715  125.573    8.307 1 U   3.733444E+00  0.000000E+00 e 0 -         -         -
    861    1.905  118.437    8.469 1 U   2.555924E+00  0.000000E+00 e 0 HB3.126   N.130     H.130 #MAP   4663
    861    1.905  118.437    8.469 1 U   2.555924E+00  0.000000E+00 e 0 HB3.130   N.130     H.130 #MAP   4685
    862    3.187  111.301    9.383 1 U   3.481399E+00  0.000000E+00 e 0 HB3.96    N.97      H.97 #MAP   3416
    862    3.187  111.301    9.383 1 U   3.481399E+00  0.000000E+00 e 0 HA.107    N.97      H.97 #MAP   3428
    863    8.070  127.908   10.694 1 U   3.500974E+00  0.000000E+00 e 0 H.43      NE1.129   HE1.129 #MAP   4625
    863    8.070  127.908   10.694 1 U   3.500974E+00  0.000000E+00 e 0 H.61      NE1.129   HE1.129 #MAP   4630
    864    2.080  116.654    9.384 1 U   3.343927E+00  0.000000E+00 e 0 HD2.37    N.37      H.37 #MAP   1223
    865    2.521  118.028    8.985 1 U   2.904265E+00  0.000000E+00 e 0 HB2.73    N.94      H.94 #MAP   3289
    865    2.521  118.028    8.985 1 U   2.904265E+00  0.000000E+00 e 0 HB3.94    N.94      H.94 #MAP   3302
    866    0.435  128.181    8.437 1 U   2.680580E+00  0.000000E+00 e 0 QG2.64    N.65      H.65 #MAP   2158
    867    6.530  121.595    8.272 1 U   3.486528E+00  0.000000E+00 e 0 H.108     N.109     H.109 #MAP   3711
    868    6.900  110.067    7.677 1 U   3.163103E+00  0.000000E+00 e 0 HD21.100  ND2.100   HD22.100 #MAP   3494
    869    2.300  122.006    7.954 1 U   4.113721E+00  0.000000E+00 e 0 HG2.30    N.32      H.32 #MAP   1013
    869    2.300  122.006    7.954 1 U   4.113721E+00  0.000000E+00 e 0 HG2.32    N.32      H.32 #MAP   1025
    869    2.300  122.006    7.954 1 U   4.113721E+00  0.000000E+00 e 0 HG3.32    N.32      H.32 #MAP   1026
    870    2.200  111.302    7.154 1 U   2.683712E+00  0.000000E+00 e 0 HG3.60    N.62      H.62 #MAP   2015
    870    2.200  111.302    7.154 1 U   2.683712E+00  0.000000E+00 e 0 HB.62     N.62      H.62 #MAP   2027
    871    3.114  125.300   11.754 1 U   3.768662E+00  0.000000E+00 e 0 HB3.73    ND1.73    HD1.73 #MAP   2544
    872    9.236  118.574    7.689 1 U   3.561027E+00  0.000000E+00 e 0 H.24      N.23      H.23 #MAP    739
    872    9.236  118.574    7.689 1 U   3.561027E+00  0.000000E+00 e 0 H.113     N.23      H.23 #MAP    754
    872    9.236  118.574    7.689 1 U   3.561027E+00  0.000000E+00 e 0 H.49      N.47      H.47 #MAP   1637
    872    9.236  118.574    7.689 1 U   3.561027E+00  0.000000E+00 e 0 H.49      N.48      H.48 #MAP   1704
    873    1.811  123.654    8.626 1 U   3.844887E+00  0.000000E+00 e 0 HB3.65    N.96      H.96 #MAP   3366
    874    4.714  128.182    8.438 1 U   2.829336E+00  0.000000E+00 e 0 -         -         -
    875    0.574  107.597    7.663 1 U   3.836191E+00  0.000000E+00 e 0 QG2.61    N.134     H.134 #MAP   4848
    875    0.574  107.597    7.663 1 U   3.836191E+00  0.000000E+00 e 0 QG2.62    N.134     H.134 #MAP   4855
    876    1.491  121.732    8.665 1 U   3.354115E+00  0.000000E+00 e 0 QE.2      N.1       H.1 #MAP      7
    876    1.491  121.732    8.665 1 U   3.354115E+00  0.000000E+00 e 0 QB.132    N.129     H.129 #MAP   4605
    877    1.254  124.887    8.963 1 U   3.605615E+00  0.000000E+00 e 0 HB2.95    N.111     H.111 #MAP   3756
    878    3.527  127.910   10.697 1 U   3.795119E+00  0.000000E+00 e 0 HB2.38    NE1.129   HE1.129 #MAP   4616
    879    1.069  116.791    8.395 1 U   2.759111E+00  0.000000E+00 e 0 QG2.123   N.124     H.124 #MAP   4307
    880    1.068  118.027    8.984 1 U   3.047745E+00  0.000000E+00 e 0 QD2.76    N.94      H.94 #MAP   3290
    880    1.068  118.027    8.984 1 U   3.047745E+00  0.000000E+00 e 0 QG2.123   N.94      H.94 #MAP   3314
    881    3.166  112.126    7.615 1 U   2.857122E+00  0.000000E+00 e 0 HB3.96    N.66      H.66 #MAP   2233
    882    0.567  122.159    8.766 1 U   3.731466E+00  0.000000E+00 e 0 QD1.34    N.34      H.34 #MAP   1084
    882    0.567  122.159    8.766 1 U   3.731466E+00  0.000000E+00 e 0 QD1.34    N.35      H.35 #MAP   1102
    883    3.617  122.007    7.949 1 U   3.444649E+00  0.000000E+00 e 0 HA.31     N.32      H.32 #MAP   1016
    884    3.479  117.477    7.977 1 U   3.726357E+00  0.000000E+00 e 0 HA.127    N.126     H.126 #MAP   4403
    885    3.797  118.712    7.662 1 U   3.215431E+00  0.000000E+00 e 0 HA.5      N.7       H.7 #MAP    159
    885    3.797  118.712    7.662 1 U   3.215431E+00  0.000000E+00 e 0 HA2.19    N.18      H.18 #MAP    582
    885    3.797  118.712    7.662 1 U   3.215431E+00  0.000000E+00 e 0 HA3.19    N.18      H.18 #MAP    583
    886    3.979  122.840    8.032 1 U   3.868263E+00  0.000000E+00 e 0 HB3.91    N.119     H.119 #MAP   4063
    886    3.979  122.840    8.032 1 U   3.868263E+00  0.000000E+00 e 0 HB2.115   N.119     H.119 #MAP   4073
    887    2.625  117.478    8.133 1 U   3.842458E+00  0.000000E+00 e 0 HB2.131   N.133     H.133 #MAP   4830
    888    1.733  111.302    7.151 1 U   2.922133E+00  0.000000E+00 e 0 HB2.60    N.62      H.62 #MAP   2012
    888    1.733  111.302    7.151 1 U   2.922133E+00  0.000000E+00 e 0 HG3.63    N.62      H.62 #MAP   2034
    889    3.760  119.813    7.076 1 U   3.439264E+00  0.000000E+00 e 0 -         -         -
    890    2.821  123.516    7.186 1 U   3.053917E+00  0.000000E+00 e 0 HB2.11    N.12      H.12 #MAP    305
    890    2.821  123.516    7.186 1 U   3.053917E+00  0.000000E+00 e 0 HB3.11    N.12      H.12 #MAP    306
    890    2.821  123.516    7.186 1 U   3.053917E+00  0.000000E+00 e 0 HG3.14    N.12      H.12 #MAP    325
    891    1.140  111.307    7.154 1 U   3.350385E+00  0.000000E+00 e 0 QG2.134   N.62      H.62 #MAP   2043
    891    1.140  111.307    7.154 1 U   3.350385E+00  0.000000E+00 e 0 QG2.134   ND2.136   HD22.136 #MAP   4955
    892    9.044  126.123    8.085 1 U   3.636654E+00  0.000000E+00 e 0 H.45      N.61      H.61 #MAP   1966
    893    3.332  128.182    9.051 1 U   3.135525E+00  0.000000E+00 e 0 HB3.45    N.45      H.45 #MAP   1559
    894    3.582  123.380    7.187 1 U   3.579283E+00  0.000000E+00 e 0 HA.10     N.12      H.12 #MAP    300
    894    3.582  123.380    7.187 1 U   3.579283E+00  0.000000E+00 e 0 HA.13     N.12      H.12 #MAP    315
    895    4.000  121.045    8.338 1 U   2.951219E+00  0.000000E+00 e 0 HB2.39    N.44      H.44 #MAP   1517
    895    4.000  121.045    8.338 1 U   2.951219E+00  0.000000E+00 e 0 HB3.39    N.44      H.44 #MAP   1518
    896    6.533  126.812    7.725 1 U   3.586114E+00  0.000000E+00 e 0 H.108     N.107     H.107 #MAP   3666
    897    2.865  128.182    8.438 1 U   3.320853E+00  0.000000E+00 e 0 HB3.66    N.65      H.65 #MAP   2173
    897    2.865  128.182    8.438 1 U   3.320853E+00  0.000000E+00 e 0 HB2.96    N.65      H.65 #MAP   2177
    898    9.386  126.810    7.724 1 U   3.585815E+00  0.000000E+00 e 0 H.97      N.107     H.107 #MAP   3639
    899    4.252  108.284    7.467 1 U   3.074293E+00  0.000000E+00 e 0 -         -         -
    900    4.181  108.277    7.468 1 U   3.209342E+00  0.000000E+00 e 0 HA.118    N.115     H.115 #MAP   3920
    901    4.272  108.266    7.467 1 U   3.124450E+00  0.000000E+00 e 0 HB3.115   N.115     H.115 #MAP   3914
    902    1.811  119.813    8.499 1 U   3.208244E+00  0.000000E+00 e 0 HB2.117   N.117     H.117 #MAP   4001
    902    1.811  119.813    8.499 1 U   3.208244E+00  0.000000E+00 e 0 HB3.117   N.117     H.117 #MAP   4002
    903    4.506  118.163    8.147 1 U   3.373211E+00  0.000000E+00 e 0 -         -         -
    904    2.868  126.811    7.726 1 U   3.365865E+00  0.000000E+00 e 0 HB2.103   N.107     H.107 #MAP   3649
    904    2.868  126.811    7.726 1 U   3.365865E+00  0.000000E+00 e 0 HB3.103   N.107     H.107 #MAP   3650
    905    0.010  130.790    7.506 1 U   3.292559E+00  0.000000E+00 e 0 -         -         -
    906    1.930  115.282    7.342 1 U   2.631628E+00  0.000000E+00 e 0 HB3.110   N.75      H.75 #MAP   2604
    906    1.930  115.282    7.342 1 U   2.631628E+00  0.000000E+00 e 0 HB3.76    N.76      H.76 #MAP   2629
    906    1.930  115.282    7.342 1 U   2.631628E+00  0.000000E+00 e 0 HB3.110   N.76      H.76 #MAP   2650
    907    9.275  113.086    8.089 1 U   3.747906E+00  0.000000E+00 e 0 H.39      N.38      H.38 #MAP   1293
    908    1.734  116.652    8.594 1 U   2.681751E+00  0.000000E+00 e 0 HB3.111   N.112     H.112 #MAP   3808
    909    1.601  116.654    8.596 1 U   2.604534E+00  0.000000E+00 e 0 QD1.22    N.112     H.112 #MAP   3781
    909    1.601  116.654    8.596 1 U   2.604534E+00  0.000000E+00 e 0 HB.24     N.112     H.112 #MAP   3792
    909    1.601  116.654    8.596 1 U   2.604534E+00  0.000000E+00 e 0 QE.93     N.112     H.112 #MAP   3804
    909    1.601  116.654    8.596 1 U   2.604534E+00  0.000000E+00 e 0 HB2.111   N.112     H.112 #MAP   3807
    909    1.601  116.654    8.596 1 U   2.604534E+00  0.000000E+00 e 0 QE.111    N.112     H.112 #MAP   3811
    909    1.601  116.654    8.596 1 U   2.604534E+00  0.000000E+00 e 0 QB.113    N.112     H.112 #MAP   3819
    910    2.822  119.810    9.533 1 U   2.400000E+00  0.000000E+00 e 0 HB2.120   N.120     H.120 #MAP   4152
    910    2.822  119.810    9.533 1 U   2.400000E+00  0.000000E+00 e 0 HB3.120   N.120     H.120 #MAP   4153
    911    3.788  117.461    8.132 1 U   3.585815E+00  0.000000E+00 e 0 HA.5      N.133     H.133 #MAP   4803
    912    6.635  125.300    9.110 1 U   3.518983E+00  0.000000E+00 e 0 HD1.36    N.22      H.22 #MAP    719
    913    0.655  114.596    7.083 1 U   3.449864E+00  0.000000E+00 e 0 QG2.87    N.81      H.81 #MAP   2832
    914    4.734  122.555    8.368 1 U   2.720385E+00  0.000000E+00 e 0 HA.26     N.26      H.26 #MAP    846
    914    4.734  122.555    8.368 1 U   2.720385E+00  0.000000E+00 e 0 HA.29     N.26      H.26 #MAP    857
    915    2.518  127.771    8.392 1 U   3.282633E+00  0.000000E+00 e 0 HB3.94    N.68      H.68 #MAP   2344
    916    4.696  117.615    8.831 1 U   3.087618E+00  0.000000E+00 e 0 HA.112    N.93      H.93 #MAP   3262
    917    7.873  121.320    8.074 1 U   3.083339E+00  0.000000E+00 e 0 H.78      N.80      H.80 #MAP   2775
    917    7.873  121.320    8.074 1 U   3.083339E+00  0.000000E+00 e 0 H.83      N.80      H.80 #MAP   2792
    918    3.266  122.006    8.351 1 U   3.354864E+00  0.000000E+00 e 0 HD2.119   N.121     H.121 #MAP   4177
    918    3.266  122.006    8.351 1 U   3.354864E+00  0.000000E+00 e 0 HB3.122   N.121     H.121 #MAP   4188
    919    4.099  115.281    7.341 1 U   3.415103E+00  0.000000E+00 e 0 HA.74     N.75      H.75 #MAP   2580
    919    4.099  115.281    7.341 1 U   3.415103E+00  0.000000E+00 e 0 HA.74     N.76      H.76 #MAP   2618
    920    6.987  121.046    8.340 1 U   2.987843E+00  0.000000E+00 e 0 HZ2.129   N.44      H.44 #MAP   1546
    921    1.964  120.085    9.241 1 U   3.907193E+00  0.000000E+00 e 0 HB3.32    N.24      H.24 #MAP    785
    921    1.964  120.085    9.241 1 U   3.907193E+00  0.000000E+00 e 0 HG2.111   N.24      H.24 #MAP    794
    922    0.386  126.261    6.537 1 U   3.046789E+00  0.000000E+00 e 0 QG1.107   N.108     H.108 #MAP   3680
    923    1.395  105.538    7.234 1 U   3.244318E+00  0.000000E+00 e 0 HG2.18    N.19      H.19 #MAP    605
    924    3.086  119.125    8.032 1 U   2.801370E+00  0.000000E+00 e 0 HB2.100   N.100     H.100 #MAP   3452
    924    3.086  119.125    8.032 1 U   2.801370E+00  0.000000E+00 e 0 HA2.106   N.100     H.100 #MAP   3472
    925    2.225  115.968    8.891 1 U   3.035752E+00  0.000000E+00 e 0 HB3.118   N.114     H.114 #MAP   3888
    925    2.225  115.968    8.891 1 U   3.035752E+00  0.000000E+00 e 0 HG2.118   N.114     H.114 #MAP   3889
    926    9.268  111.981    8.040 1 U   3.673190E+00  0.000000E+00 e 0 H.39      N.40      H.40 #MAP   1337
    926    9.268  111.981    8.040 1 U   3.673190E+00  0.000000E+00 e 0 H.39      N.43      H.43 #MAP   1427
    927    1.612  120.085    9.243 1 U   3.319981E+00  0.000000E+00 e 0 HB.24     N.24      H.24 #MAP    772
    928    8.772  116.586    9.385 1 U   3.823870E+00  0.000000E+00 e 0 H.36      N.37      H.37 #MAP   1210
    929    1.804  121.183    7.327 1 U   2.400000E+00  0.000000E+00 e 0 HB.64     N.64      H.64 #MAP   2133
    930    0.829  130.926    9.206 1 U   3.383648E+00  0.000000E+00 e 0 HG.22     N.113     H.113 #MAP   3820
    930    0.829  130.926    9.206 1 U   3.383648E+00  0.000000E+00 e 0 QG1.87    N.113     H.113 #MAP   3827
    931    2.050  122.007    8.353 1 U   3.021730E+00  0.000000E+00 e 0 HB2.124   N.121     H.121 #MAP   4193
    932    9.113  118.848    8.363 1 U   3.647989E+00  0.000000E+00 e 0 H.22      N.21      H.21 #MAP    668
    933    7.602  123.654    8.629 1 U   3.037806E+00  0.000000E+00 e 0 H.66      N.96      H.96 #MAP   3367
    933    7.602  123.654    8.629 1 U   3.037806E+00  0.000000E+00 e 0 HD22.66   N.96      H.96 #MAP   3371
    934    4.779  111.300    7.152 1 U   3.477286E+00  0.000000E+00 e 0 HA.60     N.62      H.62 #MAP   2011
    934    4.779  111.300    7.152 1 U   3.477286E+00  0.000000E+00 e 0 HA.136    ND2.136   HD22.136 #MAP   4957
    935    7.222  113.223    8.093 1 U   3.177999E+00  0.000000E+00 e 0 H.19      N.38      H.38 #MAP   1275
    935    7.222  113.223    8.093 1 U   3.177999E+00  0.000000E+00 e 0 HZ3.36    N.38      H.38 #MAP   1279
    935    7.222  113.223    8.093 1 U   3.177999E+00  0.000000E+00 e 0 HE.37     N.38      H.38 #MAP   1288
    936    4.623  111.296    7.153 1 U   3.765708E+00  0.000000E+00 e 0 HA.44     N.62      H.62 #MAP   2004
    937    4.196  118.713    7.663 1 U   2.846716E+00  0.000000E+00 e 0 HA3.4     N.7       H.7 #MAP    157
    937    4.196  118.713    7.663 1 U   2.846716E+00  0.000000E+00 e 0 HA.6      N.7       H.7 #MAP    164
    937    4.196  118.713    7.663 1 U   2.846716E+00  0.000000E+00 e 0 HA.132    N.7       H.7 #MAP    180
    937    4.196  118.713    7.663 1 U   2.846716E+00  0.000000E+00 e 0 HA.47     N.47      H.47 #MAP   1629
    937    4.196  118.713    7.663 1 U   2.846716E+00  0.000000E+00 e 0 HA.47     N.48      H.48 #MAP   1695
    938    2.866  111.233    7.748 1 U   3.619464E+00  0.000000E+00 e 0 HG3.116   NE2.116   HE22.116 #MAP   3983
    939    1.732  118.165    7.484 1 U   2.501553E+00  0.000000E+00 e 0 HB2.77    N.77      H.77 #MAP   2676
    940    2.225  121.594    8.272 1 U   3.322077E+00  0.000000E+00 e 0 HG2.108   N.109     H.109 #MAP   3715
    941    5.777  110.753    7.856 1 U   3.520032E+00  0.000000E+00 e 0 HA.38     N.42      H.42 #MAP   1396
    942    2.503  123.654    8.623 1 U   3.539295E+00  0.000000E+00 e 0 -         -         -
    943    8.950  116.653    8.592 1 U   3.528236E+00  0.000000E+00 e 0 H.111     N.112     H.112 #MAP   3805
    944    7.076  122.556    8.370 1 U   3.410873E+00  0.000000E+00 e 0 HD2.25    N.26      H.26 #MAP    844
    945    8.064  118.719    9.267 1 U   3.620103E+00  0.000000E+00 e 0 H.40      N.39      H.39 #MAP   1312
    945    8.064  118.719    9.267 1 U   3.620103E+00  0.000000E+00 e 0 H.43      N.39      H.39 #MAP   1320
    946    4.099  116.654    9.385 1 U   3.207011E+00  0.000000E+00 e 0 HA.37     N.37      H.37 #MAP   1218
    946    4.099  116.654    9.385 1 U   3.207011E+00  0.000000E+00 e 0 HA.37     NE1.47    HE1.47 #MAP   1650
    947    3.184  123.655    8.625 1 U   2.974150E+00  0.000000E+00 e 0 HB3.96    N.96      H.96 #MAP   3390
    948    7.947  126.810    7.722 1 U   3.172134E+00  0.000000E+00 e 0 H.106     N.107     H.107 #MAP   3658
    949    0.918  117.478    8.133 1 U   3.105925E+00  0.000000E+00 e 0 QD1.8     N.133     H.133 #MAP   4808
    949    0.918  117.478    8.133 1 U   3.105925E+00  0.000000E+00 e 0 QD2.8     N.133     H.133 #MAP   4809
    950    9.211  117.613    8.831 1 U   3.569639E+00  0.000000E+00 e 0 H.113     N.93      H.93 #MAP   3266
    951    0.384  126.809    7.724 1 U   3.215292E+00  0.000000E+00 e 0 QG1.107   N.107     H.107 #MAP   3664
    952    4.423  114.320    8.116 1 U   3.237985E+00  0.000000E+00 e 0 HA.41     N.41      H.41 #MAP   1380
    953    4.735  122.967    7.967 1 U   2.853362E+00  0.000000E+00 e 0 -         -         -
    954    6.863  130.958    9.206 1 U   4.042514E+00  0.000000E+00 e 0 -         -         -
    955    1.968  124.889    8.966 1 U   2.936129E+00  0.000000E+00 e 0 HB3.110   N.111     H.111 #MAP   3763
    955    1.968  124.889    8.966 1 U   2.936129E+00  0.000000E+00 e 0 HG2.111   N.111     H.111 #MAP   3772
    956    7.534  111.440    6.849 1 U   3.071049E+00  0.000000E+00 e 0 -         -         -
    957    7.085  121.458    7.315 1 U   2.828995E+00  0.000000E+00 e 0 HZ.25     N.79      H.79 #MAP   2726
    957    7.085  121.458    7.315 1 U   2.828995E+00  0.000000E+00 e 0 H.81      N.79      H.79 #MAP   2752
    957    7.085  121.458    7.315 1 U   2.828995E+00  0.000000E+00 e 0 H.82      N.79      H.79 #MAP   2757
    958    5.254  118.576    7.691 1 U   3.029188E+00  0.000000E+00 e 0 HA.23     N.23      H.23 #MAP    731
    958    5.254  118.576    7.691 1 U   3.029188E+00  0.000000E+00 e 0 HA.48     N.47      H.47 #MAP   1636
    958    5.254  118.576    7.691 1 U   3.029188E+00  0.000000E+00 e 0 HA.48     N.48      H.48 #MAP   1700
    958    5.254  118.576    7.691 1 U   3.029188E+00  0.000000E+00 e 0 HA.49     N.48      H.48 #MAP   1705
    959    4.297  127.772    8.390 1 U   3.641624E+00  0.000000E+00 e 0 HA.69     N.68      H.68 #MAP   2332
    960    1.460  107.597    7.804 1 U   3.310662E+00  0.000000E+00 e 0 QB.89     N.70      H.70 #MAP   2404
    961    3.086  121.732    7.616 1 U   2.454368E+00  0.000000E+00 e 0 HB3.55    N.55      H.55 #MAP   1826
    961    3.086  121.732    7.616 1 U   2.454368E+00  0.000000E+00 e 0 HB2.135   N.135     H.135 #MAP   4904
    961    3.086  121.732    7.616 1 U   2.454368E+00  0.000000E+00 e 0 HB3.135   N.135     H.135 #MAP   4905
    962    7.190  129.003   10.469 1 U   3.456059E+00  0.000000E+00 e 0 HZ3.36    NE1.36    HE1.36 #MAP   1197
    962    7.190  129.003   10.469 1 U   3.456059E+00  0.000000E+00 e 0 HH2.36    NE1.36    HE1.36 #MAP   1199
    963    9.209  108.421    7.468 1 U   3.722072E+00  0.000000E+00 e 0 H.113     N.115     H.115 #MAP   3899
    964    1.440  126.810    7.727 1 U   2.734019E+00  0.000000E+00 e 0 HB.107    N.107     H.107 #MAP   3663
    965    2.235  122.007    8.349 1 U   3.394518E+00  0.000000E+00 e 0 HB3.118   N.121     H.121 #MAP   4172
    965    2.235  122.007    8.349 1 U   3.394518E+00  0.000000E+00 e 0 HG2.124   N.121     H.121 #MAP   4194
    966    1.560  129.005   10.470 1 U   2.747267E+00  0.000000E+00 e 0 HG3.35    NE1.36    HE1.36 #MAP   1190
    967    4.744  121.319    8.076 1 U   3.565601E+00  0.000000E+00 e 0 HA.84     N.80      H.80 #MAP   2794
    968    2.961  118.713    9.268 1 U   3.456521E+00  0.000000E+00 e 0 -         -         -
    969    3.576  122.144    7.523 1 U   3.521083E+00  0.000000E+00 e 0 HA.10     N.15      H.15 #MAP    415
    969    3.576  122.144    7.523 1 U   3.521083E+00  0.000000E+00 e 0 HA.13     N.15      H.15 #MAP    424
    970    4.076  114.870    8.421 1 U   3.752815E+00  0.000000E+00 e 0 -         -         -
    971    1.526  120.634    8.817 1 U   2.675161E+00  0.000000E+00 e 0 HB2.58    N.59      H.59 #MAP   1944
    971    1.526  120.634    8.817 1 U   2.675161E+00  0.000000E+00 e 0 HG12.59   N.59      H.59 #MAP   1952
    971    1.526  120.634    8.817 1 U   2.675161E+00  0.000000E+00 e 0 HB2.130   N.131     H.131 #MAP   4742
    972    4.437  122.144    7.524 1 U   3.184983E+00  0.000000E+00 e 0 HA.11     ND2.11    HD21.11 #MAP    268
    972    4.437  122.144    7.524 1 U   3.184983E+00  0.000000E+00 e 0 HA.11     N.15      H.15 #MAP    417
    973    0.876  111.302    7.155 1 U   2.400000E+00  0.000000E+00 e 0 QD1.59    N.62      H.62 #MAP   2010
    973    0.876  111.302    7.155 1 U   2.400000E+00  0.000000E+00 e 0 QG1.62    N.62      H.62 #MAP   2028
    974    4.345  118.713    9.266 1 U   2.906732E+00  0.000000E+00 e 0 HA.39     N.39      H.39 #MAP   1309
    974    4.345  118.713    9.266 1 U   2.906732E+00  0.000000E+00 e 0 HA.45     N.39      H.39 #MAP   1326
    975    3.478  120.633    8.814 1 U   2.801264E+00  0.000000E+00 e 0 HA.127    N.131     H.131 #MAP   4727
    975    3.478  120.633    8.814 1 U   2.801264E+00  0.000000E+00 e 0 HA.130    N.131     H.131 #MAP   4741
    976    7.902  118.164    8.148 1 U   3.529304E+00  0.000000E+00 e 0 -         -         -
    977    2.031  125.163    9.109 1 U   3.446910E+00  0.000000E+00 e 0 HG2.33    N.22      H.22 #MAP    705
    978    2.052  117.203    8.062 1 U   2.468749E+00  0.000000E+00 e 0 HB3.69    N.123     H.123 #MAP   4241
    978    2.052  117.203    8.062 1 U   2.468749E+00  0.000000E+00 e 0 HB3.93    N.123     H.123 #MAP   4245
    978    2.052  117.203    8.062 1 U   2.468749E+00  0.000000E+00 e 0 HB2.124   N.123     H.123 #MAP   4273
    979    2.769  106.773    7.562 1 U   3.117328E+00  0.000000E+00 e 0 HB2.91    N.92      H.92 #MAP   3203
    980    7.663  122.282    8.094 1 U   3.326120E+00  0.000000E+00 e 0 H.134     N.132     H.132 #MAP   4795
    981    7.490  115.282    7.342 1 U   2.507611E+00  0.000000E+00 e 0 H.77      N.75      H.75 #MAP   2595
    981    7.490  115.282    7.342 1 U   2.507611E+00  0.000000E+00 e 0 H.77      N.76      H.76 #MAP   2633
    982    3.338  121.731    6.303 1 U   3.592734E+00  0.000000E+00 e 0 -         -         -
    983    4.218  118.986    7.928 1 U   2.814369E+00  0.000000E+00 e 0 HA.120    N.122     H.122 #MAP   4212
    983    4.218  118.986    7.928 1 U   2.814369E+00  0.000000E+00 e 0 HA.121    N.122     H.122 #MAP   4216
    984    0.599  106.772    7.557 1 U   3.277987E+00  0.000000E+00 e 0 QD2.71    N.92      H.92 #MAP   3191
    985    2.795  121.046    8.337 1 U   3.027357E+00  0.000000E+00 e 0 HB2.43    N.44      H.44 #MAP   1527
    985    2.795  121.046    8.337 1 U   3.027357E+00  0.000000E+00 e 0 HB2.51    N.51      H.51 #MAP   1754
    985    2.795  121.046    8.337 1 U   3.027357E+00  0.000000E+00 e 0 HB2.51    N.52      H.52 #MAP   1773
    986    1.609  116.653    9.384 1 U   3.150368E+00  0.000000E+00 e 0 HB2.37    N.37      H.37 #MAP   1219
    986    1.609  116.653    9.384 1 U   3.150368E+00  0.000000E+00 e 0 HB3.37    N.37      H.37 #MAP   1220
    986    1.609  116.653    9.384 1 U   3.150368E+00  0.000000E+00 e 0 HB2.37    NE1.47    HE1.47 #MAP   1651
    986    1.609  116.653    9.384 1 U   3.150368E+00  0.000000E+00 e 0 HB3.37    NE1.47    HE1.47 #MAP   1652
    987    2.105  118.713    9.267 1 U   3.218927E+00  0.000000E+00 e 0 -         -         -
    988    2.028  108.872    8.006 1 U   4.180241E+00  0.000000E+00 e 0 HB3.2     N.4       H.4 #MAP     58
    989    2.001  108.858    8.010 1 U   4.186835E+00  0.000000E+00 e 0 HB2.2     N.4       H.4 #MAP     57
    990    2.689  116.380    7.727 1 U   2.400000E+00  0.000000E+00 e 0 HE2.90    N.89      H.89 #MAP   3101
    990    2.689  116.380    7.727 1 U   2.400000E+00  0.000000E+00 e 0 HB3.101   N.101     H.101 #MAP   3512
    990    2.689  116.380    7.727 1 U   2.400000E+00  0.000000E+00 e 0 HB3.101   N.102     H.102 #MAP   3530
    990    2.689  116.380    7.727 1 U   2.400000E+00  0.000000E+00 e 0 HB3.102   N.102     H.102 #MAP   3534
    991    3.969  123.515    7.187 1 U   3.135758E+00  0.000000E+00 e 0 HB3.10    N.12      H.12 #MAP    302
    992    3.463  121.732    8.663 1 U   3.315299E+00  0.000000E+00 e 0 HA.127    N.129     H.129 #MAP   4581
    992    3.463  121.732    8.663 1 U   3.315299E+00  0.000000E+00 e 0 HA.130    N.129     H.129 #MAP   4600
    993    0.890  121.749    7.616 1 U   3.989185E+00  0.000000E+00 e 0 QG1.62    N.135     H.135 #MAP   4888
    994    9.268  110.752    7.853 1 U   3.687894E+00  0.000000E+00 e 0 H.39      N.42      H.42 #MAP   1397
    995    1.070  107.597    7.805 1 U   3.029647E+00  0.000000E+00 e 0 HG2.69    N.70      H.70 #MAP   2385
    995    1.070  107.597    7.805 1 U   3.029647E+00  0.000000E+00 e 0 HG3.69    N.70      H.70 #MAP   2386
    995    1.070  107.597    7.805 1 U   3.029647E+00  0.000000E+00 e 0 HB2.71    N.70      H.70 #MAP   2392
    995    1.070  107.597    7.805 1 U   3.029647E+00  0.000000E+00 e 0 QD2.76    N.70      H.70 #MAP   2402
    995    1.070  107.597    7.805 1 U   3.029647E+00  0.000000E+00 e 0 QG2.123   N.70      H.70 #MAP   2418
    996    2.398  119.673    8.034 1 U   2.875629E+00  0.000000E+00 e 0 HG3.118   N.118     H.118 #MAP   4048
    997    7.463  122.830    8.031 1 U   3.270553E+00  0.000000E+00 e 0 H.115     N.119     H.119 #MAP   4071
    998    4.622  121.731    8.666 1 U   2.724294E+00  0.000000E+00 e 0 HA.1      N.1       H.1 #MAP      2
    998    4.622  121.731    8.666 1 U   2.724294E+00  0.000000E+00 e 0 HA.129    N.129     H.129 #MAP   4594
    999    4.494  121.731    8.666 1 U   2.995070E+00  0.000000E+00 e 0 HA.2      N.1       H.1 #MAP      6
    999    4.494  121.731    8.666 1 U   2.995070E+00  0.000000E+00 e 0 HA.126    N.129     H.129 #MAP   4576
   1000    1.885  121.320    8.079 1 U   2.697313E+00  0.000000E+00 e 0 HB3.81    N.80      H.80 #MAP   2786
   1000    1.885  121.320    8.079 1 U   2.697313E+00  0.000000E+00 e 0 HB2.83    N.80      H.80 #MAP   2793
   1001    2.843  122.281    8.093 1 U   2.661198E+00  0.000000E+00 e 0 HD2.130   N.132     H.132 #MAP   4784
   1001    2.843  122.281    8.093 1 U   2.661198E+00  0.000000E+00 e 0 HB3.131   N.132     H.132 #MAP   4788
   1002    2.083  115.282    7.213 1 U   3.341368E+00  0.000000E+00 e 0 HB3.46    N.46      H.46 #MAP   1606
   1003    2.544  121.321    7.238 1 U   3.068130E+00  0.000000E+00 e 0 HB2.7     N.8       H.8 #MAP    193
   1004    1.859  118.164    7.483 1 U   2.515019E+00  0.000000E+00 e 0 HB3.71    N.77      H.77 #MAP   2653
   1004    1.859  118.164    7.483 1 U   2.515019E+00  0.000000E+00 e 0 HB3.77    N.77      H.77 #MAP   2677
   1005    1.732  119.810    9.533 1 U   3.110208E+00  0.000000E+00 e 0 -         -         -
   1006    4.690  126.260    6.536 1 U   3.180703E+00  0.000000E+00 e 0 HA.108    N.108     H.108 #MAP   3683
   1007    4.343  121.732    7.614 1 U   2.460734E+00  0.000000E+00 e 0 HA.55     N.55      H.55 #MAP   1824
   1007    4.343  121.732    7.614 1 U   2.460734E+00  0.000000E+00 e 0 HA.135    N.135     H.135 #MAP   4903
   1008    0.916  119.399    8.666 1 U   3.482372E+00  0.000000E+00 e 0 -         -         -
   1009    2.059  118.027    7.907 1 U   3.264784E+00  0.000000E+00 e 0 HG2.104   N.103     H.103 #MAP   3568
   1009    2.059  118.027    7.907 1 U   3.264784E+00  0.000000E+00 e 0 HG3.104   N.103     H.103 #MAP   3569
   1010    0.534  122.144    7.522 1 U   3.507588E+00  0.000000E+00 e 0 HG.16     N.15      H.15 #MAP    441
   1011    2.298  124.888    8.963 1 U   3.159639E+00  0.000000E+00 e 0 HG3.111   N.111     H.111 #MAP   3773
   1012    1.807  119.399    8.671 1 U   2.484887E+00  0.000000E+00 e 0 HB2.69    N.69      H.69 #MAP   2361
   1013    1.061  125.299   11.759 1 U   3.615967E+00  0.000000E+00 e 0 QD2.76    ND1.73    HD1.73 #MAP   2558
   1014    3.059  118.437    8.469 1 U   3.527703E+00  0.000000E+00 e 0 HD3.130   N.130     H.130 #MAP   4689
   1015    1.560  125.162    9.111 1 U   2.854571E+00  0.000000E+00 e 0 HG3.35    N.22      H.22 #MAP    716
   1016    1.934  119.674    8.038 1 U   2.719953E+00  0.000000E+00 e 0 HB2.116   N.118     H.118 #MAP   4034
   1016    1.934  119.674    8.038 1 U   2.719953E+00  0.000000E+00 e 0 HB3.116   N.118     H.118 #MAP   4035
   1017    0.868  130.792    7.507 1 U   3.438818E+00  0.000000E+00 e 0 -         -         -
   1018    0.750  130.790    7.508 1 U   3.351501E+00  0.000000E+00 e 0 QG2.67    N.95      H.95 #MAP   3318
   1018    0.750  130.790    7.508 1 U   3.351501E+00  0.000000E+00 e 0 QG2.72    N.95      H.95 #MAP   3320
   1018    0.750  130.790    7.508 1 U   3.351501E+00  0.000000E+00 e 0 HG.94     N.95      H.95 #MAP   3329
   1019    2.532  115.282    7.344 1 U   3.002077E+00  0.000000E+00 e 0 HB2.73    N.75      H.75 #MAP   2575
   1019    2.532  115.282    7.344 1 U   3.002077E+00  0.000000E+00 e 0 HB2.73    N.76      H.76 #MAP   2615
   1020    7.218  107.597    7.802 1 U   3.428233E+00  0.000000E+00 e 0 -         -         -
   1021    4.741  114.595    7.081 1 U   3.479701E+00  0.000000E+00 e 0 HA.84     N.81      H.81 #MAP   2827
   1022    1.585  118.163    8.041 1 U   3.330554E+00  0.000000E+00 e 0 QB.121    N.125     H.125 #MAP   4332
   1022    1.585  118.163    8.041 1 U   3.330554E+00  0.000000E+00 e 0 QE.125    N.125     H.125 #MAP   4354
   1023    5.300  125.300    9.110 1 U   2.979754E+00  0.000000E+00 e 0 HA.22     N.22      H.22 #MAP    695
   1023    5.300  125.300    9.110 1 U   2.979754E+00  0.000000E+00 e 0 HA.35     N.22      H.22 #MAP    714
   1024    3.912  116.105    7.542 1 U   2.607092E+00  0.000000E+00 e 0 HA.17     N.17      H.17 #MAP    512
   1024    3.912  116.105    7.542 1 U   2.607092E+00  0.000000E+00 e 0 HA.18     N.17      H.17 #MAP    521
   1025    2.665  116.653    9.385 1 U   3.010955E+00  0.000000E+00 e 0 HB2.36    N.37      H.37 #MAP   1212
   1025    2.665  116.653    9.385 1 U   3.010955E+00  0.000000E+00 e 0 HB3.36    N.37      H.37 #MAP   1213
   1025    2.665  116.653    9.385 1 U   3.010955E+00  0.000000E+00 e 0 HB2.36    NE1.47    HE1.47 #MAP   1645
   1025    2.665  116.653    9.385 1 U   3.010955E+00  0.000000E+00 e 0 HB3.36    NE1.47    HE1.47 #MAP   1646
   1026    7.334  127.771    8.390 1 U   3.276872E+00  0.000000E+00 e 0 -         -         -
   1027    7.253  127.771    8.391 1 U   2.898229E+00  0.000000E+00 e 0 HD1.96    N.67      H.67 #MAP   2310
   1027    7.253  127.771    8.391 1 U   2.898229E+00  0.000000E+00 e 0 HD1.96    N.68      H.68 #MAP   2351
   1027    7.253  127.771    8.391 1 U   2.898229E+00  0.000000E+00 e 0 HE1.96    N.68      H.68 #MAP   2352
   1028    2.949  112.674    6.843 1 U   3.204556E+00  0.000000E+00 e 0 HB3.51    ND2.51    HD21.51 #MAP   1762
   1029    4.146  121.595    8.669 1 U   2.912127E+00  0.000000E+00 e 0 HA.125    N.129     H.129 #MAP   4572
   1029    4.146  121.595    8.669 1 U   2.912127E+00  0.000000E+00 e 0 HA.128    N.129     H.129 #MAP   4586
   1030    7.207  121.044    8.556 1 U   3.274809E+00  0.000000E+00 e 0 H.12      N.16      H.16 #MAP    452
   1030    7.207  121.044    8.556 1 U   3.274809E+00  0.000000E+00 e 0 H.19      N.16      H.16 #MAP    482
   1030    7.207  121.044    8.556 1 U   3.274809E+00  0.000000E+00 e 0 HZ3.36    N.16      H.16 #MAP    483
   1030    7.207  121.044    8.556 1 U   3.274809E+00  0.000000E+00 e 0 HH2.36    N.16      H.16 #MAP    484
   1031    4.243  118.164    7.483 1 U   3.244467E+00  0.000000E+00 e 0 HA.71     N.77      H.77 #MAP   2652
   1031    4.243  118.164    7.483 1 U   3.244467E+00  0.000000E+00 e 0 HA.75     N.77      H.77 #MAP   2665
   1032    8.504  108.824    8.008 1 U   3.606548E+00  0.000000E+00 e 0 H.2       N.4       H.4 #MAP     55
   1032    8.504  108.824    8.008 1 U   3.606548E+00  0.000000E+00 e 0 H.5       N.4       H.4 #MAP     67
   1033    2.222  116.381    7.844 1 U   2.656046E+00  0.000000E+00 e 0 HG2.83    N.83      H.83 #MAP   2897
   1033    2.222  116.381    7.844 1 U   2.656046E+00  0.000000E+00 e 0 HG3.83    N.83      H.83 #MAP   2898
   1034    0.156  118.436    8.468 1 U   3.531448E+00  0.000000E+00 e 0 HG13.61   N.130     H.130 #MAP   4655
   1035    4.613  122.831    8.029 1 U   2.946809E+00  0.000000E+00 e 0 HA.116    N.119     H.119 #MAP   4075
   1036    3.926  122.556    8.375 1 U   3.455597E+00  0.000000E+00 e 0 HD3.27    N.26      H.26 #MAP    854
   1037    7.356  121.732    6.306 1 U   3.000872E+00  0.000000E+00 e 0 H.90      N.88      H.88 #MAP   3057
   1037    7.356  121.732    6.306 1 U   3.000872E+00  0.000000E+00 e 0 H.91      N.88      H.88 #MAP   3062
   1038    7.093  116.654    8.595 1 U   3.449637E+00  0.000000E+00 e 0 HD1.25    N.112     H.112 #MAP   3795
   1038    7.093  116.654    8.595 1 U   3.449637E+00  0.000000E+00 e 0 HE1.25    N.112     H.112 #MAP   3796
   1039    1.230  121.732    8.129 1 U   2.909283E+00  0.000000E+00 e 0 HB2.31    N.31      H.31 #MAP    982
   1040    4.341  118.164    8.149 1 U   3.092362E+00  0.000000E+00 e 0 HA.53     N.54      H.54 #MAP   1808
   1040    4.341  118.164    8.149 1 U   3.092362E+00  0.000000E+00 e 0 HA.55     N.54      H.54 #MAP   1818
   1041    5.467  111.172    7.351 1 U   3.553118E+00  0.000000E+00 e 0 HA.92     N.91      H.91 #MAP   3171
   1042    1.023  119.536    8.404 1 U   2.400000E+00  0.000000E+00 e 0 -         -         -
   1043    0.915  119.534    8.404 1 U   2.506391E+00  0.000000E+00 e 0 QG1.127   N.127     H.127 #MAP   4444
   1043    0.915  119.534    8.404 1 U   2.506391E+00  0.000000E+00 e 0 QG2.127   N.127     H.127 #MAP   4445
   1044    3.748  115.282    8.908 1 U   3.202655E+00  0.000000E+00 e 0 HD2.27    N.28      H.28 #MAP    884
   1044    3.748  115.282    8.908 1 U   3.202655E+00  0.000000E+00 e 0 HD3.104   N.105     H.105 #MAP   3595
   1045    1.956  122.556    8.373 1 U   3.068230E+00  0.000000E+00 e 0 HB3.29    N.26      H.26 #MAP    859
   1045    1.956  122.556    8.373 1 U   3.068230E+00  0.000000E+00 e 0 HB2.30    N.26      H.26 #MAP    862
   1046    2.963  113.223    8.093 1 U   2.921848E+00  0.000000E+00 e 0 -         -         -
   1047    1.981  119.811    9.533 1 U   2.822958E+00  0.000000E+00 e 0 HB2.116   N.116     H.116 #MAP   3942
   1047    1.981  119.811    9.533 1 U   2.822958E+00  0.000000E+00 e 0 HB3.116   N.116     H.116 #MAP   3943
   1047    1.981  119.811    9.533 1 U   2.822958E+00  0.000000E+00 e 0 HG2.119   N.116     H.116 #MAP   3954
   1047    1.981  119.811    9.533 1 U   2.822958E+00  0.000000E+00 e 0 HG2.119   N.120     H.120 #MAP   4145
   1048    1.021  118.576    7.691 1 U   3.044027E+00  0.000000E+00 e 0 QG1.112   N.23      H.23 #MAP    752
   1048    1.021  118.576    7.691 1 U   3.044027E+00  0.000000E+00 e 0 QG2.112   N.23      H.23 #MAP    753
   1049    3.651  116.381    7.844 1 U   2.917735E+00  0.000000E+00 e 0 HD3.84    N.83      H.83 #MAP   2904
   1050    4.839  118.577    7.691 1 U   2.649882E+00  0.000000E+00 e 0 -         -         -
   1051    3.775  123.515    7.186 1 U   2.633001E+00  0.000000E+00 e 0 HA.12     N.12      H.12 #MAP    310
   1052    1.045  122.143    7.529 1 U   3.374772E+00  0.000000E+00 e 0 QG2.12    ND2.11    HD21.11 #MAP    275
   1052    1.045  122.143    7.529 1 U   3.374772E+00  0.000000E+00 e 0 QG2.12    N.15      H.15 #MAP    422
   1052    1.045  122.143    7.529 1 U   3.374772E+00  0.000000E+00 e 0 HG2.17    N.15      H.15 #MAP    445
   1053    6.992  118.739    9.266 1 U   3.885287E+00  0.000000E+00 e 0 HZ2.129   N.39      H.39 #MAP   1335
   1054    6.931  118.736    9.278 1 U   4.240627E+00  0.000000E+00 e 0 -         -         -
   1055    2.239  111.988    7.299 1 U   3.448498E+00  0.000000E+00 e 0 HG3.53    NE2.53    HE22.53 #MAP   1804
   1056    0.555  121.046    8.336 1 U   3.312374E+00  0.000000E+00 e 0 QG2.61    N.44      H.44 #MAP   1543
   1057    8.086  128.181    9.050 1 U   3.561881E+00  0.000000E+00 e 0 H.61      N.45      H.45 #MAP   1577
   1058    7.758  110.753    6.825 1 U   3.511444E+00  0.000000E+00 e 0 -         -         -
   1059    1.066  116.792    7.090 1 U   3.407307E+00  0.000000E+00 e 0 QB.79     N.82      H.82 #MAP   2837
   1060    8.360  107.189    6.881 1 U   3.933410E+00  0.000000E+00 e 0 H.21      N.20      H.20 #MAP    632
   1061    2.548  123.516    7.186 1 U   3.051496E+00  0.000000E+00 e 0 HB3.9     N.12      H.12 #MAP    294
   1062    1.028  115.962    8.892 1 U   3.836671E+00  0.000000E+00 e 0 HG3.114   N.114     H.114 #MAP   3878
   1063    2.894  119.804    7.076 1 U   3.301021E+00  0.000000E+00 e 0 HE2.77    N.73      H.73 #MAP   2529
   1063    2.894  119.804    7.076 1 U   3.301021E+00  0.000000E+00 e 0 HE3.77    N.73      H.73 #MAP   2530
   1064    4.617  122.281    8.092 1 U   3.251793E+00  0.000000E+00 e 0 HA.129    N.132     H.132 #MAP   4776
   1065    1.442  111.302    9.383 1 U   3.366249E+00  0.000000E+00 e 0 HB.107    N.97      H.97 #MAP   3429
   1066    3.781  112.126    7.615 1 U   2.998816E+00  0.000000E+00 e 0 HA.64     N.66      H.66 #MAP   2205
   1067    1.393  120.223    8.311 1 U   3.506565E+00  0.000000E+00 e 0 HG2.29    N.30      H.30 #MAP    943
   1068    4.306  119.811    7.080 1 U   2.544106E+00  0.000000E+00 e 0 HA.72     N.73      H.73 #MAP   2505
   1068    4.306  119.811    7.080 1 U   2.544106E+00  0.000000E+00 e 0 HB.92     N.73      H.73 #MAP   2531
   1069    1.068  127.771    8.390 1 U   3.337736E+00  0.000000E+00 e 0 QG2.123   N.67      H.67 #MAP   2312
   1069    1.068  127.771    8.390 1 U   3.337736E+00  0.000000E+00 e 0 QG2.123   N.68      H.68 #MAP   2354
   1070    4.800  125.564    8.308 1 U   3.701899E+00  0.000000E+00 e 0 -         -         -
   1071    7.519  123.516    7.185 1 U   3.528770E+00  0.000000E+00 e 0 HD21.11   N.12      H.12 #MAP    307
   1071    7.519  123.516    7.185 1 U   3.528770E+00  0.000000E+00 e 0 H.15      N.12      H.12 #MAP    326
   1072    5.062  127.773    8.391 1 U   4.026823E+00  0.000000E+00 e 0 HA.94     N.68      H.68 #MAP   2342
   1073    1.244  116.380    7.709 1 U   3.224576E+00  0.000000E+00 e 0 QG2.5     N.6       H.6 #MAP    125
   1073    1.244  116.380    7.709 1 U   3.224576E+00  0.000000E+00 e 0 QB.88     N.89      H.89 #MAP   3091
   1073    1.244  116.380    7.709 1 U   3.224576E+00  0.000000E+00 e 0 QG2.92    N.89      H.89 #MAP   3108
   1074    0.537  118.713    9.266 1 U   3.863205E+00  0.000000E+00 e 0 QD1.16    N.39      H.39 #MAP   1298
   1075    3.635  121.595    8.272 1 U   3.366441E+00  0.000000E+00 e 0 HD3.110   N.109     H.109 #MAP   3728
   1076    1.297  113.224    8.087 1 U   3.905561E+00  0.000000E+00 e 0 -         -         -
   1077    3.709  117.481    7.978 1 U   3.888440E+00  0.000000E+00 e 0 -         -         -
   1078    1.606  116.105    7.545 1 U   2.400000E+00  0.000000E+00 e 0 HB2.13    N.17      H.17 #MAP    494
   1078    1.606  116.105    7.545 1 U   2.400000E+00  0.000000E+00 e 0 QB.15     N.17      H.17 #MAP    503
   1078    1.606  116.105    7.545 1 U   2.400000E+00  0.000000E+00 e 0 HB3.16    N.17      H.17 #MAP    507
   1078    1.606  116.105    7.545 1 U   2.400000E+00  0.000000E+00 e 0 HB2.17    N.17      H.17 #MAP    513
   1079    1.484  107.733    7.664 1 U   3.260772E+00  0.000000E+00 e 0 QB.132    N.134     H.134 #MAP   4866
   1080    8.091  116.659    9.386 1 U   3.885811E+00  0.000000E+00 e 0 H.38      N.37      H.37 #MAP   1226
   1080    8.091  116.659    9.386 1 U   3.885811E+00  0.000000E+00 e 0 H.38      NE1.47    HE1.47 #MAP   1655
   1081    8.084  105.538    7.232 1 U   3.706400E+00  0.000000E+00 e 0 H.38      N.19      H.19 #MAP    622
   1082    1.053  117.477    7.977 1 U   2.975604E+00  0.000000E+00 e 0 QG2.123   N.126     H.126 #MAP   4383
   1083    1.045  115.145    8.000 1 U   3.128571E+00  0.000000E+00 e 0 QG2.12    N.11      H.11 #MAP    256
   1083    1.045  115.145    8.000 1 U   3.128571E+00  0.000000E+00 e 0 QG2.12    N.14      H.14 #MAP    388
   1083    1.045  115.145    8.000 1 U   3.128571E+00  0.000000E+00 e 0 HG2.13    N.14      H.14 #MAP    393
   1083    1.045  115.145    8.000 1 U   3.128571E+00  0.000000E+00 e 0 HG2.17    N.14      H.14 #MAP    411
   1084    2.343  108.007    7.235 1 U   3.665466E+00  0.000000E+00 e 0 -         -         -
   1085    1.948  126.809    8.029 1 U   3.507076E+00  0.000000E+00 e 0 HB3.110   N.25      H.25 #MAP    825
   1085    1.948  126.809    8.029 1 U   3.507076E+00  0.000000E+00 e 0 HG2.111   N.25      H.25 #MAP    832
   1086    0.612  122.969    7.969 1 U   3.809076E+00  0.000000E+00 e 0 -         -         -
   1087    7.466  111.851    6.803 1 U   2.825486E+00  0.000000E+00 e 0 -         -         -
   1088    3.305  116.381    7.844 1 U   2.801529E+00  0.000000E+00 e 0 HD2.84    N.83      H.83 #MAP   2903
   1089    1.068  121.320    7.238 1 U   2.582569E+00  0.000000E+00 e 0 HB2.8     N.8       H.8 #MAP    197
   1089    1.068  121.320    7.238 1 U   2.582569E+00  0.000000E+00 e 0 HG2.13    N.8       H.8 #MAP    205
   1090    4.735  125.574    7.570 1 U   2.400000E+00  0.000000E+00 e 0 HA.57     N.57      H.57 #MAP   1875
   1090    4.735  125.574    7.570 1 U   2.400000E+00  0.000000E+00 e 0 HA.58     N.57      H.57 #MAP   1881
   1090    4.735  125.574    7.570 1 U   2.400000E+00  0.000000E+00 e 0 HA.136    N.137     H.137 #MAP   4966
   1091    2.075  127.770    8.392 1 U   3.265249E+00  0.000000E+00 e 0 HB3.69    N.68      H.68 #MAP   2333
   1091    2.075  127.770    8.392 1 U   3.265249E+00  0.000000E+00 e 0 HB.127    N.67      H.67 #MAP   2317
   1091    2.075  127.770    8.392 1 U   3.265249E+00  0.000000E+00 e 0 HB2.94    N.68      H.68 #MAP   2343
   1092    3.460  122.282    8.092 1 U   3.526372E+00  0.000000E+00 e 0 HA.130    N.132     H.132 #MAP   4781
   1093    2.865  118.439    8.470 1 U   3.236816E+00  0.000000E+00 e 0 HD2.130   N.130     H.130 #MAP   4688
   1093    2.865  118.439    8.470 1 U   3.236816E+00  0.000000E+00 e 0 HB3.131   N.130     H.130 #MAP   4693
   1094    9.116  118.576    7.694 1 U   3.503254E+00  0.000000E+00 e 0 H.22      N.23      H.23 #MAP    723
   1095    1.438  118.576    7.695 1 U   2.400000E+00  0.000000E+00 e 0 HG3.18    N.18      H.18 #MAP    578
   1095    1.438  118.576    7.695 1 U   2.400000E+00  0.000000E+00 e 0 HB2.22    N.23      H.23 #MAP    725
   1095    1.438  118.576    7.695 1 U   2.400000E+00  0.000000E+00 e 0 HB3.22    N.23      H.23 #MAP    726
   1095    1.438  118.576    7.695 1 U   2.400000E+00  0.000000E+00 e 0 HD3.23    N.23      H.23 #MAP    737
   1095    1.438  118.576    7.695 1 U   2.400000E+00  0.000000E+00 e 0 HD2.114   N.23      H.23 #MAP    758
   1095    1.438  118.576    7.695 1 U   2.400000E+00  0.000000E+00 e 0 HB2.46    N.47      H.47 #MAP   1624
   1095    1.438  118.576    7.695 1 U   2.400000E+00  0.000000E+00 e 0 HB2.46    N.48      H.48 #MAP   1692
   1096    1.514  116.381    7.786 1 U   3.000529E+00  0.000000E+00 e 0 HG12.59   N.63      H.63 #MAP   2047
   1096    1.514  116.381    7.786 1 U   3.000529E+00  0.000000E+00 e 0 HG2.63    N.63      H.63 #MAP   2072
   1097    7.568  119.125    8.032 1 U   3.473684E+00  0.000000E+00 e 0 -         -         -
   1098   -0.154  111.309    7.148 1 U   3.618190E+00  0.000000E+00 e 0 QD1.61    N.62      H.62 #MAP   2024
   1099    1.847  130.927    9.211 1 U   3.163103E+00  0.000000E+00 e 0 HB.112    N.113     H.113 #MAP   3845
   1100    5.769  116.662    9.384 1 U   3.999358E+00  0.000000E+00 e 0 HA.38     N.37      H.37 #MAP   1227
   1100    5.769  116.662    9.384 1 U   3.999358E+00  0.000000E+00 e 0 HH2.129   N.37      H.37 #MAP   1240
   1100    5.769  116.662    9.384 1 U   3.999358E+00  0.000000E+00 e 0 HA.38     NE1.47    HE1.47 #MAP   1656
   1100    5.769  116.662    9.384 1 U   3.999358E+00  0.000000E+00 e 0 HH2.129   NE1.47    HE1.47 #MAP   1682
   1101    3.110  118.164    8.040 1 U   3.506309E+00  0.000000E+00 e 0 HB.123    N.125     H.125 #MAP   4339
   1102    0.146  116.653    8.593 1 U   3.584919E+00  0.000000E+00 e 0 QD2.22    N.112     H.112 #MAP   3782
   1103   -0.614  125.988    8.086 1 U   4.069482E+00  0.000000E+00 e 0 HG12.61   N.61      H.61 #MAP   1985
   1104    0.913  119.125    8.023 1 U   2.550104E+00  0.000000E+00 e 0 QG2.107   N.100     H.100 #MAP   3476
   1104    0.913  119.125    8.023 1 U   2.550104E+00  0.000000E+00 e 0 QD1.8     N.128     H.128 #MAP   4456
   1104    0.913  119.125    8.023 1 U   2.550104E+00  0.000000E+00 e 0 QD2.8     N.128     H.128 #MAP   4457
   1104    0.913  119.125    8.023 1 U   2.550104E+00  0.000000E+00 e 0 QG1.12    N.128     H.128 #MAP   4458
   1104    0.913  119.125    8.023 1 U   2.550104E+00  0.000000E+00 e 0 QG1.127   N.128     H.128 #MAP   4473
   1104    0.913  119.125    8.023 1 U   2.550104E+00  0.000000E+00 e 0 QG2.127   N.128     H.128 #MAP   4474
   1105    1.032  119.123    8.019 1 U   2.718229E+00  0.000000E+00 e 0 -         -         -
   1106    0.534  118.300    7.679 1 U   3.588511E+00  0.000000E+00 e 0 HG.16     N.18      H.18 #MAP    561
   1106    0.534  118.300    7.679 1 U   3.588511E+00  0.000000E+00 e 0 QD1.16    N.18      H.18 #MAP    562
   1107    1.588  119.535    8.766 1 U   3.469871E+00  0.000000E+00 e 0 HG2.35    N.36      H.36 #MAP   1154
   1107    1.588  119.535    8.766 1 U   3.469871E+00  0.000000E+00 e 0 HG3.35    N.36      H.36 #MAP   1155
   1108    2.793  112.126    7.086 1 U   3.718207E+00  0.000000E+00 e 0 HB2.51    ND2.51    HD22.51 #MAP   1767
   1109    2.769  130.926    9.212 1 U   3.237692E+00  0.000000E+00 e 0 HB2.91    N.113     H.113 #MAP   3831
   1110    7.241  127.907   10.691 1 U   3.464206E+00  0.000000E+00 e 0 -         -         -
   1111    4.807  108.282    7.467 1 U   2.879279E+00  0.000000E+00 e 0 -         -         -
   1112    8.337  128.336    9.047 1 U   4.080011E+00  0.000000E+00 e 0 H.44      N.45      H.45 #MAP   1551
   1113    2.111  108.694    8.967 1 U   3.619464E+00  0.000000E+00 e 0 HG2.49    N.50      H.50 #MAP   1739
   1113    2.111  108.694    8.967 1 U   3.619464E+00  0.000000E+00 e 0 QE.49     N.50      H.50 #MAP   1741
   1114    8.143  125.575    7.565 1 U   3.168474E+00  0.000000E+00 e 0 H.56      N.57      H.57 #MAP   1869
   1114    8.143  125.575    7.565 1 U   3.168474E+00  0.000000E+00 e 0 H.136     N.137     H.137 #MAP   4965
   1115    3.286  123.516    7.186 1 U   3.300185E+00  0.000000E+00 e 0 HD2.9     N.12      H.12 #MAP    297
   1116    2.945  112.125    7.082 1 U   3.552558E+00  0.000000E+00 e 0 HB3.51    ND2.51    HD22.51 #MAP   1768
   1117    3.091  122.006    8.350 1 U   3.374381E+00  0.000000E+00 e 0 HB2.122   N.121     H.121 #MAP   4187
   1117    3.091  122.006    8.350 1 U   3.374381E+00  0.000000E+00 e 0 HB.123    N.121     H.121 #MAP   4190
   1118    4.831  115.968    8.892 1 U   2.472272E+00  0.000000E+00 e 0 -         -         -
   1119    2.865  111.302    6.824 1 U   3.685716E+00  0.000000E+00 e 0 HG3.116   NE2.116   HE21.116 #MAP   3972
   1119    2.865  111.302    6.824 1 U   3.685716E+00  0.000000E+00 e 0 HD2.130   ND2.136   HD21.136 #MAP   4941
   1120    8.770  120.090    9.243 1 U   3.919870E+00  0.000000E+00 e 0 H.34      N.24      H.24 #MAP    789
   1121    0.856  111.302    9.383 1 U   3.876452E+00  0.000000E+00 e 0 QD1.59    N.97      H.97 #MAP   3403
   1122    1.930  119.811    8.500 1 U   3.011395E+00  0.000000E+00 e 0 HB2.116   N.117     H.117 #MAP   3995
   1122    1.930  119.811    8.500 1 U   3.011395E+00  0.000000E+00 e 0 HB3.116   N.117     H.117 #MAP   3996
   1123    3.698  120.633    8.813 1 U   3.637314E+00  0.000000E+00 e 0 -         -         -
   1124    3.806  116.517    9.385 1 U   3.869789E+00  0.000000E+00 e 0 HA2.19    N.37      H.37 #MAP   1207
   1124    3.806  116.517    9.385 1 U   3.869789E+00  0.000000E+00 e 0 HA3.19    N.37      H.37 #MAP   1208
   1125    3.996  121.320    7.238 1 U   3.277190E+00  0.000000E+00 e 0 HD3.9     N.8       H.8 #MAP    204
   1126    2.422  114.470    8.110 1 U   4.119770E+00  0.000000E+00 e 0 HG2.40    N.41      H.41 #MAP   1377
   1126    2.422  114.470    8.110 1 U   4.119770E+00  0.000000E+00 e 0 HG3.40    N.41      H.41 #MAP   1378
   1127    2.846  117.203    8.060 1 U   3.537934E+00  0.000000E+00 e 0 HB2.120   N.123     H.123 #MAP   4254
   1127    2.846  117.203    8.060 1 U   3.537934E+00  0.000000E+00 e 0 HB3.120   N.123     H.123 #MAP   4255
   1128    6.634  118.997    8.366 1 U   3.953760E+00  0.000000E+00 e 0 HE.35     N.21      H.21 #MAP    676
   1128    6.634  118.997    8.366 1 U   3.953760E+00  0.000000E+00 e 0 HD1.36    N.21      H.21 #MAP    678
   1129    6.577  108.968    7.232 1 U   3.554521E+00  0.000000E+00 e 0 -         -         -
   1130    7.791  122.145    7.522 1 U   3.215570E+00  0.000000E+00 e 0 HD22.11   ND2.11    HD21.11 #MAP    272
   1130    7.791  122.145    7.522 1 U   3.215570E+00  0.000000E+00 e 0 H.13      N.15      H.15 #MAP    423
   1131    1.526  118.027    8.981 1 U   2.846954E+00  0.000000E+00 e 0 QB.68     N.94      H.94 #MAP   3279
   1132    5.161  118.713    9.268 1 U   3.840522E+00  0.000000E+00 e 0 -         -         -
   1133    2.055  118.987    7.929 1 U   2.991862E+00  0.000000E+00 e 0 HB2.124   N.122     H.122 #MAP   4230
   1134    8.360  125.300    9.109 1 U   3.630426E+00  0.000000E+00 e 0 H.21      N.22      H.22 #MAP    686
   1135    2.898  118.169    7.482 1 U   3.643625E+00  0.000000E+00 e 0 HE2.77    N.77      H.77 #MAP   2682
   1135    2.898  118.169    7.482 1 U   3.643625E+00  0.000000E+00 e 0 HE3.77    N.77      H.77 #MAP   2683
   1136    2.842  105.882    8.055 1 U   3.698919E+00  0.000000E+00 e 0 -         -         -
   1137    2.247  108.696    8.969 1 U   3.489236E+00  0.000000E+00 e 0 -         -         -
   1138    2.268  108.693    8.970 1 U   3.485057E+00  0.000000E+00 e 0 HG3.49    N.50      H.50 #MAP   1740
   1139    3.261  119.811    9.533 1 U   3.327712E+00  0.000000E+00 e 0 HD2.119   N.120     H.120 #MAP   4147
   1139    3.261  119.811    9.533 1 U   3.327712E+00  0.000000E+00 e 0 HD3.119   N.120     H.120 #MAP   4148
   1139    3.261  119.811    9.533 1 U   3.327712E+00  0.000000E+00 e 0 HB3.122   N.120     H.120 #MAP   4159
   1140    8.064  118.437    8.468 1 U   3.206191E+00  0.000000E+00 e 0 H.132     N.130     H.130 #MAP   4694
   1141    4.000  118.713    7.662 1 U   3.532523E+00  0.000000E+00 e 0 HA2.4     N.7       H.7 #MAP    156
   1141    4.000  118.713    7.662 1 U   3.532523E+00  0.000000E+00 e 0 HA.14     N.18      H.18 #MAP    551
   1141    4.000  118.713    7.662 1 U   3.532523E+00  0.000000E+00 e 0 HA.46     N.47      H.47 #MAP   1623
   1141    4.000  118.713    7.662 1 U   3.532523E+00  0.000000E+00 e 0 HA.46     N.48      H.48 #MAP   1691
   1142    7.512  125.026    8.963 1 U   3.495945E+00  0.000000E+00 e 0 H.95      N.111     H.111 #MAP   3755
   1143    4.440  117.890    7.794 1 U   3.680670E+00  0.000000E+00 e 0 HA.11     N.10      H.10 #MAP    225
   1143    4.440  117.890    7.794 1 U   3.680670E+00  0.000000E+00 e 0 HA.11     N.13      H.13 #MAP    348
   1144    0.823  121.594    8.273 1 U   2.705544E+00  0.000000E+00 e 0 HG.109    N.109     H.109 #MAP   3721
   1145    1.926  119.811    7.077 1 U   2.635763E+00  0.000000E+00 e 0 HB3.76    N.73      H.73 #MAP   2522
   1145    1.926  119.811    7.077 1 U   2.635763E+00  0.000000E+00 e 0 HB3.110   N.73      H.73 #MAP   2538
   1146    2.224  119.125    8.018 1 U   2.400000E+00  0.000000E+00 e 0 HB2.98    N.100     H.100 #MAP   3442
   1146    2.224  119.125    8.018 1 U   2.400000E+00  0.000000E+00 e 0 HB3.125   N.128     H.128 #MAP   4465
   1146    2.224  119.125    8.018 1 U   2.400000E+00  0.000000E+00 e 0 HB3.128   N.128     H.128 #MAP   4478
   1147   10.692  110.866    7.858 1 U   4.033388E+00  0.000000E+00 e 0 -         -         -
   1148   10.695  110.864    7.858 1 U   4.028913E+00  0.000000E+00 e 0 -         -         -
   1149    2.030  117.478    7.976 1 U   2.686473E+00  0.000000E+00 e 0 HB2.124   N.126     H.126 #MAP   4386
   1149    2.030  117.478    7.976 1 U   2.686473E+00  0.000000E+00 e 0 HB2.125   N.126     H.126 #MAP   4390
   1150    7.222  125.576    7.570 1 U   2.827407E+00  0.000000E+00 e 0 HD22.57   N.57      H.57 #MAP   1879
   1150    7.222  125.576    7.570 1 U   2.827407E+00  0.000000E+00 e 0 HD1.137   N.137     H.137 #MAP   4975
   1150    7.222  125.576    7.570 1 U   2.827407E+00  0.000000E+00 e 0 HD2.137   N.137     H.137 #MAP   4976
   1151    7.250  111.301    9.385 1 U   3.794675E+00  0.000000E+00 e 0 HD1.96    N.97      H.97 #MAP   3417
   1151    7.250  111.301    9.385 1 U   3.794675E+00  0.000000E+00 e 0 HD2.96    N.97      H.97 #MAP   3418
   1152    6.899  116.655    9.385 1 U   3.598522E+00  0.000000E+00 e 0 H.20      N.37      H.37 #MAP   1209
   1152    6.899  116.655    9.385 1 U   3.598522E+00  0.000000E+00 e 0 HZ2.47    N.37      H.37 #MAP   1238
   1152    6.899  116.655    9.385 1 U   3.598522E+00  0.000000E+00 e 0 HZ2.47    NE1.47    HE1.47 #MAP   1674
   1153    1.673  115.281    7.211 1 U   3.505799E+00  0.000000E+00 e 0 -         -         -
   1154    5.675  122.144    8.767 1 U   3.666513E+00  0.000000E+00 e 0 HA.21     N.34      H.34 #MAP   1055
   1154    5.675  122.144    8.767 1 U   3.666513E+00  0.000000E+00 e 0 HA.21     N.35      H.35 #MAP   1090
   1155    1.442  123.517    7.185 1 U   3.267426E+00  0.000000E+00 e 0 HG3.13    N.12      H.12 #MAP    319
   1156    2.993  116.792    7.088 1 U   3.816885E+00  0.000000E+00 e 0 HE3.81    N.82      H.82 #MAP   2850
   1156    2.993  116.792    7.088 1 U   3.816885E+00  0.000000E+00 e 0 HE3.82    N.82      H.82 #MAP   2859
   1157    1.755  126.123    8.082 1 U   3.764867E+00  0.000000E+00 e 0 HB2.60    N.61      H.61 #MAP   1975
   1158    4.227  121.457    7.311 1 U   3.105269E+00  0.000000E+00 e 0 HA.56     N.58      H.58 #MAP   1905
   1158    4.227  121.457    7.311 1 U   3.105269E+00  0.000000E+00 e 0 HA.75     N.79      H.79 #MAP   2730
   1159    6.847  111.438    7.537 1 U   3.521610E+00  0.000000E+00 e 0 -         -         -
   1160    4.810  122.829    8.029 1 U   3.158777E+00  0.000000E+00 e 0 -         -         -
   1161    0.524  118.166    8.039 1 U   3.772912E+00  0.000000E+00 e 0 QD1.16    N.125     H.125 #MAP   4329
   1162    8.826  106.773    7.561 1 U   3.529839E+00  0.000000E+00 e 0 H.71      N.92      H.92 #MAP   3190
   1162    8.826  106.773    7.561 1 U   3.529839E+00  0.000000E+00 e 0 H.93      N.92      H.92 #MAP   3210
   1163   -0.154  127.915   10.699 1 U   3.208107E+00  0.000000E+00 e 0 QD2.16    NE1.129   HE1.129 #MAP   4615
   1163   -0.154  127.915   10.699 1 U   3.208107E+00  0.000000E+00 e 0 QD1.61    NE1.129   HE1.129 #MAP   4635
   1164    3.715  122.556    8.371 1 U   3.317547E+00  0.000000E+00 e 0 HD2.27    N.26      H.26 #MAP    853
   1165    8.496  119.673    8.032 1 U   3.277031E+00  0.000000E+00 e 0 H.117     N.118     H.118 #MAP   4037
   1166    2.201  117.203    8.508 1 U   3.141403E+00  0.000000E+00 e 0 HB.5      N.5       H.5 #MAP     90
   1167   -0.136  116.106    7.546 1 U   3.346500E+00  0.000000E+00 e 0 QD2.16    N.17      H.17 #MAP    510
   1168    8.127  121.732    7.617 1 U   3.357496E+00  0.000000E+00 e 0 H.54      N.55      H.55 #MAP   1819
   1168    8.127  121.732    7.617 1 U   3.357496E+00  0.000000E+00 e 0 H.56      N.55      H.55 #MAP   1829
   1168    8.127  121.732    7.617 1 U   3.357496E+00  0.000000E+00 e 0 H.133     N.135     H.135 #MAP   4895
   1168    8.127  121.732    7.617 1 U   3.357496E+00  0.000000E+00 e 0 H.136     N.135     H.135 #MAP   4910
   1169    4.300  118.443    8.464 1 U   3.659575E+00  0.000000E+00 e 0 HA.131    N.130     H.130 #MAP   4691
   1170    5.003  125.287   11.760 1 U   3.651031E+00  0.000000E+00 e 0 HA.73     ND1.73    HD1.73 #MAP   2542
   1171    8.034  115.968    8.891 1 U   3.660955E+00  0.000000E+00 e 0 H.118     N.114     H.114 #MAP   3885
   1171    8.034  115.968    8.891 1 U   3.660955E+00  0.000000E+00 e 0 H.119     N.114     H.114 #MAP   3891
   1172    8.352  122.830    8.033 1 U   3.349272E+00  0.000000E+00 e 0 H.121     N.119     H.119 #MAP   4100
   1173    3.076  115.282    8.911 1 U   3.673544E+00  0.000000E+00 e 0 HA2.106   N.105     H.105 #MAP   3603
   1174    4.982  125.284   11.761 1 U   3.705271E+00  0.000000E+00 e 0 -         -         -
   1175    1.607  119.811    7.077 1 U   2.853543E+00  0.000000E+00 e 0 HG.76     N.73      H.73 #MAP   2523
   1176    1.934  117.891    7.795 1 U   2.630944E+00  0.000000E+00 e 0 HB3.13    N.13      H.13 #MAP    357
   1177    2.229  108.008    6.575 1 U   4.226297E+00  0.000000E+00 e 0 -         -         -
   1178    2.424  121.591    8.273 1 U   3.400871E+00  0.000000E+00 e 0 HG3.108   N.109     H.109 #MAP   3716
   1179    7.104  116.380    7.704 1 U   3.027723E+00  0.000000E+00 e 0 HD2.6     N.6       H.6 #MAP    131
   1179    7.104  116.380    7.704 1 U   3.027723E+00  0.000000E+00 e 0 HD22.43   N.6       H.6 #MAP    142
   1179    7.104  116.380    7.704 1 U   3.027723E+00  0.000000E+00 e 0 HE2.135   N.6       H.6 #MAP    144
   1180    7.837  127.908   10.699 1 U   3.897470E+00  0.000000E+00 e 0 H.42      NE1.129   HE1.129 #MAP   4618
   1181    0.869  116.243    7.788 1 U   2.783365E+00  0.000000E+00 e 0 QG2.59    N.63      H.63 #MAP   2046
   1181    0.869  116.243    7.788 1 U   2.783365E+00  0.000000E+00 e 0 QD1.59    N.63      H.63 #MAP   2049
   1181    0.869  116.243    7.788 1 U   2.783365E+00  0.000000E+00 e 0 QG1.62    N.63      H.63 #MAP   2066
   1182    3.976  108.425    7.234 1 U   4.020265E+00  0.000000E+00 e 0 -         -         -
   1183    6.874  106.772    7.561 1 U   3.587611E+00  0.000000E+00 e 0 -         -         -
   1184    2.871  121.182    7.322 1 U   3.644964E+00  0.000000E+00 e 0 HD2.58    N.58      H.58 #MAP   1918
   1185   -0.164  121.182    7.326 1 U   3.140339E+00  0.000000E+00 e 0 QD1.61    N.64      H.64 #MAP   2118
   1186    1.486  121.321    7.240 1 U   2.869116E+00  0.000000E+00 e 0 QB.132    N.8       H.8 #MAP    211
   1187    3.110  125.570    7.568 1 U   2.459879E+00  0.000000E+00 e 0 HB3.55    N.57      H.57 #MAP   1868
   1187    3.110  125.570    7.568 1 U   2.459879E+00  0.000000E+00 e 0 HB3.57    N.57      H.57 #MAP   1877
   1187    3.110  125.570    7.568 1 U   2.459879E+00  0.000000E+00 e 0 HB2.137   N.137     H.137 #MAP   4973
   1187    3.110  125.570    7.568 1 U   2.459879E+00  0.000000E+00 e 0 HB3.137   N.137     H.137 #MAP   4974
   1188    7.594  113.086    6.927 1 U   3.581945E+00  0.000000E+00 e 0 -         -         -
   1189    2.055  117.890    7.794 1 U   2.623158E+00  0.000000E+00 e 0 HB.12     N.10      H.10 #MAP    228
   1189    2.055  117.890    7.794 1 U   2.623158E+00  0.000000E+00 e 0 HB.12     N.13      H.13 #MAP    351
   1190    0.749  124.888    8.963 1 U   3.329309E+00  0.000000E+00 e 0 QG2.24    N.111     H.111 #MAP   3733
   1190    0.749  124.888    8.963 1 U   3.329309E+00  0.000000E+00 e 0 QG2.72    N.111     H.111 #MAP   3737
   1190    0.749  124.888    8.963 1 U   3.329309E+00  0.000000E+00 e 0 HG.94     N.111     H.111 #MAP   3754
   1191    4.150  108.420    7.234 1 U   3.548931E+00  0.000000E+00 e 0 HA.125    NE2.128   HE22.128 #MAP   4550
   1192    3.528  112.124    7.615 1 U   3.512218E+00  0.000000E+00 e 0 HA2.97    N.66      H.66 #MAP   2237
   1193    7.687  125.231    9.110 1 U   3.620422E+00  0.000000E+00 e 0 H.23      N.22      H.22 #MAP    701
   1194    0.905  117.478    7.977 1 U   3.183292E+00  0.000000E+00 e 0 QG1.12    N.126     H.126 #MAP   4368
   1194    0.905  117.478    7.977 1 U   3.183292E+00  0.000000E+00 e 0 QG1.127   N.126     H.126 #MAP   4404
   1194    0.905  117.478    7.977 1 U   3.183292E+00  0.000000E+00 e 0 QG2.127   N.126     H.126 #MAP   4405
   1195    2.848  117.478    8.130 1 U   3.714752E+00  0.000000E+00 e 0 HD2.130   N.133     H.133 #MAP   4827
   1195    2.848  117.478    8.130 1 U   3.714752E+00  0.000000E+00 e 0 HB3.131   N.133     H.133 #MAP   4831
   1196    0.550  123.540    7.185 1 U   4.166413E+00  0.000000E+00 e 0 -         -         -
   1197   -0.624  111.307    7.153 1 U   3.810904E+00  0.000000E+00 e 0 HG12.61   N.62      H.62 #MAP   2022
   1198    0.285  128.181    9.048 1 U   3.915428E+00  0.000000E+00 e 0 QD1.64    N.45      H.45 #MAP   1585
   1199    2.830  115.145    7.996 1 U   3.363568E+00  0.000000E+00 e 0 HB2.11    N.11      H.11 #MAP    248
   1199    2.830  115.145    7.996 1 U   3.363568E+00  0.000000E+00 e 0 HB3.11    N.11      H.11 #MAP    249
   1199    2.830  115.145    7.996 1 U   3.363568E+00  0.000000E+00 e 0 HG3.14    N.14      H.14 #MAP    402
   1200    3.628  126.123    8.086 1 U   3.295694E+00  0.000000E+00 e 0 HA.61     N.61      H.61 #MAP   1982
   1201    1.446  126.263    6.530 1 U   3.593947E+00  0.000000E+00 e 0 HB.107    N.108     H.108 #MAP   3679
   1202    4.291  121.732    6.301 1 U   3.268987E+00  0.000000E+00 e 0 HA.86     N.88      H.88 #MAP   3045
   1202    4.291  121.732    6.301 1 U   3.268987E+00  0.000000E+00 e 0 HB.92     N.88      H.88 #MAP   3071
   1203    0.583  121.320    7.240 1 U   3.515069E+00  0.000000E+00 e 0 -         -         -
   1204    7.118  107.734    7.664 1 U   3.658886E+00  0.000000E+00 e 0 HE2.135   N.134     H.134 #MAP   4877
   1204    7.118  107.734    7.664 1 U   3.658886E+00  0.000000E+00 e 0 HD2.135   N.134     H.134 #MAP   4878
   1205    3.331  117.614    8.830 1 U   3.298350E+00  0.000000E+00 e 0 HA2.70    N.71      H.71 #MAP   2421
   1206    3.856  107.598    7.803 1 U   3.340276E+00  0.000000E+00 e 0 HA.89     N.70      H.70 #MAP   2403
   1207    0.825  118.919    8.367 1 U   3.966332E+00  0.000000E+00 e 0 HG.22     N.21      H.21 #MAP    671
   1208    1.862  119.536    8.767 1 U   3.614069E+00  0.000000E+00 e 0 -         -         -
   1209    1.478  108.858    8.001 1 U   4.262377E+00  0.000000E+00 e 0 QB.132    N.4       H.4 #MAP     78
   1210    1.458  108.834    8.004 1 U   4.264384E+00  0.000000E+00 e 0 -         -         -
   1211    2.256  111.989    6.663 1 U   3.895865E+00  0.000000E+00 e 0 HB3.53    NE2.53    HE21.53 #MAP   1795
   1211    2.256  111.989    6.663 1 U   3.895865E+00  0.000000E+00 e 0 HG3.53    NE2.53    HE21.53 #MAP   1797
   1212    0.596  117.477    7.982 1 U   3.350571E+00  0.000000E+00 e 0 QG1.67    N.126     H.126 #MAP   4373
   1213    1.515  111.714    6.827 1 U   3.817811E+00  0.000000E+00 e 0 QB.68     ND2.66    HD21.66 #MAP   2256
   1214    0.724  123.653    8.625 1 U   3.292230E+00  0.000000E+00 e 0 HG12.64   N.96      H.96 #MAP   3362
   1214    0.724  123.653    8.625 1 U   3.292230E+00  0.000000E+00 e 0 QG2.67    N.96      H.96 #MAP   3376
   1214    0.724  123.653    8.625 1 U   3.292230E+00  0.000000E+00 e 0 HG.94     N.96      H.96 #MAP   3379
   1215    2.100  124.888    8.963 1 U   3.080544E+00  0.000000E+00 e 0 HB3.93    N.111     H.111 #MAP   3746
   1215    2.100  124.888    8.963 1 U   3.080544E+00  0.000000E+00 e 0 HG2.93    N.111     H.111 #MAP   3747
   1215    2.100  124.888    8.963 1 U   3.080544E+00  0.000000E+00 e 0 HG3.93    N.111     H.111 #MAP   3748
   1216    1.937  111.322    7.751 1 U   4.102037E+00  0.000000E+00 e 0 HB2.116   NE2.116   HE22.116 #MAP   3980
   1216    1.937  111.322    7.751 1 U   4.102037E+00  0.000000E+00 e 0 HB3.116   NE2.116   HE22.116 #MAP   3981
   1217    2.296  116.653    8.595 1 U   3.309809E+00  0.000000E+00 e 0 HG3.111   N.112     H.112 #MAP   3810
   1218    2.077  115.968    8.892 1 U   3.290262E+00  0.000000E+00 e 0 HB2.118   N.114     H.114 #MAP   3887
   1219    2.074  120.222    8.186 1 U   3.025989E+00  0.000000E+00 e 0 HB3.83    N.87      H.87 #MAP   2999
   1220    1.979  105.956    8.054 1 U   3.945532E+00  0.000000E+00 e 0 -         -         -
   1221    2.988  122.556    8.373 1 U   3.162234E+00  0.000000E+00 e 0 HB3.25    N.26      H.26 #MAP    843
   1222    3.999  130.926    9.212 1 U   2.997791E+00  0.000000E+00 e 0 HA.87     N.113     H.113 #MAP   3826
   1222    3.999  130.926    9.212 1 U   2.997791E+00  0.000000E+00 e 0 HB3.91    N.113     H.113 #MAP   3832
   1223    7.096  117.206    8.507 1 U   3.823870E+00  0.000000E+00 e 0 HD2.6     N.5       H.5 #MAP     96
   1223    7.096  117.206    8.507 1 U   3.823870E+00  0.000000E+00 e 0 HD21.43   N.5       H.5 #MAP    103
   1223    7.096  117.206    8.507 1 U   3.823870E+00  0.000000E+00 e 0 HD22.43   N.5       H.5 #MAP    104
   1223    7.096  117.206    8.507 1 U   3.823870E+00  0.000000E+00 e 0 HD1.129   N.5       H.5 #MAP    107
   1223    7.096  117.206    8.507 1 U   3.823870E+00  0.000000E+00 e 0 HE2.135   N.5       H.5 #MAP    115
   1223    7.096  117.206    8.507 1 U   3.823870E+00  0.000000E+00 e 0 HD2.135   N.5       H.5 #MAP    116
   1223    7.096  117.206    8.507 1 U   3.823870E+00  0.000000E+00 e 0 HD2.6     ND1.6     HD1.6 #MAP    151
   1224    2.889  117.890    7.792 1 U   3.489730E+00  0.000000E+00 e 0 HE2.13    N.10      H.10 #MAP    234
   1224    2.889  117.890    7.792 1 U   3.489730E+00  0.000000E+00 e 0 HE2.13    N.13      H.13 #MAP    362
   1225    0.859  118.163    7.482 1 U   3.610922E+00  0.000000E+00 e 0 HG2.77    N.77      H.77 #MAP   2678
   1225    0.859  118.163    7.482 1 U   3.610922E+00  0.000000E+00 e 0 HD2.77    N.77      H.77 #MAP   2680
   1225    0.859  118.163    7.482 1 U   3.610922E+00  0.000000E+00 e 0 QG1.87    N.77      H.77 #MAP   2691
   1226    7.736  119.125    8.031 1 U   3.041377E+00  0.000000E+00 e 0 H.101     N.100     H.100 #MAP   3456
   1226    7.736  119.125    8.031 1 U   3.041377E+00  0.000000E+00 e 0 H.102     N.100     H.100 #MAP   3458
   1226    7.736  119.125    8.031 1 U   3.041377E+00  0.000000E+00 e 0 H.107     N.100     H.100 #MAP   3473
   1227    2.534  118.164    7.487 1 U   3.635665E+00  0.000000E+00 e 0 HB2.73    N.77      H.77 #MAP   2659
   1228    5.316  118.845    8.367 1 U   3.723626E+00  0.000000E+00 e 0 HA.22     N.21      H.21 #MAP    669
   1228    5.316  118.845    8.367 1 U   3.723626E+00  0.000000E+00 e 0 HA.35     N.21      H.21 #MAP    674
   1229    7.961  120.085    9.243 1 U   3.459534E+00  0.000000E+00 e 0 H.32      N.24      H.24 #MAP    782
   1230    3.308  107.597    7.805 1 U   3.174293E+00  0.000000E+00 e 0 -         -         -
   1231    1.028  108.417    7.236 1 U   3.268674E+00  0.000000E+00 e 0 QG2.12    NE2.128   HE22.128 #MAP   4546
   1232    0.922  108.415    7.235 1 U   3.287163E+00  0.000000E+00 e 0 QD1.8     NE2.128   HE22.128 #MAP   4534
   1232    0.922  108.415    7.235 1 U   3.287163E+00  0.000000E+00 e 0 QD2.8     NE2.128   HE22.128 #MAP   4535
   1232    0.922  108.415    7.235 1 U   3.287163E+00  0.000000E+00 e 0 QG1.12    NE2.128   HE22.128 #MAP   4545
   1232    0.922  108.415    7.235 1 U   3.287163E+00  0.000000E+00 e 0 QG2.127   NE2.128   HE22.128 #MAP   4554
   1233    0.582  125.300    9.107 1 U   3.793787E+00  0.000000E+00 e 0 QD1.34    N.22      H.22 #MAP    712
   1234    1.611  119.674    8.766 1 U   3.474163E+00  0.000000E+00 e 0 HD2.21    N.36      H.36 #MAP   1143
   1234    1.611  119.674    8.766 1 U   3.474163E+00  0.000000E+00 e 0 QD1.22    N.36      H.36 #MAP   1146
   1234    1.611  119.674    8.766 1 U   3.474163E+00  0.000000E+00 e 0 HB3.37    N.36      H.36 #MAP   1168
   1235    1.870  113.086    7.659 1 U   3.161244E+00  0.000000E+00 e 0 -         -         -
   1236    4.001  116.378    7.704 1 U   3.457214E+00  0.000000E+00 e 0 HA2.4     N.6       H.6 #MAP    119
   1237    0.875  118.990    7.923 1 U   3.743849E+00  0.000000E+00 e 0 -         -         -
   1238    3.803  127.907   10.698 1 U   3.449409E+00  0.000000E+00 e 0 HA.5      NE1.129   HE1.129 #MAP   4609
   1239    1.730  118.164    8.152 1 U   3.631078E+00  0.000000E+00 e 0 HB2.53    N.54      H.54 #MAP   1809
   1239    1.730  118.164    8.152 1 U   3.631078E+00  0.000000E+00 e 0 HG2.53    N.54      H.54 #MAP   1811
   1240    6.863  108.280    7.469 1 U   3.305902E+00  0.000000E+00 e 0 HD1.91    N.115     H.115 #MAP   3898
   1241    7.862  118.730    9.267 1 U   4.031553E+00  0.000000E+00 e 0 H.42      N.39      H.39 #MAP   1315
   1242    3.732  119.674    8.032 1 U   3.915981E+00  0.000000E+00 e 0 HA.119    N.118     H.118 #MAP   4050
   1243    5.015  113.086    7.657 1 U   3.819203E+00  0.000000E+00 e 0 HA.73     N.72      H.72 #MAP   2475
   1244    2.229  119.811    9.532 1 U   3.580464E+00  0.000000E+00 e 0 HB3.118   N.116     H.116 #MAP   3951
   1244    2.229  119.811    9.532 1 U   3.580464E+00  0.000000E+00 e 0 HB3.118   N.120     H.120 #MAP   4139
   1245    8.770  123.130    9.079 1 U   4.165815E+00  0.000000E+00 e 0 H.34      N.33      H.33 #MAP   1051
   1246    2.131  117.615    8.830 1 U   2.609669E+00  0.000000E+00 e 0 HG3.93    N.93      H.93 #MAP   3250
   1247    3.168  118.713    7.662 1 U   3.121270E+00  0.000000E+00 e 0 HB3.6     N.7       H.7 #MAP    166
   1247    3.168  118.713    7.662 1 U   3.121270E+00  0.000000E+00 e 0 HB3.47    N.47      H.47 #MAP   1631
   1247    3.168  118.713    7.662 1 U   3.121270E+00  0.000000E+00 e 0 HB3.47    N.48      H.48 #MAP   1697
   1248    2.305  122.555    8.368 1 U   3.610295E+00  0.000000E+00 e 0 HG2.30    N.26      H.26 #MAP    864
   1249    2.801  125.979    8.080 1 U   4.282649E+00  0.000000E+00 e 0 -         -         -
   1250    0.923  127.908   10.700 1 U   3.035938E+00  0.000000E+00 e 0 QD1.8     NE1.129   HE1.129 #MAP   4613
   1251    2.195  116.380    7.704 1 U   3.371461E+00  0.000000E+00 e 0 HB.5      N.6       H.6 #MAP    123
   1252    2.618  118.987    7.752 1 U   3.790692E+00  0.000000E+00 e 0 -         -         -
   1253    0.853  119.674    7.875 1 U   3.996159E+00  0.000000E+00 e 0 HG2.77    N.78      H.78 #MAP   2710
   1253    0.853  119.674    7.875 1 U   3.996159E+00  0.000000E+00 e 0 HD2.77    N.78      H.78 #MAP   2712
   1253    0.853  119.674    7.875 1 U   3.996159E+00  0.000000E+00 e 0 QG1.87    N.78      H.78 #MAP   2725
   1254    3.528  125.299   11.757 1 U   3.564167E+00  0.000000E+00 e 0 HD3.74    ND1.73    HD1.73 #MAP   2552
   1255    6.406  119.674    8.767 1 U   3.987297E+00  0.000000E+00 e 0 -         -         -
   1256    1.044  118.163    8.041 1 U   3.365865E+00  0.000000E+00 e 0 QG2.12    N.125     H.125 #MAP   4327
   1256    1.044  118.163    8.041 1 U   3.365865E+00  0.000000E+00 e 0 QG2.123   N.125     H.125 #MAP   4341
   1257    2.817  122.007    8.351 1 U   2.443191E+00  0.000000E+00 e 0 HB2.120   N.121     H.121 #MAP   4180
   1257    2.817  122.007    8.351 1 U   2.443191E+00  0.000000E+00 e 0 HB3.120   N.121     H.121 #MAP   4181
   1258    8.766  129.006   10.470 1 U   3.628799E+00  0.000000E+00 e 0 H.36      NE1.36    HE1.36 #MAP   1191
   1259    7.340  113.086    7.655 1 U   3.499712E+00  0.000000E+00 e 0 H.76      N.72      H.72 #MAP   2478
   1260    7.490  119.812    7.076 1 U   3.078382E+00  0.000000E+00 e 0 H.77      N.73      H.73 #MAP   2526
   1261    1.567  126.809    8.031 1 U   3.181478E+00  0.000000E+00 e 0 HB.24     N.25      H.25 #MAP    800
   1261    1.567  126.809    8.031 1 U   3.181478E+00  0.000000E+00 e 0 QE.111    N.25      H.25 #MAP    834
   1262    7.056  121.732    8.662 1 U   3.540661E+00  0.000000E+00 e 0 HD1.129   N.129     H.129 #MAP   4597
   1263    0.861  121.183    7.323 1 U   2.879343E+00  0.000000E+00 e 0 QG2.59    N.58      H.58 #MAP   1923
   1263    0.861  121.183    7.323 1 U   2.879343E+00  0.000000E+00 e 0 QG2.59    N.64      H.64 #MAP   2105
   1263    0.861  121.183    7.323 1 U   2.879343E+00  0.000000E+00 e 0 QD1.59    N.64      H.64 #MAP   2108
   1263    0.861  121.183    7.323 1 U   2.879343E+00  0.000000E+00 e 0 QG1.62    N.64      H.64 #MAP   2122
   1263    0.861  121.183    7.323 1 U   2.879343E+00  0.000000E+00 e 0 HG2.77    N.79      H.79 #MAP   2742
   1263    0.861  121.183    7.323 1 U   2.879343E+00  0.000000E+00 e 0 QG1.87    N.79      H.79 #MAP   2761
   1264    3.800  116.380    7.710 1 U   3.128916E+00  0.000000E+00 e 0 HA.5      N.6       H.6 #MAP    122
   1265    2.540  115.282    7.210 1 U   3.377712E+00  0.000000E+00 e 0 -         -         -
   1266    3.335  121.594    8.273 1 U   3.602828E+00  0.000000E+00 e 0 HD2.110   N.109     H.109 #MAP   3727
   1267    3.749  125.575    7.568 1 U   3.377712E+00  0.000000E+00 e 0 -         -         -
   1268    8.051  106.789    7.560 1 U   4.024271E+00  0.000000E+00 e 0 H.119     N.92      H.92 #MAP   3219
   1268    8.051  106.789    7.560 1 U   4.024271E+00  0.000000E+00 e 0 HE.119    N.92      H.92 #MAP   3227
   1269    1.728  116.929    7.090 1 U   2.994562E+00  0.000000E+00 e 0 HD2.82    N.82      H.82 #MAP   2857
   1269    1.728  116.929    7.090 1 U   2.994562E+00  0.000000E+00 e 0 HD3.82    N.82      H.82 #MAP   2858
   1270    3.413  115.284    8.908 1 U   3.437927E+00  0.000000E+00 e 0 HD2.104   N.105     H.105 #MAP   3594
   1271    1.042  118.987    7.796 1 U   3.673898E+00  0.000000E+00 e 0 HG.26     N.29      H.29 #MAP    903
   1271    1.042  118.987    7.796 1 U   3.673898E+00  0.000000E+00 e 0 QD1.26    N.29      H.29 #MAP    904
   1271    1.042  118.987    7.796 1 U   3.673898E+00  0.000000E+00 e 0 QD2.26    N.29      H.29 #MAP    905
   1272    3.456  111.299    7.147 1 U   3.947285E+00  0.000000E+00 e 0 HA.130    N.62      H.62 #MAP   2039
   1273    0.754  122.001    7.938 1 U   3.879036E+00  0.000000E+00 e 0 QG1.24    N.32      H.32 #MAP   1005
   1273    0.754  122.001    7.938 1 U   3.879036E+00  0.000000E+00 e 0 QG2.24    N.32      H.32 #MAP   1006
   1273    0.754  122.001    7.938 1 U   3.879036E+00  0.000000E+00 e 0 HG2.31    N.32      H.32 #MAP   1019
   1273    0.754  122.001    7.938 1 U   3.879036E+00  0.000000E+00 e 0 QG2.34    N.32      H.32 #MAP   1029
   1274    0.388  111.301    9.383 1 U   3.686804E+00  0.000000E+00 e 0 QG1.107   N.97      H.97 #MAP   3430
   1275    7.792  126.011    8.079 1 U   4.236292E+00  0.000000E+00 e 0 H.63      N.61      H.61 #MAP   1992
   1276    0.263  111.336    9.383 1 U   3.733048E+00  0.000000E+00 e 0 QD1.109   N.97      H.97 #MAP   3440
   1277    7.550  117.609    8.829 1 U   3.439711E+00  0.000000E+00 e 0 H.92      N.71      H.71 #MAP   2451
   1277    7.550  117.609    8.829 1 U   3.439711E+00  0.000000E+00 e 0 H.92      N.93      H.93 #MAP   3241
   1278    3.287  108.417    6.569 1 U   4.102497E+00  0.000000E+00 e 0 HD2.9     NE2.128   HE21.128 #MAP   4500
   1278    3.287  108.417    6.569 1 U   4.102497E+00  0.000000E+00 e 0 HB2.129   NE2.128   HE21.128 #MAP   4529
   1279    2.594  119.674    8.031 1 U   3.753226E+00  0.000000E+00 e 0 HB3.119   N.118     H.118 #MAP   4051
   1279    2.594  119.674    8.031 1 U   3.753226E+00  0.000000E+00 e 0 HG3.119   N.118     H.118 #MAP   4053
   1280    0.911  118.713    7.667 1 U   3.196065E+00  0.000000E+00 e 0 QD1.8     N.7       H.7 #MAP    176
   1280    0.911  118.713    7.667 1 U   3.196065E+00  0.000000E+00 e 0 QD2.8     N.7       H.7 #MAP    177
   1281    1.071  122.007    8.359 1 U   3.775049E+00  0.000000E+00 e 0 QG2.123   N.121     H.121 #MAP   4191
   1282    4.940  116.927    7.088 1 U   3.542030E+00  0.000000E+00 e 0 HA.83     N.82      H.82 #MAP   2861
   1283    3.108  119.536    8.399 1 U   3.391272E+00  0.000000E+00 e 0 HB.123    N.127     H.127 #MAP   4422
   1284    7.465  130.787    9.213 1 U   3.905018E+00  0.000000E+00 e 0 HD2.91    N.113     H.113 #MAP   3833
   1285    2.083  126.810    7.722 1 U   3.959114E+00  0.000000E+00 e 0 HB2.105   N.107     H.107 #MAP   3655
   1286    8.985  107.579    7.803 1 U   3.576928E+00  0.000000E+00 e 0 H.94      N.70      H.70 #MAP   2413
   1287    4.369  111.301    7.152 1 U   3.792016E+00  0.000000E+00 e 0 HA.63     N.62      H.62 #MAP   2031
   1288    4.080  119.400    8.635 1 U   3.820133E+00  0.000000E+00 e 0 -         -         -
   1289    2.395  108.282    7.469 1 U   3.155712E+00  0.000000E+00 e 0 HG3.118   N.115     H.115 #MAP   3924
   1290    4.780  118.026    8.984 1 U   3.443522E+00  0.000000E+00 e 0 HA.68     N.94      H.94 #MAP   3278
   1291    8.652  118.023    8.984 1 U   3.632712E+00  0.000000E+00 e 0 H.69      N.94      H.94 #MAP   3280
   1292    9.539  117.198    8.056 1 U   4.022932E+00  0.000000E+00 e 0 H.120     N.123     H.123 #MAP   4252
   1293    2.594  111.302    7.153 1 U   3.237985E+00  0.000000E+00 e 0 HB3.60    N.62      H.62 #MAP   2013
   1294    3.730  117.204    8.061 1 U   3.775477E+00  0.000000E+00 e 0 HA.119    N.123     H.123 #MAP   4249
   1295    2.288  115.282    7.213 1 U   4.038311E+00  0.000000E+00 e 0 HG2.46    N.46      H.46 #MAP   1607
   1296    1.585  116.792    8.399 1 U   3.244318E+00  0.000000E+00 e 0 QB.121    N.124     H.124 #MAP   4297
   1296    1.585  116.792    8.399 1 U   3.244318E+00  0.000000E+00 e 0 QE.125    N.124     H.124 #MAP   4319
   1297    4.002  106.772    7.561 1 U   3.162358E+00  0.000000E+00 e 0 HB3.91    N.92      H.92 #MAP   3204
   1298    4.615  118.437    8.467 1 U   3.153032E+00  0.000000E+00 e 0 HA.1      N.2       H.2 #MAP      9
   1298    4.615  118.437    8.467 1 U   3.153032E+00  0.000000E+00 e 0 HA.129    N.130     H.130 #MAP   4677
   1299    0.952  110.753    7.853 1 U   3.874393E+00  0.000000E+00 e 0 QG2.44    N.42      H.42 #MAP   1421
   1300    1.882  119.673    8.766 1 U   3.625561E+00  0.000000E+00 e 0 HB3.35    N.36      H.36 #MAP   1153
   1301    2.598  122.008    8.352 1 U   3.376338E+00  0.000000E+00 e 0 HG3.119   N.121     H.121 #MAP   4176
   1302    2.849  107.741    7.664 1 U   4.038105E+00  0.000000E+00 e 0 HD2.130   N.134     H.134 #MAP   4859
   1302    2.849  107.741    7.664 1 U   4.038105E+00  0.000000E+00 e 0 HB3.131   N.134     H.134 #MAP   4863
   1303    2.379  126.810    7.726 1 U   3.634679E+00  0.000000E+00 e 0 HB3.99    N.107     H.107 #MAP   3642
   1303    2.379  126.810    7.726 1 U   3.634679E+00  0.000000E+00 e 0 HB3.105   N.107     H.107 #MAP   3656
   1304    0.738  121.183    7.323 1 U   2.735814E+00  0.000000E+00 e 0 HG12.64   N.64      H.64 #MAP   2135
   1305    6.823  111.713    7.342 1 U   3.907193E+00  0.000000E+00 e 0 -         -         -
   1306    4.150  118.438    8.462 1 U   3.519507E+00  0.000000E+00 e 0 HA.128    N.130     H.130 #MAP   4671
   1307    7.863  121.046    8.343 1 U   3.255121E+00  0.000000E+00 e 0 H.42      N.44      H.44 #MAP   1521
   1308    7.322  128.182    9.049 1 U   3.570798E+00  0.000000E+00 e 0 HD1.45    N.45      H.45 #MAP   1560
   1308    7.322  128.182    9.049 1 U   3.570798E+00  0.000000E+00 e 0 HD2.45    N.45      H.45 #MAP   1562
   1309    3.335  126.810    8.031 1 U   3.663033E+00  0.000000E+00 e 0 HD2.110   N.25      H.25 #MAP    828
   1310    1.442  115.146    7.995 1 U   3.057231E+00  0.000000E+00 e 0 HG3.13    N.11      H.11 #MAP    259
   1310    1.442  115.146    7.995 1 U   3.057231E+00  0.000000E+00 e 0 HG3.13    N.14      H.14 #MAP    394
   1311    8.038  130.955    9.204 1 U   4.276056E+00  0.000000E+00 e 0 H.119     N.113     H.113 #MAP   3857
   1312    0.723  117.477    7.983 1 U   3.482616E+00  0.000000E+00 e 0 HB2.16    N.126     H.126 #MAP   4369
   1312    0.723  117.477    7.983 1 U   3.482616E+00  0.000000E+00 e 0 QG2.67    N.126     H.126 #MAP   4374
   1312    0.723  117.477    7.983 1 U   3.482616E+00  0.000000E+00 e 0 QG1.123   N.126     H.126 #MAP   4382
   1313    2.844  114.870    8.421 1 U   3.543953E+00  0.000000E+00 e 0 -         -         -
   1314    7.340  111.716    6.833 1 U   3.515850E+00  0.000000E+00 e 0 -         -         -
   1315    2.847  125.576    8.305 1 U   4.009063E+00  0.000000E+00 e 0 -         -         -
   1316    3.455  107.735    7.663 1 U   3.707153E+00  0.000000E+00 e 0 HA.130    N.134     H.134 #MAP   4856
   1317    7.184  122.144    7.526 1 U   3.288791E+00  0.000000E+00 e 0 H.12      ND2.11    HD21.11 #MAP    273
   1317    7.184  122.144    7.526 1 U   3.288791E+00  0.000000E+00 e 0 H.12      N.15      H.15 #MAP    418
   1318    7.698  119.964    9.236 1 U   4.234184E+00  0.000000E+00 e 0 H.23      N.24      H.24 #MAP    760
   1318    7.698  119.964    9.236 1 U   4.234184E+00  0.000000E+00 e 0 H.47      N.49      H.49 #MAP   1709
   1318    7.698  119.964    9.236 1 U   4.234184E+00  0.000000E+00 e 0 H.48      N.49      H.49 #MAP   1713
   1319    0.510  105.535    7.234 1 U   3.715901E+00  0.000000E+00 e 0 HG.16     N.19      H.19 #MAP    593
   1319    0.510  105.535    7.234 1 U   3.715901E+00  0.000000E+00 e 0 QD1.16    N.19      H.19 #MAP    594
   1320    8.753  118.847    8.359 1 U   3.957324E+00  0.000000E+00 e 0 H.36      N.21      H.21 #MAP    677
   1321    7.799  106.773    7.558 1 U   3.376534E+00  0.000000E+00 e 0 H.70      N.92      H.92 #MAP   3187
   1322    0.599  130.789    7.507 1 U   3.677451E+00  0.000000E+00 e 0 QG1.67    N.95      H.95 #MAP   3317
   1323    2.079  116.380    7.786 1 U   3.022543E+00  0.000000E+00 e 0 HG2.60    N.63      H.63 #MAP   2053
   1323    2.079  116.380    7.786 1 U   3.022543E+00  0.000000E+00 e 0 HB2.63    N.63      H.63 #MAP   2070
   1323    2.079  116.380    7.786 1 U   3.022543E+00  0.000000E+00 e 0 HB3.63    N.63      H.63 #MAP   2071
   1324    8.030  119.674    8.494 1 U   3.526638E+00  0.000000E+00 e 0 H.118     N.117     H.117 #MAP   4009
   1324    8.030  119.674    8.494 1 U   3.526638E+00  0.000000E+00 e 0 H.119     N.117     H.117 #MAP   4013
   1325    3.269  116.792    8.392 1 U   3.613438E+00  0.000000E+00 e 0 HB3.122   N.124     H.124 #MAP   4301
   1326    6.726  115.288    7.205 1 U   3.993613E+00  0.000000E+00 e 0 -         -         -
   1327    3.273  118.164    8.040 1 U   3.954946E+00  0.000000E+00 e 0 HB3.122   N.125     H.125 #MAP   4335
   1328    2.099  126.123    8.079 1 U   3.907739E+00  0.000000E+00 e 0 HB.44     N.61      H.61 #MAP   1963
   1328    2.099  126.123    8.079 1 U   3.907739E+00  0.000000E+00 e 0 HB2.63    N.61      H.61 #MAP   1993
   1329    1.501  115.282    7.346 1 U   2.631971E+00  0.000000E+00 e 0 QB.75     N.75      H.75 #MAP   2589
   1329    1.501  115.282    7.346 1 U   2.631971E+00  0.000000E+00 e 0 QB.75     N.76      H.76 #MAP   2625
   1330    2.056  129.005   10.466 1 U   3.944949E+00  0.000000E+00 e 0 -         -         -
   1331    2.280  116.517    9.385 1 U   4.016947E+00  0.000000E+00 e 0 -         -         -
   1332    7.074  122.282    8.086 1 U   3.761515E+00  0.000000E+00 e 0 HD1.129   N.132     H.132 #MAP   4779
   1333    2.469  122.556    8.374 1 U   3.310491E+00  0.000000E+00 e 0 HB2.25    N.26      H.26 #MAP    842
   1334    4.788  106.773    7.561 1 U   2.930780E+00  0.000000E+00 e 0 HA.91     N.92      H.92 #MAP   3202
   1335    1.069  116.381    7.843 1 U   3.338279E+00  0.000000E+00 e 0 QB.79     N.83      H.83 #MAP   2875
   1336    2.081  108.008    7.235 1 U   4.090807E+00  0.000000E+00 e 0 -         -         -
   1337    9.387  123.651    8.625 1 U   3.796009E+00  0.000000E+00 e 0 H.97      N.96      H.96 #MAP   3394
   1338    5.284  110.749    7.858 1 U   3.836671E+00  0.000000E+00 e 0 HA.43     N.42      H.42 #MAP   1417
   1339    3.562  116.105    7.546 1 U   3.264319E+00  0.000000E+00 e 0 HA.13     N.17      H.17 #MAP    493
   1339    3.562  116.105    7.546 1 U   3.264319E+00  0.000000E+00 e 0 HB2.38    N.17      H.17 #MAP    530
   1339    3.562  116.105    7.546 1 U   3.264319E+00  0.000000E+00 e 0 HB3.38    N.17      H.17 #MAP    531
   1340    3.991  108.421    6.569 1 U   3.982294E+00  0.000000E+00 e 0 HD3.9     NE2.128   HE21.128 #MAP   4501
   1341    7.767  115.319    8.898 1 U   3.628799E+00  0.000000E+00 e 0 -         -         -
   1342    7.801  115.276    8.870 1 U   3.462800E+00  0.000000E+00 e 0 H.29      N.28      H.28 #MAP    892
   1343    0.576  116.654    8.593 1 U   3.748313E+00  0.000000E+00 e 0 QD1.76    N.112     H.112 #MAP   3798
   1344    4.199  125.575    7.568 1 U   3.094381E+00  0.000000E+00 e 0 HA.56     N.57      H.57 #MAP   1870
   1345    1.845  116.654    8.598 1 U   2.709307E+00  0.000000E+00 e 0 HB.112    N.112     H.112 #MAP   3814
   1346    0.770  117.479    8.131 1 U   3.692643E+00  0.000000E+00 e 0 QG1.5     N.133     H.133 #MAP   4805
   1347    4.816  129.005   10.467 1 U   3.810904E+00  0.000000E+00 e 0 -         -         -
   1348    3.729  130.928    9.205 1 U   3.906649E+00  0.000000E+00 e 0 HA.119    N.113     H.113 #MAP   3858
   1349    2.598  121.595    8.664 1 U   3.518721E+00  0.000000E+00 e 0 HG3.128   N.129     H.129 #MAP   4590
   1349    2.598  121.595    8.664 1 U   3.518721E+00  0.000000E+00 e 0 HB2.131   N.129     H.129 #MAP   4603
   1350    8.374  126.809    8.023 1 U   3.877484E+00  0.000000E+00 e 0 H.26      N.25      H.25 #MAP    810
   1351    1.566  123.791    8.623 1 U   3.355427E+00  0.000000E+00 e 0 HB2.65    N.96      H.96 #MAP   3365
   1351    1.566  123.791    8.623 1 U   3.355427E+00  0.000000E+00 e 0 QE.93     N.96      H.96 #MAP   3378
   1352    9.119  119.670    8.767 1 U   4.230466E+00  0.000000E+00 e 0 H.22      N.36      H.36 #MAP   1144
   1353    7.717  111.298    9.378 1 U   3.986669E+00  0.000000E+00 e 0 H.107     N.97      H.97 #MAP   3427
   1354    7.202  108.420    7.459 1 U   3.506054E+00  0.000000E+00 e 0 -         -         -
   1355    0.007  125.001    8.963 1 U   4.194487E+00  0.000000E+00 e 0 -         -         -
   1356    0.015  125.052    8.964 1 U   4.264585E+00  0.000000E+00 e 0 -         -         -
   1357    3.115  113.087    7.655 1 U   3.930562E+00  0.000000E+00 e 0 HB3.73    N.72      H.72 #MAP   2477
   1358    3.395  116.654    9.388 1 U   3.236962E+00  0.000000E+00 e 0 -         -         -
   1359    7.079  120.242    8.184 1 U   3.987297E+00  0.000000E+00 e 0 -         -         -
   1360    4.363  122.417    8.371 1 U   3.483347E+00  0.000000E+00 e 0 HA.27     N.26      H.26 #MAP    852
   1360    4.363  122.417    8.371 1 U   3.483347E+00  0.000000E+00 e 0 HA.30     N.26      H.26 #MAP    861
   1361    7.228  109.513    6.570 1 U   4.368066E+00  0.000000E+00 e 0 -         -         -
   1362    5.762  117.485    7.978 1 U   4.150315E+00  0.000000E+00 e 0 HA.123    N.126     H.126 #MAP   4380
   1363    7.049  118.438    8.469 1 U   3.620103E+00  0.000000E+00 e 0 HD1.129   N.130     H.130 #MAP   4680
   1364    4.987  115.278    8.908 1 U   3.257251E+00  0.000000E+00 e 0 HA.103    N.105     H.105 #MAP   3584
   1365   10.696  121.064    8.337 1 U   4.051997E+00  0.000000E+00 e 0 HE1.129   N.44      H.44 #MAP   1545
   1366    7.065  111.988    8.038 1 U   3.200358E+00  0.000000E+00 e 0 HD21.43   N.43      H.43 #MAP   1447
   1366    7.065  111.988    8.038 1 U   3.200358E+00  0.000000E+00 e 0 HD22.43   N.43      H.43 #MAP   1448
   1367    2.819  118.988    7.929 1 U   3.471774E+00  0.000000E+00 e 0 HB2.120   N.122     H.122 #MAP   4213
   1367    2.819  118.988    7.929 1 U   3.471774E+00  0.000000E+00 e 0 HB3.120   N.122     H.122 #MAP   4214
   1368    2.795  112.538    6.841 1 U   3.434601E+00  0.000000E+00 e 0 HB2.51    ND2.51    HD21.51 #MAP   1761
   1369    8.038  112.675    6.836 1 U   3.891610E+00  0.000000E+00 e 0 -         -         -
   1370    2.889  125.261    9.108 1 U   4.107966E+00  0.000000E+00 e 0 -         -         -
   1371    6.990  110.750    7.853 1 U   3.587911E+00  0.000000E+00 e 0 HZ2.129   N.42      H.42 #MAP   1424
   1372    3.706  109.776    7.939 1 U   3.764027E+00  0.000000E+00 e 0 -         -         -
   1373    0.160  111.301    7.151 1 U   3.644964E+00  0.000000E+00 e 0 HG13.61   N.62      H.62 #MAP   2023
   1374    8.551  115.145    8.000 1 U   3.375359E+00  0.000000E+00 e 0 H.16      N.14      H.14 #MAP    406
   1375    2.399  122.830    8.029 1 U   3.296025E+00  0.000000E+00 e 0 HG3.118   N.119     H.119 #MAP   4088
   1376    2.739  117.479    7.976 1 U   3.550602E+00  0.000000E+00 e 0 HG3.125   N.126     H.126 #MAP   4393
   1377    3.821  121.046    8.336 1 U   3.551998E+00  0.000000E+00 e 0 HA2.50    N.51      H.51 #MAP   1750
   1378    4.510  118.164    8.040 1 U   3.830470E+00  0.000000E+00 e 0 HA.126    N.125     H.125 #MAP   4356
   1379    8.037  112.675    7.081 1 U   3.844887E+00  0.000000E+00 e 0 H.43      ND2.43    HD21.43 #MAP   1476
   1379    8.037  112.675    7.081 1 U   3.844887E+00  0.000000E+00 e 0 H.43      ND2.43    HD22.43 #MAP   1501
   1380    3.976  119.748    8.494 1 U   4.056372E+00  0.000000E+00 e 0 HB3.91    N.117     H.117 #MAP   3986
   1380    3.976  119.748    8.494 1 U   4.056372E+00  0.000000E+00 e 0 HB2.115   N.117     H.117 #MAP   3991
   1381    9.363  113.085    8.092 1 U   3.799134E+00  0.000000E+00 e 0 H.37      N.38      H.38 #MAP   1280
   1381    9.363  113.085    8.092 1 U   3.799134E+00  0.000000E+00 e 0 HE1.47    N.38      H.38 #MAP   1296
   1382    8.005  117.481    8.398 1 U   4.088033E+00  0.000000E+00 e 0 -         -         -
   1383    8.537  117.881    7.791 1 U   4.086987E+00  0.000000E+00 e 0 H.16      N.13      H.13 #MAP    370
   1384    0.727  117.204    8.059 1 U   3.498705E+00  0.000000E+00 e 0 QG1.123   N.123     H.123 #MAP   4269
   1385    4.272  106.772    7.562 1 U   3.019302E+00  0.000000E+00 e 0 HA.69     N.92      H.92 #MAP   3184
   1385    4.272  106.772    7.562 1 U   3.019302E+00  0.000000E+00 e 0 HB.92     N.92      H.92 #MAP   3208
   1386    8.654  119.536    8.403 1 U   3.323831E+00  0.000000E+00 e 0 H.129     N.127     H.127 #MAP   4451
   1387    5.081  117.625    8.829 1 U   3.944366E+00  0.000000E+00 e 0 HA.94     N.93      H.93 #MAP   3253
   1388    3.051  116.105    7.542 1 U   2.912824E+00  0.000000E+00 e 0 HD2.17    N.17      H.17 #MAP    517
   1388    3.051  116.105    7.542 1 U   2.912824E+00  0.000000E+00 e 0 HD3.17    N.17      H.17 #MAP    518
   1389    8.332  127.950   10.697 1 U   4.443285E+00  0.000000E+00 e 0 H.44      NE1.129   HE1.129 #MAP   4629
   1390    0.404  121.594    8.272 1 U   3.159885E+00  0.000000E+00 e 0 -         -         -
   1391    9.384  121.593    8.272 1 U   3.845374E+00  0.000000E+00 e 0 H.97      N.109     H.109 #MAP   3709
   1392    0.146  126.165    8.079 1 U   4.199974E+00  0.000000E+00 e 0 HG13.61   N.61      H.61 #MAP   1986
   1393    1.435  106.772    7.561 1 U   3.292888E+00  0.000000E+00 e 0 QB.89     N.92      H.92 #MAP   3196
   1394    1.257  108.887    8.005 1 U   4.271665E+00  0.000000E+00 e 0 QG2.5     N.4       H.4 #MAP     70
   1395    1.285  108.881    8.001 1 U   4.332359E+00  0.000000E+00 e 0 -         -         -
   1396    0.945  108.007    7.234 1 U   4.042652E+00  0.000000E+00 e 0 -         -         -
   1397    7.150  116.244    7.786 1 U   2.967981E+00  0.000000E+00 e 0 H.62      N.63      H.63 #MAP   2063
   1398    0.751  117.615    8.829 1 U   3.502746E+00  0.000000E+00 e 0 QG1.72    N.71      H.71 #MAP   2432
   1398    0.751  117.615    8.829 1 U   3.502746E+00  0.000000E+00 e 0 QG2.72    N.71      H.71 #MAP   2433
   1398    0.751  117.615    8.829 1 U   3.502746E+00  0.000000E+00 e 0 QG2.72    N.93      H.93 #MAP   3234
   1399    8.838  107.596    7.801 1 U   3.836671E+00  0.000000E+00 e 0 H.71      N.70      H.70 #MAP   2390
   1399    8.838  107.596    7.801 1 U   3.836671E+00  0.000000E+00 e 0 H.93      N.70      H.70 #MAP   2409
   1400    6.282  106.778    7.563 1 U   3.875421E+00  0.000000E+00 e 0 -         -         -
   1401    6.307  106.748    7.561 1 U   3.860694E+00  0.000000E+00 e 0 H.88      N.92      H.92 #MAP   3192
   1402    4.141  108.421    6.570 1 U   3.778917E+00  0.000000E+00 e 0 HA.125    NE2.128   HE21.128 #MAP   4513
   1402    4.141  108.421    6.570 1 U   3.778917E+00  0.000000E+00 e 0 HA.128    NE2.128   HE21.128 #MAP   4520
   1403    1.885  121.732    8.667 1 U   3.532254E+00  0.000000E+00 e 0 HB3.126   N.129     H.129 #MAP   4578
   1403    1.885  121.732    8.667 1 U   3.532254E+00  0.000000E+00 e 0 HB3.130   N.129     H.129 #MAP   4601
   1404    3.823  111.983    8.041 1 U   3.576048E+00  0.000000E+00 e 0 HA.40     N.40      H.40 #MAP   1342
   1405    4.517  121.316    8.079 1 U   4.246260E+00  0.000000E+00 e 0 -         -         -
   1406   -0.156  126.124    8.085 1 U   3.678879E+00  0.000000E+00 e 0 QD1.61    N.61      H.61 #MAP   1987
   1407    8.660  117.478    7.980 1 U   3.734237E+00  0.000000E+00 e 0 H.129     N.126     H.126 #MAP   4409
   1408    3.337  113.093    7.658 1 U   3.888967E+00  0.000000E+00 e 0 HA2.70    N.72      H.72 #MAP   2460
   1409    3.961  119.125    8.019 1 U   3.151698E+00  0.000000E+00 e 0 HA.124    N.128     H.128 #MAP   4460
   1410    9.212  115.968    8.891 1 U   3.625239E+00  0.000000E+00 e 0 H.113     N.114     H.114 #MAP   3870
   1411    2.601  118.439    8.464 1 U   3.805440E+00  0.000000E+00 e 0 HG3.128   N.130     H.130 #MAP   4675
   1411    2.601  118.439    8.464 1 U   3.805440E+00  0.000000E+00 e 0 HB2.131   N.130     H.130 #MAP   4692
   1412    7.906  116.380    7.727 1 U   2.400000E+00  0.000000E+00 e 0 H.103     N.101     H.101 #MAP   3516
   1412    7.906  116.380    7.727 1 U   2.400000E+00  0.000000E+00 e 0 H.103     N.102     H.102 #MAP   3535
   1413    2.350  107.870    6.569 1 U   4.134642E+00  0.000000E+00 e 0 -         -         -
   1414    1.252  108.273    7.470 1 U   4.243437E+00  0.000000E+00 e 0 -         -         -
   1415    3.174  118.027    7.910 1 U   3.335030E+00  0.000000E+00 e 0 -         -         -
   1416    2.521  130.793    7.506 1 U   3.543953E+00  0.000000E+00 e 0 HB3.94    N.95      H.95 #MAP   3328
   1417    0.746  110.751    7.853 1 U   3.724405E+00  0.000000E+00 e 0 QG1.5     N.42      H.42 #MAP   1393
   1418    6.856  115.967    8.893 1 U   4.299238E+00  0.000000E+00 e 0 HD1.91    N.114     H.114 #MAP   3869
   1419    3.278  117.477    7.977 1 U   3.852240E+00  0.000000E+00 e 0 HB2.129   N.126     H.126 #MAP   4410
   1419    3.278  117.477    7.977 1 U   3.852240E+00  0.000000E+00 e 0 HB3.129   N.126     H.126 #MAP   4411
   1420    3.528  126.810    7.726 1 U   3.430638E+00  0.000000E+00 e 0 -         -         -
   1421   -0.138  122.147    7.525 1 U   3.710939E+00  0.000000E+00 e 0 QD2.16    N.15      H.15 #MAP    442
   1422    8.020  118.713    7.659 1 U   3.756526E+00  0.000000E+00 e 0 H.4       N.7       H.7 #MAP    155
   1423    2.067  121.183    7.323 1 U   3.163227E+00  0.000000E+00 e 0 HB3.46    N.58      H.58 #MAP   1899
   1423    2.067  121.183    7.323 1 U   3.163227E+00  0.000000E+00 e 0 HG2.60    N.64      H.64 #MAP   2110
   1423    2.067  121.183    7.323 1 U   3.163227E+00  0.000000E+00 e 0 HB2.63    N.64      H.64 #MAP   2126
   1423    2.067  121.183    7.323 1 U   3.163227E+00  0.000000E+00 e 0 HB3.63    N.64      H.64 #MAP   2127
   1424    9.657  128.186    9.049 1 U   3.959712E+00  0.000000E+00 e 0 -         -         -
   1425    1.511  111.301    7.151 1 U   3.428669E+00  0.000000E+00 e 0 HG12.59   N.62      H.62 #MAP   2009
   1425    1.511  111.301    7.151 1 U   3.428669E+00  0.000000E+00 e 0 HG2.63    N.62      H.62 #MAP   2033
   1426    4.150  122.144    8.016 1 U   3.658542E+00  0.000000E+00 e 0 -         -         -
   1427    2.221  120.225    8.186 1 U   3.350757E+00  0.000000E+00 e 0 HG3.83    N.87      H.87 #MAP   3000
   1428    3.266  115.190    8.330 1 U   4.162920E+00  0.000000E+00 e 0 HD3.85    N.85      H.85 #MAP   2932
   1429    2.678  117.752    8.940 1 U   4.107734E+00  0.000000E+00 e 0 -         -         -
   1430    2.822  116.792    8.392 1 U   3.442847E+00  0.000000E+00 e 0 HB2.120   N.124     H.124 #MAP   4293
   1430    2.822  116.792    8.392 1 U   3.442847E+00  0.000000E+00 e 0 HB3.120   N.124     H.124 #MAP   4294
   1431    8.880  119.677    8.032 1 U   3.959114E+00  0.000000E+00 e 0 H.114     N.118     H.118 #MAP   4025
   1432    1.550  111.165    7.354 1 U   3.009375E+00  0.000000E+00 e 0 HB2.90    N.90      H.90 #MAP   3122
   1432    1.550  111.165    7.354 1 U   3.009375E+00  0.000000E+00 e 0 HB2.90    N.91      H.91 #MAP   3153
   1433    8.476  107.757    7.665 1 U   4.256990E+00  0.000000E+00 e 0 -         -         -
   1434    7.793  119.399    8.666 1 U   3.642624E+00  0.000000E+00 e 0 H.70      N.69      H.69 #MAP   2369
   1435    2.977  121.046    8.551 1 U   3.630100E+00  0.000000E+00 e 0 -         -         -
   1436    2.864  122.160    8.766 1 U   4.140911E+00  0.000000E+00 e 0 -         -         -
   1437    8.264  126.279    6.536 1 U   3.966938E+00  0.000000E+00 e 0 H.109     N.108     H.108 #MAP   3688
   1438    4.849  116.653    8.595 1 U   3.640294E+00  0.000000E+00 e 0 -         -         -
   1439    4.985  119.124    8.032 1 U   3.514031E+00  0.000000E+00 e 0 HA.103    N.100     H.100 #MAP   3461
   1440    2.961  114.596    7.082 1 U   3.736225E+00  0.000000E+00 e 0 HE2.81    N.81      H.81 #MAP   2820
   1440    2.961  114.596    7.082 1 U   3.736225E+00  0.000000E+00 e 0 HE3.81    N.81      H.81 #MAP   2821
   1441    5.454  124.889    8.962 1 U   3.781512E+00  0.000000E+00 e 0 -         -         -
   1442    0.691  122.143    7.523 1 U   3.911021E+00  0.000000E+00 e 0 HB2.16    N.15      H.15 #MAP    439
   1443    2.677  118.576    8.938 1 U   4.152230E+00  0.000000E+00 e 0 -         -         -
   1444    2.651  118.712    8.933 1 U   4.138542E+00  0.000000E+00 e 0 -         -         -
   1445   -0.843  124.613   11.758 1 U   4.037076E+00  0.000000E+00 e 0 -         -         -
   1446    8.418  123.653    8.624 1 U   3.280064E+00  0.000000E+00 e 0 H.65      N.96      H.96 #MAP   3364
   1446    8.418  123.653    8.624 1 U   3.280064E+00  0.000000E+00 e 0 H.67      N.96      H.96 #MAP   3372
   1446    8.418  123.653    8.624 1 U   3.280064E+00  0.000000E+00 e 0 H.68      N.96      H.96 #MAP   3377
   1447    8.473  117.478    8.133 1 U   3.401490E+00  0.000000E+00 e 0 H.130     N.133     H.133 #MAP   4822
   1448    5.150  112.126    7.615 1 U   3.650015E+00  0.000000E+00 e 0 HA.96     N.66      H.66 #MAP   2231
   1449    7.332  114.596    7.080 1 U   3.147720E+00  0.000000E+00 e 0 H.79      N.81      H.81 #MAP   2806
   1450    3.707  119.125    8.024 1 U   3.293876E+00  0.000000E+00 e 0 -         -         -
   1451   -0.174  116.384    7.789 1 U   4.245675E+00  0.000000E+00 e 0 QD1.61    N.63      H.63 #MAP   2062
   1452    6.846  111.991    8.043 1 U   3.516631E+00  0.000000E+00 e 0 HE21.40   N.40      H.40 #MAP   1347
   1453    5.011  115.290    7.345 1 U   3.911570E+00  0.000000E+00 e 0 HA.73     N.75      H.75 #MAP   2574
   1453    5.011  115.290    7.345 1 U   3.911570E+00  0.000000E+00 e 0 HA.73     N.76      H.76 #MAP   2614
   1454    3.651  114.999    8.330 1 U   4.135696E+00  0.000000E+00 e 0 HD3.84    N.85      H.85 #MAP   2924
   1455    4.150  106.774    7.561 1 U   3.080853E+00  0.000000E+00 e 0 HA.90     N.92      H.92 #MAP   3198
   1456    1.460  130.790    7.506 1 U   3.223441E+00  0.000000E+00 e 0 HB2.109   N.95      H.95 #MAP   3346
   1456    1.460  130.790    7.506 1 U   3.223441E+00  0.000000E+00 e 0 HB3.109   N.95      H.95 #MAP   3347
   1457    4.005  114.320    8.116 1 U   3.955539E+00  0.000000E+00 e 0 HB2.39    N.41      H.41 #MAP   1371
   1457    4.005  114.320    8.116 1 U   3.955539E+00  0.000000E+00 e 0 HB3.39    N.41      H.41 #MAP   1372
   1458    2.815  122.143    7.523 1 U   3.625239E+00  0.000000E+00 e 0 HB2.11    ND2.11    HD21.11 #MAP    269
   1458    2.815  122.143    7.523 1 U   3.625239E+00  0.000000E+00 e 0 HB3.11    ND2.11    HD21.11 #MAP    270
   1458    2.815  122.143    7.523 1 U   3.625239E+00  0.000000E+00 e 0 HG3.14    N.15      H.15 #MAP    433
   1459    5.286  125.991    8.079 1 U   4.112316E+00  0.000000E+00 e 0 HA.43     N.61      H.61 #MAP   1959
   1460    0.905  109.791    7.944 1 U   3.784555E+00  0.000000E+00 e 0 QG2.107   N.106     H.106 #MAP   3638
   1461    2.006  121.045    8.557 1 U   3.199012E+00  0.000000E+00 e 0 HB2.125   N.16      H.16 #MAP    486
   1462    0.880  110.478    7.148 1 U   4.193413E+00  0.000000E+00 e 0 -         -         -
   1463    1.329  122.281    8.089 1 U   2.976334E+00  0.000000E+00 e 0 QB.133    N.132     H.132 #MAP   4794
   1464    1.742  122.023    7.926 1 U   4.153065E+00  0.000000E+00 e 0 -         -         -
   1465    7.121  108.836    8.007 1 U   4.080011E+00  0.000000E+00 e 0 HE2.135   N.4       H.4 #MAP     83
   1465    7.121  108.836    8.007 1 U   4.080011E+00  0.000000E+00 e 0 HD2.135   N.4       H.4 #MAP     84
   1466    0.583  116.380    7.704 1 U   3.828103E+00  0.000000E+00 e 0 QD1.71    N.89      H.89 #MAP   3084
   1466    0.583  116.380    7.704 1 U   3.828103E+00  0.000000E+00 e 0 QD2.71    N.89      H.89 #MAP   3085
   1467    0.588  107.606    7.801 1 U   3.943203E+00  0.000000E+00 e 0 QD2.71    N.70      H.70 #MAP   2394
   1468    7.666  118.850    7.906 1 U   3.709422E+00  0.000000E+00 e 0 -         -         -
   1469    8.345  119.673    8.030 1 U   3.589413E+00  0.000000E+00 e 0 H.121     N.118     H.118 #MAP   4056
   1470    1.069  105.821    8.060 1 U   3.861697E+00  0.000000E+00 e 0 -         -         -
   1471    0.831  116.379    7.842 1 U   3.045548E+00  0.000000E+00 e 0 QG1.87    N.83      H.83 #MAP   2909
   1472    7.330  121.732    7.610 1 U   3.907739E+00  0.000000E+00 e 0 H.58      N.55      H.55 #MAP   1834
   1473   -0.151  121.595    8.272 1 U   3.371461E+00  0.000000E+00 e 0 QD2.109   N.109     H.109 #MAP   3723
   1474    2.052  121.320    7.236 1 U   3.461397E+00  0.000000E+00 e 0 -         -         -
   1475    1.581  122.009    8.549 1 U   4.028508E+00  0.000000E+00 e 0 -         -         -
   1476    0.605  119.537    8.402 1 U   3.483835E+00  0.000000E+00 e 0 QG1.67    N.127     H.127 #MAP   4416
   1477    7.258  118.027    8.981 1 U   3.468212E+00  0.000000E+00 e 0 HD1.96    N.94      H.94 #MAP   3308
   1477    7.258  118.027    8.981 1 U   3.468212E+00  0.000000E+00 e 0 HE1.96    N.94      H.94 #MAP   3309
   1478    4.745  125.304   11.754 1 U   4.120481E+00  0.000000E+00 e 0 -         -         -
   1479    7.345  117.618    8.830 1 U   4.000643E+00  0.000000E+00 e 0 H.90      N.71      H.71 #MAP   2449
   1479    7.345  117.618    8.830 1 U   4.000643E+00  0.000000E+00 e 0 H.91      N.71      H.71 #MAP   2450
   1480    2.871  115.282    8.908 1 U   3.594859E+00  0.000000E+00 e 0 HB2.103   N.105     H.105 #MAP   3585
   1480    2.871  115.282    8.908 1 U   3.594859E+00  0.000000E+00 e 0 HB3.103   N.105     H.105 #MAP   3586
   1481    1.323  126.120    8.084 1 U   4.133267E+00  0.000000E+00 e 0 QB.133    N.61      H.61 #MAP   2001
   1482    0.148  127.908   10.694 1 U   3.611864E+00  0.000000E+00 e 0 HG13.61   NE1.129   HE1.129 #MAP   4634
   1483    6.798  111.851    7.475 1 U   2.933190E+00  0.000000E+00 e 0 -         -         -
   1484    1.049  122.829    8.030 1 U   3.955539E+00  0.000000E+00 e 0 -         -         -
   1485    0.566  118.438    8.473 1 U   3.494447E+00  0.000000E+00 e 0 QG2.61    N.130     H.130 #MAP   4653
   1486    5.625  118.577    7.693 1 U   3.617554E+00  0.000000E+00 e 0 HA.111    N.23      H.23 #MAP    746
   1487    3.259  127.917   10.696 1 U   4.012992E+00  0.000000E+00 e 0 HB2.129   NE1.129   HE1.129 #MAP   4638
   1487    3.259  127.917   10.696 1 U   4.012992E+00  0.000000E+00 e 0 HB3.129   NE1.129   HE1.129 #MAP   4639
   1488    2.419  111.852    6.844 1 U   3.472251E+00  0.000000E+00 e 0 HG2.40    NE2.40    HE21.40 #MAP   1359
   1488    2.419  111.852    6.844 1 U   3.472251E+00  0.000000E+00 e 0 HG3.40    NE2.40    HE21.40 #MAP   1360
   1489    1.534  111.988    8.039 1 U   3.755286E+00  0.000000E+00 e 0 HB2.42    N.43      H.43 #MAP   1438
   1490    2.768  118.712    8.938 1 U   4.032096E+00  0.000000E+00 e 0 -         -         -
   1491    6.575  109.518    7.234 1 U   4.222814E+00  0.000000E+00 e 0 -         -         -
   1492    3.268  122.143    8.088 1 U   4.128520E+00  0.000000E+00 e 0 HB2.129   N.132     H.132 #MAP   4777
   1493    1.051  108.280    7.466 1 U   3.924909E+00  0.000000E+00 e 0 HG3.114   N.115     H.115 #MAP   3907
   1494    1.028  108.280    7.469 1 U   3.901770E+00  0.000000E+00 e 0 -         -         -
   1495    1.906  121.732    6.302 1 U   3.062944E+00  0.000000E+00 e 0 HB3.76    N.88      H.88 #MAP   3038
   1495    1.906  121.732    6.302 1 U   3.062944E+00  0.000000E+00 e 0 HB.87     N.88      H.88 #MAP   3048
   1496    9.535  118.986    7.926 1 U   3.603446E+00  0.000000E+00 e 0 H.120     N.122     H.122 #MAP   4211
   1497    4.390  111.990    8.039 1 U   3.257556E+00  0.000000E+00 e 0 -         -         -
   1498    3.884  119.261    8.634 1 U   4.058572E+00  0.000000E+00 e 0 -         -         -
   1499    5.285  111.283    7.149 1 U   4.090958E+00  0.000000E+00 e 0 HA.43     N.62      H.62 #MAP   2002
   1500    3.140  111.291    7.148 1 U   4.031757E+00  0.000000E+00 e 0 -         -         -
   1501    5.264  111.320    7.149 1 U   4.115208E+00  0.000000E+00 e 0 -         -         -
   1502    5.180  122.602    8.367 1 U   4.277287E+00  0.000000E+00 e 0 HA.24     N.26      H.26 #MAP    837
   1503    7.041  120.253    8.191 1 U   4.124367E+00  0.000000E+00 e 0 -         -         -
   1504    4.423  113.631    6.809 1 U   4.146998E+00  0.000000E+00 e 0 -         -         -
   1505    3.062  121.183    7.327 1 U   3.709422E+00  0.000000E+00 e 0 HD3.58    N.58      H.58 #MAP   1919
   1505    3.062  121.183    7.327 1 U   3.709422E+00  0.000000E+00 e 0 HD3.130   N.64      H.64 #MAP   2147
   1506    6.800  108.877    8.006 1 U   4.192431E+00  0.000000E+00 e 0 HD21.3    N.4       H.4 #MAP     63
   1507    6.780  108.877    8.009 1 U   4.216744E+00  0.000000E+00 e 0 -         -         -
   1508    4.780  128.181    9.048 1 U   3.374381E+00  0.000000E+00 e 0 HA.60     N.45      H.45 #MAP   1571
   1509    3.159  116.379    7.707 1 U   2.637499E+00  0.000000E+00 e 0 HB3.6     N.6       H.6 #MAP    129
   1510    2.861  127.777    8.392 1 U   3.756526E+00  0.000000E+00 e 0 HB3.66    N.67      H.67 #MAP   2292
   1510    2.861  127.777    8.392 1 U   3.756526E+00  0.000000E+00 e 0 HE2.69    N.67      H.67 #MAP   2303
   1510    2.861  127.777    8.392 1 U   3.756526E+00  0.000000E+00 e 0 HB2.96    N.67      H.67 #MAP   2309
   1510    2.861  127.777    8.392 1 U   3.756526E+00  0.000000E+00 e 0 HE2.69    N.68      H.68 #MAP   2334
   1511    3.781  122.281    8.090 1 U   3.621062E+00  0.000000E+00 e 0 HA.5      N.132     H.132 #MAP   4761
   1512    1.439  116.654    8.594 1 U   2.996088E+00  0.000000E+00 e 0 HB2.22    N.112     H.112 #MAP   3778
   1512    1.439  116.654    8.594 1 U   2.996088E+00  0.000000E+00 e 0 HB3.22    N.112     H.112 #MAP   3779
   1513    1.933  122.007    7.942 1 U   4.012992E+00  0.000000E+00 e 0 HB3.29    N.32      H.32 #MAP   1010
   1513    1.933  122.007    7.942 1 U   4.012992E+00  0.000000E+00 e 0 HB3.32    N.32      H.32 #MAP   1024
   1514    0.583  118.725    7.663 1 U   4.081636E+00  0.000000E+00 e 0 QD2.42    N.18      H.18 #MAP    587
   1514    0.583  118.725    7.663 1 U   4.081636E+00  0.000000E+00 e 0 QD1.34    N.47      H.47 #MAP   1616
   1514    0.583  118.725    7.663 1 U   4.081636E+00  0.000000E+00 e 0 QD1.34    N.48      H.48 #MAP   1685
   1515    3.083  107.593    7.671 1 U   3.408563E+00  0.000000E+00 e 0 HD3.130   N.134     H.134 #MAP   4860
   1515    3.083  107.593    7.671 1 U   3.408563E+00  0.000000E+00 e 0 HB2.135   N.134     H.134 #MAP   4876
   1516    2.283  118.714    9.267 1 U   3.869280E+00  0.000000E+00 e 0 -         -         -
   1517   -0.626  127.908   10.698 1 U   3.497198E+00  0.000000E+00 e 0 HG12.61   NE1.129   HE1.129 #MAP   4633
   1518    2.057  122.280    8.090 1 U   3.635995E+00  0.000000E+00 e 0 HB2.128   N.132     H.132 #MAP   4772
   1519   -0.162  120.633    8.814 1 U   3.805893E+00  0.000000E+00 e 0 QD1.61    N.131     H.131 #MAP   4726
   1520    3.714  119.534    8.399 1 U   3.991078E+00  0.000000E+00 e 0 -         -         -
   1521    1.559  118.760    9.268 1 U   4.357686E+00  0.000000E+00 e 0 -         -         -
   1522    1.581  118.749    9.269 1 U   4.308135E+00  0.000000E+00 e 0 HB2.37    N.39      H.39 #MAP   1302
   1523   -0.009  124.921    8.962 1 U   4.213223E+00  0.000000E+00 e 0 -         -         -
   1524   -0.001  124.956    8.963 1 U   4.191896E+00  0.000000E+00 e 0 -         -         -
   1525    1.338  117.478    8.055 1 U   3.408982E+00  0.000000E+00 e 0 -         -         -
   1526   -0.830  125.848   11.760 1 U   3.712461E+00  0.000000E+00 e 0 -         -         -
   1527    3.638  120.259    8.187 1 U   4.244215E+00  0.000000E+00 e 0 HD3.84    N.87      H.87 #MAP   3005
   1528    3.112  116.516    9.384 1 U   3.761097E+00  0.000000E+00 e 0 -         -         -
   1529    2.428  110.751    7.852 1 U   4.143782E+00  0.000000E+00 e 0 -         -         -
   1530    6.877  113.225    7.077 1 U   4.310515E+00  0.000000E+00 e 0 -         -         -
   1531    8.342  116.105    7.552 1 U   3.313576E+00  0.000000E+00 e 0 H.85      N.86      H.86 #MAP   2966
   1532   10.681  112.038    8.043 1 U   4.200607E+00  0.000000E+00 e 0 -         -         -
   1533   10.705  112.003    8.041 1 U   4.076407E+00  0.000000E+00 e 0 HE1.129   N.43      H.43 #MAP   1456
   1534    8.019  119.404    8.666 1 U   4.209447E+00  0.000000E+00 e 0 -         -         -
   1535    2.201  121.320    7.240 1 U   3.476563E+00  0.000000E+00 e 0 HB.5      N.8       H.8 #MAP    184
   1536    2.824  122.830    8.032 1 U   3.214457E+00  0.000000E+00 e 0 HB2.120   N.119     H.119 #MAP   4099
   1537    3.261  120.635    8.813 1 U   3.848306E+00  0.000000E+00 e 0 HB2.129   N.131     H.131 #MAP   4738
   1537    3.261  120.635    8.813 1 U   3.848306E+00  0.000000E+00 e 0 HB3.129   N.131     H.131 #MAP   4739
   1538    2.103  128.182    9.047 1 U   3.549488E+00  0.000000E+00 e 0 HB.44     N.45      H.45 #MAP   1553
   1538    2.103  128.182    9.047 1 U   3.549488E+00  0.000000E+00 e 0 HB3.46    N.45      H.45 #MAP   1565
   1539    8.574  126.851    8.030 1 U   4.371524E+00  0.000000E+00 e 0 -         -         -
   1540    8.595  126.842    8.031 1 U   4.344607E+00  0.000000E+00 e 0 H.112     N.25      H.25 #MAP    835
   1541    1.070  119.817    9.533 1 U   3.713223E+00  0.000000E+00 e 0 QG2.123   N.120     H.120 #MAP   4162
   1542    2.544  120.017    8.141 1 U   4.040374E+00  0.000000E+00 e 0 HB2.54    N.56      H.56 #MAP   1836
   1542    2.544  120.017    8.141 1 U   4.040374E+00  0.000000E+00 e 0 HB2.55    N.56      H.56 #MAP   1840
   1542    2.544  120.017    8.141 1 U   4.040374E+00  0.000000E+00 e 0 HB2.56    N.56      H.56 #MAP   1844
   1542    2.544  120.017    8.141 1 U   4.040374E+00  0.000000E+00 e 0 HB2.136   N.136     H.136 #MAP   4936
   1543    2.220  111.303    9.378 1 U   4.183309E+00  0.000000E+00 e 0 HG2.108   N.97      H.97 #MAP   3436
   1544    1.728  106.772    7.561 1 U   3.051206E+00  0.000000E+00 e 0 -         -         -
   1545    2.224  118.987    7.925 1 U   3.454906E+00  0.000000E+00 e 0 HB3.118   N.122     H.122 #MAP   4204
   1545    2.224  118.987    7.925 1 U   3.454906E+00  0.000000E+00 e 0 HG2.124   N.122     H.122 #MAP   4231
   1546    2.670  110.753    7.858 1 U   3.568482E+00  0.000000E+00 e 0 HB2.41    N.42      H.42 #MAP   1407
   1547    4.737  121.183    7.327 1 U   3.502239E+00  0.000000E+00 e 0 HA.57     N.58      H.58 #MAP   1909
   1547    4.737  121.183    7.327 1 U   3.502239E+00  0.000000E+00 e 0 HA.58     N.58      H.58 #MAP   1913
   1548    2.605  122.138    8.016 1 U   4.106421E+00  0.000000E+00 e 0 -         -         -
   1549    2.035  118.713    7.664 1 U   3.794675E+00  0.000000E+00 e 0 -         -         -
   1550    7.090  117.068    7.837 1 U   4.270344E+00  0.000000E+00 e 0 -         -         -
   1551    6.575  109.243    7.232 1 U   4.012992E+00  0.000000E+00 e 0 -         -         -
   1552    2.824  122.280    8.016 1 U   3.974257E+00  0.000000E+00 e 0 -         -         -
   1553    1.511  116.380    7.703 1 U   3.677451E+00  0.000000E+00 e 0 QB.132    N.6       H.6 #MAP    143
   1554    4.291  130.928    9.211 1 U   3.728316E+00  0.000000E+00 e 0 HB.92     N.113     H.113 #MAP   3836
   1555    7.151  111.326    7.544 1 U   4.394919E+00  0.000000E+00 e 0 -         -         -
   1556    2.059  119.399    8.665 1 U   3.639299E+00  0.000000E+00 e 0 HB3.69    N.69      H.69 #MAP   2362
   1557    7.661  120.633    8.812 1 U   3.790251E+00  0.000000E+00 e 0 H.134     N.131     H.131 #MAP   4757
   1558    4.206  111.294    7.153 1 U   4.006459E+00  0.000000E+00 e 0 -         -         -
   1559    6.137  115.285    7.207 1 U   3.946116E+00  0.000000E+00 e 0 -         -         -
   1560    6.108  115.286    7.205 1 U   3.932839E+00  0.000000E+00 e 0 -         -         -
   1561    9.197  122.865    8.033 1 U   4.205148E+00  0.000000E+00 e 0 H.113     N.119     H.119 #MAP   4065
   1562    1.261  111.314    9.381 1 U   4.147825E+00  0.000000E+00 e 0 HB2.108   N.97      H.97 #MAP   3434
   1563    1.255  111.311    9.380 1 U   4.141402E+00  0.000000E+00 e 0 HB3.108   N.97      H.97 #MAP   3435
   1564    3.192  121.595    8.274 1 U   3.728316E+00  0.000000E+00 e 0 -         -         -
   1565    4.092  119.259    8.632 1 U   3.862702E+00  0.000000E+00 e 0 -         -         -
   1566   -0.838  119.789    7.076 1 U   3.755286E+00  0.000000E+00 e 0 -         -         -
   1567   -0.149  115.181    7.993 1 U   4.196820E+00  0.000000E+00 e 0 QD2.16    N.14      H.14 #MAP    408
   1568    0.262  111.407    9.380 1 U   3.740224E+00  0.000000E+00 e 0 -         -         -
   1569    9.236  122.024    7.953 1 U   4.092991E+00  0.000000E+00 e 0 H.24      N.32      H.32 #MAP   1002
   1570    2.101  119.810    7.075 1 U   3.175823E+00  0.000000E+00 e 0 HD2.74    N.73      H.73 #MAP   2516
   1571    0.292  116.382    7.782 1 U   4.025613E+00  0.000000E+00 e 0 QD1.64    N.63      H.63 #MAP   2082
   1572    2.671  119.674    8.771 1 U   4.057933E+00  0.000000E+00 e 0 HB2.36    N.36      H.36 #MAP   1161
   1573    7.981  127.783    8.388 1 U   3.774621E+00  0.000000E+00 e 0 -         -         -
   1574    2.126  122.555    8.370 1 U   3.635336E+00  0.000000E+00 e 0 HB3.30    N.26      H.26 #MAP    863
   1575   -0.179  128.181    9.051 1 U   4.329893E+00  0.000000E+00 e 0 QD1.61    N.45      H.45 #MAP   1581
   1576    2.035  130.789    7.506 1 U   3.390867E+00  0.000000E+00 e 0 HB2.94    N.95      H.95 #MAP   3327
   1577    6.861  120.262    8.181 1 U   4.251651E+00  0.000000E+00 e 0 HZ.91     N.87      H.87 #MAP   3027
   1578    5.748  129.006   10.470 1 U   3.307427E+00  0.000000E+00 e 0 -         -         -
   1579    4.634  118.714    8.939 1 U   4.119375E+00  0.000000E+00 e 0 -         -         -
   1580    0.585  121.596    8.271 1 U   3.768239E+00  0.000000E+00 e 0 -         -         -
   1581    0.289  126.128    8.084 1 U   4.038585E+00  0.000000E+00 e 0 QD1.64    N.61      H.61 #MAP   1997
   1582    7.094  125.322   11.754 1 U   4.120639E+00  0.000000E+00 e 0 H.73      ND1.73    HD1.73 #MAP   2541
   1583    8.035  118.164    8.392 1 U   3.996798E+00  0.000000E+00 e 0 -         -         -
   1584    1.570  116.380    7.844 1 U   3.030199E+00  0.000000E+00 e 0 HG3.81    N.83      H.83 #MAP   2884
   1584    1.570  116.380    7.844 1 U   3.030199E+00  0.000000E+00 e 0 HG3.82    N.83      H.83 #MAP   2890
   1585    7.069  125.351   11.757 1 U   4.118981E+00  0.000000E+00 e 0 HE1.73    ND1.73    HD1.73 #MAP   2547
   1586    7.052  125.347   11.760 1 U   4.162411E+00  0.000000E+00 e 0 -         -         -
   1587    2.428  111.851    7.531 1 U   3.627178E+00  0.000000E+00 e 0 HG2.40    NE2.40    HE22.40 #MAP   1365
   1587    2.428  111.851    7.531 1 U   3.627178E+00  0.000000E+00 e 0 HG3.40    NE2.40    HE22.40 #MAP   1366
   1588    7.572  109.793    7.938 1 U   3.546990E+00  0.000000E+00 e 0 HD2.103   N.106     H.106 #MAP   3620
   1589    4.614  120.635    8.813 1 U   3.620103E+00  0.000000E+00 e 0 HA.129    N.131     H.131 #MAP   4737
   1590    2.046  108.007    6.571 1 U   4.305656E+00  0.000000E+00 e 0 -         -         -
   1591    4.853  121.596    8.272 1 U   3.466794E+00  0.000000E+00 e 0 -         -         -
   1592    7.242  108.427    7.059 1 U   3.950219E+00  0.000000E+00 e 0 -         -         -
   1593    0.163  130.790    7.506 1 U   3.384046E+00  0.000000E+00 e 0 QD2.95    N.95      H.95 #MAP   3336
   1594    3.469  119.125    8.019 1 U   2.939015E+00  0.000000E+00 e 0 HA.127    N.128     H.128 #MAP   4471
   1595   -0.155  110.772    7.853 1 U   4.249195E+00  0.000000E+00 e 0 -         -         -
   1596    0.574  116.243    7.789 1 U   3.748721E+00  0.000000E+00 e 0 QG2.62    N.63      H.63 #MAP   2067
   1597    1.369  111.987    8.041 1 U   3.760263E+00  0.000000E+00 e 0 HG.42     N.43      H.43 #MAP   1440
   1597    1.369  111.987    8.041 1 U   3.760263E+00  0.000000E+00 e 0 QB.133    N.43      H.43 #MAP   1459
   1598    1.033  114.183    6.984 1 U   4.079200E+00  0.000000E+00 e 0 -         -         -
   1599    3.882  126.671    7.728 1 U   4.164962E+00  0.000000E+00 e 0 HD3.99    N.107     H.107 #MAP   3645
   1600    7.479  130.927    9.208 1 U   3.861697E+00  0.000000E+00 e 0 H.115     N.113     H.113 #MAP   3853
   1601    3.218  115.146    7.999 1 U   3.629124E+00  0.000000E+00 e 0 HE3.13    N.11      H.11 #MAP    260
   1601    3.218  115.146    7.999 1 U   3.629124E+00  0.000000E+00 e 0 HE3.13    N.14      H.14 #MAP    396
   1602    6.385  115.284    7.219 1 U   4.356868E+00  0.000000E+00 e 0 -         -         -
   1603    8.049  111.197    7.350 1 U   4.368661E+00  0.000000E+00 e 0 HE.119    N.91      H.91 #MAP   3183
   1604    2.395  115.967    8.892 1 U   3.639630E+00  0.000000E+00 e 0 HG3.118   N.114     H.114 #MAP   3890
   1605    8.029  111.170    7.351 1 U   4.322444E+00  0.000000E+00 e 0 -         -         -
   1606    1.197  119.331    8.633 1 U   3.861697E+00  0.000000E+00 e 0 -         -         -
   1607    3.532  112.004    8.038 1 U   4.150980E+00  0.000000E+00 e 0 -         -         -
   1608    1.494  122.144    8.016 1 U   3.285378E+00  0.000000E+00 e 0 -         -         -
   1609    3.049  115.152    7.994 1 U   3.968759E+00  0.000000E+00 e 0 HD3.17    N.14      H.14 #MAP    412
   1610   -0.622  121.231    7.326 1 U   4.378500E+00  0.000000E+00 e 0 HG12.61   N.64      H.64 #MAP   2116
   1611    1.042  121.045    8.552 1 U   3.582539E+00  0.000000E+00 e 0 QG2.12    N.16      H.16 #MAP    456
   1611    1.042  121.045    8.552 1 U   3.582539E+00  0.000000E+00 e 0 HG2.17    N.16      H.16 #MAP    476
   1612    1.255  118.027    8.981 1 U   3.715135E+00  0.000000E+00 e 0 HB2.95    N.94      H.94 #MAP   3306
   1613    3.016  118.300    7.672 1 U   3.407307E+00  0.000000E+00 e 0 HD2.17    N.18      H.18 #MAP    570
   1613    3.016  118.300    7.672 1 U   3.407307E+00  0.000000E+00 e 0 HB2.47    N.47      H.47 #MAP   1630
   1614    2.896  113.083    7.658 1 U   4.144111E+00  0.000000E+00 e 0 HE2.77    N.72      H.72 #MAP   2488
   1615    1.603  122.001    7.937 1 U   4.401659E+00  0.000000E+00 e 0 HB.24     N.32      H.32 #MAP   1004
   1616    3.603  128.194    9.048 1 U   4.194397E+00  0.000000E+00 e 0 -         -         -
   1617    0.284  128.182    8.435 1 U   3.269770E+00  0.000000E+00 e 0 QD1.64    N.65      H.65 #MAP   2161
   1618    7.697  127.958   10.697 1 U   4.412162E+00  0.000000E+00 e 0 -         -         -
   1619    2.639  129.016   10.467 1 U   4.070062E+00  0.000000E+00 e 0 HB3.36    NE1.36    HE1.36 #MAP   1193
   1620    2.671  129.026   10.464 1 U   4.043206E+00  0.000000E+00 e 0 HB2.36    NE1.36    HE1.36 #MAP   1192
   1621    5.401  119.402    8.670 1 U   3.869280E+00  0.000000E+00 e 0 -         -         -
   1622    5.426  119.394    8.666 1 U   3.906649E+00  0.000000E+00 e 0 HA.93     N.69      H.69 #MAP   2374
   1623    1.865  115.439    7.078 1 U   4.306302E+00  0.000000E+00 e 0 -         -         -
   1624    0.575  130.942    9.205 1 U   4.155576E+00  0.000000E+00 e 0 QD1.76    N.113     H.113 #MAP   3825
   1625    3.262  122.830    8.030 1 U   3.474163E+00  0.000000E+00 e 0 HD2.119   N.119     H.119 #MAP   4095
   1625    3.262  122.830    8.030 1 U   3.474163E+00  0.000000E+00 e 0 HD3.119   N.119     H.119 #MAP   4096
   1625    3.262  122.830    8.030 1 U   3.474163E+00  0.000000E+00 e 0 HB3.122   N.119     H.119 #MAP   4104
   1626    1.511  113.086    7.658 1 U   3.204964E+00  0.000000E+00 e 0 QB.68     N.72      H.72 #MAP   2457
   1627    0.583  116.380    7.784 1 U   3.749537E+00  0.000000E+00 e 0 QG2.61    N.63      H.63 #MAP   2060
   1628    2.568  107.769    7.663 1 U   4.099438E+00  0.000000E+00 e 0 HB2.136   N.134     H.134 #MAP   4880
   1629    2.604  107.757    7.663 1 U   4.095107E+00  0.000000E+00 e 0 -         -         -
   1630    6.730  118.191    8.151 1 U   4.242952E+00  0.000000E+00 e 0 -         -         -
   1631    4.593  119.811    7.077 1 U   3.848306E+00  0.000000E+00 e 0 HA.110    N.73      H.73 #MAP   2537
   1632    2.063  105.538    7.235 1 U   3.892140E+00  0.000000E+00 e 0 -         -         -
   1633    7.471  108.421    7.703 1 U   3.817811E+00  0.000000E+00 e 0 -         -         -
   1634    2.842  122.973    7.968 1 U   3.987926E+00  0.000000E+00 e 0 -         -         -
   1635    7.067  120.771    8.812 1 U   3.871319E+00  0.000000E+00 e 0 -         -         -
   1636    3.559  121.313    7.237 1 U   4.157172E+00  0.000000E+00 e 0 -         -         -
   1637    9.197  106.809    7.562 1 U   4.226486E+00  0.000000E+00 e 0 H.113     N.92      H.92 #MAP   3215
   1638    0.029  119.860    7.078 1 U   4.464546E+00  0.000000E+00 e 0 -         -         -
   1639    2.194  118.713    7.654 1 U   3.798239E+00  0.000000E+00 e 0 HB.5      N.7       H.7 #MAP    160
   1640    0.006  119.856    7.079 1 U   4.492304E+00  0.000000E+00 e 0 -         -         -
   1641    0.657  116.381    7.844 1 U   3.517153E+00  0.000000E+00 e 0 QG2.87    N.83      H.83 #MAP   2910
   1642    3.157  116.380    7.784 1 U   3.418299E+00  0.000000E+00 e 0 HD2.63    N.63      H.63 #MAP   2074
   1642    3.157  116.380    7.784 1 U   3.418299E+00  0.000000E+00 e 0 HD3.63    N.63      H.63 #MAP   2075
   1643    1.044  116.106    7.546 1 U   3.758184E+00  0.000000E+00 e 0 HG2.17    N.17      H.17 #MAP    515
   1644    0.582  117.205    8.510 1 U   3.805893E+00  0.000000E+00 e 0 QG2.61    N.5       H.5 #MAP    105
   1645    1.249  107.597    7.803 1 U   3.822465E+00  0.000000E+00 e 0 QG2.92    N.70      H.70 #MAP   2408
   1646    1.714  116.243    7.710 1 U   3.596687E+00  0.000000E+00 e 0 HG.8      N.6       H.6 #MAP    138
   1646    1.714  116.243    7.710 1 U   3.596687E+00  0.000000E+00 e 0 HD3.13    N.6       H.6 #MAP    141
   1647    2.474  116.380    7.843 1 U   3.781946E+00  0.000000E+00 e 0 HB3.84    N.83      H.83 #MAP   2900
   1648    0.460  116.243    7.796 1 U   3.779349E+00  0.000000E+00 e 0 HB.61     N.63      H.63 #MAP   2059
   1648    0.460  116.243    7.796 1 U   3.779349E+00  0.000000E+00 e 0 QG2.64    N.63      H.63 #MAP   2079
   1649    2.665  119.535    8.775 1 U   4.045982E+00  0.000000E+00 e 0 HB3.36    N.36      H.36 #MAP   1162
   1650    1.934  111.173    7.355 1 U   3.653750E+00  0.000000E+00 e 0 HB2.116   N.91      H.91 #MAP   3177
   1651    2.380  122.006    8.353 1 U   3.612179E+00  0.000000E+00 e 0 HG3.118   N.121     H.121 #MAP   4173
   1652    3.305  116.929    7.086 1 U   3.702272E+00  0.000000E+00 e 0 HD2.84    N.82      H.82 #MAP   2868
   1653    3.759  107.746    7.663 1 U   4.065943E+00  0.000000E+00 e 0 HA.62     N.134     H.134 #MAP   4852
   1654    8.116  117.478    8.344 1 U   3.915981E+00  0.000000E+00 e 0 -         -         -
   1655    6.856  117.507    7.983 1 U   4.036665E+00  0.000000E+00 e 0 HD1.122   N.126     H.126 #MAP   4377
   1655    6.856  117.507    7.983 1 U   4.036665E+00  0.000000E+00 e 0 HE1.122   N.126     H.126 #MAP   4378
   1656    2.857  110.751    7.751 1 U   4.084305E+00  0.000000E+00 e 0 -         -         -
   1657    0.536  129.003   10.464 1 U   4.155157E+00  0.000000E+00 e 0 -         -         -
   1658    6.862  122.875    8.031 1 U   4.259279E+00  0.000000E+00 e 0 -         -         -
   1659    2.655  122.138    8.766 1 U   4.402538E+00  0.000000E+00 e 0 -         -         -
   1660    3.076  108.829    8.002 1 U   3.905018E+00  0.000000E+00 e 0 HB2.135   N.4       H.4 #MAP     81
   1660    3.076  108.829    8.002 1 U   3.905018E+00  0.000000E+00 e 0 HB3.135   N.4       H.4 #MAP     82
   1661    0.142  120.623    8.811 1 U   4.100889E+00  0.000000E+00 e 0 HG13.61   N.131     H.131 #MAP   4725
   1662    2.797  118.849    8.939 1 U   3.999358E+00  0.000000E+00 e 0 -         -         -
   1663   10.489  129.027   10.704 1 U   4.050102E+00  0.000000E+00 e 0 -         -         -
   1664    7.959  112.126    7.615 1 U   3.682107E+00  0.000000E+00 e 0 -         -         -
   1665    4.442  112.711    7.078 1 U   4.296477E+00  0.000000E+00 e 0 HA.41     ND2.43    HD21.43 #MAP   1466
   1665    4.442  112.711    7.078 1 U   4.296477E+00  0.000000E+00 e 0 HA.41     ND2.43    HD22.43 #MAP   1497
   1666    1.705  117.196    8.510 1 U   4.271665E+00  0.000000E+00 e 0 HG.8      N.5       H.5 #MAP     99
   1667    2.274  120.108    9.245 1 U   4.452465E+00  0.000000E+00 e 0 HG3.49    N.49      H.49 #MAP   1722
   1667    2.274  120.108    9.245 1 U   4.452465E+00  0.000000E+00 e 0 HB2.48    N.49      H.49 #MAP   1715
   1668    1.539  111.301    6.825 1 U   4.124765E+00  0.000000E+00 e 0 HB2.90    NE2.116   HE21.116 #MAP   3959
   1668    1.539  111.301    6.825 1 U   4.124765E+00  0.000000E+00 e 0 HB3.90    NE2.116   HE21.116 #MAP   3960
   1669    4.495  108.832    8.005 1 U   3.710939E+00  0.000000E+00 e 0 HA.2      N.4       H.4 #MAP     56
   1670   -0.156  117.475    7.979 1 U   4.082154E+00  0.000000E+00 e 0 QD2.16    N.126     H.126 #MAP   4371
   1670   -0.156  117.475    7.979 1 U   4.082154E+00  0.000000E+00 e 0 QD1.61    N.126     H.126 #MAP   4372
   1671    2.291  120.123    9.243 1 U   4.386901E+00  0.000000E+00 e 0 HG3.33    N.24      H.24 #MAP    788
   1671    2.291  120.123    9.243 1 U   4.386901E+00  0.000000E+00 e 0 HG3.111   N.24      H.24 #MAP    795
   1672    8.042  117.643    8.831 1 U   4.413567E+00  0.000000E+00 e 0 -         -         -
   1673    2.996  119.399    8.668 1 U   3.818275E+00  0.000000E+00 e 0 HE3.69    N.69      H.69 #MAP   2368
   1674    6.905  116.520    7.734 1 U   3.993613E+00  0.000000E+00 e 0 HD21.100  N.101     H.101 #MAP   3507
   1674    6.905  116.520    7.734 1 U   3.993613E+00  0.000000E+00 e 0 HD21.100  N.102     H.102 #MAP   3525
   1675    1.416  121.730    6.301 1 U   3.171248E+00  0.000000E+00 e 0 QB.80     N.88      H.88 #MAP   3042
   1675    1.416  121.730    6.301 1 U   3.171248E+00  0.000000E+00 e 0 HD2.90    N.88      H.88 #MAP   3060
   1676    1.586  106.773    7.561 1 U   3.287326E+00  0.000000E+00 e 0 QB.113    N.92      H.92 #MAP   3216
   1676    1.586  106.773    7.561 1 U   3.287326E+00  0.000000E+00 e 0 HB2.119   N.92      H.92 #MAP   3221
   1677    4.598  105.807    8.051 1 U   4.306733E+00  0.000000E+00 e 0 -         -         -
   1678    0.271  106.748    7.558 1 U   4.211470E+00  0.000000E+00 e 0 HG2.90    N.92      H.92 #MAP   3199
   1679    7.225  105.537    7.469 1 U   3.905561E+00  0.000000E+00 e 0 -         -         -
   1680    7.233  105.536    7.092 1 U   3.973031E+00  0.000000E+00 e 0 -         -         -
   1681    3.852  106.773    7.562 1 U   3.150006E+00  0.000000E+00 e 0 HA.89     N.92      H.92 #MAP   3195
   1682    0.295  106.777    7.556 1 U   4.188783E+00  0.000000E+00 e 0 -         -         -
   1683    3.527  121.053    8.335 1 U   3.844400E+00  0.000000E+00 e 0 -         -         -
   1684    3.267  119.533    8.401 1 U   4.066447E+00  0.000000E+00 e 0 HB2.129   N.127     H.127 #MAP   4452
   1684    3.267  119.533    8.401 1 U   4.066447E+00  0.000000E+00 e 0 HB3.129   N.127     H.127 #MAP   4453
   1685    6.586  109.787    7.235 1 U   4.384454E+00  0.000000E+00 e 0 -         -         -
   1686    1.243  111.989    8.048 1 U   3.954946E+00  0.000000E+00 e 0 QG2.5     N.43      H.43 #MAP   1426
   1687   -0.193  117.491    8.140 1 U   4.161563E+00  0.000000E+00 e 0 -         -         -
   1688    2.851  111.850    6.833 1 U   4.165047E+00  0.000000E+00 e 0 HB3.66    ND2.66    HD21.66 #MAP   2246
   1688    2.851  111.850    6.833 1 U   4.165047E+00  0.000000E+00 e 0 HB2.96    ND2.66    HD21.66 #MAP   2259
   1689    7.799  111.165    7.354 1 U   3.619783E+00  0.000000E+00 e 0 -         -         -
   1690   -0.160  117.502    8.137 1 U   4.042030E+00  0.000000E+00 e 0 QD1.61    N.133     H.133 #MAP   4813
   1691    7.080  114.600    7.322 1 U   3.641957E+00  0.000000E+00 e 0 -         -         -
   1692    2.835  113.085    7.767 1 U   4.188517E+00  0.000000E+00 e 0 -         -         -
   1693    3.271  108.577    7.234 1 U   4.222158E+00  0.000000E+00 e 0 HD2.9     NE2.128   HE22.128 #MAP   4540
   1694    1.571  123.004    7.517 1 U   4.290363E+00  0.000000E+00 e 0 -         -         -
   1695    8.500  127.907   10.693 1 U   4.048562E+00  0.000000E+00 e 0 H.5       NE1.129   HE1.129 #MAP   4608
   1696    0.836  116.965    7.085 1 U   4.389973E+00  0.000000E+00 e 0 QG1.87    N.82      H.82 #MAP   2871
   1697    0.815  116.974    7.087 1 U   4.399404E+00  0.000000E+00 e 0 -         -         -
   1698    9.112  129.141   10.471 1 U   4.127879E+00  0.000000E+00 e 0 H.22      NE1.36    HE1.36 #MAP   1181
   1699    1.650  121.732    8.117 1 U   4.084008E+00  0.000000E+00 e 0 HB3.23    N.31      H.31 #MAP    959
   1700    1.421  117.615    8.833 1 U   3.619464E+00  0.000000E+00 e 0 QB.89     N.71      H.71 #MAP   2448
   1701    0.541  114.321    8.119 1 U   4.215351E+00  0.000000E+00 e 0 -         -         -
   1702    7.711  126.260    6.537 1 U   3.621702E+00  0.000000E+00 e 0 H.107     N.108     H.108 #MAP   3677
   1703    3.883  109.791    7.939 1 U   3.857695E+00  0.000000E+00 e 0 HD3.99    N.106     H.106 #MAP   3615
   1704    1.434  120.086    9.235 1 U   3.467975E+00  0.000000E+00 e 0 HB3.22    N.24      H.24 #MAP    759
   1704    1.434  120.086    9.235 1 U   3.467975E+00  0.000000E+00 e 0 HD3.23    N.24      H.24 #MAP    767
   1705    2.996  116.380    7.844 1 U   3.888967E+00  0.000000E+00 e 0 -         -         -
   1706    1.391  118.850    7.876 1 U   3.778486E+00  0.000000E+00 e 0 -         -         -
   1707    7.560  106.772    7.419 1 U   4.004514E+00  0.000000E+00 e 0 -         -         -
   1708    1.897  122.143    8.087 1 U   3.728709E+00  0.000000E+00 e 0 HB3.130   N.132     H.132 #MAP   4782
   1709    3.165  127.771    8.394 1 U   4.077140E+00  0.000000E+00 e 0 -         -         -
   1710    3.118  118.026    8.986 1 U   4.021597E+00  0.000000E+00 e 0 -         -         -
   1711    2.222  118.576    8.028 1 U   3.579873E+00  0.000000E+00 e 0 -         -         -
   1712    2.996  118.991    7.796 1 U   3.927728E+00  0.000000E+00 e 0 -         -         -
   1713    2.793  117.752    8.939 1 U   4.058146E+00  0.000000E+00 e 0 -         -         -
   1714    2.577  108.281    7.467 1 U   3.787177E+00  0.000000E+00 e 0 HB3.119   N.115     H.115 #MAP   3927
   1715    8.570  118.164    8.149 1 U   3.828103E+00  0.000000E+00 e 0 -         -         -
   1716    8.807  107.785    7.663 1 U   4.439410E+00  0.000000E+00 e 0 H.131     N.134     H.134 #MAP   4861
   1717    5.295  112.117    7.078 1 U   4.382139E+00  0.000000E+00 e 0 HA.51     ND2.51    HD22.51 #MAP   1766
   1718    2.624  113.222    6.813 1 U   4.003220E+00  0.000000E+00 e 0 -         -         -
   1719    9.222  111.189    7.350 1 U   4.169239E+00  0.000000E+00 e 0 H.113     N.91      H.91 #MAP   3174
   1720    7.332  116.791    7.085 1 U   3.628474E+00  0.000000E+00 e 0 H.79      N.82      H.82 #MAP   2835
   1721    9.196  111.214    7.352 1 U   4.126201E+00  0.000000E+00 e 0 -         -         -
   1722    9.175  111.201    7.356 1 U   4.166498E+00  0.000000E+00 e 0 -         -         -
   1723    0.651  116.957    7.092 1 U   4.276568E+00  0.000000E+00 e 0 QG2.87    N.82      H.82 #MAP   2872
   1724    3.744  108.284    7.466 1 U   3.795564E+00  0.000000E+00 e 0 HA.119    N.115     H.115 #MAP   3926
   1725    0.580  125.300   11.755 1 U   3.837151E+00  0.000000E+00 e 0 QD1.76    ND1.73    HD1.73 #MAP   2557
   1726    2.485  122.962    7.962 1 U   4.207156E+00  0.000000E+00 e 0 -         -         -
   1727    8.608  111.298    9.378 1 U   4.345983E+00  0.000000E+00 e 0 H.96      N.97      H.97 #MAP   3413
   1728    2.603  117.496    7.975 1 U   4.376206E+00  0.000000E+00 e 0 HG3.128   N.126     H.126 #MAP   4408
   1729    2.795  118.163    8.937 1 U   4.110526E+00  0.000000E+00 e 0 -         -         -
   1730    0.956  112.682    7.076 1 U   4.032096E+00  0.000000E+00 e 0 -         -         -
   1731    0.136  124.885    8.963 1 U   4.036118E+00  0.000000E+00 e 0 QD2.22    N.111     H.111 #MAP   3731
   1732    1.089  118.438    8.468 1 U   3.585815E+00  0.000000E+00 e 0 QE.126    N.130     H.130 #MAP   4664
   1733    4.478  119.983    9.044 1 U   4.543495E+00  0.000000E+00 e 0 -         -         -
   1734    4.494  119.996    9.039 1 U   4.583394E+00  0.000000E+00 e 0 -         -         -
   1735    4.509  119.978    9.042 1 U   4.535708E+00  0.000000E+00 e 0 HA.2      N.3       H.3 #MAP     26
   1736    1.026  122.046    7.945 1 U   4.527402E+00  0.000000E+00 e 0 HG3.31    N.32      H.32 #MAP   1020
   1737    0.426  130.722    7.506 1 U   4.008411E+00  0.000000E+00 e 0 -         -         -
   1738    9.381  128.199    8.436 1 U   3.942622E+00  0.000000E+00 e 0 H.97      N.65      H.65 #MAP   2179
   1739    3.136  121.045    7.327 1 U   3.680670E+00  0.000000E+00 e 0 HB3.57    N.58      H.58 #MAP   1911
   1739    3.136  121.045    7.327 1 U   3.680670E+00  0.000000E+00 e 0 HB.59     N.58      H.58 #MAP   1922
   1740   -0.016  118.002    8.987 1 U   3.838112E+00  0.000000E+00 e 0 -         -         -
   1741    0.010  117.989    8.981 1 U   3.773766E+00  0.000000E+00 e 0 -         -         -
   1742    4.359  128.189    8.437 1 U   4.127879E+00  0.000000E+00 e 0 HA.63     N.65      H.65 #MAP   2152
   1743    9.537  108.285    7.463 1 U   4.226297E+00  0.000000E+00 e 0 H.116     N.115     H.115 #MAP   3915
   1744    1.683  121.732    8.665 1 U   3.747092E+00  0.000000E+00 e 0 HB3.8     N.129     H.129 #MAP   4563
   1745    1.489  121.731    7.615 1 U   3.976102E+00  0.000000E+00 e 0 QB.132    N.135     H.135 #MAP   4894
   1746    2.998  115.956    8.891 1 U   4.037830E+00  0.000000E+00 e 0 HE2.114   N.114     H.114 #MAP   3881
   1746    2.998  115.956    8.891 1 U   4.037830E+00  0.000000E+00 e 0 HE3.114   N.114     H.114 #MAP   3882
   1747    1.733  110.756    7.852 1 U   3.963314E+00  0.000000E+00 e 0 -         -         -
   1748    2.952  125.337   11.755 1 U   4.307379E+00  0.000000E+00 e 0 -         -         -
   1749    2.921  125.333   11.761 1 U   4.367234E+00  0.000000E+00 e 0 -         -         -
   1750    0.946  122.142    8.766 1 U   3.533870E+00  0.000000E+00 e 0 HG12.34   N.34      H.34 #MAP   1082
   1750    0.946  122.142    8.766 1 U   3.533870E+00  0.000000E+00 e 0 HG12.34   N.35      H.35 #MAP   1100
   1751    1.559  119.807    8.495 1 U   3.973031E+00  0.000000E+00 e 0 QB.113    N.117     H.117 #MAP   3988
   1751    1.559  119.807    8.495 1 U   3.973031E+00  0.000000E+00 e 0 HG2.117   N.117     H.117 #MAP   4003
   1751    1.559  119.807    8.495 1 U   3.973031E+00  0.000000E+00 e 0 HG3.117   N.117     H.117 #MAP   4004
   1752    3.341  124.885    8.962 1 U   4.159701E+00  0.000000E+00 e 0 HD2.110   N.111     H.111 #MAP   3766
   1753    2.088  130.927    9.207 1 U   3.756940E+00  0.000000E+00 e 0 HB3.93    N.113     H.113 #MAP   3839
   1753    2.088  130.927    9.207 1 U   3.756940E+00  0.000000E+00 e 0 HG2.93    N.113     H.113 #MAP   3840
   1754   -0.137  117.889    7.790 1 U   3.735827E+00  0.000000E+00 e 0 QD2.16    N.13      H.13 #MAP    372
   1755    2.593  119.535    8.400 1 U   3.682827E+00  0.000000E+00 e 0 HG3.128   N.127     H.127 #MAP   4450
   1756    3.257  116.115    7.546 1 U   3.853228E+00  0.000000E+00 e 0 HD3.85    N.86      H.86 #MAP   2973
   1757    8.909  120.939    7.744 1 U   4.462747E+00  0.000000E+00 e 0 -         -         -
   1758    2.671  122.018    8.766 1 U   4.388005E+00  0.000000E+00 e 0 HB3.36    N.35      H.35 #MAP   1112
   1759    8.929  120.938    7.742 1 U   4.413056E+00  0.000000E+00 e 0 -         -         -
   1760    2.354  118.167    7.483 1 U   3.866741E+00  0.000000E+00 e 0 HB2.74    N.77      H.77 #MAP   2662
   1760    2.354  118.167    7.483 1 U   3.866741E+00  0.000000E+00 e 0 HB3.74    N.77      H.77 #MAP   2663
   1761    2.819  114.182    6.984 1 U   4.150232E+00  0.000000E+00 e 0 -         -         -
   1762    4.931  115.144    8.330 1 U   3.882153E+00  0.000000E+00 e 0 HA.83     N.85      H.85 #MAP   2914
   1763    2.230  122.281    8.086 1 U   3.934553E+00  0.000000E+00 e 0 HB3.128   N.132     H.132 #MAP   4773
   1764    1.732  111.163    7.351 1 U   3.466323E+00  0.000000E+00 e 0 -         -         -
   1765    0.886  125.627    7.563 1 U   4.294467E+00  0.000000E+00 e 0 QG2.59    N.57      H.57 #MAP   1885
   1766   -0.842  121.506    7.314 1 U   4.339133E+00  0.000000E+00 e 0 -         -         -
   1767    2.846  121.731    8.125 1 U   4.040857E+00  0.000000E+00 e 0 HE3.23    N.31      H.31 #MAP    961
   1768    1.739  116.792    8.396 1 U   3.704520E+00  0.000000E+00 e 0 -         -         -
   1769    8.599  121.586    8.271 1 U   3.928860E+00  0.000000E+00 e 0 H.96      N.109     H.109 #MAP   3706
   1770    2.944  119.669    7.876 1 U   3.984165E+00  0.000000E+00 e 0 HE2.81    N.78      H.78 #MAP   2724
   1771    7.080  130.946    9.211 1 U   4.488840E+00  0.000000E+00 e 0 -         -         -
   1772    8.357  122.016    8.767 1 U   4.162241E+00  0.000000E+00 e 0 -         -         -
   1773    0.918  117.204    8.508 1 U   3.608730E+00  0.000000E+00 e 0 QD1.8     N.5       H.5 #MAP    100
   1774    1.135  125.581    7.563 1 U   4.193950E+00  0.000000E+00 e 0 QG2.134   N.137     H.137 #MAP   4964
   1775    3.085  110.752    7.853 1 U   3.482616E+00  0.000000E+00 e 0 HB3.41    N.42      H.42 #MAP   1408
   1776    8.642  118.178    8.034 1 U   4.027901E+00  0.000000E+00 e 0 H.129     N.125     H.125 #MAP   4367
   1777    0.435  127.770    8.396 1 U   4.052630E+00  0.000000E+00 e 0 QG2.64    N.67      H.67 #MAP   2288
   1778    3.970  122.565    6.303 1 U   4.255403E+00  0.000000E+00 e 0 -         -         -
   1779    2.065  117.612    8.393 1 U   4.245773E+00  0.000000E+00 e 0 -         -         -
   1780    0.264  112.126    7.615 1 U   3.438150E+00  0.000000E+00 e 0 -         -         -
   1781    4.510  118.850    7.655 1 U   3.787615E+00  0.000000E+00 e 0 HA.2      N.7       H.7 #MAP    153
   1782    2.851  119.391    8.669 1 U   4.005161E+00  0.000000E+00 e 0 HE2.69    N.69      H.69 #MAP   2367
   1783    8.818  120.672    9.048 1 U   3.850270E+00  0.000000E+00 e 0 -         -         -
   1784    1.417  117.202    8.056 1 U   3.764867E+00  0.000000E+00 e 0 HB2.126   N.123     H.123 #MAP   4281
   1784    1.417  117.202    8.056 1 U   3.764867E+00  0.000000E+00 e 0 HG2.126   N.123     H.123 #MAP   4282
   1785    7.560  106.772    7.383 1 U   3.896400E+00  0.000000E+00 e 0 -         -         -
   1786    4.396  113.636    7.636 1 U   3.869789E+00  0.000000E+00 e 0 -         -         -
   1787    2.888  125.214    9.106 1 U   4.069700E+00  0.000000E+00 e 0 -         -         -
   1788    0.722  112.125    7.617 1 U   3.583133E+00  0.000000E+00 e 0 HG12.64   N.66      H.66 #MAP   2208
   1788    0.722  112.125    7.617 1 U   3.583133E+00  0.000000E+00 e 0 QG2.67    ND2.66    HD22.66 #MAP   2275
   1788    0.722  112.125    7.617 1 U   3.583133E+00  0.000000E+00 e 0 QG2.72    ND2.66    HD22.66 #MAP   2281
   1788    0.722  112.125    7.617 1 U   3.583133E+00  0.000000E+00 e 0 QG1.123   ND2.66    HD22.66 #MAP   2286
   1789    8.263  111.344    9.393 1 U   4.450293E+00  0.000000E+00 e 0 H.109     N.97      H.97 #MAP   3438
   1790    7.511  127.789    8.391 1 U   4.133348E+00  0.000000E+00 e 0 H.95      N.68      H.68 #MAP   2346
   1791    0.498  128.257    9.055 1 U   4.119217E+00  0.000000E+00 e 0 HB.61     N.45      H.45 #MAP   1579
   1792    0.574  128.236    9.050 1 U   3.964519E+00  0.000000E+00 e 0 QG2.61    N.45      H.45 #MAP   1580
   1793    0.602  128.200    9.049 1 U   3.974871E+00  0.000000E+00 e 0 QG2.62    N.45      H.45 #MAP   1583
   1794    8.558  105.662    7.232 1 U   4.125004E+00  0.000000E+00 e 0 H.16      N.19      H.19 #MAP    590
   1795    8.562  105.666    7.232 1 U   4.115835E+00  0.000000E+00 e 0 -         -         -
   1796    8.628  118.860    8.361 1 U   4.226203E+00  0.000000E+00 e 0 -         -         -
   1797    6.910  121.576    8.268 1 U   4.307272E+00  0.000000E+00 e 0 -         -         -
   1798    6.932  121.600    8.266 1 U   4.256593E+00  0.000000E+00 e 0 -         -         -
   1799    3.838  113.089    7.656 1 U   3.991078E+00  0.000000E+00 e 0 HA.89     N.72      H.72 #MAP   2489
   1800    4.010  111.313    7.148 1 U   4.240337E+00  0.000000E+00 e 0 HD3.60    N.62      H.62 #MAP   2017
   1801    7.227  119.154    8.015 1 U   4.198620E+00  0.000000E+00 e 0 HE22.128  N.128     H.128 #MAP   4482
   1802    5.183  116.520    9.384 1 U   3.883196E+00  0.000000E+00 e 0 -         -         -
   1803    3.781  108.450    6.570 1 U   4.526333E+00  0.000000E+00 e 0 HA.12     NE2.128   HE21.128 #MAP   4503
   1804    6.928  113.087    7.594 1 U   3.911021E+00  0.000000E+00 e 0 -         -         -
   1805    2.705  120.125    8.140 1 U   4.267205E+00  0.000000E+00 e 0 HB3.56    N.56      H.56 #MAP   1845
   1805    2.705  120.125    8.140 1 U   4.267205E+00  0.000000E+00 e 0 HB3.136   N.136     H.136 #MAP   4937
   1806    0.953  105.711    7.233 1 U   4.396286E+00  0.000000E+00 e 0 -         -         -
   1807    3.345  115.139    7.343 1 U   4.322002E+00  0.000000E+00 e 0 -         -         -
   1808    1.744  111.868    6.844 1 U   4.090432E+00  0.000000E+00 e 0 -         -         -
   1809    6.567  108.436    7.469 1 U   4.102421E+00  0.000000E+00 e 0 -         -         -
   1810    4.347  108.453    6.568 1 U   4.376688E+00  0.000000E+00 e 0 HA.8      NE2.128   HE21.128 #MAP   4492
   1811    2.890  118.843    8.368 1 U   4.156080E+00  0.000000E+00 e 0 -         -         -
   1812    3.852  126.824    7.727 1 U   4.228567E+00  0.000000E+00 e 0 -         -         -
   1813    3.339  119.843    8.765 1 U   4.383600E+00  0.000000E+00 e 0 -         -         -
   1814    2.735  115.282    7.216 1 U   3.961510E+00  0.000000E+00 e 0 -         -         -
   1815    2.815  115.249    7.208 1 U   3.952578E+00  0.000000E+00 e 0 -         -         -
   1816    2.949  105.682    7.227 1 U   4.056089E+00  0.000000E+00 e 0 HE3.18    N.19      H.19 #MAP    609
   1817    2.826  121.737    8.664 1 U   4.050803E+00  0.000000E+00 e 0 -         -         -
   1818    3.091  122.283    8.091 1 U   3.846350E+00  0.000000E+00 e 0 -         -         -
   1819    0.550  116.647    9.381 1 U   4.225825E+00  0.000000E+00 e 0 QD1.16    N.37      H.37 #MAP   1206
   1819    0.550  116.647    9.381 1 U   4.225825E+00  0.000000E+00 e 0 QD1.16    NE1.47    HE1.47 #MAP   1643
   1820    2.876  118.986    7.751 1 U   3.950219E+00  0.000000E+00 e 0 -         -         -
   1821    4.594  115.311    7.344 1 U   4.310623E+00  0.000000E+00 e 0 HA.110    N.76      H.76 #MAP   2648
   1822    6.838  117.649    8.829 1 U   4.620045E+00  0.000000E+00 e 0 -         -         -
   1823    6.821  117.638    8.831 1 U   4.681259E+00  0.000000E+00 e 0 -         -         -
   1824    0.735  119.536    8.401 1 U   3.578104E+00  0.000000E+00 e 0 QG2.67    N.127     H.127 #MAP   4417
   1824    0.735  119.536    8.401 1 U   3.578104E+00  0.000000E+00 e 0 QG1.123   N.127     H.127 #MAP   4423
   1825    0.296  121.743    6.303 1 U   4.213315E+00  0.000000E+00 e 0 -         -         -
   1826    0.274  121.720    6.307 1 U   4.236869E+00  0.000000E+00 e 0 HG2.90    N.88      H.88 #MAP   3058
   1827    7.241  116.379    7.706 1 U   3.466087E+00  0.000000E+00 e 0 H.8       N.6       H.6 #MAP    136
   1828    2.829  127.940   10.695 1 U   4.054957E+00  0.000000E+00 e 0 -         -         -
   1829    2.931  127.959   10.698 1 U   4.185246E+00  0.000000E+00 e 0 -         -         -
   1830    7.248  110.887    7.847 1 U   4.441278E+00  0.000000E+00 e 0 -         -         -
   1831    6.888  118.020    7.906 1 U   4.113799E+00  0.000000E+00 e 0 HD21.100  N.103     H.103 #MAP   3551
   1832    8.395  119.545    8.767 1 U   4.102497E+00  0.000000E+00 e 0 H.21      N.36      H.36 #MAP   1140
   1833    8.865  122.869    8.031 1 U   4.157762E+00  0.000000E+00 e 0 -         -         -
   1834    8.887  122.866    8.028 1 U   4.090582E+00  0.000000E+00 e 0 H.114     N.119     H.119 #MAP   4068
   1835    2.871  119.534    8.400 1 U   4.298068E+00  0.000000E+00 e 0 -         -         -
   1836    2.534  113.086    8.089 1 U   3.713223E+00  0.000000E+00 e 0 HD3.37    N.38      H.38 #MAP   1287
   1837    4.004  128.364    9.055 1 U   4.703645E+00  0.000000E+00 e 0 HB3.39    N.45      H.45 #MAP   1550
   1837    4.004  128.364    9.055 1 U   4.703645E+00  0.000000E+00 e 0 HA.46     N.45      H.45 #MAP   1564
   1837    4.004  128.364    9.055 1 U   4.703645E+00  0.000000E+00 e 0 HD3.60    N.45      H.45 #MAP   1576
   1838    2.224  118.439    8.469 1 U   3.703769E+00  0.000000E+00 e 0 HB3.128   N.130     H.130 #MAP   4673
   1839    0.577  120.792    8.813 1 U   4.335849E+00  0.000000E+00 e 0 -         -         -
   1840    2.591  121.038    7.323 1 U   4.234089E+00  0.000000E+00 e 0 -         -         -
   1841    0.140  117.492    8.135 1 U   4.231322E+00  0.000000E+00 e 0 HG13.61   N.133     H.133 #MAP   4812
   1842    6.787  112.404    7.617 1 U   4.330900E+00  0.000000E+00 e 0 -         -         -
   1843    0.614  112.125    7.616 1 U   3.345396E+00  0.000000E+00 e 0 QG1.67    N.66      H.66 #MAP   2226
   1843    0.614  112.125    7.616 1 U   3.345396E+00  0.000000E+00 e 0 QG1.67    ND2.66    HD22.66 #MAP   2274
   1844    2.590  107.893    6.574 1 U   4.079789E+00  0.000000E+00 e 0 -         -         -
   1845    5.166  126.293    6.532 1 U   4.311600E+00  0.000000E+00 e 0 HA.96     N.108     H.108 #MAP   3671
   1846    2.675  125.347    9.111 1 U   4.568409E+00  0.000000E+00 e 0 HB3.36    N.22      H.22 #MAP    718
   1847    6.563  119.126    8.025 1 U   4.357920E+00  0.000000E+00 e 0 HE21.128  N.128     H.128 #MAP   4481
   1848    3.071  120.125    8.139 1 U   4.332920E+00  0.000000E+00 e 0 HB2.135   N.136     H.136 #MAP   4930
   1849    2.526  111.713    6.816 1 U   4.078758E+00  0.000000E+00 e 0 HB2.136   ND2.136   HD21.136 #MAP   4948
   1850    4.654  118.850    8.939 1 U   4.110992E+00  0.000000E+00 e 0 -         -         -
   1851    3.084  119.940    8.147 1 U   4.275134E+00  0.000000E+00 e 0 HB3.55    N.56      H.56 #MAP   1841
   1851    3.084  119.940    8.147 1 U   4.275134E+00  0.000000E+00 e 0 HB3.135   N.136     H.136 #MAP   4931
   1852    7.389  113.085    8.094 1 U   3.697436E+00  0.000000E+00 e 0 HE3.36    N.38      H.38 #MAP   1278
   1853    7.574  125.575    7.961 1 U   3.647989E+00  0.000000E+00 e 0 -         -         -
   1854    7.749  119.560    8.400 1 U   4.290363E+00  0.000000E+00 e 0 -         -         -
   1855    0.896  107.597    7.802 1 U   3.818275E+00  0.000000E+00 e 0 HG.71     N.70      H.70 #MAP   2393
   1856    1.076  129.007   10.471 1 U   4.286285E+00  0.000000E+00 e 0 -         -         -
   1857    7.497  118.345    7.359 1 U   4.677216E+00  0.000000E+00 e 0 -         -         -
   1858    2.077  120.633    8.813 1 U   3.445326E+00  0.000000E+00 e 0 HB3.46    N.59      H.59 #MAP   1936
   1858    2.077  120.633    8.813 1 U   3.445326E+00  0.000000E+00 e 0 HB.127    N.131     H.131 #MAP   4728
   1858    2.077  120.633    8.813 1 U   3.445326E+00  0.000000E+00 e 0 HB2.128   N.131     H.131 #MAP   4732
   1859    3.978  121.596    8.665 1 U   3.968151E+00  0.000000E+00 e 0 -         -         -
   1860    7.071  124.880    8.956 1 U   4.125483E+00  0.000000E+00 e 0 HD1.25    N.111     H.111 #MAP   3736
   1861    2.674  119.261    8.938 1 U   4.311491E+00  0.000000E+00 e 0 -         -         -
   1862    7.225  121.754    8.665 1 U   4.441679E+00  0.000000E+00 e 0 HE22.128  N.129     H.129 #MAP   4592
   1863    3.407  109.799    7.940 1 U   3.798239E+00  0.000000E+00 e 0 HD2.104   N.106     H.106 #MAP   3624
   1864   -0.153  119.176    8.017 1 U   4.295207E+00  0.000000E+00 e 0 -         -         -
   1865    0.137  119.009    7.924 1 U   4.107038E+00  0.000000E+00 e 0 QD2.22    N.122     H.122 #MAP   4198
   1866    2.284  126.836    8.023 1 U   4.128039E+00  0.000000E+00 e 0 HG3.111   N.25      H.25 #MAP    833
   1867   -0.132  123.524    7.188 1 U   4.170872E+00  0.000000E+00 e 0 -         -         -
   1868    1.666  107.758    7.663 1 U   4.459576E+00  0.000000E+00 e 0 HG3.130   N.134     H.134 #MAP   4858
   1869    1.655  107.685    7.665 1 U   4.370807E+00  0.000000E+00 e 0 -         -         -
   1870    2.354  122.281    8.086 1 U   4.021597E+00  0.000000E+00 e 0 -         -         -
   1871    3.712  117.659    8.830 1 U   4.240047E+00  0.000000E+00 e 0 HA.119    N.93      H.93 #MAP   3268
   1872    1.427  119.303    7.676 1 U   4.557272E+00  0.000000E+00 e 0 -         -         -
   1873    2.555  118.050    7.789 1 U   4.140583E+00  0.000000E+00 e 0 HB3.9     N.10      H.10 #MAP    215
   1874    5.995  123.901    6.121 1 U   4.093519E+00  0.000000E+00 e 0 -         -         -
   1875    3.650  126.830    8.029 1 U   4.075820E+00  0.000000E+00 e 0 HD3.110   N.25      H.25 #MAP    829
   1876    8.767  118.582    7.692 1 U   3.982917E+00  0.000000E+00 e 0 H.34      N.23      H.23 #MAP    744
   1876    8.767  118.582    7.692 1 U   3.982917E+00  0.000000E+00 e 0 H.35      N.48      H.48 #MAP   1686
   1877    1.540  121.045    8.338 1 U   3.882153E+00  0.000000E+00 e 0 HB2.42    N.44      H.44 #MAP   1523
   1878    0.138  121.773    8.665 1 U   4.549319E+00  0.000000E+00 e 0 -         -         -
   1879    6.878  118.980    8.774 1 U   4.378258E+00  0.000000E+00 e 0 -         -         -
   1880    0.958  112.675    6.839 1 U   4.395043E+00  0.000000E+00 e 0 -         -         -
   1881    0.960  112.670    6.840 1 U   4.381045E+00  0.000000E+00 e 0 -         -         -
   1882    2.224  111.439    7.292 1 U   4.173200E+00  0.000000E+00 e 0 -         -         -
   1883    1.441  120.496    7.320 1 U   4.431730E+00  0.000000E+00 e 0 -         -         -
   1884    8.561  105.573    7.233 1 U   4.110526E+00  0.000000E+00 e 0 -         -         -
   1885    8.558  105.577    7.233 1 U   4.120481E+00  0.000000E+00 e 0 -         -         -
   1886    1.880  113.767    7.082 1 U   4.528779E+00  0.000000E+00 e 0 -         -         -
   1887    2.953  127.908   10.702 1 U   4.016947E+00  0.000000E+00 e 0 -         -         -
   1888    8.017  108.558    7.235 1 U   3.999358E+00  0.000000E+00 e 0 H.128     NE2.128   HE22.128 #MAP   4555
   1889    8.070  118.164    7.487 1 U   3.905561E+00  0.000000E+00 e 0 H.80      N.77      H.77 #MAP   2689
   1890    7.313  121.320    7.555 1 U   3.674961E+00  0.000000E+00 e 0 -         -         -
   1891    5.739  118.973    7.924 1 U   4.233324E+00  0.000000E+00 e 0 -         -         -
   1892    5.758  118.996    7.923 1 U   4.177276E+00  0.000000E+00 e 0 HA.123    N.122     H.122 #MAP   4225
   1893    5.282  112.539    7.078 1 U   3.987926E+00  0.000000E+00 e 0 HA.43     ND2.43    HD21.43 #MAP   1477
   1893    5.282  112.539    7.078 1 U   3.987926E+00  0.000000E+00 e 0 HA.43     ND2.43    HD22.43 #MAP   1502
   1894    7.397  118.711    7.661 1 U   3.619145E+00  0.000000E+00 e 0 -         -         -
   1895    1.393  116.793    8.393 1 U   3.918756E+00  0.000000E+00 e 0 HB2.126   N.124     H.124 #MAP   4321
   1895    1.393  116.793    8.393 1 U   3.918756E+00  0.000000E+00 e 0 HG2.126   N.124     H.124 #MAP   4322
   1896    2.206  117.483    8.133 1 U   3.908831E+00  0.000000E+00 e 0 HB.5      N.133     H.133 #MAP   4804
   1897    7.570  116.244    7.841 1 U   3.618508E+00  0.000000E+00 e 0 H.86      N.83      H.83 #MAP   2906
   1898    0.211  127.770    8.392 1 U   3.788492E+00  0.000000E+00 e 0 -         -         -
   1899    3.527  115.306    7.345 1 U   4.113253E+00  0.000000E+00 e 0 HD3.74    N.75      H.75 #MAP   2586
   1899    3.527  115.306    7.345 1 U   4.113253E+00  0.000000E+00 e 0 HD3.74    N.76      H.76 #MAP   2622
   1900    8.013  118.299    7.668 1 U   3.884764E+00  0.000000E+00 e 0 H.14      N.18      H.18 #MAP    550
   1901    4.980  116.379    7.722 1 U   3.407307E+00  0.000000E+00 e 0 HA.103    N.102     H.102 #MAP   3536
   1902    1.861  118.026    7.907 1 U   4.109361E+00  0.000000E+00 e 0 HB2.99    N.103     H.103 #MAP   3546
   1903    5.279  112.537    6.836 1 U   4.012992E+00  0.000000E+00 e 0 HA.51     ND2.51    HD21.51 #MAP   1760
   1904    2.864  119.698    8.407 1 U   4.400781E+00  0.000000E+00 e 0 -         -         -
   1905    2.836  107.629    7.803 1 U   4.214425E+00  0.000000E+00 e 0 -         -         -
   1906    7.162  121.183    7.326 1 U   2.936646E+00  0.000000E+00 e 0 H.62      N.64      H.64 #MAP   2119
   1907    7.072  121.184    7.317 1 U   3.192341E+00  0.000000E+00 e 0 HE2.25    N.79      H.79 #MAP   2727
   1908    5.609  120.104    9.244 1 U   4.376568E+00  0.000000E+00 e 0 HA.111    N.24      H.24 #MAP    792
   1909    5.591  120.080    9.245 1 U   4.458752E+00  0.000000E+00 e 0 -         -         -
   1910    2.502  128.181    8.430 1 U   4.040994E+00  0.000000E+00 e 0 HB2.66    N.67      H.67 #MAP   2291
   1911    3.308  114.474    7.084 1 U   4.235621E+00  0.000000E+00 e 0 -         -         -
   1912    0.012  127.773    8.393 1 U   4.164281E+00  0.000000E+00 e 0 -         -         -
   1913    3.604  116.244    7.788 1 U   3.449864E+00  0.000000E+00 e 0 -         -         -
   1914    7.562  106.636    7.776 1 U   4.069917E+00  0.000000E+00 e 0 -         -         -
   1915    0.919  116.381    7.710 1 U   3.532792E+00  0.000000E+00 e 0 QD1.8     N.6       H.6 #MAP    139
   1915    0.919  116.381    7.710 1 U   3.532792E+00  0.000000E+00 e 0 QG2.107   N.102     H.102 #MAP   3544
   1916    0.880  112.166    7.148 1 U   4.215259E+00  0.000000E+00 e 0 -         -         -
   1917    7.216  118.022    8.039 1 U   4.245383E+00  0.000000E+00 e 0 -         -         -
   1918    9.371  119.681    8.759 1 U   4.580734E+00  0.000000E+00 e 0 H.37      N.36      H.36 #MAP   1166
   1919    9.354  119.649    8.761 1 U   4.629089E+00  0.000000E+00 e 0 -         -         -
   1920    7.788  120.355    7.321 1 U   4.510804E+00  0.000000E+00 e 0 -         -         -
   1921   10.471  107.210    6.880 1 U   4.086987E+00  0.000000E+00 e 0 HE1.36    N.20      H.20 #MAP    650
   1922   -0.153  113.101    8.078 1 U   4.521014E+00  0.000000E+00 e 0 QD2.16    N.38      H.38 #MAP   1266
   1923    5.323  107.039    6.870 1 U   4.100737E+00  0.000000E+00 e 0 HA.35     N.20      H.20 #MAP    637
   1924    1.307  121.046    8.553 1 U   3.701152E+00  0.000000E+00 e 0 -         -         -
   1925    2.383  118.987    7.923 1 U   3.857695E+00  0.000000E+00 e 0 HG3.118   N.122     H.122 #MAP   4205
   1925    2.383  118.987    7.923 1 U   3.857695E+00  0.000000E+00 e 0 HG2.125   N.122     H.122 #MAP   4234
   1926    7.251  122.280    8.086 1 U   4.414079E+00  0.000000E+00 e 0 -         -         -
   1927    4.051  119.813    8.767 1 U   4.441144E+00  0.000000E+00 e 0 HA2.20    N.36      H.36 #MAP   1138
   1928    4.072  119.826    8.766 1 U   4.446510E+00  0.000000E+00 e 0 HA.37     N.36      H.36 #MAP   1167
   1929    0.131  115.999    8.891 1 U   4.375123E+00  0.000000E+00 e 0 QD2.22    N.114     H.114 #MAP   3865
   1930    0.160  115.998    8.890 1 U   4.443553E+00  0.000000E+00 e 0 -         -         -
   1931    4.326  121.731    8.664 1 U   4.037899E+00  0.000000E+00 e 0 -         -         -
   1932    8.191  120.224    8.414 1 U   3.823401E+00  0.000000E+00 e 0 -         -         -
   1933    5.144  126.670    7.719 1 U   4.279962E+00  0.000000E+00 e 0 -         -         -
   1934    2.076  115.146    8.328 1 U   3.920427E+00  0.000000E+00 e 0 HB3.83    N.85      H.85 #MAP   2916
   1934    2.076  115.146    8.328 1 U   3.920427E+00  0.000000E+00 e 0 HG3.84    N.85      H.85 #MAP   2922
   1935    3.253  122.283    8.086 1 U   4.139113E+00  0.000000E+00 e 0 HB3.129   N.132     H.132 #MAP   4778
   1936    7.924  107.596    7.664 1 U   3.888440E+00  0.000000E+00 e 0 -         -         -
   1937    4.527  121.319    7.236 1 U   3.845374E+00  0.000000E+00 e 0 HA.9      N.8       H.8 #MAP    202
   1938    1.042  121.595    8.269 1 U   3.562166E+00  0.000000E+00 e 0 -         -         -
   1939    2.773  121.062    8.550 1 U   4.233515E+00  0.000000E+00 e 0 HG3.125   N.16      H.16 #MAP    488
   1940    4.511  116.962    7.085 1 U   4.382991E+00  0.000000E+00 e 0 -         -         -
   1941    4.490  116.940    7.084 1 U   4.384698E+00  0.000000E+00 e 0 -         -         -
   1942    4.249  116.537    8.588 1 U   4.626238E+00  0.000000E+00 e 0 -         -         -
   1943    7.690  130.960    9.212 1 U   4.596687E+00  0.000000E+00 e 0 H.23      N.113     H.113 #MAP   3823
   1944    2.632  108.691    8.963 1 U   4.231227E+00  0.000000E+00 e 0 HB2.49    N.50      H.50 #MAP   1737
   1945    0.273  111.317    7.148 1 U   4.028305E+00  0.000000E+00 e 0 QD1.64    N.62      H.62 #MAP   2038
   1946   10.696  127.923   10.933 1 U   4.020265E+00  0.000000E+00 e 0 -         -         -
   1947    9.370  112.125    7.618 1 U   4.281614E+00  0.000000E+00 e 0 H.97      N.66      H.66 #MAP   2236
   1948    8.104  116.380    7.844 1 U   3.252548E+00  0.000000E+00 e 0 H.80      N.83      H.83 #MAP   2876
   1949    0.701  118.705    9.267 1 U   4.577260E+00  0.000000E+00 e 0 -         -         -
   1950    0.707  118.747    9.268 1 U   4.664854E+00  0.000000E+00 e 0 -         -         -
   1951    7.570  110.900    7.851 1 U   4.101731E+00  0.000000E+00 e 0 -         -         -
   1952    2.064  113.196    8.088 1 U   4.112238E+00  0.000000E+00 e 0 -         -         -
   1953    1.397  115.453    7.076 1 U   4.610255E+00  0.000000E+00 e 0 -         -         -
   1954    0.427  124.897    8.964 1 U   4.037282E+00  0.000000E+00 e 0 HG2.110   N.111     H.111 #MAP   3764
   1955    6.348  107.228    6.885 1 U   4.504726E+00  0.000000E+00 e 0 -         -         -
   1956    6.367  107.242    6.882 1 U   4.519050E+00  0.000000E+00 e 0 -         -         -
   1957    6.385  107.220    6.883 1 U   4.522984E+00  0.000000E+00 e 0 -         -         -
   1958    1.265  126.807    8.036 1 U   4.310190E+00  0.000000E+00 e 0 -         -         -
   1959    0.879  110.070    7.673 1 U   4.374281E+00  0.000000E+00 e 0 QG2.107   ND2.100   HD22.100 #MAP   3502
   1960   -0.163  130.819    7.506 1 U   4.211654E+00  0.000000E+00 e 0 QD2.109   N.95      H.95 #MAP   3350
   1961    0.136  117.201    8.056 1 U   4.433839E+00  0.000000E+00 e 0 QD2.22    N.123     H.123 #MAP   4238
   1962    5.754  117.210    8.063 1 U   4.251454E+00  0.000000E+00 e 0 HA.123    N.123     H.123 #MAP   4267
   1963    3.671  131.077    9.191 1 U   4.428055E+00  0.000000E+00 e 0 -         -         -
   1964    3.656  131.052    9.196 1 U   4.441545E+00  0.000000E+00 e 0 -         -         -
   1965    8.101  121.183    8.180 1 U   3.751173E+00  0.000000E+00 e 0 -         -         -
   1966    7.078  117.469    8.837 1 U   4.290048E+00  0.000000E+00 e 0 H.73      N.71      H.71 #MAP   2434
   1967    2.346  115.286    7.349 1 U   3.824338E+00  0.000000E+00 e 0 HB2.74    N.75      H.75 #MAP   2581
   1967    2.346  115.286    7.349 1 U   3.824338E+00  0.000000E+00 e 0 HB3.74    N.75      H.75 #MAP   2582
   1967    2.346  115.286    7.349 1 U   3.824338E+00  0.000000E+00 e 0 HB2.74    N.76      H.76 #MAP   2619
   1968    8.965  119.404    8.662 1 U   4.120323E+00  0.000000E+00 e 0 -         -         -
   1969    8.958  119.397    8.664 1 U   4.121035E+00  0.000000E+00 e 0 -         -         -
   1970    7.843  110.811    8.101 1 U   4.287955E+00  0.000000E+00 e 0 -         -         -
   1971   -0.130  118.193    8.040 1 U   4.518748E+00  0.000000E+00 e 0 QD2.16    N.125     H.125 #MAP   4330
   1972    3.267  120.254    8.179 1 U   4.394547E+00  0.000000E+00 e 0 -         -         -
   1973    1.934  111.296    6.820 1 U   4.325657E+00  0.000000E+00 e 0 HB2.116   NE2.116   HE21.116 #MAP   3969
   1973    1.934  111.296    6.820 1 U   4.325657E+00  0.000000E+00 e 0 HB3.116   NE2.116   HE21.116 #MAP   3970
   1974    8.233  117.478    7.977 1 U   3.587012E+00  0.000000E+00 e 0 -         -         -
   1975    7.523  122.146    7.227 1 U   4.227148E+00  0.000000E+00 e 0 -         -         -
   1976    0.910  118.038    8.984 1 U   3.766550E+00  0.000000E+00 e 0 -         -         -
   1977    3.534  123.805    8.619 1 U   4.258581E+00  0.000000E+00 e 0 HA2.97    N.96      H.96 #MAP   3395
   1978    3.518  123.684    8.624 1 U   4.216186E+00  0.000000E+00 e 0 HA3.97    N.96      H.96 #MAP   3396
   1979    3.775  111.445    9.375 1 U   4.312578E+00  0.000000E+00 e 0 -         -         -
   1980    3.793  111.466    9.374 1 U   4.371285E+00  0.000000E+00 e 0 HA.64     N.97      H.97 #MAP   3404
   1981    4.348  111.986    7.295 1 U   4.092463E+00  0.000000E+00 e 0 HA.53     NE2.53    HE22.53 #MAP   1800
   1982    4.102  119.400    8.658 1 U   3.829522E+00  0.000000E+00 e 0 HA3.70    N.69      H.69 #MAP   2371
   1983    3.262  118.021    8.985 1 U   3.825277E+00  0.000000E+00 e 0 -         -         -
   1984    7.317  111.302    7.148 1 U   3.154005E+00  0.000000E+00 e 0 HD1.45    N.62      H.62 #MAP   2008
   1984    7.317  111.302    7.148 1 U   3.154005E+00  0.000000E+00 e 0 H.64      N.62      H.62 #MAP   2035
   1985    1.875  113.766    7.081 1 U   4.528472E+00  0.000000E+00 e 0 -         -         -
   1986    3.098  118.160    7.477 1 U   4.295207E+00  0.000000E+00 e 0 HB3.73    N.77      H.77 #MAP   2660
   1987    2.201  123.823    8.625 1 U   4.443687E+00  0.000000E+00 e 0 HG2.108   N.96      H.96 #MAP   3398
   1988    2.115  125.750    8.305 1 U   4.453554E+00  0.000000E+00 e 0 -         -         -
   1989    3.633  120.099    9.244 1 U   4.319468E+00  0.000000E+00 e 0 -         -         -
   1990    3.614  120.124    9.243 1 U   4.365573E+00  0.000000E+00 e 0 HA.31     N.24      H.24 #MAP    781
   1991    3.590  120.122    9.248 1 U   4.387882E+00  0.000000E+00 e 0 -         -         -
   1992    7.071  128.191    9.049 1 U   4.317930E+00  0.000000E+00 e 0 HZ3.129   N.45      H.45 #MAP   1587
   1993    1.715  116.942    7.539 1 U   4.401534E+00  0.000000E+00 e 0 -         -         -
   1994    7.299  121.460    7.703 1 U   4.012335E+00  0.000000E+00 e 0 -         -         -
   1995    3.245  119.397    8.666 1 U   4.054322E+00  0.000000E+00 e 0 -         -         -
   1996    6.552  107.308    7.231 1 U   4.506055E+00  0.000000E+00 e 0 -         -         -
   1997    7.669  118.716    7.352 1 U   4.444627E+00  0.000000E+00 e 0 -         -         -
   1998    0.942  112.588    6.836 1 U   4.487545E+00  0.000000E+00 e 0 -         -         -
   1999    4.495  108.447    7.234 1 U   4.503546E+00  0.000000E+00 e 0 -         -         -
   2000    8.001  115.178    7.701 1 U   4.345294E+00  0.000000E+00 e 0 -         -         -
   2001    3.783  120.486    7.321 1 U   4.280788E+00  0.000000E+00 e 0 -         -         -
   2002    7.979  115.170    7.704 1 U   4.398031E+00  0.000000E+00 e 0 -         -         -
   2003    8.327  111.168    8.179 1 U   3.979809E+00  0.000000E+00 e 0 -         -         -
   2004    7.684  110.067    6.913 1 U   3.894799E+00  0.000000E+00 e 0 HD22.100  ND2.100   HD21.100 #MAP   3482
   2005    0.111  117.532    7.976 1 U   4.540057E+00  0.000000E+00 e 0 -         -         -
   2006    7.761  118.165    8.034 1 U   3.691910E+00  0.000000E+00 e 0 -         -         -
   2007    0.132  117.510    7.978 1 U   4.421935E+00  0.000000E+00 e 0 -         -         -
   2008    5.250  118.861    8.949 1 U   4.494624E+00  0.000000E+00 e 0 -         -         -
   2009    5.267  118.878    8.947 1 U   4.504578E+00  0.000000E+00 e 0 -         -         -
   2010   -0.823  126.194   11.755 1 U   4.185952E+00  0.000000E+00 e 0 -         -         -
   2011    8.058  119.673    7.874 1 U   3.079410E+00  0.000000E+00 e 0 H.80      N.78      H.78 #MAP   2720
   2012    7.246  118.990    7.748 1 U   3.830470E+00  0.000000E+00 e 0 -         -         -
   2013    2.644  121.726    7.617 1 U   4.196910E+00  0.000000E+00 e 0 HB3.54    N.55      H.55 #MAP   1822
   2014    1.479  125.985    8.087 1 U   4.458889E+00  0.000000E+00 e 0 HG13.64   N.61      H.61 #MAP   1996
   2015    3.335  122.422    8.367 1 U   4.261176E+00  0.000000E+00 e 0 -         -         -
   2016    1.497  126.006    8.085 1 U   4.443821E+00  0.000000E+00 e 0 -         -         -
   2017    7.993  115.152    8.235 1 U   4.035093E+00  0.000000E+00 e 0 -         -         -
   2018    3.015  111.987    6.843 1 U   3.943784E+00  0.000000E+00 e 0 -         -         -
   2019    1.262  123.099    9.074 1 U   4.541618E+00  0.000000E+00 e 0 HG2.23    N.33      H.33 #MAP   1032
   2020    2.491  120.249    8.181 1 U   4.173027E+00  0.000000E+00 e 0 HB3.84    N.87      H.87 #MAP   3003
   2021    8.333  125.980    8.080 1 U   4.209631E+00  0.000000E+00 e 0 H.44      N.61      H.61 #MAP   1961
   2022    8.335  113.081    8.087 1 U   4.139031E+00  0.000000E+00 e 0 -         -         -
   2023   -0.156  128.211    8.437 1 U   4.572328E+00  0.000000E+00 e 0 QD1.61    N.65      H.65 #MAP   2151
   2024    4.688  131.888    9.213 1 U   4.342548E+00  0.000000E+00 e 0 -         -         -
   2025    3.125  124.889    8.966 1 U   4.300090E+00  0.000000E+00 e 0 -         -         -
   2026    4.983  126.289    6.531 1 U   4.423492E+00  0.000000E+00 e 0 -         -         -
   2027    2.594  128.233    9.051 1 U   4.305764E+00  0.000000E+00 e 0 HB3.60    N.45      H.45 #MAP   1573
   2028    1.245  112.087    7.614 1 U   3.703395E+00  0.000000E+00 e 0 HG.95     N.66      H.66 #MAP   2228
   2029    1.293  112.125    7.608 1 U   3.790251E+00  0.000000E+00 e 0 -         -         -
   2030    2.617  128.208    9.050 1 U   4.250864E+00  0.000000E+00 e 0 -         -         -
   2031    4.392  112.277    7.615 1 U   4.257189E+00  0.000000E+00 e 0 -         -         -
   2032    7.708  114.190    6.976 1 U   4.539590E+00  0.000000E+00 e 0 -         -         -
   2033    0.897  127.771    8.392 1 U   3.579578E+00  0.000000E+00 e 0 QG1.127   N.67      H.67 #MAP   2318
   2033    0.897  127.771    8.392 1 U   3.579578E+00  0.000000E+00 e 0 QG1.127   N.68      H.68 #MAP   2355
   2034    1.870  114.592    7.217 1 U   4.059854E+00  0.000000E+00 e 0 -         -         -
   2035    2.225  121.052    8.547 1 U   4.026890E+00  0.000000E+00 e 0 HG2.14    N.16      H.16 #MAP    461
   2035    2.225  121.052    8.547 1 U   4.026890E+00  0.000000E+00 e 0 HB3.125   N.16      H.16 #MAP    487
   2036    4.142  108.000    7.232 1 U   4.333033E+00  0.000000E+00 e 0 -         -         -
   2037    1.660  120.216    8.549 1 U   4.369018E+00  0.000000E+00 e 0 -         -         -
   2038    2.528  117.612    8.831 1 U   3.959712E+00  0.000000E+00 e 0 HB3.94    N.93      H.93 #MAP   3255
   2039    8.671  116.792    8.392 1 U   3.741430E+00  0.000000E+00 e 0 -         -         -
   2040    4.253  115.967    8.885 1 U   4.115130E+00  0.000000E+00 e 0 -         -         -
   2041    4.236  115.950    8.883 1 U   4.174065E+00  0.000000E+00 e 0 -         -         -
   2042    1.303  122.009    7.920 1 U   4.249783E+00  0.000000E+00 e 0 HD2.23    N.32      H.32 #MAP    998
   2043    1.273  122.013    7.922 1 U   4.209355E+00  0.000000E+00 e 0 HG2.23    N.32      H.32 #MAP    997
   2044    1.248  121.978    7.931 1 U   4.285661E+00  0.000000E+00 e 0 HB2.31    N.32      H.32 #MAP   1017
   2045    4.593  113.085    7.648 1 U   3.825277E+00  0.000000E+00 e 0 -         -         -
   2046    8.042  118.300    7.670 1 U   3.902310E+00  0.000000E+00 e 0 HE.17     N.18      H.18 #MAP    572
   2047    1.268  128.190    8.431 1 U   4.129643E+00  0.000000E+00 e 0 -         -         -
   2048    4.656  118.299    8.935 1 U   4.095486E+00  0.000000E+00 e 0 -         -         -
   2049   10.470  129.005   10.871 1 U   4.459576E+00  0.000000E+00 e 0 -         -         -
   2050    4.347  108.442    7.233 1 U   4.412290E+00  0.000000E+00 e 0 HA.8      NE2.128   HE22.128 #MAP   4531
   2051    4.178  113.686    7.764 1 U   4.488984E+00  0.000000E+00 e 0 -         -         -
   2052    8.284  116.519    7.720 1 U   4.117721E+00  0.000000E+00 e 0 -         -         -
   2053    8.093  119.536    8.165 1 U   3.777195E+00  0.000000E+00 e 0 -         -         -
   2054    2.036  120.368    8.028 1 U   4.477284E+00  0.000000E+00 e 0 -         -         -
   2055    3.731  105.807    8.055 1 U   4.668822E+00  0.000000E+00 e 0 -         -         -
   2056    2.454  115.006    8.329 1 U   4.600609E+00  0.000000E+00 e 0 -         -         -
   2057    7.563  106.782    7.765 1 U   4.039273E+00  0.000000E+00 e 0 -         -         -
   2058   10.464  125.165    9.110 1 U   4.295101E+00  0.000000E+00 e 0 HE1.36    N.22      H.22 #MAP    720
   2059    2.073  106.635    7.560 1 U   3.825747E+00  0.000000E+00 e 0 HB3.69    N.92      H.92 #MAP   3186
   2059    2.073  106.635    7.560 1 U   3.825747E+00  0.000000E+00 e 0 HB3.93    N.92      H.92 #MAP   3212
   2059    2.073  106.635    7.560 1 U   3.825747E+00  0.000000E+00 e 0 HG2.93    N.92      H.92 #MAP   3213
   2060    1.914  123.794    8.626 1 U   3.995522E+00  0.000000E+00 e 0 HB.67     N.96      H.96 #MAP   3374
   2061    7.520  122.148    7.758 1 U   3.908831E+00  0.000000E+00 e 0 HD21.11   ND2.11    HD22.11 #MAP    283
   2062    3.919  120.934    7.756 1 U   4.237253E+00  0.000000E+00 e 0 -         -         -
   2063    3.890  120.904    7.759 1 U   4.213777E+00  0.000000E+00 e 0 -         -         -
   2064    0.879  121.862    8.360 1 U   4.190560E+00  0.000000E+00 e 0 -         -         -
   2065    2.823  111.164    7.147 1 U   4.469974E+00  0.000000E+00 e 0 -         -         -
   2066    6.829  112.125    7.617 1 U   4.119533E+00  0.000000E+00 e 0 HD21.66   N.66      H.66 #MAP   2222
   2066    6.829  112.125    7.617 1 U   4.119533E+00  0.000000E+00 e 0 HD21.66   ND2.66    HD22.66 #MAP   2269
   2067    0.730  118.176    8.040 1 U   4.522833E+00  0.000000E+00 e 0 HB2.16    N.125     H.125 #MAP   4328
   2067    0.730  118.176    8.040 1 U   4.522833E+00  0.000000E+00 e 0 QG1.123   N.125     H.125 #MAP   4340
   2068    2.364  120.634    8.815 1 U   3.830470E+00  0.000000E+00 e 0 HG2.128   N.131     H.131 #MAP   4734
   2069    9.229  126.670    8.040 1 U   4.242176E+00  0.000000E+00 e 0 -         -         -
   2070    8.828  119.525    8.401 1 U   4.123016E+00  0.000000E+00 e 0 -         -         -
   2071    5.314  129.006   10.475 1 U   4.256494E+00  0.000000E+00 e 0 HA.22     NE1.36    HE1.36 #MAP   1182
   2071    5.314  129.006   10.475 1 U   4.256494E+00  0.000000E+00 e 0 HA.35     NE1.36    HE1.36 #MAP   1189
   2072    2.580  118.183    8.039 1 U   4.087361E+00  0.000000E+00 e 0 HG3.128   N.125     H.125 #MAP   4366
   2073    3.671  125.034    8.962 1 U   4.281718E+00  0.000000E+00 e 0 HD3.110   N.111     H.111 #MAP   3767
   2074    0.675  118.582    9.268 1 U   4.582728E+00  0.000000E+00 e 0 -         -         -
   2075    0.694  118.658    9.267 1 U   4.583727E+00  0.000000E+00 e 0 -         -         -
   2076    0.564  122.321    8.086 1 U   4.384088E+00  0.000000E+00 e 0 -         -         -
   2077    7.651  117.615    8.061 1 U   3.874907E+00  0.000000E+00 e 0 -         -         -
   2078    5.180  113.220    8.094 1 U   4.422324E+00  0.000000E+00 e 0 -         -         -
   2079    4.365  118.711    7.662 1 U   3.552838E+00  0.000000E+00 e 0 HA.8      N.7       H.7 #MAP    173
   2079    4.365  118.711    7.662 1 U   3.552838E+00  0.000000E+00 e 0 HA.45     N.47      H.47 #MAP   1618
   2080    5.417  113.098    7.656 1 U   4.273908E+00  0.000000E+00 e 0 HA.93     N.72      H.72 #MAP   2494
   2081    5.399  113.060    7.657 1 U   4.354769E+00  0.000000E+00 e 0 -         -         -
   2082    2.198  116.104    7.550 1 U   3.411505E+00  0.000000E+00 e 0 HG2.83    N.86      H.86 #MAP   2958
   2082    2.198  116.104    7.550 1 U   3.411505E+00  0.000000E+00 e 0 HG3.83    N.86      H.86 #MAP   2959
   2083    7.862  116.393    8.258 1 U   4.101961E+00  0.000000E+00 e 0 -         -         -
   2084    1.432  119.124    8.024 1 U   3.620103E+00  0.000000E+00 e 0 HB.107    N.100     H.100 #MAP   3474
   2085    1.758  122.007    8.351 1 U   3.300352E+00  0.000000E+00 e 0 -         -         -
   2086    2.313  130.824    7.503 1 U   4.306302E+00  0.000000E+00 e 0 -         -         -
   2087    2.295  130.829    7.505 1 U   4.309215E+00  0.000000E+00 e 0 HG3.111   N.95      H.95 #MAP   3357
   2088    1.723  112.018    7.296 1 U   4.646089E+00  0.000000E+00 e 0 HB2.53    NE2.53    HE22.53 #MAP   1801
   2089    1.707  111.992    7.298 1 U   4.706245E+00  0.000000E+00 e 0 HG2.53    NE2.53    HE22.53 #MAP   1803
   2090    7.878  119.675    8.116 1 U   3.935126E+00  0.000000E+00 e 0 -         -         -
   2091    5.161  128.226    8.438 1 U   4.473759E+00  0.000000E+00 e 0 HA.96     N.65      H.65 #MAP   2176
   2092    2.055  121.594    8.272 1 U   3.798687E+00  0.000000E+00 e 0 -         -         -
   2093    1.758  122.009    7.977 1 U   3.952578E+00  0.000000E+00 e 0 HB2.32    N.32      H.32 #MAP   1023
   2094    1.594  116.820    7.531 1 U   4.479834E+00  0.000000E+00 e 0 -         -         -
   2095    8.431  128.203    8.673 1 U   4.298174E+00  0.000000E+00 e 0 -         -         -
   2096    3.535  126.128    6.530 1 U   4.370568E+00  0.000000E+00 e 0 -         -         -
   2097    2.222  120.774    8.814 1 U   3.809533E+00  0.000000E+00 e 0 HB3.128   N.131     H.131 #MAP   4733
   2098    0.141  118.864    8.361 1 U   4.287120E+00  0.000000E+00 e 0 QD2.22    N.21      H.21 #MAP    673
   2099    4.627  121.732    8.352 1 U   3.796454E+00  0.000000E+00 e 0 -         -         -
   2100    1.028  124.197    7.180 1 U   4.436486E+00  0.000000E+00 e 0 -         -         -
   2101    8.396  116.792    8.095 1 U   4.362029E+00  0.000000E+00 e 0 -         -         -
   2102    3.738  105.978    8.069 1 U   4.586399E+00  0.000000E+00 e 0 -         -         -
   2103    1.501  125.849   11.755 1 U   4.373321E+00  0.000000E+00 e 0 -         -         -
   2104    3.724  105.964    8.072 1 U   4.617935E+00  0.000000E+00 e 0 -         -         -
   2105    7.344  115.327    7.583 1 U   4.402664E+00  0.000000E+00 e 0 -         -         -
   2106    2.859  116.381    7.721 1 U   3.065829E+00  0.000000E+00 e 0 HB2.103   N.102     H.102 #MAP   3537
   2107   -0.623  120.785    8.814 1 U   4.573147E+00  0.000000E+00 e 0 HG12.61   N.131     H.131 #MAP   4724
   2108    6.855  118.021    8.041 1 U   4.473197E+00  0.000000E+00 e 0 HD1.122   N.125     H.125 #MAP   4336
   2109    2.852  120.123    9.245 1 U   4.544279E+00  0.000000E+00 e 0 HE2.23    N.24      H.24 #MAP    768
   2109    2.852  120.123    9.245 1 U   4.544279E+00  0.000000E+00 e 0 HE3.23    N.24      H.24 #MAP    769
   2110    3.536  118.293    7.672 1 U   4.153650E+00  0.000000E+00 e 0 HB3.38    N.18      H.18 #MAP    586
   2111    1.831  113.662    8.084 1 U   4.766156E+00  0.000000E+00 e 0 -         -         -
   2112    4.739  107.908    6.569 1 U   4.452737E+00  0.000000E+00 e 0 HA.57     ND2.57    HD21.57 #MAP   1888
   2113    7.595  121.184    7.327 1 U   3.507076E+00  0.000000E+00 e 0 H.55      N.58      H.58 #MAP   1900
   2113    7.595  121.184    7.327 1 U   3.507076E+00  0.000000E+00 e 0 H.57      N.58      H.58 #MAP   1908
   2114    2.785  108.293    7.466 1 U   3.988555E+00  0.000000E+00 e 0 HB2.91    N.115     H.115 #MAP   3896
   2115    2.077  113.091    8.092 1 U   4.146667E+00  0.000000E+00 e 0 HD2.37    N.38      H.38 #MAP   1286
   2116    6.975  128.180    9.049 1 U   4.280168E+00  0.000000E+00 e 0 HZ2.129   N.45      H.45 #MAP   1588
   2117    3.347  119.812    7.077 1 U   4.127479E+00  0.000000E+00 e 0 -         -         -
   2118    7.502  122.185    7.872 1 U   4.351633E+00  0.000000E+00 e 0 -         -         -
   2119    6.807  125.577    7.570 1 U   3.840522E+00  0.000000E+00 e 0 HD21.56   N.57      H.57 #MAP   1873
   2119    6.807  125.577    7.570 1 U   3.840522E+00  0.000000E+00 e 0 HD21.136  N.137     H.137 #MAP   4969
   2120    0.435  125.319   11.756 1 U   4.276466E+00  0.000000E+00 e 0 HG2.110   ND1.73    HD1.73 #MAP   2567
   2121    6.831  119.128    8.023 1 U   4.569550E+00  0.000000E+00 e 0 -         -         -
   2122    1.017  107.870    6.576 1 U   3.986669E+00  0.000000E+00 e 0 -         -         -
   2123    3.814  129.006   10.467 1 U   3.956729E+00  0.000000E+00 e 0 -         -         -
   2124    1.322  118.314    8.126 1 U   4.530927E+00  0.000000E+00 e 0 -         -         -
   2125    8.825  117.783    9.250 1 U   4.626060E+00  0.000000E+00 e 0 -         -         -
   2126    5.770  128.179    9.055 1 U   4.460953E+00  0.000000E+00 e 0 HH2.129   N.45      H.45 #MAP   1589
   2127    1.942  111.340    9.384 1 U   4.599242E+00  0.000000E+00 e 0 -         -         -
   2128    1.920  111.339    9.384 1 U   4.572164E+00  0.000000E+00 e 0 -         -         -
   2129    7.964  111.739    6.828 1 U   4.305441E+00  0.000000E+00 e 0 -         -         -
   2130    7.757  119.677    8.025 1 U   4.182519E+00  0.000000E+00 e 0 -         -         -
   2131    8.469  118.447    8.673 1 U   4.206882E+00  0.000000E+00 e 0 -         -         -
   2132    3.036  120.633    8.814 1 U   3.421947E+00  0.000000E+00 e 0 HD3.130   N.131     H.131 #MAP   4747
   2133    7.349  111.180    7.582 1 U   4.113174E+00  0.000000E+00 e 0 -         -         -
   2134    8.391  127.771    8.626 1 U   4.034206E+00  0.000000E+00 e 0 -         -         -
   2135    4.182  115.964    8.886 1 U   4.022932E+00  0.000000E+00 e 0 HA.118    N.114     H.114 #MAP   3886
   2136    3.320  125.060    8.954 1 U   4.290153E+00  0.000000E+00 e 0 -         -         -
   2137    8.804  122.144    8.016 1 U   3.881112E+00  0.000000E+00 e 0 -         -         -
   2138    7.020  128.480   10.696 1 U   4.726389E+00  0.000000E+00 e 0 -         -         -
   2139    4.026  117.613    8.830 1 U   3.966938E+00  0.000000E+00 e 0 -         -         -
   2140    1.890  116.845    7.553 1 U   4.392936E+00  0.000000E+00 e 0 -         -         -
   2141    7.176  123.539    7.782 1 U   4.543182E+00  0.000000E+00 e 0 -         -         -
   2142    1.897  117.242    7.835 1 U   4.373561E+00  0.000000E+00 e 0 -         -         -
   2143    1.744  121.047    8.337 1 U   3.951397E+00  0.000000E+00 e 0 HB2.60    N.44      H.44 #MAP   1539
   2144   10.695  117.514    8.133 1 U   4.534007E+00  0.000000E+00 e 0 HE1.129   N.133     H.133 #MAP   4821
   2145    9.213  130.933    9.453 1 U   4.084157E+00  0.000000E+00 e 0 -         -         -
   2146    3.092  117.341    8.129 1 U   3.892671E+00  0.000000E+00 e 0 -         -         -
   2147    6.835  113.797    7.077 1 U   4.448264E+00  0.000000E+00 e 0 -         -         -
   2148    7.079  119.815    7.475 1 U   4.325546E+00  0.000000E+00 e 0 -         -         -
   2149    4.223  113.217    7.767 1 U   4.470114E+00  0.000000E+00 e 0 -         -         -
   2150    6.951  125.315   11.754 1 U   4.628910E+00  0.000000E+00 e 0 HD2.73    ND1.73    HD1.73 #MAP   2546
   2151    2.401  111.300    9.386 1 U   4.335737E+00  0.000000E+00 e 0 HG3.108   N.97      H.97 #MAP   3437
   2152    9.216  130.793    9.042 1 U   4.326880E+00  0.000000E+00 e 0 -         -         -
   2153    1.440  119.835    8.507 1 U   4.282649E+00  0.000000E+00 e 0 HD2.117   N.117     H.117 #MAP   4005
   2154    1.659  117.197    7.803 1 U   4.441144E+00  0.000000E+00 e 0 -         -         -
   2155    4.717  119.366    8.937 1 U   4.379347E+00  0.000000E+00 e 0 -         -         -
   2156    7.919  126.284    6.538 1 U   4.554079E+00  0.000000E+00 e 0 -         -         -
   2157    7.548  106.663    7.961 1 U   4.555354E+00  0.000000E+00 e 0 -         -         -
   2158    1.898  117.615    7.084 1 U   4.175798E+00  0.000000E+00 e 0 -         -         -
   2159    3.953  118.445    8.461 1 U   4.302546E+00  0.000000E+00 e 0 -         -         -
   2160    7.959  118.301    7.672 1 U   3.846838E+00  0.000000E+00 e 0 -         -         -
   2161    7.687  121.046    8.555 1 U   3.305563E+00  0.000000E+00 e 0 H.18      N.16      H.16 #MAP    478
   2162    0.954  119.551    8.765 1 U   4.564514E+00  0.000000E+00 e 0 HG3.37    N.36      H.36 #MAP   1169
   2163    0.933  119.537    8.767 1 U   4.567108E+00  0.000000E+00 e 0 HG12.34   N.36      H.36 #MAP   1148
   2164    8.981  119.406    8.659 1 U   4.134400E+00  0.000000E+00 e 0 H.94      N.69      H.69 #MAP   2376
   2165    2.539  111.851    6.805 1 U   4.242079E+00  0.000000E+00 e 0 HB2.66    ND2.66    HD21.66 #MAP   2245
   2166    2.071  128.182    8.431 1 U   3.956729E+00  0.000000E+00 e 0 HB2.63    N.65      H.65 #MAP   2153
   2166    2.071  128.182    8.431 1 U   3.956729E+00  0.000000E+00 e 0 HB3.63    N.65      H.65 #MAP   2154
   2167    4.729  116.681    9.386 1 U   4.374882E+00  0.000000E+00 e 0 -         -         -
   2168    7.942  109.851    8.172 1 U   4.492015E+00  0.000000E+00 e 0 -         -         -
   2169    8.557  121.053    7.531 1 U   4.528779E+00  0.000000E+00 e 0 -         -         -
   2170    8.542  121.022    7.534 1 U   4.605931E+00  0.000000E+00 e 0 -         -         -
   2171    0.122  122.017    8.765 1 U   4.731572E+00  0.000000E+00 e 0 -         -         -
   2172    0.107  121.989    8.769 1 U   4.842293E+00  0.000000E+00 e 0 -         -         -
   2173    1.057  122.284    7.319 1 U   4.403041E+00  0.000000E+00 e 0 -         -         -
   2174    6.298  108.420    6.564 1 U   3.761933E+00  0.000000E+00 e 0 -         -         -
   2175    3.183  125.427    6.530 1 U   4.603350E+00  0.000000E+00 e 0 -         -         -
   2176    2.845  119.823    8.501 1 U   4.562897E+00  0.000000E+00 e 0 HB2.120   N.117     H.117 #MAP   4018
   2177    9.201  121.915    6.303 1 U   4.465517E+00  0.000000E+00 e 0 H.113     N.88      H.88 #MAP   3077
   2178    7.221  105.820    8.055 1 U   4.423232E+00  0.000000E+00 e 0 -         -         -
   2179    1.410  120.364    7.312 1 U   4.488552E+00  0.000000E+00 e 0 -         -         -
   2180    1.392  120.337    7.312 1 U   4.557912E+00  0.000000E+00 e 0 -         -         -
   2181    4.592  118.742    9.267 1 U   4.304153E+00  0.000000E+00 e 0 HA.44     N.39      H.39 #MAP   1322
   2182    8.814  111.217    7.350 1 U   4.612167E+00  0.000000E+00 e 0 H.71      N.90      H.90 #MAP   3110
   2182    8.814  111.217    7.350 1 U   4.612167E+00  0.000000E+00 e 0 H.71      N.91      H.91 #MAP   3140
   2183    8.794  111.225    7.352 1 U   4.645174E+00  0.000000E+00 e 0 -         -         -
   2184    1.107  116.379    7.787 1 U   4.014307E+00  0.000000E+00 e 0 QG2.134   N.63      H.63 #MAP   2090
   2185   -0.628  117.541    8.132 1 U   4.559837E+00  0.000000E+00 e 0 -         -         -
   2186   -0.607  117.513    8.134 1 U   4.474181E+00  0.000000E+00 e 0 HG12.61   N.133     H.133 #MAP   4811
   2187    2.451  115.972    7.555 1 U   4.261976E+00  0.000000E+00 e 0 HB3.84    N.86      H.86 #MAP   2962
   2188    5.038  111.994    8.040 1 U   4.278006E+00  0.000000E+00 e 0 -         -         -
   2189    9.042  112.024    8.032 1 U   4.449210E+00  0.000000E+00 e 0 -         -         -
   2190    7.742  125.460    7.148 1 U   4.604038E+00  0.000000E+00 e 0 -         -         -
   2191    4.730  119.255    8.939 1 U   4.404174E+00  0.000000E+00 e 0 -         -         -
   2192    9.532  105.804    8.056 1 U   4.184805E+00  0.000000E+00 e 0 -         -         -
   2193    7.237  121.321    7.645 1 U   4.052278E+00  0.000000E+00 e 0 -         -         -
   2194    1.381  122.188    7.309 1 U   4.603694E+00  0.000000E+00 e 0 -         -         -
   2195    9.226  126.820    8.032 1 U   4.273704E+00  0.000000E+00 e 0 H.24      N.25      H.25 #MAP    798
   2196    1.345  109.001    8.006 1 U   4.699464E+00  0.000000E+00 e 0 -         -         -
   2197    2.843  121.595    8.272 1 U   4.506647E+00  0.000000E+00 e 0 -         -         -
   2198    7.078  114.613    7.642 1 U   4.320238E+00  0.000000E+00 e 0 -         -         -
   2199    8.738  122.041    8.557 1 U   4.686883E+00  0.000000E+00 e 0 -         -         -
   2200    1.895  126.810    7.722 1 U   4.042721E+00  0.000000E+00 e 0 HB2.99    N.107     H.107 #MAP   3641
   2201    8.757  122.054    8.554 1 U   4.590765E+00  0.000000E+00 e 0 -         -         -
   2202    8.020  124.889    8.966 1 U   4.232179E+00  0.000000E+00 e 0 H.25      N.111     H.111 #MAP   3734
   2203    8.819  120.740    9.051 1 U   3.845374E+00  0.000000E+00 e 0 -         -         -
   2204    7.765  122.839    8.031 1 U   4.273908E+00  0.000000E+00 e 0 -         -         -
   2205   10.707  117.229    8.509 1 U   4.565810E+00  0.000000E+00 e 0 HE1.129   N.5       H.5 #MAP    108
   2206   10.682  117.208    8.511 1 U   4.506351E+00  0.000000E+00 e 0 -         -         -
   2207    1.513  115.140    8.885 1 U   4.231607E+00  0.000000E+00 e 0 -         -         -
   2208    0.775  123.141    9.093 1 U   4.608695E+00  0.000000E+00 e 0 QG1.24    N.33      H.33 #MAP   1037
   2208    0.775  123.141    9.093 1 U   4.608695E+00  0.000000E+00 e 0 QG2.34    N.33      H.33 #MAP   1054
   2209    2.612  107.585    7.669 1 U   4.170269E+00  0.000000E+00 e 0 -         -         -
   2210    7.247  130.790    7.508 1 U   3.848796E+00  0.000000E+00 e 0 HD1.96    N.95      H.95 #MAP   3339
   2210    7.247  130.790    7.508 1 U   3.848796E+00  0.000000E+00 e 0 HE1.96    N.95      H.95 #MAP   3340
   2211    2.075  118.437    8.468 1 U   3.411084E+00  0.000000E+00 e 0 HB.127    N.130     H.130 #MAP   4667
   2211    2.075  118.437    8.468 1 U   3.411084E+00  0.000000E+00 e 0 HB2.128   N.130     H.130 #MAP   4672
   2212    4.740  118.181    7.483 1 U   4.496078E+00  0.000000E+00 e 0 -         -         -
   2213    7.868  119.699    7.584 1 U   4.441545E+00  0.000000E+00 e 0 -         -         -
   2214    7.852  119.694    7.587 1 U   4.521620E+00  0.000000E+00 e 0 -         -         -
   2215    4.739  119.395    8.932 1 U   4.353373E+00  0.000000E+00 e 0 -         -         -
   2216    3.975  120.668    8.812 1 U   4.279138E+00  0.000000E+00 e 0 -         -         -
   2217    0.567  128.472   10.694 1 U   4.524809E+00  0.000000E+00 e 0 -         -         -
   2218    8.837  121.599    8.275 1 U   4.604553E+00  0.000000E+00 e 0 -         -         -
   2219    2.340  121.075    8.551 1 U   4.438345E+00  0.000000E+00 e 0 -         -         -
   2220    2.346  121.073    8.550 1 U   4.442749E+00  0.000000E+00 e 0 -         -         -
   2221   -0.156  122.326    8.088 1 U   4.395292E+00  0.000000E+00 e 0 QD1.61    N.132     H.132 #MAP   4769
   2222    2.349  119.682    7.874 1 U   3.923785E+00  0.000000E+00 e 0 HB2.74    N.78      H.78 #MAP   2695
   2222    2.349  119.682    7.874 1 U   3.923785E+00  0.000000E+00 e 0 HB3.74    N.78      H.78 #MAP   2696
   2223    7.844  116.381    8.079 1 U   3.867247E+00  0.000000E+00 e 0 -         -         -
   2224    1.564  121.320    8.079 1 U   3.280705E+00  0.000000E+00 e 0 -         -         -
   2225    1.688  121.304    8.075 1 U   3.382058E+00  0.000000E+00 e 0 HD3.81    N.80      H.80 #MAP   2788
   2226    2.966  121.320    7.318 1 U   3.875936E+00  0.000000E+00 e 0 HE2.81    N.79      H.79 #MAP   2756
   2227    7.726  116.425    7.418 1 U   4.235525E+00  0.000000E+00 e 0 -         -         -
   2228    8.027  119.263    7.725 1 U   4.221970E+00  0.000000E+00 e 0 -         -         -
   2229    7.705  116.433    7.419 1 U   4.258382E+00  0.000000E+00 e 0 -         -         -
   2230    7.489  121.320    7.316 1 U   3.028089E+00  0.000000E+00 e 0 H.77      N.79      H.79 #MAP   2738
   2231   -0.131  118.311    7.679 1 U   4.460402E+00  0.000000E+00 e 0 QD2.16    N.18      H.18 #MAP    563
   2232   -0.139  118.304    7.678 1 U   4.441679E+00  0.000000E+00 e 0 -         -         -
   2233    8.958  126.875    8.024 1 U   4.816123E+00  0.000000E+00 e 0 H.111     N.25      H.25 #MAP    830
   2234    8.938  126.857    8.026 1 U   4.774752E+00  0.000000E+00 e 0 -         -         -
   2235    8.503  117.242    8.922 1 U   4.636450E+00  0.000000E+00 e 0 -         -         -
   2236    2.303  118.301    7.675 1 U   3.894266E+00  0.000000E+00 e 0 HG3.33    N.23      H.23 #MAP    743
   2236    2.303  118.301    7.675 1 U   3.894266E+00  0.000000E+00 e 0 HG2.46    N.47      H.47 #MAP   1626
   2236    2.303  118.301    7.675 1 U   3.894266E+00  0.000000E+00 e 0 HG3.46    N.47      H.47 #MAP   1627
   2236    2.303  118.301    7.675 1 U   3.894266E+00  0.000000E+00 e 0 HG3.46    N.48      H.48 #MAP   1693
   2236    2.303  118.301    7.675 1 U   3.894266E+00  0.000000E+00 e 0 HB2.48    N.48      H.48 #MAP   1701
   2237    7.961  111.714    7.810 1 U   3.670016E+00  0.000000E+00 e 0 -         -         -
   2238    1.838  114.456    7.336 1 U   4.428317E+00  0.000000E+00 e 0 -         -         -
   2239    6.847  118.187    8.984 1 U   4.657545E+00  0.000000E+00 e 0 -         -         -
   2240    8.946  121.591    8.267 1 U   4.395913E+00  0.000000E+00 e 0 H.111     N.109     H.109 #MAP   3729
   2241    6.826  118.166    8.984 1 U   4.616181E+00  0.000000E+00 e 0 -         -         -
   2242    5.182  111.438    6.835 1 U   4.289734E+00  0.000000E+00 e 0 -         -         -
   2243    8.874  116.091    8.610 1 U   4.537258E+00  0.000000E+00 e 0 -         -         -
   2244    9.541  119.842    9.785 1 U   4.437282E+00  0.000000E+00 e 0 -         -         -
   2245    7.534  113.085    8.087 1 U   3.957920E+00  0.000000E+00 e 0 H.17      N.38      H.38 #MAP   1267
   2246    7.731  106.769    7.555 1 U   3.407725E+00  0.000000E+00 e 0 H.89      N.92      H.92 #MAP   3194
   2247    1.257  123.054    9.072 1 U   4.553920E+00  0.000000E+00 e 0 -         -         -
   2248    2.707  115.282    7.221 1 U   3.957324E+00  0.000000E+00 e 0 -         -         -
   2249    1.279  122.998    9.071 1 U   4.497536E+00  0.000000E+00 e 0 HG3.23    N.33      H.33 #MAP   1033
   2249    1.279  122.998    9.071 1 U   4.497536E+00  0.000000E+00 e 0 HD2.23    N.33      H.33 #MAP   1034
   2250    4.690  122.004    7.977 1 U   4.066231E+00  0.000000E+00 e 0 HA.32     N.32      H.32 #MAP   1022
   2250    4.690  122.004    7.977 1 U   4.066231E+00  0.000000E+00 e 0 HA.33     N.32      H.32 #MAP   1028
   2251    3.962  121.757    6.460 1 U   4.188783E+00  0.000000E+00 e 0 -         -         -
   2252    4.732  122.154    7.984 1 U   4.201513E+00  0.000000E+00 e 0 -         -         -
   2253    0.755  119.683    8.766 1 U   4.676065E+00  0.000000E+00 e 0 QG2.34    N.36      H.36 #MAP   1147
   2254    2.801  110.750    7.852 1 U   3.989815E+00  0.000000E+00 e 0 HB2.43    N.42      H.42 #MAP   1418
   2255    7.081  116.952    7.307 1 U   4.083860E+00  0.000000E+00 e 0 -         -         -
   2256    1.411  120.214    7.320 1 U   4.445702E+00  0.000000E+00 e 0 -         -         -
   2257    3.736  115.988    8.894 1 U   4.179193E+00  0.000000E+00 e 0 HA.119    N.114     H.114 #MAP   3892
   2258    2.377  129.164   10.471 1 U   4.511102E+00  0.000000E+00 e 0 HG3.118   NE1.36    HE1.36 #MAP   1201
   2259    1.867  117.478    8.128 1 U   3.992978E+00  0.000000E+00 e 0 -         -         -
   2260    7.092  116.932    6.788 1 U   4.136264E+00  0.000000E+00 e 0 -         -         -
   2261    0.327  109.800    7.940 1 U   4.558714E+00  0.000000E+00 e 0 -         -         -
   2262    0.413  119.808    7.072 1 U   4.191361E+00  0.000000E+00 e 0 -         -         -
   2263    2.396  118.575    8.036 1 U   4.025344E+00  0.000000E+00 e 0 -         -         -
   2264    7.822  121.749    6.303 1 U   4.452194E+00  0.000000E+00 e 0 -         -         -
   2265    1.984  116.099    7.999 1 U   4.174325E+00  0.000000E+00 e 0 -         -         -
   2266    8.053  107.594    7.797 1 U   3.891610E+00  0.000000E+00 e 0 -         -         -
   2267    4.544  110.476    6.078 1 U   4.636089E+00  0.000000E+00 e 0 -         -         -
   2268    8.017  119.124    8.252 1 U   3.763607E+00  0.000000E+00 e 0 -         -         -
   2269    2.202  107.593    7.665 1 U   4.309215E+00  0.000000E+00 e 0 HB.62     N.134     H.134 #MAP   4853
   2270    7.075  119.812    7.304 1 U   3.844400E+00  0.000000E+00 e 0 -         -         -
   2271    4.196  121.872    7.680 1 U   3.935126E+00  0.000000E+00 e 0 -         -         -
   2272    6.024  121.731    6.296 1 U   3.923224E+00  0.000000E+00 e 0 -         -         -
   2273    6.576  108.431    6.293 1 U   4.000000E+00  0.000000E+00 e 0 -         -         -
   2274    2.989  121.320    7.320 1 U   3.870299E+00  0.000000E+00 e 0 HB2.57    N.58      H.58 #MAP   1910
   2275    3.996  119.825    9.535 1 U   4.229706E+00  0.000000E+00 e 0 HB3.91    N.116     H.116 #MAP   3932
   2275    3.996  119.825    9.535 1 U   4.229706E+00  0.000000E+00 e 0 HB2.115   N.116     H.116 #MAP   3938
   2276    7.546  111.339    7.750 1 U   4.637173E+00  0.000000E+00 e 0 -         -         -
   2277    7.742  126.821    8.016 1 U   4.455054E+00  0.000000E+00 e 0 -         -         -
   2278    1.270  123.519    7.181 1 U   4.083117E+00  0.000000E+00 e 0 -         -         -
   2279    6.537  106.640    7.561 1 U   4.641161E+00  0.000000E+00 e 0 -         -         -
   2280    3.070  118.039    7.789 1 U   4.551536E+00  0.000000E+00 e 0 -         -         -
   2281    7.505  122.185    7.921 1 U   4.296371E+00  0.000000E+00 e 0 -         -         -
   2282    7.345  111.193    7.734 1 U   4.291202E+00  0.000000E+00 e 0 -         -         -
   2283    0.887  123.790    8.623 1 U   3.998717E+00  0.000000E+00 e 0 -         -         -
   2284    1.684  122.280    8.086 1 U   3.609043E+00  0.000000E+00 e 0 HG3.130   N.132     H.132 #MAP   4783
   2285    7.259  116.929    7.085 1 U   3.445326E+00  0.000000E+00 e 0 -         -         -
   2286    2.202  120.932    7.758 1 U   4.557912E+00  0.000000E+00 e 0 -         -         -
   2287    4.000  121.735    7.617 1 U   3.968151E+00  0.000000E+00 e 0 HA2.4     N.135     H.135 #MAP   4883
   2288    2.477  114.634    7.075 1 U   4.549477E+00  0.000000E+00 e 0 HB3.84    N.81      H.81 #MAP   2828
   2289    7.554  106.808    7.810 1 U   4.155744E+00  0.000000E+00 e 0 -         -         -
   2290    4.330  115.279    7.210 1 U   4.234759E+00  0.000000E+00 e 0 HA.39     N.46      H.46 #MAP   1595
   2290    4.330  115.279    7.210 1 U   4.234759E+00  0.000000E+00 e 0 HA.45     N.46      H.46 #MAP   1597
   2291    2.915  120.249    8.179 1 U   4.434500E+00  0.000000E+00 e 0 -         -         -
   2292    0.844  119.710    8.032 1 U   4.289210E+00  0.000000E+00 e 0 HG2.114   N.118     H.118 #MAP   4026
   2293    5.409  122.312   11.849 1 U   4.617935E+00  0.000000E+00 e 0 -         -         -
   2294    2.772  118.576    8.030 1 U   4.356051E+00  0.000000E+00 e 0 -         -         -
   2295    2.598  119.015    7.930 1 U   4.300303E+00  0.000000E+00 e 0 HB3.119   N.122     H.122 #MAP   4209
   2295    2.598  119.015    7.930 1 U   4.300303E+00  0.000000E+00 e 0 HG3.119   N.122     H.122 #MAP   4210
   2296    6.936  113.255    8.088 1 U   4.192253E+00  0.000000E+00 e 0 -         -         -
   2297    6.889  113.257    8.089 1 U   4.216372E+00  0.000000E+00 e 0 -         -         -
   2298    6.913  113.264    8.088 1 U   4.220005E+00  0.000000E+00 e 0 -         -         -
   2299    4.171  118.845    7.764 1 U   4.632849E+00  0.000000E+00 e 0 -         -         -
   2300    3.975  116.652    8.586 1 U   4.469136E+00  0.000000E+00 e 0 -         -         -
   2301    7.671  118.293    7.374 1 U   4.475449E+00  0.000000E+00 e 0 -         -         -
   2302    1.392  120.476    8.074 1 U   4.365336E+00  0.000000E+00 e 0 -         -         -
   2303    8.332  121.053    8.713 1 U   4.373081E+00  0.000000E+00 e 0 -         -         -
   2304    2.572  121.179    7.320 1 U   4.216558E+00  0.000000E+00 e 0 HB2.56    N.58      H.58 #MAP   1906
   2305    7.224  107.994    7.054 1 U   4.553283E+00  0.000000E+00 e 0 -         -         -
   2306    1.300  125.666    7.562 1 U   4.466767E+00  0.000000E+00 e 0 -         -         -
   2307    1.261  125.615    7.563 1 U   4.549477E+00  0.000000E+00 e 0 -         -         -
   2308    2.479  115.160    8.328 1 U   4.709460E+00  0.000000E+00 e 0 HB3.84    N.85      H.85 #MAP   2920
   2309    2.460  115.118    8.334 1 U   4.617584E+00  0.000000E+00 e 0 -         -         -
   2310    7.079  116.842    6.582 1 U   4.581564E+00  0.000000E+00 e 0 -         -         -
   2311    7.285  110.745    6.670 1 U   4.636089E+00  0.000000E+00 e 0 -         -         -
   2312    3.976  120.752    8.809 1 U   4.279550E+00  0.000000E+00 e 0 HA.46     N.59      H.59 #MAP   1935
   2313    8.478  118.471    8.813 1 U   4.426748E+00  0.000000E+00 e 0 -         -         -
   2314    6.584  111.991    6.836 1 U   3.943203E+00  0.000000E+00 e 0 -         -         -
   2315    4.785  117.209    8.054 1 U   4.508277E+00  0.000000E+00 e 0 -         -         -
   2316   -0.408  124.459   10.921 1 U   4.691573E+00  0.000000E+00 e 0 -         -         -
   2317   -0.393  124.487   10.918 1 U   4.613212E+00  0.000000E+00 e 0 -         -         -
   2318    6.831  112.674    7.274 1 U   4.280375E+00  0.000000E+00 e 0 -         -         -
   2319    1.810  118.164    7.899 1 U   4.116620E+00  0.000000E+00 e 0 -         -         -
   2320    6.295  121.748    6.536 1 U   3.899079E+00  0.000000E+00 e 0 -         -         -
   2321    7.083  114.606    7.487 1 U   3.976718E+00  0.000000E+00 e 0 -         -         -
   2322    7.670  118.691    8.131 1 U   4.500607E+00  0.000000E+00 e 0 -         -         -
   2323    5.779  127.950   10.690 1 U   4.576270E+00  0.000000E+00 e 0 HH2.129   NE1.129   HE1.129 #MAP   4645
   2324    5.763  127.952   10.693 1 U   4.571837E+00  0.000000E+00 e 0 -         -         -
   2325    7.939  118.191    8.312 1 U   4.511251E+00  0.000000E+00 e 0 -         -         -
   2326    2.694  111.827    6.804 1 U   4.586734E+00  0.000000E+00 e 0 -         -         -
   2327    7.836  107.596    7.664 1 U   3.487265E+00  0.000000E+00 e 0 -         -         -
   2328    8.110  122.157    8.758 1 U   4.715124E+00  0.000000E+00 e 0 -         -         -
   2329    2.528  107.627    7.805 1 U   4.368304E+00  0.000000E+00 e 0 HB.72     N.70      H.70 #MAP   2397
   2329    2.528  107.627    7.805 1 U   4.368304E+00  0.000000E+00 e 0 HB3.94    N.70      H.70 #MAP   2415
   2330    2.058  124.198    7.180 1 U   4.421546E+00  0.000000E+00 e 0 -         -         -
   2331    0.149  130.974    9.206 1 U   4.507387E+00  0.000000E+00 e 0 QD2.22    N.113     H.113 #MAP   3822
   2332    0.131  130.959    9.208 1 U   4.506647E+00  0.000000E+00 e 0 -         -         -
   2333    4.623  119.395    8.932 1 U   4.366166E+00  0.000000E+00 e 0 -         -         -
   2334    4.020  125.160    9.112 1 U   4.285348E+00  0.000000E+00 e 0 HA3.20    N.22      H.22 #MAP    685
   2335    7.565  125.712    7.703 1 U   3.379683E+00  0.000000E+00 e 0 -         -         -
   2336    4.268  116.652    8.596 1 U   4.525723E+00  0.000000E+00 e 0 -         -         -
   2337   10.734  129.004   10.464 1 U   3.661301E+00  0.000000E+00 e 0 -         -         -
   2338    8.974  119.951    9.241 1 U   4.553283E+00  0.000000E+00 e 0 H.50      N.49      H.49 #MAP   1724
   2339    2.107  120.089    9.245 1 U   4.426356E+00  0.000000E+00 e 0 HG2.49    N.49      H.49 #MAP   1721
   2339    2.107  120.089    9.245 1 U   4.426356E+00  0.000000E+00 e 0 QE.49     N.49      H.49 #MAP   1723
   2340    7.518  122.006    8.541 1 U   4.473338E+00  0.000000E+00 e 0 -         -         -
   2341    7.697  116.563    8.121 1 U   4.348168E+00  0.000000E+00 e 0 -         -         -
   2342    7.718  116.539    8.122 1 U   4.240047E+00  0.000000E+00 e 0 -         -         -
   2343    1.860  126.662    7.726 1 U   4.082302E+00  0.000000E+00 e 0 -         -         -
   2344    1.838  126.666    7.727 1 U   4.087435E+00  0.000000E+00 e 0 -         -         -
   2345    7.817  122.141    7.313 1 U   4.506351E+00  0.000000E+00 e 0 -         -         -
   2346    7.341  121.037    6.874 1 U   4.401659E+00  0.000000E+00 e 0 -         -         -
   2347    6.815  119.811    7.073 1 U   3.732652E+00  0.000000E+00 e 0 -         -         -
   2348    2.026  116.516    8.047 1 U   4.271869E+00  0.000000E+00 e 0 -         -         -
   2349    8.043  122.873    8.233 1 U   4.434500E+00  0.000000E+00 e 0 -         -         -
   2350    3.411  118.197    8.039 1 U   4.573804E+00  0.000000E+00 e 0 -         -         -
   2351    9.235  119.806    9.534 1 U   4.196460E+00  0.000000E+00 e 0 -         -         -
   2352    3.535  118.213    7.479 1 U   4.455191E+00  0.000000E+00 e 0 -         -         -
   2353    8.974  113.101    7.656 1 U   4.362265E+00  0.000000E+00 e 0 H.94      N.72      H.72 #MAP   2495
   2354    2.456  115.143    8.336 1 U   4.653087E+00  0.000000E+00 e 0 -         -         -
   2355    7.566  110.337    6.834 1 U   4.679523E+00  0.000000E+00 e 0 -         -         -
   2356    1.952  108.830    7.468 1 U   4.627484E+00  0.000000E+00 e 0 -         -         -
   2357    2.333  121.069    8.552 1 U   4.422713E+00  0.000000E+00 e 0 -         -         -
   2358    7.822  122.140    8.086 1 U   4.007760E+00  0.000000E+00 e 0 -         -         -
   2359    3.018  117.065    8.509 1 U   4.027698E+00  0.000000E+00 e 0 HB2.6     N.5       H.5 #MAP     95
   2359    3.018  117.065    8.509 1 U   4.027698E+00  0.000000E+00 e 0 HB2.6     ND1.6     HD1.6 #MAP    148
   2360    4.738  115.295    7.336 1 U   4.459301E+00  0.000000E+00 e 0 -         -         -
   2361    7.795  124.201    7.178 1 U   4.500754E+00  0.000000E+00 e 0 -         -         -
   2362    7.286  121.454    7.853 1 U   4.274725E+00  0.000000E+00 e 0 -         -         -
   2363    2.628  115.981    8.891 1 U   4.419736E+00  0.000000E+00 e 0 HB3.119   N.114     H.114 #MAP   3893
   2364    2.823  116.512    8.603 1 U   4.451922E+00  0.000000E+00 e 0 -         -         -
   2365    0.757  112.699    7.076 1 U   4.665796E+00  0.000000E+00 e 0 QG1.5     ND2.43    HD21.43 #MAP   1462
   2365    0.757  112.699    7.076 1 U   4.665796E+00  0.000000E+00 e 0 QG1.5     ND2.43    HD22.43 #MAP   1493
   2366    8.117  127.800    8.392 1 U   4.260976E+00  0.000000E+00 e 0 -         -         -
   2367    8.584  116.551    8.255 1 U   4.478841E+00  0.000000E+00 e 0 -         -         -
   2368    8.399  116.807    8.804 1 U   4.596687E+00  0.000000E+00 e 0 -         -         -
   2369    7.378  116.380    7.718 1 U   3.668963E+00  0.000000E+00 e 0 H.90      N.89      H.89 #MAP   3095
   2369    7.378  116.380    7.718 1 U   3.668963E+00  0.000000E+00 e 0 H.91      N.89      H.89 #MAP   3103
   2370    1.661  121.354    7.036 1 U   4.585229E+00  0.000000E+00 e 0 -         -         -
   2371    0.905  119.836    9.534 1 U   4.546952E+00  0.000000E+00 e 0 -         -         -
   2372    4.143  118.576    8.030 1 U   3.945532E+00  0.000000E+00 e 0 -         -         -
   2373    1.407  122.185    7.302 1 U   4.610776E+00  0.000000E+00 e 0 -         -         -
   2374    1.389  122.190    7.306 1 U   4.599071E+00  0.000000E+00 e 0 -         -         -
   2375    8.563  123.557    7.183 1 U   4.656800E+00  0.000000E+00 e 0 -         -         -
   2376    8.547  123.543    7.187 1 U   4.631414E+00  0.000000E+00 e 0 H.16      N.12      H.12 #MAP    328
   2377    1.059  119.849    8.038 1 U   4.719607E+00  0.000000E+00 e 0 -         -         -
   2378    1.082  119.852    8.037 1 U   4.694522E+00  0.000000E+00 e 0 -         -         -
   2379    2.059  118.839    8.363 1 U   4.290363E+00  0.000000E+00 e 0 -         -         -
   2380    5.133  111.348    7.145 1 U   4.774530E+00  0.000000E+00 e 0 -         -         -
   2381    6.334  128.996   10.473 1 U   4.370330E+00  0.000000E+00 e 0 HZ.122    NE1.36    HE1.36 #MAP   1203
   2382    1.078  122.308    7.312 1 U   4.459301E+00  0.000000E+00 e 0 -         -         -
   2383    1.065  122.297    7.316 1 U   4.416130E+00  0.000000E+00 e 0 -         -         -
   2384    8.331  107.626    7.798 1 U   4.653272E+00  0.000000E+00 e 0 -         -         -
   2385    8.358  118.983    8.619 1 U   4.606966E+00  0.000000E+00 e 0 -         -         -
   2386    8.578  116.803    8.132 1 U   4.607484E+00  0.000000E+00 e 0 -         -         -
   2387    0.411  115.283    7.342 1 U   4.069917E+00  0.000000E+00 e 0 HG2.110   N.75      H.75 #MAP   2605
   2388    8.011  115.144    8.399 1 U   4.476013E+00  0.000000E+00 e 0 -         -         -
   2389    5.134  111.298    6.834 1 U   4.247139E+00  0.000000E+00 e 0 -         -         -
   2390    9.166  116.788    9.064 1 U   4.318808E+00  0.000000E+00 e 0 -         -         -
   2391    9.158  116.784    9.068 1 U   4.302760E+00  0.000000E+00 e 0 -         -         -
   2392    1.648  107.647    7.667 1 U   4.340156E+00  0.000000E+00 e 0 -         -         -
   2393    7.553  125.575    7.253 1 U   3.444874E+00  0.000000E+00 e 0 -         -         -
   2394   10.668  121.761    8.658 1 U   4.648658E+00  0.000000E+00 e 0 -         -         -
   2395    0.855  115.282    7.343 1 U   3.973644E+00  0.000000E+00 e 0 HG2.77    N.75      H.75 #MAP   2597
   2395    0.855  115.282    7.343 1 U   3.973644E+00  0.000000E+00 e 0 HG2.77    N.76      H.76 #MAP   2636
   2395    0.855  115.282    7.343 1 U   3.973644E+00  0.000000E+00 e 0 QG1.87    N.76      H.76 #MAP   2644
   2396    7.829  119.813    7.077 1 U   4.034888E+00  0.000000E+00 e 0 H.70      N.73      H.73 #MAP   2499
   2397    7.858  110.902    8.055 1 U   4.306194E+00  0.000000E+00 e 0 -         -         -
   2398    0.730  116.796    8.395 1 U   3.934553E+00  0.000000E+00 e 0 QG1.123   N.124     H.124 #MAP   4306
   2399    7.675  122.179    8.767 1 U   4.493898E+00  0.000000E+00 e 0 H.23      N.34      H.34 #MAP   1063
   2399    7.675  122.179    8.767 1 U   4.493898E+00  0.000000E+00 e 0 H.48      N.35      H.35 #MAP   1115
   2400    8.672  121.745    8.915 1 U   4.188074E+00  0.000000E+00 e 0 -         -         -
   2401    5.784  119.128    8.773 1 U   4.920972E+00  0.000000E+00 e 0 -         -         -
   2402    7.573  125.584    8.229 1 U   4.113096E+00  0.000000E+00 e 0 -         -         -
   2403    4.166  119.945    8.133 1 U   4.501488E+00  0.000000E+00 e 0 -         -         -
   2404    9.642  104.454   10.158 1 U   4.675107E+00  0.000000E+00 e 0 -         -         -
   2405    5.247  111.988    6.843 1 U   3.958517E+00  0.000000E+00 e 0 -         -         -
   2406    7.572  115.287    8.908 1 U   4.269533E+00  0.000000E+00 e 0 HD1.103   N.105     H.105 #MAP   3587
   2406    7.572  115.287    8.908 1 U   4.269533E+00  0.000000E+00 e 0 HD2.103   N.105     H.105 #MAP   3588
   2407    1.867  114.638    6.911 1 U   4.568409E+00  0.000000E+00 e 0 -         -         -
   2408    7.685  122.144    7.523 1 U   3.134824E+00  0.000000E+00 e 0 H.18      N.15      H.15 #MAP    448
   2409    7.154  111.316    6.992 1 U   4.234854E+00  0.000000E+00 e 0 -         -         -
   2410    7.497  119.402    8.657 1 U   4.805138E+00  0.000000E+00 e 0 -         -         -
   2411    4.739  107.987    7.237 1 U   4.571673E+00  0.000000E+00 e 0 HA.57     ND2.57    HD22.57 #MAP   1894
   2412    3.042  112.145    7.031 1 U   4.638258E+00  0.000000E+00 e 0 -         -         -
   2413    8.349  122.012    8.593 1 U   4.161732E+00  0.000000E+00 e 0 -         -         -
   2414   10.201  119.945    8.776 1 U   4.781886E+00  0.000000E+00 e 0 -         -         -
   2415    1.305  125.687    7.562 1 U   4.453963E+00  0.000000E+00 e 0 -         -         -
   2416   -0.151  121.332    7.242 1 U   4.512893E+00  0.000000E+00 e 0 -         -         -
   2417   -1.014  118.198    9.008 1 U   4.694916E+00  0.000000E+00 e 0 -         -         -
   2418    7.676  107.734    7.354 1 U   4.384576E+00  0.000000E+00 e 0 -         -         -
   2419    7.553  106.910    7.894 1 U   4.474744E+00  0.000000E+00 e 0 -         -         -
   2420    3.814  119.674    8.770 1 U   4.389357E+00  0.000000E+00 e 0 HA2.19    N.36      H.36 #MAP   1135
   2420    3.814  119.674    8.770 1 U   4.389357E+00  0.000000E+00 e 0 HA3.19    N.36      H.36 #MAP   1136
   2421    4.183  111.302    7.745 1 U   4.470254E+00  0.000000E+00 e 0 HA.90     NE2.116   HE22.116 #MAP   3976
   2422    1.649  117.478    7.691 1 U   4.483535E+00  0.000000E+00 e 0 -         -         -
   2423    6.815  127.633    8.395 1 U   4.334609E+00  0.000000E+00 e 0 HD21.66   N.68      H.68 #MAP   2321
   2424    5.314  116.380    7.706 1 U   4.386166E+00  0.000000E+00 e 0 -         -         -
   2425    3.076  112.126    7.026 1 U   4.565972E+00  0.000000E+00 e 0 -         -         -
   2426    0.173  116.380    7.792 1 U   4.753141E+00  0.000000E+00 e 0 HG13.61   N.63      H.63 #MAP   2061
   2427    7.578  125.575    7.761 1 U   3.377909E+00  0.000000E+00 e 0 -         -         -
   2428    7.528  122.144    7.996 1 U   4.424792E+00  0.000000E+00 e 0 -         -         -
   2429    7.282  121.320    7.839 1 U   4.190827E+00  0.000000E+00 e 0 -         -         -
   2430    0.788  118.713    7.777 1 U   4.549793E+00  0.000000E+00 e 0 QG1.24    N.29      H.29 #MAP    898
   2431   -0.147  121.046    8.340 1 U   4.349436E+00  0.000000E+00 e 0 -         -         -
   2432    1.747  128.182    9.059 1 U   4.073773E+00  0.000000E+00 e 0 HB2.60    N.45      H.45 #MAP   1572
   2433    8.783  105.675    7.237 1 U   4.382382E+00  0.000000E+00 e 0 -         -         -
   2434    7.578  125.575    8.136 1 U   4.080158E+00  0.000000E+00 e 0 -         -         -
   2435    7.085  125.300    9.106 1 U   4.529545E+00  0.000000E+00 e 0 -         -         -
   2436    4.355  128.320    9.044 1 U   4.413311E+00  0.000000E+00 e 0 HA.45     N.45      H.45 #MAP   1557
   2437    9.546  121.046    8.348 1 U   4.550110E+00  0.000000E+00 e 0 -         -         -
   2438    2.436  111.988    8.043 1 U   4.427401E+00  0.000000E+00 e 0 HG2.40    N.40      H.40 #MAP   1345
   2439    8.562  113.223    8.066 1 U   4.553442E+00  0.000000E+00 e 0 -         -         -
   2440    9.398  116.654    9.615 1 U   4.370330E+00  0.000000E+00 e 0 -         -         -
   2441    4.773  118.438    8.473 1 U   3.962111E+00  0.000000E+00 e 0 -         -         -
   2442    1.403  119.811    8.105 1 U   4.407079E+00  0.000000E+00 e 0 -         -         -
   2443    7.332  111.302    7.745 1 U   4.277595E+00  0.000000E+00 e 0 -         -         -
   2444    9.201  130.927    9.075 1 U   4.314757E+00  0.000000E+00 e 0 -         -         -
   2445    1.403  109.792    7.941 1 U   4.438877E+00  0.000000E+00 e 0 -         -         -
   2446    2.854  118.027    8.981 1 U   4.289315E+00  0.000000E+00 e 0 -         -         -
   2447    0.369  118.164    7.917 1 U   4.661095E+00  0.000000E+00 e 0 QG1.107   N.103     H.103 #MAP   3575
   2448   -1.476  124.340    8.731 1 U   4.437282E+00  0.000000E+00 e 0 -         -         -
   2449    8.020  122.830    8.434 1 U   4.499435E+00  0.000000E+00 e 0 -         -         -
   2450    2.756  121.320    7.628 1 U   4.636089E+00  0.000000E+00 e 0 -         -         -
   2451    1.944  117.203    7.831 1 U   4.321340E+00  0.000000E+00 e 0 -         -         -
   2452    0.271  121.732    8.668 1 U   4.551377E+00  0.000000E+00 e 0 -         -         -
   2453    7.455  104.989   10.585 1 U   4.598049E+00  0.000000E+00 e 0 -         -         -
   2454    8.094  121.320    8.191 1 U   3.739422E+00  0.000000E+00 e 0 -         -         -
   2455    5.462  121.732    6.306 1 U   4.034956E+00  0.000000E+00 e 0 HA.92     N.88      H.88 #MAP   3070
   2456    1.845  106.636   10.796 1 U   4.508277E+00  0.000000E+00 e 0 -         -         -
   2457    8.980  118.027    9.458 1 U   4.495642E+00  0.000000E+00 e 0 -         -         -
   2458    2.141  111.028    7.354 1 U   4.494624E+00  0.000000E+00 e 0 -         -         -
   2459    7.307  120.634    8.817 1 U   4.488984E+00  0.000000E+00 e 0 HD1.45    N.59      H.59 #MAP   1932
   2459    7.307  120.634    8.817 1 U   4.488984E+00  0.000000E+00 e 0 H.58      N.59      H.59 #MAP   1942
   2460    7.479  121.320    8.074 1 U   3.764446E+00  0.000000E+00 e 0 H.77      N.80      H.80 #MAP   2770
   2461    7.873  110.753    8.097 1 U   4.194487E+00  0.000000E+00 e 0 -         -         -
   2462   -0.959  108.695    6.079 1 U   4.647923E+00  0.000000E+00 e 0 -         -         -
   2463    7.332  115.282    7.511 1 U   4.260876E+00  0.000000E+00 e 0 -         -         -
   2464    0.738  121.732    8.660 1 U   4.274214E+00  0.000000E+00 e 0 -         -         -
   2465    8.365  105.813    8.058 1 U   4.713501E+00  0.000000E+00 e 0 -         -         -
   2466    7.578  106.910    7.753 1 U   4.096547E+00  0.000000E+00 e 0 -         -         -
   2467    7.627  109.381    7.253 1 U   4.731988E+00  0.000000E+00 e 0 -         -         -
   2468    2.953  115.282    7.346 1 U   4.099057E+00  0.000000E+00 e 0 -         -         -
   2469    1.747  121.869    8.136 1 U   4.419865E+00  0.000000E+00 e 0 HB2.32    N.31      H.31 #MAP    990
   2470    2.731  113.086    6.924 1 U   4.417415E+00  0.000000E+00 e 0 -         -         -
   2471   10.382  115.831    7.065 1 U   4.633029E+00  0.000000E+00 e 0 -         -         -
   2472    8.020  119.125    7.565 1 U   4.420511E+00  0.000000E+00 e 0 -         -         -
   2473    7.085  114.596    8.074 1 U   4.281511E+00  0.000000E+00 e 0 -         -         -
   2474    1.649  115.282    8.887 1 U   4.382382E+00  0.000000E+00 e 0 HB2.29    N.28      H.28 #MAP    894
   2475    4.625  128.182    8.981 1 U   4.376688E+00  0.000000E+00 e 0 -         -         -
   2476    5.019  118.164    7.487 1 U   4.430284E+00  0.000000E+00 e 0 HA.73     N.77      H.77 #MAP   2658
   2477    7.085  114.596    7.745 1 U   4.245773E+00  0.000000E+00 e 0 -         -         -
   2478    8.439  111.302    9.380 1 U   4.621808E+00  0.000000E+00 e 0 H.65      N.97      H.97 #MAP   3406
   2479    6.790  107.734    7.675 1 U   4.328217E+00  0.000000E+00 e 0 HD21.136  N.134     H.134 #MAP   4881
   2480    7.873  119.674    8.277 1 U   4.221689E+00  0.000000E+00 e 0 -         -         -
   2481    6.667  105.538    7.229 1 U   4.463715E+00  0.000000E+00 e 0 -         -         -
   2482    6.520  107.734   11.711 1 U   4.594651E+00  0.000000E+00 e 0 -         -         -
   2483    0.911  124.340    7.182 1 U   4.704844E+00  0.000000E+00 e 0 -         -         -
   2484    0.788  108.832    8.011 1 U   4.543809E+00  0.000000E+00 e 0 -         -         -
   2485    6.839  127.771    8.395 1 U   4.294678E+00  0.000000E+00 e 0 HD21.66   N.67      H.67 #MAP   2293
   2486    4.060  119.674    8.770 1 U   4.386901E+00  0.000000E+00 e 0 HA3.20    N.36      H.36 #MAP   1139
   2487    7.479  112.263    6.940 1 U   4.634107E+00  0.000000E+00 e 0 -         -         -
   2488    1.870  111.165   11.101 1 U   4.521620E+00  0.000000E+00 e 0 -         -         -
   2489    8.168  116.792    7.558 1 U   4.519050E+00  0.000000E+00 e 0 -         -         -
   2490    5.167  115.831    9.834 1 U   4.470813E+00  0.000000E+00 e 0 -         -         -
   2491    8.045  115.282    7.346 1 U   4.310406E+00  0.000000E+00 e 0 -         -         -
   2492    1.821  108.832    8.966 1 U   4.492738E+00  0.000000E+00 e 0 HG13.34   N.50      H.50 #MAP   1734
   2493    0.763  125.300   11.758 1 U   4.472214E+00  0.000000E+00 e 0 HG.94     ND1.73    HD1.73 #MAP   2560
   2494    1.624  104.852    7.237 1 U   4.462056E+00  0.000000E+00 e 0 -         -         -
   2495    3.322  130.927    9.208 1 U   4.341864E+00  0.000000E+00 e 0 -         -         -
   2496    0.148  116.243    7.777 1 U   4.777641E+00  0.000000E+00 e 0 -         -         -
   2497    7.553  125.712    8.129 1 U   4.161478E+00  0.000000E+00 e 0 -         -         -
   2498    4.773  114.184    7.753 1 U   4.506351E+00  0.000000E+00 e 0 -         -         -
   2499    7.651  107.597    8.066 1 U   4.293518E+00  0.000000E+00 e 0 -         -         -
   2500    8.094  118.987    8.168 1 U   3.719750E+00  0.000000E+00 e 0 -         -         -
   2501    0.173  118.027    8.989 1 U   4.412545E+00  0.000000E+00 e 0 -         -         -
   2502    7.602  112.126    8.434 1 U   4.434500E+00  0.000000E+00 e 0 -         -         -
   2503    6.569  108.008    6.666 1 U   4.158688E+00  0.000000E+00 e 0 -         -         -
   2504    4.010  121.183    6.979 1 U   4.532927E+00  0.000000E+00 e 0 -         -         -
   2505    7.332  124.889    8.966 1 U   4.534625E+00  0.000000E+00 e 0 -         -         -
   2506    8.094  122.144    7.784 1 U   4.374642E+00  0.000000E+00 e 0 -         -         -
   2507    2.608  106.773    7.565 1 U   4.079273E+00  0.000000E+00 e 0 HB3.119   N.92      H.92 #MAP   3222
   2507    2.608  106.773    7.565 1 U   4.079273E+00  0.000000E+00 e 0 HG3.119   N.92      H.92 #MAP   3224
   2508   -0.172  121.046    8.332 1 U   4.300196E+00  0.000000E+00 e 0 -         -         -
   2509    7.774  116.380    8.207 1 U   4.159279E+00  0.000000E+00 e 0 -         -         -
   2510    4.945  109.930    9.341 1 U   4.640071E+00  0.000000E+00 e 0 -         -         -
   2511    4.748  112.400    7.777 1 U   4.556952E+00  0.000000E+00 e 0 -         -         -
   2512    7.553  116.105    7.949 1 U   4.540681E+00  0.000000E+00 e 0 -         -         -
   2513    9.865  127.908   10.006 1 U   4.603694E+00  0.000000E+00 e 0 -         -         -
   2514    5.708  107.185    6.885 1 U   4.502958E+00  0.000000E+00 e 0 HA.21     N.20      H.20 #MAP    633
   2515    7.233  105.538    7.675 1 U   4.524352E+00  0.000000E+00 e 0 -         -         -
   2516    8.070  116.243    7.792 1 U   3.707531E+00  0.000000E+00 e 0 H.61      N.63      H.63 #MAP   2057
   2517   -0.147  105.675    7.237 1 U   4.324658E+00  0.000000E+00 e 0 -         -         -
   2518    1.624  117.615    7.088 1 U   4.723709E+00  0.000000E+00 e 0 -         -         -
   2519    4.773  119.536    7.667 1 U   4.501488E+00  0.000000E+00 e 0 -         -         -
   2520    7.258  114.596    7.080 1 U   3.154858E+00  0.000000E+00 e 0 -         -         -
   2521    7.159  120.360    7.323 1 U   4.606448E+00  0.000000E+00 e 0 -         -         -
   2522    7.651  113.086    8.089 1 U   4.079716E+00  0.000000E+00 e 0 -         -         -
   2523    7.528  122.144    7.933 1 U   4.207888E+00  0.000000E+00 e 0 -         -         -
   2524    1.230  121.458    7.315 1 U   3.305394E+00  0.000000E+00 e 0 -         -         -
   2525    8.070  111.988    7.080 1 U   4.550110E+00  0.000000E+00 e 0 -         -         -
   2526    3.002  105.950    8.058 1 U   4.416002E+00  0.000000E+00 e 0 -         -         -
   2527    8.980  117.890    8.692 1 U   4.262477E+00  0.000000E+00 e 0 -         -         -
   2528    4.748  109.106    7.683 1 U   4.471514E+00  0.000000E+00 e 0 -         -         -
   2529    7.332  116.380    7.949 1 U   4.678561E+00  0.000000E+00 e 0 -         -         -
   2530    1.895  117.066    7.847 1 U   4.256891E+00  0.000000E+00 e 0 -         -         -
   2531    7.602  121.183   10.608 1 U   4.583727E+00  0.000000E+00 e 0 -         -         -
   2532    6.569  108.557    7.597 1 U   4.600951E+00  0.000000E+00 e 0 -         -         -
   2533    2.534  121.320    7.323 1 U   4.217115E+00  0.000000E+00 e 0 HB2.55    N.58      H.58 #MAP   1902
   2534    0.837  122.830    8.027 1 U   4.113565E+00  0.000000E+00 e 0 HG2.114   N.119     H.119 #MAP   4069
   2535    8.340  124.889    8.973 1 U   4.507239E+00  0.000000E+00 e 0 -         -         -
   2536    5.363  122.418   11.860 1 U   4.626416E+00  0.000000E+00 e 0 -         -         -
   2537    3.937  130.241    7.917 1 U   4.627484E+00  0.000000E+00 e 0 -         -         -
   2538    2.977  124.889    8.966 1 U   4.407332E+00  0.000000E+00 e 0 -         -         -
   2539    6.864  125.163    9.122 1 U   4.571510E+00  0.000000E+00 e 0 HE2.122   N.22      H.22 #MAP    722
   2540    5.093  112.674    7.080 1 U   4.428055E+00  0.000000E+00 e 0 -         -         -
   2541    4.625  127.771    8.629 1 U   4.457791E+00  0.000000E+00 e 0 -         -         -
   2542    5.044  112.263    7.080 1 U   4.623754E+00  0.000000E+00 e 0 -         -         -
   2543    8.881  118.027    7.910 1 U   4.213962E+00  0.000000E+00 e 0 H.105     N.103     H.103 #MAP   3572
   2544    2.042  111.439    9.388 1 U   4.557752E+00  0.000000E+00 e 0 -         -         -
   2545    6.569  126.947    6.642 1 U   4.662033E+00  0.000000E+00 e 0 -         -         -
   2546    2.067  115.282    9.020 1 U   4.274725E+00  0.000000E+00 e 0 -         -         -
   2547    7.676  119.399    8.629 1 U   4.677792E+00  0.000000E+00 e 0 -         -         -
   2548    8.562  112.949    8.089 1 U   4.710267E+00  0.000000E+00 e 0 -         -         -
   2549    2.165  112.126    7.620 1 U   4.264284E+00  0.000000E+00 e 0 -         -         -
   2550    4.625  126.947    8.395 1 U   4.306194E+00  0.000000E+00 e 0 -         -         -
   2551    2.091  118.027    8.402 1 U   4.390342E+00  0.000000E+00 e 0 -         -         -
   2552   -0.615  121.595    8.668 1 U   4.560480E+00  0.000000E+00 e 0 HG12.61   N.129     H.129 #MAP   4569
   2553    0.763  108.969    8.019 1 U   4.520863E+00  0.000000E+00 e 0 QG1.5     N.4       H.4 #MAP     69
   2554    4.207  113.635    6.885 1 U   4.284413E+00  0.000000E+00 e 0 -         -         -
   2555    4.748  120.772    8.129 1 U   4.377171E+00  0.000000E+00 e 0 -         -         -
   2556    0.492  104.440    6.283 1 U   4.684356E+00  0.000000E+00 e 0 -         -         -
   2557    8.906  123.654    8.621 1 U   4.438877E+00  0.000000E+00 e 0 -         -         -
   2558    4.773  107.185    6.877 1 U   4.861146E+00  0.000000E+00 e 0 -         -         -
   2559    4.773  118.027    7.479 1 U   4.459439E+00  0.000000E+00 e 0 -         -         -
   2560    4.552  104.303    7.213 1 U   4.955499E+00  0.000000E+00 e 0 -         -         -
   2561    4.552  132.162    7.213 1 U   4.729701E+00  0.000000E+00 e 0 -         -         -
   2562    1.526  108.146    7.659 1 U   4.668443E+00  0.000000E+00 e 0 -         -         -
   2563    8.881  115.282    9.114 1 U   4.189049E+00  0.000000E+00 e 0 -         -         -
   2564    6.864  116.654    8.402 1 U   4.271157E+00  0.000000E+00 e 0 HD1.122   N.124     H.124 #MAP   4302
   2565    8.340  122.007    8.551 1 U   4.170700E+00  0.000000E+00 e 0 -         -         -
   2566    1.403  121.183    8.340 1 U   4.164877E+00  0.000000E+00 e 0 HG3.29    N.51      H.51 #MAP   1748
   2567    7.381  107.597    7.558 1 U   4.515739E+00  0.000000E+00 e 0 -         -         -
   2568    8.365  118.850    8.535 1 U   4.340383E+00  0.000000E+00 e 0 -         -         -
   2569   -1.500  107.048    8.121 1 U   4.471233E+00  0.000000E+00 e 0 -         -         -
   2570    3.420  129.006   10.467 1 U   4.434896E+00  0.000000E+00 e 0 -         -         -
   2571    7.971  123.791    8.621 1 U   4.553760E+00  0.000000E+00 e 0 -         -         -
   2572    4.601  106.773    6.955 1 U   4.588243E+00  0.000000E+00 e 0 -         -         -
   2573    3.543  105.675    7.237 1 U   4.416772E+00  0.000000E+00 e 0 HB3.38    N.19      H.19 #MAP    623
   2574    4.773  120.223    8.574 1 U   4.448264E+00  0.000000E+00 e 0 -         -         -
   2575    7.282  121.320    7.612 1 U   4.080527E+00  0.000000E+00 e 0 -         -         -
   2576    6.667  118.438    7.691 1 U   4.293834E+00  0.000000E+00 e 0 HZ.45     N.47      H.47 #MAP   1619
   2577    7.528  107.185    6.877 1 U   4.631593E+00  0.000000E+00 e 0 -         -         -
   2578   -1.500  108.969    8.152 1 U   4.358740E+00  0.000000E+00 e 0 -         -         -
   2579    8.660  117.752   11.265 1 U   4.532619E+00  0.000000E+00 e 0 -         -         -
   2580    9.373  107.048    6.885 1 U   4.778756E+00  0.000000E+00 e 0 H.37      N.20      H.20 #MAP    652
   2581    5.732  107.322    6.916 1 U   4.748857E+00  0.000000E+00 e 0 -         -         -
   2582    8.168  120.223    8.590 1 U   4.356401E+00  0.000000E+00 e 0 -         -         -
   2583    1.550  111.302    7.753 1 U   4.856884E+00  0.000000E+00 e 0 HB2.90    NE2.116   HE22.116 #MAP   3977
   2583    1.550  111.302    7.753 1 U   4.856884E+00  0.000000E+00 e 0 HB3.90    NE2.116   HE22.116 #MAP   3978
   2584    2.042  116.654    8.895 1 U   4.570039E+00  0.000000E+00 e 0 -         -         -
   2585    5.388  130.790    7.503 1 U   4.445702E+00  0.000000E+00 e 0 -         -         -
   2586    2.903  110.067    7.683 1 U   4.738686E+00  0.000000E+00 e 0 HB2.103   ND2.100   HD22.100 #MAP   3500
   2587    0.148  107.734    7.675 1 U   4.378984E+00  0.000000E+00 e 0 HG13.61   N.134     H.134 #MAP   4850
   2588    0.763  108.695    8.966 1 U   4.490858E+00  0.000000E+00 e 0 QG1.24    N.50      H.50 #MAP   1728
   2589    5.019  114.459    8.121 1 U   4.420770E+00  0.000000E+00 e 0 -         -         -
   2590    6.569  108.008    6.447 1 U   4.317601E+00  0.000000E+00 e 0 -         -         -
   2591    7.701  118.164    8.324 1 U   4.585062E+00  0.000000E+00 e 0 -         -         -
   2592    3.223  119.811    8.035 1 U   4.551853E+00  0.000000E+00 e 0 -         -         -
   2593   -1.476  129.143   10.467 1 U   4.453418E+00  0.000000E+00 e 0 -         -         -
   2594    4.798  123.516    8.121 1 U   4.561768E+00  0.000000E+00 e 0 -         -         -
   2595    7.799  130.653    7.503 1 U   4.545693E+00  0.000000E+00 e 0 -         -         -
   2596    7.553  115.968    7.996 1 U   4.586232E+00  0.000000E+00 e 0 -         -         -
   2597    7.651  107.734    7.902 1 U   3.965123E+00  0.000000E+00 e 0 -         -         -
   2598    1.575  109.106    7.464 1 U   4.606794E+00  0.000000E+00 e 0 -         -         -
   2599    8.094  107.185    6.885 1 U   4.727009E+00  0.000000E+00 e 0 -         -         -
   2600    2.977  121.320    8.082 1 U   4.394175E+00  0.000000E+00 e 0 -         -         -
   2601    7.184  123.379    7.628 1 U   4.612341E+00  0.000000E+00 e 0 -         -         -
   2602   10.702  111.302    7.159 1 U   4.713703E+00  0.000000E+00 e 0 -         -         -
   2603    3.125  117.203    8.512 1 U   4.037624E+00  0.000000E+00 e 0 -         -         -
   2604    6.864  107.048    7.120 1 U   4.555993E+00  0.000000E+00 e 0 -         -         -
   2605    2.830  113.635    7.628 1 U   4.369494E+00  0.000000E+00 e 0 HB3.3     ND2.3     HD22.3 #MAP     52
   2606   10.087  125.163    7.550 1 U   4.818246E+00  0.000000E+00 e 0 -         -         -
   2607    8.045  119.125    7.714 1 U   4.237061E+00  0.000000E+00 e 0 -         -         -
   2608    2.854  119.674    8.496 1 U   4.560320E+00  0.000000E+00 e 0 HG3.116   N.117     H.117 #MAP   3998
   2609    2.682  115.282    8.911 1 U   4.443151E+00  0.000000E+00 e 0 -         -         -
   2610    4.478  115.145    7.213 1 U   4.552806E+00  0.000000E+00 e 0 -         -         -
   2611    7.233  105.538    6.908 1 U   4.350591E+00  0.000000E+00 e 0 -         -         -
   2612    5.413  118.027    9.161 1 U   4.532311E+00  0.000000E+00 e 0 -         -         -
   2613    3.322  121.183    7.323 1 U   4.234089E+00  0.000000E+00 e 0 HB3.45    N.64      H.64 #MAP   2102
   2614    7.233  115.145   11.140 1 U   4.708655E+00  0.000000E+00 e 0 -         -         -
   2615    7.307  118.850    7.878 1 U   4.515739E+00  0.000000E+00 e 0 -         -         -
   2616    2.559  127.359    6.525 1 U   4.586902E+00  0.000000E+00 e 0 -         -         -
   2617    8.512  108.283    7.472 1 U   4.329669E+00  0.000000E+00 e 0 -         -         -
   2618    7.701  120.634    7.237 1 U   4.661845E+00  0.000000E+00 e 0 -         -         -
   2619    8.980  118.027    9.263 1 U   4.089831E+00  0.000000E+00 e 0 -         -         -
   2620    6.569  114.870    7.753 1 U   4.671291E+00  0.000000E+00 e 0 -         -         -
   2621    9.816  116.517    9.388 1 U   4.509763E+00  0.000000E+00 e 0 -         -         -
   2622    9.373  115.282    7.229 1 U   4.492594E+00  0.000000E+00 e 0 H.37      N.46      H.46 #MAP   1590
   2622    9.373  115.282    7.229 1 U   4.492594E+00  0.000000E+00 e 0 HE1.47    N.46      H.46 #MAP   1613
   2623   -1.476  124.477    7.925 1 U   4.587907E+00  0.000000E+00 e 0 -         -         -
   2624    2.559  119.811    8.496 1 U   4.564352E+00  0.000000E+00 e 0 HG2.116   N.117     H.117 #MAP   3997
   2625    4.453  111.851    7.080 1 U   4.662033E+00  0.000000E+00 e 0 -         -         -
   2626    7.233  119.399    8.668 1 U   4.427532E+00  0.000000E+00 e 0 -         -         -
   2627    8.119  117.478    8.543 1 U   4.356517E+00  0.000000E+00 e 0 -         -         -
   2628    7.528  113.635    7.761 1 U   4.536328E+00  0.000000E+00 e 0 -         -         -
   2629    6.397  111.988    6.666 1 U   4.223566E+00  0.000000E+00 e 0 -         -         -
   2630    1.378  122.967    9.067 1 U   4.593296E+00  0.000000E+00 e 0 -         -         -
   2631    8.045  112.126    8.434 1 U   4.580734E+00  0.000000E+00 e 0 -         -         -
   2632    1.304  122.007    7.972 1 U   4.119139E+00  0.000000E+00 e 0 HB3.31    N.32      H.32 #MAP   1018
   2633    7.085  116.929    7.495 1 U   4.453146E+00  0.000000E+00 e 0 -         -         -
   2634    1.624  105.675    7.472 1 U   4.694719E+00  0.000000E+00 e 0 -         -         -
   2635    1.993  118.438    7.784 1 U   4.254710E+00  0.000000E+00 e 0 -         -         -
   2636    8.463  118.576    8.160 1 U   4.549793E+00  0.000000E+00 e 0 -         -         -
   2637    4.601  130.515    7.753 1 U   4.797758E+00  0.000000E+00 e 0 -         -         -
   2638    6.889  113.772    7.073 1 U   4.317601E+00  0.000000E+00 e 0 -         -         -
   2639    8.488  110.753    7.847 1 U   4.299238E+00  0.000000E+00 e 0 -         -         -
   2640    6.569  121.732    6.298 1 U   3.752815E+00  0.000000E+00 e 0 -         -         -
   2641    2.239  109.106    7.464 1 U   4.538501E+00  0.000000E+00 e 0 -         -         -
   2642    6.864  119.811    9.537 1 U   4.193145E+00  0.000000E+00 e 0 HD1.91    N.116     H.116 #MAP   3933
   2642    6.864  119.811    9.537 1 U   4.193145E+00  0.000000E+00 e 0 HE1.91    N.116     H.116 #MAP   3934
   2642    6.864  119.811    9.537 1 U   4.193145E+00  0.000000E+00 e 0 HE21.116  N.116     H.116 #MAP   3946
   2643    7.332  121.183    6.869 1 U   4.345409E+00  0.000000E+00 e 0 -         -         -
   2644    6.839  116.792    8.402 1 U   4.307272E+00  0.000000E+00 e 0 -         -         -
   2645    3.149  117.203    8.504 1 U   4.051224E+00  0.000000E+00 e 0 HB3.6     ND1.6     HD1.6 #MAP    149
   2646    6.421  106.224    6.134 1 U   4.667119E+00  0.000000E+00 e 0 -         -         -
   2647    7.947  123.105    9.075 1 U   4.614782E+00  0.000000E+00 e 0 H.32      N.33      H.33 #MAP   1039
   2648    7.922  122.144    8.082 1 U   3.523721E+00  0.000000E+00 e 0 -         -         -
   2649    5.757  111.165   11.828 1 U   4.784356E+00  0.000000E+00 e 0 -         -         -
   2650    7.701  107.597    7.229 1 U   4.655126E+00  0.000000E+00 e 0 -         -         -
   2651    6.913  118.027    8.981 1 U   4.484107E+00  0.000000E+00 e 0 -         -         -
   2652    4.010  126.124    8.082 1 U   4.679138E+00  0.000000E+00 e 0 HD3.60    N.61      H.61 #MAP   1980
   2653    7.996  123.654    8.621 1 U   4.528932E+00  0.000000E+00 e 0 -         -         -
   2654    2.042  114.184    6.994 1 U   4.620926E+00  0.000000E+00 e 0 -         -         -
   2655    2.239  120.360    8.027 1 U   4.684938E+00  0.000000E+00 e 0 -         -         -
   2656    1.649  117.478    8.129 1 U   3.719364E+00  0.000000E+00 e 0 -         -         -
   2657    0.419  126.810    8.027 1 U   4.275441E+00  0.000000E+00 e 0 HG2.110   N.25      H.25 #MAP    826
   2658   10.505  120.360   10.342 1 U   4.674342E+00  0.000000E+00 e 0 -         -         -
   2659    7.282  121.183    6.869 1 U   4.346672E+00  0.000000E+00 e 0 -         -         -
   2660    4.183  119.811    8.129 1 U   4.468997E+00  0.000000E+00 e 0 HA.56     N.56      H.56 #MAP   1843
   2660    4.183  119.811    8.129 1 U   4.468997E+00  0.000000E+00 e 0 HA.134    N.136     H.136 #MAP   4925
   2661    6.274  115.968    7.558 1 U   4.337433E+00  0.000000E+00 e 0 -         -         -
   2662    8.217  109.106    6.056 1 U   4.776529E+00  0.000000E+00 e 0 -         -         -
   2663    1.698  121.458    7.487 1 U   4.599071E+00  0.000000E+00 e 0 -         -         -
   2664    7.356  111.165    7.026 1 U   4.610602E+00  0.000000E+00 e 0 -         -         -
   2665   10.357  115.831    7.057 1 U   4.620221E+00  0.000000E+00 e 0 -         -         -
   2666    1.624  122.144    7.761 1 U   4.595329E+00  0.000000E+00 e 0 QB.15     ND2.11    HD22.11 #MAP    288
   2667    5.240  122.967    9.075 1 U   4.640252E+00  0.000000E+00 e 0 HA.23     N.33      H.33 #MAP   1030
   2667    5.240  122.967    9.075 1 U   4.640252E+00  0.000000E+00 e 0 HA.34     N.33      H.33 #MAP   1052
   2668    5.560  106.362   11.781 1 U   4.726595E+00  0.000000E+00 e 0 -         -         -
   2669    4.330  115.145    9.067 1 U   4.477567E+00  0.000000E+00 e 0 -         -         -
   2670    1.722  121.732    6.306 1 U   3.693378E+00  0.000000E+00 e 0 -         -         -
   2671    3.100  112.126    7.080 1 U   4.530005E+00  0.000000E+00 e 0 -         -         -
   2672    1.206  112.263    6.799 1 U   4.524200E+00  0.000000E+00 e 0 -         -         -
   2673    2.780  127.222    8.074 1 U   4.626772E+00  0.000000E+00 e 0 -         -         -
   2674    0.763  111.165    7.761 1 U   4.673006E+00  0.000000E+00 e 0 -         -         -
   2675    1.796  128.182    8.551 1 U   4.515439E+00  0.000000E+00 e 0 -         -         -
   2676    4.601  117.478    9.630 1 U   4.733448E+00  0.000000E+00 e 0 -         -         -
   2677    7.774  119.811    9.537 1 U   4.528779E+00  0.000000E+00 e 0 -         -         -
[truncated: 80,096 more chars]
