# Supplementary material for: Structural and regulatory insights into the glideosome-associated connector from Toxoplasma gondii
Source: eLife. 2023 Apr 4;12:e86049. doi: 10.7554/eLife.86049 (PMC10125020; doi:10.7554/eLife.86049)
Supplement: Figure 1—source data 1. — wwPDB X-ray structure validation; MTZ file for TgGAC X-ray diffraction data and final refined PDB file for TgGAC from X-ray diffraction. [file elife-86049-fig1-data1.zip › Figure 1-source data 1/NOE assignment and NMR structure/shift_assignment/shifts-strong.prot]

     3  58.418   0.000 CA      1
     4   4.623   0.000 HA      1
     5  62.335   0.000 CB      1
     6   3.707   0.000 HB2     1
     7   3.710   0.000 HB3     1
    11 176.715   0.000 C       1
    15  55.750   0.000 CA      2
    16   4.502   0.000 HA      2
    17  33.173   0.000 CB      2
    18   2.006   0.000 HB2     2
    19   2.014   0.000 HB3     2
    21  32.110   0.000 CG      2
    23   2.512   0.000 HG3     2
    26   1.491   0.000 QE      2
    27  18.787   0.000 CE      2
    35  52.732   0.000 CA      3
    36   4.866   0.000 HA      3
    37  39.125   0.000 CB      3
    38   2.645   0.000 HB2     3
    39   2.833   0.000 HB3     3
    43 113.671   0.000 ND2     3
    44   6.806   0.000 HD21    3
    45   7.636   0.000 HD22    3
    47 175.535   0.000 C       3
    49 108.854   0.000 N       4
    50   8.014   0.000 H       4
    51  45.989   0.000 CA      4
    52   4.007   0.000 HA2     4
    53   4.182   0.000 HA3     4
    55 176.534   0.000 C       4
    57 117.183   0.000 N       5
    58   8.508   0.000 H       5
    59  64.878   0.000 CA      5
    60   3.806   0.000 HA      5
    61  31.447   0.000 CB      5
    62   2.202   0.000 HB      5
    63   0.764   0.000 QG1     5
    64   1.248   0.000 QG2     5
    65  18.580   0.000 CG1     5
    69  22.026   0.000 CG2     5
    74 176.421   0.000 C       5
    76 116.358   0.000 N       6
    77   7.709   0.000 H       6
    78  58.342   0.000 CA      6
    79   4.208   0.000 HA      6
    80  30.163   0.000 CB      6
    81   3.011   0.000 HB2     6
    82   3.166   0.000 HB3     6
    86 119.111   0.000 CD2     6
    88 138.975   0.000 CE1     6
    90   7.102   0.000 HD2     6
    91   7.690   0.000 HE1     6
    92 176.547   0.000 C       6
    94 118.737   0.000 N       7
    95   7.673   0.000 H       7
    96  54.301   0.000 CA      7
    97   4.773   0.000 HA      7
    98  41.612   0.000 CB      7
    99   2.549   0.000 HB2     7
   100   2.900   0.000 HB3     7
   105 176.455   0.000 C       7
   107 121.337   0.000 N       8
   108   7.244   0.000 H       8
   109  54.070   0.000 CA      8
   110   4.367   0.000 HA      8
   111  42.733   0.000 CB      8
   112   1.073   0.000 HB2     8
   113   1.676   0.000 HB3     8
   117   0.938   0.000 QD1     8
   118   0.919   0.000 QD2     8
   119  23.620   0.000 CD1     8
   123  25.929   0.000 CD2     8
   128 173.845   0.000 C       8
   131  62.686   0.000 CA      9
   132   4.534   0.000 HA      9
   133  32.523   0.000 CB      9
   134   1.994   0.000 HB2     9
   135   2.566   0.000 HB3     9
   137  28.175   0.000 CG      9
   138   2.192   0.000 HG2     9
   139   2.195   0.000 HG3     9
   141  50.269   0.000 CD      9
   142   3.291   0.000 HD2     9
   143   4.010   0.000 HD3     9
   149  61.411   0.000 CA     10
   150   3.576   0.000 HA     10
   151  62.578   0.000 CB     10
   152   3.937   0.000 HB2    10
   153   3.975   0.000 HB3    10
   157 178.257   0.000 C      10
   161  56.359   0.000 CA     11
   162   4.444   0.000 HA     11
   163  36.604   0.000 CB     11
   164   2.820   0.000 HB2    11
   165   2.820   0.000 HB3    11
   173 177.540   0.000 C      11
   175 123.501   0.000 N      12
   176   7.192   0.000 H      12
   177  65.837   0.000 CA     12
   178   3.776   0.000 HA     12
   179  31.749   0.000 CB     12
   180   2.068   0.000 HB     12
   181   0.907   0.000 QG1    12
   182   1.040   0.000 QG2    12
   183  21.371   0.000 CG1    12
   187  22.378   0.000 CG2    12
   192 176.857   0.000 C      12
   194 117.912   0.000 N      13
   195   7.797   0.000 H      13
   196  61.390   0.000 CA     13
   197   3.574   0.000 HA     13
   198  32.327   0.000 CB     13
   199   1.624   0.000 HB2    13
   200   1.930   0.000 HB3    13
   202  26.829   0.000 CG     13
   204   1.448   0.000 HG3    13
   206  30.252   0.000 CD     13
   207   1.626   0.000 HD2    13
   208   1.735   0.000 HD3    13
   210  41.680   0.000 CE     13
   211   2.899   0.000 HE2    13
   212   3.227   0.000 HE3    13
   219 178.294   0.000 C      13
   221 115.165   0.000 N      14
   222   8.007   0.000 H      14
   223  58.895   0.000 CA     14
   224   3.972   0.000 HA     14
   225  29.586   0.000 CB     14
   227   2.023   0.000 HB3    14
   229  36.399   0.000 CG     14
   230   2.238   0.000 HG2    14
   231   2.816   0.000 HG3    14
   236 178.710   0.000 C      14
   238 122.157   0.000 N      15
   239   7.531   0.000 H      15
   240  55.086   0.000 CA     15
   241   4.102   0.000 HA     15
   242   1.595   0.000 QB     15
   243  18.581   0.000 CB     15
   247 181.226   0.000 C      15
   249 121.051   0.000 N      16
   250   8.555   0.000 H      16
   251  57.891   0.000 CA     16
   252   4.077   0.000 HA     16
   253  41.413   0.000 CB     16
   255   1.598   0.000 HB3    16
   257  23.716   0.000 CG     16
   258   0.532   0.000 HG     16
   259   0.533   0.000 QD1    16
   260  -0.135   0.000 QD2    16
   261  23.709   0.000 CD1    16
   265  25.494   0.000 CD2    16
   270 178.107   0.000 C      16
   272 116.102   0.000 N      17
   273   7.544   0.000 H      17
   274  58.704   0.000 CA     17
   275   3.893   0.000 HA     17
   284  43.419   0.000 CD     17
   285   3.042   0.000 HD2    17
   286   3.048   0.000 HD3    17
   289   8.030   0.000 HE     17
   299 178.477   0.000 C      17
   301 118.339   0.000 N      18
   302   7.682   0.000 H      18
   303  57.893   0.000 CA     18
   304   3.907   0.000 HA     18
   305  33.146   0.000 CB     18
   306   1.814   0.000 HB2    18
   307   1.815   0.000 HB3    18
   309  24.990   0.000 CG     18
   310   1.376   0.000 HG2    18
   313  29.219   0.000 CD     18
   314   1.633   0.000 HD2    18
   315   1.642   0.000 HD3    18
   317  42.165   0.000 CE     18
   318   2.942   0.000 HE2    18
   326 177.948   0.000 C      18
   328 105.629   0.000 N      19
   329   7.236   0.000 H      19
   330  43.388   0.000 CA     19
   334 174.137   0.000 C      19
   336 107.158   0.000 N      20
   337   6.880   0.000 H      20
   338  45.874   0.000 CA     20
   339   4.021   0.000 HA2    20
   340   4.043   0.000 HA3    20
   342 170.703   0.000 C      20
   344 118.884   0.000 N      21
   345   8.367   0.000 H      21
   346  55.120   0.000 CA     21
   347   5.680   0.000 HA     21
   348  35.779   0.000 CB     21
   349   1.743   0.000 HB2    21
   350   1.797   0.000 HB3    21
   352  24.789   0.000 CG     21
   353   1.385   0.000 HG2    21
   354   1.439   0.000 HG3    21
   356  29.677   0.000 CD     21
   357   1.616   0.000 HD2    21
   358   1.620   0.000 HD3    21
   360  42.159   0.000 CE     21
   361   2.882   0.000 HE2    21
   362   2.887   0.000 HE3    21
   369 175.844   0.000 C      21
   371 125.259   0.000 N      22
   372   9.114   0.000 H      22
   373  54.336   0.000 CA     22
   374   5.305   0.000 HA     22
   375  47.012   0.000 CB     22
   376   1.434   0.000 HB2    22
   377   1.437   0.000 HB3    22
   379  24.356   0.000 CG     22
   380   0.842   0.000 HG     22
   381   1.608   0.000 QD1    22
   382   0.145   0.000 QD2    22
   383  20.749   0.000 CD1    22
   387  26.892   0.000 CD2    22
   392 175.676   0.000 C      22
   394 118.532   0.000 N      23
   395   7.695   0.000 H      23
   396  55.069   0.000 CA     23
   397   5.261   0.000 HA     23
   398  35.341   0.000 CB     23
   399   1.289   0.000 HB2    23
   400   1.668   0.000 HB3    23
   402  25.485   0.000 CG     23
   403   1.292   0.000 HG2    23
   404   1.293   0.000 HG3    23
   406  29.276   0.000 CD     23
   407   1.302   0.000 HD2    23
   408   1.459   0.000 HD3    23
   410  42.164   0.000 CE     23
   411   2.857   0.000 HE2    23
   412   2.859   0.000 HE3    23
   419 174.848   0.000 C      23
   421 120.079   0.000 N      24
   422   9.244   0.000 H      24
   423  58.288   0.000 CA     24
   424   5.180   0.000 HA     24
   425  36.412   0.000 CB     24
   426   1.585   0.000 HB     24
   427   0.772   0.000 QG1    24
   428   0.745   0.000 QG2    24
   429  20.493   0.000 CG1    24
   433  21.571   0.000 CG2    24
   438 172.501   0.000 C      24
   440 126.803   0.000 N      25
   441   8.034   0.000 H      25
   442  56.929   0.000 CA     25
   443   4.592   0.000 HA     25
   444  39.906   0.000 CB     25
   445   2.480   0.000 HB2    25
   446   2.983   0.000 HB3    25
   452 131.718   0.000 CD1    25
   453   7.084   0.000 HD1    25
   454 131.668   0.000 CE1    25
   455   7.085   0.000 HE1    25
   457   7.090   0.000 HZ     25
   459   7.086   0.000 HE2    25
   461   7.086   0.000 HD2    25
   462 174.155   0.000 C      25
   464 122.526   0.000 N      26
   465   8.375   0.000 H      26
   466  52.559   0.000 CA     26
   467   4.733   0.000 HA     26
   468  41.056   0.000 CB     26
   469   1.602   0.000 HB2    26
   470   1.614   0.000 HB3    26
   474   1.046   0.000 QD1    26
   475   1.049   0.000 QD2    26
   476  22.872   0.000 CD1    26
   480  25.919   0.000 CD2    26
   485 175.436   0.000 C      26
   488  64.862   0.000 CA     27
   489   4.337   0.000 HA     27
   490  31.900   0.000 CB     27
   491   1.976   0.000 HB2    27
   492   2.436   0.000 HB3    27
   494  28.280   0.000 CG     27
   495   2.318   0.000 HG2    27
   496   2.319   0.000 HG3    27
   498  50.438   0.000 CD     27
   499   3.730   0.000 HD2    27
   500   3.940   0.000 HD3    27
   502 177.071   0.000 C      27
   504 115.271   0.000 N      28
   505   8.889   0.000 H      28
   506  57.771   0.000 CA     28
   507   3.937   0.000 HA     28
   508  27.610   0.000 CB     28
   510   2.275   0.000 HB3    28
   512  36.773   0.000 CG     28
   519 175.595   0.000 C      28
   521 118.908   0.000 N      29
   522   7.802   0.000 H      29
   523  54.839   0.000 CA     29
   525  35.258   0.000 CB     29
   526   1.674   0.000 HB2    29
   527   1.949   0.000 HB3    29
   529  24.728   0.000 CG     29
   530   1.375   0.000 HG2    29
   531   1.433   0.000 HG3    29
   537  42.176   0.000 CE     29
   539   3.012   0.000 HE3    29
   546 176.622   0.000 C      29
   548 120.253   0.000 N      30
   549   8.325   0.000 H      30
   550  55.899   0.000 CA     30
   551   4.367   0.000 HA     30
   552  30.423   0.000 CB     30
   553   1.933   0.000 HB2    30
   554   2.128   0.000 HB3    30
   556  36.436   0.000 CG     30
   557   2.322   0.000 HG2    30
   558   2.418   0.000 HG3    30
   563 176.120   0.000 C      30
   565 121.751   0.000 N      31
   566   8.131   0.000 H      31
   567  57.155   0.000 CA     31
   568   3.620   0.000 HA     31
   569  31.878   0.000 CB     31
   570   1.223   0.000 HB2    31
   571   1.329   0.000 HB3    31
   573  23.971   0.000 CG     31
   574   0.766   0.000 HG2    31
   575   1.052   0.000 HG3    31
   581  41.363   0.000 CE     31
   582   2.853   0.000 HE2    31
   583   2.854   0.000 HE3    31
   590 174.989   0.000 C      31
   592 122.010   0.000 N      32
   593   7.950   0.000 H      32
   594  54.496   0.000 CA     32
   595   4.691   0.000 HA     32
   596  34.238   0.000 CB     32
   597   1.757   0.000 HB2    32
   600  36.177   0.000 CG     32
   602   2.317   0.000 HG3    32
   607 174.901   0.000 C      32
   609 123.093   0.000 N      33
   610   9.086   0.000 H      33
   611  57.152   0.000 CA     33
   612   4.711   0.000 HA     33
   613  31.760   0.000 CB     33
   614   2.036   0.000 HB2    33
   615   2.040   0.000 HB3    33
   617  38.035   0.000 CG     33
   618   2.052   0.000 HG2    33
   619   2.315   0.000 HG3    33
   624 175.168   0.000 C      33
   626 122.122   0.000 N      34
   627   8.772   0.000 H      34
   628  58.667   0.000 CA     34
   629   5.256   0.000 HA     34
   630  41.732   0.000 CB     34
   631   1.722   0.000 HB     34
   632   0.783   0.000 QG2    34
   633  18.053   0.000 CG2    34
   637  28.733   0.000 CG1    34
   638   0.944   0.000 HG12   34
   639   1.830   0.000 HG13   34
   641   0.576   0.000 QD1    34
   642  14.665   0.000 CD1    34
   646 175.158   0.000 C      34
   648 122.134   0.000 N      35
   649   8.769   0.000 H      35
   650  54.547   0.000 CA     35
   651   5.320   0.000 HA     35
   652  31.819   0.000 CB     35
   653   1.673   0.000 HB2    35
   654   1.899   0.000 HB3    35
   656  27.750   0.000 CG     35
   657   1.565   0.000 HG2    35
   658   1.574   0.000 HG3    35
   660  43.326   0.000 CD     35
   661   2.993   0.000 HD2    35
   675 173.215   0.000 C      35
   677 119.652   0.000 N      36
   678   8.767   0.000 H      36
   679  54.288   0.000 CA     36
   680   6.213   0.000 HA     36
   681  34.874   0.000 CB     36
   682   2.666   0.000 HB2    36
   683   2.668   0.000 HB3    36
   686 125.781   0.000 CD1    36
   688 121.038   0.000 CE3    36
   690 129.031   0.000 NE1    36
   691   6.645   0.000 HD1    36
   692   7.413   0.000 HE3    36
   693 124.419   0.000 CZ3    36
   694 114.669   0.000 CZ2    36
   695  10.471   0.000 HE1    36
   696   7.211   0.000 HZ3    36
   697 124.384   0.000 CH2    36
   698   7.560   0.000 HZ2    36
   699   7.205   0.000 HH2    36
   700 174.878   0.000 C      36
   702 116.630   0.000 N      37
   703   9.388   0.000 H      37
   704  57.020   0.000 CA     37
   705   4.101   0.000 HA     37
   706  31.124   0.000 CB     37
   707   1.595   0.000 HB2    37
   710  25.115   0.000 CG     37
   711   0.973   0.000 HG2    37
   712   0.981   0.000 HG3    37
   714  43.224   0.000 CD     37
   715   2.079   0.000 HD2    37
   716   2.546   0.000 HD3    37
   719   7.233   0.000 HE     37
   729 173.966   0.000 C      37
   731 113.187   0.000 N      38
   732   8.095   0.000 H      38
   733  57.162   0.000 CA     38
   734   5.771   0.000 HA     38
   735  65.705   0.000 CB     38
   736   3.535   0.000 HB2    38
   737   3.538   0.000 HB3    38
   741 175.671   0.000 C      38
   743 118.725   0.000 N      39
   744   9.269   0.000 H      39
   745  58.912   0.000 CA     39
   746   4.352   0.000 HA     39
   747  63.776   0.000 CB     39
   748   3.992   0.000 HB2    39
   753 176.048   0.000 C      39
   755 112.011   0.000 N      40
   756   8.053   0.000 H      40
   757  59.965   0.000 CA     40
   758   3.820   0.000 HA     40
   759  27.795   0.000 CB     40
   763  33.415   0.000 CG     40
   764   2.424   0.000 HG2    40
   765   2.426   0.000 HG3    40
   769 111.848   0.000 NE2    40
   770   6.848   0.000 HE21   40
   771   7.535   0.000 HE22   40
   773 177.075   0.000 C      40
   775 114.381   0.000 N      41
   776   8.119   0.000 H      41
   777  53.526   0.000 CA     41
   778   4.447   0.000 HA     41
   779  40.245   0.000 CB     41
   780   2.665   0.000 HB2    41
   781   3.101   0.000 HB3    41
   786 175.231   0.000 C      41
   788 110.787   0.000 N      42
   789   7.857   0.000 H      42
   790  56.664   0.000 CA     42
   791   4.043   0.000 HA     42
   792  39.154   0.000 CB     42
   793   1.536   0.000 HB2    42
   794   2.158   0.000 HB3    42
   796  26.768   0.000 CG     42
   797   1.388   0.000 HG     42
   798   0.589   0.000 QD1    42
   799   0.587   0.000 QD2    42
   804  26.733   0.000 CD2    42
   809 176.043   0.000 C      42
   811 112.011   0.000 N      43
   812   8.054   0.000 H      43
   813  54.112   0.000 CA     43
   814   5.291   0.000 HA     43
   815  40.826   0.000 CB     43
   816   2.805   0.000 HB2    43
   817   2.958   0.000 HB3    43
   825 177.163   0.000 C      43
   827 121.063   0.000 N      44
   828   8.342   0.000 H      44
   829  61.888   0.000 CA     44
   830   4.615   0.000 HA     44
   831  36.421   0.000 CB     44
   832   2.119   0.000 HB     44
   833   0.971   0.000 QG1    44
   834   0.961   0.000 QG2    44
   835  22.088   0.000 CG1    44
   839  22.924   0.000 CG2    44
   844 173.145   0.000 C      44
   846 128.239   0.000 N      45
   847   9.055   0.000 H      45
   848  58.713   0.000 CA     45
   851   2.852   0.000 HB2    45
   858 131.733   0.000 CD1    45
   859   7.332   0.000 HD1    45
   865   7.330   0.000 HE2    45
   867   7.348   0.000 HD2    45
   868 174.411   0.000 C      45
   870 115.265   0.000 N      46
   871   7.222   0.000 H      46
   872  58.870   0.000 CA     46
   873   3.983   0.000 HA     46
   874  29.428   0.000 CB     46
   875   1.441   0.000 HB2    46
   878  36.384   0.000 CG     46
   879   2.316   0.000 HG2    46
   880   2.321   0.000 HG3    46
   887 118.504   0.000 N      47
   888   7.681   0.000 H      47
   889  58.422   0.000 CA     47
   890   4.208   0.000 HA     47
   891  30.154   0.000 CB     47
   892   3.010   0.000 HB2    47
   893   3.163   0.000 HB3    47
   901   7.232   0.000 HD1    47
   903 128.602   0.000 CZ3    47
   906   6.675   0.000 HZ3    47
   907 128.551   0.000 CH2    47
   909   6.319   0.000 HH2    47
   912 118.603   0.000 N      48
   913   7.680   0.000 H      48
   914  58.616   0.000 CA     48
   915   5.254   0.000 HA     48
   916  31.746   0.000 CB     48
   918   2.632   0.000 HB3    48
   926  54.325   0.000 CA     49
   927   5.260   0.000 HA     49
   928  31.636   0.000 CB     49
   929   2.657   0.000 HB2    49
   930   2.666   0.000 HB3    49
   932  36.015   0.000 CG     49
   933   2.122   0.000 HG2    49
   934   2.260   0.000 HG3    49
   937   2.114   0.000 QE     49
   938  17.314   0.000 CE     49
   944 108.713   0.000 N      50
   945   8.972   0.000 H      50
   946  47.038   0.000 CA     50
   947   3.822   0.000 HA2    50
   948   3.922   0.000 HA3    50
   952 121.085   0.000 N      51
   953   8.343   0.000 H      51
   954  54.180   0.000 CA     51
   963   6.839   0.000 HD21   51
   970  53.198   0.000 CA     52
   971   4.682   0.000 HA     52
   972  38.583   0.000 CB     52
   973   2.743   0.000 HB2    52
   974   2.893   0.000 HB3    52
   979 175.404   0.000 C      52
   981 120.918   0.000 N      53
   982   7.764   0.000 H      53
   983  55.122   0.000 CA     53
   984   4.342   0.000 HA     53
   985  29.362   0.000 CB     53
   986   1.734   0.000 HB2    53
   987   2.270   0.000 HB3    53
   989  33.311   0.000 CG     53
   995 111.971   0.000 NE2    53
   996   6.664   0.000 HE21   53
   997   7.296   0.000 HE22   53
   999 175.748   0.000 C      53
  1001 118.141   0.000 N      54
  1002   8.156   0.000 H      54
  1003  53.813   0.000 CA     54
  1004   4.762   0.000 HA     54
  1005  41.836   0.000 CB     54
  1006   2.556   0.000 HB2    54
  1007   2.668   0.000 HB3    54
  1016  59.184   0.000 CA     55
  1017   4.366   0.000 HA     55
  1028 118.387   0.000 CE1    55
  1041  52.974   0.000 CA     56
  1043  39.256   0.000 CB     56
  1044   2.547   0.000 HB2    56
  1045   2.701   0.000 HB3    56
  1049 112.316   0.000 ND2    56
  1050   6.803   0.000 HD21   56
  1055 125.598   0.000 N      57
  1056   7.571   0.000 H      57
  1059  40.314   0.000 CB     57
  1065 107.887   0.000 ND2    57
  1066   6.575   0.000 HD21   57
  1067   7.232   0.000 HD22   57
  1079  26.680   0.000 CG     58
  1081   1.685   0.000 HG3    58
  1083  43.261   0.000 CD     58
  1111  26.738   0.000 CG1    59
  1120 179.856   0.000 C      59
  1123  63.026   0.000 CA     60
  1124   4.771   0.000 HA     60
  1125  32.519   0.000 CB     60
  1126   1.741   0.000 HB2    60
  1127   2.598   0.000 HB3    60
  1129  28.171   0.000 CG     60
  1133  51.650   0.000 CD     60
  1134   3.559   0.000 HD2    60
  1135   4.019   0.000 HD3    60
  1139 126.091   0.000 N      61
  1140   8.085   0.000 H      61
  1141  60.919   0.000 CA     61
  1142   3.635   0.000 HA     61
  1143  37.560   0.000 CB     61
  1144   0.472   0.000 HB     61
  1145   0.583   0.000 QG2    61
  1146  19.200   0.000 CG2    61
  1150  28.491   0.000 CG1    61
  1151  -0.614   0.000 HG12   61
  1152   0.157   0.000 HG13   61
  1154  -0.157   0.000 QD1    61
  1155  14.519   0.000 CD1    61
  1159 175.826   0.000 C      61
  1161 111.305   0.000 N      62
  1162   7.154   0.000 H      62
  1163  63.641   0.000 CA     62
  1164   3.752   0.000 HA     62
  1165  31.170   0.000 CB     62
  1166   2.201   0.000 HB     62
  1167   0.867   0.000 QG1    62
  1168   0.582   0.000 QG2    62
  1169  18.848   0.000 CG1    62
  1173  19.127   0.000 CG2    62
  1178 176.410   0.000 C      62
  1180 116.333   0.000 N      63
  1181   7.792   0.000 H      63
  1182  54.673   0.000 CA     63
  1183   4.375   0.000 HA     63
  1184  30.071   0.000 CB     63
  1185   2.071   0.000 HB2    63
  1186   2.068   0.000 HB3    63
  1188  27.380   0.000 CG     63
  1189   1.535   0.000 HG2    63
  1190   1.729   0.000 HG3    63
  1192  42.742   0.000 CD     63
  1193   3.169   0.000 HD2    63
  1194   3.170   0.000 HD3    63
  1197   7.151   0.000 HE     63
  1207 176.198   0.000 C      63
  1209 121.182   0.000 N      64
  1210   7.330   0.000 H      64
  1211  62.583   0.000 CA     64
  1212   3.789   0.000 HA     64
  1213  36.228   0.000 CB     64
  1214   1.821   0.000 HB     64
  1215   0.447   0.000 QG2    64
  1216  16.123   0.000 CG2    64
  1220  28.634   0.000 CG1    64
  1221   0.742   0.000 HG12   64
  1222   1.451   0.000 HG13   64
  1224   0.297   0.000 QD1    64
  1225  12.142   0.000 CD1    64
  1229 174.983   0.000 C      64
  1231 128.180   0.000 N      65
  1232   8.443   0.000 H      65
  1233  57.685   0.000 CA     65
  1234   4.147   0.000 HA     65
  1235  31.283   0.000 CB     65
  1236   1.588   0.000 HB2    65
  1237   1.809   0.000 HB3    65
  1239  27.428   0.000 CG     65
  1243  43.545   0.000 CD     65
  1244   3.100   0.000 HD2    65
  1245   3.105   0.000 HD3    65
  1258 176.391   0.000 C      65
  1260 112.152   0.000 N      66
  1261   7.623   0.000 H      66
  1262  53.393   0.000 CA     66
  1263   4.753   0.000 HA     66
  1264  40.847   0.000 CB     66
  1265   2.515   0.000 HB2    66
  1266   2.863   0.000 HB3    66
  1270 112.097   0.000 ND2    66
  1271   6.833   0.000 HD21   66
  1274 173.024   0.000 C      66
  1276 127.785   0.000 N      67
  1277   8.401   0.000 H      67
  1278  62.068   0.000 CA     67
  1279   4.629   0.000 HA     67
  1280  32.217   0.000 CB     67
  1281   1.932   0.000 HB     67
  1282   0.614   0.000 QG1    67
  1283   0.740   0.000 QG2    67
  1284  20.482   0.000 CG1    67
  1288  22.330   0.000 CG2    67
  1293 172.917   0.000 C      67
  1295 127.785   0.000 N      68
  1296   8.398   0.000 H      68
  1297  50.485   0.000 CA     68
  1298   4.758   0.000 HA     68
  1299   1.519   0.000 QB     68
  1300  23.130   0.000 CB     68
  1304 176.663   0.000 C      68
  1306 119.418   0.000 N      69
  1307   8.670   0.000 H      69
  1308  57.224   0.000 CA     69
  1309   4.297   0.000 HA     69
  1310  35.524   0.000 CB     69
  1314  27.590   0.000 CG     69
  1315   1.070   0.000 HG2    69
  1316   1.071   0.000 HG3    69
  1318  27.629   0.000 CD     69
  1319   1.653   0.000 HD2    69
  1320   1.654   0.000 HD3    69
  1322  42.229   0.000 CE     69
  1323   2.862   0.000 HE2    69
  1324   3.006   0.000 HE3    69
  1331 175.811   0.000 C      69
  1333 107.594   0.000 N      70
  1334   7.808   0.000 H      70
  1335  44.150   0.000 CA     70
  1336   3.340   0.000 HA2    70
  1337   4.098   0.000 HA3    70
  1339 175.891   0.000 C      70
  1343  53.094   0.000 CA     71
  1344   4.228   0.000 HA     71
  1345  39.610   0.000 CB     71
  1346   1.071   0.000 HB2    71
  1347   1.835   0.000 HB3    71
  1349  26.219   0.000 CG     71
  1350   0.873   0.000 HG     71
  1351   0.600   0.000 QD1    71
  1352   0.599   0.000 QD2    71
  1353  24.189   0.000 CD1    71
  1362 178.050   0.000 C      71
  1364 113.079   0.000 N      72
  1365   7.664   0.000 H      72
  1366  61.346   0.000 CA     72
  1367   4.317   0.000 HA     72
  1368  31.204   0.000 CB     72
  1369   2.536   0.000 HB     72
  1370   0.755   0.000 QG1    72
  1371   0.743   0.000 QG2    72
  1372  18.574   0.000 CG1    72
  1376  21.333   0.000 CG2    72
  1381 173.690   0.000 C      72
  1383 119.823   0.000 N      73
  1384   7.082   0.000 H      73
  1385  54.870   0.000 CA     73
  1386   5.011   0.000 HA     73
  1387  36.900   0.000 CB     73
  1388   2.539   0.000 HB2    73
  1389   3.116   0.000 HB3    73
  1392 125.305   0.000 ND1    73
  1393 119.265   0.000 CD2    73
  1394  11.758   0.000 HD1    73
  1395 131.698   0.000 CE1    73
  1397   6.951   0.000 HD2    73
  1398   7.081   0.000 HE1    73
  1399 174.546   0.000 C      73
  1402  65.922   0.000 CA     74
  1403   4.103   0.000 HA     74
  1404  32.455   0.000 CB     74
  1405   2.360   0.000 HB2    74
  1406   2.361   0.000 HB3    74
  1408  27.356   0.000 CG     74
  1409   1.860   0.000 HG2    74
  1410   1.860   0.000 HG3    74
  1412  51.197   0.000 CD     74
  1413   2.121   0.000 HD2    74
  1414   3.531   0.000 HD3    74
  1418 115.284   0.000 N      75
  1419   7.342   0.000 H      75
  1420  55.251   0.000 CA     75
  1421   4.236   0.000 HA     75
  1422   1.500   0.000 QB     75
  1423  18.876   0.000 CB     75
  1427 181.968   0.000 C      75
  1429 115.285   0.000 N      76
  1430   7.344   0.000 H      76
  1431  56.241   0.000 CA     76
  1432   3.742   0.000 HA     76
  1433  42.362   0.000 CB     76
  1434   1.355   0.000 HB2    76
  1435   1.928   0.000 HB3    76
  1437  26.631   0.000 CG     76
  1438   1.619   0.000 HG     76
  1439   0.590   0.000 QD1    76
  1440   1.063   0.000 QD2    76
  1441  21.724   0.000 CD1    76
  1445  25.823   0.000 CD2    76
  1450 177.595   0.000 C      76
  1452 118.181   0.000 N      77
  1453   7.490   0.000 H      77
  1454  60.104   0.000 CA     77
  1455   3.809   0.000 HA     77
  1456  32.525   0.000 CB     77
  1457   1.737   0.000 HB2    77
  1460  26.244   0.000 CG     77
  1461   0.870   0.000 HG2    77
  1462   1.355   0.000 HG3    77
  1464  27.007   0.000 CD     77
  1465   0.873   0.000 HD2    77
  1466   1.371   0.000 HD3    77
  1468  41.975   0.000 CE     77
  1469   2.901   0.000 HE2    77
  1470   2.907   0.000 HE3    77
  1477 179.098   0.000 C      77
  1479 119.707   0.000 N      78
  1480   7.877   0.000 H      78
  1481  54.861   0.000 CA     78
  1482   4.078   0.000 HA     78
  1483   1.411   0.000 QB     78
  1484  18.108   0.000 CB     78
  1488 180.485   0.000 C      78
  1490 121.374   0.000 N      79
  1491   7.327   0.000 H      79
  1492  54.850   0.000 CA     79
  1493   4.037   0.000 HA     79
  1494   1.068   0.000 QB     79
  1495  19.340   0.000 CB     79
  1499 179.683   0.000 C      79
  1501 121.320   0.000 N      80
  1502   8.081   0.000 H      80
  1503  54.332   0.000 CA     80
  1504   4.116   0.000 HA     80
  1505   1.400   0.000 QB     80
  1506  19.256   0.000 CB     80
  1510 178.859   0.000 C      80
  1512 114.581   0.000 N      81
  1513   7.087   0.000 H      81
  1514  58.097   0.000 CA     81
  1515   4.055   0.000 HA     81
  1516  32.618   0.000 CB     81
  1518   1.880   0.000 HB3    81
  1520  25.160   0.000 CG     81
  1521   1.447   0.000 HG2    81
  1522   1.593   0.000 HG3    81
  1524  29.233   0.000 CD     81
  1525   1.665   0.000 HD2    81
  1528  42.158   0.000 CE     81
  1529   2.957   0.000 HE2    81
  1537 178.421   0.000 C      81
  1539 116.893   0.000 N      82
  1540   7.094   0.000 H      82
  1541  58.107   0.000 CA     82
  1542   4.219   0.000 HA     82
  1543  33.848   0.000 CB     82
  1544   1.901   0.000 HB2    82
  1545   1.972   0.000 HB3    82
  1547  25.226   0.000 CG     82
  1548   1.465   0.000 HG2    82
  1549   1.589   0.000 HG3    82
  1551  29.254   0.000 CD     82
  1552   1.735   0.000 HD2    82
  1553   1.737   0.000 HD3    82
  1555  42.159   0.000 CE     82
  1556   3.008   0.000 HE2    82
  1557   3.011   0.000 HE3    82
  1564 177.170   0.000 C      82
  1566 116.357   0.000 N      83
  1567   7.854   0.000 H      83
  1568  53.695   0.000 CA     83
  1569   4.956   0.000 HA     83
  1570  31.275   0.000 CB     83
  1571   1.913   0.000 HB2    83
  1572   2.071   0.000 HB3    83
  1574  36.609   0.000 CG     83
  1575   2.192   0.000 HG2    83
  1576   2.225   0.000 HG3    83
  1581 173.049   0.000 C      83
  1584  62.310   0.000 CA     84
  1585   4.745   0.000 HA     84
  1586  32.268   0.000 CB     84
  1588   2.477   0.000 HB3    84
  1590  27.347   0.000 CG     84
  1591   1.920   0.000 HG2    84
  1592   2.081   0.000 HG3    84
  1594  50.186   0.000 CD     84
  1595   3.309   0.000 HD2    84
  1596   3.654   0.000 HD3    84
  1598 178.134   0.000 C      84
  1600 115.098   0.000 N      85
  1601   8.334   0.000 H      85
  1602  57.385   0.000 CA     85
  1603   4.308   0.000 HA     85
  1604  30.234   0.000 CB     85
  1605   1.919   0.000 HB2    85
  1606   1.921   0.000 HB3    85
  1608  27.791   0.000 CG     85
  1609   1.735   0.000 HG2    85
  1610   1.735   0.000 HG3    85
  1612  43.260   0.000 CD     85
  1614   3.241   0.000 HD3    85
  1617   7.550   0.000 HE     85
  1627 177.487   0.000 C      85
  1629 116.088   0.000 N      86
  1630   7.558   0.000 H      86
  1631  56.876   0.000 CA     86
  1632   4.308   0.000 HA     86
  1633  34.588   0.000 CB     86
  1634   1.722   0.000 HB2    86
  1637  25.344   0.000 CG     86
  1638   1.305   0.000 HG2    86
  1639   1.468   0.000 HG3    86
  1641  29.089   0.000 CD     86
  1645  42.160   0.000 CE     86
  1647   2.939   0.000 HE3    86
  1654 176.127   0.000 C      86
  1656 120.231   0.000 N      87
  1657   8.190   0.000 H      87
  1658  62.399   0.000 CA     87
  1659   3.978   0.000 HA     87
  1660  30.915   0.000 CB     87
  1661   1.916   0.000 HB     87
  1662   0.833   0.000 QG1    87
  1663   0.672   0.000 QG2    87
  1664  21.206   0.000 CG1    87
  1668  22.515   0.000 CG2    87
  1673 171.737   0.000 C      87
  1675 121.758   0.000 N      88
  1676   6.306   0.000 H      88
  1677  50.066   0.000 CA     88
  1678   4.555   0.000 HA     88
  1679   1.235   0.000 QB     88
  1680  21.562   0.000 CB     88
  1684 177.399   0.000 C      88
  1688  55.883   0.000 CA     89
  1689   3.854   0.000 HA     89
  1690   1.448   0.000 QB     89
  1691  18.367   0.000 CB     89
  1697 111.175   0.000 N      90
  1698   7.354   0.000 H      90
  1699  57.753   0.000 CA     90
  1700   4.155   0.000 HA     90
  1701  31.722   0.000 CB     90
  1702   1.560   0.000 HB2    90
  1703   1.564   0.000 HB3    90
  1705  23.319   0.000 CG     90
  1706   0.283   0.000 HG2    90
  1707   0.770   0.000 HG3    90
  1709  29.556   0.000 CD     90
  1710   1.446   0.000 HD2    90
  1713  42.002   0.000 CE     90
  1714   2.709   0.000 HE2    90
  1715   2.766   0.000 HE3    90
  1722 173.667   0.000 C      90
  1724 111.184   0.000 N      91
  1725   7.357   0.000 H      91
  1726  55.041   0.000 CA     91
  1727   4.775   0.000 HA     91
  1728  41.818   0.000 CB     91
  1729   2.771   0.000 HB2    91
  1730   3.992   0.000 HB3    91
  1736 131.314   0.000 CD1    91
  1737   6.872   0.000 HD1    91
  1743   7.454   0.000 HE2    91
  1745   7.454   0.000 HD2    91
  1746 176.819   0.000 C      91
  1748 106.760   0.000 N      92
  1749   7.564   0.000 H      92
  1750  60.673   0.000 CA     92
  1751   5.476   0.000 HA     92
  1752  72.565   0.000 CB     92
  1753   4.292   0.000 HB     92
  1754   1.251   0.000 QG2    92
  1757  23.878   0.000 CG2    92
  1761 175.981   0.000 C      92
  1763 117.638   0.000 N      93
  1764   8.834   0.000 H      93
  1765  55.120   0.000 CA     93
  1766   5.415   0.000 HA     93
  1767  35.239   0.000 CB     93
  1768   1.933   0.000 HB2    93
  1769   2.078   0.000 HB3    93
  1771  30.932   0.000 CG     93
  1772   2.095   0.000 HG2    93
  1781 173.061   0.000 C      93
  1783 118.036   0.000 N      94
  1784   8.986   0.000 H      94
  1785  57.582   0.000 CA     94
  1786   5.077   0.000 HA     94
  1787  30.585   0.000 CB     94
  1788   2.062   0.000 HB2    94
  1789   2.530   0.000 HB3    94
  1792   0.748   0.000 HG     94
  1793 171.290   0.000 C      94
  1795 130.787   0.000 N      95
  1796   7.511   0.000 H      95
  1797  54.619   0.000 CA     95
  1798   4.609   0.000 HA     95
  1799  45.106   0.000 CB     95
  1800   1.236   0.000 HB2    95
  1801   1.303   0.000 HB3    95
  1803  27.137   0.000 CG     95
  1804   1.254   0.000 HG     95
  1805   0.262   0.000 QD1    95
  1806   0.147   0.000 QD2    95
  1807  23.459   0.000 CD1    95
  1811  26.859   0.000 CD2    95
  1816 173.829   0.000 C      95
  1818 123.708   0.000 N      96
  1819   8.628   0.000 H      96
  1820  57.206   0.000 CA     96
  1821   5.169   0.000 HA     96
  1822  40.947   0.000 CB     96
  1823   2.864   0.000 HB2    96
  1824   3.189   0.000 HB3    96
  1830 132.841   0.000 CD1    96
  1831   7.247   0.000 HD1    96
  1832 132.853   0.000 CE1    96
  1833   7.248   0.000 HE1    96
  1834 130.503   0.000 CZ     96
  1835   7.274   0.000 HZ     96
  1839   7.248   0.000 HD2    96
  1840 175.411   0.000 C      96
  1842 111.320   0.000 N      97
  1843   9.384   0.000 H      97
  1844  43.833   0.000 CA     97
  1845   3.536   0.000 HA2    97
  1848 169.823   0.000 C      97
  1851  62.215   0.000 CA     98
  1852   5.007   0.000 HA     98
  1853  30.969   0.000 CB     98
  1854   2.250   0.000 HB2    98
  1855   2.376   0.000 HB3    98
  1857  26.604   0.000 CG     98
  1858   2.011   0.000 HG2    98
  1859   2.119   0.000 HG3    98
  1861  49.679   0.000 CD     98
  1862   3.513   0.000 HD2    98
  1868  63.075   0.000 CA     99
  1869   4.670   0.000 HA     99
  1870  32.680   0.000 CB     99
  1871   1.879   0.000 HB2    99
  1872   2.380   0.000 HB3    99
  1874  27.798   0.000 CG     99
  1875   1.789   0.000 HG2    99
  1876   2.123   0.000 HG3    99
  1878  50.639   0.000 CD     99
  1879   3.650   0.000 HD2    99
  1880   3.893   0.000 HD3    99
  1882 176.147   0.000 C      99
  1884 119.148   0.000 N     100
  1885   8.038   0.000 H     100
  1886  52.524   0.000 CA    100
  1887   4.676   0.000 HA    100
  1888  39.062   0.000 CB    100
  1889   3.106   0.000 HB2   100
  1890   3.386   0.000 HB3   100
  1894 110.110   0.000 ND2   100
  1895   6.893   0.000 HD21  100
  1896   7.681   0.000 HD22  100
  1898 175.598   0.000 C     100
  1902  57.794   0.000 CA    101
  1903   4.292   0.000 HA    101
  1904  40.512   0.000 CB    101
  1905   2.552   0.000 HB2   101
  1906   2.675   0.000 HB3   101
  1913 116.434   0.000 N     102
  1914   7.734   0.000 H     102
  1915  55.807   0.000 CA    102
  1916   4.462   0.000 HA    102
  1917  42.117   0.000 CB    102
  1918   2.351   0.000 HB2   102
  1919   2.694   0.000 HB3   102
  1924 175.357   0.000 C     102
  1926 118.038   0.000 N     103
  1927   7.915   0.000 H     103
  1928  55.259   0.000 CA    103
  1929   4.998   0.000 HA    103
  1930  38.703   0.000 CB    103
  1931   2.877   0.000 HB2   103
  1932   2.879   0.000 HB3   103
  1938 133.320   0.000 CD1   103
  1939   7.576   0.000 HD1   103
  1947   7.578   0.000 HD2   103
  1948 175.120   0.000 C     103
  1951  65.288   0.000 CA    104
  1952   4.625   0.000 HA    104
  1953  32.070   0.000 CB    104
  1954   2.064   0.000 HB2   104
  1955   2.428   0.000 HB3   104
  1957  27.458   0.000 CG    104
  1958   2.062   0.000 HG2   104
  1959   2.065   0.000 HG3   104
  1961  50.406   0.000 CD    104
  1962   3.419   0.000 HD2   104
  1963   3.748   0.000 HD3   104
  1965 178.009   0.000 C     104
  1967 115.281   0.000 N     105
  1968   8.911   0.000 H     105
  1969  55.885   0.000 CA    105
  1970   4.581   0.000 HA    105
  1971  29.457   0.000 CB    105
  1972   2.054   0.000 HB2   105
  1975  36.672   0.000 CG    105
  1976   2.058   0.000 HG2   105
  1977   2.312   0.000 HG3   105
  1982 176.990   0.000 C     105
  1984 109.803   0.000 N     106
  1985   7.945   0.000 H     106
  1986  43.927   0.000 CA    106
  1987   3.084   0.000 HA2   106
  1988   4.548   0.000 HA3   106
  1990 172.478   0.000 C     106
  1992 126.790   0.000 N     107
  1993   7.729   0.000 H     107
  1994  63.743   0.000 CA    107
  1995   3.202   0.000 HA    107
  1996  33.054   0.000 CB    107
  1997   1.449   0.000 HB    107
  1998   0.385   0.000 QG1   107
  1999   0.905   0.000 QG2   107
  2000  20.141   0.000 CG1   107
  2004  21.802   0.000 CG2   107
  2009 174.377   0.000 C     107
  2011 126.243   0.000 N     108
  2012   6.544   0.000 H     108
  2013  54.440   0.000 CA    108
  2014   4.702   0.000 HA    108
  2015  32.270   0.000 CB    108
  2016   1.268   0.000 HB2   108
  2017   1.272   0.000 HB3   108
  2019  36.299   0.000 CG    108
  2020   2.225   0.000 HG2   108
  2021   2.413   0.000 HG3   108
  2026 174.301   0.000 C     108
  2028 121.614   0.000 N     109
  2029   8.278   0.000 H     109
  2030  50.305   0.000 CA    109
  2031   4.577   0.000 HA    109
  2032  43.172   0.000 CB    109
  2033   1.456   0.000 HB2   109
  2034   1.457   0.000 HB3   109
  2036  25.619   0.000 CG    109
  2037   0.804   0.000 HG    109
  2039  -0.144   0.000 QD2   109
  2040  23.530   0.000 CD1   109
  2044  23.801   0.000 CD2   109
  2049 171.789   0.000 C     109
  2052  60.908   0.000 CA    110
  2053   4.589   0.000 HA    110
  2054  30.637   0.000 CB    110
  2055   1.610   0.000 HB2   110
  2056   1.950   0.000 HB3   110
  2058  26.206   0.000 CG    110
  2059   0.435   0.000 HG2   110
  2060   1.832   0.000 HG3   110
  2062  51.201   0.000 CD    110
  2063   3.342   0.000 HD2   110
  2064   3.644   0.000 HD3   110
  2066 175.454   0.000 C     110
  2068 124.913   0.000 N     111
  2069   8.969   0.000 H     111
  2070  54.965   0.000 CA    111
  2071   5.632   0.000 HA    111
  2072  39.748   0.000 CB    111
  2073   1.610   0.000 HB2   111
  2074   1.733   0.000 HB3   111
  2076  31.753   0.000 CG    111
  2077   1.960   0.000 HG2   111
  2078   2.303   0.000 HG3   111
  2086 174.010   0.000 C     111
  2088 116.638   0.000 N     112
  2089   8.599   0.000 H     112
  2090  60.453   0.000 CA    112
  2091   4.708   0.000 HA    112
  2092  36.061   0.000 CB    112
  2093   1.859   0.000 HB    112
  2094   1.043   0.000 QG1   112
  2095   1.045   0.000 QG2   112
  2096  21.876   0.000 CG1   112
  2100  22.886   0.000 CG2   112
  2105 174.149   0.000 C     112
  2107 130.898   0.000 N     113
  2108   9.214   0.000 H     113
  2109  50.314   0.000 CA    113
  2110   4.755   0.000 HA    113
  2111   1.582   0.000 QB    113
  2112  22.305   0.000 CB    113
  2116 176.464   0.000 C     113
  2118 115.991   0.000 N     114
  2119   8.893   0.000 H     114
  2120  57.706   0.000 CA    114
  2121   3.924   0.000 HA    114
  2122  33.051   0.000 CB    114
  2124   1.886   0.000 HB3   114
  2126  24.556   0.000 CG    114
  2127   0.843   0.000 HG2   114
  2128   1.049   0.000 HG3   114
  2130  25.191   0.000 CD    114
  2131   1.448   0.000 HD2   114
  2136   3.011   0.000 HE3   114
  2143 175.700   0.000 C     114
  2145 108.306   0.000 N     115
  2146   7.472   0.000 H     115
  2149  66.259   0.000 CB    115
  2150   3.970   0.000 HB2   115
  2151   4.275   0.000 HB3   115
  2155 173.981   0.000 C     115
  2159  58.682   0.000 CA    116
  2160   4.615   0.000 HA    116
  2161  28.194   0.000 CB    116
  2162   1.951   0.000 HB2   116
  2163   1.954   0.000 HB3   116
  2165  32.883   0.000 CG    116
  2166   2.532   0.000 HG2   116
  2167   2.867   0.000 HG3   116
  2171 111.291   0.000 NE2   116
  2172   6.835   0.000 HE21  116
  2173   7.752   0.000 HE22  116
  2175 178.104   0.000 C     116
  2177 119.796   0.000 N     117
  2178   8.498   0.000 H     117
  2179  59.742   0.000 CA    117
  2180   4.170   0.000 HA    117
  2181  32.324   0.000 CB    117
  2185  24.979   0.000 CG    117
  2186   1.566   0.000 HG2   117
  2187   1.570   0.000 HG3   117
  2189  29.338   0.000 CD    117
  2191   1.738   0.000 HD3   117
  2193  42.135   0.000 CE    117
  2194   3.017   0.000 HE2   117
  2195   3.018   0.000 HE3   117
  2202 179.459   0.000 C     117
  2204 119.669   0.000 N     118
  2205   8.039   0.000 H     118
  2206  59.624   0.000 CA    118
  2207   4.174   0.000 HA    118
  2208  30.804   0.000 CB    118
  2209   2.084   0.000 HB2   118
  2210   2.229   0.000 HB3   118
  2212  37.709   0.000 CG    118
  2213   2.243   0.000 HG2   118
  2214   2.397   0.000 HG3   118
  2219 178.253   0.000 C     118
  2221 122.840   0.000 N     119
  2222   8.038   0.000 H     119
  2223  60.619   0.000 CA    119
  2224   3.736   0.000 HA    119
  2225  28.980   0.000 CB    119
  2229  28.892   0.000 CG    119
  2233  40.650   0.000 CD    119
  2234   3.260   0.000 HD2   119
  2235   3.262   0.000 HD3   119
  2238   8.049   0.000 HE    119
  2248 179.512   0.000 C     119
  2250 119.817   0.000 N     120
  2251   9.539   0.000 H     120
  2252  58.139   0.000 CA    120
  2253   4.227   0.000 HA    120
  2254  39.479   0.000 CB    120
  2255   2.818   0.000 HB2   120
  2256   2.826   0.000 HB3   120
  2261 178.203   0.000 C     120
  2263 122.004   0.000 N     121
  2264   8.360   0.000 H     121
  2265  55.262   0.000 CA    121
  2266   4.235   0.000 HA    121
  2267   1.590   0.000 QB    121
  2268  18.407   0.000 CB    121
  2272 179.774   0.000 C     121
  2274 119.002   0.000 N     122
  2275   7.931   0.000 H     122
  2276  62.222   0.000 CA    122
  2277   4.046   0.000 HA    122
  2278  38.707   0.000 CB    122
  2279   3.111   0.000 HB2   122
  2280   3.276   0.000 HB3   122
  2286 131.585   0.000 CD1   122
  2287   6.859   0.000 HD1   122
  2290 128.564   0.000 CZ    122
  2291   6.321   0.000 HZ    122
  2293   6.868   0.000 HE2   122
  2295   6.862   0.000 HD2   122
  2296 176.694   0.000 C     122
  2298 117.207   0.000 N     123
  2299   8.058   0.000 H     123
  2300  65.935   0.000 CA    123
  2301   5.770   0.000 HA    123
  2303   3.110   0.000 HB    123
  2304   0.742   0.000 QG1   123
  2305   1.071   0.000 QG2   123
  2306  21.456   0.000 CG1   123
  2310  23.759   0.000 CG2   123
  2315 176.737   0.000 C     123
  2317 116.781   0.000 N     124
  2318   8.396   0.000 H     124
  2319  59.485   0.000 CA    124
  2320   3.960   0.000 HA    124
  2321  29.562   0.000 CB    124
  2322   2.043   0.000 HB2   124
  2323   2.082   0.000 HB3   124
  2325  36.399   0.000 CG    124
  2326   2.249   0.000 HG2   124
  2327   2.325   0.000 HG3   124
  2332 179.548   0.000 C     124
  2334 118.159   0.000 N     125
  2335   8.044   0.000 H     125
  2336  59.631   0.000 CA    125
  2337   4.156   0.000 HA    125
  2338  33.500   0.000 CB    125
  2339   2.012   0.000 HB2   125
  2340   2.223   0.000 HB3   125
  2342  31.917   0.000 CG    125
  2343   2.406   0.000 HG2   125
  2344   2.749   0.000 HG3   125
  2352 177.429   0.000 C     125
  2354 117.475   0.000 N     126
  2355   7.989   0.000 H     126
  2356  56.853   0.000 CA    126
  2357   4.506   0.000 HA    126
  2358  30.627   0.000 CB    126
  2359   1.390   0.000 HB2   126
  2360   1.879   0.000 HB3   126
  2362  31.911   0.000 CG    126
  2363   1.396   0.000 HG2   126
  2364   1.452   0.000 HG3   126
  2367   1.104   0.000 QE    126
  2368  16.514   0.000 CE    126
  2372 179.159   0.000 C     126
  2374 119.562   0.000 N     127
  2375   8.406   0.000 H     127
  2376  67.090   0.000 CA    127
  2377   3.480   0.000 HA    127
  2378  31.700   0.000 CB    127
  2379   2.084   0.000 HB    127
  2380   0.916   0.000 QG1   127
  2381   0.914   0.000 QG2   127
  2382  21.329   0.000 CG1   127
  2386  21.364   0.000 CG2   127
  2391 177.959   0.000 C     127
  2393 119.145   0.000 N     128
  2394   8.028   0.000 H     128
  2395  59.435   0.000 CA    128
  2396   4.150   0.000 HA    128
  2397  29.047   0.000 CB    128
  2398   2.076   0.000 HB2   128
  2399   2.232   0.000 HB3   128
  2401  34.581   0.000 CG    128
  2402   2.367   0.000 HG2   128
  2403   2.602   0.000 HG3   128
  2407 108.431   0.000 NE2   128
  2408   6.571   0.000 HE21  128
  2409   7.238   0.000 HE22  128
  2411 179.053   0.000 C     128
  2413 121.674   0.000 N     129
  2414   8.669   0.000 H     129
  2415  58.388   0.000 CA    129
  2416   4.621   0.000 HA    129
  2417  30.333   0.000 CB    129
  2418   3.275   0.000 HB2   129
  2419   3.276   0.000 HB3   129
  2422 123.108   0.000 CD1   129
  2424 123.659   0.000 CE3   129
  2426 127.910   0.000 NE1   129
  2427   7.071   0.000 HD1   129
  2428   7.771   0.000 HE3   129
  2429 120.287   0.000 CZ3   129
  2430 113.059   0.000 CZ2   129
  2431  10.696   0.000 HE1   129
  2432   7.090   0.000 HZ3   129
  2434   6.989   0.000 HZ2   129
  2436 176.977   0.000 C     129
  2438 118.439   0.000 N     130
  2439   8.471   0.000 H     130
  2440  59.827   0.000 CA    130
  2441   3.464   0.000 HA    130
  2442  29.317   0.000 CB    130
  2443   1.552   0.000 HB2   130
  2444   1.900   0.000 HB3   130
  2446  26.663   0.000 CG    130
  2448   1.684   0.000 HG3   130
  2450  43.209   0.000 CD    130
  2451   2.872   0.000 HD2   130
  2452   3.060   0.000 HD3   130
  2455   8.080   0.000 HE    130
  2465 179.716   0.000 C     130
  2467 120.667   0.000 N     131
  2468   8.818   0.000 H     131
  2469  57.548   0.000 CA    131
  2470   4.296   0.000 HA    131
  2471  39.682   0.000 CB    131
  2472   2.618   0.000 HB2   131
  2473   2.849   0.000 HB3   131
  2478 178.485   0.000 C     131
  2480 122.265   0.000 N     132
  2481   8.092   0.000 H     132
  2482  54.704   0.000 CA    132
  2483   4.187   0.000 HA    132
  2484   1.493   0.000 QB    132
  2485  18.745   0.000 CB    132
  2489 179.182   0.000 C     132
  2491 117.479   0.000 N     133
  2492   8.128   0.000 H     133
  2493  53.714   0.000 CA    133
  2494   4.171   0.000 HA    133
  2495   1.341   0.000 QB    133
  2496  20.309   0.000 CB    133
  2500 178.473   0.000 C     133
  2502 107.708   0.000 N     134
  2503   7.667   0.000 H     134
  2504  62.171   0.000 CA    134
  2505   4.201   0.000 HA    134
  2506  69.815   0.000 CB    134
  2508   1.136   0.000 QG2   134
  2511  21.499   0.000 CG2   134
  2515 174.372   0.000 C     134
  2517 121.770   0.000 N     135
  2518   7.627   0.000 H     135
  2519  59.220   0.000 CA    135
  2521  37.711   0.000 CB    135
  2522   3.080   0.000 HB2   135
  2523   3.082   0.000 HB3   135
  2529 133.427   0.000 CD1   135
  2530   6.810   0.000 HD1   135
  2531 118.931   0.000 CE1   135
  2535   7.121   0.000 HE2   135
  2537   7.123   0.000 HD2   135
  2540 175.336   0.000 C     135
  2542 119.952   0.000 N     136
  2543   8.134   0.000 H     136
  2544  52.961   0.000 CA    136
  2546  39.236   0.000 CB    136
  2548   2.695   0.000 HB3   136
  2553   6.809   0.000 HD21  136
  2558 125.602   0.000 N     137
  2559   7.567   0.000 H     137
  2560  59.214   0.000 CA    137
  2561   4.376   0.000 HA    137
  2562  40.293   0.000 CB    137
  2564   3.115   0.000 HB3   137
  2570 131.834   0.000 CD1   137
  2571   7.225   0.000 HD1   137
  2572 131.754   0.000 CE1   137
  2574 132.018   0.000 CZ    137
  2575   7.357   0.000 HZ    137
  2579   7.226   0.000 HD2   137
  2580 180.191   0.000 C     137
