# Supplementary material for: Structural and regulatory insights into the glideosome-associated connector from Toxoplasma gondii
Source: eLife. 2023 Apr 4;12:e86049. doi: 10.7554/eLife.86049 (PMC10125020; doi:10.7554/eLife.86049)
Supplement: Figure 1—source data 1. — wwPDB X-ray structure validation; MTZ file for TgGAC X-ray diffraction data and final refined PDB file for TgGAC from X-ray diffraction. [file elife-86049-fig1-data1.zip › Figure 1-source data 1/NOE assignment and NMR structure/shift_assignment/CBCANH_hncacb_@FLYA_asn.peaks]

# Number of dimensions 3
#FORMAT xeasy3D
#INAME 1 C
#INAME 2 N
#INAME 3 HN
#SPECTRUM CBCANH C N HN
      1   31.465  116.302    7.852 1 U   2.860554E+00  0.000000E+00 e 0 CB.83     N.83      H.83 #MAP    302
      2   61.399  113.013    7.660 1 U   3.258198E+00  0.000000E+00 e 0 CA.72     N.72      H.72 #MAP    261
      3   46.000  108.836    8.014 1 U   3.124657E+00  0.000000E+00 e 0 CA.4      N.4       H.4 #MAP     11
      4   39.691  124.934    8.970 1 U   3.574980E+00  0.000000E+00 e 0 CB.111    N.111     H.111 #MAP    392
      5   61.410  115.120    8.005 1 U   3.583397E+00  0.000000E+00 e 0 CA.10     N.11      H.11 #MAP     30
      5   61.410  115.120    8.005 1 U   3.583397E+00  0.000000E+00 e 0 CA.13     N.14      H.14 #MAP     42
      6   18.624  122.134    7.530 1 U   2.811206E+00  0.000000E+00 e 0 CB.15     N.15      H.15 #MAP     51
      7   56.682  110.809    7.862 1 U   3.351709E+00  0.000000E+00 e 0 CA.42     N.42      H.42 #MAP    149
      8   30.322  121.666    8.671 1 U   3.342811E+00  0.000000E+00 e 0 CB.129    N.129     H.129 #MAP    464
      9   41.012  122.483    8.374 1 U   3.295423E+00  0.000000E+00 e 0 CB.26     N.26      H.26 #MAP     90
     10   59.573  116.766    8.402 1 U   2.889153E+00  0.000000E+00 e 0 CA.124    N.124     H.124 #MAP    442
     11   32.287  126.221    6.544 1 U   3.658217E+00  0.000000E+00 e 0 CB.108    N.108     H.108 #MAP    384
     12   55.139  121.084    8.557 1 U   3.871161E+00  0.000000E+00 e 0 CA.15     N.16      H.16 #MAP     50
     13   54.749  118.993    7.804 1 U   3.476430E+00  0.000000E+00 e 0 CA.29     N.29      H.29 #MAP     97
     14   62.179  107.668    7.672 1 U   3.146374E+00  0.000000E+00 e 0 CA.134    N.134     H.134 #MAP    482
     15   34.524  108.486    7.241 1 U   2.716231E+00  0.000000E+00 e 0 -         -         -
     16   32.562  126.224    6.545 1 U   3.891113E+00  0.000000E+00 e 0 -         -         -
     17   40.784  112.202    7.623 1 U   2.805151E+00  0.000000E+00 e 0 CB.66     N.66      H.66 #MAP    241
     18   18.307  122.021    8.356 1 U   2.934585E+00  0.000000E+00 e 0 CB.121    N.121     H.121 #MAP    432
     19   61.271  113.035    7.670 1 U   3.261517E+00  0.000000E+00 e 0 -         -         -
     20   30.801  119.685    8.040 1 U   3.254902E+00  0.000000E+00 e 0 CB.118    N.118     H.118 #MAP    420
     21   35.746  119.466    8.673 1 U   3.619455E+00  0.000000E+00 e 0 CB.69     N.69      H.69 #MAP    253
     22   72.471  106.736    7.568 1 U   3.097675E+00  0.000000E+00 e 0 CB.92     N.92      H.92 #MAP    335
     23   31.209  128.201    8.448 1 U   3.538337E+00  0.000000E+00 e 0 CB.65     N.65      H.65 #MAP    237
     24   31.360  128.226    8.435 1 U   3.587215E+00  0.000000E+00 e 0 -         -         -
     25   40.910  123.652    8.634 1 U   3.968651E+00  0.000000E+00 e 0 CB.96     N.96      H.96 #MAP    351
     26   57.989  118.286    7.683 1 U   2.914681E+00  0.000000E+00 e 0 CA.18     N.18      H.18 #MAP     61
     27   58.332  118.306    7.682 1 U   3.291694E+00  0.000000E+00 e 0 CA.17     N.18      H.18 #MAP     58
     27   58.332  118.306    7.682 1 U   3.291694E+00  0.000000E+00 e 0 CA.47     N.47      H.47 #MAP    169
     28   19.289  121.318    8.084 1 U   2.752308E+00  0.000000E+00 e 0 CB.79     N.80      H.80 #MAP    288
     28   19.289  121.318    8.084 1 U   2.752308E+00  0.000000E+00 e 0 CB.80     N.80      H.80 #MAP    291
     29   59.371  119.101    8.023 1 U   2.937851E+00  0.000000E+00 e 0 CA.128    N.128     H.128 #MAP    458
     30   55.862  115.252    8.914 1 U   3.330207E+00  0.000000E+00 e 0 CA.105    N.105     H.105 #MAP    372
     31   54.114  111.974    8.046 1 U   3.158546E+00  0.000000E+00 e 0 CA.43     N.43      H.43 #MAP    153
     32   31.918  123.417    7.194 1 U   3.274413E+00  0.000000E+00 e 0 CB.12     N.12      H.12 #MAP     39
     33   54.221  121.317    8.086 1 U   2.845423E+00  0.000000E+00 e 0 CA.80     N.80      H.80 #MAP    289
     34   58.170  114.552    7.091 1 U   2.780072E+00  0.000000E+00 e 0 CA.81     N.81      H.81 #MAP    293
     35   39.504  113.033    7.661 1 U   3.639615E+00  0.000000E+00 e 0 CB.71     N.72      H.72 #MAP    260
     36   54.647  121.328    8.083 1 U   3.109116E+00  0.000000E+00 e 0 CA.79     N.80      H.80 #MAP    286
     37   28.905  122.834    8.035 1 U   3.679966E+00  0.000000E+00 e 0 CB.119    N.119     H.119 #MAP    424
     38   43.160  121.675    8.276 1 U   3.646183E+00  0.000000E+00 e 0 CB.109    N.109     H.109 #MAP    387
     39   67.611  117.232    8.065 1 U   3.188291E+00  0.000000E+00 e 0 -         -         -
     40   60.712  106.733    7.570 1 U   3.078869E+00  0.000000E+00 e 0 CA.92     N.92      H.92 #MAP    333
     41   39.215  112.335    7.480 1 U   3.227232E+00  0.000000E+00 e 0 -         -         -
     42   29.071  121.660    8.672 1 U   3.874184E+00  0.000000E+00 e 0 CB.128    N.129     H.129 #MAP    461
     43   39.904  122.488    8.376 1 U   3.861695E+00  0.000000E+00 e 0 CB.25     N.26      H.26 #MAP     88
     44   36.134  128.202    8.448 1 U   3.929380E+00  0.000000E+00 e 0 CB.64     N.65      H.65 #MAP    234
     45   36.328  128.166    8.437 1 U   3.886961E+00  0.000000E+00 e 0 -         -         -
     46   32.186  121.668    8.281 1 U   3.647506E+00  0.000000E+00 e 0 CB.108    N.109     H.109 #MAP    385
     47   57.354  122.278    8.087 1 U   3.881303E+00  0.000000E+00 e 0 -         -         -
     48   57.615  122.284    8.096 1 U   3.706347E+00  0.000000E+00 e 0 CA.131    N.132     H.132 #MAP    471
     49   56.264  118.163    7.490 1 U   3.966859E+00  0.000000E+00 e 0 CA.76     N.77      H.77 #MAP    274
     50   41.401  120.966    8.557 1 U   3.300497E+00  0.000000E+00 e 0 CB.16     N.16      H.16 #MAP     55
     51   42.698  121.318    7.248 1 U   3.093995E+00  0.000000E+00 e 0 CB.8      N.8       H.8 #MAP     26
     52   41.527  118.751    7.669 1 U   2.948325E+00  0.000000E+00 e 0 CB.7      N.7       H.7 #MAP     23
     53   45.982  117.118    8.515 1 U   3.362833E+00  0.000000E+00 e 0 CA.4      N.5       H.5 #MAP     12
     54   54.412  121.671    8.274 1 U   3.639289E+00  0.000000E+00 e 0 CA.108    N.109     H.109 #MAP    383
     55   33.504  111.824    7.535 1 U   3.769623E+00  0.000000E+00 e 0 -         -         -
     56   67.612  116.767    8.400 1 U   3.551083E+00  0.000000E+00 e 0 -         -         -
     57   34.533  116.073    7.561 1 U   3.574980E+00  0.000000E+00 e 0 CB.86     N.86      H.86 #MAP    311
     58   33.329  111.870    7.546 1 U   3.775495E+00  0.000000E+00 e 0 -         -         -
     59   56.858  116.093    7.563 1 U   3.595237E+00  0.000000E+00 e 0 CA.86     N.86      H.86 #MAP    309
     60   35.235  117.701    8.836 1 U   3.440599E+00  0.000000E+00 e 0 CB.93     N.93      H.93 #MAP    339
     61   56.789  117.468    7.984 1 U   3.109983E+00  0.000000E+00 e 0 CA.126    N.126     H.126 #MAP    450
     62   67.048  119.568    8.408 1 U   2.927774E+00  0.000000E+00 e 0 CA.127    N.127     H.127 #MAP    454
     63   43.890  126.802    7.726 1 U   4.079572E+00  0.000000E+00 e 0 CA.106    N.107     H.107 #MAP    377
     64   62.648  121.084    7.335 1 U   3.119859E+00  0.000000E+00 e 0 CA.64     N.64      H.64 #MAP    231
     65   22.266  130.871    9.219 1 U   3.206608E+00  0.000000E+00 e 0 CB.113    N.113     H.113 #MAP    400
     66   52.812  112.219    7.624 1 U   2.905479E+00  0.000000E+00 e 0 -         -         -
     67   31.185  113.025    7.667 1 U   3.300168E+00  0.000000E+00 e 0 CB.72     N.72      H.72 #MAP    263
     68   40.850  111.984    8.048 1 U   3.143440E+00  0.000000E+00 e 0 CB.43     N.43      H.43 #MAP    155
     69   32.372  115.125    8.006 1 U   3.787004E+00  0.000000E+00 e 0 CB.13     N.14      H.14 #MAP     44
     70   54.927  124.934    8.970 1 U   3.406793E+00  0.000000E+00 e 0 CA.111    N.111     H.111 #MAP    390
     71   54.657  123.771    8.631 1 U   4.185902E+00  0.000000E+00 e 0 CA.95     N.96      H.96 #MAP    346
     72   50.055  121.784    6.310 1 U   2.886956E+00  0.000000E+00 e 0 CA.88     N.88      H.88 #MAP    317
     73   60.138  118.168    7.490 1 U   3.088275E+00  0.000000E+00 e 0 CA.77     N.77      H.77 #MAP    277
     74   52.580  122.484    8.376 1 U   3.267613E+00  0.000000E+00 e 0 CA.26     N.26      H.26 #MAP     89
     75   37.635  121.759    7.623 1 U   3.188550E+00  0.000000E+00 e 0 CB.135    N.135     H.135 #MAP    488
     76   36.051  116.631    8.603 1 U   3.523818E+00  0.000000E+00 e 0 CB.112    N.112     H.112 #MAP    396
     77   29.598  115.134    8.003 1 U   2.973563E+00  0.000000E+00 e 0 CB.14     N.14      H.14 #MAP     47
     78   39.468  119.801    9.538 1 U   3.356868E+00  0.000000E+00 e 0 CB.120    N.120     H.120 #MAP    428
     79   29.037  108.486    6.576 1 U   2.717073E+00  0.000000E+00 e 0 -         -         -
     80   43.934  109.769    7.947 1 U   2.795002E+00  0.000000E+00 e 0 CA.106    N.106     H.106 #MAP    376
     81   41.737  111.166    7.360 1 U   3.164145E+00  0.000000E+00 e 0 CB.91     N.91      H.91 #MAP    331
     82   23.188  127.713    8.397 1 U   3.026231E+00  0.000000E+00 e 0 CB.68     N.68      H.68 #MAP    249
     83   33.453  118.149    8.051 1 U   3.028749E+00  0.000000E+00 e 0 CB.125    N.125     H.125 #MAP    448
     84   69.852  107.669    7.673 1 U   2.933502E+00  0.000000E+00 e 0 CB.134    N.134     H.134 #MAP    484
     85   59.777  118.170    8.054 1 U   2.780964E+00  0.000000E+00 e 0 CA.124    N.125     H.125 #MAP    443
     85   59.777  118.170    8.054 1 U   2.780964E+00  0.000000E+00 e 0 CA.125    N.125     H.125 #MAP    446
     86   30.064  116.302    7.796 1 U   3.396830E+00  0.000000E+00 e 0 CB.63     N.63      H.63 #MAP    229
     87   62.260  118.985    7.930 1 U   3.119305E+00  0.000000E+00 e 0 CA.122    N.122     H.122 #MAP    434
     88   59.208  121.775    7.622 1 U   3.171927E+00  0.000000E+00 e 0 CA.55     N.55      H.55 #MAP    199
     88   59.208  121.775    7.622 1 U   3.171927E+00  0.000000E+00 e 0 CA.135    N.135     H.135 #MAP    486
     89   54.326  114.551    7.091 1 U   3.443469E+00  0.000000E+00 e 0 CA.80     N.81      H.81 #MAP    290
     90   66.178  108.369    7.475 1 U   2.875450E+00  0.000000E+00 e 0 CB.115    N.115     H.115 #MAP    408
     91   29.571  116.768    8.403 1 U   3.023728E+00  0.000000E+00 e 0 CB.124    N.124     H.124 #MAP    444
     92   57.526  120.734    8.821 1 U   3.020001E+00  0.000000E+00 e 0 CA.131    N.131     H.131 #MAP    470
     93   58.991  115.135    8.001 1 U   2.855030E+00  0.000000E+00 e 0 CA.14     N.14      H.14 #MAP     45
     94   38.712  118.051    7.913 1 U   2.904873E+00  0.000000E+00 e 0 CB.103    N.103     H.103 #MAP    369
     95   30.563  117.463    7.985 1 U   3.248085E+00  0.000000E+00 e 0 CB.126    N.126     H.126 #MAP    452
     96   33.194  115.943    8.895 1 U   3.416545E+00  0.000000E+00 e 0 CB.114    N.114     H.114 #MAP    404
     97   54.717  122.251    8.094 1 U   2.844202E+00  0.000000E+00 e 0 CA.132    N.132     H.132 #MAP    474
     98   30.973  120.151    8.191 1 U   3.087656E+00  0.000000E+00 e 0 CB.87     N.87      H.87 #MAP    315
     99   54.879  119.682    7.881 1 U   2.817408E+00  0.000000E+00 e 0 CA.78     N.78      H.78 #MAP    281
    100   55.116  122.134    7.530 1 U   2.756856E+00  0.000000E+00 e 0 CA.15     N.15      H.15 #MAP     49
    101   29.085  119.088    8.020 1 U   3.058898E+00  0.000000E+00 e 0 CB.128    N.128     H.128 #MAP    460
    102   57.956  120.968    8.561 1 U   3.180226E+00  0.000000E+00 e 0 CA.16     N.16      H.16 #MAP     53
    103   39.155  110.819    7.861 1 U   3.245738E+00  0.000000E+00 e 0 CB.42     N.42      H.42 #MAP    151
    104   29.037  108.484    7.240 1 U   2.665821E+00  0.000000E+00 e 0 -         -         -
    105   55.276  122.025    8.358 1 U   2.847526E+00  0.000000E+00 e 0 CA.121    N.121     H.121 #MAP    430
    106   36.249  121.084    7.335 1 U   3.132464E+00  0.000000E+00 e 0 CB.64     N.64      H.64 #MAP    233
    107   33.092  118.285    7.679 1 U   3.008234E+00  0.000000E+00 e 0 CB.18     N.18      H.18 #MAP     63
    108   63.624  111.286    7.157 1 U   3.023016E+00  0.000000E+00 e 0 CA.62     N.62      H.62 #MAP    223
    109   18.975  125.257   11.767 1 U   3.518898E+00  0.000000E+00 e 0 -         -         -
    110   50.442  121.662    8.280 1 U   3.763814E+00  0.000000E+00 e 0 CA.109    N.109     H.109 #MAP    386
    111   57.611  118.026    8.989 1 U   3.200067E+00  0.000000E+00 e 0 CA.94     N.94      H.94 #MAP    341
    112   61.414  117.922    7.803 1 U   3.154213E+00  0.000000E+00 e 0 CA.10     N.10      H.10 #MAP     29
    112   61.414  117.922    7.803 1 U   3.154213E+00  0.000000E+00 e 0 CA.13     N.13      H.13 #MAP     41
    113   54.377  118.761    7.666 1 U   3.015693E+00  0.000000E+00 e 0 CA.7      N.7       H.7 #MAP     21
    113   54.377  118.761    7.666 1 U   3.015693E+00  0.000000E+00 e 0 CA.22     N.23      H.23 #MAP     74
    114   54.915  119.801    7.085 1 U   2.776377E+00  0.000000E+00 e 0 CA.73     N.73      H.73 #MAP    265
    115   30.509  118.051    8.991 1 U   3.181624E+00  0.000000E+00 e 0 CB.94     N.94      H.94 #MAP    343
    116   33.939  116.265    7.851 1 U   3.541831E+00  0.000000E+00 e 0 -         -         -
    117   52.782  122.469    8.369 1 U   3.357795E+00  0.000000E+00 e 0 -         -         -
    118   36.864  119.801    7.084 1 U   2.838093E+00  0.000000E+00 e 0 CB.73     N.73      H.73 #MAP    266
    119   32.128  117.936    7.803 1 U   3.406382E+00  0.000000E+00 e 0 CB.12     N.13      H.13 #MAP     40
    120   32.388  117.898    7.801 1 U   3.408027E+00  0.000000E+00 e 0 CB.9      N.10      H.10 #MAP     28
    120   32.388  117.898    7.801 1 U   3.408027E+00  0.000000E+00 e 0 CB.13     N.13      H.13 #MAP     43
    121   18.083  119.684    7.881 1 U   2.862068E+00  0.000000E+00 e 0 CB.78     N.78      H.78 #MAP    283
    122   50.171  116.059    8.894 1 U   3.534601E+00  0.000000E+00 e 0 CA.113    N.114     H.114 #MAP    399
    123   20.389  117.456    8.140 1 U   2.944016E+00  0.000000E+00 e 0 CB.133    N.133     H.133 #MAP    480
    124   54.950  111.169    7.358 1 U   3.186358E+00  0.000000E+00 e 0 CA.91     N.91      H.91 #MAP    329
    125   33.786  116.304    7.861 1 U   3.482862E+00  0.000000E+00 e 0 CB.82     N.83      H.83 #MAP    300
    126   29.359  115.252    8.911 1 U   3.264708E+00  0.000000E+00 e 0 CB.105    N.105     H.105 #MAP    374
    127   21.510  121.764    6.309 1 U   2.867503E+00  0.000000E+00 e 0 CB.88     N.88      H.88 #MAP    319
    128   32.493  114.552    7.091 1 U   2.829882E+00  0.000000E+00 e 0 CB.81     N.81      H.81 #MAP    295
    129   55.181  118.050    7.917 1 U   3.090243E+00  0.000000E+00 e 0 CA.103    N.103     H.103 #MAP    368
    130   55.697  118.034    7.914 1 U   3.253114E+00  0.000000E+00 e 0 CA.102    N.103     H.103 #MAP    365
    131   58.141  119.799    9.542 1 U   3.358352E+00  0.000000E+00 e 0 CA.120    N.120     H.120 #MAP    426
    132   30.298  116.068    7.553 1 U   3.418645E+00  0.000000E+00 e 0 CB.17     N.17      H.17 #MAP     59
    132   30.298  116.068    7.553 1 U   3.418645E+00  0.000000E+00 e 0 CB.85     N.86      H.86 #MAP    308
    133   39.655  120.734    8.820 1 U   2.982132E+00  0.000000E+00 e 0 CB.131    N.131     H.131 #MAP    472
    134   34.528  108.485    6.577 1 U   2.779479E+00  0.000000E+00 e 0 -         -         -
    135   50.525  127.721    8.397 1 U   3.096831E+00  0.000000E+00 e 0 CA.68     N.68      H.68 #MAP    247
    136   35.344  118.497    7.697 1 U   3.439500E+00  0.000000E+00 e 0 CB.23     N.23      H.23 #MAP     79
    137   58.583  116.289    7.713 1 U   3.132464E+00  0.000000E+00 e 0 CA.6      N.6       H.6 #MAP     17
    138   46.951  125.284    9.117 1 U   3.406382E+00  0.000000E+00 e 0 CB.22     N.22      H.22 #MAP     75
    139   42.067  118.052    7.914 1 U   3.467982E+00  0.000000E+00 e 0 CB.102    N.103     H.103 #MAP    367
    140   31.096  111.273    7.156 1 U   3.150158E+00  0.000000E+00 e 0 CB.62     N.62      H.62 #MAP    225
    141   58.153  116.885    7.096 1 U   2.826477E+00  0.000000E+00 e 0 CA.81     N.82      H.82 #MAP    294
    141   58.153  116.885    7.096 1 U   2.826477E+00  0.000000E+00 e 0 CA.82     N.82      H.82 #MAP    297
    142   39.071  111.995    8.050 1 U   4.138429E+00  0.000000E+00 e 0 CB.42     N.43      H.43 #MAP    152
    143   53.985  125.284    9.117 1 U   3.449484E+00  0.000000E+00 e 0 CA.22     N.22      H.22 #MAP     73
    144   32.423  118.168    7.490 1 U   3.254156E+00  0.000000E+00 e 0 CB.77     N.77      H.77 #MAP    279
    145   31.622  117.074    8.508 1 U   3.854335E+00  0.000000E+00 e 0 -         -         -
    146   31.438  117.120    8.522 1 U   3.724440E+00  0.000000E+00 e 0 CB.5      N.5       H.5 #MAP     15
    147   31.691  116.774    8.401 1 U   3.765467E+00  0.000000E+00 e 0 -         -         -
    148   18.736  117.452    8.140 1 U   3.695346E+00  0.000000E+00 e 0 CB.132    N.133     H.133 #MAP    477
    149   35.212  118.989    7.803 1 U   3.490351E+00  0.000000E+00 e 0 CB.29     N.29      H.29 #MAP     99
    150   45.812  118.879    8.364 1 U   3.892678E+00  0.000000E+00 e 0 CA.20     N.21      H.21 #MAP     68
    151   52.951  112.322    7.484 1 U   3.059962E+00  0.000000E+00 e 0 -         -         -
    152   29.592  122.133    7.529 1 U   3.614457E+00  0.000000E+00 e 0 CB.14     N.15      H.15 #MAP     48
    153   62.608  128.212    8.440 1 U   3.865164E+00  0.000000E+00 e 0 CA.64     N.65      H.65 #MAP    232
    154   35.805  118.861    8.369 1 U   3.729447E+00  0.000000E+00 e 0 CB.21     N.21      H.21 #MAP     71
    155   59.579  119.683    8.041 1 U   3.051804E+00  0.000000E+00 e 0 CA.117    N.118     H.118 #MAP    415
    155   59.579  119.683    8.041 1 U   3.051804E+00  0.000000E+00 e 0 CA.118    N.118     H.118 #MAP    418
    156   45.985  118.925    8.377 1 U   3.963886E+00  0.000000E+00 e 0 -         -         -
    157   32.103  115.265    8.913 1 U   4.165163E+00  0.000000E+00 e 0 CB.104    N.105     H.105 #MAP    371
    158   31.887  115.262    8.905 1 U   4.211271E+00  0.000000E+00 e 0 CB.27     N.28      H.28 #MAP     92
    159   32.490  116.879    7.096 1 U   3.687064E+00  0.000000E+00 e 0 CB.81     N.82      H.82 #MAP    296
    160   55.856  116.418    7.735 1 U   3.080795E+00  0.000000E+00 e 0 CA.89     N.89      H.89 #MAP    321
    160   55.856  116.418    7.735 1 U   3.080795E+00  0.000000E+00 e 0 CA.102    N.102     H.102 #MAP    364
    161   39.156  113.590    6.886 1 U   3.280365E+00  0.000000E+00 e 0 -         -         -
    162   38.996  113.619    6.895 1 U   3.280208E+00  0.000000E+00 e 0 -         -         -
    163   39.162  119.086    8.042 1 U   3.553837E+00  0.000000E+00 e 0 CB.100    N.100     H.100 #MAP    358
    164   18.082  121.418    7.324 1 U   3.579026E+00  0.000000E+00 e 0 CB.78     N.79      H.79 #MAP    284
    165   41.749  122.144    8.772 1 U   3.972853E+00  0.000000E+00 e 0 CB.34     N.34      H.34 #MAP    119
    165   41.749  122.144    8.772 1 U   3.972853E+00  0.000000E+00 e 0 CB.34     N.35      H.35 #MAP    120
    166   45.876  107.114    6.885 1 U   3.867156E+00  0.000000E+00 e 0 CA.20     N.20      H.20 #MAP     67
    167   45.838  107.117    6.868 1 U   3.997478E+00  0.000000E+00 e 0 -         -         -
    168   52.994  112.336    6.801 1 U   2.872328E+00  0.000000E+00 e 0 -         -         -
    169   45.733  107.093    6.892 1 U   4.065597E+00  0.000000E+00 e 0 -         -         -
    170   52.801  113.619    7.772 1 U   3.221919E+00  0.000000E+00 e 0 -         -         -
    171   20.382  107.659    7.673 1 U   3.777608E+00  0.000000E+00 e 0 CB.133    N.134     H.134 #MAP    481
    172   58.629  116.059    7.552 1 U   3.303634E+00  0.000000E+00 e 0 CA.17     N.17      H.17 #MAP     57
    173   52.956  125.627    7.570 1 U   2.733875E+00  0.000000E+00 e 0 CA.56     N.57      H.57 #MAP    204
    173   52.956  125.627    7.570 1 U   2.733875E+00  0.000000E+00 e 0 CA.57     N.57      H.57 #MAP    207
    173   52.956  125.627    7.570 1 U   2.733875E+00  0.000000E+00 e 0 CA.136    N.137     H.137 #MAP    491
    174   32.425  119.684    7.882 1 U   3.616014E+00  0.000000E+00 e 0 CB.77     N.78      H.78 #MAP    280
    175   53.710  116.299    7.851 1 U   3.024263E+00  0.000000E+00 e 0 CA.83     N.83      H.83 #MAP    301
    176   53.746  117.465    8.137 1 U   2.935454E+00  0.000000E+00 e 0 CA.133    N.133     H.133 #MAP    478
    177   44.171  107.553    7.808 1 U   3.472657E+00  0.000000E+00 e 0 CA.70     N.70      H.70 #MAP    255
    178   41.812  118.172    8.156 1 U   3.773391E+00  0.000000E+00 e 0 CB.54     N.54      H.54 #MAP    197
    179   32.357  127.738    8.402 1 U   3.841331E+00  0.000000E+00 e 0 CB.67     N.67      H.67 #MAP    245
    179   32.357  127.738    8.402 1 U   3.841331E+00  0.000000E+00 e 0 CB.67     N.68      H.68 #MAP    246
    180   27.696  111.868    6.848 1 U   3.100853E+00  0.000000E+00 e 0 -         -         -
    181   65.909  123.417    7.194 1 U   3.108899E+00  0.000000E+00 e 0 CA.12     N.12      H.12 #MAP     37
    182   54.439  126.217    6.541 1 U   3.812587E+00  0.000000E+00 e 0 CA.108    N.108     H.108 #MAP    382
    183   31.680  119.567    8.408 1 U   3.132350E+00  0.000000E+00 e 0 CB.127    N.127     H.127 #MAP    456
    184   62.185  117.238    8.062 1 U   4.055280E+00  0.000000E+00 e 0 CA.122    N.123     H.123 #MAP    435
    185   31.384  119.114    8.030 1 U   4.229202E+00  0.000000E+00 e 0 -         -         -
    186   36.394  121.084    8.343 1 U   3.254454E+00  0.000000E+00 e 0 CB.44     N.44      H.44 #MAP    159
    187   42.074  116.396    7.735 1 U   3.136016E+00  0.000000E+00 e 0 CB.102    N.102     H.102 #MAP    366
    188   33.427  111.851    6.852 1 U   3.115773E+00  0.000000E+00 e 0 -         -         -
    189   60.498  116.650    8.602 1 U   3.491325E+00  0.000000E+00 e 0 CA.112    N.112     H.112 #MAP    394
    190   56.032  120.297    8.319 1 U   3.876209E+00  0.000000E+00 e 0 CA.30     N.30      H.30 #MAP    101
    191   55.880  120.269    8.310 1 U   3.886961E+00  0.000000E+00 e 0 -         -         -
    192   54.671  130.766    7.513 1 U   3.918880E+00  0.000000E+00 e 0 CA.95     N.95      H.95 #MAP    345
    193   42.333  115.232    7.353 1 U   3.633452E+00  0.000000E+00 e 0 CB.76     N.76      H.76 #MAP    275
    194   55.142  118.050    8.986 1 U   3.693896E+00  0.000000E+00 e 0 CA.93     N.94      H.94 #MAP    338
    195   22.193  116.097    8.883 1 U   3.655182E+00  0.000000E+00 e 0 -         -         -
    196   22.119  116.067    8.894 1 U   3.549712E+00  0.000000E+00 e 0 CB.113    N.114     H.114 #MAP    401
    197   39.217  112.335    6.805 1 U   3.026142E+00  0.000000E+00 e 0 -         -         -
    198   30.360  118.291    7.683 1 U   3.944647E+00  0.000000E+00 e 0 CB.17     N.18      H.18 #MAP     60
    198   30.360  118.291    7.683 1 U   3.944647E+00  0.000000E+00 e 0 CB.47     N.47      H.47 #MAP    171
    199   31.719  119.066    8.028 1 U   4.036931E+00  0.000000E+00 e 0 CB.127    N.128     H.128 #MAP    457
    200   31.584  119.102    8.018 1 U   3.908574E+00  0.000000E+00 e 0 -         -         -
    201   22.336  116.120    8.905 1 U   3.783569E+00  0.000000E+00 e 0 -         -         -
    202   18.748  122.232    8.097 1 U   2.877587E+00  0.000000E+00 e 0 CB.132    N.132     H.132 #MAP    476
    203   29.583  118.174    8.052 1 U   3.615079E+00  0.000000E+00 e 0 CB.124    N.125     H.125 #MAP    445
    204   50.167  130.882    9.215 1 U   3.205131E+00  0.000000E+00 e 0 CA.113    N.113     H.113 #MAP    398
    205   57.249  119.451    8.671 1 U   3.493770E+00  0.000000E+00 e 0 CA.69     N.69      H.69 #MAP    251
    206   61.894  121.074    8.345 1 U   3.143090E+00  0.000000E+00 e 0 CA.44     N.44      H.44 #MAP    157
    207   55.126  117.701    8.837 1 U   3.260156E+00  0.000000E+00 e 0 CA.93     N.93      H.93 #MAP    337
    208   53.492  110.950    7.863 1 U   4.308869E+00  0.000000E+00 e 0 CA.41     N.42      H.42 #MAP    146
    209   56.361  108.369    7.475 1 U   2.975072E+00  0.000000E+00 e 0 CA.115    N.115     H.115 #MAP    406
    210   37.603  111.287    7.157 1 U   4.229762E+00  0.000000E+00 e 0 CB.61     N.62      H.62 #MAP    222
    211   60.136  119.664    7.883 1 U   3.526165E+00  0.000000E+00 e 0 CA.77     N.78      H.78 #MAP    278
    212   34.533  120.268    8.188 1 U   3.833767E+00  0.000000E+00 e 0 CB.86     N.87      H.87 #MAP    312
    213   35.261  118.027    8.990 1 U   3.993091E+00  0.000000E+00 e 0 CB.93     N.94      H.94 #MAP    340
    214   62.446  120.150    8.190 1 U   3.120526E+00  0.000000E+00 e 0 CA.87     N.87      H.87 #MAP    313
    215   58.134  116.306    7.853 1 U   3.346423E+00  0.000000E+00 e 0 CA.82     N.83      H.83 #MAP    298
    216   40.600  116.421    7.733 1 U   3.782713E+00  0.000000E+00 e 0 CB.101    N.101     H.101 #MAP    362
    216   40.600  116.421    7.733 1 U   3.782713E+00  0.000000E+00 e 0 CB.101    N.102     H.102 #MAP    363
    217   53.043  113.093    7.663 1 U   3.938944E+00  0.000000E+00 e 0 CA.71     N.72      H.72 #MAP    258
    218   58.522  118.746    7.664 1 U   3.806300E+00  0.000000E+00 e 0 CA.6      N.7       H.7 #MAP     18
    218   58.522  118.746    7.664 1 U   3.806300E+00  0.000000E+00 e 0 CA.46     N.47      H.47 #MAP    166
    218   58.522  118.746    7.664 1 U   3.806300E+00  0.000000E+00 e 0 CA.47     N.48      H.48 #MAP    170
    218   58.522  118.746    7.664 1 U   3.806300E+00  0.000000E+00 e 0 CA.48     N.48      H.48 #MAP    173
    219   38.744  113.740    7.648 1 U   4.079209E+00  0.000000E+00 e 0 -         -         -
    220   38.941  113.716    7.634 1 U   3.978910E+00  0.000000E+00 e 0 -         -         -
    221   38.716  118.985    7.934 1 U   3.336024E+00  0.000000E+00 e 0 CB.122    N.122     H.122 #MAP    436
    222   30.813  122.828    8.039 1 U   4.243749E+00  0.000000E+00 e 0 CB.118    N.119     H.119 #MAP    421
    223   56.811  120.270    8.187 1 U   3.722908E+00  0.000000E+00 e 0 CA.86     N.87      H.87 #MAP    310
    224   30.586  119.585    8.403 1 U   3.803184E+00  0.000000E+00 e 0 CB.126    N.127     H.127 #MAP    453
    225   31.019  116.650    9.390 1 U   3.940080E+00  0.000000E+00 e 0 CB.37     N.37      H.37 #MAP    131
    226   39.426  122.010    8.358 1 U   3.658217E+00  0.000000E+00 e 0 CB.120    N.121     H.121 #MAP    429
    227   30.425  119.611    8.413 1 U   3.882841E+00  0.000000E+00 e 0 -         -         -
    228   33.875  116.881    7.095 1 U   3.024263E+00  0.000000E+00 e 0 CB.82     N.82      H.82 #MAP    299
    229   57.906  111.174    7.359 1 U   4.019932E+00  0.000000E+00 e 0 CA.90     N.90      H.90 #MAP    325
    229   57.906  111.174    7.359 1 U   4.019932E+00  0.000000E+00 e 0 CA.90     N.91      H.91 #MAP    326
    230   39.036  113.595    7.772 1 U   3.437309E+00  0.000000E+00 e 0 -         -         -
    231   58.236  120.034    9.235 1 U   3.887479E+00  0.000000E+00 e 0 CA.48     N.49      H.49 #MAP    174
    232   57.488  115.951    8.894 1 U   3.469380E+00  0.000000E+00 e 0 CA.114    N.114     H.114 #MAP    402
    233   52.524  119.102    8.037 1 U   3.634744E+00  0.000000E+00 e 0 CA.100    N.100     H.100 #MAP    356
    234   58.372  120.084    9.247 1 U   3.851904E+00  0.000000E+00 e 0 CA.24     N.24      H.24 #MAP     81
    235   58.454  120.129    9.269 1 U   4.264858E+00  0.000000E+00 e 0 -         -         -
    236   57.695  128.202    8.444 1 U   3.454214E+00  0.000000E+00 e 0 CA.65     N.65      H.65 #MAP    235
    237   63.713  126.217    6.549 1 U   3.935550E+00  0.000000E+00 e 0 CA.107    N.108     H.108 #MAP    379
    238   36.003  130.895    9.210 1 U   4.033839E+00  0.000000E+00 e 0 CB.112    N.113     H.113 #MAP    397
    239   18.621  120.977    8.556 1 U   3.800969E+00  0.000000E+00 e 0 CB.15     N.16      H.16 #MAP     52
    240   42.273  118.169    7.491 1 U   4.171233E+00  0.000000E+00 e 0 CB.76     N.77      H.77 #MAP    276
    241   50.479  119.446    8.672 1 U   3.945221E+00  0.000000E+00 e 0 CA.68     N.69      H.69 #MAP    248
    242   57.246  123.777    8.632 1 U   3.895296E+00  0.000000E+00 e 0 CA.96     N.96      H.96 #MAP    349
    243   45.057  123.712    8.629 1 U   4.171064E+00  0.000000E+00 e 0 CB.95     N.96      H.96 #MAP    348
    244   30.572  130.803    7.521 1 U   4.177623E+00  0.000000E+00 e 0 CB.94     N.95      H.95 #MAP    344
    245   19.373  121.441    7.322 1 U   2.852948E+00  0.000000E+00 e 0 CB.79     N.79      H.79 #MAP    287
    246   30.076  116.302    7.711 1 U   3.187259E+00  0.000000E+00 e 0 CB.6      N.6       H.6 #MAP     19
    247   32.413  119.683    8.037 1 U   4.018625E+00  0.000000E+00 e 0 CB.117    N.118     H.118 #MAP    417
    248   60.606  119.795    9.540 1 U   3.997478E+00  0.000000E+00 e 0 CA.119    N.120     H.120 #MAP    423
    249   59.836  120.733    8.820 1 U   3.723291E+00  0.000000E+00 e 0 CA.130    N.131     H.131 #MAP    467
    250   30.332  130.767    7.511 1 U   4.151891E+00  0.000000E+00 e 0 -         -         -
    251   31.682  117.235    8.068 1 U   3.381966E+00  0.000000E+00 e 0 -         -         -
    252   56.573  112.060    8.053 1 U   4.622928E+00  0.000000E+00 e 0 CA.42     N.43      H.43 #MAP    150
    253   56.747  112.040    8.047 1 U   4.510315E+00  0.000000E+00 e 0 -         -         -
    254   54.121  121.318    7.248 1 U   2.904940E+00  0.000000E+00 e 0 CA.7      N.8       H.8 #MAP     22
    254   54.121  121.318    7.248 1 U   2.904940E+00  0.000000E+00 e 0 CA.8      N.8       H.8 #MAP     25
    255   55.148  118.868    8.365 1 U   3.768373E+00  0.000000E+00 e 0 CA.21     N.21      H.21 #MAP     69
    256   57.041  113.152    8.094 1 U   4.206398E+00  0.000000E+00 e 0 CA.37     N.38      H.38 #MAP    130
    256   57.041  113.152    8.094 1 U   4.206398E+00  0.000000E+00 e 0 CA.38     N.38      H.38 #MAP    133
    257   69.781  121.785    7.625 1 U   4.110323E+00  0.000000E+00 e 0 CB.134    N.135     H.135 #MAP    485
    258   43.425  105.570    7.239 1 U   3.033919E+00  0.000000E+00 e 0 CA.19     N.19      H.19 #MAP     65
    259   59.843  118.400    8.472 1 U   3.193618E+00  0.000000E+00 e 0 CA.130    N.130     H.130 #MAP    466
    260   61.312  119.811    7.079 1 U   4.098892E+00  0.000000E+00 e 0 CA.72     N.73      H.73 #MAP    262
    261   30.028  121.099    7.330 1 U   4.029166E+00  0.000000E+00 e 0 CB.63     N.64      H.64 #MAP    230
    262   60.995  111.294    7.157 1 U   4.188252E+00  0.000000E+00 e 0 CA.61     N.62      H.62 #MAP    220
    263   56.334  123.534    7.190 1 U   3.823535E+00  0.000000E+00 e 0 CA.11     N.12      H.12 #MAP     34
    264   56.993  116.546    9.392 1 U   3.815757E+00  0.000000E+00 e 0 CA.37     N.37      H.37 #MAP    129
    265   55.225  118.965    7.936 1 U   3.870157E+00  0.000000E+00 e 0 CA.121    N.122     H.122 #MAP    431
    266   60.965  124.951    8.971 1 U   4.123309E+00  0.000000E+00 e 0 CA.110    N.111     H.111 #MAP    388
    267   64.927  117.117    8.513 1 U   3.456482E+00  0.000000E+00 e 0 CA.5      N.5       H.5 #MAP     13
    268   33.430  117.469    7.985 1 U   3.828162E+00  0.000000E+00 e 0 CB.125    N.126     H.126 #MAP    449
    269   39.669  116.654    8.601 1 U   4.023872E+00  0.000000E+00 e 0 CB.111    N.112     H.112 #MAP    393
    270   35.760  125.287    9.110 1 U   3.911268E+00  0.000000E+00 e 0 CB.21     N.22      H.22 #MAP     72
    271   36.579  123.416    7.191 1 U   3.806300E+00  0.000000E+00 e 0 CB.11     N.12      H.12 #MAP     36
    272   40.136  110.818    7.859 1 U   4.105982E+00  0.000000E+00 e 0 CB.41     N.42      H.42 #MAP    148
    273   41.514  120.976    7.761 1 U   4.179940E+00  0.000000E+00 e 0 -         -         -
    274   59.311  125.633    7.570 1 U   2.400000E+00  0.000000E+00 e 0 CA.137    N.137     H.137 #MAP    494
    275   58.387  121.664    8.670 1 U   3.151704E+00  0.000000E+00 e 0 CA.129    N.129     H.129 #MAP    462
    276   36.410  120.035    9.243 1 U   4.047403E+00  0.000000E+00 e 0 CB.24     N.24      H.24 #MAP     83
    277   29.336  118.401    8.474 1 U   3.350427E+00  0.000000E+00 e 0 CB.130    N.130     H.130 #MAP    468
    278   30.075  118.756    7.670 1 U   3.815303E+00  0.000000E+00 e 0 CB.6      N.7       H.7 #MAP     20
    278   30.075  118.756    7.670 1 U   3.815303E+00  0.000000E+00 e 0 CB.47     N.48      H.48 #MAP    172
    279   52.780  113.619    6.888 1 U   3.078768E+00  0.000000E+00 e 0 -         -         -
    280   58.426  118.400    8.474 1 U   3.974663E+00  0.000000E+00 e 0 CA.1      N.2       H.2 #MAP      1
    280   58.426  118.400    8.474 1 U   3.974663E+00  0.000000E+00 e 0 CA.129    N.130     H.130 #MAP    463
    281   43.868  111.400    9.389 1 U   3.915061E+00  0.000000E+00 e 0 CA.97     N.97      H.97 #MAP    353
    282   54.909  121.434    7.322 1 U   2.697746E+00  0.000000E+00 e 0 CA.63     N.64      H.64 #MAP    228
    282   54.909  121.434    7.322 1 U   2.697746E+00  0.000000E+00 e 0 CA.78     N.79      H.79 #MAP    282
    282   54.909  121.434    7.322 1 U   2.697746E+00  0.000000E+00 e 0 CA.79     N.79      H.79 #MAP    285
    283   64.976  116.314    7.710 1 U   4.293222E+00  0.000000E+00 e 0 CA.5      N.6       H.6 #MAP     14
    284   67.055  119.116    8.024 1 U   3.588100E+00  0.000000E+00 e 0 CA.127    N.128     H.128 #MAP    455
    285   54.925  116.653    8.600 1 U   3.850450E+00  0.000000E+00 e 0 CA.111    N.112     H.112 #MAP    391
    286   41.340  116.070    7.543 1 U   4.390977E+00  0.000000E+00 e 0 CB.16     N.17      H.17 #MAP     56
    287   41.499  116.106    7.550 1 U   4.378836E+00  0.000000E+00 e 0 -         -         -
    288   59.742  117.451    7.988 1 U   3.560788E+00  0.000000E+00 e 0 CA.125    N.126     H.126 #MAP    447
    289   27.705  111.870    7.536 1 U   3.589579E+00  0.000000E+00 e 0 -         -         -
    290   41.562  121.319    7.248 1 U   3.944074E+00  0.000000E+00 e 0 CB.7      N.8       H.8 #MAP     24
    291   58.159  122.019    8.360 1 U   3.802741E+00  0.000000E+00 e 0 CA.120    N.121     H.121 #MAP    427
    292   19.253  114.551    7.088 1 U   3.431440E+00  0.000000E+00 e 0 CB.80     N.81      H.81 #MAP    292
    293   30.645  124.954    8.967 1 U   4.214632E+00  0.000000E+00 e 0 CB.110    N.111     H.111 #MAP    389
    294   53.732  107.668    7.670 1 U   3.882841E+00  0.000000E+00 e 0 CA.133    N.134     H.134 #MAP    479
    295   57.562  130.775    7.514 1 U   4.243271E+00  0.000000E+00 e 0 CA.94     N.95      H.95 #MAP    342
    296   58.973  122.125    7.530 1 U   3.473598E+00  0.000000E+00 e 0 CA.14     N.15      H.15 #MAP     46
    297   34.504  107.961    7.240 1 U   3.963886E+00  0.000000E+00 e 0 -         -         -
    298   40.870  121.093    8.340 1 U   4.377884E+00  0.000000E+00 e 0 CB.43     N.44      H.44 #MAP    156
    298   40.870  121.093    8.340 1 U   4.377884E+00  0.000000E+00 e 0 CB.51     N.51      H.51 #MAP    185
    298   40.870  121.093    8.340 1 U   4.377884E+00  0.000000E+00 e 0 CB.51     N.52      H.52 #MAP    186
    299   63.846  118.755    9.266 1 U   4.331068E+00  0.000000E+00 e 0 CB.39     N.39      H.39 #MAP    139
    300   58.918  118.752    9.269 1 U   4.318301E+00  0.000000E+00 e 0 CA.39     N.39      H.39 #MAP    137
    301   23.195  119.433    8.672 1 U   3.912349E+00  0.000000E+00 e 0 CB.68     N.69      H.69 #MAP    250
    302   40.852  112.627    7.085 1 U   4.033839E+00  0.000000E+00 e 0 -         -         -
    303   29.298  120.742    8.818 1 U   3.894247E+00  0.000000E+00 e 0 CB.58     N.59      H.59 #MAP    214
    303   29.298  120.742    8.818 1 U   3.894247E+00  0.000000E+00 e 0 CB.130    N.131     H.131 #MAP    469
    304   39.094  108.864    8.014 1 U   4.199429E+00  0.000000E+00 e 0 CB.3      N.4       H.4 #MAP     10
    305   56.801  119.563    8.409 1 U   3.757659E+00  0.000000E+00 e 0 CA.126    N.127     H.127 #MAP    451
    306   29.379  111.987    6.670 1 U   4.294780E+00  0.000000E+00 e 0 -         -         -
    307   60.705  117.715    8.831 1 U   4.177451E+00  0.000000E+00 e 0 CA.92     N.93      H.93 #MAP    334
    308   46.988  118.540    7.697 1 U   4.337273E+00  0.000000E+00 e 0 CB.22     N.23      H.23 #MAP     76
    309   28.938  107.903    6.569 1 U   4.116935E+00  0.000000E+00 e 0 -         -         -
    310   56.988  122.490    8.374 1 U   4.021899E+00  0.000000E+00 e 0 CA.25     N.26      H.26 #MAP     86
    311   55.140  125.284    9.117 1 U   4.002533E+00  0.000000E+00 e 0 CA.21     N.22      H.22 #MAP     70
    312   33.332  111.412    6.844 1 U   4.357996E+00  0.000000E+00 e 0 -         -         -
    313   33.060  126.821    7.733 1 U   4.270826E+00  0.000000E+00 e 0 CB.107    N.107     H.107 #MAP    380
    314   53.778  118.168    8.153 1 U   4.003168E+00  0.000000E+00 e 0 CA.54     N.54      H.54 #MAP    195
    315   55.146  118.518    7.698 1 U   3.409264E+00  0.000000E+00 e 0 CA.23     N.23      H.23 #MAP     77
    316   45.054  130.775    7.512 1 U   3.923829E+00  0.000000E+00 e 0 CB.95     N.95      H.95 #MAP    347
    317   40.326  125.635    7.571 1 U   2.400000E+00  0.000000E+00 e 0 CB.57     N.57      H.57 #MAP    209
    317   40.326  125.635    7.571 1 U   2.400000E+00  0.000000E+00 e 0 CB.137    N.137     H.137 #MAP    495
    318   55.276  125.290   11.767 1 U   3.385885E+00  0.000000E+00 e 0 -         -         -
    319   58.335  126.840    8.037 1 U   4.388917E+00  0.000000E+00 e 0 CA.24     N.25      H.25 #MAP     82
    320   57.699  116.068    7.562 1 U   3.929938E+00  0.000000E+00 e 0 CA.16     N.17      H.17 #MAP     54
    320   57.699  116.068    7.562 1 U   3.929938E+00  0.000000E+00 e 0 CA.85     N.86      H.86 #MAP    306
    321   34.518  107.903    6.567 1 U   4.118328E+00  0.000000E+00 e 0 -         -         -
    322   59.554  122.837    8.038 1 U   4.134672E+00  0.000000E+00 e 0 CA.118    N.119     H.119 #MAP    419
    323   62.403  121.789    6.308 1 U   3.992467E+00  0.000000E+00 e 0 CA.87     N.88      H.88 #MAP    314
    324   32.241  125.288   11.763 1 U   4.324488E+00  0.000000E+00 e 0 -         -         -
    325   54.145  112.572    7.084 1 U   3.910728E+00  0.000000E+00 e 0 -         -         -
    326   65.720  113.169    8.101 1 U   4.279788E+00  0.000000E+00 e 0 CB.38     N.38      H.38 #MAP    135
    327   40.285  114.453    8.119 1 U   4.416367E+00  0.000000E+00 e 0 CB.41     N.41      H.41 #MAP    147
    328   52.850  111.868    6.795 1 U   4.008274E+00  0.000000E+00 e 0 -         -         -
    329   54.959  120.083    9.235 1 U   4.726077E+00  0.000000E+00 e 0 CA.23     N.24      H.24 #MAP     78
    330   54.065  121.119    8.345 1 U   4.490700E+00  0.000000E+00 e 0 CA.43     N.44      H.44 #MAP    154
    330   54.065  121.119    8.345 1 U   4.490700E+00  0.000000E+00 e 0 CA.51     N.51      H.51 #MAP    183
    330   54.065  121.119    8.345 1 U   4.490700E+00  0.000000E+00 e 0 CA.51     N.52      H.52 #MAP    184
    331   28.936  108.019    7.240 1 U   3.891113E+00  0.000000E+00 e 0 -         -         -
    332   54.336  113.735    7.644 1 U   3.711187E+00  0.000000E+00 e 0 -         -         -
    333   62.126  127.746    8.402 1 U   4.008274E+00  0.000000E+00 e 0 CA.67     N.67      H.67 #MAP    243
    333   62.126  127.746    8.402 1 U   4.008274E+00  0.000000E+00 e 0 CA.67     N.68      H.68 #MAP    244
    334   62.135  121.793    7.625 1 U   4.386261E+00  0.000000E+00 e 0 CA.134    N.135     H.135 #MAP    483
    335   39.878  126.800    8.033 1 U   4.069291E+00  0.000000E+00 e 0 CB.25     N.25      H.25 #MAP     87
    336   39.650  122.251    8.096 1 U   3.547253E+00  0.000000E+00 e 0 CB.131    N.132     H.132 #MAP    473
    337   57.724  116.416    7.740 1 U   3.993091E+00  0.000000E+00 e 0 CA.101    N.101     H.101 #MAP    360
    337   57.724  116.416    7.740 1 U   3.993091E+00  0.000000E+00 e 0 CA.101    N.102     H.102 #MAP    361
    338   60.528  122.834    8.040 1 U   3.383921E+00  0.000000E+00 e 0 CA.119    N.119     H.119 #MAP    422
    339   27.564  115.274    8.878 1 U   4.477902E+00  0.000000E+00 e 0 CB.28     N.28      H.28 #MAP     95
    340   36.342  126.814    8.039 1 U   4.489281E+00  0.000000E+00 e 0 CB.24     N.25      H.25 #MAP     84
    341   72.514  117.700    8.836 1 U   4.235111E+00  0.000000E+00 e 0 CB.92     N.93      H.93 #MAP    336
    342   58.658  122.134    8.773 1 U   3.963294E+00  0.000000E+00 e 0 CA.34     N.34      H.34 #MAP    117
    342   58.658  122.134    8.773 1 U   3.963294E+00  0.000000E+00 e 0 CA.34     N.35      H.35 #MAP    118
    343   65.916  117.946    7.795 1 U   3.908036E+00  0.000000E+00 e 0 CA.12     N.13      H.13 #MAP     38
    344   63.139  119.209    8.042 1 U   4.568505E+00  0.000000E+00 e 0 CA.99     N.100     H.100 #MAP    354
    345   30.948  121.783    6.309 1 U   3.866159E+00  0.000000E+00 e 0 CB.87     N.88      H.88 #MAP    316
    346   30.300  120.269    8.325 1 U   3.890592E+00  0.000000E+00 e 0 CB.30     N.30      H.30 #MAP    103
    347   30.475  120.310    8.307 1 U   4.006994E+00  0.000000E+00 e 0 -         -         -
    348   30.306  121.671    8.131 1 U   4.490842E+00  0.000000E+00 e 0 CB.30     N.31      H.31 #MAP    104
    349   54.656  116.302    7.793 1 U   3.415080E+00  0.000000E+00 e 0 CA.63     N.63      H.63 #MAP    227
    350   55.922  109.889    7.944 1 U   4.217738E+00  0.000000E+00 e 0 CA.105    N.106     H.106 #MAP    373
    351   27.709  111.417    6.841 1 U   4.334163E+00  0.000000E+00 e 0 -         -         -
    352   18.912  115.287    7.354 1 U   4.016670E+00  0.000000E+00 e 0 CB.75     N.75      H.75 #MAP    271
    352   18.912  115.287    7.354 1 U   4.016670E+00  0.000000E+00 e 0 CB.75     N.76      H.76 #MAP    272
    353   44.621  122.011    8.359 1 U   4.715597E+00  0.000000E+00 e 0 -         -         -
    354   33.255  112.020    7.305 1 U   4.457216E+00  0.000000E+00 e 0 -         -         -
    355   31.901  121.797    8.131 1 U   4.006354E+00  0.000000E+00 e 0 CB.31     N.31      H.31 #MAP    107
    356   56.312  115.252    7.350 1 U   3.449260E+00  0.000000E+00 e 0 CA.76     N.76      H.76 #MAP    273
    357   40.817  112.684    6.850 1 U   4.056603E+00  0.000000E+00 e 0 -         -         -
    358   57.656  112.192    7.621 1 U   4.327550E+00  0.000000E+00 e 0 CA.65     N.66      H.66 #MAP    236
    359   57.450  112.226    7.637 1 U   4.623102E+00  0.000000E+00 e 0 -         -         -
    360   31.172  119.829    7.082 1 U   4.000000E+00  0.000000E+00 e 0 CB.72     N.73      H.73 #MAP    264
    361   28.883  119.798    9.542 1 U   4.454257E+00  0.000000E+00 e 0 CB.119    N.120     H.120 #MAP    425
    362   54.651  117.468    8.140 1 U   3.643875E+00  0.000000E+00 e 0 CA.132    N.133     H.133 #MAP    475
    363   30.290  118.401    8.470 1 U   4.126286E+00  0.000000E+00 e 0 CB.129    N.130     H.130 #MAP    465
    364   63.638  116.311    7.789 1 U   4.373619E+00  0.000000E+00 e 0 CA.62     N.63      H.63 #MAP    224
    365   27.508  119.006    7.800 1 U   4.622232E+00  0.000000E+00 e 0 CB.28     N.29      H.29 #MAP     96
    366   39.217  125.634    7.570 1 U   2.632967E+00  0.000000E+00 e 0 CB.56     N.57      H.57 #MAP    206
    366   39.217  125.634    7.570 1 U   2.632967E+00  0.000000E+00 e 0 CB.136    N.137     H.137 #MAP    493
    367   31.250  112.219    7.622 1 U   4.230042E+00  0.000000E+00 e 0 CB.65     N.66      H.66 #MAP    238
    368   57.852  115.265    8.876 1 U   4.798230E+00  0.000000E+00 e 0 -         -         -
    369   57.664  115.264    8.885 1 U   4.815612E+00  0.000000E+00 e 0 CA.28     N.28      H.28 #MAP     93
    370   65.243  115.283    8.913 1 U   4.084891E+00  0.000000E+00 e 0 CA.104    N.105     H.105 #MAP    370
    371   64.899  115.300    8.886 1 U   4.398549E+00  0.000000E+00 e 0 CA.27     N.28      H.28 #MAP     91
    372   38.941  113.755    6.814 1 U   4.049948E+00  0.000000E+00 e 0 -         -         -
    373   31.705  111.169    7.357 1 U   4.031832E+00  0.000000E+00 e 0 CB.90     N.90      H.90 #MAP    327
    373   31.705  111.169    7.357 1 U   4.031832E+00  0.000000E+00 e 0 CB.90     N.91      H.91 #MAP    328
    374   35.767  107.564    7.804 1 U   4.768185E+00  0.000000E+00 e 0 CB.69     N.70      H.70 #MAP    254
    375   38.710  117.238    8.069 1 U   4.153205E+00  0.000000E+00 e 0 CB.122    N.123     H.123 #MAP    437
    376   54.746  120.408    8.319 1 U   5.043356E+00  0.000000E+00 e 0 CA.29     N.30      H.30 #MAP     98
    377   63.782  126.686    7.732 1 U   4.115545E+00  0.000000E+00 e 0 CA.107    N.107     H.107 #MAP    378
    378   40.849  112.568    6.841 1 U   4.008274E+00  0.000000E+00 e 0 -         -         -
    379   31.742  122.147    8.775 1 U   4.662554E+00  0.000000E+00 e 0 CB.33     N.34      H.34 #MAP    116
    379   31.742  122.147    8.775 1 U   4.662554E+00  0.000000E+00 e 0 CB.35     N.35      H.35 #MAP    123
    380   53.519  114.323    8.117 1 U   4.624322E+00  0.000000E+00 e 0 CA.41     N.41      H.41 #MAP    145
    381   31.532  116.282    7.716 1 U   4.482093E+00  0.000000E+00 e 0 CB.5      N.6       H.6 #MAP     16
    382   52.822  111.888    7.476 1 U   4.612396E+00  0.000000E+00 e 0 -         -         -
    383   57.985  105.688    7.237 1 U   4.718201E+00  0.000000E+00 e 0 CA.18     N.19      H.19 #MAP     62
    384   54.141  112.600    6.853 1 U   3.746355E+00  0.000000E+00 e 0 -         -         -
    385   53.967  112.571    6.834 1 U   3.946945E+00  0.000000E+00 e 0 -         -         -
    386   29.361  111.984    7.303 1 U   4.253871E+00  0.000000E+00 e 0 -         -         -
    387   34.951  116.685    9.392 1 U   4.947903E+00  0.000000E+00 e 0 CB.36     N.37      H.37 #MAP    128
    388   34.728  116.674    9.394 1 U   5.036348E+00  0.000000E+00 e 0 -         -         -
    389   33.337  112.000    6.672 1 U   4.423740E+00  0.000000E+00 e 0 -         -         -
    390   35.228  120.035    9.243 1 U   4.825175E+00  0.000000E+00 e 0 CB.23     N.24      H.24 #MAP     80
    391   60.527  130.885    9.210 1 U   4.142613E+00  0.000000E+00 e 0 CA.112    N.113     H.113 #MAP    395
    392   57.015  126.812    8.035 1 U   4.302415E+00  0.000000E+00 e 0 CA.25     N.25      H.25 #MAP     85
    393   29.360  109.885    7.943 1 U   4.188601E+00  0.000000E+00 e 0 CB.105    N.106     H.106 #MAP    375
    394   52.763  108.850    8.014 1 U   4.407706E+00  0.000000E+00 e 0 CA.3      N.4       H.4 #MAP      8
    395   44.455  120.623    8.806 1 U   4.835826E+00  0.000000E+00 e 0 -         -         -
    396   18.317  119.103    7.928 1 U   3.801412E+00  0.000000E+00 e 0 CB.121    N.122     H.122 #MAP    433
    397   40.378  125.636    8.319 1 U   4.220675E+00  0.000000E+00 e 0 -         -         -
    398   58.443  128.206    9.047 1 U   4.642176E+00  0.000000E+00 e 0 CA.45     N.45      H.45 #MAP    161
    399   54.370  113.760    6.812 1 U   4.066164E+00  0.000000E+00 e 0 -         -         -
    400   30.161  112.004    6.857 1 U   4.840373E+00  0.000000E+00 e 0 -         -         -
    401   44.539  119.824    7.079 1 U   4.647935E+00  0.000000E+00 e 0 -         -         -
    402   52.386  120.633    8.821 1 U   5.022534E+00  0.000000E+00 e 0 -         -         -
    403   41.643  106.758    7.563 1 U   4.714597E+00  0.000000E+00 e 0 CB.91     N.92      H.92 #MAP    332
    404   55.232  115.276    7.354 1 U   4.259438E+00  0.000000E+00 e 0 CA.75     N.75      H.75 #MAP    269
    404   55.232  115.276    7.354 1 U   4.259438E+00  0.000000E+00 e 0 CA.75     N.76      H.76 #MAP    270
    405   37.851  112.334    6.804 1 U   4.776229E+00  0.000000E+00 e 0 -         -         -
    406   57.355  115.175    8.337 1 U   4.655204E+00  0.000000E+00 e 0 CA.85     N.85      H.85 #MAP    305
    407   59.361  121.668    8.670 1 U   3.851904E+00  0.000000E+00 e 0 CA.128    N.129     H.129 #MAP    459
    408   30.752  121.213    8.030 1 U   4.633277E+00  0.000000E+00 e 0 -         -         -
    409   54.815  120.856    7.755 1 U   4.542749E+00  0.000000E+00 e 0 CA.53     N.53      H.53 #MAP    191
    410   61.842  128.234    9.041 1 U   4.662554E+00  0.000000E+00 e 0 CA.44     N.45      H.45 #MAP    158
    411   52.799  113.151    6.878 1 U   4.331620E+00  0.000000E+00 e 0 -         -         -
    412   64.104  120.063    7.947 1 U   4.907104E+00  0.000000E+00 e 0 -         -         -
    413   59.928  119.832    8.493 1 U   4.805495E+00  0.000000E+00 e 0 CA.117    N.117     H.117 #MAP    414
    414   65.929  125.284   11.760 1 U   4.252512E+00  0.000000E+00 e 0 -         -         -
    415   39.172  111.877    6.795 1 U   4.457486E+00  0.000000E+00 e 0 -         -         -
    416   34.831  117.935    8.040 1 U   5.064138E+00  0.000000E+00 e 0 -         -         -
    417   33.398  108.509    7.234 1 U   4.429521E+00  0.000000E+00 e 0 -         -         -
    418   32.770  128.900   11.601 1 U   4.921251E+00  0.000000E+00 e 0 -         -         -
    419   58.321  123.534    7.182 1 U   5.024714E+00  0.000000E+00 e 0 -         -         -
    420   54.336  116.535    9.404 1 U   4.648839E+00  0.000000E+00 e 0 CA.36     N.37      H.37 #MAP    126
    421   44.725  110.469    9.450 1 U   5.040162E+00  0.000000E+00 e 0 -         -         -
    422   29.488  117.468    7.988 1 U   5.009286E+00  0.000000E+00 e 0 -         -         -
    423   49.882  114.552    8.903 1 U   4.860594E+00  0.000000E+00 e 0 -         -         -
    424   18.235  111.985   10.718 1 U   5.012652E+00  0.000000E+00 e 0 -         -         -
    425   68.401  119.684    8.426 1 U   4.852484E+00  0.000000E+00 e 0 -         -         -
    426   58.087  105.570    7.245 1 U   4.607617E+00  0.000000E+00 e 0 -         -         -
    427   15.657  125.284   11.774 1 U   5.033501E+00  0.000000E+00 e 0 -         -         -
    428   42.381  109.769    7.941 1 U   4.948463E+00  0.000000E+00 e 0 -         -         -
    429   41.912  121.201    8.027 1 U   4.519311E+00  0.000000E+00 e 0 -         -         -
    430   32.535  112.685   11.312 1 U   4.884740E+00  0.000000E+00 e 0 -         -         -
    431   38.396  117.585    8.840 1 U   5.043676E+00  0.000000E+00 e 0 -         -         -
    432   39.333  111.985    7.479 1 U   4.756401E+00  0.000000E+00 e 0 -         -         -
    433   57.149  121.784    8.136 1 U   3.860708E+00  0.000000E+00 e 0 CA.31     N.31      H.31 #MAP    105
    434   37.927  124.584    7.464 1 U   4.923953E+00  0.000000E+00 e 0 -         -         -
    435   57.149  122.134    8.778 1 U   4.828471E+00  0.000000E+00 e 0 CA.33     N.34      H.34 #MAP    114
    436   30.191  115.135    8.340 1 U   4.532513E+00  0.000000E+00 e 0 CB.85     N.85      H.85 #MAP    307
    437   52.930  120.034    8.144 1 U   4.667189E+00  0.000000E+00 e 0 CA.56     N.56      H.56 #MAP    203
    437   52.930  120.034    8.144 1 U   4.667189E+00  0.000000E+00 e 0 CA.136    N.136     H.136 #MAP    490
    438   64.182  107.786    7.683 1 U   5.296227E+00  0.000000E+00 e 0 -         -         -
    439   38.161  122.951    7.378 1 U   4.968645E+00  0.000000E+00 e 0 -         -         -
    440   55.977  121.784    8.129 1 U   4.339393E+00  0.000000E+00 e 0 CA.30     N.31      H.31 #MAP    102
    441   26.675  110.586    9.560 1 U   4.899483E+00  0.000000E+00 e 0 -         -         -
    442   48.945  111.869    8.050 1 U   5.274016E+00  0.000000E+00 e 0 -         -         -
    443   43.318  115.252    7.221 1 U   4.617727E+00  0.000000E+00 e 0 -         -         -
    444   44.725  116.185    7.550 1 U   4.911345E+00  0.000000E+00 e 0 -         -         -
    445   30.660  123.067   10.201 1 U   4.686824E+00  0.000000E+00 e 0 -         -         -
    446   29.722  131.933    8.762 1 U   5.014494E+00  0.000000E+00 e 0 -         -         -
    447   45.663  110.819    7.855 1 U   5.096819E+00  0.000000E+00 e 0 -         -         -
    448   35.114  120.851    8.833 1 U   5.180322E+00  0.000000E+00 e 0 -         -         -
    449   28.081  111.286    7.753 1 U   4.742733E+00  0.000000E+00 e 0 -         -         -
    450   60.197  115.135    8.003 1 U   4.719608E+00  0.000000E+00 e 0 -         -         -
    451   44.725  118.401    7.698 1 U   4.851019E+00  0.000000E+00 e 0 -         -         -
    452   65.354  120.968    8.559 1 U   4.923953E+00  0.000000E+00 e 0 -         -         -
    453   57.618  118.985    7.816 1 U   4.646851E+00  0.000000E+00 e 0 CA.28     N.29      H.29 #MAP     94
    454   69.808  116.768    6.322 1 U   4.859853E+00  0.000000E+00 e 0 -         -         -
    455   27.847  108.369    7.245 1 U   4.688935E+00  0.000000E+00 e 0 -         -         -
    456   29.722  123.301    7.182 1 U   5.129594E+00  0.000000E+00 e 0 -         -         -
    457   41.678  111.052    7.878 1 U   5.089960E+00  0.000000E+00 e 0 -         -         -
    458   71.215  116.885    8.215 1 U   5.011426E+00  0.000000E+00 e 0 -         -         -
    459   44.725  116.418    7.855 1 U   4.698029E+00  0.000000E+00 e 0 -         -         -
    460   24.799  113.852    6.447 1 U   4.833921E+00  0.000000E+00 e 0 -         -         -
    461   66.057  128.200    8.402 1 U   4.907369E+00  0.000000E+00 e 0 -         -         -
    462   36.520  128.200    9.059 1 U   4.709624E+00  0.000000E+00 e 0 CB.44     N.45      H.45 #MAP    160
    463   19.876  118.285    6.470 1 U   4.941769E+00  0.000000E+00 e 0 -         -         -
    464   30.660  115.368   11.781 1 U   4.824237E+00  0.000000E+00 e 0 -         -         -
    465   56.915  118.285    7.503 1 U   5.315865E+00  0.000000E+00 e 0 -         -         -
    466   52.226  118.751    9.208 1 U   4.787475E+00  0.000000E+00 e 0 -         -         -
    467   62.307  122.951    7.972 1 U   4.946784E+00  0.000000E+00 e 0 -         -         -
    468   37.224  125.050    8.958 1 U   5.126716E+00  0.000000E+00 e 0 -         -         -
    469   58.790  127.967    8.395 1 U   5.239787E+00  0.000000E+00 e 0 -         -         -
    470   18.001  119.335    6.087 1 U   5.034449E+00  0.000000E+00 e 0 -         -         -
    471   55.040  125.634    8.316 1 U   4.372675E+00  0.000000E+00 e 0 -         -         -
    472   15.657  118.168   10.984 1 U   5.026275E+00  0.000000E+00 e 0 -         -         -
    473   44.959  108.486    6.572 1 U   4.628697E+00  0.000000E+00 e 0 -         -         -
    474   31.129  120.501    6.627 1 U   4.898699E+00  0.000000E+00 e 0 -         -         -
    475   34.879  131.350    6.533 1 U   4.908162E+00  0.000000E+00 e 0 -         -         -
    476   41.443  123.534   10.021 1 U   4.727907E+00  0.000000E+00 e 0 -         -         -
    477   27.612  121.784    6.322 1 U   5.035714E+00  0.000000E+00 e 0 -         -         -
    478   17.532  123.301    6.376 1 U   4.829652E+00  0.000000E+00 e 0 -         -         -
    479   57.618  110.936    7.870 1 U   5.143787E+00  0.000000E+00 e 0 -         -         -
    480   44.491  125.634    7.573 1 U   3.734112E+00  0.000000E+00 e 0 -         -         -
    481   40.974  112.219    6.846 1 U   4.782380E+00  0.000000E+00 e 0 -         -         -
    482   57.384  123.067    9.091 1 U   4.707644E+00  0.000000E+00 e 0 CA.33     N.33      H.33 #MAP    113
    483   31.832  108.428    6.584 1 U   4.738582E+00  0.000000E+00 e 0 -         -         -
    484   65.823  123.884    7.206 1 U   4.728111E+00  0.000000E+00 e 0 -         -         -
    485   54.805  120.268    8.308 1 U   5.028780E+00  0.000000E+00 e 0 -         -         -
    486   57.149  107.669    7.816 1 U   4.367861E+00  0.000000E+00 e 0 CA.69     N.70      H.70 #MAP    252
    487   49.648  123.651    8.629 1 U   5.118505E+00  0.000000E+00 e 0 -         -         -
    488   47.538  116.652    8.582 1 U   4.943437E+00  0.000000E+00 e 0 -         -         -
    489   57.384  108.369    7.479 1 U   4.510754E+00  0.000000E+00 e 0 CA.114    N.115     H.115 #MAP    403
    490   52.695  113.035    6.885 1 U   4.294884E+00  0.000000E+00 e 0 -         -         -
    491   63.010  116.885    8.410 1 U   5.134657E+00  0.000000E+00 e 0 -         -         -
    492   64.651  127.500    6.071 1 U   4.947343E+00  0.000000E+00 e 0 -         -         -
    493   65.823  121.668   10.272 1 U   4.906576E+00  0.000000E+00 e 0 -         -         -
    494   52.226  124.584   11.836 1 U   4.955504E+00  0.000000E+00 e 0 -         -         -
    495   43.084  115.368    7.221 1 U   4.505500E+00  0.000000E+00 e 0 -         -         -
    496   18.001  117.585    7.393 1 U   4.707842E+00  0.000000E+00 e 0 -         -         -
    497   19.408  115.835    6.541 1 U   4.982034E+00  0.000000E+00 e 0 -         -         -
    498   27.847  109.536   11.789 1 U   4.922601E+00  0.000000E+00 e 0 -         -         -
    499   59.494  118.635    7.675 1 U   5.132483E+00  0.000000E+00 e 0 -         -         -
    500   44.491  118.168    8.050 1 U   4.460053E+00  0.000000E+00 e 0 -         -         -
    501   31.832  120.268    6.157 1 U   4.863070E+00  0.000000E+00 e 0 -         -         -
    502   65.354  125.284   11.766 1 U   4.820727E+00  0.000000E+00 e 0 -         -         -
    503   32.770  117.001    8.856 1 U   4.906312E+00  0.000000E+00 e 0 -         -         -
    504   27.143  114.902   11.719 1 U   4.894274E+00  0.000000E+00 e 0 -         -         -
    505   48.007  121.084    8.340 1 U   5.102007E+00  0.000000E+00 e 0 -         -         -
    506   68.636  108.836    7.432 1 U   4.875839E+00  0.000000E+00 e 0 -         -         -
    507   47.304  116.652    8.606 1 U   5.082150E+00  0.000000E+00 e 0 -         -         -
    508   34.645  124.934   11.774 1 U   4.795750E+00  0.000000E+00 e 0 -         -         -
    509   39.333  125.167    9.083 1 U   4.936515E+00  0.000000E+00 e 0 -         -         -
    510   41.912  123.067   11.390 1 U   4.981447E+00  0.000000E+00 e 0 -         -         -
    511   34.410  108.719    7.425 1 U   5.018812E+00  0.000000E+00 e 0 -         -         -
    512   44.725  119.684    7.878 1 U   4.901315E+00  0.000000E+00 e 0 -         -         -
    513   71.449  118.285   10.154 1 U   4.955504E+00  0.000000E+00 e 0 -         -         -
    514   45.194  115.252    7.315 1 U   4.972114E+00  0.000000E+00 e 0 -         -         -
    515   17.767  104.636   11.711 1 U   4.995380E+00  0.000000E+00 e 0 -         -         -
    516   33.942  121.901    7.949 1 U   4.799813E+00  0.000000E+00 e 0 CB.32     N.32      H.32 #MAP    111
    517   32.535  111.985    7.307 1 U   5.053023E+00  0.000000E+00 e 0 -         -         -
    518   59.494  118.751    7.667 1 U   5.185359E+00  0.000000E+00 e 0 -         -         -
    519   69.105  108.836   11.195 1 U   4.851263E+00  0.000000E+00 e 0 -         -         -
    520   31.597  121.784    8.684 1 U   5.246931E+00  0.000000E+00 e 0 -         -         -
    521   24.096  131.933   11.289 1 U   4.918560E+00  0.000000E+00 e 0 -         -         -
    522   34.645  119.801    7.080 1 U   5.119570E+00  0.000000E+00 e 0 -         -         -
    523   41.443  116.885   11.805 1 U   4.941492E+00  0.000000E+00 e 0 -         -         -
    524   33.004  105.686    7.237 1 U   4.774046E+00  0.000000E+00 e 0 CB.18     N.19      H.19 #MAP     64
    525   55.743  110.819    7.863 1 U   5.077437E+00  0.000000E+00 e 0 -         -         -
    526   38.630  106.153   11.727 1 U   4.769267E+00  0.000000E+00 e 0 -         -         -
    527   19.408  117.468    8.160 1 U   5.042077E+00  0.000000E+00 e 0 -         -         -
    528   43.553  107.203    6.885 1 U   5.078109E+00  0.000000E+00 e 0 CA.19     N.20      H.20 #MAP     66
    529   33.004  115.135    8.011 1 U   5.121707E+00  0.000000E+00 e 0 -         -         -
    530   46.835  124.467    6.572 1 U   4.865805E+00  0.000000E+00 e 0 -         -         -
    531   32.770  119.218    8.043 1 U   4.692790E+00  0.000000E+00 e 0 CB.99     N.100     H.100 #MAP    355
    532   35.114  120.268    8.332 1 U   4.853217E+00  0.000000E+00 e 0 CB.29     N.30      H.30 #MAP    100
    533   29.253  118.168    8.160 1 U   5.039525E+00  0.000000E+00 e 0 CB.53     N.54      H.54 #MAP    194
    534   43.553  118.168    7.902 1 U   5.075092E+00  0.000000E+00 e 0 -         -         -
    535   44.725  130.183    6.525 1 U   4.869801E+00  0.000000E+00 e 0 -         -         -
    536   57.618  119.918    7.080 1 U   5.127794E+00  0.000000E+00 e 0 -         -         -
    537   33.707  107.903    6.572 1 U   5.127075E+00  0.000000E+00 e 0 -         -         -
    538   43.084  107.553    7.800 1 U   5.023156E+00  0.000000E+00 e 0 -         -         -
    539   69.808  132.050    6.635 1 U   4.889105E+00  0.000000E+00 e 0 -         -         -
    540   65.120  127.617   11.249 1 U   4.959763E+00  0.000000E+00 e 0 -         -         -
    541   53.867  119.568    7.886 1 U   5.305754E+00  0.000000E+00 e 0 -         -         -
    542   60.900  118.985    7.925 1 U   5.294426E+00  0.000000E+00 e 0 -         -         -
    543   66.292  129.600   11.304 1 U   4.840854E+00  0.000000E+00 e 0 -         -         -
    544   34.645  118.635    7.698 1 U   4.590663E+00  0.000000E+00 e 0 -         -         -
    545   30.894  114.552    6.064 1 U   4.829180E+00  0.000000E+00 e 0 -         -         -
    546   67.698  118.868    8.371 1 U   5.087234E+00  0.000000E+00 e 0 -         -         -
    547   33.707  130.183   11.852 1 U   4.990309E+00  0.000000E+00 e 0 -         -         -
    548   41.443  113.035    7.667 1 U   5.271394E+00  0.000000E+00 e 0 -         -         -
    549   30.191  122.018    8.168 1 U   4.847371E+00  0.000000E+00 e 0 -         -         -
    550   61.369  118.985    7.941 1 U   5.302111E+00  0.000000E+00 e 0 -         -         -
    551   72.387  130.067    9.091 1 U   5.056927E+00  0.000000E+00 e 0 -         -         -
    552   25.034  115.252    7.221 1 U   4.862326E+00  0.000000E+00 e 0 -         -         -
    553   25.502  108.019   11.023 1 U   5.127075E+00  0.000000E+00 e 0 -         -         -
    554   67.229  123.534    7.190 1 U   5.032554E+00  0.000000E+00 e 0 -         -         -
    555   56.915  118.168    8.997 1 U   5.216320E+00  0.000000E+00 e 0 -         -         -
    556   33.238  112.102    6.682 1 U   4.399040E+00  0.000000E+00 e 0 -         -         -
    557   50.117  122.018    8.762 1 U   5.124923E+00  0.000000E+00 e 0 -         -         -
    558   62.072  119.218    7.996 1 U   5.026901E+00  0.000000E+00 e 0 -         -         -
    559   50.117  128.200    6.940 1 U   4.797327E+00  0.000000E+00 e 0 -         -         -
    560   30.425  108.019    7.260 1 U   5.077102E+00  0.000000E+00 e 0 -         -         -
    561   39.568  130.766   10.678 1 U   4.932394E+00  0.000000E+00 e 0 -         -         -
    562   56.212  122.018    8.371 1 U   4.893237E+00  0.000000E+00 e 0 -         -         -
    563   58.790  120.618    8.833 1 U   4.968357E+00  0.000000E+00 e 0 -         -         -
    564   26.675  108.719   10.342 1 U   4.861831E+00  0.000000E+00 e 0 -         -         -
    565   42.850  125.750    7.253 1 U   4.828236E+00  0.000000E+00 e 0 -         -         -
    566   33.004  117.001    8.512 1 U   5.314017E+00  0.000000E+00 e 0 -         -         -
    567   32.770  129.717    9.763 1 U   4.947343E+00  0.000000E+00 e 0 -         -         -
    568   49.179  125.284    9.106 1 U   5.202267E+00  0.000000E+00 e 0 -         -         -
    569   65.120  122.484    6.087 1 U   4.954373E+00  0.000000E+00 e 0 -         -         -
    570   44.022  106.619    8.199 1 U   5.051403E+00  0.000000E+00 e 0 -         -         -
    571   44.491  120.851    8.520 1 U   4.968357E+00  0.000000E+00 e 0 -         -         -
    572   54.102  113.619    6.893 1 U   4.939552E+00  0.000000E+00 e 0 -         -         -
    573   32.301  111.985    7.315 1 U   5.064468E+00  0.000000E+00 e 0 -         -         -
    574   48.007  116.885    8.035 1 U   4.888590E+00  0.000000E+00 e 0 -         -         -
    575   28.316  107.903    6.572 1 U   5.089618E+00  0.000000E+00 e 0 -         -         -
    576   53.867  113.502    6.885 1 U   5.034449E+00  0.000000E+00 e 0 -         -         -
    577   45.194  120.151    8.183 1 U   5.055298E+00  0.000000E+00 e 0 -         -         -
