# Supplementary material for: Structural and regulatory insights into the glideosome-associated connector from Toxoplasma gondii
Source: eLife. 2023 Apr 4;12:e86049. doi: 10.7554/eLife.86049 (PMC10125020; doi:10.7554/eLife.86049)
Supplement: Figure 1—source data 1. — wwPDB X-ray structure validation; MTZ file for TgGAC X-ray diffraction data and final refined PDB file for TgGAC from X-ray diffraction. [file elife-86049-fig1-data1.zip › Figure 1-source data 1/NOE assignment and NMR structure/shift_assignment/C13NOESY_cnoesy_@FLYA_asn.list]

      Assignment          w1         w2         w3
 A75H-A79CB-A79HB      7.319     19.340      1.071
 L76H-A79CB-A79HB      7.319     19.340      1.071
 A79H-A79CB-A79HB      7.319     19.340      1.071
R63H-R63CG-R63HG2      7.787     27.342      1.535
V24HB-V24CG2-V24HG2      1.586     21.538      0.738
M93HE-V24CG2-V24HG2      1.586     21.538      0.738
M111HE-V24CG2-V24HG2      1.586     21.538      0.738
M93HE-V72CG2-V72HG2      1.586     21.538      0.738
M93HE-V123CG1-V123HG1      1.586     21.538      0.738
I34H-E33CG-E33HG3      8.772     38.016      2.318
C94HA-P110CA-P110HA      5.081     60.931      4.592
M111HG2-M111CG-M111HG3      1.968     31.740      2.310
            ?-?-?      1.558     43.667      3.190
P99HB3-E105CA-E105HA      2.374     55.907      4.585
E105HB3-E105CA-E105HA      2.374     55.907      4.585
E105HG3-E105CA-E105HA      2.300     55.911      4.581
 F25H-F25CA-F25HA      8.034     57.007      4.593
 P9HD3-P9CB-P9HB3      4.014     32.523      2.566
E30HB2-E30CG-E30HG3      1.929     36.447      2.420
 A80H-A79CB-A79HB      8.082     19.340      1.070
I61HB-I64CG1-I64HG13      0.456     28.600      1.454
I64HG2-I64CG1-I64HG13      0.456     28.600      1.454
D131HA-D131CB-D131HB2      4.319     39.743      2.625
P104HB3-E105CA-E105HA      2.433     55.906      4.582
Q128HE21-Q128CG-Q128HG3      6.577     34.563      2.598
F25HB2-A75CB-A75HB      2.469     19.026      1.502
K23HB3-V112CG1-V112HG1      1.657     21.851      1.032
K77H-K77CB-K77HB2      7.492     32.523      1.732
F25H-V24CG1-V24HG1      8.012     20.439      0.774
P104HB2-P104CD-P104HD3      2.067     50.415      3.752
P104HG2-P104CD-P104HD3      2.067     50.415      3.752
P104HG3-P104CD-P104HD3      2.067     50.415      3.752
E105HG2-P104CD-P104HD3      2.067     50.415      3.752
 K31H-A75CB-A75HB      8.106     18.712      1.495
A132H-A132CB-A132HB      8.106     18.712      1.495
A133H-A132CB-A132HB      8.106     18.712      1.495
N136H-A132CB-A132HB      8.106     18.712      1.495
            ?-?-?      4.773     45.864      4.010
A15HA-L16CB-L16HB3      4.073     41.468      1.595
L16HA-L16CB-L16HB3      4.073     41.468      1.595
 V5HA-L8CD1-L8HD1      3.802     23.578      0.948
            ?-?-?      4.066     33.622      2.966
M126HE-L95CD2-L95HD2      1.114     26.715      0.148
            ?-?-?      6.807    117.901      7.125
I34HB-I34CA-I34HA      1.716     58.576      5.252
V72H-L76CD2-L76HD2      7.670     25.774      1.069
V112HG1-K23CE-K23HE2      1.069     42.253      2.862
V112HG2-K23CE-K23HE2      1.069     42.253      2.862
A79HB-K23CE-K23HE3      1.069     42.253      2.862
V112HG1-K23CE-K23HE3      1.069     42.253      2.862
V112HG2-K23CE-K23HE3      1.069     42.253      2.862
K69HG2-K69CE-K69HE2      1.069     42.253      2.862
K69HG3-K69CE-K69HE2      1.069     42.253      2.862
V123HG2-K69CE-K69HE2      1.069     42.253      2.862
            ?-?-?      2.128     63.756      4.380
            ?-?-?      1.447     44.137      4.182
I64HD1-I64CA-I64HA      0.283     62.658      3.794
L95HD1-I64CA-I64HA      0.283     62.658      3.794
M111HG3-M93CE-M93HE      2.313     16.672      1.586
M111HG3-M111CE-M111HE      2.313     16.672      1.586
L8HB3-K13CG-K13HG2      1.649     26.874      1.062
K13HD2-K13CG-K13HG2      1.649     26.874      1.062
            ?-?-?      7.389    129.358      7.595
E33HA-K23CA-K23HA      4.724     54.967      5.270
L95HB2-L95CD1-L95HD1      1.264     23.421      0.251
L95HG-L95CD1-L95HD1      1.264     23.421      0.251
L95HB2-L109CD1-L109HD1      1.264     23.421      0.251
L95HG-L109CD1-L109HD1      1.264     23.421      0.251
D101H-D102CA-D102HA      7.736     55.908      4.463
D102H-D102CA-D102HA      7.736     55.908      4.463
            ?-?-?      7.602     25.774      1.057
 L42HD1-H6CA-H6HA      0.595     58.576      4.202
I34HD1-W47CA-W47HA      0.595     58.576      4.202
V112H-M111CB-M111HB3      8.600     39.742      1.734
S115H-K114CA-K114HA      7.466     57.478      3.931
N43HD21-A133CB-A133HB      7.071     20.282      1.339
N43HD22-A133CB-A133HB      7.071     20.282      1.339
W129HD1-A133CB-A133HB      7.071     20.282      1.339
V62H-A133CB-A133HB      7.154     20.269      1.339
F122HD1-F122CA-F122HA      6.851     62.185      4.048
F122HE1-F122CA-F122HA      6.851     62.185      4.048
F122HE2-F122CA-F122HA      6.851     62.185      4.048
F122HD2-F122CA-F122HA      6.851     62.185      4.048
V127HA-R130CG-R130HG3      3.463     26.560      1.685
P27HD3-L26CD1-L26HD1      3.961     22.950      1.035
V87HA-V112CG2-V112HG2      3.961     22.950      1.035
 G19H-R37CA-R37HA      7.225     57.007      4.108
W36HZ3-R37CA-R37HA      7.225     57.007      4.108
R37HE-R37CA-R37HA      7.225     57.007      4.108
W47HD1-R37CA-R37HA      7.225     57.007      4.108
R65HE-R65CB-R65HB3      7.632     31.268      1.812
N66H-R65CB-R65HB3      7.632     31.268      1.812
A133H-V5CG2-V5HG2      8.127     22.008      1.249
R130HG2-R130CG-R130HG3      1.427     26.874      1.682
            ?-?-?      7.953     44.916      8.351
F103H-D102CB-D102HB2      7.912     42.096      2.351
            ?-?-?      2.099    133.438      6.731
V72HB-C94CB-C94HB2      2.546     30.484      2.053
H73HB2-C94CB-C94HB2      2.546     30.484      2.053
C94HB3-C94CB-C94HB2      2.546     30.484      2.053
L26H-E30CG-E30HG2      8.400     36.446      2.336
E124H-E124CG-E124HG3      8.400     36.446      2.336
E30H-E30CG-E30HG2      8.343     36.444      2.330
E30H-E32CG-E32HG2      8.343     36.444      2.330
E30H-E32CG-E32HG3      8.343     36.444      2.330
A121H-E124CG-E124HG3      8.343     36.444      2.330
            ?-?-?      2.964     57.085      5.770
F25HD1-V24CG2-V24HG2      7.073     21.224      0.737
H73H-V72CG2-V72HG2      7.073     21.224      0.737
V44HG1-S39CB-S39HB2      0.969     63.755      3.983
V44HG2-S39CB-S39HB2      0.969     63.755      3.983
V44HG1-S39CB-S39HB3      0.969     63.755      3.983
V44HG2-S39CB-S39HB3      0.969     63.755      3.983
F122HB2-F122CD1-F122HD1      3.110    131.556      6.861
V123HB-F122CD1-F122HD1      3.110    131.556      6.861
F122HB2-F122CD1-F122HD2      3.110    131.556      6.861
F122HB2-F122CE1-F122HE1      3.110    131.556      6.861
F122HB2-F122CE1-F122HE2      3.110    131.556      6.861
V112HA-T92CG2-T92HG2      4.718     23.890      1.250
P60HB2-V44CG2-V44HG2      1.757     22.950      0.964
            ?-?-?      5.142     48.218      5.413
    L8H-L8CA-L8HA      7.243     54.024      4.366
Q128HE22-L8CA-L8HA      7.243     54.024      4.366
F25H-F25CB-F25HB3      8.031     39.900      2.985
L42HD1-Q40CA-Q40HA      0.601     59.988      3.809
L71HD1-K77CA-K77HA      0.601     59.988      3.809
L71HD2-K77CA-K77HA      0.601     59.988      3.809
L76HD1-K77CA-K77HA      0.601     59.988      3.809
N100HD22-N100CB-N100HB2      7.684     39.115      3.095
K23HA-K23CD-K23HD2      5.260     29.227      1.302
            ?-?-?      1.034     54.967      4.753
 A78H-P74CA-P74HA      7.879     65.952      4.103
V67HB-V127CA-V127HA      1.905     67.052      3.484
M126HB3-V127CA-V127HA      1.905     67.052      3.484
R130HB3-V127CA-V127HA      1.905     67.052      3.484
I61HG12-I61CB-I61HB     -0.605     37.546      0.477
V5HG1-L42CB-L42HB2      0.763     39.115      1.532
            ?-?-?      2.502     41.021      3.190
V67HG2-F122CD1-F122HD1      0.730    131.634      6.859
V123HG1-F122CD1-F122HD1      0.730    131.634      6.859
V67HG2-F122CE1-F122HE1      0.730    131.634      6.859
V123HG1-F122CE1-F122HE1      0.730    131.634      6.859
F122HD1-F122CB-F122HB3      6.851     38.643      3.278
F122HE1-F122CB-F122HB3      6.851     38.643      3.278
F122HE2-F122CB-F122HB3      6.851     38.643      3.278
F122HD2-F122CB-F122HB3      6.851     38.643      3.278
V24HG1-K23CB-K23HB2      0.774     35.349      1.288
I34HG2-K23CB-K23HB2      0.774     35.349      1.288
 C94H-C94CA-C94HA      8.968     57.635      5.078
M111H-C94CA-C94HA      8.968     57.635      5.078
E83H-K82CB-K82HB3      7.858     33.936      1.971
K90H-K90CE-K90HE3      7.342     41.941      2.775
F91H-K90CE-K90HE3      7.342     41.941      2.775
F91H-F91CB-F91HB2      7.342     41.941      2.775
F91HE2-K90CE-K90HE3      7.444     41.938      2.774
F91HD2-K90CE-K90HE3      7.444     41.938      2.774
F91HE2-F91CB-F91HB2      7.444     41.938      2.774
F91HD2-F91CB-F91HB2      7.444     41.938      2.774
S115H-F91CB-F91HB2      7.444     41.938      2.774
 R63H-V62CA-V62HA      7.788     63.599      3.749
R58HD3-R58CG-R58HG3      3.061     26.558      1.687
R130HD3-R130CG-R130HG3      3.061     26.558      1.687
P84HA-A80CB-A80HB      4.738     19.183      1.400
M126H-M126CB-M126HB2      7.983     30.483      1.378
V44H-V44CG1-V44HG1      8.340     22.008      0.973
            ?-?-?      7.369     22.792      1.046
M93HB2-K69CB-K69HB3      1.929     35.193      2.085
M93HB2-M93CB-M93HB3      1.929     35.193      2.085
I34HD1-I34CB-I34HB      0.578     41.783      1.716
            ?-?-?      8.007     36.211      2.332
V24HG1-I34CG1-I34HG12      0.788     28.757      0.946
I34HG2-I34CG1-I34HG12      0.788     28.757      0.946
L76HD2-A78CB-A78HB      1.073     18.085      1.410
A79HB-A78CB-A78HB      1.073     18.085      1.410
R17HB2-R17CA-R17HA      1.612     58.892      3.891
L76HB3-A80CB-A80HB      1.908     19.339      1.405
K81HB3-A80CB-A80HB      1.908     19.339      1.405
E83HB2-A80CB-A80HB      1.908     19.339      1.405
P84HB2-A80CB-A80HB      1.908     19.339      1.405
P84HG2-A80CB-A80HB      1.908     19.339      1.405
V87HB-A80CB-A80HB      1.908     19.339      1.405
R63H-R63CD-R63HD2      7.793     42.725      3.167
R63H-R63CD-R63HD3      7.793     42.725      3.167
            ?-?-?     -0.137     62.342      3.271
N43H-V44CG1-V44HG1      8.080     22.007      0.977
I61H-V44CG1-V44HG1      8.080     22.007      0.977
K69HG2-K69CA-K69HA      1.070     57.163      4.292
K69HG3-K69CA-K69HA      1.070     57.163      4.292
L76HD2-K69CA-K69HA      1.070     57.163      4.292
V123HG2-K69CA-K69HA      1.070     57.163      4.292
V112HG1-K86CA-K86HA      1.070     57.163      4.292
C94HB3-F96CD1-F96HD1      2.510    132.811      7.245
V72HB-F96CE1-F96HE1      2.510    132.811      7.245
H73HB2-F96CE1-F96HE1      2.510    132.811      7.245
C94HB3-F96CE1-F96HE1      2.510    132.811      7.245
 R37H-W36CA-W36HA      9.387     54.181      6.221
W47HE1-W36CA-W36HA      9.387     54.181      6.221
L8HB2-K13CD-K13HD3      1.068     30.325      1.753
K13HG2-K13CD-K13HD3      1.068     30.325      1.753
R17HG2-R17CB-R17HB3      1.068     30.325      1.753
V67HB-V67CG1-V67HG1      1.931     20.439      0.618
M93HB2-V67CG1-V67HG1      1.931     20.439      0.618
P104HB2-P104CA-P104HA      2.070     65.326      4.619
P104HG2-P104CA-P104HA      2.070     65.326      4.619
P104HG3-P104CA-P104HA      2.070     65.326      4.619
E105HB2-P104CA-P104HA      2.070     65.326      4.619
E105HG2-P104CA-P104HA      2.070     65.326      4.619
P104HD3-F103CA-F103HA      3.764     55.281      5.005
I61HG12-I61CG2-I61HG2     -0.606     19.183      0.581
R119HD2-K69CD-K69HD2      3.235     27.815      1.637
R119HD2-K69CD-K69HD3      3.235     27.815      1.637
R119HD3-K69CD-K69HD3      3.235     27.815      1.637
V5HG1-L42CB-L42HB3      0.776     39.114      2.154
            ?-?-?      4.762     33.464      2.430
L22HD1-F122CA-F122HA      1.593     62.185      4.045
A121HB-F122CA-F122HA      1.593     62.185      4.045
M125HE-F122CA-F122HA      1.593     62.185      4.045
A80H-V87CG2-V87HG2      8.094     22.479      0.674
            ?-?-?      4.765     39.585      1.076
Q40HB2-Q40CA-Q40HA      2.116     59.832      3.820
Q40HB3-Q40CA-Q40HA      2.116     59.832      3.820
   S1H-S1CB-S1HB2      8.673     62.343      3.713
   S1H-S1CB-S1HB3      8.673     62.343      3.713
L76HB3-V87CG2-V87HG2      1.907     22.479      0.674
E83HB2-V87CG2-V87HG2      1.907     22.479      0.674
V87HB-V87CG2-V87HG2      1.907     22.479      0.674
            ?-?-?      5.770     26.715      0.144
N43HB3-D41CB-D41HB3      2.971     40.372      3.114
N57HB2-N57CB-N57HB3      2.971     40.372      3.114
N11HD22-V12CG2-V12HG2      7.803     22.322      1.039
K13H-V12CG2-V12HG2      7.803     22.322      1.039
A68HB-F96CD1-F96HD1      1.533    132.811      7.242
R65HG2-F96CD1-F96HD2      1.533    132.811      7.242
A68HB-F96CE1-F96HE1      1.533    132.811      7.242
L16HD2-L16CA-L16HA     -0.131     57.948      4.075
A121H-D120CA-D120HA      8.378     58.105      4.231
E124H-D120CA-D120HA      8.378     58.105      4.231
E30HA-E30CG-E30HG3      4.365     36.447      2.421
L76HD2-P110CA-P110HA      1.070     60.931      4.592
V62HG1-R63CB-R63HB2      0.891     30.012      2.073
R63HA-R63CG-R63HG2      4.379     27.344      1.532
P99HD3-P99CG-P99HG3      3.887     27.815      2.124
L71HG-L71CB-L71HB3      0.872     39.586      1.836
K77HG2-L71CB-L71HB3      0.872     39.586      1.836
K77HD2-L71CB-L71HB3      0.872     39.586      1.836
 V44H-V44CB-V44HB      8.350     36.446      2.120
            ?-?-?      7.602     22.793      1.048
L8HD1-K13CE-K13HE3      0.920     41.609      3.223
            ?-?-?      4.762    119.314      6.960
L16HG-L16CB-L16HB3      0.529     41.469      1.596
L16HD1-L16CB-L16HB3      0.529     41.469      1.596
E32HB2-E32CB-E32HB3      1.757     34.172      1.950
K82HD2-K82CB-K82HB3      1.757     34.172      1.950
K82HD3-K82CB-K82HB3      1.757     34.172      1.950
I61HG13-I61CA-I61HA      0.156     60.931      3.637
L95HD2-I61CA-I61HA      0.156     60.931      3.637
E108HG3-E108CB-E108HB2      2.424     32.366      1.276
E108HG3-E108CB-E108HB3      2.424     32.366      1.276
A79H-V87CG2-V87HG2      7.325     22.478      0.669
I59HG2-L95CD2-L95HD2      0.841     26.716      0.148
I59HD1-L95CD2-L95HD2      0.841     26.716      0.148
P98HB2-P98CB-P98HB3      2.264     30.954      2.376
R63H-I61CG2-I61HG2      7.790     19.191      0.582
W129HE3-I61CG2-I61HG2      7.790     19.191      0.582
R63H-V62CG2-V62HG2      7.790     19.191      0.582
R119HD2-V123CG2-V123HG2      3.282     23.734      1.079
R119HD3-V123CG2-V123HG2      3.282     23.734      1.079
F122HB3-V123CG2-V123HG2      3.282     23.734      1.079
I64HG12-I64CA-I64HA      0.748     62.657      3.795
K77HA-L71CD1-L71HD1      3.832     24.204      0.602
A89HA-L71CD1-L71HD1      3.832     24.204      0.602
C94HA-C94CB-C94HB2      5.076     30.640      2.052
M126HB2-V123CB-V123HB      1.392     35.506      3.115
M126HG2-V123CB-V123HB      1.392     35.506      3.115
 G19H-L16CA-L16HA      7.208     57.949      4.078
W36HZ3-L16CA-L16HA      7.208     57.949      4.078
W36HH2-L16CA-L16HA      7.208     57.949      4.078
 V72H-L71CA-L71HA      7.662     53.082      4.230
P84HB3-P84CB-P84HB2      2.485     32.210      1.934
N66HA-R65CB-R65HB3      4.758     31.267      1.811
N57H-N57CB-N57HB3      7.563     40.371      3.115
F137H-F137CB-F137HB2      7.563     40.371      3.115
F137H-F137CB-F137HB3      7.563     40.371      3.115
Q53HB2-Q53CA-Q53HA      1.747     55.124      4.344
Q53HG2-Q53CA-Q53HA      1.747     55.124      4.344
            ?-?-?      2.222     33.326      2.752
K18HA-K18CG-K18HG2      3.900     24.991      1.362
G50HA3-K29CG-K29HG2      3.900     24.991      1.362
 F45H-V44CA-V44HA      9.063     61.872      4.615
L42HB2-V5CG1-V5HG1      1.516     18.555      0.757
A132HB-V5CG1-V5HG1      1.516     18.555      0.757
A68HB-V72CG1-V72HG1      1.516     18.555      0.757
V67HB-V67CG2-V67HG2      1.934     22.323      0.733
M93HB2-V67CG2-V67HG2      1.934     22.323      0.733
V24HA-M111CG-M111HG3      5.181     31.742      2.303
K18HE2-K18CG-K18HG3      2.953     24.990      1.443
K81HE2-K81CG-K81HG2      2.953     24.990      1.443
F45HD1-I64CA-I64HA      7.322     62.656      3.789
 I64H-I64CA-I64HA      7.322     62.656      3.789
V12HG2-P9CB-P9HB3      1.044     32.523      2.563
 V62H-V62CB-V62HB      7.146     31.111      2.203
R35HA-R35CB-R35HB3      5.324     31.738      1.895
K21HG3-K21CA-K21HA      1.417     55.125      5.683
L22HB2-K21CA-K21HA      1.417     55.125      5.683
L22HB3-K21CA-K21HA      1.417     55.125      5.683
Q40HA-L42CA-L42HA      3.814     56.693      4.044
E46H-F45CE1-F45HE2      7.222    131.399      7.350
W47HD1-F45CE1-F45HE2      7.222    131.399      7.350
 R63H-R63CA-R63HA      7.788     54.653      4.382
V44HG2-P60CB-P60HB3      0.937     32.522      2.602
            ?-?-?      0.971     63.834      4.380
L42HD1-K13CD-K13HD3      0.579     30.169      1.741
L42HD1-R17CB-R17HB3      0.579     30.169      1.741
L42HD2-R17CB-R17HB3      0.579     30.169      1.741
            ?-?-?      6.333     66.109      5.775
P99HB3-P99CA-P99HA      2.375     63.128      4.667
R35HA-R35CG-R35HG2      5.314     27.815      1.566
R35HA-R35CG-R35HG3      5.314     27.815      1.566
P60HG2-I59CB-I59HB      2.067     42.725      3.173
R63HB2-I59CB-I59HB      2.067     42.725      3.173
R63HB3-I59CB-I59HB      2.067     42.725      3.173
P60HG2-R63CD-R63HD2      2.067     42.725      3.173
R63HB2-R63CD-R63HD2      2.067     42.725      3.173
R63HB3-R63CD-R63HD2      2.067     42.725      3.173
P60HG2-R63CD-R63HD3      2.067     42.725      3.173
R63HB2-R63CD-R63HD3      2.067     42.725      3.173
R63HB3-R63CD-R63HD3      2.067     42.725      3.173
P110HG3-P110CD-P110HD2      1.830     51.200      3.339
Y55HB3-Y55CA-Y55HA      3.100     59.205      4.371
Y135HB2-Y135CA-Y135HA      3.100     59.205      4.371
Y135HB3-Y135CA-Y135HA      3.100     59.205      4.371
F137HB2-F137CA-F137HA      3.100     59.205      4.371
F137HB3-F137CA-F137HA      3.100     59.205      4.371
   L8H-L8CB-L8HB2      7.243     42.724      1.084
Q128HE22-L8CB-L8HB2      7.243     42.724      1.084
P60HD2-P60CG-P60HG2      3.578     28.286      2.066
 L16H-K13CA-K13HA      8.552     61.323      3.577
P27HA-P27CG-P27HG2      4.337     28.285      2.319
P27HA-P27CG-P27HG3      4.337     28.285      2.319
H6HB3-K13CD-K13HD3      3.183     30.168      1.723
K13HE3-K13CD-K13HD3      3.238     30.168      1.743
 Q40H-Q40CA-Q40HA      8.080     59.988      3.810
 A80H-K77CA-K77HA      8.080     59.988      3.810
F25HA-F25CB-F25HB2      4.589     39.900      2.479
P110HA-F25CB-F25HB2      4.589     39.900      2.479
A78HA-K81CG-K81HG3      4.050     25.148      1.597
A79HA-K81CG-K81HG3      4.050     25.148      1.597
K81HA-K81CG-K81HG3      4.050     25.148      1.597
A79HA-K82CG-K82HG3      4.050     25.148      1.597
L71HD1-A89CB-A89HB      0.604     18.397      1.451
L71HD2-A89CB-A89HB      0.604     18.397      1.451
L76HD2-L76CB-L76HB3      1.071     42.411      1.929
A79HB-L76CB-L76HB3      1.071     42.411      1.929
V112HG1-L76CB-L76HB3      1.071     42.411      1.929
V112HG2-L76CB-L76HB3      1.071     42.411      1.929
K90H-L71CD1-L71HD1      7.345     24.205      0.602
            ?-?-?      4.770     38.486      2.747
D52HA-D52CB-D52HB2      4.686     38.485      2.745
 G70H-M93CA-M93HA      7.809     55.123      5.416
L8HD1-Q128CG-Q128HG2      0.947     34.563      2.361
L8HD2-Q128CG-Q128HG2      0.947     34.563      2.361
L26H-K29CB-K29HB2      8.355     35.191      1.685
N56HB2-N56CB-N56HB3      2.548     39.272      2.707
N136HB2-N136CB-N136HB3      2.548     39.272      2.707
    L8H-V5CA-V5HA      7.247     64.855      3.805
V44HG1-E46CB-E46HB3      0.947     29.071      2.079
L8HD1-Q128CB-Q128HB2      0.947     29.071      2.079
L8HD2-Q128CB-Q128HB2      0.947     29.071      2.079
V87HA-A88CB-A88HB      3.976     21.537      1.229
F91HB3-A88CB-A88HB      3.976     21.537      1.229
 K13HB3-H6CA-H6HA      1.944     58.105      4.221
K82HB3-K82CA-K82HA      1.944     58.105      4.221
R119HG2-D120CA-D120HA      1.944     58.105      4.221
F96H-N66CB-N66HB3      8.624     40.999      2.869
F96H-F96CB-F96HB2      8.624     40.999      2.869
 R17H-E14CA-E14HA      7.538     58.733      3.980
            ?-?-?      4.764     30.326      1.636
L95HB2-V67CG1-V67HG1      1.245     20.439      0.617
L95HG-V67CG1-V67HG1      1.245     20.439      0.617
N100HD22-N100CB-N100HB3      7.690     39.115      3.380
  L8HD1-L8CG-L8HG      0.935     27.501      1.736
  L8HD2-L8CG-L8HG      0.935     27.501      1.736
 V12HG1-L8CG-L8HG      0.935     27.501      1.736
L8HD1-Q128CB-Q128HB3      0.924     28.913      2.237
L8HD2-Q128CB-Q128HB3      0.924     28.913      2.237
V12HG1-Q128CB-Q128HB3      0.924     28.913      2.237
V127HG1-Q128CB-Q128HB3      0.924     28.913      2.237
V127HG2-Q128CB-Q128HB3      0.924     28.913      2.237
A132HA-D7CB-D7HB3      4.215     41.626      2.904
H6HA-K13CE-K13HE2      4.215     41.626      2.904
L71HA-K77CE-K77HE2      4.215     41.626      2.904
L71HA-K77CE-K77HE3      4.215     41.626      2.904
 A15H-E14CA-E14HA      7.538     58.891      3.979
P60HB2-P60CD-P60HD2      1.736     51.671      3.571
R63HG3-P60CD-P60HD2      1.736     51.671      3.571
L109H-L95CD1-L95HD1      8.291     23.420      0.252
L109H-L109CD1-L109HD1      8.291     23.420      0.252
V123HA-F122CD1-F122HD1      5.769    131.713      6.859
V123HA-F122CE1-F122HE1      5.769    131.713      6.859
K23HB3-K23CA-K23HA      1.663     55.124      5.271
P27HG2-L26CG-L26HG      2.304     25.931      1.039
P27HG2-L26CD2-L26HD2      2.304     25.931      1.039
P27HG3-L26CD2-L26HD2      2.304     25.931      1.039
P84HD2-P84CB-P84HB3      3.311     32.209      2.482
  P9HA-P9CB-P9HB3      4.541     32.523      2.565
T92HB-L76CD1-L76HD1      4.293     21.693      0.590
W47HE3-I34CD1-I34HD1      7.292     14.632      0.576
L42HG-L42CA-L42HA      1.386     56.690      4.040
L16HD1-M126CA-M126HA      0.526     56.693      4.504
F25H-L26CD1-L26HD1      8.020     22.950      1.028
 P9HG2-P9CB-P9HB3      2.190     32.524      2.567
 P9HG3-P9CB-P9HB3      2.190     32.524      2.567
P98HA-P98CB-P98HB2      5.006     30.953      2.256
V67H-V127CG1-V127HG1      8.403     21.380      0.922
A68H-V127CG1-V127HG1      8.403     21.380      0.922
E124H-V127CG1-V127HG1      8.403     21.380      0.922
V127H-V127CG1-V127HG1      8.403     21.380      0.922
E124H-V127CG2-V127HG2      8.403     21.380      0.922
V127H-V127CG2-V127HG2      8.403     21.380      0.922
L76HG-T92CA-T92HA      1.634     60.774      5.475
P98HB3-P99CD-P99HD2      2.374     50.728      3.651
P99HB3-P99CD-P99HD2      2.374     50.728      3.651
M93HB2-V72CG2-V72HG2      1.955     21.537      0.733
M111HG2-V24CG2-V24HG2      1.955     21.537      0.733
M93HB2-V123CG1-V123HG1      1.955     21.537      0.733
  L8H-V5CG1-V5HG1      7.269     18.555      0.752
F96HE1-V72CG1-V72HG1      7.269     18.555      0.752
F96HZ-V72CG1-V72HG1      7.269     18.555      0.752
            ?-?-?      7.376     18.551      0.752
L76HG-L76CB-L76HB3      1.613     42.253      1.930
F25HD1-T92CG2-T92HG2      7.094     23.891      1.248
F25HE1-T92CG2-T92HG2      7.094     23.891      1.248
F25HZ-T92CG2-T92HG2      7.094     23.891      1.248
H73H-T92CG2-T92HG2      7.094     23.891      1.248
F25H-M111CA-M111HA      8.035     54.966      5.634
            ?-?-?      4.762     59.832      4.178
F45HD1-I64CG1-I64HG12      7.324     28.599      0.732
I64H-I64CG1-I64HG12      7.324     28.599      0.732
D120HA-V123CG2-V123HG2      4.256     23.734      1.076
            ?-?-?      8.895     24.832      1.506
            ?-?-?      0.900     19.183      0.582
F25HA-L76CD1-L76HD1      4.583     21.694      0.583
P110HA-L76CD1-L76HD1      4.583     21.694      0.583
R130HA-I61CG1-I61HG13      3.458     28.442      0.161
K90HA-K90CB-K90HB3      4.145     31.425      1.586
K31HE2-K31CG-K31HG2      2.846     24.047      0.765
K31HE3-K31CG-K31HG2      2.846     24.047      0.765
            ?-?-?      4.762     63.755      4.381
L26HG-V24CG1-V24HG1      1.048     20.440      0.777
L26HD1-V24CG1-V24HG1      1.048     20.440      0.777
L26HD2-V24CG1-V24HG1      1.048     20.440      0.777
 N43H-N43CA-N43HA      8.056     54.024      5.293
 I61H-N43CA-N43HA      8.056     54.024      5.293
            ?-?-?      4.773     43.196      2.553
Q116HB2-Q116CA-Q116HA      1.956     58.732      4.610
Q116HB3-Q116CA-Q116HA      1.956     58.732      4.610
R119HG2-Q116CA-Q116HA      1.956     58.732      4.610
P27HD3-P27CA-P27HA      3.947     64.855      4.332
E28HA-P27CA-P27HA      3.947     64.855      4.332
P60HB2-P60CB-P60HB3      1.759     32.526      2.603
R63HG3-P60CB-P60HB3      1.759     32.526      2.603
M126HA-M126CB-M126HB2      4.514     30.560      1.378
R58HG2-R58CD-R58HD3      1.427     43.196      3.057
I64HG13-R130CD-R130HD3      1.427     43.196      3.057
R130HG2-R130CD-R130HD3      1.427     43.196      3.057
  M2HA-M2CB-M2HB3      4.502     33.151      2.036
L76HD2-L76CD1-L76HD1      1.066     21.694      0.588
A79HB-L76CD1-L76HD1      1.066     21.694      0.588
V112HG1-L76CD1-L76HD1      1.066     21.694      0.588
V112HG2-L76CD1-L76HD1      1.066     21.694      0.588
Q116HG3-K117CA-K117HA      2.854     59.361      4.147
D131HB3-Q128CA-Q128HA      2.854     59.361      4.147
F91HB2-F91CB-F91HB3      2.767     41.783      4.008
M125HG2-M125CB-M125HB2      2.411     33.622      2.008
V112HG1-V112CB-V112HB      1.034     35.976      1.859
V112HG2-V112CB-V112HB      1.034     35.976      1.859
 A78H-A80CB-A80HB      7.856     19.183      1.399
 E83H-A80CB-A80HB      7.856     19.183      1.399
F45HD1-I59CG2-I59HG2      7.344     14.318      0.849
F45HE2-I59CG2-I59HG2      7.344     14.318      0.849
F45HD2-I59CG2-I59HG2      7.344     14.318      0.849
R58H-I59CG2-I59HG2      7.344     14.318      0.849
I64H-I59CG2-I59HG2      7.344     14.318      0.849
F45HD1-I59CD1-I59HD1      7.344     14.318      0.849
F45HE2-I59CD1-I59HD1      7.344     14.318      0.849
F45HD2-I59CD1-I59HD1      7.344     14.318      0.849
I64H-I59CD1-I59HD1      7.344     14.318      0.849
            ?-?-?      4.329     28.204      2.143
 S38H-R17CA-R17HA      8.106     58.576      3.896
P110HB3-V24CG2-V24HG2      1.972     21.695      0.747
V67HB-V123CG1-V123HG1      1.951     21.693      0.720
F25H-F25CB-F25HB2      8.031     39.899      2.474
D52HB2-D52CB-D52HB3      2.742     38.488      2.896
N66H-N66CB-N66HB3      7.614     40.842      2.856
N66HD22-N66CB-N66HB3      7.614     40.842      2.856
N66H-F96CB-F96HB2      7.614     40.842      2.856
N66HD22-F96CB-F96HB2      7.614     40.842      2.856
            ?-?-?      0.550     29.227      1.304
V67H-V127CA-V127HA      8.414     67.052      3.486
V127H-V127CA-V127HA      8.414     67.052      3.486
F96HD1-E108CG-E108HG3      7.250     36.132      2.413
F96HE1-E108CG-E108HG3      7.250     36.132      2.413
F96HZ-E108CG-E108HG3      7.250     36.132      2.413
F96HD2-E108CG-E108HG3      7.250     36.132      2.413
R119HD2-R119CA-R119HA      3.270     60.616      3.735
R119HD3-R119CA-R119HA      3.270     60.616      3.735
F122HB3-R119CA-R119HA      3.270     60.616      3.735
R58HD2-R58CG-R58HG2      2.887     26.637      1.431
N66HB3-R130CG-R130HG2      2.887     26.637      1.431
R130HD2-R130CG-R130HG2      2.887     26.637      1.431
 L26H-L26CG-L26HG      8.373     25.931      1.039
L26H-L26CD2-L26HD2      8.373     25.931      1.039
P99HA-P99CB-P99HB2      4.650     32.681      1.886
N100HA-P99CB-P99HB2      4.650     32.681      1.886
P104HA-P99CB-P99HB2      4.650     32.681      1.886
P60HA-I61CG2-I61HG2      4.783     19.183      0.583
P60HA-V62CG2-V62HG2      4.783     19.183      0.583
M126HE-M126CA-M126HA      1.099     56.850      4.510
L71HB2-L76CB-L76HB2      1.071     42.409      1.349
L76HD2-L76CB-L76HB2      1.071     42.409      1.349
A79HB-L76CB-L76HB2      1.071     42.409      1.349
A68HA-K69CA-K69HA      4.760     57.478      4.304
P84HA-R85CA-R85HA      4.760     57.478      4.304
N136HA-D131CA-D131HA      4.760     57.478      4.304
A15HA-A15CB-A15HB      4.118     18.557      1.591
A15HA-M125CE-M125HE      4.118     18.557      1.591
L76HA-L76CB-L76HB2      3.753     42.254      1.352
M125HB2-L16CD1-L16HD1      2.042     23.577      0.517
            ?-?-?      7.590    129.671      7.391
 L95H-M93CE-M93HE      7.517     16.672      1.587
L95H-M111CE-M111HE      7.517     16.672      1.587
   L8H-L8CB-L8HB3      7.244     42.725      1.671
Q128HE22-L8CB-L8HB3      7.244     42.725      1.671
V107HG1-V107CB-V107HB      0.384     32.994      1.447
V12HG2-P9CG-P9HG2      1.034     28.129      2.192
K13HG2-P9CG-P9HG2      1.034     28.129      2.192
V12HG2-P9CG-P9HG3      1.034     28.129      2.192
            ?-?-?      4.760     29.699      1.631
K69HA-T92CA-T92HA      4.292     60.617      5.478
T92HB-T92CA-T92HA      4.292     60.617      5.478
F103H-D102CA-D102HA      7.914     55.751      4.464
P84HB3-P84CG-P84HG2      2.473     27.344      1.921
L76HG-L76CA-L76HA      1.617     56.220      3.741
P110HB2-L76CA-L76HA      1.617     56.220      3.741
E124HB2-F122CA-F122HA      2.056     62.186      4.048
  H6HD2-H6CA-H6HA      7.095     58.105      4.218
 K81H-K82CA-K82HA      7.095     58.105      4.218
 K82H-K82CA-K82HA      7.095     58.105      4.218
M126HB2-M126CA-M126HA      1.403     56.850      4.507
M126HG2-M126CA-M126HA      1.403     56.850      4.507
V62H-I61CG2-I61HG2      7.159     19.183      0.585
V62H-V62CG2-V62HG2      7.159     19.183      0.585
R63HE-V62CG2-V62HG2      7.159     19.183      0.585
D54HA-Q53CB-Q53HB3      4.765     29.384      2.277
V123HG2-L22CD1-L22HD1      1.064     20.751      1.621
 N43H-V44CA-V44HA      8.081     61.873      4.618
 I61H-V44CA-V44HA      8.081     61.873      4.618
L22HD1-M111CB-M111HB3      1.624     39.743      1.736
M93HE-M111CB-M111HB3      1.624     39.743      1.736
M111HB2-M111CB-M111HB3      1.624     39.743      1.736
P84HD2-P84CG-P84HG2      3.310     27.344      1.924
L16HB3-R17CA-R17HA      1.611     58.578      3.890
R37HB2-R17CA-R17HA      1.611     58.578      3.890
R37HB3-R17CA-R17HA      1.611     58.578      3.890
P99HD2-P98CB-P98HB3      3.654     30.954      2.379
P99HG3-P99CD-P99HD2      2.126     50.572      3.651
P98HG3-P99CD-P99HD2      2.126     50.572      3.651
            ?-?-?      1.739     43.668      3.272
K23HB2-V112CB-V112HB      1.267     35.977      1.863
K21HA-L22CA-L22HA      5.692     54.496      5.320
K21HA-R35CA-R35HA      5.692     54.496      5.320
L42HD1-K13CB-K13HB2      0.580     32.366      1.627
L42HD2-K13CB-K13HB2      0.580     32.366      1.627
P110HB3-M111CA-M111HA      1.957     54.967      5.636
M111HG2-M111CA-M111HA      1.957     54.967      5.636
A133HB-A133CA-A133HA      1.329     53.711      4.167
L42HD1-K13CE-K13HE3      0.586     41.625      3.221
L42HD2-K13CE-K13HE3      0.586     41.625      3.221
A80HA-E83CB-E83HB2      4.123     30.955      1.909
A80HA-V87CB-V87HB      4.123     30.955      1.909
V72HB-V72CG2-V72HG2      2.534     21.223      0.735
H73HB2-V72CG2-V72HG2      2.534     21.223      0.735
C94HB3-V72CG2-V72HG2      2.534     21.223      0.735
L42HA-L42CD1-L42HD1      4.045     26.713      0.598
L42HA-L42CD2-L42HD2      4.045     26.713      0.598
 Y55H-Y55CA-Y55HA      7.637     59.204      4.361
T134H-Y135CA-Y135HA      7.637     59.204      4.361
Y135H-Y135CA-Y135HA      7.637     59.204      4.361
T134H-A133CA-A133HA      7.667     53.711      4.162
I59HG2-G97CA-G97HA2      0.871     43.823      3.550
I59HD1-G97CA-G97HA2      0.871     43.823      3.550
I59HG2-G97CA-G97HA3      0.871     43.823      3.550
I59HD1-G97CA-G97HA3      0.871     43.823      3.550
V12HG1-S10CA-S10HA      0.899     61.403      3.581
V12HG1-K13CA-K13HA      0.899     61.403      3.581
S115HB2-A113CB-A113HB      3.961     22.322      1.579
            ?-?-?      4.847     22.322      1.579
F45HB3-I64CD1-I64HD1      3.330     12.120      0.303
I61HD1-I64CG2-I64HG2     -0.158     16.044      0.446
A68HA-V123CG2-V123HG2      4.760     23.734      1.072
L26HB2-P27CD-P27HD2      1.624     50.415      3.724
L26HB3-P27CD-P27HD2      1.624     50.415      3.724
V24HB-M111CG-M111HG3      1.595     31.739      2.305
M93HE-M111CG-M111HG3      1.595     31.739      2.305
P110HB2-M111CG-M111HG3      1.595     31.739      2.305
M111HB2-M111CG-M111HG3      1.595     31.739      2.305
M111HE-M111CG-M111HG3      1.595     31.739      2.305
W129H-Q128CB-Q128HB2      8.670     29.071      2.080
P110HD3-P110CG-P110HG3      3.654     26.244      1.829
P104HA-P104CB-P104HB2      4.618     32.054      2.066
            ?-?-?      8.842     20.745      1.622
V72HB-A68CB-A68HB      2.541     23.107      1.519
C94HB3-A68CB-A68HB      2.541     23.107      1.519
G97HA3-L109CD1-L109HD1      3.517     23.438      0.254
P98HD2-L109CD1-L109HD1      3.517     23.438      0.254
G97HA2-L109CD1-L109HD1      3.539     23.440      0.254
            ?-?-?      3.582     23.397      0.252
V107HG1-V107CA-V107HA      0.386     63.755      3.203
F25HD1-F25CA-F25HA      7.095     56.850      4.599
F25HE1-F25CA-F25HA      7.095     56.850      4.599
F25HZ-F25CA-F25HA      7.095     56.850      4.599
F25HE2-F25CA-F25HA      7.095     56.850      4.599
F25HD2-F25CA-F25HA      7.095     56.850      4.599
 N57H-Y55CA-Y55HA      7.565     59.205      4.380
F137H-F137CA-F137HA      7.565     59.205      4.380
            ?-?-?      3.084     58.733      4.355
K82HA-K82CB-K82HB2      4.220     33.936      1.901
G97HA2-P98CG-P98HG3      3.508     26.874      2.117
P110HG2-P110CD-P110HD2      0.432     51.199      3.340
V72HG2-C94CB-C94HB2      0.751     30.483      2.053
C94HG-C94CB-C94HB2      0.751     30.483      2.053
I61HG2-V62CA-V62HA      0.580     63.599      3.749
V62HG2-V62CA-V62HA      0.580     63.599      3.749
P84HA-A88CA-A88HA      4.773     50.101      4.555
F103H-F103CA-F103HA      7.911     55.281      5.001
G50H-G50CA-G50HA3      8.965     47.118      3.931
I61HG2-I61CG1-I61HG13      0.591     28.443      0.163
V62HG2-I61CG1-I61HG13      0.591     28.443      0.163
F103H-F103CB-F103HB2      7.922     38.644      2.880
G106H-F103CB-F103HB2      7.922     38.644      2.880
F103H-F103CB-F103HB3      7.922     38.644      2.880
G106H-F103CB-F103HB3      7.922     38.644      2.880
L95HB2-L95CA-L95HA      1.243     54.653      4.606
L95HG-L95CA-L95HA      1.243     54.653      4.606
F122HA-F122CD1-F122HD1      4.045    131.555      6.860
G20HA3-F122CD1-F122HD2      4.045    131.555      6.860
F122HA-F122CD1-F122HD2      4.045    131.555      6.860
F122HA-F122CE1-F122HE1      4.045    131.555      6.860
G20HA3-F122CE1-F122HE2      4.045    131.555      6.860
F122HA-F122CE1-F122HE2      4.045    131.555      6.860
W47HZ3-L22CD2-L22HD2      6.655     26.716      0.147
L22HG-L22CD2-L22HD2      0.837     27.031      0.150
 A75H-A75CA-A75HA      7.342     55.281      4.239
 L76H-A75CA-A75HA      7.342     55.281      4.239
 A79H-A75CA-A75HA      7.342     55.281      4.239
M126HE-I64CD1-I64HD1      1.114     12.121      0.302
G97H-G97CA-G97HA2      9.386     43.823      3.548
G97H-G97CA-G97HA3      9.386     43.823      3.548
V12HB-A15CB-A15HB      2.055     18.555      1.590
E118HB2-A121CB-A121HB      2.055     18.555      1.590
E124HB2-A121CB-A121HB      2.055     18.555      1.590
E124HB3-A121CB-A121HB      2.055     18.555      1.590
V12HB-M125CE-M125HE      2.055     18.555      1.590
E124HB2-M125CE-M125HE      2.055     18.555      1.590
E124HB3-M125CE-M125HE      2.055     18.555      1.590
L16HD2-L16CB-L16HB3     -0.135     41.469      1.596
T134H-T134CB-T134HB      7.661     69.719      4.293
R63HD2-R63CB-R63HB2      3.166     30.169      2.074
I59HB-R63CB-R63HB3      3.166     30.169      2.074
R63HD2-R63CB-R63HB3      3.166     30.169      2.074
R63HD3-R63CB-R63HB3      3.166     30.169      2.074
P84HD3-P84CG-P84HG2      3.652     27.344      1.924
V72H-V72CG2-V72HG2      7.664     21.223      0.739
E105H-E105CB-E105HB3      8.903     29.384      2.410
F122HB3-F122CA-F122HA      3.285     62.186      4.048
K13HB2-K13CG-K13HG2      1.649     26.716      1.055
A113H-V112CG1-V112HG1      9.215     21.851      1.031
M111HG2-V24CA-V24HA      1.960     58.262      5.185
V127HG1-V127CA-V127HA      0.935     67.052      3.486
V127HG2-V127CA-V127HA      0.935     67.052      3.486
N3HD22-N3CB-N3HB2      7.640     38.957      2.636
L16H-L16CB-L16HB3      8.552     41.468      1.596
P104HA-P104CG-P104HG2      4.614     27.501      2.060
P104HA-P104CG-P104HG3      4.614     27.501      2.060
L16HA-K18CG-K18HG3      4.060     25.147      1.450
G20HA3-K18CG-K18HG3      4.060     25.147      1.450
A78HA-K81CG-K81HG2      4.060     25.147      1.450
A79HA-K81CG-K81HG2      4.060     25.147      1.450
K81HA-K81CG-K81HG2      4.060     25.147      1.450
A79HA-K82CG-K82HG2      4.060     25.147      1.450
I61HG2-R130CA-R130HA      0.579     59.831      3.461
V112HG2-K23CG-K23HG3      1.040     25.461      1.290
P104HB3-P104CB-P104HB2      2.436     32.053      2.063
E105H-E105CG-E105HG3      8.914     36.761      2.311
R63H-R63CG-R63HG3      7.788     27.343      1.726
K18HB2-A15CA-A15HA      1.821     55.124      4.106
K18HB3-A15CA-A15HA      1.821     55.124      4.106
E33HA-E33CB-E33HB2      4.724     31.896      2.022
E33HA-E33CB-E33HB3      4.724     31.896      2.022
            ?-?-?      1.507     64.853      4.331
            ?-?-?     10.471    126.062      6.640
V44HA-V44CG1-V44HG1      4.612     22.008      0.977
R65HE-R65CB-R65HB2      7.617     31.267      1.597
N66H-R65CB-R65HB2      7.617     31.267      1.597
L42HG-Q40CA-Q40HA      1.368     60.146      3.810
L76HB2-K77CA-K77HA      1.368     60.146      3.810
K77HG3-K77CA-K77HA      1.368     60.146      3.810
K77HD3-K77CA-K77HA      1.368     60.146      3.810
  L8HD2-V5CB-V5HB      0.893     31.111      2.201
 V12HG1-V5CB-V5HB      0.893     31.111      2.201
V62HG1-V62CB-V62HB      0.893     31.111      2.201
S39HB2-E46CG-E46HG2      3.974     36.290      2.332
E46HA-E46CG-E46HG2      3.974     36.290      2.332
E46HA-E46CG-E46HG3      3.974     36.290      2.332
E124HA-E124CG-E124HG3      3.974     36.290      2.332
R85HA-R85CB-R85HB2      4.318     30.169      1.920
K86HA-R85CB-R85HB2      4.318     30.169      1.920
R85HA-R85CB-R85HB3      4.318     30.169      1.920
K86HA-R85CB-R85HB3      4.318     30.169      1.920
C94H-V67CG2-V67HG2      8.988     22.322      0.732
A79HA-K82CB-K82HB3      4.022     33.937      1.975
C94H-P110CA-P110HA      8.966     60.931      4.593
M111H-P110CA-P110HA      8.966     60.931      4.593
V127HA-R130CG-R130HG2      3.476     26.559      1.426
L8H-A132CB-A132HB      7.229     18.712      1.490
 L76H-A75CB-A75HB      7.335     18.712      1.500
 A79H-A75CB-A75HB      7.335     18.712      1.500
V62HA-A133CB-A133HB      3.753     20.282      1.339
P27HA-P27CB-P27HB3      4.342     31.896      2.441
I59HG2-P98CD-P98HD2      0.861     49.631      3.506
I59HD1-P98CD-P98HD2      0.861     49.631      3.506
I59HG2-P98CD-P98HD3      0.861     49.631      3.506
I59HD1-P98CD-P98HD3      0.861     49.631      3.506
 I34H-K21CA-K21HA      8.772     55.125      5.684
 R35H-K21CA-K21HA      8.772     55.125      5.684
 W36H-K21CA-K21HA      8.772     55.125      5.684
 L8HD1-L8CB-L8HB2      0.922     42.726      1.087
 L8HD2-L8CB-L8HB2      0.922     42.726      1.087
V12HG1-L8CB-L8HB2      0.922     42.726      1.087
F96H-L95CD1-L95HD1      8.627     23.420      0.249
F96H-L109CD1-L109HD1      8.627     23.420      0.249
P99HG3-P99CG-P99HG2      2.127     27.815      1.788
R63HG2-V62CG1-V62HG1      1.539     18.870      0.862
I64HG12-L95CD1-L95HD1      0.763     23.264      0.286
V67HG2-L95CD1-L95HD1      0.763     23.264      0.286
V123HG1-L95CD1-L95HD1      0.763     23.264      0.286
V24HG2-L109CD1-L109HD1      0.763     23.264      0.286
I64HG12-L109CD1-L109HD1      0.763     23.264      0.286
V67HG2-L109CD1-L109HD1      0.763     23.264      0.286
 L8HD1-L8CB-L8HB3      0.921     42.726      1.670
 L8HD2-L8CB-L8HB3      0.921     42.726      1.670
V12HG1-L8CB-L8HB3      0.921     42.726      1.670
A89HB-K90CE-K90HE2      1.452     41.940      2.696
K90HD2-K90CE-K90HE2      1.452     41.940      2.696
K90HD3-K90CE-K90HE2      1.452     41.940      2.696
L16HD2-A133CB-A133HB     -0.157     20.439      1.340
I61HD1-A133CB-A133HB     -0.157     20.439      1.340
V123H-F122CA-F122HA      8.045     62.185      4.043
M125H-F122CA-F122HA      8.045     62.185      4.043
F122H-F122CA-F122HA      7.930     62.186      4.048
  L8HA-P9CD-P9HD2      4.367     50.258      3.301
            ?-?-?      0.960     33.779      1.757
            ?-?-?      4.839     24.361      0.844
H73HA-H73CB-H73HB3      5.012     36.916      3.113
 K77H-P74CA-P74HA      7.487     65.952      4.102
F91HB2-T92CG2-T92HG2      2.774     23.890      1.251
K13HE3-K13CD-K13HD2      3.235     30.168      1.631
P60HD3-P60CG-P60HG2      4.021     28.286      2.067
P104HD3-V107CG2-V107HG2      3.750     21.851      0.908
T92HG2-V112CB-V112HB      1.266     36.133      1.857
V12HB-V12CA-V12HA      2.056     65.953      3.782
R130HD2-R130CA-R130HA      2.875     59.856      3.462
L16HD2-L16CG-L16HG     -0.131     23.734      0.525
L16HD2-L16CD1-L16HD1     -0.131     23.734      0.525
I61HD1-L16CD1-L16HD1     -0.131     23.734      0.525
            ?-?-?      3.855     44.138      4.182
 V24H-V24CA-V24HA      9.258     58.263      5.177
M125HA-Q128CG-Q128HG3      4.144     34.564      2.604
Q128HA-Q128CG-Q128HG3      4.144     34.564      2.604
G50HA2-G50CA-G50HA3      3.838     46.962      3.929
F122HZ-L22CD2-L22HD2      6.325     26.716      0.144
W47HH2-L95CD2-L95HD2      6.325     26.716      0.144
K90HG2-K90CB-K90HB2      0.296     31.739      1.559
K90HG2-K90CB-K90HB3      0.296     31.739      1.559
I61HG2-I61CG1-I61HG12      0.587     28.443     -0.614
M126H-V67CG1-V67HG1      7.989     20.444      0.616
 L8HD1-P9CD-P9HD2      0.935     50.258      3.295
 L8HD2-P9CD-P9HD2      0.935     50.258      3.295
V12HG1-P9CD-P9HD2      0.935     50.258      3.295
L26HA-P27CD-P27HD2      4.724     50.415      3.731
I61HB-I61CG1-I61HG12      0.484     28.439     -0.616
M93HB2-M93CA-M93HA      1.928     55.125      5.417
L76HB3-V87CG1-V87HG1      1.908     21.223      0.826
E83HB2-V87CG1-V87HG1      1.908     21.223      0.826
V87HB-V87CG1-V87HG1      1.908     21.223      0.826
V87HG2-E83CB-E83HB2      0.675     30.955      1.910
V87HG2-V87CB-V87HB      0.675     30.955      1.910
E124HG2-E124CA-E124HA      2.253     59.517      3.959
Q128HB3-E124CA-E124HA      2.253     59.517      3.959
A75H-L76CD2-L76HD2      7.346     25.775      1.066
L76H-L76CD2-L76HD2      7.346     25.775      1.066
A79H-L76CD2-L76HD2      7.346     25.775      1.066
F25HD1-L76CB-L76HB3      7.074     42.414      1.924
F25HE1-L76CB-L76HB3      7.074     42.414      1.924
H73H-L76CB-L76HB3      7.074     42.414      1.924
M93HA-M93CB-M93HB2      5.423     35.191      1.920
F122HB2-F122CB-F122HB3      3.113     38.644      3.280
V123HB-F122CB-F122HB3      3.113     38.644      3.280
S115H-E118CG-E118HG3      7.468     37.702      2.400
V87HG1-E83CB-E83HB2      0.825     31.111      1.909
V87HG1-V87CB-V87HB      0.825     31.111      1.909
D131HB3-R130CG-R130HG3      2.870     26.874      1.685
E124HG3-E124CA-E124HA      2.345     59.516      3.960
Q128HG2-E124CA-E124HA      2.345     59.516      3.960
L71HA-L71CD2-L71HD2      4.206     26.574      0.596
F96HZ-C94CB-C94HB3      7.289     30.639      2.527
F25HA-P110CG-P110HG3      4.584     26.087      1.830
L109HA-P110CG-P110HG3      4.584     26.087      1.830
P110HA-P110CG-P110HG3      4.584     26.087      1.830
P84HA-P84CB-P84HB3      4.738     32.210      2.482
K13HB2-S10CA-S10HA      1.624     61.402      3.575
K13HD2-S10CA-S10HA      1.624     61.402      3.575
K13HB2-K13CA-K13HA      1.624     61.402      3.575
K13HD2-K13CA-K13HA      1.624     61.402      3.575
A15HB-K13CA-K13HA      1.624     61.402      3.575
L16HB3-K13CA-K13HA      1.624     61.402      3.575
R17HB2-K13CA-K13HA      1.624     61.402      3.575
R58HD3-R58CG-R58HG2      3.059     26.559      1.426
R130HD3-R130CG-R130HG2      3.059     26.559      1.426
Y135H-Y135CB-Y135HB2      7.613     37.703      3.071
Y135H-Y135CB-Y135HB3      7.613     37.703      3.071
T134H-Y135CB-Y135HB2      7.642     37.699      3.094
C48HB2-M49CA-M49HA      2.252     54.338      5.264
M49HG3-M49CA-M49HA      2.252     54.338      5.264
V112HB-V112CG1-V112HG1      1.857     21.850      1.031
Q53HA-Q53CG-Q53HG3      4.343     33.308      2.224
E28HA-E28CB-E28HB2      3.937     27.658      2.269
E28HA-E28CB-E28HB3      3.937     27.658      2.269
E105HA-G106CA-G106HA2      4.552     43.981      3.078
G106HA3-G106CA-G106HA2      4.552     43.981      3.078
E118HB3-A113CB-A113HB      2.227     22.321      1.575
E118HG2-A113CB-A113HB      2.227     22.321      1.575
V72H-L71CD1-L71HD1      7.662     24.362      0.595
            ?-?-?      3.715     56.850      4.511
K13HG3-K13CE-K13HE3      1.446     41.626      3.224
K81H-K82CB-K82HB3      7.098     33.935      1.975
K82H-K82CB-K82HB3      7.098     33.935      1.975
D101HA-D101CB-D101HB2      4.292     40.528      2.556
            ?-?-?      7.085     24.204      0.599
            ?-?-?      4.095     43.509      1.625
I59HG2-I59CB-I59HB      0.871     42.725      3.169
I59HD1-I59CB-I59HB      0.871     42.725      3.169
I59HD1-R63CD-R63HD2      0.871     42.725      3.169
I59HD1-R63CD-R63HD3      0.871     42.725      3.169
 S10HA-P9CG-P9HG2      3.580     28.287      2.175
P60HD2-P60CG-P60HG3      3.580     28.287      2.175
  V5HG2-V5CB-V5HB      1.255     31.582      2.206
P74HD3-H73CA-H73HA      3.543     54.810      5.011
 P9HD3-P9CG-P9HG2      4.010     28.129      2.186
 P9HD3-P9CG-P9HG3      4.010     28.129      2.186
P60HD3-P60CG-P60HG3      4.010     28.129      2.186
            ?-?-?      3.553      9.451      0.698
            ?-?-?      1.464     11.179      0.884
V87HA-V112CG1-V112HG1      3.982     21.852      1.032
F96HB3-F96CA-F96HA      3.189     57.321      5.170
L71H-L76CD1-L76HD1      8.838     21.694      0.585
M93H-L76CD1-L76HD1      8.838     21.694      0.585
L42HB3-L42CD2-L42HD2      2.170     26.716      0.594
R119HB3-R119CA-R119HA      2.604     60.616      3.733
R119HG3-R119CA-R119HA      2.604     60.616      3.733
N66HD21-V67CG2-V67HG2      6.854     22.321      0.732
F122HD1-V67CG2-V67HG2      6.854     22.321      0.732
F122HE1-V67CG2-V67HG2      6.854     22.321      0.732
P110HD2-L109CA-L109HA      3.346     50.415      4.569
V123H-A121CA-A121HA      8.053     55.280      4.246
M125H-A121CA-A121HA      8.053     55.280      4.246
P60HA-V44CG1-V44HG1      4.785     22.007      0.978
L42HB3-L42CD1-L42HD1      2.157     26.874      0.592
E14H-K13CB-K13HB3      8.020     32.367      1.934
  H6H-V5CG2-V5HG2      7.692     22.008      1.244
H6HE1-V5CG2-V5HG2      7.692     22.008      1.244
  D7H-V5CG2-V5HG2      7.692     22.008      1.244
L76HB2-L71CB-L71HB3      1.344     39.586      1.835
K77HG3-L71CB-L71HB3      1.344     39.586      1.835
K77HD3-L71CB-L71HB3      1.344     39.586      1.835
L22HG-L22CB-L22HB2      0.812     46.962      1.436
I34HG2-L22CB-L22HB2      0.812     46.962      1.436
L22HG-L22CB-L22HB3      0.812     46.962      1.436
I34HG2-L22CB-L22HB3      0.812     46.962      1.436
G97HA2-P98CG-P98HG2      3.521     26.559      2.015
G97HA3-P98CG-P98HG2      3.521     26.559      2.015
P98HD2-P98CG-P98HG2      3.521     26.559      2.015
P98HD3-P98CG-P98HG2      3.521     26.559      2.015
            ?-?-?      4.760     23.891      0.540
 V72H-V72CB-V72HB      7.659     31.110      2.533
L76HD2-H73CB-H73HB3      1.070     36.839      3.120
F45HB3-F45CB-F45HB2      3.336     40.371      2.858
R85HD3-R85CB-R85HB2      3.234     30.168      1.916
R85HD3-R85CB-R85HB3      3.234     30.168      1.916
V5H-A133CB-A133HB      8.482     20.439      1.336
R130H-A133CB-A133HB      8.482     20.439      1.336
 V62H-I61CA-I61HA      7.149     60.931      3.633
K13HB2-L42CD1-L42HD1      1.624     26.559      0.599
K13HD2-L42CD1-L42HD1      1.624     26.559      0.599
R17HB2-L42CD1-L42HD1      1.624     26.559      0.599
K13HB2-L42CD2-L42HD2      1.624     26.559      0.599
K13HD2-L42CD2-L42HD2      1.624     26.559      0.599
R17HB2-L42CD2-L42HD2      1.624     26.559      0.599
L76HG-L71CD2-L71HD2      1.624     26.559      0.599
P74HD2-P74CB-P74HB2      2.125     32.681      2.380
P74HD2-P74CB-P74HB3      2.125     32.681      2.380
P99HG3-P99CB-P99HB3      2.125     32.681      2.380
 L16H-L16CA-L16HA      8.551     57.949      4.074
L76H-L76CB-L76HB3      7.345     42.411      1.929
A79H-L76CB-L76HB3      7.345     42.411      1.929
W129HD1-L16CD2-L16HD2      7.069     25.464     -0.132
W129HZ3-L16CD2-L16HD2      7.069     25.464     -0.132
N57HA-L109CD1-L109HD1      4.725     23.342      0.252
E108HA-L109CD1-L109HD1      4.725     23.342      0.252
            ?-?-?      0.949     28.285      2.066
W36HE1-W36CD1-W36HD1     10.469    125.591      6.641
F25HA-F25CB-F25HB3      4.587     39.900      2.987
Q53HB2-Q53CG-Q53HG3      1.734     33.309      2.224
Q53HG2-Q53CG-Q53HG3      1.734     33.309      2.224
F103HA-P104CG-P104HG2      4.999     27.397      2.062
F103HA-P104CG-P104HG3      4.999     27.397      2.062
E83HA-P84CG-P84HG3      4.964     27.342      2.090
            ?-?-?      4.833     51.671      4.021
R130HA-R130CD-R130HD2      3.473     43.196      2.879
Q116HG3-Q116CA-Q116HA      2.867     58.732      4.614
 N11H-N11CA-N11HA      8.006     56.379      4.448
 E14H-N11CA-N11HA      8.006     56.379      4.448
M125HA-M125CB-M125HB2      4.160     33.463      2.009
K81HA-K82CB-K82HB3      4.055     33.465      1.994
L16HA-M125CB-M125HB2      4.055     33.465      1.994
F122HA-M125CB-M125HB2      4.055     33.465      1.994
            ?-?-?      4.227     33.464      1.981
R119HD2-Q116CA-Q116HA      3.284     58.419      4.626
R119HD3-Q116CA-Q116HA      3.284     58.419      4.626
W129HB2-W129CA-W129HA      3.284     58.419      4.626
W129HB3-W129CA-W129HA      3.284     58.419      4.626
I61HG13-A133CB-A133HB      0.148     20.439      1.341
L76HB3-A79CB-A79HB      1.919     19.340      1.076
K82HB2-A79CB-A79HB      1.919     19.340      1.076
E83HB2-A79CB-A79HB      1.919     19.340      1.076
V87HB-A79CB-A79HB      1.919     19.340      1.076
E83HA-E83CB-E83HB2      4.956     31.424      1.916
            ?-?-?      1.512     33.152      1.889
K86HB3-K86CA-K86HA      1.772     56.850      4.310
            ?-?-?      7.947     44.922      8.157
F96HA-L109CD1-L109HD1      5.164     23.430      0.246
K23HE2-K23CB-K23HB3      2.859     35.349      1.669
K23HE3-K23CB-K23HB3      2.859     35.349      1.669
I61HG12-I61CA-I61HA     -0.603     60.931      3.639
Q116HB2-Q116CG-Q116HG3      1.958     32.838      2.871
Q116HB3-Q116CG-Q116HG3      1.958     32.838      2.871
R119HG2-Q116CG-Q116HG3      1.958     32.838      2.871
M125HA-M125CG-M125HG2      4.158     31.896      2.403
A113HA-K114CA-K114HA      4.760     57.792      3.932
S115HA-K114CA-K114HA      4.760     57.792      3.932
V5HG2-V5CG1-V5HG1      1.255     18.555      0.769
K81HB2-K82CB-K82HB3      1.476     33.936      1.974
K81HG2-K82CB-K82HB3      1.476     33.936      1.974
K82HG2-K82CB-K82HB3      1.476     33.936      1.974
L42HB3-N43CA-N43HA      2.128     54.340      5.267
M49HG2-M49CA-M49HA      2.128     54.340      5.267
M49HE-M49CA-M49HA      2.128     54.340      5.267
R58HG3-R58CD-R58HD2      1.685     43.196      2.882
R130HG3-R130CD-R130HD2      1.685     43.196      2.882
K31HG2-K31CG-K31HG3      0.763     23.891      1.062
V67HG2-V123CG2-V123HG2      0.763     23.891      1.062
V72HG2-V123CG2-V123HG2      0.763     23.891      1.062
V123HG1-V123CG2-V123HG2      0.763     23.891      1.062
S10HB2-E14CG-E14HG2      3.937     36.761      2.240
E28HA-E28CG-E28HG3      3.937     36.761      2.240
L8HB3-K13CG-K13HG3      1.673     26.874      1.443
 L16H-A15CA-A15HA      8.550     55.123      4.107
H73HB3-H73CA-H73HA      3.125     54.810      5.011
T92HG2-L76CD1-L76HD1      1.255     21.694      0.585
E108HB2-E108CG-E108HG3      1.267     36.290      2.414
E108HB3-E108CG-E108HG3      1.267     36.290      2.414
Y55HD2-Y55CA-Y55HA      7.124     59.204      4.362
Y135HE2-Y135CA-Y135HA      7.124     59.204      4.362
Y135HD2-Y135CA-Y135HA      7.124     59.204      4.362
 H73H-H73CA-H73HA      7.076     54.809      5.012
H73HE1-H73CA-H73HA      7.076     54.809      5.012
N43HD21-N43CB-N43HB2      7.093     40.841      2.809
N43HD22-N43CB-N43HB2      7.093     40.841      2.809
N51HD22-N51CB-N51HB2      7.093     40.841      2.809
E33H-E33CB-E33HB2      9.088     31.896      2.026
E33H-E33CB-E33HB3      9.088     31.896      2.026
I64HA-G97CA-G97HA2      3.782     43.823      3.543
I64HA-G97CA-G97HA3      3.782     43.823      3.543
            ?-?-?      9.184     54.182      6.214
P60HG2-R63CG-R63HG2      2.077     27.345      1.540
R63HB2-R63CG-R63HG2      2.077     27.345      1.540
R63HB3-R63CG-R63HG2      2.077     27.345      1.540
K13HD3-P9CG-P9HG2      1.747     28.286      2.172
P60HB2-P60CG-P60HG3      1.747     28.286      2.172
R63HG3-P60CG-P60HG3      1.747     28.286      2.172
E118HG3-E118CA-E118HA      2.405     59.518      4.183
Q128HG2-M125CA-M125HA      2.361     59.518      4.134
Q128HG2-Q128CA-Q128HA      2.361     59.518      4.134
M125HG2-M125CA-M125HA      2.387     59.521      4.160
P27HD2-P27CB-P27HB2      3.727     31.739      1.985
            ?-?-?      4.340     33.308      2.332
I64HB-I61CD1-I61HD1      1.837     14.474     -0.161
            ?-?-?      1.854    138.936      7.814
R37HE-S39CA-S39HA      7.226     59.202      4.378
 E46H-S39CA-S39HA      7.226     59.202      4.378
F137HD1-F137CA-F137HA      7.226     59.202      4.378
F137HE2-F137CA-F137HA      7.226     59.202      4.378
F137HD2-F137CA-F137HA      7.226     59.202      4.378
            ?-?-?      2.862     58.891      4.607
K90HE2-K90CG-K90HG3      2.738     23.263      0.766
K90HE3-K90CG-K90HG3      2.738     23.263      0.766
F103H-N100CB-N100HB2      7.934     38.722      3.115
F122H-F122CB-F122HB2      7.934     38.722      3.115
F45HB2-I64CD1-I64HD1      2.860     12.119      0.301
K77H-L71CD1-L71HD1      7.494     24.206      0.596
L71HB3-K77CA-K77HA      1.845     60.146      3.806
K77HB3-K77CA-K77HA      1.845     60.146      3.806
L16HB2-L16CB-L16HB3      0.704     41.468      1.596
V112HG1-F91CB-F91HB2      1.044     41.783      2.774
L16H-V12CG1-V12HG1      8.554     21.222      0.887
D7HA-K13CD-K13HD3      4.773     30.326      1.750
M111H-L76CD1-L76HD1      8.970     21.693      0.585
N57HD22-N57CB-N57HB2      7.221     40.213      2.979
            ?-?-?      4.078      9.452      0.698
R119HE-D120CB-D120HB2      8.070     39.586      2.846
V123H-D120CB-D120HB2      8.070     39.586      2.846
V123H-D120CB-D120HB3      8.070     39.586      2.846
A132H-D131CB-D131HB3      8.070     39.586      2.846
V24HG1-V24CA-V24HA      0.750     58.262      5.186
V24HG2-V24CA-V24HA      0.750     58.262      5.186
            ?-?-?      9.374     41.190      3.183
P74HG2-H73CA-H73HA      1.870     54.810      5.011
P74HG3-H73CA-H73HA      1.870     54.810      5.011
    V5H-V5CA-V5HA      8.502     65.011      3.803
E105HA-E105CB-E105HB2      4.589     29.385      2.047
V107HG2-F103CB-F103HB2      0.906     38.799      2.876
V107HG2-F103CB-F103HB3      0.906     38.799      2.876
L95HG-V67CB-V67HB      1.280     32.210      1.906
N11HA-E14CB-E14HB3      4.453     29.542      2.022
F25HB3-F25CD1-F25HD1      2.986    131.790      7.084
F25HB3-F25CD1-F25HD2      2.986    131.790      7.084
F25HB3-F25CE1-F25HE1      2.986    131.790      7.084
F25HB3-F25CE1-F25HE2      2.986    131.790      7.084
F25HB3-F25CZ-F25HZ      2.986    131.790      7.084
W129HZ2-S38CB-S38HB2      6.990     65.757      3.528
D54HA-Q53CB-Q53HB2      4.769     29.385      1.740
N66HA-I64CA-I64HA      4.737     62.500      3.794
L8HB2-K13CD-K13HD2      1.058     30.326      1.641
K13HG2-K13CD-K13HD2      1.058     30.326      1.641
R17HG2-R17CB-R17HB2      1.058     30.326      1.641
Q128HA-D131CB-D131HB2      4.146     39.743      2.628
I61HG12-A133CB-A133HB     -0.610     20.282      1.339
H6HA-K13CD-K13HD3      4.214     30.169      1.740
K13HE2-K13CD-K13HD3      2.903     30.169      1.743
T92HA-V112CA-V112HA      5.473     60.460      4.708
E32HG2-E32CB-E32HB2      2.313     34.250      1.763
E32HG3-E32CB-E32HB2      2.313     34.250      1.763
V12HB-V12CG2-V12HG2      2.059     22.323      1.037
E124HB2-V12CG2-V12HG2      2.059     22.323      1.037
E124HB3-V12CG2-V12HG2      2.059     22.323      1.037
Q128HB2-V12CG2-V12HG2      2.059     22.323      1.037
P98HB3-R65CG-R65HG3      2.375     27.815      1.787
P98HB3-P99CG-P99HG2      2.375     27.815      1.787
P99HB3-P99CG-P99HG2      2.375     27.815      1.787
F45HA-V44CB-V44HB      4.366     36.448      2.121
            ?-?-?      1.030     58.104      5.180
V12HA-V12CB-V12HB      3.754     32.054      2.066
P104HD3-P104CB-P104HB2      3.754     32.054      2.066
  D7HA-H6CB-H6HB3      4.765     30.168      3.161
K69HE2-K69CA-K69HA      2.852     57.478      4.305
R130HD2-D131CA-D131HA      2.852     57.478      4.305
D131HB3-D131CA-D131HA      2.852     57.478      4.305
            ?-?-?     -0.147     48.689      1.586
I61HB-I61CD1-I61HD1      0.468     14.475     -0.157
I64HG2-I61CD1-I61HD1      0.468     14.475     -0.157
L22HB3-K23CB-K23HB2      1.441     35.348      1.289
K23HD3-K23CB-K23HB2      1.441     35.348      1.289
            ?-?-?      3.822     57.164      5.764
K69HB3-V123CB-V123HB      2.056     35.505      3.115
M93HB3-V123CB-V123HB      2.056     35.505      3.115
E124HB2-V123CB-V123HB      2.056     35.505      3.115
V72HB-V72CG1-V72HG1      2.540     18.555      0.752
H73HB2-V72CG1-V72HG1      2.540     18.555      0.752
C94HB3-V72CG1-V72HG1      2.540     18.555      0.752
M125HB3-M125CB-M125HB2      2.224     33.464      2.005
            ?-?-?      7.242     65.010      3.800
D54HA-Y55CA-Y55HA      4.762     59.048      4.355
N136HA-Y135CA-Y135HA      4.762     59.048      4.355
N136HA-F137CA-F137HA      4.762     59.048      4.355
K13HG2-L42CD1-L42HD1      1.067     26.558      0.596
R17HG2-L42CD2-L42HD2      1.067     26.558      0.596
L71HB2-L71CD2-L71HD2      1.067     26.558      0.596
L76HD2-L71CD2-L71HD2      1.067     26.558      0.596
A79HB-L71CD2-L71HD2      1.067     26.558      0.596
V112HG2-L71CD2-L71HD2      1.067     26.558      0.596
P98HG3-P60CD-P60HD2      2.128     51.672      3.533
P60HG2-P60CD-P60HD2      2.062     51.671      3.572
R63HB2-P60CD-P60HD2      2.062     51.671      3.572
R63HB3-P60CD-P60HD2      2.062     51.671      3.572
P60HG3-P60CD-P60HD2      2.185     51.667      3.575
N66H-N66CB-N66HB2      7.627     40.842      2.512
N66HD22-N66CB-N66HB2      7.627     40.842      2.512
E14HA-E14CG-E14HG2      3.969     36.447      2.250
E124HA-E124CG-E124HG2      3.969     36.447      2.250
P84HB2-P84CB-P84HB3      1.930     32.211      2.474
P84HG2-P84CB-P84HB3      1.930     32.211      2.474
V87HB-P84CB-P84HB3      1.930     32.211      2.474
 S10H-V12CB-V12HB      7.807     31.739      2.066
 K13H-V12CB-V12HB      7.807     31.739      2.066
Y135HE1-Y135CB-Y135HB2      7.135     37.703      3.078
Y135HE2-Y135CB-Y135HB2      7.135     37.703      3.078
Y135HD2-Y135CB-Y135HB2      7.135     37.703      3.078
Y135HE1-Y135CB-Y135HB3      7.135     37.703      3.078
Y135HE2-Y135CB-Y135HB3      7.135     37.703      3.078
Y135HD2-Y135CB-Y135HB3      7.135     37.703      3.078
W47HH2-M126CE-M126HE      6.326     16.510      1.109
F122HZ-M126CE-M126HE      6.326     16.510      1.109
 M2HB2-M2CG-M2HG2      1.995     32.217      2.523
 M2HB3-M2CG-M2HG2      1.995     32.217      2.523
 M2HB2-M2CG-M2HG3      1.995     32.217      2.523
 M2HB3-M2CG-M2HG3      1.995     32.217      2.523
P104HB2-E105CA-E105HA      2.054     55.909      4.586
P104HG2-E105CA-E105HA      2.054     55.909      4.586
E105HB2-E105CA-E105HA      2.054     55.909      4.586
E105HG2-E105CA-E105HA      2.054     55.909      4.586
 A15H-S10CA-S10HA      7.536     61.402      3.577
 A15H-K13CA-K13HA      7.536     61.402      3.577
 R17H-K13CA-K13HA      7.536     61.402      3.577
   V5HB-V5CA-V5HA      2.201     64.855      3.809
V12HG2-M125CG-M125HG2      1.044     31.896      2.405
A133HB-P60CB-P60HB2      1.366     32.524      1.732
L76HB2-K77CB-K77HB2      1.366     32.524      1.732
K77HG3-K77CB-K77HB2      1.366     32.524      1.732
K77HD3-K77CB-K77HB2      1.366     32.524      1.732
L42HG-L42CD2-L42HD2      1.391     26.875      0.594
R65HD2-R65CA-R65HA      3.108     57.634      4.144
R65HD3-R65CA-R65HA      3.108     57.634      4.144
V72HG1-C94CB-C94HB2      0.763     30.640      2.056
R130HB2-V127CA-V127HA      1.540     67.051      3.483
A132HB-L8CD2-L8HD2      1.501     25.932      0.919
L42HG-L42CD1-L42HD1      1.390     26.716      0.595
K77HD3-L71CD2-L71HD2      1.390     26.716      0.595
A80HB-L71CD2-L71HD2      1.390     26.716      0.595
K69HD3-M93CB-M93HB3      1.634     35.349      2.080
M111HB2-M93CB-M93HB3      1.634     35.349      2.080
 H6HB2-H6CB-H6HB3      3.010     30.170      3.170
W47HB2-W47CB-W47HB3      3.010     30.170      3.170
F25HD1-V24CA-V24HA      7.091     58.262      5.179
F25HE1-V24CA-V24HA      7.091     58.262      5.179
F25HA-P110CG-P110HG2      4.584     26.244      0.437
L109HA-P110CG-P110HG2      4.584     26.244      0.437
P110HA-P110CG-P110HG2      4.584     26.244      0.437
P27HD3-P27CB-P27HB2      3.940     31.739      1.983
E28HA-P27CB-P27HB2      3.940     31.739      1.983
A113HA-K114CD-K114HD2      4.747     25.460      1.419
I34HA-I34CG1-I34HG12      5.256     28.757      0.943
M49HA-I34CG1-I34HG12      5.256     28.757      0.943
            ?-?-?      4.773     26.716      0.599
P84HA-L71CD2-L71HD2      4.765     26.874      0.594
S115H-S115CB-S115HB3      7.465     66.267      4.274
  L8HB2-H6CA-H6HA      1.072     58.105      4.230
 K13HG2-H6CA-H6HA      1.072     58.105      4.230
K69HG2-D120CA-D120HA      1.072     58.105      4.230
K69HG3-D120CA-D120HA      1.072     58.105      4.230
V123HG2-D120CA-D120HA      1.072     58.105      4.230
F96H-F96CB-F96HB3      8.627     40.998      3.190
P60HB2-V62CG1-V62HG1      1.735     18.869      0.862
R63HG3-V62CG1-V62HG1      1.735     18.869      0.862
N66HA-I64CG2-I64HG2      4.748     16.044      0.442
K90HG2-K90CE-K90HE3      0.288     41.940      2.774
K90HG2-F91CB-F91HB2      0.288     41.940      2.774
            ?-?-?      7.241     41.626      3.222
            ?-?-?      0.150     48.689      1.589
M111HA-M111CG-M111HG3      5.626     31.739      2.304
I59HA-P60CB-P60HB2      4.094     32.524      1.734
P74HA-K77CB-K77HB2      4.094     32.524      1.734
A78HA-K77CB-K77HB2      4.094     32.524      1.734
            ?-?-?      3.871     29.227      1.303
            ?-?-?      9.267     63.755      4.375
 V12H-A15CB-A15HB      7.198     18.556      1.589
W36HH2-A15CB-A15HB      7.198     18.556      1.589
W36HH2-A121CB-A121HB      7.198     18.556      1.589
V12H-M125CE-M125HE      7.198     18.556      1.589
W36HH2-M125CE-M125HE      7.198     18.556      1.589
F45H-V44CG1-V44HG1      9.048     22.008      0.976
A88HA-A80CB-A80HB      4.556     19.182      1.399
L16HB2-S38CB-S38HB2      0.704     65.638      3.528
            ?-?-?     -0.157     11.178      0.880
R58HA-V44CG2-V44HG2      4.787     22.950      0.956
P60HA-V44CG2-V44HG2      4.787     22.950      0.956
K29H-K29CG-K29HG3      7.807     24.518      1.440
E118H-K117CB-K117HB2      8.038     32.366      1.816
R119H-K117CB-K117HB2      8.038     32.366      1.816
E118H-K117CB-K117HB3      8.038     32.366      1.816
            ?-?-?      8.889     29.384      1.719
P27HD2-P27CD-P27HD3      3.734     50.417      3.940
            ?-?-?      3.651     50.416      3.894
R130HA-R130CG-R130HG3      3.465     26.874      1.679
            ?-?-?      1.944     65.796      4.106
V67HG1-L95CA-L95HA      0.623     54.653      4.607
E118HB3-L22CG-L22HG      2.247     24.362      0.848
E118HG2-L22CG-L22HG      2.247     24.362      0.848
E118HB3-K114CG-K114HG2      2.247     24.362      0.848
E118HG2-K114CG-K114HG2      2.247     24.362      0.848
            ?-?-?      5.639     48.679      1.583
I61HD1-I64CB-I64HB     -0.160     36.290      1.821
L8HA-K13CD-K13HD3      4.370     30.170      1.710
V107HB-V107CA-V107HA      1.444     63.755      3.204
P74HD2-H73CA-H73HA      2.125     54.811      5.015
W129HZ3-F45CA-F45HA      7.118     58.733      4.355
L42HA-S38CB-S38HB2      4.055     65.638      3.530
L42HA-S38CB-S38HB3      4.055     65.638      3.530
N11H-E14CB-E14HB3      8.020     29.542      2.022
E14H-E14CB-E14HB3      8.020     29.542      2.022
R17HE-E14CB-E14HB3      8.020     29.542      2.022
M125H-E124CB-E124HB2      8.020     29.542      2.022
R58HD2-R58CB-R58HB2      2.903     29.542      1.559
K21HD2-I34CG2-I34HG2      1.590     18.084      0.786
L22HD1-I34CG2-I34HG2      1.590     18.084      0.786
V24HB-I34CG2-I34HG2      1.590     18.084      0.786
M111HB2-I34CG2-I34HG2      1.590     18.084      0.786
M111HE-I34CG2-I34HG2      1.590     18.084      0.786
L109HB3-I34CG2-I34HG2      1.474     18.083      0.765
V67HG1-L95CD2-L95HD2      0.610     26.716      0.147
L16HD2-K13CA-K13HA     -0.123     61.402      3.581
P9HB3-V12CG2-V12HG2      2.570     22.323      1.039
M49HE-L26CD1-L26HD1      2.104     22.950      1.023
M93HG2-V112CG2-V112HG2      2.104     22.950      1.023
M93HG3-V112CG2-V112HG2      2.104     22.950      1.023
L95HD1-L95CG-L95HG      0.246     27.344      1.253
L109HD1-L95CG-L95HG      0.246     27.344      1.253
I64HG13-I64CD1-I64HD1      1.446     12.120      0.302
M126HG3-I64CD1-I64HD1      1.446     12.120      0.302
R130HG2-I64CD1-I64HD1      1.446     12.120      0.302
H73H-L76CB-L76HB2      7.077     42.253      1.352
E28H-P27CD-P27HD2      8.899     50.430      3.742
E105H-P104CD-P104HD3      8.899     50.430      3.742
P104HD2-F103CB-F103HB2      3.411     38.799      2.881
P104HD2-F103CB-F103HB3      3.411     38.799      2.881
P99HB3-G106CA-G106HA3      2.386     43.981      4.543
E105HB3-G106CA-G106HA3      2.386     43.981      4.543
E108HG3-G106CA-G106HA3      2.386     43.981      4.543
P60HG3-P60CD-P60HD3      2.169     51.672      4.023
I61HG2-M126CE-M126HE      0.607     16.515      1.107
V67HG1-M126CE-M126HE      0.607     16.515      1.107
L76HB3-L76CD1-L76HD1      1.944     21.694      0.585
V87HB-L76CD1-L76HD1      1.944     21.694      0.585
P110HB3-L76CD1-L76HD1      1.944     21.694      0.585
L42HD1-K13CD-K13HD2      0.583     30.169      1.625
L42HD2-K13CD-K13HD2      0.583     30.169      1.625
L42HD1-R17CB-R17HB2      0.583     30.169      1.625
L42HD2-R17CB-R17HB2      0.583     30.169      1.625
 K13HD2-V5CB-V5HB      1.628     31.426      2.175
F91HA-K90CB-K90HB2      4.773     31.739      1.559
S115HA-K90CB-K90HB2      4.773     31.739      1.559
F91HA-K90CB-K90HB3      4.773     31.739      1.559
K117HD2-K117CA-K117HA      1.442     59.834      4.171
K114HD3-E118CA-E118HA      1.442     59.834      4.171
            ?-?-?     -0.133     33.780      2.965
A132HB-W129CA-W129HA      1.501     58.419      4.623
W129HE1-I61CG2-I61HG2     10.692     19.182      0.582
G70HA2-A89CB-A89HB      3.351     18.398      1.447
 A132HB-V5CB-V5HB      1.519     31.426      2.209
R63HG2-V62CB-V62HB      1.519     31.426      2.209
M49HE-L26CG-L26HG      2.122     25.933      1.038
M49HE-L26CD2-L26HD2      2.122     25.933      1.038
P74HD2-L76CD2-L76HD2      2.122     25.933      1.038
M93HG3-L76CD2-L76HD2      2.122     25.933      1.038
C94HB2-L76CD2-L76HD2      2.056     25.928      1.062
R58HG3-R58CG-R58HG2      1.673     26.716      1.436
R130HG3-R130CG-R130HG2      1.673     26.716      1.436
I64HG2-L95CG-L95HG      0.450     27.343      1.250
L8HD2-M125CB-M125HB3      0.894     33.465      2.222
V12HG1-M125CB-M125HB3      0.894     33.465      2.222
V127HG2-M125CB-M125HB3      0.894     33.465      2.222
K82HB2-E83CA-E83HA      1.909     53.712      4.956
E83HB2-E83CA-E83HA      1.909     53.712      4.956
P84HB2-E83CA-E83HA      1.909     53.712      4.956
P84HG2-E83CA-E83HA      1.909     53.712      4.956
R85HB2-E83CA-E83HA      1.909     53.712      4.956
R85HB3-E83CA-E83HA      1.909     53.712      4.956
V87HB-E83CA-E83HA      1.909     53.712      4.956
            ?-?-?      7.765     62.342      3.712
P27HD3-P27CB-P27HB3      3.929     31.897      2.440
E28HA-P27CB-P27HB3      3.929     31.897      2.440
G70H-G70CA-G70HA3      7.807     44.136      4.095
P60HD2-I59CG2-I59HG2      3.530     14.317      0.851
G97HA2-I59CG2-I59HG2      3.530     14.317      0.851
G97HA3-I59CG2-I59HG2      3.530     14.317      0.851
P98HD2-I59CG2-I59HG2      3.530     14.317      0.851
P98HD3-I59CG2-I59HG2      3.530     14.317      0.851
P60HD2-I59CD1-I59HD1      3.530     14.317      0.851
G97HA2-I59CD1-I59HD1      3.530     14.317      0.851
G97HA3-I59CD1-I59HD1      3.530     14.317      0.851
P98HD2-I59CD1-I59HD1      3.530     14.317      0.851
P98HD3-I59CD1-I59HD1      3.530     14.317      0.851
I64HD1-I64CG1-I64HG12      0.296     28.600      0.735
V127HG2-M125CB-M125HB2      0.894     33.621      2.005
            ?-?-?      4.242     42.253      2.860
I64HA-I64CG1-I64HG12      3.797     28.599      0.733
V112H-L22CD1-L22HD1      8.586     20.752      1.620
V112HB-V112CG2-V112HG2      1.880     22.951      1.032
I34HD1-I34CG2-I34HG2      0.575     18.084      0.785
K86HG3-K86CA-K86HA      1.486     56.851      4.312
A79HB-E83CB-E83HB2      1.066     30.954      1.907
            ?-?-?      3.322     27.344      2.083
L42HA-L16CG-L16HG      4.051     23.732      0.543
L42HA-L16CD1-L16HD1      4.051     23.732      0.543
F122HA-L16CD1-L16HD1      4.051     23.732      0.543
R37HA-L16CG-L16HG      4.078     23.734      0.516
L16HA-L16CG-L16HG      4.078     23.734      0.516
L16HA-L16CD1-L16HD1      4.078     23.734      0.516
R37HA-L16CD1-L16HD1      4.078     23.734      0.516
L22HB2-L22CD2-L22HD2      1.440     27.031      0.145
K114HD2-L22CD2-L22HD2      1.440     27.031      0.145
A80HB-V87CG2-V87HG2      1.413     22.479      0.670
G4HA3-Y135CD1-Y135HD2      4.197    133.439      7.125
A132HA-Y135CD1-Y135HD2      4.197    133.439      7.125
A133HA-Y135CD1-Y135HD2      4.197    133.439      7.125
T134HA-Y135CD1-Y135HD2      4.197    133.439      7.125
E118HB2-K117CA-K117HA      2.087     59.525      4.181
E118HB2-E118CA-E118HA      2.087     59.525      4.181
Q116HB3-K117CA-K117HA      1.965     59.516      4.171
I59H-R58CB-R58HB3      8.816     29.385      1.902
D131H-R130CB-R130HB3      8.816     29.385      1.902
V72HB-H73CA-H73HA      2.547     54.810      5.015
H73HB2-H73CA-H73HA      2.547     54.810      5.015
C94HB3-H73CA-H73HA      2.547     54.810      5.015
            ?-?-?      7.282     58.419      5.175
L76HD2-H73CB-H73HB2      1.064     36.918      2.537
D120HA-D120CB-D120HB2      4.209     39.587      2.812
D120HA-D120CB-D120HB3      4.209     39.587      2.812
A121HA-D120CB-D120HB3      4.209     39.587      2.812
K117HA-D120CB-D120HB3      4.147     39.584      2.853
Q128HA-D131CB-D131HB3      4.147     39.584      2.853
D131HA-D131CB-D131HB3      4.303     39.584      2.853
R119H-L22CD1-L22HD1      8.045     20.752      1.620
V123H-L22CD1-L22HD1      8.045     20.752      1.620
V127HB-Q128CA-Q128HA      2.082     59.520      4.149
V12HB-M125CA-M125HA      2.082     59.520      4.149
E124HB3-M125CA-M125HA      2.082     59.520      4.149
Q128HB2-M125CA-M125HA      2.082     59.520      4.149
Q128HB2-Q128CA-Q128HA      2.082     59.520      4.149
  V5H-V5CG1-V5HG1      8.512     18.555      0.769
R130HA-R130CD-R130HD3      3.479     43.196      3.057
P110HD3-L109CA-L109HA      3.641     50.415      4.569
            ?-?-?      4.565     11.178      0.874
G4HA2-Y135CA-Y135HA      3.986     59.048      4.344
V44HB-V44CG1-V44HG1      2.127     22.008      0.977
S10HB2-K13CD-K13HD3      3.912     30.326      1.750
R17HA-R17CB-R17HB3      3.912     30.326      1.750
K18HA-R17CB-R17HB3      3.912     30.326      1.750
R58HG2-R58CD-R58HD2      1.437     43.196      2.883
R130HG2-R130CD-R130HD2      1.437     43.196      2.883
A89HB-G70CA-G70HA3      1.445     44.136      4.092
R65HA-R65CD-R65HD2      4.150     43.353      3.101
R65HA-R65CD-R65HD3      4.150     43.353      3.101
K21HA-I34CG2-I34HG2      5.674     17.930      0.785
S115H-S115CB-S115HB2      7.465     66.187      3.966
R35HD2-K21CG-K21HG3      2.977     24.990      1.450
P104HB3-P104CA-P104HA      2.425     65.325      4.619
 A80H-A80CA-A80HA      8.094     54.339      4.119
T92HG2-L22CD2-L22HD2      1.255     27.031      0.150
L95HG-L95CD2-L95HD2      1.255     27.031      0.150
V44HA-V44CG2-V44HG2      4.614     22.950      0.962
 G19H-K18CA-K18HA      7.234     57.949      3.904
P84HA-P84CD-P84HD2      4.739     50.258      3.305
L76HG-C94CA-C94HA      1.591     57.477      5.077
M93HE-C94CA-C94HA      1.591     57.477      5.077
P110HB2-C94CA-C94HA      1.591     57.477      5.077
M111HB2-C94CA-C94HA      1.591     57.477      5.077
M111HE-C94CA-C94HA      1.591     57.477      5.077
            ?-?-?      1.562     65.952      4.102
I61HB-I61CA-I61HA      0.492     60.931      3.636
            ?-?-?      1.034     26.088      1.648
 I61H-I61CA-I61HA      8.081     60.931      3.638
V44H-N43CB-N43HB3      8.345     40.843      2.956
N51H-N51CB-N51HB3      8.345     40.843      2.956
D52H-N51CB-N51HB3      8.345     40.843      2.956
K86HE2-K86CG-K86HG3      2.951     25.460      1.457
K86HE3-K86CG-K86HG3      2.951     25.460      1.457
P104HD2-P104CB-P104HB2      3.420     32.053      2.070
M126HB2-V67CG1-V67HG1      1.395     20.439      0.617
M126HG2-V67CG1-V67HG1      1.395     20.439      0.617
G50H-G50CA-G50HA2      8.967     47.040      3.822
L42HD1-L42CB-L42HB3      0.591     39.115      2.158
L42HD2-L42CB-L42HB3      0.591     39.115      2.158
I61HG2-L42CB-L42HB3      0.591     39.115      2.158
P84HA-K90CE-K90HE3      4.766     41.940      2.773
F91HA-F91CB-F91HB2      4.766     41.940      2.773
A113HA-F91CB-F91HB2      4.766     41.940      2.773
S115HA-F91CB-F91HB2      4.766     41.940      2.773
R63HD2-R63CA-R63HA      3.181     54.653      4.380
R63HD3-R63CA-R63HA      3.181     54.653      4.380
E118HA-K114CD-K114HD3      4.183     24.990      1.450
A88HB-K90CE-K90HE3      1.238     41.940      2.774
A88HB-F91CB-F91HB2      1.238     41.940      2.774
T92HG2-F91CB-F91HB2      1.238     41.940      2.774
P9HD2-L8CD2-L8HD2      3.281     25.932      0.917
W129HB2-L8CD2-L8HD2      3.281     25.932      0.917
W129HB3-L8CD2-L8HD2      3.281     25.932      0.917
            ?-?-?      2.866     25.455      1.417
K82HE2-K82CG-K82HG2      2.999     25.452      1.482
K82HE3-K82CG-K82HG2      2.999     25.452      1.482
K114HE3-K114CD-K114HD3      2.999     25.452      1.482
P60HG3-V62CG1-V62HG1      2.203     18.869      0.862
V62HB-V62CG1-V62HG1      2.203     18.869      0.862
S10H-K13CE-K13HE3      7.791     41.629      3.228
K13H-K13CE-K13HE3      7.791     41.629      3.228
E124HA-E124CB-E124HB3      3.952     29.541      2.106
K82HA-K81CG-K81HG3      4.221     25.303      1.589
F91H-K90CG-K90HG2      7.332     23.420      0.258
F45HD1-L95CD1-L95HD1      7.332     23.420      0.258
F45HE2-L95CD1-L95HD1      7.332     23.420      0.258
W47HE3-L95CD1-L95HD1      7.332     23.420      0.258
F45HD1-L109CD1-L109HD1      7.332     23.420      0.258
F45HE2-L109CD1-L109HD1      7.332     23.420      0.258
F45HD2-L109CD1-L109HD1      7.332     23.420      0.258
W47HE3-L109CD1-L109HD1      7.332     23.420      0.258
I64HD1-I61CD1-I61HD1      0.307     14.475     -0.159
S10HB2-K13CE-K13HE3      3.937     41.626      3.227
F103H-F103CD1-F103HD1      7.911    133.282      7.574
F103H-F103CD1-F103HD2      7.911    133.282      7.574
F103H-F103CE1-F103HE1      7.911    133.282      7.574
I61HB-M126CE-M126HE      0.463     16.512      1.107
I64HG2-M126CE-M126HE      0.463     16.512      1.107
N43HB2-N43CB-N43HB3      2.805     40.842      2.955
N51HB2-N51CB-N51HB3      2.805     40.842      2.955
F91HA-Q116CG-Q116HG3      4.780     32.994      2.868
I59H-R58CB-R58HB2      8.818     29.228      1.548
D131H-R130CB-R130HB2      8.818     29.228      1.548
P99HA-N100CB-N100HB3      4.684     39.114      3.382
N100HA-N100CB-N100HB3      4.684     39.114      3.382
            ?-?-?      4.763     39.112      3.384
K18HA-R17CB-R17HB2      3.925     30.326      1.625
K77HA-L71CB-L71HB2      3.807     39.587      1.073
            ?-?-?      1.046    129.044      7.041
            ?-?-?      7.541     58.891      3.889
A88HA-L71CG-L71HG      4.556     26.243      0.868
   H6H-G4CA-G4HA3      7.690     46.028      4.184
   D7H-G4CA-G4HA3      7.690     46.028      4.184
V24HG1-E32CB-E32HB3      0.777     34.249      1.951
I34HG2-E32CB-E32HB3      0.777     34.249      1.951
 L42HB2-V5CB-V5HB      1.538     31.583      2.201
R65H-R65CD-R65HD2      8.432     43.511      3.102
R65H-R65CD-R65HD3      8.432     43.511      3.102
V112H-V24CA-V24HA      8.594     58.261      5.179
A78H-V87CG1-V87HG1      7.858     21.073      0.827
E83H-V87CG1-V87HG1      7.858     21.073      0.827
            ?-?-?      0.598     24.353      1.344
F96HD1-F96CA-F96HA      7.247     57.163      5.172
F96HE1-F96CA-F96HA      7.247     57.163      5.172
F96HZ-F96CA-F96HA      7.247     57.163      5.172
F96HD2-F96CA-F96HA      7.247     57.163      5.172
L76HB3-V87CA-V87HA      1.911     62.499      3.973
V87HB-V87CA-V87HA      1.911     62.499      3.973
E83HB2-V87CA-V87HA      1.939     62.500      3.993
            ?-?-?      2.154     27.031      1.390
G70HA2-L71CD1-L71HD1      3.332     24.205      0.600
K90HG2-A88CB-A88HB      0.292     21.535      1.229
P27HD2-L26CG-L26HG      3.727     25.932      1.054
Q128HE21-Q128CG-Q128HG2      6.578     34.565      2.360
N57HA-N57CB-N57HB3      4.758     40.214      3.103
R58HA-N57CB-N57HB3      4.758     40.214      3.103
N136HA-F137CB-F137HB2      4.758     40.214      3.103
N136HA-F137CB-F137HB3      4.758     40.214      3.103
            ?-?-?      3.369     24.210      0.608
V107HA-V107CG2-V107HG2      3.200     21.852      0.900
N100HB2-V107CG2-V107HG2      3.081     21.850      0.906
G106HA2-V107CG2-V107HG2      3.081     21.850      0.906
            ?-?-?      3.201     21.849      0.930
I64HA-I64CG1-I64HG13      3.783     28.600      1.447
L71H-L76CD2-L76HD2      8.842     25.775      1.066
M93H-L76CD2-L76HD2      8.842     25.775      1.066
M93HG3-M93CE-M93HE      2.127     16.672      1.586
M49HE-M111CE-M111HE      2.127     16.672      1.586
S39HB2-S39CA-S39HA      3.994     58.733      4.348
S39HB3-S39CA-S39HA      3.994     58.733      4.348
S39HB2-F45CA-F45HA      3.994     58.733      4.348
S39HB3-F45CA-F45HA      3.994     58.733      4.348
E46HA-F45CA-F45HA      3.994     58.733      4.348
 L76H-K77CA-K77HA      7.335     60.145      3.802
 A79H-K77CA-K77HA      7.335     60.145      3.802
G97HA2-P98CB-P98HB3      3.508     30.955      2.372
G97HA3-P98CB-P98HB3      3.508     30.955      2.372
P98HD2-P98CB-P98HB3      3.508     30.955      2.372
P98HD3-P98CB-P98HB3      3.508     30.955      2.372
            ?-?-?      1.608     33.779      2.966
L71HD1-A88CA-A88HA      0.620     50.100      4.552
L71HD2-A88CA-A88HA      0.620     50.100      4.552
D102H-V107CG2-V107HG2      7.739     21.851      0.908
V107H-V107CG2-V107HG2      7.739     21.851      0.908
            ?-?-?      4.758    133.439      7.123
G106H-E105CA-E105HA      7.939     55.907      4.581
R65HD2-R65CB-R65HB2      3.125     31.268      1.600
R65HD3-R65CB-R65HB2      3.125     31.268      1.600
            ?-?-?      4.763     44.137      4.184
            ?-?-?      4.773     18.398      1.450
E124HB3-Q128CB-Q128HB3      2.079     29.071      2.237
V127HB-Q128CB-Q128HB3      2.079     29.071      2.237
Q128HB2-Q128CB-Q128HB3      2.079     29.071      2.237
            ?-?-?      3.631      5.528      0.480
S39H-S39CB-S39HB2      9.267     63.755      3.986
S39H-S39CB-S39HB3      9.267     63.755      3.986
K13HB3-K13CB-K13HB2      1.919     32.367      1.627
R58HA-R58CD-R58HD2      4.762     43.195      2.883
K18HE3-K18CG-K18HG3      2.977     25.147      1.457
K81HE3-K81CG-K81HG2      2.977     25.147      1.457
K81HE3-K82CG-K82HG2      2.977     25.147      1.457
K114HE2-K114CD-K114HD2      2.977     25.147      1.457
K114HE2-K114CD-K114HD3      2.977     25.147      1.457
K82H-K82CB-K82HB2      7.096     33.935      1.902
L26HB2-P110CG-P110HG2      1.617     26.085      0.440
P110HB2-P110CG-P110HG2      1.617     26.085      0.440
M111HE-P110CG-P110HG2      1.617     26.085      0.440
A75HB-P110CG-P110HG2      1.515     26.086      0.440
L95HA-C94CB-C94HB3      4.592     30.481      2.523
P110HA-C94CB-C94HB3      4.592     30.481      2.523
M49HG2-V24CG1-V24HG1      2.105     20.440      0.781
M49HE-V24CG1-V24HG1      2.105     20.440      0.781
K86HA-V87CG2-V87HG2      4.293     22.479      0.671
N66HB3-R65CB-R65HB2      2.870     31.268      1.597
F96HB2-R65CB-R65HB2      2.870     31.268      1.597
R130HA-I61CG2-I61HG2      3.459     19.183      0.586
            ?-?-?      4.760     63.756      3.987
K77HE2-K77CG-K77HG3      2.903     26.245      1.348
K77HE3-K77CG-K77HG3      2.903     26.245      1.348
P60HB2-P60CD-P60HD3      1.734     51.671      4.020
R63HG3-P60CD-P60HD3      1.734     51.671      4.020
A75HA-A78CB-A78HB      4.242     18.083      1.413
E83H-P84CD-P84HD3      7.845     50.258      3.652
A68HA-V72CG1-V72HG1      4.765     18.554      0.766
            ?-?-?      2.101     35.662      2.700
 A88H-A88CA-A88HA      6.308     50.100      4.552
E30HG3-E30CA-E30HA      2.421     55.907      4.368
 I64H-R63CA-R63HA      7.326     54.652      4.376
F45HB2-I61CD1-I61HD1      2.863     14.489     -0.163
R130HD2-I61CD1-I61HD1      2.863     14.489     -0.163
V62HG1-T134CG2-T134HG2      0.886     21.537      1.137
E30HG2-E30CA-E30HA      2.325     55.908      4.367
E32HG2-E30CA-E30HA      2.325     55.908      4.367
E32HG3-E30CA-E30HA      2.325     55.908      4.367
 K81H-A80CA-A80HA      7.095     54.339      4.116
 K82H-A80CA-A80HA      7.095     54.339      4.116
A113H-T92CA-T92HA      9.215     60.616      5.476
K69HA-V72CG1-V72HG1      4.306     18.555      0.756
V72HA-V72CG1-V72HG1      4.306     18.555      0.756
V24HG1-I34CA-I34HA      0.776     58.576      5.251
I34HG2-I34CA-I34HA      0.776     58.576      5.251
            ?-?-?     -0.845     27.343      1.855
M93HA-K69CB-K69HB3      5.421     35.192      2.087
M93HA-M93CB-M93HB3      5.421     35.192      2.087
R119HA-R119CB-R119HB3      3.733     28.930      2.610
R119HA-R119CG-R119HG3      3.733     28.930      2.610
M49HB2-M49CA-M49HA      2.665     54.339      5.261
M49HB3-M49CA-M49HA      2.665     54.339      5.261
            ?-?-?      1.034     59.518      3.956
L26HD1-P110CD-P110HD3      1.049     51.199      3.641
L26HD2-P110CD-P110HD3      1.049     51.199      3.641
L76HD2-P110CD-P110HD3      1.049     51.199      3.641
I64HG13-I64CA-I64HA      1.452     62.657      3.792
M93HA-K69CA-K69HA      5.421     57.164      4.294
K69HE2-K69CG-K69HG2      2.854     27.508      1.072
K69HE2-K69CG-K69HG3      2.854     27.508      1.072
R119HG2-R119CA-R119HA      1.993     60.617      3.738
K90HE2-A88CB-A88HB      2.711     21.543      1.228
K90HE3-A88CB-A88HB      2.777     21.528      1.232
F91HB2-A88CB-A88HB      2.777     21.528      1.232
A88HB-A88CA-A88HA      1.230     50.101      4.555
T92HG2-A88CA-A88HA      1.230     50.101      4.555
V107H-P99CA-P99HA      7.733     63.127      4.667
 H73H-L71CA-L71HA      7.085     53.082      4.225
Q40HB2-Q40CG-Q40HG2      2.116     33.465      2.431
Q40HB3-Q40CG-Q40HG2      2.116     33.465      2.431
Q40HB2-Q40CG-Q40HG3      2.116     33.465      2.431
Q40HB3-Q40CG-Q40HG3      2.116     33.465      2.431
A132H-L8CD1-L8HD1      8.079     23.577      0.950
 V5HA-V5CG1-V5HG1      3.804     18.554      0.772
V127HB-V127CA-V127HA      2.102     67.051      3.488
L71HD1-L71CB-L71HB3      0.603     39.585      1.828
L71HD2-L71CB-L71HB3      0.603     39.585      1.828
L71HG-L71CB-L71HB2      0.872     39.586      1.075
K77HG2-L71CB-L71HB2      0.872     39.586      1.075
K77HD2-L71CB-L71HB2      0.872     39.586      1.075
P84HD2-P84CB-P84HB2      3.316     32.210      1.936
K13HE3-K13CB-K13HB3      3.222     32.210      1.917
R35HD3-R35CB-R35HB3      3.222     32.210      1.917
R119HA-L22CD1-L22HD1      3.739     20.749      1.617
L22HD1-L22CG-L22HG      1.586     24.362      0.843
M111HB2-L22CG-L22HG      1.586     24.362      0.843
A113HB-L22CG-L22HG      1.586     24.362      0.843
L22HD1-K114CG-K114HG2      1.586     24.362      0.843
A113HB-K114CG-K114HG2      1.586     24.362      0.843
K77H-K77CG-K77HG3      7.479     26.245      1.348
Q40HA-Q40CG-Q40HG2      3.828     33.465      2.426
Q40HA-Q40CG-Q40HG3      3.828     33.465      2.426
A133H-T134CG2-T134HG2      8.127     21.377      1.140
N136H-T134CG2-T134HG2      8.127     21.377      1.140
L8HD1-V5CG2-V5HG2      0.921     22.009      1.245
L8HD2-V5CG2-V5HG2      0.921     22.009      1.245
V24HG1-K23CG-K23HG2      0.795     25.461      1.288
I34HG2-K23CG-K23HG2      0.795     25.461      1.288
I34HG2-K23CG-K23HG3      0.795     25.461      1.288
K86HD2-K86CG-K86HG2      0.795     25.461      1.288
K13HE2-L42CD1-L42HD1      2.907     26.715      0.593
K77HE2-L71CD2-L71HD2      2.907     26.715      0.593
K77HE3-L71CD2-L71HD2      2.907     26.715      0.593
I59HD1-P60CB-P60HB2      0.876     32.524      1.745
V62HG1-P60CB-P60HB2      0.876     32.524      1.745
K77HG2-K77CB-K77HB2      0.876     32.524      1.745
K77HD2-K77CB-K77HB2      0.876     32.524      1.745
L76HB2-L71CA-L71HA      1.366     53.083      4.230
K77HG3-L71CA-L71HA      1.366     53.083      4.230
K77HD3-L71CA-L71HA      1.366     53.083      4.230
V123HA-M126CE-M126HE      5.765     16.539      1.104
W129HH2-M126CE-M126HE      5.798     16.506      1.118
            ?-?-?      3.051     29.228      1.300
A15H-E14CG-E14HG2      7.538     36.290      2.237
R17H-E14CG-E14HG2      7.538     36.290      2.237
K86H-E83CG-E83HG3      7.538     36.290      2.237
L95H-E108CG-E108HG2      7.538     36.290      2.237
I64HD1-I59CG2-I59HG2      0.271     14.318      0.851
L109HD1-I59CG2-I59HG2      0.271     14.318      0.851
I64HD1-I59CD1-I59HD1      0.271     14.318      0.851
L95HD1-I59CD1-I59HD1      0.271     14.318      0.851
L109HD1-I59CD1-I59HD1      0.271     14.318      0.851
N43HB3-N43CA-N43HA      2.964     54.024      5.294
N51HB3-N51CA-N51HA      2.964     54.024      5.294
            ?-?-?      1.747     43.667      3.186
V123HG2-F122CD1-F122HD1      1.071    131.556      6.857
V123HG2-F122CD1-F122HD2      1.071    131.556      6.857
V123HG2-F122CE1-F122HE1      1.071    131.556      6.857
P110HB3-P110CA-P110HA      1.978     60.931      4.588
L16HB3-L42CD2-L42HD2      1.573     26.716      0.595
L42HA-L42CB-L42HB3      4.043     39.114      2.154
V107HA-V107CG1-V107HG1      3.204     20.124      0.388
K13HD3-L42CD1-L42HD1      1.728     26.716      0.593
R17HB3-L42CD1-L42HD1      1.728     26.716      0.593
R17HG3-L42CD1-L42HD1      1.728     26.716      0.593
R17HB3-L42CD2-L42HD2      1.728     26.716      0.593
R17HG3-L42CD2-L42HD2      1.728     26.716      0.593
K77HB2-L71CD2-L71HD2      1.728     26.716      0.593
P60HB2-P60CG-P60HG2      1.747     28.286      2.063
R63HG3-P60CG-P60HG2      1.747     28.286      2.063
K31HG3-K31CB-K31HB2      1.045     31.896      1.220
F137HA-F137CB-F137HB2      4.384     40.213      3.117
F137HA-F137CB-F137HB3      4.384     40.213      3.117
D41HA-D41CB-D41HB3      4.456     40.213      3.097
L109HD2-L109CG-L109HG     -0.134     25.618      0.807
P27HD2-L26CD2-L26HD2      3.747     25.774      1.072
L76HA-L76CD2-L76HD2      3.726     25.772      1.043
F25HD1-V112CG1-V112HG1      7.098     21.850      1.031
F25HE1-V112CG1-V112HG1      7.098     21.850      1.031
F25HZ-V112CG1-V112HG1      7.098     21.850      1.031
E83H-E83CB-E83HB3      7.843     31.427      2.066
E124H-E124CB-E124HB3      8.402     29.542      2.103
V127H-E124CB-E124HB3      8.402     29.542      2.103
V24HG1-M111CG-M111HG3      0.763     31.739      2.308
V24HG2-M111CG-M111HG3      0.763     31.739      2.308
I34HG2-M111CG-M111HG3      0.763     31.739      2.308
 T92H-K69CA-K69HA      7.553     56.850      4.310
 K86H-K86CA-K86HA      7.553     56.850      4.310
  M2HA-M2CB-M2HB2      4.502     33.151      2.002
M126HA-M125CB-M125HB2      4.502     33.151      2.002
F122HB3-L22CD1-L22HD1      3.282     20.750      1.618
A133HB-T134CA-T134HA      1.344     62.186      4.210
R63HD2-P98CB-P98HB3      3.165     31.011      2.379
R63HD3-P98CB-P98HB3      3.165     31.011      2.379
 H6HB3-H6CB-H6HB2      3.165     30.168      3.012
W47HB3-W47CB-W47HB2      3.165     30.168      3.012
            ?-?-?      2.101     35.662      2.815
W47HE3-V24CG2-V24HG2      7.301     21.223      0.735
F96HZ-V72CG2-V72HG2      7.301     21.223      0.735
F122HB2-L22CD1-L22HD1      3.114     20.753      1.621
P98HA-P99CD-P99HD2      5.006     50.650      3.653
P99HD3-P98CB-P98HB2      3.893     30.955      2.250
            ?-?-?      4.761    119.157      7.110
M126H-M126CB-M126HB3      7.997     30.483      1.868
R65HB2-R65CD-R65HD2      1.559     43.510      3.105
R65HG2-R65CD-R65HD2      1.559     43.510      3.105
R65HB2-R65CD-R65HD3      1.559     43.510      3.105
R65HG2-R65CD-R65HD3      1.559     43.510      3.105
L8HB2-K13CB-K13HB2      1.053     32.367      1.625
K13HG2-K13CB-K13HB2      1.053     32.367      1.625
R17HG2-K13CB-K13HB2      1.053     32.367      1.625
P9HD2-L8CD1-L8HD1      3.289     23.576      0.949
W129HB2-L8CD1-L8HD1      3.289     23.576      0.949
W129HB3-L8CD1-L8HD1      3.289     23.576      0.949
W129HD1-I61CD1-I61HD1      7.100     14.475     -0.165
W129HZ3-I61CD1-I61HD1      7.100     14.475     -0.165
            ?-?-?      5.462     20.752      1.627
 L8HG-L8CD2-L8HD2      1.722     25.932      0.919
K13HD3-L8CD2-L8HD2      1.722     25.932      0.919
K69HA-K69CG-K69HG2      4.289     27.499      1.072
K69HA-K69CG-K69HG3      4.289     27.499      1.072
  V5HG1-V5CB-V5HB      0.788     31.582      2.206
H6HD2-V5CG1-V5HG1      7.093     18.555      0.763
N43HD21-V5CG1-V5HG1      7.093     18.555      0.763
N43HD22-V5CG1-V5HG1      7.093     18.555      0.763
W129HD1-V5CG1-V5HG1      7.093     18.555      0.763
Y135HE2-V5CG1-V5HG1      7.093     18.555      0.763
Y135HD2-V5CG1-V5HG1      7.093     18.555      0.763
H73H-V72CG1-V72HG1      7.093     18.555      0.763
I61HA-I64CG1-I64HG13      3.633     28.599      1.447
            ?-?-?      3.485     22.950      1.025
            ?-?-?      1.247     73.643      4.001
P84HB3-P84CD-P84HD3      2.472     50.257      3.653
            ?-?-?      3.936     24.834      1.507
R17HA-K18CG-K18HG3      3.919     24.830      1.459
A68HB-C94CB-C94HB3      1.531     30.639      2.528
 L71H-K69CA-K69HA      8.821     57.477      4.306
 M93H-K69CA-K69HA      8.821     57.477      4.306
D131H-D131CA-D131HA      8.821     57.477      4.306
            ?-?-?     -0.834    138.955      7.814
K77HD3-L71CD1-L71HD1      1.390     24.205      0.603
A80HB-L71CD1-L71HD1      1.390     24.205      0.603
T92HG2-L71CD1-L71HD1      1.272     24.203      0.600
K69HA-K69CD-K69HD2      4.316     27.815      1.644
K69HA-K69CD-K69HD3      4.316     27.815      1.644
  P9HA-P9CB-P9HB2      4.538     32.524      1.996
 S38H-S38CA-S38HA      8.099     57.163      5.769
N66HA-V67CB-V67HB      4.748     32.210      1.934
A68HA-V67CB-V67HB      4.748     32.210      1.934
P84HA-P84CB-P84HB2      4.748     32.210      1.934
M126H-L16CD2-L16HD2      8.006     25.503     -0.130
E14H-L16CD2-L16HD2      8.006     25.503     -0.130
M125H-L16CD2-L16HD2      8.025     25.512     -0.133
R65H-I61CD1-I61HD1      8.468     14.469     -0.159
R130H-I61CD1-I61HD1      8.468     14.469     -0.159
E118HB2-E118CG-E118HG3      2.080     37.705      2.399
 E83H-E83CA-E83HA      7.860     53.711      4.958
V12HB-Q128CG-Q128HG3      2.078     34.565      2.605
Q128HB2-Q128CG-Q128HG3      2.078     34.565      2.605
            ?-?-?      2.879     30.326      1.750
E30H-K29CB-K29HB3      8.329     35.191      1.954
I64HG13-I61CA-I61HA      1.449     60.931      3.632
            ?-?-?      2.201     21.851      0.908
            ?-?-?      4.767     39.113      2.830
W129HE3-W129CB-W129HB2      7.765     30.325      3.272
W129HE3-W129CB-W129HB3      7.765     30.325      3.272
P27HD2-L26CD1-L26HD1      3.715     22.793      1.048
L76HA-V112CG2-V112HG2      3.715     22.793      1.048
A79HB-A80CA-A80HA      1.067     54.339      4.116
  N3HA-N3CB-N3HB3      4.870     39.115      2.828
Q116HG2-Q116CA-Q116HA      2.553     58.732      4.612
            ?-?-?      0.156      5.686      0.473
W47HZ3-I34CD1-I34HD1      6.677     14.631      0.571
L16HB2-L16CD2-L16HD2      0.703     25.460     -0.126
M126HB2-M126CB-M126HB3      1.403     30.640      1.872
M126HG2-M126CB-M126HB3      1.403     30.640      1.872
P9HB2-N11CB-N11HB2      2.001     36.603      2.821
P9HB2-N11CB-N11HB3      2.001     36.603      2.821
E14HB2-E14CG-E14HG3      2.001     36.603      2.821
E14HB3-E14CG-E14HG3      2.001     36.603      2.821
            ?-?-?      1.042     49.318      2.115
V123HG2-M126CB-M126HB2      1.099     30.641      1.376
M126HE-M126CB-M126HB2      1.099     30.641      1.376
L26HB3-L26CG-L26HG      1.634     25.931      1.042
L26HB3-L26CD2-L26HD2      1.634     25.931      1.042
L76HG-L76CD2-L76HD2      1.634     25.931      1.042
P110HB2-L76CD2-L76HD2      1.634     25.931      1.042
M111HB2-L76CD2-L76HD2      1.634     25.931      1.042
L8HD1-A132CB-A132HB      0.947     18.713      1.494
            ?-?-?      8.553      9.451      0.698
E30HA-F25CB-F25HB3      4.388     40.214      2.977
E83HB2-P84CD-P84HD2      1.929     50.101      3.313
P84HB2-P84CD-P84HD2      1.929     50.101      3.313
P84HG2-P84CD-P84HD2      1.929     50.101      3.313
R85HB2-P84CD-P84HD2      1.929     50.101      3.313
R85HB3-P84CD-P84HD2      1.929     50.101      3.313
K69HA-M93CA-M93HA      4.291     55.123      5.416
T92HB-M93CA-M93HA      4.291     55.123      5.416
L71HB2-A80CB-A80HB      1.070     19.340      1.399
L76HD2-A80CB-A80HB      1.070     19.340      1.399
A79HB-A80CB-A80HB      1.070     19.340      1.399
M111H-M111CA-M111HA      8.969     54.967      5.631
S10HB3-E14CB-E14HB3      3.969     29.542      2.023
E14HA-E14CB-E14HB3      3.969     29.542      2.023
E124HA-E124CB-E124HB2      3.969     29.542      2.023
 G4HA3-G4CA-G4HA2      4.173     46.020      4.011
A132HA-G4CA-G4HA2      4.173     46.020      4.011
A133HA-G4CA-G4HA2      4.173     46.020      4.011
T134HA-G4CA-G4HA2      4.173     46.020      4.011
N11H-K13CB-K13HB2      8.005     32.366      1.628
E14H-K13CB-K13HB2      8.005     32.366      1.628
W36HZ3-W36CZ2-W36HZ2      7.186    114.606      7.567
W36HH2-W36CZ2-W36HZ2      7.186    114.606      7.567
K29HA-K29CG-K29HG3      4.748     24.676      1.443
            ?-?-?      1.905    118.063      6.411
L76HB3-L76CA-L76HA      1.930     56.222      3.740
V87HB-L76CA-L76HA      1.930     56.222      3.740
H73HB2-C94CA-C94HA      2.526     57.634      5.076
C94HB3-C94CA-C94HA      2.526     57.634      5.076
P110HD3-V24CG2-V24HG2      3.651     21.702      0.737
 C94H-M93CE-M93HE      8.970     16.672      1.589
M111H-M93CE-M93HE      8.970     16.672      1.589
M111H-M111CE-M111HE      8.970     16.672      1.589
            ?-?-?      7.663    138.932      7.862
A15H-E14CB-E14HB3      7.538     29.541      2.023
S10H-K13CG-K13HG2      7.791     26.715      1.059
K13H-K13CG-K13HG2      7.791     26.715      1.059
F91HA-A89CA-A89HA      4.762     55.908      3.859
P74HB2-P74CG-P74HG2      2.351     27.344      1.855
P74HB3-P74CG-P74HG2      2.351     27.344      1.855
P74HB2-P74CG-P74HG3      2.351     27.344      1.855
P74HB3-P74CG-P74HG3      2.351     27.344      1.855
F45HD1-I61CA-I61HA      7.323     60.931      3.633
 I64H-I61CA-I61HA      7.323     60.931      3.633
R130HD2-D131CB-D131HB2      2.854     39.586      2.635
D131HB3-D131CB-D131HB2      2.854     39.586      2.635
A15H-E14CB-E14HB2      7.527     29.543      2.011
            ?-?-?      7.511     29.538      1.977
E124HB2-A121CA-A121HA      2.054     55.280      4.245
E124HB3-A121CA-A121HA      2.054     55.280      4.245
V87HA-T92CG2-T92HG2      3.978     23.891      1.251
F91HB3-T92CG2-T92HG2      3.978     23.891      1.251
 S38H-R37CA-R37HA      8.104     57.006      4.106
N66HA-N66CB-N66HB2      4.748     40.685      2.519
P60HD2-P60CD-P60HD3      3.577     51.671      4.025
F96HB3-N66CB-N66HB3      3.186     40.999      2.878
F96HB3-F96CB-F96HB2      3.186     40.999      2.878
L16HD2-I61CG2-I61HG2     -0.147     19.183      0.585
I61HD1-I61CG2-I61HG2     -0.147     19.183      0.585
I61HD1-V62CG2-V62HG2     -0.147     19.183      0.585
K81HB3-A80CA-A80HA      1.907     54.340      4.122
E83HB2-A80CA-A80HA      1.907     54.340      4.122
P84HB2-A80CA-A80HA      1.907     54.340      4.122
V87HB-A80CA-A80HA      1.907     54.340      4.122
P99HD3-R65CG-R65HG3      3.887     27.815      1.791
P99HD3-P99CG-P99HG2      3.887     27.815      1.791
 A79H-A79CA-A79HA      7.332     54.810      4.031
L76HB2-L76CA-L76HA      1.364     56.222      3.741
Q128HE22-Q128CG-Q128HG3      7.246     34.564      2.604
I64HG12-I64CG1-I64HG13      0.748     28.600      1.453
K90HG2-K90CD-K90HD2      0.287     29.541      1.448
K90HG2-K90CD-K90HD3      0.287     29.541      1.448
E32HG2-V24CG1-V24HG1      2.313     20.439      0.776
E32HG3-V24CG1-V24HG1      2.313     20.439      0.776
M111HG3-V24CG1-V24HG1      2.313     20.439      0.776
L76HA-L76CD1-L76HD1      3.749     21.694      0.588
M125HB3-M125CG-M125HG3      2.227     31.896      2.746
F25HD1-F25CB-F25HB3      7.095     39.900      2.986
F25HE1-F25CB-F25HB3      7.095     39.900      2.986
F25HZ-F25CB-F25HB3      7.095     39.900      2.986
F25HE2-F25CB-F25HB3      7.095     39.900      2.986
F25HD2-F25CB-F25HB3      7.095     39.900      2.986
I61HG13-R130CA-R130HA      0.158     59.832      3.462
R17HB3-R17CA-R17HA      1.760     58.576      3.890
E124HB3-Q128CG-Q128HG2      2.078     34.564      2.361
V127HB-Q128CG-Q128HG2      2.078     34.564      2.361
Q128HB2-Q128CG-Q128HG2      2.078     34.564      2.361
V12HA-V12CG1-V12HG1      3.780     21.224      0.889
F103HD1-F103CA-F103HA      7.590     55.281      5.001
F103HE1-F103CA-F103HA      7.590     55.281      5.001
F103HZ-F103CA-F103HA      7.590     55.281      5.001
F103HD2-F103CA-F103HA      7.590     55.281      5.001
R130H-R130CB-R130HB2      8.474     29.227      1.554
V12HA-A15CB-A15HB      3.778     18.555      1.590
V12HA-M125CE-M125HE      3.778     18.555      1.590
K31HG2-K31CD-K31HD3      0.787     29.542      1.493
K31HG2-K31CD-K31HD2      0.754     29.544      1.448
K90HG3-K90CD-K90HD3      0.754     29.544      1.448
K69HD2-K69CG-K69HG2      1.673     27.501      1.076
K69HD3-K69CG-K69HG2      1.673     27.501      1.076
K69HD2-K69CG-K69HG3      1.673     27.501      1.076
K69HD3-K69CG-K69HG3      1.673     27.501      1.076
   D7H-D7CB-D7HB2      7.662     41.626      2.549
I61HB-I64CB-I64HB      0.456     36.290      1.823
I64HG2-I64CB-I64HB      0.456     36.290      1.823
N43HA-N43CB-N43HB2      5.301     40.841      2.807
N51HA-N51CB-N51HB2      5.301     40.841      2.807
E33HA-E33CG-E33HG3      4.737     38.017      2.324
V72HG1-V72CA-V72HA      0.750     61.401      4.321
V72HG2-V72CA-V72HA      0.750     61.401      4.321
            ?-?-?      4.256     21.380      1.137
 E28H-P27CA-P27HA      8.871     64.855      4.335
L71HA-L71CB-L71HB2      4.221     39.586      1.071
P99HD2-R65CG-R65HG3      3.652     27.815      1.787
P99HD2-P99CG-P99HG2      3.652     27.815      1.787
T92HA-T92CB-T92HB      5.472     72.544      4.293
I64HG13-I64CG1-I64HG12      1.464     28.599      0.739
 A78H-A79CB-A79HB      7.863     19.340      1.073
 E83H-A79CB-A79HB      7.863     19.340      1.073
M126H-M126CE-M126HE      7.977     16.522      1.107
Y55H-D54CB-D54HB3      7.588     42.097      2.693
F103HD1-D102CB-D102HB3      7.588     42.097      2.693
F103HE1-D102CB-D102HB3      7.588     42.097      2.693
V87H-V87CG1-V87HG1      8.185     21.223      0.826
 P9HD2-P9CD-P9HD3      3.307     50.258      4.015
L76HB2-L71CB-L71HB2      1.349     39.586      1.073
K77HG3-L71CB-L71HB2      1.349     39.586      1.073
K77HD3-L71CB-L71HB2      1.349     39.586      1.073
            ?-?-?     -0.828     55.280      4.238
            ?-?-?     10.674     22.008      1.242
W129HE1-V5CG2-V5HG2     10.692     22.006      1.243
            ?-?-?     10.733     22.007      1.248
            ?-?-?      8.031     16.522      1.112
P104HD2-P104CD-P104HD3      3.427     50.416      3.748
V87HG2-A80CA-A80HA      0.675     54.340      4.121
P99HD3-P98CB-P98HB3      3.896     30.953      2.379
V112HG1-K23CB-K23HB3      1.046     35.349      1.672
V112HG2-K23CB-K23HB3      1.046     35.349      1.672
L26HD1-K29CB-K29HB2      1.046     35.349      1.672
L26HD2-K29CB-K29HB2      1.046     35.349      1.672
 L42H-L42CA-L42HA      7.859     56.692      4.041
I61H-I61CD1-I61HD1      8.087     14.449     -0.163
R130HE-I61CD1-I61HD1      8.087     14.449     -0.163
A132H-I61CD1-I61HD1      8.087     14.449     -0.163
L26HG-P27CD-P27HD2      1.047     50.414      3.727
L26HD1-P27CD-P27HD2      1.047     50.414      3.727
L26HD2-P27CD-P27HD2      1.047     50.414      3.727
V67H-V123CG2-V123HG2      8.399     23.734      1.073
A68H-V123CG2-V123HG2      8.399     23.734      1.073
E124H-V123CG2-V123HG2      8.399     23.734      1.073
V127H-V123CG2-V123HG2      8.399     23.734      1.073
 A78H-A78CB-A78HB      7.881     18.084      1.412
P110HD2-P110CG-P110HG2      3.338     26.245      0.433
V12HA-V12CG2-V12HG2      3.776     22.323      1.038
M111HG2-K23CB-K23HB3      1.957     35.192      1.679
K29HB3-K29CB-K29HB2      1.957     35.192      1.679
K29HD3-K29CB-K29HB2      1.957     35.192      1.679
E32HB3-K29CB-K29HB2      1.957     35.192      1.679
K23HA-V24CG1-V24HG1      5.240     20.439      0.776
I34HA-V24CG1-V24HG1      5.240     20.439      0.776
M49HA-V24CG1-V24HG1      5.240     20.439      0.776
R65HA-R65CG-R65HG2      4.144     27.345      1.563
A133H-A133CA-A133HA      8.129     53.710      4.164
L71HD1-K77CG-K77HG3      0.599     26.245      1.347
L71HD2-K77CG-K77HG3      0.599     26.245      1.347
W129HA-L8CD1-L8HD1      4.632     23.578      0.949
N66HB3-F96CB-F96HB3      2.869     41.000      3.197
F96HB2-F96CB-F96HB3      2.869     41.000      3.197
L76HB2-L76CB-L76HB3      1.363     42.411      1.929
K77HG3-L76CB-L76HB3      1.363     42.411      1.929
K117HA-K117CG-K117HG2      4.170     24.989      1.561
K117HA-K117CG-K117HG3      4.170     24.989      1.561
K82HA-K82CG-K82HG3      4.221     24.988      1.589
K13HA-L16CD2-L16HD2      3.578     25.461     -0.127
 V5HB-V5CG2-V5HG2      2.214     22.008      1.246
A88HA-L71CD1-L71HD1      4.549     24.201      0.600
A132HB-L8CD1-L8HD1      1.491     23.577      0.949
E83HA-P84CD-P84HD2      4.956     50.100      3.312
L16HG-L16CA-L16HA      0.527     57.949      4.079
L16HD1-L16CA-L16HA      0.527     57.949      4.079
            ?-?-?      2.645     54.339      4.422
 I64H-V62CA-V62HA      7.325     63.598      3.746
P104HD2-P104CG-P104HG2      3.425     27.500      2.062
P104HD2-P104CG-P104HG3      3.425     27.500      2.062
P84HD2-P84CG-P84HG3      3.311     27.498      2.086
            ?-?-?      4.736     43.823      3.551
            ?-?-?      4.762     46.961      3.932
K29HB2-K29CB-K29HB3      1.683     35.191      1.958
K69HD3-M93CB-M93HB2      1.683     35.191      1.958
A80HB-A80CA-A80HA      1.414     54.340      4.114
F103HA-P104CD-P104HD3      5.005     50.415      3.749
 L8HA-L8CD1-L8HD1      4.366     23.578      0.949
V67HA-V67CG2-V67HG2      4.632     22.322      0.731
L95HA-V67CG2-V67HG2      4.632     22.322      0.731
L71HD1-A89CA-A89HA      0.604     55.908      3.858
L71HD2-A89CA-A89HA      0.604     55.908      3.858
            ?-?-?      4.418     38.958      2.638
R65HA-R65CB-R65HB3      4.144     31.268      1.815
L71HD1-L71CA-L71HA      0.604     53.083      4.229
L71HD2-L71CA-L71HA      0.604     53.083      4.229
L76HD1-L71CA-L71HA      0.604     53.083      4.229
V87HG2-V87CA-V87HA      0.677     62.343      3.974
T134H-T134CA-T134HA      7.664     62.186      4.211
V62HG1-T134CA-T134HA      0.896     62.185      4.212
V67H-I64CG2-I64HG2      8.424     16.200      0.445
R65H-I64CG2-I64HG2      8.424     16.200      0.445
R130H-I64CG2-I64HG2      8.472     16.207      0.449
R63H-V62CG1-V62HG1      7.789     18.869      0.860
P74HB2-P74CA-P74HA      2.354     65.952      4.104
P74HB3-P74CA-P74HA      2.354     65.952      4.104
            ?-?-?      3.799     43.353      1.625
R58HD2-R58CD-R58HD3      2.889     43.198      3.055
R130HD2-R130CD-R130HD3      2.889     43.198      3.055
F122H-F122CB-F122HB3      7.935     38.644      3.278
N43H-N43CB-N43HB3      8.056     40.842      2.958
I61H-N43CB-N43HB3      8.056     40.842      2.958
Q53HB2-Q53CB-Q53HB3      1.734     29.385      2.278
Q53HG2-Q53CB-Q53HB3      1.734     29.385      2.278
N11HD21-V12CA-V12HA      7.538     65.796      3.780
 A15H-V12CA-V12HA      7.538     65.796      3.780
 R17H-V12CA-V12HA      7.538     65.796      3.780
N66HA-R65CA-R65HA      4.763     57.792      4.157
F91HA-K90CA-K90HA      4.763     57.792      4.157
    S1H-S1CA-S1HA      8.671     58.418      4.626
W129H-W129CA-W129HA      8.671     58.418      4.626
D41HA-D41CB-D41HB2      4.453     40.214      2.676
D102HA-D101CB-D101HB3      4.453     40.214      2.676
L95HB2-I64CG2-I64HG2      1.263     16.200      0.446
L95HG-I64CG2-I64HG2      1.263     16.200      0.446
   L8HG-V5CA-V5HA      1.735     64.855      3.808
 K13HD3-V5CA-V5HA      1.735     64.855      3.808
L76HB3-L76CB-L76HB2      1.932     42.410      1.351
P110HB3-L76CB-L76HB2      1.932     42.410      1.351
K31HG2-K31CB-K31HB2      0.773     31.895      1.216
E118H-A113CB-A113HB      8.045     22.322      1.579
R119H-A113CB-A113HB      8.045     22.322      1.579
R119HE-A113CB-A113HB      8.045     22.322      1.579
V123H-A113CB-A113HB      8.045     22.322      1.579
L76HD2-T92CA-T92HA      1.046     60.617      5.478
V112HG1-T92CA-T92HA      1.046     60.617      5.478
V112HG2-T92CA-T92HA      1.046     60.617      5.478
 D7HB2-D7CB-D7HB3      2.547     41.470      2.901
I61HG13-I61CG2-I61HG2      0.173     19.183      0.585
I61HG13-V62CG2-V62HG2      0.173     19.183      0.585
L42HB2-L42CB-L42HB3      1.536     39.115      2.156
L71HB2-T92CG2-T92HG2      1.046     23.891      1.249
L76HD2-T92CG2-T92HG2      1.046     23.891      1.249
A79HB-T92CG2-T92HG2      1.046     23.891      1.249
V112HG1-T92CG2-T92HG2      1.046     23.891      1.249
V112HG2-T92CG2-T92HG2      1.046     23.891      1.249
H73HB3-H73CB-H73HB2      3.112     36.918      2.544
F91HD1-F91CB-F91HB3      6.878     41.783      4.004
F91HE1-F91CB-F91HB3      6.878     41.783      4.004
F91HZ-F91CB-F91HB3      6.878     41.783      4.004
Q128HG2-Q128CG-Q128HG3      2.362     34.564      2.601
W129H-Q128CB-Q128HB3      8.670     29.070      2.233
K23HA-I34CG2-I34HG2      5.257     18.084      0.786
I34HA-I34CG2-I34HG2      5.257     18.084      0.786
M49HA-I34CG2-I34HG2      5.257     18.084      0.786
L16HG-K13CA-K13HA      0.556     61.401      3.578
L16HD1-K13CA-K13HA      0.556     61.401      3.578
F25HD1-F25CB-F25HB2      7.095     39.899      2.482
F25HE1-F25CB-F25HB2      7.095     39.899      2.482
F25HZ-F25CB-F25HB2      7.095     39.899      2.482
F25HE2-F25CB-F25HB2      7.095     39.899      2.482
F25HD2-F25CB-F25HB2      7.095     39.899      2.482
L95H-C94CB-C94HB2      7.488     30.797      2.085
S115H-E118CB-E118HB2      7.488     30.797      2.085
D101HB3-D102CA-D102HA      2.693     55.751      4.464
D102HB3-D102CA-D102HA      2.693     55.751      4.464
P74HD2-P74CD-P74HD3      2.126     51.200      3.530
L26HA-P27CD-P27HD3      4.734     50.415      3.939
R85HD3-R85CG-R85HG2      3.235     27.814      1.732
R85HD3-R85CG-R85HG3      3.235     27.814      1.732
I64HA-I64CG2-I64HG2      3.801     16.043      0.446
F45HE1-F45CZ-F45HZ      6.907    128.574      6.682
W47HZ2-W47CZ3-W47HZ3      6.907    128.574      6.682
S38HB2-L16CG-L16HG      3.556     23.892      0.540
S38HB2-L16CD1-L16HD1      3.556     23.892      0.540
S38HB3-L16CD1-L16HD1      3.556     23.892      0.540
A121HB-A121CA-A121HA      1.575     55.281      4.242
M125HE-A121CA-A121HA      1.575     55.281      4.242
A88HA-A88CB-A88HB      4.552     21.537      1.232
A15HB-A15CA-A15HA      1.586     55.125      4.111
L16HB3-A15CA-A15HA      1.586     55.125      4.111
M125HE-A15CA-A15HA      1.586     55.125      4.111
 G70H-K69CA-K69HA      7.813     57.163      4.293
    L8H-L8CG-L8HG      7.244     27.501      1.740
K31HG2-K31CE-K31HE2      0.778     41.313      2.849
K31HG2-K31CE-K31HE3      0.778     41.313      2.849
F25HB3-F25CA-F25HA      2.988     57.007      4.592
Q128H-Q128CB-Q128HB2      8.033     29.070      2.081
A113H-L22CD1-L22HD1      9.217     20.753      1.623
V87HG1-A79CB-A79HB      0.831     19.340      1.073
P27HB2-P27CA-P27HA      1.980     64.856      4.334
  L8HD1-V5CA-V5HA      0.923     64.855      3.810
  L8HD2-V5CA-V5HA      0.923     64.855      3.810
L71HA-L71CD1-L71HD1      4.239     24.205      0.603
L26HG-P110CD-P110HD2      1.047     51.200      3.340
L26HD1-P110CD-P110HD2      1.047     51.200      3.340
L26HD2-P110CD-P110HD2      1.047     51.200      3.340
L76HD2-P110CD-P110HD2      1.047     51.200      3.340
V24HG1-I34CB-I34HB      0.775     41.783      1.720
V24HG2-I34CB-I34HB      0.775     41.783      1.720
I34HG2-I34CB-I34HB      0.775     41.783      1.720
 F96H-V67CA-V67HA      8.627     62.108      4.633
G106H-G106CA-G106HA2      7.947     43.981      3.078
K29H-K29CB-K29HB2      7.803     35.191      1.681
K23H-K23CB-K23HB3      7.707     35.190      1.665
G19H-K18CB-K18HB2      7.244     33.151      1.813
G19H-K18CB-K18HB3      7.244     33.151      1.813
            ?-?-?      4.837     27.188      0.147
P110HD2-V24CG2-V24HG2      3.328     21.704      0.733
            ?-?-?      3.370     21.721      0.740
P99HD2-P99CG-P99HG3      3.653     27.820      2.119
 V72H-V72CA-V72HA      7.661     61.401      4.321
K77HA-L71CG-L71HG      3.838     26.245      0.871
A89HA-L71CG-L71HG      3.838     26.245      0.871
K77HA-K77CG-K77HG2      3.838     26.245      0.871
I59HD1-V62CA-V62HA      0.886     63.599      3.752
V62HG1-V62CA-V62HA      0.886     63.599      3.752
D102HB3-D102CB-D102HB2      2.696     42.097      2.352
 K81H-A78CB-A78HB      7.095     18.084      1.413
 K82H-A78CB-A78HB      7.095     18.084      1.413
 L22H-K21CA-K21HA      9.116     55.123      5.681
L22HD1-F122CB-F122HB2      1.607     38.644      3.110
A113HB-F122CB-F122HB2      1.607     38.644      3.110
A121HB-F122CB-F122HB2      1.607     38.644      3.110
V87HG1-A80CA-A80HA      0.849     54.339      4.123
S115HA-S115CB-S115HB3      4.773     66.267      4.276
            ?-?-?     -0.136      9.451      0.703
 N11H-S10CA-S10HA      8.006     61.401      3.575
 E14H-S10CA-S10HA      8.006     61.401      3.575
 E14H-K13CA-K13HA      8.006     61.401      3.575
M93HB2-K69CA-K69HA      1.928     57.478      4.308
P84HB2-R85CA-R85HA      1.928     57.478      4.308
P84HG2-R85CA-R85HA      1.928     57.478      4.308
R85HB2-R85CA-R85HA      1.928     57.478      4.308
R85HB3-R85CA-R85HA      1.928     57.478      4.308
R130HB3-D131CA-D131HA      1.928     57.478      4.308
G70HA2-T92CG2-T92HG2      3.346     23.891      1.253
L71HD1-A80CB-A80HB      0.605     19.339      1.405
L71HD2-A80CB-A80HB      0.605     19.339      1.405
L76HD1-A80CB-A80HB      0.605     19.339      1.405
            ?-?-?      0.529     26.087      1.690
            ?-?-?      4.736     49.630      3.510
V87HG2-A80CB-A80HB      0.691     19.338      1.404
P104HD2-F103CA-F103HA      3.420     55.281      5.005
            ?-?-?      3.530     19.183      2.121
M125HG3-M125CG-M125HG2      2.744     31.896      2.401
N57HA-N56CB-N56HB3      4.748     39.272      2.703
N136HA-N136CB-N136HB3      4.748     39.272      2.703
V107HG2-P104CB-P104HB3      0.897     31.896      2.403
V12HG1-M125CG-M125HG2      0.897     31.896      2.403
V127HG2-M125CG-M125HG2      0.897     31.896      2.403
I61HA-I61CG2-I61HG2      3.641     19.183      0.585
I61HA-V62CG2-V62HG2      3.641     19.183      0.585
G20H-G19CA-G19HA2      6.876     43.353      3.810
G20H-G19CA-G19HA3      6.876     43.353      3.810
            ?-?-?      1.599      9.452      0.701
F25HA-V24CG2-V24HG2      4.586     21.695      0.736
L109HA-V24CG2-V24HG2      4.586     21.695      0.736
P110HA-V24CG2-V24HG2      4.586     21.695      0.736
P110HA-V72CG2-V72HG2      4.586     21.695      0.736
L95HA-V123CG1-V123HG1      4.586     21.695      0.736
V12H-V12CG2-V12HG2      7.197     22.321      1.039
I61HG12-I61CG1-I61HG13     -0.601     28.442      0.161
I61H-I61CG2-I61HG2      8.094     19.183      0.585
I61H-V62CG2-V62HG2      8.094     19.183      0.585
 P9HD2-P9CG-P9HG2      3.308     28.130      2.196
 P9HD2-P9CG-P9HG3      3.308     28.130      2.196
            ?-?-?      5.770     27.031      0.144
            ?-?-?      4.760    133.439      6.737
I61HA-I64CD1-I64HD1      3.641     12.120      0.306
V12HG1-V12CA-V12HA      0.898     65.796      3.783
T134HG2-V62CA-V62HA      1.132     63.599      3.745
A89HB-A89CA-A89HA      1.455     55.910      3.854
            ?-?-?      1.328     55.907      3.858
            ?-?-?      1.459     55.905      3.879
V112HG1-K23CB-K23HB2      1.040     35.350      1.291
V112HG2-K23CB-K23HB2      1.040     35.350      1.291
 L76H-A80CB-A80HB      7.321     19.183      1.402
 A79H-A80CB-A80HB      7.321     19.183      1.402
D101HB2-D101CB-D101HB3      2.549     40.529      2.672
L76HA-V87CG2-V87HG2      3.749     22.479      0.670
M125HA-M125CB-M125HB3      4.165     33.466      2.222
L16HA-M125CB-M125HB3      4.058     33.462      2.224
F122HA-M125CB-M125HB3      4.058     33.462      2.224
F25HD1-V112CB-V112HB      7.100     36.133      1.863
F25HE1-V112CB-V112HB      7.100     36.133      1.863
F25HZ-V112CB-V112HB      7.100     36.133      1.863
   V5H-G4CA-G4HA3      8.519     46.021      4.178
L71HD2-L76CA-L76HA      0.601     56.222      3.740
L76HD1-L76CA-L76HA      0.601     56.222      3.740
K81H-K81CB-K81HB3      7.096     32.525      1.882
K82H-K81CB-K81HB3      7.096     32.525      1.882
D102HA-D102CB-D102HB3      4.464     42.096      2.700
 E28H-E28CA-E28HA      8.893     57.634      3.932
K114H-K114CA-K114HA      8.893     57.634      3.932
W47HH2-L22CD2-L22HD2      6.315     27.031      0.147
K18H-K18CB-K18HB2      7.686     33.150      1.814
K18H-K18CB-K18HB3      7.686     33.150      1.814
P74HA-P74CG-P74HG2      4.101     27.344      1.855
P74HA-P74CG-P74HG3      4.101     27.344      1.855
    H6H-H6CA-H6HA      7.690     58.420      4.204
  H6HE1-H6CA-H6HA      7.690     58.420      4.204
    D7H-H6CA-H6HA      7.690     58.420      4.204
 W47H-W47CA-W47HA      7.690     58.420      4.204
 C48H-W47CA-W47HA      7.690     58.420      4.204
K77HG2-K77CG-K77HG3      0.880     26.245      1.345
K77HD2-K77CG-K77HG3      0.880     26.245      1.345
            ?-?-?      7.583     31.738      3.202
P60HB2-R63CA-R63HA      1.733     54.652      4.376
R63HG3-R63CA-R63HA      1.733     54.652      4.376
R63HA-R63CD-R63HD2      4.385     42.725      3.174
R63HA-R63CD-R63HD3      4.385     42.725      3.174
 V12H-V12CB-V12HB      7.195     31.895      2.067
L95HD2-L95CG-L95HG      0.148     27.031      1.253
R17HG3-R17CA-R17HA      1.760     58.891      3.890
K23HA-I34CB-I34HB      5.253     41.782      1.715
I34HA-I34CB-I34HB      5.253     41.782      1.715
M49HA-I34CB-I34HB      5.253     41.782      1.715
D54HA-Y55CB-Y55HB2      4.746     39.272      2.550
N57HA-N56CB-N56HB2      4.746     39.272      2.550
N136HA-N136CB-N136HB2      4.746     39.272      2.550
F25HD1-L76CD2-L76HD2      7.078     25.775      1.068
F25HE1-L76CD2-L76HD2      7.078     25.775      1.068
H73H-L76CD2-L76HD2      7.078     25.775      1.068
H73HE1-L76CD2-L76HD2      7.078     25.775      1.068
L16HD2-V12CG1-V12HG1     -0.144     21.223      0.888
            ?-?-?     -0.098     21.223      0.896
            ?-?-?      8.089     33.621      2.964
V127HG1-V123CG2-V123HG2      0.919     23.734      1.074
V127HG2-V123CG2-V123HG2      0.919     23.734      1.074
 A15H-A15CA-A15HA      7.534     55.125      4.109
 R17H-A15CA-A15HA      7.534     55.125      4.109
L16HD2-I61CG1-I61HG12     -0.163     28.444     -0.613
I61HD1-I61CG1-I61HG12     -0.163     28.444     -0.613
 H73H-V72CA-V72HA      7.072     61.402      4.320
A88HB-V87CA-V87HA      1.244     62.343      3.972
T92HG2-V87CA-V87HA      1.244     62.343      3.972
E83H-E83CB-E83HB2      7.859     31.425      1.915
 V67H-V67CA-V67HA      8.402     62.030      4.634
 A68H-V67CA-V67HA      8.402     62.030      4.634
            ?-?-?      3.814     33.779      2.969
            ?-?-?      4.763     29.227      1.302
F103HB2-F103CD1-F103HD1      2.876    133.282      7.575
F103HB3-F103CD1-F103HD1      2.876    133.282      7.575
F103HB2-F103CD1-F103HD2      2.876    133.282      7.575
F103HB3-F103CD1-F103HD2      2.876    133.282      7.575
F103HB2-F103CE1-F103HE1      2.876    133.282      7.575
F103HB3-F103CE1-F103HE1      2.876    133.282      7.575
P104HD3-P104CD-P104HD2      3.750     50.416      3.422
I64HG13-I64CG2-I64HG2      1.452     16.201      0.449
M126HG3-I64CG2-I64HG2      1.452     16.201      0.449
R130HG2-I64CG2-I64HG2      1.452     16.201      0.449
V24HB-V24CA-V24HA      1.586     58.262      5.186
M93HE-V24CA-V24HA      1.586     58.262      5.186
P110HB2-V24CA-V24HA      1.586     58.262      5.186
M111HB2-V24CA-V24HA      1.586     58.262      5.186
M111HE-V24CA-V24HA      1.586     58.262      5.186
A15HA-K18CB-K18HB2      4.099     33.150      1.814
A15HA-K18CB-K18HB3      4.099     33.150      1.814
L16HA-K18CB-K18HB3      4.099     33.150      1.814
W129HE3-L16CD1-L16HD1      7.774     23.577      0.517
F96HB3-F96CD1-F96HD1      3.188    132.811      7.249
F96HB3-F96CD1-F96HD2      3.188    132.811      7.249
F96HB3-F96CE1-F96HE1      3.188    132.811      7.249
L76HG-L76CD1-L76HD1      1.614     21.694      0.589
M93HE-L76CD1-L76HD1      1.614     21.694      0.589
P110HB2-L76CD1-L76HD1      1.614     21.694      0.589
M111HB2-L76CD1-L76HD1      1.614     21.694      0.589
 A88H-V87CA-V87HA      6.309     62.343      3.973
F45HD1-I61CD1-I61HD1      7.324     14.475     -0.160
I64H-I61CD1-I61HD1      7.324     14.475     -0.160
N100HB3-N100CB-N100HB2      3.371     39.115      3.105
K81H-K81CG-K81HG3      7.094     25.147      1.596
K82H-K81CG-K81HG3      7.094     25.147      1.596
K82H-K82CG-K82HG3      7.094     25.147      1.596
S115H-E118CB-E118HB3      7.467     30.797      2.220
F25HB3-F25CB-F25HB2      2.990     39.899      2.478
            ?-?-?      7.729     24.360      0.845
R63H-I61CD1-I61HD1      7.781     14.475     -0.161
W129HE3-I61CD1-I61HD1      7.781     14.475     -0.161
E83H-P84CD-P84HD2      7.857     50.100      3.305
            ?-?-?      1.316     58.576      3.891
V127HA-R130CB-R130HB3      3.483     29.228      1.902
R130HA-R130CB-R130HB3      3.483     29.228      1.902
G106H-G106CA-G106HA3      7.956     43.980      4.548
F91HD1-A88CB-A88HB      6.875     21.537      1.228
F91HE1-A88CB-A88HB      6.875     21.537      1.228
F91HZ-A88CB-A88HB      6.875     21.537      1.228
I61HD1-I61CA-I61HA     -0.160     60.931      3.640
F45HD1-F45CE1-F45HE1      7.355    131.697      6.901
F45HE2-F45CE1-F45HE1      7.355    131.697      6.901
F45HD2-F45CE1-F45HE1      7.355    131.697      6.901
I64H-F45CE1-F45HE1      7.355    131.697      6.901
F91H-F91CD1-F91HD1      7.355    131.697      6.901
F91H-F91CE1-F91HE1      7.355    131.697      6.901
E33HG3-E33CG-E33HG2      2.323     38.017      2.059
 V5HA-V5CG2-V5HG2      3.814     22.008      1.246
A15HB-V12CA-V12HA      1.587     65.796      3.784
L16HB3-V12CA-V12HA      1.587     65.796      3.784
M125HE-V12CA-V12HA      1.587     65.796      3.784
P84HD2-E83CA-E83HA      3.309     53.711      4.955
P110HD2-P110CD-P110HD3      3.337     51.199      3.643
            ?-?-?      2.963     65.795      3.530
F25HD1-A79CB-A79HB      7.085     19.340      1.076
F25HE1-A79CB-A79HB      7.085     19.340      1.076
F25HZ-A79CB-A79HB      7.085     19.340      1.076
F25HE2-A79CB-A79HB      7.085     19.340      1.076
F25HD2-A79CB-A79HB      7.085     19.340      1.076
 K81H-A79CB-A79HB      7.085     19.340      1.076
 K82H-A79CB-A79HB      7.085     19.340      1.076
E118H-R119CA-R119HA      8.045     60.617      3.738
R119H-R119CA-R119HA      8.045     60.617      3.738
R119HE-R119CA-R119HA      8.045     60.617      3.738
V123H-R119CA-R119HA      8.045     60.617      3.738
P27HD3-P27CG-P27HG2      3.947     28.285      2.321
E28HA-P27CG-P27HG2      3.947     28.285      2.321
P27HD3-P27CG-P27HG3      3.947     28.285      2.321
E28HA-P27CG-P27HG3      3.947     28.285      2.321
P9HD2-V12CG2-V12HG2      3.305     22.322      1.038
 F25H-V24CA-V24HA      8.032     58.262      5.186
V12HG2-V12CA-V12HA      1.047     65.796      3.783
K13HG2-V12CA-V12HA      1.047     65.796      3.783
L42HD2-L42CG-L42HG      0.578     26.874      1.393
P99HG2-P99CG-P99HG3      1.796     27.815      2.124
P84HD2-P84CD-P84HD3      3.309     50.102      3.656
F122H-A121CB-A121HB      7.922     18.241      1.586
F122H-M125CE-M125HE      7.922     18.241      1.586
N43HA-I61CG2-I61HG2      5.300     19.182      0.584
N43HA-V62CG2-V62HG2      5.300     19.182      0.584
A133H-A133CB-A133HB      8.130     20.282      1.342
N136H-A133CB-A133HB      8.130     20.282      1.342
L42HD1-L42CG-L42HG      0.584     26.716      1.385
L71HD1-K77CD-K77HD3      0.584     26.716      1.385
L71HD2-K77CD-K77HD3      0.584     26.716      1.385
V62H-V62CG1-V62HG1      7.148     18.869      0.861
Y135HE2-V62CG1-V62HG1      7.148     18.869      0.861
K90HG2-K90CG-K90HG3      0.282     23.265      0.772
R119H-D120CA-D120HA      8.059     58.105      4.232
R119HE-D120CA-D120HA      8.059     58.105      4.232
V123H-D120CA-D120HA      8.059     58.105      4.232
W36HE3-F122CD1-F122HD2      7.442    131.706      6.877
W36HE3-F122CE1-F122HE2      7.442    131.706      6.877
I61HG2-A133CB-A133HB      0.583     20.283      1.342
V62HG2-A133CB-A133HB      0.583     20.283      1.342
  M2HB2-M2CA-M2HA      2.028     55.752      4.504
  M2HB3-M2CA-M2HA      2.028     55.752      4.504
  H6HA-H6CB-H6HB3      4.217     30.168      3.165
W47HA-W47CB-W47HB3      4.217     30.168      3.165
E14H-V12CG1-V12HG1      8.035     21.381      0.923
M125H-V12CG1-V12HG1      8.035     21.381      0.923
Q128H-V12CG1-V12HG1      8.035     21.381      0.923
V123H-V127CG1-V127HG1      8.035     21.381      0.923
M125H-V127CG1-V127HG1      8.035     21.381      0.923
Q128H-V127CG1-V127HG1      8.035     21.381      0.923
V123H-V127CG2-V127HG2      8.035     21.381      0.923
M125H-V127CG2-V127HG2      8.035     21.381      0.923
Q128H-V127CG2-V127HG2      8.035     21.381      0.923
  P9HB3-P9CA-P9HA      2.570     62.656      4.532
V112HG1-V87CA-V87HA      1.034     62.343      3.970
V112HG2-V87CA-V87HA      1.034     62.343      3.970
 D7HB3-D7CB-D7HB2      2.898     41.469      2.552
L22HD2-L22CG-L22HG      0.148     24.362      0.844
K69HG2-V123CB-V123HB      1.083     35.506      3.112
K69HG3-V123CB-V123HB      1.083     35.506      3.112
V123HG2-V123CB-V123HB      1.083     35.506      3.112
M125H-Q128CG-Q128HG2      8.030     34.563      2.361
Q128H-Q128CG-Q128HG2      8.030     34.563      2.361
L42HB3-L42CB-L42HB2      2.152     39.115      1.535
P74HG2-P74CD-P74HD3      1.858     51.201      3.530
P74HG3-P74CD-P74HD3      1.858     51.201      3.530
N66HB2-N66CB-N66HB3      2.521     40.843      2.848
N66HB2-F96CB-F96HB2      2.521     40.843      2.848
W47HH2-M93CE-M93HE      6.323     16.672      1.586
F122HZ-M93CE-M93HE      6.323     16.672      1.586
W47HH2-M111CE-M111HE      6.323     16.672      1.586
F122HZ-M111CE-M111HE      6.323     16.672      1.586
 A78H-A78CA-A78HA      7.883     54.809      4.074
A121H-A121CA-A121HA      8.365     55.281      4.249
D102HB2-D102CA-D102HA      2.351     55.751      4.463
E118HA-E118CG-E118HG3      4.172     37.703      2.400
  L8HD1-L8CA-L8HA      0.947     54.025      4.366
  L8HD2-L8CA-L8HA      0.947     54.025      4.366
E33HA-E33CG-E33HG2      4.731     38.017      2.058
L22HD1-R119CA-R119HA      1.599     60.617      3.738
A113HB-R119CA-R119HA      1.599     60.617      3.738
R119HB2-R119CA-R119HA      1.599     60.617      3.738
A121HB-R119CA-R119HA      1.599     60.617      3.738
Q53HB3-Q53CA-Q53HA      2.277     55.124      4.340
            ?-?-?      2.869     31.739      3.203
            ?-?-?      5.771     48.689      1.590
F122H-A121CA-A121HA      7.941     55.278      4.250
L76HA-A79CB-A79HB      3.750     19.340      1.072
P27HD2-P27CG-P27HG2      3.728     28.286      2.325
P27HD2-P27CG-P27HG3      3.728     28.286      2.325
            ?-?-?      6.410    133.439      6.735
F122HE1-L22CD2-L22HD2      6.889     27.031      0.150
F45HE1-L95CD2-L95HD2      6.889     27.031      0.150
W47HZ2-L95CD2-L95HD2      6.889     27.031      0.150
 A75H-L76CA-L76HA      7.344     56.222      3.740
 L76H-L76CA-L76HA      7.344     56.222      3.740
 A79H-L76CA-L76HA      7.344     56.222      3.740
 A78H-A75CA-A75HA      7.876     55.281      4.237
A79HB-A79CA-A79HA      1.070     54.809      4.027
            ?-?-?      6.534     31.739      3.204
 L16H-A15CB-A15HB      8.552     18.554      1.590
L16H-M125CE-M125HE      8.552     18.554      1.590
T92HG2-T92CA-T92HA      1.255     60.617      5.481
R65HB2-R65CB-R65HB3      1.586     31.267      1.808
R65HG2-R65CB-R65HB3      1.586     31.267      1.808
L16HD2-L8CD2-L8HD2     -0.133     25.933      0.916
I61HD1-L8CD2-L8HD2     -0.133     25.933      0.916
W129HE3-M126CA-M126HA      7.761     56.850      4.509
  P9HG2-P9CA-P9HA      2.200     62.657      4.530
  P9HG3-P9CA-P9HA      2.200     62.657      4.530
M125H-M125CB-M125HB3      8.037     33.465      2.223
Q128H-M125CB-M125HB3      8.037     33.465      2.223
            ?-?-?      3.532     33.621      2.970
V72HB-V72CA-V72HA      2.544     61.402      4.321
H73HB2-V72CA-V72HA      2.544     61.402      4.321
C94HB3-V72CA-V72HA      2.544     61.402      4.321
L71HB2-L71CB-L71HB3      1.083     39.586      1.831
L76HD2-L71CB-L71HB3      1.083     39.586      1.831
F91HB3-S115CB-S115HB3      3.974     66.266      4.278
S115HB2-S115CB-S115HB3      3.974     66.266      4.278
M125HG2-M125CG-M125HG3      2.411     31.896      2.751
P74HA-P74CB-P74HB2      4.102     32.367      2.353
P74HA-P74CB-P74HB3      4.102     32.367      2.353
A75H-L76CD1-L76HD1      7.345     21.693      0.590
L76H-L76CD1-L76HD1      7.345     21.693      0.590
A79H-L76CD1-L76HD1      7.345     21.693      0.590
M126H-M126CA-M126HA      7.987     56.850      4.503
K18HB2-K18CA-K18HA      1.811     57.949      3.905
K18HB3-K18CA-K18HA      1.811     57.949      3.905
K86HB3-K114CA-K114HA      1.811     57.949      3.905
K114HB2-K114CA-K114HA      1.811     57.949      3.905
V112H-M111CA-M111HA      8.598     54.967      5.635
I61HA-I61CD1-I61HD1      3.641     14.475     -0.157
Q128H-Q128CB-Q128HB3      8.020     29.071      2.233
K114H-A113CB-A113HB      8.894     22.321      1.576
P74HD3-P74CG-P74HG2      3.530     27.344      1.855
P74HD3-P74CG-P74HG3      3.530     27.344      1.855
W129HZ3-M126CE-M126HE      7.101     16.515      1.107
 K69H-A68CB-A68HB      8.673     23.106      1.522
 V62H-V62CA-V62HA      7.146     63.599      3.748
 V67H-A68CB-A68HB      8.402     23.107      1.521
 A68H-A68CB-A68HB      8.402     23.107      1.521
 A75H-A78CB-A78HB      7.332     18.084      1.409
 L76H-A78CB-A78HB      7.332     18.084      1.409
 A79H-A78CB-A78HB      7.332     18.084      1.409
Q116HG2-Q116CG-Q116HG3      2.524     32.838      2.870
K18HG3-A15CA-A15HA      1.415     54.811      4.075
A78HB-A78CA-A78HA      1.415     54.811      4.075
A80HB-A78CA-A78HA      1.415     54.811      4.075
F25H-V24CG2-V24HG2      8.031     21.694      0.738
V123H-V123CG1-V123HG1      8.031     21.694      0.738
M125H-V123CG1-V123HG1      8.031     21.694      0.738
Q128H-V123CG1-V123HG1      8.031     21.694      0.738
P110HD3-P110CD-P110HD2      3.654     51.199      3.347
V67H-V67CG1-V67HG1      8.403     20.439      0.617
A68H-V67CG1-V67HG1      8.403     20.439      0.617
E124H-V67CG1-V67HG1      8.403     20.439      0.617
V127H-V67CG1-V67HG1      8.403     20.439      0.617
A113H-A113CB-A113HB      9.213     22.322      1.575
W129HD1-L8CD2-L8HD2      7.071     25.932      0.916
P60HD3-P60CD-P60HD2      4.021     51.671      3.572
I59HG12-I59CB-I59HB      1.536     42.725      3.171
I59HG12-R63CD-R63HD2      1.536     42.725      3.171
R63HG2-R63CD-R63HD2      1.536     42.725      3.171
I59HG12-R63CD-R63HD3      1.536     42.725      3.171
R63HG2-R63CD-R63HD3      1.536     42.725      3.171
V87HA-V87CG2-V87HG2      3.975     22.479      0.676
K77HA-A80CB-A80HB      3.803     19.340      1.405
L8HD1-W129CA-W129HA      0.925     58.262      4.626
L8HD2-W129CA-W129HA      0.925     58.262      4.626
V12HG1-W129CA-W129HA      0.925     58.262      4.626
V44HG1-V44CB-V44HB      0.973     36.446      2.120
V44HG2-V44CB-V44HB      0.973     36.446      2.120
V107H-G106CA-G106HA3      7.736     43.980      4.549
F91HD1-F91CD1-F91HD2      6.875    130.928      7.452
F91HE1-F91CD1-F91HD2      6.875    130.928      7.452
F91HZ-F91CD1-F91HD2      6.875    130.928      7.452
F91HD1-F91CE1-F91HE2      6.875    130.928      7.452
F91HE1-F91CE1-F91HE2      6.875    130.928      7.452
F91HZ-F91CE1-F91HE2      6.875    130.928      7.452
E118H-K117CA-K117HA      8.032     59.675      4.164
R119H-K117CA-K117HA      8.032     59.675      4.164
E118H-E118CA-E118HA      8.032     59.675      4.164
R119H-E118CA-E118HA      8.032     59.675      4.164
M125H-M125CA-M125HA      8.032     59.675      4.164
Q128H-M125CA-M125HA      8.032     59.675      4.164
Q128H-Q128CA-Q128HA      8.032     59.675      4.164
E118H-E118CG-E118HG3      8.034     37.702      2.401
R119H-E118CG-E118HG3      8.034     37.702      2.401
 S39H-S38CA-S38HA      9.262     57.164      5.770
Y55HD1-Y55CD1-Y55HD2      6.801    133.597      7.127
Y55HE1-Y55CD1-Y55HD2      6.801    133.597      7.127
Y55HE2-Y55CD1-Y55HD2      6.801    133.597      7.127
N3HD21-Y135CD1-Y135HD2      6.801    133.597      7.127
Y135HD1-Y135CD1-Y135HD2      6.801    133.597      7.127
L71HG-A80CB-A80HB      0.871     19.183      1.406
K77HG2-A80CB-A80HB      0.871     19.183      1.406
K77HD2-A80CB-A80HB      0.871     19.183      1.406
T92HA-T92CG2-T92HG2      5.473     23.891      1.254
N11HA-N11CB-N11HB2      4.442     36.603      2.822
N11HA-N11CB-N11HB3      4.442     36.603      2.822
N11HA-E14CG-E14HG3      4.442     36.603      2.822
K13HE2-K13CE-K13HE3      2.903     41.626      3.227
T134H-A133CB-A133HB      7.668     20.282      1.337
G4HA2-L8CD1-L8HD1      4.020     23.577      0.949
P9HD3-L8CD1-L8HD1      4.020     23.577      0.949
N66HB3-F96CD1-F96HD1      2.868    132.811      7.248
F96HB2-F96CD1-F96HD1      2.868    132.811      7.248
N66HB3-F96CD1-F96HD2      2.868    132.811      7.248
F96HB2-F96CD1-F96HD2      2.868    132.811      7.248
F96HB2-F96CE1-F96HE1      2.868    132.811      7.248
F45H-V44CG2-V44HG2      9.062     22.950      0.963
 A132HB-V5CA-V5HA      1.501     64.855      3.813
 P9HB2-P9CB-P9HB3      1.993     32.524      2.567
L16HG-L16CD2-L16HD2      0.527     25.461     -0.126
L16HD1-L16CD2-L16HD2      0.527     25.461     -0.126
            ?-?-?      1.908     32.209      1.277
P110HD2-P110CG-P110HG3      3.343     26.243      1.825
            ?-?-?      4.773     41.626      3.227
N43HA-N43CB-N43HB3      5.298     40.842      2.958
N51HA-N51CB-N51HB3      5.298     40.842      2.958
 S10H-S10CA-S10HA      7.787     61.402      3.575
 K13H-S10CA-S10HA      7.787     61.402      3.575
 K13H-K13CA-K13HA      7.787     61.402      3.575
D131H-D131CB-D131HB3      8.818     39.743      2.849
V112H-V112CG1-V112HG1      8.603     21.850      1.031
V44HG1-N43CB-N43HB3      0.971     40.842      2.959
V44HG2-N43CB-N43HB3      0.971     40.842      2.959
T134H-T134CG2-T134HG2      7.665     21.537      1.141
 L71H-T92CB-T92HB      8.840     72.545      4.293
 M93H-T92CB-T92HB      8.840     72.545      4.293
L16HG-S38CB-S38HB2      0.529     65.639      3.530
L16HD1-S38CB-S38HB2      0.529     65.639      3.530
L16HG-S38CB-S38HB3      0.529     65.639      3.530
L16HD1-S38CB-S38HB3      0.529     65.639      3.530
V24H-V24CG1-V24HG1      9.240     20.439      0.777
I61HG13-I61CG1-I61HG12      0.159     28.443     -0.616
F103HD1-D102CB-D102HB2      7.590     42.097      2.353
F103HE1-D102CB-D102HB2      7.590     42.097      2.353
V67H-V67CG2-V67HG2      8.400     22.321      0.731
A68H-V67CG2-V67HG2      8.400     22.321      0.731
V127H-V67CG2-V67HG2      8.400     22.321      0.731
C94HB2-C94CB-C94HB3      2.055     30.483      2.529
  P9HD3-L8CA-L8HA      4.025     54.024      4.370
D41HB3-D41CB-D41HB2      3.109     40.214      2.672
N100HB2-D101CB-D101HB3      3.109     40.214      2.672
 G4HA3-H6CB-H6HB2      4.204     30.168      3.012
  H6HA-H6CB-H6HB2      4.204     30.168      3.012
W47HA-W47CB-W47HB2      4.204     30.168      3.012
N57HD22-N57CB-N57HB3      7.222     40.370      3.114
F137HD1-F137CB-F137HB2      7.222     40.370      3.114
F137HE2-F137CB-F137HB2      7.222     40.370      3.114
F137HD2-F137CB-F137HB2      7.222     40.370      3.114
F137HD1-F137CB-F137HB3      7.222     40.370      3.114
F137HE2-F137CB-F137HB3      7.222     40.370      3.114
F137HD2-F137CB-F137HB3      7.222     40.370      3.114
E33HB2-E33CG-E33HG3      2.052     38.017      2.318
E33HB3-E33CG-E33HG3      2.052     38.017      2.318
E33HG2-E33CG-E33HG3      2.052     38.017      2.318
K69HA-L76CD2-L76HD2      4.281     25.775      1.069
T92HB-L76CD2-L76HD2      4.281     25.775      1.069
 K81H-K81CA-K81HA      7.085     58.105      4.051
 K82H-K81CA-K81HA      7.085     58.105      4.051
E33HA-K23CB-K23HB3      4.735     35.192      1.678
K29HA-K29CB-K29HB2      4.735     35.192      1.678
R17HB2-K18CA-K18HA      1.637     57.949      3.907
K18HD2-K18CA-K18HA      1.637     57.949      3.907
K18HD3-K18CA-K18HA      1.637     57.949      3.907
L26HB3-E28CA-E28HA      1.637     57.949      3.907
R130HA-A133CB-A133HB      3.469     20.282      1.341
V72HA-V72CB-V72HB      4.317     31.268      2.536
V5HG1-V5CG2-V5HG2      0.773     22.008      1.249
            ?-?-?      4.762     26.244      0.874
V127HA-R130CB-R130HB2      3.479     29.228      1.556
R130HA-R130CB-R130HB2      3.479     29.228      1.556
F122HD1-M93CE-M93HE      6.889     16.672      1.586
F122HE1-M93CE-M93HE      6.889     16.672      1.586
W47HZ2-M111CE-M111HE      6.889     16.672      1.586
F122HE1-M111CE-M111HE      6.889     16.672      1.586
F122HE2-M111CE-M111HE      6.889     16.672      1.586
V107HG2-V107CA-V107HA      0.901     63.756      3.203
M125H-Q128CG-Q128HG3      8.031     34.563      2.604
Q128H-Q128CG-Q128HG3      8.031     34.563      2.604
P110HG2-P110CG-P110HG3      0.433     26.088      1.835
G70HA2-A89CA-A89HA      3.344     55.907      3.860
A132HA-A133CB-A133HB      4.168     20.282      1.340
A133HA-A133CB-A133HB      4.168     20.282      1.340
F103HA-F103CB-F103HB2      4.994     38.644      2.880
F103HA-F103CB-F103HB3      4.994     38.644      2.880
W129HE3-M126CE-M126HE      7.765     16.514      1.107
T134HG2-T134CA-T134HA      1.141     62.185      4.213
P110HG3-P110CG-P110HG2      1.831     26.245      0.437
A133HB-R130CA-R130HA      1.353     59.832      3.466
V123H-M93CG-M93HG2      8.045     30.797      2.090
R119H-E118CB-E118HB2      8.045     30.797      2.090
N66H-I64CG2-I64HG2      7.627     16.044      0.449
  L8H-L8CD2-L8HD2      7.244     25.931      0.916
Q128HE22-L8CD2-L8HD2      7.244     25.931      0.916
            ?-?-?      8.549     26.088      1.691
F103HD1-F103CB-F103HB2      7.578     38.644      2.880
F103HE1-F103CB-F103HB2      7.578     38.644      2.880
F103HZ-F103CB-F103HB2      7.578     38.644      2.880
F103HD2-F103CB-F103HB2      7.578     38.644      2.880
F103HD1-F103CB-F103HB3      7.578     38.644      2.880
F103HE1-F103CB-F103HB3      7.578     38.644      2.880
F103HZ-F103CB-F103HB3      7.578     38.644      2.880
F103HD2-F103CB-F103HB3      7.578     38.644      2.880
A121H-A121CB-A121HB      8.358     18.241      1.589
A121H-M125CE-M125HE      8.358     18.241      1.589
            ?-?-?      0.529     33.780      2.966
M125HA-Q128CB-Q128HB3      4.145     29.071      2.237
Q128HA-Q128CB-Q128HB3      4.145     29.071      2.237
            ?-?-?      2.670    118.215      6.220
I59HD1-R63CG-R63HG2      0.848     27.345      1.544
V62HG1-R63CG-R63HG2      0.848     27.345      1.544
A132H-A132CA-A132HA      8.106     54.653      4.191
A133H-A132CA-A132HA      8.106     54.653      4.191
N136H-A132CA-A132HA      8.106     54.653      4.191
P104HG2-E105CB-E105HB3      2.054     29.385      2.413
E105HB2-E105CB-E105HB3      2.054     29.385      2.413
E105HG2-E105CB-E105HB3      2.054     29.385      2.413
D102HA-D102CB-D102HB2      4.464     42.096      2.352
L71HB2-T92CB-T92HB      1.058     72.545      4.290
L76HD2-T92CB-T92HB      1.058     72.545      4.290
V112HG2-T92CB-T92HB      1.058     72.545      4.290
H73HA-P74CD-P74HD3      5.009     51.200      3.530
            ?-?-?      4.764     62.657      4.532
K29HG3-K29CB-K29HB3      1.427     35.192      1.961
K29HD2-K29CB-K29HB3      1.427     35.192      1.961
P99HD3-P99CD-P99HD2      3.898     50.730      3.650
F25HB2-F25CB-F25HB3      2.472     39.900      2.985
N11HB2-N11CA-N11HA      2.820     56.379      4.444
N11HB3-N11CA-N11HA      2.820     56.379      4.444
E14HG3-N11CA-N11HA      2.820     56.379      4.444
P104HA-P104CB-P104HB3      4.618     32.053      2.436
 K18H-K18CA-K18HA      7.686     57.949      3.905
H6HD2-V5CG2-V5HG2      7.074     22.007      1.249
N43HD21-V5CG2-V5HG2      7.074     22.007      1.249
N43HD22-V5CG2-V5HG2      7.074     22.007      1.249
W129HD1-V5CG2-V5HG2      7.074     22.007      1.249
F96HD1-F96CB-F96HB3      7.246     40.999      3.198
F96HE1-F96CB-F96HB3      7.246     40.999      3.198
F96HZ-F96CB-F96HB3      7.246     40.999      3.198
F96HD2-F96CB-F96HB3      7.246     40.999      3.198
R65HG2-R65CA-R65HA      1.565     57.636      4.151
K90HB2-K90CA-K90HA      1.565     57.636      4.151
K90HB3-K90CA-K90HA      1.565     57.636      4.151
E118H-E118CG-E118HG2      8.034     37.702      2.244
R119H-E118CG-E118HG2      8.034     37.702      2.244
            ?-?-?      1.499    138.931      7.813
            ?-?-?      1.312     58.891      3.891
 V12H-V12CA-V12HA      7.197     65.795      3.782
 L71H-T92CA-T92HA      8.842     60.617      5.477
 M93H-T92CA-T92HA      8.842     60.617      5.477
            ?-?-?     -0.836     19.026      1.498
V123H-V123CB-V123HB      8.063     35.661      3.114
M125H-V123CB-V123HB      8.063     35.661      3.114
M126H-V123CB-V123HB      7.994     35.654      3.114
I64HB-I64CA-I64HA      1.816     62.500      3.795
R65HB3-I64CA-I64HA      1.816     62.500      3.795
R65HG3-I64CA-I64HA      1.816     62.500      3.795
I61HG2-N43CA-N43HA      0.579     54.025      5.295
V62HG2-N43CA-N43HA      0.579     54.025      5.295
F91HD2-A113CB-A113HB      7.471     22.321      1.575
S115H-A113CB-A113HB      7.471     22.321      1.575
K86HG2-K86CA-K86HA      1.312     56.851      4.313
S115HB3-S115CB-S115HB2      4.271     66.268      3.972
V127HG1-V123CB-V123HB      0.921     35.506      3.115
V127HG2-V123CB-V123HB      0.921     35.506      3.115
I61HD1-I61CG1-I61HG13     -0.163     28.444      0.167
H73HB2-H73CB-H73HB3      2.547     36.918      3.122
C94HB3-H73CB-H73HB3      2.547     36.918      3.122
F25HD1-L76CD1-L76HD1      7.098     21.694      0.588
F25HE1-L76CD1-L76HD1      7.098     21.694      0.588
F25HZ-L76CD1-L76HD1      7.098     21.694      0.588
F25HE2-L76CD1-L76HD1      7.098     21.694      0.588
F25HD2-L76CD1-L76HD1      7.098     21.694      0.588
H73H-L76CD1-L76HD1      7.098     21.694      0.588
 K31H-E30CA-E30HA      8.131     55.908      4.366
I59HG12-R63CA-R63HA      1.537     54.653      4.382
R63HG2-R63CA-R63HA      1.537     54.653      4.382
 R65H-I64CA-I64HA      8.449     62.657      3.795
            ?-?-?      4.765     36.603      2.823
N100HB2-N100CB-N100HB3      3.113     39.115      3.382
            ?-?-?      1.734     33.309      2.332
W36HD1-L22CD2-L22HD2      6.658     27.030      0.146
F45HZ-L95CD2-L95HD2      6.658     27.030      0.146
W47HZ3-L95CD2-L95HD2      6.658     27.030      0.146
N100H-P98CB-P98HB2      8.032     30.797      2.223
E118H-E118CB-E118HB3      8.032     30.797      2.223
R119H-E118CB-E118HB3      8.032     30.797      2.223
T92HG2-T92CB-T92HB      1.261     72.544      4.294
T134HG2-T134CB-T134HB      1.142     69.876      4.290
K86HA-K86CG-K86HG2      4.317     25.304      1.309
L42HD1-L42CB-L42HB2      0.566     39.115      1.539
L42HD2-L42CB-L42HB2      0.566     39.115      1.539
I61HG2-L42CB-L42HB2      0.566     39.115      1.539
F45HD1-I64CG2-I64HG2      7.324     16.044      0.445
I64H-I64CG2-I64HG2      7.324     16.044      0.445
A78HA-A78CB-A78HB      4.071     18.084      1.413
V123H-V123CG2-V123HG2      8.060     23.734      1.077
M125H-V123CG2-V123HG2      8.060     23.734      1.077
P74HG2-P74CD-P74HD2      1.870     51.200      2.117
P74HG3-P74CD-P74HD2      1.870     51.200      2.117
D101HA-D101CB-D101HB3      4.293     40.528      2.673
V107H-G106CA-G106HA2      7.738     43.981      3.082
 A88H-A88CB-A88HB      6.306     21.536      1.228
F45HD1-I64CB-I64HB      7.338     36.289      1.821
 I64H-I64CB-I64HB      7.338     36.289      1.821
E28HG2-P27CG-P27HG2      2.151     28.286      2.326
I61HD1-R130CA-R130HA     -0.158     59.832      3.463
N66HB3-N66CB-N66HB2      2.854     40.842      2.512
F96HB2-N66CB-N66HB2      2.854     40.842      2.512
            ?-?-?     -0.132     25.931      1.692
V24HA-V24CG2-V24HG2      5.191     21.694      0.735
V72HG1-V72CB-V72HB      0.751     31.267      2.537
V72HG2-V72CB-V72HB      0.751     31.267      2.537
V123H-E124CA-E124HA      8.034     59.518      3.960
M125H-E124CA-E124HA      8.034     59.518      3.960
Q128H-E124CA-E124HA      8.034     59.518      3.960
P99HB2-P99CD-P99HD3      1.890     50.731      3.884
R65HG3-P99CD-P99HD3      1.784     50.729      3.893
P99HG2-P99CD-P99HD3      1.784     50.729      3.893
R65H-R65CG-R65HG2      8.452     27.344      1.562
            ?-?-?      7.813     19.026      1.502
            ?-?-?      7.151     21.851      0.908
V67HA-V67CG1-V67HG1      4.627     20.439      0.618
L95HA-V67CG1-V67HG1      4.627     20.439      0.618
K23HB3-K23CB-K23HB2      1.673     35.349      1.293
K90HG3-K90CD-K90HD2      0.791     29.546      1.442
 K23H-L22CG-L22HG      7.685     24.361      0.840
P99HD3-P99CB-P99HB3      3.897     32.683      2.380
            ?-?-?      7.689     14.944      1.440
K77HA-K77CB-K77HB3      3.814     32.524      1.852
K77HA-K81CB-K81HB3      3.814     32.524      1.852
V12HG1-M125CG-M125HG3      0.896     31.896      2.746
N66HB3-R65CB-R65HB3      2.868     31.267      1.810
F96HB2-R65CB-R65HB3      2.868     31.267      1.810
L71HD1-T92CG2-T92HG2      0.597     23.892      1.251
L71HD2-T92CG2-T92HG2      0.597     23.892      1.251
L76HD1-T92CG2-T92HG2      0.597     23.892      1.251
V87HG2-T92CG2-T92HG2      0.684     23.891      1.252
V67HA-L95CD2-L95HD2      4.617     27.031      0.146
A88H-V87CG2-V87HG2      6.306     22.478      0.672
L71HA-L71CB-L71HB3      4.222     39.584      1.827
A79HB-V87CG2-V87HG2      1.061     22.480      0.671
V112HG1-V87CG2-V87HG2      1.061     22.480      0.671
V112HG2-V87CG2-V87HG2      1.061     22.480      0.671
K18HD2-G19CA-G19HA2      1.632     43.353      3.810
K18HD3-G19CA-G19HA2      1.632     43.353      3.810
K18HD2-G19CA-G19HA3      1.632     43.353      3.810
K18HD3-G19CA-G19HA3      1.632     43.353      3.810
C94HA-C94CB-C94HB3      5.078     30.483      2.528
K23HB2-K23CB-K23HB3      1.304     35.349      1.668
K23HG2-K23CB-K23HB3      1.304     35.349      1.668
K23HG3-K23CB-K23HB3      1.304     35.349      1.668
K23HD2-K23CB-K23HB3      1.304     35.349      1.668
P27HB3-P27CA-P27HA      2.436     64.855      4.330
L22HD1-E118CG-E118HG3      1.584     37.703      2.399
A113HB-E118CG-E118HG3      1.584     37.703      2.399
R119HB2-E118CG-E118HG3      1.584     37.703      2.399
A121HB-E118CG-E118HG3      1.584     37.703      2.399
S38H-S38CB-S38HB2      8.091     65.796      3.528
S38H-S38CB-S38HB3      8.091     65.796      3.528
 L42H-D41CA-D41HA      7.858     53.553      4.449
A89HA-A89CB-A89HB      3.855     18.399      1.453
P27HA-P27CB-P27HB2      4.340     31.740      1.985
H6HA-K13CE-K13HE3      4.215     41.628      3.222
G97HA2-I64CA-I64HA      3.525     62.500      3.789
G97HA3-I64CA-I64HA      3.525     62.500      3.789
P98HD2-I64CA-I64HA      3.525     62.500      3.789
P98HD3-I64CA-I64HA      3.525     62.500      3.789
L71HG-K77CA-K77HA      0.871     60.147      3.807
K77HG2-K77CA-K77HA      0.871     60.147      3.807
K77HD2-K77CA-K77HA      0.871     60.147      3.807
S38HA-S38CB-S38HB2      5.770     65.717      3.530
W129HH2-S38CB-S38HB2      5.770     65.717      3.530
S38HA-S38CB-S38HB3      5.770     65.717      3.530
W129HH2-S38CB-S38HB3      5.770     65.717      3.530
L26HB2-P27CD-P27HD3      1.613     50.415      3.938
L26HB3-P27CD-P27HD3      1.613     50.415      3.938
 C94H-A68CB-A68HB      8.990     23.107      1.521
A78HB-A79CB-A79HB      1.412     19.340      1.073
A80HB-A79CB-A79HB      1.412     19.340      1.073
R65HB3-R65CB-R65HB2      1.806     31.267      1.596
R65HG3-R65CB-R65HB2      1.806     31.267      1.596
   G4H-G4CA-G4HA3      8.013     46.022      4.176
F25HA-A75CB-A75HB      4.616     18.712      1.495
P110HA-A75CB-A75HB      4.616     18.712      1.495
W129HA-A132CB-A132HB      4.616     18.712      1.495
 C94H-M93CA-M93HA      8.992     55.124      5.418
M111H-M93CA-M93HA      8.992     55.124      5.418
Q40HG2-Q40CA-Q40HA      2.423     59.832      3.824
Q40HG3-Q40CA-Q40HA      2.423     59.832      3.824
K13H-L16CD2-L16HD2      7.783     25.460     -0.129
W129HE3-L16CD2-L16HD2      7.783     25.460     -0.129
V112HB-T92CA-T92HA      1.871     60.616      5.478
I59HG12-R63CG-R63HG3      1.536     27.423      1.726
R63HG2-R63CG-R63HG3      1.536     27.423      1.726
I59HB-R63CG-R63HG3      3.187     27.343      1.724
R63HD2-R63CG-R63HG3      3.187     27.343      1.724
R63HD3-R63CG-R63HG3      3.187     27.343      1.724
R119HG3-K117CA-K117HA      2.618     59.361      4.145
R119HB3-E118CA-E118HA      2.618     59.361      4.145
R119HG3-E118CA-E118HA      2.618     59.361      4.145
Q128HG3-M125CA-M125HA      2.618     59.361      4.145
Q128HG3-Q128CA-Q128HA      2.618     59.361      4.145
D131HB2-Q128CA-Q128HA      2.618     59.361      4.145
W129HE1-V5CG1-V5HG1     10.698     18.554      0.772
 L26H-F25CA-F25HA      8.378     57.006      4.592
E30HB2-E30CB-E30HB3      1.932     30.484      2.127
  P9HD2-L8CA-L8HA      3.306     54.025      4.368
V87HG1-V87CA-V87HA      0.837     62.343      3.970
V72HB-L76CD2-L76HD2      2.545     25.775      1.070
H73HB2-L76CD2-L76HD2      2.545     25.775      1.070
C94HB3-L76CD2-L76HD2      2.545     25.775      1.070
L76HG-V72CG2-V72HG2      1.599     21.694      0.735
L26HB2-V24CG2-V24HG2      1.599     21.694      0.735
L26HB3-V24CG2-V24HG2      1.599     21.694      0.735
P110HB2-V24CG2-V24HG2      1.599     21.694      0.735
M111HB2-V24CG2-V24HG2      1.599     21.694      0.735
F91HA-K90CG-K90HG3      4.760     23.264      0.767
S115HA-K90CG-K90HG3      4.760     23.264      0.767
F96H-I64CG2-I64HG2      8.628     16.199      0.444
R65HB2-R65CA-R65HA      1.575     57.792      4.153
V127HA-I61CD1-I61HD1      3.459     14.475     -0.159
R130HA-I61CD1-I61HD1      3.459     14.475     -0.159
 F96H-L95CA-L95HA      8.622     54.653      4.607
W129HB2-M126CA-M126HA      3.282     56.850      4.510
W129HB3-M126CA-M126HA      3.282     56.850      4.510
F122HA-F122CB-F122HB2      4.045     38.644      3.113
A132H-W129CA-W129HA      8.075     58.593      4.620
E118H-Q116CA-Q116HA      8.028     58.576      4.611
R119H-Q116CA-Q116HA      8.028     58.576      4.611
R119HE-Q116CA-Q116HA      8.028     58.576      4.611
Q128H-W129CA-W129HA      8.028     58.576      4.611
L22H-I34CG2-I34HG2      9.116     18.085      0.787
E33H-I34CG2-I34HG2      9.116     18.085      0.787
    H6H-V5CA-V5HA      7.686     64.855      3.809
    D7H-V5CA-V5HA      7.686     64.855      3.809
L71HG-A89CA-A89HA      0.871     55.908      3.857
K82HA-K82CG-K82HG2      4.221     25.303      1.478
R85HA-K86CG-K86HG3      4.316     25.302      1.470
K86HA-K86CG-K86HG3      4.316     25.302      1.470
I64HD1-I61CA-I61HA      0.308     60.931      3.639
A75HA-A75CB-A75HB      4.217     18.869      1.499
H6HA-A132CB-A132HB      4.217     18.869      1.499
A132HA-A132CB-A132HB      4.217     18.869      1.499
K86HA-K86CB-K86HB3      4.316     34.563      1.801
L95HA-C94CA-C94HA      4.592     57.635      5.076
L109HA-C94CA-C94HA      4.592     57.635      5.076
P110HA-C94CA-C94HA      4.592     57.635      5.076
I34H-E33CG-E33HG2      8.772     38.016      2.059
R35H-E33CG-E33HG2      8.772     38.016      2.059
A88HB-V87CG2-V87HG2      1.248     22.479      0.674
T92HG2-V87CG2-V87HG2      1.248     22.479      0.674
 E83H-A80CA-A80HA      7.855     54.339      4.116
            ?-?-?      7.865     54.339      4.105
            ?-?-?      4.758     46.020      4.176
F96H-V67CG2-V67HG2      8.643     22.327      0.732
            ?-?-?      3.165     18.868      0.862
F122HD1-F122CB-F122HB2      6.861     38.800      3.117
F122HE1-F122CB-F122HB2      6.861     38.800      3.117
F122HE2-F122CB-F122HB2      6.861     38.800      3.117
F122HD2-F122CB-F122HB2      6.861     38.800      3.117
S115HA-S115CB-S115HB2      4.773     66.267      3.976
 L42HD1-V5CB-V5HB      0.591     31.425      2.206
 L42HD2-V5CB-V5HB      0.591     31.425      2.206
 I61HG2-V5CB-V5HB      0.591     31.425      2.206
I61HG2-V62CB-V62HB      0.591     31.425      2.206
V62HG2-V62CB-V62HB      0.591     31.425      2.206
F96HD1-E108CG-E108HG2      7.245     36.290      2.228
F96HE1-E108CG-E108HG2      7.245     36.290      2.228
F96HZ-E108CG-E108HG2      7.245     36.290      2.228
F96HD2-E108CG-E108HG2      7.245     36.290      2.228
R65HD2-R65CB-R65HB3      3.113     31.267      1.809
R65HD3-R65CB-R65HB3      3.113     31.267      1.809
            ?-?-?      4.769    138.895      7.663
R85HA-R85CG-R85HG2      4.318     27.815      1.732
R85HA-R85CG-R85HG3      4.318     27.815      1.732
P104HB2-P104CD-P104HD2      2.055     50.415      3.422
P104HG2-P104CD-P104HD2      2.055     50.415      3.422
P104HG3-P104CD-P104HD2      2.055     50.415      3.422
E105HB2-P104CD-P104HD2      2.055     50.415      3.422
E105HG2-P104CD-P104HD2      2.055     50.415      3.422
K31HE2-K31CG-K31HG3      2.861     23.891      1.063
K31HE3-K31CG-K31HG3      2.861     23.891      1.063
K69HE2-V123CG2-V123HG2      2.861     23.891      1.063
F45HD1-M126CE-M126HE      7.338     16.515      1.107
F45HE2-M126CE-M126HE      7.338     16.515      1.107
F45HD2-M126CE-M126HE      7.338     16.515      1.107
W47HE3-M126CE-M126HE      7.338     16.515      1.107
 E30H-E30CA-E30HA      8.332     55.908      4.368
F25HD1-V87CG1-V87HG1      7.071     21.222      0.826
F25HE1-V87CG1-V87HG1      7.071     21.222      0.826
F25HZ-V87CG1-V87HG1      7.071     21.222      0.826
F25HE2-V87CG1-V87HG1      7.071     21.222      0.826
F25HD2-V87CG1-V87HG1      7.071     21.222      0.826
K81H-V87CG1-V87HG1      7.071     21.222      0.826
K82H-V87CG1-V87HG1      7.071     21.222      0.826
P99HD2-P99CD-P99HD3      3.641     50.729      3.888
            ?-?-?      4.760     40.371      2.672
 A80H-A80CB-A80HB      8.080     19.340      1.406
V24HG1-K23CA-K23HA      0.776     55.124      5.267
I34HG2-K23CA-K23HA      0.776     55.124      5.267
            ?-?-?      1.972     32.366      2.355
P74HG2-P74CB-P74HB2      1.867     32.368      2.362
P74HG2-P74CB-P74HB3      1.867     32.368      2.362
P74HG3-P74CB-P74HB3      1.867     32.368      2.362
E33HA-I34CG2-I34HG2      4.724     17.927      0.783
V112HA-T92CA-T92HA      4.712     60.617      5.477
K90HA-K90CB-K90HB2      4.158     31.739      1.566
M125HB2-M125CB-M125HB3      2.009     33.466      2.221
A88HB-K90CG-K90HG3      1.242     23.264      0.769
T92HG2-K90CG-K90HG3      1.242     23.264      0.769
E83HA-P84CD-P84HD3      4.958     50.258      3.660
L76HD2-C94CB-C94HB3      1.066     30.483      2.529
V123HG2-C94CB-C94HB3      1.066     30.483      2.529
V62HA-T134CG2-T134HG2      3.737     21.537      1.141
D41HB2-D41CA-D41HA      2.670     53.396      4.449
M126HE-I61CD1-I61HD1      1.117     14.473     -0.162
T134HG2-I61CD1-I61HD1      1.117     14.473     -0.162
G70HA2-T92CB-T92HB      3.344     72.545      4.291
V127HA-V127CG1-V127HG1      3.482     21.223      0.924
V127HA-V127CG2-V127HG2      3.482     21.223      0.924
S10HA-V12CG1-V12HG1      3.576     21.223      0.901
K13HA-V12CG1-V12HG1      3.576     21.223      0.901
            ?-?-?      4.764     24.205      0.599
 L8HB2-L8CB-L8HB3      1.083     42.725      1.675
K13HG2-L8CB-L8HB3      1.083     42.725      1.675
P60HG2-P60CD-P60HD3      2.054     51.672      4.022
R63HB2-P60CD-P60HD3      2.054     51.672      4.022
R63HB3-P60CD-P60HD3      2.054     51.672      4.022
 L8HB3-L8CB-L8HB2      1.687     42.725      1.086
            ?-?-?      3.767     21.536      1.143
            ?-?-?      5.177     57.163      5.771
K23HA-I34CD1-I34HD1      5.253     14.631      0.573
I34HA-I34CD1-I34HD1      5.253     14.631      0.573
C48HA-I34CD1-I34HD1      5.253     14.631      0.573
M49HA-I34CD1-I34HD1      5.253     14.631      0.573
            ?-?-?      4.839     41.625      4.008
L71HG-A89CB-A89HB      0.872     18.398      1.452
K77HG2-A89CB-A89HB      0.872     18.398      1.452
L8HD2-A132CB-A132HB      0.938     18.400      1.493
K90HG3-K90CB-K90HB2      0.763     31.739      1.552
K90HG3-K90CB-K90HB3      0.763     31.739      1.552
V5HG1-K13CB-K13HB3      0.738     32.210      1.934
V67HG2-V67CB-V67HB      0.738     32.210      1.934
V123HG1-V67CB-V67HB      0.738     32.210      1.934
  D7H-V5CG1-V5HG1      7.665     18.554      0.752
T134H-V5CG1-V5HG1      7.665     18.554      0.752
V72H-V72CG1-V72HG1      7.665     18.554      0.752
A121H-K117CA-K117HA      8.365     59.675      4.174
A121H-E118CA-E118HA      8.365     59.675      4.174
I61HG13-I61CD1-I61HD1      0.158     14.476     -0.161
L95HD2-I61CD1-I61HD1      0.158     14.476     -0.161
  H6H-V5CG1-V5HG1      7.711     18.553      0.771
V123HG1-K69CD-K69HD2      0.753     27.500      1.646
V123HG1-K69CD-K69HD3      0.753     27.500      1.646
V112H-V112CG2-V112HG2      8.603     22.950      1.038
R119HA-A113CB-A113HB      3.740     22.322      1.579
P74HG2-P74CA-P74HA      1.845     65.953      4.106
P74HG3-P74CA-P74HA      1.845     65.953      4.106
K77HB3-P74CA-P74HA      1.845     65.953      4.106
P60HB2-R63CB-R63HB2      1.722     30.169      2.077
R63HG3-R63CB-R63HB2      1.722     30.169      2.077
R63HG3-R63CB-R63HB3      1.722     30.169      2.077
Y55HD2-Y55CE1-Y55HE1      7.122    118.372      6.805
Y55HD2-Y55CE1-Y55HE2      7.122    118.372      6.805
K117HG2-K117CA-K117HA      1.575     59.675      4.174
K117HG3-K117CA-K117HA      1.575     59.675      4.174
A121HB-K117CA-K117HA      1.575     59.675      4.174
A113HB-E118CA-E118HA      1.575     59.675      4.174
A121HB-E118CA-E118HA      1.575     59.675      4.174
L16HB3-M125CA-M125HA      1.575     59.675      4.174
M125HE-M125CA-M125HA      1.575     59.675      4.174
I61HD1-I64CD1-I64HD1     -0.160     12.121      0.302
 N3HB2-N3CB-N3HB3      2.665     39.114      2.828
Y135HA-Y135CB-Y135HB2      4.355     37.703      3.078
Y135HA-Y135CB-Y135HB3      4.355     37.703      3.078
 L16H-L16CG-L16HG      8.549     23.734      0.527
L16H-L16CD1-L16HD1      8.549     23.734      0.527
R58HB3-R58CD-R58HD2      1.887     43.195      2.884
R130HB3-R130CD-R130HD2      1.887     43.195      2.884
D102HB2-D102CB-D102HB3      2.349     42.097      2.694
K29HA-K29CB-K29HB3      4.720     35.192      1.957
E32HA-K29CB-K29HB3      4.720     35.192      1.957
V112HA-M93CB-M93HB2      4.720     35.192      1.957
L71HB3-L71CB-L71HB2      1.833     39.585      1.073
K77HB3-L71CB-L71HB2      1.833     39.585      1.073
R119HG2-R119CB-R119HB3      1.983     28.913      2.603
Q116HB3-R119CG-R119HG3      1.983     28.913      2.603
R119HG2-R119CG-R119HG3      1.983     28.913      2.603
P84HA-V87CA-V87HA      4.765     62.500      3.993
 V87H-K86CA-K86HA      8.190     56.849      4.306
K23HG3-K86CB-K86HB3      1.312     34.565      1.798
K86HG2-K86CB-K86HB3      1.312     34.565      1.798
 V5HG2-G4CA-G4HA3      1.247     46.026      4.175
P99HA-N100CB-N100HB2      4.699     39.115      3.105
N100HA-N100CB-N100HB2      4.699     39.115      3.105
N11HD22-V12CA-V12HA      7.797     65.874      3.779
 K13H-V12CA-V12HA      7.797     65.874      3.779
I64HG2-I64CA-I64HA      0.456     62.500      3.797
V24HA-M111CA-M111HA      5.178     54.968      5.634
F122HB3-F122CD1-F122HD1      3.284    131.712      6.862
F122HB3-F122CD1-F122HD2      3.284    131.712      6.862
F122HB3-F122CE1-F122HE1      3.284    131.712      6.862
F122HB3-F122CE1-F122HE2      3.284    131.712      6.862
P110HD3-P110CG-P110HG2      3.649     26.088      0.438
E14HG2-E14CA-E14HA      2.244     59.048      3.972
E46HG3-E46CA-E46HA      2.338     59.045      3.973
P60HB3-P60CB-P60HB2      2.599     32.523      1.754
K29HB3-E30CA-E30HA      1.930     55.908      4.367
E30HB2-E30CA-E30HA      1.930     55.908      4.367
L8HD2-M125CA-M125HA      0.911     59.518      4.147
V12HG1-M125CA-M125HA      0.911     59.518      4.147
V127HG1-M125CA-M125HA      0.911     59.518      4.147
V127HG2-M125CA-M125HA      0.911     59.518      4.147
L8HD2-Q128CA-Q128HA      0.911     59.518      4.147
V127HG1-Q128CA-Q128HA      0.911     59.518      4.147
V127HG2-Q128CA-Q128HA      0.911     59.518      4.147
V24HG1-K23CD-K23HD2      0.779     29.227      1.297
I34HG2-K23CD-K23HD2      0.779     29.227      1.297
 V87H-V87CA-V87HA      8.198     62.343      3.968
R119HB3-A113CB-A113HB      2.610     22.321      1.575
R119HG3-A113CB-A113HB      2.610     22.321      1.575
            ?-?-?      2.636     22.321      1.575
N43H-N43CB-N43HB2      8.058     40.841      2.808
R130HB2-R130CA-R130HA      1.544     59.832      3.462
V107H-V107CB-V107HB      7.731     32.993      1.440
M125HG3-M125CB-M125HB2      2.745     33.625      2.003
R58HA-E46CB-E46HB2      4.773     29.542      1.450
P84HA-K90CD-K90HD2      4.773     29.542      1.450
F103HB2-F103CA-F103HA      2.887     55.281      5.002
F103HB3-F103CA-F103HA      2.887     55.281      5.002
            ?-?-?      0.528      9.452      0.705
  L8H-L8CD1-L8HD1      7.244     23.733      0.950
Q128HE22-L8CD1-L8HD1      7.244     23.733      0.950
P84HD3-E83CA-E83HA      3.653     53.711      4.957
 L8HG-L8CD1-L8HD1      1.736     23.578      0.948
K13HD3-L8CD1-L8HD1      1.736     23.578      0.948
I64HD1-M126CE-M126HE      0.295     16.515      1.107
V87HG2-A79CB-A79HB      0.681     19.340      1.072
V24HG2-P110CD-P110HD3      0.747     51.201      3.643
C94HG-P110CD-P110HD3      0.747     51.201      3.643
F122HB2-F122CA-F122HA      3.113     62.186      4.049
V123HB-F122CA-F122HA      3.113     62.186      4.049
Q128HG3-L8CD1-L8HD1      2.597     23.577      0.950
L71HD2-A79CB-A79HB      0.590     19.340      1.074
L76HD1-A79CB-A79HB      0.590     19.340      1.074
P104HD3-P104CG-P104HG2      3.764     27.501      2.063
P104HD3-P104CG-P104HG3      3.764     27.501      2.063
V107HG2-F103CD1-F103HD1      0.919    133.281      7.576
V107HG2-F103CD1-F103HD2      0.919    133.281      7.576
Q128HG3-Q128CG-Q128HG2      2.608     34.564      2.363
F103HZ-P27CD-P27HD2      7.573     50.416      3.740
F103HD1-P104CD-P104HD3      7.573     50.416      3.740
E124H-V123CB-V123HB      8.403     35.506      3.109
V127H-V123CB-V123HB      8.403     35.506      3.109
K23HA-K23CD-K23HD3      5.273     29.227      1.473
            ?-?-?      7.239     43.514      1.600
            ?-?-?      7.195     43.507      1.620
            ?-?-?      7.246     43.508      1.645
P60HA-R63CG-R63HG2      4.773     27.501      1.552
M125H-L16CD1-L16HD1      8.045     23.734      0.531
            ?-?-?      7.071     41.313      2.848
L26HA-E30CB-E30HB2      4.759     30.326      1.922
P84HA-R85CB-R85HB2      4.759     30.326      1.922
P9HB2-N11CA-N11HA      2.006     56.378      4.443
E14HB2-N11CA-N11HA      2.006     56.378      4.443
E14HB3-N11CA-N11HA      2.006     56.378      4.443
            ?-?-?      0.970     43.667      3.189
            ?-?-?      0.880     43.195      1.459
L109HG-L109CB-L109HB2      0.793     43.194      1.461
V24HG1-L109CB-L109HB3      0.793     43.194      1.461
I34HG2-L109CB-L109HB3      0.793     43.194      1.461
L109HG-L109CB-L109HB3      0.793     43.194      1.461
I61HG13-M126CE-M126HE      0.151     16.512      1.106
L95HD2-M126CE-M126HE      0.151     16.512      1.106
I34H-I34CG2-I34HG2      8.770     18.084      0.786
R35H-I34CG2-I34HG2      8.770     18.084      0.786
W36H-I34CG2-I34HG2      8.770     18.084      0.786
            ?-?-?     -0.827     32.367      1.964
A133HA-V62CB-V62HB      4.170     30.797      2.222
K117HA-E118CB-E118HB3      4.170     30.797      2.222
E118HA-E118CB-E118HB3      4.170     30.797      2.222
F91HE2-F91CD1-F91HD1      7.465    131.085      6.881
F91HD2-F91CD1-F91HD1      7.465    131.085      6.881
S115H-F91CD1-F91HD1      7.465    131.085      6.881
F91HE2-F91CE1-F91HE1      7.465    131.085      6.881
F91HD2-F91CE1-F91HE1      7.465    131.085      6.881
E124H-E124CB-E124HB2      8.400     29.542      2.032
V127H-E124CB-E124HB2      8.400     29.542      2.032
K82H-K81CG-K81HG2      7.085     25.304      1.464
F25HZ-K82CG-K82HG2      7.085     25.304      1.464
F25HE2-K82CG-K82HG2      7.085     25.304      1.464
K81H-K82CG-K82HG2      7.085     25.304      1.464
K82H-K82CG-K82HG2      7.085     25.304      1.464
L71H-T92CG2-T92HG2      8.839     23.891      1.254
M93H-T92CG2-T92HG2      8.839     23.891      1.254
N66HA-N66CB-N66HB3      4.748     40.842      2.846
N66HA-F96CB-F96HB2      4.748     40.842      2.846
L71HD1-L76CD2-L76HD2      0.597     25.776      1.068
L71HD2-L76CD2-L76HD2      0.597     25.776      1.068
L76HD1-L76CD2-L76HD2      0.597     25.776      1.068
R65H-R65CB-R65HB2      8.451     31.267      1.596
            ?-?-?      4.760     69.878      4.288
L22HA-K21CA-K21HA      5.327     55.125      5.682
R35HA-K21CA-K21HA      5.327     55.125      5.682
L71HB2-L71CD1-L71HD1      1.071     24.205      0.602
L76HD2-L71CD1-L71HD1      1.071     24.205      0.602
E30HB3-P27CA-P27HA      2.154     64.855      4.334
L22HD2-L22CB-L22HB2      0.148     46.962      1.436
L22HD2-L22CB-L22HB3      0.148     46.962      1.436
M126HB3-M126CB-M126HB2      1.883     30.640      1.380
R130HB3-M126CB-M126HB2      1.883     30.640      1.380
R58HD3-R58CD-R58HD2      3.061     43.195      2.884
R130HD3-R130CD-R130HD2      3.061     43.195      2.884
I59HG12-R63CB-R63HB2      1.537     30.015      2.073
R63HG2-R63CB-R63HB2      1.537     30.015      2.073
I59HG12-R63CB-R63HB3      1.537     30.015      2.073
R63HG2-R63CB-R63HB3      1.537     30.015      2.073
E124H-E124CA-E124HA      8.400     59.518      3.960
V127H-E124CA-E124HA      8.400     59.518      3.960
D102HB3-F103CD1-F103HD1      2.693    133.360      7.575
D102HB3-F103CE1-F103HE1      2.693    133.360      7.575
K117HA-E118CB-E118HB2      4.183     30.797      2.090
E118HA-E118CB-E118HB2      4.183     30.797      2.090
F91HA-Q116CG-Q116HG2      4.773     32.838      2.533
            ?-?-?      1.009     67.052      3.486
V123HA-V67CG2-V67HG2      5.782     22.322      0.735
V12HB-L8CD1-L8HD1      2.077     23.578      0.949
Q128HB2-L8CD1-L8HD1      2.077     23.578      0.949
M125HA-Q128CB-Q128HB2      4.146     29.071      2.082
Q128HA-Q128CB-Q128HB2      4.146     29.071      2.082
P84HA-P84CG-P84HG2      4.741     27.344      1.923
K23HE2-K23CD-K23HD2      2.865     29.228      1.304
K23HE3-K23CD-K23HD2      2.865     29.228      1.304
  D7HA-D7CB-D7HB2      4.764     41.626      2.556
D54HA-D54CB-D54HB2      4.764     41.626      2.556
R65HA-R65CB-R65HB2      4.146     31.268      1.597
K31HG3-K31CG-K31HG2      1.045     24.049      0.765
            ?-?-?      3.822     23.892      0.541
K13HA-L42CD1-L42HD1      3.574     26.579      0.598
K13HA-L42CD2-L42HD2      3.574     26.579      0.598
M111HG3-V24CG2-V24HG2      2.302     21.536      0.737
E124HG3-V123CG1-V123HG1      2.302     21.536      0.737
K13HG3-K13CG-K13HG2      1.439     26.716      1.060
P60HG2-R63CA-R63HA      2.082     54.654      4.383
R63HB2-R63CA-R63HA      2.082     54.654      4.383
R63HB3-R63CA-R63HA      2.082     54.654      4.383
 K81H-A80CB-A80HB      7.085     19.340      1.402
 K82H-A80CB-A80HB      7.085     19.340      1.402
A113HB-F91CD1-F91HD1      1.609    131.555      6.859
L22HD1-F122CD1-F122HD1      1.609    131.555      6.859
M93HE-F122CD1-F122HD1      1.609    131.555      6.859
L22HD1-F122CD1-F122HD2      1.609    131.555      6.859
A113HB-F122CD1-F122HD2      1.609    131.555      6.859
A121HB-F122CD1-F122HD2      1.609    131.555      6.859
L22HD1-F122CE1-F122HE1      1.609    131.555      6.859
M93HE-F122CE1-F122HE1      1.609    131.555      6.859
M111HB2-F122CE1-F122HE1      1.609    131.555      6.859
M111HE-F122CE1-F122HE1      1.609    131.555      6.859
L22HD1-F122CE1-F122HE2      1.609    131.555      6.859
M111HE-F122CE1-F122HE2      1.609    131.555      6.859
N100H-P104CB-P104HB3      8.032     31.896      2.407
V123H-M125CG-M125HG2      8.032     31.896      2.407
M125H-M125CG-M125HG2      8.032     31.896      2.407
K69HA-A68CB-A68HB      4.299     23.107      1.516
V72HA-A68CB-A68HB      4.299     23.107      1.516
 G50H-M49CA-M49HA      8.968     54.339      5.266
 G50H-N51CA-N51HA      8.968     54.339      5.266
  H6HB3-H6CA-H6HA      3.175     58.418      4.205
W47HB3-W47CA-W47HA      3.175     58.418      4.205
P99HD3-P98CA-P98HA      3.900     62.185      5.011
Q128HG3-Q128CB-Q128HB3      2.608     29.071      2.233
D131HB2-Q128CB-Q128HB3      2.608     29.071      2.233
I34HD1-I34CG1-I34HG12      0.566     28.757      0.946
L71HD1-L76CB-L76HB3      0.603     42.411      1.930
L71HD2-L76CB-L76HB3      0.603     42.411      1.930
L76HD1-L76CB-L76HB3      0.603     42.411      1.930
            ?-?-?      2.018     33.308      2.751
L8HD1-A133CB-A133HB      0.911     20.282      1.341
L8HD2-A133CB-A133HB      0.911     20.282      1.341
A80HA-V87CG2-V87HG2      4.122     22.479      0.670
 L8HD1-P9CD-P9HD3      0.939     50.258      4.016
 L8HD2-P9CD-P9HD3      0.939     50.258      4.016
L76HD2-L76CA-L76HA      1.069     56.221      3.741
A79HB-L76CA-L76HA      1.069     56.221      3.741
V112HG1-L76CA-L76HA      1.069     56.221      3.741
V112HG2-L76CA-L76HA      1.069     56.221      3.741
L71HD1-L76CB-L76HB2      0.606     42.332      1.352
L71HD2-L76CB-L76HB2      0.606     42.332      1.352
L76HD1-L76CB-L76HB2      0.606     42.332      1.352
 L8HB2-P9CD-P9HD3      1.061     50.254      4.012
V12HG2-P9CD-P9HD3      1.061     50.254      4.012
K13HG2-P9CD-P9HD3      1.061     50.254      4.012
G70HA3-A89CA-A89HA      4.089     55.908      3.857
            ?-?-?      5.769    128.417      6.323
Q53HA-Q53CB-Q53HB3      4.343     29.385      2.274
G50HA3-G50CA-G50HA2      3.912     46.962      3.827
 G19H-L16CG-L16HG      7.208     23.577      0.517
W36HZ3-L16CG-L16HG      7.208     23.577      0.517
G19H-L16CD1-L16HD1      7.208     23.577      0.517
W36HZ3-L16CD1-L16HD1      7.208     23.577      0.517
W36HH2-L16CD1-L16HD1      7.208     23.577      0.517
D120H-D120CA-D120HA      9.533     58.104      4.231
L71HA-A89CA-A89HA      4.199     55.905      3.860
P74HD3-P74CB-P74HB2      3.532     32.367      2.353
P74HD3-P74CB-P74HB3      3.532     32.367      2.353
K29HB3-L26CD2-L26HD2      1.949     25.776      1.066
L76HB3-L76CD2-L76HD2      1.949     25.776      1.066
M93HB2-L76CD2-L76HD2      1.949     25.776      1.066
P110HB3-L76CD2-L76HD2      1.949     25.776      1.066
F45HE1-M126CE-M126HE      6.896     16.515      1.105
W47HZ2-M126CE-M126HE      6.896     16.515      1.105
F122HE2-M126CE-M126HE      6.896     16.515      1.105
A78HA-K77CB-K77HB3      4.060     32.524      1.879
A78HA-K81CB-K81HB3      4.060     32.524      1.879
A79HA-K81CB-K81HB3      4.060     32.524      1.879
K81HA-K81CB-K81HB3      4.060     32.524      1.879
K23HA-K23CB-K23HB3      5.273     35.348      1.664
Q128H-V127CA-V127HA      8.030     67.052      3.489
E108HG2-E108CB-E108HB2      2.219     32.367      1.268
E108HG2-E108CB-E108HB3      2.219     32.367      1.268
 L22H-L22CG-L22HG      9.115     24.389      0.841
I64HD1-I64CG1-I64HG13      0.305     28.600      1.453
A113H-L22CG-L22HG      9.205     24.364      0.841
A68HA-A68CB-A68HB      4.783     23.106      1.517
  V5HG2-V5CA-V5HA      1.242     64.856      3.810
            ?-?-?      0.155     27.187      1.547
 I34H-L22CA-L22HA      8.771     54.496      5.320
 I34H-R35CA-R35HA      8.771     54.496      5.320
 R35H-R35CA-R35HA      8.771     54.496      5.320
 W36H-R35CA-R35HA      8.771     54.496      5.320
R58HB3-I59CA-I59HA      1.882     58.105      4.055
K81HB3-K81CA-K81HA      1.882     58.105      4.055
V24HB-V24CG1-V24HG1      1.585     20.439      0.777
L26HB2-V24CG1-V24HG1      1.585     20.439      0.777
L26HB3-V24CG1-V24HG1      1.585     20.439      0.777
M111HE-V24CG1-V24HG1      1.585     20.439      0.777
E32HB2-V24CG1-V24HG1      1.727     20.439      0.777
I34HB-V24CG1-V24HG1      1.727     20.439      0.777
K18HG3-L16CA-L16HA      1.439     58.106      4.055
K81HB2-K81CA-K81HA      1.439     58.106      4.055
K81HG2-K81CA-K81HA      1.439     58.106      4.055
 E83H-K82CA-K82HA      7.858     58.105      4.219
F96H-V67CG1-V67HG1      8.627     20.440      0.617
 L95H-C94CA-C94HA      7.517     57.634      5.082
I61HG12-I61CD1-I61HD1     -0.603     14.475     -0.160
 R17H-R17CA-R17HA      7.542     58.577      3.891
P27HB2-P27CG-P27HG2      1.982     28.288      2.325
P27HB2-P27CG-P27HG3      1.982     28.288      2.325
K13HE3-K13CE-K13HE2      3.231     41.627      2.903
F45HD1-I64CG1-I64HG13      7.319     28.600      1.447
I64H-I64CG1-I64HG13      7.319     28.600      1.447
V67HA-L95CD1-L95HD1      4.625     23.420      0.252
L95HA-L95CD1-L95HD1      4.625     23.420      0.252
L95HA-L109CD1-L109HD1      4.625     23.420      0.252
V67HG2-V123CB-V123HB      0.738     35.506      3.112
V123HG1-V123CB-V123HB      0.738     35.506      3.112
            ?-?-?      0.577     25.934      0.916
 A75H-A75CB-A75HB      7.345     19.026      1.501
N11HD21-A15CB-A15HB      7.528     18.712      1.586
 A15H-A15CB-A15HB      7.528     18.712      1.586
 R17H-A15CB-A15HB      7.528     18.712      1.586
N11HD21-M125CE-M125HE      7.528     18.712      1.586
A15H-M125CE-M125HE      7.528     18.712      1.586
N57H-N57CB-N57HB2      7.565     40.371      2.979
L16HD1-M125CG-M125HG2      0.518     31.896      2.408
K18HG3-K18CA-K18HA      1.427     57.949      3.901
K114HD2-K114CA-K114HA      1.427     57.949      3.901
K114HD3-K114CA-K114HA      1.427     57.949      3.901
V123H-M125CG-M125HG3      8.045     31.895      2.747
M125H-M125CG-M125HG3      8.045     31.895      2.747
M111HA-V24CG2-V24HG2      5.623     21.694      0.731
F25HB2-F25CA-F25HA      2.473     57.007      4.591
L71HD1-L71CG-L71HG      0.601     26.245      0.872
L71HD2-L71CG-L71HG      0.601     26.245      0.872
L71HD1-K77CG-K77HG2      0.601     26.245      0.872
L71HD2-K77CG-K77HG2      0.601     26.245      0.872
L76HD1-K77CG-K77HG2      0.601     26.245      0.872
            ?-?-?      6.878     43.353      1.623
K31HG3-K23CD-K23HD2      1.047     29.229      1.304
D41HB2-D41CB-D41HB3      2.667     40.215      3.100
N136HB3-F137CB-F137HB2      2.667     40.215      3.100
N136HB3-F137CB-F137HB3      2.667     40.215      3.100
T92H-T92CG2-T92HG2      7.564     23.890      1.251
G19H-G19CA-G19HA2      7.240     43.510      3.810
W36HZ3-G19CA-G19HA2      7.240     43.510      3.810
G19H-G19CA-G19HA3      7.240     43.510      3.810
D120HA-A121CB-A121HB      4.238     18.241      1.590
A121HA-A121CB-A121HB      4.238     18.241      1.590
A121HA-M125CE-M125HE      4.238     18.241      1.590
K82HB2-P84CD-P84HD3      1.930     50.102      3.657
E83HB2-P84CD-P84HD3      1.930     50.102      3.657
P84HB2-P84CD-P84HD3      1.930     50.102      3.657
P84HG2-P84CD-P84HD3      1.930     50.102      3.657
R85HB2-P84CD-P84HD3      1.930     50.102      3.657
V87HB-P84CD-P84HD3      1.930     50.102      3.657
L76HD2-L76CG-L76HG      1.058     26.559      1.634
A79HB-L76CG-L76HG      1.058     26.559      1.634
V112HG1-L76CG-L76HG      1.058     26.559      1.634
V112HG2-L76CG-L76HG      1.058     26.559      1.634
L22HA-K23CG-K23HG2      5.275     25.461      1.291
K23HA-K23CG-K23HG2      5.275     25.461      1.291
L22HA-K23CG-K23HG3      5.275     25.461      1.291
K23HA-K23CG-K23HG3      5.275     25.461      1.291
L16HG-L42CA-L42HA      0.553     56.692      4.041
L16HD1-L42CA-L42HA      0.553     56.692      4.041
I61HG2-L42CA-L42HA      0.553     56.692      4.041
P60HD2-P98CG-P98HG3      3.542     26.559      2.124
D131H-D131CB-D131HB2      8.821     39.743      2.630
A15HB-L16CA-L16HA      1.624     58.105      4.058
L16HB3-L16CA-L16HA      1.624     58.105      4.058
G97HA3-P98CG-P98HG3      3.525     26.559      2.126
P98HD2-P98CG-P98HG3      3.525     26.559      2.126
P98HD3-P98CG-P98HG3      3.525     26.559      2.126
R130HB3-R130CA-R130HA      1.905     59.832      3.462
I64HA-I64CD1-I64HD1      3.799     12.120      0.302
W47HZ3-M93CE-M93HE      6.675     16.672      1.583
F45HZ-M111CE-M111HE      6.675     16.672      1.583
W47HZ3-M111CE-M111HE      6.675     16.672      1.583
L16HD1-M125CG-M125HG3      0.527     31.896      2.748
I59HD1-I59CG1-I59HG13      0.849     27.031      1.918
L42HB3-L42CA-L42HA      2.154     56.693      4.041
A132HB-A132CA-A132HA      1.501     54.653      4.194
I61HG12-R130CA-R130HA     -0.611     59.832      3.463
L71HB2-K77CA-K77HA      1.072     59.988      3.810
L76HD2-K77CA-K77HA      1.072     59.988      3.810
A79HB-K77CA-K77HA      1.072     59.988      3.810
F96HD1-N66CB-N66HB3      7.258     40.842      2.866
F96HD2-N66CB-N66HB3      7.258     40.842      2.866
F96HD1-F96CB-F96HB2      7.258     40.842      2.866
F96HE1-F96CB-F96HB2      7.258     40.842      2.866
F96HZ-F96CB-F96HB2      7.258     40.842      2.866
F96HD2-F96CB-F96HB2      7.258     40.842      2.866
P99HB3-P99CB-P99HB2      2.379     32.681      1.882
V87HA-V87CG1-V87HG1      3.974     21.224      0.827
            ?-?-?      3.715     28.286      2.138
V67HG2-A68CB-A68HB      0.748     23.107      1.516
V72HG1-A68CB-A68HB      0.748     23.107      1.516
V72HG2-A68CB-A68HB      0.748     23.107      1.516
C94HG-A68CB-A68HB      0.748     23.107      1.516
V123HG1-A68CB-A68HB      0.748     23.107      1.516
L22HG-A113CB-A113HB      0.845     22.321      1.576
K114HG2-A113CB-A113HB      0.845     22.321      1.576
L109HA-P110CD-P110HD3      4.563     51.200      3.647
P110HA-P110CD-P110HD3      4.563     51.200      3.647
M125HG3-M125CB-M125HB3      2.744     33.464      2.222
R130H-W129CB-W129HB2      8.473     30.483      3.272
R130H-W129CB-W129HB3      8.473     30.483      3.272
 V5HA-L8CD2-L8HD2      3.804     25.932      0.916
Q116HG3-Q116CG-Q116HG2      2.866     32.839      2.530
A132H-R130CA-R130HA      8.114     59.831      3.461
A133H-R130CA-R130HA      8.114     59.831      3.461
P98HB3-P98CA-P98HA      2.387     62.186      5.011
P99HB3-P98CA-P98HA      2.387     62.186      5.011
K114H-L22CG-L22HG      8.891     24.361      0.839
K114H-K114CG-K114HG2      8.891     24.361      0.839
V62HB-V62CA-V62HA      2.202     63.598      3.748
A79HA-A79CB-A79HB      4.028     19.340      1.072
K23HB2-K23CA-K23HA      1.290     55.124      5.267
K23HG2-K23CA-K23HA      1.290     55.124      5.267
K23HG3-K23CA-K23HA      1.290     55.124      5.267
K23HD2-K23CA-K23HA      1.290     55.124      5.267
F91HE1-K90CE-K90HE3      6.874     41.783      2.774
F91HZ-K90CE-K90HE3      6.874     41.783      2.774
F91HD1-F91CB-F91HB2      6.874     41.783      2.774
F91HE1-F91CB-F91HB2      6.874     41.783      2.774
F91HZ-F91CB-F91HB2      6.874     41.783      2.774
 G97H-F96CA-F96HA      9.385     57.163      5.171
R65HG3-P99CD-P99HD2      1.786     50.729      3.651
P99HG2-P99CD-P99HD2      1.786     50.729      3.651
P99HB2-P99CD-P99HD2      1.892     50.727      3.647
V62HA-V62CB-V62HB      3.752     31.110      2.202
R119HA-E118CB-E118HB3      3.752     31.110      2.202
P84HA-A88CB-A88HB      4.763     21.537      1.227
F91HA-A88CB-A88HB      4.763     21.537      1.227
V24HG1-P110CD-P110HD2      0.746     51.199      3.338
V24HG2-P110CD-P110HD2      0.746     51.199      3.338
C94HG-P110CD-P110HD2      0.746     51.199      3.338
L8HD1-L16CD2-L16HD2      0.911     25.461     -0.130
L8HD2-L16CD2-L16HD2      0.911     25.461     -0.130
V12HG1-L16CD2-L16HD2      0.911     25.461     -0.130
L109HA-P110CD-P110HD2      4.576     51.200      3.343
P110HA-P110CD-P110HD2      4.576     51.200      3.343
E118HB3-E118CG-E118HG3      2.251     37.704      2.399
E118HG2-E118CG-E118HG3      2.251     37.704      2.399
K18HA-K18CB-K18HB2      3.919     33.151      1.810
R17HA-K18CB-K18HB3      3.919     33.151      1.810
K18HA-K18CB-K18HB3      3.919     33.151      1.810
K114HA-K114CB-K114HB2      3.919     33.151      1.810
E105HA-E105CB-E105HB3      4.588     29.384      2.414
L22HA-K23CB-K23HB2      5.275     35.348      1.290
K23HA-K23CB-K23HB2      5.275     35.348      1.290
N57HA-I59CB-I59HB      4.764     42.725      3.171
R58HA-I59CB-I59HB      4.764     42.725      3.171
A89HB-K90CG-K90HG3      1.452     23.264      0.769
K90HD2-K90CG-K90HG3      1.452     23.264      0.769
K90HD3-K90CG-K90HG3      1.452     23.264      0.769
I64HB-R65CA-R65HA      1.808     57.635      4.143
R65HB3-R65CA-R65HA      1.808     57.635      4.143
R65HG3-R65CA-R65HA      1.808     57.635      4.143
L16HA-L16CD2-L16HD2      4.073     25.461     -0.126
L42HA-L16CD2-L16HD2      4.073     25.461     -0.126
W129H-W129CB-W129HB2      8.673     30.325      3.278
W129H-W129CB-W129HB3      8.673     30.325      3.278
            ?-?-?      2.824     54.809      4.506
            ?-?-?      7.245     40.685      2.516
L71HD1-L71CB-L71HB2      0.604     39.586      1.078
L71HD2-L71CB-L71HB2      0.604     39.586      1.078
            ?-?-?      5.770     33.621      2.967
V107HG2-V107CB-V107HB      0.898     32.994      1.446
L76HA-L76CB-L76HB3      3.744     42.410      1.930
   G4H-M2CB-M2HB2      8.033     33.465      2.012
   G4H-M2CB-M2HB3      8.033     33.465      2.012
V123H-M125CB-M125HB2      8.033     33.465      2.012
M125H-M125CB-M125HB2      8.033     33.465      2.012
Q128H-M125CB-M125HB2      8.033     33.465      2.012
L26HG-P27CD-P27HD3      1.045     50.415      3.938
L26HD1-P27CD-P27HD3      1.045     50.415      3.938
L26HD2-P27CD-P27HD3      1.045     50.415      3.938
E118HG3-E118CG-E118HG2      2.401     37.703      2.243
F25HZ-A79CA-A79HA      7.085     54.810      4.031
F25HE2-A79CA-A79HA      7.085     54.810      4.031
 K81H-A79CA-A79HA      7.085     54.810      4.031
 K82H-A79CA-A79HA      7.085     54.810      4.031
V24HG1-V24CB-V24HB      0.776     36.446      1.575
I34HG2-V24CB-V24HB      0.776     36.446      1.575
E118HA-E118CG-E118HG2      4.170     37.703      2.244
  L8HA-P9CD-P9HD3      4.371     50.258      4.014
R58HG2-R58CG-R58HG3      1.434     26.558      1.690
            ?-?-?      1.389     26.559      1.647
            ?-?-?      6.728    118.058      6.412
P110HG2-P110CD-P110HD3      0.431     51.200      3.643
P98HA-P99CD-P99HD3      5.008     50.728      3.891
A80HA-A80CB-A80HB      4.119     19.184      1.406
G4HA3-V5CG2-V5HG2      4.168     22.008      1.249
A133HA-V5CG2-V5HG2      4.168     22.008      1.249
E124HB2-M125CG-M125HG3      2.053     31.897      2.748
E124HB3-M125CG-M125HG3      2.053     31.897      2.748
N56HB3-N56CB-N56HB2      2.719     39.272      2.549
N136HB3-N136CB-N136HB2      2.719     39.272      2.549
 A15H-L16CG-L16HG      7.542     23.734      0.535
 R17H-L16CG-L16HG      7.542     23.734      0.535
R17H-L16CD1-L16HD1      7.542     23.734      0.535
W36HZ2-L16CD1-L16HD1      7.542     23.734      0.535
P99HA-P99CB-P99HB3      4.650     32.681      2.383
N100HA-P99CB-P99HB3      4.650     32.681      2.383
P104HA-P99CB-P99HB3      4.650     32.681      2.383
P9HD2-V12CG1-V12HG1      3.286     21.301      0.898
W129HB2-V12CG1-V12HG1      3.286     21.301      0.898
W129HB3-V12CG1-V12HG1      3.286     21.301      0.898
W129HB2-V127CG2-V127HG2      3.286     21.301      0.898
W129HB3-V127CG2-V127HG2      3.286     21.301      0.898
K82HA-K82CB-K82HB3      4.220     33.935      1.978
L71HD1-T92CB-T92HB      0.591     72.545      4.290
L71HD2-T92CB-T92HB      0.591     72.545      4.290
L76HD1-T92CB-T92HB      0.591     72.545      4.290
V87HA-F91CB-F91HB2      3.997     41.783      2.773
F91HB3-F91CB-F91HB2      3.997     41.783      2.773
            ?-?-?      1.034     73.643      4.004
K29HA-E32CB-E32HB3      4.699     34.250      1.954
E32HA-E32CB-E32HB3      4.699     34.250      1.954
E33HA-E32CB-E32HB3      4.699     34.250      1.954
D41HB3-D41CA-D41HA      3.106     53.397      4.451
A88H-T92CG2-T92HG2      6.308     23.890      1.251
Q128HE22-Q128CG-Q128HG2      7.243     34.563      2.359
L16H-L16CD2-L16HD2      8.554     25.461     -0.127
E118H-R119CB-R119HB3      8.037     28.913      2.605
R119H-R119CB-R119HB3      8.037     28.913      2.605
R119HE-R119CB-R119HB3      8.037     28.913      2.605
E118H-R119CG-R119HG3      8.037     28.913      2.605
R119H-R119CG-R119HG3      8.037     28.913      2.605
R119HE-R119CG-R119HG3      8.037     28.913      2.605
E118HA-A113CB-A113HB      4.192     22.322      1.575
Y55HB3-Y55CD1-Y55HD2      3.086    133.438      7.125
Y135HB2-Y135CD1-Y135HD2      3.086    133.438      7.125
Y135HB3-Y135CD1-Y135HD2      3.086    133.438      7.125
L76H-T92CG2-T92HG2      7.348     23.890      1.251
K90H-T92CG2-T92HG2      7.348     23.890      1.251
F91H-T92CG2-T92HG2      7.348     23.890      1.251
L76HD2-M111CA-M111HA      1.036     54.967      5.628
V112HG1-M111CA-M111HA      1.036     54.967      5.628
V112HG2-M111CA-M111HA      1.036     54.967      5.628
K69HG2-K69CD-K69HD2      1.058     27.501      1.654
K69HG3-K69CD-K69HD2      1.058     27.501      1.654
V123HG2-K69CD-K69HD2      1.058     27.501      1.654
K69HG2-K69CD-K69HD3      1.058     27.501      1.654
K69HG3-K69CD-K69HD3      1.058     27.501      1.654
V123HG2-K69CD-K69HD3      1.058     27.501      1.654
L16HD2-M126CE-M126HE     -0.157     16.512      1.107
I61HD1-M126CE-M126HE     -0.157     16.512      1.107
V44HG1-V44CA-V44HA      0.975     61.872      4.620
V44HG2-V44CA-V44HA      0.975     61.872      4.620
K117HB2-K117CA-K117HA      1.796     59.832      4.174
K117HB3-K117CA-K117HA      1.796     59.832      4.174
K117HB2-E118CA-E118HA      1.796     59.832      4.174
K117HB3-E118CA-E118HA      1.796     59.832      4.174
P9HD2-L16CD2-L16HD2      3.266     25.461     -0.127
W129HB2-L16CD2-L16HD2      3.266     25.461     -0.127
W129HB3-L16CD2-L16HD2      3.266     25.461     -0.127
L8HB2-S10CA-S10HA      1.071     61.402      3.579
K13HG2-S10CA-S10HA      1.071     61.402      3.579
L8HB2-K13CA-K13HA      1.071     61.402      3.579
K13HG2-K13CA-K13HA      1.071     61.402      3.579
R17HG2-K13CA-K13HA      1.071     61.402      3.579
  P9HB2-P9CA-P9HA      2.001     62.657      4.531
P98HA-P98CB-P98HB3      5.005     30.953      2.376
V44HG1-N43CB-N43HB2      0.971     40.842      2.808
V44HG2-N43CB-N43HB2      0.971     40.842      2.808
R130H-R130CB-R130HB3      8.474     29.384      1.903
F25HD1-A75CB-A75HB      7.072     18.870      1.501
F25HE1-A75CB-A75HB      7.072     18.870      1.501
F25HZ-A75CB-A75HB      7.072     18.870      1.501
F25HE2-A75CB-A75HB      7.072     18.870      1.501
F25HD2-A75CB-A75HB      7.072     18.870      1.501
 H73H-A75CB-A75HB      7.072     18.870      1.501
H73HE1-A75CB-A75HB      7.072     18.870      1.501
W129HD1-A132CB-A132HB      7.072     18.870      1.501
W129HA-L8CD2-L8HD2      4.635     25.932      0.914
            ?-?-?      4.760     46.962      3.823
            ?-?-?      8.406     22.950      1.025
            ?-?-?      3.740     28.286      2.145
F122HD1-L22CD2-L22HD2      6.881     26.716      0.147
F122HE2-L22CD2-L22HD2      6.881     26.716      0.147
F122HD2-L22CD2-L22HD2      6.881     26.716      0.147
F122HE1-L95CD2-L95HD2      6.881     26.716      0.147
            ?-?-?      3.718     30.326      3.274
K13HE2-K13CG-K13HG3      2.888     26.874      1.431
F25HD1-L76CA-L76HA      7.086     56.222      3.741
F25HE1-L76CA-L76HA      7.086     56.222      3.741
F25HZ-L76CA-L76HA      7.086     56.222      3.741
R37HE-S38CA-S38HA      7.247     57.163      5.770
 E46H-S38CA-S38HA      7.247     57.163      5.770
W47HD1-S38CA-S38HA      7.247     57.163      5.770
E30HB3-E30CA-E30HA      2.127     55.908      4.368
P84HD3-P84CD-P84HD2      3.653     50.101      3.312
S10HA-K13CB-K13HB2      3.580     32.366      1.629
K13HA-K13CB-K13HB2      3.580     32.366      1.629
R85HA-K86CB-K86HB2      4.318     34.564      1.713
K86HA-K86CB-K86HB2      4.318     34.564      1.713
P99HD2-P98CA-P98HA      3.652     62.186      5.011
L76HB2-L71CG-L71HG      1.378     26.245      0.871
K77HD3-L71CG-L71HG      1.378     26.245      0.871
A80HB-L71CG-L71HG      1.378     26.245      0.871
L76HB2-K77CG-K77HG2      1.378     26.245      0.871
K77HG3-K77CG-K77HG2      1.378     26.245      0.871
K77HD3-K77CG-K77HG2      1.378     26.245      0.871
A80HB-K77CG-K77HG2      1.378     26.245      0.871
 K77H-K77CA-K77HA      7.490     60.146      3.809
M111HA-V24CA-V24HA      5.624     58.263      5.186
 G4HA2-G4CA-G4HA3      4.013     46.022      4.176
F45HD1-I64CD1-I64HD1      7.342     12.120      0.302
F45HE2-I64CD1-I64HD1      7.342     12.120      0.302
F45HD2-I64CD1-I64HD1      7.342     12.120      0.302
I64H-I64CD1-I64HD1      7.342     12.120      0.302
            ?-?-?      1.510     57.479      3.932
L16HD2-I61CB-I61HB     -0.162     37.545      0.479
I61HD1-I61CB-I61HB     -0.162     37.545      0.479
N43HB2-N43CA-N43HA      2.813     54.025      5.294
N51HB2-N51CA-N51HA      2.813     54.025      5.294
D120HB2-D120CA-D120HA      2.841     58.106      4.231
D120HB3-D120CA-D120HA      2.841     58.106      4.231
K18HE3-K18CD-K18HD2      2.931     29.541      1.654
K21HE2-K21CD-K21HD2      2.893     29.539      1.628
K21HE3-K21CD-K21HD2      2.893     29.539      1.628
K21HE2-K21CD-K21HD3      2.893     29.539      1.628
K21HE3-K21CD-K21HD3      2.893     29.539      1.628
K18HE3-K18CD-K18HD3      2.974     29.537      1.671
M93HB3-M93CA-M93HA      2.104     55.124      5.417
M93HG2-M93CA-M93HA      2.104     55.124      5.417
M93HG3-M93CA-M93HA      2.104     55.124      5.417
            ?-?-?      7.356     23.106      1.518
F96HD1-A68CB-A68HB      7.272     23.107      1.521
F96HE1-A68CB-A68HB      7.272     23.107      1.521
F96HZ-A68CB-A68HB      7.272     23.107      1.521
 V24H-K23CA-K23HA      9.250     55.124      5.270
M125HA-Q128CG-Q128HG2      4.147     34.563      2.361
Q128HA-Q128CG-Q128HG2      4.147     34.563      2.361
H73HA-P74CD-P74HD2      5.006     51.199      2.120
L8HB2-K13CE-K13HE3      1.070     41.627      3.226
K13HG2-K13CE-K13HE3      1.070     41.627      3.226
   H6H-H6CB-H6HB3      7.688     30.169      3.170
 H6HE1-H6CB-H6HB3      7.688     30.169      3.170
   D7H-H6CB-H6HB3      7.688     30.169      3.170
W47H-W47CB-W47HB3      7.688     30.169      3.170
C48H-W47CB-W47HB3      7.688     30.169      3.170
V62HB-T134CG2-T134HG2      2.214     21.380      1.137
E118HB3-K117CA-K117HA      2.239     59.675      4.160
E118HB3-E118CA-E118HA      2.239     59.675      4.160
E118HG2-E118CA-E118HA      2.239     59.675      4.160
M125HB3-M125CA-M125HA      2.239     59.675      4.160
Q128HB3-M125CA-M125HA      2.239     59.675      4.160
Q128HB3-Q128CA-Q128HA      2.239     59.675      4.160
R35HD3-R35CD-R35HD2      3.248     43.353      2.996
R85HD3-R85CD-R85HD2      3.248     43.353      2.996
L42HD1-V5CG2-V5HG2      0.576     22.009      1.251
L42HD2-V5CG2-V5HG2      0.576     22.009      1.251
I61HG2-V5CG2-V5HG2      0.576     22.009      1.251
            ?-?-?      8.082      5.528      0.479
L22HD1-E118CG-E118HG2      1.587     37.703      2.248
A113HB-E118CG-E118HG2      1.587     37.703      2.248
A121HB-E118CG-E118HG2      1.587     37.703      2.248
I59HG2-I59CG1-I59HG13      0.848     26.716      1.914
            ?-?-?      4.762     39.585      1.828
            ?-?-?      0.705     33.778      2.963
 P9HD3-P9CD-P9HD2      4.021     50.259      3.299
G106HA2-G106CA-G106HA3      3.088     43.981      4.546
K81H-K81CG-K81HG2      7.085     25.147      1.457
D52HB3-D52CB-D52HB2      2.903     38.488      2.744
 L42H-Q40CA-Q40HA      7.878     59.990      3.808
 A78H-K77CA-K77HA      7.878     59.990      3.808
Y55HA-Y55CD1-Y55HD2      4.349    133.439      7.127
Y135HA-Y135CD1-Y135HD2      4.349    133.439      7.127
E108HG2-F96CD1-F96HD1      2.228    132.810      7.247
E108HG2-F96CD1-F96HD2      2.228    132.810      7.247
E108HG2-F96CE1-F96HE1      2.228    132.810      7.247
K77HA-K77CG-K77HG3      3.814     26.245      1.348
I64HB-I64CG2-I64HG2      1.831     16.044      0.445
R65HB3-I64CG2-I64HG2      1.831     16.044      0.445
R63HG3-I59CB-I59HB      1.734     42.724      3.171
R63HG3-R63CD-R63HD2      1.734     42.724      3.171
R63HG3-R63CD-R63HD3      1.734     42.724      3.171
E14HB3-E14CA-E14HA      2.005     58.733      3.981
S38HB2-S38CA-S38HA      3.532     57.006      5.771
S38HB3-S38CA-S38HA      3.532     57.006      5.771
E14HB2-E14CA-E14HA      2.005     58.891      3.981
V24HA-V24CB-V24HB      5.178     36.447      1.577
F25HD1-V87CG2-V87HG2      7.093     22.478      0.676
F25HE1-V87CG2-V87HG2      7.093     22.478      0.676
F25HZ-V87CG2-V87HG2      7.093     22.478      0.676
F25HE2-V87CG2-V87HG2      7.093     22.478      0.676
F25HD2-V87CG2-V87HG2      7.093     22.478      0.676
K81H-V87CG2-V87HG2      7.093     22.478      0.676
K82H-V87CG2-V87HG2      7.093     22.478      0.676
L71HG-L71CD1-L71HD1      0.872     24.207      0.603
K77HG2-L71CD1-L71HD1      0.872     24.207      0.603
K77HD2-L71CD1-L71HD1      0.872     24.207      0.603
D102HB2-F103CD1-F103HD1      2.352    133.124      7.575
D102HB2-F103CE1-F103HE1      2.352    133.124      7.575
R130H-R130CA-R130HA      8.474     59.832      3.462
F122HA-F122CB-F122HB3      4.046     38.643      3.279
L71HB2-L71CA-L71HA      1.071     53.082      4.230
L76HD2-L71CA-L71HA      1.071     53.082      4.230
V123HB-V67CG2-V67HG2      3.112     22.322      0.731
K29HB3-V24CG1-V24HG1      1.955     20.439      0.773
E32HB3-V24CG1-V24HG1      1.955     20.439      0.773
M111HG2-V24CG1-V24HG1      1.955     20.439      0.773
L22HD1-F122CB-F122HB3      1.607     38.644      3.278
M93HE-F122CB-F122HB3      1.607     38.644      3.278
A113HB-F122CB-F122HB3      1.607     38.644      3.278
R119HB2-F122CB-F122HB3      1.607     38.644      3.278
A121HB-F122CB-F122HB3      1.607     38.644      3.278
V44HB-S39CB-S39HB2      2.120     63.763      3.983
V44HB-S39CB-S39HB3      2.144     63.770      4.015
E124HB3-E124CA-E124HA      2.091     59.518      3.956
V127HB-E124CA-E124HA      2.091     59.518      3.956
R58HD2-R58CG-R58HG3      2.882     26.562      1.682
R130HD2-R130CG-R130HG3      2.882     26.562      1.682
R65H-R65CB-R65HB3      8.449     31.267      1.808
L76HB2-P74CA-P74HA      1.364     65.953      4.103
K77HG3-P74CA-P74HA      1.364     65.953      4.103
K77HD3-P74CA-P74HA      1.364     65.953      4.103
            ?-?-?      4.773     43.353      3.241
            ?-?-?      3.272     62.343      3.711
E28HB2-E28CA-E28HA      2.264     57.792      3.935
E28HB3-E28CA-E28HA      2.264     57.792      3.935
E28HG3-E28CA-E28HA      2.264     57.792      3.935
E118HG2-K114CA-K114HA      2.264     57.792      3.935
K86HE2-K86CG-K86HG2      2.933     25.458      1.307
K86HE3-K86CG-K86HG2      2.933     25.458      1.307
G20H-L22CD1-L22HD1      6.858     20.750      1.619
F122HD1-L22CD1-L22HD1      6.858     20.750      1.619
F122HE1-L22CD1-L22HD1      6.858     20.750      1.619
F122HE2-L22CD1-L22HD1      6.858     20.750      1.619
F122HD2-L22CD1-L22HD1      6.858     20.750      1.619
W129H-M125CA-M125HA      8.668     59.361      4.144
W129H-Q128CA-Q128HA      8.668     59.361      4.144
            ?-?-?      4.760     59.832      3.824
            ?-?-?      4.748     25.461      1.293
F103HA-P104CD-P104HD2      5.005     50.415      3.421
K23HE2-K23CG-K23HG2      2.866     25.459      1.289
K23HE3-K23CG-K23HG2      2.866     25.459      1.289
K23HE2-K23CG-K23HG3      2.866     25.459      1.289
K23HE3-K23CG-K23HG3      2.866     25.459      1.289
L8HD1-M125CA-M125HA      0.935     59.361      4.147
L8HD1-Q128CA-Q128HA      0.935     59.361      4.147
K13H-V12CG1-V12HG1      7.793     21.223      0.889
E30HA-E30CB-E30HB3      4.379     30.326      2.124
            ?-?-?      4.807     14.941      1.434
            ?-?-?      4.853     14.940      1.459
   H6H-H6CB-H6HB2      7.711     30.168      3.012
 H6HE1-H6CB-H6HB2      7.711     30.168      3.012
W47H-W47CB-W47HB2      7.711     30.168      3.012
            ?-?-?      0.964     43.666      3.273
T92HB-T92CG2-T92HG2      4.292     23.890      1.252
R37HG2-R37CD-R37HD3      0.976     43.196      2.547
R37HG3-R37CD-R37HD3      0.976     43.196      2.547
            ?-?-?      4.840     14.948      1.416
D52HA-D52CB-D52HB3      4.688     38.487      2.896
P99HA-F103CB-F103HB2      4.688     38.487      2.896
P99HA-F103CB-F103HB3      4.688     38.487      2.896
W129HE1-L42CB-L42HB2     10.691     39.114      1.535
F122HB2-V123CG2-V123HG2      3.112     23.735      1.077
V123HB-V123CG2-V123HG2      3.112     23.735      1.077
K29HA-K29CG-K29HG2      4.724     24.519      1.368
  V5H-V5CG2-V5HG2      8.504     22.008      1.249
H6HD1-V5CG2-V5HG2      8.504     22.008      1.249
            ?-?-?      4.775     38.487      2.900
E30HB3-E30CB-E30HB2      2.129     30.326      1.923
P74HD2-P110CB-P110HB3      2.129     30.326      1.923
            ?-?-?      2.362     19.183      2.120
            ?-?-?      6.887     14.632      0.575
            ?-?-?      6.987     14.612      0.576
P27HD3-P27CD-P27HD2      3.949     50.414      3.727
E28HA-P27CD-P27HD2      3.949     50.414      3.727
H73HE1-L26CD1-L26HD1      7.097     22.950      1.040
F25HD1-V112CG2-V112HG2      7.097     22.950      1.040
F25HE1-V112CG2-V112HG2      7.097     22.950      1.040
F25HZ-V112CG2-V112HG2      7.097     22.950      1.040
 P9HD3-L8CB-L8HB2      4.008     42.592      1.087
            ?-?-?      6.537     32.366      1.901
            ?-?-?      2.296     19.182      2.106
E83HA-E83CG-E83HG3      4.956     36.603      2.244
  G4HA3-V5CA-V5HA      4.175     64.854      3.809
 A132HA-V5CA-V5HA      4.175     64.854      3.809
 A133HA-V5CA-V5HA      4.175     64.854      3.809
K21HE2-K21CB-K21HB3      2.889     35.820      1.802
K21HE3-K21CB-K21HB3      2.889     35.820      1.802
K69HE2-K69CB-K69HB2      2.889     35.820      1.802
N66HD21-V67CG1-V67HG1      6.858     20.442      0.613
F122HD1-V67CG1-V67HG1      6.858     20.442      0.613
F122HE1-V67CG1-V67HG1      6.858     20.442      0.613
 E14H-E14CA-E14HA      8.006     58.733      3.979
R17HE-E14CA-E14HA      8.006     58.733      3.979
            ?-?-?      7.413    133.361      7.575
            ?-?-?      8.445     26.599      1.428
R130H-R130CG-R130HG2      8.474     26.625      1.425
D120HA-R119CD-R119HD2      4.249     40.689      3.256
D120HA-R119CD-R119HD3      4.249     40.689      3.256
V87HA-E83CB-E83HB2      3.973     31.112      1.909
V87HA-V87CB-V87HB      3.973     31.112      1.909
W36HE1-L22CG-L22HG     10.472     24.361      0.841
            ?-?-?      4.279     39.427      2.851
P84HA-E83CB-E83HB2      4.756     31.110      1.920
P84HA-V87CB-V87HB      4.756     31.110      1.920
K13HA-L16CB-L16HB3      3.558     41.469      1.594
S38HB2-L16CB-L16HB3      3.558     41.469      1.594
S38HB3-L16CB-L16HB3      3.558     41.469      1.594
E30HG2-E30CB-E30HB2      2.338     30.326      1.927
V24HA-M111CG-M111HG2      5.183     31.740      1.961
V12H-N11CB-N11HB2      7.192     36.603      2.823
V12H-N11CB-N11HB3      7.192     36.603      2.823
V12H-E14CG-E14HG3      7.192     36.603      2.823
L8HB2-K13CG-K13HG3      1.071     26.875      1.450
I64HA-R130CB-R130HB2      3.798     29.463      1.555
            ?-?-?      7.545     29.228      1.304
 R35H-I34CA-I34HA      8.772     58.891      5.252
 G4HA3-N3CB-N3HB3      4.171     39.424      2.852
A132HA-D131CB-D131HB3      4.171     39.424      2.852
A121HA-D120CB-D120HB2      4.213     39.431      2.800
S39HB2-V44CB-V44HB      3.992     36.447      2.121
S39HB3-V44CB-V44HB      3.992     36.447      2.121
K21H-K21CG-K21HG3      8.354     24.676      1.436
E30H-K29CG-K29HG3      8.354     24.676      1.436
N51H-K29CG-K29HG3      8.354     24.676      1.436
W36HB2-I34CD1-I34HD1      2.669     14.631      0.574
W36HB3-I34CD1-I34HD1      2.669     14.631      0.574
M49HB2-I34CD1-I34HD1      2.669     14.631      0.574
M49HB3-I34CD1-I34HD1      2.669     14.631      0.574
I64HG2-R130CD-R130HD2      0.448     43.225      2.883
L71HB3-L71CG-L71HG      1.832     26.245      0.875
L71HB3-K77CG-K77HG2      1.832     26.245      0.875
K77HB3-K77CG-K77HG2      1.832     26.245      0.875
            ?-?-?      7.725     35.349      1.668
            ?-?-?      7.003     14.317      0.850
F45HE1-I59CG2-I59HG2      6.897     14.315      0.846
F45HE1-I59CD1-I59HD1      6.897     14.315      0.846
 L95H-L95CA-L95HA      7.517     54.653      4.606
P60HA-P60CB-P60HB3      4.773     32.524      2.587
K90HB2-Q116CG-Q116HG3      1.564     32.993      2.869
K90HB3-Q116CG-Q116HG3      1.564     32.993      2.869
A68HB-V72CB-V72HB      1.518     31.110      2.535
            ?-?-?      1.022     54.966      5.267
            ?-?-?      1.888     35.507      3.116
P60HD2-R63CG-R63HG2      3.535     27.343      1.549
G97HA2-R65CG-R65HG2      3.535     27.343      1.549
            ?-?-?      4.270     56.380      4.653
            ?-?-?      4.724     28.757      1.695
P27HG2-P27CD-P27HD3      2.313     50.415      3.935
P27HG3-P27CD-P27HD3      2.313     50.415      3.935
            ?-?-?      5.774     58.260      5.175
M111HG3-M111CA-M111HA      2.302     54.967      5.628
F122HD1-V123CA-V123HA      6.847     65.953      5.771
F122HE1-V123CA-V123HA      6.847     65.953      5.771
R119HB3-R119CG-R119HG2      2.597     28.914      1.981
R119HG3-R119CG-R119HG2      2.597     28.914      1.981
Q116HB2-K117CA-K117HA      1.968     59.832      4.167
A80H-L71CD1-L71HD1      8.086     24.205      0.596
D131H-V127CA-V127HA      8.818     67.051      3.482
  L8HA-P9CG-P9HG2      4.371     28.127      2.204
G97H-F96CB-F96HB3      9.381     41.002      3.195
            ?-?-?      2.741     32.029      2.216
F91HA-E118CB-E118HB3      4.765     30.797      2.229
A113HA-E118CB-E118HB3      4.765     30.797      2.229
S115HA-E118CB-E118HB3      4.765     30.797      2.229
            ?-?-?     -0.846     51.201      3.531
 A15H-N11CA-N11HA      7.543     56.222      4.449
 V5HB-L8CD1-L8HD1      2.221     23.577      0.949
P9HG2-L8CD1-L8HD1      2.221     23.577      0.949
M125HB3-L8CD1-L8HD1      2.221     23.577      0.949
Q128HB3-L8CD1-L8HD1      2.221     23.577      0.949
F25HA-P110CB-P110HB2      4.592     30.639      1.604
L109HA-P110CB-P110HB2      4.592     30.639      1.604
P110HA-P110CB-P110HB2      4.592     30.639      1.604
K23HE2-K31CB-K31HB3      2.846     31.895      1.338
K23HE3-K31CB-K31HB3      2.846     31.895      1.338
K31HE2-K31CB-K31HB3      2.846     31.895      1.338
K31HE3-K31CB-K31HB3      2.846     31.895      1.338
M126HE-I64CG2-I64HG2      1.108     16.044      0.446
T134HG2-I64CG2-I64HG2      1.108     16.044      0.446
R63HG3-P98CB-P98HB3      1.718     30.954      2.372
K18HG3-K18CB-K18HB2      1.452     33.151      1.811
K18HG3-K18CB-K18HB3      1.452     33.151      1.811
K114HD2-K114CB-K114HB2      1.452     33.151      1.811
K114HD3-K114CB-K114HB2      1.452     33.151      1.811
R37HA-G19CA-G19HA2      4.109     43.353      3.806
R37HA-G19CA-G19HA3      4.109     43.353      3.806
Q128HB2-L8CG-L8HG      2.082     27.345      1.725
P60HG2-R63CG-R63HG3      2.082     27.345      1.725
R63HB2-R63CG-R63HG3      2.082     27.345      1.725
R63HB3-R63CG-R63HG3      2.082     27.345      1.725
 I34H-I34CA-I34HA      8.783     58.576      5.256
            ?-?-?      0.678     54.497      4.804
R63HG3-P98CG-P98HG2      1.730     26.560      2.014
            ?-?-?      7.465     56.378      4.653
A133HB-R130CB-R130HB2      1.363     29.543      1.561
E83HA-E83CG-E83HG2      4.958     36.603      2.182
M93HG2-T92CA-T92HA      2.124     60.774      5.477
M93HG3-T92CA-T92HA      2.124     60.774      5.477
            ?-?-?      4.315     28.913      1.644
            ?-?-?      3.870     63.597      4.286
V127HG1-K69CE-K69HE2      0.911     42.254      2.860
V127HG2-K69CE-K69HE2      0.911     42.254      2.860
V123HA-V67CG1-V67HG1      5.771     20.441      0.614
  D7HA-H6CB-H6HB2      4.774     30.168      3.013
L16HG-M125CB-M125HB3      0.527     33.465      2.223
L16HD1-M125CB-M125HB3      0.527     33.465      2.223
A88H-K90CE-K90HE3      6.312     41.625      2.774
A88H-F91CB-F91HB2      6.312     41.625      2.774
            ?-?-?      4.660    131.398      7.452
K23H-K114CD-K114HD2      7.690     25.461      1.426
P104HD2-D102CA-D102HA      3.415     55.750      4.465
V5HG1-A133CA-A133HA      0.777     53.711      4.163
R17H-K18CB-K18HB2      7.515     33.151      1.807
A15H-K18CB-K18HB3      7.515     33.151      1.807
R17H-K18CB-K18HB3      7.515     33.151      1.807
L26HB2-L26CD1-L26HD1      1.624     22.793      1.048
L26HB3-L26CD1-L26HD1      1.624     22.793      1.048
L76HG-V112CG2-V112HG2      1.624     22.793      1.048
N100H-P99CB-P99HB3      8.040     32.680      2.381
G106H-P99CB-P99HB3      7.943     32.674      2.378
A75H-L76CB-L76HB2      7.343     42.411      1.350
L76H-L76CB-L76HB2      7.343     42.411      1.350
A79H-L76CB-L76HB2      7.343     42.411      1.350
            ?-?-?      3.993     63.757      4.383
            ?-?-?      3.111     31.582      2.051
K13HG3-K13CB-K13HB2      1.459     32.370      1.622
K21HG3-K21CB-K21HB2      1.435     35.820      1.739
K114HD2-K21CB-K21HB2      1.435     35.820      1.739
K114HD3-K21CB-K21HB2      1.435     35.820      1.739
P84HD3-K81CB-K81HB3      3.649     32.682      1.881
F96HD1-L95CA-L95HA      7.254     54.654      4.598
F96HE1-L95CA-L95HA      7.254     54.654      4.598
E83H-K81CG-K81HG2      7.854     25.304      1.469
E83H-K82CG-K82HG2      7.854     25.304      1.469
P99HD2-P99CB-P99HB3      3.647     32.681      2.379
L26H-V24CG2-V24HG2      8.381     21.536      0.735
K18H-L42CD2-L42HD2      7.690     26.583      0.594
 Q40H-L42CA-L42HA      8.062     56.693      4.041
 N43H-L42CA-L42HA      8.062     56.693      4.041
V107HA-F103CD1-F103HD2      3.208    133.282      7.575
E83HB3-E83CA-E83HA      2.076     53.711      4.954
P84HG3-E83CA-E83HA      2.076     53.711      4.954
P104HB3-P104CD-P104HD2      2.424     50.415      3.423
            ?-?-?      4.076     26.087      1.684
G97HA2-I64CG2-I64HG2      3.529     16.202      0.446
G97HA3-I64CG2-I64HG2      3.529     16.202      0.446
P98HD2-I64CG2-I64HG2      3.529     16.202      0.446
P98HD3-I64CG2-I64HG2      3.529     16.202      0.446
K90HG3-K90CE-K90HE3      0.773     42.097      2.775
K90HG3-F91CB-F91HB2      0.773     42.097      2.775
M93HE-L22CD2-L22HD2      1.592     27.031      0.146
M111HE-L22CD2-L22HD2      1.592     27.031      0.146
A113HB-L22CD2-L22HD2      1.592     27.031      0.146
R119HB2-L22CD2-L22HD2      1.592     27.031      0.146
R65HB2-L95CD2-L95HD2      1.592     27.031      0.146
M93HE-L95CD2-L95HD2      1.592     27.031      0.146
M111HE-L95CD2-L95HD2      1.592     27.031      0.146
P27HG2-P27CD-P27HD2      2.325     50.415      3.728
P27HG3-P27CD-P27HD2      2.325     50.415      3.728
D102HB2-P104CD-P104HD3      2.325     50.415      3.728
E105HG3-P104CD-P104HD3      2.325     50.415      3.728
C94H-L76CD2-L76HD2      8.968     25.774      1.065
M111H-L76CD2-L76HD2      8.968     25.774      1.065
M93H-M93CG-M93HG2      8.839     30.954      2.100
M93H-M93CG-M93HG3      8.839     30.954      2.100
            ?-?-?      7.758     54.966      4.498
  L8HA-P9CG-P9HG3      4.357     28.129      2.178
V87HG2-V87CG1-V87HG1      0.673     21.067      0.827
F103H-P104CD-P104HD3      7.916     50.415      3.745
K23HD2-K31CB-K31HB2      1.329     31.896      1.219
K31HB3-K31CB-K31HB2      1.329     31.896      1.219
  V12HB-L8CA-L8HA      2.075     54.024      4.368
Q128HB2-L8CA-L8HA      2.075     54.024      4.368
P60HD2-P60CB-P60HB3      3.578     32.524      2.596
Q53HB3-Q53CB-Q53HB2      2.277     29.384      1.735
A121H-D120CB-D120HB2      8.354     39.430      2.804
A121H-D120CB-D120HB3      8.354     39.430      2.804
E124H-D120CB-D120HB2      8.381     39.419      2.842
E124H-D120CB-D120HB3      8.381     39.419      2.842
V12HB-K13CD-K13HD3      2.067     30.169      1.716
S39HB2-V44CG1-V44HG1      4.002     22.008      0.977
S39HB3-V44CG1-V44HG1      4.002     22.008      0.977
P60HD3-V44CG1-V44HG1      4.002     22.008      0.977
P99HG3-P99CD-P99HD3      2.116     50.572      3.895
P99HB3-E105CB-E105HB2      2.387     29.385      2.043
E105HB3-E105CB-E105HB2      2.387     29.385      2.043
M125HG2-E124CB-E124HB2      2.387     29.385      2.043
            ?-?-?      6.723    118.215      6.215
            ?-?-?      7.258     58.262      5.175
W129HZ2-S38CA-S38HA      6.991     57.163      5.772
K77H-L76CD1-L76HD1      7.498     21.694      0.586
   G4H-G4CA-G4HA2      8.028     46.023      4.006
A15H-R17CG-R17HG3      7.543     29.227      1.746
R17H-R17CG-R17HG3      7.543     29.227      1.746
P98HG3-P98CD-P98HD2      2.116     49.631      3.506
P98HG3-P98CD-P98HD3      2.116     49.631      3.506
N57HB3-N57CB-N57HB2      3.120     40.214      2.978
V12HA-L16CD2-L16HD2      3.746     25.461     -0.131
F137HZ-F137CD1-F137HD1      7.368    131.714      7.220
F137HZ-F137CD1-F137HD2      7.368    131.714      7.220
F137HZ-F137CE1-F137HE2      7.368    131.714      7.220
V44HA-V44CB-V44HB      4.617     36.447      2.121
P74HA-K77CG-K77HG3      4.100     26.245      1.349
  M2HG2-M2CA-M2HA      2.520     55.752      4.503
  M2HG3-M2CA-M2HA      2.520     55.752      4.503
  D7HB2-M2CA-M2HA      2.520     55.752      4.503
L26HG-L26CB-L26HB3      1.034     40.999      1.607
L26HD1-L26CB-L26HB2      1.034     40.999      1.607
L26HD2-L26CB-L26HB2      1.034     40.999      1.607
L26HD1-L26CB-L26HB3      1.034     40.999      1.607
L26HD2-L26CB-L26HB3      1.034     40.999      1.607
V24H-K23CB-K23HB2      9.242     35.191      1.290
A113H-K23CB-K23HB2      9.242     35.191      1.290
L71HB3-L71CA-L71HA      1.832     53.082      4.225
K77HB3-L71CA-L71HA      1.832     53.082      4.225
R58HB3-N56CA-N56HA      1.930     53.081      4.227
L76HB3-L71CA-L71HA      1.930     53.081      4.227
P110HB2-P110CD-P110HD3      1.594     51.199      3.645
M111HE-P110CD-P110HD3      1.594     51.199      3.645
I61HG2-V44CA-V44HA      0.603     62.030      4.633
V62HG2-V44CA-V44HA      0.603     62.030      4.633
V67HG1-V67CA-V67HA      0.603     62.030      4.633
K31HG3-K31CE-K31HE2      1.052     41.314      2.858
K31HG3-K31CE-K31HE3      1.052     41.314      2.858
            ?-?-?      1.020     41.313      2.814
P104HB2-P104CB-P104HB3      2.067     32.053      2.431
P104HG2-P104CB-P104HB3      2.067     32.053      2.431
P104HG3-P104CB-P104HB3      2.067     32.053      2.431
E105HG2-P104CB-P104HB3      2.067     32.053      2.431
E124HB2-M125CG-M125HG2      2.067     32.053      2.431
E124HB3-M125CG-M125HG2      2.067     32.053      2.431
            ?-?-?      7.314     31.269      2.530
R130HG3-R130CA-R130HA      1.685     59.829      3.462
V12H-V12CG1-V12HG1      7.199     21.223      0.890
W36HZ3-V12CG1-V12HG1      7.199     21.223      0.890
N100H-P104CA-P104HA      8.039     65.324      4.621
F103H-P104CA-P104HA      7.944     65.321      4.618
G106H-P104CA-P104HA      7.944     65.321      4.618
M125HA-L8CD1-L8HD1      4.167     23.575      0.949
Q128HA-L8CD1-L8HD1      4.167     23.575      0.949
A132HA-L8CD1-L8HD1      4.167     23.575      0.949
A133HA-L8CD1-L8HD1      4.167     23.575      0.949
V67H-V127CB-V127HB      8.410     31.739      2.105
V127H-V127CB-V127HB      8.410     31.739      2.105
Q116H-R119CB-R119HB3      9.536     28.913      2.604
D120H-R119CB-R119HB3      9.536     28.913      2.604
Q116H-R119CG-R119HG3      9.536     28.913      2.604
D120H-R119CG-R119HG3      9.536     28.913      2.604
  P9HA-P9CG-P9HG2      4.537     28.130      2.187
  P9HA-P9CG-P9HG3      4.537     28.130      2.187
            ?-?-?      8.396     31.737      2.054
A133HB-I61CG1-I61HG12      1.338     28.443     -0.629
R58HB2-R58CB-R58HB3      1.550     29.228      1.906
R130HB2-R130CB-R130HB3      1.550     29.228      1.906
Q128HG2-L8CD1-L8HD1      2.373     23.576      0.949
R63H-R63CB-R63HB2      7.790     30.051      2.076
K13HG3-L8CB-L8HB3      1.463     42.728      1.670
A132HB-L8CB-L8HB3      1.463     42.728      1.670
E105H-P104CG-P104HG2      8.902     27.502      2.058
E105H-P104CG-P104HG3      8.902     27.502      2.058
S10HA-K13CD-K13HD3      3.560     30.168      1.725
K13HA-K13CD-K13HD3      3.560     30.168      1.725
K13HA-R17CB-R17HB3      3.560     30.168      1.725
S38HB2-R17CB-R17HB3      3.560     30.168      1.725
S38HB3-R17CB-R17HB3      3.560     30.168      1.725
R85HA-A88CB-A88HB      4.317     21.538      1.228
K86HA-A88CB-A88HB      4.317     21.538      1.228
N3HD21-N3CB-N3HB2      6.825     38.957      2.631
            ?-?-?      1.312     30.326      1.747
W129H-M126CA-M126HA      8.674     56.849      4.503
            ?-?-?      4.763     65.638      3.762
N136HA-T134CG2-T134HG2      4.762     21.537      1.140
A75HB-F25CB-F25HB3      1.513     39.900      2.988
 R35H-W36CA-W36HA      8.765     54.351      6.213
 W36H-W36CA-W36HA      8.765     54.351      6.213
L109H-L109CG-L109HG      8.283     25.617      0.807
            ?-?-?      2.059     27.344      2.438
R35HA-R35CB-R35HB2      5.322     31.738      1.679
            ?-?-?      4.761     40.842      2.957
L76HD2-C94CA-C94HA      1.062     57.634      5.076
V123HG2-C94CA-C94HA      1.062     57.634      5.076
V24HB-I34CD1-I34HD1      1.587     14.632      0.575
M111HE-I34CD1-I34HD1      1.587     14.632      0.575
S10H-K13CB-K13HB2      7.791     32.366      1.624
K13H-K13CB-K13HB2      7.791     32.366      1.624
  A132H-V5CA-V5HA      8.109     64.850      3.804
  A133H-V5CA-V5HA      8.109     64.850      3.804
F25HB2-P110CG-P110HG3      2.483     26.087      1.828
   L8H-P9CD-P9HD2      7.241     50.261      3.292
Q128HE22-P9CD-P9HD2      7.241     50.261      3.292
E28H-P27CB-P27HB3      8.888     31.902      2.434
E105H-P104CB-P104HB3      8.888     31.902      2.434
D101HA-P104CA-P104HA      4.293     65.351      4.614
K21HG3-K21CB-K21HB3      1.434     35.820      1.807
L22HB2-K21CB-K21HB3      1.434     35.820      1.807
K114HD2-K21CB-K21HB3      1.434     35.820      1.807
A133HA-I61CG2-I61HG2      4.166     19.186      0.584
A133HA-V62CG2-V62HG2      4.166     19.186      0.584
            ?-?-?      9.111     27.565      1.546
 V72H-A68CB-A68HB      7.650     23.105      1.519
E83H-E83CG-E83HG3      7.846     36.603      2.237
F25H-L76CD1-L76HD1      8.059     21.699      0.586
A80H-L76CD1-L76HD1      8.059     21.699      0.586
 H6HD2-H6CB-H6HB3      7.117     30.169      3.164
G19HA2-R37CA-R37HA      3.822     57.008      4.110
G19HA3-R37CA-R37HA      3.822     57.008      4.110
R119H-F122CB-F122HB3      8.056     38.719      3.276
V123H-F122CB-F122HB3      8.056     38.719      3.276
M125H-F122CB-F122HB3      8.056     38.719      3.276
K31H-K31CB-K31HB2      8.127     31.895      1.216
M125H-E124CB-E124HB3      8.055     29.542      2.101
Q128H-E124CB-E124HB3      8.055     29.542      2.101
V123HG2-V67CG2-V67HG2      1.068     22.323      0.732
A78H-K77CG-K77HG3      7.880     26.087      1.351
V44H-V44CG2-V44HG2      8.348     22.950      0.962
   V5H-G4CA-G4HA2      8.522     46.020      4.011
W36HD1-W36CB-W36HB2      6.666     34.877      2.673
W47HZ3-W36CB-W36HB2      6.666     34.877      2.673
W36HD1-W36CB-W36HB3      6.666     34.877      2.673
W47HZ3-W36CB-W36HB3      6.666     34.877      2.673
E83HG3-K82CG-K82HG2      2.225     25.304      1.473
E118HB3-K114CD-K114HD2      2.225     25.304      1.473
E118HG2-K114CD-K114HD2      2.225     25.304      1.473
E118HB3-K114CD-K114HD3      2.225     25.304      1.473
E118HG2-K114CD-K114HD3      2.225     25.304      1.473
P60HA-V44CB-V44HB      4.762     36.447      2.121
D54HA-Q53CA-Q53HA      4.768     55.124      4.340
N51HD21-N51CB-N51HB3      6.844     40.853      2.956
K86HG2-K86CB-K86HB2      1.314     34.565      1.712
K90H-K90CD-K90HD2      7.381     29.542      1.450
F91H-K90CD-K90HD2      7.381     29.542      1.450
K90H-K90CD-K90HD3      7.381     29.542      1.450
F91H-K90CD-K90HD3      7.381     29.542      1.450
            ?-?-?      7.663    114.290      7.494
            ?-?-?      4.096     65.954      4.742
V107HG1-V107CG2-V107HG2      0.384     21.853      0.908
F45HE1-L95CD1-L95HD1      6.904     23.438      0.250
W47HZ2-L95CD1-L95HD1      6.904     23.438      0.250
F45HE1-L109CD1-L109HD1      6.904     23.438      0.250
W47HZ2-L109CD1-L109HD1      6.904     23.438      0.250
L22H-E33CG-E33HG3      9.096     38.016      2.319
E33H-E33CG-E33HG3      9.096     38.016      2.319
N100HB2-P99CA-P99HA      3.086     63.127      4.667
G106HA2-P99CA-P99HA      3.086     63.127      4.667
M93HE-W47CH2-W47HH2      1.589    128.573      6.322
M111HE-W47CH2-W47HH2      1.589    128.573      6.322
L22HD1-F122CZ-F122HZ      1.589    128.573      6.322
M93HE-F122CZ-F122HZ      1.589    128.573      6.322
M111HB2-F122CZ-F122HZ      1.589    128.573      6.322
M111HE-F122CZ-F122HZ      1.589    128.573      6.322
            ?-?-?      8.133     41.469      2.834
P99HB3-P99CG-P99HG3      2.381     27.812      2.121
P98HA-P98CD-P98HD2      5.003     49.786      3.503
P98HA-P98CD-P98HD3      5.003     49.786      3.503
            ?-?-?      7.512     13.062      1.303
            ?-?-?      2.748     33.150      2.004
F96HE2-E108CG-E108HG2      8.400     36.447      2.254
E124H-E124CG-E124HG2      8.400     36.447      2.254
Q40HG2-Q40CB-Q40HB2      2.398     27.813      2.124
Q40HG3-Q40CB-Q40HB2      2.398     27.813      2.124
Q40HG2-Q40CB-Q40HB3      2.436     27.813      2.158
Q40HG3-Q40CB-Q40HB3      2.436     27.813      2.158
W129HD1-W129CA-W129HA      7.072     58.418      4.627
L26HA-P27CG-P27HG2      4.740     28.285      2.319
L26HA-P27CG-P27HG3      4.740     28.285      2.319
P110HB2-P110CD-P110HD2      1.599     51.200      3.343
M111HE-P110CD-P110HD2      1.599     51.200      3.343
D54H-D54CB-D54HB2      8.151     41.782      2.563
N56H-D54CB-D54HB2      8.151     41.782      2.563
I61H-P60CB-P60HB3      8.083     32.367      2.604
V24HG1-K23CB-K23HB3      0.779     35.349      1.665
I34HG2-K23CB-K23HB3      0.779     35.349      1.665
V24HG1-K29CB-K29HB2      0.779     35.349      1.665
N100H-N100CB-N100HB2      8.059     38.801      3.115
R119H-F122CB-F122HB2      8.059     38.801      3.115
V123H-F122CB-F122HB2      8.059     38.801      3.115
I34HG12-I34CD1-I34HD1      0.929     14.632      0.575
            ?-?-?      1.041     14.631      0.575
V67HG1-M126CB-M126HB2      0.605     30.482      1.381
            ?-?-?      1.526     26.245      0.442
M126HB2-M126CG-M126HG3      1.403     31.896      1.464
M126HG2-M126CG-M126HG3      1.403     31.896      1.464
P84HB3-P84CD-P84HD2      2.485     50.101      3.309
G50H-K29CB-K29HB3      8.988     35.191      1.925
C94H-M93CB-M93HB2      8.988     35.191      1.925
M111H-M93CB-M93HB2      8.988     35.191      1.925
 N43H-V44CB-V44HB      8.066     36.452      2.113
 I61H-V44CB-V44HB      8.066     36.452      2.113
L42HB2-L42CD1-L42HD1      1.550     26.874      0.599
L42HB2-L42CD2-L42HD2      1.550     26.874      0.599
K29HB2-K29CA-K29HA      1.673     54.810      4.705
W129H-Q128CG-Q128HG2      8.661     34.616      2.360
            ?-?-?      1.499     33.150      1.800
K18HG2-K18CB-K18HB2      1.397     33.150      1.814
K18HG2-K18CB-K18HB3      1.397     33.150      1.814
            ?-?-?      1.636     43.195      3.238
R85HG2-R85CD-R85HD3      1.737     43.196      3.236
R85HG3-R85CD-R85HD3      1.737     43.196      3.236
F25HE2-E30CA-E30HA      7.094     55.908      4.367
F25HD2-E30CA-E30HA      7.094     55.908      4.367
E108HA-F96CA-F96HA      4.699     57.164      5.175
I59HB-P98CG-P98HG2      3.169     26.578      2.014
L109HA-L109CG-L109HG      4.569     25.617      0.801
P98HA-P99CG-P99HG3      5.010     27.814      2.121
            ?-?-?      4.765     35.661      2.814
V44HG1-P60CD-P60HD3      0.947     51.668      4.020
V44HG2-P60CD-P60HD3      0.947     51.668      4.020
P110HD2-V24CA-V24HA      3.331     58.260      5.184
A79HB-K81CG-K81HG2      1.042     25.461      1.419
K114HG3-K114CD-K114HD2      1.042     25.461      1.419
V72HG1-C94CA-C94HA      0.746     57.478      5.076
V72HG2-C94CA-C94HA      0.746     57.478      5.076
C94HG-C94CA-C94HA      0.746     57.478      5.076
            ?-?-?      2.088     43.667      3.183
V123HB-V67CG1-V67HG1      3.107     20.447      0.616
P27HB3-P27CB-P27HB2      2.447     31.738      1.982
V112HG1-A113CB-A113HB      1.041     22.308      1.575
V112HG2-A113CB-A113HB      1.041     22.308      1.575
K114HG3-A113CB-A113HB      1.041     22.308      1.575
V123HG2-A113CB-A113HB      1.041     22.308      1.575
K90HB2-K90CG-K90HG3      1.550     23.264      0.769
K90HB3-K90CG-K90HG3      1.550     23.264      0.769
            ?-?-?      7.826     51.220      2.120
L109HD2-L109CB-L109HB2     -0.139     43.196      1.460
L109HD2-L109CB-L109HB3     -0.139     43.196      1.460
            ?-?-?      4.758    118.371      6.806
   D7H-D7CB-D7HB3      7.662     41.627      2.903
V72H-K77CE-K77HE2      7.662     41.627      2.903
P110HG3-P110CD-P110HD3      1.831     51.200      3.646
K13HG3-L8CB-L8HB2      1.472     42.726      1.085
A132HB-L8CB-L8HB2      1.472     42.726      1.085
V87H-K86CB-K86HB2      8.187     34.564      1.716
   V5HA-L8CG-L8HG      3.814     27.501      1.736
K18HE2-K18CG-K18HG2      2.928     24.833      1.375
K18HE3-K18CG-K18HG2      2.928     24.833      1.375
            ?-?-?      7.753     41.628      2.870
P110HD2-L26CG-L26HG      3.354     25.783      1.066
P110HD2-L26CD2-L26HD2      3.354     25.783      1.066
P110HD2-L76CD2-L76HD2      3.354     25.783      1.066
A15H-L16CB-L16HB3      7.542     41.469      1.596
R17H-L16CB-L16HB3      7.542     41.469      1.596
F103HB2-P104CD-P104HD2      2.887     50.416      3.421
F103HB3-P104CD-P104HD2      2.887     50.416      3.421
K31HG3-K31CD-K31HD3      1.034     29.542      1.491
I59HD1-P60CB-P60HB3      0.886     32.524      2.601
V62HG1-P60CB-P60HB3      0.886     32.524      2.601
P60HA-P60CG-P60HG3      4.773     27.815      2.151
L26HD1-F25CA-F25HA      1.042     56.850      4.593
A79HB-F25CA-F25HA      1.042     56.850      4.593
L109H-L109CB-L109HB2      8.279     43.193      1.459
L109H-L109CB-L109HB3      8.279     43.193      1.459
A75H-H73CB-H73HB3      7.348     36.760      3.115
L76H-H73CB-H73HB3      7.348     36.760      3.115
K13HB2-S10CB-S10HB2      1.634     62.656      3.923
K90HB2-K90CG-K90HG2      1.575     23.264      0.279
K29HA-E32CB-E32HB2      4.699     34.250      1.763
E32HA-E32CB-E32HB2      4.699     34.250      1.763
E33HA-E32CB-E32HB2      4.699     34.250      1.763
L22H-E33CG-E33HG2      9.087     38.016      2.060
E33H-E33CG-E33HG2      9.087     38.016      2.060
            ?-?-?      1.586     13.062      1.208
E33HG2-K21CE-K21HE2      2.052     42.253      2.863
E33HB2-K21CE-K21HE3      2.052     42.253      2.863
E33HB3-K21CE-K21HE3      2.052     42.253      2.863
E33HG2-K21CE-K21HE3      2.052     42.253      2.863
K69HB3-K69CE-K69HE2      2.052     42.253      2.863
            ?-?-?      6.728     35.584      2.699
L95HD2-V67CG1-V67HG1      0.148     20.439      0.613
K86HG2-K86CD-K86HD3      1.313     28.914      1.569
            ?-?-?     -0.134     14.631      0.575
V5H-A133CA-A133HA      8.507     53.711      4.158
            ?-?-?      2.057     16.363      1.107
K18HA-K18CD-K18HD2      3.899     29.229      1.643
K18HA-K18CD-K18HD3      3.899     29.229      1.643
            ?-?-?      4.502     41.626      2.832
            ?-?-?      3.488     31.739      2.113
V127HA-V127CB-V127HB      3.464     31.740      2.085
  L8HA-L8CB-L8HB2      4.363     42.725      1.079
  M2HA-S1CB-S1HB2      4.507     62.342      3.714
  M2HA-S1CB-S1HB3      4.507     62.342      3.714
P104HD2-P104CA-P104HA      3.410     65.324      4.619
 V5HB-L8CD2-L8HD2      2.206     25.932      0.914
P9HG2-L8CD2-L8HD2      2.206     25.932      0.914
P9HG3-L8CD2-L8HD2      2.206     25.932      0.914
M125HB3-L8CD2-L8HD2      2.206     25.932      0.914
Q128HB3-L8CD2-L8HD2      2.206     25.932      0.914
Q116H-A113CB-A113HB      9.537     22.314      1.576
D120H-A113CB-A113HB      9.537     22.314      1.576
L8HD1-K13CD-K13HD3      0.911     30.169      1.736
L8HD2-K13CD-K13HD3      0.911     30.169      1.736
V12HG1-K13CD-K13HD3      0.911     30.169      1.736
V12HG1-R17CB-R17HB3      0.911     30.169      1.736
M111HA-M111CB-M111HB3      5.623     39.742      1.735
            ?-?-?      3.707     59.831      3.463
P104HA-P104CD-P104HD2      4.631     50.410      3.420
I59HG2-I64CD1-I64HD1      0.837     12.120      0.299
I59HD1-I64CD1-I64HD1      0.837     12.120      0.299
A133HB-I61CG2-I61HG2      1.329     19.183      0.585
A133HB-V62CG2-V62HG2      1.329     19.183      0.585
P99HA-P99CG-P99HG2      4.650     27.815      1.791
N100HA-P99CG-P99HG2      4.650     27.815      1.791
P104HA-P99CG-P99HG2      4.650     27.815      1.791
E108HA-E108CB-E108HB2      4.712     32.210      1.277
E108HA-E108CB-E108HB3      4.712     32.210      1.277
L8HD1-A132CA-A132HA      0.938     54.653      4.190
L8HD2-A132CA-A132HA      0.938     54.653      4.190
   L8H-P9CD-P9HD3      7.242     50.268      4.013
Q128HE22-P9CD-P9HD3      7.242     50.268      4.013
M126HB3-M126CE-M126HE      1.877     16.514      1.107
R130HB3-M126CE-M126HE      1.877     16.514      1.107
            ?-?-?      3.764     65.639      4.793
            ?-?-?      1.238     27.657      0.147
V112HA-V112CG1-V112HG1      4.711     21.851      1.030
F122H-L22CD1-L22HD1      7.947     20.752      1.620
A15H-L16CD2-L16HD2      7.541     25.460     -0.132
R17H-L16CD2-L16HD2      7.541     25.460     -0.132
A68H-V72CG2-V72HG2      8.375     21.694      0.732
V24HG1-K29CB-K29HB3      0.746     35.192      1.921
V67HG2-M93CB-M93HB2      0.746     35.192      1.921
V72HG2-M93CB-M93HB2      0.746     35.192      1.921
V123HG1-M93CB-M93HB2      0.746     35.192      1.921
W129HB2-L16CG-L16HG      3.278     23.600      0.522
W129HB2-L16CD1-L16HD1      3.278     23.600      0.522
W129HB3-L16CD1-L16HD1      3.278     23.600      0.522
L22H-K21CG-K21HG3      9.117     24.677      1.434
            ?-?-?      7.544      9.291      0.692
            ?-?-?      6.800    118.215      6.997
F103HA-F103CD1-F103HD1      5.004    133.438      7.577
F103HA-F103CD1-F103HD2      5.004    133.438      7.577
F103HA-F103CE1-F103HE1      5.004    133.438      7.577
L26H-F25CB-F25HB3      8.373     39.914      2.986
V107HG2-V107CG1-V107HG1      0.886     20.125      0.395
  D7HA-M2CB-M2HB3      4.770     33.150      2.031
M126HB3-M126CG-M126HG3      1.880     31.896      1.461
 P9HD3-L8CB-L8HB3      3.997     42.765      1.672
            ?-?-?      4.822     51.671      3.575
H6HB2-H6CD2-H6HD2      3.010    119.157      7.112
K13HE2-K13CG-K13HG2      2.893     26.710      1.052
S10H-K13CG-K13HG3      7.799     26.874      1.447
K21H-G20CA-G20HA2      8.365     45.864      4.017
E83HG3-K82CB-K82HB2      2.227     33.778      1.898
F96HB2-F96CA-F96HA      2.868     57.163      5.176
K13H-K13CG-K13HG3      7.791     26.715      1.447
N100H-P104CB-P104HB2      8.045     31.739      2.063
M93HG2-F122CD1-F122HD1      2.077    131.716      6.856
A78HA-K77CA-K77HA      4.092     60.146      3.803
P84HD3-P84CB-P84HB3      3.655     32.212      2.481
P104HD3-P104CB-P104HB3      3.730     32.224      2.444
C94H-C94CB-C94HB3      8.990     30.482      2.528
M111H-C94CB-C94HB3      8.990     30.482      2.528
P9HD3-L8CD2-L8HD2      4.020     25.932      0.914
M126H-M126CG-M126HG3      7.984     31.896      1.461
G70H-K69CB-K69HB2      7.807     35.818      1.815
K31HD2-K31CG-K31HG2      1.463     24.047      0.765
K31HD3-K31CG-K31HG2      1.463     24.047      0.765
M125HA-V12CG1-V12HG1      4.158     21.223      0.912
M125HA-V127CG1-V127HG1      4.158     21.223      0.912
Q128HA-V127CG1-V127HG1      4.158     21.223      0.912
M125HA-V127CG2-V127HG2      4.158     21.223      0.912
Q128HA-V127CG2-V127HG2      4.158     21.223      0.912
P110HG2-A75CB-A75HB      0.432     19.027      1.502
            ?-?-?      7.253    113.192      6.991
A89H-K90CE-K90HE2      7.735     42.097      2.697
D102H-D102CB-D102HB3      7.735     42.097      2.697
R58HB3-R58CG-R58HG2      1.919     26.716      1.436
R130HB3-R130CG-R130HG2      1.919     26.716      1.436
N43HD21-N43CB-N43HB3      7.093     40.842      2.952
N43HD22-N43CB-N43HB3      7.093     40.842      2.952
N51HD22-N51CB-N51HB3      7.093     40.842      2.952
K114HA-K114CB-K114HB3      3.925     33.151      1.892
M126HB3-M126CA-M126HA      1.872     56.850      4.505
R130HB3-M126CA-M126HA      1.872     56.850      4.505
R63HD2-P60CD-P60HD2      3.173     51.670      3.570
A68HA-K69CG-K69HG2      4.762     27.501      1.073
A68HA-K69CG-K69HG3      4.762     27.501      1.073
 H6HD2-H6CB-H6HB2      7.120     30.168      3.014
F25HA-E30CG-E30HG2      4.586     36.761      2.311
E105HA-E105CG-E105HG3      4.586     36.761      2.311
            ?-?-?      7.736     31.738      3.204
F91HA-K90CG-K90HG2      4.775     23.263      0.291
Q40HB2-S39CA-S39HA      2.118     58.732      4.341
V44HB-F45CA-F45HA      2.118     58.732      4.341
L95HB3-C94CA-C94HA      1.285     57.634      5.075
E108HB3-C94CA-C94HA      1.285     57.634      5.075
L76HD1-F25CD1-F25HD1      0.596    131.868      7.086
V62HA-V62CG1-V62HG1      3.751     18.868      0.861
E30H-E30CB-E30HB2      8.327     30.326      1.930
R85H-R85CB-R85HB2      8.327     30.326      1.930
R85H-R85CB-R85HB3      8.327     30.326      1.930
K69HA-K69CB-K69HB2      4.289     35.819      1.814
            ?-?-?      7.515     13.061      1.209
L8HG-W129CA-W129HA      1.756     58.588      4.611
V24HG1-M111CA-M111HA      0.747     54.967      5.632
V24HG2-M111CA-M111HA      0.747     54.967      5.632
I34HG2-K21CA-K21HA      0.788     54.967      5.676
            ?-?-?      6.977     33.622      2.966
            ?-?-?      8.955     20.752      1.620
L8HD1-Q128CG-Q128HG3      0.943     34.563      2.601
L8HD2-Q128CG-Q128HG3      0.943     34.563      2.601
V127HG2-Q128CG-Q128HG3      0.943     34.563      2.601
M126HB2-M126CE-M126HE      1.403     16.515      1.110
M126HG2-M126CE-M126HE      1.403     16.515      1.110
H6HA-K13CD-K13HD2      4.224     30.326      1.631
A75HA-P110CB-P110HB2      4.224     30.326      1.631
L95HB2-F96CD1-F96HD1      1.247    132.828      7.242
L95HG-F96CD1-F96HD1      1.247    132.828      7.242
E108HB3-F96CD1-F96HD1      1.247    132.828      7.242
E108HB2-F96CD1-F96HD2      1.247    132.828      7.242
E108HB3-F96CD1-F96HD2      1.247    132.828      7.242
E108HB3-F96CE1-F96HE1      1.247    132.828      7.242
R65HD2-R65CG-R65HG2      3.106     27.345      1.564
R65HD3-R65CG-R65HG2      3.106     27.345      1.564
K18H-K18CG-K18HG3      7.682     24.991      1.439
R63HD2-R63CG-R63HG2      3.179     27.342      1.538
R63HD3-R63CG-R63HG2      3.179     27.342      1.538
F96HB3-R65CG-R65HG2      3.179     27.342      1.538
P27HA-E30CB-E30HB2      4.330     30.326      1.920
            ?-?-?      1.070     51.357      4.797
P84HD3-P84CB-P84HB2      3.641     32.210      1.934
K86HA-K86CD-K86HD3      4.316     28.914      1.574
K69HA-R119CB-R119HB2      4.316     28.914      1.574
T92HB-R119CB-R119HB2      4.316     28.914      1.574
W129HE3-W129CZ3-W129HZ3      7.766    120.254      7.099
K23H-L22CD2-L22HD2      7.693     27.028      0.146
L71HA-L76CB-L76HB3      4.241     42.258      1.928
F91HE2-F91CZ-F91HZ      7.447    130.299      6.874
F91HD2-F91CZ-F91HZ      7.447    130.299      6.874
 K18H-R17CA-R17HA      7.685     58.893      3.890
K81HB3-K81CG-K81HG3      1.895     25.147      1.593
K82HB2-K81CG-K81HG3      1.895     25.147      1.593
K82HB2-K82CG-K82HG3      1.895     25.147      1.593
E83HB2-K82CG-K82HG3      1.895     25.147      1.593
  H6HB2-H6CA-H6HA      3.002     58.419      4.208
W47HB2-W47CA-W47HA      3.002     58.419      4.208
K81HE3-K82CA-K82HA      3.002     58.419      4.208
L76HG-L76CB-L76HB2      1.613     42.253      1.352
P110HB2-L76CB-L76HB2      1.613     42.253      1.352
            ?-?-?      9.264     36.446      2.120
V127HG1-E124CA-E124HA      0.935     59.518      3.956
V127HG2-E124CA-E124HA      0.935     59.518      3.956
W129HD1-L8CD1-L8HD1      7.070     23.577      0.948
P84HA-P84CG-P84HG3      4.762     27.659      2.074
            ?-?-?      6.317     64.383      5.768
            ?-?-?      7.282    120.255      7.102
P110HB2-P110CG-P110HG3      1.599     26.088      1.831
K77HB2-P74CA-P74HA      1.730     65.955      4.103
E83H-K81CG-K81HG3      7.863     25.303      1.583
E83H-K82CG-K82HG3      7.863     25.303      1.583
H73H-H73CB-H73HB2      7.074     36.917      2.542
H73HE1-H73CB-H73HB2      7.074     36.917      2.542
V67HG2-V67CA-V67HA      0.744     62.030      4.634
V72HG2-V67CA-V67HA      0.744     62.030      4.634
V123HG1-V67CA-V67HA      0.744     62.030      4.634
R65HG3-P98CA-P98HA      1.785     62.264      5.008
P99HG2-P98CA-P98HA      1.785     62.264      5.008
R65H-I64CD1-I64HD1      8.449     12.139      0.303
R130H-I64CD1-I64HD1      8.449     12.139      0.303
            ?-?-?      4.614     13.061      1.203
 V12H-S10CA-S10HA      7.202     61.433      3.573
 V12H-K13CA-K13HA      7.202     61.433      3.573
F103HD1-P104CD-P104HD2      7.590     50.420      3.414
K23HB3-E32CA-E32HA      1.680     54.601      4.700
            ?-?-?      1.768     54.652      4.683
M125HG2-L16CD1-L16HD1      2.403     23.578      0.516
R35HB3-R35CB-R35HB2      1.906     31.739      1.678
D101HB3-D101CA-D101HA      2.674     57.792      4.294
N136HB3-D131CA-D131HA      2.674     57.792      4.294
D101HB2-D101CA-D101HA      2.561     57.791      4.293
N136HB2-D131CA-D131HA      2.561     57.791      4.293
K18HE2-K18CB-K18HB2      2.963     33.151      1.807
K18HE3-K18CB-K18HB2      2.963     33.151      1.807
K18HE2-K18CB-K18HB3      2.963     33.151      1.807
K18HE3-K18CB-K18HB3      2.963     33.151      1.807
V107HA-F103CB-F103HB2      3.199     38.644      2.880
V107HA-F103CB-F103HB3      3.199     38.644      2.880
K13HG3-S10CA-S10HA      1.444     61.402      3.579
K13HG3-K13CA-K13HA      1.444     61.402      3.579
R37HE-S38CB-S38HB2      7.244     65.717      3.530
G19H-S38CB-S38HB3      7.244     65.717      3.530
R37HE-S38CB-S38HB3      7.244     65.717      3.530
V112H-V112CB-V112HB      8.611     35.976      1.859
Q116HA-Q116CG-Q116HG3      4.613     32.838      2.867
L42HA-L42CB-L42HB2      4.045     39.114      1.534
S10HB2-K13CE-K13HE2      3.945     41.626      2.897
L71HD2-K77CD-K77HD2      0.584     26.874      0.866
K23HB2-V112CG1-V112HG1      1.288     21.853      1.033
            ?-?-?      1.208     21.851      1.027
Y135HE1-Y135CD1-Y135HD1      7.118    133.753      6.820
F122HB3-F122CB-F122HB2      3.297     38.801      3.112
A132H-D131CB-D131HB2      8.080     39.742      2.631
P98HB3-P98CG-P98HG3      2.370     26.559      2.119
R130HA-I61CG1-I61HG12      3.461     28.442     -0.617
V107HB-V107CG1-V107HG1      1.452     20.125      0.395
F91HE2-A88CB-A88HB      7.456     21.536      1.229
F91HD2-A88CB-A88HB      7.456     21.536      1.229
 K90H-A88CB-A88HB      7.355     21.534      1.228
 F91H-A88CB-A88HB      7.355     21.534      1.228
A113HA-M93CG-M93HG2      4.765     30.797      2.093
A113HA-E118CB-E118HB2      4.765     30.797      2.093
S115HA-E118CB-E118HB2      4.765     30.797      2.093
I64HD1-I64CG2-I64HG2      0.284     16.045      0.443
L95HD1-I64CG2-I64HG2      0.284     16.045      0.443
L109HD1-I64CG2-I64HG2      0.284     16.045      0.443
F122HB2-R119CA-R119HA      3.115     60.617      3.735
V123HB-R119CA-R119HA      3.115     60.617      3.735
P74HB2-P74CD-P74HD3      2.351     51.200      3.530
P74HB3-P74CD-P74HD3      2.351     51.200      3.530
K86HE2-K86CD-K86HD3      2.937     28.914      1.569
K86HE3-K86CD-K86HD3      2.937     28.914      1.569
F122HD1-V123CB-V123HB      6.853     35.662      3.108
D101H-D102CB-D102HB2      7.738     42.097      2.351
D102H-D102CB-D102HB2      7.738     42.097      2.351
            ?-?-?      4.196     21.852      0.908
L22HD1-L22CD2-L22HD2      1.608     26.716      0.147
M111HB2-L22CD2-L22HD2      1.608     26.716      0.147
Q116HA-S115CB-S115HB3      4.640     66.268      4.273
F103H-P104CD-P104HD2      7.914     50.415      3.421
F137HD1-F137CZ-F137HZ      7.208    132.340      7.354
L42HD1-K13CE-K13HE2      0.601     41.627      2.904
L71HD1-K77CE-K77HE2      0.601     41.627      2.904
L71HD2-K77CE-K77HE2      0.601     41.627      2.904
L71HD1-K77CE-K77HE3      0.601     41.627      2.904
L71HD2-K77CE-K77HE3      0.601     41.627      2.904
W129HE3-L16CG-L16HG      7.763     23.733      0.522
            ?-?-?      7.861     23.731      0.542
K77HA-K77CB-K77HB2      3.801     32.524      1.732
            ?-?-?      1.044     25.618      1.640
   L8H-D7CB-D7HB3      7.243     41.626      2.903
 L8H-K13CE-K13HE2      7.243     41.626      2.903
            ?-?-?      1.045    131.399      7.597
A78H-K77CB-K77HB2      7.877     32.524      1.733
R63H-P60CB-P60HB2      7.807     32.521      1.760
A75H-H73CB-H73HB2      7.348     36.918      2.543
L76H-H73CB-H73HB2      7.348     36.918      2.543
            ?-?-?      7.392    131.400      7.595
L42HB2-L42CA-L42HA      1.550     56.693      4.044
P104HB3-P104CG-P104HG2      2.436     27.501      2.063
P104HB3-P104CG-P104HG3      2.436     27.501      2.063
R130HE-D131CA-D131HA      8.101     57.478      4.303
A132H-D131CA-D131HA      8.101     57.478      4.303
A133H-D131CA-D131HA      8.101     57.478      4.303
            ?-?-?      6.183    133.438      6.731
V127H-M126CE-M126HE      8.422     16.492      1.113
L95HA-M93CE-M93HE      4.585     16.683      1.590
L109HA-M93CE-M93HE      4.585     16.683      1.590
P110HA-M93CE-M93HE      4.585     16.683      1.590
L109HA-M111CE-M111HE      4.585     16.683      1.590
P110HA-M111CE-M111HE      4.585     16.683      1.590
            ?-?-?      4.664     16.666      1.590
V12HB-L8CD2-L8HD2      2.070     25.931      0.914
Q128HB2-L8CD2-L8HD2      2.070     25.931      0.914
 K13H-L8CD2-L8HD2      7.790     25.932      0.917
K23HE2-K23CD-K23HD3      2.854     29.385      1.471
K31HE2-K31CD-K31HD2      2.854     29.385      1.471
K31HE3-K31CD-K31HD2      2.854     29.385      1.471
K31HE3-K31CD-K31HD3      2.854     29.385      1.471
L71HB2-A89CA-A89HA      1.072     55.908      3.857
A89HA-G70CA-G70HA3      3.851     44.137      4.096
F25HZ-K31CB-K31HB2      7.099     31.895      1.216
F25HE2-K31CB-K31HB2      7.099     31.895      1.216
F25HD2-K31CB-K31HB2      7.099     31.895      1.216
L95H-L109CD1-L109HD1      7.491     23.464      0.271
M126H-V67CG2-V67HG2      8.001     22.321      0.730
M93HB3-C94CA-C94HA      2.055     57.478      5.075
C94HB2-C94CA-C94HA      2.055     57.478      5.075
P27HD2-P27CA-P27HA      3.732     64.853      4.334
  V12H-P9CG-P9HG2      7.200     28.128      2.189
  V12H-P9CG-P9HG3      7.200     28.128      2.189
V24HG1-M111CG-M111HG2      0.763     31.739      1.961
V24HG2-M111CG-M111HG2      0.763     31.739      1.961
I34HG2-M111CG-M111HG2      0.763     31.739      1.961
L71HD2-L76CG-L76HG      0.591     26.402      1.627
L76HD1-L76CG-L76HG      0.591     26.402      1.627
V87H-E83CB-E83HB2      8.185     30.953      1.909
 V87H-V87CB-V87HB      8.185     30.953      1.909
P98HB3-P98CG-P98HG2      2.373     26.558      2.012
E108HA-E108CG-E108HG3      4.716     36.290      2.420
            ?-?-?      6.315     41.625      4.007
M125HA-M125CG-M125HG3      4.150     31.895      2.747
K13HB2-K13CE-K13HE3      1.635     41.625      3.227
K13HD2-K13CE-K13HE3      1.635     41.625      3.227
L95H-L95CD1-L95HD1      7.524     23.464      0.248
            ?-?-?      7.558     23.458      0.245
 D41H-D41CA-D41HA      8.093     53.553      4.444
R130HD3-R130CA-R130HA      3.060     59.843      3.459
 L8HA-L8CD2-L8HD2      4.368     25.932      0.916
  V5HG1-V5CA-V5HA      0.773     64.855      3.810
K13HD3-K13CE-K13HE3      1.745     41.622      3.225
W47HA-E46CB-E46HB3      4.232     29.542      2.104
A121HA-E124CB-E124HB3      4.232     29.542      2.104
E83HA-E83CB-E83HB3      4.960     31.425      2.068
 M2HG2-M2CB-M2HB2      2.510     32.994      1.995
 M2HG3-M2CB-M2HB2      2.510     32.994      1.995
 M2HG2-M2CB-M2HB3      2.510     32.994      1.995
 M2HG3-M2CB-M2HB3      2.510     32.994      1.995
L8HB3-L16CD2-L16HD2      1.693     25.460     -0.128
K13HB2-L16CD2-L16HD2      1.598     25.458     -0.129
K13HD2-L16CD2-L16HD2      1.598     25.458     -0.129
A15HB-L16CD2-L16HD2      1.598     25.458     -0.129
L16HB3-L16CD2-L16HD2      1.598     25.458     -0.129
R17HB2-L16CD2-L16HD2      1.598     25.458     -0.129
M125HE-L16CD2-L16HD2      1.598     25.458     -0.129
H73HA-H73CB-H73HB2      5.011     36.917      2.537
N100H-P99CA-P99HA      8.045     63.127      4.669
G106H-P99CA-P99HA      7.947     63.127      4.667
            ?-?-?      7.808     44.136      4.185
E33HA-K23CB-K23HB2      4.719     35.397      1.289
V112HA-K23CB-K23HB2      4.719     35.397      1.289
L71HA-L71CG-L71HG      4.232     26.245      0.871
L71HA-K77CG-K77HG2      4.232     26.245      0.871
C94H-V72CG1-V72HG1      8.990     18.554      0.752
            ?-?-?      7.660    138.776      7.868
K13HB3-K13CG-K13HG3      1.919     26.874      1.443
K82HG3-E83CB-E83HB3      1.611     30.954      2.099
L22HD1-M93CG-M93HG2      1.611     30.954      2.099
M93HE-M93CG-M93HG2      1.611     30.954      2.099
M111HB2-M93CG-M93HG2      1.611     30.954      2.099
A113HB-M93CG-M93HG2      1.611     30.954      2.099
R119HB2-M93CG-M93HG2      1.611     30.954      2.099
L22HD1-M93CG-M93HG3      1.611     30.954      2.099
L76HG-M93CG-M93HG3      1.611     30.954      2.099
M93HE-M93CG-M93HG3      1.611     30.954      2.099
M111HB2-M93CG-M93HG3      1.611     30.954      2.099
A113HB-M93CG-M93HG3      1.611     30.954      2.099
R119HB2-M93CG-M93HG3      1.611     30.954      2.099
L22HD1-E118CB-E118HB2      1.611     30.954      2.099
A113HB-E118CB-E118HB2      1.611     30.954      2.099
A121HB-E118CB-E118HB2      1.611     30.954      2.099
            ?-?-?      3.015     25.931      1.039
 K81H-K77CA-K77HA      7.078     59.994      3.803
S10HA-K13CG-K13HG2      3.584     26.715      1.052
K13HA-K13CG-K13HG2      3.584     26.715      1.052
W36HA-W36CB-W36HB2      6.209     34.878      2.669
W36HA-W36CB-W36HB3      6.209     34.878      2.669
F122HD1-V123CG2-V123HG2      6.864     23.734      1.076
F122HE1-V123CG2-V123HG2      6.864     23.734      1.076
F122HD2-V123CG2-V123HG2      6.864     23.734      1.076
W129H-V127CG1-V127HG1      8.671     21.381      0.923
            ?-?-?      0.847     56.379      4.733
K90H-K90CE-K90HE2      7.367     41.940      2.692
F91H-K90CE-K90HE2      7.367     41.940      2.692
    L8H-H6CA-H6HA      7.247     58.419      4.204
 E46H-W47CA-W47HA      7.247     58.419      4.204
W47HD1-W47CA-W47HA      7.247     58.419      4.204
R35HD2-R35CD-R35HD3      3.002     43.353      3.241
R85HD2-R85CD-R85HD3      3.002     43.353      3.241
V123HG2-R119CA-R119HA      1.079     60.613      3.736
            ?-?-?      1.560     22.951      0.959
K69HG2-K69CE-K69HE3      1.065     42.253      3.008
K69HG3-K69CE-K69HE3      1.065     42.253      3.008
V123HG2-K69CE-K69HE3      1.065     42.253      3.008
A79HB-K82CE-K82HE2      1.065     42.253      3.008
A79HB-K82CE-K82HE3      1.065     42.253      3.008
K114HG3-K114CE-K114HE2      1.065     42.253      3.008
K114HG3-K114CE-K114HE3      1.065     42.253      3.008
E32HB2-I34CG2-I34HG2      1.732     18.084      0.786
I34HB-I34CG2-I34HG2      1.732     18.084      0.786
M111HB3-I34CG2-I34HG2      1.732     18.084      0.786
F96HA-F96CB-F96HB3      5.175     40.920      3.190
L71HA-K77CG-K77HG3      4.236     26.244      1.344
L71HG-A88CA-A88HA      0.861     50.101      4.555
V87HG1-A88CA-A88HA      0.861     50.101      4.555
E124HA-V127CG1-V127HG1      3.970     21.380      0.916
E124HA-V127CG2-V127HG2      3.970     21.380      0.916
            ?-?-?      1.340     21.850      0.909
            ?-?-?      1.485     21.851      0.904
D120HA-E124CB-E124HB2      4.243     29.543      2.032
A121HA-E124CB-E124HB2      4.243     29.543      2.032
            ?-?-?      0.639     27.030      0.147
L76HD1-L22CD2-L22HD2      0.599     27.031      0.147
 V12H-N11CA-N11HA      7.192     56.379      4.443
L109HA-L26CG-L26HG      4.590     25.776      1.065
L109HA-L26CD2-L26HD2      4.590     25.776      1.065
P110HA-L76CD2-L76HD2      4.590     25.776      1.065
            ?-?-?      4.760     26.244      1.350
            ?-?-?      3.973     56.378      4.651
P99HD2-P98CB-P98HB2      3.653     30.954      2.258
            ?-?-?      4.762     56.379      4.447
N11H-E14CG-E14HG2      8.012     36.290      2.243
E14H-E14CG-E14HG2      8.012     36.290      2.243
L109HB2-L109CG-L109HG      1.462     25.618      0.807
L109HB3-L109CG-L109HG      1.462     25.618      0.807
K90HE3-K90CG-K90HG2      2.745     23.262      0.289
F91HB2-K90CG-K90HG2      2.745     23.262      0.289
R65HB2-I64CA-I64HA      1.575     62.499      3.789
R130HB2-I64CA-I64HA      1.575     62.499      3.789
R58HB3-I59CG2-I59HG2      1.919     14.318      0.851
I59HG13-I59CG2-I59HG2      1.919     14.318      0.851
I59HG13-I59CD1-I59HD1      1.919     14.318      0.851
L26HA-L26CD1-L26HD1      4.734     22.793      1.046
V112HA-V112CG2-V112HG2      4.734     22.793      1.046
A113HA-V112CG2-V112HG2      4.734     22.793      1.046
A79HA-K82CB-K82HB2      4.023     33.936      1.896
K117HA-K117CB-K117HB2      4.183     32.367      1.818
E118HA-K117CB-K117HB2      4.183     32.367      1.818
K117HA-K117CB-K117HB3      4.183     32.367      1.818
E118HA-K117CB-K117HB3      4.183     32.367      1.818
V44HG1-S39CA-S39HA      0.960     58.732      4.342
V44HG2-S39CA-S39HA      0.960     58.732      4.342
V44HG1-F45CA-F45HA      0.960     58.732      4.342
V44HG2-F45CA-F45HA      0.960     58.732      4.342
V24HG1-L26CG-L26HG      0.763     25.932      1.042
V24HG2-L26CG-L26HG      0.763     25.932      1.042
V24HG1-L26CD2-L26HD2      0.763     25.932      1.042
V24HG2-L26CD2-L26HD2      0.763     25.932      1.042
V72HG1-L76CD2-L76HD2      0.763     25.932      1.042
V72HG2-L76CD2-L76HD2      0.763     25.932      1.042
C94HG-L76CD2-L76HD2      0.763     25.932      1.042
 V44H-N43CA-N43HA      8.333     54.182      5.291
 N51H-N51CA-N51HA      8.333     54.182      5.291
 D52H-N51CA-N51HA      8.333     54.182      5.291
            ?-?-?      1.042     24.519      1.440
            ?-?-?     -0.831     19.182      2.119
K18HD2-K18CG-K18HG2      1.637     24.835      1.369
K18HD3-K18CG-K18HG2      1.637     24.835      1.369
K21HD2-K21CG-K21HG2      1.637     24.835      1.369
K21HD3-K21CG-K21HG2      1.637     24.835      1.369
L22HD1-K21CG-K21HG2      1.637     24.835      1.369
L26HB3-K29CG-K29HG2      1.637     24.835      1.369
Q116HG3-Q116CB-Q116HB2      2.879     28.129      1.961
Q116HG3-Q116CB-Q116HB3      2.879     28.129      1.961
            ?-?-?      6.808    135.790      7.120
R63H-P60CB-P60HB3      7.807     32.366      2.598
K82HE2-K82CG-K82HG3      2.999     25.146      1.583
K82HE3-K82CG-K82HG3      2.999     25.146      1.583
K81HE2-K81CG-K81HG3      2.964     25.149      1.597
K117HE2-K117CG-K117HG2      3.030     25.148      1.539
K21HA-K21CB-K21HB2      5.690     35.818      1.740
S115H-E118CG-E118HG2      7.471     37.702      2.244
I61HG2-I61CD1-I61HD1      0.566     14.475     -0.157
V62HG2-I61CD1-I61HD1      0.566     14.475     -0.157
 P9HB3-P9CB-P9HB2      2.559     32.524      1.995
            ?-?-?      4.762     62.186      4.211
F96H-F96CD1-F96HD1      8.629    132.810      7.243
F96H-F96CD1-F96HD2      8.629    132.810      7.243
F96H-F96CE1-F96HE1      8.629    132.810      7.243
V67HA-L95CB-L95HB3      4.609     45.078      1.304
L95HA-L95CB-L95HB3      4.609     45.078      1.304
            ?-?-?      2.985    132.028      7.220
L26HG-V24CG2-V24HG2      1.046     21.538      0.735
L26HD1-V24CG2-V24HG2      1.046     21.538      0.735
L26HD2-V24CG2-V24HG2      1.046     21.538      0.735
L76HD2-V72CG2-V72HG2      1.046     21.538      0.735
V123HG2-V72CG2-V72HG2      1.046     21.538      0.735
K69HG2-V123CG1-V123HG1      1.046     21.538      0.735
K69HG3-V123CG1-V123HG1      1.046     21.538      0.735
V123HG2-V123CG1-V123HG1      1.046     21.538      0.735
            ?-?-?      0.927     53.398      4.783
V127HG1-N66CA-N66HA      0.888     53.395      4.740
I34HB-I34CD1-I34HD1      1.722     14.632      0.579
I64HG13-I59CG2-I59HG2      1.443     14.318      0.849
I64HG13-I59CD1-I59HD1      1.443     14.318      0.849
            ?-?-?      1.305     14.316      0.848
L22HB3-K23CB-K23HB3      1.441     35.349      1.670
K23HD3-K23CB-K23HB3      1.441     35.349      1.670
K29HG3-K29CB-K29HB2      1.441     35.349      1.670
K29HD2-K29CB-K29HB2      1.441     35.349      1.670
            ?-?-?      6.877     58.640      4.611
P84HB2-P84CG-P84HG3      1.919     27.344      2.083
P84HG2-P84CG-P84HG3      1.919     27.344      2.083
            ?-?-?      0.580     21.852      0.909
            ?-?-?      2.363     26.874      2.121
V5HA-A132CB-A132HB      3.814     18.712      1.491
L22HB3-K23CG-K23HG2      1.466     25.462      1.295
K23HD3-K23CG-K23HG2      1.466     25.462      1.295
K23HD3-K23CG-K23HG3      1.466     25.462      1.295
K86HG3-K86CG-K86HG2      1.466     25.462      1.295
K23H-K23CB-K23HB2      7.690     35.350      1.285
M93HB2-K69CD-K69HD3      1.928     27.816      1.637
            ?-?-?      4.639     66.267      3.974
D54HA-D54CB-D54HB3      4.761     41.943      2.683
            ?-?-?      4.748     41.940      2.657
            ?-?-?      4.781     41.938      2.710
K77H-K77CB-K77HB3      7.492     32.524      1.846
K21H-K21CB-K21HB3      8.374     35.820      1.799
            ?-?-?      2.968      9.456      0.697
M111HG2-V24CB-V24HB      1.957     36.447      1.573
F25HE2-K31CG-K31HG2      7.083     24.055      0.764
F25HD2-K31CG-K31HG2      7.083     24.055      0.764
            ?-?-?      2.707     35.663      2.819
K82HA-K82CD-K82HD2      4.207     29.385      1.743
K82HA-K82CD-K82HD3      4.207     29.385      1.743
R130H-R130CD-R130HD2      8.470     43.224      2.877
R17HG2-L42CD1-L42HD1      1.070     26.874      0.595
K13HG2-L42CD2-L42HD2      1.070     26.874      0.595
   D7HA-M2CA-M2HA      4.766     55.752      4.503
L22HD2-W36CD1-W36HD1      0.157    125.908      6.643
K29HB3-K29CG-K29HG2      1.955     24.520      1.372
K29HD3-K29CG-K29HG2      1.955     24.520      1.372
L76HD1-P110CA-P110HA      0.584     60.930      4.586
 L8HG-V5CG2-V5HG2      1.734     22.008      1.243
K13HD3-V5CG2-V5HG2      1.734     22.008      1.243
P60HD2-R63CG-R63HG3      3.560     27.344      1.726
K29H-K29CG-K29HG2      7.807     24.518      1.365
            ?-?-?      1.365     27.032      1.916
            ?-?-?      4.076     46.334      3.925
L42HB2-V5CG2-V5HG2      1.512     21.852      1.243
A132HB-V5CG2-V5HG2      1.512     21.852      1.243
V67HA-A68CB-A68HB      4.618     23.108      1.513
L95HA-A68CB-A68HB      4.618     23.108      1.513
R63H-R63CB-R63HB3      7.791     30.129      2.079
Q40HB3-S39CA-S39HA      2.124     59.048      4.340
            ?-?-?      0.825    129.043      7.044
M111H-M111CG-M111HG3      8.965     31.743      2.305
K86HG3-K86CB-K86HB3      1.488     34.564      1.794
            ?-?-?      4.761     31.739      1.676
L26HA-L26CG-L26HG      4.736     25.931      1.036
L26HA-L26CD2-L26HD2      4.736     25.931      1.036
V112HA-L76CD2-L76HD2      4.736     25.931      1.036
            ?-?-?      4.127     16.104      0.447
P98HB2-P98CA-P98HA      2.248     62.187      5.008
            ?-?-?      7.125    117.429      6.808
    M2H-M2CE-M2HE      8.496     18.711      1.488
V5H-A132CB-A132HB      8.496     18.711      1.488
R130H-A132CB-A132HB      8.496     18.711      1.488
            ?-?-?      2.805    133.439      6.734
            ?-?-?      2.981     58.590      3.891
V67HG1-L95CG-L95HG      0.621     27.344      1.250
K69HB3-K69CA-K69HA      2.090     57.163      4.300
M93HB3-K69CA-K69HA      2.090     57.163      4.300
M93HG2-K69CA-K69HA      2.090     57.163      4.300
C94HB2-K69CA-K69HA      2.090     57.163      4.300
P84HG3-R85CA-R85HA      2.090     57.163      4.300
E83HB3-K86CA-K86HA      2.090     57.163      4.300
L22HB3-L22CD2-L22HD2      1.444     26.716      0.147
I64HG13-L95CD2-L95HD2      1.444     26.716      0.147
L109HB2-L95CD2-L95HD2      1.444     26.716      0.147
L109HB3-L95CD2-L95HD2      1.444     26.716      0.147
M126HG3-L95CD2-L95HD2      1.444     26.716      0.147
P27HG2-P27CA-P27HA      2.302     64.855      4.334
P27HG3-P27CA-P27HA      2.302     64.855      4.334
            ?-?-?      9.268     23.110      0.955
R17HD2-R17CA-R17HA      3.070     58.597      3.890
R17HD3-R17CA-R17HA      3.070     58.597      3.890
V112H-L22CG-L22HG      8.602     24.373      0.841
            ?-?-?      4.761     44.137      4.094
V62HA-I64CB-I64HB      3.780     36.290      1.819
I64HA-I64CB-I64HB      3.780     36.290      1.819
H73HB3-L76CD2-L76HD2      3.119     25.774      1.072
L16HD2-L8CD1-L8HD1     -0.131     23.577      0.949
I61HD1-L8CD1-L8HD1     -0.131     23.577      0.949
F137HB2-F137CD1-F137HD1      3.117    131.868      7.228
F137HB3-F137CD1-F137HD1      3.117    131.868      7.228
F137HB2-F137CD1-F137HD2      3.117    131.868      7.228
F137HB3-F137CD1-F137HD2      3.117    131.868      7.228
F137HB2-F137CE1-F137HE2      3.117    131.868      7.228
F137HB3-F137CE1-F137HE2      3.117    131.868      7.228
 V24H-V24CB-V24HB      9.242     36.446      1.574
H73HB2-P110CA-P110HA      2.524     60.935      4.588
C94HB3-P110CA-P110HA      2.524     60.935      4.588
L22HB2-K23CA-K23HA      1.452     55.124      5.270
L22HB3-K23CA-K23HA      1.452     55.124      5.270
K23HD3-K23CA-K23HA      1.452     55.124      5.270
A89HB-K90CE-K90HE3      1.452     42.097      2.771
K90HD2-K90CE-K90HE3      1.452     42.097      2.771
K90HD3-K90CE-K90HE3      1.452     42.097      2.771
E83HG3-K82CG-K82HG3      2.224     25.304      1.582
            ?-?-?      1.392     26.716      1.914
I61HD1-L95CD1-L95HD1     -0.137     23.420      0.248
L109HD2-L95CD1-L95HD1     -0.137     23.420      0.248
L109HD2-L109CD1-L109HD1     -0.137     23.420      0.248
K23HE2-K31CB-K31HB2      2.851     31.895      1.213
K23HE3-K31CB-K31HB2      2.851     31.895      1.213
K31HE2-K31CB-K31HB2      2.851     31.895      1.213
K31HE3-K31CB-K31HB2      2.851     31.895      1.213
K82HE2-K82CD-K82HD2      3.012     29.063      1.712
K31HD2-K31CE-K31HE2      1.476     41.313      2.853
K31HD3-K31CE-K31HE2      1.476     41.313      2.853
K31HD2-K31CE-K31HE3      1.476     41.313      2.853
K31HD3-K31CE-K31HE3      1.476     41.313      2.853
G4HA3-V5CG1-V5HG1      4.207     18.555      0.762
 H6HA-V5CG1-V5HG1      4.207     18.555      0.762
A132HA-V5CG1-V5HG1      4.207     18.555      0.762
L71HA-V72CG1-V72HG1      4.207     18.555      0.762
V24HG1-I34CD1-I34HD1      0.788     14.632      0.579
I34HG2-I34CD1-I34HD1      0.788     14.632      0.579
H73H-H73CB-H73HB3      7.088     36.917      3.115
H73HE1-H73CB-H73HB3      7.088     36.917      3.115
E46HG2-E46CA-E46HA      2.339     58.732      3.975
            ?-?-?      2.248     58.730      3.975
K81HE2-K81CD-K81HD2      2.964     29.072      1.679
K81HE3-K81CD-K81HD2      2.964     29.072      1.679
K81HE2-K81CD-K81HD3      2.964     29.072      1.679
K81HE3-K81CD-K81HD3      2.964     29.072      1.679
K18HE2-K18CD-K18HD2      2.939     29.070      1.643
K18HE2-K18CD-K18HD3      2.939     29.070      1.643
K13HE3-K13CB-K13HB2      3.233     32.390      1.630
            ?-?-?      5.252     25.461      1.420
            ?-?-?      1.722     43.196      2.546
K29H-K29CB-K29HB3      7.809     35.192      1.954
G70H-M93CB-M93HB2      7.809     35.192      1.954
K31HA-K31CB-K31HB2      3.627     31.896      1.216
A75HB-F25CB-F25HB2      1.513     39.899      2.474
A15HB-M125CG-M125HG3      1.588     31.896      2.748
L16HB3-M125CG-M125HG3      1.588     31.896      2.748
A121HB-M125CG-M125HG3      1.588     31.896      2.748
M125HE-M125CG-M125HG3      1.588     31.896      2.748
A113HB-L22CA-L22HA      1.575     54.496      5.325
R35HG2-R35CA-R35HA      1.575     54.496      5.325
R35HG3-R35CA-R35HA      1.575     54.496      5.325
A68HA-K69CB-K69HB2      4.776     35.818      1.808
            ?-?-?      4.714     35.816      1.855
            ?-?-?      3.231     33.779      1.753
L8HD1-W129CD1-W129HD1      0.918    123.097      7.058
L8HD2-W129CD1-W129HD1      0.918    123.097      7.058
V12HG1-W129CD1-W129HD1      0.918    123.097      7.058
K13HB3-S10CA-S10HA      1.932     61.402      3.578
K13HB3-K13CA-K13HA      1.932     61.402      3.578
C94HA-M93CE-M93HE      5.074     16.682      1.590
C94HA-M111CE-M111HE      5.074     16.682      1.590
V24HA-M93CE-M93HE      5.156     16.660      1.590
V24HA-M111CE-M111HE      5.156     16.660      1.590
            ?-?-?     10.480     27.031      0.150
E83H-K82CB-K82HB2      7.860     33.935      1.902
   L8HA-L8CG-L8HG      4.365     27.501      1.729
R63HA-R63CG-R63HG3      4.365     27.501      1.729
K69HA-V72CG2-V72HG2      4.317     21.223      0.739
V72HA-V72CG2-V72HG2      4.317     21.223      0.739
T92HB-V72CG2-V72HG2      4.317     21.223      0.739
K69HA-V123CG1-V123HG1      4.317     21.223      0.739
 T92H-T92CA-T92HA      7.567     60.616      5.475
K69HB3-V123CG2-V123HG2      2.061     23.733      1.075
M93HB3-V123CG2-V123HG2      2.061     23.733      1.075
E124HB2-V123CG2-V123HG2      2.061     23.733      1.075
R65HD2-P99CD-P99HD3      3.094     50.569      3.887
R65HD3-P99CD-P99HD3      3.094     50.569      3.887
G106HA2-P99CD-P99HD3      3.094     50.569      3.887
V24HG1-E32CB-E32HB2      0.788     34.250      1.763
L109H-M111CE-M111HE      8.284     16.553      1.584
S39HA-S39CB-S39HB2      4.355     63.756      3.983
F45HA-S39CB-S39HB2      4.355     63.756      3.983
S39HA-S39CB-S39HB3      4.355     63.756      3.983
F45HA-S39CB-S39HB3      4.355     63.756      3.983
N136HA-Y135CB-Y135HB2      4.757     37.703      3.082
N136HA-Y135CB-Y135HB3      4.757     37.703      3.082
 N11H-V12CA-V12HA      8.009     65.974      3.776
 E14H-V12CA-V12HA      8.009     65.974      3.776
L16HB3-S38CB-S38HB2      1.603     65.637      3.529
R17HB2-S38CB-S38HB2      1.603     65.637      3.529
R37HB2-S38CB-S38HB2      1.603     65.637      3.529
L16HB3-S38CB-S38HB3      1.603     65.637      3.529
R17HB2-S38CB-S38HB3      1.603     65.637      3.529
R37HB2-S38CB-S38HB3      1.603     65.637      3.529
M126HA-M126CE-M126HE      4.510     16.515      1.107
L95H-P110CA-P110HA      7.512     60.930      4.591
 P9HG2-P9CD-P9HD3      2.190     50.258      4.017
 P9HG3-P9CD-P9HD3      2.190     50.258      4.017
P60HB3-P60CG-P60HG2      2.604     28.286      2.068
  P9HD3-P9CA-P9HA      3.995     62.656      4.531
 S10HB3-P9CA-P9HA      3.995     62.656      4.531
E14HG2-A15CB-A15HB      2.243     18.398      1.591
M125HB3-A15CB-A15HB      2.243     18.398      1.591
E118HB3-A121CB-A121HB      2.243     18.398      1.591
E118HG2-A121CB-A121HB      2.243     18.398      1.591
E124HG2-A121CB-A121HB      2.243     18.398      1.591
E124HG2-M125CE-M125HE      2.243     18.398      1.591
M125HB3-M125CE-M125HE      2.243     18.398      1.591
V67HA-L95CG-L95HG      4.609     27.344      1.250
L95HA-L95CG-L95HG      4.609     27.344      1.250
F103H-D102CB-D102HB3      7.911     42.096      2.691
Q128HG3-Q128CB-Q128HB2      2.597     29.071      2.077
D131HB2-Q128CB-Q128HB2      2.597     29.071      2.077
P74HD3-P74CA-P74HA      3.535     65.952      4.107
            ?-?-?      2.101     22.322      0.732
L42HD1-K13CB-K13HB3      0.615     32.210      1.934
L42HD2-K13CB-K13HB3      0.615     32.210      1.934
V67HG1-V67CB-V67HB      0.615     32.210      1.934
V44HB-V44CG2-V44HG2      2.108     22.950      0.962
Q128H-V127CB-V127HB      8.020     31.739      2.104
P27HD2-P27CB-P27HB3      3.740     31.896      2.437
V72HG1-L71CA-L71HA      0.748     53.083      4.228
V72HG2-L71CA-L71HA      0.748     53.083      4.228
I34H-I34CD1-I34HD1      8.772     14.631      0.575
R35H-I34CD1-I34HD1      8.772     14.631      0.575
W36H-I34CD1-I34HD1      8.772     14.631      0.575
K31H-K31CB-K31HB3      8.132     31.895      1.335
            ?-?-?      1.510     66.323      4.273
            ?-?-?      5.765     58.418      5.176
L95H-L95CD2-L95HD2      7.523     27.030      0.148
P60HB3-P60CD-P60HD2      2.600     51.670      3.565
K77HA-L71CB-L71HB3      3.822     39.595      1.824
S10HA-K13CD-K13HD2      3.577     30.169      1.625
K13HA-K13CD-K13HD2      3.577     30.169      1.625
K13HA-R17CB-R17HB2      3.577     30.169      1.625
            ?-?-?      3.092    118.379      6.219
K69HD2-K69CA-K69HA      1.653     57.321      4.307
K69HD3-K69CA-K69HA      1.653     57.321      4.307
            ?-?-?      1.535     66.317      4.271
            ?-?-?      0.525    122.137      7.241
V72HG1-F96CZ-F96HZ      0.757    130.465      7.282
V72HG2-F96CZ-F96HZ      0.757    130.465      7.282
C94HG-F96CZ-F96HZ      0.757    130.465      7.282
F45HB3-V44CG2-V44HG2      3.298     22.949      0.958
            ?-?-?      3.191     22.951      0.960
F25HE2-K82CD-K82HD2      7.095     29.228      1.737
K82H-K82CD-K82HD2      7.095     29.228      1.737
F25HE2-K82CD-K82HD3      7.095     29.228      1.737
K82H-K82CD-K82HD3      7.095     29.228      1.737
            ?-?-?      4.169     59.675      4.750
            ?-?-?      1.774     57.319      4.301
E33HB2-K23CA-K23HA      2.052     54.967      5.266
E33HB3-K23CA-K23HA      2.052     54.967      5.266
E33HG2-K23CA-K23HA      2.052     54.967      5.266
            ?-?-?      6.984     17.927      0.780
            ?-?-?      0.904     25.775      1.691
P60HD3-I59CB-I59HB      4.027     42.725      3.169
            ?-?-?      3.577     25.923      0.916
            ?-?-?      2.436     65.482      4.732
P84HG3-P84CG-P84HG2      2.091     27.344      1.920
            ?-?-?      9.058     58.419      5.177
I59HG12-P60CD-P60HD2      1.531     51.682      3.564
R63HG2-P60CD-P60HD2      1.531     51.682      3.564
V72HG1-G70CA-G70HA3      0.745     44.142      4.095
 K13HE2-H6CA-H6HA      2.903     58.419      4.208
   D7HA-H6CA-H6HA      4.773     58.419      4.208
K69HB3-A68CB-A68HB      2.047     23.106      1.513
C94HB2-A68CB-A68HB      2.047     23.106      1.513
D120H-D120CB-D120HB2      9.546     39.429      2.805
D120H-D120CB-D120HB3      9.546     39.429      2.805
F122HE2-L22CG-L22HG      6.861     24.371      0.838
F122HD2-L22CG-L22HG      6.861     24.371      0.838
F91HD1-K114CG-K114HG2      6.861     24.371      0.838
E118HB2-E118CG-E118HG2      2.080     37.704      2.242
P98HB3-P98CD-P98HD2      2.376     49.631      3.500
P98HB3-P98CD-P98HD3      2.376     49.631      3.500
R35HD2-K21CG-K21HG2      2.996     24.678      1.369
K29HE2-K29CG-K29HG2      2.996     24.678      1.369
K29HE3-K29CG-K29HG2      2.996     24.678      1.369
K21HE2-K21CG-K21HG2      2.890     24.676      1.390
K21HE3-K21CG-K21HG2      2.890     24.676      1.390
            ?-?-?      5.429    114.762      6.276
W36HD1-L22CG-L22HG      6.636     24.364      0.840
            ?-?-?      4.761    119.000      6.957
V123HG1-K69CB-K69HB3      0.730     35.198      2.079
V123HG1-M93CB-M93HB3      0.730     35.198      2.079
L95HG-L109CB-L109HB2      1.268     43.117      1.460
E108HB3-L109CB-L109HB2      1.268     43.117      1.460
K31H-E30CB-E30HB3      8.136     30.483      2.128
E118H-E118CB-E118HB2      8.043     30.481      2.094
T134HG2-R130CD-R130HD3      1.124     43.206      3.057
            ?-?-?      7.068     29.542      1.449
F96HA-F96CD1-F96HD1      5.175    132.810      7.241
F96HA-F96CD1-F96HD2      5.175    132.810      7.241
F96HA-F96CE1-F96HE1      5.175    132.810      7.241
 F25H-V24CB-V24HB      8.032     36.447      1.571
V87HG1-A79CA-A79HA      0.836     54.992      4.019
A133HB-V62CG1-V62HG1      1.342     18.869      0.862
A132HB-D131CB-D131HB2      1.492     39.758      2.619
G70HA2-G70CA-G70HA3      3.355     44.156      4.096
 V5HB-V5CG1-V5HG1      2.202     18.554      0.772
C94HB2-V72CG1-V72HG1      2.069     18.554      0.756
P9HG2-V12CG2-V12HG2      2.203     22.322      1.035
P9HG3-V12CG2-V12HG2      2.203     22.322      1.035
M125HB3-V12CG2-V12HG2      2.203     22.322      1.035
Q128HB3-V12CG2-V12HG2      2.203     22.322      1.035
            ?-?-?      7.610     58.733      4.362
E108H-V107CG2-V107HG2      6.539     21.850      0.908
K90HB3-K90CG-K90HG2      1.575     23.420      0.258
M93HE-L95CD1-L95HD1      1.575     23.420      0.258
M111HE-L95CD1-L95HD1      1.575     23.420      0.258
M93HE-L109CD1-L109HD1      1.575     23.420      0.258
M111HE-L109CD1-L109HD1      1.575     23.420      0.258
            ?-?-?      2.354     32.368      1.961
P27HA-E28CA-E28HA      4.338     57.791      3.932
K86HA-K114CA-K114HA      4.338     57.791      3.932
K69HE2-V127CG1-V127HG1      2.863     21.379      0.919
K69HE2-V127CG2-V127HG2      2.863     21.379      0.919
I61HA-I61CG1-I61HG12      3.649     28.449     -0.623
            ?-?-?      2.042     65.325      4.719
            ?-?-?      7.706    114.133      7.537
            ?-?-?      7.660    114.133      7.498
            ?-?-?      0.156     18.096      0.800
L22HD2-I34CG2-I34HG2      0.139     18.090      0.780
P60HD2-P60CB-P60HB2      3.558     32.524      1.745
L16HB2-L16CA-L16HA      0.700     57.949      4.075
D101HB3-D101CB-D101HB2      2.669     40.529      2.557
M125HG3-V12CG1-V12HG1      2.751     21.377      0.895
K31HE2-K31CD-K31HD3      2.856     29.538      1.496
L76HB2-L76CD2-L76HD2      1.329     25.775      1.069
K77HG3-L76CD2-L76HD2      1.329     25.775      1.069
R130HA-R130CG-R130HG2      3.478     26.875      1.420
E30HG2-E30CB-E30HB3      2.338     30.326      2.124
E32HG2-E30CB-E30HB3      2.338     30.326      2.124
E32HG3-E30CB-E30HB3      2.338     30.326      2.124
K23H-V112CG1-V112HG1      7.693     21.851      1.031
A78H-K77CB-K77HB3      7.873     32.524      1.859
E83H-K81CB-K81HB3      7.873     32.524      1.859
N11HA-E14CB-E14HB2      4.453     29.542      1.974
V24HB-M111CA-M111HA      1.599     54.967      5.638
L76HG-M111CA-M111HA      1.599     54.967      5.638
M93HE-M111CA-M111HA      1.599     54.967      5.638
P110HB2-M111CA-M111HA      1.599     54.967      5.638
M111HB2-M111CA-M111HA      1.599     54.967      5.638
M111HE-M111CA-M111HA      1.599     54.967      5.638
K90HE2-K90CD-K90HD2      2.731     29.539      1.447
K90HE2-K90CD-K90HD3      2.731     29.539      1.447
K23HE3-K23CD-K23HD3      2.841     29.545      1.447
A15H-R17CB-R17HB3      7.543     30.326      1.747
R17H-R17CB-R17HB3      7.543     30.326      1.747
 K18H-A15CA-A15HA      7.684     55.123      4.108
            ?-?-?      4.155     16.234      0.442
R65HA-I64CG2-I64HG2      4.144     16.173      0.442
R130HB3-R130CG-R130HG3      1.895     26.874      1.688
N66HA-V127CG1-V127HG1      4.761     21.380      0.913
A68HA-V127CG1-V127HG1      4.761     21.380      0.913
F45HD1-I59CB-I59HB      7.327     42.765      3.169
 R58H-I59CB-I59HB      7.327     42.765      3.169
I64H-R63CD-R63HD3      7.327     42.765      3.169
V5HG2-L8CD2-L8HD2      1.242     25.934      0.918
W129H-V127CA-V127HA      8.659     66.892      3.482
R58HB3-R58CB-R58HB2      1.882     29.385      1.556
M126HB3-R130CB-R130HB2      1.882     29.385      1.556
R130HB3-R130CB-R130HB2      1.882     29.385      1.556
A89HB-K90CG-K90HG2      1.452     23.264      0.279
K90HD3-K90CG-K90HG2      1.452     23.264      0.279
            ?-?-?      4.197     40.372      2.979
            ?-?-?      4.833     20.746      1.624
Q116H-K117CA-K117HA      9.538     59.831      4.172
D120H-K117CA-K117HA      9.538     59.831      4.172
D120H-E118CA-E118HA      9.538     59.831      4.172
K90HG2-K90CE-K90HE2      0.288     41.939      2.700
F25H-P110CD-P110HD2      8.032     51.206      3.342
L16HG-M125CB-M125HB2      0.526     33.543      2.005
L16HD1-M125CB-M125HB2      0.526     33.543      2.005
R37HE-R37CD-R37HD3      7.221     43.201      2.556
W47HD1-R37CD-R37HD3      7.221     43.201      2.556
I61HA-I61CG1-I61HG13      3.637     28.442      0.160
            ?-?-?      0.947     55.673      4.804
W129HA-W129CB-W129HB2      4.625     30.326      3.268
W129HA-W129CB-W129HB3      4.625     30.326      3.268
            ?-?-?      1.641    118.214      6.407
            ?-?-?      5.429     30.954      2.162
            ?-?-?      9.111     14.946      1.433
G20H-G20CA-G20HA2      6.872     45.864      4.007
S10H-S10CB-S10HB2      7.795     62.656      3.920
K13H-S10CB-S10HB2      7.795     62.656      3.920
E83H-E83CG-E83HG2      7.843     36.603      2.183
W129HE1-A133CB-A133HB     10.694     20.279      1.336
W36HE1-W36CZ2-W36HZ2     10.470    114.604      7.568
K21HG2-R35CA-R35HA      1.413     54.498      5.322
L109HG-M93CE-M93HE      0.788     16.672      1.586
V24HG1-M111CE-M111HE      0.788     16.672      1.586
I34HG2-M111CE-M111HE      0.788     16.672      1.586
L109HG-M111CE-M111HE      0.788     16.672      1.586
S10H-S10CB-S10HB3      7.806     62.504      3.993
K13H-S10CB-S10HB3      7.806     62.504      3.993
F103HB2-F103CZ-F103HZ      2.871    131.398      7.596
F103HB3-F103CZ-F103HZ      2.871    131.398      7.596
            ?-?-?      5.421     51.043      4.804
            ?-?-?      7.763     39.115      2.652
K23HD3-K23CD-K23HD2      1.465     29.228      1.304
W129HD1-V5CA-V5HA      7.064     64.851      3.803
K23HE2-V87CG1-V87HG1      2.850     21.065      0.826
A88HA-A89CB-A89HB      4.557     18.398      1.446
F91HD1-Q116CA-Q116HA      6.876     58.671      4.610
            ?-?-?      6.871     58.928      4.608
            ?-?-?      2.338     30.483      1.920
K82HB2-A79CA-A79HA      1.919     54.810      4.031
E83HB2-A79CA-A79HA      1.919     54.810      4.031
V87HB-A79CA-A79HA      1.919     54.810      4.031
A133HB-I61CG1-I61HG13      1.337     28.442      0.156
   L8H-D7CB-D7HB2      7.250     41.626      2.548
 I34H-I34CB-I34HB      8.773     41.782      1.713
 R35H-I34CB-I34HB      8.773     41.782      1.713
V12HG2-P9CB-P9HB2      1.034     32.524      1.988
K13HG2-P9CB-P9HB2      1.034     32.524      1.988
K86HG3-K86CB-K86HB2      1.489     34.564      1.711
            ?-?-?      7.816     27.348      1.856
H73HA-P74CG-P74HG2      5.008     27.344      1.855
H73HA-P74CG-P74HG3      5.008     27.344      1.855
K86HA-F91CD1-F91HD2      4.301    131.397      7.453
T92HB-F91CD1-F91HD2      4.301    131.397      7.453
R85HA-F91CE1-F91HE2      4.301    131.397      7.453
K86HA-F91CE1-F91HE2      4.301    131.397      7.453
 F45H-V44CB-V44HB      9.044     36.447      2.117
E30HB3-E30CG-E30HG3      2.148     36.447      2.420
N43H-V44CG2-V44HG2      8.084     22.950      0.957
I61H-V44CG2-V44HG2      8.084     22.950      0.957
            ?-?-?      7.337     49.304      2.111
V112HA-V112CB-V112HB      4.724     35.976      1.852
   D7HA-L8CG-L8HG      4.761     27.815      1.730
V12HG2-A15CB-A15HB      1.044     18.555      1.590
R17HG2-A15CB-A15HB      1.044     18.555      1.590
V12HG2-A121CB-A121HB      1.044     18.555      1.590
V12HG2-M125CE-M125HE      1.044     18.555      1.590
L42HD1-K13CG-K13HG2      0.583     26.715      1.052
L42HD2-K13CG-K13HG2      0.583     26.715      1.052
            ?-?-?     -0.838     32.366      2.352
            ?-?-?      7.121     12.132      0.300
            ?-?-?      8.061     29.385      1.733
P110HG2-P110CA-P110HA      0.427     60.775      4.588
R17HB2-R37CA-R37HA      1.609     57.006      4.117
R37HB2-R37CA-R37HA      1.609     57.006      4.117
R37HB3-R37CA-R37HA      1.609     57.006      4.117
R130H-M126CA-M126HA      8.445     56.849      4.507
            ?-?-?      1.304     43.510      3.030
A133HA-V62CG1-V62HG1      4.199     18.868      0.857
T134HA-V62CG1-V62HG1      4.199     18.868      0.857
L76HG-H73CB-H73HB3      1.616     36.918      3.117
P110HB2-H73CB-H73HB3      1.616     36.918      3.117
I61HD1-I59CG2-I59HG2     -0.146     14.317      0.848
L109HD2-I59CG2-I59HG2     -0.146     14.317      0.848
I61HD1-I59CD1-I59HD1     -0.146     14.317      0.848
L109HD2-I59CD1-I59HD1     -0.146     14.317      0.848
V12HB-L16CD2-L16HD2      2.049     25.466     -0.129
E118HB3-R119CA-R119HA      2.221     60.624      3.734
E118HG2-R119CA-R119HA      2.221     60.624      3.734
V24H-K23CG-K23HG2      9.237     25.467      1.290
V24H-K23CG-K23HG3      9.237     25.467      1.290
            ?-?-?      9.660     22.950      0.957
V24H-K23CB-K23HB3      9.241     35.354      1.664
K69HG3-K69CB-K69HB3      1.073     35.192      2.080
V123HG2-M93CB-M93HB3      1.073     35.192      2.080
E83HA-P84CG-P84HG2      4.955     27.189      1.920
L22HD2-F122CD1-F122HD1      0.153    131.556      6.855
L22HD2-F122CD1-F122HD2      0.153    131.556      6.855
L22HD2-F122CE1-F122HE1      0.153    131.556      6.855
L95HD2-F122CE1-F122HE1      0.153    131.556      6.855
L22HD2-F122CE1-F122HE2      0.153    131.556      6.855
            ?-?-?      2.955     56.684      4.040
E118H-K114CD-K114HD3      8.043     24.991      1.448
R119H-K114CD-K114HD3      8.043     24.991      1.448
E33H-E32CB-E32HB3      9.079     34.249      1.950
            ?-?-?      3.092     14.637      0.575
D120H-A121CB-A121HB      9.536     18.241      1.584
K69HG2-M93CA-M93HA      1.066     55.124      5.417
K69HG3-M93CA-M93HA      1.066     55.124      5.417
L76HD2-M93CA-M93HA      1.066     55.124      5.417
V123HG2-M93CA-M93HA      1.066     55.124      5.417
 P9HD2-P9CB-P9HB3      3.289     32.523      2.557
R119HD2-Q116CG-Q116HG2      3.289     32.523      2.557
            ?-?-?      4.760    118.214      6.410
V112H-M111CG-M111HG3      8.605     31.746      2.305
I34HD1-I34CA-I34HA      0.576     58.590      5.248
N57HA-I59CG2-I59HG2      4.732     14.318      0.848
R58HA-I59CG2-I59HG2      4.732     14.318      0.848
N57HA-I59CD1-I59HD1      4.732     14.318      0.848
P60HB3-V62CG1-V62HG1      2.596     18.870      0.861
E108H-E108CG-E108HG3      6.536     36.290      2.420
P74HA-P74CD-P74HD2      4.109     51.200      2.117
F103HD1-D102CA-D102HA      7.582     55.908      4.464
F103HE1-D102CA-D102HA      7.582     55.908      4.464
K69HE3-K69CG-K69HG2      3.010     27.498      1.073
K69HE3-K69CG-K69HG3      3.010     27.498      1.073
L8HB2-V5CG1-V5HG1      1.086     18.556      0.754
K13HG2-V5CG1-V5HG1      1.086     18.556      0.754
K69HG2-V72CG1-V72HG1      1.086     18.556      0.754
L71HB2-V72CG1-V72HG1      1.086     18.556      0.754
L76HD2-V72CG1-V72HG1      1.086     18.556      0.754
            ?-?-?      1.019     18.554      0.761
 P9HB3-P9CG-P9HG2      2.570     28.129      2.191
 P9HB3-P9CG-P9HG3      2.570     28.129      2.191
P60HB3-P60CG-P60HG3      2.570     28.129      2.191
I64HG12-I64CD1-I64HD1      0.738     12.120      0.306
V67HG2-I64CD1-I64HD1      0.738     12.120      0.306
            ?-?-?      1.730     28.916      2.611
            ?-?-?      2.354     66.581      4.797
L71HB3-L71CD1-L71HD1      1.833     24.207      0.600
K77HB3-L71CD1-L71HD1      1.833     24.207      0.600
A15HB-E14CA-E14HA      1.613     58.733      3.978
K13HB2-E14CA-E14HA      1.613     58.892      3.980
R17HB2-E14CA-E14HA      1.613     58.892      3.980
S115HA-K117CB-K117HB2      4.773     32.367      1.818
K13H-K13CB-K13HB3      7.799     32.367      1.927
K90HG3-K90CE-K90HE2      0.773     41.940      2.699
E124HA-V127CB-V127HB      3.961     31.739      2.111
            ?-?-?      6.210    118.214      6.406
 L71H-M93CA-M93HA      8.836     55.125      5.411
 M93H-M93CA-M93HA      8.836     55.125      5.411
R17HD2-R17CB-R17HB3      3.030     30.326      1.754
R17HD3-R17CB-R17HB3      3.030     30.326      1.754
L71HA-L76CB-L76HB2      4.240     42.410      1.350
A75HA-L76CB-L76HB2      4.240     42.410      1.350
            ?-?-?      2.810     21.851      1.032
G97HA2-V107CB-V107HB      3.539     32.993      1.441
G97HA3-V107CB-V107HB      3.539     32.993      1.441
P98HD2-V107CB-V107HB      3.539     32.993      1.441
W129HZ2-L42CA-L42HA      6.992     56.535      4.048
 R65H-R65CA-R65HA      8.443     57.635      4.143
I61HD1-I64CG1-I64HG13     -0.163     28.600      1.445
R130HD3-I64CG2-I64HG2      3.068     16.036      0.446
K31HG3-K31CD-K31HD2      1.058     29.542      1.450
  P9HG2-L8CA-L8HA      2.190     54.025      4.371
  P9HG3-L8CA-L8HA      2.190     54.025      4.371
R63H-I64CD1-I64HD1      7.784     12.141      0.302
W129HE3-I64CD1-I64HD1      7.784     12.141      0.302
I34HG12-I34CA-I34HA      0.944     58.576      5.252
            ?-?-?      1.290     28.127      0.151
L71HB2-K77CG-K77HG3      1.083     26.245      1.348
L76HD2-K77CG-K77HG3      1.083     26.245      1.348
I64HG12-I64CB-I64HB      0.744     36.289      1.826
 V5HG1-G4CA-G4HA3      0.770     46.021      4.178
            ?-?-?      1.034     28.757      1.641
            ?-?-?      0.530     23.653      1.691
 F96H-M93CE-M93HE      8.607     16.671      1.581
V112H-M93CE-M93HE      8.607     16.671      1.581
V112H-M111CE-M111HE      8.607     16.671      1.581
            ?-?-?      0.477     23.625      1.681
K23HB2-K23CE-K23HE2      1.304     42.254      2.866
K23HG2-K23CE-K23HE2      1.304     42.254      2.866
K23HG3-K23CE-K23HE2      1.304     42.254      2.866
K23HD2-K23CE-K23HE2      1.304     42.254      2.866
K31HB3-K23CE-K23HE2      1.304     42.254      2.866
K23HB2-K23CE-K23HE3      1.304     42.254      2.866
K23HG2-K23CE-K23HE3      1.304     42.254      2.866
K23HG3-K23CE-K23HE3      1.304     42.254      2.866
K23HD2-K23CE-K23HE3      1.304     42.254      2.866
K31HB3-K23CE-K23HE3      1.304     42.254      2.866
V123HG2-F122CB-F122HB2      1.077     38.647      3.114
M125HB3-F122CA-F122HA      2.224     62.185      4.046
L76HB3-L71CD1-L71HD1      1.934     24.202      0.601
R63HB2-P98CD-P98HD2      2.042     49.631      3.506
R63HB3-P98CD-P98HD2      2.042     49.631      3.506
R63HB2-P98CD-P98HD3      2.042     49.631      3.506
R63HB3-P98CD-P98HD3      2.042     49.631      3.506
M126HB2-F122CD1-F122HD1      1.400    131.760      6.855
M126HG2-F122CD1-F122HD1      1.400    131.760      6.855
M126HB2-F122CE1-F122HE1      1.400    131.760      6.855
M126HG2-F122CE1-F122HE1      1.400    131.760      6.855
K114H-K114CB-K114HB3      8.892     33.150      1.889
            ?-?-?      3.343     44.145      4.184
C94H-K69CB-K69HB3      8.989     35.189      2.080
C94H-M93CB-M93HB3      8.989     35.189      2.080
M111H-M93CB-M93HB3      8.989     35.189      2.080
N66HA-V67CG1-V67HG1      4.756     20.438      0.615
A68HA-V67CG1-V67HG1      4.756     20.438      0.615
            ?-?-?      0.015     30.482      2.533
            ?-?-?      0.602     56.222      4.728
A80HA-V87CG1-V87HG1      4.120     21.223      0.826
M49HB2-M49CG-M49HG2      2.649     35.976      2.135
M49HB3-M49CG-M49HG2      2.649     35.976      2.135
H73HD2-E108CB-E108HB2      6.952     32.212      1.276
H73HD2-E108CB-E108HB3      6.952     32.212      1.276
P98HB2-P99CD-P99HD2      2.254     50.729      3.645
I64HB-I64CG1-I64HG12      1.828     28.599      0.731
            ?-?-?      1.821     65.168      4.712
L71HD2-A75CB-A75HB      0.583     18.868      1.502
L76HD1-A75CB-A75HB      0.583     18.868      1.502
I61HG2-A132CB-A132HB      0.583     18.868      1.502
K13HB3-L42CD1-L42HD1      1.932     26.563      0.596
K13HB3-L42CD2-L42HD2      1.932     26.563      0.596
L76HB3-L71CD2-L71HD2      1.932     26.563      0.596
V87HB-L71CD2-L71HD2      1.932     26.563      0.596
M93HE-V67CG2-V67HG2      1.586     22.322      0.731
D54H-D54CB-D54HB3      8.153     41.939      2.663
N56H-D54CB-D54HB3      8.153     41.939      2.663
D7H-A132CB-A132HB      7.665     18.713      1.494
T134H-A132CB-A132HB      7.665     18.713      1.494
I59HD1-L95CD1-L95HD1      0.865     23.418      0.251
I59HG2-L109CD1-L109HD1      0.865     23.418      0.251
I59HD1-L109CD1-L109HD1      0.865     23.418      0.251
K90HG3-K90CG-K90HG2      0.759     23.421      0.294
L109HG-L95CD1-L95HD1      0.782     23.419      0.258
L109HG-L109CD1-L109HD1      0.782     23.419      0.258
L22H-R35CG-R35HG3      9.111     27.598      1.547
W129HA-V5CG1-V5HG1      4.614     18.556      0.753
K21H-G20CA-G20HA3      8.365     45.864      4.058
R17H-E14CB-E14HB2      7.528     29.542      1.974
            ?-?-?      4.762     33.308      2.224
 K29H-E28CA-E28HA      7.807     57.792      3.934
I64HB-I64CD1-I64HD1      1.821     12.120      0.306
N66HB3-I64CG2-I64HG2      2.871     16.044      0.447
F96HB2-I64CG2-I64HG2      2.871     16.044      0.447
R130HD2-I64CG2-I64HG2      2.871     16.044      0.447
            ?-?-?      6.126     59.675      5.413
            ?-?-?      3.404    118.215      6.220
E118HG3-F122CA-F122HA      2.396     62.187      4.048
M125HG2-F122CA-F122HA      2.396     62.187      4.048
D131HA-N136CB-N136HB2      4.296     39.272      2.549
T134HB-N136CB-N136HB2      4.296     39.272      2.549
K82HG2-K82CB-K82HB2      1.494     33.778      1.899
            ?-?-?      1.708     63.599      3.748
L16HG-V12CG1-V12HG1      0.542     21.223      0.892
L16HD1-V12CG1-V12HG1      0.542     21.223      0.892
            ?-?-?      5.421     51.188      5.137
P84HA-P84CD-P84HD3      4.758     50.259      3.652
A75HB-P110CG-P110HG3      1.501     26.088      1.831
S10H-K13CD-K13HD3      7.789     30.168      1.717
K13H-K13CD-K13HD3      7.789     30.168      1.717
            ?-?-?      7.701     50.415      5.856
I61HG13-I64CD1-I64HD1      0.135     12.120      0.303
L95HD2-I64CD1-I64HD1      0.135     12.120      0.303
I61HA-I64CB-I64HB      3.634     36.287      1.822
N100H-P99CB-P99HB2      8.045     32.681      1.886
M111HG3-V24CA-V24HA      2.302     58.262      5.184
            ?-?-?      0.958     57.212      5.764
V44HA-I61CG2-I61HG2      4.611     19.187      0.579
W129HA-I61CG2-I61HG2      4.611     19.187      0.579
V44HA-V62CG2-V62HG2      4.611     19.187      0.579
 L16H-V12CA-V12HA      8.537     65.789      3.769
N100HB2-N100CA-N100HA      3.112     52.456      4.690
K23HA-E33CG-E33HG3      5.256     38.016      2.320
I34HA-E33CG-E33HG3      5.256     38.016      2.320
            ?-?-?      2.715    133.438      6.732
I64HG13-G97CA-G97HA2      1.460     43.823      3.542
V107HB-G97CA-G97HA2      1.460     43.823      3.542
V107HB-G97CA-G97HA3      1.460     43.823      3.542
L22HG-L22CD1-L22HD1      0.844     20.751      1.619
K114HG2-L22CD1-L22HD1      0.844     20.751      1.619
Q40HA-L42CD1-L42HD1      3.822     26.716      0.595
            ?-?-?      4.099     29.542      1.562
P104HD2-P104CB-P104HB3      3.429     32.053      2.432
W36HZ3-L16CD2-L16HD2      7.217     25.462     -0.134
W36HH2-L16CD2-L16HD2      7.217     25.462     -0.134
Q128HE22-L16CD2-L16HD2      7.217     25.462     -0.134
I64HB-I64CG1-I64HG13      1.821     28.600      1.450
A88HB-F91CD1-F91HD2      1.233    131.398      7.454
T92HG2-F91CD1-F91HD2      1.233    131.398      7.454
A88HB-F91CE1-F91HE2      1.233    131.398      7.454
T92HG2-F91CE1-F91HE2      1.233    131.398      7.454
E108H-E108CB-E108HB2      6.534     32.209      1.270
E108H-E108CB-E108HB3      6.534     32.209      1.270
K90HA-A89CB-A89HB      4.158     18.398      1.457
I64HG12-I64CG2-I64HG2      0.746     16.044      0.446
V67HG2-I64CG2-I64HG2      0.746     16.044      0.446
V123HG1-I64CG2-I64HG2      0.746     16.044      0.446
K13HB3-K13CG-K13HG2      1.928     26.716      1.055
            ?-?-?      8.974     30.482      2.049
K77HA-L71CD2-L71HD2      3.821     26.900      0.595
E105H-E105CB-E105HB2      8.918     29.385      2.045
            ?-?-?      3.874     63.757      4.401
R35HA-K21CG-K21HG3      5.320     24.690      1.447
R17HD2-R17CG-R17HG3      3.026     29.385      1.736
R17HD3-R17CG-R17HG3      3.026     29.385      1.736
K82HE3-K82CD-K82HD2      3.026     29.385      1.736
K82HE2-K82CD-K82HD3      3.026     29.385      1.736
K82HE3-K82CD-K82HD3      3.026     29.385      1.736
K117HE2-K117CD-K117HD3      3.026     29.385      1.736
K117HE3-K117CD-K117HD3      3.026     29.385      1.736
Q128H-W129CB-W129HB2      8.033     30.318      3.259
Q128H-W129CB-W129HB3      8.033     30.318      3.259
K31HB2-K31CB-K31HB3      1.230     31.896      1.341
L95HB2-L95CD2-L95HD2      1.237     26.715      0.145
R65HB2-P98CD-P98HD3      1.575     49.631      3.506
D131H-Q128CA-Q128HA      8.818     59.360      4.144
R35HD3-R35CG-R35HG2      3.248     27.815      1.559
R35HD3-R35CG-R35HG3      3.248     27.815      1.559
 N3HB3-N3CB-N3HB2      2.830     39.115      2.662
K81HE2-K81CB-K81HB3      2.970     32.525      1.882
K81HE3-K81CB-K81HB3      2.970     32.525      1.882
K77HE2-K77CB-K77HB3      2.927     32.523      1.844
K77HE3-K77CB-K77HB3      2.927     32.523      1.844
L109HG-L109CD2-L109HD2      0.812     23.891     -0.143
F103HB2-V107CG2-V107HG2      2.871     21.851      0.904
F103HB3-V107CG2-V107HG2      2.871     21.851      0.904
P60HB3-R63CG-R63HG3      2.592     27.501      1.724
            ?-?-?      7.982     38.957      2.635
E83HG2-E83CB-E83HB2      2.214     31.425      1.913
E83HG3-E83CB-E83HB2      2.214     31.425      1.913
            ?-?-?      6.727     35.663      2.822
K13HE3-S10CB-S10HB2      3.231     62.657      3.919
K13HB3-K13CD-K13HD2      1.955     30.640      1.611
P110HB3-P110CB-P110HB2      1.955     30.640      1.611
E108HB2-E108CG-E108HG2      1.278     36.291      2.222
E108HB3-E108CG-E108HG2      1.278     36.291      2.222
K13HG2-K13CG-K13HG3      1.083     26.716      1.443
            ?-?-?      7.860     56.231      3.743
A75HB-V24CG2-V24HG2      1.519     21.223      0.738
A68HB-V72CG2-V72HG2      1.519     21.223      0.738
A68HB-V123CG1-V123HG1      1.519     21.223      0.738
L71HD2-T92CA-T92HA      0.601     60.617      5.478
L76HD1-T92CA-T92HA      0.601     60.617      5.478
F96HZ-C94CB-C94HB2      7.295     30.483      2.047
V123HG2-V67CG1-V67HG1      1.076     20.439      0.615
M126HE-V67CG1-V67HG1      1.076     20.439      0.615
            ?-?-?      2.805     35.663      2.696
G106HA2-P99CB-P99HB3      3.084     32.681      2.383
            ?-?-?      3.838     65.796      3.527
            ?-?-?      0.618     52.456      4.738
 K13HG3-H6CA-H6HA      1.476     58.105      4.221
 A132HB-H6CA-H6HA      1.476     58.105      4.221
K81HB2-K82CA-K82HA      1.476     58.105      4.221
K81HG2-K82CA-K82HA      1.476     58.105      4.221
K82HG2-K82CA-K82HA      1.476     58.105      4.221
 A78H-L76CA-L76HA      7.876     56.257      3.739
P110HG2-P110CB-P110HB2      0.432     30.640      1.604
L8HD1-L42CD2-L42HD2      0.921     26.560      0.596
I64HD1-I64CB-I64HB      0.304     36.290      1.820
R17H-R17CB-R17HB2      7.542     30.326      1.612
W129HA-L16CD2-L16HD2      4.619     25.461     -0.129
            ?-?-?      2.116     17.300      1.729
V44H-N43CB-N43HB2      8.349     40.849      2.809
N51H-N51CB-N51HB2      8.349     40.849      2.809
D52H-N51CB-N51HB2      8.349     40.849      2.809
I61HG2-A133CA-A133HA      0.584     53.711      4.159
V62HG2-A133CA-A133HA      0.584     53.711      4.159
W129HZ2-S38CB-S38HB3      6.990     65.703      3.526
M93HB2-M111CB-M111HB2      1.959     39.743      1.623
M111HG2-M111CB-M111HB2      1.959     39.743      1.623
E28HB2-K29CG-K29HG2      2.280     24.675      1.368
E28HB3-K29CG-K29HG2      2.280     24.675      1.368
            ?-?-?      2.756     21.223      0.892
F25HZ-K31CB-K31HB3      7.093     31.896      1.337
F25HE2-K31CB-K31HB3      7.093     31.896      1.337
F25HD2-K31CB-K31HB3      7.093     31.896      1.337
            ?-?-?      0.592    138.937      7.664
            ?-?-?      5.771     20.739      1.623
 R63H-I61CA-I61HA      7.790     61.087      3.625
W129HE3-I61CA-I61HA      7.790     61.087      3.625
L76HD1-M93CE-M93HE      0.582     16.671      1.587
I34HD1-M111CE-M111HE      0.582     16.671      1.587
T92HA-L76CD1-L76HD1      5.479     21.694      0.586
F45HB2-F45CB-F45HB3      2.847     40.369      3.326
            ?-?-?      2.129    138.931      7.808
 K69H-K69CA-K69HA      8.671     57.166      4.290
L22HD2-L22CD1-L22HD1      0.146     20.751      1.621
K21HA-K21CB-K21HB3      5.683     35.819      1.804
R65HB3-R65CD-R65HD2      1.796     43.510      3.098
R65HB3-R65CD-R65HD3      1.796     43.510      3.098
R65HG3-R65CD-R65HD3      1.796     43.510      3.098
L22H-L22CD2-L22HD2      9.118     27.211      0.146
N100HB3-N100CA-N100HA      3.382     52.456      4.687
F25HA-V24CA-V24HA      4.611     58.262      5.172
 A15H-L16CA-L16HA      7.545     57.948      4.075
 R17H-L16CA-L16HA      7.545     57.948      4.075
W36HZ2-L16CA-L16HA      7.545     57.948      4.075
E83HB3-P84CD-P84HD3      2.091     50.258      3.656
P84HG3-P84CD-P84HD3      2.091     50.258      3.656
            ?-?-?      6.407    118.214      6.217
G19HA2-R37CB-R37HB2      3.813     31.110      1.598
G19HA3-R37CB-R37HB2      3.813     31.110      1.598
G19HA2-R37CB-R37HB3      3.813     31.110      1.598
G19HA3-R37CB-R37HB3      3.813     31.110      1.598
I64HA-R65CB-R65HB2      3.813     31.110      1.598
W36HE1-G20CA-G20HA2     10.474     45.863      4.007
V72HB-H73CD2-H73HD2      2.544    119.159      6.956
H73HB2-H73CD2-H73HD2      2.544    119.159      6.956
C94HB3-H73CD2-H73HD2      2.544    119.159      6.956
            ?-?-?      3.804     59.990      4.804
G97HA2-P98CB-P98HB2      3.507     30.955      2.256
G97HA3-P98CB-P98HB2      3.507     30.955      2.256
P98HD2-P98CB-P98HB2      3.507     30.955      2.256
P98HD3-P98CB-P98HB2      3.507     30.955      2.256
E124HG2-M125CG-M125HG2      2.239     31.896      2.410
M125HB3-M125CG-M125HG2      2.239     31.896      2.410
A80HB-L76CD2-L76HD2      1.378     25.932      1.048
K23H-K23CD-K23HD2      7.690     29.227      1.303
            ?-?-?      6.864     49.003      2.070
G106HA2-P99CG-P99HG3      3.081     27.828      2.127
V44HG1-N43CA-N43HA      0.957     54.025      5.291
V44HG2-N43CA-N43HA      0.957     54.025      5.291
            ?-?-?      4.760     43.510      3.099
            ?-?-?      7.561     49.002      2.071
            ?-?-?      3.618     32.368      1.928
            ?-?-?      3.528     32.368      1.964
P60HA-V62CG1-V62HG1      4.762     18.869      0.856
W129HE1-L42CD1-L42HD1     10.701     26.587      0.597
K77HE2-K77CB-K77HB2      2.900     32.533      1.733
K77HE3-K77CB-K77HB2      2.900     32.533      1.733
 V5HG1-G4CA-G4HA2      0.778     46.023      4.006
K23HB2-V112CA-V112HA      1.261     60.460      4.702
T92HG2-V112CA-V112HA      1.261     60.460      4.702
K81HG2-K82CB-K82HB2      1.476     33.936      1.906
            ?-?-?      3.115    118.995      6.956
V12HG2-M125CB-M125HB2      1.066     33.779      1.985
            ?-?-?      3.013     42.254      1.755
K31HG3-K31CB-K31HB3      1.058     31.896      1.341
A79HB-K31CB-K31HB3      1.058     31.896      1.341
            ?-?-?      0.544     23.724      1.391
R35HB3-R35CD-R35HD3      1.914     43.196      3.237
R85HB2-R85CD-R85HD3      1.914     43.196      3.237
R85HB3-R85CD-R85HD3      1.914     43.196      3.237
L26HG-L26CB-L26HB2      1.034     40.999      1.579
M49HA-M49CG-M49HG3      5.254     35.976      2.260
L16HG-R17CA-R17HA      0.533     58.576      3.890
E28HB2-K29CG-K29HG3      2.280     24.676      1.447
E28HB3-K29CG-K29HG3      2.280     24.676      1.447
R119HA-R119CG-R119HG2      3.750     28.914      1.977
            ?-?-?      4.814     60.616      3.742
R17HB3-E14CA-E14HA      1.755     58.733      3.976
R17HG3-E14CA-E14HA      1.755     58.733      3.976
  V5HG1-H6CA-H6HA      0.771     58.419      4.205
V123HG1-D120CA-D120HA      0.771     58.419      4.205
            ?-?-?      2.929     42.254      1.657
D52HB3-D52CA-D52HA      2.894     53.239      4.686
P84HD2-E83CB-E83HB3      3.303     31.582      2.059
 E33H-E32CA-E32HA      9.088     54.496      4.680
S10HB3-N11CA-N11HA      3.978     56.379      4.442
S115H-K114CB-K114HB3      7.475     33.150      1.891
P27HD3-L26CB-L26HB3      3.940     40.999      1.605
E28HA-L26CB-L26HB3      3.940     40.999      1.605
            ?-?-?      2.965     42.276      1.691
 D54H-Y55CA-Y55HA      8.127     59.203      4.351
A133H-Y135CA-Y135HA      8.127     59.203      4.351
N136H-Y135CA-Y135HA      8.127     59.203      4.351
            ?-?-?      7.955     44.451      8.146
K31HA-K31CB-K31HB3      3.633     31.895      1.331
F91HD1-A113CB-A113HB      6.871     22.325      1.570
F122HD2-A113CB-A113HB      6.871     22.325      1.570
F103HE2-V107CG1-V107HG1      7.721     20.124      0.378
V107H-V107CG1-V107HG1      7.721     20.124      0.378
V24HG1-F25CA-F25HA      0.752     57.006      4.592
V24HG2-F25CA-F25HA      0.752     57.006      4.592
K31HG2-F25CA-F25HA      0.752     57.006      4.592
I59HB-P60CG-P60HG2      3.173     28.311      2.060
R63HD2-P60CG-P60HG2      3.173     28.311      2.060
R63HD3-P60CG-P60HG2      3.173     28.311      2.060
            ?-?-?      7.774     41.626      2.839
            ?-?-?      6.877     56.378      4.653
E105H-E105CA-E105HA      8.914     55.907      4.586
I34HG13-I34CG1-I34HG12      1.821     28.757      0.946
            ?-?-?      7.666     53.561      4.451
S39HA-V44CG1-V44HG1      4.373     22.008      0.975
F45HA-V44CG1-V44HG1      4.373     22.008      0.975
R130HD3-T134CG2-T134HG2      3.068     21.379      1.135
Y135HB2-T134CG2-T134HG2      3.068     21.379      1.135
Y135HB3-T134CG2-T134HG2      3.068     21.379      1.135
K13HA-R17CA-R17HA      3.557     58.614      3.892
E30HA-E30CG-E30HG2      4.368     36.447      2.327
E30HA-E32CG-E32HG2      4.368     36.447      2.327
E30HA-E32CG-E32HG3      4.368     36.447      2.327
S39HA-E46CG-E46HG2      4.368     36.447      2.327
F45HA-E46CG-E46HG2      4.368     36.447      2.327
S39HA-E46CG-E46HG3      4.368     36.447      2.327
F45HA-E46CG-E46HG3      4.368     36.447      2.327
 P9HB3-P9CD-P9HD3      2.557     50.256      4.013
 D54H-Q53CA-Q53HA      8.151     55.124      4.341
S38HB2-R17CA-R17HA      3.530     58.618      3.891
F91HA-R119CD-R119HD2      4.773     40.685      3.261
F91HA-R119CD-R119HD3      4.773     40.685      3.261
L76HD1-F25CB-F25HB2      0.583     39.907      2.481
            ?-?-?      7.709     50.101      5.858
K90H-K90CG-K90HG2      7.346     23.266      0.263
F45HD2-L95CD1-L95HD1      7.346     23.266      0.263
V72HA-K77CE-K77HE2      4.306     42.097      2.928
V72HA-K77CE-K77HE3      4.306     42.097      2.928
K86HA-K86CE-K86HE2      4.306     42.097      2.928
K86HA-K86CE-K86HE3      4.306     42.097      2.928
F25HA-V24CG1-V24HG1      4.591     20.440      0.773
L26H-L26CB-L26HB2      8.370     40.999      1.610
L26H-L26CB-L26HB3      8.370     40.999      1.610
I59HG2-P60CD-P60HD2      0.870     51.670      3.564
I59HD1-P60CD-P60HD2      0.870     51.670      3.564
K29H-E28CB-E28HB2      7.802     27.696      2.261
K29H-E28CB-E28HB3      7.783     27.698      2.264
T134HG2-V62CB-V62HB      1.132     31.111      2.199
R58HD2-R58CB-R58HB3      2.875     29.228      1.898
R130HD2-R130CB-R130HB3      2.875     29.228      1.898
            ?-?-?      6.929     12.126      0.304
R119H-R119CD-R119HD2      8.062     40.691      3.254
R119HE-R119CD-R119HD2      8.062     40.691      3.254
V123H-R119CD-R119HD2      8.062     40.691      3.254
R119H-R119CD-R119HD3      8.062     40.691      3.254
R119HE-R119CD-R119HD3      8.062     40.691      3.254
            ?-?-?      5.852     64.739      5.138
            ?-?-?      5.811     64.707      5.137
P74HG2-H73CD2-H73HD2      1.881    119.358      6.955
P74HG3-H73CD2-H73HD2      1.881    119.358      6.955
W129HB2-I61CD1-I61HD1      3.288     14.476     -0.160
W129HB3-I61CD1-I61HD1      3.288     14.476     -0.160
R119HG2-A113CB-A113HB      1.993     22.322      1.573
            ?-?-?      0.919     21.222      2.106
K31HG3-E30CG-E30HG2      1.034     36.133      2.328
K31HG3-E32CG-E32HG2      1.034     36.133      2.328
K31HG3-E32CG-E32HG3      1.034     36.133      2.328
G97HA3-V107CG1-V107HG1      3.522     20.126      0.390
L71HG-T92CG2-T92HG2      0.853     23.891      1.248
K77HG2-T92CG2-T92HG2      0.853     23.891      1.248
V87HG1-T92CG2-T92HG2      0.853     23.891      1.248
            ?-?-?      1.395     63.610      3.747
A133HB-V62CA-V62HA      1.335     63.599      3.748
            ?-?-?      3.764     65.639      4.739
L71HB2-V72CA-V72HA      1.065     61.400      4.322
L76HD2-V72CA-V72HA      1.065     61.400      4.322
 H73H-V72CB-V72HB      7.077     31.297      2.530
L26HA-V24CG1-V24HG1      4.738     20.438      0.772
K29HA-V24CG1-V24HG1      4.738     20.438      0.772
E33HA-V24CG1-V24HG1      4.738     20.438      0.772
K13HE3-S10CB-S10HB3      3.233     62.501      3.999
L26HB2-P27CG-P27HG2      1.614     28.286      2.314
L26HB3-P27CG-P27HG2      1.614     28.286      2.314
L26HB3-P27CG-P27HG3      1.614     28.286      2.314
V72H-L71CD2-L71HD2      7.664     26.902      0.595
V67HA-F96CD1-F96HD1      4.657    132.811      7.243
V67HA-F96CE1-F96HE1      4.657    132.811      7.243
            ?-?-?      0.868     50.885      4.732
K77HE2-V72CA-V72HA      2.901     61.244      4.322
K77HE3-V72CA-V72HA      2.901     61.244      4.322
            ?-?-?      0.776     50.884      4.755
            ?-?-?      3.877     63.914      4.801
E124H-K69CD-K69HD2      8.373     27.658      1.644
E124H-K69CD-K69HD3      8.373     27.658      1.644
V62H-T134CG2-T134HG2      7.143     21.536      1.134
Y135HD2-T134CG2-T134HG2      7.143     21.536      1.134
N136HD22-T134CG2-T134HG2      7.143     21.536      1.134
S39HB2-V44CG2-V44HG2      4.017     23.107      0.962
S39HB3-V44CG2-V44HG2      4.017     23.107      0.962
P60HD3-V44CG2-V44HG2      4.017     23.107      0.962
V12HG1-L16CG-L16HG      0.911     23.734      0.524
K77HB2-K77CA-K77HA      1.747     59.989      3.813
L42HG-L42CB-L42HB3      1.391     39.116      2.154
R35HG2-R35CD-R35HD3      1.575     43.510      3.261
R35HG3-R35CD-R35HD3      1.575     43.510      3.261
            ?-?-?      8.375     39.745      2.992
I61H-P60CB-P60HB2      8.088     32.523      1.746
A80H-K77CB-K77HB2      8.088     32.523      1.746
G19HA2-L16CD1-L16HD1      3.804     23.734      0.521
Y135HE1-T134CA-T134HA      7.125     62.189      4.204
Y135HE2-T134CA-T134HA      7.125     62.189      4.204
Y135HD2-T134CA-T134HA      7.125     62.189      4.204
            ?-?-?      4.774     20.283      1.337
L76HG-H73CB-H73HB2      1.613     36.917      2.546
P110HB2-H73CB-H73HB2      1.613     36.917      2.546
K81HG3-K82CB-K82HB3      1.575     33.936      1.974
K82HG3-K82CB-K82HB3      1.575     33.936      1.974
W36HD1-I34CG2-I34HG2      6.652     17.963      0.780
W47HZ3-I34CG2-I34HG2      6.652     17.963      0.780
E105HG3-E105CB-E105HB2      2.288     29.542      2.036
L16HD2-S38CB-S38HB2     -0.133     65.794      3.530
L16HD2-S38CB-S38HB3     -0.133     65.794      3.530
W129HE1-N43CA-N43HA     10.692     54.183      5.292
R65H-P98CD-P98HD2      8.446     49.711      3.516
T92HB-V87CG1-V87HG1      4.301     21.223      0.825
R58HG3-R58CD-R58HD3      1.698     43.196      3.057
            ?-?-?      1.980     32.525      2.355
P74HG3-P74CB-P74HB2      1.871     32.577      2.373
P99HB2-P99CB-P99HB3      1.871     32.577      2.373
I64H-V62CG1-V62HG1      7.317     18.869      0.862
            ?-?-?      3.784     27.346      1.555
R65H-P98CD-P98HD3      8.464     49.691      3.509
I64HG2-R130CD-R130HD3      0.451     43.197      3.054
            ?-?-?      4.762     29.384      2.039
M49HB3-I34CA-I34HA      2.671     58.633      5.253
M49HB3-C48CA-C48HA      2.671     58.633      5.253
C48HB3-C48CA-C48HA      2.640     58.647      5.261
M126H-M126CG-M126HG2      7.988     31.895      1.385
K31HG2-E30CG-E30HG2      0.770     36.134      2.325
K31HG2-E32CG-E32HG2      0.770     36.134      2.325
V24HG1-E32CG-E32HG3      0.770     36.134      2.325
K31HG2-E32CG-E32HG3      0.770     36.134      2.325
V123HG1-E124CG-E124HG3      0.770     36.134      2.325
            ?-?-?      0.916     25.616      1.726
            ?-?-?      8.832     30.954      2.165
N43HB3-V44CG1-V44HG1      2.963     22.008      0.977
R17HD2-Q40CA-Q40HA      3.045     59.831      3.823
V12HG1-V12CG2-V12HG2      0.879     22.323      1.032
F103HB2-P104CD-P104HD3      2.883     50.413      3.748
F103HB3-P104CD-P104HD3      2.883     50.413      3.748
I59HG12-P60CD-P60HD3      1.523     51.678      4.022
R63HG2-P60CD-P60HD3      1.523     51.678      4.022
            ?-?-?      2.690    131.408      7.595
V112H-L22CD2-L22HD2      8.617     27.025      0.146
F96H-L95CD2-L95HD2      8.617     27.025      0.146
V62H-P60CB-P60HB2      7.148     32.520      1.745
I61HD1-L95CD2-L95HD2     -0.137     26.716      0.147
A113H-V112CG2-V112HG2      9.226     22.950      1.035
            ?-?-?      7.307     20.465      0.613
            ?-?-?      7.276     20.486      0.614
F96HD1-V67CG1-V67HG1      7.246     20.461      0.621
 R85H-R85CA-R85HA      8.349     57.483      4.304
N43HB2-V44CG1-V44HG1      2.798     22.009      0.977
E83HG2-E83CA-E83HA      2.214     53.711      4.957
E83HG3-E83CA-E83HA      2.214     53.711      4.957
  S1HA-S1CB-S1HB2      4.635     62.343      3.707
  S1HA-S1CB-S1HB3      4.635     62.343      3.707
K82HE2-K82CB-K82HB2      3.010     33.779      1.897
K82HE3-K82CB-K82HB2      3.010     33.779      1.897
K77H-L76CB-L76HB3      7.493     42.254      1.926
L95HD1-L95CB-L95HB2      0.235     45.079      1.209
L109HD1-L95CB-L95HB2      0.235     45.079      1.209
L95HD2-L95CB-L95HB2      0.132     45.079      1.209
V67HG2-A68CA-A68HA      0.763     50.572      4.753
V72HG2-A68CA-A68HA      0.763     50.572      4.753
V123HG1-A68CA-A68HA      0.763     50.572      4.753
K13HB3-K13CE-K13HE3      1.925     41.624      3.224
 T92H-A89CA-A89HA      7.569     55.907      3.858
H6HA-L42CD1-L42HD1      4.185     26.877      0.593
M126HA-M126CG-M126HG3      4.494     31.896      1.458
            ?-?-?      1.045     36.449      1.576
K13HB2-K13CE-K13HE2      1.624     41.940      2.907
K13HD2-K13CE-K13HE2      1.624     41.940      2.907
K21HD2-K21CE-K21HE2      1.624     41.940      2.907
K21HD3-K21CE-K21HE2      1.624     41.940      2.907
K21HD2-K21CE-K21HE3      1.624     41.940      2.907
K21HD3-K21CE-K21HE3      1.624     41.940      2.907
 V67H-V67CB-V67HB      8.399     32.210      1.937
 A68H-V67CB-V67HB      8.399     32.210      1.937
K81HE3-K82CB-K82HB3      2.993     33.935      1.970
K82HE2-K82CB-K82HB3      2.993     33.935      1.970
K82HE3-K82CB-K82HB3      2.993     33.935      1.970
 R65H-I64CB-I64HB      8.444     36.303      1.819
R130H-I64CB-I64HB      8.444     36.303      1.819
            ?-?-?      3.180     40.840      2.503
W36HE3-R37CA-R37HA      7.417     57.007      4.115
I64HA-L95CD1-L95HD1      3.793     23.482      0.251
            ?-?-?      3.765     23.517      0.253
            ?-?-?      2.510     64.070      4.746
K114HA-K86CG-K86HG3      3.912     24.990      1.443
K18HA-K18CG-K18HG3      3.912     24.990      1.443
G50HA3-K29CG-K29HG3      3.912     24.990      1.443
K114HA-K114CD-K114HD2      3.912     24.990      1.443
K114HA-K114CD-K114HD3      3.912     24.990      1.443
V5HG1-N43CA-N43HA      0.779     54.338      5.266
V24HG1-M49CA-M49HA      0.779     54.338      5.266
I34HG2-M49CA-M49HA      0.779     54.338      5.266
V127H-Q128CB-Q128HB3      8.418     29.121      2.235
            ?-?-?      8.393     29.111      2.236
K86HD2-K86CB-K86HB3      0.828     34.563      1.798
V87HG1-K86CB-K86HB3      0.805     34.560      1.773
M111HB3-M111CB-M111HB2      1.734     39.743      1.622
I34H-E33CB-E33HB2      8.773     31.896      2.025
I34H-E33CB-E33HB3      8.773     31.896      2.025
N51HD21-N51CB-N51HB2      6.847     40.857      2.808
I64HA-P98CD-P98HD2      3.784     49.631      3.502
I64HA-P98CD-P98HD3      3.784     49.631      3.502
L16HD1-R17CA-R17HA      0.537     58.910      3.891
            ?-?-?      2.042     61.559      4.725
R130HB2-I61CG1-I61HG13      1.540     28.128      0.153
            ?-?-?      7.244     33.779      2.971
E108H-V107CG1-V107HG1      6.536     20.124      0.389
L22H-K21CB-K21HB2      9.111     35.818      1.738
E32H-E32CB-E32HB2      7.942     34.250      1.760
T134HG2-R130CA-R130HA      1.149     59.831      3.458
            ?-?-?      7.463     24.992      1.502
S10HB2-K13CB-K13HB2      3.947     32.367      1.630
S10HB3-K13CB-K13HB2      3.947     32.367      1.630
E14HA-K13CB-K13HB2      3.947     32.367      1.630
K23HD2-E33CG-E33HG3      1.280     37.860      2.319
            ?-?-?      3.069     18.240      1.588
            ?-?-?      1.770     29.226      1.324
            ?-?-?      1.648     29.224      1.307
E32HB2-K23CD-K23HD2      1.761     29.229      1.300
K31HG2-K31CB-K31HB3      0.770     31.896      1.338
L8HA-V12CG2-V12HG2      4.370     22.323      1.037
M93H-V112CG2-V112HG2      8.839     22.945      1.035
V123HB-V127CG1-V127HG1      3.116     21.378      0.918
V123HB-V127CG2-V127HG2      3.116     21.378      0.918
L22HD1-E118CB-E118HB3      1.586     30.797      2.223
A113HB-E118CB-E118HB3      1.586     30.797      2.223
R119HB2-E118CB-E118HB3      1.586     30.797      2.223
A121HB-E118CB-E118HB3      1.586     30.797      2.223
V112HB-T92CG2-T92HG2      1.883     23.891      1.252
            ?-?-?      8.014     62.341      3.715
E124H-F122CB-F122HB3      8.369     38.661      3.279
A121H-F122CB-F122HB3      8.351     38.625      3.280
K69HE3-V127CG1-V127HG1      3.006     21.376      0.915
L16HG-W129CZ3-W129HZ3      0.519    120.424      7.098
L16HD1-W129CZ3-W129HZ3      0.519    120.424      7.098
            ?-?-?      2.313     68.621      4.739
L76HD1-F25CD1-F25HD2      0.591    132.025      7.090
I59HG2-N56CA-N56HA      0.874     53.084      4.223
L71HG-L71CA-L71HA      0.874     53.084      4.223
K77HG2-L71CA-L71HA      0.874     53.084      4.223
K77HD2-L71CA-L71HA      0.874     53.084      4.223
I64HG2-V67CG1-V67HG1      0.454     20.439      0.615
            ?-?-?      3.730     40.997      1.568
E124HG2-E124CB-E124HB3      2.275     29.541      2.101
            ?-?-?      3.281     10.706      1.084
H73HD2-H73CB-H73HB3      6.951     36.918      3.121
K31HB3-K31CG-K31HG2      1.316     24.046      0.767
K31HB2-K31CG-K31HG2      1.214     24.048      0.764
A113HA-E118CG-E118HG3      4.765     37.702      2.394
L22H-K21CB-K21HB3      9.113     35.818      1.800
K86HD2-K86CA-K86HA      0.829     56.850      4.314
 V12HB-L8CB-L8HB2      2.074     42.724      1.073
Q128HB2-L8CB-L8HB2      2.074     42.724      1.073
E46H-F45CD1-F45HD1      7.233    132.026      7.347
E46H-F45CD1-F45HD2      7.233    132.026      7.347
W47HD1-F45CD1-F45HD2      7.233    132.026      7.347
F137HE2-F137CZ-F137HZ      7.233    132.026      7.347
F137HD2-F137CZ-F137HZ      7.233    132.026      7.347
A132H-L8CD2-L8HD2      8.084     25.932      0.916
P27HD3-L26CB-L26HB2      3.944     40.999      1.583
A79HB-K82CB-K82HB3      1.068     33.936      1.970
V72HG1-M93CA-M93HA      0.748     55.124      5.410
V72HG2-M93CA-M93HA      0.748     55.124      5.410
V123HG1-M93CA-M93HA      0.748     55.124      5.410
            ?-?-?      2.009     33.622      2.537
I64HA-R65CB-R65HB3      3.803     31.285      1.808
A132HB-G4CA-G4HA3      1.494     46.047      4.177
            ?-?-?      4.736     31.740      3.203
            ?-?-?      9.260     33.701      2.965
F96HZ-H73CD2-H73HD2      7.286    119.313      6.957
L71HB3-A89CA-A89HA      1.838     55.906      3.859
L109HA-L109CB-L109HB2      4.564     43.196      1.452
P110HA-L109CB-L109HB2      4.564     43.196      1.452
L109HA-L109CB-L109HB3      4.564     43.196      1.452
P110HA-L109CB-L109HB3      4.564     43.196      1.452
            ?-?-?      8.496     26.566      1.684
            ?-?-?      1.132     53.554      4.746
            ?-?-?      0.773     49.317      2.113
M49HB2-C48CA-C48HA      2.653     58.893      5.252
Q116HA-R119CB-R119HB3      4.611     28.922      2.610
Q116HA-R119CG-R119HG3      4.611     28.922      2.610
K77HB2-A78CB-A78HB      1.745     18.086      1.405
K114HE2-K114CB-K114HB3      3.012     33.308      1.886
K114HE3-K114CB-K114HB3      3.012     33.308      1.886
            ?-?-?      1.194     18.868      0.854
K21HE2-K21CB-K21HB2      2.894     35.818      1.737
K21HE3-K21CB-K21HB2      2.894     35.818      1.737
T134HG2-V62CG1-V62HG1      1.121     18.870      0.862
K81HD2-A78CB-A78HB      1.664     18.082      1.413
K81HD3-A78CB-A78HB      1.664     18.082      1.413
N66H-F96CB-F96HB3      7.617     40.998      3.190
            ?-?-?      7.125    116.801      6.810
            ?-?-?      1.550     33.779      1.757
K114HB3-L22CA-L22HA      1.903     54.497      5.325
R35HB3-R35CA-R35HA      1.903     54.497      5.325
            ?-?-?      0.911     53.868      4.759
R35H-R35CB-R35HB3      8.775     31.738      1.897
W36H-R35CB-R35HB3      8.775     31.738      1.897
            ?-?-?      3.012     41.782      1.746
M111HA-M111CB-M111HB2      5.626     39.742      1.610
            ?-?-?      1.632     24.205      0.603
M125HA-L8CD2-L8HD2      4.175     25.932      0.915
Q128HA-L8CD2-L8HD2      4.175     25.932      0.915
A132HA-L8CD2-L8HD2      4.175     25.932      0.915
K21H-K21CG-K21HG2      8.357     24.597      1.374
N51H-K29CG-K29HG2      8.357     24.597      1.374
 K77H-A78CB-A78HB      7.489     18.081      1.407
            ?-?-?      7.071     65.041      3.810
 D41H-S39CA-S39HA      8.132     59.047      4.356
 N56H-Y55CA-Y55HA      8.132     59.047      4.356
L8HD2-I61CD1-I61HD1      0.902     14.475     -0.160
            ?-?-?      0.845     24.688      1.543
L76HD2-V112CA-V112HA      1.039     60.460      4.701
V112HG1-V112CA-V112HA      1.039     60.460      4.701
V112HG2-V112CA-V112HA      1.039     60.460      4.701
            ?-?-?      8.230    123.556      8.060
K114H-K114CB-K114HB2      8.895     33.151      1.800
F25HB3-A75CB-A75HB      2.990     18.869      1.501
H6HB2-A132CB-A132HB      2.990     18.869      1.501
P60HB3-P60CD-P60HD3      2.600     51.670      4.020
 S39H-S39CA-S39HA      9.269     58.891      4.347
 S39H-F45CA-F45HA      9.264     58.733      4.347
M93HB2-M111CB-M111HB3      1.962     39.742      1.732
M111HG2-M111CB-M111HB3      1.962     39.742      1.732
V12HG2-N11CB-N11HB2      1.039     36.630      2.817
V12HG2-N11CB-N11HB3      1.039     36.630      2.817
R17HG2-E14CG-E14HG3      1.039     36.630      2.817
            ?-?-?      2.239     33.936      1.906
I34HG2-M111CB-M111HB3      0.790     39.742      1.727
            ?-?-?      3.983     66.267      4.743
            ?-?-?      7.506     39.114      2.543
 H6H-K13CD-K13HD2      7.690     30.325      1.617
 D7H-K13CD-K13HD2      7.690     30.325      1.617
K18H-R17CB-R17HB2      7.690     30.325      1.617
L95HB2-I64CD1-I64HD1      1.263     12.118      0.303
L95HG-I64CD1-I64HD1      1.263     12.118      0.303
D101H-D101CB-D101HB3      7.738     40.527      2.672
D102H-D101CB-D101HB3      7.738     40.527      2.672
F103HD1-V107CG2-V107HG2      7.588     21.852      0.909
F103HD2-V107CG2-V107HG2      7.588     21.852      0.909
R119HD2-K69CG-K69HG2      3.258     27.700      1.071
R119HD2-K69CG-K69HG3      3.258     27.700      1.071
R119HD3-K69CG-K69HG3      3.258     27.700      1.071
R119HD3-K69CG-K69HG2      3.276     27.695      1.070
V24HG1-E33CA-E33HA      0.782     57.163      4.712
I34HG2-E33CA-E33HA      0.782     57.163      4.712
A15H-V12CG1-V12HG1      7.537     21.222      0.888
R17H-V12CG1-V12HG1      7.537     21.222      0.888
            ?-?-?      1.554     40.841      2.509
E33HG3-K21CE-K21HE2      2.330     42.254      2.863
E33HG3-K21CE-K21HE3      2.330     42.254      2.863
K90H-K90CG-K90HG3      7.359     23.266      0.760
F91H-K90CG-K90HG3      7.359     23.266      0.760
V107HG1-L109CG-L109HG      0.369     25.618      0.810
L16HD2-M126CA-M126HA     -0.157     56.849      4.503
I61HD1-M126CA-M126HA     -0.157     56.849      4.503
E14HG2-E14CB-E14HB3      2.264     29.542      2.029
E124HG2-E124CB-E124HB2      2.264     29.542      2.029
            ?-?-?      1.933     66.305      4.272
Q53HA-Q53CB-Q53HB2      4.344     29.385      1.738
L22HD2-W47CH2-W47HH2      0.143    128.572      6.322
L95HD2-W47CH2-W47HH2      0.143    128.572      6.322
L22HD2-F122CZ-F122HZ      0.143    128.572      6.322
E28H-E28CB-E28HB2      8.880     27.698      2.276
 K13HD2-H6CA-H6HA      1.599     58.105      4.221
K81HG3-K82CA-K82HA      1.599     58.105      4.221
K82HG3-K82CA-K82HA      1.599     58.105      4.221
A113HB-D120CA-D120HA      1.599     58.105      4.221
R119HB2-D120CA-D120HA      1.599     58.105      4.221
A121HB-D120CA-D120HA      1.599     58.105      4.221
P74HG2-A78CB-A78HB      1.880     18.083      1.412
K77HB3-A78CB-A78HB      1.880     18.083      1.412
K81HB3-A78CB-A78HB      1.880     18.083      1.412
A113H-V112CB-V112HB      9.218     35.975      1.856
M111HA-M111CG-M111HG2      5.627     31.739      1.958
R65HB2-F96CB-F96HB3      1.603     40.842      3.191
P74HD2-P74CG-P74HG2      2.124     27.344      1.855
P74HD2-P74CG-P74HG3      2.124     27.344      1.855
K21HD2-E33CG-E33HG2      1.587     38.017      2.057
R58HA-R58CB-R58HB3      4.762     29.227      1.909
N66HA-R130CB-R130HB3      4.762     29.227      1.909
T92HG2-A75CB-A75HB      1.243     18.714      1.494
V5HG2-A132CB-A132HB      1.243     18.714      1.494
K90HD2-F91CD1-F91HD1      1.421    131.549      6.860
K90HD3-F91CD1-F91HD1      1.421    131.549      6.860
K90HD2-F91CE1-F91HE1      1.421    131.549      6.860
K90HD3-F91CE1-F91HE1      1.421    131.549      6.860
L22HB2-F122CD1-F122HD2      1.421    131.549      6.860
L22HB3-F122CD1-F122HD2      1.421    131.549      6.860
L22HB2-F122CE1-F122HE2      1.421    131.549      6.860
L22HB3-F122CE1-F122HE2      1.421    131.549      6.860
            ?-?-?      4.743     26.396      2.020
            ?-?-?      7.054     29.539      1.456
            ?-?-?      7.077     29.542      1.500
            ?-?-?      1.042     28.758      1.692
S38HB2-L42CA-L42HA      3.533     56.701      4.042
S38HB3-L42CA-L42HA      3.533     56.701      4.042
Q116HG2-Q116CB-Q116HB2      2.525     28.129      1.963
Q116HG2-Q116CB-Q116HB3      2.525     28.129      1.963
            ?-?-?      7.003     17.927      0.777
            ?-?-?      6.854     67.992      5.777
            ?-?-?      4.748     28.757      1.641
K23HA-E33CG-E33HG2      5.272     38.017      2.059
I34HA-E33CG-E33HG2      5.272     38.017      2.059
G19H-R17CB-R17HB3      7.243     30.172      1.739
R37H-W36CB-W36HB2      9.390     35.076      2.665
W47HE1-W36CB-W36HB2      9.390     35.076      2.665
R37H-W36CB-W36HB3      9.390     35.076      2.665
W47HE1-W36CB-W36HB3      9.390     35.076      2.665
I61HB-I64CG1-I64HG12      0.456     28.600      0.740
I64HG2-I64CG1-I64HG12      0.456     28.600      0.740
F122HD1-M93CG-M93HG2      6.857     30.968      2.095
F122HE1-M93CG-M93HG2      6.857     30.968      2.095
F122HD2-M93CG-M93HG2      6.857     30.968      2.095
F122HD1-M93CG-M93HG3      6.857     30.968      2.095
F122HE1-M93CG-M93HG3      6.857     30.968      2.095
            ?-?-?     10.695     25.930      0.917
            ?-?-?      8.324     47.432      7.903
Q128HB3-Q128CB-Q128HB2      2.239     29.071      2.077
            ?-?-?      4.763     33.307      2.331
K21HB2-K21CA-K21HA      1.772     55.124      5.679
K21HB3-K21CA-K21HA      1.772     55.124      5.679
L8HD1-L42CD1-L42HD1      0.921     26.875      0.593
V12HG1-L42CD2-L42HD2      0.921     26.875      0.593
L76HD2-F25CD1-F25HD1      1.049    131.556      7.077
A79HB-F25CD1-F25HD1      1.049    131.556      7.077
V112HG1-F25CD1-F25HD1      1.049    131.556      7.077
V112HG2-F25CD1-F25HD1      1.049    131.556      7.077
A79HB-F25CD1-F25HD2      1.049    131.556      7.077
L76HD2-F25CE1-F25HE1      1.049    131.556      7.077
A79HB-F25CE1-F25HE1      1.049    131.556      7.077
V112HG1-F25CE1-F25HE1      1.049    131.556      7.077
V112HG2-F25CE1-F25HE1      1.049    131.556      7.077
K31HG3-F25CE1-F25HE2      1.049    131.556      7.077
A79HB-F25CE1-F25HE2      1.049    131.556      7.077
A79HB-F25CZ-F25HZ      1.049    131.556      7.077
V112HG1-F25CZ-F25HZ      1.049    131.556      7.077
V112HG2-F25CZ-F25HZ      1.049    131.556      7.077
L26HD1-H73CE1-H73HE1      1.049    131.556      7.077
L76HD2-H73CE1-H73HE1      1.049    131.556      7.077
M126HG3-V123CG2-V123HG2      1.476     24.048      1.048
            ?-?-?      8.252    123.592      8.088
R130HG3-T134CG2-T134HG2      1.683     21.380      1.135
            ?-?-?      7.004     49.312      2.108
L22HD2-M111CG-M111HG3      0.141     31.809      2.297
            ?-?-?      0.164     31.770      2.298
E32HG2-E32CB-E32HB3      2.288     34.093      1.954
E32HG3-E32CB-E32HB3      2.288     34.093      1.954
S10HA-K13CE-K13HE3      3.566     41.670      3.218
K13HA-K13CE-K13HE3      3.566     41.670      3.218
K90H-F91CB-F91HB3      7.362     41.626      4.001
F91H-F91CB-F91HB3      7.362     41.626      4.001
K114HB2-S115CB-S115HB3      1.799     66.127      4.272
K117HB2-S115CB-S115HB3      1.799     66.127      4.272
            ?-?-?      4.830     26.716      0.147
            ?-?-?      4.742     26.398      2.120
            ?-?-?      3.531     75.841      4.713
            ?-?-?      3.059     59.048      3.978
I34HG2-W36CD1-W36HD1      0.805    126.110      6.642
I64HG13-I61CD1-I61HD1      1.444     14.476     -0.157
M126HG3-I61CD1-I61HD1      1.444     14.476     -0.157
R130HG2-I61CD1-I61HD1      1.444     14.476     -0.157
A133HB-I61CD1-I61HD1      1.339     14.475     -0.157
R130HB2-I61CD1-I61HD1      1.563     14.473     -0.158
N11HD21-N11CA-N11HA      7.538     56.379      4.442
A75H-K77CG-K77HG3      7.341     26.247      1.352
L76H-K77CG-K77HG3      7.341     26.247      1.352
V12HG2-V12CB-V12HB      1.034     31.739      2.083
K13HG2-V12CB-V12HB      1.034     31.739      2.083
            ?-?-?      7.065     26.074      1.320
            ?-?-?      7.082     26.094      1.319
   L8HG-H6CA-H6HA      1.734     58.105      4.217
 K13HD3-H6CA-H6HA      1.734     58.105      4.217
K82HD2-K82CA-K82HA      1.734     58.105      4.217
K82HD3-K82CA-K82HA      1.734     58.105      4.217
W129H-M126CE-M126HE      8.657     16.507      1.112
I64HD1-G97CA-G97HA2      0.284     43.818      3.548
L109HD1-G97CA-G97HA2      0.284     43.818      3.548
I64HD1-G97CA-G97HA3      0.284     43.818      3.548
L109HD1-G97CA-G97HA3      0.284     43.818      3.548
P98HA-P98CG-P98HG2      5.009     26.560      2.012
C48HA-M49CG-M49HG2      5.275     35.976      2.141
M49HA-M49CG-M49HG2      5.275     35.976      2.141
            ?-?-?      4.019     45.864      4.743
H73HB3-P74CD-P74HD3      3.117     51.200      3.530
V67HG1-L95CD1-L95HD1      0.604     23.422      0.248
I34HD1-L109CD1-L109HD1      0.604     23.422      0.248
            ?-?-?      7.489     29.542      1.556
W129HE1-L16CD1-L16HD1     10.695     23.891      0.539
 V5HG2-G4CA-G4HA2      1.239     46.027      4.006
I34H-V24CG1-V24HG1      8.782     20.488      0.775
            ?-?-?     -0.831     65.952      4.104
F91HD1-K86CA-K86HA      6.877     56.699      4.313
F91HE1-K86CA-K86HA      6.877     56.699      4.313
F91HZ-K86CA-K86HA      6.877     56.699      4.313
L109HD2-V107CG1-V107HG1     -0.153     20.130      0.385
L16HG-S38CA-S38HA      0.535     57.007      5.765
L16HD1-S38CA-S38HA      0.535     57.007      5.765
E30H-E30CB-E30HB3      8.325     30.485      2.127
V44H-S39CB-S39HB2      8.339     63.803      3.980
 R63H-V62CB-V62HB      7.792     30.951      2.204
            ?-?-?      7.502     29.384      1.646
V67HG2-N66CA-N66HA      0.749     53.240      4.730
R17H-K18CG-K18HG3      7.560     25.312      1.466
K86H-K86CG-K86HG3      7.560     25.312      1.466
R65HG3-R65CD-R65HD2      1.772     43.510      3.091
K90HD2-K90CG-K90HG2      1.452     23.420      0.258
I64HG13-L95CD1-L95HD1      1.452     23.420      0.258
L109HB2-L95CD1-L95HD1      1.452     23.420      0.258
L109HB3-L95CD1-L95HD1      1.452     23.420      0.258
M126HG3-L95CD1-L95HD1      1.452     23.420      0.258
I64HG13-L109CD1-L109HD1      1.452     23.420      0.258
L109HB2-L109CD1-L109HD1      1.452     23.420      0.258
L109HB3-L109CD1-L109HD1      1.452     23.420      0.258
P99HG3-P99CB-P99HB2      2.125     32.683      1.882
            ?-?-?      0.585     58.891      4.729
 K23H-K23CA-K23HA      7.693     55.123      5.265
            ?-?-?      3.973     59.362      4.741
            ?-?-?      8.941     41.625      2.821
E83H-V87CG2-V87HG2      7.865     22.491      0.665
L95HD2-V67CG2-V67HG2      0.138     22.322      0.732
V123HB-M126CB-M126HB2      3.112     30.679      1.372
            ?-?-?      3.728     27.657      1.644
            ?-?-?      0.896     25.931      1.689
F122HB3-A121CB-A121HB      3.266     18.240      1.589
P84HD2-E83CB-E83HB2      3.287     31.425      1.909
A88HB-K90CE-K90HE2      1.234     41.940      2.700
            ?-?-?      3.827     39.125      2.148
F103HB2-P99CA-P99HA      2.875     62.970      4.669
F103HB3-P99CA-P99HA      2.875     62.970      4.669
K23HB2-V24CG1-V24HG1      1.293     20.440      0.772
K23HG2-V24CG1-V24HG1      1.293     20.440      0.772
K23HD2-V24CG1-V24HG1      1.293     20.440      0.772
V112HG1-K86CB-K86HB3      1.031     34.567      1.793
V112HG2-K86CB-K86HB3      1.031     34.567      1.793
L95HD1-V67CG2-V67HG2      0.246     22.321      0.732
L109HD1-V67CG2-V67HG2      0.246     22.321      0.732
K13HB2-S10CB-S10HB3      1.633     62.500      3.992
K90HE2-K90CB-K90HB2      2.723     31.740      1.567
    H6H-V5CB-V5HB      7.689     31.569      2.204
    D7H-V5CB-V5HB      7.689     31.569      2.204
T134H-V62CB-V62HB      7.689     31.569      2.204
L42HA-L42CG-L42HG      4.030     27.031      1.384
            ?-?-?      5.044     25.775      1.067
L109H-M93CE-M93HE      8.277     16.635      1.584
E118HA-R119CA-R119HA      4.199     60.614      3.736
D120HA-R119CA-R119HA      4.199     60.614      3.736
V123HG2-F122CB-F122HB3      1.071     38.639      3.272
            ?-?-?      0.532     62.343      3.285
            ?-?-?      4.631    122.608      7.063
V112H-M111CB-M111HB2      8.595     39.751      1.611
R37HD3-R37CB-R37HB2      2.527     30.797      1.605
R37HD3-R37CB-R37HB3      2.527     30.797      1.605
H73HB2-P110CB-P110HB2      2.527     30.797      1.605
K29HG2-K29CA-K29HA      1.403     54.653      4.698
K29HG3-K29CA-K29HA      1.403     54.653      4.698
L109H-E108CA-E108HA      8.280     54.496      4.694
K81H-K81CD-K81HD2      7.093     29.228      1.677
K82H-K81CD-K81HD2      7.093     29.228      1.677
K81H-K81CD-K81HD3      7.093     29.228      1.677
K82H-K81CD-K81HD3      7.093     29.228      1.677
L95HB2-M93CE-M93HE      1.255     16.672      1.586
L95HG-M93CE-M93HE      1.255     16.672      1.586
L95HB2-M111CE-M111HE      1.255     16.672      1.586
P98HD3-R63CA-R63HA      3.515     54.843      4.385
L22HD2-A113CB-A113HB      0.143     22.321      1.573
            ?-?-?      5.426     51.041      4.731
            ?-?-?      2.940     41.939      1.652
 F96H-F96CA-F96HA      8.627     57.163      5.179
            ?-?-?      2.973     41.919      1.683
E28H-E28CB-E28HB3      8.876     27.494      2.271
H73HD2-H73CB-H73HB2      6.949     36.769      2.549
F45HZ-M126CE-M126HE      6.684     16.527      1.105
W47HZ3-M126CE-M126HE      6.684     16.527      1.105
M111H-P110CB-P110HB2      8.965     30.820      1.603
I59HD1-I61CG1-I61HG13      0.864     28.122      0.154
V127H-M125CB-M125HB3      8.398     33.455      2.223
 L8HB3-P9CD-P9HD3      1.688     50.258      4.009
W129HE1-L42CB-L42HB3     10.694     39.115      2.148
R119HD2-K69CA-K69HA      3.237     57.321      4.304
R119HD3-K69CA-K69HA      3.237     57.321      4.304
R85HD3-R85CA-R85HA      3.237     57.321      4.304
P110HB3-F25CB-F25HB2      1.958     39.905      2.468
   M2H-S1CB-S1HB2      8.471     62.498      3.706
   M2H-S1CB-S1HB3      8.471     62.498      3.706
N43HA-V5CG2-V5HG2      5.295     21.995      1.248
F96HD1-V67CA-V67HA      7.253     62.041      4.627
F96HE1-V67CA-V67HA      7.253     62.041      4.627
M125HG2-V12CG2-V12HG2      2.398     22.322      1.033
L76HA-T92CG2-T92HG2      3.749     23.897      1.250
E83HB3-E83CB-E83HB2      2.067     31.425      1.913
D101H-D101CB-D101HB2      7.734     40.528      2.550
D102H-D101CB-D101HB2      7.734     40.528      2.550
E32H-E32CB-E32HB3      7.963     34.250      1.947
 A80H-K81CA-K81HA      8.089     58.100      4.054
F25HZ-E83CB-E83HB2      7.094     31.268      1.903
F25HE2-E83CB-E83HB2      7.094     31.268      1.903
K82H-E83CB-E83HB2      7.094     31.268      1.903
L42HB3-L16CD1-L16HD1      2.174     23.890      0.559
            ?-?-?      0.901     59.852      3.464
E33HG3-K21CB-K21HB3      2.321     35.819      1.808
            ?-?-?      2.977     23.577      0.531
            ?-?-?      2.247     69.720      4.804
M93HB3-F122CD1-F122HD1      2.083    131.555      6.860
M93HG2-F122CD1-F122HD2      2.083    131.555      6.860
M93HG2-F122CE1-F122HE1      2.083    131.555      6.860
I64HD1-V67CG1-V67HG1      0.279     20.438      0.615
L95HD1-V67CG1-V67HG1      0.279     20.438      0.615
M125HB2-L16CG-L16HG      2.033     23.889      0.526
            ?-?-?      0.903     69.798      4.285
            ?-?-?      7.517     39.272      2.706
K29HB3-E32CA-E32HA      1.955     54.495      4.687
E32HB3-E32CA-E32HA      1.955     54.495      4.687
L42HB3-L16CG-L16HG      2.171     23.891      0.538
L16HD2-M125CG-M125HG3     -0.127     31.925      2.747
            ?-?-?      5.634     20.752      1.620
A113HB-T92CG2-T92HG2      1.586     23.891      1.250
R119HB2-T92CG2-T92HG2      1.586     23.891      1.250
R63HG3-P98CD-P98HD2      1.727     49.631      3.503
R63HG3-P98CD-P98HD3      1.727     49.631      3.503
            ?-?-?      0.155     26.715      1.536
P98HG3-P98CA-P98HA      2.122     62.187      5.010
P99HG3-P98CA-P98HA      2.122     62.187      5.010
 P9HG2-P9CD-P9HD2      2.190     50.258      3.302
 P9HG3-P9CD-P9HD2      2.190     50.258      3.302
E83HG2-P84CD-P84HD2      2.190     50.258      3.302
V5HG2-L42CB-L42HB3      1.244     39.115      2.154
            ?-?-?      7.557     43.509      3.089
            ?-?-?      4.093    122.142      7.246
            ?-?-?      5.416     51.047      5.838
            ?-?-?      4.510     30.482      1.868
            ?-?-?      7.199     26.636      0.602
S38HB2-R37CB-R37HB2      3.534     31.307      1.606
S38HB3-R37CB-R37HB2      3.534     31.307      1.606
G97HA2-R65CB-R65HB2      3.534     31.307      1.606
G97HA3-R65CB-R65HB2      3.534     31.307      1.606
P98HD3-R65CB-R65HB2      3.534     31.307      1.606
            ?-?-?      1.116     48.541      4.739
K81HE3-A78CB-A78HB      2.994     18.083      1.406
            ?-?-?      1.034     57.949      4.759
K69HB3-R119CD-R119HD2      2.080     40.685      3.250
M93HB3-R119CD-R119HD2      2.080     40.685      3.250
K69HB3-R119CD-R119HD3      2.080     40.685      3.250
M93HB3-R119CD-R119HD3      2.080     40.685      3.250
            ?-?-?      6.175     14.823      0.573
L71HB3-K77CG-K77HG3      1.845     26.245      1.341
K77HB3-K77CG-K77HG3      1.845     26.245      1.341
            ?-?-?      3.384     14.632      0.575
            ?-?-?      7.224     26.629      0.601
H73H-P74CD-P74HD3      7.085     51.200      3.534
H73HE1-P74CD-P74HD3      7.085     51.200      3.534
            ?-?-?      7.246     26.599      0.599
M93HA-M93CG-M93HG2      5.420     30.955      2.101
M93HA-M93CG-M93HG3      5.420     30.955      2.101
A113HA-E118CG-E118HG2      4.781     37.703      2.250
L26H-V24CG1-V24HG1      8.372     20.453      0.775
K13HE3-L42CD2-L42HD2      3.216     26.716      0.600
K29HB2-E32CG-E32HG3      1.649     36.133      2.328
K69HD2-E124CG-E124HG3      1.649     36.133      2.328
 L8H-K13CD-K13HD2      7.243     30.172      1.624
P98HG2-P98CA-P98HA      2.007     62.185      5.006
 K77H-L76CA-L76HA      7.486     56.221      3.736
            ?-?-?      0.781     25.461      1.420
V12HG1-K13CD-K13HD2      0.920     30.168      1.638
K31H-E30CG-E30HG3      8.132     36.448      2.415
C48HB2-C48CA-C48HA      2.262     58.580      5.250
C48HG-C48CA-C48HA      2.262     58.580      5.250
I61H-V62CG1-V62HG1      8.103     18.712      0.861
A133H-V62CG1-V62HG1      8.103     18.712      0.861
G4HA2-V5CG1-V5HG1      4.034     18.556      0.767
L42HA-V5CG1-V5HG1      4.034     18.556      0.767
K69HG2-K69CB-K69HB3      1.066     35.348      2.084
V123HG2-K69CB-K69HB3      1.066     35.348      2.084
E33HB2-E33CA-E33HA      2.031     57.164      4.712
E33HB3-E33CA-E33HA      2.031     57.164      4.712
E33HG2-E33CA-E33HA      2.031     57.164      4.712
P99HB3-G106CA-G106HA2      2.389     43.985      3.078
E105HB3-G106CA-G106HA2      2.389     43.985      3.078
E108HG3-G106CA-G106HA2      2.389     43.985      3.078
M126HA-W129CB-W129HB2      4.516     30.327      3.272
M126HA-W129CB-W129HB3      4.516     30.327      3.272
K90HA-Q116CG-Q116HG2      4.173     32.883      2.530
K117HA-Q116CG-Q116HG2      4.173     32.883      2.530
            ?-?-?      1.624     30.954      2.165
            ?-?-?      0.212     54.652      4.607
            ?-?-?      3.924     57.793      4.803
M93HB3-F122CB-F122HB3      2.061     38.655      3.273
K13HA-K13CB-K13HB3      3.587     32.366      1.917
            ?-?-?      3.636     32.363      1.924
            ?-?-?     -0.840     18.087      1.405
A79HB-E83CB-E83HB3      1.068     30.954      2.094
V112HG1-M93CG-M93HG2      1.068     30.954      2.094
V112HG2-M93CG-M93HG2      1.068     30.954      2.094
V123HG2-M93CG-M93HG2      1.068     30.954      2.094
K114HG3-E118CB-E118HB2      1.068     30.954      2.094
  V12H-P9CB-P9HB2      7.194     32.524      1.990
K13HB3-V12CB-V12HB      1.909     31.426      2.065
E83HB2-E83CB-E83HB3      1.909     31.426      2.065
R85HB2-E83CB-E83HB3      1.909     31.426      2.065
R85HB3-E83CB-E83HB3      1.909     31.426      2.065
V87HB-E83CB-E83HB3      1.909     31.426      2.065
R130HB3-V127CB-V127HB      1.909     31.426      2.065
            ?-?-?      1.722     40.685      3.255
L42HG-L42CB-L42HB2      1.391     39.116      1.535
F96HB2-R65CA-R65HA      2.871     57.634      4.150
            ?-?-?      1.266     27.972      0.146
V5HG2-W129CD1-W129HD1      1.246    123.081      7.058
F25HB2-L76CD1-L76HD1      2.502     21.693      0.588
            ?-?-?      0.788     52.456      4.766
D7HB3-L8CD1-L8HD1      2.900     23.576      0.950
K13HE2-L8CD1-L8HD1      2.900     23.576      0.950
R65H-G97CA-G97HA2      8.432     43.825      3.549
R65H-G97CA-G97HA3      8.432     43.825      3.549
L76HD2-V87CG1-V87HG1      1.048     21.223      0.826
A79HB-V87CG1-V87HG1      1.048     21.223      0.826
V112HG1-V87CG1-V87HG1      1.048     21.223      0.826
V112HG2-V87CG1-V87HG1      1.048     21.223      0.826
F45HE1-L109CD2-L109HD2      6.906     23.903     -0.141
  H6H-H6CD2-H6HD2      7.711    119.157      7.111
H6HE1-H6CD2-H6HD2      7.711    119.157      7.111
H6H-Y135CE1-Y135HE2      7.711    119.157      7.111
I34HD1-V24CB-V24HB      0.576     36.447      1.574
L22HB2-I34CG2-I34HG2      1.452     18.084      0.783
L22HB3-I34CG2-I34HG2      1.452     18.084      0.783
F122HE2-I34CG2-I34HG2      6.876     17.922      0.784
W47HE3-M93CE-M93HE      7.322     16.597      1.579
W47HE3-M111CE-M111HE      7.322     16.597      1.579
F45HE2-M111CE-M111HE      7.358     16.542      1.578
F45HD2-M111CE-M111HE      7.358     16.542      1.578
E118HG3-A113CB-A113HB      2.397     22.320      1.576
            ?-?-?      2.190     23.577      0.531
S39H-V44CG2-V44HG2      9.258     22.949      0.957
M49HG2-C48CA-C48HA      2.100     58.579      5.246
R85HA-R85CD-R85HD3      4.307     43.196      3.237
F103HD1-V107CG1-V107HG1      7.590     20.128      0.391
F103HD2-V107CG1-V107HG1      7.590     20.128      0.391
K77H-L76CB-L76HB2      7.494     42.411      1.351
            ?-?-?      0.704     26.088      1.698
   H6H-G4CA-G4HA2      7.684     45.857      4.005
            ?-?-?      0.573     23.892     -0.146
N11HA-E14CG-E14HG2      4.443     36.128      2.237
W36HE1-R35CG-R35HG3     10.473     27.501      1.549
A113H-T92CG2-T92HG2      9.215     23.890      1.250
M126HG2-L16CD1-L16HD1      1.387     23.892      0.542
            ?-?-?      0.953     51.668      3.566
            ?-?-?      0.896     26.245      1.688
K86HA-V112CG1-V112HG1      4.308     21.851      1.032
            ?-?-?      4.773     54.967      4.501
            ?-?-?      2.141     50.415      3.935
G19H-R17CB-R17HB2      7.225     30.153      1.624
R37HE-R17CB-R17HB2      7.225     30.153      1.624
I34HG2-E32CB-E32HB2      0.812     34.407      1.784
            ?-?-?      0.582     53.712      4.729
M93HB3-A113CB-A113HB      2.067     22.322      1.579
M93HG2-A113CB-A113HB      2.067     22.322      1.579
E118HB2-A113CB-A113HB      2.067     22.322      1.579
            ?-?-?      0.574     46.649      4.722
            ?-?-?      7.337     26.878      1.623
D7H-A132CA-A132HA      7.650     54.659      4.190
T134H-A132CA-A132HA      7.650     54.659      4.190
Y135H-A132CA-A132HA      7.650     54.659      4.190
L26HD2-K29CB-K29HB3      1.066     35.193      1.931
L76HD2-M93CB-M93HB2      1.066     35.193      1.931
V123HG2-M93CB-M93HB2      1.066     35.193      1.931
V67HG2-L95CA-L95HA      0.729     54.495      4.613
C94HG-L95CA-L95HA      0.729     54.495      4.613
V123HG1-L95CA-L95HA      0.729     54.495      4.613
K21HD2-R35CB-R35HB2      1.599     31.739      1.675
K21HD3-R35CB-R35HB2      1.599     31.739      1.675
R35HG3-R35CB-R35HB2      1.599     31.739      1.675
K90HG3-K90CA-K90HA      0.771     57.792      4.157
K21HD3-R35CD-R35HD2      1.599     43.353      3.003
R35HG3-R35CD-R35HD2      1.599     43.353      3.003
 A80H-A79CA-A79HA      8.085     54.809      4.025
D52HB2-D52CA-D52HA      2.743     53.241      4.687
            ?-?-?      4.763    138.938      7.811
Y55HB3-Y55CE1-Y55HE1      3.083    118.371      6.806
Y55HB3-Y55CE1-Y55HE2      3.083    118.371      6.806
  L8HD1-H6CA-H6HA      0.921     58.105      4.224
I34HG12-W47CA-W47HA      0.921     58.105      4.224
            ?-?-?      0.981    118.058      6.410
P104HD3-F103CB-F103HB2      3.752     38.804      2.884
P104HD3-F103CB-F103HB3      3.752     38.804      2.884
R17HD2-R17CB-R17HB2      3.026     30.326      1.634
R17HD3-R17CB-R17HB2      3.026     30.326      1.634
            ?-?-?      7.320     21.852      0.909
            ?-?-?      3.216     26.712      1.052
K21HG3-E33CG-E33HG2      1.419     38.017      2.060
            ?-?-?      5.770    129.671      6.320
            ?-?-?      1.042     24.676      1.365
 M93H-M93CE-M93HE      8.832     16.515      1.586
M93HG3-L22CD1-L22HD1      2.126     20.752      1.622
Q116HE22-Q116CA-Q116HA      7.766     58.440      4.621
W129HE3-W129CA-W129HA      7.766     58.440      4.621
E32HB2-E32CA-E32HA      1.755     54.496      4.677
            ?-?-?      7.193     49.000      2.065
F25HB2-P110CG-P110HG2      2.504     26.288      0.440
V5HG2-W129CA-W129HA      1.252     58.305      4.621
S39H-S38CB-S38HB2      9.266     65.639      3.523
S39H-S38CB-S38HB3      9.266     65.639      3.523
M126HB2-V67CG2-V67HG2      1.391     22.322      0.734
M126HG2-V67CG2-V67HG2      1.391     22.322      0.734
N43H-D41CB-D41HB3      8.083     40.211      3.102
T92HA-V112CG1-V112HG1      5.478     21.851      1.031
K21HB3-E33CG-E33HG3      1.780     38.017      2.319
K18HD2-K18CE-K18HE2      1.649     42.097      2.948
K18HD3-K18CE-K18HE2      1.649     42.097      2.948
K18HD2-K18CE-K18HE3      1.649     42.097      2.948
K18HD3-K18CE-K18HE3      1.649     42.097      2.948
K81HD2-K81CE-K81HE2      1.649     42.097      2.948
K81HD3-K81CE-K81HE2      1.649     42.097      2.948
K81HD2-K81CE-K81HE3      1.649     42.097      2.948
K81HD3-K81CE-K81HE3      1.649     42.097      2.948
            ?-?-?      0.900     33.465      2.003
A80HB-P84CB-P84HB3      1.419     32.212      2.475
L22HB3-E33CG-E33HG3      1.435     38.017      2.316
K23HD3-E33CG-E33HG3      1.435     38.017      2.316
K13HB2-E14CB-E14HB3      1.607     29.543      2.026
A15HB-E14CB-E14HB3      1.607     29.543      2.026
A121HB-E124CB-E124HB2      1.607     29.543      2.026
M125HE-E124CB-E124HB2      1.607     29.543      2.026
R58HA-R58CG-R58HG2      4.773     26.716      1.430
K29HB3-E32CB-E32HB2      1.956     34.250      1.758
K29HD3-E32CB-E32HB2      1.956     34.250      1.758
E32HB3-E32CB-E32HB2      1.956     34.250      1.758
I59HB-P98CG-P98HG3      3.156     26.607      2.113
R63HD2-P98CG-P98HG3      3.156     26.607      2.113
R63HD3-P98CG-P98HG3      3.156     26.607      2.113
L76HG-P110CA-P110HA      1.593     60.930      4.589
M93HE-P110CA-P110HA      1.593     60.930      4.589
P110HB2-P110CA-P110HA      1.593     60.930      4.589
M111HB2-P110CA-P110HA      1.593     60.930      4.589
M111HE-P110CA-P110HA      1.593     60.930      4.589
L95HD2-L95CB-L95HB3      0.148     45.079      1.307
V5HB-A133CB-A133HB      2.198     20.281      1.337
V62HB-A133CB-A133HB      2.198     20.281      1.337
            ?-?-?      2.846     58.261      5.172
            ?-?-?      1.993     46.971      3.818
L16HG-R17CD-R17HD3      0.550     43.511      3.028
L42HD1-R17CD-R17HD2      0.599     43.200      3.054
L42HD2-R17CD-R17HD2      0.599     43.200      3.054
L42HD1-R17CD-R17HD3      0.599     43.200      3.054
L42HD2-R17CD-R17HD3      0.599     43.200      3.054
L8HD2-K13CG-K13HG3      0.901     26.875      1.443
V12HG1-K13CG-K13HG3      0.901     26.875      1.443
L8HD1-K13CG-K13HG3      0.911     26.716      1.440
V127HG1-R130CG-R130HG2      0.911     26.716      1.440
            ?-?-?      6.998     27.030      1.914
  N3HB3-N3CA-N3HA      2.838     52.768      4.865
P98HB3-P98CB-P98HB2      2.387     30.954      2.247
E118HG3-E118CB-E118HB3      2.387     30.954      2.247
G70HA2-T92CA-T92HA      3.339     60.646      5.475
            ?-?-?      0.590     58.576      4.730
            ?-?-?      1.009     53.868      4.746
            ?-?-?      2.272     69.720      4.729
            ?-?-?      1.042    129.672      7.392
            ?-?-?      1.237    122.609      7.064
            ?-?-?      8.045     49.003      2.070
A88H-V87CG1-V87HG1      6.306     21.223      0.827
V12HG1-M125CE-M125HE      0.895     18.730      1.586
A132HA-Y135CB-Y135HB2      4.192     37.702      3.080
T134HA-Y135CB-Y135HB2      4.192     37.702      3.080
A132HA-Y135CB-Y135HB3      4.192     37.702      3.080
T134HA-Y135CB-Y135HB3      4.192     37.702      3.080
 G19H-R17CA-R17HA      7.238     58.906      3.891
W36HZ3-R17CA-R17HA      7.238     58.906      3.891
R37HE-R17CA-R17HA      7.238     58.906      3.891
G19H-W36CE3-W36HE3      7.241    121.039      7.407
W36HZ3-W36CE3-W36HE3      7.241    121.039      7.407
W47HD1-W36CE3-W36HE3      7.241    121.039      7.407
R65HE-R65CG-R65HG2      7.635     27.348      1.555
N66H-R65CG-R65HG2      7.635     27.348      1.555
K29HB3-G50CA-G50HA2      1.972     46.928      3.819
K29HD3-G50CA-G50HA2      1.972     46.928      3.819
C94H-M93CG-M93HG2      8.974     30.954      2.098
M111H-M93CG-M93HG2      8.974     30.954      2.098
C94H-M93CG-M93HG3      8.974     30.954      2.098
M111H-M93CG-M93HG3      8.974     30.954      2.098
N66HA-R130CG-R130HG3      4.781     26.874      1.692
D131H-R130CA-R130HA      8.814     59.673      3.462
L22HD1-R119CB-R119HB3      1.588     28.914      2.604
A113HB-R119CB-R119HB3      1.588     28.914      2.604
R119HB2-R119CB-R119HB3      1.588     28.914      2.604
A113HB-R119CG-R119HG3      1.588     28.914      2.604
R119HB2-R119CG-R119HG3      1.588     28.914      2.604
A121HB-R119CG-R119HG3      1.588     28.914      2.604
M93HE-V123CA-V123HA      1.588     65.792      5.769
L42HA-S38CA-S38HA      4.048     57.168      5.764
E118H-R119CG-R119HG2      8.032     28.914      1.983
R119H-R119CG-R119HG2      8.032     28.914      1.983
R119HE-R119CG-R119HG2      8.032     28.914      1.983
L8HD1-V12CB-V12HB      0.911     31.739      2.083
L8HD2-V12CB-V12HB      0.911     31.739      2.083
V12HG1-V12CB-V12HB      0.911     31.739      2.083
V127HG1-V127CB-V127HB      0.911     31.739      2.083
V127HG2-V127CB-V127HB      0.911     31.739      2.083
            ?-?-?      3.880     26.579      2.114
F96HD2-G106CA-G106HA2      7.255     43.531      3.103
V107HG2-N100CB-N100HB2      0.905     39.124      3.101
Q116HE22-Q116CG-Q116HG2      7.751     32.853      2.524
L16HG-W129CE3-W129HE3      0.524    123.550      7.759
L16HD1-W129CE3-W129HE3      0.524    123.550      7.759
K23H-K23CG-K23HG2      7.692     25.459      1.284
K23H-K23CG-K23HG3      7.692     25.459      1.284
            ?-?-?      4.766     62.499      3.925
V67H-M126CB-M126HB2      8.405     30.481      1.372
E124H-M126CB-M126HB2      8.405     30.481      1.372
V127H-M126CB-M126HB2      8.405     30.481      1.372
  P9HD3-L8CG-L8HG      4.018     27.501      1.723
P60HD3-R63CG-R63HG3      4.018     27.501      1.723
            ?-?-?      7.947    140.972      7.749
A121H-F122CA-F122HA      8.379     62.395      4.041
E124H-F122CA-F122HA      8.379     62.395      4.041
F45HD1-P60CB-P60HB2      7.326     32.370      1.734
I64H-P60CB-P60HB2      7.326     32.370      1.734
A75H-K77CB-K77HB2      7.326     32.370      1.734
L76H-K77CB-K77HB2      7.326     32.370      1.734
A79H-K77CB-K77HB2      7.326     32.370      1.734
N66HA-R130CG-R130HG2      4.760     26.878      1.414
P9HG2-N11CB-N11HB2      2.210     36.634      2.821
E14HG2-N11CB-N11HB2      2.210     36.634      2.821
P9HG2-N11CB-N11HB3      2.210     36.634      2.821
E14HG2-N11CB-N11HB3      2.210     36.634      2.821
E14HG2-E14CG-E14HG3      2.210     36.634      2.821
V112HA-F91CD1-F91HD2      4.683    131.241      7.451
I59HG12-P60CB-P60HB3      1.542     32.524      2.591
R63HG2-P60CB-P60HB3      1.542     32.524      2.591
E33HB2-K23CD-K23HD3      2.063     29.542      1.451
E33HB3-K23CD-K23HD3      2.063     29.542      1.451
E46HB3-E46CB-E46HB2      2.063     29.542      1.451
K29HB3-K29CD-K29HD2      1.930     29.542      1.446
K29HD3-K29CD-K29HD2      1.930     29.542      1.446
E32HB3-K29CD-K29HD2      1.930     29.542      1.446
P84HB2-K90CD-K90HD2      1.930     29.542      1.446
Q116HB2-K90CD-K90HD3      1.930     29.542      1.446
Q116HB3-K117CD-K117HD2      1.930     29.542      1.446
W129HE1-L42CA-L42HA     10.700     56.532      4.041
K18HB2-K18CG-K18HG2      1.806     24.833      1.371
K18HB3-K18CG-K18HG2      1.806     24.833      1.371
K21HB3-K21CG-K21HG2      1.806     24.833      1.371
P99HB2-P99CA-P99HA      1.867     62.970      4.665
            ?-?-?      6.821     37.875      3.079
            ?-?-?      4.760     26.875      1.390
            ?-?-?      7.661    114.290      6.015
K69H-K69CD-K69HD2      8.662     27.497      1.673
K69H-K69CD-K69HD3      8.662     27.497      1.673
            ?-?-?      1.041     54.971      4.805
            ?-?-?      2.302     46.963      3.926
            ?-?-?      7.345     26.402      1.627
M126HB2-V127CA-V127HA      1.418     67.054      3.483
R130HG2-V127CA-V127HA      1.418     67.054      3.483
F91HE2-K86CA-K86HA      7.446     56.851      4.307
F91HD2-K86CA-K86HA      7.446     56.851      4.307
W129HB2-L8CB-L8HB3      3.260     42.725      1.670
P98HG3-P98CB-P98HB3      2.116     30.954      2.376
V107HA-V107CB-V107HB      3.208     32.994      1.452
R58HB2-R58CD-R58HD2      1.558     43.196      2.883
R130HB2-R130CD-R130HD2      1.558     43.196      2.883
L109HA-M111CG-M111HG3      4.573     31.755      2.298
P110HA-M111CG-M111HG3      4.573     31.755      2.298
            ?-?-?      8.290     32.404      1.903
N43HB3-N43CB-N43HB2      2.964     40.841      2.801
N51HB3-N51CB-N51HB2      2.964     40.841      2.801
V87HA-P84CA-P84HA      3.996     62.500      4.743
            ?-?-?      4.552     50.101      4.705
K23H-L22CD1-L22HD1      7.701     20.752      1.620
L26HB3-P27CB-P27HB2      1.599     31.739      1.961
L22HD1-M111CG-M111HG2      1.599     31.739      1.961
V24HB-M111CG-M111HG2      1.599     31.739      1.961
M93HE-M111CG-M111HG2      1.599     31.739      1.961
M111HB2-M111CG-M111HG2      1.599     31.739      1.961
M111HE-M111CG-M111HG2      1.599     31.739      1.961
K77H-K77CE-K77HE2      7.494     41.943      2.904
E118HG3-L22CG-L22HG      2.403     24.360      0.841
E118HG3-K114CG-K114HG2      2.403     24.360      0.841
 C94H-K69CA-K69HA      8.983     57.179      4.292
            ?-?-?      1.575     25.618      1.736
F91HZ-T92CG2-T92HG2      6.867     23.933      1.250
            ?-?-?      2.866     40.371      2.715
            ?-?-?      0.551     43.525      3.069
I59HB-P98CD-P98HD2      3.164     49.637      3.502
            ?-?-?      1.772     49.317      2.111
V12HB-V12CG1-V12HG1      2.091     21.380      0.919
E124HB3-V12CG1-V12HG1      2.091     21.380      0.919
Q128HB2-V12CG1-V12HG1      2.091     21.380      0.919
K69HB3-V127CG1-V127HG1      2.091     21.380      0.919
E124HB3-V127CG1-V127HG1      2.091     21.380      0.919
V127HB-V127CG1-V127HG1      2.091     21.380      0.919
E124HB3-V127CG2-V127HG2      2.091     21.380      0.919
V127HB-V127CG2-V127HG2      2.091     21.380      0.919
Q128HB2-V127CG2-V127HG2      2.091     21.380      0.919
            ?-?-?      2.894     20.183      0.382
F103HB2-V107CG1-V107HG1      2.875     20.223      0.378
F103HB3-V107CG1-V107HG1      2.853     20.229      0.388
Q116HA-Q116CG-Q116HG2      4.601     32.838      2.533
            ?-?-?      3.771     74.896      4.787
H73HB2-P74CD-P74HD3      2.543     51.193      3.529
K13H-K13CD-K13HD2      7.809     30.326      1.630
            ?-?-?      7.953    140.985      7.546
 I64H-R65CA-R65HA      7.348     57.791      4.156
 K90H-K90CA-K90HA      7.348     57.791      4.156
 F91H-K90CA-K90HA      7.348     57.791      4.156
            ?-?-?      2.300     68.464      4.803
W129HD1-W129CE3-W129HE3      7.093    123.708      7.779
N43HA-V44CG2-V44HG2      5.314     22.950      0.960
L71HA-L76CA-L76HA      4.222     56.222      3.737
A75HA-L76CA-L76HA      4.222     56.222      3.737
            ?-?-?      4.183     33.622      1.995
            ?-?-?      3.873     63.913      4.735
            ?-?-?      7.325     20.152      0.389
            ?-?-?      2.955     56.606      4.037
            ?-?-?      4.566     40.372      2.852
F45HD1-L95CD2-L95HD2      7.337     26.706      0.147
F45HE2-L95CD2-L95HD2      7.337     26.706      0.147
I64H-L95CD2-L95HD2      7.337     26.706      0.147
            ?-?-?      7.226     26.879      0.597
            ?-?-?      2.327     28.285      2.140
  L8HA-L8CB-L8HB3      4.368     42.724      1.671
V24H-I34CG2-I34HG2      9.234     18.083      0.784
L42H-L42CD1-L42HD1      7.832     26.715      0.596
L42H-L42CD2-L42HD2      7.832     26.715      0.596
G70H-L71CD2-L71HD2      7.832     26.715      0.596
            ?-?-?      3.140     51.357      3.538
            ?-?-?      4.921     47.904      4.712
A80HA-P84CB-P84HB2      4.133     32.367      1.954
C94H-M111CB-M111HB2      8.970     39.742      1.617
P74HA-K77CA-K77HA      4.097     59.989      3.809
A80HA-K77CA-K77HA      4.097     59.989      3.809
Q128HE21-V12CG2-V12HG2      6.580     22.322      1.039
V87HG1-K86CB-K86HB2      0.824     34.565      1.712
K86HD2-K86CB-K86HB2      0.797     34.562      1.746
R85HG3-R85CB-R85HB2      1.742     30.166      1.943
K13HE3-K13CG-K13HG2      3.214     26.879      1.059
            ?-?-?      1.647     30.164      1.914
R85HG2-R85CB-R85HB2      1.745     30.170      1.909
K86HB2-R85CB-R85HB2      1.745     30.170      1.909
R85HG2-R85CB-R85HB3      1.745     30.170      1.909
R85HG3-R85CB-R85HB3      1.745     30.170      1.909
K86HB2-R85CB-R85HB3      1.745     30.170      1.909
            ?-?-?      0.714     22.950      1.035
            ?-?-?      2.042     64.070      4.732
V67HB-M93CE-M93HE      1.944     16.672      1.586
M93HB2-M93CE-M93HE      1.944     16.672      1.586
M111HG2-M93CE-M93HE      1.944     16.672      1.586
M111HG2-M111CE-M111HE      1.944     16.672      1.586
G20H-W36CB-W36HB2      6.895     34.888      2.663
W47HZ2-W36CB-W36HB2      6.895     34.888      2.663
W47HZ2-W36CB-W36HB3      6.895     34.888      2.663
D131H-A132CB-A132HB      8.824     18.711      1.492
K21HD2-K21CA-K21HA      1.599     55.124      5.672
K21HD3-K21CA-K21HA      1.599     55.124      5.672
L22HD1-K21CA-K21HA      1.599     55.124      5.672
R35HG3-K21CA-K21HA      1.599     55.124      5.672
F122HD2-W36CB-W36HB3      6.880     34.849      2.665
F122HE2-W36CB-W36HB2      6.880     34.849      2.665
G20H-W36CB-W36HB3      6.880     34.849      2.665
F122HE2-W36CB-W36HB3      6.880     34.849      2.665
 K29H-P27CA-P27HA      7.808     64.697      4.331
R35HD3-R35CB-R35HB2      3.248     31.894      1.672
L22HG-E118CG-E118HG2      0.847     37.703      2.248
K114HG2-E118CG-E118HG2      0.847     37.703      2.248
L71HD1-K77CD-K77HD2      0.608     27.198      0.876
A15HB-N11CB-N11HB2      1.593     36.598      2.818
A15HB-N11CB-N11HB3      1.593     36.598      2.818
A15HB-E14CG-E14HG3      1.593     36.598      2.818
            ?-?-?      3.784     75.678      4.709
A133HA-R130CA-R130HA      4.158     59.833      3.464
E83H-K82CD-K82HD2      7.855     29.237      1.733
E83H-K82CD-K82HD3      7.855     29.237      1.733
G20HA3-L22CD1-L22HD1      4.064     20.714      1.626
I59HG12-P60CG-P60HG3      1.533     28.286      2.154
R63HG2-P60CG-P60HG3      1.533     28.286      2.154
G20HA2-L22CD1-L22HD1      4.025     20.753      1.622
F122HA-L22CD1-L22HD1      4.025     20.753      1.622
E124HG2-A121CA-A121HA      2.273     55.281      4.245
            ?-?-?      5.766    130.143      6.317
            ?-?-?      2.987     31.738      1.894
P74HA-P74CD-P74HD3      4.101     51.199      3.526
V72H-L76CD1-L76HD1      7.646     21.898      0.582
A88H-F91CB-F91HB3      6.312     41.782      4.001
E124HA-V123CG2-V123HG2      3.976     23.725      1.074
A15HA-K18CG-K18HG2      4.099     24.989      1.365
L16HA-K18CG-K18HG2      4.099     24.989      1.365
V24HG2-P110CA-P110HA      0.739     60.975      4.586
V72HG2-P110CA-P110HA      0.739     60.975      4.586
C94HG-P110CA-P110HA      0.739     60.975      4.586
K31HG3-E30CB-E30HB2      1.058     30.797      1.920
V112HG1-V87CB-V87HB      1.058     30.797      1.920
V112HG2-V87CB-V87HB      1.058     30.797      1.920
L76HD2-P110CB-P110HB3      1.058     30.797      1.920
K23HB2-M111CA-M111HA      1.281     54.805      5.637
R35HD2-R35CB-R35HB3      2.993     31.896      1.898
            ?-?-?      0.740     44.136      4.184
R130H-R130CG-R130HG3      8.474     26.877      1.678
E83HB3-V87CG1-V87HG1      2.078     21.223      0.826
            ?-?-?      4.002     23.744      1.074
            ?-?-?      7.538     36.133      2.331
W129H-L8CD2-L8HD2      8.673     25.928      0.915
R35HG3-W36CD1-W36HD1      1.558    125.592      6.636
P27HD3-L26CG-L26HG      3.943     25.928      1.041
P27HD3-L26CD2-L26HD2      3.943     25.928      1.041
F45H-F45CB-F45HB2      9.060     40.370      2.850
            ?-?-?      1.584     66.114      5.771
K81HG3-K82CB-K82HB2      1.592     33.777      1.900
K82HG3-K82CB-K82HB2      1.592     33.777      1.900
L109H-E108CB-E108HB2      8.279     32.371      1.269
L109H-E108CB-E108HB3      8.279     32.371      1.269
M93HB3-M93CB-M93HB2      2.106     35.192      1.929
M93HG2-M93CB-M93HB2      2.106     35.192      1.929
M93HG3-M93CB-M93HB2      2.106     35.192      1.929
P27HB2-P27CD-P27HD3      1.983     50.416      3.937
            ?-?-?      0.154    125.592      6.644
M49HA-G50CA-G50HA2      5.258     47.134      3.824
N51HA-G50CA-G50HA2      5.258     47.134      3.824
W129H-L8CD1-L8HD1      8.669     23.740      0.948
L8HD2-D131CB-D131HB2      0.908     39.603      2.619
V127HG2-D131CB-D131HB2      0.908     39.603      2.619
S10HA-K13CB-K13HB3      3.592     32.367      1.934
F25HB3-L76CD1-L76HD1      2.985     21.692      0.588
            ?-?-?      2.881     21.562      1.136
            ?-?-?      4.757     34.563      1.793
P84HA-F91CE1-F91HE2      4.732    131.242      7.453
K13HA-L8CD1-L8HD1      3.550     23.602      0.950
            ?-?-?      3.527     23.580      0.952
 V12HB-P9CD-P9HD2      2.091     50.258      3.309
Q128HB2-P9CD-P9HD2      2.091     50.258      3.309
E83HB3-P84CD-P84HD2      2.091     50.258      3.309
P84HG3-P84CD-P84HD2      2.091     50.258      3.309
            ?-?-?      1.435     18.240      1.072
M111HG3-M111CB-M111HB2      2.305     39.743      1.614
M93HG3-M111CB-M111HB2      2.133     39.743      1.617
K69HA-M93CB-M93HB2      4.295     35.190      1.930
K86HE2-K86CB-K86HB3      2.924     34.569      1.786
K86HE3-K86CB-K86HB3      2.924     34.569      1.786
  V12H-P9CB-P9HB3      7.191     32.523      2.562
            ?-?-?      8.059     42.411      2.859
L71HB2-A88CA-A88HA      1.051     50.259      4.561
L26HG-L109CA-L109HA      1.051     50.259      4.561
L26HD1-L109CA-L109HA      1.051     50.259      4.561
L26HD2-L109CA-L109HA      1.051     50.259      4.561
W47HH2-F122CD1-F122HD1      6.314    131.551      6.867
F122HZ-F122CE1-F122HE1      6.314    131.551      6.867
W47HH2-F122CE1-F122HE2      6.314    131.551      6.867
F122HZ-F122CE1-F122HE2      6.314    131.551      6.867
K31HB3-K31CE-K31HE2      1.329     41.313      2.853
K31HB3-K31CE-K31HE3      1.329     41.313      2.853
L95HB3-F96CB-F96HB2      1.329     41.313      2.853
            ?-?-?      8.358     50.443      3.728
            ?-?-?      1.329     43.510      3.037
V87HA-A88CA-A88HA      3.969     50.100      4.552
V107HB-L109CD2-L109HD2      1.459     23.891     -0.151
L109HB2-L109CD2-L109HD2      1.459     23.891     -0.151
L109HB3-L109CD2-L109HD2      1.459     23.891     -0.151
            ?-?-?      8.107    123.552      8.235
P60HD2-R63CA-R63HA      3.537     54.654      4.374
            ?-?-?      0.920     62.343      3.714
            ?-?-?      7.558     72.583      4.287
L109H-E108CG-E108HG2      8.280     36.290      2.223
            ?-?-?     -0.137     62.343      3.710
K23H-V112CB-V112HB      7.699     36.138      1.848
A68HA-K69CE-K69HE3      4.765     42.097      3.013
            ?-?-?      0.754     30.955      2.099
E28HB2-K29CB-K29HB2      2.279     35.191      1.674
E28HB3-K29CB-K29HB2      2.279     35.191      1.674
            ?-?-?      4.773     58.576      3.656
M93HG2-L22CG-L22HG      2.083     24.362      0.841
E118HB2-K114CG-K114HG2      2.083     24.362      0.841
H6HB3-H6CD2-H6HD2      3.167    119.334      7.112
            ?-?-?      6.806    132.518      7.121
A79HA-L76CA-L76HA      4.030     56.223      3.741
P27HB3-P27CD-P27HD2      2.436     50.415      3.745
E33H-E32CB-E32HB2      9.080     34.278      1.758
            ?-?-?      9.062     34.269      1.760
            ?-?-?      3.355     22.478      0.670
L26H-F25CB-F25HB2      8.377     39.737      2.476
L42HB3-L42CG-L42HG      2.154     26.715      1.385
            ?-?-?      6.792    118.569      7.390
            ?-?-?      4.198     40.375      3.111
            ?-?-?      0.751     36.925      3.125
V87H-K86CB-K86HB3      8.185     34.563      1.788
            ?-?-?      4.729     40.999      1.568
L26H-P27CD-P27HD2      8.380     50.623      3.729
            ?-?-?      5.416    114.915      6.123
            ?-?-?      4.379     59.205      4.753
E83HB2-P84CA-P84HA      1.929     62.342      4.722
V87HB-P84CA-P84HA      1.929     62.342      4.722
K82HD2-K82CG-K82HG3      1.732     25.305      1.581
            ?-?-?      0.925    122.608      7.051
V87HG2-A79CA-A79HA      0.657     54.895      4.026
L76HB3-H73CB-H73HB3      1.954     36.924      3.113
P110HB3-H73CB-H73HB3      1.954     36.924      3.113
            ?-?-?      1.796     55.909      4.580
W129H-V127CG2-V127HG2      8.672     21.222      0.904
R35HE-K21CA-K21HA      6.639     55.121      5.683
W36HD1-K21CA-K21HA      6.639     55.121      5.683
E46HG2-V44CG2-V44HG2      2.298     23.106      0.957
 E32H-E32CA-E32HA      7.963     54.496      4.680
E108HA-F96CD1-F96HD1      4.708    132.653      7.246
E108HA-F96CD1-F96HD2      4.708    132.653      7.246
R35HD2-R35CG-R35HG2      2.988     27.814      1.568
R35HD2-R35CG-R35HG3      2.988     27.814      1.568
H73H-P74CD-P74HD2      7.075     51.210      2.121
H73HE1-P74CD-P74HD2      7.075     51.210      2.121
V62HG1-A133CA-A133HA      0.894     53.710      4.162
K77H-L76CD2-L76HD2      7.499     25.775      1.067
L95H-L76CD2-L76HD2      7.499     25.775      1.067
G97HA2-E108CA-E108HA      3.526     54.810      4.715
G97HA3-E108CA-E108HA      3.526     54.810      4.715
K18H-K18CD-K18HD2      7.686     29.228      1.644
K18H-K18CD-K18HD3      7.686     29.228      1.644
R17HB2-L16CG-L16HG      1.599     23.734      0.538
L16HB3-L16CG-L16HG      1.599     23.734      0.538
A15HB-L16CD1-L16HD1      1.599     23.734      0.538
L16HB3-L16CD1-L16HD1      1.599     23.734      0.538
R17HB2-L16CD1-L16HD1      1.599     23.734      0.538
R37HB2-L16CD1-L16HD1      1.599     23.734      0.538
R37HB3-L16CD1-L16HD1      1.599     23.734      0.538
M125HE-L16CD1-L16HD1      1.599     23.734      0.538
W47HZ2-W47CH2-W47HH2      6.877    128.407      6.316
E105HB2-F103CB-F103HB2      2.060     38.677      2.889
M49HB2-M49CG-M49HG3      2.657     35.976      2.260
 E83H-K81CA-K81HA      7.841     57.955      4.056
F45HE1-F45CD1-F45HD1      6.903    131.869      7.353
F45HE1-F45CD1-F45HD2      6.903    131.869      7.353
W47HZ2-F45CD1-F45HD2      6.903    131.869      7.353
F45HE1-F45CE1-F45HE2      6.903    131.869      7.353
W47HZ2-F45CE1-F45HE2      6.903    131.869      7.353
            ?-?-?      1.246     11.180      0.881
K90HA-K90CD-K90HD2      4.167     29.548      1.447
K90HA-K90CD-K90HD3      4.167     29.548      1.447
K117HA-K117CD-K117HD2      4.167     29.548      1.447
F25H-P110CD-P110HD3      8.039     51.228      3.653
D120HB2-K117CA-K117HA      2.805     59.832      4.174
D120HB3-K117CA-K117HA      2.805     59.832      4.174
D120HB2-E118CA-E118HA      2.805     59.832      4.174
            ?-?-?      0.444     54.493      4.608
K13HE3-K13CG-K13HG3      3.228     26.875      1.447
W129HA-W129CD1-W129HD1      4.633    123.084      7.074
V123HG2-M126CG-M126HG3      1.099     31.896      1.454
M126HE-M126CG-M126HG3      1.099     31.896      1.454
K13HE2-S10CB-S10HB3      2.879     62.500      3.997
K86H-K86CB-K86HB3      7.560     34.571      1.800
 L8HD1-D7CB-D7HB3      0.918     41.626      2.898
 L8HD2-D7CB-D7HB3      0.918     41.626      2.898
L8HD1-K13CE-K13HE2      0.918     41.626      2.898
 L8H-K13CD-K13HD3      7.245     30.269      1.735
R63HG3-P98CG-P98HG3      1.730     26.560      2.115
 K90H-A89CA-A89HA      7.348     55.911      3.858
 F91H-A89CA-A89HA      7.348     55.911      3.858
            ?-?-?      1.463     21.851      1.031
            ?-?-?      5.778     22.945      0.958
            ?-?-?      2.300     35.971      1.961
W36HZ3-L16CB-L16HB3      7.228     41.510      1.588
V12H-L16CB-L16HB3      7.210     41.519      1.591
W36HH2-L16CB-L16HB3      7.210     41.519      1.591
A133HB-R130CD-R130HD3      1.329     43.510      3.078
R119HA-F122CB-F122HB3      3.730     38.661      3.273
            ?-?-?      7.684     24.988      1.365
  D7HA-M2CB-M2HB2      4.777     33.150      1.995
            ?-?-?      0.746     66.276      5.770
P27HG2-P27CB-P27HB2      2.313     31.739      1.981
P27HG3-P27CB-P27HB2      2.313     31.739      1.981
M111HG3-M111CG-M111HG2      2.313     31.739      1.981
K23HB2-K23CD-K23HD3      1.304     29.385      1.471
K23HG2-K23CD-K23HD3      1.304     29.385      1.471
K23HG3-K23CD-K23HD3      1.304     29.385      1.471
K23HD2-K23CD-K23HD3      1.304     29.385      1.471
K31HB3-K23CD-K23HD3      1.304     29.385      1.471
K31HB3-K31CD-K31HD2      1.304     29.385      1.471
K31HB3-K31CD-K31HD3      1.304     29.385      1.471
R130H-W129CA-W129HA      8.476     58.262      4.625
            ?-?-?      0.589     14.625      0.203
            ?-?-?      1.929     36.605      2.181
Q40HE21-Q40CG-Q40HG3      6.860     33.490      2.429
            ?-?-?      6.856     33.498      2.425
Q40HE21-Q40CG-Q40HG2      6.846     33.484      2.430
            ?-?-?     -0.147     23.891      0.803
L16HD1-W129CZ2-W129HZ2      0.549    113.042      6.989
            ?-?-?      0.548    113.029      6.989
L16HG-W129CZ2-W129HZ2      0.537    113.028      6.989
            ?-?-?      1.091     23.576      0.526
            ?-?-?      1.090     23.577      0.527
M126HE-L16CD1-L16HD1      1.092     23.578      0.527
P60HG2-V62CB-V62HB      2.091     30.797      2.226
R63HB2-P98CB-P98HB2      2.091     30.797      2.226
R63HB3-P98CB-P98HB2      2.091     30.797      2.226
P98HG3-P98CB-P98HB2      2.091     30.797      2.226
E118HB2-E118CB-E118HB3      2.091     30.797      2.226
            ?-?-?      8.632     27.338      1.251
 F96H-L95CG-L95HG      8.631     27.334      1.251
            ?-?-?      8.623     27.342      1.251
 L22H-L22CA-L22HA      9.111     54.651      5.321
 L22H-R35CA-R35HA      9.111     54.655      5.322
            ?-?-?      4.365     18.868      0.860
R63HA-V62CG1-V62HG1      4.366     18.868      0.859
            ?-?-?      4.365     18.867      0.859
I64HG13-P98CD-P98HD2      1.452     49.631      3.500
V107HB-P98CD-P98HD2      1.452     49.631      3.500
I64HG13-P98CD-P98HD3      1.452     49.631      3.500
    M2H-S1CA-S1HA      8.475     58.264      4.624
            ?-?-?      9.111     54.653      5.322
            ?-?-?      7.684     24.989      1.365
            ?-?-?      9.243     21.710      0.733
            ?-?-?      9.236     21.702      0.733
            ?-?-?      1.608     56.405      4.443
            ?-?-?      1.610     56.396      4.443
A15HB-N11CA-N11HA      1.603     56.404      4.443
            ?-?-?      7.883     29.576      1.558
            ?-?-?      7.879     29.593      1.556
            ?-?-?      7.865     29.595      1.557
K90HB2-Q116CA-Q116HA      1.564     58.891      4.613
A113HB-Q116CA-Q116HA      1.564     58.891      4.613
R119HB2-Q116CA-Q116HA      1.564     58.891      4.613
K90HB3-Q116CA-Q116HA      1.564     58.892      4.613
            ?-?-?      2.797     22.948      1.032
            ?-?-?      2.796     22.950      1.032
L95HA-C94CB-C94HB2      4.591     30.638      2.044
P110HA-C94CB-C94HB2      4.589     30.639      2.043
            ?-?-?      4.591     30.642      2.044
            ?-?-?      7.544     20.471      0.616
            ?-?-?      7.531     20.472      0.615
L95H-V67CG1-V67HG1      7.525     20.480      0.614
E83HB2-E83CG-E83HG2      1.931     36.604      2.182
K82HB2-E83CG-E83HG2      1.929     36.605      2.182
K18H-K18CG-K18HG2      7.684     24.990      1.365
V24H-V24CG2-V24HG2      9.244     21.701      0.733
            ?-?-?      2.796     22.951      1.032
Y135HD1-Y135CA-Y135HA      6.797     59.418      4.375
            ?-?-?      6.871     42.097      2.700
E28HA-E28CG-E28HG2      3.937     36.761      2.179
            ?-?-?      9.217     36.132      1.849
            ?-?-?      6.805     59.415      4.371
            ?-?-?      9.216     36.132      1.849
            ?-?-?      9.215     36.135      1.849
            ?-?-?      7.089     26.246      1.344
H73H-K77CG-K77HG3      7.079     26.248      1.344
            ?-?-?      5.298     22.008      0.976
            ?-?-?      5.298     22.008      0.976
N43HA-V44CG1-V44HG1      5.298     22.008      0.976
            ?-?-?      7.087     26.252      1.344
F91HZ-K90CE-K90HE2      6.873     42.095      2.700
            ?-?-?      3.257     35.409      1.931
            ?-?-?      1.054    130.303      7.113
            ?-?-?      1.048    130.310      7.114
            ?-?-?      1.040    130.328      7.113
F122HB3-M93CB-M93HB2      3.273     35.380      1.931
            ?-?-?      6.814     59.390      4.375
            ?-?-?      6.869     42.108      2.700
R119HD3-M93CB-M93HB2      3.265     35.395      1.930
K114H-E118CG-E118HG2      8.894     37.697      2.249
            ?-?-?      8.879     37.696      2.250
E118HG3-A121CB-A121HB      2.397     18.397      1.590
Q128HG2-M125CE-M125HE      2.397     18.399      1.590
M125HG2-A15CB-A15HB      2.398     18.398      1.590
M125HG2-A121CB-A121HB      2.398     18.398      1.590
M125HG2-M125CE-M125HE      2.398     18.398      1.590
            ?-?-?      0.948     23.817      1.730
E32HB2-K31CG-K31HG3      1.773     23.733      1.077
            ?-?-?      0.946     23.794      1.730
            ?-?-?      0.925     23.771      1.736
K69HD2-V123CG2-V123HG2      1.641     23.737      1.074
K69HD3-V123CG2-V123HG2      1.641     23.737      1.074
L22HD1-V123CG2-V123HG2      1.638     23.731      1.074
M111HB2-V123CG2-V123HG2      1.638     23.731      1.074
            ?-?-?     10.712     31.614      2.204
            ?-?-?      4.752     59.864      3.462
W129HE1-V5CB-V5HB     10.698     31.627      2.203
            ?-?-?     10.712     31.624      2.201
            ?-?-?      8.890     37.711      2.250
K31HA-K31CG-K31HG2      3.620     24.107      0.762
            ?-?-?      4.762     59.861      3.462
            ?-?-?      4.768     59.836      3.462
            ?-?-?      3.603     24.040      1.045
            ?-?-?      3.612     24.047      1.045
K31HA-K31CG-K31HG3      3.622     24.062      1.045
            ?-?-?      2.074     20.439      0.907
            ?-?-?      2.075     20.439      0.907
            ?-?-?      2.075     20.437      0.907
            ?-?-?      3.629     24.090      0.759
            ?-?-?      3.641     24.076      0.759
E32HB3-I34CG2-I34HG2      1.968     18.084      0.783
M111HG2-I34CG2-I34HG2      1.968     18.084      0.783
K69H-V72CG2-V72HG2      8.669     21.226      0.734
K69H-V123CG1-V123HG1      8.688     21.251      0.733
D120HA-E124CA-E124HA      4.218     59.517      3.956
            ?-?-?      8.682     21.246      0.730
L95HD1-L109CD2-L109HD2      0.246     23.891     -0.136
L109HD1-L109CD2-L109HD2      0.246     23.891     -0.136
            ?-?-?      1.043     31.895      2.750
            ?-?-?      4.217     59.517      3.956
L8HD2-K13CD-K13HD2      0.923     30.329      1.637
            ?-?-?      1.042     31.893      2.750
V12HG2-M125CG-M125HG3      1.041     31.899      2.750
            ?-?-?      0.923     30.328      1.638
L8HD1-K13CD-K13HD2      0.925     30.326      1.639
            ?-?-?      7.346    131.242      7.225
A121HA-E124CA-E124HA      4.217     59.520      3.956
F45HD2-W47CD1-W47HD1      7.343    131.242      7.226
W47HE3-W47CD1-W47HD1      7.342    131.241      7.226
            ?-?-?      8.087     56.242      3.730
            ?-?-?      8.083     56.257      3.729
I61H-I64CD1-I64HD1      8.091     12.176      0.301
 A80H-L76CA-L76HA      8.073     56.271      3.733
P84HG2-P84CA-P84HA      1.932     62.345      4.720
R85HB2-P84CA-P84HA      1.932     62.343      4.720
P84HB2-P84CA-P84HA      1.933     62.342      4.720
            ?-?-?      0.602     22.947      1.244
            ?-?-?      0.610     22.950      1.245
            ?-?-?      0.614     22.944      1.245
            ?-?-?      1.810     60.933      3.631
            ?-?-?      1.811     60.931      3.631
I64HB-I61CA-I61HA      1.812     60.929      3.631
K29HA-E32CG-E32HG2      4.699     36.133      2.328
E32HA-E32CG-E32HG2      4.699     36.133      2.328
K29HA-E32CG-E32HG3      4.699     36.133      2.328
E32HA-E32CG-E32HG3      4.699     36.133      2.328
R65HD2-P98CA-P98HA      3.104     62.185      5.006
R65HD3-P98CA-P98HA      3.105     62.186      5.006
G106HA2-P98CA-P98HA      3.105     62.185      5.006
            ?-?-?      8.082     12.162      0.304
            ?-?-?      4.611     26.716      0.141
            ?-?-?      8.099     12.155      0.303
P60HG2-P60CB-P60HB2      2.066     32.522      1.748
            ?-?-?      0.227     23.093      1.256
            ?-?-?      0.236     23.099      1.256
            ?-?-?      0.244     23.111      1.256
            ?-?-?      8.584     21.674      0.586
            ?-?-?      8.596     21.693      0.583
V112H-L76CD1-L76HD1      8.603     21.709      0.584
            ?-?-?      8.888     55.312      4.993
            ?-?-?      8.899     55.308      4.992
E105H-F103CA-F103HA      8.905     55.299      4.993
            ?-?-?      7.937     29.398      2.408
G106H-E105CB-E105HB3      7.949     29.406      2.407
            ?-?-?      7.951     29.410      2.408
L26HB2-E30CB-E30HB2      1.624     30.640      1.961
L26HB3-E30CB-E30HB2      1.624     30.640      1.961
L76HG-P110CB-P110HB3      1.624     30.640      1.961
P110HB2-P110CB-P110HB3      1.624     30.640      1.961
            ?-?-?      2.180     32.525      1.748
V62HB-P60CB-P60HB2      2.183     32.523      1.748
V67H-V123CG1-V123HG1      8.389     21.379      0.739
I61HD1-R130CG-R130HG3     -0.148     26.878      1.684
            ?-?-?      8.038    132.031      7.092
            ?-?-?      8.039    132.025      7.092
F25H-F25CD1-F25HD2      8.041    132.025      7.092
V62HA-R130CD-R130HD3      3.755     43.196      3.055
            ?-?-?      3.759     43.195      3.055
I64HA-R130CD-R130HD3      3.763     43.193      3.055
            ?-?-?      7.493     19.027      1.495
            ?-?-?      7.494     19.025      1.495
 K77H-A75CB-A75HB      7.494     19.026      1.496
K21HG2-K21CE-K21HE2      1.378     42.097      2.900
K21HG2-K21CE-K21HE3      1.378     42.097      2.900
K77HG3-K77CE-K77HE2      1.378     42.097      2.900
K77HD3-K77CE-K77HE2      1.378     42.097      2.900
K77HG3-K77CE-K77HE3      1.378     42.097      2.900
K77HD3-K77CE-K77HE3      1.378     42.097      2.900
L16HB3-M125CG-M125HG2      1.607     31.896      2.406
V127H-V123CG1-V123HG1      8.391     21.378      0.739
E124H-V123CG1-V123HG1      8.391     21.378      0.739
A68H-V123CG1-V123HG1      8.389     21.381      0.739
R65HD2-P99CD-P99HD2      3.073     50.756      3.645
A15HB-M125CG-M125HG2      1.606     31.896      2.406
A121HB-M125CG-M125HG2      1.606     31.896      2.406
M125HE-M125CG-M125HG2      1.606     31.896      2.406
            ?-?-?      8.607     35.373      1.665
L26HB3-P27CB-P27HB3      1.607     31.897      2.406
            ?-?-?      4.610     26.716      0.141
L95HA-L95CD2-L95HD2      4.612     26.716      0.142
            ?-?-?      0.734     26.259      1.827
V24HG2-P110CG-P110HG3      0.741     26.267      1.828
M111HB3-M111CG-M111HG3      1.735     31.739      2.306
            ?-?-?      1.734     31.739      2.307
            ?-?-?      1.734     31.739      2.307
            ?-?-?      3.059     50.774      3.644
C94HG-P110CG-P110HG3      0.726     26.227      1.828
            ?-?-?      3.075     50.747      3.645
            ?-?-?      1.077     55.278      4.237
V112H-K23CB-K23HB3      8.602     35.391      1.662
            ?-?-?      8.591     35.383      1.666
K13HE2-K13CB-K13HB2      2.901     32.401      1.624
            ?-?-?      2.893     32.421      1.622
            ?-?-?      0.542     55.751      4.793
L8HD1-K13CB-K13HB3      0.911     32.210      1.934
V12HG1-K13CB-K13HB3      0.911     32.210      1.934
V127HG1-V67CB-V67HB      0.911     32.210      1.934
            ?-?-?      2.885     32.434      1.625
            ?-?-?      1.074     55.282      4.237
L76HD2-A75CA-A75HA      1.068     55.303      4.237
R58HB3-R58CG-R58HG3      1.895     26.559      1.682
            ?-?-?      4.192    118.380      6.812
            ?-?-?      4.197    118.373      6.813
            ?-?-?      4.188    118.373      6.812
            ?-?-?      3.025     35.227      1.671
G97HA2-R63CB-R63HB2      3.537     30.013      2.072
P98HD3-R63CB-R63HB2      3.537     30.013      2.072
G97HA2-R63CB-R63HB3      3.537     30.013      2.072
P98HD2-R63CB-R63HB3      3.537     30.013      2.072
P98HD3-R63CB-R63HB3      3.537     30.013      2.072
K29HE2-K29CB-K29HB2      3.011     35.201      1.673
E108H-F103CD1-F103HD2      6.539    133.458      7.575
            ?-?-?      6.531    133.459      7.571
            ?-?-?      6.522    133.451      7.575
            ?-?-?      4.060     49.003      2.070
P60HD2-R63CB-R63HB2      3.538     30.010      2.072
P60HD2-R63CB-R63HB3      3.538     30.010      2.072
P98HD2-R63CB-R63HB2      3.537     30.012      2.072
            ?-?-?      1.070     55.751      4.800
L8HG-A132CB-A132HB      1.747     18.712      1.498
K13HD3-A132CB-A132HB      1.747     18.712      1.498
            ?-?-?      7.087     26.084      1.359
            ?-?-?      7.086     26.084      1.359
            ?-?-?      7.080     26.088      1.358
L26HA-L26CB-L26HB3      4.729     41.000      1.611
K29HA-L26CB-L26HB3      4.729     41.000      1.611
            ?-?-?      1.070     55.751      4.799
            ?-?-?      1.070     55.750      4.799
            ?-?-?      5.285     20.308      1.334
K29HE3-K29CB-K29HB2      3.032     35.219      1.672
I61HA-I64CG2-I64HG2      3.630     16.200      0.445
N43HA-A133CB-A133HB      5.295     20.298      1.334
L26HA-L26CB-L26HB2      4.731     40.999      1.610
            ?-?-?      8.038     62.357      3.709
            ?-?-?      8.034     62.340      3.708
            ?-?-?      8.026     62.322      3.710
            ?-?-?      3.626     16.198      0.445
            ?-?-?      3.625     16.203      0.445
K69HG3-R119CD-R119HD2      1.083     40.528      3.255
            ?-?-?      5.297     20.307      1.334
            ?-?-?      3.805     57.636      4.136
I64HA-R65CA-R65HA      3.803     57.636      4.136
            ?-?-?      3.803     57.635      4.136
            ?-?-?      6.864     67.225      5.779
            ?-?-?      6.861     67.229      5.777
            ?-?-?      6.848     67.205      5.778
K29HA-L26CB-L26HB2      4.728     40.996      1.611
            ?-?-?      1.825     44.163      4.095
            ?-?-?      1.821     44.162      4.094
            ?-?-?      4.287     66.108      4.750
            ?-?-?      4.282     66.112      4.749
  N3HB2-N3CA-N3HA      2.662     52.768      4.865
F122HD2-G20CA-G20HA3      6.870     45.865      4.047
F122HE2-G20CA-G20HA3      6.866     45.859      4.045
G20H-G20CA-G20HA3      6.872     45.865      4.043
            ?-?-?      4.773     30.984      2.373
            ?-?-?      4.765     30.981      2.371
            ?-?-?      4.752     30.962      2.375
            ?-?-?      2.663     52.769      4.866
            ?-?-?      2.663     52.770      4.865
            ?-?-?      8.674     21.375      0.906
            ?-?-?      4.285     66.110      4.750
            ?-?-?      2.011     33.623      2.491
            ?-?-?      2.011     33.621      2.491
            ?-?-?      2.244     34.563      1.718
K69HB2-G70CA-G70HA3      1.805     44.140      4.096
            ?-?-?      4.620     12.121      0.301
V44HA-I64CD1-I64HD1      4.616     12.120      0.301
L95HA-I64CD1-I64HD1      4.613     12.143      0.302
W47HZ2-W36CE3-W36HE3      6.917    121.068      7.420
G20H-W36CE3-W36HE3      6.909    121.056      7.417
F122HE2-W36CE3-W36HE3      6.895    121.030      7.420
E83HG3-K86CB-K86HB2      2.242     34.565      1.718
            ?-?-?      2.014     33.621      2.491
            ?-?-?      2.242     34.562      1.718
F45H-I64CD1-I64HD1      9.056     12.147      0.302
            ?-?-?      9.054     12.131      0.302
            ?-?-?      9.050     12.122      0.302
            ?-?-?      8.366     35.832      1.738
K21H-K21CB-K21HB2      8.365     35.822      1.738
            ?-?-?      8.359     35.839      1.739
W129H-V12CG1-V12HG1      8.673     21.386      0.907
K23HB2-L22CA-L22HA      1.289     54.182      5.287
            ?-?-?      8.675     21.379      0.906
            ?-?-?      8.093     29.578      1.557
L95HD1-F45CB-F45HB2      0.285     40.407      2.853
            ?-?-?      2.061     69.872      4.736
            ?-?-?      2.058     69.877      4.736
            ?-?-?      2.058     69.880      4.736
            ?-?-?      8.978     23.733      1.073
C94H-V123CG2-V123HG2      8.979     23.732      1.074
            ?-?-?      8.971     23.734      1.073
            ?-?-?      8.087     29.586      1.555
            ?-?-?      4.748     54.496      5.263
            ?-?-?      8.080     29.596      1.557
            ?-?-?      8.955     49.317      2.111
            ?-?-?      0.857     60.626      3.743
            ?-?-?      0.852     60.619      3.742
L22HG-R119CA-R119HA      0.844     60.608      3.743
            ?-?-?      0.933     39.738      2.843
            ?-?-?      0.932     39.739      2.843
I64HD1-F45CB-F45HB2      0.295     40.388      2.851
            ?-?-?      8.653     35.268      3.469
            ?-?-?      3.313     50.258      4.790
 V87H-A88CB-A88HB      8.186     21.535      1.231
            ?-?-?      2.682     71.132      4.746
            ?-?-?      8.388     20.760      1.618
            ?-?-?      8.382     20.756      1.618
K21H-L22CD1-L22HD1      8.379     20.779      1.618
            ?-?-?      9.216     41.781      4.000
A113H-F91CB-F91HB3      9.214     41.782      4.000
            ?-?-?      9.213     41.784      4.000
            ?-?-?      8.183     21.536      1.231
            ?-?-?      8.664     35.260      3.467
            ?-?-?      8.180     21.537      1.231
            ?-?-?      7.668     30.638      2.535
V72H-C94CB-C94HB3      7.666     30.638      2.535
            ?-?-?      7.665     30.640      2.536
            ?-?-?      1.290     54.180      5.287
K23HG3-L22CA-L22HA      1.290     54.182      5.287
            ?-?-?      8.668     35.247      3.469
L8HD2-D131CB-D131HB3      0.929     39.748      2.843
            ?-?-?      0.292     40.387      2.852
            ?-?-?      3.312     50.258      4.790
            ?-?-?      1.444     62.499      3.992
            ?-?-?      1.443     62.502      3.992
A79HA-K82CD-K82HD2      4.031     29.384      1.739
R17HA-R17CG-R17HG3      3.882     29.383      1.748
K18HA-R17CG-R17HG3      3.926     29.382      1.718
            ?-?-?      1.248     53.867      4.743
            ?-?-?      1.247     53.868      4.743
P98HB3-P99CD-P99HD3      2.362     50.572      3.895
P99HB3-P99CD-P99HD3      2.362     50.572      3.895
E30H-E30CG-E30HG3      8.304     36.445      2.419
L109H-E108CG-E108HG3      8.303     36.445      2.419
            ?-?-?      8.304     36.449      2.419
            ?-?-?      4.360    118.375      6.806
            ?-?-?      4.362    118.369      6.807
            ?-?-?      4.352    118.366      6.807
F91HB3-T92CA-T92HA      4.013     60.654      5.473
            ?-?-?      4.003     60.681      5.470
V87HA-T92CA-T92HA      3.988     60.669      5.474
            ?-?-?      3.311     50.259      4.790
            ?-?-?      1.443     62.500      3.992
            ?-?-?      1.247     53.870      4.743
            ?-?-?      4.762     30.481      2.120
            ?-?-?      1.977     33.309      2.320
            ?-?-?      4.773     43.510      3.193
            ?-?-?      4.760     30.481      2.121
            ?-?-?      4.760     30.484      2.121
E32HB2-E32CG-E32HG2      1.772     36.133      2.328
E32HB2-E32CG-E32HG3      1.772     36.133      2.328
            ?-?-?      0.756     36.912      3.116
V72HG2-H73CB-H73HB3      0.746     36.924      3.116
            ?-?-?      1.978     33.306      2.320
            ?-?-?      0.753     36.910      3.115
            ?-?-?      1.978     33.309      2.320
            ?-?-?      3.125     19.198      2.117
            ?-?-?      3.119     19.188      2.118
            ?-?-?      3.116     19.200      2.118
A132HB-G4CA-G4HA2      1.482     46.020      4.005
            ?-?-?      1.481     46.021      4.006
            ?-?-?      1.481     46.020      4.006
            ?-?-?      6.866     64.399      5.779
            ?-?-?      9.214     41.779      2.780
            ?-?-?      6.864     64.398      5.777
            ?-?-?      6.851     64.384      5.778
P84HG2-R85CG-R85HG2      1.912     27.813      1.733
P84HG2-R85CG-R85HG3      1.912     27.813      1.733
R85HB2-R85CG-R85HG3      1.912     27.813      1.733
R85HB3-R85CG-R85HG3      1.912     27.813      1.733
R85HB3-R85CG-R85HG2      1.910     27.813      1.732
R85HB2-R85CG-R85HG2      1.909     27.815      1.732
            ?-?-?      3.764     65.796      4.113
            ?-?-?      9.214     41.779      2.780
L26HD2-P110CG-P110HG3      1.056     26.243      1.829
A113H-F91CB-F91HB2      9.214     41.786      2.779
E118H-K114CG-K114HG2      8.044     24.393      0.841
R119H-K114CG-K114HG2      8.031     24.419      0.839
            ?-?-?      8.022     24.415      0.838
            ?-?-?      8.645     18.721      0.736
            ?-?-?      8.648     18.721      0.736
            ?-?-?      8.641     18.717      0.736
K69HD2-V127CG1-V127HG1      1.673     21.223      0.899
E105HB2-E105CG-E105HG3      2.067     36.604      2.322
P104HB2-E105CG-E105HG3      2.067     36.604      2.322
P104HG2-E105CG-E105HG3      2.067     36.604      2.322
P104HG3-E105CG-E105HG3      2.067     36.604      2.322
E105HG2-E105CG-E105HG3      2.067     36.604      2.322
E124HB2-E124CG-E124HG3      2.067     36.604      2.322
            ?-?-?      2.642     17.292      2.108
Q128HG3-V12CG1-V12HG1      2.596     21.225      0.912
D131HB2-V127CG2-V127HG2      2.596     21.223      0.912
L26HD1-P110CG-P110HG3      1.052     26.239      1.829
            ?-?-?      0.774     50.103      4.777
M49HB3-M49CE-M49HE      2.638     17.297      2.108
M49HB2-M49CE-M49HE      2.642     17.300      2.109
            ?-?-?      7.801     28.623      1.448
R63H-I64CG1-I64HG13      7.798     28.630      1.444
            ?-?-?      7.781     28.614      1.448
            ?-?-?      2.305     39.741      1.730
            ?-?-?      2.305     39.742      1.730
M111HG3-M111CB-M111HB3      2.304     39.743      1.730
            ?-?-?      1.029     62.656      4.531
 V12HG2-P9CA-P9HA      1.029     62.657      4.532
 K13HG2-P9CA-P9HA      1.027     62.657      4.531
R65HE-R65CA-R65HA      7.616     57.633      4.144
 N66H-R65CA-R65HA      7.615     57.633      4.144
            ?-?-?      7.615     57.635      4.144
Q128HG3-V127CG2-V127HG2      2.597     21.222      0.913
L76HD2-P110CG-P110HG3      1.054     26.243      1.829
            ?-?-?      2.534     19.185      2.120
            ?-?-?      7.269    129.198      7.345
K29HD2-E32CG-E32HG3      1.414     36.133      2.332
E46HB2-E46CG-E46HG2      1.414     36.134      2.332
            ?-?-?      1.524     28.939      2.230
            ?-?-?      1.517     28.953      2.228
A132HB-Q128CB-Q128HB3      1.503     28.941      2.232
            ?-?-?      1.534     32.365      2.353
            ?-?-?      1.534     32.368      2.353
            ?-?-?      1.534     32.368      2.353
            ?-?-?      2.152     31.737      2.623
            ?-?-?      2.146     31.739      2.625
            ?-?-?      2.145     31.739      2.625
K86H-E83CB-E83HB2      7.557     31.288      1.911
            ?-?-?      7.552     31.285      1.909
 K86H-V87CB-V87HB      7.543     31.266      1.911
            ?-?-?      2.537     19.190      2.119
V72HG1-A68CA-A68HA      0.775     50.101      4.777
            ?-?-?      2.527     19.182      2.119
K29HG3-E32CG-E32HG3      1.415     36.132      2.332
E46HB2-E46CG-E46HG3      1.415     36.132      2.332
            ?-?-?      0.923     42.256      3.007
V127HG1-K69CE-K69HE3      0.923     42.255      3.007
W36HZ2-W36CZ3-W36HZ3      7.568    124.334      7.201
E118HG3-E118CB-E118HB2      2.387     30.797      2.090
            ?-?-?      3.067     69.718      4.695
            ?-?-?      3.065     69.719      4.694
            ?-?-?      3.065     69.721      4.694
            ?-?-?      4.965     49.472      3.653
            ?-?-?      4.962     49.472      3.653
            ?-?-?      4.961     49.474      3.653
W36HZ2-W36CH2-W36HH2      7.568    124.334      7.201
            ?-?-?      0.924     42.255      3.007
R17H-W36CZ3-W36HZ3      7.567    124.337      7.201
            ?-?-?      4.766     26.556      1.684
            ?-?-?      4.765     26.558      1.684
R58HA-R58CG-R58HG3      4.764     26.560      1.684
            ?-?-?      3.233     26.716      1.445
            ?-?-?      3.234     26.716      1.444
            ?-?-?      3.231     26.716      1.445
            ?-?-?      0.775     50.101      4.777
            ?-?-?      1.327     55.909      4.361
            ?-?-?      7.319     27.343      1.543
            ?-?-?      8.776    125.904      6.643
I34H-W36CD1-W36HD1      8.775    125.904      6.643
R35H-W36CD1-W36HD1      8.774    125.910      6.643
S38HB3-R17CA-R17HA      3.541     58.900      3.896
            ?-?-?      3.535     58.895      3.894
            ?-?-?      0.189     54.653      4.607
            ?-?-?      0.180     54.654      4.606
            ?-?-?      0.178     54.653      4.606
            ?-?-?      0.845     24.188      1.551
            ?-?-?      0.846     24.203      1.552
            ?-?-?      0.842     24.205      1.552
F25HB2-F25CD1-F25HD1      2.477    131.555      7.085
F25HB2-F25CE1-F25HE2      2.477    131.555      7.085
F25HB2-F25CZ-F25HZ      2.477    131.555      7.085
F25HB2-F25CE1-F25HE1      2.477    131.555      7.085
F25HB2-F25CD1-F25HD2      2.476    131.557      7.085
            ?-?-?      5.038     18.555      0.752
            ?-?-?      5.038     18.555      0.752
            ?-?-?      7.315     27.344      1.543
I64H-R63CG-R63HG2      7.325     27.338      1.543
            ?-?-?      2.605     42.715      3.171
            ?-?-?      2.124     65.953      4.103
            ?-?-?      1.328     55.907      4.361
            ?-?-?      0.927     62.341      3.272
            ?-?-?      0.926     62.342      3.271
            ?-?-?      0.926     62.344      3.272
R17HE-R17CB-R17HB2      8.038     30.325      1.631
F25H-P110CB-P110HB2      8.037     30.325      1.631
E14H-K13CD-K13HD2      8.036     30.327      1.631
            ?-?-?      1.911     23.421      0.255
M93HB2-L95CD1-L95HD1      1.910     23.423      0.255
F137HE1-F137CA-F137HA      6.816     59.221      4.368
Y55HD1-Y55CA-Y55HA      6.810     59.225      4.367
            ?-?-?      6.800     59.229      4.369
P74HD2-P74CA-P74HA      2.123     65.951      4.104
            ?-?-?      2.124     65.952      4.103
H73HA-V72CG1-V72HG1      5.037     18.556      0.752
V67HB-L95CD1-L95HD1      1.913     23.421      0.255
            ?-?-?      2.601     42.724      3.172
            ?-?-?      8.769     27.973      1.569
K90HA-K90CG-K90HG3      4.157     23.279      0.765
            ?-?-?      4.144     23.278      0.766
            ?-?-?      3.923     46.959      4.731
            ?-?-?      3.922     46.960      4.730
            ?-?-?      3.920     46.961      4.730
F137HA-F137CD1-F137HD1      4.374    131.863      7.228
F137HA-F137CE1-F137HE2      4.371    131.866      7.228
F137HA-F137CD1-F137HD2      4.369    131.869      7.227
            ?-?-?      5.188     39.928      1.748
            ?-?-?      5.180     39.951      1.745
            ?-?-?      5.171     39.952      1.748
            ?-?-?      4.558     22.498      0.671
            ?-?-?      4.560     22.490      0.671
A88HA-V87CG2-V87HG2      4.557     22.490      0.671
K21HG3-K21CE-K21HE2      1.452     42.254      2.873
K21HG3-K21CE-K21HE3      1.452     42.254      2.873
K23HD3-K23CE-K23HE2      1.452     42.254      2.873
K23HD3-K23CE-K23HE3      1.452     42.254      2.873
            ?-?-?      2.599     42.717      3.171
K31HB3-E30CA-E30HA      1.330     55.905      4.361
            ?-?-?      4.162     23.276      0.766
            ?-?-?      4.429     55.908      5.134
R35H-R35CG-R35HG2      8.769     27.971      1.569
            ?-?-?      0.609     45.079      1.209
            ?-?-?      6.809    118.680      7.120
Y135HD1-Y135CE1-Y135HE2      6.813    118.645      7.120
W36H-R35CG-R35HG3      8.770     27.971      1.569
Y135HD1-Y135CE1-Y135HE1      6.808    118.687      7.120
            ?-?-?      2.868     20.484      0.614
K69HE2-V67CG1-V67HG1      2.863     20.485      0.615
            ?-?-?      0.612     45.077      1.209
            ?-?-?      0.609     45.078      1.209
F96HB2-V67CG1-V67HG1      2.878     20.463      0.615
 A80H-A78CB-A78HB      8.082     18.082      1.406
            ?-?-?      8.077     18.083      1.406
            ?-?-?      8.076     18.084      1.406
  D7HA-D7CB-D7HB3      4.773     41.940      2.907
W36H-W36CD1-W36HD1      8.772    125.586      6.637
V12HG1-L16CB-L16HB3      0.906     41.458      1.589
            ?-?-?      0.904     41.457      1.589
            ?-?-?      0.895     41.462      1.590
            ?-?-?      8.774    125.581      6.636
P60HA-F45CA-F45HA      4.773     58.733      4.351
            ?-?-?      8.769    125.594      6.636
            ?-?-?      7.955    140.658      7.765
V67HG2-M126CE-M126HE      0.757     16.514      1.106
I64HG12-M126CE-M126HE      0.756     16.513      1.106
V123HG1-M126CE-M126HE      0.756     16.515      1.106
            ?-?-?      7.955    140.656      7.765
            ?-?-?      5.138     49.479      5.418
            ?-?-?      1.244     39.117      1.534
            ?-?-?      1.245     39.115      1.534
V5HG2-L42CB-L42HB2      1.246     39.114      1.535
            ?-?-?      5.125     49.459      5.418
            ?-?-?      5.133     49.470      5.417
E108HB2-H73CD2-H73HD2      1.272    119.157      6.956
E108HB3-H73CD2-H73HD2      1.280    119.151      6.956
            ?-?-?      1.279    119.151      6.956
            ?-?-?      5.469     25.776      1.072
            ?-?-?      5.473     25.783      1.074
T92HA-L76CD2-L76HD2      5.472     25.780      1.073
            ?-?-?      1.583     49.003      2.067
            ?-?-?      1.435     62.674      3.921
            ?-?-?      7.955    140.658      7.765
L95HD2-L109CB-L109HB3      0.158     43.039      1.461
            ?-?-?      1.582     49.004      2.067
            ?-?-?      2.057     29.226      1.304
K13HG3-S10CB-S10HB2      1.443     62.651      3.920
            ?-?-?      5.141     51.129      5.888
            ?-?-?      5.143     51.132      5.888
            ?-?-?      5.189     51.193      5.892
R63HG2-P98CG-P98HG3      1.508     26.627      2.116
            ?-?-?      1.523     26.606      2.114
I59HG12-P98CG-P98HG3      1.534     26.590      2.114
            ?-?-?      8.622     40.880      2.519
            ?-?-?      8.632     40.897      2.514
            ?-?-?      8.639     40.875      2.517
L95HD2-L109CB-L109HB2      0.155     43.039      1.461
            ?-?-?      0.156     43.039      1.461
E33HB2-K23CD-K23HD2      2.055     29.229      1.304
            ?-?-?      2.058     29.227      1.304
            ?-?-?      1.583     49.006      2.067
            ?-?-?      2.600     66.581      4.798
            ?-?-?      2.599     66.579      4.796
            ?-?-?      2.600     66.581      4.797
            ?-?-?      2.297     46.958      3.818
            ?-?-?      2.299     46.961      3.818
            ?-?-?      2.302     46.958      3.818
            ?-?-?      8.766     27.974      1.575
W36H-R35CG-R35HG2      8.770     27.971      1.575
R35H-R35CG-R35HG3      8.768     27.968      1.575
D7HB2-A132CA-A132HA      2.569     54.842      4.186
            ?-?-?      2.578     54.853      4.184
D131HB2-A132CA-A132HA      2.588     54.844      4.186
            ?-?-?      1.440     62.653      3.921
E33HG3-K21CB-K21HB2      2.318     35.520      1.743
            ?-?-?      4.168     53.711      4.749
            ?-?-?      0.436     30.640      1.971
            ?-?-?      0.899     33.464      2.006
V12HG1-M125CB-M125HB2      0.903     33.464      2.011
K13HE3-L42CD1-L42HD1      3.221     26.883      0.593
            ?-?-?      0.890    131.217      7.591
            ?-?-?      0.901    131.233      7.589
            ?-?-?      0.908    131.252      7.590
            ?-?-?      2.397     32.526      2.224
            ?-?-?      2.398     32.523      2.224
            ?-?-?      2.397     32.520      2.224
            ?-?-?      5.004     26.559      2.120
P98HA-P98CG-P98HG3      5.006     26.559      2.121
            ?-?-?      5.006     26.558      2.121
G97H-L109CD1-L109HD1      9.380     23.422      0.249
W47HE1-L95CD1-L95HD1      9.384     23.422      0.250
            ?-?-?      9.382     23.415      0.249
L26HG-P27CG-P27HG2      1.046     28.293      2.319
L26HD1-P27CG-P27HG2      1.048     28.284      2.320
            ?-?-?      4.168     53.711      4.749
V123H-F122CD1-F122HD1      8.058    131.557      6.859
V123H-F122CD1-F122HD2      8.059    131.554      6.859
M125H-F122CD1-F122HD1      8.060    131.555      6.860
V123H-F122CE1-F122HE1      8.060    131.555      6.860
            ?-?-?      1.267     21.223      0.826
            ?-?-?      1.267     21.225      0.827
T92HG2-V87CG1-V87HG1      1.267     21.224      0.827
L16HD2-L42CD2-L42HD2     -0.123     26.559      0.599
            ?-?-?      0.901     33.465      2.012
L26HD2-P27CG-P27HG2      1.048     28.282      2.319
L26HD2-P27CG-P27HG3      1.048     28.282      2.319
            ?-?-?      0.435     30.640      1.970
 A88H-F91CZ-F91HZ      6.306    130.590      6.869
            ?-?-?      0.435     30.644      1.970
R65HA-N66CA-N66HA      4.168     53.709      4.749
            ?-?-?      8.588     15.005      1.440
            ?-?-?      8.600     15.003      1.434
K90HG2-K90CA-K90HA      0.287     57.794      4.156
            ?-?-?      0.288     57.792      4.156
            ?-?-?      0.289     57.791      4.156
            ?-?-?      5.838     64.384      5.136
            ?-?-?      5.838     64.384      5.136
            ?-?-?      5.841     64.383      5.136
            ?-?-?      8.323     28.792      1.692
            ?-?-?      8.336     28.795      1.691
            ?-?-?      8.346     28.786      1.693
            ?-?-?      8.606     14.976      1.438
            ?-?-?      6.317    130.615      6.867
            ?-?-?      0.918     62.502      3.728
K117HA-Q116CG-Q116HG3      4.162     33.018      2.864
            ?-?-?      6.322    130.628      6.869
K90HA-Q116CG-Q116HG3      4.157     33.023      2.861
            ?-?-?      0.919     62.499      3.728
            ?-?-?      0.919     62.501      3.728
            ?-?-?      4.146     33.010      2.863
F25HD1-M111CA-M111HA      7.086     54.988      5.634
            ?-?-?      7.088     54.972      5.634
F25HE1-M111CA-M111HA      7.077     54.995      5.634
            ?-?-?      2.319     35.514      1.743
            ?-?-?      2.325     35.516      1.743
F25HE2-K31CG-K31HG3      7.088     24.057      1.045
A15HA-K18CD-K18HD2      4.108     29.227      1.652
A15HA-K18CD-K18HD3      4.108     29.227      1.652
K81HA-K81CD-K81HD2      4.051     29.226      1.679
A78HA-K81CD-K81HD3      4.051     29.226      1.679
A79HA-K81CD-K81HD3      4.051     29.226      1.679
K81HA-K81CD-K81HD3      4.051     29.226      1.679
A78HA-K81CD-K81HD2      4.051     29.229      1.680
            ?-?-?      0.596     53.869      4.805
E124HA-K69CD-K69HD3      3.943     27.500      1.644
E124HA-K69CD-K69HD2      3.953     27.508      1.645
            ?-?-?      3.950     27.507      1.644
            ?-?-?      7.356    129.829      7.449
            ?-?-?      0.596     53.868      4.805
            ?-?-?      0.597     53.868      4.805
K21HE3-E33CB-E33HB3      2.862     31.583      2.053
            ?-?-?      2.862     31.583      2.053
            ?-?-?      2.863     31.580      2.053
            ?-?-?      7.075     24.077      1.045
            ?-?-?      7.081     24.059      1.044
D102HA-P104CD-P104HD2      4.460     50.438      3.421
A113HB-F91CB-F91HB3      1.577     41.793      3.999
K90HB3-F91CB-F91HB3      1.578     41.793      3.997
R119HB2-F91CB-F91HB3      1.578     41.793      3.997
            ?-?-?      8.429     23.425      0.250
            ?-?-?      1.070     55.154      4.239
A79HB-A75CA-A75HA      1.075     55.128      4.238
            ?-?-?      1.075     55.128      4.237
W36H-K21CG-K21HG2      8.756     24.500      1.406
            ?-?-?      8.768     24.508      1.405
            ?-?-?      4.454     50.424      3.420
            ?-?-?      4.466     50.439      3.420
I34HD1-C48CB-C48HB2      0.554     31.786      2.298
I34HD1-M111CG-M111HG3      0.560     31.777      2.297
L76HD1-M111CG-M111HG3      0.573     31.763      2.297
            ?-?-?      2.377     32.363      1.728
            ?-?-?      2.379     32.365      1.728
P74HB3-K77CB-K77HB2      2.379     32.364      1.727
            ?-?-?      1.787     67.837      4.715
            ?-?-?      1.787     67.836      4.715
            ?-?-?      1.789     67.834      4.715
P104HB3-P104CD-P104HD3      2.411     50.415      3.738
K90HB2-F91CB-F91HB3      1.566     41.815      3.999
V67H-L95CD1-L95HD1      8.426     23.426      0.249
            ?-?-?      8.774     24.525      1.406
V127H-L95CD1-L95HD1      8.435     23.431      0.249
            ?-?-?      6.881     21.853      1.026
            ?-?-?      6.881     21.849      1.026
            ?-?-?      9.237     29.254      1.483
V24H-K23CD-K23HD3      9.251     29.247      1.480
            ?-?-?      9.253     29.249      1.482
R37HG3-R37CA-R37HA      0.963     57.047      4.104
R37HG2-R37CA-R37HA      0.975     57.038      4.103
            ?-?-?      0.988     57.030      4.104
H73HD2-P74CD-P74HD3      6.950     51.210      3.524
            ?-?-?      6.974     51.224      3.523
            ?-?-?      6.987     51.238      3.525
            ?-?-?      3.125     18.556      0.749
            ?-?-?      3.125     18.553      0.749
            ?-?-?      3.127     18.555      0.750
K77HG2-L76CB-L76HB3      0.869     42.412      1.930
R85HE-R85CB-R85HB3      7.553     30.170      1.918
K86H-R85CB-R85HB2      7.553     30.181      1.918
K86H-R85CB-R85HB3      7.553     30.181      1.918
            ?-?-?      4.336     50.415      3.725
P27HA-P27CD-P27HD2      4.337     50.415      3.725
            ?-?-?      4.341     50.414      3.725
            ?-?-?      6.881     21.852      1.026
R85HE-R85CB-R85HB2      7.549     30.175      1.918
E83HG2-K82CA-K82HA      2.222     58.104      4.217
L26HB3-F25CA-F25HA      1.634     56.850      4.588
E83HG3-K82CA-K82HA      2.223     58.105      4.216
E124HG2-D120CA-D120HA      2.223     58.105      4.216
            ?-?-?      0.873     42.410      1.933
L71HG-L76CB-L76HB3      0.871     42.419      1.930
            ?-?-?      1.788     44.023      4.550
            ?-?-?      1.804     44.012      4.551
K117HD3-K117CG-K117HG3      1.732     25.147      1.576
            ?-?-?      1.732     25.148      1.577
K82HD3-K82CG-K82HG3      1.731     25.151      1.576
E108HB2-E108CA-E108HA      1.280     54.339      4.691
E108HB3-E108CA-E108HA      1.280     54.339      4.691
            ?-?-?      1.796     43.999      4.551
            ?-?-?      1.635     56.850      4.588
            ?-?-?      0.774     18.555      0.391
            ?-?-?      0.774     18.554      0.392
            ?-?-?      0.773     18.554      0.395
            ?-?-?      7.385    118.190      6.220
            ?-?-?      7.397    118.203      6.220
            ?-?-?      7.403    118.226      6.220
P110HB2-F25CA-F25HA      1.635     56.849      4.588
   V5HB-H6CA-H6HA      2.222     58.104      4.216
            ?-?-?      1.804     40.842      2.851
            ?-?-?      2.426     65.479      4.802
            ?-?-?      2.425     65.483      4.802
            ?-?-?      4.170     46.019      4.746
            ?-?-?      4.169     46.020      4.746
            ?-?-?      4.170     46.022      4.745
R65HB3-F96CB-F96HB2      1.804     40.841      2.851
I59HG12-P98CD-P98HD3      1.556     49.787      3.497
R65HG3-N66CB-N66HB3      1.802     40.846      2.851
I59HG12-P98CD-P98HD2      1.556     49.784      3.497
            ?-?-?      1.556     49.784      3.497
P60HG3-P60CB-P60HB2      2.176     32.521      1.746
            ?-?-?      7.556     72.590      4.293
            ?-?-?      2.053     32.524      1.747
            ?-?-?      2.427     65.480      4.803
 T92H-T92CB-T92HB      7.564     72.566      4.292
            ?-?-?      7.569     72.553      4.293
F25HZ-E30CG-E30HG3      7.090     36.431      2.421
[truncated: 289,806 more chars]
