# Supplementary material for: Structural and regulatory insights into the glideosome-associated connector from Toxoplasma gondii
Source: eLife. 2023 Apr 4;12:e86049. doi: 10.7554/eLife.86049 (PMC10125020; doi:10.7554/eLife.86049)
Supplement: Figure 1—source data 1. — wwPDB X-ray structure validation; MTZ file for TgGAC X-ray diffraction data and final refined PDB file for TgGAC from X-ray diffraction. [file elife-86049-fig1-data1.zip › Figure 1-source data 1/NOE assignment and NMR structure/shift_assignment/flya.txt]

    ____________________________________________________________

    CHEMICAL SHIFT ASSIGNMENT
    ____________________________________________________________

    SEED: 1
    chemical shifts for 1641  atoms found
    Peaks assigned from frequencies

    BB: CHEMICALSHIFTS(1):658 MISSING: 1

    SC: CHEMICALSHIFTS(1):983 MISSING: 27

    ALL: CHEMICALSHIFTS(1):1641 MISSING: 28

    Score 0.193

    CONNECTION BETWEEN RESIDUES
    Clusters of atoms are built. Two atoms are in the same cluster, if
    they are connected by at least one (path of) peak(s) wich is not degenerated.
    connected cluster: >--<
    Isolated atoms in residue, cluster < 5 atoms (+)

    [         10        20        30        40        50        60        70        80
    [>-------------------------------------------------------------------------------
    [+    +  + + +         +          +    +   + +++++++  +++  +      ++  +  ++
    [         90        100       110       120       130
    [--------------------------------------------------------<
    [        ++          + +                         +     ++
    Isolated atoms in clusters of size < 5: 38
    Atoms in small clusters of size 5-20: 0

    PEAKLISTS
    #Expected: Total number of expected peaks
    Assigned: Number of expected peaks that could be assigned
    #Measured: Total number of peaks in peak list
    Assigned: Number of measured peaks that could be assigned to expected peaks
    exp/meas: Ratio of assigned expected and measured peaks

    Lists               #Expected     Assigned       #Measured     Assigned   exp/meas Assigned
    C13NOESY_cnoesy_@FLYA   20612    8483 ( 41.16%)    9879    5193 ( 52.57%)   1.6
    Longrange               10135    3768 ( 37.18%)
    CBCANH_hncacb_@FLYA       495     389 ( 78.59%)     577     345 ( 59.79%)   1.1
    CBCAcoNH_hncocacb_@FLYA   248     195 ( 78.63%)     359     184 ( 51.25%)   1.1
    CCHTOCSY_cch_@FLYA       2591    1058 ( 40.83%)    2223     797 ( 35.85%)   1.3
    CcoNH_ccconh_@FLYA        457     320 ( 70.02%)     542     299 ( 55.17%)   1.1
    HCcoNH_hccconh_@FLYA      688     271 ( 39.39%)     458     218 ( 47.60%)   1.2
    HNCO_hnco_@FLYA           127     117 ( 92.13%)     192     102 ( 53.12%)   1.1
    HNcaCO_hncaco_@FLYA       255     210 ( 82.35%)     205     173 ( 84.39%)   1.2
    N15HSQC_hsqc_@FLYA        168     157 ( 93.45%)     150     128 ( 85.33%)   1.2
    N15NOESY_nnoesy_@FLYA    4976    2930 ( 58.88%)    3510    1817 ( 51.77%)   1.6
    Longrange                2062    1143 ( 55.43%)
    ALL                     30617   14130 ( 46.15%)   18095    9256 ( 51.15%)   1.5


    Atoms that share complete assignment with other atoms: 45
    Atoms that are just defined by one peak: 22

    DEGENARACY OF ASSIGNED PEAKS
    bb: 55-100%(_), 25-55%-(-), 0-25%( )
    sc: 55-100%(|), 35-55%(!), 15-35%('), 0-15%( )

    [         10        20        30        40        50        60        70        80
    [  --- --   - --- - --  -- -------  ---  -- -     -  -       -_---  --- _-  -_---
    [  ''' '' ' '''''   ''''''''' ''''''    ''' '   '' '''' '   '''''' '' ' ''' '''''
    [         90        100       110       120       130
    [------_    ----_ -- ----------_--_-  ----- ----- -----  -
    [ ''' ''' ' ' '' '''''' '''! '''!' '' ' '''' '''''''''''
    C13NOESY_cnoesy_@FLYA
    Paths     prob        expected peaks    per cent assigned
    Path   1 (0.90):           7065           56.46
    Path   2 (0.80):           2524           44.65
    Path   3 (0.70):           3050           36.56
    Path   4 (0.60):           3557           30.84
    Path   5 (0.50):           4416           26.15

    CBCANH_hncacb_@FLYA
    Paths     prob        expected peaks    per cent assigned
    Path   1 (0.98):            127           85.83
    Path   2 (0.98):            120           80.00
    Path   3 (0.80):            127           75.59
    Path   4 (0.80):            121           72.73

    CBCAcoNH_hncocacb_@FLYA
    Paths     prob        expected peaks    per cent assigned

    Path   1 (0.98):            127           80.31
    Path   2 (0.98):            121           76.86

    CCHTOCSY_cch_@FLYA
    Paths     prob        expected peaks    per cent assigned
    Path   1 (0.98):            709            0.00
    Path   2 (0.98):            985           59.29
    Path   3 (0.80):            603           60.70
    Path   4 (0.30):            238           41.18
    Path   5 (0.30):             56           17.86

    CcoNH_ccconh_@FLYA
    Paths     prob        expected peaks    per cent assigned
    Path   1 (0.98):            127           84.25
    Path   2 (0.98):            121           82.64
    Path   3 (0.80):             89           89.89
    Path   4 (0.30):             46           63.04
    Path   5 (0.30):             14           28.57
    Path   6 (0.20):             26            0.00
    Path   7 (0.20):             26            0.00
    Path   8 (0.20):              8            0.00

    HCcoNH_hccconh_@FLYA
    Paths     prob        expected peaks    per cent assigned
    Path   1 (0.98):            133           48.87
    Path   2 (0.98):            213           50.23
    Path   3 (0.80):            143           43.36
    Path   4 (0.30):             77           36.36
    Path   5 (0.30):             28           32.14
    Path   6 (0.20):             52            0.00
    Path   7 (0.20):             34            0.00
    Path   8 (0.20):              8            0.00

    HNCO_hnco_@FLYA
    Paths     prob        expected peaks    per cent assigned

    Path   1 (0.98):            127           92.13

    HNcaCO_hncaco_@FLYA
    Paths     prob        expected peaks    per cent assigned

    Path   1 (0.80):            127           81.10
    Path   2 (0.98):            128           83.59

    N15HSQC_hsqc_@FLYA
    Paths     prob        expected peaks    per cent assigned

    Path   1 (0.98):            168           93.45

    N15NOESY_nnoesy_@FLYA
    Paths     prob        expected peaks    per cent assigned
    Path   1 (0.90):           1629           68.32
    Path   2 (0.80):            679           67.75
    Path   3 (0.70):            815           56.44
    Path   4 (0.60):            885           50.28
    Path   5 (0.50):            968           46.69


    ATOM INFORMATION
    Frequency difference between statistics and assigned freq:
    1: + more than two times std dev, * more than three times std dev
    Chemical shift consolidation:
    2: accorging to consolidation not safe
    Number of assigned peaks:
    3: atom assignment supported by only 1 peak
    6: per cent peaks asigned
    Degeneracy of peaks:
    4: + more than 50% degenerated, * more than 90% degenerated
    5: isolated cluster of <= 5
    7: per cent degenerate peaks of assigned peaks
    9: Number of spectra in which peaks of atom are assigned
    Local score:
    10: local score
    :                          Ref  Freq       1 2 3 45     6    7      8     9    10
    :     1 N    1     SER   999.00 121.61 ?  | |*| |* |   88  100   1599      3    0.44
    :     2 H    1     SER   999.00   8.67 ?  | |*| |+ |   86   92   1599      4    0.47
    :     3 CA   1     SER   999.00  58.42 ?  | | | |+ |   64   88   1599      5    0.37
    :     4 HA   1     SER   999.00   4.62 ?  | | | |+ |   56   88   1599      3    0.34
    :     5 CB   1     SER   999.00  62.34 ?  | | | |* |   50  100   1599      2    0.23
    :     6 HB2  1     SER   999.00   3.71 ?  | | | |+ |   64   88   1599      4    0.36
    :     7 HB3  1     SER   999.00   3.71 ?  | | | |* |   57  100   1599      3    0.28
    :     8 C    1     SER   999.00 176.72 ?  | | | |**|  100  100      1      2    0.50
    :     9 N    2     MET   999.00 118.45 ?  | |*| |+ |   41   92   1599      8    0.24
    :    10 H    2     MET   999.00   8.48 ?  | |*| |+ |   41   89   1599      9    0.23
    :    11 CA   2     MET   999.00  55.75 ?  | | | |+ |   39   69   1599      3    0.27
    :    12 HA   2     MET   999.00   4.50 ?  | | | |  |   44   47   1599      4    0.37
    :    13 CB   2     MET   999.00  33.17 ?  | | | |+ |   42   68   1599      2    0.22
    :    14 HB2  2     MET   999.00   2.01 ?  | | | |+ |   48   76   1599      4    0.23
    :    15 HB3  2     MET   999.00   2.01 ?  | | | |+ |   48   64   1599      4    0.29
    :    16 CG   2     MET   999.00  32.11 ?  | | | |+ |   42   66   1599      3    0.24
    :    17 HG2  2     MET   999.00   2.51 ?  | |*| |+ |   38   87   1599      3    0.17
    :    18 HG3  2     MET   999.00   2.51 ?  | | | |+ |   38   87   1599      3    0.16
    :    19 QE   2     MET   999.00   1.49 ?  | | | |  |   31   40   1599      2    0.22
    :    20 CE   2     MET   999.00  18.79 ?  | | | |  |   22   50   1599      1    0.12
    :    21 C    2     MET   999.00 175.73 ?  | |*|*|  |   33    0   1599      1    0.36
    :    22 N    3     ASN   999.00 119.95 ?  | |*| |  |   27   40   1599      5    0.25
    :    23 H    3     ASN   999.00   9.05 ?  | |*| |  |   20   36   1599      5    0.20
    :    24 CA   3     ASN   999.00  52.73 ?  | | | |  |   44    0   1599      5    0.52
    :    25 HA   3     ASN   999.00   4.87 ?  | | | |  |   21    0   1599      1    0.25
    :    26 CB   3     ASN   999.00  39.12 ?  | | | |  |   33    9   1599      5    0.37
    :    27 HB2  3     ASN   999.00   2.65 ?  | | | |  |   42    0   1599      4    0.50
    :    28 HB3  3     ASN   999.00   2.83 ?  | | | |  |   38   10   1599      4    0.43
    :    29 ND2  3     ASN   999.00 113.67 ?  | | | |  |   32    0   1599      2    0.51
    :    30 HD21 3     ASN   999.00   6.81 ?  | | | |  |   38   12   1599      3    0.46
    :    31 HD22 3     ASN   999.00   7.64 ?  | | | |  |   46    0   1599      3    0.63
    :    32 C    3     ASN   999.00 175.53 ?  | | | |  |   66    0   1599      2    0.64
    :    33 N    4     GLY   999.00 108.85 ?  | | | |  |   77   23   1599      8    0.69
    :    34 H    4     GLY   999.00   8.01 ?  | | | |  |   56   24   1599      9    0.51
    :    35 CA   4     GLY   999.00  45.99 ?  | | | |  |   51   19   1599      4    0.50
    :    36 HA2  4     GLY   999.00   4.01 ?  | | | |  |   43   28   1599      3    0.39
    :    37 HA3  4     GLY   999.00   4.18 ?  | | | |  |   52   50   1599      2    0.41
    :    38 C    4     GLY   999.00 176.53 ?  | | | |  |  100   33   1599      2    0.86
    :    39 N    5     VAL   999.00 117.18 ?  | | | |  |   76   48   1599      8    0.56
    :    40 H    5     VAL   999.00   8.51 ?  | | | |  |   62   45   1599      9    0.49
    :    41 CA   5     VAL   999.00  64.88 ?  | | | |  |   55   42   1599      5    0.48
    :    42 HA   5     VAL   999.00   3.81 ?  | | | |  |   48   32   1599      3    0.44
    :    43 CB   5     VAL   999.00  31.45 ?  | | | |  |   45   43   1599      5    0.38
    :    44 HB   5     VAL   999.00   2.20 ?  | | | |  |   39   42   1599      3    0.31
    :    45 QG1  5     VAL   999.00   0.76 ?  | | | |  |   46   44   1599      4    0.36
    :    46 QG2  5     VAL   999.00   1.25 ?  | | | |+ |   41   51   1599      4    0.32
    :    47 CG1  5     VAL   999.00  18.58 ?  |+| | |+ |   49   58   1599      3    0.32
    :    48 CG2  5     VAL   999.00  22.03 ?  | | | |+ |   47   64   1599      3    0.32
    :    49 C    5     VAL   999.00 176.42 ?  | | | |  |  100   33   1599      2    0.82
    :    50 N    6     HIS   999.00 116.36 ?  | | | |  |   78   41   1599      8    0.64
    :    51 H    6     HIS   999.00   7.71 ?  | | | |+ |   69   52   1599      9    0.51
    :    52 CA   6     HIS   999.00  58.34 ?  | | | |+ |   75   85   1599      5    0.34
    :    53 HA   6     HIS   999.00   4.21 ?  | | | |+ |   60   83   1599      4    0.29
    :    54 CB   6     HIS   999.00  30.16 ?  | | | |+ |   45   76   1599      5    0.28
    :    55 HB2  6     HIS   999.00   3.01 ?  | | | |+ |   36   75   1599      3    0.23
    :    56 HB3  6     HIS   999.00   3.17 ?  | | | |+ |   47   62   1599      4    0.33
    :    57 ND1  6     HIS   999.00 117.03 ?  |*|*| |+ |   77   85   1599      2    0.41
    :    58 CD2  6     HIS   999.00 119.11 ?  | | | |  |   31   42   1599      1    0.26
    :    59 HD1  6     HIS   999.00   8.51 ?  | |*| |+ |   56   88   1599      3    0.28
    :    60 CE1  6     HIS   999.00 138.97 ?  | | | |  |    0    0      0      0    0.00
    :    61 HD2  6     HIS   999.00   7.10 ?  | | | |+ |   40   52   1599      2    0.28
    :    62 HE1  6     HIS   999.00   7.69 ?  | | | |**|   42  100      1      2    0.13
    :    63 C    6     HIS   999.00 176.55 ?  | | | |**|  100  100      1      2    0.43
    :    64 N    7     ASP   999.00 118.74 ?  | | | |+ |   68   80   1599      8    0.37
    :    65 H    7     ASP   999.00   7.67 ?  | | | |+ |   65   76   1599      9    0.36
    :    66 CA   7     ASP   999.00  54.30 ?  | | | |  |   25   42   1599      5    0.24
    :    67 HA   7     ASP   999.00   4.77 ?  | | | |  |   30    8   1599      2    0.28
    :    68 CB   7     ASP   999.00  41.61 ?  | | | |  |   33   36   1599      5    0.32
    :    69 HB2  7     ASP   999.00   2.55 ?  | | | |  |   22   30   1599      4    0.24
    :    70 HB3  7     ASP   999.00   2.90 ?  | | | |  |   35   46   1599      4    0.30
    :    71 C    7     ASP   999.00 176.46 ?  | | | |  |  100   33   1599      2    0.73
    :    72 N    8     LEU   999.00 121.34 ?  | | | |  |   73   39   1599      8    0.61
    :    73 H    8     LEU   999.00   7.24 ?  | | | |  |   71   47   1599      9    0.57
    :    74 CA   8     LEU   999.00  54.07 ?  | | | |  |   42   50   1599      3    0.33
    :    75 HA   8     LEU   999.00   4.37 ?  | | | |  |   43   34   1599      3    0.39
    :    76 CB   8     LEU   999.00  42.73 ?  | | | |  |   39   47   1599      3    0.32
    :    77 HB2  8     LEU   999.00   1.07 ?  | | | |+ |   36   70   1599      3    0.22
    :    78 HB3  8     LEU   999.00   1.68 ?  | | | |  |   29   48   1599      3    0.23
    :    79 CG   8     LEU   999.00  27.62 ?  | |*| |+ |   30   53   1599      2    0.20
    :    80 HG   8     LEU   999.00   1.73 ?  | |*| |+ |   34   62   1599      3    0.22
    :    81 QD1  8     LEU   999.00   0.94 ?  | | | |+ |   60   66   1599      3    0.37
    :    82 QD2  8     LEU   999.00   0.92 ?  | | | |+ |   66   73   1599      3    0.36
    :    83 CD1  8     LEU   999.00  23.62 ?  | | | |  |   57   48   1599      2    0.41
    :    84 CD2  8     LEU   999.00  25.93 ?  | | | |  |   59   50   1599      2    0.42
    :    85 C    8     LEU   999.00 173.84 ?  | | |*|  |  100    0   1599      1    1.00
    :    86 CA   9     PRO   999.00  62.69 ?  | | | |  |   39   40   1599      2    0.34
    :    87 HA   9     PRO   999.00   4.53 ?  | | | |  |   31   35   1599      3    0.28
    :    88 CB   9     PRO   999.00  32.52 ?  | | | |  |   40   45   1599      3    0.34
    :    89 HB2  9     PRO   999.00   1.99 ?  | | | |+ |   29   58   1599      4    0.22
    :    90 HB3  9     PRO   999.00   2.57 ?  | | | |  |   52   35   1599      3    0.46
    :    91 CG   9     PRO   999.00  28.18 ?  | | | |+ |   38   69   1599      2    0.24
    :    92 HG2  9     PRO   999.00   2.19 ?  | | | |+ |   42   82   1599      3    0.21
    :    93 HG3  9     PRO   999.00   2.19 ?  | | | |+ |   43   85   1599      3    0.22
    :    94 CD   9     PRO   999.00  50.27 ?  | | | |+ |   41   64   1599      2    0.29
    :    95 HD2  9     PRO   999.00   3.29 ?  | | | |+ |   47   59   1599      3    0.32
    :    96 HD3  9     PRO   999.00   4.01 ?  | | | |  |   45   50   1599      3    0.39
    :    97 C    9     PRO   999.00 178.30 ?  | |*|*|**|   50  100      1      1    0.22
    :    98 N    10    SER   999.00 117.93 ?  | |*| |+ |   45   80   1599      5    0.24
    :    99 H    10    SER   999.00   7.80 ?  | |*| |+ |   48   82   1599      6    0.26
    :   100 CA   10    SER   999.00  61.41 ?  | | | |+ |   55   90   1599      4    0.25
    :   101 HA   10    SER   999.00   3.58 ?  |+| | |+ |   56   84   1599      3    0.28
    :   102 CB   10    SER   999.00  62.58 ?  | | | |  |   36   25   1599      1    0.32
    :   103 HB2  10    SER   999.00   3.94 ?  | | | |  |   42   43   1599      2    0.32
    :   104 HB3  10    SER   999.00   3.98 ?  | | | |+ |   47   52   1599      2    0.29
    :   105 C    10    SER   999.00 178.26 ?  |+| | |+ |  100   66   1599      2    0.68
    :   106 N    11    ASN   999.00 115.16 ?  | |*| |**|   62  100      1      8    0.24
    :   107 H    11    ASN   999.00   8.00 ?  | |*| |+ |   58   92   1599      9    0.25
    :   108 CA   11    ASN   999.00  56.36 ?  | | | |+ |   55   52   1599      5    0.43
    :   109 HA   11    ASN   999.00   4.44 ?  | | | |+ |   51   62   1599      3    0.36
    :   110 CB   11    ASN   999.00  36.60 ?  | | | |+ |   55   72   1599      5    0.31
    :   111 HB2  11    ASN   999.00   2.82 ?  | | | |+ |   46   93   1599      4    0.21
    :   112 HB3  11    ASN   999.00   2.82 ?  | | | |+ |   44   86   1599      4    0.21
    :   113 ND2  11    ASN   999.00 122.15 ?  |*|*| |+ |   40   80   1599      2    0.26
    :   114 HD21 11    ASN   999.00   7.53 ?  | |*| |+ |   67   80   1599      3    0.40
    :   115 HD22 11    ASN   999.00   7.78 ?  | |*| |+ |   34   60   1599      2    0.26
    :   116 C    11    ASN   999.00 177.54 ?  | | | |  |   66    0   1599      2    0.64
    :   117 N    12    VAL   999.00 123.50 ?  | | | |  |   70   48   1599      8    0.54
    :   118 H    12    VAL   999.00   7.19 ?  | | | |+ |   67   56   1599      9    0.49
    :   119 CA   12    VAL   999.00  65.84 ?  | | | |+ |   54   53   1599      5    0.41
    :   120 HA   12    VAL   999.00   3.78 ?  | | | |+ |   46   58   1599      4    0.36
    :   121 CB   12    VAL   999.00  31.75 ?  | | | |+ |   42   59   1599      5    0.29
    :   122 HB   12    VAL   999.00   2.07 ?  | | | |+ |   41   77   1599      3    0.22
    :   123 QG1  12    VAL   999.00   0.91 ?  | | | |+ |   55   68   1599      3    0.31
    :   124 QG2  12    VAL   999.00   1.04 ?  | | | |+ |   45   56   1599      4    0.31
    :   125 CG1  12    VAL   999.00  21.37 ?  | | | |+ |   48   69   1599      3    0.26
    :   126 CG2  12    VAL   999.00  22.38 ?  | | | |  |   38   45   1599      3    0.30
    :   127 C    12    VAL   999.00 176.86 ?  | | | |  |  100    0   1599      2    1.00
    :   128 N    13    LYS   999.00 117.91 ?  | | | |+ |   71   60   1599      8    0.47
    :   129 H    13    LYS   999.00   7.80 ?  | | | |+ |   67   61   1599      9    0.45
    :   130 CA   13    LYS   999.00  61.39 ?  |+| | |+ |   46   79   1599      5    0.27
    :   131 HA   13    LYS   999.00   3.57 ?  | | | |+ |   50   73   1599      4    0.31
    :   132 CB   13    LYS   999.00  32.33 ?  | | | |+ |   46   55   1599      5    0.34
    :   133 HB2  13    LYS   999.00   1.62 ?  | | | |+ |   61   71   1599      4    0.33
    :   134 HB3  13    LYS   999.00   1.93 ?  | | | |+ |   33   62   1599      2    0.22
    :   135 CG   13    LYS   999.00  26.83 ?  | | | |  |   36   29   1599      3    0.35
    :   136 HG2  13    LYS   999.00   1.06 ?  | |*| |+ |   47   69   1599      3    0.30
    :   137 HG3  13    LYS   999.00   1.45 ?  | | | |  |   35   37   1599      4    0.33
    :   138 CD   13    LYS   999.00  30.25 ?  | | | |  |   46   50   1599      3    0.31
    :   139 HD2  13    LYS   999.00   1.63 ?  | | | |+ |   41   73   1599      3    0.20
    :   140 HD3  13    LYS   999.00   1.74 ?  | | | |+ |   42   62   1599      3    0.26
    :   141 CE   13    LYS   999.00  41.68 ?  | | | |+ |   46   51   1599      2    0.35
    :   142 HE2  13    LYS   999.00   2.90 ?  | | | |  |   48   45   1599      2    0.37
    :   143 HE3  13    LYS   999.00   3.23 ?  | | | |  |   61   42   1599      3    0.54
    :   144 C    13    LYS   999.00 178.29 ?  | | | |**|  100  100      1      2    0.50
    :   145 N    14    GLU   999.00 115.17 ?  | | | |+ |   75   71   1599      8    0.44
    :   146 H    14    GLU   999.00   8.01 ?  | | | |+ |   72   67   1599      9    0.43
    :   147 CA   14    GLU   999.00  58.90 ?  | | | |  |   58   41   1599      5    0.51
    :   148 HA   14    GLU   999.00   3.97 ?  | | | |+ |   42   59   1599      4    0.31
    :   149 CB   14    GLU   999.00  29.59 ?  | | | |  |   48   42   1599      5    0.37
    :   150 HB2  14    GLU   999.00   1.99 ?  | |*| |  |   27   33   1599      4    0.24
    :   151 HB3  14    GLU   999.00   2.02 ?  | | | |+ |   35   68   1599      3    0.22
    :   152 CG   14    GLU   999.00  36.40 ?  | | | |+ |   47   84   1599      3    0.24
    :   153 HG2  14    GLU   999.00   2.24 ?  | | | |+ |   42   83   1599      4    0.21
    :   154 HG3  14    GLU   999.00   2.82 ?  |+| | |+ |   43   76   1599      3    0.24
    :   155 C    14    GLU   999.00 178.71 ?  | | | |  |  100    0   1599      2    1.00
    :   156 N    15    ALA   999.00 122.16 ?  | | | |  |   72   45   1599      8    0.57
    :   157 H    15    ALA   999.00   7.53 ?  | | | |+ |   73   58   1599      9    0.51
    :   158 CA   15    ALA   999.00  55.09 ?  | | | |+ |   50   52   1599      5    0.39
    :   159 HA   15    ALA   999.00   4.10 ?  | | | |+ |   46   80   1599      4    0.27
    :   160 QB   15    ALA   999.00   1.59 ?  | | | |+ |   62   71   1599      3    0.29
    :   161 CB   15    ALA   999.00  18.58 ?  | | | |+ |   62   56   1599      5    0.40
    :   162 C    15    ALA   999.00 181.23 ?  | | | |  |  100    0   1599      2    1.00
    :   163 N    16    LEU   999.00 121.05 ?  | | | |  |   78   46   1599      8    0.62
    :   164 H    16    LEU   999.00   8.55 ?  | | | |  |   66   38   1599      9    0.57
    :   165 CA   16    LEU   999.00  57.89 ?  | | | |+ |   45   63   1599      4    0.34
    :   166 HA   16    LEU   999.00   4.08 ?  | | | |+ |   46   73   1599      3    0.29
    :   167 CB   16    LEU   999.00  41.41 ?  | | | |+ |   32   53   1599      5    0.26
    :   168 HB2  16    LEU   999.00   0.70 ?  |+|*| |  |   18   35   1599      3    0.15
    :   169 HB3  16    LEU   999.00   1.60 ?  | | | |+ |   50   76   1599      3    0.25
    :   170 CG   16    LEU   999.00  23.72 ?  |+| | |+ |   60   70   1599      3    0.31
    :   171 HG   16    LEU   999.00   0.53 ?  |+| | |+ |   61   70   1599      3    0.34
    :   172 QD1  16    LEU   999.00   0.53 ?  | | | |+ |   51   60   1599      3    0.33
    :   173 QD2  16    LEU   999.00  -0.14 ?  |*| | |+ |   48   55   1599      3    0.34
    :   174 CD1  16    LEU   999.00  23.71 ?  | | | |+ |   56   63   1599      3    0.32
    :   175 CD2  16    LEU   999.00  25.49 ?  | | | |+ |   47   72   1599      2    0.29
    :   176 C    16    LEU   999.00 178.11 ?  | | | |  |  100    0   1599      2    1.00
    :   177 N    17    ARG   999.00 116.10 ?  | | | |+ |   52   64   1599      7    0.37
    :   178 H    17    ARG   999.00   7.54 ?  | | | |+ |   60   66   1599      8    0.39
    :   179 CA   17    ARG   999.00  58.70 ?  | | | |  |   53   38   1599      5    0.43
    :   180 HA   17    ARG   999.00   3.89 ?  | | | |  |   43   50   1599      3    0.31
    :   181 CB   17    ARG   999.00  30.20 ?  | |*| |+ |   38   72   1599      4    0.22
    :   182 HB2  17    ARG   999.00   1.62 ?  | |*| |+ |   45   83   1599      2    0.19
    :   183 HB3  17    ARG   999.00   1.74 ?  | |*| |+ |   36   82   1599      2    0.17
    :   184 CG   17    ARG   999.00  29.23 ?  | |*| |+ |    9   71   1599      2    0.05
    :   185 HG2  17    ARG   999.00   1.05 ?  | |*| |+ |   17   85   1599      2    0.07
    :   186 HG3  17    ARG   999.00   1.74 ?  | |*| |+ |   28   81   1599      2    0.13
    :   187 CD   17    ARG   999.00  43.42 ?  | | | |+ |   43   62   1599      3    0.22
    :   188 HD2  17    ARG   999.00   3.04 ?  | | | |+ |   40   76   1599      2    0.21
    :   189 HD3  17    ARG   999.00   3.05 ?  | | | |+ |   41   65   1599      2    0.24
    :   190 NE   17    ARG   999.00 999.00 -  | | | |  |    0    0      0      0    0.00
    :   191 HE   17    ARG   999.00   8.03 ?  | | | |  |   28   22   1599      2    0.24
    :   192 C    17    ARG   999.00 178.48 ?  | | | |  |  100    0   1599      2    1.00
    :   193 N    18    LYS   999.00 118.34 ?  | | | |+ |   66   64   1599      7    0.39
    :   194 H    18    LYS   999.00   7.68 ?  | | | |+ |   57   54   1599      8    0.40
    :   195 CA   18    LYS   999.00  57.89 ?  | | | |+ |   53   65   1599      5    0.33
    :   196 HA   18    LYS   999.00   3.91 ?  | | | |+ |   45   76   1599      4    0.26
    :   197 CB   18    LYS   999.00  33.15 ?  | | | |+ |   60   87   1599      5    0.28
    :   198 HB2  18    LYS   999.00   1.81 ?  | | | |* |   53  100   1599      3    0.19
    :   199 HB3  18    LYS   999.00   1.81 ?  | | | |+ |   40   95   1599      3    0.16
    :   200 CG   18    LYS   999.00  24.99 ?  | | | |+ |   55   72   1599      3    0.29
    :   201 HG2  18    LYS   999.00   1.38 ?  | | | |+ |   40   72   1599      4    0.25
    :   202 HG3  18    LYS   999.00   1.44 ?  | |*| |+ |   40   75   1599      3    0.18
    :   203 CD   18    LYS   999.00  29.22 ?  | | | |+ |   58   80   1599      3    0.27
    :   204 HD2  18    LYS   999.00   1.63 ?  | | | |+ |   53   86   1599      4    0.21
    :   205 HD3  18    LYS   999.00   1.64 ?  | | | |+ |   57   90   1599      4    0.21
    :   206 CE   18    LYS   999.00  42.16 ?  | | | |+ |   66   96   1599      3    0.13
    :   207 HE2  18    LYS   999.00   2.94 ?  | | | |+ |   69   93   1599      3    0.20
    :   208 HE3  18    LYS   999.00   2.95 ?  | |*| |+ |   58   76   1599      3    0.24
    :   209 C    18    LYS   999.00 177.95 ?  | | | |  |  100    0   1599      2    1.00
    :   210 N    19    GLY   999.00 105.63 ?  | | | |  |   74   43   1599      8    0.56
    :   211 H    19    GLY   999.00   7.24 ?  | | | |+ |   72   54   1599      9    0.49
    :   212 CA   19    GLY   999.00  43.39 ?  | | | |+ |   25   73   1599      4    0.16
    :   213 HA2  19    GLY   999.00   3.81 ?  | |*| |+ |   28   94   1599      3    0.14
    :   214 HA3  19    GLY   999.00   3.81 ?  | |*| |* |   29  100   1599      3    0.13
    :   215 C    19    GLY   999.00 174.14 ?  | | | |  |   66    0   1599      2    0.71
    :   216 N    20    GLY   999.00 107.16 ?  | | | |  |   56   40   1599      8    0.48
    :   217 H    20    GLY   999.00   6.88 ?  |+| | |  |   51   47   1599      9    0.41
    :   218 CA   20    GLY   999.00  45.87 ?  | | | |  |   26    0   1599      4    0.30
    :   219 HA2  20    GLY   999.00   4.02 ?  | | | |  |   29   26   1599      3    0.28
    :   220 HA3  20    GLY   999.00   4.04 ?  | | | |  |   28   41   1599      2    0.23
    :   221 C    20    GLY   999.00 170.70 ?  | | | |  |  100    0   1599      2    1.00
    :   222 N    21    LYS   999.00 118.88 ?  | | | |  |   86   45   1599      8    0.66
    :   223 H    21    LYS   999.00   8.37 ?  | | | |  |   70   37   1599      9    0.59
    :   224 CA   21    LYS   999.00  55.12 ?  | | | |+ |   64   58   1599      5    0.46
    :   225 HA   21    LYS   999.00   5.68 ?  |*| | |  |   58   44   1599      4    0.46
    :   226 CB   21    LYS   999.00  35.78 ?  | | | |  |   58   40   1599      5    0.47
    :   227 HB2  21    LYS   999.00   1.74 ?  | | | |  |   35   33   1599      4    0.31
    :   228 HB3  21    LYS   999.00   1.80 ?  | | | |  |   37   40   1599      2    0.30
    :   229 CG   21    LYS   999.00  24.79 ?  | | | |+ |   46   53   1599      3    0.31
    :   230 HG2  21    LYS   999.00   1.39 ?  | | | |+ |   36   68   1599      4    0.21
    :   231 HG3  21    LYS   999.00   1.44 ?  | | | |+ |   43   66   1599      3    0.24
    :   232 CD   21    LYS   999.00  29.68 ?  | | | |  |   37   36   1599      3    0.25
    :   233 HD2  21    LYS   999.00   1.62 ?  | | | |+ |   37   56   1599      3    0.23
    :   234 HD3  21    LYS   999.00   1.62 ?  | | | |+ |   38   61   1599      2    0.21
    :   235 CE   21    LYS   999.00  42.16 ?  | | | |* |   42  100   1599      2    0.10
    :   236 HE2  21    LYS   999.00   2.88 ?  | | | |+ |   51   85   1599      2    0.20
    :   237 HE3  21    LYS   999.00   2.89 ?  | | | |+ |   58   77   1599      2    0.24
    :   238 C    21    LYS   999.00 175.84 ?  | | | |  |  100    0   1599      2    1.00
    :   239 N    22    LEU   999.00 125.26 ?  | | | |  |   66   19   1599      8    0.64
    :   240 H    22    LEU   999.00   9.11 ?  | | | |  |   63   20   1599      9    0.60
    :   241 CA   22    LEU   999.00  54.34 ?  | | | |  |   36   36   1599      5    0.33
    :   242 HA   22    LEU   999.00   5.30 ?  |+| | |+ |   27   54   1599      3    0.20
    :   243 CB   22    LEU   999.00  47.01 ?  |+| | |  |   25   41   1599      5    0.21
    :   244 HB2  22    LEU   999.00   1.43 ?  | | | |+ |   38   75   1599      3    0.20
    :   245 HB3  22    LEU   999.00   1.44 ?  | | | |+ |   37   69   1599      3    0.21
    :   246 CG   22    LEU   999.00  24.36 ?  |+| | |  |   50   50   1599      3    0.35
    :   247 HG   22    LEU   999.00   0.84 ?  |+| | |  |   49   46   1599      4    0.38
    :   248 QD1  22    LEU   999.00   1.61 ?  |*| | |+ |   52   71   1599      2    0.26
    :   249 QD2  22    LEU   999.00   0.14 ?  |+| | |  |   40   46   1599      4    0.28
    :   250 CD1  22    LEU   999.00  20.75 ?  |+| | |  |   38   44   1599      1    0.29
    :   251 CD2  22    LEU   999.00  26.89 ?  | | | |+ |   38   66   1599      3    0.22
    :   252 C    22    LEU   999.00 175.68 ?  | | | |+ |  100   66   1599      2    0.68
    :   253 N    23    LYS   999.00 118.53 ?  | | | |+ |   59   52   1599      8    0.40
    :   254 H    23    LYS   999.00   7.70 ?  | | | |  |   56   42   1599      9    0.43
    :   255 CA   23    LYS   999.00  55.07 ?  | | | |  |   53   50   1599      5    0.41
    :   256 HA   23    LYS   999.00   5.26 ?  |+| | |+ |   53   56   1599      3    0.35
    :   257 CB   23    LYS   999.00  35.34 ?  | | | |+ |   57   54   1599      5    0.43
    :   258 HB2  23    LYS   999.00   1.29 ?  | | | |+ |   56   54   1599      4    0.38
    :   259 HB3  23    LYS   999.00   1.67 ?  | | | |+ |   37   59   1599      3    0.26
    :   260 CG   23    LYS   999.00  25.48 ?  | | | |+ |   64   72   1599      3    0.35
    :   261 HG2  23    LYS   999.00   1.29 ?  | | | |+ |   67   75   1599      4    0.33
    :   262 HG3  23    LYS   999.00   1.29 ?  | | | |+ |   66   79   1599      4    0.30
    :   263 CD   23    LYS   999.00  29.28 ?  | | | |  |   52   44   1599      3    0.36
    :   264 HD2  23    LYS   999.00   1.30 ?  | | | |+ |   50   51   1599      4    0.35
    :   265 HD3  23    LYS   999.00   1.46 ?  | | | |+ |   59   71   1599      3    0.30
    :   266 CE   23    LYS   999.00  42.16 ?  | | | |+ |   35   83   1599      2    0.10
    :   267 HE2  23    LYS   999.00   2.86 ?  | | | |+ |   36   80   1599      2    0.16
    :   268 HE3  23    LYS   999.00   2.86 ?  | | | |+ |   41   77   1599      2    0.18
    :   269 C    23    LYS   999.00 174.85 ?  | | | |**|  100  100      1      2    0.45
    :   270 N    24    VAL   999.00 120.08 ?  | | | |+ |   69   60   1599      8    0.47
    :   271 H    24    VAL   999.00   9.24 ?  | | | |+ |   58   51   1599      9    0.45
    :   272 CA   24    VAL   999.00  58.29 ?  | | | |  |   55   34   1599      5    0.47
    :   273 HA   24    VAL   999.00   5.18 ?  | | | |  |   42   34   1599      4    0.37
    :   274 CB   24    VAL   999.00  36.41 ?  |+| | |  |   46   10   1599      5    0.50
    :   275 HB   24    VAL   999.00   1.58 ?  | | | |  |   42   48   1599      4    0.31
    :   276 QG1  24    VAL   999.00   0.77 ?  | | | |+ |   64   74   1599      3    0.35
    :   277 QG2  24    VAL   999.00   0.74 ?  | | | |+ |   48   63   1599      4    0.28
    :   278 CG1  24    VAL   999.00  20.49 ?  | | | |+ |   53   70   1599      3    0.31
    :   279 CG2  24    VAL   999.00  21.57 ?  | | | |+ |   50   55   1599      3    0.30
    :   280 C    24    VAL   999.00 172.50 ?  | | | |  |  100    0   1599      2    1.00
    :   281 N    25    PHE   999.00 126.80 ?  | | | |  |   78   35   1599      8    0.66
    :   282 H    25    PHE   999.00   8.03 ?  | | | |  |   70   26   1599      9    0.63
    :   283 CA   25    PHE   999.00  56.93 ?  | | | |  |   52   41   1599      5    0.41
    :   284 HA   25    PHE   999.00   4.59 ?  | | | |+ |   48   63   1599      4    0.31
    :   285 CB   25    PHE   999.00  39.91 ?  | | | |  |   52   28   1599      5    0.46
    :   286 HB2  25    PHE   999.00   2.48 ?  | | | |  |   42   30   1599      3    0.38
    :   287 HB3  25    PHE   999.00   2.98 ?  | | | |  |   48   33   1599      4    0.40
    :   288 CD1  25    PHE   999.00 131.72 ?  | | | |+ |   29   65   1599      1    0.15
    :   289 HD1  25    PHE   999.00   7.08 ?  | | | |+ |   52   72   1599      2    0.23
    :   290 CE1  25    PHE   999.00 131.67 ?  | | | |+ |   27   71   1599      1    0.10
    :   291 HE1  25    PHE   999.00   7.08 ?  | | | |+ |   48   74   1599      2    0.19
    :   292 CZ   25    PHE   999.00 131.63 ?  | |*| |+ |   20   88   1599      1    0.05
    :   293 HZ   25    PHE   999.00   7.09 ?  | | | |+ |   43   87   1599      2    0.13
    :   294 CE2  25    PHE   999.00 999.00 -  | | | |  |    0    0      0      0    0.00
    :   295 HE2  25    PHE   999.00   7.09 ?  | | | |+ |   48   83   1599      2    0.16
    :   296 CD2  25    PHE   999.00 999.00 -  | | | |  |    0    0      0      0    0.00
    :   297 HD2  25    PHE   999.00   7.09 ?  | | | |+ |   48   70   1599      2    0.23
    :   298 C    25    PHE   999.00 174.16 ?  | | | |  |  100    0   1599      2    1.00
    :   299 N    26    LEU   999.00 122.53 ?  | | | |  |   74   34   1599      8    0.64
    :   300 H    26    LEU   999.00   8.38 ?  | | | |  |   60   34   1599      9    0.53
    :   301 CA   26    LEU   999.00  52.56 ?  | | | |  |   33   15   1599      3    0.34
    :   302 HA   26    LEU   999.00   4.73 ?  | | | |  |   40   41   1599      2    0.34
    :   303 CB   26    LEU   999.00  41.06 ?  | | | |  |   45   50   1599      3    0.32
    :   304 HB2  26    LEU   999.00   1.60 ?  | | | |+ |   43   59   1599      3    0.28
    :   305 HB3  26    LEU   999.00   1.61 ?  | | | |+ |   51   75   1599      3    0.26
    :   306 CG   26    LEU   999.00  25.92 ?  | |*| |+ |   60   83   1599      2    0.26
    :   307 HG   26    LEU   999.00   1.04 ?  | |*| |+ |   65   79   1599      3    0.30
    :   308 QD1  26    LEU   999.00   1.05 ?  | | | |+ |   48   71   1599      3    0.25
    :   309 QD2  26    LEU   999.00   1.05 ?  | | | |+ |   57   83   1599      3    0.25
    :   310 CD1  26    LEU   999.00  22.87 ?  | | | |+ |   36   81   1599      2    0.21
    :   311 CD2  26    LEU   999.00  25.92 ?  | | | |+ |   50   85   1599      2    0.21
    :   312 C    26    LEU   999.00 175.44 ?  | | |*|  |  100    0   1599      1    1.00
    :   313 CA   27    PRO   999.00  64.86 ?  | | | |  |   65   23   1599      5    0.63
    :   314 HA   27    PRO   999.00   4.34 ?  | | | |  |   59   40   1599      3    0.51
    :   315 CB   27    PRO   999.00  31.90 ?  | | | |+ |   61   53   1599      5    0.45
    :   316 HB2  27    PRO   999.00   1.98 ?  | | | |+ |   50   56   1599      3    0.36
    :   317 HB3  27    PRO   999.00   2.44 ?  | | | |  |   42   50   1599      3    0.33
    :   318 CG   27    PRO   999.00  28.28 ?  | | | |+ |   58   70   1599      3    0.34
    :   319 HG2  27    PRO   999.00   2.32 ?  | | | |+ |   47   78   1599      3    0.25
    :   320 HG3  27    PRO   999.00   2.32 ?  | | | |+ |   52   88   1599      3    0.26
    :   321 CD   27    PRO   999.00  50.44 ?  | | | |+ |   62   65   1599      2    0.42
    :   322 HD2  27    PRO   999.00   3.73 ?  | | | |  |   66   50   1599      3    0.53
    :   323 HD3  27    PRO   999.00   3.94 ?  | | | |+ |   61   70   1599      3    0.42
    :   324 C    27    PRO   999.00 177.07 ?  | | | |  |  100    0   1599      2    1.00
    :   325 N    28    GLU   999.00 115.27 ?  | | | |  |   53   36   1599      7    0.47
    :   326 H    28    GLU   999.00   8.89 ?  | | | |  |   47   35   1599      8    0.42
    :   327 CA   28    GLU   999.00  57.77 ?  | | | |  |   55   50   1599      5    0.42
    :   328 HA   28    GLU   999.00   3.94 ?  | | | |+ |   61   75   1599      4    0.37
    :   329 CB   28    GLU   999.00  27.61 ?  | | | |  |   51   34   1599      5    0.45
    :   330 HB2  28    GLU   999.00   2.27 ?  | |*| |+ |   35   71   1599      3    0.22
    :   331 HB3  28    GLU   999.00   2.27 ?  | | | |+ |   45   71   1599      3    0.28
    :   332 CG   28    GLU   999.00  36.77 ?  | | | |  |   39   27   1599      3    0.36
    :   333 HG2  28    GLU   999.00   2.18 ?  | |*| |  |   28    0   1599      3    0.29
    :   334 HG3  28    GLU   999.00   2.24 ?  | |*| |+ |   28   66   1599      3    0.19
    :   335 C    28    GLU   999.00 175.59 ?  | | | |  |  100    0   1599      2    1.00
    :   336 N    29    LYS   999.00 118.91 ?  | | | |  |   72   48   1599      8    0.55
    :   337 H    29    LYS   999.00   7.80 ?  | | | |  |   60   38   1599      9    0.52
    :   338 CA   29    LYS   999.00  54.84 ?  | | | |  |   29   46   1599      5    0.27
    :   339 HA   29    LYS   999.00   4.73 ?  | |*| |+ |   33   65   1599      2    0.22
    :   340 CB   29    LYS   999.00  35.26 ?  | | | |+ |   48   63   1599      5    0.32
    :   341 HB2  29    LYS   999.00   1.67 ?  | | | |+ |   44   53   1599      4    0.31
    :   342 HB3  29    LYS   999.00   1.95 ?  | | | |+ |   56   75   1599      3    0.30
    :   343 CG   29    LYS   999.00  24.73 ?  | | | |+ |   44   73   1599      3    0.25
    :   344 HG2  29    LYS   999.00   1.38 ?  | | | |+ |   38   77   1599      4    0.24
    :   345 HG3  29    LYS   999.00   1.43 ?  | | | |+ |   37   70   1599      3    0.20
    :   346 CD   29    LYS   999.00  29.29 ?  | |*| |+ |   23   63   1599      2    0.13
    :   347 HD2  29    LYS   999.00   1.44 ?  | |*| |+ |   33   63   1599      1    0.18
    :   348 HD3  29    LYS   999.00   1.96 ?  | |*| |+ |   34   75   1599      4    0.18
    :   349 CE   29    LYS   999.00  42.18 ?  | | | |+ |   39   73   1599      2    0.20
    :   350 HE2  29    LYS   999.00   3.01 ?  | |*| |+ |   36   55   1599      2    0.21
    :   351 HE3  29    LYS   999.00   3.01 ?  | | | |+ |   36   66   1599      2    0.18
    :   352 C    29    LYS   999.00 176.62 ?  | | | |  |  100    0   1599      2    1.00
    :   353 N    30    GLU   999.00 120.25 ?  | | | |  |   63   30   1599      8    0.60
    :   354 H    30    GLU   999.00   8.32 ?  | | | |  |   54   34   1599      9    0.50
    :   355 CA   30    GLU   999.00  55.90 ?  | | | |  |   52   33   1599      5    0.45
    :   356 HA   30    GLU   999.00   4.37 ?  | | | |  |   38   46   1599      3    0.29
    :   357 CB   30    GLU   999.00  30.42 ?  | | | |  |   51   34   1599      5    0.44
    :   358 HB2  30    GLU   999.00   1.93 ?  | | | |  |   48   50   1599      3    0.35
    :   359 HB3  30    GLU   999.00   2.13 ?  | | | |  |   42   20   1599      4    0.42
    :   360 CG   30    GLU   999.00  36.44 ?  | | | |  |   42   33   1599      3    0.35
    :   361 HG2  30    GLU   999.00   2.32 ?  | | | |+ |   38   63   1599      4    0.23
    :   362 HG3  30    GLU   999.00   2.42 ?  | | | |  |   29    6   1599      3    0.31
    :   363 C    30    GLU   999.00 176.12 ?  | | | |  |  100    0   1599      2    1.00
    :   364 N    31    LYS   999.00 121.75 ?  | | | |  |   74   35   1599      8    0.61
    :   365 H    31    LYS   999.00   8.13 ?  | | | |  |   52   31   1599      9    0.47
    :   366 CA   31    LYS   999.00  57.16 ?  | | | |  |   33   11   1599      4    0.35
    :   367 HA   31    LYS   999.00   3.62 ?  | | | |  |   22    0   1599      3    0.26
    :   368 CB   31    LYS   999.00  31.88 ?  | | | |+ |   55   53   1599      4    0.39
    :   369 HB2  31    LYS   999.00   1.22 ?  |+| | |  |   43   37   1599      3    0.36
    :   370 HB3  31    LYS   999.00   1.33 ?  | | | |+ |   49   63   1599      3    0.30
    :   371 CG   31    LYS   999.00  23.97 ?  | | | |  |   51   27   1599      2    0.45
    :   372 HG2  31    LYS   999.00   0.77 ?  |+| | |  |   66   50   1599      3    0.48
    :   373 HG3  31    LYS   999.00   1.05 ?  | | | |  |   60   38   1599      3    0.46
    :   374 CD   31    LYS   999.00  29.52 ?  | |*| |+ |   44   52   1599      2    0.29
    :   375 HD2  31    LYS   999.00   1.46 ?  | |*| |+ |   41   75   1599      2    0.21
    :   376 HD3  31    LYS   999.00   1.47 ?  | |*| |+ |   38   58   1599      2    0.25
    :   377 CE   31    LYS   999.00  41.36 ?  | | | |+ |   41   80   1599      2    0.20
    :   378 HE2  31    LYS   999.00   2.85 ?  | | | |+ |   52   91   1599      2    0.23
    :   379 HE3  31    LYS   999.00   2.85 ?  | | | |* |   52  100   1599      2    0.19
    :   380 C    31    LYS   999.00 174.99 ?  | | | |  |   66    0   1599      2    0.71
    :   381 N    32    GLU   999.00 122.01 ?  | | | |  |   42   44   1599      5    0.34
    :   382 H    32    GLU   999.00   7.95 ?  | | | |  |   35   33   1599      6    0.32
    :   383 CA   32    GLU   999.00  54.50 ?  | | | |  |   41   46   1599      3    0.30
    :   384 HA   32    GLU   999.00   4.69 ?  | | | |+ |   41   63   1599      3    0.27
    :   385 CB   32    GLU   999.00  34.24 ?  |+| | |+ |   44   62   1599      4    0.33
    :   386 HB2  32    GLU   999.00   1.76 ?  | | | |  |   42   48   1599      4    0.35
    :   387 HB3  32    GLU   999.00   1.95 ?  | |*| |+ |   40   84   1599      3    0.23
    :   388 CG   32    GLU   999.00  36.18 ?  | | | |+ |   50   70   1599      3    0.27
    :   389 HG2  32    GLU   999.00   2.31 ?  | |*| |+ |   53   78   1599      3    0.27
    :   390 HG3  32    GLU   999.00   2.32 ?  | | | |+ |   50   80   1599      3    0.26
    :   391 C    32    GLU   999.00 174.90 ?  | | |*|  |   33    0   1599      1    0.36
    :   392 N    33    GLU   999.00 123.09 ?  | | | |  |   55   45   1599      6    0.44
    :   393 H    33    GLU   999.00   9.09 ?  | | | |  |   52   48   1599      7    0.41
    :   394 CA   33    GLU   999.00  57.15 ?  | | | |  |   53   40   1599      5    0.43
    :   395 HA   33    GLU   999.00   4.71 ?  | | | |  |   50   50   1599      3    0.38
    :   396 CB   33    GLU   999.00  31.76 ?  | | | |+ |   57   60   1599      5    0.39
    :   397 HB2  33    GLU   999.00   2.04 ?  | | | |+ |   56   77   1599      3    0.31
    :   398 HB3  33    GLU   999.00   2.04 ?  | | | |+ |   48   84   1599      3    0.24
    :   399 CG   33    GLU   999.00  38.03 ?  | | | |  |   62   42   1599      3    0.50
    :   400 HG2  33    GLU   999.00   2.05 ?  | | | |  |   49   50   1599      3    0.36
    :   401 HG3  33    GLU   999.00   2.31 ?  | | | |  |   62   39   1599      4    0.51
    :   402 C    33    GLU   999.00 175.17 ?  | | | |  |   66   50   1599      2    0.47
    :   403 N    34    ILE   999.00 122.12 ?  | | | |+ |   67   69   1599      8    0.44
    :   404 H    34    ILE   999.00   8.77 ?  | | | |+ |   70   59   1599      9    0.48
    :   405 CA   34    ILE   999.00  58.67 ?  | | | |  |   46   27   1599      3    0.42
    :   406 HA   34    ILE   999.00   5.26 ?  | | | |+ |   49   59   1599      3    0.36
    :   407 CB   34    ILE   999.00  41.73 ?  | | | |  |   56   43   1599      3    0.46
    :   408 HB   34    ILE   999.00   1.72 ?  | | | |+ |   42   52   1599      3    0.34
    :   409 QG2  34    ILE   999.00   0.78 ?  | | | |+ |   58   68   1599      3    0.36
    :   410 CG2  34    ILE   999.00  18.05 ?  | | | |+ |   60   57   1599      2    0.41
    :   411 CG1  34    ILE   999.00  28.73 ?  | | | |  |   43   15   1599      2    0.44
    :   412 HG12 34    ILE   999.00   0.94 ?  | | | |  |   44   31   1599      3    0.42
    :   413 HG13 34    ILE   999.00   1.83 ?  | | | |  |   23    8   1599      3    0.25
    :   414 QD1  34    ILE   999.00   0.58 ?  | | | |  |   56   40   1599      3    0.42
    :   415 CD1  34    ILE   999.00  14.66 ?  | | | |  |   64   40   1599      2    0.47
    :   416 C    34    ILE   999.00 175.16 ?  | | | |**|  100  100      1      2    0.50
    :   417 N    35    ARG   999.00 122.13 ?  | | | |+ |   36   88   1599      5    0.19
    :   418 H    35    ARG   999.00   8.77 ?  | | | |+ |   52   65   1599      6    0.32
    :   419 CA   35    ARG   999.00  54.55 ?  | | | |+ |   40   52   1599      2    0.28
    :   420 HA   35    ARG   999.00   5.32 ?  |+| | |  |   41   45   1599      4    0.33
    :   421 CB   35    ARG   999.00  31.82 ?  | | | |  |   35   40   1599      3    0.31
    :   422 HB2  35    ARG   999.00   1.67 ?  | | | |  |   23   33   1599      2    0.21
    :   423 HB3  35    ARG   999.00   1.90 ?  | | | |+ |   28   53   1599      3    0.24
    :   424 CG   35    ARG   999.00  27.75 ?  | | | |+ |   35   55   1599      2    0.24
    :   425 HG2  35    ARG   999.00   1.56 ?  | | | |+ |   27   72   1599      3    0.17
    :   426 HG3  35    ARG   999.00   1.57 ?  | | | |+ |   38   57   1599      3    0.25
    :   427 CD   35    ARG   999.00  43.33 ?  | | | |+ |   44   58   1599      2    0.29
    :   428 HD2  35    ARG   999.00   2.99 ?  | | | |  |   50   46   1599      2    0.39
    :   429 HD3  35    ARG   999.00   3.24 ?  | |*| |+ |   46   75   1599      3    0.29
    :   430 NE   35    ARG   999.00 999.00 -  | | | |  |    0    0      0      0    0.00
    :   431 HE   35    ARG   999.00   6.64 ?  | |*| |+ |   13   60   1599      2    0.08
    :   432 C    35    ARG   999.00 173.22 ?  | | |*|  |   33    0   1599      1    0.36
    :   433 N    36    TRP   999.00 119.65 ?  | | | |  |   52   35   1599      3    0.42
    :   434 H    36    TRP   999.00   8.77 ?  | | | |  |   54   34   1599      4    0.45
    :   435 CA   36    TRP   999.00  54.29 ?  | | | |+ |   23   60   1599      5    0.20
    :   436 HA   36    TRP   999.00   6.21 ?  |+| | |+ |   15   72   1599      4    0.12
    :   437 CB   36    TRP   999.00  34.87 ?  |+| | |+ |   34   72   1599      4    0.20
    :   438 HB2  36    TRP   999.00   2.67 ?  | | | |+ |   27   71   1599      4    0.17
    :   439 HB3  36    TRP   999.00   2.67 ?  | | | |+ |   32   60   1599      4    0.21
    :   440 CD1  36    TRP   999.00 125.78 ?  | | | |  |   18    0   1599      1    0.19
    :   441 CE3  36    TRP   999.00 121.04 ?  | | | |  |   18   37   1599      1    0.15
    :   442 NE1  36    TRP   999.00 129.03 ?  | | | |  |   70   37   1599      2    0.55
    :   443 HD1  36    TRP   999.00   6.64 ?  | | | |  |   28   38   1599      2    0.23
    :   444 HE3  36    TRP   999.00   7.41 ?  | | | |  |   20   43   1599      2    0.18
    :   445 CZ3  36    TRP   999.00 124.42 ?  | | | |  |   16    0   1599      1    0.18
    :   446 CZ2  36    TRP   999.00 114.67 ?  | | | |  |   32   40   1599      1    0.28
    :   447 HE1  36    TRP   999.00  10.47 ?  | | | |  |   53   25   1599      3    0.47
    :   448 HZ3  36    TRP   999.00   7.21 ?  | | | |+ |   32   66   1599      2    0.19
    :   449 CH2  36    TRP   999.00 124.38 ?  | | | |  |   21   50   1599      1    0.15
    :   450 HZ2  36    TRP   999.00   7.56 ?  | | | |  |   35   33   1599      2    0.31
    :   451 HH2  36    TRP   999.00   7.21 ?  | | | |+ |   30   73   1599      2    0.15
    :   452 C    36    TRP   999.00 174.88 ?  | | | |  |   66    0   1599      2    0.64
    :   453 N    37    ARG   999.00 116.63 ?  | | | |+ |   74   64   1599      8    0.47
    :   454 H    37    ARG   999.00   9.39 ?  | | | |+ |   53   64   1599      9    0.35
    :   455 CA   37    ARG   999.00  57.02 ?  | | | |  |   41   50   1599      4    0.33
    :   456 HA   37    ARG   999.00   4.10 ?  | | | |+ |   40   58   1599      3    0.29
    :   457 CB   37    ARG   999.00  31.12 ?  | | | |+ |   36   60   1599      5    0.23
    :   458 HB2  37    ARG   999.00   1.59 ?  | | | |+ |   41   79   1599      4    0.18
    :   459 HB3  37    ARG   999.00   1.60 ?  | |*| |+ |   37   85   1599      4    0.15
    :   460 CG   37    ARG   999.00  25.11 ?  | | | |  |   17    0   1599      3    0.19
    :   461 HG2  37    ARG   999.00   0.97 ?  |+| | |  |   27   27   1599      3    0.25
    :   462 HG3  37    ARG   999.00   0.98 ?  |+| | |  |   25   28   1599      2    0.22
    :   463 CD   37    ARG   999.00  43.22 ?  | | | |+ |   23   66   1599      2    0.17
    :   464 HD2  37    ARG   999.00   2.08 ?  |*| | |  |   20    0   1599      2    0.21
    :   465 HD3  37    ARG   999.00   2.55 ?  |+| | |+ |   32   63   1599      3    0.24
    :   466 NE   37    ARG   999.00 999.00 -  | | | |  |    0    0      0      0    0.00
    :   467 HE   37    ARG   999.00   7.23 ?  | | | |+ |   39   83   1599      2    0.18
    :   468 C    37    ARG   999.00 173.97 ?  | | | |  |   66    0   1599      2    0.71
    :   469 N    38    SER   999.00 113.19 ?  | | | |+ |   76   61   1599      7    0.54
    :   470 H    38    SER   999.00   8.10 ?  | | | |+ |   56   60   1599      8    0.42
    :   471 CA   38    SER   999.00  57.16 ?  | | | |  |   48   45   1599      5    0.41
    :   472 HA   38    SER   999.00   5.77 ?  |*| | |  |   42   43   1599      3    0.33
    :   473 CB   38    SER   999.00  65.70 ?  | | | |+ |   55   75   1599      5    0.30
    :   474 HB2  38    SER   999.00   3.54 ?  | | | |+ |   51   82   1599      4    0.25
    :   475 HB3  38    SER   999.00   3.54 ?  | | | |+ |   50   80   1599      4    0.26
    :   476 C    38    SER   999.00 175.67 ?  | | |*|  |   33    0   1599      1    0.36
    :   477 N    39    SER   999.00 118.72 ?  | | | |+ |   57   51   1599      7    0.47
    :   478 H    39    SER   999.00   9.27 ?  | | | |  |   47   50   1599      8    0.41
    :   479 CA   39    SER   999.00  58.91 ?  | | | |+ |   48   62   1599      3    0.29
    :   480 HA   39    SER   999.00   4.35 ?  | | | |+ |   42   72   1599      3    0.22
    :   481 CB   39    SER   999.00  63.78 ?  | | | |+ |   49   56   1599      3    0.33
    :   482 HB2  39    SER   999.00   3.99 ?  | | | |+ |   50   80   1599      4    0.26
    :   483 HB3  39    SER   999.00   4.00 ?  | |*| |+ |   47   77   1599      4    0.26
    :   484 C    39    SER   999.00 176.05 ?  | | | |**|   66  100      1      2    0.32
    :   485 N    40    GLN   999.00 112.01 ?  |+| | |+ |   48   75   1599      5    0.27
    :   486 H    40    GLN   999.00   8.05 ?  | | | |+ |   46   78   1599      6    0.26
    :   487 CA   40    GLN   999.00  59.97 ?  | | | |+ |   42   71   1599      4    0.30
    :   488 HA   40    GLN   999.00   3.82 ?  | | | |+ |   42   57   1599      2    0.30
    :   489 CB   40    GLN   999.00  27.80 ?  | | | |+ |   27   54   1599      4    0.24
    :   490 HB2  40    GLN   999.00   2.11 ?  | |*| |+ |   37   63   1599      4    0.26
    :   491 HB3  40    GLN   999.00   2.14 ?  | |*| |+ |   32   70   1599      3    0.21
    :   492 CG   40    GLN   999.00  33.41 ?  | | | |+ |   53   58   1599      3    0.38
    :   493 HG2  40    GLN   999.00   2.42 ?  | | | |+ |   64   75   1599      4    0.40
    :   494 HG3  40    GLN   999.00   2.43 ?  | | | |+ |   64   75   1599      4    0.40
    :   495 NE2  40    GLN   999.00 111.85 ?  | | | |  |   28   44   1599      2    0.37
    :   496 HE21 40    GLN   999.00   6.85 ?  | | | |  |   37   22   1599      3    0.47
    :   497 HE22 40    GLN   999.00   7.54 ?  | | | |  |   35   28   1599      3    0.47
    :   498 C    40    GLN   999.00 177.07 ?  | | | |  |   66   50   1599      2    0.53
    :   499 N    41    ASP   999.00 114.38 ?  | | | |  |   54   26   1599      7    0.52
    :   500 H    41    ASP   999.00   8.12 ?  | | | |  |   41   25   1599      8    0.41
    :   501 CA   41    ASP   999.00  53.53 ?  | | | |  |   53    0   1599      5    0.58
    :   502 HA   41    ASP   999.00   4.45 ?  | | | |  |   36   17   1599      3    0.38
    :   503 CB   41    ASP   999.00  40.24 ?  | | | |  |   38   28   1599      5    0.38
    :   504 HB2  41    ASP   999.00   2.67 ?  | | | |  |   30   37   1599      3    0.30
    :   505 HB3  41    ASP   999.00   3.10 ?  | | | |  |   34   27   1599      4    0.34
    :   506 C    41    ASP   999.00 175.23 ?  | | | |  |   66    0   1599      2    0.64
    :   507 N    42    LEU   999.00 110.79 ?  |+| | |  |   76   11   1599      8    0.74
    :   508 H    42    LEU   999.00   7.86 ?  | | | |  |   65   17   1599      9    0.63
    :   509 CA   42    LEU   999.00  56.66 ?  | | | |  |   62   31   1599      5    0.55
    :   510 HA   42    LEU   999.00   4.04 ?  | | | |  |   50   50   1599      4    0.40
    :   511 CB   42    LEU   999.00  39.15 ?  | | | |  |   48   35   1599      5    0.42
    :   512 HB2  42    LEU   999.00   1.54 ?  | | | |  |   41   35   1599      4    0.38
    :   513 HB3  42    LEU   999.00   2.16 ?  | | | |  |   40   37   1599      4    0.35
    :   514 CG   42    LEU   999.00  26.77 ?  | | | |  |   37   46   1599      3    0.29
    :   515 HG   42    LEU   999.00   1.39 ?  | | | |  |   35   26   1599      3    0.35
    :   516 QD1  42    LEU   999.00   0.59 ?  | | | |+ |   59   72   1599      4    0.29
    :   517 QD2  42    LEU   999.00   0.59 ?  | | | |+ |   51   62   1599      4    0.28
    :   518 CD1  42    LEU   999.00  26.72 ?  | |*| |+ |   60   63   1599      3    0.31
    :   519 CD2  42    LEU   999.00  26.73 ?  | | | |+ |   55   57   1599      3    0.30
    :   520 C    42    LEU   999.00 176.04 ?  | | | |+ |  100   66   1599      2    0.68
    :   521 N    43    ASN   999.00 112.01 ?  | | | |+ |   76   55   1599      8    0.56
    :   522 H    43    ASN   999.00   8.05 ?  | | | |+ |   70   60   1599      9    0.50
    :   523 CA   43    ASN   999.00  54.11 ?  | | | |+ |   47   80   1599      5    0.30
    :   524 HA   43    ASN   999.00   5.29 ?  | | | |+ |   47   59   1599      4    0.35
    :   525 CB   43    ASN   999.00  40.83 ?  | | | |+ |   44   80   1599      5    0.27
    :   526 HB2  43    ASN   999.00   2.81 ?  | | | |+ |   33   66   1599      2    0.23
    :   527 HB3  43    ASN   999.00   2.96 ?  | | | |+ |   42   80   1599      4    0.27
    :   528 ND2  43    ASN   999.00 112.53 ?  | |*| |+ |   32   90   1599      2    0.19
    :   529 HD21 43    ASN   999.00   7.08 ?  | |*| |+ |   33   85   1599      3    0.17
    :   530 HD22 43    ASN   999.00   7.08 ?  | |*| |+ |   39   80   1599      3    0.22
    :   531 C    43    ASN   999.00 177.16 ?  | | | |**|   66  100      1      2    0.30
    :   532 N    44    VAL   999.00 121.06 ?  | | | |+ |   70   61   1599      8    0.49
    :   533 H    44    VAL   999.00   8.34 ?  | | | |  |   62   50   1599      9    0.49
    :   534 CA   44    VAL   999.00  61.89 ?  | | | |  |   36   38   1599      5    0.34
    :   535 HA   44    VAL   999.00   4.62 ?  | | | |  |   30   37   1599      3    0.26
    :   536 CB   44    VAL   999.00  36.42 ?  |+| | |  |   66   30   1599      5    0.62
    :   537 HB   44    VAL   999.00   2.12 ?  | | | |  |   57   45   1599      3    0.46
    :   538 QG1  44    VAL   999.00   0.97 ?  | | | |+ |   56   64   1599      4    0.37
    :   539 QG2  44    VAL   999.00   0.96 ?  | | | |+ |   60   57   1599      4    0.43
    :   540 CG1  44    VAL   999.00  22.09 ?  | | | |  |   53   38   1599      3    0.45
    :   541 CG2  44    VAL   999.00  22.92 ?  | | | |  |   58   30   1599      3    0.52
    :   542 C    44    VAL   999.00 173.15 ?  | | | |  |  100    0   1599      2    1.00
    :   543 N    45    PHE   999.00 128.24 ?  | | | |  |   67   27   1599      8    0.61
    :   544 H    45    PHE   999.00   9.05 ?  | | | |  |   50   22   1599      9    0.49
    :   545 CA   45    PHE   999.00  58.71 ?  | | | |  |   26   46   1599      3    0.20
    :   546 HA   45    PHE   999.00   4.36 ?  | |*| |+ |   28   62   1599      2    0.18
    :   547 CB   45    PHE   999.00  40.33 ?  | |*| |  |   12   18   1599      2    0.13
    :   548 HB2  45    PHE   999.00   2.85 ?  | | | |  |   13   10   1599      2    0.14
    :   549 HB3  45    PHE   999.00   3.33 ?  | |*| |  |   16   13   1599      3    0.17
    :   550 CD1  45    PHE   999.00 131.73 ?  | | | |+ |    8   75   1599      1    0.04
    :   551 HD1  45    PHE   999.00   7.33 ?  | | | |+ |   31   85   1599      2    0.14
    :   552 CE1  45    PHE   999.00 131.61 ?  | |*| |**|    9  100      1      1    0.02
    :   553 HE1  45    PHE   999.00   6.89 ?  | |*| |+ |   19   93   1599      1    0.07
    :   554 CZ   45    PHE   999.00 128.66 ?  | |*| |  |   17   42   1599      1    0.12
    :   555 HZ   45    PHE   999.00   6.68 ?  | |*| |  |   21   50   1599      2    0.15
    :   556 CE2  45    PHE   999.00 999.00 -  | | | |  |    0    0      0      0    0.00
    :   557 HE2  45    PHE   999.00   7.33 ?  | | | |+ |   25   83   1599      1    0.09
    :   558 CD2  45    PHE   999.00 999.00 -  | | | |  |    0    0      0      0    0.00
    :   559 HD2  45    PHE   999.00   7.35 ?  | | | |+ |   24   80   1599      2    0.11
    :   560 C    45    PHE   999.00 174.41 ?  | | |*|  |   33    0   1599      1    0.36
    :   561 N    46    GLU   999.00 115.27 ?  | | | |  |   24   40   1599      3    0.20
    :   562 H    46    GLU   999.00   7.22 ?  | | | |+ |   36   66   1599      4    0.21
    :   563 CA   46    GLU   999.00  58.87 ?  | | | |  |   37   50   1599      5    0.27
    :   564 HA   46    GLU   999.00   3.98 ?  | | | |  |   29   50   1599      3    0.20
    :   565 CB   46    GLU   999.00  29.43 ?  | | | |+ |   27   61   1599      3    0.19
    :   566 HB2  46    GLU   999.00   1.44 ?  |+| | |  |   38   41   1599      3    0.32
    :   567 HB3  46    GLU   999.00   2.08 ?  | |*| |+ |   26   75   1599      2    0.14
    :   568 CG   46    GLU   999.00  36.38 ?  | | | |+ |   61   70   1599      2    0.30
    :   569 HG2  46    GLU   999.00   2.32 ?  | | | |+ |   51   55   1599      3    0.31
    :   570 HG3  46    GLU   999.00   2.32 ?  | | | |+ |   37   70   1599      3    0.20
    :   571 C    46    GLU   999.00 175.86 ?  | |*| |**|   66  100      1      2    0.32
    :   572 N    47    TRP   999.00 118.50 ?  | | | |+ |   53   95   1599      7    0.21
    :   573 H    47    TRP   999.00   7.68 ?  | | | |+ |   40   93   1599      8    0.17
    :   574 CA   47    TRP   999.00  58.42 ?  | | | |**|   40  100      1      5    0.19
    :   575 HA   47    TRP   999.00   4.21 ?  | | | |+ |   26   93   1599      4    0.13
    :   576 CB   47    TRP   999.00  30.15 ?  | | | |+ |   29   70   1599      5    0.20
    :   577 HB2  47    TRP   999.00   3.01 ?  | | | |+ |   22   61   1599      4    0.16
    :   578 HB3  47    TRP   999.00   3.16 ?  | | | |+ |   20   76   1599      4    0.13
    :   579 CD1  47    TRP   999.00 130.86 ?  |+|*| |  |    8    0   1599      1    0.09
    :   580 CE3  47    TRP   999.00 119.12 ?  | |*| |  |    0    0      0      0    0.00
    :   581 NE1  47    TRP   999.00 116.64 ?  |*|*| |**|   43  100      1      2    0.15
    :   582 HD1  47    TRP   999.00   7.23 ?  | | | |+ |   30   66   1599      2    0.16
    :   583 HE3  47    TRP   999.00   7.32 ?  | |*| |+ |   16   72   1599      1    0.08
    :   584 CZ3  47    TRP   999.00 128.60 ?  |*| | |  |   17   50   1599      1    0.12
    :   585 CZ2  47    TRP   999.00 113.85 ?  | |*| |  |    0    0      0      0    0.00
    :   586 HE1  47    TRP   999.00   9.38 ?  | |*| |+ |   31   92   1599      3    0.13
    :   587 HZ3  47    TRP   999.00   6.67 ?  | | | |+ |   26   61   1599      1    0.17
    :   588 CH2  47    TRP   999.00 128.55 ?  |+| | |+ |   31   57   1599      1    0.19
    :   589 HZ2  47    TRP   999.00   6.89 ?  | |*| |+ |   22   75   1599      2    0.12
    :   590 HH2  47    TRP   999.00   6.32 ?  | | | |  |   36   50   1599      1    0.24
    :   591 C    47    TRP   999.00 176.32 ?  | |*| |**|  100  100      1      2    0.34
    :   592 N    48    CYS   999.00 118.60 ?  | | | |+ |   74   96   1599      8    0.31
    :   593 H    48    CYS   999.00   7.68 ?  | | | |+ |   55   94   1599      9    0.24
    :   594 CA   48    CYS   999.00  58.62 ?  | | | |  |   36   44   1599      2    0.25
    :   595 HA   48    CYS   999.00   5.25 ?  | | | |+ |   48   58   1599      3    0.31
    :   596 CB   48    CYS   999.00  31.75 ?  | | | |  |   18    0   1599      1    0.17
    :   597 HB2  48    CYS   999.00   2.28 ?  | |*| |+ |   36   57   1599      2    0.22
    :   598 HB3  48    CYS   999.00   2.63 ?  | | | |  |   26    0   1599      1    0.28
    :   599 HG   48    CYS   999.00   2.26 ?  | |*| |  |   50   50   1599      1    0.40
    :   600 C    48    CYS   999.00 174.86 ?  | |*| |**|  100  100      1      2    0.45
    :   601 N    49    MET   999.00 120.09 ?  | |*| |+ |   44   75   1599      6    0.25
    :   602 H    49    MET   999.00   9.24 ?  | |*| |+ |   35   70   1599      7    0.22
    :   603 CA   49    MET   999.00  54.33 ?  | | | |+ |   45   60   1599      3    0.33
    :   604 HA   49    MET   999.00   5.26 ?  | | | |+ |   57   70   1599      3    0.36
    :   605 CB   49    MET   999.00  31.64 ?  | | | |  |   36   27   1599      3    0.34
    :   606 HB2  49    MET   999.00   2.66 ?  | | | |  |   42   33   1599      4    0.39
    :   607 HB3  49    MET   999.00   2.67 ?  | | | |  |   47   50   1599      3    0.36
    :   608 CG   49    MET   999.00  36.02 ?  |*| | |  |   41   28   1599      3    0.36
    :   609 HG2  49    MET   999.00   2.12 ?  | | | |+ |   48   64   1599      3    0.32
    :   610 HG3  49    MET   999.00   2.26 ?  | | | |  |   40   20   1599      4    0.36
    :   611 QE   49    MET   999.00   2.11 ?  | | | |+ |   30   69   1599      2    0.21
    :   612 CE   49    MET   999.00  17.31 ?  | | | |  |    9    0   1599      1    0.12
    :   613 C    49    MET   999.00 174.86 ?  | |*|*|**|   33  100      1      1    0.12
    :   614 N    50    GLY   999.00 108.71 ?  | | | |  |   50   22   1599      4    0.44
    :   615 H    50    GLY   999.00   8.97 ?  | | | |  |   48   26   1599      5    0.42
    :   616 CA   50    GLY   999.00  47.04 ?  | | | |  |   33   46   1599      2    0.28
    :   617 HA2  50    GLY   999.00   3.82 ?  | | | |  |   25   44   1599      2    0.23
    :   618 HA3  50    GLY   999.00   3.92 ?  | | | |  |   30   40   1599      2    0.26
    :   619 C    50    GLY   999.00 177.17 ?  | |*|*|**|   33  100      1      1    0.12
    :   620 N    51    ASN   999.00 121.08 ?  | | | |+ |   47   63   1599      5    0.26
    :   621 H    51    ASN   999.00   8.34 ?  | | | |+ |   47   75   1599      6    0.23
    :   622 CA   51    ASN   999.00  54.18 ?  | | | |**|   52  100      1      5    0.26
    :   623 HA   51    ASN   999.00   5.28 ?  | |*| |+ |   57   73   1599      4    0.37
    :   624 CB   51    ASN   999.00  40.85 ?  | |*| |+ |   62   88   1599      5    0.34
    :   625 HB2  51    ASN   999.00   2.80 ?  | |*| |+ |   54   75   1599      2    0.35
    :   626 HB3  51    ASN   999.00   2.96 ?  | |*| |+ |   63   78   1599      4    0.41
    :   627 ND2  51    ASN   999.00 112.49 ?  | |*| |  |   41    0   1599      2    0.63
    :   628 HD21 51    ASN   999.00   6.84 ?  | | | |  |   42    0   1599      3    0.60
    :   629 HD22 51    ASN   999.00   7.08 ?  | |*| |  |   53   25   1599      3    0.61
    :   630 C    51    ASN   999.00 177.03 ?  | |*|*|**|   33  100      1      1    0.12
    :   631 N    52    ASP   999.00 121.08 ?  | |*| |+ |   53   92   1599      7    0.25
    :   632 H    52    ASP   999.00   8.35 ?  | |*| |+ |   47   94   1599      8    0.21
    :   633 CA   52    ASP   999.00  53.20 ?  | | | |  |   33    0   1599      4    0.38
    :   634 HA   52    ASP   999.00   4.68 ?  | | | |  |   27   16   1599      2    0.29
    :   635 CB   52    ASP   999.00  38.58 ?  | | | |  |   38   25   1599      4    0.34
    :   636 HB2  52    ASP   999.00   2.74 ?  | | | |  |   28    0   1599      1    0.30
    :   637 HB3  52    ASP   999.00   2.89 ?  | | | |  |   50   28   1599      3    0.45
    :   638 C    52    ASP   999.00 175.40 ?  | | | |  |   66   50   1599      2    0.50
    :   639 N    53    GLN   999.00 120.92 ?  | | | |  |   46   16   1599      8    0.45
    :   640 H    53    GLN   999.00   7.76 ?  | | | |  |   38   21   1599      9    0.38
    :   641 CA   53    GLN   999.00  55.12 ?  | | | |  |   48   15   1599      5    0.52
    :   642 HA   53    GLN   999.00   4.34 ?  | | | |  |   42   28   1599      3    0.41
    :   643 CB   53    GLN   999.00  29.36 ?  | | | |  |   45   12   1599      5    0.46
    :   644 HB2  53    GLN   999.00   1.73 ?  | | | |  |   48   41   1599      4    0.40
    :   645 HB3  53    GLN   999.00   2.27 ?  | | | |  |   44   45   1599      4    0.38
    :   646 CG   53    GLN   999.00  33.31 ?  | | | |  |   30   22   1599      3    0.29
    :   647 HG2  53    GLN   999.00   1.73 ?  |+|*| |+ |   30   71   1599      3    0.21
    :   648 HG3  53    GLN   999.00   2.24 ?  | |*| |+ |   39   55   1599      4    0.31
    :   649 NE2  53    GLN   999.00 111.97 ?  | | | |  |   40   15   1599      2    0.60
    :   650 HE21 53    GLN   999.00   6.66 ?  | | | |  |   36   25   1599      2    0.45
    :   651 HE22 53    GLN   999.00   7.30 ?  | | | |  |   31    0   1599      2    0.46
    :   652 C    53    GLN   999.00 175.75 ?  | | | |  |   66   50   1599      2    0.53
    :   653 N    54    ASP   999.00 118.14 ?  | | | |  |   73   45   1599      7    0.59
    :   654 H    54    ASP   999.00   8.16 ?  | | | |  |   68   50   1599      8    0.52
    :   655 CA   54    ASP   999.00  53.81 ?  | | | |  |   15   33   1599      2    0.16
    :   656 HA   54    ASP   999.00   4.76 ?  | | | |  |   29   42   1599      1    0.19
    :   657 CB   54    ASP   999.00  41.84 ?  | | | |+ |   43   70   1599      3    0.28
    :   658 HB2  54    ASP   999.00   2.56 ?  | | | |+ |   43   71   1599      3    0.25
    :   659 HB3  54    ASP   999.00   2.67 ?  | | | |  |   50   37   1599      3    0.39
    :   660 C    54    ASP   999.00 174.98 ?  | |*|*|**|   33  100      1      1    0.10
    :   661 N    55    TYR   999.00 121.76 ?  | |*| |+ |   41   76   1599      4    0.19
    :   662 H    55    TYR   999.00   7.62 ?  | |*| |+ |   36   76   1599      5    0.18
    :   663 CA   55    TYR   999.00  59.18 ?  | | | |+ |   54   76   1599      3    0.27
    :   664 HA   55    TYR   999.00   4.37 ?  | | | |+ |   47   81   1599      2    0.24
    :   665 CB   55    TYR   999.00  39.21 ?  | |*| |  |   16   50   1599      1    0.12
    :   666 HB2  55    TYR   999.00   2.55 ?  | |*| |+ |   33   60   1599      2    0.21
    :   667 HB3  55    TYR   999.00   3.09 ?  | |*| |* |   25  100   1599      2    0.09
    :   668 CD1  55    TYR   999.00 133.45 ?  | |*| |+ |   31   71   1599      1    0.14
    :   669 HD1  55    TYR   999.00   6.81 ?  | |*| |  |   29   40   1599      2    0.20
    :   670 CE1  55    TYR   999.00 118.39 ?  | | | |* |   22  100   1599      1    0.10
    :   671 HE1  55    TYR   999.00   6.80 ?  | |*| |* |   30  100   1599      1    0.11
    :   672 HE2  55    TYR   999.00   6.81 ?  | |*| |+ |   30   75   1599      1    0.16
    :   673 HD2  55    TYR   999.00   7.12 ?  | |*| |+ |   70   75   1599      2    0.34
    :   674 C    55    TYR   999.00 175.26 ?  | |*| |**|   66  100      1      2    0.30
    :   675 N    56    ASN   999.00 120.03 ?  | |*| |**|   31  100      1      5    0.14
    :   676 H    56    ASN   999.00   8.14 ?  | |*| |+ |   37   83   1599      6    0.21
    :   677 CA   56    ASN   999.00  52.97 ?  | | | |+ |   35   90   1599      5    0.22
    :   678 HA   56    ASN   999.00   4.21 ?  | |*| |+ |   22   66   1599      3    0.16
    :   679 CB   56    ASN   999.00  39.26 ?  | | | |+ |   45   78   1599      5    0.30
    :   680 HB2  56    ASN   999.00   2.55 ?  | | | |+ |   50   58   1599      4    0.37
    :   681 HB3  56    ASN   999.00   2.70 ?  | | | |  |   50   50   1599      4    0.42
    :   682 ND2  56    ASN   999.00 112.32 ?  | | | |  |   36    0   1599      2    0.57
    :   683 HD21 56    ASN   999.00   6.80 ?  | | | |  |   47   22   1599      3    0.57
    :   684 HD22 56    ASN   999.00   7.47 ?  | |*| |  |   29    0   1599      2    0.43
    :   685 C    56    ASN   999.00 173.56 ?  | |*| |**|   66  100      1      2    0.32
    :   686 N    57    ASN   999.00 125.60 ?  | | | |+ |   77   78   1599      8    0.45
    :   687 H    57    ASN   999.00   7.57 ?  | | | |+ |   57   78   1599      9    0.35
    :   688 CA   57    ASN   999.00  52.86 ?  | |*| |  |    6   50   1599      2    0.04
    :   689 HA   57    ASN   999.00   4.74 ?  | |*| |+ |   29   71   1599      2    0.16
    :   690 CB   57    ASN   999.00  40.31 ?  | | | |+ |   28   66   1599      2    0.17
    :   691 HB2  57    ASN   999.00   2.98 ?  | |*| |  |   25   16   1599      2    0.26
    :   692 HB3  57    ASN   999.00   3.11 ?  | |*| |+ |   34   77   1599      3    0.20
    :   693 ND2  57    ASN   999.00 107.89 ?  |+| | |  |   24    0   1599      2    0.36
    :   694 HD21 57    ASN   999.00   6.58 ?  | | | |  |   21    0   1599      2    0.29
    :   695 HD22 57    ASN   999.00   7.23 ?  | | | |  |   41   28   1599      3    0.44
    :   696 C    57    ASN   999.00 174.83 ?  | |*| |  |   66   50   1599      1    0.50
    :   697 N    58    ARG   999.00 121.21 ?  | |*| |+ |   47   63   1599      4    0.29
    :   698 H    58    ARG   999.00   7.33 ?  | |*| |+ |   39   60   1599      5    0.24
    :   699 CA   58    ARG   999.00  55.79 ?  | |*| |  |    7    0   1599      1    0.08
    :   700 HA   58    ARG   999.00   4.76 ?  | |*| |  |   31   47   1599      2    0.25
    :   701 CB   58    ARG   999.00  29.30 ?  | |*| |+ |   27   73   1599      4    0.18
    :   702 HB2  58    ARG   999.00   1.55 ?  | |*| |+ |   25   63   1599      2    0.17
    :   703 HB3  58    ARG   999.00   1.91 ?  | |*| |+ |   39   80   1599      3    0.24
    :   704 CG   58    ARG   999.00  26.68 ?  | | | |  |   45   50   1599      3    0.32
    :   705 HG2  58    ARG   999.00   1.43 ?  | |*| |+ |   50   58   1599      2    0.34
    :   706 HG3  58    ARG   999.00   1.69 ?  | | | |  |   42   45   1599      2    0.34
    :   707 CD   58    ARG   999.00  43.26 ?  | | | |+ |   39   60   1599      3    0.30
    :   708 HD2  58    ARG   999.00   2.88 ?  | |*| |+ |   50   71   1599      3    0.32
    :   709 HD3  58    ARG   999.00   3.06 ?  | |*| |+ |   39   54   1599      2    0.32
    :   710 NE   58    ARG   999.00 999.00 -  | | | |  |    0    0      0      0    0.00
    :   711 HE   58    ARG   999.00   8.05 ?  | |*| |  |   25    0   1599      1    0.26
    :   712 C    58    ARG   999.00 179.80 ?  | |*| |  |  100   33   1599      2    0.82
    :   713 N    59    ILE   999.00 120.84 ?  | |*| |+ |   42   90   1599      8    0.22
    :   714 H    59    ILE   999.00   8.82 ?  | |*| |+ |   33   83   1599      9    0.18
    :   715 CA   59    ILE   999.00  58.00 ?  | |*| |  |   22   11   1599      2    0.22
    :   716 HA   59    ILE   999.00   4.07 ?  | |*| |  |   14   22   1599      1    0.14
    :   717 CB   59    ILE   999.00  42.62 ?  | |*| |+ |   48   88   1599      2    0.18
    :   718 HB   59    ILE   999.00   3.16 ?  |*|*| |+ |   48   72   1599      2    0.23
    :   719 QG2  59    ILE   999.00   0.86 ?  | |*| |+ |   38   79   1599      3    0.17
    :   720 CG2  59    ILE   999.00  14.42 ?  |+|*| |+ |   40   88   1599      2    0.14
    :   721 CG1  59    ILE   999.00  26.74 ?  | | | |  |   21   22   1599      2    0.20
    :   722 HG12 59    ILE   999.00   1.54 ?  | |*| |+ |   28   60   1599      2    0.19
    :   723 HG13 59    ILE   999.00   1.91 ?  | |*| |  |   22   31   1599      3    0.19
    :   724 QD1  59    ILE   999.00   0.86 ?  | |*| |+ |   36   78   1599      3    0.17
    :   725 CD1  59    ILE   999.00  14.31 ?  | |*| |+ |   32   84   1599      2    0.12
    :   726 C    59    ILE   999.00 179.86 ?  |+| |*|**|  100  100      1      1    0.50
    :   727 CA   60    PRO   999.00  63.03 ?  | | | |  |   13   14   1599      3    0.15
    :   728 HA   60    PRO   999.00   4.77 ?  | | | |  |   25   20   1599      3    0.23
    :   729 CB   60    PRO   999.00  32.52 ?  | | | |  |   42   44   1599      3    0.33
    :   730 HB2  60    PRO   999.00   1.74 ?  | | | |  |   48   50   1599      3    0.37
    :   731 HB3  60    PRO   999.00   2.60 ?  | | | |  |   46   29   1599      3    0.41
    :   732 CG   60    PRO   999.00  28.17 ?  | | | |+ |   34   56   1599      2    0.24
    :   733 HG2  60    PRO   999.00   2.07 ?  | |*| |+ |   36   61   1599      3    0.22
    :   734 HG3  60    PRO   999.00   2.18 ?  | |*| |+ |   35   57   1599      3    0.25
    :   735 CD   60    PRO   999.00  51.65 ?  | | | |+ |   47   51   1599      2    0.37
    :   736 HD2  60    PRO   999.00   3.56 ?  | | | |+ |   53   51   1599      2    0.40
    :   737 HD3  60    PRO   999.00   4.02 ?  | | | |+ |   41   53   1599      2    0.30
    :   738 C    60    PRO   999.00 999.00 -  | | | |  |    0    0      0      0    0.00
    :   739 N    61    ILE   999.00 126.09 ?  | | | |  |   44   20   1599      4    0.43
    :   740 H    61    ILE   999.00   8.09 ?  | | | |  |   46   38   1599      5    0.40
    :   741 CA   61    ILE   999.00  60.92 ?  | | | |  |   45   23   1599      5    0.43
    :   742 HA   61    ILE   999.00   3.63 ?  | | | |  |   34   25   1599      4    0.33
    :   743 CB   61    ILE   999.00  37.56 ?  | | | |  |   20   16   1599      5    0.22
    :   744 HB   61    ILE   999.00   0.47 ?  |*| | |  |   16   50   1599      4    0.15
    :   745 QG2  61    ILE   999.00   0.58 ?  | | | |+ |   42   58   1599      3    0.29
    :   746 CG2  61    ILE   999.00  19.20 ?  | | | |  |   38   47   1599      3    0.30
    :   747 CG1  61    ILE   999.00  28.49 ?  | | | |  |   26   13   1599      3    0.30
    :   748 HG12 61    ILE   999.00  -0.61 ?  |*| | |  |   28    7   1599      3    0.32
    :   749 HG13 61    ILE   999.00   0.16 ?  |+| | |  |   35   23   1599      4    0.35
    :   750 QD1  61    ILE   999.00  -0.16 ?  |+| | |  |   56   48   1599      3    0.45
    :   751 CD1  61    ILE   999.00  14.52 ?  | | | |+ |   57   53   1599      2    0.43
    :   752 C    61    ILE   999.00 175.83 ?  | | | |  |   66    0   1599      2    0.64
    :   753 N    62    VAL   999.00 111.31 ?  |+| | |  |   71   33   1599      8    0.65
    :   754 H    62    VAL   999.00   7.15 ?  | | | |  |   57   31   1599      9    0.54
    :   755 CA   62    VAL   999.00  63.64 ?  | | | |  |   47   27   1599      5    0.45
    :   756 HA   62    VAL   999.00   3.75 ?  | | | |  |   41   29   1599      3    0.38
    :   757 CB   62    VAL   999.00  31.17 ?  | | | |+ |   56   52   1599      5    0.39
    :   758 HB   62    VAL   999.00   2.20 ?  | | | |+ |   57   58   1599      3    0.38
    :   759 QG1  62    VAL   999.00   0.87 ?  | | | |+ |   38   51   1599      4    0.30
    :   760 QG2  62    VAL   999.00   0.58 ?  | | | |+ |   35   81   1599      2    0.20
    :   761 CG1  62    VAL   999.00  18.85 ?  | | | |+ |   45   57   1599      3    0.35
    :   762 CG2  62    VAL   999.00  19.13 ?  | | | |+ |   34   88   1599      3    0.18
    :   763 C    62    VAL   999.00 176.41 ?  | | | |  |  100    0   1599      2    1.00
    :   764 N    63    ARG   999.00 116.33 ?  | | | |  |   61   45   1599      8    0.50
    :   765 H    63    ARG   999.00   7.79 ?  | | | |  |   59   37   1599      9    0.51
    :   766 CA   63    ARG   999.00  54.67 ?  | | | |+ |   59   57   1599      5    0.43
    :   767 HA   63    ARG   999.00   4.38 ?  | | | |  |   41   44   1599      4    0.34
    :   768 CB   63    ARG   999.00  30.07 ?  | | | |+ |   43   64   1599      5    0.27
    :   769 HB2  63    ARG   999.00   2.07 ?  | | | |+ |   37   72   1599      3    0.20
    :   770 HB3  63    ARG   999.00   2.07 ?  | | | |+ |   48   79   1599      4    0.22
    :   771 CG   63    ARG   999.00  27.38 ?  | | | |+ |   56   64   1599      3    0.37
    :   772 HG2  63    ARG   999.00   1.53 ?  | | | |+ |   56   68   1599      3    0.35
    :   773 HG3  63    ARG   999.00   1.73 ?  | | | |+ |   59   74   1599      3    0.34
    :   774 CD   63    ARG   999.00  42.74 ?  | | | |+ |   63   85   1599      3    0.27
    :   775 HD2  63    ARG   999.00   3.17 ?  | | | |+ |   60   82   1599      4    0.28
    :   776 HD3  63    ARG   999.00   3.17 ?  | | | |+ |   63   82   1599      4    0.30
    :   777 NE   63    ARG   999.00 999.00 -  | | | |  |    0    0      0      0    0.00
    :   778 HE   63    ARG   999.00   7.15 ?  | | | |  |   22   20   1599      1    0.22
    :   779 C    63    ARG   999.00 176.20 ?  | | | |  |  100    0   1599      2    1.00
    :   780 N    64    ILE   999.00 121.18 ?  | | | |  |   56   43   1599      8    0.46
    :   781 H    64    ILE   999.00   7.33 ?  | | | |+ |   56   53   1599      9    0.42
    :   782 CA   64    ILE   999.00  62.58 ?  | | | |  |   60   39   1599      5    0.49
    :   783 HA   64    ILE   999.00   3.79 ?  | | | |  |   54   42   1599      3    0.43
    :   784 CB   64    ILE   999.00  36.23 ?  | | | |  |   49   28   1599      5    0.48
    :   785 HB   64    ILE   999.00   1.82 ?  | | | |  |   34   41   1599      4    0.31
    :   786 QG2  64    ILE   999.00   0.45 ?  | | | |  |   45   48   1599      3    0.36
    :   787 CG2  64    ILE   999.00  16.12 ?  | | | |+ |   59   50   1599      3    0.43
    :   788 CG1  64    ILE   999.00  28.63 ?  | | | |  |   40   21   1599      3    0.41
    :   789 HG12 64    ILE   999.00   0.74 ?  | | | |  |   42   35   1599      4    0.37
    :   790 HG13 64    ILE   999.00   1.45 ?  | | | |  |   38   44   1599      4    0.32
    :   791 QD1  64    ILE   999.00   0.30 ?  | | | |  |   41   43   1599      3    0.33
    :   792 CD1  64    ILE   999.00  12.14 ?  | | | |  |   56   40   1599      3    0.44
    :   793 C    64    ILE   999.00 174.98 ?  | | | |  |  100   33   1599      2    0.82
    :   794 N    65    ARG   999.00 128.18 ?  | | | |  |   78   38   1599      8    0.64
    :   795 H    65    ARG   999.00   8.44 ?  | | | |  |   72   38   1599      9    0.61
    :   796 CA   65    ARG   999.00  57.69 ?  | | | |  |   70   37   1599      5    0.58
    :   797 HA   65    ARG   999.00   4.15 ?  | | | |  |   58   32   1599      4    0.52
    :   798 CB   65    ARG   999.00  31.28 ?  | | | |+ |   66   57   1599      5    0.47
    :   799 HB2  65    ARG   999.00   1.59 ?  | | | |+ |   51   71   1599      3    0.31
    :   800 HB3  65    ARG   999.00   1.81 ?  | | | |+ |   64   54   1599      4    0.46
    :   801 CG   65    ARG   999.00  27.43 ?  | | | |  |   45   48   1599      3    0.35
    :   802 HG2  65    ARG   999.00   1.56 ?  | |*| |+ |   50   66   1599      4    0.32
    :   803 HG3  65    ARG   999.00   1.79 ?  | |*| |+ |   41   65   1599      3    0.25
    :   804 CD   65    ARG   999.00  43.55 ?  | | | |+ |   43   75   1599      3    0.24
    :   805 HD2  65    ARG   999.00   3.10 ?  | | | |+ |   41   69   1599      4    0.27
    :   806 HD3  65    ARG   999.00   3.10 ?  | | | |+ |   38   80   1599      4    0.24
    :   807 NE   65    ARG   999.00 999.00 -  | | | |  |    0    0      0      0    0.00
    :   808 HE   65    ARG   999.00   7.62 ?  | |*| |+ |   15   80   1599      2    0.09
    :   809 C    65    ARG   999.00 176.39 ?  | | | |  |  100    0   1599      2    1.00
    :   810 N    66    ASN   999.00 112.15 ?  | | | |  |   75   45   1599      8    0.58
    :   811 H    66    ASN   999.00   7.62 ?  | | | |  |   60   50   1599      9    0.46
    :   812 CA   66    ASN   999.00  53.39 ?  | | | |  |   13    0   1599      3    0.16
    :   813 HA   66    ASN   999.00   4.75 ?  | | | |  |   25   38   1599      1    0.20
    :   814 CB   66    ASN   999.00  40.85 ?  | | | |+ |   46   52   1599      3    0.34
    :   815 HB2  66    ASN   999.00   2.52 ?  | | | |+ |   39   53   1599      3    0.33
    :   816 HB3  66    ASN   999.00   2.86 ?  | | | |+ |   62   73   1599      3    0.35
    :   817 ND2  66    ASN   999.00 112.10 ?  | | | |+ |   30   77   1599      2    0.19
    :   818 HD21 66    ASN   999.00   6.83 ?  | | | |  |   23   46   1599      3    0.22
    :   819 HD22 66    ASN   999.00   7.62 ?  | |*| |**|   31  100      1      3    0.12
    :   820 C    66    ASN   999.00 173.02 ?  | | | |+ |  100   66   1599      2    0.63
    :   821 N    67    VAL   999.00 127.78 ?  | | | |+ |   54   84   1599      6    0.25
    :   822 H    67    VAL   999.00   8.40 ?  | | | |+ |   57   73   1599      7    0.30
    :   823 CA   67    VAL   999.00  62.07 ?  | | | |  |   48   47   1599      5    0.40
    :   824 HA   67    VAL   999.00   4.63 ?  | | | |+ |   39   70   1599      4    0.27
    :   825 CB   67    VAL   999.00  32.22 ?  | | | |+ |   50   52   1599      5    0.40
    :   826 HB   67    VAL   999.00   1.93 ?  | | | |+ |   37   64   1599      4    0.26
    :   827 QG1  67    VAL   999.00   0.61 ?  | | | |  |   58   46   1599      4    0.44
    :   828 QG2  67    VAL   999.00   0.74 ?  | | | |+ |   67   61   1599      4    0.41
    :   829 CG1  67    VAL   999.00  20.48 ?  | | | |+ |   71   53   1599      3    0.50
    :   830 CG2  67    VAL   999.00  22.33 ?  | | | |  |   64   42   1599      3    0.50
    :   831 C    67    VAL   999.00 172.92 ?  | | | |**|  100  100      1      2    0.39
    :   832 N    68    ALA   999.00 127.78 ?  | | | |+ |   86   58   1599      8    0.55
    :   833 H    68    ALA   999.00   8.40 ?  | | | |+ |   74   54   1599      9    0.51
    :   834 CA   68    ALA   999.00  50.48 ?  | | | |  |   32   41   1599      4    0.26
    :   835 HA   68    ALA   999.00   4.76 ?  | | | |  |   45   46   1599      3    0.34
    :   836 QB   68    ALA   999.00   1.52 ?  | | | |+ |   48   59   1599      4    0.34
    :   837 CB   68    ALA   999.00  23.13 ?  |+| | |+ |   60   60   1599      5    0.42
    :   838 C    68    ALA   999.00 176.66 ?  | | | |  |  100    0   1599      2    1.00
    :   839 N    69    LYS   999.00 119.42 ?  | | | |  |   81   19   1599      8    0.73
    :   840 H    69    LYS   999.00   8.67 ?  | | | |  |   72   20   1599      9    0.66
    :   841 CA   69    LYS   999.00  57.22 ?  | | | |+ |   59   67   1599      5    0.36
    :   842 HA   69    LYS   999.00   4.30 ?  | | | |+ |   60   74   1599      4    0.34
    :   843 CB   69    LYS   999.00  35.52 ?  | | | |  |   30   48   1599      5    0.26
    :   844 HB2  69    LYS   999.00   1.81 ?  | |*| |  |   17   15   1599      3    0.17
    :   845 HB3  69    LYS   999.00   2.07 ?  | |*| |+ |   42   68   1599      2    0.27
    :   846 CG   69    LYS   999.00  27.59 ?  |+| | |+ |   40   77   1599      3    0.23
    :   847 HG2  69    LYS   999.00   1.07 ?  | | | |+ |   54   82   1599      3    0.24
    :   848 HG3  69    LYS   999.00   1.07 ?  | | | |+ |   54   82   1599      3    0.25
    :   849 CD   69    LYS   999.00  27.63 ?  | | | |+ |   44   67   1599      3    0.23
    :   850 HD2  69    LYS   999.00   1.65 ?  | | | |+ |   49   68   1599      2    0.27
    :   851 HD3  69    LYS   999.00   1.65 ?  | | | |+ |   42   74   1599      2    0.22
    :   852 CE   69    LYS   999.00  42.23 ?  | | | |+ |   23   62   1599      2    0.14
    :   853 HE2  69    LYS   999.00   2.86 ?  | | | |+ |   42   62   1599      2    0.27
    :   854 HE3  69    LYS   999.00   3.01 ?  | | | |  |   25   38   1599      2    0.22
    :   855 C    69    LYS   999.00 175.81 ?  | | | |  |  100   33   1599      2    0.86
    :   856 N    70    GLY   999.00 107.59 ?  | | | |+ |   67   52   1599      8    0.51
    :   857 H    70    GLY   999.00   7.81 ?  | | | |  |   57   45   1599      9    0.46
    :   858 CA   70    GLY   999.00  44.15 ?  | | | |  |   20    0   1599      2    0.21
    :   859 HA2  70    GLY   999.00   3.34 ?  | | | |  |   23   14   1599      2    0.24
    :   860 HA3  70    GLY   999.00   4.10 ?  | | | |  |   28    0   1599      2    0.31
    :   861 C    70    GLY   999.00 175.89 ?  | | | |**|  100  100      1      2    0.50
    :   862 N    71    LEU   999.00 117.62 ?  | |*| |+ |   51   88   1599      4    0.22
    :   863 H    71    LEU   999.00   8.83 ?  | |*| |+ |   41   91   1599      5    0.18
    :   864 CA   71    LEU   999.00  53.09 ?  | | | |+ |   58   53   1599      5    0.42
    :   865 HA   71    LEU   999.00   4.23 ?  | | | |+ |   49   60   1599      4    0.34
    :   866 CB   71    LEU   999.00  39.61 ?  | | | |+ |   51   55   1599      5    0.38
    :   867 HB2  71    LEU   999.00   1.07 ?  | | | |+ |   61   74   1599      4    0.35
    :   868 HB3  71    LEU   999.00   1.83 ?  | | | |+ |   41   67   1599      4    0.28
    :   869 CG   71    LEU   999.00  26.22 ?  | | | |+ |   51   55   1599      3    0.35
    :   870 HG   71    LEU   999.00   0.87 ?  | | | |+ |   49   63   1599      4    0.29
    :   871 QD1  71    LEU   999.00   0.60 ?  | | | |+ |   62   72   1599      3    0.36
    :   872 QD2  71    LEU   999.00   0.60 ?  | | | |+ |   48   83   1599      3    0.22
    :   873 CD1  71    LEU   999.00  24.19 ?  | | | |  |   59   44   1599      3    0.43
    :   874 CD2  71    LEU   999.00  26.64 ?  | |*| |+ |   31   73   1599      3    0.14
    :   875 C    71    LEU   999.00 178.05 ?  | | | |  |   66    0   1599      2    0.64
    :   876 N    72    VAL   999.00 113.08 ?  | | | |  |   70   29   1599      8    0.61
    :   877 H    72    VAL   999.00   7.66 ?  | | | |  |   57   25   1599      9    0.53
    :   878 CA   72    VAL   999.00  61.35 ?  | | | |  |   70   37   1599      5    0.60
    :   879 HA   72    VAL   999.00   4.32 ?  | | | |+ |   54   59   1599      4    0.39
    :   880 CB   72    VAL   999.00  31.20 ?  | | | |  |   62   17   1599      5    0.63
    :   881 HB   72    VAL   999.00   2.54 ?  | | | |+ |   66   58   1599      4    0.46
    :   882 QG1  72    VAL   999.00   0.76 ?  | | | |+ |   68   71   1599      4    0.38
    :   883 QG2  72    VAL   999.00   0.74 ?  | | | |+ |   70   77   1599      4    0.36
    :   884 CG1  72    VAL   999.00  18.57 ?  |+| | |+ |   67   55   1599      3    0.45
    :   885 CG2  72    VAL   999.00  21.33 ?  | | | |+ |   66   57   1599      3    0.43
    :   886 C    72    VAL   999.00 173.69 ?  | | | |  |  100    0   1599      2    1.00
    :   887 N    73    HIS   999.00 119.82 ?  | | | |  |   77   43   1599      8    0.63
    :   888 H    73    HIS   999.00   7.08 ?  | | | |  |   76   46   1599      9    0.58
    :   889 CA   73    HIS   999.00  54.87 ?  | | | |  |   50   36   1599      3    0.44
    :   890 HA   73    HIS   999.00   5.01 ?  | | | |  |   51   32   1599      3    0.45
    :   891 CB   73    HIS   999.00  36.90 ?  |*| | |  |   44   43   1599      3    0.38
    :   892 HB2  73    HIS   999.00   2.54 ?  | | | |+ |   53   56   1599      3    0.38
    :   893 HB3  73    HIS   999.00   3.12 ?  | | | |  |   37   40   1599      3    0.33
    :   894 ND1  73    HIS   999.00 125.31 ?  |*| | |  |   75   28   1599      2    0.65
    :   895 CD2  73    HIS   999.00 119.27 ?  | | | |  |   41   38   1599      1    0.35
    :   896 HD1  73    HIS   999.00  11.76 ?  | | | |  |   39   28   1599      2    0.34
    :   897 CE1  73    HIS   999.00 131.70 ?  |+| | |**|   21  100      1      1    0.05
    :   898 HD2  73    HIS   999.00   6.95 ?  | | | |  |   35   33   1599      2    0.33
    :   899 HE1  73    HIS   999.00   7.08 ?  | | | |+ |   39   79   1599      2    0.20
    :   900 C    73    HIS   999.00 174.55 ?  | | |*|  |  100    0   1599      1    1.00
    :   901 CA   74    PRO   999.00  65.92 ?  | | | |  |   59   48   1599      2    0.44
    :   902 HA   74    PRO   999.00   4.10 ?  | | | |+ |   51   53   1599      3    0.38
    :   903 CB   74    PRO   999.00  32.45 ?  | | | |+ |   47   64   1599      2    0.31
    :   904 HB2  74    PRO   999.00   2.36 ?  | | | |+ |   50   71   1599      3    0.27
    :   905 HB3  74    PRO   999.00   2.36 ?  | | | |+ |   47   73   1599      3    0.27
    :   906 CG   74    PRO   999.00  27.36 ?  | | | |+ |   52   61   1599      2    0.35
    :   907 HG2  74    PRO   999.00   1.86 ?  | | | |+ |   47   77   1599      3    0.28
    :   908 HG3  74    PRO   999.00   1.86 ?  | | | |+ |   58   80   1599      3    0.32
    :   909 CD   74    PRO   999.00  51.20 ?  | | | |  |   52   38   1599      2    0.43
    :   910 HD2  74    PRO   999.00   2.12 ?  |*| | |  |   44   41   1599      3    0.37
    :   911 HD3  74    PRO   999.00   3.53 ?  | | | |  |   63   42   1599      3    0.54
    :   912 C    74    PRO   999.00 177.61 ?  | |*|*|**|   50  100      1      1    0.22
    :   913 N    75    ALA   999.00 115.28 ?  |+| | |+ |   49   96   1599      4    0.21
    :   914 H    75    ALA   999.00   7.34 ?  | | | |+ |   55   82   1599      5    0.29
    :   915 CA   75    ALA   999.00  55.25 ?  | | | |  |   50   31   1599      5    0.41
    :   916 HA   75    ALA   999.00   4.24 ?  | | | |  |   40   42   1599      3    0.32
    :   917 QB   75    ALA   999.00   1.50 ?  | | | |+ |   36   59   1599      4    0.23
    :   918 CB   75    ALA   999.00  18.88 ?  | | | |+ |   46   64   1599      5    0.27
    :   919 C    75    ALA   999.00 181.97 ?  | | | |+ |  100   66   1599      2    0.68
    :   920 N    76    LEU   999.00 115.28 ?  | | | |+ |   69   75   1599      8    0.42
    :   921 H    76    LEU   999.00   7.34 ?  | | | |+ |   69   72   1599      9    0.42
    :   922 CA   76    LEU   999.00  56.24 ?  | | | |  |   68   48   1599      5    0.49
    :   923 HA   76    LEU   999.00   3.74 ?  | | | |  |   49   50   1599      4    0.37
    :   924 CB   76    LEU   999.00  42.36 ?  | | | |+ |   52   51   1599      5    0.39
    :   925 HB2  76    LEU   999.00   1.35 ?  | | | |+ |   45   71   1599      4    0.27
    :   926 HB3  76    LEU   999.00   1.93 ?  | | | |+ |   48   71   1599      3    0.29
    :   927 CG   76    LEU   999.00  26.63 ?  | | | |  |   36   30   1599      2    0.30
    :   928 HG   76    LEU   999.00   1.62 ?  | | | |  |   51   50   1599      4    0.36
    :   929 QD1  76    LEU   999.00   0.59 ?  | | | |+ |   57   56   1599      3    0.37
    :   930 QD2  76    LEU   999.00   1.06 ?  | | | |+ |   66   78   1599      4    0.32
    :   931 CD1  76    LEU   999.00  21.72 ?  | | | |+ |   57   53   1599      3    0.37
    :   932 CD2  76    LEU   999.00  25.82 ?  | | | |+ |   59   69   1599      3    0.32
    :   933 C    76    LEU   999.00 177.59 ?  | | | |  |  100   33   1599      2    0.82
    :   934 N    77    LYS   999.00 118.18 ?  | | | |  |   80   48   1599      8    0.59
    :   935 H    77    LYS   999.00   7.49 ?  | | | |  |   72   36   1599      9    0.60
    :   936 CA   77    LYS   999.00  60.10 ?  | | | |+ |   64   61   1599      5    0.44
    :   937 HA   77    LYS   999.00   3.81 ?  | | | |+ |   59   56   1599      4    0.41
    :   938 CB   77    LYS   999.00  32.52 ?  | | | |+ |   53   55   1599      5    0.36
    :   939 HB2  77    LYS   999.00   1.74 ?  | | | |  |   47   48   1599      4    0.35
    :   940 HB3  77    LYS   999.00   1.85 ?  | |*| |+ |   43   82   1599      3    0.23
    :   941 CG   77    LYS   999.00  26.24 ?  | | | |+ |   44   62   1599      3    0.30
    :   942 HG2  77    LYS   999.00   0.87 ?  | | | |+ |   45   78   1599      3    0.22
    :   943 HG3  77    LYS   999.00   1.35 ?  | | | |+ |   54   71   1599      4    0.32
    :   944 CD   77    LYS   999.00  27.01 ?  | | | |  |   25   20   1599      2    0.23
    :   945 HD2  77    LYS   999.00   0.87 ?  |*| | |+ |   39   62   1599      3    0.24
    :   946 HD3  77    LYS   999.00   1.37 ?  | | | |+ |   47   72   1599      3    0.24
    :   947 CE   77    LYS   999.00  41.98 ?  | | | |+ |   40   62   1599      2    0.18
    :   948 HE2  77    LYS   999.00   2.90 ?  | | | |+ |   51   65   1599      3    0.26
    :   949 HE3  77    LYS   999.00   2.91 ?  | | | |+ |   46   72   1599      3    0.23
    :   950 C    77    LYS   999.00 179.10 ?  | | | |  |  100    0   1599      2    1.00
    :   951 N    78    ALA   999.00 119.71 ?  | | | |  |   73   40   1599      8    0.63
    :   952 H    78    ALA   999.00   7.88 ?  | | | |  |   70   41   1599      9    0.60
    :   953 CA   78    ALA   999.00  54.86 ?  | | | |  |   38   50   1599      5    0.31
    :   954 HA   78    ALA   999.00   4.08 ?  | | | |+ |   46   65   1599      3    0.28
    :   955 QB   78    ALA   999.00   1.41 ?  | | | |+ |   43   65   1599      3    0.28
    :   956 CB   78    ALA   999.00  18.11 ?  | | | |  |   55   50   1599      5    0.44
    :   957 C    78    ALA   999.00 180.49 ?  | | | |  |  100    0   1599      2    1.00
    :   958 N    79    ALA   999.00 121.37 ?  | | | |  |   58   50   1599      8    0.45
    :   959 H    79    ALA   999.00   7.33 ?  | | | |+ |   59   57   1599      9    0.42
    :   960 CA   79    ALA   999.00  54.85 ?  | | | |  |   45   42   1599      5    0.35
    :   961 HA   79    ALA   999.00   4.04 ?  | | | |+ |   45   54   1599      4    0.30
    :   962 QB   79    ALA   999.00   1.07 ?  | | | |+ |   63   64   1599      4    0.37
    :   963 CB   79    ALA   999.00  19.34 ?  | | | |+ |   55   55   1599      5    0.38
    :   964 C    79    ALA   999.00 179.68 ?  | | | |  |  100    0   1599      2    1.00
    :   965 N    80    ALA   999.00 121.32 ?  | | | |  |   64   48   1599      8    0.53
    :   966 H    80    ALA   999.00   8.08 ?  | | | |  |   62   37   1599      9    0.55
    :   967 CA   80    ALA   999.00  54.33 ?  | | | |  |   37   35   1599      5    0.34
    :   968 HA   80    ALA   999.00   4.12 ?  | | | |  |   26   47   1599      2    0.23
    :   969 QB   80    ALA   999.00   1.40 ?  | | | |+ |   43   61   1599      4    0.29
    :   970 CB   80    ALA   999.00  19.26 ?  | | | |+ |   57   55   1599      5    0.40
    :   971 C    80    ALA   999.00 178.86 ?  | | | |  |  100    0   1599      2    1.00
    :   972 N    81    LYS   999.00 114.58 ?  | | | |  |   72   32   1599      8    0.62
    :   973 H    81    LYS   999.00   7.09 ?  | | | |+ |   72   52   1599      9    0.51
    :   974 CA   81    LYS   999.00  58.10 ?  | | | |+ |   57   52   1599      5    0.41
    :   975 HA   81    LYS   999.00   4.05 ?  | | | |+ |   50   57   1599      3    0.31
    :   976 CB   81    LYS   999.00  32.62 ?  | | | |+ |   54   60   1599      5    0.34
    :   977 HB2  81    LYS   999.00   1.45 ?  | |*| |+ |   33   76   1599      4    0.15
    :   978 HB3  81    LYS   999.00   1.88 ?  | | | |+ |   60   80   1599      4    0.30
    :   979 CG   81    LYS   999.00  25.16 ?  | | | |+ |   59   74   1599      3    0.29
    :   980 HG2  81    LYS   999.00   1.45 ?  | | | |+ |   44   85   1599      4    0.19
    :   981 HG3  81    LYS   999.00   1.59 ?  | | | |+ |   53   75   1599      4    0.28
    :   982 CD   81    LYS   999.00  29.23 ?  | | | |+ |   62   84   1599      3    0.21
    :   983 HD2  81    LYS   999.00   1.67 ?  | | | |+ |   48   93   1599      3    0.16
    :   984 HD3  81    LYS   999.00   1.67 ?  | |*| |+ |   42   85   1599      3    0.16
    :   985 CE   81    LYS   999.00  42.16 ?  | | | |+ |   51   92   1599      3    0.11
    :   986 HE2  81    LYS   999.00   2.96 ?  | | | |+ |   56   80   1599      4    0.23
    :   987 HE3  81    LYS   999.00   2.97 ?  | |*| |+ |   56   82   1599      4    0.22
    :   988 C    81    LYS   999.00 178.42 ?  | | | |  |  100    0   1599      2    1.00
    :   989 N    82    LYS   999.00 116.89 ?  | | | |  |   76   46   1599      8    0.59
    :   990 H    82    LYS   999.00   7.09 ?  | | | |+ |   73   63   1599      9    0.48
    :   991 CA   82    LYS   999.00  58.11 ?  | | | |+ |   63   69   1599      5    0.37
    :   992 HA   82    LYS   999.00   4.22 ?  | | | |+ |   50   51   1599      4    0.37
    :   993 CB   82    LYS   999.00  33.85 ?  | | | |  |   56   46   1599      5    0.44
    :   994 HB2  82    LYS   999.00   1.90 ?  | | | |+ |   46   54   1599      3    0.30
    :   995 HB3  82    LYS   999.00   1.97 ?  | | | |+ |   36   66   1599      2    0.24
    :   996 CG   82    LYS   999.00  25.23 ?  | | | |+ |   52   68   1599      3    0.28
    :   997 HG2  82    LYS   999.00   1.47 ?  | | | |+ |   43   67   1599      4    0.23
    :   998 HG3  82    LYS   999.00   1.59 ?  | | | |+ |   57   78   1599      3    0.28
    :   999 CD   82    LYS   999.00  29.25 ?  | | | |+ |   51   82   1599      3    0.21
    :  1000 HD2  82    LYS   999.00   1.74 ?  | | | |+ |   48   65   1599      4    0.29
    :  1001 HD3  82    LYS   999.00   1.74 ?  | | | |+ |   48   70   1599      4    0.26
    :  1002 CE   82    LYS   999.00  42.16 ?  | | | |+ |   56   78   1599      2    0.25
    :  1003 HE2  82    LYS   999.00   3.01 ?  | | | |+ |   59   75   1599      2    0.31
    :  1004 HE3  82    LYS   999.00   3.01 ?  | | | |+ |   58   82   1599      3    0.25
    :  1005 C    82    LYS   999.00 177.17 ?  | | | |  |  100    0   1599      2    1.00
    :  1006 N    83    GLU   999.00 116.36 ?  | | | |  |   70   36   1599      8    0.61
    :  1007 H    83    GLU   999.00   7.85 ?  | | | |  |   73   38   1599      9    0.62
    :  1008 CA   83    GLU   999.00  53.70 ?  | | | |+ |   57   59   1599      3    0.38
    :  1009 HA   83    GLU   999.00   4.96 ?  | | | |  |   48   36   1599      3    0.40
    :  1010 CB   83    GLU   999.00  31.27 ?  | | | |+ |   48   52   1599      3    0.34
    :  1011 HB2  83    GLU   999.00   1.91 ?  | | | |+ |   52   75   1599      2    0.28
    :  1012 HB3  83    GLU   999.00   2.07 ?  | | | |+ |   40   53   1599      3    0.27
    :  1013 CG   83    GLU   999.00  36.61 ?  | | | |  |   37   18   1599      2    0.35
    :  1014 HG2  83    GLU   999.00   2.19 ?  | | | |  |   45   33   1599      3    0.38
    :  1015 HG3  83    GLU   999.00   2.23 ?  | | | |  |   37   45   1599      3    0.29
    :  1016 C    83    GLU   999.00 173.05 ?  | | |*|  |  100    0   1599      1    1.00
    :  1017 CA   84    PRO   999.00  62.31 ?  | | | |  |   17   25   1599      1    0.15
    :  1018 HA   84    PRO   999.00   4.75 ?  | | | |  |   45   30   1599      3    0.39
    :  1019 CB   84    PRO   999.00  32.27 ?  | | | |  |   34   25   1599      3    0.33
    :  1020 HB2  84    PRO   999.00   1.93 ?  | |*| |+ |   45   60   1599      3    0.27
    :  1021 HB3  84    PRO   999.00   2.48 ?  | | | |  |   43   14   1599      4    0.43
    :  1022 CG   84    PRO   999.00  27.35 ?  | | | |  |   44   13   1599      3    0.45
    :  1023 HG2  84    PRO   999.00   1.92 ?  | | | |  |   52   50   1599      3    0.36
    :  1024 HG3  84    PRO   999.00   2.08 ?  | | | |  |   44   50   1599      3    0.34
    :  1025 CD   84    PRO   999.00  50.19 ?  | | | |+ |   46   52   1599      2    0.34
    :  1026 HD2  84    PRO   999.00   3.31 ?  | | | |  |   50   32   1599      3    0.44
    :  1027 HD3  84    PRO   999.00   3.65 ?  | | | |  |   41   27   1599      3    0.39
    :  1028 C    84    PRO   999.00 178.13 ?  | | |*|  |   50    0   1599      1    0.55
    :  1029 N    85    ARG   999.00 115.10 ?  | | | |  |   47   50   1599      6    0.35
    :  1030 H    85    ARG   999.00   8.33 ?  | | | |  |   36   46   1599      7    0.28
    :  1031 CA   85    ARG   999.00  57.38 ?  | | | |+ |   46   65   1599      5    0.28
    :  1032 HA   85    ARG   999.00   4.31 ?  | | | |+ |   40   76   1599      4    0.21
    :  1033 CB   85    ARG   999.00  30.23 ?  | | | |+ |   54   69   1599      5    0.33
    :  1034 HB2  85    ARG   999.00   1.92 ?  | | | |+ |   50   77   1599      4    0.25
    :  1035 HB3  85    ARG   999.00   1.92 ?  | | | |+ |   48   80   1599      4    0.23
    :  1036 CG   85    ARG   999.00  27.79 ?  | | | |+ |   76   68   1599      3    0.46
    :  1037 HG2  85    ARG   999.00   1.74 ?  | | | |+ |   64   72   1599      3    0.36
    :  1038 HG3  85    ARG   999.00   1.74 ?  | | | |+ |   64   77   1599      3    0.33
    :  1039 CD   85    ARG   999.00  43.26 ?  | | | |+ |   62   68   1599      3    0.36
    :  1040 HD2  85    ARG   999.00   3.01 ?  | |*| |+ |   41   60   1599      1    0.28
    :  1041 HD3  85    ARG   999.00   3.24 ?  | | | |+ |   65   70   1599      3    0.40
    :  1042 NE   85    ARG   999.00 999.00 -  | | | |  |    0    0      0      0    0.00
    :  1043 HE   85    ARG   999.00   7.55 ?  | | | |  |   31   40   1599      1    0.23
    :  1044 C    85    ARG   999.00 177.49 ?  | | | |  |   66    0   1599      2    0.64
    :  1045 N    86    LYS   999.00 116.09 ?  | | | |  |   52   37   1599      8    0.45
    :  1046 H    86    LYS   999.00   7.56 ?  | | | |  |   52   36   1599      9    0.45
    :  1047 CA   86    LYS   999.00  56.88 ?  | | | |  |   44   42   1599      5    0.41
    :  1048 HA   86    LYS   999.00   4.31 ?  | | | |+ |   56   64   1599      4    0.39
    :  1049 CB   86    LYS   999.00  34.59 ?  | | | |  |   49   21   1599      5    0.48
    :  1050 HB2  86    LYS   999.00   1.72 ?  | | | |  |   42   25   1599      4    0.37
    :  1051 HB3  86    LYS   999.00   1.79 ?  | |*| |  |   27   46   1599      1    0.21
    :  1052 CG   86    LYS   999.00  25.34 ?  | | | |+ |   52   60   1599      3    0.34
    :  1053 HG2  86    LYS   999.00   1.30 ?  | | | |+ |   48   52   1599      3    0.34
    :  1054 HG3  86    LYS   999.00   1.47 ?  | | | |+ |   37   58   1599      4    0.26
    :  1055 CD   86    LYS   999.00  29.09 ?  | | | |  |   28   43   1599      3    0.21
    :  1056 HD2  86    LYS   999.00   0.82 ?  |*|*| |  |   16   28   1599      3    0.15
    :  1057 HD3  86    LYS   999.00   1.57 ?  | |*| |  |   22   30   1599      2    0.21
    :  1058 CE   86    LYS   999.00  42.16 ?  | | | |+ |   25   72   1599      3    0.09
    :  1059 HE2  86    LYS   999.00   2.94 ?  | |*| |+ |   32   70   1599      2    0.18
    :  1060 HE3  86    LYS   999.00   2.94 ?  | | | |+ |   31   77   1599      2    0.16
    :  1061 C    86    LYS   999.00 176.13 ?  | | | |  |  100    0   1599      2    1.00
    :  1062 N    87    VAL   999.00 120.23 ?  | | | |  |   75   33   1599      8    0.64
    :  1063 H    87    VAL   999.00   8.19 ?  | | | |  |   58   30   1599      9    0.53
    :  1064 CA   87    VAL   999.00  62.40 ?  | | | |  |   50   25   1599      5    0.46
    :  1065 HA   87    VAL   999.00   3.98 ?  | | | |  |   50   38   1599      3    0.42
    :  1066 CB   87    VAL   999.00  30.91 ?  | | | |  |   46   43   1599      5    0.38
    :  1067 HB   87    VAL   999.00   1.92 ?  | | | |+ |   48   77   1599      3    0.25
    :  1068 QG1  87    VAL   999.00   0.83 ?  | | | |  |   45   45   1599      3    0.32
    :  1069 QG2  87    VAL   999.00   0.67 ?  | | | |  |   41   38   1599      3    0.34
    :  1070 CG1  87    VAL   999.00  21.21 ?  | | | |  |   54   41   1599      3    0.38
    :  1071 CG2  87    VAL   999.00  22.52 ?  | | | |  |   53   45   1599      3    0.38
    :  1072 C    87    VAL   999.00 171.74 ?  |+| | |  |  100    0   1599      2    1.00
    :  1073 N    88    ALA   999.00 121.76 ?  | | | |  |   60   42   1599      7    0.52
    :  1074 H    88    ALA   999.00   6.31 ?  |*| | |  |   49   37   1599      8    0.45
    :  1075 CA   88    ALA   999.00  50.07 ?  | | | |  |   40   50   1599      3    0.32
    :  1076 HA   88    ALA   999.00   4.55 ?  | | | |  |   31   37   1599      3    0.28
    :  1077 QB   88    ALA   999.00   1.24 ?  | | | |+ |   46   73   1599      4    0.28
    :  1078 CB   88    ALA   999.00  21.56 ?  | | | |+ |   51   60   1599      4    0.36
    :  1079 C    88    ALA   999.00 177.40 ?  | | | |+ |  100   66   1599      2    0.63
    :  1080 N    89    ALA   999.00 116.35 ?  | |*| |+ |   37   94   1599      7    0.19
    :  1081 H    89    ALA   999.00   7.72 ?  | |*| |+ |   28   90   1599      8    0.15
    :  1082 CA   89    ALA   999.00  55.88 ?  | | | |  |   41   31   1599      3    0.37
    :  1083 HA   89    ALA   999.00   3.85 ?  | | | |  |   31   28   1599      3    0.29
    :  1084 QB   89    ALA   999.00   1.45 ?  | | | |+ |   33   52   1599      4    0.25
    :  1085 CB   89    ALA   999.00  18.37 ?  | | | |  |   27   36   1599      2    0.25
    :  1086 C    89    ALA   999.00 176.80 ?  | |*| |**|   66  100      1      1    0.32
    :  1087 N    90    LYS   999.00 111.17 ?  |+| | |**|   59  100      1      5    0.23
    :  1088 H    90    LYS   999.00   7.35 ?  | | | |+ |   60   95   1599      6    0.26
    :  1089 CA   90    LYS   999.00  57.75 ?  | | | |+ |   36   58   1599      5    0.28
    :  1090 HA   90    LYS   999.00   4.16 ?  | | | |  |   44   39   1599      4    0.39
    :  1091 CB   90    LYS   999.00  31.72 ?  | | | |+ |   46   64   1599      5    0.32
    :  1092 HB2  90    LYS   999.00   1.56 ?  | | | |+ |   50   61   1599      4    0.33
    :  1093 HB3  90    LYS   999.00   1.56 ?  | | | |+ |   40   75   1599      3    0.25
    :  1094 CG   90    LYS   999.00  23.32 ?  | | | |+ |   53   61   1599      3    0.37
    :  1095 HG2  90    LYS   999.00   0.28 ?  |*| | |+ |   46   51   1599      4    0.36
    :  1096 HG3  90    LYS   999.00   0.77 ?  |+| | |+ |   45   72   1599      2    0.31
    :  1097 CD   90    LYS   999.00  29.56 ?  | | | |+ |   57   80   1599      3    0.27
    :  1098 HD2  90    LYS   999.00   1.45 ?  | | | |+ |   49   92   1599      4    0.18
    :  1099 HD3  90    LYS   999.00   1.45 ?  | |*| |+ |   55   96   1599      4    0.18
    :  1100 CE   90    LYS   999.00  42.00 ?  | | | |+ |   49   68   1599      2    0.32
    :  1101 HE2  90    LYS   999.00   2.71 ?  | | | |  |   44   47   1599      3    0.36
    :  1102 HE3  90    LYS   999.00   2.77 ?  | | | |+ |   47   77   1599      3    0.27
    :  1103 C    90    LYS   999.00 173.67 ?  | | | |+ |  100   66   1599      2    0.68
    :  1104 N    91    PHE   999.00 111.18 ?  |+| | |+ |   69   66   1599      8    0.43
    :  1105 H    91    PHE   999.00   7.36 ?  | | | |+ |   61   72   1599      9    0.36
    :  1106 CA   91    PHE   999.00  55.04 ?  | | | |  |   18   44   1599      5    0.15
    :  1107 HA   91    PHE   999.00   4.78 ?  | | | |+ |   32   70   1599      3    0.18
    :  1108 CB   91    PHE   999.00  41.82 ?  | | | |+ |   42   61   1599      5    0.27
    :  1109 HB2  91    PHE   999.00   2.77 ?  | | | |+ |   43   62   1599      3    0.28
    :  1110 HB3  91    PHE   999.00   3.99 ?  |+| | |+ |   35   59   1599      4    0.24
    :  1111 CD1  91    PHE   999.00 131.31 ?  | | | |+ |   23   66   1599      1    0.11
    :  1112 HD1  91    PHE   999.00   6.87 ?  | | | |+ |   34   83   1599      2    0.13
    :  1113 CE1  91    PHE   999.00 131.31 ?  | |*| |+ |   26   63   1599      1    0.13
    :  1114 HE1  91    PHE   999.00   6.87 ?  | |*| |+ |   35   88   1599      2    0.12
    :  1115 CZ   91    PHE   999.00 130.45 ?  | |*| |  |   11   40   1599      1    0.08
    :  1116 HZ   91    PHE   999.00   6.87 ?  | |*| |+ |   31   60   1599      2    0.18
    :  1117 CE2  91    PHE   999.00 999.00 -  | | | |  |    0    0      0      0    0.00
    :  1118 HE2  91    PHE   999.00   7.45 ?  | | | |+ |   28   63   1599      1    0.15
    :  1119 CD2  91    PHE   999.00 999.00 -  | | | |  |    0    0      0      0    0.00
    :  1120 HD2  91    PHE   999.00   7.45 ?  | | | |+ |   27   62   1599      2    0.15
    :  1121 C    91    PHE   999.00 176.82 ?  | | | |  |   66   50   1599      2    0.53
    :  1122 N    92    THR   999.00 106.76 ?  | | | |  |   72   39   1599      8    0.61
    :  1123 H    92    THR   999.00   7.56 ?  | | | |  |   52   40   1599      9    0.45
    :  1124 CA   92    THR   999.00  60.67 ?  | | | |  |   55   37   1599      5    0.48
    :  1125 HA   92    THR   999.00   5.48 ?  |+| | |  |   41   35   1599      3    0.37
    :  1126 CB   92    THR   999.00  72.56 ?  | | | |  |   41   34   1599      5    0.39
    :  1127 HB   92    THR   999.00   4.29 ?  | | | |+ |   44   52   1599      4    0.33
    :  1128 QG2  92    THR   999.00   1.25 ?  | | | |+ |   48   61   1599      3    0.32
    :  1129 CG2  92    THR   999.00  23.88 ?  |+| | |+ |   52   60   1599      3    0.34
    :  1130 C    92    THR   999.00 175.98 ?  | | | |+ |  100   66   1599      2    0.68
    :  1131 N    93    MET   999.00 117.64 ?  | | | |+ |   67   56   1599      8    0.45
    :  1132 H    93    MET   999.00   8.83 ?  | | | |+ |   55   58   1599      9    0.39
    :  1133 CA   93    MET   999.00  55.12 ?  | | | |+ |   61   54   1599      5    0.44
    :  1134 HA   93    MET   999.00   5.42 ?  |+| | |  |   46   48   1599      4    0.36
    :  1135 CB   93    MET   999.00  35.24 ?  | | | |+ |   40   57   1599      5    0.29
    :  1136 HB2  93    MET   999.00   1.93 ?  | | | |+ |   37   72   1599      3    0.22
    :  1137 HB3  93    MET   999.00   2.08 ?  | | | |+ |   46   75   1599      4    0.26
    :  1138 CG   93    MET   999.00  30.93 ?  | | | |+ |   42   79   1599      3    0.17
    :  1139 HG2  93    MET   999.00   2.10 ?  | | | |+ |   45   84   1599      4    0.18
    :  1140 HG3  93    MET   999.00   2.12 ?  | |*| |+ |   30   80   1599      3    0.14
    :  1141 QE   93    MET   999.00   1.59 ?  | |*| |+ |   49   81   1599      2    0.20
    :  1142 CE   93    MET   999.00  16.66 ?  | |*| |+ |   47   85   1599      1    0.21
    :  1143 C    93    MET   999.00 173.06 ?  | | | |  |  100    0   1599      2    1.00
    :  1144 N    94    CYS   999.00 118.04 ?  | | | |+ |   78   51   1599      8    0.57
    :  1145 H    94    CYS   999.00   8.99 ?  | | | |+ |   74   51   1599      9    0.55
    :  1146 CA   94    CYS   999.00  57.58 ?  | | | |+ |   57   70   1599      5    0.37
    :  1147 HA   94    CYS   999.00   5.08 ?  | | | |+ |   39   65   1599      3    0.27
    :  1148 CB   94    CYS   999.00  30.59 ?  | | | |  |   38   34   1599      5    0.36
    :  1149 HB2  94    CYS   999.00   2.06 ?  | | | |  |   32   46   1599      3    0.26
    :  1150 HB3  94    CYS   999.00   2.53 ?  | | | |+ |   49   58   1599      3    0.34
    :  1151 HG   94    CYS   999.00   0.75 ?  | | | |+ |   60   69   1599      2    0.33
    :  1152 C    94    CYS   999.00 171.29 ?  | | | |  |  100    0   1599      2    1.00
    :  1153 N    95    LEU   999.00 130.79 ?  |+| | |  |   65   46   1599      7    0.51
    :  1154 H    95    LEU   999.00   7.51 ?  | | | |  |   58   38   1599      8    0.49
    :  1155 CA   95    LEU   999.00  54.62 ?  | | | |  |   47   38   1599      5    0.41
    :  1156 HA   95    LEU   999.00   4.61 ?  | | | |+ |   41   69   1599      3    0.26
    :  1157 CB   95    LEU   999.00  45.11 ?  | | | |  |   36   22   1599      5    0.35
    :  1158 HB2  95    LEU   999.00   1.24 ?  | | | |+ |   37   51   1599      4    0.27
    :  1159 HB3  95    LEU   999.00   1.30 ?  | | | |  |   27   31   1599      2    0.24
    :  1160 CG   95    LEU   999.00  27.14 ?  | | | |+ |   35   52   1599      3    0.29
    :  1161 HG   95    LEU   999.00   1.25 ?  | | | |+ |   41   57   1599      3    0.31
    :  1162 QD1  95    LEU   999.00   0.26 ?  | | | |+ |   40   74   1599      3    0.20
    :  1163 QD2  95    LEU   999.00   0.15 ?  |+| | |+ |   41   50   1599      4    0.29
    :  1164 CD1  95    LEU   999.00  23.46 ?  | | | |+ |   60   63   1599      3    0.31
    :  1165 CD2  95    LEU   999.00  26.86 ?  | | | |+ |   51   70   1599      3    0.29
    :  1166 C    95    LEU   999.00 173.83 ?  | | | |  |   66    0   1599      2    0.71
    :  1167 N    96    PHE   999.00 123.71 ?  | | | |  |   76   46   1599      8    0.58
    :  1168 H    96    PHE   999.00   8.63 ?  | | | |  |   70   48   1599      9    0.54
    :  1169 CA   96    PHE   999.00  57.21 ?  | | | |  |   40   23   1599      5    0.38
    :  1170 HA   96    PHE   999.00   5.17 ?  | | | |  |   42   24   1599      3    0.39
    :  1171 CB   96    PHE   999.00  40.95 ?  | | | |  |   46   47   1599      5    0.34
    :  1172 HB2  96    PHE   999.00   2.86 ?  | | | |+ |   51   64   1599      3    0.31
    :  1173 HB3  96    PHE   999.00   3.19 ?  | | | |  |   39   50   1599      4    0.32
    :  1174 CD1  96    PHE   999.00 132.84 ?  | | | |+ |   41   81   1599      1    0.18
    :  1175 HD1  96    PHE   999.00   7.25 ?  | | | |+ |   49   83   1599      2    0.22
    :  1176 CE1  96    PHE   999.00 132.85 ?  | | | |+ |   28   87   1599      1    0.12
    :  1177 HE1  96    PHE   999.00   7.25 ?  | | | |+ |   49   90   1599      2    0.20
    :  1178 CZ   96    PHE   999.00 130.50 ?  | | | |  |   22   42   1599      1    0.14
    :  1179 HZ   96    PHE   999.00   7.27 ?  | | | |+ |   40   63   1599      1    0.22
    :  1180 CE2  96    PHE   999.00 999.00 -  | | | |  |    0    0      0      0    0.00
    :  1181 HE2  96    PHE   999.00   8.40 ?  |*|*| |  |   16   20   1599      1    0.16
    :  1182 CD2  96    PHE   999.00 999.00 -  | | | |  |    0    0      0      0    0.00
    :  1183 HD2  96    PHE   999.00   7.25 ?  | | | |+ |   52   84   1599      2    0.21
    :  1184 C    96    PHE   999.00 175.41 ?  | | | |  |   66    0   1599      2    0.71
    :  1185 N    97    GLY   999.00 111.32 ?  | | | |  |   66   22   1599      8    0.61
    :  1186 H    97    GLY   999.00   9.38 ?  | | | |  |   58   18   1599      9    0.56
    :  1187 CA   97    GLY   999.00  43.83 ?  | | | |+ |   24   80   1599      2    0.13
    :  1188 HA2  97    GLY   999.00   3.54 ?  | | | |+ |   34   77   1599      2    0.16
    :  1189 HA3  97    GLY   999.00   3.54 ?  | |*| |+ |   35   81   1599      2    0.16
    :  1190 C    97    GLY   999.00 169.82 ?  |+| |*|  |  100    0   1599      1    1.00
    :  1191 CA   98    PRO   999.00  62.22 ?  | | | |  |   50   31   1599      2    0.48
    :  1192 HA   98    PRO   999.00   5.01 ?  | | | |  |   54   25   1599      3    0.52
    :  1193 CB   98    PRO   999.00  30.97 ?  | | | |  |   53   50   1599      2    0.37
    :  1194 HB2  98    PRO   999.00   2.25 ?  | | | |  |   43   45   1599      3    0.34
    :  1195 HB3  98    PRO   999.00   2.38 ?  | | | |+ |   45   53   1599      2    0.34
    :  1196 CG   98    PRO   999.00  26.60 ?  | | | |  |   50   34   1599      2    0.41
    :  1197 HG2  98    PRO   999.00   2.01 ?  | | | |  |   28   26   1599      2    0.24
    :  1198 HG3  98    PRO   999.00   2.12 ?  | | | |  |   35   45   1599      2    0.28
    :  1199 CD   98    PRO   999.00  49.68 ?  | | | |+ |   46   67   1599      2    0.28
    :  1200 HD2  98    PRO   999.00   3.51 ?  | | | |+ |   43   84   1599      3    0.20
    :  1201 HD3  98    PRO   999.00   3.51 ?  | |*| |+ |   44   77   1599      3    0.21
    :  1202 CA   99    PRO   999.00  63.08 ?  | | | |  |   47   20   1599      5    0.49
    :  1203 HA   99    PRO   999.00   4.67 ?  | | | |  |   43   44   1599      4    0.36
    :  1204 CB   99    PRO   999.00  32.68 ?  | | | |  |   47   28   1599      5    0.42
    :  1205 HB2  99    PRO   999.00   1.88 ?  | | | |  |   33   26   1599      4    0.31
    :  1206 HB3  99    PRO   999.00   2.38 ?  | | | |+ |   57   54   1599      4    0.42
    :  1207 CG   99    PRO   999.00  27.80 ?  | | | |  |   50   26   1599      3    0.44
    :  1208 HG2  99    PRO   999.00   1.79 ?  | | | |+ |   40   55   1599      2    0.32
    :  1209 HG3  99    PRO   999.00   2.12 ?  | | | |  |   42   18   1599      2    0.40
    :  1210 CD   99    PRO   999.00  50.64 ?  | | | |  |   47   42   1599      2    0.42
    :  1211 HD2  99    PRO   999.00   3.65 ?  | | | |  |   46   32   1599      1    0.46
    :  1212 HD3  99    PRO   999.00   3.89 ?  | | | |  |   45   37   1599      3    0.43
    :  1213 C    99    PRO   999.00 176.15 ?  | | | |  |  100    0   1599      2    1.00
    :  1214 N    100   ASN   999.00 119.15 ?  | | | |  |   62   48   1599      8    0.49
    :  1215 H    100   ASN   999.00   8.04 ?  | | | |  |   52   42   1599      9    0.43
    :  1216 CA   100   ASN   999.00  52.52 ?  | | | |  |   22    0   1599      3    0.27
    :  1217 HA   100   ASN   999.00   4.68 ?  | | | |+ |   23   54   1599      2    0.18
    :  1218 CB   100   ASN   999.00  39.06 ?  | | | |  |   43   33   1599      3    0.38
    :  1219 HB2  100   ASN   999.00   3.11 ?  | | | |  |   47   47   1599      3    0.37
    :  1220 HB3  100   ASN   999.00   3.39 ?  | | | |  |   46   33   1599      3    0.42
    :  1221 ND2  100   ASN   999.00 110.11 ?  | | | |  |   21    0   1599      2    0.30
    :  1222 HD21 100   ASN   999.00   6.89 ?  | | | |  |   25   25   1599      2    0.29
    :  1223 HD22 100   ASN   999.00   7.68 ?  | | | |  |   32    0   1599      3    0.41
    :  1224 C    100   ASN   999.00 175.60 ?  | | | |  |   66   50   1599      1    0.50
    :  1225 N    101   ASP   999.00 116.41 ?  | |*| |**|   36  100      1      4    0.15
    :  1226 H    101   ASP   999.00   7.74 ?  | |*| |+ |   40   90   1599      5    0.19
    :  1227 CA   101   ASP   999.00  57.79 ?  | | | |  |   55   26   1599      5    0.50
    :  1228 HA   101   ASP   999.00   4.29 ?  | | | |  |   45   22   1599      4    0.40
    :  1229 CB   101   ASP   999.00  40.51 ?  | | | |  |   64   44   1599      5    0.54
    :  1230 HB2  101   ASP   999.00   2.55 ?  | | | |  |   40   33   1599      3    0.39
    :  1231 HB3  101   ASP   999.00   2.67 ?  | | | |+ |   60   66   1599      3    0.41
    :  1232 C    101   ASP   999.00 177.30 ?  | |*| |**|  100  100      1      2    0.39
    :  1233 N    102   ASP   999.00 116.43 ?  | | | |+ |   66   65   1599      8    0.44
    :  1234 H    102   ASP   999.00   7.73 ?  | | | |+ |   59   70   1599      9    0.39
    :  1235 CA   102   ASP   999.00  55.81 ?  | | | |  |   75   38   1599      5    0.64
    :  1236 HA   102   ASP   999.00   4.46 ?  | | | |  |   61   42   1599      4    0.52
    :  1237 CB   102   ASP   999.00  42.12 ?  | | | |  |   48   35   1599      5    0.46
    :  1238 HB2  102   ASP   999.00   2.35 ?  | | | |+ |   45   52   1599      4    0.38
    :  1239 HB3  102   ASP   999.00   2.69 ?  | | | |+ |   50   53   1599      3    0.39
    :  1240 C    102   ASP   999.00 175.36 ?  | | | |+ |  100   66   1599      2    0.68
    :  1241 N    103   PHE   999.00 118.04 ?  | | | |  |   80   36   1599      8    0.67
    :  1242 H    103   PHE   999.00   7.92 ?  | | | |  |   73   42   1599      9    0.59
    :  1243 CA   103   PHE   999.00  55.26 ?  | | | |  |   44   50   1599      3    0.34
    :  1244 HA   103   PHE   999.00   5.00 ?  | | | |  |   47   43   1599      3    0.38
    :  1245 CB   103   PHE   999.00  38.70 ?  | | | |+ |   59   76   1599      3    0.29
    :  1246 HB2  103   PHE   999.00   2.88 ?  | | | |+ |   57   85   1599      3    0.27
    :  1247 HB3  103   PHE   999.00   2.88 ?  | | | |+ |   58   78   1599      3    0.30
    :  1248 CD1  103   PHE   999.00 133.32 ?  | | | |+ |   31   75   1599      1    0.16
    :  1249 HD1  103   PHE   999.00   7.58 ?  | | | |+ |   50   90   1599      2    0.22
    :  1250 CE1  103   PHE   999.00 133.21 ?  | |*| |+ |   24   80   1599      1    0.13
    :  1251 HE1  103   PHE   999.00   7.58 ?  | |*| |+ |   50   92   1599      2    0.17
    :  1252 CZ   103   PHE   999.00 131.39 ?  | |*| |  |   18   50   1599      1    0.12
    :  1253 HZ   103   PHE   999.00   7.59 ?  | |*| |+ |   30   66   1599      1    0.16
    :  1254 CE2  103   PHE   999.00 999.00 -  | | | |  |    0    0      0      0    0.00
    :  1255 HE2  103   PHE   999.00   7.75 ?  |+|*| |  |   22   50   1599      1    0.17
    :  1256 CD2  103   PHE   999.00 999.00 -  | | | |  |    0    0      0      0    0.00
    :  1257 HD2  103   PHE   999.00   7.58 ?  | | | |+ |   42   72   1599      2    0.23
    :  1258 C    103   PHE   999.00 175.12 ?  | | |*|**|  100  100      1      1    0.50
    :  1259 CA   104   PRO   999.00  65.29 ?  | | | |  |   53   41   1599      5    0.41
    :  1260 HA   104   PRO   999.00   4.62 ?  | | | |  |   39   44   1599      4    0.30
    :  1261 CB   104   PRO   999.00  32.07 ?  | | | |  |   50   44   1599      5    0.40
    :  1262 HB2  104   PRO   999.00   2.06 ?  | | | |+ |   45   55   1599      3    0.28
    :  1263 HB3  104   PRO   999.00   2.43 ?  | | | |+ |   42   57   1599      4    0.30
    :  1264 CG   104   PRO   999.00  27.46 ?  | | | |+ |   56   64   1599      3    0.39
    :  1265 HG2  104   PRO   999.00   2.06 ?  | | | |+ |   55   85   1599      4    0.25
    :  1266 HG3  104   PRO   999.00   2.06 ?  | | | |+ |   47   85   1599      3    0.23
    :  1267 CD   104   PRO   999.00  50.41 ?  | | | |  |   61   50   1599      3    0.44
    :  1268 HD2  104   PRO   999.00   3.42 ?  | | | |  |   57   40   1599      3    0.49
    :  1269 HD3  104   PRO   999.00   3.75 ?  | | | |+ |   55   51   1599      4    0.40
    :  1270 C    104   PRO   999.00 178.01 ?  | | | |  |  100    0   1599      2    1.00
    :  1271 N    105   GLU   999.00 115.28 ?  | | | |  |   69   40   1599      8    0.54
    :  1272 H    105   GLU   999.00   8.91 ?  | | | |  |   63   35   1599      9    0.52
    :  1273 CA   105   GLU   999.00  55.88 ?  | | | |  |   63   36   1599      5    0.53
    :  1274 HA   105   GLU   999.00   4.58 ?  | | | |  |   48   45   1599      4    0.39
    :  1275 CB   105   GLU   999.00  29.46 ?  | | | |  |   46   27   1599      5    0.44
    :  1276 HB2  105   GLU   999.00   2.05 ?  | | | |+ |   46   52   1599      4    0.31
    :  1277 HB3  105   GLU   999.00   2.40 ?  | |*| |+ |   58   58   1599      3    0.39
    :  1278 CG   105   GLU   999.00  36.67 ?  | | | |+ |   31   53   1599      3    0.21
    :  1279 HG2  105   GLU   999.00   2.06 ?  | | | |+ |   37   76   1599      4    0.16
    :  1280 HG3  105   GLU   999.00   2.31 ?  | | | |+ |   31   64   1599      3    0.18
    :  1281 C    105   GLU   999.00 176.99 ?  | | | |  |  100    0   1599      2    1.00
    :  1282 N    106   GLY   999.00 109.80 ?  | | | |  |   70   33   1599      8    0.60
    :  1283 H    106   GLY   999.00   7.95 ?  | | | |  |   59   33   1599      9    0.52
    :  1284 CA   106   GLY   999.00  43.93 ?  | | | |  |   48   30   1599      4    0.42
    :  1285 HA2  106   GLY   999.00   3.08 ?  |+| | |  |   49   32   1599      3    0.45
    :  1286 HA3  106   GLY   999.00   4.55 ?  | | | |  |   36   33   1599      2    0.32
    :  1287 C    106   GLY   999.00 172.48 ?  | | | |  |   66    0   1599      2    0.71
    :  1288 N    107   VAL   999.00 126.79 ?  | | | |  |   65   14   1599      8    0.66
    :  1289 H    107   VAL   999.00   7.73 ?  | | | |  |   58   24   1599      9    0.56
    :  1290 CA   107   VAL   999.00  63.74 ?  | | | |  |   33    0   1599      5    0.38
    :  1291 HA   107   VAL   999.00   3.20 ?  | | | |  |   24   23   1599      3    0.25
    :  1292 CB   107   VAL   999.00  33.05 ?  | | | |  |   43   21   1599      4    0.43
    :  1293 HB   107   VAL   999.00   1.45 ?  | | | |  |   45   33   1599      3    0.41
    :  1294 QG1  107   VAL   999.00   0.39 ?  | | | |  |   45   13   1599      3    0.48
    :  1295 QG2  107   VAL   999.00   0.91 ?  | | | |  |   36   42   1599      4    0.31
    :  1296 CG1  107   VAL   999.00  20.14 ?  | | | |  |   52   20   1599      3    0.55
    :  1297 CG2  107   VAL   999.00  21.80 ?  | | | |  |   31   47   1599      3    0.26
    :  1298 C    107   VAL   999.00 174.38 ?  | | | |  |  100   33   1599      2    0.86
    :  1299 N    108   GLU   999.00 126.24 ?  | | | |  |   65   14   1599      8    0.63
    :  1300 H    108   GLU   999.00   6.54 ?  |+| | |  |   55   16   1599      9    0.54
    :  1301 CA   108   GLU   999.00  54.44 ?  | | | |  |   30   50   1599      5    0.26
    :  1302 HA   108   GLU   999.00   4.70 ?  | | | |  |   27   50   1599      2    0.23
    :  1303 CB   108   GLU   999.00  32.27 ?  | | | |+ |   34   80   1599      5    0.23
    :  1304 HB2  108   GLU   999.00   1.27 ?  |*| | |+ |   38   84   1599      4    0.23
    :  1305 HB3  108   GLU   999.00   1.27 ?  |*| | |+ |   36   85   1599      3    0.20
    :  1306 CG   108   GLU   999.00  36.30 ?  | | | |+ |   40   69   1599      3    0.25
    :  1307 HG2  108   GLU   999.00   2.23 ?  | | | |+ |   40   66   1599      3    0.24
    :  1308 HG3  108   GLU   999.00   2.41 ?  | | | |+ |   31   57   1599      2    0.24
    :  1309 C    108   GLU   999.00 174.30 ?  | | | |  |  100   33   1599      2    0.82
    :  1310 N    109   LEU   999.00 121.61 ?  | | | |  |   65   19   1599      8    0.62
    :  1311 H    109   LEU   999.00   8.28 ?  | | | |  |   61   23   1599      9    0.58
    :  1312 CA   109   LEU   999.00  50.30 ?  |+| | |  |   31   50   1599      3    0.26
    :  1313 HA   109   LEU   999.00   4.58 ?  | | | |+ |   42   80   1599      3    0.22
    :  1314 CB   109   LEU   999.00  43.17 ?  | | | |+ |   42   64   1599      3    0.26
    :  1315 HB2  109   LEU   999.00   1.46 ?  | | | |+ |   40   74   1599      3    0.22
    :  1316 HB3  109   LEU   999.00   1.46 ?  | | | |+ |   40   71   1599      3    0.22
    :  1317 CG   109   LEU   999.00  25.62 ?  | | | |  |   36   41   1599      2    0.31
    :  1318 HG   109   LEU   999.00   0.80 ?  |+| | |+ |   31   54   1599      3    0.25
    :  1319 QD1  109   LEU   999.00   0.26 ?  | |*| |+ |   47   82   1599      2    0.21
    :  1320 QD2  109   LEU   999.00  -0.14 ?  |*| | |  |   30   43   1599      3    0.24
    :  1321 CD1  109   LEU   999.00  23.53 ?  | | | |+ |   61   84   1599      2    0.25
    :  1322 CD2  109   LEU   999.00  23.80 ?  | | | |  |   35   50   1599      2    0.25
    :  1323 C    109   LEU   999.00 171.79 ?  |+| |*|  |  100    0   1599      1    1.00
    :  1324 CA   110   PRO   999.00  60.91 ?  | | | |  |   47   44   1599      5    0.40
    :  1325 HA   110   PRO   999.00   4.59 ?  | | | |+ |   53   75   1599      3    0.30
    :  1326 CB   110   PRO   999.00  30.64 ?  | | | |  |   33   35   1599      5    0.29
    :  1327 HB2  110   PRO   999.00   1.61 ?  | | | |+ |   48   77   1599      4    0.24
    :  1328 HB3  110   PRO   999.00   1.95 ?  | | | |  |   39   48   1599      4    0.31
    :  1329 CG   110   PRO   999.00  26.21 ?  | | | |  |   52   24   1599      3    0.48
    :  1330 HG2  110   PRO   999.00   0.43 ?  |*| | |  |   42   25   1599      3    0.41
    :  1331 HG3  110   PRO   999.00   1.83 ?  | | | |  |   41   13   1599      4    0.40
    :  1332 CD   110   PRO   999.00  51.20 ?  | | | |+ |   41   54   1599      3    0.31
    :  1333 HD2  110   PRO   999.00   3.34 ?  | | | |  |   44   41   1599      3    0.37
    :  1334 HD3  110   PRO   999.00   3.64 ?  | | | |  |   29   37   1599      2    0.27
    :  1335 C    110   PRO   999.00 175.45 ?  | | | |  |  100    0   1599      2    1.00
    :  1336 N    111   MET   999.00 124.91 ?  | | | |  |   71   31   1599      8    0.61
    :  1337 H    111   MET   999.00   8.97 ?  | | | |  |   65   36   1599      9    0.54
    :  1338 CA   111   MET   999.00  54.97 ?  | | | |  |   62   39   1599      5    0.50
    :  1339 HA   111   MET   999.00   5.63 ?  |+| | |  |   45   32   1599      3    0.40
    :  1340 CB   111   MET   999.00  39.75 ?  |*| | |  |   46   17   1599      5    0.47
    :  1341 HB2  111   MET   999.00   1.61 ?  | | | |+ |   48   65   1599      3    0.27
    :  1342 HB3  111   MET   999.00   1.73 ?  | | | |  |   32   23   1599      4    0.33
    :  1343 CG   111   MET   999.00  31.75 ?  | | | |  |   55   43   1599      3    0.42
    :  1344 HG2  111   MET   999.00   1.96 ?  | | | |+ |   45   63   1599      3    0.29
    :  1345 HG3  111   MET   999.00   2.30 ?  | | | |  |   59   40   1599      3    0.47
    :  1346 QE   111   MET   999.00   1.59 ?  | |*| |+ |   51   95   1599      2    0.17
    :  1347 CE   111   MET   999.00  16.68 ?  | |*| |+ |   55   96   1599      1    0.19
    :  1348 C    111   MET   999.00 174.01 ?  | | | |  |  100   33   1599      2    0.86
    :  1349 N    112   VAL   999.00 116.64 ?  | | | |  |   73   44   1599      8    0.56
    :  1350 H    112   VAL   999.00   8.60 ?  | | | |  |   69   31   1599      9    0.59
    :  1351 CA   112   VAL   999.00  60.45 ?  | | | |  |   43   20   1599      5    0.42
    :  1352 HA   112   VAL   999.00   4.71 ?  | | | |  |   35   27   1599      2    0.33
    :  1353 CB   112   VAL   999.00  36.06 ?  | | | |  |   52   25   1599      5    0.50
    :  1354 HB   112   VAL   999.00   1.86 ?  | | | |  |   39   21   1599      3    0.40
    :  1355 QG1  112   VAL   999.00   1.04 ?  | | | |+ |   55   69   1599      2    0.31
    :  1356 QG2  112   VAL   999.00   1.04 ?  | | | |+ |   61   79   1599      3    0.29
    :  1357 CG1  112   VAL   999.00  21.88 ?  | | | |  |   36   22   1599      3    0.34
    :  1358 CG2  112   VAL   999.00  22.89 ?  | | | |  |   44   50   1599      3    0.33
    :  1359 C    112   VAL   999.00 174.15 ?  | | | |  |  100   33   1599      2    0.82
    :  1360 N    113   ALA   999.00 130.90 ?  |+| | |  |   68   26   1599      7    0.62
    :  1361 H    113   ALA   999.00   9.21 ?  | | | |  |   62   20   1599      8    0.59
    :  1362 CA   113   ALA   999.00  50.31 ?  | | | |  |   41   26   1599      5    0.36
    :  1363 HA   113   ALA   999.00   4.75 ?  | | | |  |   32   50   1599      1    0.23
    :  1364 QB   113   ALA   999.00   1.58 ?  | | | |+ |   56   74   1599      3    0.29
    :  1365 CB   113   ALA   999.00  22.30 ?  | | | |+ |   53   54   1599      5    0.39
    :  1366 C    113   ALA   999.00 176.46 ?  | | | |  |  100    0   1599      2    1.00
    :  1367 N    114   LYS   999.00 115.99 ?  | | | |  |   73   23   1599      7    0.66
    :  1368 H    114   LYS   999.00   8.89 ?  | | | |  |   57   25   1599      8    0.53
    :  1369 CA   114   LYS   999.00  57.71 ?  | | | |+ |   56   73   1599      5    0.34
    :  1370 HA   114   LYS   999.00   3.92 ?  | | | |+ |   49   69   1599      4    0.29
    :  1371 CB   114   LYS   999.00  33.05 ?  | | | |  |   40   50   1599      5    0.29
    :  1372 HB2  114   LYS   999.00   1.80 ?  | |*| |+ |   31   57   1599      3    0.18
    :  1373 HB3  114   LYS   999.00   1.89 ?  | | | |+ |   34   53   1599      3    0.25
    :  1374 CG   114   LYS   999.00  24.56 ?  | | | |+ |   28   61   1599      3    0.16
    :  1375 HG2  114   LYS   999.00   0.84 ?  | | | |+ |   37   59   1599      2    0.24
    :  1376 HG3  114   LYS   999.00   1.05 ?  | | | |+ |   25   54   1599      2    0.16
    :  1377 CD   114   LYS   999.00  25.19 ?  |*| | |+ |   47   84   1599      2    0.19
    :  1378 HD2  114   LYS   999.00   1.45 ?  | | | |+ |   49   80   1599      4    0.21
    :  1379 HD3  114   LYS   999.00   1.46 ?  | |*| |+ |   43   87   1599      3    0.17
    :  1380 CE   114   LYS   999.00  42.17 ?  | |*| |+ |   47   86   1599      3    0.12
    :  1381 HE2  114   LYS   999.00   3.00 ?  | |*| |+ |   43   75   1599      4    0.16
    :  1382 HE3  114   LYS   999.00   3.01 ?  | | | |* |   36  100   1599      4    0.10
    :  1383 C    114   LYS   999.00 175.70 ?  | | | |  |  100    0   1599      2    1.00
    :  1384 N    115   SER   999.00 108.31 ?  |+| | |  |   68   25   1599      8    0.62
    :  1385 H    115   SER   999.00   7.47 ?  | | | |  |   64   23   1599      9    0.58
    :  1386 CA   115   SER   999.00  56.36 ?  | |*| |  |    8    0   1599      2    0.10
    :  1387 HA   115   SER   999.00   4.77 ?  | |*| |+ |   28   64   1599      2    0.16
    :  1388 CB   115   SER   999.00  66.26 ?  | | | |  |   44   21   1599      3    0.40
    :  1389 HB2  115   SER   999.00   3.97 ?  | | | |  |   44   37   1599      3    0.37
    :  1390 HB3  115   SER   999.00   4.28 ?  | | | |  |   30   36   1599      3    0.28
    :  1391 C    115   SER   999.00 173.98 ?  | | |*|  |   33    0   1599      1    0.36
    :  1392 N    116   GLN   999.00 119.79 ?  | |*| |+ |   48   90   1599      3    0.19
    :  1393 H    116   GLN   999.00   9.54 ?  |+|*| |+ |   42   83   1599      4    0.19
    :  1394 CA   116   GLN   999.00  58.68 ?  | | | |+ |   50   53   1599      3    0.35
    :  1395 HA   116   GLN   999.00   4.62 ?  | | | |+ |   43   51   1599      3    0.32
    :  1396 CB   116   GLN   999.00  28.19 ?  | | | |+ |   32   52   1599      3    0.25
    :  1397 HB2  116   GLN   999.00   1.95 ?  | | | |+ |   43   70   1599      2    0.25
    :  1398 HB3  116   GLN   999.00   1.95 ?  | | | |+ |   37   80   1599      2    0.21
    :  1399 CG   116   GLN   999.00  32.88 ?  | | | |  |   47   26   1599      3    0.42
    :  1400 HG2  116   GLN   999.00   2.53 ?  | | | |  |   43   21   1599      3    0.40
    :  1401 HG3  116   GLN   999.00   2.87 ?  | | | |  |   44   34   1599      3    0.40
    :  1402 NE2  116   GLN   999.00 111.29 ?  | | | |  |   37   50   1599      2    0.43
    :  1403 HE21 116   GLN   999.00   6.83 ?  | | | |  |   29   42   1599      3    0.30
    :  1404 HE22 116   GLN   999.00   7.75 ?  | | | |  |   46   38   1599      3    0.50
    :  1405 C    116   GLN   999.00 178.10 ?  | | | |  |   66    0   1599      2    0.71
    :  1406 N    117   LYS   999.00 119.80 ?  | | | |+ |   45   54   1599      5    0.33
    :  1407 H    117   LYS   999.00   8.50 ?  | | | |  |   33   44   1599      6    0.28
    :  1408 CA   117   LYS   999.00  59.74 ?  | | | |+ |   70   70   1599      5    0.37
    :  1409 HA   117   LYS   999.00   4.17 ?  | | | |+ |   64   81   1599      3    0.28
    :  1410 CB   117   LYS   999.00  32.32 ?  | | | |+ |   35   54   1599      5    0.22
    :  1411 HB2  117   LYS   999.00   1.81 ?  | |*| |+ |   31   62   1599      3    0.18
    :  1412 HB3  117   LYS   999.00   1.81 ?  | |*| |+ |   29   75   1599      3    0.16
    :  1413 CG   117   LYS   999.00  24.98 ?  | | | |+ |   55   54   1599      3    0.33
    :  1414 HG2  117   LYS   999.00   1.57 ?  | | | |+ |   51   71   1599      3    0.24
    :  1415 HG3  117   LYS   999.00   1.57 ?  | | | |+ |   51   71   1599      3    0.24
    :  1416 CD   117   LYS   999.00  29.34 ?  | | | |+ |   50   71   1599      3    0.20
    :  1417 HD2  117   LYS   999.00   1.45 ?  | |*| |+ |   41   75   1599      3    0.19
    :  1418 HD3  117   LYS   999.00   1.74 ?  | | | |+ |   48   57   1599      3    0.27
    :  1419 CE   117   LYS   999.00  42.13 ?  | | | |* |   47  100   1599      2    0.12
    :  1420 HE2  117   LYS   999.00   3.02 ?  | | | |+ |   56   64   1599      3    0.27
    :  1421 HE3  117   LYS   999.00   3.02 ?  | | | |+ |   56   64   1599      3    0.27
    :  1422 C    117   LYS   999.00 179.46 ?  | | | |  |   66    0   1599      2    0.64
    :  1423 N    118   GLU   999.00 119.67 ?  | | | |+ |   74   52   1599      8    0.56
    :  1424 H    118   GLU   999.00   8.04 ?  | | | |+ |   72   59   1599      9    0.48
    :  1425 CA   118   GLU   999.00  59.62 ?  | | | |+ |   60   66   1599      5    0.33
    :  1426 HA   118   GLU   999.00   4.17 ?  | | | |+ |   54   69   1599      4    0.30
    :  1427 CB   118   GLU   999.00  30.80 ?  | | | |+ |   39   68   1599      5    0.24
    :  1428 HB2  118   GLU   999.00   2.08 ?  | | | |+ |   37   61   1599      2    0.25
    :  1429 HB3  118   GLU   999.00   2.23 ?  | | | |+ |   42   86   1599      4    0.21
    :  1430 CG   118   GLU   999.00  37.71 ?  | | | |  |   44   45   1599      3    0.35
    :  1431 HG2  118   GLU   999.00   2.24 ?  | | | |+ |   46   70   1599      3    0.27
    :  1432 HG3  118   GLU   999.00   2.40 ?  | | | |  |   49   39   1599      4    0.40
    :  1433 C    118   GLU   999.00 178.25 ?  | | | |  |  100    0   1599      2    1.00
    :  1434 N    119   ARG   999.00 122.84 ?  | | | |  |   73   46   1599      8    0.57
    :  1435 H    119   ARG   999.00   8.04 ?  | | | |+ |   71   61   1599      9    0.46
    :  1436 CA   119   ARG   999.00  60.62 ?  | | | |+ |   49   65   1599      5    0.32
    :  1437 HA   119   ARG   999.00   3.74 ?  | | | |  |   43   47   1599      2    0.33
    :  1438 CB   119   ARG   999.00  28.98 ?  | | | |+ |   29   59   1599      5    0.19
    :  1439 HB2  119   ARG   999.00   1.58 ?  | |*| |+ |   40   75   1599      2    0.17
    :  1440 HB3  119   ARG   999.00   2.61 ?  |*|*| |+ |   34   73   1599      4    0.19
    :  1441 CG   119   ARG   999.00  28.89 ?  | | | |+ |   42   56   1599      3    0.28
    :  1442 HG2  119   ARG   999.00   1.97 ?  | |*| |  |   41   43   1599      3    0.32
    :  1443 HG3  119   ARG   999.00   2.61 ?  |*|*| |+ |   42   84   1599      4    0.21
    :  1444 CD   119   ARG   999.00  40.65 ?  |+| | |+ |   32   72   1599      2    0.17
    :  1445 HD2  119   ARG   999.00   3.26 ?  | | | |+ |   45   77   1599      3    0.23
    :  1446 HD3  119   ARG   999.00   3.26 ?  | | | |+ |   42   68   1599      3    0.23
    :  1447 NE   119   ARG   999.00 999.00 -  | | | |  |    0    0      0      0    0.00
    :  1448 HE   119   ARG   999.00   8.05 ?  | | | |+ |   36   75   1599      2    0.15
    :  1449 C    119   ARG   999.00 179.51 ?  | | | |  |  100    0   1599      2    1.00
    :  1450 N    120   ASP   999.00 119.82 ?  | | | |+ |   69   60   1599      8    0.46
    :  1451 H    120   ASP   999.00   9.54 ?  |+| | |+ |   62   56   1599      9    0.45
    :  1452 CA   120   ASP   999.00  58.14 ?  | | | |+ |   50   72   1599      5    0.29
    :  1453 HA   120   ASP   999.00   4.23 ?  | | | |+ |   47   80   1599      4    0.27
    :  1454 CB   120   ASP   999.00  39.48 ?  | | | |+ |   41   54   1599      5    0.30
    :  1455 HB2  120   ASP   999.00   2.82 ?  | | | |+ |   40   68   1599      3    0.25
    :  1456 HB3  120   ASP   999.00   2.83 ?  | | | |+ |   50   75   1599      2    0.29
    :  1457 C    120   ASP   999.00 178.20 ?  | | | |  |  100    0   1599      2    1.00
    :  1458 N    121   ALA   999.00 122.00 ?  | | | |  |   72   38   1599      8    0.61
    :  1459 H    121   ALA   999.00   8.36 ?  | | | |  |   66   42   1599      9    0.56
    :  1460 CA   121   ALA   999.00  55.26 ?  | | | |  |   63   36   1599      5    0.53
    :  1461 HA   121   ALA   999.00   4.24 ?  | | | |+ |   60   55   1599      4    0.44
    :  1462 QB   121   ALA   999.00   1.59 ?  | | | |+ |   57   87   1599      3    0.22
    :  1463 CB   121   ALA   999.00  18.41 ?  | | | |+ |   52   64   1599      5    0.31
    :  1464 C    121   ALA   999.00 179.77 ?  | | | |  |  100    0   1599      2    1.00
    :  1465 N    122   PHE   999.00 119.00 ?  | | | |  |   75   46   1599      8    0.60
    :  1466 H    122   PHE   999.00   7.93 ?  | | | |  |   52   44   1599      9    0.44
    :  1467 CA   122   PHE   999.00  62.22 ?  | | | |+ |   62   53   1599      5    0.46
    :  1468 HA   122   PHE   999.00   4.05 ?  | | | |+ |   47   66   1599      4    0.30
    :  1469 CB   122   PHE   999.00  38.71 ?  | | | |+ |   52   53   1599      5    0.38
    :  1470 HB2  122   PHE   999.00   3.11 ?  | | | |+ |   44   66   1599      4    0.29
    :  1471 HB3  122   PHE   999.00   3.28 ?  | | | |+ |   54   55   1599      4    0.38
    :  1472 CD1  122   PHE   999.00 131.59 ?  | | | |+ |   41   85   1599      1    0.15
    :  1473 HD1  122   PHE   999.00   6.86 ?  | | | |+ |   55   79   1599      2    0.25
    :  1474 CE1  122   PHE   999.00 131.58 ?  | |*| |+ |   34   96   1599      1    0.09
    :  1475 HE1  122   PHE   999.00   6.86 ?  | |*| |+ |   47   89   1599      2    0.17
    :  1476 CZ   122   PHE   999.00 128.56 ?  | | | |+ |   40   83   1599      1    0.15
    :  1477 HZ   122   PHE   999.00   6.32 ?  | | | |+ |   39   70   1599      2    0.21
    :  1478 CE2  122   PHE   999.00 999.00 -  | | | |  |    0    0      0      0    0.00
    :  1479 HE2  122   PHE   999.00   6.87 ?  | | | |+ |   42   84   1599      2    0.16
    :  1480 CD2  122   PHE   999.00 999.00 -  | | | |  |    0    0      0      0    0.00
    :  1481 HD2  122   PHE   999.00   6.86 ?  | | | |+ |   48   84   1599      2    0.18
    :  1482 C    122   PHE   999.00 176.69 ?  | | | |  |  100   33   1599      2    0.86
    :  1483 N    123   VAL   999.00 117.21 ?  | | | |+ |   69   60   1599      8    0.50
    :  1484 H    123   VAL   999.00   8.06 ?  | | | |+ |   64   69   1599      9    0.40
    :  1485 CA   123   VAL   999.00  65.94 ?  | | | |  |   23   16   1599      2    0.24
    :  1486 HA   123   VAL   999.00   5.77 ?  |+| | |  |   25   18   1599      2    0.27
    :  1487 CB   123   VAL   999.00  35.56 ?  | |*| |+ |   42   72   1599      1    0.24
    :  1488 HB   123   VAL   999.00   3.11 ?  |*| | |+ |   47   65   1599      3    0.30
    :  1489 QG1  123   VAL   999.00   0.74 ?  | | | |+ |   51   73   1599      2    0.26
    :  1490 QG2  123   VAL   999.00   1.07 ?  | | | |+ |   57   69   1599      2    0.32
    :  1491 CG1  123   VAL   999.00  21.46 ?  | | | |+ |   41   60   1599      2    0.24
    :  1492 CG2  123   VAL   999.00  23.76 ?  | | | |+ |   44   72   1599      2    0.25
    :  1493 C    123   VAL   999.00 176.74 ?  | | | |  |  100   33   1599      2    0.82
    :  1494 N    124   GLU   999.00 116.78 ?  | | | |  |   59   47   1599      8    0.48
    :  1495 H    124   GLU   999.00   8.40 ?  | | | |+ |   63   61   1599      9    0.44
    :  1496 CA   124   GLU   999.00  59.48 ?  | | | |+ |   60   72   1599      5    0.40
    :  1497 HA   124   GLU   999.00   3.96 ?  | | | |+ |   50   56   1599      4    0.38
    :  1498 CB   124   GLU   999.00  29.56 ?  | | | |+ |   44   64   1599      5    0.30
    :  1499 HB2  124   GLU   999.00   2.04 ?  | | | |+ |   55   71   1599      4    0.30
    :  1500 HB3  124   GLU   999.00   2.08 ?  | | | |+ |   49   89   1599      3    0.21
    :  1501 CG   124   GLU   999.00  36.40 ?  | | | |+ |   43   72   1599      3    0.25
    :  1502 HG2  124   GLU   999.00   2.25 ?  | | | |+ |   41   73   1599      4    0.26
    :  1503 HG3  124   GLU   999.00   2.33 ?  | | | |+ |   34   68   1599      3    0.19
    :  1504 C    124   GLU   999.00 179.55 ?  | | | |  |  100    0   1599      2    1.00
    :  1505 N    125   MET   999.00 118.16 ?  | | | |  |   76   45   1599      8    0.59
    :  1506 H    125   MET   999.00   8.04 ?  | | | |+ |   69   61   1599      9    0.46
    :  1507 CA   125   MET   999.00  59.63 ?  | | | |+ |   59   62   1599      5    0.33
    :  1508 HA   125   MET   999.00   4.16 ?  | | | |+ |   54   69   1599      4    0.30
    :  1509 CB   125   MET   999.00  33.50 ?  | | | |  |   46   40   1599      5    0.39
    :  1510 HB2  125   MET   999.00   2.01 ?  | | | |  |   33   37   1599      4    0.28
    :  1511 HB3  125   MET   999.00   2.22 ?  | | | |+ |   44   57   1599      4    0.31
    :  1512 CG   125   MET   999.00  31.92 ?  | | | |  |   51   48   1599      3    0.37
    :  1513 HG2  125   MET   999.00   2.41 ?  | | | |+ |   45   60   1599      4    0.31
    :  1514 HG3  125   MET   999.00   2.75 ?  | | | |  |   40   28   1599      4    0.36
    :  1515 QE   125   MET   999.00   1.59 ?  | |*| |+ |   50   84   1599      2    0.20
    :  1516 CE   125   MET   999.00  18.48 ?  | |*| |+ |   53   75   1599      1    0.24
    :  1517 C    125   MET   999.00 177.43 ?  | | | |  |  100    0   1599      2    1.00
    :  1518 N    126   MET   999.00 117.47 ?  | | | |  |   79   39   1599      8    0.66
    :  1519 H    126   MET   999.00   7.99 ?  | | | |  |   56   35   1599      9    0.49
    :  1520 CA   126   MET   999.00  56.85 ?  | | | |  |   50   30   1599      5    0.45
    :  1521 HA   126   MET   999.00   4.51 ?  | | | |  |   44   34   1599      3    0.41
    :  1522 CB   126   MET   999.00  30.63 ?  | | | |  |   31   29   1599      4    0.30
    :  1523 HB2  126   MET   999.00   1.39 ?  | | | |+ |   39   68   1599      4    0.28
    :  1524 HB3  126   MET   999.00   1.88 ?  | | | |  |   25   50   1599      3    0.21
    :  1525 CG   126   MET   999.00  31.91 ?  | | | |  |   34   18   1599      3    0.35
    :  1526 HG2  126   MET   999.00   1.40 ?  |+| | |  |   35   50   1599      4    0.29
    :  1527 HG3  126   MET   999.00   1.45 ?  |+| | |  |   33   50   1599      2    0.26
    :  1528 QE   126   MET   999.00   1.10 ?  | | | |+ |   39   51   1599      2    0.31
    :  1529 CE   126   MET   999.00  16.51 ?  | | | |+ |   54   57   1599      1    0.39
    :  1530 C    126   MET   999.00 179.16 ?  | | | |  |  100    0   1599      2    1.00
    :  1531 N    127   VAL   999.00 119.56 ?  | | | |  |   66   45   1599      8    0.56
    :  1532 H    127   VAL   999.00   8.41 ?  | | | |+ |   66   50   1599      9    0.51
    :  1533 CA   127   VAL   999.00  67.09 ?  | | | |+ |   56   52   1599      5    0.46
    :  1534 HA   127   VAL   999.00   3.48 ?  | | | |+ |   48   55   1599      4    0.38
    :  1535 CB   127   VAL   999.00  31.70 ?  | | | |  |   61   47   1599      5    0.49
    :  1536 HB   127   VAL   999.00   2.08 ?  | | | |+ |   63   71   1599      4    0.38
    :  1537 QG1  127   VAL   999.00   0.92 ?  | | | |+ |   53   83   1599      4    0.25
    :  1538 QG2  127   VAL   999.00   0.91 ?  | | | |+ |   56   83   1599      4    0.24
    :  1539 CG1  127   VAL   999.00  21.33 ?  | | | |+ |   52   84   1599      3    0.22
    :  1540 CG2  127   VAL   999.00  21.36 ?  | | | |+ |   52   87   1599      3    0.20
    :  1541 C    127   VAL   999.00 177.96 ?  | | | |  |  100    0   1599      2    1.00
    :  1542 N    128   GLN   999.00 119.14 ?  | | | |+ |   75   53   1599      8    0.54
    :  1543 H    128   GLN   999.00   8.03 ?  | | | |+ |   70   61   1599      9    0.46
    :  1544 CA   128   GLN   999.00  59.44 ?  | | | |+ |   60   58   1599      5    0.40
    :  1545 HA   128   GLN   999.00   4.15 ?  | | | |+ |   55   78   1599      3    0.30
    :  1546 CB   128   GLN   999.00  29.05 ?  | | | |  |   53   47   1599      5    0.43
    :  1547 HB2  128   GLN   999.00   2.08 ?  | | | |+ |   61   69   1599      4    0.37
    :  1548 HB3  128   GLN   999.00   2.23 ?  | | | |+ |   52   65   1599      4    0.33
    :  1549 CG   128   GLN   999.00  34.58 ?  | | | |  |   42   47   1599      3    0.35
    :  1550 HG2  128   GLN   999.00   2.37 ?  | | | |+ |   40   54   1599      3    0.31
    :  1551 HG3  128   GLN   999.00   2.60 ?  | | | |+ |   43   51   1599      4    0.34
    :  1552 NE2  128   GLN   999.00 108.43 ?  | | | |+ |   43   58   1599      2    0.34
    :  1553 HE21 128   GLN   999.00   6.57 ?  | | | |  |   31   37   1599      3    0.29
    :  1554 HE22 128   GLN   999.00   7.24 ?  | | | |+ |   51   56   1599      3    0.39
    :  1555 C    128   GLN   999.00 179.05 ?  | | | |  |  100    0   1599      2    1.00
    :  1556 N    129   TRP   999.00 121.67 ?  | | | |+ |   77   59   1599      8    0.54
    :  1557 H    129   TRP   999.00   8.67 ?  | | | |  |   69   47   1599      9    0.54
    :  1558 CA   129   TRP   999.00  58.39 ?  | | | |+ |   47   54   1599      5    0.35
    :  1559 HA   129   TRP   999.00   4.62 ?  | | | |  |   42   40   1599      4    0.35
    :  1560 CB   129   TRP   999.00  30.33 ?  | | | |+ |   22   69   1599      5    0.18
    :  1561 HB2  129   TRP   999.00   3.27 ?  | | | |+ |   32   83   1599      3    0.18
    :  1562 HB3  129   TRP   999.00   3.28 ?  | | | |+ |   29   85   1599      3    0.17
    :  1563 CD1  129   TRP   999.00 123.11 ?  | | | |  |   14   50   1599      1    0.11
    :  1564 CE3  129   TRP   999.00 123.66 ?  | | | |  |   17   22   1599      1    0.19
    :  1565 NE1  129   TRP   999.00 127.91 ?  | | | |  |   65   39   1599      2    0.54
    :  1566 HD1  129   TRP   999.00   7.07 ?  | | | |  |   35   42   1599      2    0.27
    :  1567 HE3  129   TRP   999.00   7.77 ?  | | | |  |   29   37   1599      2    0.27
    :  1568 CZ3  129   TRP   999.00 120.29 ?  | | | |  |   13   33   1599      1    0.12
    :  1569 CZ2  129   TRP   999.00 113.06 ?  | | | |  |    6    0   1599      1    0.06
    :  1570 HE1  129   TRP   999.00  10.70 ?  | | | |  |   57   22   1599      3    0.54
    :  1571 HZ3  129   TRP   999.00   7.09 ?  | | | |  |   20   35   1599      2    0.19
    :  1572 CH2  129   TRP   999.00 122.11 ?  | |*| |  |    0    0      0      0    0.00
    :  1573 HZ2  129   TRP   999.00   6.99 ?  | | | |  |   13    0   1599      2    0.15
    :  1574 HH2  129   TRP   999.00   5.77 ?  |*|*| |  |   20   43   1599      2    0.14
    :  1575 C    129   TRP   999.00 176.98 ?  | | | |**|  100  100      1      2    0.50
    :  1576 N    130   ARG   999.00 118.44 ?  | | | |+ |   73   59   1599      8    0.52
    :  1577 H    130   ARG   999.00   8.47 ?  | | | |+ |   62   51   1599      9    0.48
    :  1578 CA   130   ARG   999.00  59.83 ?  | | | |  |   52    6   1599      5    0.57
    :  1579 HA   130   ARG   999.00   3.46 ?  | | | |  |   43   19   1599      3    0.45
    :  1580 CB   130   ARG   999.00  29.32 ?  | | | |+ |   28   51   1599      5    0.24
    :  1581 HB2  130   ARG   999.00   1.55 ?  | | | |  |   26   42   1599      3    0.23
    :  1582 HB3  130   ARG   999.00   1.90 ?  | | | |+ |   34   76   1599      4    0.22
    :  1583 CG   130   ARG   999.00  26.66 ?  | | | |  |   43   31   1599      3    0.39
    :  1584 HG2  130   ARG   999.00   1.43 ?  | |*| |+ |   35   61   1599      2    0.25
    :  1585 HG3  130   ARG   999.00   1.68 ?  | | | |  |   40   22   1599      4    0.39
    :  1586 CD   130   ARG   999.00  43.21 ?  | | | |  |   44   32   1599      3    0.38
    :  1587 HD2  130   ARG   999.00   2.87 ?  | | | |+ |   45   66   1599      3    0.31
    :  1588 HD3  130   ARG   999.00   3.06 ?  | | | |  |   45   32   1599      3    0.40
    :  1589 NE   130   ARG   999.00 999.00 -  | | | |  |    0    0      0      0    0.00
    :  1590 HE   130   ARG   999.00   8.08 ?  | | | |  |   17   25   1599      1    0.16
    :  1591 C    130   ARG   999.00 179.72 ?  | | | |+ |  100   66   1599      2    0.68
    :  1592 N    131   ASP   999.00 120.67 ?  | | | |+ |   73   59   1599      8    0.51
    :  1593 H    131   ASP   999.00   8.82 ?  | | | |  |   62   47   1599      9    0.49
    :  1594 CA   131   ASP   999.00  57.55 ?  | | | |+ |   44   58   1599      5    0.32
    :  1595 HA   131   ASP   999.00   4.30 ?  | | | |+ |   33   57   1599      3    0.24
    :  1596 CB   131   ASP   999.00  39.68 ?  | | | |  |   44   26   1599      5    0.44
    :  1597 HB2  131   ASP   999.00   2.62 ?  | | | |  |   41   50   1599      4    0.33
    :  1598 HB3  131   ASP   999.00   2.85 ?  | | | |+ |   43   55   1599      3    0.34
    :  1599 C    131   ASP   999.00 178.49 ?  | | | |  |  100    0   1599      2    1.00
    :  1600 N    132   ALA   999.00 122.27 ?  | | | |  |   69   21   1599      8    0.64
    :  1601 H    132   ALA   999.00   8.09 ?  | | | |  |   55   28   1599      9    0.50
    :  1602 CA   132   ALA   999.00  54.70 ?  | | | |  |   52   42   1599      5    0.42
    :  1603 HA   132   ALA   999.00   4.19 ?  | | | |+ |   55   73   1599      3    0.30
    :  1604 QB   132   ALA   999.00   1.49 ?  | | | |  |   41   48   1599      3    0.33
    :  1605 CB   132   ALA   999.00  18.75 ?  | | | |+ |   42   64   1599      4    0.28
    :  1606 C    132   ALA   999.00 179.18 ?  | | | |  |  100    0   1599      2    1.00
    :  1607 N    133   ALA   999.00 117.48 ?  | | | |  |   57   17   1599      7    0.58
    :  1608 H    133   ALA   999.00   8.13 ?  | | | |  |   47   34   1599      8    0.43
    :  1609 CA   133   ALA   999.00  53.71 ?  | | | |  |   50   18   1599      5    0.50
    :  1610 HA   133   ALA   999.00   4.17 ?  | | | |+ |   46   54   1599      3    0.34
    :  1611 QB   133   ALA   999.00   1.34 ?  | | | |  |   33   43   1599      3    0.30
    :  1612 CB   133   ALA   999.00  20.31 ?  | | | |+ |   41   53   1599      5    0.34
    :  1613 C    133   ALA   999.00 178.47 ?  | | | |  |  100    0   1599      2    1.00
    :  1614 N    134   THR   999.00 107.71 ?  | | | |  |   76   39   1599      7    0.62
    :  1615 H    134   THR   999.00   7.67 ?  | | | |  |   62   37   1599      8    0.52
    :  1616 CA   134   THR   999.00  62.17 ?  | | | |  |   56   16   1599      5    0.55
    :  1617 HA   134   THR   999.00   4.20 ?  | | | |+ |   46   52   1599      3    0.33
    :  1618 CB   134   THR   999.00  69.81 ?  | | | |  |   38    0   1599      5    0.43
    :  1619 HB   134   THR   999.00   4.29 ?  | |*| |  |   20   18   1599      3    0.20
    :  1620 QG2  134   THR   999.00   1.14 ?  | | | |  |   38   30   1599      4    0.35
    :  1621 CG2  134   THR   999.00  21.50 ?  | | | |  |   43   32   1599      3    0.38
    :  1622 C    134   THR   999.00 174.37 ?  | | | |  |  100    0   1599      2    1.00
    :  1623 N    135   TYR   999.00 121.77 ?  | | | |  |   70   45   1599      8    0.51
    :  1624 H    135   TYR   999.00   7.63 ?  | | | |  |   49   50   1599      9    0.36
    :  1625 CA   135   TYR   999.00  59.22 ?  | | | |+ |   53   76   1599      4    0.28
    :  1626 HA   135   TYR   999.00   4.36 ?  | |*| |+ |   34   76   1599      3    0.19
    :  1627 CB   135   TYR   999.00  37.71 ?  | | | |+ |   59   72   1599      4    0.33
    :  1628 HB2  135   TYR   999.00   3.08 ?  | | | |+ |   61   76   1599      4    0.31
    :  1629 HB3  135   TYR   999.00   3.08 ?  | | | |+ |   55   80   1599      4    0.28
    :  1630 CD1  135   TYR   999.00 133.43 ?  | | | |+ |   29   64   1599      1    0.17
    :  1631 HD1  135   TYR   999.00   6.81 ?  | | | |  |   44    9   1599      2    0.42
    :  1632 CE1  135   TYR   999.00 118.93 ?  | | | |  |   22   22   1599      1    0.19
    :  1633 HE1  135   TYR   999.00   7.11 ?  | |*| |+ |   36   57   1599      2    0.23
    :  1634 HE2  135   TYR   999.00   7.12 ?  | | | |+ |   45   56   1599      2    0.29
    :  1635 HD2  135   TYR   999.00   7.12 ?  | | | |+ |   42   76   1599      2    0.22
    :  1636 C    135   TYR   999.00 175.34 ?  | | | |**|   66  100      1      2    0.30
    :  1637 N    136   ASN   999.00 119.95 ?  | | | |+ |   30   76   1599      6    0.20
    :  1638 H    136   ASN   999.00   8.13 ?  | | | |+ |   34   75   1599      7    0.22
    :  1639 CA   136   ASN   999.00  52.96 ?  | | | |+ |   25   85   1599      5    0.18
    :  1640 HA   136   ASN   999.00   4.75 ?  | |*| |+ |   34   84   1599      2    0.18
    :  1641 CB   136   ASN   999.00  39.24 ?  | | | |+ |   35   63   1599      5    0.28
    :  1642 HB2  136   ASN   999.00   2.55 ?  | |*| |+ |   29   68   1599      3    0.22
    :  1643 HB3  136   ASN   999.00   2.69 ?  | | | |+ |   44   52   1599      4    0.37
    :  1644 ND2  136   ASN   999.00 111.39 ?  | |*| |  |   23   50   1599      2    0.24
    :  1645 HD21 136   ASN   999.00   6.81 ?  | | | |  |   31   33   1599      3    0.32
    :  1646 HD22 136   ASN   999.00   7.14 ?  | |*| |  |   36   44   1599      3    0.33
    :  1647 C    136   ASN   999.00 173.56 ?  | |*| |**|   66  100      1      2    0.32
    :  1648 N    137   PHE   999.00 125.60 ?  | | | |+ |   82   83   1599      8    0.45
    :  1649 H    137   PHE   999.00   7.57 ?  | | | |+ |   64   85   1599      9    0.35
    :  1650 CA   137   PHE   999.00  59.21 ?  | | | |+ |   87   71   1599      3    0.46
    :  1651 HA   137   PHE   999.00   4.38 ?  | | | |+ |   73   64   1599      3    0.42
    :  1652 CB   137   PHE   999.00  40.29 ?  | | | |+ |   64   94   1599      3    0.24
    :  1653 HB2  137   PHE   999.00   3.11 ?  | |*| |+ |   60   92   1599      3    0.18
    :  1654 HB3  137   PHE   999.00   3.12 ?  | | | |+ |   60   92   1599      3    0.18
    :  1655 CD1  137   PHE   999.00 131.83 ?  | | | |+ |   25   75   1599      1    0.11
    :  1656 HD1  137   PHE   999.00   7.22 ?  | | | |+ |   45   70   1599      2    0.22
    :  1657 CE1  137   PHE   999.00 131.75 ?  | | | |  |   24   42   1599      1    0.15
    :  1658 HE1  137   PHE   999.00   6.82 ?  | |*| |  |   20    0   1599      1    0.19
    :  1659 CZ   137   PHE   999.00 132.02 ?  | | | |  |   31   40   1599      1    0.16
    :  1660 HZ   137   PHE   999.00   7.36 ?  | | | |+ |   44   62   1599      1    0.21
    :  1661 CE2  137   PHE   999.00 999.00 -  | | | |  |    0    0      0      0    0.00
    :  1662 HE2  137   PHE   999.00   7.23 ?  | |*| |+ |   45   77   1599      1    0.15
    :  1663 CD2  137   PHE   999.00 999.00 -  | | | |  |    0    0      0      0    0.00
    :  1664 HD2  137   PHE   999.00   7.23 ?  | | | |+ |   45   80   1599      2    0.16
    :  1665 C    137   PHE   999.00 180.19 ?  |+| |*|  |  100    0   1599      1    1.00

    EXPECTED PEAK ASSIGNMENT
    All expected peaks for each atom are listed.
    If expected peak has been assigned, peak ID is given.
    N    1     SER
    HNcaCO_hncaco_@FLYA: H(SER 1) N(SER 1) C(SER 1) 25
    N15HSQC_hsqc_@FLYA: N(SER 1) H(SER 1) 65
    N15NOESY_nnoesy_@FLYA: H(SER 1) H(SER 1) N(SER 1)
    N15NOESY_nnoesy_@FLYA: HA(SER 1) H(SER 1) N(SER 1) 998
    N15NOESY_nnoesy_@FLYA: HB2(SER 1) H(SER 1) N(SER 1) 289
    N15NOESY_nnoesy_@FLYA: HB3(SER 1) H(SER 1) N(SER 1) 289
    N15NOESY_nnoesy_@FLYA: H(MET 2) H(SER 1) N(SER 1) 362
    N15NOESY_nnoesy_@FLYA: HA(MET 2) H(SER 1) N(SER 1) 999
    N15NOESY_nnoesy_@FLYA: QE(MET 2) H(SER 1) N(SER 1) 876
    H    1     SER
    C13NOESY_cnoesy_@FLYA: H(SER 1) HA(SER 1) CA(SER 1) 1094
    C13NOESY_cnoesy_@FLYA: H(SER 1) HB2(SER 1) CB(SER 1) 117
    C13NOESY_cnoesy_@FLYA: H(SER 1) HB3(SER 1) CB(SER 1) 117
    C13NOESY_cnoesy_@FLYA: H(SER 1) HA(MET 2) CA(MET 2)
    C13NOESY_cnoesy_@FLYA: H(SER 1) QE(MET 2) CE(MET 2) 5233
    HNcaCO_hncaco_@FLYA: H(SER 1) N(SER 1) C(SER 1) 25
    N15HSQC_hsqc_@FLYA: N(SER 1) H(SER 1) 65
    N15NOESY_nnoesy_@FLYA: H(SER 1) H(SER 1) N(SER 1)
    N15NOESY_nnoesy_@FLYA: HA(SER 1) H(SER 1) N(SER 1) 998
    N15NOESY_nnoesy_@FLYA: HB2(SER 1) H(SER 1) N(SER 1) 289
    N15NOESY_nnoesy_@FLYA: HB3(SER 1) H(SER 1) N(SER 1) 289
    N15NOESY_nnoesy_@FLYA: H(MET 2) H(SER 1) N(SER 1) 362
    N15NOESY_nnoesy_@FLYA: HA(MET 2) H(SER 1) N(SER 1) 999
    N15NOESY_nnoesy_@FLYA: QE(MET 2) H(SER 1) N(SER 1) 876
    N15NOESY_nnoesy_@FLYA: H(SER 1) H(MET 2) N(MET 2) 826
    CA   1     SER
    C13NOESY_cnoesy_@FLYA: H(SER 1) HA(SER 1) CA(SER 1) 1094
    C13NOESY_cnoesy_@FLYA: HA(SER 1) HA(SER 1) CA(SER 1)
    C13NOESY_cnoesy_@FLYA: HB2(SER 1) HA(SER 1) CA(SER 1) 4609
    C13NOESY_cnoesy_@FLYA: HB3(SER 1) HA(SER 1) CA(SER 1) 4609
    C13NOESY_cnoesy_@FLYA: H(MET 2) HA(SER 1) CA(SER 1) 3860
    C13NOESY_cnoesy_@FLYA: HA(MET 2) HA(SER 1) CA(SER 1)
    C13NOESY_cnoesy_@FLYA: H(ASN 3) HA(SER 1) CA(SER 1)
    CBCANH_hncacb_@FLYA: H(MET 2) N(MET 2) CA(SER 1) 280
    CBCAcoNH_hncocacb_@FLYA: H(MET 2) N(MET 2) CA(SER 1) 145
    CCHTOCSY_cch_@FLYA: HA(SER 1) CA(SER 1) CA(SER 1)
    CCHTOCSY_cch_@FLYA: HB2(SER 1) CB(SER 1) CA(SER 1) 295
    CCHTOCSY_cch_@FLYA: HB3(SER 1) CB(SER 1) CA(SER 1) 295
    CCHTOCSY_cch_@FLYA: HA(SER 1) CA(SER 1) CB(SER 1)
    CcoNH_ccconh_@FLYA: H(MET 2) N(MET 2) CA(SER 1) 54
    HA   1     SER
    C13NOESY_cnoesy_@FLYA: H(SER 1) HA(SER 1) CA(SER 1) 1094
    C13NOESY_cnoesy_@FLYA: HA(SER 1) HA(SER 1) CA(SER 1)
    C13NOESY_cnoesy_@FLYA: HB2(SER 1) HA(SER 1) CA(SER 1) 4609
    C13NOESY_cnoesy_@FLYA: HB3(SER 1) HA(SER 1) CA(SER 1) 4609
    C13NOESY_cnoesy_@FLYA: H(MET 2) HA(SER 1) CA(SER 1) 3860
    C13NOESY_cnoesy_@FLYA: HA(MET 2) HA(SER 1) CA(SER 1)
    C13NOESY_cnoesy_@FLYA: H(ASN 3) HA(SER 1) CA(SER 1)
    C13NOESY_cnoesy_@FLYA: HA(SER 1) HB2(SER 1) CB(SER 1) 3143
    C13NOESY_cnoesy_@FLYA: HA(SER 1) HB3(SER 1) CB(SER 1) 3143
    C13NOESY_cnoesy_@FLYA: HA(SER 1) HA(MET 2) CA(MET 2)
    CCHTOCSY_cch_@FLYA: HA(SER 1) CA(SER 1) CA(SER 1)
    CCHTOCSY_cch_@FLYA: HA(SER 1) CA(SER 1) CB(SER 1)
    HCcoNH_hccconh_@FLYA: H(MET 2) N(MET 2) HA(SER 1) 39
    N15NOESY_nnoesy_@FLYA: HA(SER 1) H(SER 1) N(SER 1) 998
    N15NOESY_nnoesy_@FLYA: HA(SER 1) H(MET 2) N(MET 2) 1298
    N15NOESY_nnoesy_@FLYA: HA(SER 1) H(ASN 3) N(ASN 3)
    CB   1     SER
    C13NOESY_cnoesy_@FLYA: H(SER 1) HB2(SER 1) CB(SER 1) 117
    C13NOESY_cnoesy_@FLYA: HA(SER 1) HB2(SER 1) CB(SER 1) 3143
    C13NOESY_cnoesy_@FLYA: HB2(SER 1) HB2(SER 1) CB(SER 1)
    C13NOESY_cnoesy_@FLYA: HB3(SER 1) HB2(SER 1) CB(SER 1)
    C13NOESY_cnoesy_@FLYA: H(MET 2) HB2(SER 1) CB(SER 1) 3412
    C13NOESY_cnoesy_@FLYA: HA(MET 2) HB2(SER 1) CB(SER 1) 2262
    C13NOESY_cnoesy_@FLYA: H(SER 1) HB3(SER 1) CB(SER 1) 117
    C13NOESY_cnoesy_@FLYA: HA(SER 1) HB3(SER 1) CB(SER 1) 3143
    C13NOESY_cnoesy_@FLYA: HB2(SER 1) HB3(SER 1) CB(SER 1)
    C13NOESY_cnoesy_@FLYA: HB3(SER 1) HB3(SER 1) CB(SER 1)
    C13NOESY_cnoesy_@FLYA: H(MET 2) HB3(SER 1) CB(SER 1) 3412
    C13NOESY_cnoesy_@FLYA: HA(MET 2) HB3(SER 1) CB(SER 1) 2262
    CBCANH_hncacb_@FLYA: H(MET 2) N(MET 2) CB(SER 1)
    CBCAcoNH_hncocacb_@FLYA: H(MET 2) N(MET 2) CB(SER 1)
    CCHTOCSY_cch_@FLYA: HB2(SER 1) CB(SER 1) CA(SER 1) 295
    CCHTOCSY_cch_@FLYA: HB3(SER 1) CB(SER 1) CA(SER 1) 295
    CCHTOCSY_cch_@FLYA: HA(SER 1) CA(SER 1) CB(SER 1)
    CCHTOCSY_cch_@FLYA: HB2(SER 1) CB(SER 1) CB(SER 1)
    CCHTOCSY_cch_@FLYA: HB3(SER 1) CB(SER 1) CB(SER 1)
    CcoNH_ccconh_@FLYA: H(MET 2) N(MET 2) CB(SER 1)
    HB2  1     SER
    C13NOESY_cnoesy_@FLYA: HB2(SER 1) HA(SER 1) CA(SER 1) 4609
    C13NOESY_cnoesy_@FLYA: H(SER 1) HB2(SER 1) CB(SER 1) 117
    C13NOESY_cnoesy_@FLYA: HA(SER 1) HB2(SER 1) CB(SER 1) 3143
    C13NOESY_cnoesy_@FLYA: HB2(SER 1) HB2(SER 1) CB(SER 1)
    C13NOESY_cnoesy_@FLYA: HB3(SER 1) HB2(SER 1) CB(SER 1)
    C13NOESY_cnoesy_@FLYA: H(MET 2) HB2(SER 1) CB(SER 1) 3412
    C13NOESY_cnoesy_@FLYA: HA(MET 2) HB2(SER 1) CB(SER 1) 2262
    C13NOESY_cnoesy_@FLYA: HB2(SER 1) HB3(SER 1) CB(SER 1)
    C13NOESY_cnoesy_@FLYA: HB2(SER 1) HA(MET 2) CA(MET 2)
    CCHTOCSY_cch_@FLYA: HB2(SER 1) CB(SER 1) CA(SER 1) 295
    CCHTOCSY_cch_@FLYA: HB2(SER 1) CB(SER 1) CB(SER 1)
    HCcoNH_hccconh_@FLYA: H(MET 2) N(MET 2) HB2(SER 1) 109
    N15NOESY_nnoesy_@FLYA: HB2(SER 1) H(SER 1) N(SER 1) 289
    N15NOESY_nnoesy_@FLYA: HB2(SER 1) H(MET 2) N(MET 2) 31
    HB3  1     SER
    C13NOESY_cnoesy_@FLYA: HB3(SER 1) HA(SER 1) CA(SER 1) 4609
    C13NOESY_cnoesy_@FLYA: HB3(SER 1) HB2(SER 1) CB(SER 1)
    C13NOESY_cnoesy_@FLYA: H(SER 1) HB3(SER 1) CB(SER 1) 117
    C13NOESY_cnoesy_@FLYA: HA(SER 1) HB3(SER 1) CB(SER 1) 3143
    C13NOESY_cnoesy_@FLYA: HB2(SER 1) HB3(SER 1) CB(SER 1)
    C13NOESY_cnoesy_@FLYA: HB3(SER 1) HB3(SER 1) CB(SER 1)
    C13NOESY_cnoesy_@FLYA: H(MET 2) HB3(SER 1) CB(SER 1) 3412
    C13NOESY_cnoesy_@FLYA: HA(MET 2) HB3(SER 1) CB(SER 1) 2262
    C13NOESY_cnoesy_@FLYA: HB3(SER 1) HA(MET 2) CA(MET 2)
    CCHTOCSY_cch_@FLYA: HB3(SER 1) CB(SER 1) CA(SER 1) 295
    CCHTOCSY_cch_@FLYA: HB3(SER 1) CB(SER 1) CB(SER 1)
    HCcoNH_hccconh_@FLYA: H(MET 2) N(MET 2) HB3(SER 1)
    N15NOESY_nnoesy_@FLYA: HB3(SER 1) H(SER 1) N(SER 1) 289
    N15NOESY_nnoesy_@FLYA: HB3(SER 1) H(MET 2) N(MET 2) 31
    C    1     SER
    HNCO_hnco_@FLYA: H(MET 2) N(MET 2) C(SER 1) 6
    HNcaCO_hncaco_@FLYA: H(SER 1) N(SER 1) C(SER 1) 25
    HNcaCO_hncaco_@FLYA: H(MET 2) N(MET 2) C(SER 1) 105
    N    2     MET
    CBCANH_hncacb_@FLYA: H(MET 2) N(MET 2) CA(SER 1) 280
    CBCANH_hncacb_@FLYA: H(MET 2) N(MET 2) CB(SER 1)
    CBCANH_hncacb_@FLYA: H(MET 2) N(MET 2) CA(MET 2)
    CBCANH_hncacb_@FLYA: H(MET 2) N(MET 2) CB(MET 2)
    CBCAcoNH_hncocacb_@FLYA: H(MET 2) N(MET 2) CA(SER 1) 145
    CBCAcoNH_hncocacb_@FLYA: H(MET 2) N(MET 2) CB(SER 1)
    CcoNH_ccconh_@FLYA: H(MET 2) N(MET 2) CA(SER 1) 54
    CcoNH_ccconh_@FLYA: H(MET 2) N(MET 2) CB(SER 1)
    HCcoNH_hccconh_@FLYA: H(MET 2) N(MET 2) HA(SER 1) 39
    HCcoNH_hccconh_@FLYA: H(MET 2) N(MET 2) HB2(SER 1) 109
    HCcoNH_hccconh_@FLYA: H(MET 2) N(MET 2) HB3(SER 1)
    HNCO_hnco_@FLYA: H(MET 2) N(MET 2) C(SER 1) 6
    HNcaCO_hncaco_@FLYA: H(MET 2) N(MET 2) C(SER 1) 105
    HNcaCO_hncaco_@FLYA: H(MET 2) N(MET 2) C(MET 2)
    N15HSQC_hsqc_@FLYA: N(MET 2) H(MET 2) 9
    N15NOESY_nnoesy_@FLYA: H(SER 1) H(MET 2) N(MET 2) 826
    N15NOESY_nnoesy_@FLYA: HA(SER 1) H(MET 2) N(MET 2) 1298
    N15NOESY_nnoesy_@FLYA: HB2(SER 1) H(MET 2) N(MET 2) 31
    N15NOESY_nnoesy_@FLYA: HB3(SER 1) H(MET 2) N(MET 2) 31
    N15NOESY_nnoesy_@FLYA: H(MET 2) H(MET 2) N(MET 2)
    N15NOESY_nnoesy_@FLYA: HA(MET 2) H(MET 2) N(MET 2) 848
    N15NOESY_nnoesy_@FLYA: HB2(MET 2) H(MET 2) N(MET 2)
    N15NOESY_nnoesy_@FLYA: HB3(MET 2) H(MET 2) N(MET 2)
    N15NOESY_nnoesy_@FLYA: HG2(MET 2) H(MET 2) N(MET 2)
    N15NOESY_nnoesy_@FLYA: HG3(MET 2) H(MET 2) N(MET 2)
    N15NOESY_nnoesy_@FLYA: QE(MET 2) H(MET 2) N(MET 2)
    N15NOESY_nnoesy_@FLYA: H(ASN 3) H(MET 2) N(MET 2)
    N15NOESY_nnoesy_@FLYA: HA(ASN 3) H(MET 2) N(MET 2)
    N15NOESY_nnoesy_@FLYA: HB2(ASN 3) H(MET 2) N(MET 2)
    N15NOESY_nnoesy_@FLYA: H(GLY 4) H(MET 2) N(MET 2)
    N15NOESY_nnoesy_@FLYA: HB2(ASP 7) H(MET 2) N(MET 2)
    H    2     MET
    C13NOESY_cnoesy_@FLYA: H(MET 2) HA(SER 1) CA(SER 1) 3860
    C13NOESY_cnoesy_@FLYA: H(MET 2) HB2(SER 1) CB(SER 1) 3412
    C13NOESY_cnoesy_@FLYA: H(MET 2) HB3(SER 1) CB(SER 1) 3412
    C13NOESY_cnoesy_@FLYA: H(MET 2) HA(MET 2) CA(MET 2)
    C13NOESY_cnoesy_@FLYA: H(MET 2) HB2(MET 2) CB(MET 2)
    C13NOESY_cnoesy_@FLYA: H(MET 2) HB3(MET 2) CB(MET 2)
    C13NOESY_cnoesy_@FLYA: H(MET 2) HG2(MET 2) CG(MET 2)
    C13NOESY_cnoesy_@FLYA: H(MET 2) HG3(MET 2) CG(MET 2)
    C13NOESY_cnoesy_@FLYA: H(MET 2) QE(MET 2) CE(MET 2) 2575
    C13NOESY_cnoesy_@FLYA: H(MET 2) HA(ASN 3) CA(ASN 3)
    C13NOESY_cnoesy_@FLYA: H(MET 2) HB2(ASN 3) CB(ASN 3)
    C13NOESY_cnoesy_@FLYA: H(MET 2) HB2(ASP 7) CB(ASP 7)
    CBCANH_hncacb_@FLYA: H(MET 2) N(MET 2) CA(SER 1) 280
    CBCANH_hncacb_@FLYA: H(MET 2) N(MET 2) CB(SER 1)
    CBCANH_hncacb_@FLYA: H(MET 2) N(MET 2) CA(MET 2)
    CBCANH_hncacb_@FLYA: H(MET 2) N(MET 2) CB(MET 2)
    CBCAcoNH_hncocacb_@FLYA: H(MET 2) N(MET 2) CA(SER 1) 145
    CBCAcoNH_hncocacb_@FLYA: H(MET 2) N(MET 2) CB(SER 1)
    CcoNH_ccconh_@FLYA: H(MET 2) N(MET 2) CA(SER 1) 54
    CcoNH_ccconh_@FLYA: H(MET 2) N(MET 2) CB(SER 1)
    HCcoNH_hccconh_@FLYA: H(MET 2) N(MET 2) HA(SER 1) 39
    HCcoNH_hccconh_@FLYA: H(MET 2) N(MET 2) HB2(SER 1) 109
    HCcoNH_hccconh_@FLYA: H(MET 2) N(MET 2) HB3(SER 1)
    HNCO_hnco_@FLYA: H(MET 2) N(MET 2) C(SER 1) 6
    HNcaCO_hncaco_@FLYA: H(MET 2) N(MET 2) C(SER 1) 105
    HNcaCO_hncaco_@FLYA: H(MET 2) N(MET 2) C(MET 2)
    N15HSQC_hsqc_@FLYA: N(MET 2) H(MET 2) 9
    N15NOESY_nnoesy_@FLYA: H(MET 2) H(SER 1) N(SER 1) 362
    N15NOESY_nnoesy_@FLYA: H(SER 1) H(MET 2) N(MET 2) 826
    N15NOESY_nnoesy_@FLYA: HA(SER 1) H(MET 2) N(MET 2) 1298
    N15NOESY_nnoesy_@FLYA: HB2(SER 1) H(MET 2) N(MET 2) 31
    N15NOESY_nnoesy_@FLYA: HB3(SER 1) H(MET 2) N(MET 2) 31
    N15NOESY_nnoesy_@FLYA: H(MET 2) H(MET 2) N(MET 2)
    N15NOESY_nnoesy_@FLYA: HA(MET 2) H(MET 2) N(MET 2) 848
    N15NOESY_nnoesy_@FLYA: HB2(MET 2) H(MET 2) N(MET 2)
    N15NOESY_nnoesy_@FLYA: HB3(MET 2) H(MET 2) N(MET 2)
    N15NOESY_nnoesy_@FLYA: HG2(MET 2) H(MET 2) N(MET 2)
    N15NOESY_nnoesy_@FLYA: HG3(MET 2) H(MET 2) N(MET 2)
    N15NOESY_nnoesy_@FLYA: QE(MET 2) H(MET 2) N(MET 2)
    N15NOESY_nnoesy_@FLYA: H(ASN 3) H(MET 2) N(MET 2)
    N15NOESY_nnoesy_@FLYA: HA(ASN 3) H(MET 2) N(MET 2)
    N15NOESY_nnoesy_@FLYA: HB2(ASN 3) H(MET 2) N(MET 2)
    N15NOESY_nnoesy_@FLYA: H(GLY 4) H(MET 2) N(MET 2)
    N15NOESY_nnoesy_@FLYA: HB2(ASP 7) H(MET 2) N(MET 2)
    N15NOESY_nnoesy_@FLYA: H(MET 2) H(ASN 3) N(ASN 3)
    N15NOESY_nnoesy_@FLYA: H(MET 2) H(GLY 4) N(GLY 4) 1032
    CA   2     MET
    C13NOESY_cnoesy_@FLYA: H(SER 1) HA(MET 2) CA(MET 2)
    C13NOESY_cnoesy_@FLYA: HA(SER 1) HA(MET 2) CA(MET 2)
    C13NOESY_cnoesy_@FLYA: HB2(SER 1) HA(MET 2) CA(MET 2)
    C13NOESY_cnoesy_@FLYA: HB3(SER 1) HA(MET 2) CA(MET 2)
    C13NOESY_cnoesy_@FLYA: H(MET 2) HA(MET 2) CA(MET 2)
    C13NOESY_cnoesy_@FLYA: HA(MET 2) HA(MET 2) CA(MET 2)
    C13NOESY_cnoesy_@FLYA: HB2(MET 2) HA(MET 2) CA(MET 2) 1268
    C13NOESY_cnoesy_@FLYA: HB3(MET 2) HA(MET 2) CA(MET 2) 1268
    C13NOESY_cnoesy_@FLYA: HG2(MET 2) HA(MET 2) CA(MET 2) 2105
    C13NOESY_cnoesy_@FLYA: HG3(MET 2) HA(MET 2) CA(MET 2) 2105
    C13NOESY_cnoesy_@FLYA: QE(MET 2) HA(MET 2) CA(MET 2)
    C13NOESY_cnoesy_@FLYA: H(ASN 3) HA(MET 2) CA(MET 2)
    C13NOESY_cnoesy_@FLYA: HA(ASN 3) HA(MET 2) CA(MET 2)
    C13NOESY_cnoesy_@FLYA: HB2(ASN 3) HA(MET 2) CA(MET 2)
    C13NOESY_cnoesy_@FLYA: H(GLY 4) HA(MET 2) CA(MET 2)
    C13NOESY_cnoesy_@FLYA: H(HIS 6) HA(MET 2) CA(MET 2)
    C13NOESY_cnoesy_@FLYA: HB2(HIS 6) HA(MET 2) CA(MET 2)
    C13NOESY_cnoesy_@FLYA: HB3(HIS 6) HA(MET 2) CA(MET 2)
    C13NOESY_cnoesy_@FLYA: H(ASP 7) HA(MET 2) CA(MET 2)
    C13NOESY_cnoesy_@FLYA: HA(ASP 7) HA(MET 2) CA(MET 2) 2554
    C13NOESY_cnoesy_@FLYA: HB2(ASP 7) HA(MET 2) CA(MET 2) 2105
    C13NOESY_cnoesy_@FLYA: HB3(ASP 7) HA(MET 2) CA(MET 2) 6752
    CBCANH_hncacb_@FLYA: H(MET 2) N(MET 2) CA(MET 2)
    CBCANH_hncacb_@FLYA: H(ASN 3) N(ASN 3) CA(MET 2)
    CBCAcoNH_hncocacb_@FLYA: H(ASN 3) N(ASN 3) CA(MET 2)
    CCHTOCSY_cch_@FLYA: HA(MET 2) CA(MET 2) CA(MET 2)
    CCHTOCSY_cch_@FLYA: HB2(MET 2) CB(MET 2) CA(MET 2) 394
    CCHTOCSY_cch_@FLYA: HB3(MET 2) CB(MET 2) CA(MET 2) 394
    CCHTOCSY_cch_@FLYA: HG2(MET 2) CG(MET 2) CA(MET 2) 7
    CCHTOCSY_cch_@FLYA: HG3(MET 2) CG(MET 2) CA(MET 2) 7
    CCHTOCSY_cch_@FLYA: HA(MET 2) CA(MET 2) CB(MET 2)
    CCHTOCSY_cch_@FLYA: HA(MET 2) CA(MET 2) CG(MET 2) 176
    CcoNH_ccconh_@FLYA: H(ASN 3) N(ASN 3) CA(MET 2) 245
    HA   2     MET
    C13NOESY_cnoesy_@FLYA: HA(MET 2) HA(SER 1) CA(SER 1)
    C13NOESY_cnoesy_@FLYA: HA(MET 2) HB2(SER 1) CB(SER 1) 2262
    C13NOESY_cnoesy_@FLYA: HA(MET 2) HB3(SER 1) CB(SER 1) 2262
    C13NOESY_cnoesy_@FLYA: H(SER 1) HA(MET 2) CA(MET 2)
    C13NOESY_cnoesy_@FLYA: HA(SER 1) HA(MET 2) CA(MET 2)
    C13NOESY_cnoesy_@FLYA: HB2(SER 1) HA(MET 2) CA(MET 2)
    C13NOESY_cnoesy_@FLYA: HB3(SER 1) HA(MET 2) CA(MET 2)
    C13NOESY_cnoesy_@FLYA: H(MET 2) HA(MET 2) CA(MET 2)
    C13NOESY_cnoesy_@FLYA: HA(MET 2) HA(MET 2) CA(MET 2)
    C13NOESY_cnoesy_@FLYA: HB2(MET 2) HA(MET 2) CA(MET 2) 1268
    C13NOESY_cnoesy_@FLYA: HB3(MET 2) HA(MET 2) CA(MET 2) 1268
    C13NOESY_cnoesy_@FLYA: HG2(MET 2) HA(MET 2) CA(MET 2) 2105
    C13NOESY_cnoesy_@FLYA: HG3(MET 2) HA(MET 2) CA(MET 2) 2105
    C13NOESY_cnoesy_@FLYA: QE(MET 2) HA(MET 2) CA(MET 2)
    C13NOESY_cnoesy_@FLYA: H(ASN 3) HA(MET 2) CA(MET 2)
    C13NOESY_cnoesy_@FLYA: HA(ASN 3) HA(MET 2) CA(MET 2)
    C13NOESY_cnoesy_@FLYA: HB2(ASN 3) HA(MET 2) CA(MET 2)
    C13NOESY_cnoesy_@FLYA: H(GLY 4) HA(MET 2) CA(MET 2)
    C13NOESY_cnoesy_@FLYA: H(HIS 6) HA(MET 2) CA(MET 2)
    C13NOESY_cnoesy_@FLYA: HB2(HIS 6) HA(MET 2) CA(MET 2)
    C13NOESY_cnoesy_@FLYA: HB3(HIS 6) HA(MET 2) CA(MET 2)
    C13NOESY_cnoesy_@FLYA: H(ASP 7) HA(MET 2) CA(MET 2)
    C13NOESY_cnoesy_@FLYA: HA(ASP 7) HA(MET 2) CA(MET 2) 2554
    C13NOESY_cnoesy_@FLYA: HB2(ASP 7) HA(MET 2) CA(MET 2) 2105
    C13NOESY_cnoesy_@FLYA: HB3(ASP 7) HA(MET 2) CA(MET 2) 6752
    C13NOESY_cnoesy_@FLYA: HA(MET 2) HB2(MET 2) CB(MET 2) 902
    C13NOESY_cnoesy_@FLYA: HA(MET 2) HB3(MET 2) CB(MET 2) 250
    C13NOESY_cnoesy_@FLYA: HA(MET 2) HG2(MET 2) CG(MET 2) 6517
    C13NOESY_cnoesy_@FLYA: HA(MET 2) HG3(MET 2) CG(MET 2) 6519
    C13NOESY_cnoesy_@FLYA: HA(MET 2) QE(MET 2) CE(MET 2)
    C13NOESY_cnoesy_@FLYA: HA(MET 2) HA(ASN 3) CA(ASN 3)
    C13NOESY_cnoesy_@FLYA: HA(MET 2) HB2(ASN 3) CB(ASN 3)
    C13NOESY_cnoesy_@FLYA: HA(MET 2) HB2(HIS 6) CB(HIS 6)
    C13NOESY_cnoesy_@FLYA: HA(MET 2) HB3(HIS 6) CB(HIS 6)
    C13NOESY_cnoesy_@FLYA: HA(MET 2) HA(ASP 7) CA(ASP 7)
    C13NOESY_cnoesy_@FLYA: HA(MET 2) HB2(ASP 7) CB(ASP 7) 5555
    C13NOESY_cnoesy_@FLYA: HA(MET 2) HB3(ASP 7) CB(ASP 7)
    CCHTOCSY_cch_@FLYA: HA(MET 2) CA(MET 2) CA(MET 2)
    CCHTOCSY_cch_@FLYA: HA(MET 2) CA(MET 2) CB(MET 2)
    CCHTOCSY_cch_@FLYA: HA(MET 2) CA(MET 2) CG(MET 2) 176
    HCcoNH_hccconh_@FLYA: H(ASN 3) N(ASN 3) HA(MET 2) 289
    N15NOESY_nnoesy_@FLYA: HA(MET 2) H(SER 1) N(SER 1) 999
    N15NOESY_nnoesy_@FLYA: HA(MET 2) H(MET 2) N(MET 2) 848
    N15NOESY_nnoesy_@FLYA: HA(MET 2) H(ASN 3) N(ASN 3) 1735
    N15NOESY_nnoesy_@FLYA: HA(MET 2) H(GLY 4) N(GLY 4) 1669
    N15NOESY_nnoesy_@FLYA: HA(MET 2) H(HIS 6) N(HIS 6)
    N15NOESY_nnoesy_@FLYA: HA(MET 2) H(ASP 7) N(ASP 7) 1781
    CB   2     MET
    C13NOESY_cnoesy_@FLYA: H(MET 2) HB2(MET 2) CB(MET 2)
    C13NOESY_cnoesy_@FLYA: HA(MET 2) HB2(MET 2) CB(MET 2) 902
    C13NOESY_cnoesy_@FLYA: HB2(MET 2) HB2(MET 2) CB(MET 2)
    C13NOESY_cnoesy_@FLYA: HB3(MET 2) HB2(MET 2) CB(MET 2)
    C13NOESY_cnoesy_@FLYA: HG2(MET 2) HB2(MET 2) CB(MET 2) 2456
    C13NOESY_cnoesy_@FLYA: HG3(MET 2) HB2(MET 2) CB(MET 2) 2456
    C13NOESY_cnoesy_@FLYA: QE(MET 2) HB2(MET 2) CB(MET 2) 9000
    C13NOESY_cnoesy_@FLYA: H(ASN 3) HB2(MET 2) CB(MET 2)
    C13NOESY_cnoesy_@FLYA: HA(ASN 3) HB2(MET 2) CB(MET 2)
    C13NOESY_cnoesy_@FLYA: H(GLY 4) HB2(MET 2) CB(MET 2) 1822
    C13NOESY_cnoesy_@FLYA: HA(ASP 7) HB2(MET 2) CB(MET 2) 3833
    C13NOESY_cnoesy_@FLYA: HB2(ASP 7) HB2(MET 2) CB(MET 2)
    C13NOESY_cnoesy_@FLYA: H(MET 2) HB3(MET 2) CB(MET 2)
    C13NOESY_cnoesy_@FLYA: HA(MET 2) HB3(MET 2) CB(MET 2) 250
    C13NOESY_cnoesy_@FLYA: HB2(MET 2) HB3(MET 2) CB(MET 2)
    C13NOESY_cnoesy_@FLYA: HB3(MET 2) HB3(MET 2) CB(MET 2)
    C13NOESY_cnoesy_@FLYA: HG2(MET 2) HB3(MET 2) CB(MET 2) 2456
    C13NOESY_cnoesy_@FLYA: HG3(MET 2) HB3(MET 2) CB(MET 2) 2456
    C13NOESY_cnoesy_@FLYA: QE(MET 2) HB3(MET 2) CB(MET 2) 8467
    C13NOESY_cnoesy_@FLYA: H(ASN 3) HB3(MET 2) CB(MET 2)
    C13NOESY_cnoesy_@FLYA: HA(ASN 3) HB3(MET 2) CB(MET 2)
    C13NOESY_cnoesy_@FLYA: H(GLY 4) HB3(MET 2) CB(MET 2) 1822
    C13NOESY_cnoesy_@FLYA: HA(ASP 7) HB3(MET 2) CB(MET 2) 2291
    C13NOESY_cnoesy_@FLYA: HB2(ASP 7) HB3(MET 2) CB(MET 2)
    C13NOESY_cnoesy_@FLYA: HB3(ASP 7) HB3(MET 2) CB(MET 2)
    CBCANH_hncacb_@FLYA: H(MET 2) N(MET 2) CB(MET 2)
    CBCANH_hncacb_@FLYA: H(ASN 3) N(ASN 3) CB(MET 2)
    CBCAcoNH_hncocacb_@FLYA: H(ASN 3) N(ASN 3) CB(MET 2)
    CCHTOCSY_cch_@FLYA: HB2(MET 2) CB(MET 2) CA(MET 2) 394
    CCHTOCSY_cch_@FLYA: HB3(MET 2) CB(MET 2) CA(MET 2) 394
    CCHTOCSY_cch_@FLYA: HA(MET 2) CA(MET 2) CB(MET 2)
    CCHTOCSY_cch_@FLYA: HB2(MET 2) CB(MET 2) CB(MET 2)
    CCHTOCSY_cch_@FLYA: HB3(MET 2) CB(MET 2) CB(MET 2)
    CCHTOCSY_cch_@FLYA: HG2(MET 2) CG(MET 2) CB(MET 2)
    CCHTOCSY_cch_@FLYA: HG3(MET 2) CG(MET 2) CB(MET 2)
    CCHTOCSY_cch_@FLYA: HB2(MET 2) CB(MET 2) CG(MET 2) 173
    CCHTOCSY_cch_@FLYA: HB3(MET 2) CB(MET 2) CG(MET 2) 173
    CcoNH_ccconh_@FLYA: H(ASN 3) N(ASN 3) CB(MET 2)
    HB2  2     MET
    C13NOESY_cnoesy_@FLYA: HB2(MET 2) HA(MET 2) CA(MET 2) 1268
    C13NOESY_cnoesy_@FLYA: H(MET 2) HB2(MET 2) CB(MET 2)
    C13NOESY_cnoesy_@FLYA: HA(MET 2) HB2(MET 2) CB(MET 2) 902
    C13NOESY_cnoesy_@FLYA: HB2(MET 2) HB2(MET 2) CB(MET 2)
    C13NOESY_cnoesy_@FLYA: HB3(MET 2) HB2(MET 2) CB(MET 2)
    C13NOESY_cnoesy_@FLYA: HG2(MET 2) HB2(MET 2) CB(MET 2) 2456
    C13NOESY_cnoesy_@FLYA: HG3(MET 2) HB2(MET 2) CB(MET 2) 2456
    C13NOESY_cnoesy_@FLYA: QE(MET 2) HB2(MET 2) CB(MET 2) 9000
    C13NOESY_cnoesy_@FLYA: H(ASN 3) HB2(MET 2) CB(MET 2)
    C13NOESY_cnoesy_@FLYA: HA(ASN 3) HB2(MET 2) CB(MET 2)
    C13NOESY_cnoesy_@FLYA: H(GLY 4) HB2(MET 2) CB(MET 2) 1822
    C13NOESY_cnoesy_@FLYA: HA(ASP 7) HB2(MET 2) CB(MET 2) 3833
    C13NOESY_cnoesy_@FLYA: HB2(ASP 7) HB2(MET 2) CB(MET 2)
    C13NOESY_cnoesy_@FLYA: HB2(MET 2) HB3(MET 2) CB(MET 2)
    C13NOESY_cnoesy_@FLYA: HB2(MET 2) HG2(MET 2) CG(MET 2) 606
    C13NOESY_cnoesy_@FLYA: HB2(MET 2) HG3(MET 2) CG(MET 2) 606
    C13NOESY_cnoesy_@FLYA: HB2(MET 2) QE(MET 2) CE(MET 2)
    C13NOESY_cnoesy_@FLYA: HB2(MET 2) HA(ASN 3) CA(ASN 3)
    C13NOESY_cnoesy_@FLYA: HB2(MET 2) HA(ASP 7) CA(ASP 7)
    C13NOESY_cnoesy_@FLYA: HB2(MET 2) HB2(ASP 7) CB(ASP 7)
    CCHTOCSY_cch_@FLYA: HB2(MET 2) CB(MET 2) CA(MET 2) 394
    CCHTOCSY_cch_@FLYA: HB2(MET 2) CB(MET 2) CB(MET 2)
    CCHTOCSY_cch_@FLYA: HB2(MET 2) CB(MET 2) CG(MET 2) 173
    HCcoNH_hccconh_@FLYA: H(ASN 3) N(ASN 3) HB2(MET 2) 70
    N15NOESY_nnoesy_@FLYA: HB2(MET 2) H(MET 2) N(MET 2)
    N15NOESY_nnoesy_@FLYA: HB2(MET 2) H(ASN 3) N(ASN 3)
    N15NOESY_nnoesy_@FLYA: HB2(MET 2) H(GLY 4) N(GLY 4) 989
    HB3  2     MET
    C13NOESY_cnoesy_@FLYA: HB3(MET 2) HA(MET 2) CA(MET 2) 1268
    C13NOESY_cnoesy_@FLYA: HB3(MET 2) HB2(MET 2) CB(MET 2)
    C13NOESY_cnoesy_@FLYA: H(MET 2) HB3(MET 2) CB(MET 2)
    C13NOESY_cnoesy_@FLYA: HA(MET 2) HB3(MET 2) CB(MET 2) 250
    C13NOESY_cnoesy_@FLYA: HB2(MET 2) HB3(MET 2) CB(MET 2)
    C13NOESY_cnoesy_@FLYA: HB3(MET 2) HB3(MET 2) CB(MET 2)
    C13NOESY_cnoesy_@FLYA: HG2(MET 2) HB3(MET 2) CB(MET 2) 2456
    C13NOESY_cnoesy_@FLYA: HG3(MET 2) HB3(MET 2) CB(MET 2) 2456
    C13NOESY_cnoesy_@FLYA: QE(MET 2) HB3(MET 2) CB(MET 2) 8467
    C13NOESY_cnoesy_@FLYA: H(ASN 3) HB3(MET 2) CB(MET 2)
    C13NOESY_cnoesy_@FLYA: HA(ASN 3) HB3(MET 2) CB(MET 2)
    C13NOESY_cnoesy_@FLYA: H(GLY 4) HB3(MET 2) CB(MET 2) 1822
    C13NOESY_cnoesy_@FLYA: HA(ASP 7) HB3(MET 2) CB(MET 2) 2291
    C13NOESY_cnoesy_@FLYA: HB2(ASP 7) HB3(MET 2) CB(MET 2)
    C13NOESY_cnoesy_@FLYA: HB3(ASP 7) HB3(MET 2) CB(MET 2)
    C13NOESY_cnoesy_@FLYA: HB3(MET 2) HG2(MET 2) CG(MET 2) 606
    C13NOESY_cnoesy_@FLYA: HB3(MET 2) HG3(MET 2) CG(MET 2) 606
    C13NOESY_cnoesy_@FLYA: HB3(MET 2) QE(MET 2) CE(MET 2)
    C13NOESY_cnoesy_@FLYA: HB3(MET 2) HA(ASN 3) CA(ASN 3)
    C13NOESY_cnoesy_@FLYA: HB3(MET 2) HA(ASP 7) CA(ASP 7)
    C13NOESY_cnoesy_@FLYA: HB3(MET 2) HB2(ASP 7) CB(ASP 7) 5586
    C13NOESY_cnoesy_@FLYA: HB3(MET 2) HB3(ASP 7) CB(ASP 7)
    CCHTOCSY_cch_@FLYA: HB3(MET 2) CB(MET 2) CA(MET 2) 394
    CCHTOCSY_cch_@FLYA: HB3(MET 2) CB(MET 2) CB(MET 2)
    CCHTOCSY_cch_@FLYA: HB3(MET 2) CB(MET 2) CG(MET 2) 173
    HCcoNH_hccconh_@FLYA: H(ASN 3) N(ASN 3) HB3(MET 2) 70
    N15NOESY_nnoesy_@FLYA: HB3(MET 2) H(MET 2) N(MET 2)
    N15NOESY_nnoesy_@FLYA: HB3(MET 2) H(ASN 3) N(ASN 3)
    N15NOESY_nnoesy_@FLYA: HB3(MET 2) H(GLY 4) N(GLY 4) 988
    CG   2     MET
    C13NOESY_cnoesy_@FLYA: H(MET 2) HG2(MET 2) CG(MET 2)
    C13NOESY_cnoesy_@FLYA: HA(MET 2) HG2(MET 2) CG(MET 2) 6517
    C13NOESY_cnoesy_@FLYA: HB2(MET 2) HG2(MET 2) CG(MET 2) 606
    C13NOESY_cnoesy_@FLYA: HB3(MET 2) HG2(MET 2) CG(MET 2) 606
    C13NOESY_cnoesy_@FLYA: HG2(MET 2) HG2(MET 2) CG(MET 2)
    C13NOESY_cnoesy_@FLYA: HG3(MET 2) HG2(MET 2) CG(MET 2)
    C13NOESY_cnoesy_@FLYA: QE(MET 2) HG2(MET 2) CG(MET 2)
    C13NOESY_cnoesy_@FLYA: H(ASN 3) HG2(MET 2) CG(MET 2)
    C13NOESY_cnoesy_@FLYA: HB2(ASP 7) HG2(MET 2) CG(MET 2)
    C13NOESY_cnoesy_@FLYA: H(MET 2) HG3(MET 2) CG(MET 2)
    C13NOESY_cnoesy_@FLYA: HA(MET 2) HG3(MET 2) CG(MET 2) 6519
    C13NOESY_cnoesy_@FLYA: HB2(MET 2) HG3(MET 2) CG(MET 2) 606
    C13NOESY_cnoesy_@FLYA: HB3(MET 2) HG3(MET 2) CG(MET 2) 606
    C13NOESY_cnoesy_@FLYA: HG2(MET 2) HG3(MET 2) CG(MET 2)
    C13NOESY_cnoesy_@FLYA: HG3(MET 2) HG3(MET 2) CG(MET 2)
    C13NOESY_cnoesy_@FLYA: QE(MET 2) HG3(MET 2) CG(MET 2)
    C13NOESY_cnoesy_@FLYA: H(ASN 3) HG3(MET 2) CG(MET 2)
    C13NOESY_cnoesy_@FLYA: HB2(ASP 7) HG3(MET 2) CG(MET 2)
    CCHTOCSY_cch_@FLYA: HG2(MET 2) CG(MET 2) CA(MET 2) 7
    CCHTOCSY_cch_@FLYA: HG3(MET 2) CG(MET 2) CA(MET 2) 7
    CCHTOCSY_cch_@FLYA: HG2(MET 2) CG(MET 2) CB(MET 2)
    CCHTOCSY_cch_@FLYA: HG3(MET 2) CG(MET 2) CB(MET 2)
    CCHTOCSY_cch_@FLYA: HA(MET 2) CA(MET 2) CG(MET 2) 176
    CCHTOCSY_cch_@FLYA: HB2(MET 2) CB(MET 2) CG(MET 2) 173
    CCHTOCSY_cch_@FLYA: HB3(MET 2) CB(MET 2) CG(MET 2) 173
    CCHTOCSY_cch_@FLYA: HG2(MET 2) CG(MET 2) CG(MET 2)
    CCHTOCSY_cch_@FLYA: HG3(MET 2) CG(MET 2) CG(MET 2)
    CcoNH_ccconh_@FLYA: H(ASN 3) N(ASN 3) CG(MET 2) 1
    HG2  2     MET
    C13NOESY_cnoesy_@FLYA: HG2(MET 2) HA(MET 2) CA(MET 2) 2105
    C13NOESY_cnoesy_@FLYA: HG2(MET 2) HB2(MET 2) CB(MET 2) 2456
    C13NOESY_cnoesy_@FLYA: HG2(MET 2) HB3(MET 2) CB(MET 2) 2456
    C13NOESY_cnoesy_@FLYA: H(MET 2) HG2(MET 2) CG(MET 2)
    C13NOESY_cnoesy_@FLYA: HA(MET 2) HG2(MET 2) CG(MET 2) 6517
    C13NOESY_cnoesy_@FLYA: HB2(MET 2) HG2(MET 2) CG(MET 2) 606
    C13NOESY_cnoesy_@FLYA: HB3(MET 2) HG2(MET 2) CG(MET 2) 606
    C13NOESY_cnoesy_@FLYA: HG2(MET 2) HG2(MET 2) CG(MET 2)
    C13NOESY_cnoesy_@FLYA: HG3(MET 2) HG2(MET 2) CG(MET 2)
    C13NOESY_cnoesy_@FLYA: QE(MET 2) HG2(MET 2) CG(MET 2)
    C13NOESY_cnoesy_@FLYA: H(ASN 3) HG2(MET 2) CG(MET 2)
    C13NOESY_cnoesy_@FLYA: HB2(ASP 7) HG2(MET 2) CG(MET 2)
    C13NOESY_cnoesy_@FLYA: HG2(MET 2) HG3(MET 2) CG(MET 2)
    C13NOESY_cnoesy_@FLYA: HG2(MET 2) QE(MET 2) CE(MET 2)
    C13NOESY_cnoesy_@FLYA: HG2(MET 2) HB2(ASP 7) CB(ASP 7)
    CCHTOCSY_cch_@FLYA: HG2(MET 2) CG(MET 2) CA(MET 2) 7
    CCHTOCSY_cch_@FLYA: HG2(MET 2) CG(MET 2) CB(MET 2)
    CCHTOCSY_cch_@FLYA: HG2(MET 2) CG(MET 2) CG(MET 2)
    HCcoNH_hccconh_@FLYA: H(ASN 3) N(ASN 3) HG2(MET 2) 89
    N15NOESY_nnoesy_@FLYA: HG2(MET 2) H(MET 2) N(MET 2)
    N15NOESY_nnoesy_@FLYA: HG2(MET 2) H(ASN 3) N(ASN 3)
    HG3  2     MET
    C13NOESY_cnoesy_@FLYA: HG3(MET 2) HA(MET 2) CA(MET 2) 2105
    C13NOESY_cnoesy_@FLYA: HG3(MET 2) HB2(MET 2) CB(MET 2) 2456
    C13NOESY_cnoesy_@FLYA: HG3(MET 2) HB3(MET 2) CB(MET 2) 2456
    C13NOESY_cnoesy_@FLYA: HG3(MET 2) HG2(MET 2) CG(MET 2)
    C13NOESY_cnoesy_@FLYA: H(MET 2) HG3(MET 2) CG(MET 2)
    C13NOESY_cnoesy_@FLYA: HA(MET 2) HG3(MET 2) CG(MET 2) 6519
    C13NOESY_cnoesy_@FLYA: HB2(MET 2) HG3(MET 2) CG(MET 2) 606
    C13NOESY_cnoesy_@FLYA: HB3(MET 2) HG3(MET 2) CG(MET 2) 606
    C13NOESY_cnoesy_@FLYA: HG2(MET 2) HG3(MET 2) CG(MET 2)
    C13NOESY_cnoesy_@FLYA: HG3(MET 2) HG3(MET 2) CG(MET 2)
    C13NOESY_cnoesy_@FLYA: QE(MET 2) HG3(MET 2) CG(MET 2)
    C13NOESY_cnoesy_@FLYA: H(ASN 3) HG3(MET 2) CG(MET 2)
    C13NOESY_cnoesy_@FLYA: HB2(ASP 7) HG3(MET 2) CG(MET 2)
    C13NOESY_cnoesy_@FLYA: HG3(MET 2) QE(MET 2) CE(MET 2)
    C13NOESY_cnoesy_@FLYA: HG3(MET 2) HB2(ASP 7) CB(ASP 7)
    CCHTOCSY_cch_@FLYA: HG3(MET 2) CG(MET 2) CA(MET 2) 7
    CCHTOCSY_cch_@FLYA: HG3(MET 2) CG(MET 2) CB(MET 2)
    CCHTOCSY_cch_@FLYA: HG3(MET 2) CG(MET 2) CG(MET 2)
    HCcoNH_hccconh_@FLYA: H(ASN 3) N(ASN 3) HG3(MET 2) 89
    N15NOESY_nnoesy_@FLYA: HG3(MET 2) H(MET 2) N(MET 2)
    N15NOESY_nnoesy_@FLYA: HG3(MET 2) H(ASN 3) N(ASN 3)
    QE   2     MET
    C13NOESY_cnoesy_@FLYA: QE(MET 2) HA(MET 2) CA(MET 2)
    C13NOESY_cnoesy_@FLYA: QE(MET 2) HB2(MET 2) CB(MET 2) 9000
    C13NOESY_cnoesy_@FLYA: QE(MET 2) HB3(MET 2) CB(MET 2) 8467
    C13NOESY_cnoesy_@FLYA: QE(MET 2) HG2(MET 2) CG(MET 2)
    C13NOESY_cnoesy_@FLYA: QE(MET 2) HG3(MET 2) CG(MET 2)
    C13NOESY_cnoesy_@FLYA: H(SER 1) QE(MET 2) CE(MET 2) 5233
    C13NOESY_cnoesy_@FLYA: H(MET 2) QE(MET 2) CE(MET 2) 2575
    C13NOESY_cnoesy_@FLYA: HA(MET 2) QE(MET 2) CE(MET 2)
    C13NOESY_cnoesy_@FLYA: HB2(MET 2) QE(MET 2) CE(MET 2)
    C13NOESY_cnoesy_@FLYA: HB3(MET 2) QE(MET 2) CE(MET 2)
    C13NOESY_cnoesy_@FLYA: HG2(MET 2) QE(MET 2) CE(MET 2)
    C13NOESY_cnoesy_@FLYA: HG3(MET 2) QE(MET 2) CE(MET 2)
    C13NOESY_cnoesy_@FLYA: QE(MET 2) QE(MET 2) CE(MET 2)
    CCHTOCSY_cch_@FLYA: QE(MET 2) CE(MET 2) CE(MET 2)
    N15NOESY_nnoesy_@FLYA: QE(MET 2) H(SER 1) N(SER 1) 876
    N15NOESY_nnoesy_@FLYA: QE(MET 2) H(MET 2) N(MET 2)
    CE   2     MET
    C13NOESY_cnoesy_@FLYA: H(SER 1) QE(MET 2) CE(MET 2) 5233
    C13NOESY_cnoesy_@FLYA: H(MET 2) QE(MET 2) CE(MET 2) 2575
    C13NOESY_cnoesy_@FLYA: HA(MET 2) QE(MET 2) CE(MET 2)
    C13NOESY_cnoesy_@FLYA: HB2(MET 2) QE(MET 2) CE(MET 2)
    C13NOESY_cnoesy_@FLYA: HB3(MET 2) QE(MET 2) CE(MET 2)
    C13NOESY_cnoesy_@FLYA: HG2(MET 2) QE(MET 2) CE(MET 2)
    C13NOESY_cnoesy_@FLYA: HG3(MET 2) QE(MET 2) CE(MET 2)
    C13NOESY_cnoesy_@FLYA: QE(MET 2) QE(MET 2) CE(MET 2)
    CCHTOCSY_cch_@FLYA: QE(MET 2) CE(MET 2) CE(MET 2)
    C    2     MET
    HNCO_hnco_@FLYA: H(ASN 3) N(ASN 3) C(MET 2) 131
    HNcaCO_hncaco_@FLYA: H(MET 2) N(MET 2) C(MET 2)
    HNcaCO_hncaco_@FLYA: H(ASN 3) N(ASN 3) C(MET 2)
    N    3     ASN
    CBCANH_hncacb_@FLYA: H(ASN 3) N(ASN 3) CA(MET 2)
    CBCANH_hncacb_@FLYA: H(ASN 3) N(ASN 3) CB(MET 2)
    CBCANH_hncacb_@FLYA: H(ASN 3) N(ASN 3) CA(ASN 3)
    CBCANH_hncacb_@FLYA: H(ASN 3) N(ASN 3) CB(ASN 3)
    CBCAcoNH_hncocacb_@FLYA: H(ASN 3) N(ASN 3) CA(MET 2)
    CBCAcoNH_hncocacb_@FLYA: H(ASN 3) N(ASN 3) CB(MET 2)
    CcoNH_ccconh_@FLYA: H(ASN 3) N(ASN 3) CA(MET 2) 245
    CcoNH_ccconh_@FLYA: H(ASN 3) N(ASN 3) CB(MET 2)
    CcoNH_ccconh_@FLYA: H(ASN 3) N(ASN 3) CG(MET 2) 1
    HCcoNH_hccconh_@FLYA: H(ASN 3) N(ASN 3) HA(MET 2) 289
    HCcoNH_hccconh_@FLYA: H(ASN 3) N(ASN 3) HB2(MET 2) 70
    HCcoNH_hccconh_@FLYA: H(ASN 3) N(ASN 3) HB3(MET 2) 70
    HCcoNH_hccconh_@FLYA: H(ASN 3) N(ASN 3) HG2(MET 2) 89
    HCcoNH_hccconh_@FLYA: H(ASN 3) N(ASN 3) HG3(MET 2) 89
    HNCO_hnco_@FLYA: H(ASN 3) N(ASN 3) C(MET 2) 131
    HNcaCO_hncaco_@FLYA: H(ASN 3) N(ASN 3) C(MET 2)
    HNcaCO_hncaco_@FLYA: H(ASN 3) N(ASN 3) C(ASN 3)
    N15HSQC_hsqc_@FLYA: N(ASN 3) H(ASN 3) 131
    N15NOESY_nnoesy_@FLYA: HA(SER 1) H(ASN 3) N(ASN 3)
    N15NOESY_nnoesy_@FLYA: H(MET 2) H(ASN 3) N(ASN 3)
    N15NOESY_nnoesy_@FLYA: HA(MET 2) H(ASN 3) N(ASN 3) 1735
    N15NOESY_nnoesy_@FLYA: HB2(MET 2) H(ASN 3) N(ASN 3)
    N15NOESY_nnoesy_@FLYA: HB3(MET 2) H(ASN 3) N(ASN 3)
    N15NOESY_nnoesy_@FLYA: HG2(MET 2) H(ASN 3) N(ASN 3)
    N15NOESY_nnoesy_@FLYA: HG3(MET 2) H(ASN 3) N(ASN 3)
    N15NOESY_nnoesy_@FLYA: H(ASN 3) H(ASN 3) N(ASN 3)
    N15NOESY_nnoesy_@FLYA: HA(ASN 3) H(ASN 3) N(ASN 3)
    N15NOESY_nnoesy_@FLYA: HB2(ASN 3) H(ASN 3) N(ASN 3)
    N15NOESY_nnoesy_@FLYA: HB3(ASN 3) H(ASN 3) N(ASN 3)
    N15NOESY_nnoesy_@FLYA: HD21(ASN 3) H(ASN 3) N(ASN 3)
    N15NOESY_nnoesy_@FLYA: H(GLY 4) H(ASN 3) N(ASN 3)
    N15NOESY_nnoesy_@FLYA: HA3(GLY 4) H(ASN 3) N(ASN 3)
    N15NOESY_nnoesy_@FLYA: HB2(HIS 6) H(ASN 3) N(ASN 3)
    N15NOESY_nnoesy_@FLYA: H(ASP 7) H(ASN 3) N(ASN 3)
    N15NOESY_nnoesy_@FLYA: HB2(ASP 7) H(ASN 3) N(ASN 3)
    N15NOESY_nnoesy_@FLYA: HD2(TYR 135) H(ASN 3) N(ASN 3)
    H    3     ASN
    C13NOESY_cnoesy_@FLYA: H(ASN 3) HA(SER 1) CA(SER 1)
    C13NOESY_cnoesy_@FLYA: H(ASN 3) HA(MET 2) CA(MET 2)
    C13NOESY_cnoesy_@FLYA: H(ASN 3) HB2(MET 2) CB(MET 2)
    C13NOESY_cnoesy_@FLYA: H(ASN 3) HB3(MET 2) CB(MET 2)
    C13NOESY_cnoesy_@FLYA: H(ASN 3) HG2(MET 2) CG(MET 2)
    C13NOESY_cnoesy_@FLYA: H(ASN 3) HG3(MET 2) CG(MET 2)
    C13NOESY_cnoesy_@FLYA: H(ASN 3) HA(ASN 3) CA(ASN 3)
    C13NOESY_cnoesy_@FLYA: H(ASN 3) HB2(ASN 3) CB(ASN 3)
    C13NOESY_cnoesy_@FLYA: H(ASN 3) HB3(ASN 3) CB(ASN 3)
    C13NOESY_cnoesy_@FLYA: H(ASN 3) HA3(GLY 4) CA(GLY 4)
    C13NOESY_cnoesy_@FLYA: H(ASN 3) HB2(HIS 6) CB(HIS 6)
    C13NOESY_cnoesy_@FLYA: H(ASN 3) HB2(ASP 7) CB(ASP 7)
    C13NOESY_cnoesy_@FLYA: H(ASN 3) HD2(TYR 135) CD1(TYR 135)
    CBCANH_hncacb_@FLYA: H(ASN 3) N(ASN 3) CA(MET 2)
    CBCANH_hncacb_@FLYA: H(ASN 3) N(ASN 3) CB(MET 2)
    CBCANH_hncacb_@FLYA: H(ASN 3) N(ASN 3) CA(ASN 3)
    CBCANH_hncacb_@FLYA: H(ASN 3) N(ASN 3) CB(ASN 3)
    CBCAcoNH_hncocacb_@FLYA: H(ASN 3) N(ASN 3) CA(MET 2)
    CBCAcoNH_hncocacb_@FLYA: H(ASN 3) N(ASN 3) CB(MET 2)
    CcoNH_ccconh_@FLYA: H(ASN 3) N(ASN 3) CA(MET 2) 245
    CcoNH_ccconh_@FLYA: H(ASN 3) N(ASN 3) CB(MET 2)
    CcoNH_ccconh_@FLYA: H(ASN 3) N(ASN 3) CG(MET 2) 1
    HCcoNH_hccconh_@FLYA: H(ASN 3) N(ASN 3) HA(MET 2) 289
    HCcoNH_hccconh_@FLYA: H(ASN 3) N(ASN 3) HB2(MET 2) 70
    HCcoNH_hccconh_@FLYA: H(ASN 3) N(ASN 3) HB3(MET 2) 70
    HCcoNH_hccconh_@FLYA: H(ASN 3) N(ASN 3) HG2(MET 2) 89
    HCcoNH_hccconh_@FLYA: H(ASN 3) N(ASN 3) HG3(MET 2) 89
    HNCO_hnco_@FLYA: H(ASN 3) N(ASN 3) C(MET 2) 131
    HNcaCO_hncaco_@FLYA: H(ASN 3) N(ASN 3) C(MET 2)
    HNcaCO_hncaco_@FLYA: H(ASN 3) N(ASN 3) C(ASN 3)
    N15HSQC_hsqc_@FLYA: N(ASN 3) H(ASN 3) 131
    N15NOESY_nnoesy_@FLYA: H(ASN 3) H(MET 2) N(MET 2)
    N15NOESY_nnoesy_@FLYA: HA(SER 1) H(ASN 3) N(ASN 3)
    N15NOESY_nnoesy_@FLYA: H(MET 2) H(ASN 3) N(ASN 3)
    N15NOESY_nnoesy_@FLYA: HA(MET 2) H(ASN 3) N(ASN 3) 1735
    N15NOESY_nnoesy_@FLYA: HB2(MET 2) H(ASN 3) N(ASN 3)
    N15NOESY_nnoesy_@FLYA: HB3(MET 2) H(ASN 3) N(ASN 3)
    N15NOESY_nnoesy_@FLYA: HG2(MET 2) H(ASN 3) N(ASN 3)
    N15NOESY_nnoesy_@FLYA: HG3(MET 2) H(ASN 3) N(ASN 3)
    N15NOESY_nnoesy_@FLYA: H(ASN 3) H(ASN 3) N(ASN 3)
    N15NOESY_nnoesy_@FLYA: HA(ASN 3) H(ASN 3) N(ASN 3)
    N15NOESY_nnoesy_@FLYA: HB2(ASN 3) H(ASN 3) N(ASN 3)
    N15NOESY_nnoesy_@FLYA: HB3(ASN 3) H(ASN 3) N(ASN 3)
    N15NOESY_nnoesy_@FLYA: HD21(ASN 3) H(ASN 3) N(ASN 3)
    N15NOESY_nnoesy_@FLYA: H(GLY 4) H(ASN 3) N(ASN 3)
    N15NOESY_nnoesy_@FLYA: HA3(GLY 4) H(ASN 3) N(ASN 3)
    N15NOESY_nnoesy_@FLYA: HB2(HIS 6) H(ASN 3) N(ASN 3)
    N15NOESY_nnoesy_@FLYA: H(ASP 7) H(ASN 3) N(ASN 3)
    N15NOESY_nnoesy_@FLYA: HB2(ASP 7) H(ASN 3) N(ASN 3)
    N15NOESY_nnoesy_@FLYA: HD2(TYR 135) H(ASN 3) N(ASN 3)
    N15NOESY_nnoesy_@FLYA: H(ASN 3) HD21(ASN 3) ND2(ASN 3)
    N15NOESY_nnoesy_@FLYA: H(ASN 3) H(GLY 4) N(GLY 4) 3493
    N15NOESY_nnoesy_@FLYA: H(ASN 3) H(ASP 7) N(ASP 7)
    CA   3     ASN
    C13NOESY_cnoesy_@FLYA: H(MET 2) HA(ASN 3) CA(ASN 3)
    C13NOESY_cnoesy_@FLYA: HA(MET 2) HA(ASN 3) CA(ASN 3)
    C13NOESY_cnoesy_@FLYA: HB2(MET 2) HA(ASN 3) CA(ASN 3)
    C13NOESY_cnoesy_@FLYA: HB3(MET 2) HA(ASN 3) CA(ASN 3)
    C13NOESY_cnoesy_@FLYA: H(ASN 3) HA(ASN 3) CA(ASN 3)
    C13NOESY_cnoesy_@FLYA: HA(ASN 3) HA(ASN 3) CA(ASN 3)
    C13NOESY_cnoesy_@FLYA: HB2(ASN 3) HA(ASN 3) CA(ASN 3) 4071
    C13NOESY_cnoesy_@FLYA: HB3(ASN 3) HA(ASN 3) CA(ASN 3) 3578
    C13NOESY_cnoesy_@FLYA: HD21(ASN 3) HA(ASN 3) CA(ASN 3)
    C13NOESY_cnoesy_@FLYA: HD22(ASN 3) HA(ASN 3) CA(ASN 3) 8519
    C13NOESY_cnoesy_@FLYA: H(GLY 4) HA(ASN 3) CA(ASN 3) 4754
    C13NOESY_cnoesy_@FLYA: HA2(GLY 4) HA(ASN 3) CA(ASN 3)
    C13NOESY_cnoesy_@FLYA: HA3(GLY 4) HA(ASN 3) CA(ASN 3)
    C13NOESY_cnoesy_@FLYA: HB2(ASP 7) HA(ASN 3) CA(ASN 3)
    C13NOESY_cnoesy_@FLYA: HA(TYR 135) HA(ASN 3) CA(ASN 3)
    C13NOESY_cnoesy_@FLYA: HB2(TYR 135) HA(ASN 3) CA(ASN 3) 8174
    C13NOESY_cnoesy_@FLYA: HB3(TYR 135) HA(ASN 3) CA(ASN 3) 8173
    C13NOESY_cnoesy_@FLYA: HE2(TYR 135) HA(ASN 3) CA(ASN 3) 6027
    C13NOESY_cnoesy_@FLYA: HD2(TYR 135) HA(ASN 3) CA(ASN 3) 6026
    CBCANH_hncacb_@FLYA: H(ASN 3) N(ASN 3) CA(ASN 3)
    CBCANH_hncacb_@FLYA: H(GLY 4) N(GLY 4) CA(ASN 3) 394
    CBCAcoNH_hncocacb_@FLYA: H(GLY 4) N(GLY 4) CA(ASN 3) 31
    CCHTOCSY_cch_@FLYA: HA(ASN 3) CA(ASN 3) CA(ASN 3)
    CCHTOCSY_cch_@FLYA: HB2(ASN 3) CB(ASN 3) CA(ASN 3) 894
    CCHTOCSY_cch_@FLYA: HB3(ASN 3) CB(ASN 3) CA(ASN 3) 653
    CCHTOCSY_cch_@FLYA: HA(ASN 3) CA(ASN 3) CB(ASN 3)
    CcoNH_ccconh_@FLYA: HD21(ASN 3) ND2(ASN 3) CA(ASN 3)
    CcoNH_ccconh_@FLYA: HD22(ASN 3) ND2(ASN 3) CA(ASN 3)
    CcoNH_ccconh_@FLYA: H(GLY 4) N(GLY 4) CA(ASN 3) 438
    HA   3     ASN
    C13NOESY_cnoesy_@FLYA: HA(ASN 3) HA(MET 2) CA(MET 2)
    C13NOESY_cnoesy_@FLYA: HA(ASN 3) HB2(MET 2) CB(MET 2)
    C13NOESY_cnoesy_@FLYA: HA(ASN 3) HB3(MET 2) CB(MET 2)
    C13NOESY_cnoesy_@FLYA: H(MET 2) HA(ASN 3) CA(ASN 3)
    C13NOESY_cnoesy_@FLYA: HA(MET 2) HA(ASN 3) CA(ASN 3)
    C13NOESY_cnoesy_@FLYA: HB2(MET 2) HA(ASN 3) CA(ASN 3)
    C13NOESY_cnoesy_@FLYA: HB3(MET 2) HA(ASN 3) CA(ASN 3)
    C13NOESY_cnoesy_@FLYA: H(ASN 3) HA(ASN 3) CA(ASN 3)
    C13NOESY_cnoesy_@FLYA: HA(ASN 3) HA(ASN 3) CA(ASN 3)
    C13NOESY_cnoesy_@FLYA: HB2(ASN 3) HA(ASN 3) CA(ASN 3) 4071
    C13NOESY_cnoesy_@FLYA: HB3(ASN 3) HA(ASN 3) CA(ASN 3) 3578
    C13NOESY_cnoesy_@FLYA: HD21(ASN 3) HA(ASN 3) CA(ASN 3)
    C13NOESY_cnoesy_@FLYA: HD22(ASN 3) HA(ASN 3) CA(ASN 3) 8519
    C13NOESY_cnoesy_@FLYA: H(GLY 4) HA(ASN 3) CA(ASN 3) 4754
    C13NOESY_cnoesy_@FLYA: HA2(GLY 4) HA(ASN 3) CA(ASN 3)
    C13NOESY_cnoesy_@FLYA: HA3(GLY 4) HA(ASN 3) CA(ASN 3)
    C13NOESY_cnoesy_@FLYA: HB2(ASP 7) HA(ASN 3) CA(ASN 3)
    C13NOESY_cnoesy_@FLYA: HA(TYR 135) HA(ASN 3) CA(ASN 3)
    C13NOESY_cnoesy_@FLYA: HB2(TYR 135) HA(ASN 3) CA(ASN 3) 8174
    C13NOESY_cnoesy_@FLYA: HB3(TYR 135) HA(ASN 3) CA(ASN 3) 8173
    C13NOESY_cnoesy_@FLYA: HE2(TYR 135) HA(ASN 3) CA(ASN 3) 6027
    C13NOESY_cnoesy_@FLYA: HD2(TYR 135) HA(ASN 3) CA(ASN 3) 6026
    C13NOESY_cnoesy_@FLYA: HA(ASN 3) HB2(ASN 3) CB(ASN 3)
    C13NOESY_cnoesy_@FLYA: HA(ASN 3) HB3(ASN 3) CB(ASN 3) 952
    C13NOESY_cnoesy_@FLYA: HA(ASN 3) HA2(GLY 4) CA(GLY 4)
    C13NOESY_cnoesy_@FLYA: HA(ASN 3) HA3(GLY 4) CA(GLY 4)
    C13NOESY_cnoesy_@FLYA: HA(ASN 3) HB2(ASP 7) CB(ASP 7)
    C13NOESY_cnoesy_@FLYA: HA(ASN 3) HA(TYR 135) CA(TYR 135)
    C13NOESY_cnoesy_@FLYA: HA(ASN 3) HB2(TYR 135) CB(TYR 135)
    C13NOESY_cnoesy_@FLYA: HA(ASN 3) HB3(TYR 135) CB(TYR 135)
    C13NOESY_cnoesy_@FLYA: HA(ASN 3) HD2(TYR 135) CD1(TYR 135)
    C13NOESY_cnoesy_@FLYA: HA(ASN 3) HE2(TYR 135) CE1(TYR 135)
    CCHTOCSY_cch_@FLYA: HA(ASN 3) CA(ASN 3) CA(ASN 3)
    CCHTOCSY_cch_@FLYA: HA(ASN 3) CA(ASN 3) CB(ASN 3)
    HCcoNH_hccconh_@FLYA: HD21(ASN 3) ND2(ASN 3) HA(ASN 3)
    HCcoNH_hccconh_@FLYA: HD22(ASN 3) ND2(ASN 3) HA(ASN 3)
    HCcoNH_hccconh_@FLYA: H(GLY 4) N(GLY 4) HA(ASN 3)
    N15NOESY_nnoesy_@FLYA: HA(ASN 3) H(MET 2) N(MET 2)
    N15NOESY_nnoesy_@FLYA: HA(ASN 3) H(ASN 3) N(ASN 3)
    N15NOESY_nnoesy_@FLYA: HA(ASN 3) HD21(ASN 3) ND2(ASN 3)
    N15NOESY_nnoesy_@FLYA: HA(ASN 3) HD22(ASN 3) ND2(ASN 3)
    N15NOESY_nnoesy_@FLYA: HA(ASN 3) H(GLY 4) N(GLY 4)
    CB   3     ASN
    C13NOESY_cnoesy_@FLYA: H(MET 2) HB2(ASN 3) CB(ASN 3)
    C13NOESY_cnoesy_@FLYA: HA(MET 2) HB2(ASN 3) CB(ASN 3)
    C13NOESY_cnoesy_@FLYA: H(ASN 3) HB2(ASN 3) CB(ASN 3)
    C13NOESY_cnoesy_@FLYA: HA(ASN 3) HB2(ASN 3) CB(ASN 3)
    C13NOESY_cnoesy_@FLYA: HB2(ASN 3) HB2(ASN 3) CB(ASN 3)
    C13NOESY_cnoesy_@FLYA: HB3(ASN 3) HB2(ASN 3) CB(ASN 3) 2940
    C13NOESY_cnoesy_@FLYA: HD21(ASN 3) HB2(ASN 3) CB(ASN 3) 2133
    C13NOESY_cnoesy_@FLYA: HD22(ASN 3) HB2(ASN 3) CB(ASN 3) 363
    C13NOESY_cnoesy_@FLYA: H(GLY 4) HB2(ASN 3) CB(ASN 3)
    C13NOESY_cnoesy_@FLYA: HA3(GLY 4) HB2(ASN 3) CB(ASN 3)
    C13NOESY_cnoesy_@FLYA: HD2(TYR 135) HB2(ASN 3) CB(ASN 3)
    C13NOESY_cnoesy_@FLYA: H(ASN 3) HB3(ASN 3) CB(ASN 3)
    C13NOESY_cnoesy_@FLYA: HA(ASN 3) HB3(ASN 3) CB(ASN 3) 952
    C13NOESY_cnoesy_@FLYA: HB2(ASN 3) HB3(ASN 3) CB(ASN 3) 1599
    C13NOESY_cnoesy_@FLYA: HB3(ASN 3) HB3(ASN 3) CB(ASN 3)
    C13NOESY_cnoesy_@FLYA: HD21(ASN 3) HB3(ASN 3) CB(ASN 3)
    C13NOESY_cnoesy_@FLYA: HD22(ASN 3) HB3(ASN 3) CB(ASN 3)
    C13NOESY_cnoesy_@FLYA: H(GLY 4) HB3(ASN 3) CB(ASN 3)
    C13NOESY_cnoesy_@FLYA: HA2(GLY 4) HB3(ASN 3) CB(ASN 3)
    C13NOESY_cnoesy_@FLYA: HA3(GLY 4) HB3(ASN 3) CB(ASN 3) 1994
    C13NOESY_cnoesy_@FLYA: HE2(TYR 135) HB3(ASN 3) CB(ASN 3)
    C13NOESY_cnoesy_@FLYA: HD2(TYR 135) HB3(ASN 3) CB(ASN 3)
    CBCANH_hncacb_@FLYA: H(ASN 3) N(ASN 3) CB(ASN 3)
    CBCANH_hncacb_@FLYA: H(GLY 4) N(GLY 4) CB(ASN 3) 304
    CBCAcoNH_hncocacb_@FLYA: H(GLY 4) N(GLY 4) CB(ASN 3) 5
    CCHTOCSY_cch_@FLYA: HB2(ASN 3) CB(ASN 3) CA(ASN 3) 894
    CCHTOCSY_cch_@FLYA: HB3(ASN 3) CB(ASN 3) CA(ASN 3) 653
    CCHTOCSY_cch_@FLYA: HA(ASN 3) CA(ASN 3) CB(ASN 3)
    CCHTOCSY_cch_@FLYA: HB2(ASN 3) CB(ASN 3) CB(ASN 3)
    CCHTOCSY_cch_@FLYA: HB3(ASN 3) CB(ASN 3) CB(ASN 3)
    CcoNH_ccconh_@FLYA: HD21(ASN 3) ND2(ASN 3) CB(ASN 3)
    CcoNH_ccconh_@FLYA: HD22(ASN 3) ND2(ASN 3) CB(ASN 3)
    CcoNH_ccconh_@FLYA: H(GLY 4) N(GLY 4) CB(ASN 3) 107
    HB2  3     ASN
    C13NOESY_cnoesy_@FLYA: HB2(ASN 3) HA(MET 2) CA(MET 2)
    C13NOESY_cnoesy_@FLYA: HB2(ASN 3) HA(ASN 3) CA(ASN 3) 4071
    C13NOESY_cnoesy_@FLYA: H(MET 2) HB2(ASN 3) CB(ASN 3)
    C13NOESY_cnoesy_@FLYA: HA(MET 2) HB2(ASN 3) CB(ASN 3)
    C13NOESY_cnoesy_@FLYA: H(ASN 3) HB2(ASN 3) CB(ASN 3)
    C13NOESY_cnoesy_@FLYA: HA(ASN 3) HB2(ASN 3) CB(ASN 3)
    C13NOESY_cnoesy_@FLYA: HB2(ASN 3) HB2(ASN 3) CB(ASN 3)
    C13NOESY_cnoesy_@FLYA: HB3(ASN 3) HB2(ASN 3) CB(ASN 3) 2940
    C13NOESY_cnoesy_@FLYA: HD21(ASN 3) HB2(ASN 3) CB(ASN 3) 2133
    C13NOESY_cnoesy_@FLYA: HD22(ASN 3) HB2(ASN 3) CB(ASN 3) 363
    C13NOESY_cnoesy_@FLYA: H(GLY 4) HB2(ASN 3) CB(ASN 3)
    C13NOESY_cnoesy_@FLYA: HA3(GLY 4) HB2(ASN 3) CB(ASN 3)
    C13NOESY_cnoesy_@FLYA: HD2(TYR 135) HB2(ASN 3) CB(ASN 3)
    C13NOESY_cnoesy_@FLYA: HB2(ASN 3) HB3(ASN 3) CB(ASN 3) 1599
    C13NOESY_cnoesy_@FLYA: HB2(ASN 3) HA3(GLY 4) CA(GLY 4)
    C13NOESY_cnoesy_@FLYA: HB2(ASN 3) HD2(TYR 135) CD1(TYR 135) 8680
    CCHTOCSY_cch_@FLYA: HB2(ASN 3) CB(ASN 3) CA(ASN 3) 894
    CCHTOCSY_cch_@FLYA: HB2(ASN 3) CB(ASN 3) CB(ASN 3)
    HCcoNH_hccconh_@FLYA: HD21(ASN 3) ND2(ASN 3) HB2(ASN 3)
    HCcoNH_hccconh_@FLYA: HD22(ASN 3) ND2(ASN 3) HB2(ASN 3)
    HCcoNH_hccconh_@FLYA: H(GLY 4) N(GLY 4) HB2(ASN 3) 45
    N15NOESY_nnoesy_@FLYA: HB2(ASN 3) H(MET 2) N(MET 2)
    N15NOESY_nnoesy_@FLYA: HB2(ASN 3) H(ASN 3) N(ASN 3)
    N15NOESY_nnoesy_@FLYA: HB2(ASN 3) HD21(ASN 3) ND2(ASN 3) 257
    N15NOESY_nnoesy_@FLYA: HB2(ASN 3) HD22(ASN 3) ND2(ASN 3) 347
    N15NOESY_nnoesy_@FLYA: HB2(ASN 3) H(GLY 4) N(GLY 4) 154
    HB3  3     ASN
    C13NOESY_cnoesy_@FLYA: HB3(ASN 3) HA(ASN 3) CA(ASN 3) 3578
    C13NOESY_cnoesy_@FLYA: HB3(ASN 3) HB2(ASN 3) CB(ASN 3) 2940
    C13NOESY_cnoesy_@FLYA: H(ASN 3) HB3(ASN 3) CB(ASN 3)
    C13NOESY_cnoesy_@FLYA: HA(ASN 3) HB3(ASN 3) CB(ASN 3) 952
    C13NOESY_cnoesy_@FLYA: HB2(ASN 3) HB3(ASN 3) CB(ASN 3) 1599
    C13NOESY_cnoesy_@FLYA: HB3(ASN 3) HB3(ASN 3) CB(ASN 3)
    C13NOESY_cnoesy_@FLYA: HD21(ASN 3) HB3(ASN 3) CB(ASN 3)
    C13NOESY_cnoesy_@FLYA: HD22(ASN 3) HB3(ASN 3) CB(ASN 3)
    C13NOESY_cnoesy_@FLYA: H(GLY 4) HB3(ASN 3) CB(ASN 3)
    C13NOESY_cnoesy_@FLYA: HA2(GLY 4) HB3(ASN 3) CB(ASN 3)
    C13NOESY_cnoesy_@FLYA: HA3(GLY 4) HB3(ASN 3) CB(ASN 3) 1994
    C13NOESY_cnoesy_@FLYA: HE2(TYR 135) HB3(ASN 3) CB(ASN 3)
    C13NOESY_cnoesy_@FLYA: HD2(TYR 135) HB3(ASN 3) CB(ASN 3)
    C13NOESY_cnoesy_@FLYA: HB3(ASN 3) HA2(GLY 4) CA(GLY 4)
    C13NOESY_cnoesy_@FLYA: HB3(ASN 3) HA3(GLY 4) CA(GLY 4)
    C13NOESY_cnoesy_@FLYA: HB3(ASN 3) HD2(TYR 135) CD1(TYR 135)
    C13NOESY_cnoesy_@FLYA: HB3(ASN 3) HE2(TYR 135) CE1(TYR 135)
    CCHTOCSY_cch_@FLYA: HB3(ASN 3) CB(ASN 3) CA(ASN 3) 653
    CCHTOCSY_cch_@FLYA: HB3(ASN 3) CB(ASN 3) CB(ASN 3)
    HCcoNH_hccconh_@FLYA: HD21(ASN 3) ND2(ASN 3) HB3(ASN 3)
    HCcoNH_hccconh_@FLYA: HD22(ASN 3) ND2(ASN 3) HB3(ASN 3)
    HCcoNH_hccconh_@FLYA: H(GLY 4) N(GLY 4) HB3(ASN 3) 40
    N15NOESY_nnoesy_@FLYA: HB3(ASN 3) H(ASN 3) N(ASN 3)
    N15NOESY_nnoesy_@FLYA: HB3(ASN 3) HD21(ASN 3) ND2(ASN 3) 3475
    N15NOESY_nnoesy_@FLYA: HB3(ASN 3) HD22(ASN 3) ND2(ASN 3) 2605
    N15NOESY_nnoesy_@FLYA: HB3(ASN 3) H(GLY 4) N(GLY 4) 34
    ND2  3     ASN
    CcoNH_ccconh_@FLYA: HD21(ASN 3) ND2(ASN 3) CA(ASN 3)
    CcoNH_ccconh_@FLYA: HD22(ASN 3) ND2(ASN 3) CA(ASN 3)
    CcoNH_ccconh_@FLYA: HD21(ASN 3) ND2(ASN 3) CB(ASN 3)
    CcoNH_ccconh_@FLYA: HD22(ASN 3) ND2(ASN 3) CB(ASN 3)
    HCcoNH_hccconh_@FLYA: HD21(ASN 3) ND2(ASN 3) HA(ASN 3)
    HCcoNH_hccconh_@FLYA: HD22(ASN 3) ND2(ASN 3) HA(ASN 3)
    HCcoNH_hccconh_@FLYA: HD21(ASN 3) ND2(ASN 3) HB2(ASN 3)
    HCcoNH_hccconh_@FLYA: HD22(ASN 3) ND2(ASN 3) HB2(ASN 3)
    HCcoNH_hccconh_@FLYA: HD21(ASN 3) ND2(ASN 3) HB3(ASN 3)
    HCcoNH_hccconh_@FLYA: HD22(ASN 3) ND2(ASN 3) HB3(ASN 3)
    N15HSQC_hsqc_@FLYA: ND2(ASN 3) HD21(ASN 3) 115
    N15HSQC_hsqc_@FLYA: ND2(ASN 3) HD22(ASN 3) 97
    N15NOESY_nnoesy_@FLYA: H(ASN 3) HD21(ASN 3) ND2(ASN 3)
    N15NOESY_nnoesy_@FLYA: HA(ASN 3) HD21(ASN 3) ND2(ASN 3)
    N15NOESY_nnoesy_@FLYA: HB2(ASN 3) HD21(ASN 3) ND2(ASN 3) 257
    N15NOESY_nnoesy_@FLYA: HB3(ASN 3) HD21(ASN 3) ND2(ASN 3) 3475
    N15NOESY_nnoesy_@FLYA: HD21(ASN 3) HD21(ASN 3) ND2(ASN 3)
    N15NOESY_nnoesy_@FLYA: HD22(ASN 3) HD21(ASN 3) ND2(ASN 3) 548
    N15NOESY_nnoesy_@FLYA: H(GLY 4) HD21(ASN 3) ND2(ASN 3)
    N15NOESY_nnoesy_@FLYA: HD2(TYR 135) HD21(ASN 3) ND2(ASN 3)
    N15NOESY_nnoesy_@FLYA: HA(ASN 3) HD22(ASN 3) ND2(ASN 3)
    N15NOESY_nnoesy_@FLYA: HB2(ASN 3) HD22(ASN 3) ND2(ASN 3) 347
    N15NOESY_nnoesy_@FLYA: HB3(ASN 3) HD22(ASN 3) ND2(ASN 3) 2605
    N15NOESY_nnoesy_@FLYA: HD21(ASN 3) HD22(ASN 3) ND2(ASN 3) 699
    N15NOESY_nnoesy_@FLYA: HD22(ASN 3) HD22(ASN 3) ND2(ASN 3)
    HD21 3     ASN
    C13NOESY_cnoesy_@FLYA: HD21(ASN 3) HA(ASN 3) CA(ASN 3)
    C13NOESY_cnoesy_@FLYA: HD21(ASN 3) HB2(ASN 3) CB(ASN 3) 2133
    C13NOESY_cnoesy_@FLYA: HD21(ASN 3) HB3(ASN 3) CB(ASN 3)
    C13NOESY_cnoesy_@FLYA: HD21(ASN 3) HD2(TYR 135) CD1(TYR 135) 1344
    CcoNH_ccconh_@FLYA: HD21(ASN 3) ND2(ASN 3) CA(ASN 3)
    CcoNH_ccconh_@FLYA: HD21(ASN 3) ND2(ASN 3) CB(ASN 3)
    HCcoNH_hccconh_@FLYA: HD21(ASN 3) ND2(ASN 3) HA(ASN 3)
    HCcoNH_hccconh_@FLYA: HD21(ASN 3) ND2(ASN 3) HB2(ASN 3)
    HCcoNH_hccconh_@FLYA: HD21(ASN 3) ND2(ASN 3) HB3(ASN 3)
    N15HSQC_hsqc_@FLYA: ND2(ASN 3) HD21(ASN 3) 115
    N15NOESY_nnoesy_@FLYA: HD21(ASN 3) H(ASN 3) N(ASN 3)
    N15NOESY_nnoesy_@FLYA: H(ASN 3) HD21(ASN 3) ND2(ASN 3)
    N15NOESY_nnoesy_@FLYA: HA(ASN 3) HD21(ASN 3) ND2(ASN 3)
    N15NOESY_nnoesy_@FLYA: HB2(ASN 3) HD21(ASN 3) ND2(ASN 3) 257
    N15NOESY_nnoesy_@FLYA: HB3(ASN 3) HD21(ASN 3) ND2(ASN 3) 3475
    N15NOESY_nnoesy_@FLYA: HD21(ASN 3) HD21(ASN 3) ND2(ASN 3)
    N15NOESY_nnoesy_@FLYA: HD22(ASN 3) HD21(ASN 3) ND2(ASN 3) 548
    N15NOESY_nnoesy_@FLYA: H(GLY 4) HD21(ASN 3) ND2(ASN 3)
    N15NOESY_nnoesy_@FLYA: HD2(TYR 135) HD21(ASN 3) ND2(ASN 3)
    N15NOESY_nnoesy_@FLYA: HD21(ASN 3) HD22(ASN 3) ND2(ASN 3) 699
    N15NOESY_nnoesy_@FLYA: HD21(ASN 3) H(GLY 4) N(GLY 4) 1506
    HD22 3     ASN
    C13NOESY_cnoesy_@FLYA: HD22(ASN 3) HA(ASN 3) CA(ASN 3) 8519
    C13NOESY_cnoesy_@FLYA: HD22(ASN 3) HB2(ASN 3) CB(ASN 3) 363
    C13NOESY_cnoesy_@FLYA: HD22(ASN 3) HB3(ASN 3) CB(ASN 3)
    CcoNH_ccconh_@FLYA: HD22(ASN 3) ND2(ASN 3) CA(ASN 3)
    CcoNH_ccconh_@FLYA: HD22(ASN 3) ND2(ASN 3) CB(ASN 3)
    HCcoNH_hccconh_@FLYA: HD22(ASN 3) ND2(ASN 3) HA(ASN 3)
    HCcoNH_hccconh_@FLYA: HD22(ASN 3) ND2(ASN 3) HB2(ASN 3)
    HCcoNH_hccconh_@FLYA: HD22(ASN 3) ND2(ASN 3) HB3(ASN 3)
    N15HSQC_hsqc_@FLYA: ND2(ASN 3) HD22(ASN 3) 97
    N15NOESY_nnoesy_@FLYA: HD22(ASN 3) HD21(ASN 3) ND2(ASN 3) 548
    N15NOESY_nnoesy_@FLYA: HA(ASN 3) HD22(ASN 3) ND2(ASN 3)
    N15NOESY_nnoesy_@FLYA: HB2(ASN 3) HD22(ASN 3) ND2(ASN 3) 347
    N15NOESY_nnoesy_@FLYA: HB3(ASN 3) HD22(ASN 3) ND2(ASN 3) 2605
    N15NOESY_nnoesy_@FLYA: HD21(ASN 3) HD22(ASN 3) ND2(ASN 3) 699
    N15NOESY_nnoesy_@FLYA: HD22(ASN 3) HD22(ASN 3) ND2(ASN 3)
    C    3     ASN
    HNCO_hnco_@FLYA: H(GLY 4) N(GLY 4) C(ASN 3) 79
    HNcaCO_hncaco_@FLYA: H(ASN 3) N(ASN 3) C(ASN 3)
    HNcaCO_hncaco_@FLYA: H(GLY 4) N(GLY 4) C(ASN 3) 148
    N    4     GLY
    CBCANH_hncacb_@FLYA: H(GLY 4) N(GLY 4) CA(ASN 3) 394
    CBCANH_hncacb_@FLYA: H(GLY 4) N(GLY 4) CB(ASN 3) 304
    CBCANH_hncacb_@FLYA: H(GLY 4) N(GLY 4) CA(GLY 4) 3
    CBCAcoNH_hncocacb_@FLYA: H(GLY 4) N(GLY 4) CA(ASN 3) 31
    CBCAcoNH_hncocacb_@FLYA: H(GLY 4) N(GLY 4) CB(ASN 3) 5
    CcoNH_ccconh_@FLYA: H(GLY 4) N(GLY 4) CA(ASN 3) 438
    CcoNH_ccconh_@FLYA: H(GLY 4) N(GLY 4) CB(ASN 3) 107
    HCcoNH_hccconh_@FLYA: H(GLY 4) N(GLY 4) HA(ASN 3)
    HCcoNH_hccconh_@FLYA: H(GLY 4) N(GLY 4) HB2(ASN 3) 45
    HCcoNH_hccconh_@FLYA: H(GLY 4) N(GLY 4) HB3(ASN 3) 40
    HNCO_hnco_@FLYA: H(GLY 4) N(GLY 4) C(ASN 3) 79
    HNcaCO_hncaco_@FLYA: H(GLY 4) N(GLY 4) C(ASN 3) 148
    HNcaCO_hncaco_@FLYA: H(GLY 4) N(GLY 4) C(GLY 4) 84
    N15HSQC_hsqc_@FLYA: N(GLY 4) H(GLY 4) 11
    N15NOESY_nnoesy_@FLYA: H(MET 2) H(GLY 4) N(GLY 4) 1032
    N15NOESY_nnoesy_@FLYA: HA(MET 2) H(GLY 4) N(GLY 4) 1669
    N15NOESY_nnoesy_@FLYA: HB2(MET 2) H(GLY 4) N(GLY 4) 989
    N15NOESY_nnoesy_@FLYA: HB3(MET 2) H(GLY 4) N(GLY 4) 988
    N15NOESY_nnoesy_@FLYA: H(ASN 3) H(GLY 4) N(GLY 4) 3493
    N15NOESY_nnoesy_@FLYA: HA(ASN 3) H(GLY 4) N(GLY 4)
    N15NOESY_nnoesy_@FLYA: HB2(ASN 3) H(GLY 4) N(GLY 4) 154
    N15NOESY_nnoesy_@FLYA: HB3(ASN 3) H(GLY 4) N(GLY 4) 34
    N15NOESY_nnoesy_@FLYA: HD21(ASN 3) H(GLY 4) N(GLY 4) 1506
    N15NOESY_nnoesy_@FLYA: H(GLY 4) H(GLY 4) N(GLY 4)
    N15NOESY_nnoesy_@FLYA: HA2(GLY 4) H(GLY 4) N(GLY 4) 648
    N15NOESY_nnoesy_@FLYA: HA3(GLY 4) H(GLY 4) N(GLY 4) 640
    N15NOESY_nnoesy_@FLYA: H(VAL 5) H(GLY 4) N(GLY 4) 1032
    N15NOESY_nnoesy_@FLYA: HA(VAL 5) H(GLY 4) N(GLY 4)
    N15NOESY_nnoesy_@FLYA: QG1(VAL 5) H(GLY 4) N(GLY 4) 2553
    N15NOESY_nnoesy_@FLYA: QG2(VAL 5) H(GLY 4) N(GLY 4) 1394
    N15NOESY_nnoesy_@FLYA: H(HIS 6) H(GLY 4) N(GLY 4)
    N15NOESY_nnoesy_@FLYA: HB2(HIS 6) H(GLY 4) N(GLY 4)
    N15NOESY_nnoesy_@FLYA: H(ASP 7) H(GLY 4) N(GLY 4) 4
    N15NOESY_nnoesy_@FLYA: HA(ASP 7) H(GLY 4) N(GLY 4) 100
    N15NOESY_nnoesy_@FLYA: HB2(ASP 7) H(GLY 4) N(GLY 4)
    N15NOESY_nnoesy_@FLYA: HB3(ASP 7) H(GLY 4) N(GLY 4)
    N15NOESY_nnoesy_@FLYA: HA(ALA 132) H(GLY 4) N(GLY 4) 640
    N15NOESY_nnoesy_@FLYA: QB(ALA 132) H(GLY 4) N(GLY 4) 1209
    N15NOESY_nnoesy_@FLYA: H(TYR 135) H(GLY 4) N(GLY 4)
    N15NOESY_nnoesy_@FLYA: HA(TYR 135) H(GLY 4) N(GLY 4)
    N15NOESY_nnoesy_@FLYA: HB2(TYR 135) H(GLY 4) N(GLY 4) 1660
    N15NOESY_nnoesy_@FLYA: HB3(TYR 135) H(GLY 4) N(GLY 4) 1660
    N15NOESY_nnoesy_@FLYA: HE2(TYR 135) H(GLY 4) N(GLY 4) 1465
    N15NOESY_nnoesy_@FLYA: HD2(TYR 135) H(GLY 4) N(GLY 4) 1465
    H    4     GLY
    C13NOESY_cnoesy_@FLYA: H(GLY 4) HA(MET 2) CA(MET 2)
    C13NOESY_cnoesy_@FLYA: H(GLY 4) HB2(MET 2) CB(MET 2) 1822
    C13NOESY_cnoesy_@FLYA: H(GLY 4) HB3(MET 2) CB(MET 2) 1822
    C13NOESY_cnoesy_@FLYA: H(GLY 4) HA(ASN 3) CA(ASN 3) 4754
    C13NOESY_cnoesy_@FLYA: H(GLY 4) HB2(ASN 3) CB(ASN 3)
    C13NOESY_cnoesy_@FLYA: H(GLY 4) HB3(ASN 3) CB(ASN 3)
    C13NOESY_cnoesy_@FLYA: H(GLY 4) HA2(GLY 4) CA(GLY 4) 2097
    C13NOESY_cnoesy_@FLYA: H(GLY 4) HA3(GLY 4) CA(GLY 4) 1503
    C13NOESY_cnoesy_@FLYA: H(GLY 4) HA(VAL 5) CA(VAL 5)
    C13NOESY_cnoesy_@FLYA: H(GLY 4) QG1(VAL 5) CG1(VAL 5)
    C13NOESY_cnoesy_@FLYA: H(GLY 4) QG2(VAL 5) CG2(VAL 5)
    C13NOESY_cnoesy_@FLYA: H(GLY 4) HB2(HIS 6) CB(HIS 6)
    C13NOESY_cnoesy_@FLYA: H(GLY 4) HA(ASP 7) CA(ASP 7)
    C13NOESY_cnoesy_@FLYA: H(GLY 4) HB2(ASP 7) CB(ASP 7)
    C13NOESY_cnoesy_@FLYA: H(GLY 4) HB3(ASP 7) CB(ASP 7)
    C13NOESY_cnoesy_@FLYA: H(GLY 4) HA(ALA 132) CA(ALA 132)
    C13NOESY_cnoesy_@FLYA: H(GLY 4) QB(ALA 132) CB(ALA 132)
    C13NOESY_cnoesy_@FLYA: H(GLY 4) HA(TYR 135) CA(TYR 135)
    C13NOESY_cnoesy_@FLYA: H(GLY 4) HB2(TYR 135) CB(TYR 135)
    C13NOESY_cnoesy_@FLYA: H(GLY 4) HB3(TYR 135) CB(TYR 135)
    C13NOESY_cnoesy_@FLYA: H(GLY 4) HD2(TYR 135) CD1(TYR 135)
    C13NOESY_cnoesy_@FLYA: H(GLY 4) HE2(TYR 135) CE1(TYR 135)
    CBCANH_hncacb_@FLYA: H(GLY 4) N(GLY 4) CA(ASN 3) 394
    CBCANH_hncacb_@FLYA: H(GLY 4) N(GLY 4) CB(ASN 3) 304
    CBCANH_hncacb_@FLYA: H(GLY 4) N(GLY 4) CA(GLY 4) 3
    CBCAcoNH_hncocacb_@FLYA: H(GLY 4) N(GLY 4) CA(ASN 3) 31
    CBCAcoNH_hncocacb_@FLYA: H(GLY 4) N(GLY 4) CB(ASN 3) 5
    CcoNH_ccconh_@FLYA: H(GLY 4) N(GLY 4) CA(ASN 3) 438
    CcoNH_ccconh_@FLYA: H(GLY 4) N(GLY 4) CB(ASN 3) 107
    HCcoNH_hccconh_@FLYA: H(GLY 4) N(GLY 4) HA(ASN 3)
    HCcoNH_hccconh_@FLYA: H(GLY 4) N(GLY 4) HB2(ASN 3) 45
    HCcoNH_hccconh_@FLYA: H(GLY 4) N(GLY 4) HB3(ASN 3) 40
    HNCO_hnco_@FLYA: H(GLY 4) N(GLY 4) C(ASN 3) 79
    HNcaCO_hncaco_@FLYA: H(GLY 4) N(GLY 4) C(ASN 3) 148
    HNcaCO_hncaco_@FLYA: H(GLY 4) N(GLY 4) C(GLY 4) 84
    N15HSQC_hsqc_@FLYA: N(GLY 4) H(GLY 4) 11
    N15NOESY_nnoesy_@FLYA: H(GLY 4) H(MET 2) N(MET 2)
    N15NOESY_nnoesy_@FLYA: H(GLY 4) H(ASN 3) N(ASN 3)
    N15NOESY_nnoesy_@FLYA: H(GLY 4) HD21(ASN 3) ND2(ASN 3)
    N15NOESY_nnoesy_@FLYA: H(MET 2) H(GLY 4) N(GLY 4) 1032
    N15NOESY_nnoesy_@FLYA: HA(MET 2) H(GLY 4) N(GLY 4) 1669
    N15NOESY_nnoesy_@FLYA: HB2(MET 2) H(GLY 4) N(GLY 4) 989
    N15NOESY_nnoesy_@FLYA: HB3(MET 2) H(GLY 4) N(GLY 4) 988
    N15NOESY_nnoesy_@FLYA: H(ASN 3) H(GLY 4) N(GLY 4) 3493
    N15NOESY_nnoesy_@FLYA: HA(ASN 3) H(GLY 4) N(GLY 4)
    N15NOESY_nnoesy_@FLYA: HB2(ASN 3) H(GLY 4) N(GLY 4) 154
    N15NOESY_nnoesy_@FLYA: HB3(ASN 3) H(GLY 4) N(GLY 4) 34
    N15NOESY_nnoesy_@FLYA: HD21(ASN 3) H(GLY 4) N(GLY 4) 1506
    N15NOESY_nnoesy_@FLYA: H(GLY 4) H(GLY 4) N(GLY 4)
    N15NOESY_nnoesy_@FLYA: HA2(GLY 4) H(GLY 4) N(GLY 4) 648
    N15NOESY_nnoesy_@FLYA: HA3(GLY 4) H(GLY 4) N(GLY 4) 640
    N15NOESY_nnoesy_@FLYA: H(VAL 5) H(GLY 4) N(GLY 4) 1032
    N15NOESY_nnoesy_@FLYA: HA(VAL 5) H(GLY 4) N(GLY 4)
    N15NOESY_nnoesy_@FLYA: QG1(VAL 5) H(GLY 4) N(GLY 4) 2553
    N15NOESY_nnoesy_@FLYA: QG2(VAL 5) H(GLY 4) N(GLY 4) 1394
    N15NOESY_nnoesy_@FLYA: H(HIS 6) H(GLY 4) N(GLY 4)
    N15NOESY_nnoesy_@FLYA: HB2(HIS 6) H(GLY 4) N(GLY 4)
    N15NOESY_nnoesy_@FLYA: H(ASP 7) H(GLY 4) N(GLY 4) 4
    N15NOESY_nnoesy_@FLYA: HA(ASP 7) H(GLY 4) N(GLY 4) 100
    N15NOESY_nnoesy_@FLYA: HB2(ASP 7) H(GLY 4) N(GLY 4)
    N15NOESY_nnoesy_@FLYA: HB3(ASP 7) H(GLY 4) N(GLY 4)
    N15NOESY_nnoesy_@FLYA: HA(ALA 132) H(GLY 4) N(GLY 4) 640
    N15NOESY_nnoesy_@FLYA: QB(ALA 132) H(GLY 4) N(GLY 4) 1209
    N15NOESY_nnoesy_@FLYA: H(TYR 135) H(GLY 4) N(GLY 4)
    N15NOESY_nnoesy_@FLYA: HA(TYR 135) H(GLY 4) N(GLY 4)
    N15NOESY_nnoesy_@FLYA: HB2(TYR 135) H(GLY 4) N(GLY 4) 1660
    N15NOESY_nnoesy_@FLYA: HB3(TYR 135) H(GLY 4) N(GLY 4) 1660
    N15NOESY_nnoesy_@FLYA: HE2(TYR 135) H(GLY 4) N(GLY 4) 1465
    N15NOESY_nnoesy_@FLYA: HD2(TYR 135) H(GLY 4) N(GLY 4) 1465
    N15NOESY_nnoesy_@FLYA: H(GLY 4) H(VAL 5) N(VAL 5) 379
    N15NOESY_nnoesy_@FLYA: H(GLY 4) H(HIS 6) N(HIS 6)
    N15NOESY_nnoesy_@FLYA: H(GLY 4) H(ASP 7) N(ASP 7) 1422
    N15NOESY_nnoesy_@FLYA: H(GLY 4) H(TYR 135) N(TYR 135)
    CA   4     GLY
    C13NOESY_cnoesy_@FLYA: HA(ASN 3) HA2(GLY 4) CA(GLY 4)
    C13NOESY_cnoesy_@FLYA: HB3(ASN 3) HA2(GLY 4) CA(GLY 4)
    C13NOESY_cnoesy_@FLYA: H(GLY 4) HA2(GLY 4) CA(GLY 4) 2097
    C13NOESY_cnoesy_@FLYA: HA2(GLY 4) HA2(GLY 4) CA(GLY 4)
    C13NOESY_cnoesy_@FLYA: HA3(GLY 4) HA2(GLY 4) CA(GLY 4) 970
    C13NOESY_cnoesy_@FLYA: H(VAL 5) HA2(GLY 4) CA(GLY 4) 2166
    C13NOESY_cnoesy_@FLYA: HA(VAL 5) HA2(GLY 4) CA(GLY 4)
    C13NOESY_cnoesy_@FLYA: QG1(VAL 5) HA2(GLY 4) CA(GLY 4) 3012
    C13NOESY_cnoesy_@FLYA: QG2(VAL 5) HA2(GLY 4) CA(GLY 4) 3348
    C13NOESY_cnoesy_@FLYA: H(HIS 6) HA2(GLY 4) CA(GLY 4) 3512
    C13NOESY_cnoesy_@FLYA: HB2(HIS 6) HA2(GLY 4) CA(GLY 4)
    C13NOESY_cnoesy_@FLYA: H(ASP 7) HA2(GLY 4) CA(GLY 4) 4946
    C13NOESY_cnoesy_@FLYA: HB2(ASP 7) HA2(GLY 4) CA(GLY 4)
    C13NOESY_cnoesy_@FLYA: QD1(LEU 8) HA2(GLY 4) CA(GLY 4)
    C13NOESY_cnoesy_@FLYA: HD22(ASN 43) HA2(GLY 4) CA(GLY 4)
    C13NOESY_cnoesy_@FLYA: QG1(VAL 62) HA2(GLY 4) CA(GLY 4)
    C13NOESY_cnoesy_@FLYA: HA(ALA 132) HA2(GLY 4) CA(GLY 4) 970
    C13NOESY_cnoesy_@FLYA: QB(ALA 132) HA2(GLY 4) CA(GLY 4) 4178
    C13NOESY_cnoesy_@FLYA: H(ALA 133) HA2(GLY 4) CA(GLY 4)
    C13NOESY_cnoesy_@FLYA: HA(ALA 133) HA2(GLY 4) CA(GLY 4) 970
    C13NOESY_cnoesy_@FLYA: QB(ALA 133) HA2(GLY 4) CA(GLY 4)
    C13NOESY_cnoesy_@FLYA: H(THR 134) HA2(GLY 4) CA(GLY 4) 4945
    C13NOESY_cnoesy_@FLYA: HA(THR 134) HA2(GLY 4) CA(GLY 4) 970
    C13NOESY_cnoesy_@FLYA: H(TYR 135) HA2(GLY 4) CA(GLY 4)
    C13NOESY_cnoesy_@FLYA: HA(TYR 135) HA2(GLY 4) CA(GLY 4)
    C13NOESY_cnoesy_@FLYA: HB3(TYR 135) HA2(GLY 4) CA(GLY 4)
    C13NOESY_cnoesy_@FLYA: HE2(TYR 135) HA2(GLY 4) CA(GLY 4) 5817
    C13NOESY_cnoesy_@FLYA: HD2(TYR 135) HA2(GLY 4) CA(GLY 4) 5816
    C13NOESY_cnoesy_@FLYA: H(ASN 3) HA3(GLY 4) CA(GLY 4)
    C13NOESY_cnoesy_@FLYA: HA(ASN 3) HA3(GLY 4) CA(GLY 4)
    C13NOESY_cnoesy_@FLYA: HB2(ASN 3) HA3(GLY 4) CA(GLY 4)
    C13NOESY_cnoesy_@FLYA: HB3(ASN 3) HA3(GLY 4) CA(GLY 4)
    C13NOESY_cnoesy_@FLYA: H(GLY 4) HA3(GLY 4) CA(GLY 4) 1503
    C13NOESY_cnoesy_@FLYA: HA2(GLY 4) HA3(GLY 4) CA(GLY 4) 1883
    C13NOESY_cnoesy_@FLYA: HA3(GLY 4) HA3(GLY 4) CA(GLY 4)
    C13NOESY_cnoesy_@FLYA: H(VAL 5) HA3(GLY 4) CA(GLY 4) 1190
    C13NOESY_cnoesy_@FLYA: HA(VAL 5) HA3(GLY 4) CA(GLY 4) 7835
    C13NOESY_cnoesy_@FLYA: HB(VAL 5) HA3(GLY 4) CA(GLY 4)
    C13NOESY_cnoesy_@FLYA: QG1(VAL 5) HA3(GLY 4) CA(GLY 4) 2855
    C13NOESY_cnoesy_@FLYA: QG2(VAL 5) HA3(GLY 4) CA(GLY 4) 1610
    C13NOESY_cnoesy_@FLYA: H(HIS 6) HA3(GLY 4) CA(GLY 4) 779
    C13NOESY_cnoesy_@FLYA: HA(HIS 6) HA3(GLY 4) CA(GLY 4)
    C13NOESY_cnoesy_@FLYA: HB2(HIS 6) HA3(GLY 4) CA(GLY 4)
    C13NOESY_cnoesy_@FLYA: HB3(HIS 6) HA3(GLY 4) CA(GLY 4)
    C13NOESY_cnoesy_@FLYA: HD2(HIS 6) HA3(GLY 4) CA(GLY 4) 6134
    C13NOESY_cnoesy_@FLYA: H(ASP 7) HA3(GLY 4) CA(GLY 4) 779
    C13NOESY_cnoesy_@FLYA: HB2(ASP 7) HA3(GLY 4) CA(GLY 4)
    C13NOESY_cnoesy_@FLYA: HD22(ASN 43) HA3(GLY 4) CA(GLY 4) 6153
    C13NOESY_cnoesy_@FLYA: HA(ALA 132) HA3(GLY 4) CA(GLY 4)
    C13NOESY_cnoesy_@FLYA: QB(ALA 132) HA3(GLY 4) CA(GLY 4) 3220
    C13NOESY_cnoesy_@FLYA: HA(ALA 133) HA3(GLY 4) CA(GLY 4)
    C13NOESY_cnoesy_@FLYA: H(TYR 135) HA3(GLY 4) CA(GLY 4)
    C13NOESY_cnoesy_@FLYA: HE2(TYR 135) HA3(GLY 4) CA(GLY 4) 6151
    C13NOESY_cnoesy_@FLYA: HD2(TYR 135) HA3(GLY 4) CA(GLY 4) 6152
    CBCANH_hncacb_@FLYA: H(GLY 4) N(GLY 4) CA(GLY 4) 3
    CBCANH_hncacb_@FLYA: H(VAL 5) N(VAL 5) CA(GLY 4) 53
    CBCAcoNH_hncocacb_@FLYA: H(VAL 5) N(VAL 5) CA(GLY 4) 80
    CCHTOCSY_cch_@FLYA: HA2(GLY 4) CA(GLY 4) CA(GLY 4)
    CCHTOCSY_cch_@FLYA: HA3(GLY 4) CA(GLY 4) CA(GLY 4)
    CcoNH_ccconh_@FLYA: H(VAL 5) N(VAL 5) CA(GLY 4) 314
    HA2  4     GLY
    C13NOESY_cnoesy_@FLYA: HA2(GLY 4) HA(ASN 3) CA(ASN 3)
    C13NOESY_cnoesy_@FLYA: HA2(GLY 4) HB3(ASN 3) CB(ASN 3)
    C13NOESY_cnoesy_@FLYA: HA(ASN 3) HA2(GLY 4) CA(GLY 4)
    C13NOESY_cnoesy_@FLYA: HB3(ASN 3) HA2(GLY 4) CA(GLY 4)
    C13NOESY_cnoesy_@FLYA: H(GLY 4) HA2(GLY 4) CA(GLY 4) 2097
    C13NOESY_cnoesy_@FLYA: HA2(GLY 4) HA2(GLY 4) CA(GLY 4)
    C13NOESY_cnoesy_@FLYA: HA3(GLY 4) HA2(GLY 4) CA(GLY 4) 970
    C13NOESY_cnoesy_@FLYA: H(VAL 5) HA2(GLY 4) CA(GLY 4) 2166
    C13NOESY_cnoesy_@FLYA: HA(VAL 5) HA2(GLY 4) CA(GLY 4)
    C13NOESY_cnoesy_@FLYA: QG1(VAL 5) HA2(GLY 4) CA(GLY 4) 3012
    C13NOESY_cnoesy_@FLYA: QG2(VAL 5) HA2(GLY 4) CA(GLY 4) 3348
    C13NOESY_cnoesy_@FLYA: H(HIS 6) HA2(GLY 4) CA(GLY 4) 3512
    C13NOESY_cnoesy_@FLYA: HB2(HIS 6) HA2(GLY 4) CA(GLY 4)
    C13NOESY_cnoesy_@FLYA: H(ASP 7) HA2(GLY 4) CA(GLY 4) 4946
    C13NOESY_cnoesy_@FLYA: HB2(ASP 7) HA2(GLY 4) CA(GLY 4)
    C13NOESY_cnoesy_@FLYA: QD1(LEU 8) HA2(GLY 4) CA(GLY 4)
    C13NOESY_cnoesy_@FLYA: HD22(ASN 43) HA2(GLY 4) CA(GLY 4)
    C13NOESY_cnoesy_@FLYA: QG1(VAL 62) HA2(GLY 4) CA(GLY 4)
    C13NOESY_cnoesy_@FLYA: HA(ALA 132) HA2(GLY 4) CA(GLY 4) 970
    C13NOESY_cnoesy_@FLYA: QB(ALA 132) HA2(GLY 4) CA(GLY 4) 4178
    C13NOESY_cnoesy_@FLYA: H(ALA 133) HA2(GLY 4) CA(GLY 4)
    C13NOESY_cnoesy_@FLYA: HA(ALA 133) HA2(GLY 4) CA(GLY 4) 970
    C13NOESY_cnoesy_@FLYA: QB(ALA 133) HA2(GLY 4) CA(GLY 4)
    C13NOESY_cnoesy_@FLYA: H(THR 134) HA2(GLY 4) CA(GLY 4) 4945
    C13NOESY_cnoesy_@FLYA: HA(THR 134) HA2(GLY 4) CA(GLY 4) 970
    C13NOESY_cnoesy_@FLYA: H(TYR 135) HA2(GLY 4) CA(GLY 4)
    C13NOESY_cnoesy_@FLYA: HA(TYR 135) HA2(GLY 4) CA(GLY 4)
    C13NOESY_cnoesy_@FLYA: HB3(TYR 135) HA2(GLY 4) CA(GLY 4)
    C13NOESY_cnoesy_@FLYA: HE2(TYR 135) HA2(GLY 4) CA(GLY 4) 5817
    C13NOESY_cnoesy_@FLYA: HD2(TYR 135) HA2(GLY 4) CA(GLY 4) 5816
    C13NOESY_cnoesy_@FLYA: HA2(GLY 4) HA3(GLY 4) CA(GLY 4) 1883
    C13NOESY_cnoesy_@FLYA: HA2(GLY 4) HA(VAL 5) CA(VAL 5)
    C13NOESY_cnoesy_@FLYA: HA2(GLY 4) QG1(VAL 5) CG1(VAL 5) 3471
    C13NOESY_cnoesy_@FLYA: HA2(GLY 4) QG2(VAL 5) CG2(VAL 5)
    C13NOESY_cnoesy_@FLYA: HA2(GLY 4) HB2(HIS 6) CB(HIS 6)
    C13NOESY_cnoesy_@FLYA: HA2(GLY 4) HB2(ASP 7) CB(ASP 7)
    C13NOESY_cnoesy_@FLYA: HA2(GLY 4) QD1(LEU 8) CD1(LEU 8) 1350
    C13NOESY_cnoesy_@FLYA: HA2(GLY 4) QG1(VAL 62) CG1(VAL 62)
    C13NOESY_cnoesy_@FLYA: HA2(GLY 4) HA(ALA 132) CA(ALA 132)
    C13NOESY_cnoesy_@FLYA: HA2(GLY 4) QB(ALA 132) CB(ALA 132)
    C13NOESY_cnoesy_@FLYA: HA2(GLY 4) HA(ALA 133) CA(ALA 133)
    C13NOESY_cnoesy_@FLYA: HA2(GLY 4) QB(ALA 133) CB(ALA 133)
    C13NOESY_cnoesy_@FLYA: HA2(GLY 4) HA(THR 134) CA(THR 134)
    C13NOESY_cnoesy_@FLYA: HA2(GLY 4) HA(TYR 135) CA(TYR 135) 727
    C13NOESY_cnoesy_@FLYA: HA2(GLY 4) HB3(TYR 135) CB(TYR 135) 5002
    C13NOESY_cnoesy_@FLYA: HA2(GLY 4) HD2(TYR 135) CD1(TYR 135)
    C13NOESY_cnoesy_@FLYA: HA2(GLY 4) HE2(TYR 135) CE1(TYR 135)
    CCHTOCSY_cch_@FLYA: HA2(GLY 4) CA(GLY 4) CA(GLY 4)
    HCcoNH_hccconh_@FLYA: H(VAL 5) N(VAL 5) HA2(GLY 4) 131
    N15NOESY_nnoesy_@FLYA: HA2(GLY 4) H(GLY 4) N(GLY 4) 648
    N15NOESY_nnoesy_@FLYA: HA2(GLY 4) H(VAL 5) N(VAL 5) 692
    N15NOESY_nnoesy_@FLYA: HA2(GLY 4) H(HIS 6) N(HIS 6) 1236
    N15NOESY_nnoesy_@FLYA: HA2(GLY 4) H(ASP 7) N(ASP 7) 1141
    N15NOESY_nnoesy_@FLYA: HA2(GLY 4) HD22(ASN 43) ND2(ASN 43)
    N15NOESY_nnoesy_@FLYA: HA2(GLY 4) H(ALA 133) N(ALA 133)
    N15NOESY_nnoesy_@FLYA: HA2(GLY 4) H(THR 134) N(THR 134)
    N15NOESY_nnoesy_@FLYA: HA2(GLY 4) H(TYR 135) N(TYR 135) 2287
    HA3  4     GLY
    C13NOESY_cnoesy_@FLYA: HA3(GLY 4) HA(ASN 3) CA(ASN 3)
    C13NOESY_cnoesy_@FLYA: HA3(GLY 4) HB2(ASN 3) CB(ASN 3)
    C13NOESY_cnoesy_@FLYA: HA3(GLY 4) HB3(ASN 3) CB(ASN 3) 1994
    C13NOESY_cnoesy_@FLYA: HA3(GLY 4) HA2(GLY 4) CA(GLY 4) 970
    C13NOESY_cnoesy_@FLYA: H(ASN 3) HA3(GLY 4) CA(GLY 4)
    C13NOESY_cnoesy_@FLYA: HA(ASN 3) HA3(GLY 4) CA(GLY 4)
    C13NOESY_cnoesy_@FLYA: HB2(ASN 3) HA3(GLY 4) CA(GLY 4)
    C13NOESY_cnoesy_@FLYA: HB3(ASN 3) HA3(GLY 4) CA(GLY 4)
    C13NOESY_cnoesy_@FLYA: H(GLY 4) HA3(GLY 4) CA(GLY 4) 1503
    C13NOESY_cnoesy_@FLYA: HA2(GLY 4) HA3(GLY 4) CA(GLY 4) 1883
    C13NOESY_cnoesy_@FLYA: HA3(GLY 4) HA3(GLY 4) CA(GLY 4)
    C13NOESY_cnoesy_@FLYA: H(VAL 5) HA3(GLY 4) CA(GLY 4) 1190
    C13NOESY_cnoesy_@FLYA: HA(VAL 5) HA3(GLY 4) CA(GLY 4) 7835
    C13NOESY_cnoesy_@FLYA: HB(VAL 5) HA3(GLY 4) CA(GLY 4)
    C13NOESY_cnoesy_@FLYA: QG1(VAL 5) HA3(GLY 4) CA(GLY 4) 2855
    C13NOESY_cnoesy_@FLYA: QG2(VAL 5) HA3(GLY 4) CA(GLY 4) 1610
    C13NOESY_cnoesy_@FLYA: H(HIS 6) HA3(GLY 4) CA(GLY 4) 779
    C13NOESY_cnoesy_@FLYA: HA(HIS 6) HA3(GLY 4) CA(GLY 4)
    C13NOESY_cnoesy_@FLYA: HB2(HIS 6) HA3(GLY 4) CA(GLY 4)
    C13NOESY_cnoesy_@FLYA: HB3(HIS 6) HA3(GLY 4) CA(GLY 4)
    C13NOESY_cnoesy_@FLYA: HD2(HIS 6) HA3(GLY 4) CA(GLY 4) 6134
    C13NOESY_cnoesy_@FLYA: H(ASP 7) HA3(GLY 4) CA(GLY 4) 779
    C13NOESY_cnoesy_@FLYA: HB2(ASP 7) HA3(GLY 4) CA(GLY 4)
    C13NOESY_cnoesy_@FLYA: HD22(ASN 43) HA3(GLY 4) CA(GLY 4) 6153
    C13NOESY_cnoesy_@FLYA: HA(ALA 132) HA3(GLY 4) CA(GLY 4)
    C13NOESY_cnoesy_@FLYA: QB(ALA 132) HA3(GLY 4) CA(GLY 4) 3220
    C13NOESY_cnoesy_@FLYA: HA(ALA 133) HA3(GLY 4) CA(GLY 4)
    C13NOESY_cnoesy_@FLYA: H(TYR 135) HA3(GLY 4) CA(GLY 4)
    C13NOESY_cnoesy_@FLYA: HE2(TYR 135) HA3(GLY 4) CA(GLY 4) 6151
    C13NOESY_cnoesy_@FLYA: HD2(TYR 135) HA3(GLY 4) CA(GLY 4) 6152
    C13NOESY_cnoesy_@FLYA: HA3(GLY 4) HA(VAL 5) CA(VAL 5) 1974
    C13NOESY_cnoesy_@FLYA: HA3(GLY 4) HB(VAL 5) CB(VAL 5)
    C13NOESY_cnoesy_@FLYA: HA3(GLY 4) QG1(VAL 5) CG1(VAL 5) 2600
    C13NOESY_cnoesy_@FLYA: HA3(GLY 4) QG2(VAL 5) CG2(VAL 5) 1835
    C13NOESY_cnoesy_@FLYA: HA3(GLY 4) HA(HIS 6) CA(HIS 6)
    C13NOESY_cnoesy_@FLYA: HA3(GLY 4) HB2(HIS 6) CB(HIS 6) 1374
    C13NOESY_cnoesy_@FLYA: HA3(GLY 4) HB3(HIS 6) CB(HIS 6)
    C13NOESY_cnoesy_@FLYA: HA3(GLY 4) HD2(HIS 6) CD2(HIS 6) 7275
    C13NOESY_cnoesy_@FLYA: HA3(GLY 4) HB2(ASP 7) CB(ASP 7)
    C13NOESY_cnoesy_@FLYA: HA3(GLY 4) HA(ALA 132) CA(ALA 132)
    C13NOESY_cnoesy_@FLYA: HA3(GLY 4) QB(ALA 132) CB(ALA 132)
    C13NOESY_cnoesy_@FLYA: HA3(GLY 4) HA(ALA 133) CA(ALA 133)
    C13NOESY_cnoesy_@FLYA: HA3(GLY 4) HD2(TYR 135) CD1(TYR 135) 711
    C13NOESY_cnoesy_@FLYA: HA3(GLY 4) HE2(TYR 135) CE1(TYR 135) 7276
    CCHTOCSY_cch_@FLYA: HA3(GLY 4) CA(GLY 4) CA(GLY 4)
    HCcoNH_hccconh_@FLYA: H(VAL 5) N(VAL 5) HA3(GLY 4)
    N15NOESY_nnoesy_@FLYA: HA3(GLY 4) H(ASN 3) N(ASN 3)
    N15NOESY_nnoesy_@FLYA: HA3(GLY 4) H(GLY 4) N(GLY 4) 640
    N15NOESY_nnoesy_@FLYA: HA3(GLY 4) H(VAL 5) N(VAL 5) 637
    N15NOESY_nnoesy_@FLYA: HA3(GLY 4) H(HIS 6) N(HIS 6) 7
    N15NOESY_nnoesy_@FLYA: HA3(GLY 4) H(ASP 7) N(ASP 7) 937
    N15NOESY_nnoesy_@FLYA: HA3(GLY 4) HD22(ASN 43) ND2(ASN 43) 3112
    N15NOESY_nnoesy_@FLYA: HA3(GLY 4) H(TYR 135) N(TYR 135) 320
    C    4     GLY
    HNCO_hnco_@FLYA: H(VAL 5) N(VAL 5) C(GLY 4) 10
    HNcaCO_hncaco_@FLYA: H(GLY 4) N(GLY 4) C(GLY 4) 84
    HNcaCO_hncaco_@FLYA: H(VAL 5) N(VAL 5) C(GLY 4) 26
    N    5     VAL
    CBCANH_hncacb_@FLYA: H(VAL 5) N(VAL 5) CA(GLY 4) 53
    CBCANH_hncacb_@FLYA: H(VAL 5) N(VAL 5) CA(VAL 5) 267
    CBCANH_hncacb_@FLYA: H(VAL 5) N(VAL 5) CB(VAL 5) 146
    CBCAcoNH_hncocacb_@FLYA: H(VAL 5) N(VAL 5) CA(GLY 4) 80
    CcoNH_ccconh_@FLYA: H(VAL 5) N(VAL 5) CA(GLY 4) 314
    HCcoNH_hccconh_@FLYA: H(VAL 5) N(VAL 5) HA2(GLY 4) 131
    HCcoNH_hccconh_@FLYA: H(VAL 5) N(VAL 5) HA3(GLY 4)
    HNCO_hnco_@FLYA: H(VAL 5) N(VAL 5) C(GLY 4) 10
    HNcaCO_hncaco_@FLYA: H(VAL 5) N(VAL 5) C(GLY 4) 26
    HNcaCO_hncaco_@FLYA: H(VAL 5) N(VAL 5) C(VAL 5) 26
    N15HSQC_hsqc_@FLYA: N(VAL 5) H(VAL 5) 100
    N15NOESY_nnoesy_@FLYA: H(GLY 4) H(VAL 5) N(VAL 5) 379
    N15NOESY_nnoesy_@FLYA: HA2(GLY 4) H(VAL 5) N(VAL 5) 692
    N15NOESY_nnoesy_@FLYA: HA3(GLY 4) H(VAL 5) N(VAL 5) 637
    N15NOESY_nnoesy_@FLYA: H(VAL 5) H(VAL 5) N(VAL 5)
    N15NOESY_nnoesy_@FLYA: HA(VAL 5) H(VAL 5) N(VAL 5) 769
    N15NOESY_nnoesy_@FLYA: HB(VAL 5) H(VAL 5) N(VAL 5) 1166
    N15NOESY_nnoesy_@FLYA: QG1(VAL 5) H(VAL 5) N(VAL 5) 614
    N15NOESY_nnoesy_@FLYA: QG2(VAL 5) H(VAL 5) N(VAL 5) 635
    N15NOESY_nnoesy_@FLYA: H(HIS 6) H(VAL 5) N(VAL 5) 738
    N15NOESY_nnoesy_@FLYA: HA(HIS 6) H(VAL 5) N(VAL 5)
    N15NOESY_nnoesy_@FLYA: HB2(HIS 6) H(VAL 5) N(VAL 5) 2359
    N15NOESY_nnoesy_@FLYA: HD2(HIS 6) H(VAL 5) N(VAL 5) 1223
    N15NOESY_nnoesy_@FLYA: H(ASP 7) H(VAL 5) N(VAL 5) 737
    N15NOESY_nnoesy_@FLYA: H(LEU 8) H(VAL 5) N(VAL 5)
    N15NOESY_nnoesy_@FLYA: HG(LEU 8) H(VAL 5) N(VAL 5) 1666
    N15NOESY_nnoesy_@FLYA: QD1(LEU 8) H(VAL 5) N(VAL 5) 1773
    N15NOESY_nnoesy_@FLYA: HB2(LEU 42) H(VAL 5) N(VAL 5)
    N15NOESY_nnoesy_@FLYA: HA(ASN 43) H(VAL 5) N(VAL 5)
    N15NOESY_nnoesy_@FLYA: HD21(ASN 43) H(VAL 5) N(VAL 5) 1223
    N15NOESY_nnoesy_@FLYA: HD22(ASN 43) H(VAL 5) N(VAL 5) 1223
    N15NOESY_nnoesy_@FLYA: QG2(ILE 61) H(VAL 5) N(VAL 5) 1644
    N15NOESY_nnoesy_@FLYA: QG1(VAL 62) H(VAL 5) N(VAL 5)
    N15NOESY_nnoesy_@FLYA: HD1(TRP 129) H(VAL 5) N(VAL 5) 1223
    N15NOESY_nnoesy_@FLYA: HE1(TRP 129) H(VAL 5) N(VAL 5) 2205
    N15NOESY_nnoesy_@FLYA: HA(ALA 132) H(VAL 5) N(VAL 5) 637
    N15NOESY_nnoesy_@FLYA: QB(ALA 132) H(VAL 5) N(VAL 5) 213
    N15NOESY_nnoesy_@FLYA: H(ALA 133) H(VAL 5) N(VAL 5)
    N15NOESY_nnoesy_@FLYA: HA(ALA 133) H(VAL 5) N(VAL 5) 637
    N15NOESY_nnoesy_@FLYA: QB(ALA 133) H(VAL 5) N(VAL 5)
    N15NOESY_nnoesy_@FLYA: H(TYR 135) H(VAL 5) N(VAL 5)
    N15NOESY_nnoesy_@FLYA: HE2(TYR 135) H(VAL 5) N(VAL 5) 1223
    N15NOESY_nnoesy_@FLYA: HD2(TYR 135) H(VAL 5) N(VAL 5) 1223
    H    5     VAL
    C13NOESY_cnoesy_@FLYA: H(VAL 5) HA2(GLY 4) CA(GLY 4) 2166
    C13NOESY_cnoesy_@FLYA: H(VAL 5) HA3(GLY 4) CA(GLY 4) 1190
    C13NOESY_cnoesy_@FLYA: H(VAL 5) HA(VAL 5) CA(VAL 5) 564
    C13NOESY_cnoesy_@FLYA: H(VAL 5) HB(VAL 5) CB(VAL 5) 7897
    C13NOESY_cnoesy_@FLYA: H(VAL 5) QG1(VAL 5) CG1(VAL 5) 723
    C13NOESY_cnoesy_@FLYA: H(VAL 5) QG2(VAL 5) CG2(VAL 5) 1962
    C13NOESY_cnoesy_@FLYA: H(VAL 5) HA(HIS 6) CA(HIS 6)
    C13NOESY_cnoesy_@FLYA: H(VAL 5) HB2(HIS 6) CB(HIS 6)
    C13NOESY_cnoesy_@FLYA: H(VAL 5) HD2(HIS 6) CD2(HIS 6)
    C13NOESY_cnoesy_@FLYA: H(VAL 5) HG(LEU 8) CG(LEU 8)
    C13NOESY_cnoesy_@FLYA: H(VAL 5) QD1(LEU 8) CD1(LEU 8)
    C13NOESY_cnoesy_@FLYA: H(VAL 5) HB2(LEU 42) CB(LEU 42)
    C13NOESY_cnoesy_@FLYA: H(VAL 5) HA(ASN 43) CA(ASN 43)
    C13NOESY_cnoesy_@FLYA: H(VAL 5) QG2(ILE 61) CG2(ILE 61) 7733
    C13NOESY_cnoesy_@FLYA: H(VAL 5) QG1(VAL 62) CG1(VAL 62)
    C13NOESY_cnoesy_@FLYA: H(VAL 5) HD1(TRP 129) CD1(TRP 129)
    C13NOESY_cnoesy_@FLYA: H(VAL 5) HA(ALA 132) CA(ALA 132)
    C13NOESY_cnoesy_@FLYA: H(VAL 5) QB(ALA 132) CB(ALA 132) 2575
    C13NOESY_cnoesy_@FLYA: H(VAL 5) HA(ALA 133) CA(ALA 133) 2255
    C13NOESY_cnoesy_@FLYA: H(VAL 5) QB(ALA 133) CB(ALA 133) 486
    C13NOESY_cnoesy_@FLYA: H(VAL 5) HD2(TYR 135) CD1(TYR 135)
    C13NOESY_cnoesy_@FLYA: H(VAL 5) HE2(TYR 135) CE1(TYR 135)
    CBCANH_hncacb_@FLYA: H(VAL 5) N(VAL 5) CA(GLY 4) 53
    CBCANH_hncacb_@FLYA: H(VAL 5) N(VAL 5) CA(VAL 5) 267
    CBCANH_hncacb_@FLYA: H(VAL 5) N(VAL 5) CB(VAL 5) 146
    CBCAcoNH_hncocacb_@FLYA: H(VAL 5) N(VAL 5) CA(GLY 4) 80
    CcoNH_ccconh_@FLYA: H(VAL 5) N(VAL 5) CA(GLY 4) 314
    HCcoNH_hccconh_@FLYA: H(VAL 5) N(VAL 5) HA2(GLY 4) 131
    HCcoNH_hccconh_@FLYA: H(VAL 5) N(VAL 5) HA3(GLY 4)
    HNCO_hnco_@FLYA: H(VAL 5) N(VAL 5) C(GLY 4) 10
    HNcaCO_hncaco_@FLYA: H(VAL 5) N(VAL 5) C(GLY 4) 26
    HNcaCO_hncaco_@FLYA: H(VAL 5) N(VAL 5) C(VAL 5) 26
    N15HSQC_hsqc_@FLYA: N(VAL 5) H(VAL 5) 100
    N15NOESY_nnoesy_@FLYA: H(VAL 5) H(GLY 4) N(GLY 4) 1032
    N15NOESY_nnoesy_@FLYA: H(GLY 4) H(VAL 5) N(VAL 5) 379
    N15NOESY_nnoesy_@FLYA: HA2(GLY 4) H(VAL 5) N(VAL 5) 692
    N15NOESY_nnoesy_@FLYA: HA3(GLY 4) H(VAL 5) N(VAL 5) 637
    N15NOESY_nnoesy_@FLYA: H(VAL 5) H(VAL 5) N(VAL 5)
    N15NOESY_nnoesy_@FLYA: HA(VAL 5) H(VAL 5) N(VAL 5) 769
    N15NOESY_nnoesy_@FLYA: HB(VAL 5) H(VAL 5) N(VAL 5) 1166
    N15NOESY_nnoesy_@FLYA: QG1(VAL 5) H(VAL 5) N(VAL 5) 614
    N15NOESY_nnoesy_@FLYA: QG2(VAL 5) H(VAL 5) N(VAL 5) 635
    N15NOESY_nnoesy_@FLYA: H(HIS 6) H(VAL 5) N(VAL 5) 738
    N15NOESY_nnoesy_@FLYA: HA(HIS 6) H(VAL 5) N(VAL 5)
    N15NOESY_nnoesy_@FLYA: HB2(HIS 6) H(VAL 5) N(VAL 5) 2359
    N15NOESY_nnoesy_@FLYA: HD2(HIS 6) H(VAL 5) N(VAL 5) 1223
    N15NOESY_nnoesy_@FLYA: H(ASP 7) H(VAL 5) N(VAL 5) 737
    N15NOESY_nnoesy_@FLYA: H(LEU 8) H(VAL 5) N(VAL 5)
    N15NOESY_nnoesy_@FLYA: HG(LEU 8) H(VAL 5) N(VAL 5) 1666
    N15NOESY_nnoesy_@FLYA: QD1(LEU 8) H(VAL 5) N(VAL 5) 1773
    N15NOESY_nnoesy_@FLYA: HB2(LEU 42) H(VAL 5) N(VAL 5)
    N15NOESY_nnoesy_@FLYA: HA(ASN 43) H(VAL 5) N(VAL 5)
    N15NOESY_nnoesy_@FLYA: HD21(ASN 43) H(VAL 5) N(VAL 5) 1223
    N15NOESY_nnoesy_@FLYA: HD22(ASN 43) H(VAL 5) N(VAL 5) 1223
    N15NOESY_nnoesy_@FLYA: QG2(ILE 61) H(VAL 5) N(VAL 5) 1644
    N15NOESY_nnoesy_@FLYA: QG1(VAL 62) H(VAL 5) N(VAL 5)
    N15NOESY_nnoesy_@FLYA: HD1(TRP 129) H(VAL 5) N(VAL 5) 1223
    N15NOESY_nnoesy_@FLYA: HE1(TRP 129) H(VAL 5) N(VAL 5) 2205
    N15NOESY_nnoesy_@FLYA: HA(ALA 132) H(VAL 5) N(VAL 5) 637
    N15NOESY_nnoesy_@FLYA: QB(ALA 132) H(VAL 5) N(VAL 5) 213
    N15NOESY_nnoesy_@FLYA: H(ALA 133) H(VAL 5) N(VAL 5)
    N15NOESY_nnoesy_@FLYA: HA(ALA 133) H(VAL 5) N(VAL 5) 637
    N15NOESY_nnoesy_@FLYA: QB(ALA 133) H(VAL 5) N(VAL 5)
    N15NOESY_nnoesy_@FLYA: H(TYR 135) H(VAL 5) N(VAL 5)
    N15NOESY_nnoesy_@FLYA: HE2(TYR 135) H(VAL 5) N(VAL 5) 1223
    N15NOESY_nnoesy_@FLYA: HD2(TYR 135) H(VAL 5) N(VAL 5) 1223
    N15NOESY_nnoesy_@FLYA: H(VAL 5) H(HIS 6) N(HIS 6) 799
    N15NOESY_nnoesy_@FLYA: H(VAL 5) H(ASP 7) N(ASP 7)
    N15NOESY_nnoesy_@FLYA: H(VAL 5) H(LEU 8) N(LEU 8)
    N15NOESY_nnoesy_@FLYA: H(VAL 5) HD21(ASN 43) ND2(ASN 43)
    N15NOESY_nnoesy_@FLYA: H(VAL 5) HD22(ASN 43) ND2(ASN 43)
    N15NOESY_nnoesy_@FLYA: H(VAL 5) HE1(TRP 129) NE1(TRP 129) 1695
    N15NOESY_nnoesy_@FLYA: H(VAL 5) H(ALA 133) N(ALA 133)
    N15NOESY_nnoesy_@FLYA: H(VAL 5) H(TYR 135) N(TYR 135)
    CA   5     VAL
    C13NOESY_cnoesy_@FLYA: H(GLY 4) HA(VAL 5) CA(VAL 5)
    C13NOESY_cnoesy_@FLYA: HA2(GLY 4) HA(VAL 5) CA(VAL 5)
    C13NOESY_cnoesy_@FLYA: HA3(GLY 4) HA(VAL 5) CA(VAL 5) 1974
    C13NOESY_cnoesy_@FLYA: H(VAL 5) HA(VAL 5) CA(VAL 5) 564
    C13NOESY_cnoesy_@FLYA: HA(VAL 5) HA(VAL 5) CA(VAL 5)
    C13NOESY_cnoesy_@FLYA: HB(VAL 5) HA(VAL 5) CA(VAL 5) 609
    C13NOESY_cnoesy_@FLYA: QG1(VAL 5) HA(VAL 5) CA(VAL 5) 2452
    C13NOESY_cnoesy_@FLYA: QG2(VAL 5) HA(VAL 5) CA(VAL 5) 1731
    C13NOESY_cnoesy_@FLYA: H(HIS 6) HA(VAL 5) CA(VAL 5) 1529
    C13NOESY_cnoesy_@FLYA: HA(HIS 6) HA(VAL 5) CA(VAL 5)
    C13NOESY_cnoesy_@FLYA: HB2(HIS 6) HA(VAL 5) CA(VAL 5)
    C13NOESY_cnoesy_@FLYA: HD2(HIS 6) HA(VAL 5) CA(VAL 5)
    C13NOESY_cnoesy_@FLYA: H(ASP 7) HA(VAL 5) CA(VAL 5) 1529
    C13NOESY_cnoesy_@FLYA: HB2(ASP 7) HA(VAL 5) CA(VAL 5)
    C13NOESY_cnoesy_@FLYA: HB3(ASP 7) HA(VAL 5) CA(VAL 5)
    C13NOESY_cnoesy_@FLYA: H(LEU 8) HA(VAL 5) CA(VAL 5) 196
    C13NOESY_cnoesy_@FLYA: HA(LEU 8) HA(VAL 5) CA(VAL 5)
    C13NOESY_cnoesy_@FLYA: HB2(LEU 8) HA(VAL 5) CA(VAL 5)
    C13NOESY_cnoesy_@FLYA: HB3(LEU 8) HA(VAL 5) CA(VAL 5)
    C13NOESY_cnoesy_@FLYA: HG(LEU 8) HA(VAL 5) CA(VAL 5) 1097
    C13NOESY_cnoesy_@FLYA: QD1(LEU 8) HA(VAL 5) CA(VAL 5) 1132
    C13NOESY_cnoesy_@FLYA: QD2(LEU 8) HA(VAL 5) CA(VAL 5) 1132
    C13NOESY_cnoesy_@FLYA: HG2(LYS 13) HA(VAL 5) CA(VAL 5)
    C13NOESY_cnoesy_@FLYA: HD2(LYS 13) HA(VAL 5) CA(VAL 5)
    C13NOESY_cnoesy_@FLYA: HD3(LYS 13) HA(VAL 5) CA(VAL 5) 1097
    C13NOESY_cnoesy_@FLYA: HB2(LEU 42) HA(VAL 5) CA(VAL 5)
    C13NOESY_cnoesy_@FLYA: HA(TRP 129) HA(VAL 5) CA(VAL 5)
    C13NOESY_cnoesy_@FLYA: HD1(TRP 129) HA(VAL 5) CA(VAL 5) 2768
    C13NOESY_cnoesy_@FLYA: HE1(TRP 129) HA(VAL 5) CA(VAL 5)
    C13NOESY_cnoesy_@FLYA: H(ALA 132) HA(VAL 5) CA(VAL 5) 2147
    C13NOESY_cnoesy_@FLYA: HA(ALA 132) HA(VAL 5) CA(VAL 5) 1974
    C13NOESY_cnoesy_@FLYA: QB(ALA 132) HA(VAL 5) CA(VAL 5) 1353
    C13NOESY_cnoesy_@FLYA: H(ALA 133) HA(VAL 5) CA(VAL 5) 2147
    C13NOESY_cnoesy_@FLYA: HA(ALA 133) HA(VAL 5) CA(VAL 5) 1974
    C13NOESY_cnoesy_@FLYA: QB(ALA 133) HA(VAL 5) CA(VAL 5)
    C13NOESY_cnoesy_@FLYA: HD2(TYR 135) HA(VAL 5) CA(VAL 5)
    CBCANH_hncacb_@FLYA: H(VAL 5) N(VAL 5) CA(VAL 5) 267
    CBCANH_hncacb_@FLYA: H(HIS 6) N(HIS 6) CA(VAL 5) 283
    CBCAcoNH_hncocacb_@FLYA: H(HIS 6) N(HIS 6) CA(VAL 5) 109
    CCHTOCSY_cch_@FLYA: HA(VAL 5) CA(VAL 5) CA(VAL 5)
    CCHTOCSY_cch_@FLYA: HB(VAL 5) CB(VAL 5) CA(VAL 5)
    CCHTOCSY_cch_@FLYA: QG1(VAL 5) CG1(VAL 5) CA(VAL 5) 745
    CCHTOCSY_cch_@FLYA: QG2(VAL 5) CG2(VAL 5) CA(VAL 5) 567
    CCHTOCSY_cch_@FLYA: HA(VAL 5) CA(VAL 5) CB(VAL 5) 15
    CCHTOCSY_cch_@FLYA: HA(VAL 5) CA(VAL 5) CG1(VAL 5) 456
    CCHTOCSY_cch_@FLYA: HA(VAL 5) CA(VAL 5) CG2(VAL 5)
    CcoNH_ccconh_@FLYA: H(HIS 6) N(HIS 6) CA(VAL 5) 83
    HA   5     VAL
    C13NOESY_cnoesy_@FLYA: HA(VAL 5) HA2(GLY 4) CA(GLY 4)
    C13NOESY_cnoesy_@FLYA: HA(VAL 5) HA3(GLY 4) CA(GLY 4) 7835
    C13NOESY_cnoesy_@FLYA: H(GLY 4) HA(VAL 5) CA(VAL 5)
    C13NOESY_cnoesy_@FLYA: HA2(GLY 4) HA(VAL 5) CA(VAL 5)
    C13NOESY_cnoesy_@FLYA: HA3(GLY 4) HA(VAL 5) CA(VAL 5) 1974
    C13NOESY_cnoesy_@FLYA: H(VAL 5) HA(VAL 5) CA(VAL 5) 564
    C13NOESY_cnoesy_@FLYA: HA(VAL 5) HA(VAL 5) CA(VAL 5)
    C13NOESY_cnoesy_@FLYA: HB(VAL 5) HA(VAL 5) CA(VAL 5) 609
    C13NOESY_cnoesy_@FLYA: QG1(VAL 5) HA(VAL 5) CA(VAL 5) 2452
    C13NOESY_cnoesy_@FLYA: QG2(VAL 5) HA(VAL 5) CA(VAL 5) 1731
    C13NOESY_cnoesy_@FLYA: H(HIS 6) HA(VAL 5) CA(VAL 5) 1529
    C13NOESY_cnoesy_@FLYA: HA(HIS 6) HA(VAL 5) CA(VAL 5)
    C13NOESY_cnoesy_@FLYA: HB2(HIS 6) HA(VAL 5) CA(VAL 5)
    C13NOESY_cnoesy_@FLYA: HD2(HIS 6) HA(VAL 5) CA(VAL 5)
    C13NOESY_cnoesy_@FLYA: H(ASP 7) HA(VAL 5) CA(VAL 5) 1529
    C13NOESY_cnoesy_@FLYA: HB2(ASP 7) HA(VAL 5) CA(VAL 5)
    C13NOESY_cnoesy_@FLYA: HB3(ASP 7) HA(VAL 5) CA(VAL 5)
    C13NOESY_cnoesy_@FLYA: H(LEU 8) HA(VAL 5) CA(VAL 5) 196
    C13NOESY_cnoesy_@FLYA: HA(LEU 8) HA(VAL 5) CA(VAL 5)
    C13NOESY_cnoesy_@FLYA: HB2(LEU 8) HA(VAL 5) CA(VAL 5)
    C13NOESY_cnoesy_@FLYA: HB3(LEU 8) HA(VAL 5) CA(VAL 5)
    C13NOESY_cnoesy_@FLYA: HG(LEU 8) HA(VAL 5) CA(VAL 5) 1097
    C13NOESY_cnoesy_@FLYA: QD1(LEU 8) HA(VAL 5) CA(VAL 5) 1132
    C13NOESY_cnoesy_@FLYA: QD2(LEU 8) HA(VAL 5) CA(VAL 5) 1132
    C13NOESY_cnoesy_@FLYA: HG2(LYS 13) HA(VAL 5) CA(VAL 5)
    C13NOESY_cnoesy_@FLYA: HD2(LYS 13) HA(VAL 5) CA(VAL 5)
    C13NOESY_cnoesy_@FLYA: HD3(LYS 13) HA(VAL 5) CA(VAL 5) 1097
    C13NOESY_cnoesy_@FLYA: HB2(LEU 42) HA(VAL 5) CA(VAL 5)
    C13NOESY_cnoesy_@FLYA: HA(TRP 129) HA(VAL 5) CA(VAL 5)
    C13NOESY_cnoesy_@FLYA: HD1(TRP 129) HA(VAL 5) CA(VAL 5) 2768
    C13NOESY_cnoesy_@FLYA: HE1(TRP 129) HA(VAL 5) CA(VAL 5)
    C13NOESY_cnoesy_@FLYA: H(ALA 132) HA(VAL 5) CA(VAL 5) 2147
    C13NOESY_cnoesy_@FLYA: HA(ALA 132) HA(VAL 5) CA(VAL 5) 1974
    C13NOESY_cnoesy_@FLYA: QB(ALA 132) HA(VAL 5) CA(VAL 5) 1353
    C13NOESY_cnoesy_@FLYA: H(ALA 133) HA(VAL 5) CA(VAL 5) 2147
    C13NOESY_cnoesy_@FLYA: HA(ALA 133) HA(VAL 5) CA(VAL 5) 1974
    C13NOESY_cnoesy_@FLYA: QB(ALA 133) HA(VAL 5) CA(VAL 5)
    C13NOESY_cnoesy_@FLYA: HD2(TYR 135) HA(VAL 5) CA(VAL 5)
    C13NOESY_cnoesy_@FLYA: HA(VAL 5) HB(VAL 5) CB(VAL 5)
    C13NOESY_cnoesy_@FLYA: HA(VAL 5) QG1(VAL 5) CG1(VAL 5) 861
    C13NOESY_cnoesy_@FLYA: HA(VAL 5) QG2(VAL 5) CG2(VAL 5) 1245
    C13NOESY_cnoesy_@FLYA: HA(VAL 5) HA(HIS 6) CA(HIS 6)
    C13NOESY_cnoesy_@FLYA: HA(VAL 5) HB2(HIS 6) CB(HIS 6)
    C13NOESY_cnoesy_@FLYA: HA(VAL 5) HD2(HIS 6) CD2(HIS 6)
    C13NOESY_cnoesy_@FLYA: HA(VAL 5) HB2(ASP 7) CB(ASP 7)
    C13NOESY_cnoesy_@FLYA: HA(VAL 5) HB3(ASP 7) CB(ASP 7)
    C13NOESY_cnoesy_@FLYA: HA(VAL 5) HA(LEU 8) CA(LEU 8)
    C13NOESY_cnoesy_@FLYA: HA(VAL 5) HB2(LEU 8) CB(LEU 8)
    C13NOESY_cnoesy_@FLYA: HA(VAL 5) HB3(LEU 8) CB(LEU 8)
    C13NOESY_cnoesy_@FLYA: HA(VAL 5) HG(LEU 8) CG(LEU 8) 2233
    C13NOESY_cnoesy_@FLYA: HA(VAL 5) QD1(LEU 8) CD1(LEU 8) 26
    C13NOESY_cnoesy_@FLYA: HA(VAL 5) QD2(LEU 8) CD2(LEU 8) 1790
    C13NOESY_cnoesy_@FLYA: HA(VAL 5) HG2(LYS 13) CG(LYS 13)
    C13NOESY_cnoesy_@FLYA: HA(VAL 5) HD2(LYS 13) CD(LYS 13)
    C13NOESY_cnoesy_@FLYA: HA(VAL 5) HD3(LYS 13) CD(LYS 13)
    C13NOESY_cnoesy_@FLYA: HA(VAL 5) HB2(LEU 42) CB(LEU 42) 4756
    C13NOESY_cnoesy_@FLYA: HA(VAL 5) HA(TRP 129) CA(TRP 129)
    C13NOESY_cnoesy_@FLYA: HA(VAL 5) HD1(TRP 129) CD1(TRP 129)
    C13NOESY_cnoesy_@FLYA: HA(VAL 5) HA(ALA 132) CA(ALA 132) 7236
    C13NOESY_cnoesy_@FLYA: HA(VAL 5) QB(ALA 132) CB(ALA 132) 2537
    C13NOESY_cnoesy_@FLYA: HA(VAL 5) HA(ALA 133) CA(ALA 133) 5397
    C13NOESY_cnoesy_@FLYA: HA(VAL 5) QB(ALA 133) CB(ALA 133)
    C13NOESY_cnoesy_@FLYA: HA(VAL 5) HD2(TYR 135) CD1(TYR 135)
    CCHTOCSY_cch_@FLYA: HA(VAL 5) CA(VAL 5) CA(VAL 5)
    CCHTOCSY_cch_@FLYA: HA(VAL 5) CA(VAL 5) CB(VAL 5) 15
    CCHTOCSY_cch_@FLYA: HA(VAL 5) CA(VAL 5) CG1(VAL 5) 456
    CCHTOCSY_cch_@FLYA: HA(VAL 5) CA(VAL 5) CG2(VAL 5)
    HCcoNH_hccconh_@FLYA: H(HIS 6) N(HIS 6) HA(VAL 5)
    N15NOESY_nnoesy_@FLYA: HA(VAL 5) H(GLY 4) N(GLY 4)
    N15NOESY_nnoesy_@FLYA: HA(VAL 5) H(VAL 5) N(VAL 5) 769
    N15NOESY_nnoesy_@FLYA: HA(VAL 5) H(HIS 6) N(HIS 6) 1264
    N15NOESY_nnoesy_@FLYA: HA(VAL 5) H(ASP 7) N(ASP 7) 885
    N15NOESY_nnoesy_@FLYA: HA(VAL 5) H(LEU 8) N(LEU 8) 840
    N15NOESY_nnoesy_@FLYA: HA(VAL 5) HE1(TRP 129) NE1(TRP 129) 1238
    N15NOESY_nnoesy_@FLYA: HA(VAL 5) H(ALA 132) N(ALA 132) 1511
    N15NOESY_nnoesy_@FLYA: HA(VAL 5) H(ALA 133) N(ALA 133) 911
    CB   5     VAL
    C13NOESY_cnoesy_@FLYA: HA3(GLY 4) HB(VAL 5) CB(VAL 5)
    C13NOESY_cnoesy_@FLYA: H(VAL 5) HB(VAL 5) CB(VAL 5) 7897
    C13NOESY_cnoesy_@FLYA: HA(VAL 5) HB(VAL 5) CB(VAL 5)
    C13NOESY_cnoesy_@FLYA: HB(VAL 5) HB(VAL 5) CB(VAL 5)
    C13NOESY_cnoesy_@FLYA: QG1(VAL 5) HB(VAL 5) CB(VAL 5) 921
    C13NOESY_cnoesy_@FLYA: QG2(VAL 5) HB(VAL 5) CB(VAL 5) 461
    C13NOESY_cnoesy_@FLYA: H(HIS 6) HB(VAL 5) CB(VAL 5) 3382
    C13NOESY_cnoesy_@FLYA: HA(HIS 6) HB(VAL 5) CB(VAL 5)
    C13NOESY_cnoesy_@FLYA: HD2(HIS 6) HB(VAL 5) CB(VAL 5)
    C13NOESY_cnoesy_@FLYA: H(ASP 7) HB(VAL 5) CB(VAL 5) 3382
    C13NOESY_cnoesy_@FLYA: H(LEU 8) HB(VAL 5) CB(VAL 5)
    C13NOESY_cnoesy_@FLYA: HB2(LEU 8) HB(VAL 5) CB(VAL 5)
    C13NOESY_cnoesy_@FLYA: HB3(LEU 8) HB(VAL 5) CB(VAL 5)
    C13NOESY_cnoesy_@FLYA: HG(LEU 8) HB(VAL 5) CB(VAL 5)
    C13NOESY_cnoesy_@FLYA: QD1(LEU 8) HB(VAL 5) CB(VAL 5)
    C13NOESY_cnoesy_@FLYA: QD2(LEU 8) HB(VAL 5) CB(VAL 5) 379
    C13NOESY_cnoesy_@FLYA: QG1(VAL 12) HB(VAL 5) CB(VAL 5) 379
    C13NOESY_cnoesy_@FLYA: HA(LYS 13) HB(VAL 5) CB(VAL 5)
    C13NOESY_cnoesy_@FLYA: HB3(LYS 13) HB(VAL 5) CB(VAL 5)
    C13NOESY_cnoesy_@FLYA: HG2(LYS 13) HB(VAL 5) CB(VAL 5)
    C13NOESY_cnoesy_@FLYA: HG3(LYS 13) HB(VAL 5) CB(VAL 5)
    C13NOESY_cnoesy_@FLYA: HD2(LYS 13) HB(VAL 5) CB(VAL 5) 679
    C13NOESY_cnoesy_@FLYA: HD3(LYS 13) HB(VAL 5) CB(VAL 5)
    C13NOESY_cnoesy_@FLYA: QD2(LEU 16) HB(VAL 5) CB(VAL 5)
    C13NOESY_cnoesy_@FLYA: HA(LEU 42) HB(VAL 5) CB(VAL 5)
    C13NOESY_cnoesy_@FLYA: HB2(LEU 42) HB(VAL 5) CB(VAL 5) 781
    C13NOESY_cnoesy_@FLYA: HB3(LEU 42) HB(VAL 5) CB(VAL 5)
    C13NOESY_cnoesy_@FLYA: QD1(LEU 42) HB(VAL 5) CB(VAL 5) 1546
    C13NOESY_cnoesy_@FLYA: QD2(LEU 42) HB(VAL 5) CB(VAL 5) 1546
    C13NOESY_cnoesy_@FLYA: HA(ASN 43) HB(VAL 5) CB(VAL 5)
    C13NOESY_cnoesy_@FLYA: HD21(ASN 43) HB(VAL 5) CB(VAL 5)
    C13NOESY_cnoesy_@FLYA: HD22(ASN 43) HB(VAL 5) CB(VAL 5)
    C13NOESY_cnoesy_@FLYA: QG2(ILE 61) HB(VAL 5) CB(VAL 5) 1546
    C13NOESY_cnoesy_@FLYA: HA(TRP 129) HB(VAL 5) CB(VAL 5)
    C13NOESY_cnoesy_@FLYA: HD1(TRP 129) HB(VAL 5) CB(VAL 5)
    C13NOESY_cnoesy_@FLYA: HE1(TRP 129) HB(VAL 5) CB(VAL 5) 3921
    C13NOESY_cnoesy_@FLYA: QB(ALA 132) HB(VAL 5) CB(VAL 5) 686
    C13NOESY_cnoesy_@FLYA: H(ALA 133) HB(VAL 5) CB(VAL 5)
    C13NOESY_cnoesy_@FLYA: HA(ALA 133) HB(VAL 5) CB(VAL 5)
    C13NOESY_cnoesy_@FLYA: QB(ALA 133) HB(VAL 5) CB(VAL 5)
    CBCANH_hncacb_@FLYA: H(VAL 5) N(VAL 5) CB(VAL 5) 146
    CBCANH_hncacb_@FLYA: H(HIS 6) N(HIS 6) CB(VAL 5) 381
    CBCAcoNH_hncocacb_@FLYA: H(HIS 6) N(HIS 6) CB(VAL 5) 254
    CCHTOCSY_cch_@FLYA: HB(VAL 5) CB(VAL 5) CA(VAL 5)
    CCHTOCSY_cch_@FLYA: HA(VAL 5) CA(VAL 5) CB(VAL 5) 15
    CCHTOCSY_cch_@FLYA: HB(VAL 5) CB(VAL 5) CB(VAL 5)
    CCHTOCSY_cch_@FLYA: QG1(VAL 5) CG1(VAL 5) CB(VAL 5) 405
    CCHTOCSY_cch_@FLYA: QG2(VAL 5) CG2(VAL 5) CB(VAL 5) 555
    CCHTOCSY_cch_@FLYA: HB(VAL 5) CB(VAL 5) CG1(VAL 5) 107
    CCHTOCSY_cch_@FLYA: HB(VAL 5) CB(VAL 5) CG2(VAL 5) 211
    CcoNH_ccconh_@FLYA: H(HIS 6) N(HIS 6) CB(VAL 5) 330
    HB   5     VAL
    C13NOESY_cnoesy_@FLYA: HB(VAL 5) HA3(GLY 4) CA(GLY 4)
    C13NOESY_cnoesy_@FLYA: HB(VAL 5) HA(VAL 5) CA(VAL 5) 609
    C13NOESY_cnoesy_@FLYA: HA3(GLY 4) HB(VAL 5) CB(VAL 5)
    C13NOESY_cnoesy_@FLYA: H(VAL 5) HB(VAL 5) CB(VAL 5) 7897
    C13NOESY_cnoesy_@FLYA: HA(VAL 5) HB(VAL 5) CB(VAL 5)
    C13NOESY_cnoesy_@FLYA: HB(VAL 5) HB(VAL 5) CB(VAL 5)
    C13NOESY_cnoesy_@FLYA: QG1(VAL 5) HB(VAL 5) CB(VAL 5) 921
    C13NOESY_cnoesy_@FLYA: QG2(VAL 5) HB(VAL 5) CB(VAL 5) 461
    C13NOESY_cnoesy_@FLYA: H(HIS 6) HB(VAL 5) CB(VAL 5) 3382
    C13NOESY_cnoesy_@FLYA: HA(HIS 6) HB(VAL 5) CB(VAL 5)
    C13NOESY_cnoesy_@FLYA: HD2(HIS 6) HB(VAL 5) CB(VAL 5)
    C13NOESY_cnoesy_@FLYA: H(ASP 7) HB(VAL 5) CB(VAL 5) 3382
    C13NOESY_cnoesy_@FLYA: H(LEU 8) HB(VAL 5) CB(VAL 5)
    C13NOESY_cnoesy_@FLYA: HB2(LEU 8) HB(VAL 5) CB(VAL 5)
    C13NOESY_cnoesy_@FLYA: HB3(LEU 8) HB(VAL 5) CB(VAL 5)
    C13NOESY_cnoesy_@FLYA: HG(LEU 8) HB(VAL 5) CB(VAL 5)
    C13NOESY_cnoesy_@FLYA: QD1(LEU 8) HB(VAL 5) CB(VAL 5)
    C13NOESY_cnoesy_@FLYA: QD2(LEU 8) HB(VAL 5) CB(VAL 5) 379
    C13NOESY_cnoesy_@FLYA: QG1(VAL 12) HB(VAL 5) CB(VAL 5) 379
    C13NOESY_cnoesy_@FLYA: HA(LYS 13) HB(VAL 5) CB(VAL 5)
    C13NOESY_cnoesy_@FLYA: HB3(LYS 13) HB(VAL 5) CB(VAL 5)
    C13NOESY_cnoesy_@FLYA: HG2(LYS 13) HB(VAL 5) CB(VAL 5)
    C13NOESY_cnoesy_@FLYA: HG3(LYS 13) HB(VAL 5) CB(VAL 5)
    C13NOESY_cnoesy_@FLYA: HD2(LYS 13) HB(VAL 5) CB(VAL 5) 679
    C13NOESY_cnoesy_@FLYA: HD3(LYS 13) HB(VAL 5) CB(VAL 5)
    C13NOESY_cnoesy_@FLYA: QD2(LEU 16) HB(VAL 5) CB(VAL 5)
    C13NOESY_cnoesy_@FLYA: HA(LEU 42) HB(VAL 5) CB(VAL 5)
    C13NOESY_cnoesy_@FLYA: HB2(LEU 42) HB(VAL 5) CB(VAL 5) 781
    C13NOESY_cnoesy_@FLYA: HB3(LEU 42) HB(VAL 5) CB(VAL 5)
    C13NOESY_cnoesy_@FLYA: QD1(LEU 42) HB(VAL 5) CB(VAL 5) 1546
    C13NOESY_cnoesy_@FLYA: QD2(LEU 42) HB(VAL 5) CB(VAL 5) 1546
    C13NOESY_cnoesy_@FLYA: HA(ASN 43) HB(VAL 5) CB(VAL 5)
    C13NOESY_cnoesy_@FLYA: HD21(ASN 43) HB(VAL 5) CB(VAL 5)
    C13NOESY_cnoesy_@FLYA: HD22(ASN 43) HB(VAL 5) CB(VAL 5)
    C13NOESY_cnoesy_@FLYA: QG2(ILE 61) HB(VAL 5) CB(VAL 5) 1546
    C13NOESY_cnoesy_@FLYA: HA(TRP 129) HB(VAL 5) CB(VAL 5)
    C13NOESY_cnoesy_@FLYA: HD1(TRP 129) HB(VAL 5) CB(VAL 5)
    C13NOESY_cnoesy_@FLYA: HE1(TRP 129) HB(VAL 5) CB(VAL 5) 3921
    C13NOESY_cnoesy_@FLYA: QB(ALA 132) HB(VAL 5) CB(VAL 5) 686
    C13NOESY_cnoesy_@FLYA: H(ALA 133) HB(VAL 5) CB(VAL 5)
    C13NOESY_cnoesy_@FLYA: HA(ALA 133) HB(VAL 5) CB(VAL 5)
    C13NOESY_cnoesy_@FLYA: QB(ALA 133) HB(VAL 5) CB(VAL 5)
    C13NOESY_cnoesy_@FLYA: HB(VAL 5) QG1(VAL 5) CG1(VAL 5) 2703
    C13NOESY_cnoesy_@FLYA: HB(VAL 5) QG2(VAL 5) CG2(VAL 5) 1060
    C13NOESY_cnoesy_@FLYA: HB(VAL 5) HA(HIS 6) CA(HIS 6) 4535
    C13NOESY_cnoesy_@FLYA: HB(VAL 5) HD2(HIS 6) CD2(HIS 6)
    C13NOESY_cnoesy_@FLYA: HB(VAL 5) HB2(LEU 8) CB(LEU 8) 9638
    C13NOESY_cnoesy_@FLYA: HB(VAL 5) HB3(LEU 8) CB(LEU 8)
    C13NOESY_cnoesy_@FLYA: HB(VAL 5) HG(LEU 8) CG(LEU 8)
    C13NOESY_cnoesy_@FLYA: HB(VAL 5) QD1(LEU 8) CD1(LEU 8) 2027
    C13NOESY_cnoesy_@FLYA: HB(VAL 5) QD2(LEU 8) CD2(LEU 8) 2264
    C13NOESY_cnoesy_@FLYA: HB(VAL 5) QG1(VAL 12) CG1(VAL 12)
    C13NOESY_cnoesy_@FLYA: HB(VAL 5) HA(LYS 13) CA(LYS 13)
    C13NOESY_cnoesy_@FLYA: HB(VAL 5) HB3(LYS 13) CB(LYS 13)
    C13NOESY_cnoesy_@FLYA: HB(VAL 5) HG2(LYS 13) CG(LYS 13)
    C13NOESY_cnoesy_@FLYA: HB(VAL 5) HG3(LYS 13) CG(LYS 13)
    C13NOESY_cnoesy_@FLYA: HB(VAL 5) HD2(LYS 13) CD(LYS 13)
    C13NOESY_cnoesy_@FLYA: HB(VAL 5) HD3(LYS 13) CD(LYS 13)
    C13NOESY_cnoesy_@FLYA: HB(VAL 5) QD2(LEU 16) CD2(LEU 16) 5691
    C13NOESY_cnoesy_@FLYA: HB(VAL 5) HA(LEU 42) CA(LEU 42)
    C13NOESY_cnoesy_@FLYA: HB(VAL 5) HB2(LEU 42) CB(LEU 42)
    C13NOESY_cnoesy_@FLYA: HB(VAL 5) HB3(LEU 42) CB(LEU 42)
    C13NOESY_cnoesy_@FLYA: HB(VAL 5) QD1(LEU 42) CD1(LEU 42)
    C13NOESY_cnoesy_@FLYA: HB(VAL 5) QD2(LEU 42) CD2(LEU 42)
    C13NOESY_cnoesy_@FLYA: HB(VAL 5) HA(ASN 43) CA(ASN 43)
    C13NOESY_cnoesy_@FLYA: HB(VAL 5) QG2(ILE 61) CG2(ILE 61) 6463
    C13NOESY_cnoesy_@FLYA: HB(VAL 5) HA(TRP 129) CA(TRP 129)
    C13NOESY_cnoesy_@FLYA: HB(VAL 5) HD1(TRP 129) CD1(TRP 129)
    C13NOESY_cnoesy_@FLYA: HB(VAL 5) QB(ALA 132) CB(ALA 132)
    C13NOESY_cnoesy_@FLYA: HB(VAL 5) HA(ALA 133) CA(ALA 133) 4603
    C13NOESY_cnoesy_@FLYA: HB(VAL 5) QB(ALA 133) CB(ALA 133) 3570
    CCHTOCSY_cch_@FLYA: HB(VAL 5) CB(VAL 5) CA(VAL 5)
    CCHTOCSY_cch_@FLYA: HB(VAL 5) CB(VAL 5) CB(VAL 5)
    CCHTOCSY_cch_@FLYA: HB(VAL 5) CB(VAL 5) CG1(VAL 5) 107
    CCHTOCSY_cch_@FLYA: HB(VAL 5) CB(VAL 5) CG2(VAL 5) 211
    HCcoNH_hccconh_@FLYA: H(HIS 6) N(HIS 6) HB(VAL 5)
    N15NOESY_nnoesy_@FLYA: HB(VAL 5) H(VAL 5) N(VAL 5) 1166
    N15NOESY_nnoesy_@FLYA: HB(VAL 5) H(HIS 6) N(HIS 6) 1251
    N15NOESY_nnoesy_@FLYA: HB(VAL 5) H(ASP 7) N(ASP 7) 1639
    N15NOESY_nnoesy_@FLYA: HB(VAL 5) H(LEU 8) N(LEU 8) 1535
    N15NOESY_nnoesy_@FLYA: HB(VAL 5) HD21(ASN 43) ND2(ASN 43)
    N15NOESY_nnoesy_@FLYA: HB(VAL 5) HD22(ASN 43) ND2(ASN 43)
    N15NOESY_nnoesy_@FLYA: HB(VAL 5) HE1(TRP 129) NE1(TRP 129) 104
    N15NOESY_nnoesy_@FLYA: HB(VAL 5) H(ALA 133) N(ALA 133) 1896
    QG1  5     VAL
    C13NOESY_cnoesy_@FLYA: QG1(VAL 5) HA2(GLY 4) CA(GLY 4) 3012
    C13NOESY_cnoesy_@FLYA: QG1(VAL 5) HA3(GLY 4) CA(GLY 4) 2855
    C13NOESY_cnoesy_@FLYA: QG1(VAL 5) HA(VAL 5) CA(VAL 5) 2452
    C13NOESY_cnoesy_@FLYA: QG1(VAL 5) HB(VAL 5) CB(VAL 5) 921
    C13NOESY_cnoesy_@FLYA: H(GLY 4) QG1(VAL 5) CG1(VAL 5)
    C13NOESY_cnoesy_@FLYA: HA2(GLY 4) QG1(VAL 5) CG1(VAL 5) 3471
    C13NOESY_cnoesy_@FLYA: HA3(GLY 4) QG1(VAL 5) CG1(VAL 5) 2600
    C13NOESY_cnoesy_@FLYA: H(VAL 5) QG1(VAL 5) CG1(VAL 5) 723
    C13NOESY_cnoesy_@FLYA: HA(VAL 5) QG1(VAL 5) CG1(VAL 5) 861
    C13NOESY_cnoesy_@FLYA: HB(VAL 5) QG1(VAL 5) CG1(VAL 5) 2703
    C13NOESY_cnoesy_@FLYA: QG1(VAL 5) QG1(VAL 5) CG1(VAL 5)
    C13NOESY_cnoesy_@FLYA: QG2(VAL 5) QG1(VAL 5) CG1(VAL 5) 520
    C13NOESY_cnoesy_@FLYA: H(HIS 6) QG1(VAL 5) CG1(VAL 5) 1590
    C13NOESY_cnoesy_@FLYA: HA(HIS 6) QG1(VAL 5) CG1(VAL 5) 2600
    C13NOESY_cnoesy_@FLYA: HD2(HIS 6) QG1(VAL 5) CG1(VAL 5) 922
    C13NOESY_cnoesy_@FLYA: H(ASP 7) QG1(VAL 5) CG1(VAL 5) 1587
    C13NOESY_cnoesy_@FLYA: H(LEU 8) QG1(VAL 5) CG1(VAL 5) 227
    C13NOESY_cnoesy_@FLYA: HB2(LEU 8) QG1(VAL 5) CG1(VAL 5) 2825
    C13NOESY_cnoesy_@FLYA: HB3(LEU 8) QG1(VAL 5) CG1(VAL 5)
    C13NOESY_cnoesy_@FLYA: HG(LEU 8) QG1(VAL 5) CG1(VAL 5)
    C13NOESY_cnoesy_@FLYA: QD1(LEU 8) QG1(VAL 5) CG1(VAL 5)
    C13NOESY_cnoesy_@FLYA: QD2(LEU 8) QG1(VAL 5) CG1(VAL 5)
    C13NOESY_cnoesy_@FLYA: QG1(VAL 12) QG1(VAL 5) CG1(VAL 5)
    C13NOESY_cnoesy_@FLYA: HB3(LYS 13) QG1(VAL 5) CG1(VAL 5)
    C13NOESY_cnoesy_@FLYA: HG2(LYS 13) QG1(VAL 5) CG1(VAL 5) 2825
    C13NOESY_cnoesy_@FLYA: HD2(LYS 13) QG1(VAL 5) CG1(VAL 5)
    C13NOESY_cnoesy_@FLYA: HD3(LYS 13) QG1(VAL 5) CG1(VAL 5)
    C13NOESY_cnoesy_@FLYA: QD2(LEU 16) QG1(VAL 5) CG1(VAL 5)
    C13NOESY_cnoesy_@FLYA: H(LEU 42) QG1(VAL 5) CG1(VAL 5)
    C13NOESY_cnoesy_@FLYA: HA(LEU 42) QG1(VAL 5) CG1(VAL 5) 3471
    C13NOESY_cnoesy_@FLYA: HB2(LEU 42) QG1(VAL 5) CG1(VAL 5) 157
    C13NOESY_cnoesy_@FLYA: HB3(LEU 42) QG1(VAL 5) CG1(VAL 5)
    C13NOESY_cnoesy_@FLYA: HG(LEU 42) QG1(VAL 5) CG1(VAL 5)
    C13NOESY_cnoesy_@FLYA: QD1(LEU 42) QG1(VAL 5) CG1(VAL 5) 9778
    C13NOESY_cnoesy_@FLYA: QD2(LEU 42) QG1(VAL 5) CG1(VAL 5) 9784
    C13NOESY_cnoesy_@FLYA: H(ASN 43) QG1(VAL 5) CG1(VAL 5)
    C13NOESY_cnoesy_@FLYA: HA(ASN 43) QG1(VAL 5) CG1(VAL 5)
    C13NOESY_cnoesy_@FLYA: HB2(ASN 43) QG1(VAL 5) CG1(VAL 5)
    C13NOESY_cnoesy_@FLYA: HB3(ASN 43) QG1(VAL 5) CG1(VAL 5)
    C13NOESY_cnoesy_@FLYA: HD21(ASN 43) QG1(VAL 5) CG1(VAL 5) 922
    C13NOESY_cnoesy_@FLYA: HD22(ASN 43) QG1(VAL 5) CG1(VAL 5) 922
    C13NOESY_cnoesy_@FLYA: H(VAL 44) QG1(VAL 5) CG1(VAL 5)
    C13NOESY_cnoesy_@FLYA: HB(ILE 61) QG1(VAL 5) CG1(VAL 5)
    C13NOESY_cnoesy_@FLYA: QG2(ILE 61) QG1(VAL 5) CG1(VAL 5) 9782
    C13NOESY_cnoesy_@FLYA: HG12(ILE 61) QG1(VAL 5) CG1(VAL 5)
    C13NOESY_cnoesy_@FLYA: HG13(ILE 61) QG1(VAL 5) CG1(VAL 5)
    C13NOESY_cnoesy_@FLYA: QD1(ILE 61) QG1(VAL 5) CG1(VAL 5)
    C13NOESY_cnoesy_@FLYA: QG1(VAL 62) QG1(VAL 5) CG1(VAL 5)
    C13NOESY_cnoesy_@FLYA: HA(TRP 129) QG1(VAL 5) CG1(VAL 5) 2887
    C13NOESY_cnoesy_@FLYA: HB2(TRP 129) QG1(VAL 5) CG1(VAL 5)
    C13NOESY_cnoesy_@FLYA: HB3(TRP 129) QG1(VAL 5) CG1(VAL 5)
    C13NOESY_cnoesy_@FLYA: HD1(TRP 129) QG1(VAL 5) CG1(VAL 5) 922
    C13NOESY_cnoesy_@FLYA: HE1(TRP 129) QG1(VAL 5) CG1(VAL 5) 1512
    C13NOESY_cnoesy_@FLYA: HZ2(TRP 129) QG1(VAL 5) CG1(VAL 5)
    C13NOESY_cnoesy_@FLYA: HA(ARG 130) QG1(VAL 5) CG1(VAL 5)
    C13NOESY_cnoesy_@FLYA: H(ALA 132) QG1(VAL 5) CG1(VAL 5)
    C13NOESY_cnoesy_@FLYA: HA(ALA 132) QG1(VAL 5) CG1(VAL 5) 2600
    C13NOESY_cnoesy_@FLYA: QB(ALA 132) QG1(VAL 5) CG1(VAL 5) 157
    C13NOESY_cnoesy_@FLYA: H(ALA 133) QG1(VAL 5) CG1(VAL 5)
    C13NOESY_cnoesy_@FLYA: HA(ALA 133) QG1(VAL 5) CG1(VAL 5)
    C13NOESY_cnoesy_@FLYA: QB(ALA 133) QG1(VAL 5) CG1(VAL 5)
    C13NOESY_cnoesy_@FLYA: H(THR 134) QG1(VAL 5) CG1(VAL 5) 1587
    C13NOESY_cnoesy_@FLYA: H(TYR 135) QG1(VAL 5) CG1(VAL 5)
    C13NOESY_cnoesy_@FLYA: HE2(TYR 135) QG1(VAL 5) CG1(VAL 5) 922
    C13NOESY_cnoesy_@FLYA: HD2(TYR 135) QG1(VAL 5) CG1(VAL 5) 922
    C13NOESY_cnoesy_@FLYA: QG1(VAL 5) QG2(VAL 5) CG2(VAL 5) 1383
    C13NOESY_cnoesy_@FLYA: QG1(VAL 5) HA(HIS 6) CA(HIS 6) 3028
    C13NOESY_cnoesy_@FLYA: QG1(VAL 5) HD2(HIS 6) CD2(HIS 6) 5774
    C13NOESY_cnoesy_@FLYA: QG1(VAL 5) HB2(LEU 8) CB(LEU 8)
    C13NOESY_cnoesy_@FLYA: QG1(VAL 5) HB3(LEU 8) CB(LEU 8)
    C13NOESY_cnoesy_@FLYA: QG1(VAL 5) HG(LEU 8) CG(LEU 8)
    C13NOESY_cnoesy_@FLYA: QG1(VAL 5) QD1(LEU 8) CD1(LEU 8)
    C13NOESY_cnoesy_@FLYA: QG1(VAL 5) QD2(LEU 8) CD2(LEU 8)
    C13NOESY_cnoesy_@FLYA: QG1(VAL 5) QG1(VAL 12) CG1(VAL 12) 9711
    C13NOESY_cnoesy_@FLYA: QG1(VAL 5) HB3(LYS 13) CB(LYS 13) 1586
    C13NOESY_cnoesy_@FLYA: QG1(VAL 5) HG2(LYS 13) CG(LYS 13)
    C13NOESY_cnoesy_@FLYA: QG1(VAL 5) HD2(LYS 13) CD(LYS 13)
    C13NOESY_cnoesy_@FLYA: QG1(VAL 5) HD3(LYS 13) CD(LYS 13)
    C13NOESY_cnoesy_@FLYA: QG1(VAL 5) QD2(LEU 16) CD2(LEU 16)
    C13NOESY_cnoesy_@FLYA: QG1(VAL 5) HA(LEU 42) CA(LEU 42) 5982
    C13NOESY_cnoesy_@FLYA: QG1(VAL 5) HB2(LEU 42) CB(LEU 42) 77
    C13NOESY_cnoesy_@FLYA: QG1(VAL 5) HB3(LEU 42) CB(LEU 42) 111
    C13NOESY_cnoesy_@FLYA: QG1(VAL 5) HG(LEU 42) CG(LEU 42)
    C13NOESY_cnoesy_@FLYA: QG1(VAL 5) QD1(LEU 42) CD1(LEU 42) 9246
    C13NOESY_cnoesy_@FLYA: QG1(VAL 5) QD2(LEU 42) CD2(LEU 42) 9244
    C13NOESY_cnoesy_@FLYA: QG1(VAL 5) HA(ASN 43) CA(ASN 43) 3164
    C13NOESY_cnoesy_@FLYA: QG1(VAL 5) HB2(ASN 43) CB(ASN 43)
    C13NOESY_cnoesy_@FLYA: QG1(VAL 5) HB3(ASN 43) CB(ASN 43)
    C13NOESY_cnoesy_@FLYA: QG1(VAL 5) HB(ILE 61) CB(ILE 61)
    C13NOESY_cnoesy_@FLYA: QG1(VAL 5) QG2(ILE 61) CG2(ILE 61)
    C13NOESY_cnoesy_@FLYA: QG1(VAL 5) HG12(ILE 61) CG1(ILE 61)
    C13NOESY_cnoesy_@FLYA: QG1(VAL 5) HG13(ILE 61) CG1(ILE 61)
    C13NOESY_cnoesy_@FLYA: QG1(VAL 5) QD1(ILE 61) CD1(ILE 61) 9785
    C13NOESY_cnoesy_@FLYA: QG1(VAL 5) QG1(VAL 62) CG1(VAL 62)
    C13NOESY_cnoesy_@FLYA: QG1(VAL 5) HA(TRP 129) CA(TRP 129)
    C13NOESY_cnoesy_@FLYA: QG1(VAL 5) HB2(TRP 129) CB(TRP 129)
    C13NOESY_cnoesy_@FLYA: QG1(VAL 5) HB3(TRP 129) CB(TRP 129)
    C13NOESY_cnoesy_@FLYA: QG1(VAL 5) HD1(TRP 129) CD1(TRP 129)
    C13NOESY_cnoesy_@FLYA: QG1(VAL 5) HZ2(TRP 129) CZ2(TRP 129)
    C13NOESY_cnoesy_@FLYA: QG1(VAL 5) HA(ARG 130) CA(ARG 130)
    C13NOESY_cnoesy_@FLYA: QG1(VAL 5) HA(ALA 132) CA(ALA 132)
    C13NOESY_cnoesy_@FLYA: QG1(VAL 5) QB(ALA 132) CB(ALA 132) 5531
    C13NOESY_cnoesy_@FLYA: QG1(VAL 5) HA(ALA 133) CA(ALA 133) 2052
    C13NOESY_cnoesy_@FLYA: QG1(VAL 5) QB(ALA 133) CB(ALA 133)
    C13NOESY_cnoesy_@FLYA: QG1(VAL 5) HD2(TYR 135) CD1(TYR 135)
    C13NOESY_cnoesy_@FLYA: QG1(VAL 5) HE2(TYR 135) CE1(TYR 135) 5783
    CCHTOCSY_cch_@FLYA: QG1(VAL 5) CG1(VAL 5) CA(VAL 5) 745
    CCHTOCSY_cch_@FLYA: QG1(VAL 5) CG1(VAL 5) CB(VAL 5) 405
    CCHTOCSY_cch_@FLYA: QG1(VAL 5) CG1(VAL 5) CG1(VAL 5)
    CCHTOCSY_cch_@FLYA: QG1(VAL 5) CG1(VAL 5) CG2(VAL 5)
    HCcoNH_hccconh_@FLYA: H(HIS 6) N(HIS 6) QG1(VAL 5) 187
    N15NOESY_nnoesy_@FLYA: QG1(VAL 5) H(GLY 4) N(GLY 4) 2553
    N15NOESY_nnoesy_@FLYA: QG1(VAL 5) H(VAL 5) N(VAL 5) 614
    N15NOESY_nnoesy_@FLYA: QG1(VAL 5) H(HIS 6) N(HIS 6) 402
    N15NOESY_nnoesy_@FLYA: QG1(VAL 5) H(ASP 7) N(ASP 7)
    N15NOESY_nnoesy_@FLYA: QG1(VAL 5) H(LEU 8) N(LEU 8)
    N15NOESY_nnoesy_@FLYA: QG1(VAL 5) H(LEU 42) N(LEU 42) 1417
    N15NOESY_nnoesy_@FLYA: QG1(VAL 5) H(ASN 43) N(ASN 43) 286
    N15NOESY_nnoesy_@FLYA: QG1(VAL 5) HD21(ASN 43) ND2(ASN 43) 2365
    N15NOESY_nnoesy_@FLYA: QG1(VAL 5) HD22(ASN 43) ND2(ASN 43) 2365
    N15NOESY_nnoesy_@FLYA: QG1(VAL 5) H(VAL 44) N(VAL 44)
    N15NOESY_nnoesy_@FLYA: QG1(VAL 5) HE1(TRP 129) NE1(TRP 129) 355
    N15NOESY_nnoesy_@FLYA: QG1(VAL 5) H(ALA 132) N(ALA 132)
    N15NOESY_nnoesy_@FLYA: QG1(VAL 5) H(ALA 133) N(ALA 133) 1346
    N15NOESY_nnoesy_@FLYA: QG1(VAL 5) H(THR 134) N(THR 134)
    N15NOESY_nnoesy_@FLYA: QG1(VAL 5) H(TYR 135) N(TYR 135)
    QG2  5     VAL
    C13NOESY_cnoesy_@FLYA: QG2(VAL 5) HA2(GLY 4) CA(GLY 4) 3348
    C13NOESY_cnoesy_@FLYA: QG2(VAL 5) HA3(GLY 4) CA(GLY 4) 1610
    C13NOESY_cnoesy_@FLYA: QG2(VAL 5) HA(VAL 5) CA(VAL 5) 1731
    C13NOESY_cnoesy_@FLYA: QG2(VAL 5) HB(VAL 5) CB(VAL 5) 461
    C13NOESY_cnoesy_@FLYA: QG2(VAL 5) QG1(VAL 5) CG1(VAL 5) 520
    C13NOESY_cnoesy_@FLYA: H(GLY 4) QG2(VAL 5) CG2(VAL 5)
    C13NOESY_cnoesy_@FLYA: HA2(GLY 4) QG2(VAL 5) CG2(VAL 5)
    C13NOESY_cnoesy_@FLYA: HA3(GLY 4) QG2(VAL 5) CG2(VAL 5) 1835
    C13NOESY_cnoesy_@FLYA: H(VAL 5) QG2(VAL 5) CG2(VAL 5) 1962
    C13NOESY_cnoesy_@FLYA: HA(VAL 5) QG2(VAL 5) CG2(VAL 5) 1245
    C13NOESY_cnoesy_@FLYA: HB(VAL 5) QG2(VAL 5) CG2(VAL 5) 1060
    C13NOESY_cnoesy_@FLYA: QG1(VAL 5) QG2(VAL 5) CG2(VAL 5) 1383
    C13NOESY_cnoesy_@FLYA: QG2(VAL 5) QG2(VAL 5) CG2(VAL 5)
    C13NOESY_cnoesy_@FLYA: H(HIS 6) QG2(VAL 5) CG2(VAL 5) 477
    C13NOESY_cnoesy_@FLYA: HA(HIS 6) QG2(VAL 5) CG2(VAL 5)
    C13NOESY_cnoesy_@FLYA: HB2(HIS 6) QG2(VAL 5) CG2(VAL 5)
    C13NOESY_cnoesy_@FLYA: HB3(HIS 6) QG2(VAL 5) CG2(VAL 5)
    C13NOESY_cnoesy_@FLYA: HD1(HIS 6) QG2(VAL 5) CG2(VAL 5) 1962
    C13NOESY_cnoesy_@FLYA: HD2(HIS 6) QG2(VAL 5) CG2(VAL 5) 1419
    C13NOESY_cnoesy_@FLYA: HE1(HIS 6) QG2(VAL 5) CG2(VAL 5) 477
    C13NOESY_cnoesy_@FLYA: H(ASP 7) QG2(VAL 5) CG2(VAL 5) 477
    C13NOESY_cnoesy_@FLYA: H(LEU 8) QG2(VAL 5) CG2(VAL 5)
    C13NOESY_cnoesy_@FLYA: HB2(LEU 8) QG2(VAL 5) CG2(VAL 5)
    C13NOESY_cnoesy_@FLYA: HG(LEU 8) QG2(VAL 5) CG2(VAL 5) 2558
    C13NOESY_cnoesy_@FLYA: QD1(LEU 8) QG2(VAL 5) CG2(VAL 5) 872
    C13NOESY_cnoesy_@FLYA: QD2(LEU 8) QG2(VAL 5) CG2(VAL 5) 872
    C13NOESY_cnoesy_@FLYA: HA(LYS 13) QG2(VAL 5) CG2(VAL 5)
    C13NOESY_cnoesy_@FLYA: HB2(LYS 13) QG2(VAL 5) CG2(VAL 5)
    C13NOESY_cnoesy_@FLYA: HB3(LYS 13) QG2(VAL 5) CG2(VAL 5)
    C13NOESY_cnoesy_@FLYA: HG2(LYS 13) QG2(VAL 5) CG2(VAL 5)
    C13NOESY_cnoesy_@FLYA: HG3(LYS 13) QG2(VAL 5) CG2(VAL 5)
    C13NOESY_cnoesy_@FLYA: HD2(LYS 13) QG2(VAL 5) CG2(VAL 5)
    C13NOESY_cnoesy_@FLYA: HD3(LYS 13) QG2(VAL 5) CG2(VAL 5) 2558
    C13NOESY_cnoesy_@FLYA: HE2(LYS 13) QG2(VAL 5) CG2(VAL 5)
    C13NOESY_cnoesy_@FLYA: HE3(LYS 13) QG2(VAL 5) CG2(VAL 5)
    C13NOESY_cnoesy_@FLYA: QD2(LEU 16) QG2(VAL 5) CG2(VAL 5)
    C13NOESY_cnoesy_@FLYA: HA(ASP 41) QG2(VAL 5) CG2(VAL 5)
    C13NOESY_cnoesy_@FLYA: HB3(ASP 41) QG2(VAL 5) CG2(VAL 5)
    C13NOESY_cnoesy_@FLYA: H(LEU 42) QG2(VAL 5) CG2(VAL 5)
    C13NOESY_cnoesy_@FLYA: HA(LEU 42) QG2(VAL 5) CG2(VAL 5)
    C13NOESY_cnoesy_@FLYA: HB2(LEU 42) QG2(VAL 5) CG2(VAL 5) 2563
    C13NOESY_cnoesy_@FLYA: HB3(LEU 42) QG2(VAL 5) CG2(VAL 5)
    C13NOESY_cnoesy_@FLYA: HG(LEU 42) QG2(VAL 5) CG2(VAL 5)
    C13NOESY_cnoesy_@FLYA: QD1(LEU 42) QG2(VAL 5) CG2(VAL 5) 1903
    C13NOESY_cnoesy_@FLYA: QD2(LEU 42) QG2(VAL 5) CG2(VAL 5) 1903
    C13NOESY_cnoesy_@FLYA: H(ASN 43) QG2(VAL 5) CG2(VAL 5)
    C13NOESY_cnoesy_@FLYA: HA(ASN 43) QG2(VAL 5) CG2(VAL 5) 3413
    C13NOESY_cnoesy_@FLYA: HB2(ASN 43) QG2(VAL 5) CG2(VAL 5)
    C13NOESY_cnoesy_@FLYA: HB3(ASN 43) QG2(VAL 5) CG2(VAL 5)
    C13NOESY_cnoesy_@FLYA: HD21(ASN 43) QG2(VAL 5) CG2(VAL 5) 1419
    C13NOESY_cnoesy_@FLYA: HD22(ASN 43) QG2(VAL 5) CG2(VAL 5) 1419
    C13NOESY_cnoesy_@FLYA: QG2(ILE 61) QG2(VAL 5) CG2(VAL 5) 1903
    C13NOESY_cnoesy_@FLYA: QG1(VAL 62) QG2(VAL 5) CG2(VAL 5)
    C13NOESY_cnoesy_@FLYA: HA(TRP 129) QG2(VAL 5) CG2(VAL 5)
    C13NOESY_cnoesy_@FLYA: HD1(TRP 129) QG2(VAL 5) CG2(VAL 5) 1419
    C13NOESY_cnoesy_@FLYA: HE1(TRP 129) QG2(VAL 5) CG2(VAL 5) 1035
    C13NOESY_cnoesy_@FLYA: HZ2(TRP 129) QG2(VAL 5) CG2(VAL 5)
    C13NOESY_cnoesy_@FLYA: QB(ALA 132) QG2(VAL 5) CG2(VAL 5) 2563
    C13NOESY_cnoesy_@FLYA: H(ALA 133) QG2(VAL 5) CG2(VAL 5) 53
    C13NOESY_cnoesy_@FLYA: HA(ALA 133) QG2(VAL 5) CG2(VAL 5) 1835
    C13NOESY_cnoesy_@FLYA: QB(ALA 133) QG2(VAL 5) CG2(VAL 5)
    C13NOESY_cnoesy_@FLYA: HE2(TYR 135) QG2(VAL 5) CG2(VAL 5)
    C13NOESY_cnoesy_@FLYA: QG2(VAL 5) HA(HIS 6) CA(HIS 6)
    C13NOESY_cnoesy_@FLYA: QG2(VAL 5) HB2(HIS 6) CB(HIS 6)
    C13NOESY_cnoesy_@FLYA: QG2(VAL 5) HB3(HIS 6) CB(HIS 6)
    C13NOESY_cnoesy_@FLYA: QG2(VAL 5) HD2(HIS 6) CD2(HIS 6)
    C13NOESY_cnoesy_@FLYA: QG2(VAL 5) HE1(HIS 6) CE1(HIS 6)
    C13NOESY_cnoesy_@FLYA: QG2(VAL 5) HB2(LEU 8) CB(LEU 8)
    C13NOESY_cnoesy_@FLYA: QG2(VAL 5) HG(LEU 8) CG(LEU 8)
    C13NOESY_cnoesy_@FLYA: QG2(VAL 5) QD1(LEU 8) CD1(LEU 8)
    C13NOESY_cnoesy_@FLYA: QG2(VAL 5) QD2(LEU 8) CD2(LEU 8) 2739
    C13NOESY_cnoesy_@FLYA: QG2(VAL 5) HA(LYS 13) CA(LYS 13)
    C13NOESY_cnoesy_@FLYA: QG2(VAL 5) HB2(LYS 13) CB(LYS 13)
    C13NOESY_cnoesy_@FLYA: QG2(VAL 5) HB3(LYS 13) CB(LYS 13)
    C13NOESY_cnoesy_@FLYA: QG2(VAL 5) HG2(LYS 13) CG(LYS 13)
    C13NOESY_cnoesy_@FLYA: QG2(VAL 5) HG3(LYS 13) CG(LYS 13)
    C13NOESY_cnoesy_@FLYA: QG2(VAL 5) HD2(LYS 13) CD(LYS 13)
    C13NOESY_cnoesy_@FLYA: QG2(VAL 5) HD3(LYS 13) CD(LYS 13)
    C13NOESY_cnoesy_@FLYA: QG2(VAL 5) HE2(LYS 13) CE(LYS 13)
    C13NOESY_cnoesy_@FLYA: QG2(VAL 5) HE3(LYS 13) CE(LYS 13)
    C13NOESY_cnoesy_@FLYA: QG2(VAL 5) QD2(LEU 16) CD2(LEU 16)
    C13NOESY_cnoesy_@FLYA: QG2(VAL 5) HA(ASP 41) CA(ASP 41)
    C13NOESY_cnoesy_@FLYA: QG2(VAL 5) HB3(ASP 41) CB(ASP 41)
    C13NOESY_cnoesy_@FLYA: QG2(VAL 5) HA(LEU 42) CA(LEU 42) 8048
    C13NOESY_cnoesy_@FLYA: QG2(VAL 5) HB2(LEU 42) CB(LEU 42) 4350
    C13NOESY_cnoesy_@FLYA: QG2(VAL 5) HB3(LEU 42) CB(LEU 42) 3441
    C13NOESY_cnoesy_@FLYA: QG2(VAL 5) HG(LEU 42) CG(LEU 42)
    C13NOESY_cnoesy_@FLYA: QG2(VAL 5) QD1(LEU 42) CD1(LEU 42)
    C13NOESY_cnoesy_@FLYA: QG2(VAL 5) QD2(LEU 42) CD2(LEU 42)
    C13NOESY_cnoesy_@FLYA: QG2(VAL 5) HA(ASN 43) CA(ASN 43) 5104
    C13NOESY_cnoesy_@FLYA: QG2(VAL 5) HB2(ASN 43) CB(ASN 43)
    C13NOESY_cnoesy_@FLYA: QG2(VAL 5) HB3(ASN 43) CB(ASN 43)
    C13NOESY_cnoesy_@FLYA: QG2(VAL 5) QG2(ILE 61) CG2(ILE 61)
    C13NOESY_cnoesy_@FLYA: QG2(VAL 5) QG1(VAL 62) CG1(VAL 62)
    C13NOESY_cnoesy_@FLYA: QG2(VAL 5) HA(TRP 129) CA(TRP 129) 3554
    C13NOESY_cnoesy_@FLYA: QG2(VAL 5) HD1(TRP 129) CD1(TRP 129) 3491
    C13NOESY_cnoesy_@FLYA: QG2(VAL 5) HZ2(TRP 129) CZ2(TRP 129)
    C13NOESY_cnoesy_@FLYA: QG2(VAL 5) QB(ALA 132) CB(ALA 132) 3292
    C13NOESY_cnoesy_@FLYA: QG2(VAL 5) HA(ALA 133) CA(ALA 133)
    C13NOESY_cnoesy_@FLYA: QG2(VAL 5) QB(ALA 133) CB(ALA 133)
    C13NOESY_cnoesy_@FLYA: QG2(VAL 5) HE2(TYR 135) CE1(TYR 135)
    CCHTOCSY_cch_@FLYA: QG2(VAL 5) CG2(VAL 5) CA(VAL 5) 567
    CCHTOCSY_cch_@FLYA: QG2(VAL 5) CG2(VAL 5) CB(VAL 5) 555
    CCHTOCSY_cch_@FLYA: QG2(VAL 5) CG2(VAL 5) CG1(VAL 5) 9
    CCHTOCSY_cch_@FLYA: QG2(VAL 5) CG2(VAL 5) CG2(VAL 5)
    HCcoNH_hccconh_@FLYA: H(HIS 6) N(HIS 6) QG2(VAL 5) 139
    N15NOESY_nnoesy_@FLYA: QG2(VAL 5) H(GLY 4) N(GLY 4) 1394
    N15NOESY_nnoesy_@FLYA: QG2(VAL 5) H(VAL 5) N(VAL 5) 635
    N15NOESY_nnoesy_@FLYA: QG2(VAL 5) H(HIS 6) N(HIS 6) 1073
    N15NOESY_nnoesy_@FLYA: QG2(VAL 5) HD1(HIS 6) ND1(HIS 6) 635
    N15NOESY_nnoesy_@FLYA: QG2(VAL 5) H(ASP 7) N(ASP 7)
    N15NOESY_nnoesy_@FLYA: QG2(VAL 5) H(LEU 8) N(LEU 8)
    N15NOESY_nnoesy_@FLYA: QG2(VAL 5) H(LEU 42) N(LEU 42)
    N15NOESY_nnoesy_@FLYA: QG2(VAL 5) H(ASN 43) N(ASN 43) 1686
    N15NOESY_nnoesy_@FLYA: QG2(VAL 5) HD21(ASN 43) ND2(ASN 43)
    N15NOESY_nnoesy_@FLYA: QG2(VAL 5) HD22(ASN 43) ND2(ASN 43)
    N15NOESY_nnoesy_@FLYA: QG2(VAL 5) HE1(TRP 129) NE1(TRP 129) 159
    N15NOESY_nnoesy_@FLYA: QG2(VAL 5) H(ALA 133) N(ALA 133)
    CG1  5     VAL
    C13NOESY_cnoesy_@FLYA: H(GLY 4) QG1(VAL 5) CG1(VAL 5)
    C13NOESY_cnoesy_@FLYA: HA2(GLY 4) QG1(VAL 5) CG1(VAL 5) 3471
    C13NOESY_cnoesy_@FLYA: HA3(GLY 4) QG1(VAL 5) CG1(VAL 5) 2600
    C13NOESY_cnoesy_@FLYA: H(VAL 5) QG1(VAL 5) CG1(VAL 5) 723
    C13NOESY_cnoesy_@FLYA: HA(VAL 5) QG1(VAL 5) CG1(VAL 5) 861
    C13NOESY_cnoesy_@FLYA: HB(VAL 5) QG1(VAL 5) CG1(VAL 5) 2703
    C13NOESY_cnoesy_@FLYA: QG1(VAL 5) QG1(VAL 5) CG1(VAL 5)
    C13NOESY_cnoesy_@FLYA: QG2(VAL 5) QG1(VAL 5) CG1(VAL 5) 520
    C13NOESY_cnoesy_@FLYA: H(HIS 6) QG1(VAL 5) CG1(VAL 5) 1590
    C13NOESY_cnoesy_@FLYA: HA(HIS 6) QG1(VAL 5) CG1(VAL 5) 2600
    C13NOESY_cnoesy_@FLYA: HD2(HIS 6) QG1(VAL 5) CG1(VAL 5) 922
    C13NOESY_cnoesy_@FLYA: H(ASP 7) QG1(VAL 5) CG1(VAL 5) 1587
    C13NOESY_cnoesy_@FLYA: H(LEU 8) QG1(VAL 5) CG1(VAL 5) 227
    C13NOESY_cnoesy_@FLYA: HB2(LEU 8) QG1(VAL 5) CG1(VAL 5) 2825
    C13NOESY_cnoesy_@FLYA: HB3(LEU 8) QG1(VAL 5) CG1(VAL 5)
    C13NOESY_cnoesy_@FLYA: HG(LEU 8) QG1(VAL 5) CG1(VAL 5)
    C13NOESY_cnoesy_@FLYA: QD1(LEU 8) QG1(VAL 5) CG1(VAL 5)
    C13NOESY_cnoesy_@FLYA: QD2(LEU 8) QG1(VAL 5) CG1(VAL 5)
    C13NOESY_cnoesy_@FLYA: QG1(VAL 12) QG1(VAL 5) CG1(VAL 5)
    C13NOESY_cnoesy_@FLYA: HB3(LYS 13) QG1(VAL 5) CG1(VAL 5)
    C13NOESY_cnoesy_@FLYA: HG2(LYS 13) QG1(VAL 5) CG1(VAL 5) 2825
    C13NOESY_cnoesy_@FLYA: HD2(LYS 13) QG1(VAL 5) CG1(VAL 5)
    C13NOESY_cnoesy_@FLYA: HD3(LYS 13) QG1(VAL 5) CG1(VAL 5)
    C13NOESY_cnoesy_@FLYA: QD2(LEU 16) QG1(VAL 5) CG1(VAL 5)
    C13NOESY_cnoesy_@FLYA: H(LEU 42) QG1(VAL 5) CG1(VAL 5)
    C13NOESY_cnoesy_@FLYA: HA(LEU 42) QG1(VAL 5) CG1(VAL 5) 3471
    C13NOESY_cnoesy_@FLYA: HB2(LEU 42) QG1(VAL 5) CG1(VAL 5) 157
    C13NOESY_cnoesy_@FLYA: HB3(LEU 42) QG1(VAL 5) CG1(VAL 5)
    C13NOESY_cnoesy_@FLYA: HG(LEU 42) QG1(VAL 5) CG1(VAL 5)
    C13NOESY_cnoesy_@FLYA: QD1(LEU 42) QG1(VAL 5) CG1(VAL 5) 9778
    C13NOESY_cnoesy_@FLYA: QD2(LEU 42) QG1(VAL 5) CG1(VAL 5) 9784
    C13NOESY_cnoesy_@FLYA: H(ASN 43) QG1(VAL 5) CG1(VAL 5)
    C13NOESY_cnoesy_@FLYA: HA(ASN 43) QG1(VAL 5) CG1(VAL 5)
    C13NOESY_cnoesy_@FLYA: HB2(ASN 43) QG1(VAL 5) CG1(VAL 5)
    C13NOESY_cnoesy_@FLYA: HB3(ASN 43) QG1(VAL 5) CG1(VAL 5)
    C13NOESY_cnoesy_@FLYA: HD21(ASN 43) QG1(VAL 5) CG1(VAL 5) 922
    C13NOESY_cnoesy_@FLYA: HD22(ASN 43) QG1(VAL 5) CG1(VAL 5) 922
    C13NOESY_cnoesy_@FLYA: H(VAL 44) QG1(VAL 5) CG1(VAL 5)
    C13NOESY_cnoesy_@FLYA: HB(ILE 61) QG1(VAL 5) CG1(VAL 5)
    C13NOESY_cnoesy_@FLYA: QG2(ILE 61) QG1(VAL 5) CG1(VAL 5) 9782
    C13NOESY_cnoesy_@FLYA: HG12(ILE 61) QG1(VAL 5) CG1(VAL 5)
    C13NOESY_cnoesy_@FLYA: HG13(ILE 61) QG1(VAL 5) CG1(VAL 5)
    C13NOESY_cnoesy_@FLYA: QD1(ILE 61) QG1(VAL 5) CG1(VAL 5)
    C13NOESY_cnoesy_@FLYA: QG1(VAL 62) QG1(VAL 5) CG1(VAL 5)
    C13NOESY_cnoesy_@FLYA: HA(TRP 129) QG1(VAL 5) CG1(VAL 5) 2887
    C13NOESY_cnoesy_@FLYA: HB2(TRP 129) QG1(VAL 5) CG1(VAL 5)
    C13NOESY_cnoesy_@FLYA: HB3(TRP 129) QG1(VAL 5) CG1(VAL 5)
    C13NOESY_cnoesy_@FLYA: HD1(TRP 129) QG1(VAL 5) CG1(VAL 5) 922
    C13NOESY_cnoesy_@FLYA: HE1(TRP 129) QG1(VAL 5) CG1(VAL 5) 1512
    C13NOESY_cnoesy_@FLYA: HZ2(TRP 129) QG1(VAL 5) CG1(VAL 5)
    C13NOESY_cnoesy_@FLYA: HA(ARG 130) QG1(VAL 5) CG1(VAL 5)
    C13NOESY_cnoesy_@FLYA: H(ALA 132) QG1(VAL 5) CG1(VAL 5)
    C13NOESY_cnoesy_@FLYA: HA(ALA 132) QG1(VAL 5) CG1(VAL 5) 2600
    C13NOESY_cnoesy_@FLYA: QB(ALA 132) QG1(VAL 5) CG1(VAL 5) 157
    C13NOESY_cnoesy_@FLYA: H(ALA 133) QG1(VAL 5) CG1(VAL 5)
    C13NOESY_cnoesy_@FLYA: HA(ALA 133) QG1(VAL 5) CG1(VAL 5)
    C13NOESY_cnoesy_@FLYA: QB(ALA 133) QG1(VAL 5) CG1(VAL 5)
    C13NOESY_cnoesy_@FLYA: H(THR 134) QG1(VAL 5) CG1(VAL 5) 1587
    C13NOESY_cnoesy_@FLYA: H(TYR 135) QG1(VAL 5) CG1(VAL 5)
    C13NOESY_cnoesy_@FLYA: HE2(TYR 135) QG1(VAL 5) CG1(VAL 5) 922
    C13NOESY_cnoesy_@FLYA: HD2(TYR 135) QG1(VAL 5) CG1(VAL 5) 922
    CCHTOCSY_cch_@FLYA: QG1(VAL 5) CG1(VAL 5) CA(VAL 5) 745
    CCHTOCSY_cch_@FLYA: QG1(VAL 5) CG1(VAL 5) CB(VAL 5) 405
    CCHTOCSY_cch_@FLYA: HA(VAL 5) CA(VAL 5) CG1(VAL 5) 456
    CCHTOCSY_cch_@FLYA: HB(VAL 5) CB(VAL 5) CG1(VAL 5) 107
    CCHTOCSY_cch_@FLYA: QG1(VAL 5) CG1(VAL 5) CG1(VAL 5)
    CCHTOCSY_cch_@FLYA: QG2(VAL 5) CG2(VAL 5) CG1(VAL 5) 9
    CCHTOCSY_cch_@FLYA: QG1(VAL 5) CG1(VAL 5) CG2(VAL 5)
    CcoNH_ccconh_@FLYA: H(HIS 6) N(HIS 6) CG1(VAL 5) 170
    CG2  5     VAL
    C13NOESY_cnoesy_@FLYA: H(GLY 4) QG2(VAL 5) CG2(VAL 5)
    C13NOESY_cnoesy_@FLYA: HA2(GLY 4) QG2(VAL 5) CG2(VAL 5)
    C13NOESY_cnoesy_@FLYA: HA3(GLY 4) QG2(VAL 5) CG2(VAL 5) 1835
    C13NOESY_cnoesy_@FLYA: H(VAL 5) QG2(VAL 5) CG2(VAL 5) 1962
    C13NOESY_cnoesy_@FLYA: HA(VAL 5) QG2(VAL 5) CG2(VAL 5) 1245
    C13NOESY_cnoesy_@FLYA: HB(VAL 5) QG2(VAL 5) CG2(VAL 5) 1060
    C13NOESY_cnoesy_@FLYA: QG1(VAL 5) QG2(VAL 5) CG2(VAL 5) 1383
    C13NOESY_cnoesy_@FLYA: QG2(VAL 5) QG2(VAL 5) CG2(VAL 5)
    C13NOESY_cnoesy_@FLYA: H(HIS 6) QG2(VAL 5) CG2(VAL 5) 477
    C13NOESY_cnoesy_@FLYA: HA(HIS 6) QG2(VAL 5) CG2(VAL 5)
    C13NOESY_cnoesy_@FLYA: HB2(HIS 6) QG2(VAL 5) CG2(VAL 5)
    C13NOESY_cnoesy_@FLYA: HB3(HIS 6) QG2(VAL 5) CG2(VAL 5)
    C13NOESY_cnoesy_@FLYA: HD1(HIS 6) QG2(VAL 5) CG2(VAL 5) 1962
    C13NOESY_cnoesy_@FLYA: HD2(HIS 6) QG2(VAL 5) CG2(VAL 5) 1419
    C13NOESY_cnoesy_@FLYA: HE1(HIS 6) QG2(VAL 5) CG2(VAL 5) 477
    C13NOESY_cnoesy_@FLYA: H(ASP 7) QG2(VAL 5) CG2(VAL 5) 477
    C13NOESY_cnoesy_@FLYA: H(LEU 8) QG2(VAL 5) CG2(VAL 5)
    C13NOESY_cnoesy_@FLYA: HB2(LEU 8) QG2(VAL 5) CG2(VAL 5)
    C13NOESY_cnoesy_@FLYA: HG(LEU 8) QG2(VAL 5) CG2(VAL 5) 2558
    C13NOESY_cnoesy_@FLYA: QD1(LEU 8) QG2(VAL 5) CG2(VAL 5) 872
    C13NOESY_cnoesy_@FLYA: QD2(LEU 8) QG2(VAL 5) CG2(VAL 5) 872
    C13NOESY_cnoesy_@FLYA: HA(LYS 13) QG2(VAL 5) CG2(VAL 5)
    C13NOESY_cnoesy_@FLYA: HB2(LYS 13) QG2(VAL 5) CG2(VAL 5)
    C13NOESY_cnoesy_@FLYA: HB3(LYS 13) QG2(VAL 5) CG2(VAL 5)
    C13NOESY_cnoesy_@FLYA: HG2(LYS 13) QG2(VAL 5) CG2(VAL 5)
    C13NOESY_cnoesy_@FLYA: HG3(LYS 13) QG2(VAL 5) CG2(VAL 5)
    C13NOESY_cnoesy_@FLYA: HD2(LYS 13) QG2(VAL 5) CG2(VAL 5)
    C13NOESY_cnoesy_@FLYA: HD3(LYS 13) QG2(VAL 5) CG2(VAL 5) 2558
    C13NOESY_cnoesy_@FLYA: HE2(LYS 13) QG2(VAL 5) CG2(VAL 5)
    C13NOESY_cnoesy_@FLYA: HE3(LYS 13) QG2(VAL 5) CG2(VAL 5)
    C13NOESY_cnoesy_@FLYA: QD2(LEU 16) QG2(VAL 5) CG2(VAL 5)
    C13NOESY_cnoesy_@FLYA: HA(ASP 41) QG2(VAL 5) CG2(VAL 5)
    C13NOESY_cnoesy_@FLYA: HB3(ASP 41) QG2(VAL 5) CG2(VAL 5)
    C13NOESY_cnoesy_@FLYA: H(LEU 42) QG2(VAL 5) CG2(VAL 5)
    C13NOESY_cnoesy_@FLYA: HA(LEU 42) QG2(VAL 5) CG2(VAL 5)
    C13NOESY_cnoesy_@FLYA: HB2(LEU 42) QG2(VAL 5) CG2(VAL 5) 2563
    C13NOESY_cnoesy_@FLYA: HB3(LEU 42) QG2(VAL 5) CG2(VAL 5)
    C13NOESY_cnoesy_@FLYA: HG(LEU 42) QG2(VAL 5) CG2(VAL 5)
    C13NOESY_cnoesy_@FLYA: QD1(LEU 42) QG2(VAL 5) CG2(VAL 5) 1903
    C13NOESY_cnoesy_@FLYA: QD2(LEU 42) QG2(VAL 5) CG2(VAL 5) 1903
    C13NOESY_cnoesy_@FLYA: H(ASN 43) QG2(VAL 5) CG2(VAL 5)
    C13NOESY_cnoesy_@FLYA: HA(ASN 43) QG2(VAL 5) CG2(VAL 5) 3413
    C13NOESY_cnoesy_@FLYA: HB2(ASN 43) QG2(VAL 5) CG2(VAL 5)
    C13NOESY_cnoesy_@FLYA: HB3(ASN 43) QG2(VAL 5) CG2(VAL 5)
    C13NOESY_cnoesy_@FLYA: HD21(ASN 43) QG2(VAL 5) CG2(VAL 5) 1419
    C13NOESY_cnoesy_@FLYA: HD22(ASN 43) QG2(VAL 5) CG2(VAL 5) 1419
    C13NOESY_cnoesy_@FLYA: QG2(ILE 61) QG2(VAL 5) CG2(VAL 5) 1903
    C13NOESY_cnoesy_@FLYA: QG1(VAL 62) QG2(VAL 5) CG2(VAL 5)
    C13NOESY_cnoesy_@FLYA: HA(TRP 129) QG2(VAL 5) CG2(VAL 5)
    C13NOESY_cnoesy_@FLYA: HD1(TRP 129) QG2(VAL 5) CG2(VAL 5) 1419
    C13NOESY_cnoesy_@FLYA: HE1(TRP 129) QG2(VAL 5) CG2(VAL 5) 1035
    C13NOESY_cnoesy_@FLYA: HZ2(TRP 129) QG2(VAL 5) CG2(VAL 5)
    C13NOESY_cnoesy_@FLYA: QB(ALA 132) QG2(VAL 5) CG2(VAL 5) 2563
    C13NOESY_cnoesy_@FLYA: H(ALA 133) QG2(VAL 5) CG2(VAL 5) 53
    C13NOESY_cnoesy_@FLYA: HA(ALA 133) QG2(VAL 5) CG2(VAL 5) 1835
    C13NOESY_cnoesy_@FLYA: QB(ALA 133) QG2(VAL 5) CG2(VAL 5)
    C13NOESY_cnoesy_@FLYA: HE2(TYR 135) QG2(VAL 5) CG2(VAL 5)
    CCHTOCSY_cch_@FLYA: QG2(VAL 5) CG2(VAL 5) CA(VAL 5) 567
    CCHTOCSY_cch_@FLYA: QG2(VAL 5) CG2(VAL 5) CB(VAL 5) 555
    CCHTOCSY_cch_@FLYA: QG2(VAL 5) CG2(VAL 5) CG1(VAL 5) 9
    CCHTOCSY_cch_@FLYA: HA(VAL 5) CA(VAL 5) CG2(VAL 5)
    CCHTOCSY_cch_@FLYA: HB(VAL 5) CB(VAL 5) CG2(VAL 5) 211
    CCHTOCSY_cch_@FLYA: QG1(VAL 5) CG1(VAL 5) CG2(VAL 5)
    CCHTOCSY_cch_@FLYA: QG2(VAL 5) CG2(VAL 5) CG2(VAL 5)
    CcoNH_ccconh_@FLYA: H(HIS 6) N(HIS 6) CG2(VAL 5) 327
    C    5     VAL
    HNCO_hnco_@FLYA: H(HIS 6) N(HIS 6) C(VAL 5) 26
    HNcaCO_hncaco_@FLYA: H(VAL 5) N(VAL 5) C(VAL 5) 26
    HNcaCO_hncaco_@FLYA: H(HIS 6) N(HIS 6) C(VAL 5) 158
    N    6     HIS
    CBCANH_hncacb_@FLYA: H(HIS 6) N(HIS 6) CA(VAL 5) 283
    CBCANH_hncacb_@FLYA: H(HIS 6) N(HIS 6) CB(VAL 5) 381
    CBCANH_hncacb_@FLYA: H(HIS 6) N(HIS 6) CA(HIS 6) 137
    CBCANH_hncacb_@FLYA: H(HIS 6) N(HIS 6) CB(HIS 6) 246
    CBCAcoNH_hncocacb_@FLYA: H(HIS 6) N(HIS 6) CA(VAL 5) 109
    CBCAcoNH_hncocacb_@FLYA: H(HIS 6) N(HIS 6) CB(VAL 5) 254
    CcoNH_ccconh_@FLYA: H(HIS 6) N(HIS 6) CA(VAL 5) 83
    CcoNH_ccconh_@FLYA: H(HIS 6) N(HIS 6) CB(VAL 5) 330
    CcoNH_ccconh_@FLYA: H(HIS 6) N(HIS 6) CG1(VAL 5) 170
    CcoNH_ccconh_@FLYA: H(HIS 6) N(HIS 6) CG2(VAL 5) 327
    HCcoNH_hccconh_@FLYA: H(HIS 6) N(HIS 6) HA(VAL 5)
    HCcoNH_hccconh_@FLYA: H(HIS 6) N(HIS 6) HB(VAL 5)
    HCcoNH_hccconh_@FLYA: H(HIS 6) N(HIS 6) QG1(VAL 5) 187
    HCcoNH_hccconh_@FLYA: H(HIS 6) N(HIS 6) QG2(VAL 5) 139
    HNCO_hnco_@FLYA: H(HIS 6) N(HIS 6) C(VAL 5) 26
    HNcaCO_hncaco_@FLYA: H(HIS 6) N(HIS 6) C(VAL 5) 158
    HNcaCO_hncaco_@FLYA: H(HIS 6) N(HIS 6) C(HIS 6) 121
    N15HSQC_hsqc_@FLYA: N(HIS 6) H(HIS 6) 32
    N15NOESY_nnoesy_@FLYA: HA(MET 2) H(HIS 6) N(HIS 6)
    N15NOESY_nnoesy_@FLYA: H(GLY 4) H(HIS 6) N(HIS 6)
    N15NOESY_nnoesy_@FLYA: HA2(GLY 4) H(HIS 6) N(HIS 6) 1236
    N15NOESY_nnoesy_@FLYA: HA3(GLY 4) H(HIS 6) N(HIS 6) 7
    N15NOESY_nnoesy_@FLYA: H(VAL 5) H(HIS 6) N(HIS 6) 799
    N15NOESY_nnoesy_@FLYA: HA(VAL 5) H(HIS 6) N(HIS 6) 1264
    N15NOESY_nnoesy_@FLYA: HB(VAL 5) H(HIS 6) N(HIS 6) 1251
    N15NOESY_nnoesy_@FLYA: QG1(VAL 5) H(HIS 6) N(HIS 6) 402
    N15NOESY_nnoesy_@FLYA: QG2(VAL 5) H(HIS 6) N(HIS 6) 1073
    N15NOESY_nnoesy_@FLYA: H(HIS 6) H(HIS 6) N(HIS 6)
    N15NOESY_nnoesy_@FLYA: HA(HIS 6) H(HIS 6) N(HIS 6) 7
    N15NOESY_nnoesy_@FLYA: HB2(HIS 6) H(HIS 6) N(HIS 6) 209
    N15NOESY_nnoesy_@FLYA: HB3(HIS 6) H(HIS 6) N(HIS 6) 1509
    N15NOESY_nnoesy_@FLYA: HD1(HIS 6) H(HIS 6) N(HIS 6) 799
    N15NOESY_nnoesy_@FLYA: HD2(HIS 6) H(HIS 6) N(HIS 6) 1179
    N15NOESY_nnoesy_@FLYA: H(ASP 7) H(HIS 6) N(HIS 6)
    N15NOESY_nnoesy_@FLYA: HA(ASP 7) H(HIS 6) N(HIS 6)
    N15NOESY_nnoesy_@FLYA: HB2(ASP 7) H(HIS 6) N(HIS 6)
    N15NOESY_nnoesy_@FLYA: HB3(ASP 7) H(HIS 6) N(HIS 6)
    N15NOESY_nnoesy_@FLYA: H(LEU 8) H(HIS 6) N(HIS 6) 1827
    N15NOESY_nnoesy_@FLYA: HB2(LEU 8) H(HIS 6) N(HIS 6) 2816
    N15NOESY_nnoesy_@FLYA: HG(LEU 8) H(HIS 6) N(HIS 6) 1646
    N15NOESY_nnoesy_@FLYA: QD1(LEU 8) H(HIS 6) N(HIS 6) 1915
    N15NOESY_nnoesy_@FLYA: HD2(LYS 13) H(HIS 6) N(HIS 6)
    N15NOESY_nnoesy_@FLYA: HD3(LYS 13) H(HIS 6) N(HIS 6) 1646
    N15NOESY_nnoesy_@FLYA: HD22(ASN 43) H(HIS 6) N(HIS 6) 1179
    N15NOESY_nnoesy_@FLYA: QB(ALA 132) H(HIS 6) N(HIS 6) 1553
    N15NOESY_nnoesy_@FLYA: HE2(TYR 135) H(HIS 6) N(HIS 6) 1179
    H    6     HIS
    C13NOESY_cnoesy_@FLYA: H(HIS 6) HA(MET 2) CA(MET 2)
    C13NOESY_cnoesy_@FLYA: H(HIS 6) HA2(GLY 4) CA(GLY 4) 3512
    C13NOESY_cnoesy_@FLYA: H(HIS 6) HA3(GLY 4) CA(GLY 4) 779
    C13NOESY_cnoesy_@FLYA: H(HIS 6) HA(VAL 5) CA(VAL 5) 1529
    C13NOESY_cnoesy_@FLYA: H(HIS 6) HB(VAL 5) CB(VAL 5) 3382
    C13NOESY_cnoesy_@FLYA: H(HIS 6) QG1(VAL 5) CG1(VAL 5) 1590
    C13NOESY_cnoesy_@FLYA: H(HIS 6) QG2(VAL 5) CG2(VAL 5) 477
    C13NOESY_cnoesy_@FLYA: H(HIS 6) HA(HIS 6) CA(HIS 6) 1198
    C13NOESY_cnoesy_@FLYA: H(HIS 6) HB2(HIS 6) CB(HIS 6) 1953
    C13NOESY_cnoesy_@FLYA: H(HIS 6) HB3(HIS 6) CB(HIS 6) 1899
    C13NOESY_cnoesy_@FLYA: H(HIS 6) HD2(HIS 6) CD2(HIS 6) 3498
    C13NOESY_cnoesy_@FLYA: H(HIS 6) HA(ASP 7) CA(ASP 7)
    C13NOESY_cnoesy_@FLYA: H(HIS 6) HB2(ASP 7) CB(ASP 7)
    C13NOESY_cnoesy_@FLYA: H(HIS 6) HB3(ASP 7) CB(ASP 7)
    C13NOESY_cnoesy_@FLYA: H(HIS 6) HB2(LEU 8) CB(LEU 8)
    C13NOESY_cnoesy_@FLYA: H(HIS 6) HG(LEU 8) CG(LEU 8)
    C13NOESY_cnoesy_@FLYA: H(HIS 6) QD1(LEU 8) CD1(LEU 8)
    C13NOESY_cnoesy_@FLYA: H(HIS 6) HD2(LYS 13) CD(LYS 13) 3266
    C13NOESY_cnoesy_@FLYA: H(HIS 6) HD3(LYS 13) CD(LYS 13) 5825
    C13NOESY_cnoesy_@FLYA: H(HIS 6) QB(ALA 132) CB(ALA 132)
    C13NOESY_cnoesy_@FLYA: H(HIS 6) HE2(TYR 135) CE1(TYR 135) 3498
    CBCANH_hncacb_@FLYA: H(HIS 6) N(HIS 6) CA(VAL 5) 283
    CBCANH_hncacb_@FLYA: H(HIS 6) N(HIS 6) CB(VAL 5) 381
    CBCANH_hncacb_@FLYA: H(HIS 6) N(HIS 6) CA(HIS 6) 137
    CBCANH_hncacb_@FLYA: H(HIS 6) N(HIS 6) CB(HIS 6) 246
    CBCAcoNH_hncocacb_@FLYA: H(HIS 6) N(HIS 6) CA(VAL 5) 109
    CBCAcoNH_hncocacb_@FLYA: H(HIS 6) N(HIS 6) CB(VAL 5) 254
    CcoNH_ccconh_@FLYA: H(HIS 6) N(HIS 6) CA(VAL 5) 83
    CcoNH_ccconh_@FLYA: H(HIS 6) N(HIS 6) CB(VAL 5) 330
    CcoNH_ccconh_@FLYA: H(HIS 6) N(HIS 6) CG1(VAL 5) 170
    CcoNH_ccconh_@FLYA: H(HIS 6) N(HIS 6) CG2(VAL 5) 327
    HCcoNH_hccconh_@FLYA: H(HIS 6) N(HIS 6) HA(VAL 5)
    HCcoNH_hccconh_@FLYA: H(HIS 6) N(HIS 6) HB(VAL 5)
    HCcoNH_hccconh_@FLYA: H(HIS 6) N(HIS 6) QG1(VAL 5) 187
    HCcoNH_hccconh_@FLYA: H(HIS 6) N(HIS 6) QG2(VAL 5) 139
    HNCO_hnco_@FLYA: H(HIS 6) N(HIS 6) C(VAL 5) 26
    HNcaCO_hncaco_@FLYA: H(HIS 6) N(HIS 6) C(VAL 5) 158
    HNcaCO_hncaco_@FLYA: H(HIS 6) N(HIS 6) C(HIS 6) 121
    N15HSQC_hsqc_@FLYA: N(HIS 6) H(HIS 6) 32
    N15NOESY_nnoesy_@FLYA: H(HIS 6) H(GLY 4) N(GLY 4)
    N15NOESY_nnoesy_@FLYA: H(HIS 6) H(VAL 5) N(VAL 5) 738
    N15NOESY_nnoesy_@FLYA: HA(MET 2) H(HIS 6) N(HIS 6)
    N15NOESY_nnoesy_@FLYA: H(GLY 4) H(HIS 6) N(HIS 6)
    N15NOESY_nnoesy_@FLYA: HA2(GLY 4) H(HIS 6) N(HIS 6) 1236
    N15NOESY_nnoesy_@FLYA: HA3(GLY 4) H(HIS 6) N(HIS 6) 7
    N15NOESY_nnoesy_@FLYA: H(VAL 5) H(HIS 6) N(HIS 6) 799
    N15NOESY_nnoesy_@FLYA: HA(VAL 5) H(HIS 6) N(HIS 6) 1264
    N15NOESY_nnoesy_@FLYA: HB(VAL 5) H(HIS 6) N(HIS 6) 1251
    N15NOESY_nnoesy_@FLYA: QG1(VAL 5) H(HIS 6) N(HIS 6) 402
    N15NOESY_nnoesy_@FLYA: QG2(VAL 5) H(HIS 6) N(HIS 6) 1073
    N15NOESY_nnoesy_@FLYA: H(HIS 6) H(HIS 6) N(HIS 6)
    N15NOESY_nnoesy_@FLYA: HA(HIS 6) H(HIS 6) N(HIS 6) 7
    N15NOESY_nnoesy_@FLYA: HB2(HIS 6) H(HIS 6) N(HIS 6) 209
    N15NOESY_nnoesy_@FLYA: HB3(HIS 6) H(HIS 6) N(HIS 6) 1509
    N15NOESY_nnoesy_@FLYA: HD1(HIS 6) H(HIS 6) N(HIS 6) 799
    N15NOESY_nnoesy_@FLYA: HD2(HIS 6) H(HIS 6) N(HIS 6) 1179
    N15NOESY_nnoesy_@FLYA: H(ASP 7) H(HIS 6) N(HIS 6)
    N15NOESY_nnoesy_@FLYA: HA(ASP 7) H(HIS 6) N(HIS 6)
    N15NOESY_nnoesy_@FLYA: HB2(ASP 7) H(HIS 6) N(HIS 6)
    N15NOESY_nnoesy_@FLYA: HB3(ASP 7) H(HIS 6) N(HIS 6)
    N15NOESY_nnoesy_@FLYA: H(LEU 8) H(HIS 6) N(HIS 6) 1827
    N15NOESY_nnoesy_@FLYA: HB2(LEU 8) H(HIS 6) N(HIS 6) 2816
    N15NOESY_nnoesy_@FLYA: HG(LEU 8) H(HIS 6) N(HIS 6) 1646
    N15NOESY_nnoesy_@FLYA: QD1(LEU 8) H(HIS 6) N(HIS 6) 1915
    N15NOESY_nnoesy_@FLYA: HD2(LYS 13) H(HIS 6) N(HIS 6)
    N15NOESY_nnoesy_@FLYA: HD3(LYS 13) H(HIS 6) N(HIS 6) 1646
    N15NOESY_nnoesy_@FLYA: HD22(ASN 43) H(HIS 6) N(HIS 6) 1179
    N15NOESY_nnoesy_@FLYA: QB(ALA 132) H(HIS 6) N(HIS 6) 1553
    N15NOESY_nnoesy_@FLYA: HE2(TYR 135) H(HIS 6) N(HIS 6) 1179
    N15NOESY_nnoesy_@FLYA: H(HIS 6) HD1(HIS 6) ND1(HIS 6) 738
    N15NOESY_nnoesy_@FLYA: H(HIS 6) H(ASP 7) N(ASP 7)
    N15NOESY_nnoesy_@FLYA: H(HIS 6) H(LEU 8) N(LEU 8)
    N15NOESY_nnoesy_@FLYA: H(HIS 6) HD22(ASN 43) ND2(ASN 43)
    CA   6     HIS
    C13NOESY_cnoesy_@FLYA: HA3(GLY 4) HA(HIS 6) CA(HIS 6)
    C13NOESY_cnoesy_@FLYA: H(VAL 5) HA(HIS 6) CA(HIS 6)
    C13NOESY_cnoesy_@FLYA: HA(VAL 5) HA(HIS 6) CA(HIS 6)
    C13NOESY_cnoesy_@FLYA: HB(VAL 5) HA(HIS 6) CA(HIS 6) 4535
    C13NOESY_cnoesy_@FLYA: QG1(VAL 5) HA(HIS 6) CA(HIS 6) 3028
    C13NOESY_cnoesy_@FLYA: QG2(VAL 5) HA(HIS 6) CA(HIS 6)
    C13NOESY_cnoesy_@FLYA: H(HIS 6) HA(HIS 6) CA(HIS 6) 1198
    C13NOESY_cnoesy_@FLYA: HA(HIS 6) HA(HIS 6) CA(HIS 6)
    C13NOESY_cnoesy_@FLYA: HB2(HIS 6) HA(HIS 6) CA(HIS 6) 2355
    C13NOESY_cnoesy_@FLYA: HB3(HIS 6) HA(HIS 6) CA(HIS 6) 1701
    C13NOESY_cnoesy_@FLYA: HD1(HIS 6) HA(HIS 6) CA(HIS 6)
    C13NOESY_cnoesy_@FLYA: HD2(HIS 6) HA(HIS 6) CA(HIS 6) 290
    C13NOESY_cnoesy_@FLYA: HE1(HIS 6) HA(HIS 6) CA(HIS 6) 1198
    C13NOESY_cnoesy_@FLYA: H(ASP 7) HA(HIS 6) CA(HIS 6) 1198
    C13NOESY_cnoesy_@FLYA: HA(ASP 7) HA(HIS 6) CA(HIS 6) 2680
    C13NOESY_cnoesy_@FLYA: HB2(ASP 7) HA(HIS 6) CA(HIS 6)
    C13NOESY_cnoesy_@FLYA: H(LEU 8) HA(HIS 6) CA(HIS 6) 2477
    C13NOESY_cnoesy_@FLYA: HB2(LEU 8) HA(HIS 6) CA(HIS 6) 628
    C13NOESY_cnoesy_@FLYA: HG(LEU 8) HA(HIS 6) CA(HIS 6) 3338
    C13NOESY_cnoesy_@FLYA: QD1(LEU 8) HA(HIS 6) CA(HIS 6) 3539
    C13NOESY_cnoesy_@FLYA: HB3(LYS 13) HA(HIS 6) CA(HIS 6) 199
    C13NOESY_cnoesy_@FLYA: HG2(LYS 13) HA(HIS 6) CA(HIS 6) 628
    C13NOESY_cnoesy_@FLYA: HG3(LYS 13) HA(HIS 6) CA(HIS 6) 2962
    C13NOESY_cnoesy_@FLYA: HD2(LYS 13) HA(HIS 6) CA(HIS 6) 3284
    C13NOESY_cnoesy_@FLYA: HD3(LYS 13) HA(HIS 6) CA(HIS 6) 3338
    C13NOESY_cnoesy_@FLYA: HE2(LYS 13) HA(HIS 6) CA(HIS 6) 2679
    C13NOESY_cnoesy_@FLYA: HE3(LYS 13) HA(HIS 6) CA(HIS 6)
    C13NOESY_cnoesy_@FLYA: QD1(LEU 42) HA(HIS 6) CA(HIS 6) 43
    C13NOESY_cnoesy_@FLYA: QB(ALA 132) HA(HIS 6) CA(HIS 6) 2962
    CBCANH_hncacb_@FLYA: H(HIS 6) N(HIS 6) CA(HIS 6) 137
    CBCANH_hncacb_@FLYA: H(ASP 7) N(ASP 7) CA(HIS 6) 218
    CBCAcoNH_hncocacb_@FLYA: H(ASP 7) N(ASP 7) CA(HIS 6) 102
    CCHTOCSY_cch_@FLYA: HA(HIS 6) CA(HIS 6) CA(HIS 6)
    CCHTOCSY_cch_@FLYA: HB2(HIS 6) CB(HIS 6) CA(HIS 6) 382
    CCHTOCSY_cch_@FLYA: HB3(HIS 6) CB(HIS 6) CA(HIS 6) 548
    CCHTOCSY_cch_@FLYA: HA(HIS 6) CA(HIS 6) CB(HIS 6) 50
    CcoNH_ccconh_@FLYA: H(ASP 7) N(ASP 7) CA(HIS 6) 188
    HA   6     HIS
    C13NOESY_cnoesy_@FLYA: HA(HIS 6) HA3(GLY 4) CA(GLY 4)
    C13NOESY_cnoesy_@FLYA: HA(HIS 6) HA(VAL 5) CA(VAL 5)
    C13NOESY_cnoesy_@FLYA: HA(HIS 6) HB(VAL 5) CB(VAL 5)
    C13NOESY_cnoesy_@FLYA: HA(HIS 6) QG1(VAL 5) CG1(VAL 5) 2600
    C13NOESY_cnoesy_@FLYA: HA(HIS 6) QG2(VAL 5) CG2(VAL 5)
    C13NOESY_cnoesy_@FLYA: HA3(GLY 4) HA(HIS 6) CA(HIS 6)
    C13NOESY_cnoesy_@FLYA: H(VAL 5) HA(HIS 6) CA(HIS 6)
    C13NOESY_cnoesy_@FLYA: HA(VAL 5) HA(HIS 6) CA(HIS 6)
    C13NOESY_cnoesy_@FLYA: HB(VAL 5) HA(HIS 6) CA(HIS 6) 4535
    C13NOESY_cnoesy_@FLYA: QG1(VAL 5) HA(HIS 6) CA(HIS 6) 3028
    C13NOESY_cnoesy_@FLYA: QG2(VAL 5) HA(HIS 6) CA(HIS 6)
    C13NOESY_cnoesy_@FLYA: H(HIS 6) HA(HIS 6) CA(HIS 6) 1198
    C13NOESY_cnoesy_@FLYA: HA(HIS 6) HA(HIS 6) CA(HIS 6)
    C13NOESY_cnoesy_@FLYA: HB2(HIS 6) HA(HIS 6) CA(HIS 6) 2355
    C13NOESY_cnoesy_@FLYA: HB3(HIS 6) HA(HIS 6) CA(HIS 6) 1701
    C13NOESY_cnoesy_@FLYA: HD1(HIS 6) HA(HIS 6) CA(HIS 6)
    C13NOESY_cnoesy_@FLYA: HD2(HIS 6) HA(HIS 6) CA(HIS 6) 290
    C13NOESY_cnoesy_@FLYA: HE1(HIS 6) HA(HIS 6) CA(HIS 6) 1198
    C13NOESY_cnoesy_@FLYA: H(ASP 7) HA(HIS 6) CA(HIS 6) 1198
    C13NOESY_cnoesy_@FLYA: HA(ASP 7) HA(HIS 6) CA(HIS 6) 2680
    C13NOESY_cnoesy_@FLYA: HB2(ASP 7) HA(HIS 6) CA(HIS 6)
    C13NOESY_cnoesy_@FLYA: H(LEU 8) HA(HIS 6) CA(HIS 6) 2477
    C13NOESY_cnoesy_@FLYA: HB2(LEU 8) HA(HIS 6) CA(HIS 6) 628
    C13NOESY_cnoesy_@FLYA: HG(LEU 8) HA(HIS 6) CA(HIS 6) 3338
    C13NOESY_cnoesy_@FLYA: QD1(LEU 8) HA(HIS 6) CA(HIS 6) 3539
    C13NOESY_cnoesy_@FLYA: HB3(LYS 13) HA(HIS 6) CA(HIS 6) 199
    C13NOESY_cnoesy_@FLYA: HG2(LYS 13) HA(HIS 6) CA(HIS 6) 628
    C13NOESY_cnoesy_@FLYA: HG3(LYS 13) HA(HIS 6) CA(HIS 6) 2962
    C13NOESY_cnoesy_@FLYA: HD2(LYS 13) HA(HIS 6) CA(HIS 6) 3284
    C13NOESY_cnoesy_@FLYA: HD3(LYS 13) HA(HIS 6) CA(HIS 6) 3338
    C13NOESY_cnoesy_@FLYA: HE2(LYS 13) HA(HIS 6) CA(HIS 6) 2679
    C13NOESY_cnoesy_@FLYA: HE3(LYS 13) HA(HIS 6) CA(HIS 6)
    C13NOESY_cnoesy_@FLYA: QD1(LEU 42) HA(HIS 6) CA(HIS 6) 43
    C13NOESY_cnoesy_@FLYA: QB(ALA 132) HA(HIS 6) CA(HIS 6) 2962
    C13NOESY_cnoesy_@FLYA: HA(HIS 6) HB2(HIS 6) CB(HIS 6) 1374
    C13NOESY_cnoesy_@FLYA: HA(HIS 6) HB3(HIS 6) CB(HIS 6) 1269
    C13NOESY_cnoesy_@FLYA: HA(HIS 6) HD2(HIS 6) CD2(HIS 6) 6982
    C13NOESY_cnoesy_@FLYA: HA(HIS 6) HE1(HIS 6) CE1(HIS 6)
    C13NOESY_cnoesy_@FLYA: HA(HIS 6) HA(ASP 7) CA(ASP 7)
    C13NOESY_cnoesy_@FLYA: HA(HIS 6) HB2(ASP 7) CB(ASP 7)
    C13NOESY_cnoesy_@FLYA: HA(HIS 6) HB2(LEU 8) CB(LEU 8)
    C13NOESY_cnoesy_@FLYA: HA(HIS 6) HG(LEU 8) CG(LEU 8)
    C13NOESY_cnoesy_@FLYA: HA(HIS 6) QD1(LEU 8) CD1(LEU 8)
    C13NOESY_cnoesy_@FLYA: HA(HIS 6) HB3(LYS 13) CB(LYS 13)
    C13NOESY_cnoesy_@FLYA: HA(HIS 6) HG2(LYS 13) CG(LYS 13)
    C13NOESY_cnoesy_@FLYA: HA(HIS 6) HG3(LYS 13) CG(LYS 13)
    C13NOESY_cnoesy_@FLYA: HA(HIS 6) HD2(LYS 13) CD(LYS 13) 2340
    C13NOESY_cnoesy_@FLYA: HA(HIS 6) HD3(LYS 13) CD(LYS 13) 576
    C13NOESY_cnoesy_@FLYA: HA(HIS 6) HE2(LYS 13) CE(LYS 13) 207
    C13NOESY_cnoesy_@FLYA: HA(HIS 6) HE3(LYS 13) CE(LYS 13) 1495
    C13NOESY_cnoesy_@FLYA: HA(HIS 6) QD1(LEU 42) CD1(LEU 42) 3151
    C13NOESY_cnoesy_@FLYA: HA(HIS 6) QB(ALA 132) CB(ALA 132) 1534
    CCHTOCSY_cch_@FLYA: HA(HIS 6) CA(HIS 6) CA(HIS 6)
    CCHTOCSY_cch_@FLYA: HA(HIS 6) CA(HIS 6) CB(HIS 6) 50
    HCcoNH_hccconh_@FLYA: H(ASP 7) N(ASP 7) HA(HIS 6) 163
    N15NOESY_nnoesy_@FLYA: HA(HIS 6) H(VAL 5) N(VAL 5)
    N15NOESY_nnoesy_@FLYA: HA(HIS 6) H(HIS 6) N(HIS 6) 7
    N15NOESY_nnoesy_@FLYA: HA(HIS 6) HD1(HIS 6) ND1(HIS 6)
    N15NOESY_nnoesy_@FLYA: HA(HIS 6) H(ASP 7) N(ASP 7) 937
    N15NOESY_nnoesy_@FLYA: HA(HIS 6) H(LEU 8) N(LEU 8) 299
    CB   6     HIS
    C13NOESY_cnoesy_@FLYA: HA(MET 2) HB2(HIS 6) CB(HIS 6)
    C13NOESY_cnoesy_@FLYA: H(ASN 3) HB2(HIS 6) CB(HIS 6)
    C13NOESY_cnoesy_@FLYA: H(GLY 4) HB2(HIS 6) CB(HIS 6)
    C13NOESY_cnoesy_@FLYA: HA2(GLY 4) HB2(HIS 6) CB(HIS 6)
    C13NOESY_cnoesy_@FLYA: HA3(GLY 4) HB2(HIS 6) CB(HIS 6) 1374
    C13NOESY_cnoesy_@FLYA: H(VAL 5) HB2(HIS 6) CB(HIS 6)
    C13NOESY_cnoesy_@FLYA: HA(VAL 5) HB2(HIS 6) CB(HIS 6)
    C13NOESY_cnoesy_@FLYA: QG2(VAL 5) HB2(HIS 6) CB(HIS 6)
    C13NOESY_cnoesy_@FLYA: H(HIS 6) HB2(HIS 6) CB(HIS 6) 1953
    C13NOESY_cnoesy_@FLYA: HA(HIS 6) HB2(HIS 6) CB(HIS 6) 1374
    C13NOESY_cnoesy_@FLYA: HB2(HIS 6) HB2(HIS 6) CB(HIS 6)
    C13NOESY_cnoesy_@FLYA: HB3(HIS 6) HB2(HIS 6) CB(HIS 6) 906
    C13NOESY_cnoesy_@FLYA: HD1(HIS 6) HB2(HIS 6) CB(HIS 6)
    C13NOESY_cnoesy_@FLYA: HD2(HIS 6) HB2(HIS 6) CB(HIS 6) 2322
    C13NOESY_cnoesy_@FLYA: HE1(HIS 6) HB2(HIS 6) CB(HIS 6) 1953
    C13NOESY_cnoesy_@FLYA: H(ASP 7) HB2(HIS 6) CB(HIS 6)
    C13NOESY_cnoesy_@FLYA: HA(ASP 7) HB2(HIS 6) CB(HIS 6) 2046
    C13NOESY_cnoesy_@FLYA: HB2(ASP 7) HB2(HIS 6) CB(HIS 6)
    C13NOESY_cnoesy_@FLYA: HB3(ASP 7) HB2(HIS 6) CB(HIS 6)
    C13NOESY_cnoesy_@FLYA: H(LEU 8) HB2(HIS 6) CB(HIS 6)
    C13NOESY_cnoesy_@FLYA: QB(ALA 132) HB2(HIS 6) CB(HIS 6)
    C13NOESY_cnoesy_@FLYA: HA(MET 2) HB3(HIS 6) CB(HIS 6)
    C13NOESY_cnoesy_@FLYA: HA3(GLY 4) HB3(HIS 6) CB(HIS 6)
    C13NOESY_cnoesy_@FLYA: QG2(VAL 5) HB3(HIS 6) CB(HIS 6)
    C13NOESY_cnoesy_@FLYA: H(HIS 6) HB3(HIS 6) CB(HIS 6) 1899
    C13NOESY_cnoesy_@FLYA: HA(HIS 6) HB3(HIS 6) CB(HIS 6) 1269
    C13NOESY_cnoesy_@FLYA: HB2(HIS 6) HB3(HIS 6) CB(HIS 6) 619
    C13NOESY_cnoesy_@FLYA: HB3(HIS 6) HB3(HIS 6) CB(HIS 6)
    C13NOESY_cnoesy_@FLYA: HD1(HIS 6) HB3(HIS 6) CB(HIS 6)
    C13NOESY_cnoesy_@FLYA: HD2(HIS 6) HB3(HIS 6) CB(HIS 6) 2158
    C13NOESY_cnoesy_@FLYA: HE1(HIS 6) HB3(HIS 6) CB(HIS 6) 1899
    C13NOESY_cnoesy_@FLYA: H(ASP 7) HB3(HIS 6) CB(HIS 6) 1899
    C13NOESY_cnoesy_@FLYA: HA(ASP 7) HB3(HIS 6) CB(HIS 6) 585
    C13NOESY_cnoesy_@FLYA: HB2(ASP 7) HB3(HIS 6) CB(HIS 6)
    C13NOESY_cnoesy_@FLYA: H(LEU 8) HB3(HIS 6) CB(HIS 6)
    C13NOESY_cnoesy_@FLYA: HD3(LYS 13) HB3(HIS 6) CB(HIS 6)
    C13NOESY_cnoesy_@FLYA: HE2(LYS 13) HB3(HIS 6) CB(HIS 6)
    CBCANH_hncacb_@FLYA: H(HIS 6) N(HIS 6) CB(HIS 6) 246
    CBCANH_hncacb_@FLYA: H(ASP 7) N(ASP 7) CB(HIS 6) 278
    CBCAcoNH_hncocacb_@FLYA: H(ASP 7) N(ASP 7) CB(HIS 6) 159
    CCHTOCSY_cch_@FLYA: HB2(HIS 6) CB(HIS 6) CA(HIS 6) 382
    CCHTOCSY_cch_@FLYA: HB3(HIS 6) CB(HIS 6) CA(HIS 6) 548
    CCHTOCSY_cch_@FLYA: HA(HIS 6) CA(HIS 6) CB(HIS 6) 50
    CCHTOCSY_cch_@FLYA: HB2(HIS 6) CB(HIS 6) CB(HIS 6)
    CCHTOCSY_cch_@FLYA: HB3(HIS 6) CB(HIS 6) CB(HIS 6)
    CcoNH_ccconh_@FLYA: H(ASP 7) N(ASP 7) CB(HIS 6) 137
    HB2  6     HIS
    C13NOESY_cnoesy_@FLYA: HB2(HIS 6) HA(MET 2) CA(MET 2)
    C13NOESY_cnoesy_@FLYA: HB2(HIS 6) HA2(GLY 4) CA(GLY 4)
    C13NOESY_cnoesy_@FLYA: HB2(HIS 6) HA3(GLY 4) CA(GLY 4)
    C13NOESY_cnoesy_@FLYA: HB2(HIS 6) HA(VAL 5) CA(VAL 5)
    C13NOESY_cnoesy_@FLYA: HB2(HIS 6) QG2(VAL 5) CG2(VAL 5)
    C13NOESY_cnoesy_@FLYA: HB2(HIS 6) HA(HIS 6) CA(HIS 6) 2355
    C13NOESY_cnoesy_@FLYA: HA(MET 2) HB2(HIS 6) CB(HIS 6)
    C13NOESY_cnoesy_@FLYA: H(ASN 3) HB2(HIS 6) CB(HIS 6)
    C13NOESY_cnoesy_@FLYA: H(GLY 4) HB2(HIS 6) CB(HIS 6)
    C13NOESY_cnoesy_@FLYA: HA2(GLY 4) HB2(HIS 6) CB(HIS 6)
    C13NOESY_cnoesy_@FLYA: HA3(GLY 4) HB2(HIS 6) CB(HIS 6) 1374
    C13NOESY_cnoesy_@FLYA: H(VAL 5) HB2(HIS 6) CB(HIS 6)
    C13NOESY_cnoesy_@FLYA: HA(VAL 5) HB2(HIS 6) CB(HIS 6)
    C13NOESY_cnoesy_@FLYA: QG2(VAL 5) HB2(HIS 6) CB(HIS 6)
    C13NOESY_cnoesy_@FLYA: H(HIS 6) HB2(HIS 6) CB(HIS 6) 1953
    C13NOESY_cnoesy_@FLYA: HA(HIS 6) HB2(HIS 6) CB(HIS 6) 1374
    C13NOESY_cnoesy_@FLYA: HB2(HIS 6) HB2(HIS 6) CB(HIS 6)
    C13NOESY_cnoesy_@FLYA: HB3(HIS 6) HB2(HIS 6) CB(HIS 6) 906
    C13NOESY_cnoesy_@FLYA: HD1(HIS 6) HB2(HIS 6) CB(HIS 6)
    C13NOESY_cnoesy_@FLYA: HD2(HIS 6) HB2(HIS 6) CB(HIS 6) 2322
    C13NOESY_cnoesy_@FLYA: HE1(HIS 6) HB2(HIS 6) CB(HIS 6) 1953
    C13NOESY_cnoesy_@FLYA: H(ASP 7) HB2(HIS 6) CB(HIS 6)
    C13NOESY_cnoesy_@FLYA: HA(ASP 7) HB2(HIS 6) CB(HIS 6) 2046
    C13NOESY_cnoesy_@FLYA: HB2(ASP 7) HB2(HIS 6) CB(HIS 6)
    C13NOESY_cnoesy_@FLYA: HB3(ASP 7) HB2(HIS 6) CB(HIS 6)
    C13NOESY_cnoesy_@FLYA: H(LEU 8) HB2(HIS 6) CB(HIS 6)
    C13NOESY_cnoesy_@FLYA: QB(ALA 132) HB2(HIS 6) CB(HIS 6)
    C13NOESY_cnoesy_@FLYA: HB2(HIS 6) HB3(HIS 6) CB(HIS 6) 619
    C13NOESY_cnoesy_@FLYA: HB2(HIS 6) HD2(HIS 6) CD2(HIS 6) 2295
    C13NOESY_cnoesy_@FLYA: HB2(HIS 6) HE1(HIS 6) CE1(HIS 6)
    C13NOESY_cnoesy_@FLYA: HB2(HIS 6) HA(ASP 7) CA(ASP 7)
    C13NOESY_cnoesy_@FLYA: HB2(HIS 6) HB2(ASP 7) CB(ASP 7)
    C13NOESY_cnoesy_@FLYA: HB2(HIS 6) HB3(ASP 7) CB(ASP 7)
    C13NOESY_cnoesy_@FLYA: HB2(HIS 6) QB(ALA 132) CB(ALA 132) 3256
    CCHTOCSY_cch_@FLYA: HB2(HIS 6) CB(HIS 6) CA(HIS 6) 382
    CCHTOCSY_cch_@FLYA: HB2(HIS 6) CB(HIS 6) CB(HIS 6)
    HCcoNH_hccconh_@FLYA: H(ASP 7) N(ASP 7) HB2(HIS 6)
    N15NOESY_nnoesy_@FLYA: HB2(HIS 6) H(ASN 3) N(ASN 3)
    N15NOESY_nnoesy_@FLYA: HB2(HIS 6) H(GLY 4) N(GLY 4)
    N15NOESY_nnoesy_@FLYA: HB2(HIS 6) H(VAL 5) N(VAL 5) 2359
    N15NOESY_nnoesy_@FLYA: HB2(HIS 6) H(HIS 6) N(HIS 6) 209
    N15NOESY_nnoesy_@FLYA: HB2(HIS 6) HD1(HIS 6) ND1(HIS 6) 2359
    N15NOESY_nnoesy_@FLYA: HB2(HIS 6) H(ASP 7) N(ASP 7) 302
    N15NOESY_nnoesy_@FLYA: HB2(HIS 6) H(LEU 8) N(LEU 8)
    HB3  6     HIS
    C13NOESY_cnoesy_@FLYA: HB3(HIS 6) HA(MET 2) CA(MET 2)
    C13NOESY_cnoesy_@FLYA: HB3(HIS 6) HA3(GLY 4) CA(GLY 4)
    C13NOESY_cnoesy_@FLYA: HB3(HIS 6) QG2(VAL 5) CG2(VAL 5)
    C13NOESY_cnoesy_@FLYA: HB3(HIS 6) HA(HIS 6) CA(HIS 6) 1701
    C13NOESY_cnoesy_@FLYA: HB3(HIS 6) HB2(HIS 6) CB(HIS 6) 906
    C13NOESY_cnoesy_@FLYA: HA(MET 2) HB3(HIS 6) CB(HIS 6)
    C13NOESY_cnoesy_@FLYA: HA3(GLY 4) HB3(HIS 6) CB(HIS 6)
    C13NOESY_cnoesy_@FLYA: QG2(VAL 5) HB3(HIS 6) CB(HIS 6)
    C13NOESY_cnoesy_@FLYA: H(HIS 6) HB3(HIS 6) CB(HIS 6) 1899
    C13NOESY_cnoesy_@FLYA: HA(HIS 6) HB3(HIS 6) CB(HIS 6) 1269
    C13NOESY_cnoesy_@FLYA: HB2(HIS 6) HB3(HIS 6) CB(HIS 6) 619
    C13NOESY_cnoesy_@FLYA: HB3(HIS 6) HB3(HIS 6) CB(HIS 6)
    C13NOESY_cnoesy_@FLYA: HD1(HIS 6) HB3(HIS 6) CB(HIS 6)
    C13NOESY_cnoesy_@FLYA: HD2(HIS 6) HB3(HIS 6) CB(HIS 6) 2158
    C13NOESY_cnoesy_@FLYA: HE1(HIS 6) HB3(HIS 6) CB(HIS 6) 1899
    C13NOESY_cnoesy_@FLYA: H(ASP 7) HB3(HIS 6) CB(HIS 6) 1899
    C13NOESY_cnoesy_@FLYA: HA(ASP 7) HB3(HIS 6) CB(HIS 6) 585
    C13NOESY_cnoesy_@FLYA: HB2(ASP 7) HB3(HIS 6) CB(HIS 6)
    C13NOESY_cnoesy_@FLYA: H(LEU 8) HB3(HIS 6) CB(HIS 6)
    C13NOESY_cnoesy_@FLYA: HD3(LYS 13) HB3(HIS 6) CB(HIS 6)
    C13NOESY_cnoesy_@FLYA: HE2(LYS 13) HB3(HIS 6) CB(HIS 6)
    C13NOESY_cnoesy_@FLYA: HB3(HIS 6) HD2(HIS 6) CD2(HIS 6) 3771
    C13NOESY_cnoesy_@FLYA: HB3(HIS 6) HE1(HIS 6) CE1(HIS 6)
    C13NOESY_cnoesy_@FLYA: HB3(HIS 6) HA(ASP 7) CA(ASP 7)
    C13NOESY_cnoesy_@FLYA: HB3(HIS 6) HB2(ASP 7) CB(ASP 7)
    C13NOESY_cnoesy_@FLYA: HB3(HIS 6) HD3(LYS 13) CD(LYS 13) 182
    C13NOESY_cnoesy_@FLYA: HB3(HIS 6) HE2(LYS 13) CE(LYS 13)
    CCHTOCSY_cch_@FLYA: HB3(HIS 6) CB(HIS 6) CA(HIS 6) 548
    CCHTOCSY_cch_@FLYA: HB3(HIS 6) CB(HIS 6) CB(HIS 6)
    HCcoNH_hccconh_@FLYA: H(ASP 7) N(ASP 7) HB3(HIS 6) 3
    N15NOESY_nnoesy_@FLYA: HB3(HIS 6) H(HIS 6) N(HIS 6) 1509
    N15NOESY_nnoesy_@FLYA: HB3(HIS 6) HD1(HIS 6) ND1(HIS 6) 2645
    N15NOESY_nnoesy_@FLYA: HB3(HIS 6) H(ASP 7) N(ASP 7) 1247
    N15NOESY_nnoesy_@FLYA: HB3(HIS 6) H(LEU 8) N(LEU 8)
    ND1  6     HIS
    N15HSQC_hsqc_@FLYA: ND1(HIS 6) HD1(HIS 6) 100
    N15NOESY_nnoesy_@FLYA: QG2(VAL 5) HD1(HIS 6) ND1(HIS 6) 635
    N15NOESY_nnoesy_@FLYA: H(HIS 6) HD1(HIS 6) ND1(HIS 6) 738
    N15NOESY_nnoesy_@FLYA: HA(HIS 6) HD1(HIS 6) ND1(HIS 6)
    N15NOESY_nnoesy_@FLYA: HB2(HIS 6) HD1(HIS 6) ND1(HIS 6) 2359
    N15NOESY_nnoesy_@FLYA: HB3(HIS 6) HD1(HIS 6) ND1(HIS 6) 2645
    N15NOESY_nnoesy_@FLYA: HD1(HIS 6) HD1(HIS 6) ND1(HIS 6)
    N15NOESY_nnoesy_@FLYA: HD2(HIS 6) HD1(HIS 6) ND1(HIS 6) 1223
    N15NOESY_nnoesy_@FLYA: HE1(HIS 6) HD1(HIS 6) ND1(HIS 6) 737
    CD2  6     HIS
    C13NOESY_cnoesy_@FLYA: HA3(GLY 4) HD2(HIS 6) CD2(HIS 6) 7275
    C13NOESY_cnoesy_@FLYA: H(VAL 5) HD2(HIS 6) CD2(HIS 6)
    C13NOESY_cnoesy_@FLYA: HA(VAL 5) HD2(HIS 6) CD2(HIS 6)
    C13NOESY_cnoesy_@FLYA: HB(VAL 5) HD2(HIS 6) CD2(HIS 6)
    C13NOESY_cnoesy_@FLYA: QG1(VAL 5) HD2(HIS 6) CD2(HIS 6) 5774
    C13NOESY_cnoesy_@FLYA: QG2(VAL 5) HD2(HIS 6) CD2(HIS 6)
    C13NOESY_cnoesy_@FLYA: H(HIS 6) HD2(HIS 6) CD2(HIS 6) 3498
    C13NOESY_cnoesy_@FLYA: HA(HIS 6) HD2(HIS 6) CD2(HIS 6) 6982
    C13NOESY_cnoesy_@FLYA: HB2(HIS 6) HD2(HIS 6) CD2(HIS 6) 2295
    C13NOESY_cnoesy_@FLYA: HB3(HIS 6) HD2(HIS 6) CD2(HIS 6) 3771
    C13NOESY_cnoesy_@FLYA: HD1(HIS 6) HD2(HIS 6) CD2(HIS 6)
    C13NOESY_cnoesy_@FLYA: HD2(HIS 6) HD2(HIS 6) CD2(HIS 6)
    C13NOESY_cnoesy_@FLYA: HE1(HIS 6) HD2(HIS 6) CD2(HIS 6) 3498
    C13NOESY_cnoesy_@FLYA: H(ASP 7) HD2(HIS 6) CD2(HIS 6)
    C13NOESY_cnoesy_@FLYA: QD1(LEU 8) HD2(HIS 6) CD2(HIS 6)
    C13NOESY_cnoesy_@FLYA: HD2(LYS 13) HD2(HIS 6) CD2(HIS 6)
    C13NOESY_cnoesy_@FLYA: HE2(LYS 13) HD2(HIS 6) CD2(HIS 6)
    C13NOESY_cnoesy_@FLYA: HB2(LEU 42) HD2(HIS 6) CD2(HIS 6)
    C13NOESY_cnoesy_@FLYA: QD1(LEU 42) HD2(HIS 6) CD2(HIS 6)
    C13NOESY_cnoesy_@FLYA: HD21(ASN 43) HD2(HIS 6) CD2(HIS 6)
    C13NOESY_cnoesy_@FLYA: HD22(ASN 43) HD2(HIS 6) CD2(HIS 6)
    CCHTOCSY_cch_@FLYA: HD2(HIS 6) CD2(HIS 6) CD2(HIS 6)
    HD1  6     HIS
    C13NOESY_cnoesy_@FLYA: HD1(HIS 6) QG2(VAL 5) CG2(VAL 5) 1962
    C13NOESY_cnoesy_@FLYA: HD1(HIS 6) HA(HIS 6) CA(HIS 6)
    C13NOESY_cnoesy_@FLYA: HD1(HIS 6) HB2(HIS 6) CB(HIS 6)
    C13NOESY_cnoesy_@FLYA: HD1(HIS 6) HB3(HIS 6) CB(HIS 6)
    C13NOESY_cnoesy_@FLYA: HD1(HIS 6) HD2(HIS 6) CD2(HIS 6)
    C13NOESY_cnoesy_@FLYA: HD1(HIS 6) HE1(HIS 6) CE1(HIS 6)
    N15HSQC_hsqc_@FLYA: ND1(HIS 6) HD1(HIS 6) 100
    N15NOESY_nnoesy_@FLYA: HD1(HIS 6) H(HIS 6) N(HIS 6) 799
    N15NOESY_nnoesy_@FLYA: QG2(VAL 5) HD1(HIS 6) ND1(HIS 6) 635
    N15NOESY_nnoesy_@FLYA: H(HIS 6) HD1(HIS 6) ND1(HIS 6) 738
    N15NOESY_nnoesy_@FLYA: HA(HIS 6) HD1(HIS 6) ND1(HIS 6)
    N15NOESY_nnoesy_@FLYA: HB2(HIS 6) HD1(HIS 6) ND1(HIS 6) 2359
    N15NOESY_nnoesy_@FLYA: HB3(HIS 6) HD1(HIS 6) ND1(HIS 6) 2645
    N15NOESY_nnoesy_@FLYA: HD1(HIS 6) HD1(HIS 6) ND1(HIS 6)
    N15NOESY_nnoesy_@FLYA: HD2(HIS 6) HD1(HIS 6) ND1(HIS 6) 1223
    N15NOESY_nnoesy_@FLYA: HE1(HIS 6) HD1(HIS 6) ND1(HIS 6) 737
    CE1  6     HIS
    C13NOESY_cnoesy_@FLYA: QG2(VAL 5) HE1(HIS 6) CE1(HIS 6)
    C13NOESY_cnoesy_@FLYA: HA(HIS 6) HE1(HIS 6) CE1(HIS 6)
    C13NOESY_cnoesy_@FLYA: HB2(HIS 6) HE1(HIS 6) CE1(HIS 6)
    C13NOESY_cnoesy_@FLYA: HB3(HIS 6) HE1(HIS 6) CE1(HIS 6)
    C13NOESY_cnoesy_@FLYA: HD1(HIS 6) HE1(HIS 6) CE1(HIS 6)
    C13NOESY_cnoesy_@FLYA: HD2(HIS 6) HE1(HIS 6) CE1(HIS 6)
    C13NOESY_cnoesy_@FLYA: HE1(HIS 6) HE1(HIS 6) CE1(HIS 6)
    CCHTOCSY_cch_@FLYA: HE1(HIS 6) CE1(HIS 6) CE1(HIS 6)
    HD2  6     HIS
    C13NOESY_cnoesy_@FLYA: HD2(HIS 6) HA3(GLY 4) CA(GLY 4) 6134
    C13NOESY_cnoesy_@FLYA: HD2(HIS 6) HA(VAL 5) CA(VAL 5)
    C13NOESY_cnoesy_@FLYA: HD2(HIS 6) HB(VAL 5) CB(VAL 5)
    C13NOESY_cnoesy_@FLYA: HD2(HIS 6) QG1(VAL 5) CG1(VAL 5) 922
    C13NOESY_cnoesy_@FLYA: HD2(HIS 6) QG2(VAL 5) CG2(VAL 5) 1419
    C13NOESY_cnoesy_@FLYA: HD2(HIS 6) HA(HIS 6) CA(HIS 6) 290
    C13NOESY_cnoesy_@FLYA: HD2(HIS 6) HB2(HIS 6) CB(HIS 6) 2322
    C13NOESY_cnoesy_@FLYA: HD2(HIS 6) HB3(HIS 6) CB(HIS 6) 2158
    C13NOESY_cnoesy_@FLYA: HA3(GLY 4) HD2(HIS 6) CD2(HIS 6) 7275
    C13NOESY_cnoesy_@FLYA: H(VAL 5) HD2(HIS 6) CD2(HIS 6)
    C13NOESY_cnoesy_@FLYA: HA(VAL 5) HD2(HIS 6) CD2(HIS 6)
    C13NOESY_cnoesy_@FLYA: HB(VAL 5) HD2(HIS 6) CD2(HIS 6)
    C13NOESY_cnoesy_@FLYA: QG1(VAL 5) HD2(HIS 6) CD2(HIS 6) 5774
    C13NOESY_cnoesy_@FLYA: QG2(VAL 5) HD2(HIS 6) CD2(HIS 6)
    C13NOESY_cnoesy_@FLYA: H(HIS 6) HD2(HIS 6) CD2(HIS 6) 3498
    C13NOESY_cnoesy_@FLYA: HA(HIS 6) HD2(HIS 6) CD2(HIS 6) 6982
    C13NOESY_cnoesy_@FLYA: HB2(HIS 6) HD2(HIS 6) CD2(HIS 6) 2295
    C13NOESY_cnoesy_@FLYA: HB3(HIS 6) HD2(HIS 6) CD2(HIS 6) 3771
    C13NOESY_cnoesy_@FLYA: HD1(HIS 6) HD2(HIS 6) CD2(HIS 6)
    C13NOESY_cnoesy_@FLYA: HD2(HIS 6) HD2(HIS 6) CD2(HIS 6)
    C13NOESY_cnoesy_@FLYA: HE1(HIS 6) HD2(HIS 6) CD2(HIS 6) 3498
    C13NOESY_cnoesy_@FLYA: H(ASP 7) HD2(HIS 6) CD2(HIS 6)
    C13NOESY_cnoesy_@FLYA: QD1(LEU 8) HD2(HIS 6) CD2(HIS 6)
    C13NOESY_cnoesy_@FLYA: HD2(LYS 13) HD2(HIS 6) CD2(HIS 6)
    C13NOESY_cnoesy_@FLYA: HE2(LYS 13) HD2(HIS 6) CD2(HIS 6)
    C13NOESY_cnoesy_@FLYA: HB2(LEU 42) HD2(HIS 6) CD2(HIS 6)
    C13NOESY_cnoesy_@FLYA: QD1(LEU 42) HD2(HIS 6) CD2(HIS 6)
    C13NOESY_cnoesy_@FLYA: HD21(ASN 43) HD2(HIS 6) CD2(HIS 6)
    C13NOESY_cnoesy_@FLYA: HD22(ASN 43) HD2(HIS 6) CD2(HIS 6)
    C13NOESY_cnoesy_@FLYA: HD2(HIS 6) HE1(HIS 6) CE1(HIS 6)
    C13NOESY_cnoesy_@FLYA: HD2(HIS 6) QD1(LEU 8) CD1(LEU 8)
    C13NOESY_cnoesy_@FLYA: HD2(HIS 6) HD2(LYS 13) CD(LYS 13)
    C13NOESY_cnoesy_@FLYA: HD2(HIS 6) HE2(LYS 13) CE(LYS 13) 5156
    C13NOESY_cnoesy_@FLYA: HD2(HIS 6) HB2(LEU 42) CB(LEU 42)
    C13NOESY_cnoesy_@FLYA: HD2(HIS 6) QD1(LEU 42) CD1(LEU 42)
    CCHTOCSY_cch_@FLYA: HD2(HIS 6) CD2(HIS 6) CD2(HIS 6)
    N15NOESY_nnoesy_@FLYA: HD2(HIS 6) H(VAL 5) N(VAL 5) 1223
    N15NOESY_nnoesy_@FLYA: HD2(HIS 6) H(HIS 6) N(HIS 6) 1179
    N15NOESY_nnoesy_@FLYA: HD2(HIS 6) HD1(HIS 6) ND1(HIS 6) 1223
    N15NOESY_nnoesy_@FLYA: HD2(HIS 6) H(ASP 7) N(ASP 7)
    N15NOESY_nnoesy_@FLYA: HD2(HIS 6) HD21(ASN 43) ND2(ASN 43)
    N15NOESY_nnoesy_@FLYA: HD2(HIS 6) HD22(ASN 43) ND2(ASN 43)
    HE1  6     HIS
    C13NOESY_cnoesy_@FLYA: HE1(HIS 6) QG2(VAL 5) CG2(VAL 5) 477
    C13NOESY_cnoesy_@FLYA: HE1(HIS 6) HA(HIS 6) CA(HIS 6) 1198
    C13NOESY_cnoesy_@FLYA: HE1(HIS 6) HB2(HIS 6) CB(HIS 6) 1953
    C13NOESY_cnoesy_@FLYA: HE1(HIS 6) HB3(HIS 6) CB(HIS 6) 1899
    C13NOESY_cnoesy_@FLYA: HE1(HIS 6) HD2(HIS 6) CD2(HIS 6) 3498
    C13NOESY_cnoesy_@FLYA: QG2(VAL 5) HE1(HIS 6) CE1(HIS 6)
    C13NOESY_cnoesy_@FLYA: HA(HIS 6) HE1(HIS 6) CE1(HIS 6)
    C13NOESY_cnoesy_@FLYA: HB2(HIS 6) HE1(HIS 6) CE1(HIS 6)
    C13NOESY_cnoesy_@FLYA: HB3(HIS 6) HE1(HIS 6) CE1(HIS 6)
    C13NOESY_cnoesy_@FLYA: HD1(HIS 6) HE1(HIS 6) CE1(HIS 6)
    C13NOESY_cnoesy_@FLYA: HD2(HIS 6) HE1(HIS 6) CE1(HIS 6)
    C13NOESY_cnoesy_@FLYA: HE1(HIS 6) HE1(HIS 6) CE1(HIS 6)
    CCHTOCSY_cch_@FLYA: HE1(HIS 6) CE1(HIS 6) CE1(HIS 6)
    N15NOESY_nnoesy_@FLYA: HE1(HIS 6) HD1(HIS 6) ND1(HIS 6) 737
    C    6     HIS
    HNCO_hnco_@FLYA: H(ASP 7) N(ASP 7) C(HIS 6) 76
    HNcaCO_hncaco_@FLYA: H(HIS 6) N(HIS 6) C(HIS 6) 121
    HNcaCO_hncaco_@FLYA: H(ASP 7) N(ASP 7) C(HIS 6) 124
    N    7     ASP
    CBCANH_hncacb_@FLYA: H(ASP 7) N(ASP 7) CA(HIS 6) 218
    CBCANH_hncacb_@FLYA: H(ASP 7) N(ASP 7) CB(HIS 6) 278
    CBCANH_hncacb_@FLYA: H(ASP 7) N(ASP 7) CA(ASP 7) 113
    CBCANH_hncacb_@FLYA: H(ASP 7) N(ASP 7) CB(ASP 7) 52
    CBCAcoNH_hncocacb_@FLYA: H(ASP 7) N(ASP 7) CA(HIS 6) 102
    CBCAcoNH_hncocacb_@FLYA: H(ASP 7) N(ASP 7) CB(HIS 6) 159
    CcoNH_ccconh_@FLYA: H(ASP 7) N(ASP 7) CA(HIS 6) 188
    CcoNH_ccconh_@FLYA: H(ASP 7) N(ASP 7) CB(HIS 6) 137
    HCcoNH_hccconh_@FLYA: H(ASP 7) N(ASP 7) HA(HIS 6) 163
    HCcoNH_hccconh_@FLYA: H(ASP 7) N(ASP 7) HB2(HIS 6)
    HCcoNH_hccconh_@FLYA: H(ASP 7) N(ASP 7) HB3(HIS 6) 3
    HNCO_hnco_@FLYA: H(ASP 7) N(ASP 7) C(HIS 6) 76
    HNcaCO_hncaco_@FLYA: H(ASP 7) N(ASP 7) C(HIS 6) 124
    HNcaCO_hncaco_@FLYA: H(ASP 7) N(ASP 7) C(ASP 7) 124
    N15HSQC_hsqc_@FLYA: N(ASP 7) H(ASP 7) 85
    N15NOESY_nnoesy_@FLYA: HA(MET 2) H(ASP 7) N(ASP 7) 1781
    N15NOESY_nnoesy_@FLYA: H(ASN 3) H(ASP 7) N(ASP 7)
    N15NOESY_nnoesy_@FLYA: H(GLY 4) H(ASP 7) N(ASP 7) 1422
    N15NOESY_nnoesy_@FLYA: HA2(GLY 4) H(ASP 7) N(ASP 7) 1141
    N15NOESY_nnoesy_@FLYA: HA3(GLY 4) H(ASP 7) N(ASP 7) 937
    N15NOESY_nnoesy_@FLYA: H(VAL 5) H(ASP 7) N(ASP 7)
    N15NOESY_nnoesy_@FLYA: HA(VAL 5) H(ASP 7) N(ASP 7) 885
    N15NOESY_nnoesy_@FLYA: HB(VAL 5) H(ASP 7) N(ASP 7) 1639
    N15NOESY_nnoesy_@FLYA: QG1(VAL 5) H(ASP 7) N(ASP 7)
    N15NOESY_nnoesy_@FLYA: QG2(VAL 5) H(ASP 7) N(ASP 7)
    N15NOESY_nnoesy_@FLYA: H(HIS 6) H(ASP 7) N(ASP 7)
    N15NOESY_nnoesy_@FLYA: HA(HIS 6) H(ASP 7) N(ASP 7) 937
    N15NOESY_nnoesy_@FLYA: HB2(HIS 6) H(ASP 7) N(ASP 7) 302
    N15NOESY_nnoesy_@FLYA: HB3(HIS 6) H(ASP 7) N(ASP 7) 1247
    N15NOESY_nnoesy_@FLYA: HD2(HIS 6) H(ASP 7) N(ASP 7)
    N15NOESY_nnoesy_@FLYA: H(ASP 7) H(ASP 7) N(ASP 7)
    N15NOESY_nnoesy_@FLYA: HA(ASP 7) H(ASP 7) N(ASP 7)
    N15NOESY_nnoesy_@FLYA: HB2(ASP 7) H(ASP 7) N(ASP 7) 651
    N15NOESY_nnoesy_@FLYA: HB3(ASP 7) H(ASP 7) N(ASP 7) 301
    N15NOESY_nnoesy_@FLYA: H(LEU 8) H(ASP 7) N(ASP 7) 36
    N15NOESY_nnoesy_@FLYA: HA(LEU 8) H(ASP 7) N(ASP 7) 2079
    N15NOESY_nnoesy_@FLYA: HB2(LEU 8) H(ASP 7) N(ASP 7)
    N15NOESY_nnoesy_@FLYA: HG(LEU 8) H(ASP 7) N(ASP 7)
    N15NOESY_nnoesy_@FLYA: QD1(LEU 8) H(ASP 7) N(ASP 7) 1280
    N15NOESY_nnoesy_@FLYA: QD2(LEU 8) H(ASP 7) N(ASP 7) 1280
    N15NOESY_nnoesy_@FLYA: HD2(LYS 13) H(ASP 7) N(ASP 7)
    N15NOESY_nnoesy_@FLYA: HD3(LYS 13) H(ASP 7) N(ASP 7)
    N15NOESY_nnoesy_@FLYA: HA(ALA 132) H(ASP 7) N(ASP 7) 937
    N15NOESY_nnoesy_@FLYA: QB(ALA 132) H(ASP 7) N(ASP 7)
    H    7     ASP
    C13NOESY_cnoesy_@FLYA: H(ASP 7) HA(MET 2) CA(MET 2)
    C13NOESY_cnoesy_@FLYA: H(ASP 7) HA2(GLY 4) CA(GLY 4) 4946
    C13NOESY_cnoesy_@FLYA: H(ASP 7) HA3(GLY 4) CA(GLY 4) 779
    C13NOESY_cnoesy_@FLYA: H(ASP 7) HA(VAL 5) CA(VAL 5) 1529
    C13NOESY_cnoesy_@FLYA: H(ASP 7) HB(VAL 5) CB(VAL 5) 3382
    C13NOESY_cnoesy_@FLYA: H(ASP 7) QG1(VAL 5) CG1(VAL 5) 1587
    C13NOESY_cnoesy_@FLYA: H(ASP 7) QG2(VAL 5) CG2(VAL 5) 477
    C13NOESY_cnoesy_@FLYA: H(ASP 7) HA(HIS 6) CA(HIS 6) 1198
    C13NOESY_cnoesy_@FLYA: H(ASP 7) HB2(HIS 6) CB(HIS 6)
    C13NOESY_cnoesy_@FLYA: H(ASP 7) HB3(HIS 6) CB(HIS 6) 1899
    C13NOESY_cnoesy_@FLYA: H(ASP 7) HD2(HIS 6) CD2(HIS 6)
    C13NOESY_cnoesy_@FLYA: H(ASP 7) HA(ASP 7) CA(ASP 7)
    C13NOESY_cnoesy_@FLYA: H(ASP 7) HB2(ASP 7) CB(ASP 7) 1016
    C13NOESY_cnoesy_@FLYA: H(ASP 7) HB3(ASP 7) CB(ASP 7) 2229
    C13NOESY_cnoesy_@FLYA: H(ASP 7) HA(LEU 8) CA(LEU 8)
    C13NOESY_cnoesy_@FLYA: H(ASP 7) HB2(LEU 8) CB(LEU 8)
    C13NOESY_cnoesy_@FLYA: H(ASP 7) HG(LEU 8) CG(LEU 8)
    C13NOESY_cnoesy_@FLYA: H(ASP 7) QD1(LEU 8) CD1(LEU 8)
    C13NOESY_cnoesy_@FLYA: H(ASP 7) QD2(LEU 8) CD2(LEU 8)
    C13NOESY_cnoesy_@FLYA: H(ASP 7) HD2(LYS 13) CD(LYS 13) 3266
    C13NOESY_cnoesy_@FLYA: H(ASP 7) HD3(LYS 13) CD(LYS 13) 5821
    C13NOESY_cnoesy_@FLYA: H(ASP 7) HA(ALA 132) CA(ALA 132) 3529
    C13NOESY_cnoesy_@FLYA: H(ASP 7) QB(ALA 132) CB(ALA 132) 2882
    CBCANH_hncacb_@FLYA: H(ASP 7) N(ASP 7) CA(HIS 6) 218
    CBCANH_hncacb_@FLYA: H(ASP 7) N(ASP 7) CB(HIS 6) 278
    CBCANH_hncacb_@FLYA: H(ASP 7) N(ASP 7) CA(ASP 7) 113
    CBCANH_hncacb_@FLYA: H(ASP 7) N(ASP 7) CB(ASP 7) 52
    CBCAcoNH_hncocacb_@FLYA: H(ASP 7) N(ASP 7) CA(HIS 6) 102
    CBCAcoNH_hncocacb_@FLYA: H(ASP 7) N(ASP 7) CB(HIS 6) 159
    CcoNH_ccconh_@FLYA: H(ASP 7) N(ASP 7) CA(HIS 6) 188
    CcoNH_ccconh_@FLYA: H(ASP 7) N(ASP 7) CB(HIS 6) 137
    HCcoNH_hccconh_@FLYA: H(ASP 7) N(ASP 7) HA(HIS 6) 163
    HCcoNH_hccconh_@FLYA: H(ASP 7) N(ASP 7) HB2(HIS 6)
    HCcoNH_hccconh_@FLYA: H(ASP 7) N(ASP 7) HB3(HIS 6) 3
    HNCO_hnco_@FLYA: H(ASP 7) N(ASP 7) C(HIS 6) 76
    HNcaCO_hncaco_@FLYA: H(ASP 7) N(ASP 7) C(HIS 6) 124
    HNcaCO_hncaco_@FLYA: H(ASP 7) N(ASP 7) C(ASP 7) 124
    N15HSQC_hsqc_@FLYA: N(ASP 7) H(ASP 7) 85
    N15NOESY_nnoesy_@FLYA: H(ASP 7) H(ASN 3) N(ASN 3)
    N15NOESY_nnoesy_@FLYA: H(ASP 7) H(GLY 4) N(GLY 4) 4
    N15NOESY_nnoesy_@FLYA: H(ASP 7) H(VAL 5) N(VAL 5) 737
    N15NOESY_nnoesy_@FLYA: H(ASP 7) H(HIS 6) N(HIS 6)
    N15NOESY_nnoesy_@FLYA: HA(MET 2) H(ASP 7) N(ASP 7) 1781
    N15NOESY_nnoesy_@FLYA: H(ASN 3) H(ASP 7) N(ASP 7)
    N15NOESY_nnoesy_@FLYA: H(GLY 4) H(ASP 7) N(ASP 7) 1422
    N15NOESY_nnoesy_@FLYA: HA2(GLY 4) H(ASP 7) N(ASP 7) 1141
    N15NOESY_nnoesy_@FLYA: HA3(GLY 4) H(ASP 7) N(ASP 7) 937
    N15NOESY_nnoesy_@FLYA: H(VAL 5) H(ASP 7) N(ASP 7)
    N15NOESY_nnoesy_@FLYA: HA(VAL 5) H(ASP 7) N(ASP 7) 885
    N15NOESY_nnoesy_@FLYA: HB(VAL 5) H(ASP 7) N(ASP 7) 1639
    N15NOESY_nnoesy_@FLYA: QG1(VAL 5) H(ASP 7) N(ASP 7)
    N15NOESY_nnoesy_@FLYA: QG2(VAL 5) H(ASP 7) N(ASP 7)
    N15NOESY_nnoesy_@FLYA: H(HIS 6) H(ASP 7) N(ASP 7)
    N15NOESY_nnoesy_@FLYA: HA(HIS 6) H(ASP 7) N(ASP 7) 937
    N15NOESY_nnoesy_@FLYA: HB2(HIS 6) H(ASP 7) N(ASP 7) 302
    N15NOESY_nnoesy_@FLYA: HB3(HIS 6) H(ASP 7) N(ASP 7) 1247
    N15NOESY_nnoesy_@FLYA: HD2(HIS 6) H(ASP 7) N(ASP 7)
    N15NOESY_nnoesy_@FLYA: H(ASP 7) H(ASP 7) N(ASP 7)
    N15NOESY_nnoesy_@FLYA: HA(ASP 7) H(ASP 7) N(ASP 7)
    N15NOESY_nnoesy_@FLYA: HB2(ASP 7) H(ASP 7) N(ASP 7) 651
    N15NOESY_nnoesy_@FLYA: HB3(ASP 7) H(ASP 7) N(ASP 7) 301
    N15NOESY_nnoesy_@FLYA: H(LEU 8) H(ASP 7) N(ASP 7) 36
    N15NOESY_nnoesy_@FLYA: HA(LEU 8) H(ASP 7) N(ASP 7) 2079
    N15NOESY_nnoesy_@FLYA: HB2(LEU 8) H(ASP 7) N(ASP 7)
    N15NOESY_nnoesy_@FLYA: HG(LEU 8) H(ASP 7) N(ASP 7)
    N15NOESY_nnoesy_@FLYA: QD1(LEU 8) H(ASP 7) N(ASP 7) 1280
    N15NOESY_nnoesy_@FLYA: QD2(LEU 8) H(ASP 7) N(ASP 7) 1280
    N15NOESY_nnoesy_@FLYA: HD2(LYS 13) H(ASP 7) N(ASP 7)
    N15NOESY_nnoesy_@FLYA: HD3(LYS 13) H(ASP 7) N(ASP 7)
    N15NOESY_nnoesy_@FLYA: HA(ALA 132) H(ASP 7) N(ASP 7) 937
    N15NOESY_nnoesy_@FLYA: QB(ALA 132) H(ASP 7) N(ASP 7)
    N15NOESY_nnoesy_@FLYA: H(ASP 7) H(LEU 8) N(LEU 8) 788
    CA   7     ASP
    C13NOESY_cnoesy_@FLYA: HA(MET 2) HA(ASP 7) CA(ASP 7)
    C13NOESY_cnoesy_@FLYA: HB2(MET 2) HA(ASP 7) CA(ASP 7)
    C13NOESY_cnoesy_@FLYA: HB3(MET 2) HA(ASP 7) CA(ASP 7)
    C13NOESY_cnoesy_@FLYA: H(GLY 4) HA(ASP 7) CA(ASP 7)
    C13NOESY_cnoesy_@FLYA: H(HIS 6) HA(ASP 7) CA(ASP 7)
    C13NOESY_cnoesy_@FLYA: HA(HIS 6) HA(ASP 7) CA(ASP 7)
    C13NOESY_cnoesy_@FLYA: HB2(HIS 6) HA(ASP 7) CA(ASP 7)
    C13NOESY_cnoesy_@FLYA: HB3(HIS 6) HA(ASP 7) CA(ASP 7)
    C13NOESY_cnoesy_@FLYA: H(ASP 7) HA(ASP 7) CA(ASP 7)
    C13NOESY_cnoesy_@FLYA: HA(ASP 7) HA(ASP 7) CA(ASP 7)
    C13NOESY_cnoesy_@FLYA: HB2(ASP 7) HA(ASP 7) CA(ASP 7)
    C13NOESY_cnoesy_@FLYA: HB3(ASP 7) HA(ASP 7) CA(ASP 7)
    C13NOESY_cnoesy_@FLYA: H(LEU 8) HA(ASP 7) CA(ASP 7)
    C13NOESY_cnoesy_@FLYA: HA(LEU 8) HA(ASP 7) CA(ASP 7) 6634
    C13NOESY_cnoesy_@FLYA: HB2(LEU 8) HA(ASP 7) CA(ASP 7)
    C13NOESY_cnoesy_@FLYA: HG(LEU 8) HA(ASP 7) CA(ASP 7)
    C13NOESY_cnoesy_@FLYA: QD2(LEU 8) HA(ASP 7) CA(ASP 7)
    C13NOESY_cnoesy_@FLYA: HD3(LYS 13) HA(ASP 7) CA(ASP 7)
    C13NOESY_cnoesy_@FLYA: QB(ALA 132) HA(ASP 7) CA(ASP 7)
    CBCANH_hncacb_@FLYA: H(ASP 7) N(ASP 7) CA(ASP 7) 113
    CBCANH_hncacb_@FLYA: H(LEU 8) N(LEU 8) CA(ASP 7) 254
    CBCAcoNH_hncocacb_@FLYA: H(LEU 8) N(LEU 8) CA(ASP 7) 219
    CCHTOCSY_cch_@FLYA: HA(ASP 7) CA(ASP 7) CA(ASP 7)
    CCHTOCSY_cch_@FLYA: HB2(ASP 7) CB(ASP 7) CA(ASP 7) 760
    CCHTOCSY_cch_@FLYA: HB3(ASP 7) CB(ASP 7) CA(ASP 7) 659
    CCHTOCSY_cch_@FLYA: HA(ASP 7) CA(ASP 7) CB(ASP 7)
    CcoNH_ccconh_@FLYA: H(LEU 8) N(LEU 8) CA(ASP 7) 325
    HA   7     ASP
    C13NOESY_cnoesy_@FLYA: HA(ASP 7) HA(MET 2) CA(MET 2) 2554
    C13NOESY_cnoesy_@FLYA: HA(ASP 7) HB2(MET 2) CB(MET 2) 3833
    C13NOESY_cnoesy_@FLYA: HA(ASP 7) HB3(MET 2) CB(MET 2) 2291
    C13NOESY_cnoesy_@FLYA: HA(ASP 7) HA(HIS 6) CA(HIS 6) 2680
    C13NOESY_cnoesy_@FLYA: HA(ASP 7) HB2(HIS 6) CB(HIS 6) 2046
    C13NOESY_cnoesy_@FLYA: HA(ASP 7) HB3(HIS 6) CB(HIS 6) 585
    C13NOESY_cnoesy_@FLYA: HA(MET 2) HA(ASP 7) CA(ASP 7)
    C13NOESY_cnoesy_@FLYA: HB2(MET 2) HA(ASP 7) CA(ASP 7)
    C13NOESY_cnoesy_@FLYA: HB3(MET 2) HA(ASP 7) CA(ASP 7)
    C13NOESY_cnoesy_@FLYA: H(GLY 4) HA(ASP 7) CA(ASP 7)
    C13NOESY_cnoesy_@FLYA: H(HIS 6) HA(ASP 7) CA(ASP 7)
    C13NOESY_cnoesy_@FLYA: HA(HIS 6) HA(ASP 7) CA(ASP 7)
    C13NOESY_cnoesy_@FLYA: HB2(HIS 6) HA(ASP 7) CA(ASP 7)
    C13NOESY_cnoesy_@FLYA: HB3(HIS 6) HA(ASP 7) CA(ASP 7)
    C13NOESY_cnoesy_@FLYA: H(ASP 7) HA(ASP 7) CA(ASP 7)
    C13NOESY_cnoesy_@FLYA: HA(ASP 7) HA(ASP 7) CA(ASP 7)
    C13NOESY_cnoesy_@FLYA: HB2(ASP 7) HA(ASP 7) CA(ASP 7)
    C13NOESY_cnoesy_@FLYA: HB3(ASP 7) HA(ASP 7) CA(ASP 7)
    C13NOESY_cnoesy_@FLYA: H(LEU 8) HA(ASP 7) CA(ASP 7)
    C13NOESY_cnoesy_@FLYA: HA(LEU 8) HA(ASP 7) CA(ASP 7) 6634
    C13NOESY_cnoesy_@FLYA: HB2(LEU 8) HA(ASP 7) CA(ASP 7)
    C13NOESY_cnoesy_@FLYA: HG(LEU 8) HA(ASP 7) CA(ASP 7)
    C13NOESY_cnoesy_@FLYA: QD2(LEU 8) HA(ASP 7) CA(ASP 7)
    C13NOESY_cnoesy_@FLYA: HD3(LYS 13) HA(ASP 7) CA(ASP 7)
    C13NOESY_cnoesy_@FLYA: QB(ALA 132) HA(ASP 7) CA(ASP 7)
    C13NOESY_cnoesy_@FLYA: HA(ASP 7) HB2(ASP 7) CB(ASP 7) 1688
    C13NOESY_cnoesy_@FLYA: HA(ASP 7) HB3(ASP 7) CB(ASP 7) 4334
    C13NOESY_cnoesy_@FLYA: HA(ASP 7) HA(LEU 8) CA(LEU 8)
    C13NOESY_cnoesy_@FLYA: HA(ASP 7) HB2(LEU 8) CB(LEU 8)
    C13NOESY_cnoesy_@FLYA: HA(ASP 7) HG(LEU 8) CG(LEU 8) 2788
    C13NOESY_cnoesy_@FLYA: HA(ASP 7) QD2(LEU 8) CD2(LEU 8)
    C13NOESY_cnoesy_@FLYA: HA(ASP 7) HD3(LYS 13) CD(LYS 13) 556
    C13NOESY_cnoesy_@FLYA: HA(ASP 7) QB(ALA 132) CB(ALA 132)
    CCHTOCSY_cch_@FLYA: HA(ASP 7) CA(ASP 7) CA(ASP 7)
    CCHTOCSY_cch_@FLYA: HA(ASP 7) CA(ASP 7) CB(ASP 7)
    HCcoNH_hccconh_@FLYA: H(LEU 8) N(LEU 8) HA(ASP 7)
    N15NOESY_nnoesy_@FLYA: HA(ASP 7) H(GLY 4) N(GLY 4) 100
    N15NOESY_nnoesy_@FLYA: HA(ASP 7) H(HIS 6) N(HIS 6)
    N15NOESY_nnoesy_@FLYA: HA(ASP 7) H(ASP 7) N(ASP 7)
    N15NOESY_nnoesy_@FLYA: HA(ASP 7) H(LEU 8) N(LEU 8)
    CB   7     ASP
    C13NOESY_cnoesy_@FLYA: H(MET 2) HB2(ASP 7) CB(ASP 7)
    C13NOESY_cnoesy_@FLYA: HA(MET 2) HB2(ASP 7) CB(ASP 7) 5555
    C13NOESY_cnoesy_@FLYA: HB2(MET 2) HB2(ASP 7) CB(ASP 7)
    C13NOESY_cnoesy_@FLYA: HB3(MET 2) HB2(ASP 7) CB(ASP 7) 5586
    C13NOESY_cnoesy_@FLYA: HG2(MET 2) HB2(ASP 7) CB(ASP 7)
    C13NOESY_cnoesy_@FLYA: HG3(MET 2) HB2(ASP 7) CB(ASP 7)
    C13NOESY_cnoesy_@FLYA: H(ASN 3) HB2(ASP 7) CB(ASP 7)
    C13NOESY_cnoesy_@FLYA: HA(ASN 3) HB2(ASP 7) CB(ASP 7)
    C13NOESY_cnoesy_@FLYA: H(GLY 4) HB2(ASP 7) CB(ASP 7)
    C13NOESY_cnoesy_@FLYA: HA2(GLY 4) HB2(ASP 7) CB(ASP 7)
    C13NOESY_cnoesy_@FLYA: HA3(GLY 4) HB2(ASP 7) CB(ASP 7)
    C13NOESY_cnoesy_@FLYA: HA(VAL 5) HB2(ASP 7) CB(ASP 7)
    C13NOESY_cnoesy_@FLYA: H(HIS 6) HB2(ASP 7) CB(ASP 7)
    C13NOESY_cnoesy_@FLYA: HA(HIS 6) HB2(ASP 7) CB(ASP 7)
    C13NOESY_cnoesy_@FLYA: HB2(HIS 6) HB2(ASP 7) CB(ASP 7)
    C13NOESY_cnoesy_@FLYA: HB3(HIS 6) HB2(ASP 7) CB(ASP 7)
    C13NOESY_cnoesy_@FLYA: H(ASP 7) HB2(ASP 7) CB(ASP 7) 1016
    C13NOESY_cnoesy_@FLYA: HA(ASP 7) HB2(ASP 7) CB(ASP 7) 1688
    C13NOESY_cnoesy_@FLYA: HB2(ASP 7) HB2(ASP 7) CB(ASP 7)
    C13NOESY_cnoesy_@FLYA: HB3(ASP 7) HB2(ASP 7) CB(ASP 7) 1273
    C13NOESY_cnoesy_@FLYA: H(LEU 8) HB2(ASP 7) CB(ASP 7) 2776
    C13NOESY_cnoesy_@FLYA: HA(LEU 8) HB2(ASP 7) CB(ASP 7)
    C13NOESY_cnoesy_@FLYA: HG(LEU 8) HB2(ASP 7) CB(ASP 7)
    C13NOESY_cnoesy_@FLYA: QD1(LEU 8) HB2(ASP 7) CB(ASP 7)
    C13NOESY_cnoesy_@FLYA: QD2(LEU 8) HB2(ASP 7) CB(ASP 7)
    C13NOESY_cnoesy_@FLYA: HA(ALA 132) HB2(ASP 7) CB(ASP 7)
    C13NOESY_cnoesy_@FLYA: QB(ALA 132) HB2(ASP 7) CB(ASP 7)
    C13NOESY_cnoesy_@FLYA: HD2(TYR 135) HB2(ASP 7) CB(ASP 7)
    C13NOESY_cnoesy_@FLYA: HA(MET 2) HB3(ASP 7) CB(ASP 7)
    C13NOESY_cnoesy_@FLYA: HB3(MET 2) HB3(ASP 7) CB(ASP 7)
    C13NOESY_cnoesy_@FLYA: H(GLY 4) HB3(ASP 7) CB(ASP 7)
    C13NOESY_cnoesy_@FLYA: HA(VAL 5) HB3(ASP 7) CB(ASP 7)
    C13NOESY_cnoesy_@FLYA: H(HIS 6) HB3(ASP 7) CB(ASP 7)
    C13NOESY_cnoesy_@FLYA: HB2(HIS 6) HB3(ASP 7) CB(ASP 7)
    C13NOESY_cnoesy_@FLYA: H(ASP 7) HB3(ASP 7) CB(ASP 7) 2229
    C13NOESY_cnoesy_@FLYA: HA(ASP 7) HB3(ASP 7) CB(ASP 7) 4334
    C13NOESY_cnoesy_@FLYA: HB2(ASP 7) HB3(ASP 7) CB(ASP 7) 1102
    C13NOESY_cnoesy_@FLYA: HB3(ASP 7) HB3(ASP 7) CB(ASP 7)
    C13NOESY_cnoesy_@FLYA: H(LEU 8) HB3(ASP 7) CB(ASP 7) 2415
    C13NOESY_cnoesy_@FLYA: HA(LEU 8) HB3(ASP 7) CB(ASP 7)
    C13NOESY_cnoesy_@FLYA: HB2(LEU 8) HB3(ASP 7) CB(ASP 7)
    C13NOESY_cnoesy_@FLYA: HB3(LEU 8) HB3(ASP 7) CB(ASP 7)
    C13NOESY_cnoesy_@FLYA: HG(LEU 8) HB3(ASP 7) CB(ASP 7)
    C13NOESY_cnoesy_@FLYA: QD1(LEU 8) HB3(ASP 7) CB(ASP 7) 3821
    C13NOESY_cnoesy_@FLYA: QD2(LEU 8) HB3(ASP 7) CB(ASP 7) 3821
    C13NOESY_cnoesy_@FLYA: H(ALA 132) HB3(ASP 7) CB(ASP 7)
    C13NOESY_cnoesy_@FLYA: HA(ALA 132) HB3(ASP 7) CB(ASP 7) 207
    C13NOESY_cnoesy_@FLYA: QB(ALA 132) HB3(ASP 7) CB(ASP 7)
    CBCANH_hncacb_@FLYA: H(ASP 7) N(ASP 7) CB(ASP 7) 52
    CBCANH_hncacb_@FLYA: H(LEU 8) N(LEU 8) CB(ASP 7) 290
    CBCAcoNH_hncocacb_@FLYA: H(LEU 8) N(LEU 8) CB(ASP 7) 3
    CCHTOCSY_cch_@FLYA: HB2(ASP 7) CB(ASP 7) CA(ASP 7) 760
    CCHTOCSY_cch_@FLYA: HB3(ASP 7) CB(ASP 7) CA(ASP 7) 659
    CCHTOCSY_cch_@FLYA: HA(ASP 7) CA(ASP 7) CB(ASP 7)
    CCHTOCSY_cch_@FLYA: HB2(ASP 7) CB(ASP 7) CB(ASP 7)
    CCHTOCSY_cch_@FLYA: HB3(ASP 7) CB(ASP 7) CB(ASP 7)
    CcoNH_ccconh_@FLYA: H(LEU 8) N(LEU 8) CB(ASP 7) 106
    HB2  7     ASP
    C13NOESY_cnoesy_@FLYA: HB2(ASP 7) HA(MET 2) CA(MET 2) 2105
    C13NOESY_cnoesy_@FLYA: HB2(ASP 7) HB2(MET 2) CB(MET 2)
    C13NOESY_cnoesy_@FLYA: HB2(ASP 7) HB3(MET 2) CB(MET 2)
    C13NOESY_cnoesy_@FLYA: HB2(ASP 7) HG2(MET 2) CG(MET 2)
    C13NOESY_cnoesy_@FLYA: HB2(ASP 7) HG3(MET 2) CG(MET 2)
    C13NOESY_cnoesy_@FLYA: HB2(ASP 7) HA(ASN 3) CA(ASN 3)
    C13NOESY_cnoesy_@FLYA: HB2(ASP 7) HA2(GLY 4) CA(GLY 4)
    C13NOESY_cnoesy_@FLYA: HB2(ASP 7) HA3(GLY 4) CA(GLY 4)
    C13NOESY_cnoesy_@FLYA: HB2(ASP 7) HA(VAL 5) CA(VAL 5)
    C13NOESY_cnoesy_@FLYA: HB2(ASP 7) HA(HIS 6) CA(HIS 6)
    C13NOESY_cnoesy_@FLYA: HB2(ASP 7) HB2(HIS 6) CB(HIS 6)
    C13NOESY_cnoesy_@FLYA: HB2(ASP 7) HB3(HIS 6) CB(HIS 6)
    C13NOESY_cnoesy_@FLYA: HB2(ASP 7) HA(ASP 7) CA(ASP 7)
    C13NOESY_cnoesy_@FLYA: H(MET 2) HB2(ASP 7) CB(ASP 7)
    C13NOESY_cnoesy_@FLYA: HA(MET 2) HB2(ASP 7) CB(ASP 7) 5555
    C13NOESY_cnoesy_@FLYA: HB2(MET 2) HB2(ASP 7) CB(ASP 7)
    C13NOESY_cnoesy_@FLYA: HB3(MET 2) HB2(ASP 7) CB(ASP 7) 5586
    C13NOESY_cnoesy_@FLYA: HG2(MET 2) HB2(ASP 7) CB(ASP 7)
    C13NOESY_cnoesy_@FLYA: HG3(MET 2) HB2(ASP 7) CB(ASP 7)
    C13NOESY_cnoesy_@FLYA: H(ASN 3) HB2(ASP 7) CB(ASP 7)
    C13NOESY_cnoesy_@FLYA: HA(ASN 3) HB2(ASP 7) CB(ASP 7)
    C13NOESY_cnoesy_@FLYA: H(GLY 4) HB2(ASP 7) CB(ASP 7)
    C13NOESY_cnoesy_@FLYA: HA2(GLY 4) HB2(ASP 7) CB(ASP 7)
    C13NOESY_cnoesy_@FLYA: HA3(GLY 4) HB2(ASP 7) CB(ASP 7)
    C13NOESY_cnoesy_@FLYA: HA(VAL 5) HB2(ASP 7) CB(ASP 7)
    C13NOESY_cnoesy_@FLYA: H(HIS 6) HB2(ASP 7) CB(ASP 7)
    C13NOESY_cnoesy_@FLYA: HA(HIS 6) HB2(ASP 7) CB(ASP 7)
    C13NOESY_cnoesy_@FLYA: HB2(HIS 6) HB2(ASP 7) CB(ASP 7)
    C13NOESY_cnoesy_@FLYA: HB3(HIS 6) HB2(ASP 7) CB(ASP 7)
    C13NOESY_cnoesy_@FLYA: H(ASP 7) HB2(ASP 7) CB(ASP 7) 1016
    C13NOESY_cnoesy_@FLYA: HA(ASP 7) HB2(ASP 7) CB(ASP 7) 1688
    C13NOESY_cnoesy_@FLYA: HB2(ASP 7) HB2(ASP 7) CB(ASP 7)
    C13NOESY_cnoesy_@FLYA: HB3(ASP 7) HB2(ASP 7) CB(ASP 7) 1273
    C13NOESY_cnoesy_@FLYA: H(LEU 8) HB2(ASP 7) CB(ASP 7) 2776
    C13NOESY_cnoesy_@FLYA: HA(LEU 8) HB2(ASP 7) CB(ASP 7)
    C13NOESY_cnoesy_@FLYA: HG(LEU 8) HB2(ASP 7) CB(ASP 7)
    C13NOESY_cnoesy_@FLYA: QD1(LEU 8) HB2(ASP 7) CB(ASP 7)
    C13NOESY_cnoesy_@FLYA: QD2(LEU 8) HB2(ASP 7) CB(ASP 7)
    C13NOESY_cnoesy_@FLYA: HA(ALA 132) HB2(ASP 7) CB(ASP 7)
    C13NOESY_cnoesy_@FLYA: QB(ALA 132) HB2(ASP 7) CB(ASP 7)
    C13NOESY_cnoesy_@FLYA: HD2(TYR 135) HB2(ASP 7) CB(ASP 7)
    C13NOESY_cnoesy_@FLYA: HB2(ASP 7) HB3(ASP 7) CB(ASP 7) 1102
    C13NOESY_cnoesy_@FLYA: HB2(ASP 7) HA(LEU 8) CA(LEU 8)
    C13NOESY_cnoesy_@FLYA: HB2(ASP 7) HG(LEU 8) CG(LEU 8)
    C13NOESY_cnoesy_@FLYA: HB2(ASP 7) QD1(LEU 8) CD1(LEU 8)
    C13NOESY_cnoesy_@FLYA: HB2(ASP 7) QD2(LEU 8) CD2(LEU 8)
    C13NOESY_cnoesy_@FLYA: HB2(ASP 7) HA(ALA 132) CA(ALA 132) 4389
    C13NOESY_cnoesy_@FLYA: HB2(ASP 7) QB(ALA 132) CB(ALA 132)
    C13NOESY_cnoesy_@FLYA: HB2(ASP 7) HD2(TYR 135) CD1(TYR 135)
    CCHTOCSY_cch_@FLYA: HB2(ASP 7) CB(ASP 7) CA(ASP 7) 760
    CCHTOCSY_cch_@FLYA: HB2(ASP 7) CB(ASP 7) CB(ASP 7)
    HCcoNH_hccconh_@FLYA: H(LEU 8) N(LEU 8) HB2(ASP 7) 82
    N15NOESY_nnoesy_@FLYA: HB2(ASP 7) H(MET 2) N(MET 2)
    N15NOESY_nnoesy_@FLYA: HB2(ASP 7) H(ASN 3) N(ASN 3)
    N15NOESY_nnoesy_@FLYA: HB2(ASP 7) H(GLY 4) N(GLY 4)
    N15NOESY_nnoesy_@FLYA: HB2(ASP 7) H(HIS 6) N(HIS 6)
    N15NOESY_nnoesy_@FLYA: HB2(ASP 7) H(ASP 7) N(ASP 7) 651
    N15NOESY_nnoesy_@FLYA: HB2(ASP 7) H(LEU 8) N(LEU 8) 1003
    HB3  7     ASP
    C13NOESY_cnoesy_@FLYA: HB3(ASP 7) HA(MET 2) CA(MET 2) 6752
    C13NOESY_cnoesy_@FLYA: HB3(ASP 7) HB3(MET 2) CB(MET 2)
    C13NOESY_cnoesy_@FLYA: HB3(ASP 7) HA(VAL 5) CA(VAL 5)
    C13NOESY_cnoesy_@FLYA: HB3(ASP 7) HB2(HIS 6) CB(HIS 6)
    C13NOESY_cnoesy_@FLYA: HB3(ASP 7) HA(ASP 7) CA(ASP 7)
    C13NOESY_cnoesy_@FLYA: HB3(ASP 7) HB2(ASP 7) CB(ASP 7) 1273
    C13NOESY_cnoesy_@FLYA: HA(MET 2) HB3(ASP 7) CB(ASP 7)
    C13NOESY_cnoesy_@FLYA: HB3(MET 2) HB3(ASP 7) CB(ASP 7)
    C13NOESY_cnoesy_@FLYA: H(GLY 4) HB3(ASP 7) CB(ASP 7)
    C13NOESY_cnoesy_@FLYA: HA(VAL 5) HB3(ASP 7) CB(ASP 7)
    C13NOESY_cnoesy_@FLYA: H(HIS 6) HB3(ASP 7) CB(ASP 7)
    C13NOESY_cnoesy_@FLYA: HB2(HIS 6) HB3(ASP 7) CB(ASP 7)
    C13NOESY_cnoesy_@FLYA: H(ASP 7) HB3(ASP 7) CB(ASP 7) 2229
    C13NOESY_cnoesy_@FLYA: HA(ASP 7) HB3(ASP 7) CB(ASP 7) 4334
    C13NOESY_cnoesy_@FLYA: HB2(ASP 7) HB3(ASP 7) CB(ASP 7) 1102
    C13NOESY_cnoesy_@FLYA: HB3(ASP 7) HB3(ASP 7) CB(ASP 7)
    C13NOESY_cnoesy_@FLYA: H(LEU 8) HB3(ASP 7) CB(ASP 7) 2415
    C13NOESY_cnoesy_@FLYA: HA(LEU 8) HB3(ASP 7) CB(ASP 7)
    C13NOESY_cnoesy_@FLYA: HB2(LEU 8) HB3(ASP 7) CB(ASP 7)
    C13NOESY_cnoesy_@FLYA: HB3(LEU 8) HB3(ASP 7) CB(ASP 7)
    C13NOESY_cnoesy_@FLYA: HG(LEU 8) HB3(ASP 7) CB(ASP 7)
    C13NOESY_cnoesy_@FLYA: QD1(LEU 8) HB3(ASP 7) CB(ASP 7) 3821
    C13NOESY_cnoesy_@FLYA: QD2(LEU 8) HB3(ASP 7) CB(ASP 7) 3821
    C13NOESY_cnoesy_@FLYA: H(ALA 132) HB3(ASP 7) CB(ASP 7)
    C13NOESY_cnoesy_@FLYA: HA(ALA 132) HB3(ASP 7) CB(ASP 7) 207
    C13NOESY_cnoesy_@FLYA: QB(ALA 132) HB3(ASP 7) CB(ASP 7)
    C13NOESY_cnoesy_@FLYA: HB3(ASP 7) HA(LEU 8) CA(LEU 8)
    C13NOESY_cnoesy_@FLYA: HB3(ASP 7) HB2(LEU 8) CB(LEU 8)
    C13NOESY_cnoesy_@FLYA: HB3(ASP 7) HB3(LEU 8) CB(LEU 8)
    C13NOESY_cnoesy_@FLYA: HB3(ASP 7) HG(LEU 8) CG(LEU 8)
    C13NOESY_cnoesy_@FLYA: HB3(ASP 7) QD1(LEU 8) CD1(LEU 8) 3494
    C13NOESY_cnoesy_@FLYA: HB3(ASP 7) QD2(LEU 8) CD2(LEU 8) 5003
    C13NOESY_cnoesy_@FLYA: HB3(ASP 7) HA(ALA 132) CA(ALA 132)
    C13NOESY_cnoesy_@FLYA: HB3(ASP 7) QB(ALA 132) CB(ALA 132)
    CCHTOCSY_cch_@FLYA: HB3(ASP 7) CB(ASP 7) CA(ASP 7) 659
    CCHTOCSY_cch_@FLYA: HB3(ASP 7) CB(ASP 7) CB(ASP 7)
    HCcoNH_hccconh_@FLYA: H(LEU 8) N(LEU 8) HB3(ASP 7) 1
    N15NOESY_nnoesy_@FLYA: HB3(ASP 7) H(GLY 4) N(GLY 4)
    N15NOESY_nnoesy_@FLYA: HB3(ASP 7) H(HIS 6) N(HIS 6)
    N15NOESY_nnoesy_@FLYA: HB3(ASP 7) H(ASP 7) N(ASP 7) 301
    N15NOESY_nnoesy_@FLYA: HB3(ASP 7) H(LEU 8) N(LEU 8) 755
    N15NOESY_nnoesy_@FLYA: HB3(ASP 7) H(ALA 132) N(ALA 132)
    C    7     ASP
    HNCO_hnco_@FLYA: H(LEU 8) N(LEU 8) C(ASP 7) 106
    HNcaCO_hncaco_@FLYA: H(ASP 7) N(ASP 7) C(ASP 7) 124
    HNcaCO_hncaco_@FLYA: H(LEU 8) N(LEU 8) C(ASP 7) 150
    N    8     LEU
    CBCANH_hncacb_@FLYA: H(LEU 8) N(LEU 8) CA(ASP 7) 254
    CBCANH_hncacb_@FLYA: H(LEU 8) N(LEU 8) CB(ASP 7) 290
    CBCANH_hncacb_@FLYA: H(LEU 8) N(LEU 8) CA(LEU 8) 254
    CBCANH_hncacb_@FLYA: H(LEU 8) N(LEU 8) CB(LEU 8) 51
    CBCAcoNH_hncocacb_@FLYA: H(LEU 8) N(LEU 8) CA(ASP 7) 219
    CBCAcoNH_hncocacb_@FLYA: H(LEU 8) N(LEU 8) CB(ASP 7) 3
    CcoNH_ccconh_@FLYA: H(LEU 8) N(LEU 8) CA(ASP 7) 325
    CcoNH_ccconh_@FLYA: H(LEU 8) N(LEU 8) CB(ASP 7) 106
    HCcoNH_hccconh_@FLYA: H(LEU 8) N(LEU 8) HA(ASP 7)
    HCcoNH_hccconh_@FLYA: H(LEU 8) N(LEU 8) HB2(ASP 7) 82
    HCcoNH_hccconh_@FLYA: H(LEU 8) N(LEU 8) HB3(ASP 7) 1
    HNCO_hnco_@FLYA: H(LEU 8) N(LEU 8) C(ASP 7) 106
    HNcaCO_hncaco_@FLYA: H(LEU 8) N(LEU 8) C(ASP 7) 150
    HNcaCO_hncaco_@FLYA: H(LEU 8) N(LEU 8) C(LEU 8) 128
    N15HSQC_hsqc_@FLYA: N(LEU 8) H(LEU 8) 111
    N15NOESY_nnoesy_@FLYA: H(VAL 5) H(LEU 8) N(LEU 8)
    N15NOESY_nnoesy_@FLYA: HA(VAL 5) H(LEU 8) N(LEU 8) 840
    N15NOESY_nnoesy_@FLYA: HB(VAL 5) H(LEU 8) N(LEU 8) 1535
    N15NOESY_nnoesy_@FLYA: QG1(VAL 5) H(LEU 8) N(LEU 8)
    N15NOESY_nnoesy_@FLYA: QG2(VAL 5) H(LEU 8) N(LEU 8)
    N15NOESY_nnoesy_@FLYA: H(HIS 6) H(LEU 8) N(LEU 8)
    N15NOESY_nnoesy_@FLYA: HA(HIS 6) H(LEU 8) N(LEU 8) 299
    N15NOESY_nnoesy_@FLYA: HB2(HIS 6) H(LEU 8) N(LEU 8)
    N15NOESY_nnoesy_@FLYA: HB3(HIS 6) H(LEU 8) N(LEU 8)
    N15NOESY_nnoesy_@FLYA: H(ASP 7) H(LEU 8) N(LEU 8) 788
    N15NOESY_nnoesy_@FLYA: HA(ASP 7) H(LEU 8) N(LEU 8)
    N15NOESY_nnoesy_@FLYA: HB2(ASP 7) H(LEU 8) N(LEU 8) 1003
    N15NOESY_nnoesy_@FLYA: HB3(ASP 7) H(LEU 8) N(LEU 8) 755
    N15NOESY_nnoesy_@FLYA: H(LEU 8) H(LEU 8) N(LEU 8)
    N15NOESY_nnoesy_@FLYA: HA(LEU 8) H(LEU 8) N(LEU 8) 822
    N15NOESY_nnoesy_@FLYA: HB2(LEU 8) H(LEU 8) N(LEU 8) 1089
    N15NOESY_nnoesy_@FLYA: HB3(LEU 8) H(LEU 8) N(LEU 8) 249
    N15NOESY_nnoesy_@FLYA: HG(LEU 8) H(LEU 8) N(LEU 8) 249
    N15NOESY_nnoesy_@FLYA: QD1(LEU 8) H(LEU 8) N(LEU 8) 118
    N15NOESY_nnoesy_@FLYA: QD2(LEU 8) H(LEU 8) N(LEU 8) 118
    N15NOESY_nnoesy_@FLYA: HA(PRO 9) H(LEU 8) N(LEU 8) 1937
    N15NOESY_nnoesy_@FLYA: HD2(PRO 9) H(LEU 8) N(LEU 8)
    N15NOESY_nnoesy_@FLYA: HD3(PRO 9) H(LEU 8) N(LEU 8) 1125
    N15NOESY_nnoesy_@FLYA: HG2(LYS 13) H(LEU 8) N(LEU 8) 1089
    N15NOESY_nnoesy_@FLYA: HG3(LYS 13) H(LEU 8) N(LEU 8)
    N15NOESY_nnoesy_@FLYA: HD2(LYS 13) H(LEU 8) N(LEU 8)
    N15NOESY_nnoesy_@FLYA: HD3(LYS 13) H(LEU 8) N(LEU 8) 249
    N15NOESY_nnoesy_@FLYA: HE2(LYS 13) H(LEU 8) N(LEU 8) 755
    N15NOESY_nnoesy_@FLYA: HA(ALA 132) H(LEU 8) N(LEU 8) 299
    N15NOESY_nnoesy_@FLYA: QB(ALA 132) H(LEU 8) N(LEU 8) 1186
    H    8     LEU
    C13NOESY_cnoesy_@FLYA: H(LEU 8) HA(VAL 5) CA(VAL 5) 196
    C13NOESY_cnoesy_@FLYA: H(LEU 8) HB(VAL 5) CB(VAL 5)
    C13NOESY_cnoesy_@FLYA: H(LEU 8) QG1(VAL 5) CG1(VAL 5) 227
    C13NOESY_cnoesy_@FLYA: H(LEU 8) QG2(VAL 5) CG2(VAL 5)
    C13NOESY_cnoesy_@FLYA: H(LEU 8) HA(HIS 6) CA(HIS 6) 2477
    C13NOESY_cnoesy_@FLYA: H(LEU 8) HB2(HIS 6) CB(HIS 6)
    C13NOESY_cnoesy_@FLYA: H(LEU 8) HB3(HIS 6) CB(HIS 6)
    C13NOESY_cnoesy_@FLYA: H(LEU 8) HA(ASP 7) CA(ASP 7)
    C13NOESY_cnoesy_@FLYA: H(LEU 8) HB2(ASP 7) CB(ASP 7) 2776
    C13NOESY_cnoesy_@FLYA: H(LEU 8) HB3(ASP 7) CB(ASP 7) 2415
    C13NOESY_cnoesy_@FLYA: H(LEU 8) HA(LEU 8) CA(LEU 8) 68
    C13NOESY_cnoesy_@FLYA: H(LEU 8) HB2(LEU 8) CB(LEU 8) 178
    C13NOESY_cnoesy_@FLYA: H(LEU 8) HB3(LEU 8) CB(LEU 8) 281
    C13NOESY_cnoesy_@FLYA: H(LEU 8) HG(LEU 8) CG(LEU 8) 1125
    C13NOESY_cnoesy_@FLYA: H(LEU 8) QD1(LEU 8) CD1(LEU 8) 1633
    C13NOESY_cnoesy_@FLYA: H(LEU 8) QD2(LEU 8) CD2(LEU 8) 1399
    C13NOESY_cnoesy_@FLYA: H(LEU 8) HA(PRO 9) CA(PRO 9)
    C13NOESY_cnoesy_@FLYA: H(LEU 8) HD2(PRO 9) CD(PRO 9) 2149
    C13NOESY_cnoesy_@FLYA: H(LEU 8) HD3(PRO 9) CD(PRO 9) 2275
    C13NOESY_cnoesy_@FLYA: H(LEU 8) HG2(LYS 13) CG(LYS 13) 5527
    C13NOESY_cnoesy_@FLYA: H(LEU 8) HG3(LYS 13) CG(LYS 13)
    C13NOESY_cnoesy_@FLYA: H(LEU 8) HD2(LYS 13) CD(LYS 13) 3463
    C13NOESY_cnoesy_@FLYA: H(LEU 8) HD3(LYS 13) CD(LYS 13) 3822
    C13NOESY_cnoesy_@FLYA: H(LEU 8) HE2(LYS 13) CE(LYS 13) 2415
    C13NOESY_cnoesy_@FLYA: H(LEU 8) HA(ALA 132) CA(ALA 132)
    C13NOESY_cnoesy_@FLYA: H(LEU 8) QB(ALA 132) CB(ALA 132) 386
    CBCANH_hncacb_@FLYA: H(LEU 8) N(LEU 8) CA(ASP 7) 254
    CBCANH_hncacb_@FLYA: H(LEU 8) N(LEU 8) CB(ASP 7) 290
    CBCANH_hncacb_@FLYA: H(LEU 8) N(LEU 8) CA(LEU 8) 254
    CBCANH_hncacb_@FLYA: H(LEU 8) N(LEU 8) CB(LEU 8) 51
    CBCAcoNH_hncocacb_@FLYA: H(LEU 8) N(LEU 8) CA(ASP 7) 219
    CBCAcoNH_hncocacb_@FLYA: H(LEU 8) N(LEU 8) CB(ASP 7) 3
    CcoNH_ccconh_@FLYA: H(LEU 8) N(LEU 8) CA(ASP 7) 325
    CcoNH_ccconh_@FLYA: H(LEU 8) N(LEU 8) CB(ASP 7) 106
    HCcoNH_hccconh_@FLYA: H(LEU 8) N(LEU 8) HA(ASP 7)
    HCcoNH_hccconh_@FLYA: H(LEU 8) N(LEU 8) HB2(ASP 7) 82
    HCcoNH_hccconh_@FLYA: H(LEU 8) N(LEU 8) HB3(ASP 7) 1
    HNCO_hnco_@FLYA: H(LEU 8) N(LEU 8) C(ASP 7) 106
    HNcaCO_hncaco_@FLYA: H(LEU 8) N(LEU 8) C(ASP 7) 150
    HNcaCO_hncaco_@FLYA: H(LEU 8) N(LEU 8) C(LEU 8) 128
    N15HSQC_hsqc_@FLYA: N(LEU 8) H(LEU 8) 111
    N15NOESY_nnoesy_@FLYA: H(LEU 8) H(VAL 5) N(VAL 5)
    N15NOESY_nnoesy_@FLYA: H(LEU 8) H(HIS 6) N(HIS 6) 1827
    N15NOESY_nnoesy_@FLYA: H(LEU 8) H(ASP 7) N(ASP 7) 36
    N15NOESY_nnoesy_@FLYA: H(VAL 5) H(LEU 8) N(LEU 8)
    N15NOESY_nnoesy_@FLYA: HA(VAL 5) H(LEU 8) N(LEU 8) 840
    N15NOESY_nnoesy_@FLYA: HB(VAL 5) H(LEU 8) N(LEU 8) 1535
    N15NOESY_nnoesy_@FLYA: QG1(VAL 5) H(LEU 8) N(LEU 8)
    N15NOESY_nnoesy_@FLYA: QG2(VAL 5) H(LEU 8) N(LEU 8)
    N15NOESY_nnoesy_@FLYA: H(HIS 6) H(LEU 8) N(LEU 8)
    N15NOESY_nnoesy_@FLYA: HA(HIS 6) H(LEU 8) N(LEU 8) 299
    N15NOESY_nnoesy_@FLYA: HB2(HIS 6) H(LEU 8) N(LEU 8)
    N15NOESY_nnoesy_@FLYA: HB3(HIS 6) H(LEU 8) N(LEU 8)
    N15NOESY_nnoesy_@FLYA: H(ASP 7) H(LEU 8) N(LEU 8) 788
    N15NOESY_nnoesy_@FLYA: HA(ASP 7) H(LEU 8) N(LEU 8)
    N15NOESY_nnoesy_@FLYA: HB2(ASP 7) H(LEU 8) N(LEU 8) 1003
    N15NOESY_nnoesy_@FLYA: HB3(ASP 7) H(LEU 8) N(LEU 8) 755
    N15NOESY_nnoesy_@FLYA: H(LEU 8) H(LEU 8) N(LEU 8)
    N15NOESY_nnoesy_@FLYA: HA(LEU 8) H(LEU 8) N(LEU 8) 822
    N15NOESY_nnoesy_@FLYA: HB2(LEU 8) H(LEU 8) N(LEU 8) 1089
    N15NOESY_nnoesy_@FLYA: HB3(LEU 8) H(LEU 8) N(LEU 8) 249
    N15NOESY_nnoesy_@FLYA: HG(LEU 8) H(LEU 8) N(LEU 8) 249
    N15NOESY_nnoesy_@FLYA: QD1(LEU 8) H(LEU 8) N(LEU 8) 118
    N15NOESY_nnoesy_@FLYA: QD2(LEU 8) H(LEU 8) N(LEU 8) 118
    N15NOESY_nnoesy_@FLYA: HA(PRO 9) H(LEU 8) N(LEU 8) 1937
    N15NOESY_nnoesy_@FLYA: HD2(PRO 9) H(LEU 8) N(LEU 8)
    N15NOESY_nnoesy_@FLYA: HD3(PRO 9) H(LEU 8) N(LEU 8) 1125
    N15NOESY_nnoesy_@FLYA: HG2(LYS 13) H(LEU 8) N(LEU 8) 1089
    N15NOESY_nnoesy_@FLYA: HG3(LYS 13) H(LEU 8) N(LEU 8)
    N15NOESY_nnoesy_@FLYA: HD2(LYS 13) H(LEU 8) N(LEU 8)
    N15NOESY_nnoesy_@FLYA: HD3(LYS 13) H(LEU 8) N(LEU 8) 249
    N15NOESY_nnoesy_@FLYA: HE2(LYS 13) H(LEU 8) N(LEU 8) 755
    N15NOESY_nnoesy_@FLYA: HA(ALA 132) H(LEU 8) N(LEU 8) 299
    N15NOESY_nnoesy_@FLYA: QB(ALA 132) H(LEU 8) N(LEU 8) 1186
    CA   8     LEU
    C13NOESY_cnoesy_@FLYA: HA(VAL 5) HA(LEU 8) CA(LEU 8)
    C13NOESY_cnoesy_@FLYA: H(ASP 7) HA(LEU 8) CA(LEU 8)
    C13NOESY_cnoesy_@FLYA: HA(ASP 7) HA(LEU 8) CA(LEU 8)
    C13NOESY_cnoesy_@FLYA: HB2(ASP 7) HA(LEU 8) CA(LEU 8)
    C13NOESY_cnoesy_@FLYA: HB3(ASP 7) HA(LEU 8) CA(LEU 8)
    C13NOESY_cnoesy_@FLYA: H(LEU 8) HA(LEU 8) CA(LEU 8) 68
    C13NOESY_cnoesy_@FLYA: HA(LEU 8) HA(LEU 8) CA(LEU 8)
    C13NOESY_cnoesy_@FLYA: HB2(LEU 8) HA(LEU 8) CA(LEU 8)
    C13NOESY_cnoesy_@FLYA: HB3(LEU 8) HA(LEU 8) CA(LEU 8)
    C13NOESY_cnoesy_@FLYA: HG(LEU 8) HA(LEU 8) CA(LEU 8)
    C13NOESY_cnoesy_@FLYA: QD1(LEU 8) HA(LEU 8) CA(LEU 8) 1285
    C13NOESY_cnoesy_@FLYA: QD2(LEU 8) HA(LEU 8) CA(LEU 8) 1285
    C13NOESY_cnoesy_@FLYA: HA(PRO 9) HA(LEU 8) CA(LEU 8)
    C13NOESY_cnoesy_@FLYA: HB2(PRO 9) HA(LEU 8) CA(LEU 8)
    C13NOESY_cnoesy_@FLYA: HB3(PRO 9) HA(LEU 8) CA(LEU 8)
    C13NOESY_cnoesy_@FLYA: HG2(PRO 9) HA(LEU 8) CA(LEU 8) 2849
    C13NOESY_cnoesy_@FLYA: HG3(PRO 9) HA(LEU 8) CA(LEU 8) 2849
    C13NOESY_cnoesy_@FLYA: HD2(PRO 9) HA(LEU 8) CA(LEU 8) 1515
    C13NOESY_cnoesy_@FLYA: HD3(PRO 9) HA(LEU 8) CA(LEU 8) 1372
    C13NOESY_cnoesy_@FLYA: HB(VAL 12) HA(LEU 8) CA(LEU 8) 2084
    C13NOESY_cnoesy_@FLYA: QG1(VAL 12) HA(LEU 8) CA(LEU 8)
    C13NOESY_cnoesy_@FLYA: QG2(VAL 12) HA(LEU 8) CA(LEU 8)
    C13NOESY_cnoesy_@FLYA: HG2(LYS 13) HA(LEU 8) CA(LEU 8)
    C13NOESY_cnoesy_@FLYA: HG3(LYS 13) HA(LEU 8) CA(LEU 8)
    C13NOESY_cnoesy_@FLYA: HD2(LYS 13) HA(LEU 8) CA(LEU 8)
    C13NOESY_cnoesy_@FLYA: HD3(LYS 13) HA(LEU 8) CA(LEU 8)
    C13NOESY_cnoesy_@FLYA: HB2(GLN 128) HA(LEU 8) CA(LEU 8) 2084
    C13NOESY_cnoesy_@FLYA: HG3(GLN 128) HA(LEU 8) CA(LEU 8)
    C13NOESY_cnoesy_@FLYA: HE21(GLN 128) HA(LEU 8) CA(LEU 8)
    C13NOESY_cnoesy_@FLYA: HE22(GLN 128) HA(LEU 8) CA(LEU 8) 68
    C13NOESY_cnoesy_@FLYA: QB(ALA 132) HA(LEU 8) CA(LEU 8)
    CBCANH_hncacb_@FLYA: H(LEU 8) N(LEU 8) CA(LEU 8) 254
    CCHTOCSY_cch_@FLYA: HA(LEU 8) CA(LEU 8) CA(LEU 8)
    CCHTOCSY_cch_@FLYA: HB2(LEU 8) CB(LEU 8) CA(LEU 8) 265
    CCHTOCSY_cch_@FLYA: HB3(LEU 8) CB(LEU 8) CA(LEU 8) 209
    CCHTOCSY_cch_@FLYA: HG(LEU 8) CG(LEU 8) CA(LEU 8) 230
    CCHTOCSY_cch_@FLYA: QD1(LEU 8) CD1(LEU 8) CA(LEU 8) 921
    CCHTOCSY_cch_@FLYA: QD2(LEU 8) CD2(LEU 8) CA(LEU 8) 1086
    CCHTOCSY_cch_@FLYA: HA(LEU 8) CA(LEU 8) CB(LEU 8) 304
    CCHTOCSY_cch_@FLYA: HA(LEU 8) CA(LEU 8) CG(LEU 8)
    CCHTOCSY_cch_@FLYA: HA(LEU 8) CA(LEU 8) CD1(LEU 8) 1051
    CCHTOCSY_cch_@FLYA: HA(LEU 8) CA(LEU 8) CD2(LEU 8)
    HA   8     LEU
    C13NOESY_cnoesy_@FLYA: HA(LEU 8) HA(VAL 5) CA(VAL 5)
    C13NOESY_cnoesy_@FLYA: HA(LEU 8) HA(ASP 7) CA(ASP 7) 6634
    C13NOESY_cnoesy_@FLYA: HA(LEU 8) HB2(ASP 7) CB(ASP 7)
    C13NOESY_cnoesy_@FLYA: HA(LEU 8) HB3(ASP 7) CB(ASP 7)
    C13NOESY_cnoesy_@FLYA: HA(VAL 5) HA(LEU 8) CA(LEU 8)
    C13NOESY_cnoesy_@FLYA: H(ASP 7) HA(LEU 8) CA(LEU 8)
    C13NOESY_cnoesy_@FLYA: HA(ASP 7) HA(LEU 8) CA(LEU 8)
    C13NOESY_cnoesy_@FLYA: HB2(ASP 7) HA(LEU 8) CA(LEU 8)
    C13NOESY_cnoesy_@FLYA: HB3(ASP 7) HA(LEU 8) CA(LEU 8)
    C13NOESY_cnoesy_@FLYA: H(LEU 8) HA(LEU 8) CA(LEU 8) 68
    C13NOESY_cnoesy_@FLYA: HA(LEU 8) HA(LEU 8) CA(LEU 8)
    C13NOESY_cnoesy_@FLYA: HB2(LEU 8) HA(LEU 8) CA(LEU 8)
    C13NOESY_cnoesy_@FLYA: HB3(LEU 8) HA(LEU 8) CA(LEU 8)
    C13NOESY_cnoesy_@FLYA: HG(LEU 8) HA(LEU 8) CA(LEU 8)
    C13NOESY_cnoesy_@FLYA: QD1(LEU 8) HA(LEU 8) CA(LEU 8) 1285
    C13NOESY_cnoesy_@FLYA: QD2(LEU 8) HA(LEU 8) CA(LEU 8) 1285
    C13NOESY_cnoesy_@FLYA: HA(PRO 9) HA(LEU 8) CA(LEU 8)
    C13NOESY_cnoesy_@FLYA: HB2(PRO 9) HA(LEU 8) CA(LEU 8)
    C13NOESY_cnoesy_@FLYA: HB3(PRO 9) HA(LEU 8) CA(LEU 8)
    C13NOESY_cnoesy_@FLYA: HG2(PRO 9) HA(LEU 8) CA(LEU 8) 2849
    C13NOESY_cnoesy_@FLYA: HG3(PRO 9) HA(LEU 8) CA(LEU 8) 2849
    C13NOESY_cnoesy_@FLYA: HD2(PRO 9) HA(LEU 8) CA(LEU 8) 1515
    C13NOESY_cnoesy_@FLYA: HD3(PRO 9) HA(LEU 8) CA(LEU 8) 1372
    C13NOESY_cnoesy_@FLYA: HB(VAL 12) HA(LEU 8) CA(LEU 8) 2084
    C13NOESY_cnoesy_@FLYA: QG1(VAL 12) HA(LEU 8) CA(LEU 8)
    C13NOESY_cnoesy_@FLYA: QG2(VAL 12) HA(LEU 8) CA(LEU 8)
    C13NOESY_cnoesy_@FLYA: HG2(LYS 13) HA(LEU 8) CA(LEU 8)
    C13NOESY_cnoesy_@FLYA: HG3(LYS 13) HA(LEU 8) CA(LEU 8)
    C13NOESY_cnoesy_@FLYA: HD2(LYS 13) HA(LEU 8) CA(LEU 8)
    C13NOESY_cnoesy_@FLYA: HD3(LYS 13) HA(LEU 8) CA(LEU 8)
    C13NOESY_cnoesy_@FLYA: HB2(GLN 128) HA(LEU 8) CA(LEU 8) 2084
    C13NOESY_cnoesy_@FLYA: HG3(GLN 128) HA(LEU 8) CA(LEU 8)
    C13NOESY_cnoesy_@FLYA: HE21(GLN 128) HA(LEU 8) CA(LEU 8)
    C13NOESY_cnoesy_@FLYA: HE22(GLN 128) HA(LEU 8) CA(LEU 8) 68
    C13NOESY_cnoesy_@FLYA: QB(ALA 132) HA(LEU 8) CA(LEU 8)
    C13NOESY_cnoesy_@FLYA: HA(LEU 8) HB2(LEU 8) CB(LEU 8) 2261
    C13NOESY_cnoesy_@FLYA: HA(LEU 8) HB3(LEU 8) CB(LEU 8) 3674
    C13NOESY_cnoesy_@FLYA: HA(LEU 8) HG(LEU 8) CG(LEU 8) 2624
    C13NOESY_cnoesy_@FLYA: HA(LEU 8) QD1(LEU 8) CD1(LEU 8) 1074
    C13NOESY_cnoesy_@FLYA: HA(LEU 8) QD2(LEU 8) CD2(LEU 8) 2451
    C13NOESY_cnoesy_@FLYA: HA(LEU 8) HA(PRO 9) CA(PRO 9)
    C13NOESY_cnoesy_@FLYA: HA(LEU 8) HB2(PRO 9) CB(PRO 9)
    C13NOESY_cnoesy_@FLYA: HA(LEU 8) HB3(PRO 9) CB(PRO 9)
    C13NOESY_cnoesy_@FLYA: HA(LEU 8) HG2(PRO 9) CG(PRO 9) 2021
    C13NOESY_cnoesy_@FLYA: HA(LEU 8) HG3(PRO 9) CG(PRO 9) 2080
    C13NOESY_cnoesy_@FLYA: HA(LEU 8) HD2(PRO 9) CD(PRO 9) 402
    C13NOESY_cnoesy_@FLYA: HA(LEU 8) HD3(PRO 9) CD(PRO 9) 1828
    C13NOESY_cnoesy_@FLYA: HA(LEU 8) HB(VAL 12) CB(VAL 12)
    C13NOESY_cnoesy_@FLYA: HA(LEU 8) QG1(VAL 12) CG1(VAL 12) 6556
    C13NOESY_cnoesy_@FLYA: HA(LEU 8) QG2(VAL 12) CG2(VAL 12) 3189
    C13NOESY_cnoesy_@FLYA: HA(LEU 8) HG2(LYS 13) CG(LYS 13)
    C13NOESY_cnoesy_@FLYA: HA(LEU 8) HG3(LYS 13) CG(LYS 13)
    C13NOESY_cnoesy_@FLYA: HA(LEU 8) HD2(LYS 13) CD(LYS 13)
    C13NOESY_cnoesy_@FLYA: HA(LEU 8) HD3(LYS 13) CD(LYS 13) 656
    C13NOESY_cnoesy_@FLYA: HA(LEU 8) HB2(GLN 128) CB(GLN 128)
    C13NOESY_cnoesy_@FLYA: HA(LEU 8) HG3(GLN 128) CG(GLN 128)
    C13NOESY_cnoesy_@FLYA: HA(LEU 8) QB(ALA 132) CB(ALA 132)
    CCHTOCSY_cch_@FLYA: HA(LEU 8) CA(LEU 8) CA(LEU 8)
    CCHTOCSY_cch_@FLYA: HA(LEU 8) CA(LEU 8) CB(LEU 8) 304
    CCHTOCSY_cch_@FLYA: HA(LEU 8) CA(LEU 8) CG(LEU 8)
    CCHTOCSY_cch_@FLYA: HA(LEU 8) CA(LEU 8) CD1(LEU 8) 1051
    CCHTOCSY_cch_@FLYA: HA(LEU 8) CA(LEU 8) CD2(LEU 8)
    N15NOESY_nnoesy_@FLYA: HA(LEU 8) H(ASP 7) N(ASP 7) 2079
    N15NOESY_nnoesy_@FLYA: HA(LEU 8) H(LEU 8) N(LEU 8) 822
    N15NOESY_nnoesy_@FLYA: HA(LEU 8) HE21(GLN 128) NE2(GLN 128) 1810
    N15NOESY_nnoesy_@FLYA: HA(LEU 8) HE22(GLN 128) NE2(GLN 128) 2050
    CB   8     LEU
    C13NOESY_cnoesy_@FLYA: HA(VAL 5) HB2(LEU 8) CB(LEU 8)
    C13NOESY_cnoesy_@FLYA: HB(VAL 5) HB2(LEU 8) CB(LEU 8) 9638
    C13NOESY_cnoesy_@FLYA: QG1(VAL 5) HB2(LEU 8) CB(LEU 8)
    C13NOESY_cnoesy_@FLYA: QG2(VAL 5) HB2(LEU 8) CB(LEU 8)
    C13NOESY_cnoesy_@FLYA: H(HIS 6) HB2(LEU 8) CB(LEU 8)
    C13NOESY_cnoesy_@FLYA: HA(HIS 6) HB2(LEU 8) CB(LEU 8)
    C13NOESY_cnoesy_@FLYA: H(ASP 7) HB2(LEU 8) CB(LEU 8)
    C13NOESY_cnoesy_@FLYA: HA(ASP 7) HB2(LEU 8) CB(LEU 8)
    C13NOESY_cnoesy_@FLYA: HB3(ASP 7) HB2(LEU 8) CB(LEU 8)
    C13NOESY_cnoesy_@FLYA: H(LEU 8) HB2(LEU 8) CB(LEU 8) 178
    C13NOESY_cnoesy_@FLYA: HA(LEU 8) HB2(LEU 8) CB(LEU 8) 2261
    C13NOESY_cnoesy_@FLYA: HB2(LEU 8) HB2(LEU 8) CB(LEU 8)
    C13NOESY_cnoesy_@FLYA: HB3(LEU 8) HB2(LEU 8) CB(LEU 8) 1578
    C13NOESY_cnoesy_@FLYA: HG(LEU 8) HB2(LEU 8) CB(LEU 8)
    C13NOESY_cnoesy_@FLYA: QD1(LEU 8) HB2(LEU 8) CB(LEU 8) 392
    C13NOESY_cnoesy_@FLYA: QD2(LEU 8) HB2(LEU 8) CB(LEU 8) 392
    C13NOESY_cnoesy_@FLYA: HA(PRO 9) HB2(LEU 8) CB(LEU 8)
    C13NOESY_cnoesy_@FLYA: HG2(PRO 9) HB2(LEU 8) CB(LEU 8) 9637
    C13NOESY_cnoesy_@FLYA: HG3(PRO 9) HB2(LEU 8) CB(LEU 8) 9636
    C13NOESY_cnoesy_@FLYA: HD2(PRO 9) HB2(LEU 8) CB(LEU 8)
    C13NOESY_cnoesy_@FLYA: HD3(PRO 9) HB2(LEU 8) CB(LEU 8) 1970
    C13NOESY_cnoesy_@FLYA: H(SER 10) HB2(LEU 8) CB(LEU 8)
    C13NOESY_cnoesy_@FLYA: HA(SER 10) HB2(LEU 8) CB(LEU 8)
    C13NOESY_cnoesy_@FLYA: H(VAL 12) HB2(LEU 8) CB(LEU 8)
    C13NOESY_cnoesy_@FLYA: HB(VAL 12) HB2(LEU 8) CB(LEU 8) 3212
    C13NOESY_cnoesy_@FLYA: QG1(VAL 12) HB2(LEU 8) CB(LEU 8) 392
    C13NOESY_cnoesy_@FLYA: QG2(VAL 12) HB2(LEU 8) CB(LEU 8)
    C13NOESY_cnoesy_@FLYA: H(LYS 13) HB2(LEU 8) CB(LEU 8)
    C13NOESY_cnoesy_@FLYA: HA(LYS 13) HB2(LEU 8) CB(LEU 8)
    C13NOESY_cnoesy_@FLYA: HB2(LYS 13) HB2(LEU 8) CB(LEU 8)
    C13NOESY_cnoesy_@FLYA: HB3(LYS 13) HB2(LEU 8) CB(LEU 8)
    C13NOESY_cnoesy_@FLYA: HG2(LYS 13) HB2(LEU 8) CB(LEU 8)
    C13NOESY_cnoesy_@FLYA: HG3(LYS 13) HB2(LEU 8) CB(LEU 8) 2231
    C13NOESY_cnoesy_@FLYA: HD2(LYS 13) HB2(LEU 8) CB(LEU 8)
    C13NOESY_cnoesy_@FLYA: HD3(LYS 13) HB2(LEU 8) CB(LEU 8)
    C13NOESY_cnoesy_@FLYA: HE2(LYS 13) HB2(LEU 8) CB(LEU 8)
    C13NOESY_cnoesy_@FLYA: HE3(LYS 13) HB2(LEU 8) CB(LEU 8)
    C13NOESY_cnoesy_@FLYA: QD2(LEU 16) HB2(LEU 8) CB(LEU 8)
    C13NOESY_cnoesy_@FLYA: HB2(GLN 128) HB2(LEU 8) CB(LEU 8) 3212
    C13NOESY_cnoesy_@FLYA: HG3(GLN 128) HB2(LEU 8) CB(LEU 8)
    C13NOESY_cnoesy_@FLYA: HE21(GLN 128) HB2(LEU 8) CB(LEU 8)
    C13NOESY_cnoesy_@FLYA: HE22(GLN 128) HB2(LEU 8) CB(LEU 8) 178
    C13NOESY_cnoesy_@FLYA: HA(TRP 129) HB2(LEU 8) CB(LEU 8)
    C13NOESY_cnoesy_@FLYA: HD1(TRP 129) HB2(LEU 8) CB(LEU 8)
    C13NOESY_cnoesy_@FLYA: QB(ALA 132) HB2(LEU 8) CB(LEU 8) 2231
    C13NOESY_cnoesy_@FLYA: HA(VAL 5) HB3(LEU 8) CB(LEU 8)
    C13NOESY_cnoesy_@FLYA: HB(VAL 5) HB3(LEU 8) CB(LEU 8)
    C13NOESY_cnoesy_@FLYA: QG1(VAL 5) HB3(LEU 8) CB(LEU 8)
    C13NOESY_cnoesy_@FLYA: HB3(ASP 7) HB3(LEU 8) CB(LEU 8)
    C13NOESY_cnoesy_@FLYA: H(LEU 8) HB3(LEU 8) CB(LEU 8) 281
    C13NOESY_cnoesy_@FLYA: HA(LEU 8) HB3(LEU 8) CB(LEU 8) 3674
    C13NOESY_cnoesy_@FLYA: HB2(LEU 8) HB3(LEU 8) CB(LEU 8) 1576
    C13NOESY_cnoesy_@FLYA: HB3(LEU 8) HB3(LEU 8) CB(LEU 8)
    C13NOESY_cnoesy_@FLYA: HG(LEU 8) HB3(LEU 8) CB(LEU 8)
    C13NOESY_cnoesy_@FLYA: QD1(LEU 8) HB3(LEU 8) CB(LEU 8) 397
    C13NOESY_cnoesy_@FLYA: QD2(LEU 8) HB3(LEU 8) CB(LEU 8) 397
    C13NOESY_cnoesy_@FLYA: HA(PRO 9) HB3(LEU 8) CB(LEU 8)
    C13NOESY_cnoesy_@FLYA: HB2(PRO 9) HB3(LEU 8) CB(LEU 8)
    C13NOESY_cnoesy_@FLYA: HB3(PRO 9) HB3(LEU 8) CB(LEU 8)
    C13NOESY_cnoesy_@FLYA: HG2(PRO 9) HB3(LEU 8) CB(LEU 8)
    C13NOESY_cnoesy_@FLYA: HG3(PRO 9) HB3(LEU 8) CB(LEU 8)
    C13NOESY_cnoesy_@FLYA: HD2(PRO 9) HB3(LEU 8) CB(LEU 8)
    C13NOESY_cnoesy_@FLYA: HD3(PRO 9) HB3(LEU 8) CB(LEU 8) 2293
    C13NOESY_cnoesy_@FLYA: H(VAL 12) HB3(LEU 8) CB(LEU 8)
    C13NOESY_cnoesy_@FLYA: HB(VAL 12) HB3(LEU 8) CB(LEU 8) 5304
    C13NOESY_cnoesy_@FLYA: QG1(VAL 12) HB3(LEU 8) CB(LEU 8) 397
    C13NOESY_cnoesy_@FLYA: QG2(VAL 12) HB3(LEU 8) CB(LEU 8)
    C13NOESY_cnoesy_@FLYA: H(LYS 13) HB3(LEU 8) CB(LEU 8)
    C13NOESY_cnoesy_@FLYA: HA(LYS 13) HB3(LEU 8) CB(LEU 8)
    C13NOESY_cnoesy_@FLYA: HB3(LYS 13) HB3(LEU 8) CB(LEU 8)
    C13NOESY_cnoesy_@FLYA: HG2(LYS 13) HB3(LEU 8) CB(LEU 8) 1576
    C13NOESY_cnoesy_@FLYA: HG3(LYS 13) HB3(LEU 8) CB(LEU 8) 2129
    C13NOESY_cnoesy_@FLYA: HD2(LYS 13) HB3(LEU 8) CB(LEU 8)
    C13NOESY_cnoesy_@FLYA: HD3(LYS 13) HB3(LEU 8) CB(LEU 8)
    C13NOESY_cnoesy_@FLYA: QD2(LEU 16) HB3(LEU 8) CB(LEU 8)
    C13NOESY_cnoesy_@FLYA: HB2(GLN 128) HB3(LEU 8) CB(LEU 8) 5309
    C13NOESY_cnoesy_@FLYA: HB3(GLN 128) HB3(LEU 8) CB(LEU 8)
    C13NOESY_cnoesy_@FLYA: HG2(GLN 128) HB3(LEU 8) CB(LEU 8)
    C13NOESY_cnoesy_@FLYA: HG3(GLN 128) HB3(LEU 8) CB(LEU 8)
    C13NOESY_cnoesy_@FLYA: HE21(GLN 128) HB3(LEU 8) CB(LEU 8)
    C13NOESY_cnoesy_@FLYA: HE22(GLN 128) HB3(LEU 8) CB(LEU 8) 281
    C13NOESY_cnoesy_@FLYA: H(TRP 129) HB3(LEU 8) CB(LEU 8)
    C13NOESY_cnoesy_@FLYA: HA(TRP 129) HB3(LEU 8) CB(LEU 8)
    C13NOESY_cnoesy_@FLYA: HB2(TRP 129) HB3(LEU 8) CB(LEU 8) 3632
    C13NOESY_cnoesy_@FLYA: HD1(TRP 129) HB3(LEU 8) CB(LEU 8)
    C13NOESY_cnoesy_@FLYA: QB(ALA 132) HB3(LEU 8) CB(LEU 8) 2129
    CBCANH_hncacb_@FLYA: H(LEU 8) N(LEU 8) CB(LEU 8) 51
    CCHTOCSY_cch_@FLYA: HB2(LEU 8) CB(LEU 8) CA(LEU 8) 265
    CCHTOCSY_cch_@FLYA: HB3(LEU 8) CB(LEU 8) CA(LEU 8) 209
    CCHTOCSY_cch_@FLYA: HA(LEU 8) CA(LEU 8) CB(LEU 8) 304
    CCHTOCSY_cch_@FLYA: HB2(LEU 8) CB(LEU 8) CB(LEU 8)
    CCHTOCSY_cch_@FLYA: HB3(LEU 8) CB(LEU 8) CB(LEU 8)
    CCHTOCSY_cch_@FLYA: HG(LEU 8) CG(LEU 8) CB(LEU 8) 430
    CCHTOCSY_cch_@FLYA: QD1(LEU 8) CD1(LEU 8) CB(LEU 8) 198
    CCHTOCSY_cch_@FLYA: QD2(LEU 8) CD2(LEU 8) CB(LEU 8) 315
    CCHTOCSY_cch_@FLYA: HB2(LEU 8) CB(LEU 8) CG(LEU 8)
    CCHTOCSY_cch_@FLYA: HB3(LEU 8) CB(LEU 8) CG(LEU 8)
    CCHTOCSY_cch_@FLYA: HB2(LEU 8) CB(LEU 8) CD1(LEU 8) 435
    CCHTOCSY_cch_@FLYA: HB3(LEU 8) CB(LEU 8) CD1(LEU 8) 203
    CCHTOCSY_cch_@FLYA: HB2(LEU 8) CB(LEU 8) CD2(LEU 8) 463
    CCHTOCSY_cch_@FLYA: HB3(LEU 8) CB(LEU 8) CD2(LEU 8) 811
    HB2  8     LEU
    C13NOESY_cnoesy_@FLYA: HB2(LEU 8) HA(VAL 5) CA(VAL 5)
    C13NOESY_cnoesy_@FLYA: HB2(LEU 8) HB(VAL 5) CB(VAL 5)
    C13NOESY_cnoesy_@FLYA: HB2(LEU 8) QG1(VAL 5) CG1(VAL 5) 2825
    C13NOESY_cnoesy_@FLYA: HB2(LEU 8) QG2(VAL 5) CG2(VAL 5)
    C13NOESY_cnoesy_@FLYA: HB2(LEU 8) HA(HIS 6) CA(HIS 6) 628
    C13NOESY_cnoesy_@FLYA: HB2(LEU 8) HA(ASP 7) CA(ASP 7)
    C13NOESY_cnoesy_@FLYA: HB2(LEU 8) HB3(ASP 7) CB(ASP 7)
    C13NOESY_cnoesy_@FLYA: HB2(LEU 8) HA(LEU 8) CA(LEU 8)
    C13NOESY_cnoesy_@FLYA: HA(VAL 5) HB2(LEU 8) CB(LEU 8)
    C13NOESY_cnoesy_@FLYA: HB(VAL 5) HB2(LEU 8) CB(LEU 8) 9638
    C13NOESY_cnoesy_@FLYA: QG1(VAL 5) HB2(LEU 8) CB(LEU 8)
    C13NOESY_cnoesy_@FLYA: QG2(VAL 5) HB2(LEU 8) CB(LEU 8)
    C13NOESY_cnoesy_@FLYA: H(HIS 6) HB2(LEU 8) CB(LEU 8)
    C13NOESY_cnoesy_@FLYA: HA(HIS 6) HB2(LEU 8) CB(LEU 8)
    C13NOESY_cnoesy_@FLYA: H(ASP 7) HB2(LEU 8) CB(LEU 8)
    C13NOESY_cnoesy_@FLYA: HA(ASP 7) HB2(LEU 8) CB(LEU 8)
    C13NOESY_cnoesy_@FLYA: HB3(ASP 7) HB2(LEU 8) CB(LEU 8)
    C13NOESY_cnoesy_@FLYA: H(LEU 8) HB2(LEU 8) CB(LEU 8) 178
    C13NOESY_cnoesy_@FLYA: HA(LEU 8) HB2(LEU 8) CB(LEU 8) 2261
    C13NOESY_cnoesy_@FLYA: HB2(LEU 8) HB2(LEU 8) CB(LEU 8)
    C13NOESY_cnoesy_@FLYA: HB3(LEU 8) HB2(LEU 8) CB(LEU 8) 1578
    C13NOESY_cnoesy_@FLYA: HG(LEU 8) HB2(LEU 8) CB(LEU 8)
    C13NOESY_cnoesy_@FLYA: QD1(LEU 8) HB2(LEU 8) CB(LEU 8) 392
    C13NOESY_cnoesy_@FLYA: QD2(LEU 8) HB2(LEU 8) CB(LEU 8) 392
    C13NOESY_cnoesy_@FLYA: HA(PRO 9) HB2(LEU 8) CB(LEU 8)
    C13NOESY_cnoesy_@FLYA: HG2(PRO 9) HB2(LEU 8) CB(LEU 8) 9637
    C13NOESY_cnoesy_@FLYA: HG3(PRO 9) HB2(LEU 8) CB(LEU 8) 9636
    C13NOESY_cnoesy_@FLYA: HD2(PRO 9) HB2(LEU 8) CB(LEU 8)
    C13NOESY_cnoesy_@FLYA: HD3(PRO 9) HB2(LEU 8) CB(LEU 8) 1970
    C13NOESY_cnoesy_@FLYA: H(SER 10) HB2(LEU 8) CB(LEU 8)
    C13NOESY_cnoesy_@FLYA: HA(SER 10) HB2(LEU 8) CB(LEU 8)
    C13NOESY_cnoesy_@FLYA: H(VAL 12) HB2(LEU 8) CB(LEU 8)
    C13NOESY_cnoesy_@FLYA: HB(VAL 12) HB2(LEU 8) CB(LEU 8) 3212
    C13NOESY_cnoesy_@FLYA: QG1(VAL 12) HB2(LEU 8) CB(LEU 8) 392
    C13NOESY_cnoesy_@FLYA: QG2(VAL 12) HB2(LEU 8) CB(LEU 8)
    C13NOESY_cnoesy_@FLYA: H(LYS 13) HB2(LEU 8) CB(LEU 8)
    C13NOESY_cnoesy_@FLYA: HA(LYS 13) HB2(LEU 8) CB(LEU 8)
    C13NOESY_cnoesy_@FLYA: HB2(LYS 13) HB2(LEU 8) CB(LEU 8)
    C13NOESY_cnoesy_@FLYA: HB3(LYS 13) HB2(LEU 8) CB(LEU 8)
    C13NOESY_cnoesy_@FLYA: HG2(LYS 13) HB2(LEU 8) CB(LEU 8)
    C13NOESY_cnoesy_@FLYA: HG3(LYS 13) HB2(LEU 8) CB(LEU 8) 2231
    C13NOESY_cnoesy_@FLYA: HD2(LYS 13) HB2(LEU 8) CB(LEU 8)
    C13NOESY_cnoesy_@FLYA: HD3(LYS 13) HB2(LEU 8) CB(LEU 8)
    C13NOESY_cnoesy_@FLYA: HE2(LYS 13) HB2(LEU 8) CB(LEU 8)
    C13NOESY_cnoesy_@FLYA: HE3(LYS 13) HB2(LEU 8) CB(LEU 8)
    C13NOESY_cnoesy_@FLYA: QD2(LEU 16) HB2(LEU 8) CB(LEU 8)
    C13NOESY_cnoesy_@FLYA: HB2(GLN 128) HB2(LEU 8) CB(LEU 8) 3212
    C13NOESY_cnoesy_@FLYA: HG3(GLN 128) HB2(LEU 8) CB(LEU 8)
    C13NOESY_cnoesy_@FLYA: HE21(GLN 128) HB2(LEU 8) CB(LEU 8)
    C13NOESY_cnoesy_@FLYA: HE22(GLN 128) HB2(LEU 8) CB(LEU 8) 178
    C13NOESY_cnoesy_@FLYA: HA(TRP 129) HB2(LEU 8) CB(LEU 8)
    C13NOESY_cnoesy_@FLYA: HD1(TRP 129) HB2(LEU 8) CB(LEU 8)
    C13NOESY_cnoesy_@FLYA: QB(ALA 132) HB2(LEU 8) CB(LEU 8) 2231
    C13NOESY_cnoesy_@FLYA: HB2(LEU 8) HB3(LEU 8) CB(LEU 8) 1576
    C13NOESY_cnoesy_@FLYA: HB2(LEU 8) HG(LEU 8) CG(LEU 8)
    C13NOESY_cnoesy_@FLYA: HB2(LEU 8) QD1(LEU 8) CD1(LEU 8)
    C13NOESY_cnoesy_@FLYA: HB2(LEU 8) QD2(LEU 8) CD2(LEU 8)
    C13NOESY_cnoesy_@FLYA: HB2(LEU 8) HA(PRO 9) CA(PRO 9)
    C13NOESY_cnoesy_@FLYA: HB2(LEU 8) HG2(PRO 9) CG(PRO 9)
    C13NOESY_cnoesy_@FLYA: HB2(LEU 8) HG3(PRO 9) CG(PRO 9)
    C13NOESY_cnoesy_@FLYA: HB2(LEU 8) HD2(PRO 9) CD(PRO 9)
    C13NOESY_cnoesy_@FLYA: HB2(LEU 8) HD3(PRO 9) CD(PRO 9) 1712
    C13NOESY_cnoesy_@FLYA: HB2(LEU 8) HA(SER 10) CA(SER 10) 1860
    C13NOESY_cnoesy_@FLYA: HB2(LEU 8) HB(VAL 12) CB(VAL 12)
    C13NOESY_cnoesy_@FLYA: HB2(LEU 8) QG1(VAL 12) CG1(VAL 12)
    C13NOESY_cnoesy_@FLYA: HB2(LEU 8) QG2(VAL 12) CG2(VAL 12)
    C13NOESY_cnoesy_@FLYA: HB2(LEU 8) HA(LYS 13) CA(LYS 13) 1860
    C13NOESY_cnoesy_@FLYA: HB2(LEU 8) HB2(LYS 13) CB(LYS 13) 915
    C13NOESY_cnoesy_@FLYA: HB2(LEU 8) HB3(LYS 13) CB(LYS 13) 4779
    C13NOESY_cnoesy_@FLYA: HB2(LEU 8) HG2(LYS 13) CG(LYS 13)
    C13NOESY_cnoesy_@FLYA: HB2(LEU 8) HG3(LYS 13) CG(LYS 13) 1990
    C13NOESY_cnoesy_@FLYA: HB2(LEU 8) HD2(LYS 13) CD(LYS 13) 573
    C13NOESY_cnoesy_@FLYA: HB2(LEU 8) HD3(LYS 13) CD(LYS 13) 105
    C13NOESY_cnoesy_@FLYA: HB2(LEU 8) HE2(LYS 13) CE(LYS 13)
    C13NOESY_cnoesy_@FLYA: HB2(LEU 8) HE3(LYS 13) CE(LYS 13) 1898
    C13NOESY_cnoesy_@FLYA: HB2(LEU 8) QD2(LEU 16) CD2(LEU 16)
    C13NOESY_cnoesy_@FLYA: HB2(LEU 8) HB2(GLN 128) CB(GLN 128)
    C13NOESY_cnoesy_@FLYA: HB2(LEU 8) HG3(GLN 128) CG(GLN 128)
    C13NOESY_cnoesy_@FLYA: HB2(LEU 8) HA(TRP 129) CA(TRP 129)
    C13NOESY_cnoesy_@FLYA: HB2(LEU 8) HD1(TRP 129) CD1(TRP 129)
    C13NOESY_cnoesy_@FLYA: HB2(LEU 8) QB(ALA 132) CB(ALA 132)
    CCHTOCSY_cch_@FLYA: HB2(LEU 8) CB(LEU 8) CA(LEU 8) 265
    CCHTOCSY_cch_@FLYA: HB2(LEU 8) CB(LEU 8) CB(LEU 8)
    CCHTOCSY_cch_@FLYA: HB2(LEU 8) CB(LEU 8) CG(LEU 8)
    CCHTOCSY_cch_@FLYA: HB2(LEU 8) CB(LEU 8) CD1(LEU 8) 435
    CCHTOCSY_cch_@FLYA: HB2(LEU 8) CB(LEU 8) CD2(LEU 8) 463
    N15NOESY_nnoesy_@FLYA: HB2(LEU 8) H(HIS 6) N(HIS 6) 2816
    N15NOESY_nnoesy_@FLYA: HB2(LEU 8) H(ASP 7) N(ASP 7)
    N15NOESY_nnoesy_@FLYA: HB2(LEU 8) H(LEU 8) N(LEU 8) 1089
    N15NOESY_nnoesy_@FLYA: HB2(LEU 8) H(SER 10) N(SER 10) 693
    N15NOESY_nnoesy_@FLYA: HB2(LEU 8) H(VAL 12) N(VAL 12)
    N15NOESY_nnoesy_@FLYA: HB2(LEU 8) H(LYS 13) N(LYS 13) 693
    N15NOESY_nnoesy_@FLYA: HB2(LEU 8) HE21(GLN 128) NE2(GLN 128)
    N15NOESY_nnoesy_@FLYA: HB2(LEU 8) HE22(GLN 128) NE2(GLN 128)
    HB3  8     LEU
    C13NOESY_cnoesy_@FLYA: HB3(LEU 8) HA(VAL 5) CA(VAL 5)
    C13NOESY_cnoesy_@FLYA: HB3(LEU 8) HB(VAL 5) CB(VAL 5)
    C13NOESY_cnoesy_@FLYA: HB3(LEU 8) QG1(VAL 5) CG1(VAL 5)
    C13NOESY_cnoesy_@FLYA: HB3(LEU 8) HB3(ASP 7) CB(ASP 7)
    C13NOESY_cnoesy_@FLYA: HB3(LEU 8) HA(LEU 8) CA(LEU 8)
    C13NOESY_cnoesy_@FLYA: HB3(LEU 8) HB2(LEU 8) CB(LEU 8) 1578
    C13NOESY_cnoesy_@FLYA: HA(VAL 5) HB3(LEU 8) CB(LEU 8)
    C13NOESY_cnoesy_@FLYA: HB(VAL 5) HB3(LEU 8) CB(LEU 8)
    C13NOESY_cnoesy_@FLYA: QG1(VAL 5) HB3(LEU 8) CB(LEU 8)
    C13NOESY_cnoesy_@FLYA: HB3(ASP 7) HB3(LEU 8) CB(LEU 8)
    C13NOESY_cnoesy_@FLYA: H(LEU 8) HB3(LEU 8) CB(LEU 8) 281
    C13NOESY_cnoesy_@FLYA: HA(LEU 8) HB3(LEU 8) CB(LEU 8) 3674
    C13NOESY_cnoesy_@FLYA: HB2(LEU 8) HB3(LEU 8) CB(LEU 8) 1576
    C13NOESY_cnoesy_@FLYA: HB3(LEU 8) HB3(LEU 8) CB(LEU 8)
    C13NOESY_cnoesy_@FLYA: HG(LEU 8) HB3(LEU 8) CB(LEU 8)
    C13NOESY_cnoesy_@FLYA: QD1(LEU 8) HB3(LEU 8) CB(LEU 8) 397
    C13NOESY_cnoesy_@FLYA: QD2(LEU 8) HB3(LEU 8) CB(LEU 8) 397
    C13NOESY_cnoesy_@FLYA: HA(PRO 9) HB3(LEU 8) CB(LEU 8)
    C13NOESY_cnoesy_@FLYA: HB2(PRO 9) HB3(LEU 8) CB(LEU 8)
    C13NOESY_cnoesy_@FLYA: HB3(PRO 9) HB3(LEU 8) CB(LEU 8)
    C13NOESY_cnoesy_@FLYA: HG2(PRO 9) HB3(LEU 8) CB(LEU 8)
    C13NOESY_cnoesy_@FLYA: HG3(PRO 9) HB3(LEU 8) CB(LEU 8)
    C13NOESY_cnoesy_@FLYA: HD2(PRO 9) HB3(LEU 8) CB(LEU 8)
    C13NOESY_cnoesy_@FLYA: HD3(PRO 9) HB3(LEU 8) CB(LEU 8) 2293
    C13NOESY_cnoesy_@FLYA: H(VAL 12) HB3(LEU 8) CB(LEU 8)
    C13NOESY_cnoesy_@FLYA: HB(VAL 12) HB3(LEU 8) CB(LEU 8) 5304
    C13NOESY_cnoesy_@FLYA: QG1(VAL 12) HB3(LEU 8) CB(LEU 8) 397
    C13NOESY_cnoesy_@FLYA: QG2(VAL 12) HB3(LEU 8) CB(LEU 8)
    C13NOESY_cnoesy_@FLYA: H(LYS 13) HB3(LEU 8) CB(LEU 8)
    C13NOESY_cnoesy_@FLYA: HA(LYS 13) HB3(LEU 8) CB(LEU 8)
    C13NOESY_cnoesy_@FLYA: HB3(LYS 13) HB3(LEU 8) CB(LEU 8)
    C13NOESY_cnoesy_@FLYA: HG2(LYS 13) HB3(LEU 8) CB(LEU 8) 1576
    C13NOESY_cnoesy_@FLYA: HG3(LYS 13) HB3(LEU 8) CB(LEU 8) 2129
    C13NOESY_cnoesy_@FLYA: HD2(LYS 13) HB3(LEU 8) CB(LEU 8)
    C13NOESY_cnoesy_@FLYA: HD3(LYS 13) HB3(LEU 8) CB(LEU 8)
    C13NOESY_cnoesy_@FLYA: QD2(LEU 16) HB3(LEU 8) CB(LEU 8)
    C13NOESY_cnoesy_@FLYA: HB2(GLN 128) HB3(LEU 8) CB(LEU 8) 5309
    C13NOESY_cnoesy_@FLYA: HB3(GLN 128) HB3(LEU 8) CB(LEU 8)
    C13NOESY_cnoesy_@FLYA: HG2(GLN 128) HB3(LEU 8) CB(LEU 8)
    C13NOESY_cnoesy_@FLYA: HG3(GLN 128) HB3(LEU 8) CB(LEU 8)
    C13NOESY_cnoesy_@FLYA: HE21(GLN 128) HB3(LEU 8) CB(LEU 8)
    C13NOESY_cnoesy_@FLYA: HE22(GLN 128) HB3(LEU 8) CB(LEU 8) 281
    C13NOESY_cnoesy_@FLYA: H(TRP 129) HB3(LEU 8) CB(LEU 8)
    C13NOESY_cnoesy_@FLYA: HA(TRP 129) HB3(LEU 8) CB(LEU 8)
    C13NOESY_cnoesy_@FLYA: HB2(TRP 129) HB3(LEU 8) CB(LEU 8) 3632
    C13NOESY_cnoesy_@FLYA: HD1(TRP 129) HB3(LEU 8) CB(LEU 8)
    C13NOESY_cnoesy_@FLYA: QB(ALA 132) HB3(LEU 8) CB(LEU 8) 2129
    C13NOESY_cnoesy_@FLYA: HB3(LEU 8) HG(LEU 8) CG(LEU 8)
    C13NOESY_cnoesy_@FLYA: HB3(LEU 8) QD1(LEU 8) CD1(LEU 8)
    C13NOESY_cnoesy_@FLYA: HB3(LEU 8) QD2(LEU 8) CD2(LEU 8)
    C13NOESY_cnoesy_@FLYA: HB3(LEU 8) HA(PRO 9) CA(PRO 9)
    C13NOESY_cnoesy_@FLYA: HB3(LEU 8) HB2(PRO 9) CB(PRO 9)
    C13NOESY_cnoesy_@FLYA: HB3(LEU 8) HB3(PRO 9) CB(PRO 9)
    C13NOESY_cnoesy_@FLYA: HB3(LEU 8) HG2(PRO 9) CG(PRO 9)
    C13NOESY_cnoesy_@FLYA: HB3(LEU 8) HG3(PRO 9) CG(PRO 9)
    C13NOESY_cnoesy_@FLYA: HB3(LEU 8) HD2(PRO 9) CD(PRO 9)
    C13NOESY_cnoesy_@FLYA: HB3(LEU 8) HD3(PRO 9) CD(PRO 9) 3408
    C13NOESY_cnoesy_@FLYA: HB3(LEU 8) HB(VAL 12) CB(VAL 12)
    C13NOESY_cnoesy_@FLYA: HB3(LEU 8) QG1(VAL 12) CG1(VAL 12) 5103
    C13NOESY_cnoesy_@FLYA: HB3(LEU 8) QG2(VAL 12) CG2(VAL 12)
    C13NOESY_cnoesy_@FLYA: HB3(LEU 8) HA(LYS 13) CA(LYS 13)
    C13NOESY_cnoesy_@FLYA: HB3(LEU 8) HB3(LYS 13) CB(LYS 13)
    C13NOESY_cnoesy_@FLYA: HB3(LEU 8) HG2(LYS 13) CG(LYS 13) 37
    C13NOESY_cnoesy_@FLYA: HB3(LEU 8) HG3(LYS 13) CG(LYS 13) 526
    C13NOESY_cnoesy_@FLYA: HB3(LEU 8) HD2(LYS 13) CD(LYS 13)
    C13NOESY_cnoesy_@FLYA: HB3(LEU 8) HD3(LYS 13) CD(LYS 13)
    C13NOESY_cnoesy_@FLYA: HB3(LEU 8) QD2(LEU 16) CD2(LEU 16) 2457
    C13NOESY_cnoesy_@FLYA: HB3(LEU 8) HB2(GLN 128) CB(GLN 128)
    C13NOESY_cnoesy_@FLYA: HB3(LEU 8) HB3(GLN 128) CB(GLN 128)
    C13NOESY_cnoesy_@FLYA: HB3(LEU 8) HG2(GLN 128) CG(GLN 128)
    C13NOESY_cnoesy_@FLYA: HB3(LEU 8) HG3(GLN 128) CG(GLN 128)
    C13NOESY_cnoesy_@FLYA: HB3(LEU 8) HA(TRP 129) CA(TRP 129)
    C13NOESY_cnoesy_@FLYA: HB3(LEU 8) HB2(TRP 129) CB(TRP 129)
    C13NOESY_cnoesy_@FLYA: HB3(LEU 8) HD1(TRP 129) CD1(TRP 129)
    C13NOESY_cnoesy_@FLYA: HB3(LEU 8) QB(ALA 132) CB(ALA 132)
    CCHTOCSY_cch_@FLYA: HB3(LEU 8) CB(LEU 8) CA(LEU 8) 209
    CCHTOCSY_cch_@FLYA: HB3(LEU 8) CB(LEU 8) CB(LEU 8)
    CCHTOCSY_cch_@FLYA: HB3(LEU 8) CB(LEU 8) CG(LEU 8)
    CCHTOCSY_cch_@FLYA: HB3(LEU 8) CB(LEU 8) CD1(LEU 8) 203
    CCHTOCSY_cch_@FLYA: HB3(LEU 8) CB(LEU 8) CD2(LEU 8) 811
    N15NOESY_nnoesy_@FLYA: HB3(LEU 8) H(LEU 8) N(LEU 8) 249
    N15NOESY_nnoesy_@FLYA: HB3(LEU 8) H(VAL 12) N(VAL 12)
    N15NOESY_nnoesy_@FLYA: HB3(LEU 8) H(LYS 13) N(LYS 13)
    N15NOESY_nnoesy_@FLYA: HB3(LEU 8) HE21(GLN 128) NE2(GLN 128)
    N15NOESY_nnoesy_@FLYA: HB3(LEU 8) HE22(GLN 128) NE2(GLN 128)
    N15NOESY_nnoesy_@FLYA: HB3(LEU 8) H(TRP 129) N(TRP 129) 1744
    CG   8     LEU
    C13NOESY_cnoesy_@FLYA: H(VAL 5) HG(LEU 8) CG(LEU 8)
    C13NOESY_cnoesy_@FLYA: HA(VAL 5) HG(LEU 8) CG(LEU 8) 2233
    C13NOESY_cnoesy_@FLYA: HB(VAL 5) HG(LEU 8) CG(LEU 8)
    C13NOESY_cnoesy_@FLYA: QG1(VAL 5) HG(LEU 8) CG(LEU 8)
    C13NOESY_cnoesy_@FLYA: QG2(VAL 5) HG(LEU 8) CG(LEU 8)
    C13NOESY_cnoesy_@FLYA: H(HIS 6) HG(LEU 8) CG(LEU 8)
    C13NOESY_cnoesy_@FLYA: HA(HIS 6) HG(LEU 8) CG(LEU 8)
    C13NOESY_cnoesy_@FLYA: H(ASP 7) HG(LEU 8) CG(LEU 8)
    C13NOESY_cnoesy_@FLYA: HA(ASP 7) HG(LEU 8) CG(LEU 8) 2788
    C13NOESY_cnoesy_@FLYA: HB2(ASP 7) HG(LEU 8) CG(LEU 8)
    C13NOESY_cnoesy_@FLYA: HB3(ASP 7) HG(LEU 8) CG(LEU 8)
    C13NOESY_cnoesy_@FLYA: H(LEU 8) HG(LEU 8) CG(LEU 8) 1125
    C13NOESY_cnoesy_@FLYA: HA(LEU 8) HG(LEU 8) CG(LEU 8) 2624
    C13NOESY_cnoesy_@FLYA: HB2(LEU 8) HG(LEU 8) CG(LEU 8)
    C13NOESY_cnoesy_@FLYA: HB3(LEU 8) HG(LEU 8) CG(LEU 8)
    C13NOESY_cnoesy_@FLYA: HG(LEU 8) HG(LEU 8) CG(LEU 8)
    C13NOESY_cnoesy_@FLYA: QD1(LEU 8) HG(LEU 8) CG(LEU 8) 205
    C13NOESY_cnoesy_@FLYA: QD2(LEU 8) HG(LEU 8) CG(LEU 8) 205
    C13NOESY_cnoesy_@FLYA: HD2(PRO 9) HG(LEU 8) CG(LEU 8)
    C13NOESY_cnoesy_@FLYA: HD3(PRO 9) HG(LEU 8) CG(LEU 8) 3610
    C13NOESY_cnoesy_@FLYA: QG1(VAL 12) HG(LEU 8) CG(LEU 8) 205
    C13NOESY_cnoesy_@FLYA: HG2(LYS 13) HG(LEU 8) CG(LEU 8)
    C13NOESY_cnoesy_@FLYA: HD2(LYS 13) HG(LEU 8) CG(LEU 8)
    C13NOESY_cnoesy_@FLYA: HD3(LYS 13) HG(LEU 8) CG(LEU 8)
    C13NOESY_cnoesy_@FLYA: HB2(GLN 128) HG(LEU 8) CG(LEU 8) 2034
    C13NOESY_cnoesy_@FLYA: HG3(GLN 128) HG(LEU 8) CG(LEU 8) 9830
    C13NOESY_cnoesy_@FLYA: HE21(GLN 128) HG(LEU 8) CG(LEU 8)
    C13NOESY_cnoesy_@FLYA: HA(TRP 129) HG(LEU 8) CG(LEU 8)
    C13NOESY_cnoesy_@FLYA: HD1(TRP 129) HG(LEU 8) CG(LEU 8)
    C13NOESY_cnoesy_@FLYA: H(ALA 132) HG(LEU 8) CG(LEU 8)
    C13NOESY_cnoesy_@FLYA: HA(ALA 132) HG(LEU 8) CG(LEU 8)
    C13NOESY_cnoesy_@FLYA: QB(ALA 132) HG(LEU 8) CG(LEU 8)
    C13NOESY_cnoesy_@FLYA: H(ALA 133) HG(LEU 8) CG(LEU 8)
    CCHTOCSY_cch_@FLYA: HG(LEU 8) CG(LEU 8) CA(LEU 8) 230
    CCHTOCSY_cch_@FLYA: HG(LEU 8) CG(LEU 8) CB(LEU 8) 430
    CCHTOCSY_cch_@FLYA: HA(LEU 8) CA(LEU 8) CG(LEU 8)
    CCHTOCSY_cch_@FLYA: HB2(LEU 8) CB(LEU 8) CG(LEU 8)
    CCHTOCSY_cch_@FLYA: HB3(LEU 8) CB(LEU 8) CG(LEU 8)
    CCHTOCSY_cch_@FLYA: HG(LEU 8) CG(LEU 8) CG(LEU 8)
    CCHTOCSY_cch_@FLYA: QD1(LEU 8) CD1(LEU 8) CG(LEU 8)
    CCHTOCSY_cch_@FLYA: QD2(LEU 8) CD2(LEU 8) CG(LEU 8)
    CCHTOCSY_cch_@FLYA: HG(LEU 8) CG(LEU 8) CD1(LEU 8) 56
    CCHTOCSY_cch_@FLYA: HG(LEU 8) CG(LEU 8) CD2(LEU 8)
    HG   8     LEU
    C13NOESY_cnoesy_@FLYA: HG(LEU 8) HA(VAL 5) CA(VAL 5) 1097
    C13NOESY_cnoesy_@FLYA: HG(LEU 8) HB(VAL 5) CB(VAL 5)
    C13NOESY_cnoesy_@FLYA: HG(LEU 8) QG1(VAL 5) CG1(VAL 5)
    C13NOESY_cnoesy_@FLYA: HG(LEU 8) QG2(VAL 5) CG2(VAL 5) 2558
    C13NOESY_cnoesy_@FLYA: HG(LEU 8) HA(HIS 6) CA(HIS 6) 3338
    C13NOESY_cnoesy_@FLYA: HG(LEU 8) HA(ASP 7) CA(ASP 7)
    C13NOESY_cnoesy_@FLYA: HG(LEU 8) HB2(ASP 7) CB(ASP 7)
    C13NOESY_cnoesy_@FLYA: HG(LEU 8) HB3(ASP 7) CB(ASP 7)
    C13NOESY_cnoesy_@FLYA: HG(LEU 8) HA(LEU 8) CA(LEU 8)
    C13NOESY_cnoesy_@FLYA: HG(LEU 8) HB2(LEU 8) CB(LEU 8)
    C13NOESY_cnoesy_@FLYA: HG(LEU 8) HB3(LEU 8) CB(LEU 8)
    C13NOESY_cnoesy_@FLYA: H(VAL 5) HG(LEU 8) CG(LEU 8)
    C13NOESY_cnoesy_@FLYA: HA(VAL 5) HG(LEU 8) CG(LEU 8) 2233
    C13NOESY_cnoesy_@FLYA: HB(VAL 5) HG(LEU 8) CG(LEU 8)
    C13NOESY_cnoesy_@FLYA: QG1(VAL 5) HG(LEU 8) CG(LEU 8)
    C13NOESY_cnoesy_@FLYA: QG2(VAL 5) HG(LEU 8) CG(LEU 8)
    C13NOESY_cnoesy_@FLYA: H(HIS 6) HG(LEU 8) CG(LEU 8)
    C13NOESY_cnoesy_@FLYA: HA(HIS 6) HG(LEU 8) CG(LEU 8)
    C13NOESY_cnoesy_@FLYA: H(ASP 7) HG(LEU 8) CG(LEU 8)
    C13NOESY_cnoesy_@FLYA: HA(ASP 7) HG(LEU 8) CG(LEU 8) 2788
    C13NOESY_cnoesy_@FLYA: HB2(ASP 7) HG(LEU 8) CG(LEU 8)
    C13NOESY_cnoesy_@FLYA: HB3(ASP 7) HG(LEU 8) CG(LEU 8)
    C13NOESY_cnoesy_@FLYA: H(LEU 8) HG(LEU 8) CG(LEU 8) 1125
    C13NOESY_cnoesy_@FLYA: HA(LEU 8) HG(LEU 8) CG(LEU 8) 2624
    C13NOESY_cnoesy_@FLYA: HB2(LEU 8) HG(LEU 8) CG(LEU 8)
    C13NOESY_cnoesy_@FLYA: HB3(LEU 8) HG(LEU 8) CG(LEU 8)
    C13NOESY_cnoesy_@FLYA: HG(LEU 8) HG(LEU 8) CG(LEU 8)
    C13NOESY_cnoesy_@FLYA: QD1(LEU 8) HG(LEU 8) CG(LEU 8) 205
    C13NOESY_cnoesy_@FLYA: QD2(LEU 8) HG(LEU 8) CG(LEU 8) 205
    C13NOESY_cnoesy_@FLYA: HD2(PRO 9) HG(LEU 8) CG(LEU 8)
    C13NOESY_cnoesy_@FLYA: HD3(PRO 9) HG(LEU 8) CG(LEU 8) 3610
    C13NOESY_cnoesy_@FLYA: QG1(VAL 12) HG(LEU 8) CG(LEU 8) 205
    C13NOESY_cnoesy_@FLYA: HG2(LYS 13) HG(LEU 8) CG(LEU 8)
    C13NOESY_cnoesy_@FLYA: HD2(LYS 13) HG(LEU 8) CG(LEU 8)
    C13NOESY_cnoesy_@FLYA: HD3(LYS 13) HG(LEU 8) CG(LEU 8)
    C13NOESY_cnoesy_@FLYA: HB2(GLN 128) HG(LEU 8) CG(LEU 8) 2034
    C13NOESY_cnoesy_@FLYA: HG3(GLN 128) HG(LEU 8) CG(LEU 8) 9830
    C13NOESY_cnoesy_@FLYA: HE21(GLN 128) HG(LEU 8) CG(LEU 8)
    C13NOESY_cnoesy_@FLYA: HA(TRP 129) HG(LEU 8) CG(LEU 8)
    C13NOESY_cnoesy_@FLYA: HD1(TRP 129) HG(LEU 8) CG(LEU 8)
    C13NOESY_cnoesy_@FLYA: H(ALA 132) HG(LEU 8) CG(LEU 8)
    C13NOESY_cnoesy_@FLYA: HA(ALA 132) HG(LEU 8) CG(LEU 8)
    C13NOESY_cnoesy_@FLYA: QB(ALA 132) HG(LEU 8) CG(LEU 8)
    C13NOESY_cnoesy_@FLYA: H(ALA 133) HG(LEU 8) CG(LEU 8)
    C13NOESY_cnoesy_@FLYA: HG(LEU 8) QD1(LEU 8) CD1(LEU 8) 1635
    C13NOESY_cnoesy_@FLYA: HG(LEU 8) QD2(LEU 8) CD2(LEU 8) 919
    C13NOESY_cnoesy_@FLYA: HG(LEU 8) HD2(PRO 9) CD(PRO 9) 5026
    C13NOESY_cnoesy_@FLYA: HG(LEU 8) HD3(PRO 9) CD(PRO 9)
    C13NOESY_cnoesy_@FLYA: HG(LEU 8) QG1(VAL 12) CG1(VAL 12)
    C13NOESY_cnoesy_@FLYA: HG(LEU 8) HG2(LYS 13) CG(LYS 13)
    C13NOESY_cnoesy_@FLYA: HG(LEU 8) HD2(LYS 13) CD(LYS 13)
    C13NOESY_cnoesy_@FLYA: HG(LEU 8) HD3(LYS 13) CD(LYS 13)
    C13NOESY_cnoesy_@FLYA: HG(LEU 8) HB2(GLN 128) CB(GLN 128)
    C13NOESY_cnoesy_@FLYA: HG(LEU 8) HG3(GLN 128) CG(GLN 128)
    C13NOESY_cnoesy_@FLYA: HG(LEU 8) HA(TRP 129) CA(TRP 129) 2333
    C13NOESY_cnoesy_@FLYA: HG(LEU 8) HD1(TRP 129) CD1(TRP 129)
    C13NOESY_cnoesy_@FLYA: HG(LEU 8) HA(ALA 132) CA(ALA 132)
    C13NOESY_cnoesy_@FLYA: HG(LEU 8) QB(ALA 132) CB(ALA 132) 4041
    CCHTOCSY_cch_@FLYA: HG(LEU 8) CG(LEU 8) CA(LEU 8) 230
    CCHTOCSY_cch_@FLYA: HG(LEU 8) CG(LEU 8) CB(LEU 8) 430
    CCHTOCSY_cch_@FLYA: HG(LEU 8) CG(LEU 8) CG(LEU 8)
    CCHTOCSY_cch_@FLYA: HG(LEU 8) CG(LEU 8) CD1(LEU 8) 56
    CCHTOCSY_cch_@FLYA: HG(LEU 8) CG(LEU 8) CD2(LEU 8)
    N15NOESY_nnoesy_@FLYA: HG(LEU 8) H(VAL 5) N(VAL 5) 1666
    N15NOESY_nnoesy_@FLYA: HG(LEU 8) H(HIS 6) N(HIS 6) 1646
    N15NOESY_nnoesy_@FLYA: HG(LEU 8) H(ASP 7) N(ASP 7)
    N15NOESY_nnoesy_@FLYA: HG(LEU 8) H(LEU 8) N(LEU 8) 249
    N15NOESY_nnoesy_@FLYA: HG(LEU 8) HE21(GLN 128) NE2(GLN 128)
    N15NOESY_nnoesy_@FLYA: HG(LEU 8) H(ALA 132) N(ALA 132)
    N15NOESY_nnoesy_@FLYA: HG(LEU 8) H(ALA 133) N(ALA 133)
    QD1  8     LEU
    C13NOESY_cnoesy_@FLYA: QD1(LEU 8) HA2(GLY 4) CA(GLY 4)
    C13NOESY_cnoesy_@FLYA: QD1(LEU 8) HA(VAL 5) CA(VAL 5) 1132
    C13NOESY_cnoesy_@FLYA: QD1(LEU 8) HB(VAL 5) CB(VAL 5)
    C13NOESY_cnoesy_@FLYA: QD1(LEU 8) QG1(VAL 5) CG1(VAL 5)
    C13NOESY_cnoesy_@FLYA: QD1(LEU 8) QG2(VAL 5) CG2(VAL 5) 872
    C13NOESY_cnoesy_@FLYA: QD1(LEU 8) HA(HIS 6) CA(HIS 6) 3539
    C13NOESY_cnoesy_@FLYA: QD1(LEU 8) HD2(HIS 6) CD2(HIS 6)
    C13NOESY_cnoesy_@FLYA: QD1(LEU 8) HB2(ASP 7) CB(ASP 7)
    C13NOESY_cnoesy_@FLYA: QD1(LEU 8) HB3(ASP 7) CB(ASP 7) 3821
    C13NOESY_cnoesy_@FLYA: QD1(LEU 8) HA(LEU 8) CA(LEU 8) 1285
    C13NOESY_cnoesy_@FLYA: QD1(LEU 8) HB2(LEU 8) CB(LEU 8) 392
    C13NOESY_cnoesy_@FLYA: QD1(LEU 8) HB3(LEU 8) CB(LEU 8) 397
    C13NOESY_cnoesy_@FLYA: QD1(LEU 8) HG(LEU 8) CG(LEU 8) 205
    C13NOESY_cnoesy_@FLYA: HA2(GLY 4) QD1(LEU 8) CD1(LEU 8) 1350
    C13NOESY_cnoesy_@FLYA: H(VAL 5) QD1(LEU 8) CD1(LEU 8)
    C13NOESY_cnoesy_@FLYA: HA(VAL 5) QD1(LEU 8) CD1(LEU 8) 26
    C13NOESY_cnoesy_@FLYA: HB(VAL 5) QD1(LEU 8) CD1(LEU 8) 2027
    C13NOESY_cnoesy_@FLYA: QG1(VAL 5) QD1(LEU 8) CD1(LEU 8)
    C13NOESY_cnoesy_@FLYA: QG2(VAL 5) QD1(LEU 8) CD1(LEU 8)
    C13NOESY_cnoesy_@FLYA: H(HIS 6) QD1(LEU 8) CD1(LEU 8)
    C13NOESY_cnoesy_@FLYA: HA(HIS 6) QD1(LEU 8) CD1(LEU 8)
    C13NOESY_cnoesy_@FLYA: HD2(HIS 6) QD1(LEU 8) CD1(LEU 8)
    C13NOESY_cnoesy_@FLYA: H(ASP 7) QD1(LEU 8) CD1(LEU 8)
    C13NOESY_cnoesy_@FLYA: HB2(ASP 7) QD1(LEU 8) CD1(LEU 8)
    C13NOESY_cnoesy_@FLYA: HB3(ASP 7) QD1(LEU 8) CD1(LEU 8) 3494
    C13NOESY_cnoesy_@FLYA: H(LEU 8) QD1(LEU 8) CD1(LEU 8) 1633
    C13NOESY_cnoesy_@FLYA: HA(LEU 8) QD1(LEU 8) CD1(LEU 8) 1074
    C13NOESY_cnoesy_@FLYA: HB2(LEU 8) QD1(LEU 8) CD1(LEU 8)
    C13NOESY_cnoesy_@FLYA: HB3(LEU 8) QD1(LEU 8) CD1(LEU 8)
    C13NOESY_cnoesy_@FLYA: HG(LEU 8) QD1(LEU 8) CD1(LEU 8) 1635
    C13NOESY_cnoesy_@FLYA: QD1(LEU 8) QD1(LEU 8) CD1(LEU 8)
    C13NOESY_cnoesy_@FLYA: QD2(LEU 8) QD1(LEU 8) CD1(LEU 8)
    C13NOESY_cnoesy_@FLYA: HG2(PRO 9) QD1(LEU 8) CD1(LEU 8) 2027
    C13NOESY_cnoesy_@FLYA: HD2(PRO 9) QD1(LEU 8) CD1(LEU 8) 916
    C13NOESY_cnoesy_@FLYA: HD3(PRO 9) QD1(LEU 8) CD1(LEU 8) 1350
    C13NOESY_cnoesy_@FLYA: HB(VAL 12) QD1(LEU 8) CD1(LEU 8) 1684
    C13NOESY_cnoesy_@FLYA: QG1(VAL 12) QD1(LEU 8) CD1(LEU 8)
    C13NOESY_cnoesy_@FLYA: QG2(VAL 12) QD1(LEU 8) CD1(LEU 8)
    C13NOESY_cnoesy_@FLYA: H(LYS 13) QD1(LEU 8) CD1(LEU 8) 5221
    C13NOESY_cnoesy_@FLYA: HA(LYS 13) QD1(LEU 8) CD1(LEU 8) 3742
    C13NOESY_cnoesy_@FLYA: HB2(LYS 13) QD1(LEU 8) CD1(LEU 8)
    C13NOESY_cnoesy_@FLYA: HB3(LYS 13) QD1(LEU 8) CD1(LEU 8)
    C13NOESY_cnoesy_@FLYA: HG2(LYS 13) QD1(LEU 8) CD1(LEU 8)
    C13NOESY_cnoesy_@FLYA: HG3(LYS 13) QD1(LEU 8) CD1(LEU 8)
    C13NOESY_cnoesy_@FLYA: HD2(LYS 13) QD1(LEU 8) CD1(LEU 8)
    C13NOESY_cnoesy_@FLYA: HD3(LYS 13) QD1(LEU 8) CD1(LEU 8) 1635
    C13NOESY_cnoesy_@FLYA: HE2(LYS 13) QD1(LEU 8) CD1(LEU 8) 3494
    C13NOESY_cnoesy_@FLYA: HE3(LYS 13) QD1(LEU 8) CD1(LEU 8)
    C13NOESY_cnoesy_@FLYA: HB3(LEU 16) QD1(LEU 8) CD1(LEU 8)
    C13NOESY_cnoesy_@FLYA: HG(LEU 16) QD1(LEU 8) CD1(LEU 8)
    C13NOESY_cnoesy_@FLYA: QD1(LEU 16) QD1(LEU 8) CD1(LEU 8)
    C13NOESY_cnoesy_@FLYA: QD2(LEU 16) QD1(LEU 8) CD1(LEU 8) 2588
    C13NOESY_cnoesy_@FLYA: HB2(LEU 42) QD1(LEU 8) CD1(LEU 8)
    C13NOESY_cnoesy_@FLYA: HB3(LEU 42) QD1(LEU 8) CD1(LEU 8)
    C13NOESY_cnoesy_@FLYA: QD1(LEU 42) QD1(LEU 8) CD1(LEU 8) 8708
    C13NOESY_cnoesy_@FLYA: QD2(LEU 42) QD1(LEU 8) CD1(LEU 8) 8713
    C13NOESY_cnoesy_@FLYA: QG2(ILE 61) QD1(LEU 8) CD1(LEU 8) 8714
    C13NOESY_cnoesy_@FLYA: HG12(ILE 61) QD1(LEU 8) CD1(LEU 8)
    C13NOESY_cnoesy_@FLYA: QD1(ILE 61) QD1(LEU 8) CD1(LEU 8) 2588
    C13NOESY_cnoesy_@FLYA: HA(MET 125) QD1(LEU 8) CD1(LEU 8) 2120
    C13NOESY_cnoesy_@FLYA: HB3(MET 125) QD1(LEU 8) CD1(LEU 8) 2027
    C13NOESY_cnoesy_@FLYA: H(GLN 128) QD1(LEU 8) CD1(LEU 8)
    C13NOESY_cnoesy_@FLYA: HA(GLN 128) QD1(LEU 8) CD1(LEU 8) 2120
    C13NOESY_cnoesy_@FLYA: HB2(GLN 128) QD1(LEU 8) CD1(LEU 8) 1684
    C13NOESY_cnoesy_@FLYA: HB3(GLN 128) QD1(LEU 8) CD1(LEU 8) 2027
    C13NOESY_cnoesy_@FLYA: HG2(GLN 128) QD1(LEU 8) CD1(LEU 8) 2127
    C13NOESY_cnoesy_@FLYA: HG3(GLN 128) QD1(LEU 8) CD1(LEU 8) 1640
    C13NOESY_cnoesy_@FLYA: HE21(GLN 128) QD1(LEU 8) CD1(LEU 8) 8651
    C13NOESY_cnoesy_@FLYA: HE22(GLN 128) QD1(LEU 8) CD1(LEU 8) 1633
    C13NOESY_cnoesy_@FLYA: H(TRP 129) QD1(LEU 8) CD1(LEU 8) 3735
    C13NOESY_cnoesy_@FLYA: HA(TRP 129) QD1(LEU 8) CD1(LEU 8) 1054
    C13NOESY_cnoesy_@FLYA: HB2(TRP 129) QD1(LEU 8) CD1(LEU 8) 916
    C13NOESY_cnoesy_@FLYA: HB3(TRP 129) QD1(LEU 8) CD1(LEU 8) 916
    C13NOESY_cnoesy_@FLYA: HD1(TRP 129) QD1(LEU 8) CD1(LEU 8) 2359
    C13NOESY_cnoesy_@FLYA: HE3(TRP 129) QD1(LEU 8) CD1(LEU 8) 5220
    C13NOESY_cnoesy_@FLYA: HE1(TRP 129) QD1(LEU 8) CD1(LEU 8)
    C13NOESY_cnoesy_@FLYA: H(ARG 130) QD1(LEU 8) CD1(LEU 8)
    C13NOESY_cnoesy_@FLYA: HA(ARG 130) QD1(LEU 8) CD1(LEU 8)
    C13NOESY_cnoesy_@FLYA: H(ASP 131) QD1(LEU 8) CD1(LEU 8)
    C13NOESY_cnoesy_@FLYA: H(ALA 132) QD1(LEU 8) CD1(LEU 8) 860
    C13NOESY_cnoesy_@FLYA: HA(ALA 132) QD1(LEU 8) CD1(LEU 8) 2120
    C13NOESY_cnoesy_@FLYA: QB(ALA 132) QD1(LEU 8) CD1(LEU 8) 1062
    C13NOESY_cnoesy_@FLYA: H(ALA 133) QD1(LEU 8) CD1(LEU 8)
    C13NOESY_cnoesy_@FLYA: HA(ALA 133) QD1(LEU 8) CD1(LEU 8) 2120
    C13NOESY_cnoesy_@FLYA: QB(ALA 133) QD1(LEU 8) CD1(LEU 8)
    C13NOESY_cnoesy_@FLYA: QD1(LEU 8) QD2(LEU 8) CD2(LEU 8)
    C13NOESY_cnoesy_@FLYA: QD1(LEU 8) HG2(PRO 9) CG(PRO 9)
    C13NOESY_cnoesy_@FLYA: QD1(LEU 8) HD2(PRO 9) CD(PRO 9) 423
    C13NOESY_cnoesy_@FLYA: QD1(LEU 8) HD3(PRO 9) CD(PRO 9) 1709
    C13NOESY_cnoesy_@FLYA: QD1(LEU 8) HB(VAL 12) CB(VAL 12) 3601
    C13NOESY_cnoesy_@FLYA: QD1(LEU 8) QG1(VAL 12) CG1(VAL 12)
    C13NOESY_cnoesy_@FLYA: QD1(LEU 8) QG2(VAL 12) CG2(VAL 12)
    C13NOESY_cnoesy_@FLYA: QD1(LEU 8) HA(LYS 13) CA(LYS 13)
    C13NOESY_cnoesy_@FLYA: QD1(LEU 8) HB2(LYS 13) CB(LYS 13) 5393
    C13NOESY_cnoesy_@FLYA: QD1(LEU 8) HB3(LYS 13) CB(LYS 13) 4023
    C13NOESY_cnoesy_@FLYA: QD1(LEU 8) HG2(LYS 13) CG(LYS 13)
    C13NOESY_cnoesy_@FLYA: QD1(LEU 8) HG3(LYS 13) CG(LYS 13) 3576
    C13NOESY_cnoesy_@FLYA: QD1(LEU 8) HD2(LYS 13) CD(LYS 13) 3947
    C13NOESY_cnoesy_@FLYA: QD1(LEU 8) HD3(LYS 13) CD(LYS 13) 2266
    C13NOESY_cnoesy_@FLYA: QD1(LEU 8) HE2(LYS 13) CE(LYS 13) 3821
    C13NOESY_cnoesy_@FLYA: QD1(LEU 8) HE3(LYS 13) CE(LYS 13) 133
    C13NOESY_cnoesy_@FLYA: QD1(LEU 8) HB3(LEU 16) CB(LEU 16)
    C13NOESY_cnoesy_@FLYA: QD1(LEU 8) HG(LEU 16) CG(LEU 16) 6756
    C13NOESY_cnoesy_@FLYA: QD1(LEU 8) QD1(LEU 16) CD1(LEU 16) 6757
    C13NOESY_cnoesy_@FLYA: QD1(LEU 8) QD2(LEU 16) CD2(LEU 16) 1805
    C13NOESY_cnoesy_@FLYA: QD1(LEU 8) HB2(LEU 42) CB(LEU 42) 7079
    C13NOESY_cnoesy_@FLYA: QD1(LEU 8) HB3(LEU 42) CB(LEU 42) 8765
    C13NOESY_cnoesy_@FLYA: QD1(LEU 8) QD1(LEU 42) CD1(LEU 42) 3313
    C13NOESY_cnoesy_@FLYA: QD1(LEU 8) QD2(LEU 42) CD2(LEU 42) 2965
    C13NOESY_cnoesy_@FLYA: QD1(LEU 8) QG2(ILE 61) CG2(ILE 61)
    C13NOESY_cnoesy_@FLYA: QD1(LEU 8) HG12(ILE 61) CG1(ILE 61)
    C13NOESY_cnoesy_@FLYA: QD1(LEU 8) QD1(ILE 61) CD1(ILE 61)
    C13NOESY_cnoesy_@FLYA: QD1(LEU 8) HA(MET 125) CA(MET 125) 1948
    C13NOESY_cnoesy_@FLYA: QD1(LEU 8) HB3(MET 125) CB(MET 125)
    C13NOESY_cnoesy_@FLYA: QD1(LEU 8) HA(GLN 128) CA(GLN 128) 1948
    C13NOESY_cnoesy_@FLYA: QD1(LEU 8) HB2(GLN 128) CB(GLN 128) 197
    C13NOESY_cnoesy_@FLYA: QD1(LEU 8) HB3(GLN 128) CB(GLN 128) 206
    C13NOESY_cnoesy_@FLYA: QD1(LEU 8) HG2(GLN 128) CG(GLN 128) 193
    C13NOESY_cnoesy_@FLYA: QD1(LEU 8) HG3(GLN 128) CG(GLN 128) 2338
    C13NOESY_cnoesy_@FLYA: QD1(LEU 8) HA(TRP 129) CA(TRP 129) 1337
    C13NOESY_cnoesy_@FLYA: QD1(LEU 8) HB2(TRP 129) CB(TRP 129)
    C13NOESY_cnoesy_@FLYA: QD1(LEU 8) HB3(TRP 129) CB(TRP 129)
    C13NOESY_cnoesy_@FLYA: QD1(LEU 8) HD1(TRP 129) CD1(TRP 129) 2618
    C13NOESY_cnoesy_@FLYA: QD1(LEU 8) HE3(TRP 129) CE3(TRP 129)
    C13NOESY_cnoesy_@FLYA: QD1(LEU 8) HA(ARG 130) CA(ARG 130)
    C13NOESY_cnoesy_@FLYA: QD1(LEU 8) HA(ALA 132) CA(ALA 132) 2274
    C13NOESY_cnoesy_@FLYA: QD1(LEU 8) QB(ALA 132) CB(ALA 132) 962
    C13NOESY_cnoesy_@FLYA: QD1(LEU 8) HA(ALA 133) CA(ALA 133)
    C13NOESY_cnoesy_@FLYA: QD1(LEU 8) QB(ALA 133) CB(ALA 133) 1707
    CCHTOCSY_cch_@FLYA: QD1(LEU 8) CD1(LEU 8) CA(LEU 8) 921
    CCHTOCSY_cch_@FLYA: QD1(LEU 8) CD1(LEU 8) CB(LEU 8) 198
    CCHTOCSY_cch_@FLYA: QD1(LEU 8) CD1(LEU 8) CG(LEU 8)
    CCHTOCSY_cch_@FLYA: QD1(LEU 8) CD1(LEU 8) CD1(LEU 8)
    CCHTOCSY_cch_@FLYA: QD1(LEU 8) CD1(LEU 8) CD2(LEU 8) 829
    N15NOESY_nnoesy_@FLYA: QD1(LEU 8) H(VAL 5) N(VAL 5) 1773
    N15NOESY_nnoesy_@FLYA: QD1(LEU 8) H(HIS 6) N(HIS 6) 1915
    N15NOESY_nnoesy_@FLYA: QD1(LEU 8) H(ASP 7) N(ASP 7) 1280
    N15NOESY_nnoesy_@FLYA: QD1(LEU 8) H(LEU 8) N(LEU 8) 118
    N15NOESY_nnoesy_@FLYA: QD1(LEU 8) H(LYS 13) N(LYS 13)
    N15NOESY_nnoesy_@FLYA: QD1(LEU 8) H(GLN 128) N(GLN 128) 1104
    N15NOESY_nnoesy_@FLYA: QD1(LEU 8) HE21(GLN 128) NE2(GLN 128)
    N15NOESY_nnoesy_@FLYA: QD1(LEU 8) HE22(GLN 128) NE2(GLN 128) 1232
    N15NOESY_nnoesy_@FLYA: QD1(LEU 8) H(TRP 129) N(TRP 129) 196
    N15NOESY_nnoesy_@FLYA: QD1(LEU 8) HE1(TRP 129) NE1(TRP 129) 1250
    N15NOESY_nnoesy_@FLYA: QD1(LEU 8) H(ARG 130) N(ARG 130) 793
    N15NOESY_nnoesy_@FLYA: QD1(LEU 8) H(ASP 131) N(ASP 131) 340
    N15NOESY_nnoesy_@FLYA: QD1(LEU 8) H(ALA 132) N(ALA 132) 718
    N15NOESY_nnoesy_@FLYA: QD1(LEU 8) H(ALA 133) N(ALA 133) 949
    QD2  8     LEU
    C13NOESY_cnoesy_@FLYA: QD2(LEU 8) HA(VAL 5) CA(VAL 5) 1132
    C13NOESY_cnoesy_@FLYA: QD2(LEU 8) HB(VAL 5) CB(VAL 5) 379
    C13NOESY_cnoesy_@FLYA: QD2(LEU 8) QG1(VAL 5) CG1(VAL 5)
    C13NOESY_cnoesy_@FLYA: QD2(LEU 8) QG2(VAL 5) CG2(VAL 5) 872
    C13NOESY_cnoesy_@FLYA: QD2(LEU 8) HA(ASP 7) CA(ASP 7)
    C13NOESY_cnoesy_@FLYA: QD2(LEU 8) HB2(ASP 7) CB(ASP 7)
    C13NOESY_cnoesy_@FLYA: QD2(LEU 8) HB3(ASP 7) CB(ASP 7) 3821
    C13NOESY_cnoesy_@FLYA: QD2(LEU 8) HA(LEU 8) CA(LEU 8) 1285
    C13NOESY_cnoesy_@FLYA: QD2(LEU 8) HB2(LEU 8) CB(LEU 8) 392
    C13NOESY_cnoesy_@FLYA: QD2(LEU 8) HB3(LEU 8) CB(LEU 8) 397
    C13NOESY_cnoesy_@FLYA: QD2(LEU 8) HG(LEU 8) CG(LEU 8) 205
    C13NOESY_cnoesy_@FLYA: QD2(LEU 8) QD1(LEU 8) CD1(LEU 8)
    C13NOESY_cnoesy_@FLYA: HA(VAL 5) QD2(LEU 8) CD2(LEU 8) 1790
    C13NOESY_cnoesy_@FLYA: HB(VAL 5) QD2(LEU 8) CD2(LEU 8) 2264
    C13NOESY_cnoesy_@FLYA: QG1(VAL 5) QD2(LEU 8) CD2(LEU 8)
    C13NOESY_cnoesy_@FLYA: QG2(VAL 5) QD2(LEU 8) CD2(LEU 8) 2739
    C13NOESY_cnoesy_@FLYA: H(ASP 7) QD2(LEU 8) CD2(LEU 8)
    C13NOESY_cnoesy_@FLYA: HA(ASP 7) QD2(LEU 8) CD2(LEU 8)
    C13NOESY_cnoesy_@FLYA: HB2(ASP 7) QD2(LEU 8) CD2(LEU 8)
    C13NOESY_cnoesy_@FLYA: HB3(ASP 7) QD2(LEU 8) CD2(LEU 8) 5003
    C13NOESY_cnoesy_@FLYA: H(LEU 8) QD2(LEU 8) CD2(LEU 8) 1399
    C13NOESY_cnoesy_@FLYA: HA(LEU 8) QD2(LEU 8) CD2(LEU 8) 2451
    C13NOESY_cnoesy_@FLYA: HB2(LEU 8) QD2(LEU 8) CD2(LEU 8)
    C13NOESY_cnoesy_@FLYA: HB3(LEU 8) QD2(LEU 8) CD2(LEU 8)
    C13NOESY_cnoesy_@FLYA: HG(LEU 8) QD2(LEU 8) CD2(LEU 8) 919
    C13NOESY_cnoesy_@FLYA: QD1(LEU 8) QD2(LEU 8) CD2(LEU 8)
    C13NOESY_cnoesy_@FLYA: QD2(LEU 8) QD2(LEU 8) CD2(LEU 8)
    C13NOESY_cnoesy_@FLYA: HG2(PRO 9) QD2(LEU 8) CD2(LEU 8) 2264
    C13NOESY_cnoesy_@FLYA: HG3(PRO 9) QD2(LEU 8) CD2(LEU 8) 2264
    C13NOESY_cnoesy_@FLYA: HD2(PRO 9) QD2(LEU 8) CD2(LEU 8) 757
    C13NOESY_cnoesy_@FLYA: HD3(PRO 9) QD2(LEU 8) CD2(LEU 8) 2308
    C13NOESY_cnoesy_@FLYA: HB(VAL 12) QD2(LEU 8) CD2(LEU 8) 2428
    C13NOESY_cnoesy_@FLYA: QG1(VAL 12) QD2(LEU 8) CD2(LEU 8)
    C13NOESY_cnoesy_@FLYA: QG2(VAL 12) QD2(LEU 8) CD2(LEU 8)
    C13NOESY_cnoesy_@FLYA: H(LYS 13) QD2(LEU 8) CD2(LEU 8) 2429
    C13NOESY_cnoesy_@FLYA: HG2(LYS 13) QD2(LEU 8) CD2(LEU 8)
    C13NOESY_cnoesy_@FLYA: HG3(LYS 13) QD2(LEU 8) CD2(LEU 8)
    C13NOESY_cnoesy_@FLYA: HD2(LYS 13) QD2(LEU 8) CD2(LEU 8)
    C13NOESY_cnoesy_@FLYA: HD3(LYS 13) QD2(LEU 8) CD2(LEU 8) 919
    C13NOESY_cnoesy_@FLYA: QD2(LEU 16) QD2(LEU 8) CD2(LEU 8) 1303
    C13NOESY_cnoesy_@FLYA: QD1(ILE 61) QD2(LEU 8) CD2(LEU 8) 1303
    C13NOESY_cnoesy_@FLYA: HA(MET 125) QD2(LEU 8) CD2(LEU 8) 3246
    C13NOESY_cnoesy_@FLYA: HB3(MET 125) QD2(LEU 8) CD2(LEU 8) 2264
    C13NOESY_cnoesy_@FLYA: QG2(VAL 127) QD2(LEU 8) CD2(LEU 8)
    C13NOESY_cnoesy_@FLYA: H(GLN 128) QD2(LEU 8) CD2(LEU 8)
    C13NOESY_cnoesy_@FLYA: HA(GLN 128) QD2(LEU 8) CD2(LEU 8) 3246
    C13NOESY_cnoesy_@FLYA: HB2(GLN 128) QD2(LEU 8) CD2(LEU 8) 2428
    C13NOESY_cnoesy_@FLYA: HB3(GLN 128) QD2(LEU 8) CD2(LEU 8) 2264
    C13NOESY_cnoesy_@FLYA: HG2(GLN 128) QD2(LEU 8) CD2(LEU 8) 8624
    C13NOESY_cnoesy_@FLYA: HG3(GLN 128) QD2(LEU 8) CD2(LEU 8)
    C13NOESY_cnoesy_@FLYA: HE21(GLN 128) QD2(LEU 8) CD2(LEU 8)
    C13NOESY_cnoesy_@FLYA: HE22(GLN 128) QD2(LEU 8) CD2(LEU 8) 1399
    C13NOESY_cnoesy_@FLYA: H(TRP 129) QD2(LEU 8) CD2(LEU 8) 3724
    C13NOESY_cnoesy_@FLYA: HA(TRP 129) QD2(LEU 8) CD2(LEU 8) 1866
    C13NOESY_cnoesy_@FLYA: HB2(TRP 129) QD2(LEU 8) CD2(LEU 8) 757
    C13NOESY_cnoesy_@FLYA: HB3(TRP 129) QD2(LEU 8) CD2(LEU 8) 757
    C13NOESY_cnoesy_@FLYA: HD1(TRP 129) QD2(LEU 8) CD2(LEU 8) 1332
    C13NOESY_cnoesy_@FLYA: H(ARG 130) QD2(LEU 8) CD2(LEU 8) 6346
    C13NOESY_cnoesy_@FLYA: H(ASP 131) QD2(LEU 8) CD2(LEU 8)
    C13NOESY_cnoesy_@FLYA: HB2(ASP 131) QD2(LEU 8) CD2(LEU 8)
    C13NOESY_cnoesy_@FLYA: HB3(ASP 131) QD2(LEU 8) CD2(LEU 8)
    C13NOESY_cnoesy_@FLYA: H(ALA 132) QD2(LEU 8) CD2(LEU 8) 3214
    C13NOESY_cnoesy_@FLYA: HA(ALA 132) QD2(LEU 8) CD2(LEU 8) 3246
    C13NOESY_cnoesy_@FLYA: QB(ALA 132) QD2(LEU 8) CD2(LEU 8) 616
    C13NOESY_cnoesy_@FLYA: H(ALA 133) QD2(LEU 8) CD2(LEU 8)
    C13NOESY_cnoesy_@FLYA: QB(ALA 133) QD2(LEU 8) CD2(LEU 8)
    C13NOESY_cnoesy_@FLYA: QD2(LEU 8) HG2(PRO 9) CG(PRO 9)
    C13NOESY_cnoesy_@FLYA: QD2(LEU 8) HG3(PRO 9) CG(PRO 9)
    C13NOESY_cnoesy_@FLYA: QD2(LEU 8) HD2(PRO 9) CD(PRO 9) 423
    C13NOESY_cnoesy_@FLYA: QD2(LEU 8) HD3(PRO 9) CD(PRO 9) 1709
    C13NOESY_cnoesy_@FLYA: QD2(LEU 8) HB(VAL 12) CB(VAL 12) 3601
    C13NOESY_cnoesy_@FLYA: QD2(LEU 8) QG1(VAL 12) CG1(VAL 12)
    C13NOESY_cnoesy_@FLYA: QD2(LEU 8) QG2(VAL 12) CG2(VAL 12)
    C13NOESY_cnoesy_@FLYA: QD2(LEU 8) HG2(LYS 13) CG(LYS 13)
    C13NOESY_cnoesy_@FLYA: QD2(LEU 8) HG3(LYS 13) CG(LYS 13) 3575
    C13NOESY_cnoesy_@FLYA: QD2(LEU 8) HD2(LYS 13) CD(LYS 13) 3943
    C13NOESY_cnoesy_@FLYA: QD2(LEU 8) HD3(LYS 13) CD(LYS 13) 2266
    C13NOESY_cnoesy_@FLYA: QD2(LEU 8) QD2(LEU 16) CD2(LEU 16) 1805
    C13NOESY_cnoesy_@FLYA: QD2(LEU 8) QD1(ILE 61) CD1(ILE 61) 3251
    C13NOESY_cnoesy_@FLYA: QD2(LEU 8) HA(MET 125) CA(MET 125) 1621
    C13NOESY_cnoesy_@FLYA: QD2(LEU 8) HB3(MET 125) CB(MET 125) 691
    C13NOESY_cnoesy_@FLYA: QD2(LEU 8) QG2(VAL 127) CG2(VAL 127)
    C13NOESY_cnoesy_@FLYA: QD2(LEU 8) HA(GLN 128) CA(GLN 128) 1621
    C13NOESY_cnoesy_@FLYA: QD2(LEU 8) HB2(GLN 128) CB(GLN 128) 197
    C13NOESY_cnoesy_@FLYA: QD2(LEU 8) HB3(GLN 128) CB(GLN 128) 206
    C13NOESY_cnoesy_@FLYA: QD2(LEU 8) HG2(GLN 128) CG(GLN 128) 193
    C13NOESY_cnoesy_@FLYA: QD2(LEU 8) HG3(GLN 128) CG(GLN 128) 2338
    C13NOESY_cnoesy_@FLYA: QD2(LEU 8) HA(TRP 129) CA(TRP 129) 1337
    C13NOESY_cnoesy_@FLYA: QD2(LEU 8) HB2(TRP 129) CB(TRP 129)
    C13NOESY_cnoesy_@FLYA: QD2(LEU 8) HB3(TRP 129) CB(TRP 129)
    C13NOESY_cnoesy_@FLYA: QD2(LEU 8) HD1(TRP 129) CD1(TRP 129) 2618
    C13NOESY_cnoesy_@FLYA: QD2(LEU 8) HB2(ASP 131) CB(ASP 131) 3736
    C13NOESY_cnoesy_@FLYA: QD2(LEU 8) HB3(ASP 131) CB(ASP 131) 4141
    C13NOESY_cnoesy_@FLYA: QD2(LEU 8) HA(ALA 132) CA(ALA 132) 2274
    C13NOESY_cnoesy_@FLYA: QD2(LEU 8) QB(ALA 132) CB(ALA 132) 1584
    C13NOESY_cnoesy_@FLYA: QD2(LEU 8) QB(ALA 133) CB(ALA 133) 1707
    CCHTOCSY_cch_@FLYA: QD2(LEU 8) CD2(LEU 8) CA(LEU 8) 1086
    CCHTOCSY_cch_@FLYA: QD2(LEU 8) CD2(LEU 8) CB(LEU 8) 315
    CCHTOCSY_cch_@FLYA: QD2(LEU 8) CD2(LEU 8) CG(LEU 8)
    CCHTOCSY_cch_@FLYA: QD2(LEU 8) CD2(LEU 8) CD1(LEU 8) 607
    CCHTOCSY_cch_@FLYA: QD2(LEU 8) CD2(LEU 8) CD2(LEU 8)
    N15NOESY_nnoesy_@FLYA: QD2(LEU 8) H(ASP 7) N(ASP 7) 1280
    N15NOESY_nnoesy_@FLYA: QD2(LEU 8) H(LEU 8) N(LEU 8) 118
    N15NOESY_nnoesy_@FLYA: QD2(LEU 8) H(LYS 13) N(LYS 13) 244
    N15NOESY_nnoesy_@FLYA: QD2(LEU 8) H(GLN 128) N(GLN 128) 1104
    N15NOESY_nnoesy_@FLYA: QD2(LEU 8) HE21(GLN 128) NE2(GLN 128)
    N15NOESY_nnoesy_@FLYA: QD2(LEU 8) HE22(GLN 128) NE2(GLN 128) 1232
    N15NOESY_nnoesy_@FLYA: QD2(LEU 8) H(TRP 129) N(TRP 129) 196
    N15NOESY_nnoesy_@FLYA: QD2(LEU 8) H(ARG 130) N(ARG 130) 793
    N15NOESY_nnoesy_@FLYA: QD2(LEU 8) H(ASP 131) N(ASP 131) 340
    N15NOESY_nnoesy_@FLYA: QD2(LEU 8) H(ALA 132) N(ALA 132) 718
    N15NOESY_nnoesy_@FLYA: QD2(LEU 8) H(ALA 133) N(ALA 133) 949
    CD1  8     LEU
    C13NOESY_cnoesy_@FLYA: HA2(GLY 4) QD1(LEU 8) CD1(LEU 8) 1350
    C13NOESY_cnoesy_@FLYA: H(VAL 5) QD1(LEU 8) CD1(LEU 8)
    C13NOESY_cnoesy_@FLYA: HA(VAL 5) QD1(LEU 8) CD1(LEU 8) 26
    C13NOESY_cnoesy_@FLYA: HB(VAL 5) QD1(LEU 8) CD1(LEU 8) 2027
    C13NOESY_cnoesy_@FLYA: QG1(VAL 5) QD1(LEU 8) CD1(LEU 8)
    C13NOESY_cnoesy_@FLYA: QG2(VAL 5) QD1(LEU 8) CD1(LEU 8)
    C13NOESY_cnoesy_@FLYA: H(HIS 6) QD1(LEU 8) CD1(LEU 8)
    C13NOESY_cnoesy_@FLYA: HA(HIS 6) QD1(LEU 8) CD1(LEU 8)
    C13NOESY_cnoesy_@FLYA: HD2(HIS 6) QD1(LEU 8) CD1(LEU 8)
    C13NOESY_cnoesy_@FLYA: H(ASP 7) QD1(LEU 8) CD1(LEU 8)
    C13NOESY_cnoesy_@FLYA: HB2(ASP 7) QD1(LEU 8) CD1(LEU 8)
    C13NOESY_cnoesy_@FLYA: HB3(ASP 7) QD1(LEU 8) CD1(LEU 8) 3494
    C13NOESY_cnoesy_@FLYA: H(LEU 8) QD1(LEU 8) CD1(LEU 8) 1633
    C13NOESY_cnoesy_@FLYA: HA(LEU 8) QD1(LEU 8) CD1(LEU 8) 1074
    C13NOESY_cnoesy_@FLYA: HB2(LEU 8) QD1(LEU 8) CD1(LEU 8)
    C13NOESY_cnoesy_@FLYA: HB3(LEU 8) QD1(LEU 8) CD1(LEU 8)
    C13NOESY_cnoesy_@FLYA: HG(LEU 8) QD1(LEU 8) CD1(LEU 8) 1635
    C13NOESY_cnoesy_@FLYA: QD1(LEU 8) QD1(LEU 8) CD1(LEU 8)
    C13NOESY_cnoesy_@FLYA: QD2(LEU 8) QD1(LEU 8) CD1(LEU 8)
    C13NOESY_cnoesy_@FLYA: HG2(PRO 9) QD1(LEU 8) CD1(LEU 8) 2027
    C13NOESY_cnoesy_@FLYA: HD2(PRO 9) QD1(LEU 8) CD1(LEU 8) 916
    C13NOESY_cnoesy_@FLYA: HD3(PRO 9) QD1(LEU 8) CD1(LEU 8) 1350
    C13NOESY_cnoesy_@FLYA: HB(VAL 12) QD1(LEU 8) CD1(LEU 8) 1684
    C13NOESY_cnoesy_@FLYA: QG1(VAL 12) QD1(LEU 8) CD1(LEU 8)
    C13NOESY_cnoesy_@FLYA: QG2(VAL 12) QD1(LEU 8) CD1(LEU 8)
    C13NOESY_cnoesy_@FLYA: H(LYS 13) QD1(LEU 8) CD1(LEU 8) 5221
    C13NOESY_cnoesy_@FLYA: HA(LYS 13) QD1(LEU 8) CD1(LEU 8) 3742
    C13NOESY_cnoesy_@FLYA: HB2(LYS 13) QD1(LEU 8) CD1(LEU 8)
    C13NOESY_cnoesy_@FLYA: HB3(LYS 13) QD1(LEU 8) CD1(LEU 8)
    C13NOESY_cnoesy_@FLYA: HG2(LYS 13) QD1(LEU 8) CD1(LEU 8)
    C13NOESY_cnoesy_@FLYA: HG3(LYS 13) QD1(LEU 8) CD1(LEU 8)
    C13NOESY_cnoesy_@FLYA: HD2(LYS 13) QD1(LEU 8) CD1(LEU 8)
    C13NOESY_cnoesy_@FLYA: HD3(LYS 13) QD1(LEU 8) CD1(LEU 8) 1635
    C13NOESY_cnoesy_@FLYA: HE2(LYS 13) QD1(LEU 8) CD1(LEU 8) 3494
    C13NOESY_cnoesy_@FLYA: HE3(LYS 13) QD1(LEU 8) CD1(LEU 8)
    C13NOESY_cnoesy_@FLYA: HB3(LEU 16) QD1(LEU 8) CD1(LEU 8)
    C13NOESY_cnoesy_@FLYA: HG(LEU 16) QD1(LEU 8) CD1(LEU 8)
    C13NOESY_cnoesy_@FLYA: QD1(LEU 16) QD1(LEU 8) CD1(LEU 8)
    C13NOESY_cnoesy_@FLYA: QD2(LEU 16) QD1(LEU 8) CD1(LEU 8) 2588
    C13NOESY_cnoesy_@FLYA: HB2(LEU 42) QD1(LEU 8) CD1(LEU 8)
    C13NOESY_cnoesy_@FLYA: HB3(LEU 42) QD1(LEU 8) CD1(LEU 8)
    C13NOESY_cnoesy_@FLYA: QD1(LEU 42) QD1(LEU 8) CD1(LEU 8) 8708
    C13NOESY_cnoesy_@FLYA: QD2(LEU 42) QD1(LEU 8) CD1(LEU 8) 8713
    C13NOESY_cnoesy_@FLYA: QG2(ILE 61) QD1(LEU 8) CD1(LEU 8) 8714
    C13NOESY_cnoesy_@FLYA: HG12(ILE 61) QD1(LEU 8) CD1(LEU 8)
    C13NOESY_cnoesy_@FLYA: QD1(ILE 61) QD1(LEU 8) CD1(LEU 8) 2588
    C13NOESY_cnoesy_@FLYA: HA(MET 125) QD1(LEU 8) CD1(LEU 8) 2120
    C13NOESY_cnoesy_@FLYA: HB3(MET 125) QD1(LEU 8) CD1(LEU 8) 2027
    C13NOESY_cnoesy_@FLYA: H(GLN 128) QD1(LEU 8) CD1(LEU 8)
    C13NOESY_cnoesy_@FLYA: HA(GLN 128) QD1(LEU 8) CD1(LEU 8) 2120
    C13NOESY_cnoesy_@FLYA: HB2(GLN 128) QD1(LEU 8) CD1(LEU 8) 1684
    C13NOESY_cnoesy_@FLYA: HB3(GLN 128) QD1(LEU 8) CD1(LEU 8) 2027
    C13NOESY_cnoesy_@FLYA: HG2(GLN 128) QD1(LEU 8) CD1(LEU 8) 2127
    C13NOESY_cnoesy_@FLYA: HG3(GLN 128) QD1(LEU 8) CD1(LEU 8) 1640
    C13NOESY_cnoesy_@FLYA: HE21(GLN 128) QD1(LEU 8) CD1(LEU 8) 8651
    C13NOESY_cnoesy_@FLYA: HE22(GLN 128) QD1(LEU 8) CD1(LEU 8) 1633
    C13NOESY_cnoesy_@FLYA: H(TRP 129) QD1(LEU 8) CD1(LEU 8) 3735
    C13NOESY_cnoesy_@FLYA: HA(TRP 129) QD1(LEU 8) CD1(LEU 8) 1054
    C13NOESY_cnoesy_@FLYA: HB2(TRP 129) QD1(LEU 8) CD1(LEU 8) 916
    C13NOESY_cnoesy_@FLYA: HB3(TRP 129) QD1(LEU 8) CD1(LEU 8) 916
    C13NOESY_cnoesy_@FLYA: HD1(TRP 129) QD1(LEU 8) CD1(LEU 8) 2359
    C13NOESY_cnoesy_@FLYA: HE3(TRP 129) QD1(LEU 8) CD1(LEU 8) 5220
    C13NOESY_cnoesy_@FLYA: HE1(TRP 129) QD1(LEU 8) CD1(LEU 8)
    C13NOESY_cnoesy_@FLYA: H(ARG 130) QD1(LEU 8) CD1(LEU 8)
    C13NOESY_cnoesy_@FLYA: HA(ARG 130) QD1(LEU 8) CD1(LEU 8)
    C13NOESY_cnoesy_@FLYA: H(ASP 131) QD1(LEU 8) CD1(LEU 8)
    C13NOESY_cnoesy_@FLYA: H(ALA 132) QD1(LEU 8) CD1(LEU 8) 860
    C13NOESY_cnoesy_@FLYA: HA(ALA 132) QD1(LEU 8) CD1(LEU 8) 2120
    C13NOESY_cnoesy_@FLYA: QB(ALA 132) QD1(LEU 8) CD1(LEU 8) 1062
    C13NOESY_cnoesy_@FLYA: H(ALA 133) QD1(LEU 8) CD1(LEU 8)
    C13NOESY_cnoesy_@FLYA: HA(ALA 133) QD1(LEU 8) CD1(LEU 8) 2120
    C13NOESY_cnoesy_@FLYA: QB(ALA 133) QD1(LEU 8) CD1(LEU 8)
    CCHTOCSY_cch_@FLYA: QD1(LEU 8) CD1(LEU 8) CA(LEU 8) 921
    CCHTOCSY_cch_@FLYA: QD1(LEU 8) CD1(LEU 8) CB(LEU 8) 198
    CCHTOCSY_cch_@FLYA: QD1(LEU 8) CD1(LEU 8) CG(LEU 8)
    CCHTOCSY_cch_@FLYA: HA(LEU 8) CA(LEU 8) CD1(LEU 8) 1051
    CCHTOCSY_cch_@FLYA: HB2(LEU 8) CB(LEU 8) CD1(LEU 8) 435
    CCHTOCSY_cch_@FLYA: HB3(LEU 8) CB(LEU 8) CD1(LEU 8) 203
    CCHTOCSY_cch_@FLYA: HG(LEU 8) CG(LEU 8) CD1(LEU 8) 56
    CCHTOCSY_cch_@FLYA: QD1(LEU 8) CD1(LEU 8) CD1(LEU 8)
    CCHTOCSY_cch_@FLYA: QD2(LEU 8) CD2(LEU 8) CD1(LEU 8) 607
    CCHTOCSY_cch_@FLYA: QD1(LEU 8) CD1(LEU 8) CD2(LEU 8) 829
    CD2  8     LEU
    C13NOESY_cnoesy_@FLYA: HA(VAL 5) QD2(LEU 8) CD2(LEU 8) 1790
    C13NOESY_cnoesy_@FLYA: HB(VAL 5) QD2(LEU 8) CD2(LEU 8) 2264
    C13NOESY_cnoesy_@FLYA: QG1(VAL 5) QD2(LEU 8) CD2(LEU 8)
    C13NOESY_cnoesy_@FLYA: QG2(VAL 5) QD2(LEU 8) CD2(LEU 8) 2739
    C13NOESY_cnoesy_@FLYA: H(ASP 7) QD2(LEU 8) CD2(LEU 8)
    C13NOESY_cnoesy_@FLYA: HA(ASP 7) QD2(LEU 8) CD2(LEU 8)
    C13NOESY_cnoesy_@FLYA: HB2(ASP 7) QD2(LEU 8) CD2(LEU 8)
    C13NOESY_cnoesy_@FLYA: HB3(ASP 7) QD2(LEU 8) CD2(LEU 8) 5003
    C13NOESY_cnoesy_@FLYA: H(LEU 8) QD2(LEU 8) CD2(LEU 8) 1399
    C13NOESY_cnoesy_@FLYA: HA(LEU 8) QD2(LEU 8) CD2(LEU 8) 2451
    C13NOESY_cnoesy_@FLYA: HB2(LEU 8) QD2(LEU 8) CD2(LEU 8)
    C13NOESY_cnoesy_@FLYA: HB3(LEU 8) QD2(LEU 8) CD2(LEU 8)
    C13NOESY_cnoesy_@FLYA: HG(LEU 8) QD2(LEU 8) CD2(LEU 8) 919
    C13NOESY_cnoesy_@FLYA: QD1(LEU 8) QD2(LEU 8) CD2(LEU 8)
    C13NOESY_cnoesy_@FLYA: QD2(LEU 8) QD2(LEU 8) CD2(LEU 8)
    C13NOESY_cnoesy_@FLYA: HG2(PRO 9) QD2(LEU 8) CD2(LEU 8) 2264
    C13NOESY_cnoesy_@FLYA: HG3(PRO 9) QD2(LEU 8) CD2(LEU 8) 2264
    C13NOESY_cnoesy_@FLYA: HD2(PRO 9) QD2(LEU 8) CD2(LEU 8) 757
    C13NOESY_cnoesy_@FLYA: HD3(PRO 9) QD2(LEU 8) CD2(LEU 8) 2308
    C13NOESY_cnoesy_@FLYA: HB(VAL 12) QD2(LEU 8) CD2(LEU 8) 2428
    C13NOESY_cnoesy_@FLYA: QG1(VAL 12) QD2(LEU 8) CD2(LEU 8)
    C13NOESY_cnoesy_@FLYA: QG2(VAL 12) QD2(LEU 8) CD2(LEU 8)
    C13NOESY_cnoesy_@FLYA: H(LYS 13) QD2(LEU 8) CD2(LEU 8) 2429
    C13NOESY_cnoesy_@FLYA: HG2(LYS 13) QD2(LEU 8) CD2(LEU 8)
    C13NOESY_cnoesy_@FLYA: HG3(LYS 13) QD2(LEU 8) CD2(LEU 8)
    C13NOESY_cnoesy_@FLYA: HD2(LYS 13) QD2(LEU 8) CD2(LEU 8)
    C13NOESY_cnoesy_@FLYA: HD3(LYS 13) QD2(LEU 8) CD2(LEU 8) 919
    C13NOESY_cnoesy_@FLYA: QD2(LEU 16) QD2(LEU 8) CD2(LEU 8) 1303
    C13NOESY_cnoesy_@FLYA: QD1(ILE 61) QD2(LEU 8) CD2(LEU 8) 1303
    C13NOESY_cnoesy_@FLYA: HA(MET 125) QD2(LEU 8) CD2(LEU 8) 3246
    C13NOESY_cnoesy_@FLYA: HB3(MET 125) QD2(LEU 8) CD2(LEU 8) 2264
    C13NOESY_cnoesy_@FLYA: QG2(VAL 127) QD2(LEU 8) CD2(LEU 8)
    C13NOESY_cnoesy_@FLYA: H(GLN 128) QD2(LEU 8) CD2(LEU 8)
    C13NOESY_cnoesy_@FLYA: HA(GLN 128) QD2(LEU 8) CD2(LEU 8) 3246
    C13NOESY_cnoesy_@FLYA: HB2(GLN 128) QD2(LEU 8) CD2(LEU 8) 2428
    C13NOESY_cnoesy_@FLYA: HB3(GLN 128) QD2(LEU 8) CD2(LEU 8) 2264
    C13NOESY_cnoesy_@FLYA: HG2(GLN 128) QD2(LEU 8) CD2(LEU 8) 8624
    C13NOESY_cnoesy_@FLYA: HG3(GLN 128) QD2(LEU 8) CD2(LEU 8)
    C13NOESY_cnoesy_@FLYA: HE21(GLN 128) QD2(LEU 8) CD2(LEU 8)
    C13NOESY_cnoesy_@FLYA: HE22(GLN 128) QD2(LEU 8) CD2(LEU 8) 1399
    C13NOESY_cnoesy_@FLYA: H(TRP 129) QD2(LEU 8) CD2(LEU 8) 3724
    C13NOESY_cnoesy_@FLYA: HA(TRP 129) QD2(LEU 8) CD2(LEU 8) 1866
    C13NOESY_cnoesy_@FLYA: HB2(TRP 129) QD2(LEU 8) CD2(LEU 8) 757
    C13NOESY_cnoesy_@FLYA: HB3(TRP 129) QD2(LEU 8) CD2(LEU 8) 757
    C13NOESY_cnoesy_@FLYA: HD1(TRP 129) QD2(LEU 8) CD2(LEU 8) 1332
    C13NOESY_cnoesy_@FLYA: H(ARG 130) QD2(LEU 8) CD2(LEU 8) 6346
    C13NOESY_cnoesy_@FLYA: H(ASP 131) QD2(LEU 8) CD2(LEU 8)
    C13NOESY_cnoesy_@FLYA: HB2(ASP 131) QD2(LEU 8) CD2(LEU 8)
    C13NOESY_cnoesy_@FLYA: HB3(ASP 131) QD2(LEU 8) CD2(LEU 8)
    C13NOESY_cnoesy_@FLYA: H(ALA 132) QD2(LEU 8) CD2(LEU 8) 3214
    C13NOESY_cnoesy_@FLYA: HA(ALA 132) QD2(LEU 8) CD2(LEU 8) 3246
    C13NOESY_cnoesy_@FLYA: QB(ALA 132) QD2(LEU 8) CD2(LEU 8) 616
    C13NOESY_cnoesy_@FLYA: H(ALA 133) QD2(LEU 8) CD2(LEU 8)
    C13NOESY_cnoesy_@FLYA: QB(ALA 133) QD2(LEU 8) CD2(LEU 8)
    CCHTOCSY_cch_@FLYA: QD2(LEU 8) CD2(LEU 8) CA(LEU 8) 1086
    CCHTOCSY_cch_@FLYA: QD2(LEU 8) CD2(LEU 8) CB(LEU 8) 315
    CCHTOCSY_cch_@FLYA: QD2(LEU 8) CD2(LEU 8) CG(LEU 8)
    CCHTOCSY_cch_@FLYA: QD2(LEU 8) CD2(LEU 8) CD1(LEU 8) 607
    CCHTOCSY_cch_@FLYA: HA(LEU 8) CA(LEU 8) CD2(LEU 8)
    CCHTOCSY_cch_@FLYA: HB2(LEU 8) CB(LEU 8) CD2(LEU 8) 463
    CCHTOCSY_cch_@FLYA: HB3(LEU 8) CB(LEU 8) CD2(LEU 8) 811
    CCHTOCSY_cch_@FLYA: HG(LEU 8) CG(LEU 8) CD2(LEU 8)
    CCHTOCSY_cch_@FLYA: QD1(LEU 8) CD1(LEU 8) CD2(LEU 8) 829
    CCHTOCSY_cch_@FLYA: QD2(LEU 8) CD2(LEU 8) CD2(LEU 8)
    C    8     LEU
    HNcaCO_hncaco_@FLYA: H(LEU 8) N(LEU 8) C(LEU 8) 128
    CA   9     PRO
    C13NOESY_cnoesy_@FLYA: H(LEU 8) HA(PRO 9) CA(PRO 9)
    C13NOESY_cnoesy_@FLYA: HA(LEU 8) HA(PRO 9) CA(PRO 9)
    C13NOESY_cnoesy_@FLYA: HB2(LEU 8) HA(PRO 9) CA(PRO 9)
    C13NOESY_cnoesy_@FLYA: HB3(LEU 8) HA(PRO 9) CA(PRO 9)
    C13NOESY_cnoesy_@FLYA: HA(PRO 9) HA(PRO 9) CA(PRO 9)
    C13NOESY_cnoesy_@FLYA: HB2(PRO 9) HA(PRO 9) CA(PRO 9) 1861
    C13NOESY_cnoesy_@FLYA: HB3(PRO 9) HA(PRO 9) CA(PRO 9) 1271
    C13NOESY_cnoesy_@FLYA: HG2(PRO 9) HA(PRO 9) CA(PRO 9) 1305
    C13NOESY_cnoesy_@FLYA: HG3(PRO 9) HA(PRO 9) CA(PRO 9) 1305
    C13NOESY_cnoesy_@FLYA: HD2(PRO 9) HA(PRO 9) CA(PRO 9) 4956
    C13NOESY_cnoesy_@FLYA: HD3(PRO 9) HA(PRO 9) CA(PRO 9) 2639
    C13NOESY_cnoesy_@FLYA: H(SER 10) HA(PRO 9) CA(PRO 9)
    C13NOESY_cnoesy_@FLYA: HA(SER 10) HA(PRO 9) CA(PRO 9)
    C13NOESY_cnoesy_@FLYA: HB2(SER 10) HA(PRO 9) CA(PRO 9)
    C13NOESY_cnoesy_@FLYA: HB3(SER 10) HA(PRO 9) CA(PRO 9) 2639
    C13NOESY_cnoesy_@FLYA: H(ASN 11) HA(PRO 9) CA(PRO 9)
    C13NOESY_cnoesy_@FLYA: H(VAL 12) HA(PRO 9) CA(PRO 9) 7000
    C13NOESY_cnoesy_@FLYA: HB(VAL 12) HA(PRO 9) CA(PRO 9)
    C13NOESY_cnoesy_@FLYA: QG2(VAL 12) HA(PRO 9) CA(PRO 9) 4214
    C13NOESY_cnoesy_@FLYA: H(LYS 13) HA(PRO 9) CA(PRO 9)
    C13NOESY_cnoesy_@FLYA: HG2(LYS 13) HA(PRO 9) CA(PRO 9) 4215
    C13NOESY_cnoesy_@FLYA: HG3(LYS 13) HA(PRO 9) CA(PRO 9)
    C13NOESY_cnoesy_@FLYA: HD3(LYS 13) HA(PRO 9) CA(PRO 9)
    C13NOESY_cnoesy_@FLYA: HE2(LYS 13) HA(PRO 9) CA(PRO 9)
    C13NOESY_cnoesy_@FLYA: HE3(LYS 13) HA(PRO 9) CA(PRO 9)
    CBCANH_hncacb_@FLYA: H(SER 10) N(SER 10) CA(PRO 9)
    CBCAcoNH_hncocacb_@FLYA: H(SER 10) N(SER 10) CA(PRO 9)
    CCHTOCSY_cch_@FLYA: HA(PRO 9) CA(PRO 9) CA(PRO 9)
    CCHTOCSY_cch_@FLYA: HB2(PRO 9) CB(PRO 9) CA(PRO 9)
    CCHTOCSY_cch_@FLYA: HB3(PRO 9) CB(PRO 9) CA(PRO 9) 235
    CCHTOCSY_cch_@FLYA: HG2(PRO 9) CG(PRO 9) CA(PRO 9) 907
    CCHTOCSY_cch_@FLYA: HG3(PRO 9) CG(PRO 9) CA(PRO 9) 907
    CCHTOCSY_cch_@FLYA: HD2(PRO 9) CD(PRO 9) CA(PRO 9)
    CCHTOCSY_cch_@FLYA: HD3(PRO 9) CD(PRO 9) CA(PRO 9)
    CCHTOCSY_cch_@FLYA: HA(PRO 9) CA(PRO 9) CB(PRO 9) 37
    CCHTOCSY_cch_@FLYA: HA(PRO 9) CA(PRO 9) CG(PRO 9) 459
    CCHTOCSY_cch_@FLYA: HA(PRO 9) CA(PRO 9) CD(PRO 9)
    CcoNH_ccconh_@FLYA: H(SER 10) N(SER 10) CA(PRO 9)
    HA   9     PRO
    C13NOESY_cnoesy_@FLYA: HA(PRO 9) HA(LEU 8) CA(LEU 8)
    C13NOESY_cnoesy_@FLYA: HA(PRO 9) HB2(LEU 8) CB(LEU 8)
    C13NOESY_cnoesy_@FLYA: HA(PRO 9) HB3(LEU 8) CB(LEU 8)
    C13NOESY_cnoesy_@FLYA: H(LEU 8) HA(PRO 9) CA(PRO 9)
    C13NOESY_cnoesy_@FLYA: HA(LEU 8) HA(PRO 9) CA(PRO 9)
    C13NOESY_cnoesy_@FLYA: HB2(LEU 8) HA(PRO 9) CA(PRO 9)
    C13NOESY_cnoesy_@FLYA: HB3(LEU 8) HA(PRO 9) CA(PRO 9)
    C13NOESY_cnoesy_@FLYA: HA(PRO 9) HA(PRO 9) CA(PRO 9)
    C13NOESY_cnoesy_@FLYA: HB2(PRO 9) HA(PRO 9) CA(PRO 9) 1861
    C13NOESY_cnoesy_@FLYA: HB3(PRO 9) HA(PRO 9) CA(PRO 9) 1271
    C13NOESY_cnoesy_@FLYA: HG2(PRO 9) HA(PRO 9) CA(PRO 9) 1305
    C13NOESY_cnoesy_@FLYA: HG3(PRO 9) HA(PRO 9) CA(PRO 9) 1305
    C13NOESY_cnoesy_@FLYA: HD2(PRO 9) HA(PRO 9) CA(PRO 9) 4956
    C13NOESY_cnoesy_@FLYA: HD3(PRO 9) HA(PRO 9) CA(PRO 9) 2639
    C13NOESY_cnoesy_@FLYA: H(SER 10) HA(PRO 9) CA(PRO 9)
    C13NOESY_cnoesy_@FLYA: HA(SER 10) HA(PRO 9) CA(PRO 9)
    C13NOESY_cnoesy_@FLYA: HB2(SER 10) HA(PRO 9) CA(PRO 9)
    C13NOESY_cnoesy_@FLYA: HB3(SER 10) HA(PRO 9) CA(PRO 9) 2639
    C13NOESY_cnoesy_@FLYA: H(ASN 11) HA(PRO 9) CA(PRO 9)
    C13NOESY_cnoesy_@FLYA: H(VAL 12) HA(PRO 9) CA(PRO 9) 7000
    C13NOESY_cnoesy_@FLYA: HB(VAL 12) HA(PRO 9) CA(PRO 9)
    C13NOESY_cnoesy_@FLYA: QG2(VAL 12) HA(PRO 9) CA(PRO 9) 4214
    C13NOESY_cnoesy_@FLYA: H(LYS 13) HA(PRO 9) CA(PRO 9)
    C13NOESY_cnoesy_@FLYA: HG2(LYS 13) HA(PRO 9) CA(PRO 9) 4215
    C13NOESY_cnoesy_@FLYA: HG3(LYS 13) HA(PRO 9) CA(PRO 9)
    C13NOESY_cnoesy_@FLYA: HD3(LYS 13) HA(PRO 9) CA(PRO 9)
    C13NOESY_cnoesy_@FLYA: HE2(LYS 13) HA(PRO 9) CA(PRO 9)
    C13NOESY_cnoesy_@FLYA: HE3(LYS 13) HA(PRO 9) CA(PRO 9)
    C13NOESY_cnoesy_@FLYA: HA(PRO 9) HB2(PRO 9) CB(PRO 9) 935
    C13NOESY_cnoesy_@FLYA: HA(PRO 9) HB3(PRO 9) CB(PRO 9) 215
    C13NOESY_cnoesy_@FLYA: HA(PRO 9) HG2(PRO 9) CG(PRO 9) 2123
    C13NOESY_cnoesy_@FLYA: HA(PRO 9) HG3(PRO 9) CG(PRO 9) 2123
    C13NOESY_cnoesy_@FLYA: HA(PRO 9) HD2(PRO 9) CD(PRO 9)
    C13NOESY_cnoesy_@FLYA: HA(PRO 9) HD3(PRO 9) CD(PRO 9)
    C13NOESY_cnoesy_@FLYA: HA(PRO 9) HA(SER 10) CA(SER 10)
    C13NOESY_cnoesy_@FLYA: HA(PRO 9) HB2(SER 10) CB(SER 10)
    C13NOESY_cnoesy_@FLYA: HA(PRO 9) HB3(SER 10) CB(SER 10)
    C13NOESY_cnoesy_@FLYA: HA(PRO 9) HB(VAL 12) CB(VAL 12)
    C13NOESY_cnoesy_@FLYA: HA(PRO 9) QG2(VAL 12) CG2(VAL 12)
    C13NOESY_cnoesy_@FLYA: HA(PRO 9) HG2(LYS 13) CG(LYS 13)
    C13NOESY_cnoesy_@FLYA: HA(PRO 9) HG3(LYS 13) CG(LYS 13)
    C13NOESY_cnoesy_@FLYA: HA(PRO 9) HD3(LYS 13) CD(LYS 13)
    C13NOESY_cnoesy_@FLYA: HA(PRO 9) HE2(LYS 13) CE(LYS 13)
    C13NOESY_cnoesy_@FLYA: HA(PRO 9) HE3(LYS 13) CE(LYS 13)
    CCHTOCSY_cch_@FLYA: HA(PRO 9) CA(PRO 9) CA(PRO 9)
    CCHTOCSY_cch_@FLYA: HA(PRO 9) CA(PRO 9) CB(PRO 9) 37
    CCHTOCSY_cch_@FLYA: HA(PRO 9) CA(PRO 9) CG(PRO 9) 459
    CCHTOCSY_cch_@FLYA: HA(PRO 9) CA(PRO 9) CD(PRO 9)
    HCcoNH_hccconh_@FLYA: H(SER 10) N(SER 10) HA(PRO 9)
    N15NOESY_nnoesy_@FLYA: HA(PRO 9) H(LEU 8) N(LEU 8) 1937
    N15NOESY_nnoesy_@FLYA: HA(PRO 9) H(SER 10) N(SER 10)
    N15NOESY_nnoesy_@FLYA: HA(PRO 9) H(ASN 11) N(ASN 11)
    N15NOESY_nnoesy_@FLYA: HA(PRO 9) H(VAL 12) N(VAL 12)
    N15NOESY_nnoesy_@FLYA: HA(PRO 9) H(LYS 13) N(LYS 13)
    CB   9     PRO
    C13NOESY_cnoesy_@FLYA: HA(LEU 8) HB2(PRO 9) CB(PRO 9)
    C13NOESY_cnoesy_@FLYA: HB3(LEU 8) HB2(PRO 9) CB(PRO 9)
    C13NOESY_cnoesy_@FLYA: HA(PRO 9) HB2(PRO 9) CB(PRO 9) 935
    C13NOESY_cnoesy_@FLYA: HB2(PRO 9) HB2(PRO 9) CB(PRO 9)
    C13NOESY_cnoesy_@FLYA: HB3(PRO 9) HB2(PRO 9) CB(PRO 9) 2521
    C13NOESY_cnoesy_@FLYA: HG2(PRO 9) HB2(PRO 9) CB(PRO 9) 6927
    C13NOESY_cnoesy_@FLYA: HG3(PRO 9) HB2(PRO 9) CB(PRO 9) 6927
    C13NOESY_cnoesy_@FLYA: HD2(PRO 9) HB2(PRO 9) CB(PRO 9) 4563
    C13NOESY_cnoesy_@FLYA: HD3(PRO 9) HB2(PRO 9) CB(PRO 9)
    C13NOESY_cnoesy_@FLYA: H(SER 10) HB2(PRO 9) CB(PRO 9)
    C13NOESY_cnoesy_@FLYA: HA(SER 10) HB2(PRO 9) CB(PRO 9)
    C13NOESY_cnoesy_@FLYA: HB3(SER 10) HB2(PRO 9) CB(PRO 9)
    C13NOESY_cnoesy_@FLYA: H(ASN 11) HB2(PRO 9) CB(PRO 9)
    C13NOESY_cnoesy_@FLYA: HA(ASN 11) HB2(PRO 9) CB(PRO 9)
    C13NOESY_cnoesy_@FLYA: HB2(ASN 11) HB2(PRO 9) CB(PRO 9)
    C13NOESY_cnoesy_@FLYA: HB3(ASN 11) HB2(PRO 9) CB(PRO 9)
    C13NOESY_cnoesy_@FLYA: HD21(ASN 11) HB2(PRO 9) CB(PRO 9)
    C13NOESY_cnoesy_@FLYA: HD22(ASN 11) HB2(PRO 9) CB(PRO 9)
    C13NOESY_cnoesy_@FLYA: H(VAL 12) HB2(PRO 9) CB(PRO 9) 3485
    C13NOESY_cnoesy_@FLYA: HA(VAL 12) HB2(PRO 9) CB(PRO 9)
    C13NOESY_cnoesy_@FLYA: HB(VAL 12) HB2(PRO 9) CB(PRO 9)
    C13NOESY_cnoesy_@FLYA: QG1(VAL 12) HB2(PRO 9) CB(PRO 9)
    C13NOESY_cnoesy_@FLYA: QG2(VAL 12) HB2(PRO 9) CB(PRO 9) 2778
    C13NOESY_cnoesy_@FLYA: H(LYS 13) HB2(PRO 9) CB(PRO 9)
    C13NOESY_cnoesy_@FLYA: HG2(LYS 13) HB2(PRO 9) CB(PRO 9) 2778
    C13NOESY_cnoesy_@FLYA: HG3(LYS 13) HB2(PRO 9) CB(PRO 9)
    C13NOESY_cnoesy_@FLYA: HE22(GLN 128) HB2(PRO 9) CB(PRO 9)
    C13NOESY_cnoesy_@FLYA: HA(LEU 8) HB3(PRO 9) CB(PRO 9)
    C13NOESY_cnoesy_@FLYA: HB3(LEU 8) HB3(PRO 9) CB(PRO 9)
    C13NOESY_cnoesy_@FLYA: HA(PRO 9) HB3(PRO 9) CB(PRO 9) 215
    C13NOESY_cnoesy_@FLYA: HB2(PRO 9) HB3(PRO 9) CB(PRO 9) 1354
    C13NOESY_cnoesy_@FLYA: HB3(PRO 9) HB3(PRO 9) CB(PRO 9)
    C13NOESY_cnoesy_@FLYA: HG2(PRO 9) HB3(PRO 9) CB(PRO 9) 221
    C13NOESY_cnoesy_@FLYA: HG3(PRO 9) HB3(PRO 9) CB(PRO 9) 221
    C13NOESY_cnoesy_@FLYA: HD2(PRO 9) HB3(PRO 9) CB(PRO 9) 2815
    C13NOESY_cnoesy_@FLYA: HD3(PRO 9) HB3(PRO 9) CB(PRO 9) 11
    C13NOESY_cnoesy_@FLYA: H(SER 10) HB3(PRO 9) CB(PRO 9)
    C13NOESY_cnoesy_@FLYA: H(ASN 11) HB3(PRO 9) CB(PRO 9)
    C13NOESY_cnoesy_@FLYA: HB3(ASN 11) HB3(PRO 9) CB(PRO 9)
    C13NOESY_cnoesy_@FLYA: H(VAL 12) HB3(PRO 9) CB(PRO 9) 3750
    C13NOESY_cnoesy_@FLYA: HB(VAL 12) HB3(PRO 9) CB(PRO 9)
    C13NOESY_cnoesy_@FLYA: QG2(VAL 12) HB3(PRO 9) CB(PRO 9) 162
    C13NOESY_cnoesy_@FLYA: HG3(LYS 13) HB3(PRO 9) CB(PRO 9)
    C13NOESY_cnoesy_@FLYA: HE22(GLN 128) HB3(PRO 9) CB(PRO 9)
    CBCANH_hncacb_@FLYA: H(SER 10) N(SER 10) CB(PRO 9) 120
    CBCAcoNH_hncocacb_@FLYA: H(SER 10) N(SER 10) CB(PRO 9)
    CCHTOCSY_cch_@FLYA: HB2(PRO 9) CB(PRO 9) CA(PRO 9)
    CCHTOCSY_cch_@FLYA: HB3(PRO 9) CB(PRO 9) CA(PRO 9) 235
    CCHTOCSY_cch_@FLYA: HA(PRO 9) CA(PRO 9) CB(PRO 9) 37
    CCHTOCSY_cch_@FLYA: HB2(PRO 9) CB(PRO 9) CB(PRO 9)
    CCHTOCSY_cch_@FLYA: HB3(PRO 9) CB(PRO 9) CB(PRO 9)
    CCHTOCSY_cch_@FLYA: HG2(PRO 9) CG(PRO 9) CB(PRO 9)
    CCHTOCSY_cch_@FLYA: HG3(PRO 9) CG(PRO 9) CB(PRO 9)
    CCHTOCSY_cch_@FLYA: HD2(PRO 9) CD(PRO 9) CB(PRO 9) 129
    CCHTOCSY_cch_@FLYA: HD3(PRO 9) CD(PRO 9) CB(PRO 9) 643
    CCHTOCSY_cch_@FLYA: HB2(PRO 9) CB(PRO 9) CG(PRO 9)
    CCHTOCSY_cch_@FLYA: HB3(PRO 9) CB(PRO 9) CG(PRO 9) 120
    CCHTOCSY_cch_@FLYA: HB2(PRO 9) CB(PRO 9) CD(PRO 9) 1060
    CCHTOCSY_cch_@FLYA: HB3(PRO 9) CB(PRO 9) CD(PRO 9) 753
    CcoNH_ccconh_@FLYA: H(SER 10) N(SER 10) CB(PRO 9)
    HB2  9     PRO
    C13NOESY_cnoesy_@FLYA: HB2(PRO 9) HA(LEU 8) CA(LEU 8)
    C13NOESY_cnoesy_@FLYA: HB2(PRO 9) HB3(LEU 8) CB(LEU 8)
    C13NOESY_cnoesy_@FLYA: HB2(PRO 9) HA(PRO 9) CA(PRO 9) 1861
    C13NOESY_cnoesy_@FLYA: HA(LEU 8) HB2(PRO 9) CB(PRO 9)
    C13NOESY_cnoesy_@FLYA: HB3(LEU 8) HB2(PRO 9) CB(PRO 9)
    C13NOESY_cnoesy_@FLYA: HA(PRO 9) HB2(PRO 9) CB(PRO 9) 935
    C13NOESY_cnoesy_@FLYA: HB2(PRO 9) HB2(PRO 9) CB(PRO 9)
    C13NOESY_cnoesy_@FLYA: HB3(PRO 9) HB2(PRO 9) CB(PRO 9) 2521
    C13NOESY_cnoesy_@FLYA: HG2(PRO 9) HB2(PRO 9) CB(PRO 9) 6927
    C13NOESY_cnoesy_@FLYA: HG3(PRO 9) HB2(PRO 9) CB(PRO 9) 6927
    C13NOESY_cnoesy_@FLYA: HD2(PRO 9) HB2(PRO 9) CB(PRO 9) 4563
    C13NOESY_cnoesy_@FLYA: HD3(PRO 9) HB2(PRO 9) CB(PRO 9)
    C13NOESY_cnoesy_@FLYA: H(SER 10) HB2(PRO 9) CB(PRO 9)
    C13NOESY_cnoesy_@FLYA: HA(SER 10) HB2(PRO 9) CB(PRO 9)
    C13NOESY_cnoesy_@FLYA: HB3(SER 10) HB2(PRO 9) CB(PRO 9)
    C13NOESY_cnoesy_@FLYA: H(ASN 11) HB2(PRO 9) CB(PRO 9)
    C13NOESY_cnoesy_@FLYA: HA(ASN 11) HB2(PRO 9) CB(PRO 9)
    C13NOESY_cnoesy_@FLYA: HB2(ASN 11) HB2(PRO 9) CB(PRO 9)
    C13NOESY_cnoesy_@FLYA: HB3(ASN 11) HB2(PRO 9) CB(PRO 9)
    C13NOESY_cnoesy_@FLYA: HD21(ASN 11) HB2(PRO 9) CB(PRO 9)
    C13NOESY_cnoesy_@FLYA: HD22(ASN 11) HB2(PRO 9) CB(PRO 9)
    C13NOESY_cnoesy_@FLYA: H(VAL 12) HB2(PRO 9) CB(PRO 9) 3485
    C13NOESY_cnoesy_@FLYA: HA(VAL 12) HB2(PRO 9) CB(PRO 9)
    C13NOESY_cnoesy_@FLYA: HB(VAL 12) HB2(PRO 9) CB(PRO 9)
    C13NOESY_cnoesy_@FLYA: QG1(VAL 12) HB2(PRO 9) CB(PRO 9)
    C13NOESY_cnoesy_@FLYA: QG2(VAL 12) HB2(PRO 9) CB(PRO 9) 2778
    C13NOESY_cnoesy_@FLYA: H(LYS 13) HB2(PRO 9) CB(PRO 9)
    C13NOESY_cnoesy_@FLYA: HG2(LYS 13) HB2(PRO 9) CB(PRO 9) 2778
    C13NOESY_cnoesy_@FLYA: HG3(LYS 13) HB2(PRO 9) CB(PRO 9)
    C13NOESY_cnoesy_@FLYA: HE22(GLN 128) HB2(PRO 9) CB(PRO 9)
    C13NOESY_cnoesy_@FLYA: HB2(PRO 9) HB3(PRO 9) CB(PRO 9) 1354
    C13NOESY_cnoesy_@FLYA: HB2(PRO 9) HG2(PRO 9) CG(PRO 9)
    C13NOESY_cnoesy_@FLYA: HB2(PRO 9) HG3(PRO 9) CG(PRO 9)
    C13NOESY_cnoesy_@FLYA: HB2(PRO 9) HD2(PRO 9) CD(PRO 9)
    C13NOESY_cnoesy_@FLYA: HB2(PRO 9) HD3(PRO 9) CD(PRO 9)
    C13NOESY_cnoesy_@FLYA: HB2(PRO 9) HA(SER 10) CA(SER 10)
    C13NOESY_cnoesy_@FLYA: HB2(PRO 9) HB3(SER 10) CB(SER 10)
    C13NOESY_cnoesy_@FLYA: HB2(PRO 9) HA(ASN 11) CA(ASN 11) 1655
    C13NOESY_cnoesy_@FLYA: HB2(PRO 9) HB2(ASN 11) CB(ASN 11) 958
    C13NOESY_cnoesy_@FLYA: HB2(PRO 9) HB3(ASN 11) CB(ASN 11) 958
    C13NOESY_cnoesy_@FLYA: HB2(PRO 9) HA(VAL 12) CA(VAL 12)
    C13NOESY_cnoesy_@FLYA: HB2(PRO 9) HB(VAL 12) CB(VAL 12)
    C13NOESY_cnoesy_@FLYA: HB2(PRO 9) QG1(VAL 12) CG1(VAL 12)
    C13NOESY_cnoesy_@FLYA: HB2(PRO 9) QG2(VAL 12) CG2(VAL 12)
    C13NOESY_cnoesy_@FLYA: HB2(PRO 9) HG2(LYS 13) CG(LYS 13)
    C13NOESY_cnoesy_@FLYA: HB2(PRO 9) HG3(LYS 13) CG(LYS 13)
    CCHTOCSY_cch_@FLYA: HB2(PRO 9) CB(PRO 9) CA(PRO 9)
    CCHTOCSY_cch_@FLYA: HB2(PRO 9) CB(PRO 9) CB(PRO 9)
    CCHTOCSY_cch_@FLYA: HB2(PRO 9) CB(PRO 9) CG(PRO 9)
    CCHTOCSY_cch_@FLYA: HB2(PRO 9) CB(PRO 9) CD(PRO 9) 1060
    HCcoNH_hccconh_@FLYA: H(SER 10) N(SER 10) HB2(PRO 9) 229
    N15NOESY_nnoesy_@FLYA: HB2(PRO 9) H(SER 10) N(SER 10)
    N15NOESY_nnoesy_@FLYA: HB2(PRO 9) H(ASN 11) N(ASN 11) 762
    N15NOESY_nnoesy_@FLYA: HB2(PRO 9) HD21(ASN 11) ND2(ASN 11) 139
    N15NOESY_nnoesy_@FLYA: HB2(PRO 9) HD22(ASN 11) ND2(ASN 11)
    N15NOESY_nnoesy_@FLYA: HB2(PRO 9) H(VAL 12) N(VAL 12)
    N15NOESY_nnoesy_@FLYA: HB2(PRO 9) H(LYS 13) N(LYS 13)
    N15NOESY_nnoesy_@FLYA: HB2(PRO 9) HE22(GLN 128) NE2(GLN 128)
    HB3  9     PRO
    C13NOESY_cnoesy_@FLYA: HB3(PRO 9) HA(LEU 8) CA(LEU 8)
    C13NOESY_cnoesy_@FLYA: HB3(PRO 9) HB3(LEU 8) CB(LEU 8)
    C13NOESY_cnoesy_@FLYA: HB3(PRO 9) HA(PRO 9) CA(PRO 9) 1271
    C13NOESY_cnoesy_@FLYA: HB3(PRO 9) HB2(PRO 9) CB(PRO 9) 2521
    C13NOESY_cnoesy_@FLYA: HA(LEU 8) HB3(PRO 9) CB(PRO 9)
    C13NOESY_cnoesy_@FLYA: HB3(LEU 8) HB3(PRO 9) CB(PRO 9)
    C13NOESY_cnoesy_@FLYA: HA(PRO 9) HB3(PRO 9) CB(PRO 9) 215
    C13NOESY_cnoesy_@FLYA: HB2(PRO 9) HB3(PRO 9) CB(PRO 9) 1354
    C13NOESY_cnoesy_@FLYA: HB3(PRO 9) HB3(PRO 9) CB(PRO 9)
    C13NOESY_cnoesy_@FLYA: HG2(PRO 9) HB3(PRO 9) CB(PRO 9) 221
    C13NOESY_cnoesy_@FLYA: HG3(PRO 9) HB3(PRO 9) CB(PRO 9) 221
    C13NOESY_cnoesy_@FLYA: HD2(PRO 9) HB3(PRO 9) CB(PRO 9) 2815
    C13NOESY_cnoesy_@FLYA: HD3(PRO 9) HB3(PRO 9) CB(PRO 9) 11
    C13NOESY_cnoesy_@FLYA: H(SER 10) HB3(PRO 9) CB(PRO 9)
    C13NOESY_cnoesy_@FLYA: H(ASN 11) HB3(PRO 9) CB(PRO 9)
    C13NOESY_cnoesy_@FLYA: HB3(ASN 11) HB3(PRO 9) CB(PRO 9)
    C13NOESY_cnoesy_@FLYA: H(VAL 12) HB3(PRO 9) CB(PRO 9) 3750
    C13NOESY_cnoesy_@FLYA: HB(VAL 12) HB3(PRO 9) CB(PRO 9)
    C13NOESY_cnoesy_@FLYA: QG2(VAL 12) HB3(PRO 9) CB(PRO 9) 162
    C13NOESY_cnoesy_@FLYA: HG3(LYS 13) HB3(PRO 9) CB(PRO 9)
    C13NOESY_cnoesy_@FLYA: HE22(GLN 128) HB3(PRO 9) CB(PRO 9)
    C13NOESY_cnoesy_@FLYA: HB3(PRO 9) HG2(PRO 9) CG(PRO 9) 2827
    C13NOESY_cnoesy_@FLYA: HB3(PRO 9) HG3(PRO 9) CG(PRO 9) 2827
    C13NOESY_cnoesy_@FLYA: HB3(PRO 9) HD2(PRO 9) CD(PRO 9)
    C13NOESY_cnoesy_@FLYA: HB3(PRO 9) HD3(PRO 9) CD(PRO 9) 3053
    C13NOESY_cnoesy_@FLYA: HB3(PRO 9) HB3(ASN 11) CB(ASN 11)
    C13NOESY_cnoesy_@FLYA: HB3(PRO 9) HB(VAL 12) CB(VAL 12)
    C13NOESY_cnoesy_@FLYA: HB3(PRO 9) QG2(VAL 12) CG2(VAL 12) 667
    C13NOESY_cnoesy_@FLYA: HB3(PRO 9) HG3(LYS 13) CG(LYS 13)
    CCHTOCSY_cch_@FLYA: HB3(PRO 9) CB(PRO 9) CA(PRO 9) 235
    CCHTOCSY_cch_@FLYA: HB3(PRO 9) CB(PRO 9) CB(PRO 9)
    CCHTOCSY_cch_@FLYA: HB3(PRO 9) CB(PRO 9) CG(PRO 9) 120
    CCHTOCSY_cch_@FLYA: HB3(PRO 9) CB(PRO 9) CD(PRO 9) 753
    HCcoNH_hccconh_@FLYA: H(SER 10) N(SER 10) HB3(PRO 9)
    N15NOESY_nnoesy_@FLYA: HB3(PRO 9) H(SER 10) N(SER 10) 1873
    N15NOESY_nnoesy_@FLYA: HB3(PRO 9) H(ASN 11) N(ASN 11)
    N15NOESY_nnoesy_@FLYA: HB3(PRO 9) H(VAL 12) N(VAL 12) 1061
    N15NOESY_nnoesy_@FLYA: HB3(PRO 9) HE22(GLN 128) NE2(GLN 128) 526
    CG   9     PRO
    C13NOESY_cnoesy_@FLYA: HA(LEU 8) HG2(PRO 9) CG(PRO 9) 2021
    C13NOESY_cnoesy_@FLYA: HB2(LEU 8) HG2(PRO 9) CG(PRO 9)
    C13NOESY_cnoesy_@FLYA: HB3(LEU 8) HG2(PRO 9) CG(PRO 9)
    C13NOESY_cnoesy_@FLYA: QD1(LEU 8) HG2(PRO 9) CG(PRO 9)
    C13NOESY_cnoesy_@FLYA: QD2(LEU 8) HG2(PRO 9) CG(PRO 9)
    C13NOESY_cnoesy_@FLYA: HA(PRO 9) HG2(PRO 9) CG(PRO 9) 2123
    C13NOESY_cnoesy_@FLYA: HB2(PRO 9) HG2(PRO 9) CG(PRO 9)
    C13NOESY_cnoesy_@FLYA: HB3(PRO 9) HG2(PRO 9) CG(PRO 9) 2827
    C13NOESY_cnoesy_@FLYA: HG2(PRO 9) HG2(PRO 9) CG(PRO 9)
    C13NOESY_cnoesy_@FLYA: HG3(PRO 9) HG2(PRO 9) CG(PRO 9)
    C13NOESY_cnoesy_@FLYA: HD2(PRO 9) HG2(PRO 9) CG(PRO 9) 1174
    C13NOESY_cnoesy_@FLYA: HD3(PRO 9) HG2(PRO 9) CG(PRO 9) 463
    C13NOESY_cnoesy_@FLYA: H(SER 10) HG2(PRO 9) CG(PRO 9) 9526
    C13NOESY_cnoesy_@FLYA: HA(SER 10) HG2(PRO 9) CG(PRO 9) 460
    C13NOESY_cnoesy_@FLYA: H(ASN 11) HG2(PRO 9) CG(PRO 9)
    C13NOESY_cnoesy_@FLYA: HB2(ASN 11) HG2(PRO 9) CG(PRO 9)
    C13NOESY_cnoesy_@FLYA: HB3(ASN 11) HG2(PRO 9) CG(PRO 9)
    C13NOESY_cnoesy_@FLYA: HD21(ASN 11) HG2(PRO 9) CG(PRO 9)
    C13NOESY_cnoesy_@FLYA: H(VAL 12) HG2(PRO 9) CG(PRO 9) 2438
    C13NOESY_cnoesy_@FLYA: HA(VAL 12) HG2(PRO 9) CG(PRO 9)
    C13NOESY_cnoesy_@FLYA: HB(VAL 12) HG2(PRO 9) CG(PRO 9)
    C13NOESY_cnoesy_@FLYA: QG1(VAL 12) HG2(PRO 9) CG(PRO 9)
    C13NOESY_cnoesy_@FLYA: QG2(VAL 12) HG2(PRO 9) CG(PRO 9) 283
    C13NOESY_cnoesy_@FLYA: H(LYS 13) HG2(PRO 9) CG(PRO 9) 9527
    C13NOESY_cnoesy_@FLYA: HG2(LYS 13) HG2(PRO 9) CG(PRO 9) 283
    C13NOESY_cnoesy_@FLYA: HG3(LYS 13) HG2(PRO 9) CG(PRO 9)
    C13NOESY_cnoesy_@FLYA: HD3(LYS 13) HG2(PRO 9) CG(PRO 9) 538
    C13NOESY_cnoesy_@FLYA: QE(MET 125) HG2(PRO 9) CG(PRO 9)
    C13NOESY_cnoesy_@FLYA: HG3(GLN 128) HG2(PRO 9) CG(PRO 9)
    C13NOESY_cnoesy_@FLYA: HE21(GLN 128) HG2(PRO 9) CG(PRO 9) 4727
    C13NOESY_cnoesy_@FLYA: HE22(GLN 128) HG2(PRO 9) CG(PRO 9)
    C13NOESY_cnoesy_@FLYA: HA(LEU 8) HG3(PRO 9) CG(PRO 9) 2080
    C13NOESY_cnoesy_@FLYA: HB2(LEU 8) HG3(PRO 9) CG(PRO 9)
    C13NOESY_cnoesy_@FLYA: HB3(LEU 8) HG3(PRO 9) CG(PRO 9)
    C13NOESY_cnoesy_@FLYA: QD2(LEU 8) HG3(PRO 9) CG(PRO 9)
    C13NOESY_cnoesy_@FLYA: HA(PRO 9) HG3(PRO 9) CG(PRO 9) 2123
    C13NOESY_cnoesy_@FLYA: HB2(PRO 9) HG3(PRO 9) CG(PRO 9)
    C13NOESY_cnoesy_@FLYA: HB3(PRO 9) HG3(PRO 9) CG(PRO 9) 2827
    C13NOESY_cnoesy_@FLYA: HG2(PRO 9) HG3(PRO 9) CG(PRO 9)
    C13NOESY_cnoesy_@FLYA: HG3(PRO 9) HG3(PRO 9) CG(PRO 9)
    C13NOESY_cnoesy_@FLYA: HD2(PRO 9) HG3(PRO 9) CG(PRO 9) 1174
    C13NOESY_cnoesy_@FLYA: HD3(PRO 9) HG3(PRO 9) CG(PRO 9) 463
    C13NOESY_cnoesy_@FLYA: H(SER 10) HG3(PRO 9) CG(PRO 9)
    C13NOESY_cnoesy_@FLYA: H(ASN 11) HG3(PRO 9) CG(PRO 9)
    C13NOESY_cnoesy_@FLYA: H(VAL 12) HG3(PRO 9) CG(PRO 9) 2438
    C13NOESY_cnoesy_@FLYA: HA(VAL 12) HG3(PRO 9) CG(PRO 9)
    C13NOESY_cnoesy_@FLYA: HB(VAL 12) HG3(PRO 9) CG(PRO 9)
    C13NOESY_cnoesy_@FLYA: QG1(VAL 12) HG3(PRO 9) CG(PRO 9)
    C13NOESY_cnoesy_@FLYA: QG2(VAL 12) HG3(PRO 9) CG(PRO 9) 283
    C13NOESY_cnoesy_@FLYA: H(LYS 13) HG3(PRO 9) CG(PRO 9)
    C13NOESY_cnoesy_@FLYA: QE(MET 125) HG3(PRO 9) CG(PRO 9)
    C13NOESY_cnoesy_@FLYA: HE21(GLN 128) HG3(PRO 9) CG(PRO 9) 4725
    C13NOESY_cnoesy_@FLYA: HE22(GLN 128) HG3(PRO 9) CG(PRO 9)
    CCHTOCSY_cch_@FLYA: HG2(PRO 9) CG(PRO 9) CA(PRO 9) 907
    CCHTOCSY_cch_@FLYA: HG3(PRO 9) CG(PRO 9) CA(PRO 9) 907
    CCHTOCSY_cch_@FLYA: HG2(PRO 9) CG(PRO 9) CB(PRO 9)
    CCHTOCSY_cch_@FLYA: HG3(PRO 9) CG(PRO 9) CB(PRO 9)
    CCHTOCSY_cch_@FLYA: HA(PRO 9) CA(PRO 9) CG(PRO 9) 459
    CCHTOCSY_cch_@FLYA: HB2(PRO 9) CB(PRO 9) CG(PRO 9)
    CCHTOCSY_cch_@FLYA: HB3(PRO 9) CB(PRO 9) CG(PRO 9) 120
    CCHTOCSY_cch_@FLYA: HG2(PRO 9) CG(PRO 9) CG(PRO 9)
    CCHTOCSY_cch_@FLYA: HG3(PRO 9) CG(PRO 9) CG(PRO 9)
    CCHTOCSY_cch_@FLYA: HD2(PRO 9) CD(PRO 9) CG(PRO 9)
    CCHTOCSY_cch_@FLYA: HD3(PRO 9) CD(PRO 9) CG(PRO 9) 106
    CCHTOCSY_cch_@FLYA: HG2(PRO 9) CG(PRO 9) CD(PRO 9)
    CCHTOCSY_cch_@FLYA: HG3(PRO 9) CG(PRO 9) CD(PRO 9)
    CcoNH_ccconh_@FLYA: H(SER 10) N(SER 10) CG(PRO 9)
    HG2  9     PRO
    C13NOESY_cnoesy_@FLYA: HG2(PRO 9) HA(LEU 8) CA(LEU 8) 2849
    C13NOESY_cnoesy_@FLYA: HG2(PRO 9) HB2(LEU 8) CB(LEU 8) 9637
    C13NOESY_cnoesy_@FLYA: HG2(PRO 9) HB3(LEU 8) CB(LEU 8)
    C13NOESY_cnoesy_@FLYA: HG2(PRO 9) QD1(LEU 8) CD1(LEU 8) 2027
    C13NOESY_cnoesy_@FLYA: HG2(PRO 9) QD2(LEU 8) CD2(LEU 8) 2264
    C13NOESY_cnoesy_@FLYA: HG2(PRO 9) HA(PRO 9) CA(PRO 9) 1305
    C13NOESY_cnoesy_@FLYA: HG2(PRO 9) HB2(PRO 9) CB(PRO 9) 6927
    C13NOESY_cnoesy_@FLYA: HG2(PRO 9) HB3(PRO 9) CB(PRO 9) 221
    C13NOESY_cnoesy_@FLYA: HA(LEU 8) HG2(PRO 9) CG(PRO 9) 2021
    C13NOESY_cnoesy_@FLYA: HB2(LEU 8) HG2(PRO 9) CG(PRO 9)
    C13NOESY_cnoesy_@FLYA: HB3(LEU 8) HG2(PRO 9) CG(PRO 9)
    C13NOESY_cnoesy_@FLYA: QD1(LEU 8) HG2(PRO 9) CG(PRO 9)
    C13NOESY_cnoesy_@FLYA: QD2(LEU 8) HG2(PRO 9) CG(PRO 9)
    C13NOESY_cnoesy_@FLYA: HA(PRO 9) HG2(PRO 9) CG(PRO 9) 2123
    C13NOESY_cnoesy_@FLYA: HB2(PRO 9) HG2(PRO 9) CG(PRO 9)
    C13NOESY_cnoesy_@FLYA: HB3(PRO 9) HG2(PRO 9) CG(PRO 9) 2827
    C13NOESY_cnoesy_@FLYA: HG2(PRO 9) HG2(PRO 9) CG(PRO 9)
    C13NOESY_cnoesy_@FLYA: HG3(PRO 9) HG2(PRO 9) CG(PRO 9)
    C13NOESY_cnoesy_@FLYA: HD2(PRO 9) HG2(PRO 9) CG(PRO 9) 1174
    C13NOESY_cnoesy_@FLYA: HD3(PRO 9) HG2(PRO 9) CG(PRO 9) 463
    C13NOESY_cnoesy_@FLYA: H(SER 10) HG2(PRO 9) CG(PRO 9) 9526
    C13NOESY_cnoesy_@FLYA: HA(SER 10) HG2(PRO 9) CG(PRO 9) 460
    C13NOESY_cnoesy_@FLYA: H(ASN 11) HG2(PRO 9) CG(PRO 9)
    C13NOESY_cnoesy_@FLYA: HB2(ASN 11) HG2(PRO 9) CG(PRO 9)
    C13NOESY_cnoesy_@FLYA: HB3(ASN 11) HG2(PRO 9) CG(PRO 9)
    C13NOESY_cnoesy_@FLYA: HD21(ASN 11) HG2(PRO 9) CG(PRO 9)
    C13NOESY_cnoesy_@FLYA: H(VAL 12) HG2(PRO 9) CG(PRO 9) 2438
    C13NOESY_cnoesy_@FLYA: HA(VAL 12) HG2(PRO 9) CG(PRO 9)
    C13NOESY_cnoesy_@FLYA: HB(VAL 12) HG2(PRO 9) CG(PRO 9)
    C13NOESY_cnoesy_@FLYA: QG1(VAL 12) HG2(PRO 9) CG(PRO 9)
    C13NOESY_cnoesy_@FLYA: QG2(VAL 12) HG2(PRO 9) CG(PRO 9) 283
    C13NOESY_cnoesy_@FLYA: H(LYS 13) HG2(PRO 9) CG(PRO 9) 9527
    C13NOESY_cnoesy_@FLYA: HG2(LYS 13) HG2(PRO 9) CG(PRO 9) 283
    C13NOESY_cnoesy_@FLYA: HG3(LYS 13) HG2(PRO 9) CG(PRO 9)
    C13NOESY_cnoesy_@FLYA: HD3(LYS 13) HG2(PRO 9) CG(PRO 9) 538
    C13NOESY_cnoesy_@FLYA: QE(MET 125) HG2(PRO 9) CG(PRO 9)
    C13NOESY_cnoesy_@FLYA: HG3(GLN 128) HG2(PRO 9) CG(PRO 9)
    C13NOESY_cnoesy_@FLYA: HE21(GLN 128) HG2(PRO 9) CG(PRO 9) 4727
    C13NOESY_cnoesy_@FLYA: HE22(GLN 128) HG2(PRO 9) CG(PRO 9)
    C13NOESY_cnoesy_@FLYA: HG2(PRO 9) HG3(PRO 9) CG(PRO 9)
    C13NOESY_cnoesy_@FLYA: HG2(PRO 9) HD2(PRO 9) CD(PRO 9) 3440
    C13NOESY_cnoesy_@FLYA: HG2(PRO 9) HD3(PRO 9) CD(PRO 9) 2637
    C13NOESY_cnoesy_@FLYA: HG2(PRO 9) HA(SER 10) CA(SER 10)
    C13NOESY_cnoesy_@FLYA: HG2(PRO 9) HB2(ASN 11) CB(ASN 11) 3615
    C13NOESY_cnoesy_@FLYA: HG2(PRO 9) HB3(ASN 11) CB(ASN 11) 3615
    C13NOESY_cnoesy_@FLYA: HG2(PRO 9) HA(VAL 12) CA(VAL 12)
    C13NOESY_cnoesy_@FLYA: HG2(PRO 9) HB(VAL 12) CB(VAL 12)
    C13NOESY_cnoesy_@FLYA: HG2(PRO 9) QG1(VAL 12) CG1(VAL 12)
    C13NOESY_cnoesy_@FLYA: HG2(PRO 9) QG2(VAL 12) CG2(VAL 12) 2705
    C13NOESY_cnoesy_@FLYA: HG2(PRO 9) HG2(LYS 13) CG(LYS 13)
    C13NOESY_cnoesy_@FLYA: HG2(PRO 9) HG3(LYS 13) CG(LYS 13)
    C13NOESY_cnoesy_@FLYA: HG2(PRO 9) HD3(LYS 13) CD(LYS 13)
    C13NOESY_cnoesy_@FLYA: HG2(PRO 9) QE(MET 125) CE(MET 125)
    C13NOESY_cnoesy_@FLYA: HG2(PRO 9) HG3(GLN 128) CG(GLN 128)
    CCHTOCSY_cch_@FLYA: HG2(PRO 9) CG(PRO 9) CA(PRO 9) 907
    CCHTOCSY_cch_@FLYA: HG2(PRO 9) CG(PRO 9) CB(PRO 9)
    CCHTOCSY_cch_@FLYA: HG2(PRO 9) CG(PRO 9) CG(PRO 9)
    CCHTOCSY_cch_@FLYA: HG2(PRO 9) CG(PRO 9) CD(PRO 9)
    HCcoNH_hccconh_@FLYA: H(SER 10) N(SER 10) HG2(PRO 9)
    N15NOESY_nnoesy_@FLYA: HG2(PRO 9) H(SER 10) N(SER 10)
    N15NOESY_nnoesy_@FLYA: HG2(PRO 9) H(ASN 11) N(ASN 11)
    N15NOESY_nnoesy_@FLYA: HG2(PRO 9) HD21(ASN 11) ND2(ASN 11)
    N15NOESY_nnoesy_@FLYA: HG2(PRO 9) H(VAL 12) N(VAL 12)
    N15NOESY_nnoesy_@FLYA: HG2(PRO 9) H(LYS 13) N(LYS 13)
    N15NOESY_nnoesy_@FLYA: HG2(PRO 9) HE21(GLN 128) NE2(GLN 128) 278
    N15NOESY_nnoesy_@FLYA: HG2(PRO 9) HE22(GLN 128) NE2(GLN 128) 6
    HG3  9     PRO
    C13NOESY_cnoesy_@FLYA: HG3(PRO 9) HA(LEU 8) CA(LEU 8) 2849
    C13NOESY_cnoesy_@FLYA: HG3(PRO 9) HB2(LEU 8) CB(LEU 8) 9636
    C13NOESY_cnoesy_@FLYA: HG3(PRO 9) HB3(LEU 8) CB(LEU 8)
    C13NOESY_cnoesy_@FLYA: HG3(PRO 9) QD2(LEU 8) CD2(LEU 8) 2264
    C13NOESY_cnoesy_@FLYA: HG3(PRO 9) HA(PRO 9) CA(PRO 9) 1305
    C13NOESY_cnoesy_@FLYA: HG3(PRO 9) HB2(PRO 9) CB(PRO 9) 6927
    C13NOESY_cnoesy_@FLYA: HG3(PRO 9) HB3(PRO 9) CB(PRO 9) 221
    C13NOESY_cnoesy_@FLYA: HG3(PRO 9) HG2(PRO 9) CG(PRO 9)
    C13NOESY_cnoesy_@FLYA: HA(LEU 8) HG3(PRO 9) CG(PRO 9) 2080
    C13NOESY_cnoesy_@FLYA: HB2(LEU 8) HG3(PRO 9) CG(PRO 9)
    C13NOESY_cnoesy_@FLYA: HB3(LEU 8) HG3(PRO 9) CG(PRO 9)
    C13NOESY_cnoesy_@FLYA: QD2(LEU 8) HG3(PRO 9) CG(PRO 9)
    C13NOESY_cnoesy_@FLYA: HA(PRO 9) HG3(PRO 9) CG(PRO 9) 2123
    C13NOESY_cnoesy_@FLYA: HB2(PRO 9) HG3(PRO 9) CG(PRO 9)
    C13NOESY_cnoesy_@FLYA: HB3(PRO 9) HG3(PRO 9) CG(PRO 9) 2827
    C13NOESY_cnoesy_@FLYA: HG2(PRO 9) HG3(PRO 9) CG(PRO 9)
    C13NOESY_cnoesy_@FLYA: HG3(PRO 9) HG3(PRO 9) CG(PRO 9)
    C13NOESY_cnoesy_@FLYA: HD2(PRO 9) HG3(PRO 9) CG(PRO 9) 1174
    C13NOESY_cnoesy_@FLYA: HD3(PRO 9) HG3(PRO 9) CG(PRO 9) 463
    C13NOESY_cnoesy_@FLYA: H(SER 10) HG3(PRO 9) CG(PRO 9)
    C13NOESY_cnoesy_@FLYA: H(ASN 11) HG3(PRO 9) CG(PRO 9)
    C13NOESY_cnoesy_@FLYA: H(VAL 12) HG3(PRO 9) CG(PRO 9) 2438
    C13NOESY_cnoesy_@FLYA: HA(VAL 12) HG3(PRO 9) CG(PRO 9)
    C13NOESY_cnoesy_@FLYA: HB(VAL 12) HG3(PRO 9) CG(PRO 9)
    C13NOESY_cnoesy_@FLYA: QG1(VAL 12) HG3(PRO 9) CG(PRO 9)
    C13NOESY_cnoesy_@FLYA: QG2(VAL 12) HG3(PRO 9) CG(PRO 9) 283
    C13NOESY_cnoesy_@FLYA: H(LYS 13) HG3(PRO 9) CG(PRO 9)
    C13NOESY_cnoesy_@FLYA: QE(MET 125) HG3(PRO 9) CG(PRO 9)
[truncated: 5,479,353 more chars]
