# Supplementary material for: Structural and regulatory insights into the glideosome-associated connector from Toxoplasma gondii
Source: eLife. 2023 Apr 4;12:e86049. doi: 10.7554/eLife.86049 (PMC10125020; doi:10.7554/eLife.86049)
Supplement: Figure 1—source data 1. — wwPDB X-ray structure validation; MTZ file for TgGAC X-ray diffraction data and final refined PDB file for TgGAC from X-ray diffraction. [file elife-86049-fig1-data1.zip › Figure 1-source data 1/NOE assignment and NMR structure/shift_assignment/CcoNH_ccconh_@FLYA_asn.peaks]

# Number of dimensions 3
#FORMAT xeasy3D
#INAME 1 N
#INAME 2 C
#INAME 3 HN
#SPECTRUM CcoNH N C HN
      1  120.050   32.023    9.062 1 U   3.069148E+00  0.000000E+00 e 0 N.3       CG.2      H.3 #MAP      5
      2  121.124   27.199    7.349 1 U   3.583463E+00  0.000000E+00 e 0 N.64      CG.63     H.64 #MAP    220
      3  112.060   39.364    8.070 1 U   3.624288E+00  0.000000E+00 e 0 N.43      CB.42     H.43 #MAP    141
      4  121.144   55.088    8.573 1 U   3.313763E+00  0.000000E+00 e 0 N.16      CA.15     H.16 #MAP     45
      5  119.832   32.404    7.901 1 U   3.207068E+00  0.000000E+00 e 0 N.78      CB.77     H.78 #MAP    270
      6  118.115   29.630    8.071 1 U   3.654739E+00  0.000000E+00 e 0 N.125     CB.124    H.125 #MAP    414
      7  118.518   29.970    8.498 1 U   3.269210E+00  0.000000E+00 e 0 -         -         -
      8  122.039   31.448    8.800 1 U   3.918417E+00  0.000000E+00 e 0 -         -         -
      9  122.119   32.063    8.796 1 U   3.877539E+00  0.000000E+00 e 0 N.34      CB.33     H.34 #MAP    108
     10  115.357   27.513    8.930 1 U   3.719123E+00  0.000000E+00 e 0 N.105     CG.104    H.105 #MAP    349
     11  115.238   28.194    8.900 1 U   4.052033E+00  0.000000E+00 e 0 N.28      CG.27     H.28 #MAP     86
     12  120.752   26.173    8.837 1 U   3.821201E+00  0.000000E+00 e 0 -         -         -
     13  120.678   26.759    8.836 1 U   3.641488E+00  0.000000E+00 e 0 N.59      CG.58     H.59 #MAP    203
     13  120.678   26.759    8.836 1 U   3.641488E+00  0.000000E+00 e 0 N.131     CG.130    H.131 #MAP    439
     14  112.177   38.840    8.063 1 U   3.649582E+00  0.000000E+00 e 0 -         -         -
     15  115.318   65.381    8.931 1 U   3.093695E+00  0.000000E+00 e 0 N.105     CA.104    H.105 #MAP    347
     16  115.254   64.944    8.892 1 U   3.536811E+00  0.000000E+00 e 0 N.28      CA.27     H.28 #MAP     84
     17  115.994   43.247    7.582 1 U   3.571336E+00  0.000000E+00 e 0 N.86      CD.85     H.86 #MAP    297
     18  107.582   35.870    7.826 1 U   3.647089E+00  0.000000E+00 e 0 N.70      CB.69     H.70 #MAP    244
     19  119.830   18.184    7.109 1 U   3.543616E+00  0.000000E+00 e 0 -         -         -
     20  119.913   18.718    7.104 1 U   3.487646E+00  0.000000E+00 e 0 N.73      CG1.72    H.73 #MAP    256
     21  116.108   57.721    7.577 1 U   3.089166E+00  0.000000E+00 e 0 N.86      CA.85     H.86 #MAP    294
     22  116.325   25.354    7.874 1 U   3.206536E+00  0.000000E+00 e 0 N.83      CG.82     H.83 #MAP    287
     23  122.456   40.137    8.386 1 U   2.977416E+00  0.000000E+00 e 0 N.26      CB.25     H.26 #MAP     83
     24  121.152   30.102    7.351 1 U   3.469684E+00  0.000000E+00 e 0 N.64      CB.63     H.64 #MAP    219
     25  118.405   30.568    8.495 1 U   3.156717E+00  0.000000E+00 e 0 N.130     CB.129    H.130 #MAP    436
     26  116.115   42.844    7.585 1 U   3.682854E+00  0.000000E+00 e 0 -         -         -
     27  125.626   39.231    7.592 1 U   2.400000E+00  0.000000E+00 e 0 N.57      CB.56     H.57 #MAP    194
     27  125.626   39.231    7.592 1 U   2.400000E+00  0.000000E+00 e 0 N.137     CB.136    H.137 #MAP    457
     28  119.395   23.093    8.683 1 U   2.726533E+00  0.000000E+00 e 0 N.69      CB.68     H.69 #MAP    242
     29  122.238   36.156    7.554 1 U   2.858361E+00  0.000000E+00 e 0 N.15      CG.14     H.15 #MAP     44
     30  115.057   64.365    8.359 1 U   3.795328E+00  0.000000E+00 e 0 -         -         -
     31  115.052   64.906    8.352 1 U   3.526875E+00  0.000000E+00 e 0 -         -         -
     32  115.007   65.100    8.351 1 U   3.691619E+00  0.000000E+00 e 0 -         -         -
     33  124.862   26.218    8.988 1 U   4.048759E+00  0.000000E+00 e 0 N.111     CG.110    H.111 #MAP    364
     34  121.801   21.136    6.330 1 U   3.210864E+00  0.000000E+00 e 0 N.88      CG1.87    H.88 #MAP    305
     35  130.768   23.125    9.230 1 U   3.469961E+00  0.000000E+00 e 0 N.113     CG2.112   H.113 #MAP    372
     36  116.114   27.765    7.580 1 U   3.382333E+00  0.000000E+00 e 0 N.86      CG.85     H.86 #MAP    296
     37  109.772   36.672    7.967 1 U   2.860268E+00  0.000000E+00 e 0 N.106     CG.105    H.106 #MAP    353
     38  117.427   59.868    8.007 1 U   3.108849E+00  0.000000E+00 e 0 N.126     CA.125    H.126 #MAP    416
     39  120.354   24.103    8.340 1 U   3.921237E+00  0.000000E+00 e 0 -         -         -
     40  120.317   24.718    8.336 1 U   3.674233E+00  0.000000E+00 e 0 N.30      CG.29     H.30 #MAP     93
     41  116.769   67.599    8.422 1 U   3.201775E+00  0.000000E+00 e 0 -         -         -
     42  120.274   35.126    8.334 1 U   3.621164E+00  0.000000E+00 e 0 N.30      CB.29     H.30 #MAP     92
     43  115.019   26.866    8.351 1 U   4.519418E+00  0.000000E+00 e 0 -         -         -
     44  115.105   27.367    8.359 1 U   4.365621E+00  0.000000E+00 e 0 N.85      CG.84     H.85 #MAP    292
     45  115.175   27.623    8.355 1 U   4.564424E+00  0.000000E+00 e 0 -         -         -
     46  116.757   21.570    8.421 1 U   3.484115E+00  0.000000E+00 e 0 N.124     CG1.123   H.124 #MAP    411
     47  108.458   33.435    7.494 1 U   3.104163E+00  0.000000E+00 e 0 N.115     CB.114    H.115 #MAP    376
     48  120.708   59.859    8.838 1 U   3.158149E+00  0.000000E+00 e 0 N.131     CA.130    H.131 #MAP    437
     49  118.963   36.876    7.824 1 U   3.016494E+00  0.000000E+00 e 0 N.29      CG.28     H.29 #MAP     90
     50  125.225   27.577   11.779 1 U   3.832201E+00  0.000000E+00 e 0 -         -         -
     51  119.832   21.211    7.106 1 U   3.201249E+00  0.000000E+00 e 0 N.73      CG2.72    H.73 #MAP    257
     52  122.221   59.067    7.552 1 U   3.109277E+00  0.000000E+00 e 0 N.15      CA.14     H.15 #MAP     42
     53  125.293   27.258   11.781 1 U   3.651032E+00  0.000000E+00 e 0 -         -         -
     54  118.519   58.696    8.495 1 U   3.611049E+00  0.000000E+00 e 0 N.2       CA.1      H.2 #MAP      1
     54  118.519   58.696    8.495 1 U   3.611049E+00  0.000000E+00 e 0 N.130     CA.129    H.130 #MAP    435
     55  111.303   22.709    7.381 1 U   4.235555E+00  0.000000E+00 e 0 -         -         -
     56  122.018   39.483    8.382 1 U   2.921750E+00  0.000000E+00 e 0 N.121     CB.120    H.121 #MAP    404
     57  120.269   25.324    8.209 1 U   3.320370E+00  0.000000E+00 e 0 N.87      CG.86     H.87 #MAP    300
     58  122.897   40.725    7.987 1 U   3.159106E+00  0.000000E+00 e 0 -         -         -
     59  122.019   57.150    8.800 1 U   3.603772E+00  0.000000E+00 e 0 N.34      CA.33     H.34 #MAP    107
     60  125.294   55.224    9.134 1 U   3.611171E+00  0.000000E+00 e 0 N.22      CA.21     H.22 #MAP     63
     61  111.302   41.168    9.402 1 U   3.395808E+00  0.000000E+00 e 0 N.97      CB.96     H.97 #MAP    332
     62  119.832   25.736    7.906 1 U   3.875933E+00  0.000000E+00 e 0 -         -         -
     63  119.730   26.378    7.903 1 U   3.570207E+00  0.000000E+00 e 0 -         -         -
     64  115.138   31.665    8.358 1 U   3.975535E+00  0.000000E+00 e 0 -         -         -
     65  115.066   32.373    8.354 1 U   3.639807E+00  0.000000E+00 e 0 N.85      CB.84     H.85 #MAP    291
     66  116.361   28.708    7.872 1 U   4.558781E+00  0.000000E+00 e 0 -         -         -
     67  116.358   29.395    7.871 1 U   4.089034E+00  0.000000E+00 e 0 N.83      CD.82     H.83 #MAP    288
     68  111.380   60.780    7.175 1 U   3.438717E+00  0.000000E+00 e 0 N.62      CA.61     H.62 #MAP    209
     69  111.335   61.283    7.171 1 U   3.370428E+00  0.000000E+00 e 0 -         -         -
     70  118.082   59.727    8.073 1 U   2.968646E+00  0.000000E+00 e 0 N.125     CA.124    H.125 #MAP    413
     71  111.194   23.385    7.379 1 U   3.982765E+00  0.000000E+00 e 0 N.91      CG.90     H.91 #MAP    313
     72  116.770   29.311    7.119 1 U   3.936448E+00  0.000000E+00 e 0 N.82      CD.81     H.82 #MAP    283
     73  120.288   54.716    8.335 1 U   3.693619E+00  0.000000E+00 e 0 N.30      CA.29     H.30 #MAP     91
     74  117.207   38.730    8.085 1 U   3.034911E+00  0.000000E+00 e 0 N.123     CB.122    H.123 #MAP    408
     75  108.233   57.576    7.496 1 U   3.179689E+00  0.000000E+00 e 0 N.115     CA.114    H.115 #MAP    375
     76  130.768   60.759    9.238 1 U   3.485639E+00  0.000000E+00 e 0 N.113     CA.112    H.113 #MAP    369
     77  121.582   32.404    8.300 1 U   4.095485E+00  0.000000E+00 e 0 N.109     CB.108    H.109 #MAP    360
     78  130.768   36.013    9.230 1 U   3.781994E+00  0.000000E+00 e 0 N.113     CB.112    H.113 #MAP    370
     79  119.613   32.015    8.430 1 U   3.320302E+00  0.000000E+00 e 0 N.127     CG.126    H.127 #MAP    421
     80  107.580   57.266    7.826 1 U   3.617193E+00  0.000000E+00 e 0 N.70      CA.69     H.70 #MAP    243
     81  130.768   22.094    9.230 1 U   3.512783E+00  0.000000E+00 e 0 N.113     CG1.112   H.113 #MAP    371
     82  125.268   24.723    9.133 1 U   3.444739E+00  0.000000E+00 e 0 N.22      CG.21     H.22 #MAP     65
     83  116.333   64.985    7.735 1 U   3.009615E+00  0.000000E+00 e 0 N.6       CA.5      H.6 #MAP     13
     84  113.051   39.622    7.682 1 U   3.434657E+00  0.000000E+00 e 0 N.72      CB.71     H.72 #MAP    250
     85  120.266   56.999    8.210 1 U   3.150564E+00  0.000000E+00 e 0 N.87      CA.86     H.87 #MAP    298
     86  121.830   30.981    6.333 1 U   3.618307E+00  0.000000E+00 e 0 N.88      CB.87     H.88 #MAP    304
     87  121.363   19.361    8.101 1 U   2.659404E+00  0.000000E+00 e 0 N.80      CB.79     H.80 #MAP    277
     88  118.302   42.274    7.513 1 U   3.481933E+00  0.000000E+00 e 0 N.77      CB.76     H.77 #MAP    265
     89  105.643   25.000    7.257 1 U   3.237665E+00  0.000000E+00 e 0 N.19      CG.18     H.19 #MAP     58
     90  121.369   55.050    7.343 1 U   3.092868E+00  0.000000E+00 e 0 N.79      CA.78     H.79 #MAP    274
     91  118.082   65.914    7.815 1 U   3.212639E+00  0.000000E+00 e 0 N.13      CA.12     H.13 #MAP     33
     92  126.175   63.852    6.571 1 U   3.915395E+00  0.000000E+00 e 0 N.108     CA.107    H.108 #MAP    355
     93  121.582   34.574    8.688 1 U   3.043683E+00  0.000000E+00 e 0 N.129     CG.128    H.129 #MAP    434
     94  122.019   37.562    8.798 1 U   3.698218E+00  0.000000E+00 e 0 -         -         -
     95  122.142   38.121    8.795 1 U   3.477691E+00  0.000000E+00 e 0 N.34      CG.33     H.34 #MAP    109
     96  118.075   42.076    7.931 1 U   2.723639E+00  0.000000E+00 e 0 N.103     CB.102    H.103 #MAP    346
     97  117.645   72.616    8.855 1 U   3.227925E+00  0.000000E+00 e 0 N.93      CB.92     H.93 #MAP    319
     98  120.949   38.623    7.778 1 U   2.945424E+00  0.000000E+00 e 0 N.53      CB.52     H.53 #MAP    175
     99  116.316   58.174    7.872 1 U   3.073475E+00  0.000000E+00 e 0 N.83      CA.82     H.83 #MAP    285
    100  121.364   54.595    7.346 1 U   3.085902E+00  0.000000E+00 e 0 -         -         -
    101  122.238   39.726    8.117 1 U   2.738860E+00  0.000000E+00 e 0 N.132     CB.131    H.132 #MAP    442
    102  116.760   32.515    7.115 1 U   3.189829E+00  0.000000E+00 e 0 N.82      CB.81     H.82 #MAP    281
    103  118.094   33.115    8.175 1 U   3.329485E+00  0.000000E+00 e 0 -         -         -
    104  118.157   33.492    8.168 1 U   3.207601E+00  0.000000E+00 e 0 N.54      CG.53     H.54 #MAP    184
    105  118.081   36.585    8.070 1 U   2.815298E+00  0.000000E+00 e 0 N.125     CG.124    H.125 #MAP    415
    106  121.367   41.533    7.265 1 U   2.796090E+00  0.000000E+00 e 0 N.8       CB.7      H.8 #MAP     20
    107  108.874   39.053    8.029 1 U   2.471855E+00  0.000000E+00 e 0 N.4       CB.3      H.4 #MAP     11
    108  120.259   34.586    8.210 1 U   3.250530E+00  0.000000E+00 e 0 N.87      CB.86     H.87 #MAP    299
    109  115.233   19.047    7.372 1 U   2.882106E+00  0.000000E+00 e 0 N.76      CB.75     H.76 #MAP    263
    110  120.051   37.694    8.163 1 U   2.929588E+00  0.000000E+00 e 0 N.136     CB.135    H.136 #MAP    451
    111  106.703   41.776    7.592 1 U   2.970198E+00  0.000000E+00 e 0 N.92      CB.91     H.92 #MAP    317
    112  118.082   30.985    9.010 1 U   3.336807E+00  0.000000E+00 e 0 N.94      CG.93     H.94 #MAP    323
    113  117.881   66.022    7.818 1 U   3.265269E+00  0.000000E+00 e 0 -         -         -
    114  123.524   36.623    7.208 1 U   2.855753E+00  0.000000E+00 e 0 N.12      CB.11     H.12 #MAP     32
    115  116.530   40.575    7.754 1 U   2.709154E+00  0.000000E+00 e 0 N.102     CB.101    H.102 #MAP    344
    116  116.927   25.208    7.116 1 U   3.220849E+00  0.000000E+00 e 0 N.82      CG.81     H.82 #MAP    282
    117  121.142   40.788    8.367 1 U   2.945718E+00  0.000000E+00 e 0 N.44      CB.43     H.44 #MAP    150
    117  121.142   40.788    8.367 1 U   2.945718E+00  0.000000E+00 e 0 N.52      CB.51     H.52 #MAP    173
    118  109.785   55.959    7.965 1 U   3.099946E+00  0.000000E+00 e 0 N.106     CA.105    H.106 #MAP    351
    119  115.239   31.819    8.902 1 U   3.407630E+00  0.000000E+00 e 0 N.28      CB.27     H.28 #MAP     85
    120  115.249   32.055    8.928 1 U   3.131242E+00  0.000000E+00 e 0 N.105     CB.104    H.105 #MAP    348
    121  121.787   22.532    6.328 1 U   3.256951E+00  0.000000E+00 e 0 N.88      CG2.87    H.88 #MAP    306
    122  125.300   65.914   11.780 1 U   3.152921E+00  0.000000E+00 e 0 -         -         -
    123  116.991   24.850    7.118 1 U   3.331914E+00  0.000000E+00 e 0 -         -         -
    124  114.565   54.448    7.110 1 U   3.428247E+00  0.000000E+00 e 0 N.81      CA.80     H.81 #MAP    278
    125  109.756   29.338    7.967 1 U   3.322138E+00  0.000000E+00 e 0 N.106     CB.105    H.106 #MAP    352
    126  110.865   40.249    7.882 1 U   2.987990E+00  0.000000E+00 e 0 N.42      CB.41     H.42 #MAP    139
    127  117.427   18.626    8.161 1 U   2.795072E+00  0.000000E+00 e 0 -         -         -
    128  121.362   18.071    7.342 1 U   2.676579E+00  0.000000E+00 e 0 N.79      CB.78     H.79 #MAP    275
    129  130.766   30.477    7.538 1 U   3.249887E+00  0.000000E+00 e 0 N.95      CB.94     H.95 #MAP    325
    130  116.074   30.204    7.582 1 U   3.462440E+00  0.000000E+00 e 0 N.86      CB.85     H.86 #MAP    295
    131  105.617   33.061    7.256 1 U   3.156241E+00  0.000000E+00 e 0 N.19      CB.18     H.19 #MAP     57
    132  126.817   43.847    7.754 1 U   3.206005E+00  0.000000E+00 e 0 N.107     CA.106    H.107 #MAP    354
    133  116.988   58.312    7.116 1 U   3.140339E+00  0.000000E+00 e 0 N.82      CA.81     H.82 #MAP    280
    134  121.794   59.525    8.686 1 U   3.229655E+00  0.000000E+00 e 0 N.129     CA.128    H.129 #MAP    428
    135  125.258   35.866    9.133 1 U   3.375353E+00  0.000000E+00 e 0 N.22      CB.21     H.22 #MAP     64
    136  118.974   18.393    7.952 1 U   2.769098E+00  0.000000E+00 e 0 N.122     CB.121    H.122 #MAP    406
    137  118.741   30.187    7.687 1 U   2.870674E+00  0.000000E+00 e 0 N.7       CB.6      H.7 #MAP     18
    137  118.741   30.187    7.687 1 U   2.870674E+00  0.000000E+00 e 0 N.48      CB.47     H.48 #MAP    161
    138  123.083   36.090    9.101 1 U   3.584506E+00  0.000000E+00 e 0 N.33      CG.32     H.33 #MAP    106
    139  121.600   36.154    8.300 1 U   3.517640E+00  0.000000E+00 e 0 N.109     CG.108    H.109 #MAP    361
    140  120.196   35.469    9.241 1 U   4.047671E+00  0.000000E+00 e 0 N.24      CB.23     H.24 #MAP     74
    141  118.082   55.222    9.012 1 U   3.268176E+00  0.000000E+00 e 0 N.94      CA.93     H.94 #MAP    321
    142  105.615   58.181    7.259 1 U   3.116189E+00  0.000000E+00 e 0 N.19      CA.18     H.19 #MAP     56
    143  118.956   45.942    8.385 1 U   3.219425E+00  0.000000E+00 e 0 N.21      CA.20     H.21 #MAP     62
    144  108.242   24.788    7.498 1 U   3.288986E+00  0.000000E+00 e 0 N.115     CG.114    H.115 #MAP    377
    145  122.174   29.945    7.553 1 U   3.405680E+00  0.000000E+00 e 0 N.15      CB.14     H.15 #MAP     43
    146  125.291   32.216   11.780 1 U   3.338497E+00  0.000000E+00 e 0 -         -         -
    147  125.177   32.666   11.780 1 U   3.569756E+00  0.000000E+00 e 0 -         -         -
    148  120.205   35.567    9.273 1 U   4.172555E+00  0.000000E+00 e 0 -         -         -
    149  122.240   29.239    7.554 1 U   3.463716E+00  0.000000E+00 e 0 -         -         -
    150  120.094   34.651    9.256 1 U   4.424056E+00  0.000000E+00 e 0 -         -         -
    151  114.582   19.107    7.108 1 U   2.608961E+00  0.000000E+00 e 0 N.81      CB.80     H.81 #MAP    279
    152  116.114   22.231    8.914 1 U   2.892830E+00  0.000000E+00 e 0 N.114     CB.113    H.114 #MAP    374
    153  121.143   54.709    7.350 1 U   3.211616E+00  0.000000E+00 e 0 N.64      CA.63     H.64 #MAP    218
    154  116.332   33.865    7.869 1 U   3.041473E+00  0.000000E+00 e 0 N.83      CB.82     H.83 #MAP    286
    155  120.707   29.311    8.839 1 U   3.310960E+00  0.000000E+00 e 0 N.59      CB.58     H.59 #MAP    202
    155  120.707   29.311    8.839 1 U   3.310960E+00  0.000000E+00 e 0 N.131     CB.130    H.131 #MAP    438
    156  121.143   18.615    8.578 1 U   2.805579E+00  0.000000E+00 e 0 N.16      CB.15     H.16 #MAP     46
    157  118.082   35.497    9.011 1 U   3.838534E+00  0.000000E+00 e 0 N.94      CB.93     H.94 #MAP    322
    158  119.615   56.951    8.430 1 U   3.232066E+00  0.000000E+00 e 0 N.127     CA.126    H.127 #MAP    419
    159  118.060   21.237    7.819 1 U   3.639936E+00  0.000000E+00 e 0 -         -         -
    160  108.358   29.673    7.496 1 U   3.970529E+00  0.000000E+00 e 0 -         -         -
    161  119.880   27.714    9.555 1 U   4.145305E+00  0.000000E+00 e 0 -         -         -
    162  119.902   28.914    9.555 1 U   4.073212E+00  0.000000E+00 e 0 N.120     CB.119    H.120 #MAP    400
    163  108.341   29.455    7.498 1 U   3.848363E+00  0.000000E+00 e 0 -         -         -
    164  108.239   28.834    7.493 1 U   4.099627E+00  0.000000E+00 e 0 -         -         -
    165  105.689   29.395    7.259 1 U   3.886253E+00  0.000000E+00 e 0 N.19      CD.18     H.19 #MAP     59
    166  116.332   63.745    7.816 1 U   3.217624E+00  0.000000E+00 e 0 N.63      CA.62     H.63 #MAP    214
    167  118.738   65.914    9.293 1 U   3.626045E+00  0.000000E+00 e 0 N.39      CB.38     H.39 #MAP    126
    168  105.659   28.800    7.260 1 U   3.911107E+00  0.000000E+00 e 0 -         -         -
    169  118.060   55.746    7.929 1 U   3.544044E+00  0.000000E+00 e 0 N.103     CA.102    H.103 #MAP    345
    170  116.330   18.333    7.734 1 U   3.877740E+00  0.000000E+00 e 0 N.6       CG1.5     H.6 #MAP     15
    171  128.169   28.671    8.461 1 U   4.179313E+00  0.000000E+00 e 0 N.65      CG1.64    H.65 #MAP    225
    172  116.313   18.612    7.740 1 U   3.857207E+00  0.000000E+00 e 0 -         -         -
    173  122.891   30.751    8.053 1 U   3.838721E+00  0.000000E+00 e 0 N.119     CB.118    H.119 #MAP    397
    174  128.242   28.268    8.478 1 U   4.539710E+00  0.000000E+00 e 0 -         -         -
    175  119.175   32.061    8.053 1 U   3.538822E+00  0.000000E+00 e 0 N.128     CB.127    H.128 #MAP    423
    176  119.832   61.416    7.107 1 U   2.979955E+00  0.000000E+00 e 0 N.73      CA.72     H.73 #MAP    254
    177  111.313   37.388    7.168 1 U   4.029756E+00  0.000000E+00 e 0 N.62      CB.61     H.62 #MAP    210
    178  111.378   38.013    7.176 1 U   4.193756E+00  0.000000E+00 e 0 -         -         -
    179  107.577   27.596    7.818 1 U   4.281260E+00  0.000000E+00 e 0 N.70      CG.69     H.70 #MAP    245
    179  107.577   27.596    7.818 1 U   4.281260E+00  0.000000E+00 e 0 N.70      CD.69     H.70 #MAP    246
    180  116.332   31.373    7.815 1 U   3.888505E+00  0.000000E+00 e 0 N.63      CB.62     H.63 #MAP    215
    181  119.175   32.808    8.063 1 U   3.202829E+00  0.000000E+00 e 0 N.100     CB.99     H.100 #MAP    334
    182  119.868   28.649    9.554 1 U   4.000000E+00  0.000000E+00 e 0 N.120     CG.119    H.120 #MAP    401
    183  119.903   60.229    9.559 1 U   3.668608E+00  0.000000E+00 e 0 -         -         -
    184  119.893   60.826    9.555 1 U   3.462987E+00  0.000000E+00 e 0 N.120     CA.119    H.120 #MAP    399
    185  107.121   43.164    6.902 1 U   3.662099E+00  0.000000E+00 e 0 N.20      CA.19     H.20 #MAP     61
    186  112.200   57.727    7.647 1 U   3.231224E+00  0.000000E+00 e 0 N.66      CA.65     H.66 #MAP    227
    187  116.303   19.084    7.736 1 U   4.158610E+00  0.000000E+00 e 0 -         -         -
    188  118.736   58.656    7.686 1 U   3.671482E+00  0.000000E+00 e 0 N.7       CA.6      H.7 #MAP     17
    188  118.736   58.656    7.686 1 U   3.671482E+00  0.000000E+00 e 0 N.47      CA.46     H.47 #MAP    157
    188  118.736   58.656    7.686 1 U   3.671482E+00  0.000000E+00 e 0 N.48      CA.47     H.48 #MAP    160
    189  119.613   32.288    8.061 1 U   3.412374E+00  0.000000E+00 e 0 N.118     CB.117    H.118 #MAP    392
    190  119.832   60.243    7.901 1 U   3.092043E+00  0.000000E+00 e 0 N.78      CA.77     H.78 #MAP    269
    191  118.519   54.057    7.713 1 U   3.855079E+00  0.000000E+00 e 0 N.23      CA.22     H.23 #MAP     68
    192  122.894   59.504    8.053 1 U   3.391774E+00  0.000000E+00 e 0 N.119     CA.118    H.119 #MAP    396
    193  122.802   59.757    8.053 1 U   3.384579E+00  0.000000E+00 e 0 -         -         -
    194  112.177   31.373    7.650 1 U   3.188805E+00  0.000000E+00 e 0 N.66      CB.65     H.66 #MAP    228
    195  128.351   61.914    9.080 1 U   3.805989E+00  0.000000E+00 e 0 N.45      CA.44     H.45 #MAP    151
    196  122.893   37.684    8.053 1 U   3.247440E+00  0.000000E+00 e 0 N.119     CG.118    H.119 #MAP    398
    197  107.800   20.361    7.694 1 U   2.723639E+00  0.000000E+00 e 0 N.134     CB.133    H.134 #MAP    446
    198  127.925   19.954    8.423 1 U   3.827224E+00  0.000000E+00 e 0 -         -         -
    199  127.796   20.538    8.419 1 U   3.411142E+00  0.000000E+00 e 0 N.68      CG1.67    H.68 #MAP    239
    200  112.189   27.380    7.647 1 U   3.526668E+00  0.000000E+00 e 0 N.66      CG.65     H.66 #MAP    229
    201  118.082   29.311    8.174 1 U   3.966744E+00  0.000000E+00 e 0 N.54      CB.53     H.54 #MAP    181
    202  120.051   55.222    9.258 1 U   3.796194E+00  0.000000E+00 e 0 N.24      CA.23     H.24 #MAP     73
    203  121.773   36.466    8.138 1 U   3.089986E+00  0.000000E+00 e 0 N.31      CG.30     H.31 #MAP     98
    204  119.630   24.804    8.060 1 U   3.465270E+00  0.000000E+00 e 0 N.118     CG.117    H.118 #MAP    393
    205  114.382   33.514    8.138 1 U   3.264243E+00  0.000000E+00 e 0 N.41      CG.40     H.41 #MAP    137
    206  117.972   21.468    7.820 1 U   3.672718E+00  0.000000E+00 e 0 N.13      CG1.12    H.13 #MAP     35
    207  117.861   22.432    7.817 1 U   3.759829E+00  0.000000E+00 e 0 N.13      CG2.12    H.13 #MAP     36
    208  124.985   30.236    8.993 1 U   3.887890E+00  0.000000E+00 e 0 -         -         -
    209  124.921   30.932    8.989 1 U   3.668199E+00  0.000000E+00 e 0 N.111     CB.110    H.111 #MAP    363
    210  116.551   31.889    8.612 1 U   3.632753E+00  0.000000E+00 e 0 N.112     CG.111    H.112 #MAP    368
    211  116.101   41.305    7.573 1 U   3.593045E+00  0.000000E+00 e 0 N.17      CB.16     H.17 #MAP     48
    212  128.276   23.006    9.075 1 U   3.895107E+00  0.000000E+00 e 0 N.45      CG2.44    H.45 #MAP    154
    213  118.519   27.249    7.713 1 U   4.151434E+00  0.000000E+00 e 0 N.23      CD2.22    H.23 #MAP     72
    214  107.802   53.682    7.693 1 U   3.613744E+00  0.000000E+00 e 0 N.134     CA.133    H.134 #MAP    445
    215  117.645   60.759    8.855 1 U   3.682574E+00  0.000000E+00 e 0 N.93      CA.92     H.93 #MAP    318
    216  128.172   62.745    8.468 1 U   3.543509E+00  0.000000E+00 e 0 N.65      CA.64     H.65 #MAP    222
    217  115.346   55.123    7.373 1 U   3.774448E+00  0.000000E+00 e 0 N.76      CA.75     H.76 #MAP    262
    218  115.294   55.448    7.372 1 U   3.683696E+00  0.000000E+00 e 0 -         -         -
    219  115.218   55.759    7.372 1 U   3.757565E+00  0.000000E+00 e 0 -         -         -
    220  121.800   62.446    6.334 1 U   3.084684E+00  0.000000E+00 e 0 N.88      CA.87     H.88 #MAP    303
    221  116.825   23.700    8.422 1 U   3.924071E+00  0.000000E+00 e 0 N.124     CG2.123   H.124 #MAP    412
    222  116.735   24.281    8.423 1 U   4.005021E+00  0.000000E+00 e 0 -         -         -
    223  111.198   31.947    7.379 1 U   3.643435E+00  0.000000E+00 e 0 N.91      CB.90     H.91 #MAP    312
    224  111.302   31.287    7.382 1 U   3.780476E+00  0.000000E+00 e 0 -         -         -
    225  128.212   12.253    8.464 1 U   4.520006E+00  0.000000E+00 e 0 N.65      CD1.64    H.65 #MAP    226
    226  128.267   11.733    8.470 1 U   4.854473E+00  0.000000E+00 e 0 -         -         -
    227  119.179   67.254    8.043 1 U   3.008252E+00  0.000000E+00 e 0 N.128     CA.127    H.128 #MAP    422
    228  128.164   16.412    8.461 1 U   3.560044E+00  0.000000E+00 e 0 N.65      CG2.64    H.65 #MAP    224
    229  119.918   31.513    7.099 1 U   3.633390E+00  0.000000E+00 e 0 -         -         -
    230  118.235   30.283    7.706 1 U   3.998502E+00  0.000000E+00 e 0 N.18      CB.17     H.18 #MAP     53
    231  118.301   29.134    7.701 1 U   3.678109E+00  0.000000E+00 e 0 N.18      CG.17     H.18 #MAP     54
    231  118.301   29.134    7.701 1 U   3.678109E+00  0.000000E+00 e 0 N.47      CB.46     H.47 #MAP    158
    232  127.883   62.260    8.421 1 U   3.331775E+00  0.000000E+00 e 0 N.68      CA.67     H.68 #MAP    237
    233  128.235   15.899    8.466 1 U   3.664801E+00  0.000000E+00 e 0 -         -         -
    234  119.897   31.080    7.107 1 U   3.624413E+00  0.000000E+00 e 0 N.73      CB.72     H.73 #MAP    255
    235  121.690   30.361    8.141 1 U   4.206065E+00  0.000000E+00 e 0 N.31      CB.30     H.31 #MAP     97
    236  121.797   29.782    8.157 1 U   4.133864E+00  0.000000E+00 e 0 -         -         -
    237  118.109   55.220    8.175 1 U   3.560597E+00  0.000000E+00 e 0 N.54      CA.53     H.54 #MAP    178
    238  121.585   28.907    8.688 1 U   3.513388E+00  0.000000E+00 e 0 N.129     CB.128    H.129 #MAP    431
    239  121.676   30.516    8.153 1 U   4.026344E+00  0.000000E+00 e 0 -         -         -
    240  115.240   61.410    8.022 1 U   3.180191E+00  0.000000E+00 e 0 N.11      CA.10     H.11 #MAP     25
    240  115.240   61.410    8.022 1 U   3.180191E+00  0.000000E+00 e 0 N.14      CA.13     H.14 #MAP     37
    241  112.079   55.819    8.064 1 U   4.419517E+00  0.000000E+00 e 0 -         -         -
    242  111.988   56.740    8.069 1 U   4.082653E+00  0.000000E+00 e 0 N.43      CA.42     H.43 #MAP    140
    243  120.036   56.013    9.063 1 U   3.508272E+00  0.000000E+00 e 0 -         -         -
    244  128.324   22.154    9.078 1 U   3.904736E+00  0.000000E+00 e 0 N.45      CG1.44    H.45 #MAP    153
    245  120.069   55.649    9.066 1 U   3.539458E+00  0.000000E+00 e 0 N.3       CA.2      H.3 #MAP      3
    246  119.820   29.734    7.905 1 U   4.454109E+00  0.000000E+00 e 0 -         -         -
    247  111.328   28.396    7.173 1 U   4.286511E+00  0.000000E+00 e 0 N.62      CG1.61    H.62 #MAP    212
    248  118.545   46.952    7.717 1 U   4.425068E+00  0.000000E+00 e 0 N.23      CB.22     H.23 #MAP     69
    249  121.775   21.502    7.645 1 U   2.869695E+00  0.000000E+00 e 0 N.135     CG2.134   H.135 #MAP    449
    250  128.266   35.841    8.465 1 U   4.486211E+00  0.000000E+00 e 0 -         -         -
    251  128.164   36.502    8.461 1 U   4.114057E+00  0.000000E+00 e 0 N.65      CB.64     H.65 #MAP    223
    252  123.768   23.463    8.640 1 U   4.391510E+00  0.000000E+00 e 0 N.96      CD1.95    H.96 #MAP    329
    253  127.924   22.609    8.417 1 U   3.446675E+00  0.000000E+00 e 0 N.68      CG2.67    H.68 #MAP    240
    254  118.993   55.252    7.956 1 U   3.400278E+00  0.000000E+00 e 0 N.122     CA.121    H.122 #MAP    405
    255  115.132   32.681    8.017 1 U   3.641877E+00  0.000000E+00 e 0 -         -         -
    256  115.239   32.036    8.016 1 U   3.672305E+00  0.000000E+00 e 0 N.14      CB.13     H.14 #MAP     38
    257  121.319   55.003    8.100 1 U   3.334984E+00  0.000000E+00 e 0 N.80      CA.79     H.80 #MAP    276
    258  118.958   57.811    7.826 1 U   3.313295E+00  0.000000E+00 e 0 N.29      CA.28     H.29 #MAP     88
    259  117.427   54.705    8.156 1 U   3.398757E+00  0.000000E+00 e 0 N.133     CA.132    H.133 #MAP    443
    260  123.758   26.865    8.647 1 U   3.709599E+00  0.000000E+00 e 0 N.96      CG.95     H.96 #MAP    328
    260  123.758   26.865    8.647 1 U   3.709599E+00  0.000000E+00 e 0 N.96      CD2.95    H.96 #MAP    330
    261  123.769   44.918    8.648 1 U   3.785892E+00  0.000000E+00 e 0 N.96      CB.95     H.96 #MAP    327
    262  116.111   25.327    7.576 1 U   3.801769E+00  0.000000E+00 e 0 -         -         -
    263  111.303   57.649    7.382 1 U   3.662908E+00  0.000000E+00 e 0 N.91      CA.90     H.91 #MAP    311
    264  111.215   58.227    7.378 1 U   3.644476E+00  0.000000E+00 e 0 -         -         -
    265  116.593   39.653    8.616 1 U   4.327613E+00  0.000000E+00 e 0 N.112     CB.111    H.112 #MAP    367
    266  126.282   21.474    6.567 1 U   4.547026E+00  0.000000E+00 e 0 N.108     CG2.107   H.108 #MAP    358
    267  123.550   56.634    7.212 1 U   3.846649E+00  0.000000E+00 e 0 N.12      CA.11     H.12 #MAP     29
    268  121.123   54.207    8.363 1 U   3.935109E+00  0.000000E+00 e 0 N.44      CA.43     H.44 #MAP    147
    268  121.123   54.207    8.363 1 U   3.935109E+00  0.000000E+00 e 0 N.52      CA.51     H.52 #MAP    170
    269  120.050   25.702    9.254 1 U   3.965566E+00  0.000000E+00 e 0 N.24      CG.23     H.24 #MAP     75
    270  117.644   24.062    8.855 1 U   3.246453E+00  0.000000E+00 e 0 N.93      CG2.92    H.93 #MAP    320
    271  117.709   23.714    8.859 1 U   3.352959E+00  0.000000E+00 e 0 -         -         -
    272  123.113   54.572    9.105 1 U   3.920585E+00  0.000000E+00 e 0 N.33      CA.32     H.33 #MAP    104
    273  126.242   22.080    6.574 1 U   4.246093E+00  0.000000E+00 e 0 -         -         -
    274  116.794   31.761    8.421 1 U   3.910894E+00  0.000000E+00 e 0 -         -         -
    275  117.426   31.889    8.010 1 U   2.940755E+00  0.000000E+00 e 0 N.126     CG.125    H.126 #MAP    418
    276  124.927   60.873    8.990 1 U   3.688918E+00  0.000000E+00 e 0 N.111     CA.110    H.111 #MAP    362
    277  127.706   32.404    8.425 1 U   3.703003E+00  0.000000E+00 e 0 N.68      CB.67     H.68 #MAP    238
    278  126.395   19.975    6.570 1 U   4.294268E+00  0.000000E+00 e 0 N.108     CG1.107   H.108 #MAP    357
    279  126.326   20.211    6.577 1 U   4.382918E+00  0.000000E+00 e 0 -         -         -
    280  126.831   58.316    8.055 1 U   4.124497E+00  0.000000E+00 e 0 N.25      CA.24     H.25 #MAP     78
    281  120.269   29.311    8.206 1 U   4.301293E+00  0.000000E+00 e 0 N.87      CD.86     H.87 #MAP    301
    282  126.830   21.680    8.048 1 U   4.356921E+00  0.000000E+00 e 0 N.25      CG2.24    H.25 #MAP     81
    283  113.051   24.156    7.682 1 U   4.347445E+00  0.000000E+00 e 0 N.72      CD1.71    H.72 #MAP    252
    284  119.180   63.207    8.060 1 U   3.577936E+00  0.000000E+00 e 0 N.100     CA.99     H.100 #MAP    333
    285  118.300   58.803    7.700 1 U   3.306259E+00  0.000000E+00 e 0 N.18      CA.17     H.18 #MAP     52
    286  116.551   55.088    8.620 1 U   3.575765E+00  0.000000E+00 e 0 N.112     CA.111    H.112 #MAP    366
    287  120.307   28.719    8.333 1 U   4.344318E+00  0.000000E+00 e 0 -         -         -
    288  120.354   28.387    8.336 1 U   4.555046E+00  0.000000E+00 e 0 -         -         -
    289  119.156   27.709    8.059 1 U   3.946367E+00  0.000000E+00 e 0 N.100     CG.99     H.100 #MAP    335
    290  111.958   23.640    8.065 1 U   4.407080E+00  0.000000E+00 e 0 -         -         -
    291  111.342   19.013    7.175 1 U   3.611905E+00  0.000000E+00 e 0 -         -         -
    292  111.368   19.297    7.175 1 U   3.685666E+00  0.000000E+00 e 0 N.62      CG2.61    H.62 #MAP    211
    293  119.176   23.125    8.041 1 U   3.591396E+00  0.000000E+00 e 0 -         -         -
    294  112.191   26.166    8.071 1 U   4.355105E+00  0.000000E+00 e 0 -         -         -
    295  112.109   26.746    8.066 1 U   3.914965E+00  0.000000E+00 e 0 N.43      CG.42     H.43 #MAP    142
    295  112.109   26.746    8.066 1 U   3.914965E+00  0.000000E+00 e 0 N.43      CD1.42    H.43 #MAP    143
    295  112.109   26.746    8.066 1 U   3.914965E+00  0.000000E+00 e 0 N.43      CD2.42    H.43 #MAP    144
    296  126.802   36.448    8.051 1 U   4.651149E+00  0.000000E+00 e 0 N.25      CB.24     H.25 #MAP     79
    297  118.964   27.651    7.825 1 U   3.885845E+00  0.000000E+00 e 0 N.29      CB.28     H.29 #MAP     89
    298  119.482   50.922    8.684 1 U   4.281662E+00  0.000000E+00 e 0 -         -         -
    299  119.444   49.794    8.681 1 U   4.433745E+00  0.000000E+00 e 0 -         -         -
    300  113.080   26.341    7.684 1 U   4.123568E+00  0.000000E+00 e 0 N.72      CD2.71    H.72 #MAP    253
    301  113.060   26.098    7.686 1 U   4.123259E+00  0.000000E+00 e 0 N.72      CG.71     H.72 #MAP    251
    302  119.643   29.429    8.058 1 U   4.029756E+00  0.000000E+00 e 0 N.118     CD.117    H.118 #MAP    394
    303  116.551   57.802    7.756 1 U   4.074348E+00  0.000000E+00 e 0 N.102     CA.101    H.102 #MAP    343
    304  121.179   42.848    7.351 1 U   3.710041E+00  0.000000E+00 e 0 N.64      CD.63     H.64 #MAP    221
    305  121.143   42.568    7.352 1 U   3.665886E+00  0.000000E+00 e 0 -         -         -
    306  121.624   54.597    8.299 1 U   3.672168E+00  0.000000E+00 e 0 N.109     CA.108    H.109 #MAP    359
    307  121.673   53.941    8.295 1 U   3.950246E+00  0.000000E+00 e 0 -         -         -
    308  111.258   29.426    7.380 1 U   4.569482E+00  0.000000E+00 e 0 N.91      CD.90     H.91 #MAP    314
    309  116.332   19.001    7.815 1 U   4.131665E+00  0.000000E+00 e 0 N.63      CG1.62    H.63 #MAP    216
    309  116.332   19.001    7.815 1 U   4.131665E+00  0.000000E+00 e 0 N.63      CG2.62    H.63 #MAP    217
    310  117.207   62.305    8.081 1 U   3.972669E+00  0.000000E+00 e 0 N.123     CA.122    H.123 #MAP    407
    311  122.887   27.089    8.053 1 U   4.553186E+00  0.000000E+00 e 0 -         -         -
    312  116.375   21.507    7.821 1 U   3.918417E+00  0.000000E+00 e 0 -         -         -
    313  116.395   22.074    7.813 1 U   3.734973E+00  0.000000E+00 e 0 -         -         -
    314  117.198   46.167    8.528 1 U   3.041841E+00  0.000000E+00 e 0 N.5       CA.4      H.5 #MAP     12
    315  118.576   24.368    7.718 1 U   4.860411E+00  0.000000E+00 e 0 N.23      CG.22     H.23 #MAP     70
    316  118.568   24.093    7.718 1 U   4.797830E+00  0.000000E+00 e 0 -         -         -
    317  120.707   43.230    8.839 1 U   3.962048E+00  0.000000E+00 e 0 N.59      CD.58     H.59 #MAP    204
    317  120.707   43.230    8.839 1 U   3.962048E+00  0.000000E+00 e 0 N.131     CD.130    H.131 #MAP    440
    318  118.082   25.702    7.517 1 U   4.088160E+00  0.000000E+00 e 0 -         -         -
    319  121.989   58.333    8.383 1 U   3.722286E+00  0.000000E+00 e 0 N.121     CA.120    H.121 #MAP    403
    320  110.864   53.541    7.885 1 U   4.257204E+00  0.000000E+00 e 0 N.42      CA.41     H.42 #MAP    138
    321  122.894   63.336    8.057 1 U   4.449878E+00  0.000000E+00 e 0 -         -         -
    322  119.615   59.874    8.060 1 U   3.401321E+00  0.000000E+00 e 0 N.118     CA.117    H.118 #MAP    391
    323  116.598   34.996    9.414 1 U   3.874131E+00  0.000000E+00 e 0 N.37      CB.36     H.37 #MAP    120
    324  116.681   34.459    9.406 1 U   4.105597E+00  0.000000E+00 e 0 -         -         -
    325  121.363   54.572    7.267 1 U   3.417082E+00  0.000000E+00 e 0 N.8       CA.7      H.8 #MAP     19
    326  125.296   29.666    9.135 1 U   4.492378E+00  0.000000E+00 e 0 N.22      CD.21     H.22 #MAP     66
    327  116.326   22.011    7.733 1 U   3.440368E+00  0.000000E+00 e 0 N.6       CG2.5     H.6 #MAP     16
    328  116.354   21.517    7.735 1 U   3.628945E+00  0.000000E+00 e 0 N.89      CB.88     H.89 #MAP    308
    329  118.301   56.289    7.508 1 U   3.659411E+00  0.000000E+00 e 0 N.77      CA.76     H.77 #MAP    264
    330  116.332   31.519    7.735 1 U   3.707979E+00  0.000000E+00 e 0 N.6       CB.5      H.6 #MAP     14
    331  121.853   70.617    7.653 1 U   4.119868E+00  0.000000E+00 e 0 -         -         -
    332  121.801   70.157    7.642 1 U   4.876932E+00  0.000000E+00 e 0 N.135     CB.134    H.135 #MAP    448
    333  121.861   70.965    7.649 1 U   4.346550E+00  0.000000E+00 e 0 -         -         -
    334  128.324   36.447    9.072 1 U   4.840844E+00  0.000000E+00 e 0 N.45      CB.44     H.45 #MAP    152
    335  114.413   27.933    8.146 1 U   4.480655E+00  0.000000E+00 e 0 -         -         -
    336  114.481   27.725    8.130 1 U   4.492378E+00  0.000000E+00 e 0 N.41      CB.40     H.41 #MAP    134
    337  114.485   27.557    8.150 1 U   4.567581E+00  0.000000E+00 e 0 -         -         -
    338  121.800   56.119    8.143 1 U   3.866589E+00  0.000000E+00 e 0 N.31      CA.30     H.31 #MAP     96
    339  119.178   21.390    8.038 1 U   3.767664E+00  0.000000E+00 e 0 N.128     CG1.127   H.128 #MAP    424
    339  119.178   21.390    8.038 1 U   3.767664E+00  0.000000E+00 e 0 N.128     CG2.127   H.128 #MAP    425
    340  121.754   62.316    7.651 1 U   3.818847E+00  0.000000E+00 e 0 N.135     CA.134    H.135 #MAP    447
    341  121.820   61.864    7.653 1 U   4.182037E+00  0.000000E+00 e 0 -         -         -
    342  125.519   53.166    7.590 1 U   3.154815E+00  0.000000E+00 e 0 N.57      CA.56     H.57 #MAP    191
    342  125.519   53.166    7.590 1 U   3.154815E+00  0.000000E+00 e 0 N.137     CA.136    H.137 #MAP    454
    343  108.713   31.720    8.983 1 U   4.606024E+00  0.000000E+00 e 0 N.50      CB.49     H.50 #MAP    165
    344  118.087   31.992    7.816 1 U   4.305881E+00  0.000000E+00 e 0 N.13      CB.12     H.13 #MAP     34
    345  120.080   29.246    9.249 1 U   5.217038E+00  0.000000E+00 e 0 N.24      CD.23     H.24 #MAP     76
    346  120.037   28.973    9.253 1 U   5.174165E+00  0.000000E+00 e 0 -         -         -
    347  118.236   25.839    7.513 1 U   4.134179E+00  0.000000E+00 e 0 N.77      CD2.76    H.77 #MAP    268
    348  118.302   25.431    7.517 1 U   4.310504E+00  0.000000E+00 e 0 -         -         -
    349  118.149   22.005    7.510 1 U   4.760645E+00  0.000000E+00 e 0 N.77      CD1.76    H.77 #MAP    267
    350  112.178   43.374    7.653 1 U   3.638775E+00  0.000000E+00 e 0 N.66      CD.65     H.66 #MAP    230
    351  113.087   53.107    7.685 1 U   4.290581E+00  0.000000E+00 e 0 N.72      CA.71     H.72 #MAP    249
    352  111.312   57.316    9.406 1 U   4.372576E+00  0.000000E+00 e 0 N.97      CA.96     H.97 #MAP    331
    353  123.728   54.719    8.637 1 U   4.346103E+00  0.000000E+00 e 0 N.96      CA.95     H.96 #MAP    326
    354  108.456   41.790    7.496 1 U   4.372576E+00  0.000000E+00 e 0 N.115     CE.114    H.115 #MAP    379
    355  107.660   30.406    7.819 1 U   5.161401E+00  0.000000E+00 e 0 -         -         -
    356  107.646   30.125    7.818 1 U   5.259804E+00  0.000000E+00 e 0 -         -         -
    357  115.239   50.448    8.925 1 U   4.298390E+00  0.000000E+00 e 0 N.105     CD.104    H.105 #MAP    350
    358  126.831   20.547    8.049 1 U   4.411033E+00  0.000000E+00 e 0 N.25      CG1.24    H.25 #MAP     80
    359  125.300   29.827    9.152 1 U   4.377726E+00  0.000000E+00 e 0 -         -         -
    360  119.876   58.778    8.511 1 U   4.387677E+00  0.000000E+00 e 0 N.117     CA.116    H.117 #MAP    384
    361  116.012   50.682    8.914 1 U   4.756095E+00  0.000000E+00 e 0 N.114     CA.113    H.114 #MAP    373
    362  116.078   49.740    8.907 1 U   4.600677E+00  0.000000E+00 e 0 -         -         -
    363  119.672   17.329    8.062 1 U   4.711801E+00  0.000000E+00 e 0 -         -         -
    364  115.248   64.797    8.030 1 U   4.517658E+00  0.000000E+00 e 0 -         -         -
    365  114.393   60.229    8.151 1 U   3.826124E+00  0.000000E+00 e 0 -         -         -
    366  114.441   59.690    8.153 1 U   3.995766E+00  0.000000E+00 e 0 -         -         -
    367  108.712   54.457    8.983 1 U   4.641874E+00  0.000000E+00 e 0 N.50      CA.49     H.50 #MAP    164
    368  118.093   36.994    9.010 1 U   4.829532E+00  0.000000E+00 e 0 -         -         -
    369  113.273   57.118    8.116 1 U   4.290581E+00  0.000000E+00 e 0 N.38      CA.37     H.38 #MAP    121
    370  123.986   36.633    7.214 1 U   4.410537E+00  0.000000E+00 e 0 -         -         -
    371  105.668   42.164    7.260 1 U   4.429137E+00  0.000000E+00 e 0 -         -         -
    372  105.618   41.965    7.248 1 U   4.604683E+00  0.000000E+00 e 0 N.19      CE.18     H.19 #MAP     60
    373  116.114   50.963    8.918 1 U   4.632728E+00  0.000000E+00 e 0 -         -         -
    374  118.103   38.690    7.486 1 U   4.400220E+00  0.000000E+00 e 0 -         -         -
    375  119.863   32.968    8.510 1 U   3.935109E+00  0.000000E+00 e 0 N.117     CG.116    H.117 #MAP    390
    376  115.233   26.864    8.015 1 U   4.203937E+00  0.000000E+00 e 0 N.14      CG.13     H.14 #MAP     39
    377  113.262   31.228    8.116 1 U   4.686559E+00  0.000000E+00 e 0 N.38      CB.37     H.38 #MAP    122
    378  118.738   29.454    8.060 1 U   4.805190E+00  0.000000E+00 e 0 -         -         -
    379  118.815   57.448    9.292 1 U   5.017176E+00  0.000000E+00 e 0 N.39      CA.38     H.39 #MAP    125
    380  122.486   57.027    8.383 1 U   4.415011E+00  0.000000E+00 e 0 N.26      CA.25     H.26 #MAP     82
    381  122.255   57.601    8.115 1 U   4.211060E+00  0.000000E+00 e 0 N.132     CA.131    H.132 #MAP    441
    382  126.202   33.027    6.575 1 U   4.629939E+00  0.000000E+00 e 0 -         -         -
    383  106.788   54.863    7.591 1 U   5.014981E+00  0.000000E+00 e 0 -         -         -
    384  106.766   55.135    7.589 1 U   4.803388E+00  0.000000E+00 e 0 N.92      CA.91     H.92 #MAP    316
    385  118.082   39.106    7.502 1 U   4.244576E+00  0.000000E+00 e 0 -         -         -
    386  125.746   31.955    8.330 1 U   4.532475E+00  0.000000E+00 e 0 -         -         -
    387  122.676   32.818    8.061 1 U   4.696481E+00  0.000000E+00 e 0 -         -         -
    388  106.727   20.161    7.698 1 U   4.995530E+00  0.000000E+00 e 0 -         -         -
    389  121.133   24.458    7.348 1 U   4.988341E+00  0.000000E+00 e 0 -         -         -
    390  114.402   59.882    8.129 1 U   4.131352E+00  0.000000E+00 e 0 N.41      CA.40     H.41 #MAP    131
    391  119.641   20.041    8.050 1 U   4.988693E+00  0.000000E+00 e 0 -         -         -
    392  119.629   19.830    8.054 1 U   5.113005E+00  0.000000E+00 e 0 -         -         -
    393  128.142   39.138    7.599 1 U   4.388633E+00  0.000000E+00 e 0 -         -         -
    394  124.938   51.540    8.986 1 U   5.114261E+00  0.000000E+00 e 0 -         -         -
    395  124.956   51.164    8.983 1 U   5.274215E+00  0.000000E+00 e 0 N.111     CD.110    H.111 #MAP    365
    396  121.826   69.169    7.640 1 U   4.770439E+00  0.000000E+00 e 0 -         -         -
    397  112.169   36.307    8.061 1 U   5.024662E+00  0.000000E+00 e 0 -         -         -
    398  115.220   30.436    8.017 1 U   4.465892E+00  0.000000E+00 e 0 N.14      CD.13     H.14 #MAP     40
    399  126.611   39.241    7.600 1 U   4.083519E+00  0.000000E+00 e 0 -         -         -
    400  108.435   66.264    7.495 1 U   4.854085E+00  0.000000E+00 e 0 -         -         -
    401  126.788   51.056    8.061 1 U   5.277687E+00  0.000000E+00 e 0 -         -         -
    402  126.832   51.289    8.056 1 U   5.269381E+00  0.000000E+00 e 0 -         -         -
    403  120.488   18.590    8.565 1 U   4.551332E+00  0.000000E+00 e 0 -         -         -
    404  118.518   39.238    7.587 1 U   4.407572E+00  0.000000E+00 e 0 -         -         -
    405  119.176   70.554    8.041 1 U   4.360569E+00  0.000000E+00 e 0 -         -         -
    406  108.896   33.435    7.494 1 U   4.599347E+00  0.000000E+00 e 0 -         -         -
    407  122.019   31.889    7.971 1 U   4.507773E+00  0.000000E+00 e 0 N.32      CB.31     H.32 #MAP    100
    408  125.737   32.404    7.588 1 U   4.531277E+00  0.000000E+00 e 0 -         -         -
    409  119.613   58.696    8.433 1 U   4.527696E+00  0.000000E+00 e 0 -         -         -
    410  122.894   14.361    8.049 1 U   4.888542E+00  0.000000E+00 e 0 -         -         -
    411  131.205   39.106    7.596 1 U   4.648997E+00  0.000000E+00 e 0 -         -         -
    412  113.270   25.187    8.112 1 U   4.706552E+00  0.000000E+00 e 0 N.38      CG.37     H.38 #MAP    123
    413  107.146   43.230    6.845 1 U   4.472411E+00  0.000000E+00 e 0 -         -         -
    414  123.113   34.466    9.105 1 U   4.720033E+00  0.000000E+00 e 0 N.33      CB.32     H.33 #MAP    105
    415  116.770   42.199    7.119 1 U   4.550099E+00  0.000000E+00 e 0 N.82      CE.81     H.82 #MAP    284
    416  117.426   33.435    8.002 1 U   4.233692E+00  0.000000E+00 e 0 N.126     CB.125    H.126 #MAP    417
    417  116.551   54.572    9.410 1 U   5.112030E+00  0.000000E+00 e 0 N.37      CA.36     H.37 #MAP    119
    418  119.176   29.827    8.057 1 U   4.849066E+00  0.000000E+00 e 0 -         -         -
    419  118.957   28.796    8.057 1 U   4.991278E+00  0.000000E+00 e 0 -         -         -
    420  118.082   39.106    7.455 1 U   4.246093E+00  0.000000E+00 e 0 -         -         -
    421  127.268   22.609    8.417 1 U   5.173711E+00  0.000000E+00 e 0 -         -         -
    422  125.300   51.479   11.772 1 U   4.704992E+00  0.000000E+00 e 0 -         -         -
    423  111.958   72.100    8.065 1 U   4.866992E+00  0.000000E+00 e 0 -         -         -
    424  119.832   28.280    8.511 1 U   4.765482E+00  0.000000E+00 e 0 N.117     CB.116    H.117 #MAP    387
    425  130.768   23.125    9.191 1 U   4.440461E+00  0.000000E+00 e 0 -         -         -
    426  128.143   53.541    8.065 1 U   4.912566E+00  0.000000E+00 e 0 -         -         -
    427  119.613   58.181    8.049 1 U   4.662014E+00  0.000000E+00 e 0 -         -         -
    428  126.175   32.404    8.112 1 U   4.612091E+00  0.000000E+00 e 0 N.61      CB.60     H.61 #MAP    206
    429  130.768   57.665    7.525 1 U   4.638342E+00  0.000000E+00 e 0 N.95      CA.94     H.95 #MAP    324
    430  111.958   30.342    8.065 1 U   4.872740E+00  0.000000E+00 e 0 -         -         -
    431  118.301   43.746    7.705 1 U   4.701110E+00  0.000000E+00 e 0 N.18      CD.17     H.18 #MAP     55
    432  115.239   28.796    8.026 1 U   4.562538E+00  0.000000E+00 e 0 -         -         -
    433  115.020   32.404    7.596 1 U   4.858166E+00  0.000000E+00 e 0 -         -         -
    434  115.020   39.622    7.588 1 U   4.813544E+00  0.000000E+00 e 0 -         -         -
    435  120.269   42.199    8.206 1 U   4.731760E+00  0.000000E+00 e 0 N.87      CE.86     H.87 #MAP    302
    436  112.177   59.727    7.650 1 U   4.644003E+00  0.000000E+00 e 0 -         -         -
    437  125.518   72.100    7.596 1 U   4.602010E+00  0.000000E+00 e 0 -         -         -
    438  108.896   52.510    8.026 1 U   4.206420E+00  0.000000E+00 e 0 N.4       CA.3      H.4 #MAP      8
    439  117.645   39.622    8.855 1 U   5.141861E+00  0.000000E+00 e 0 -         -         -
    440  123.550   39.106    7.588 1 U   4.483983E+00  0.000000E+00 e 0 -         -         -
    441  110.427   40.653    7.596 1 U   5.105104E+00  0.000000E+00 e 0 -         -         -
    442  119.176   18.485    7.838 1 U   4.405603E+00  0.000000E+00 e 0 -         -         -
    443  115.239   61.790    8.925 1 U   4.826453E+00  0.000000E+00 e 0 -         -         -
    444  127.706   53.541    8.433 1 U   5.122263E+00  0.000000E+00 e 0 -         -         -
    445  115.239   62.305    8.933 1 U   4.851571E+00  0.000000E+00 e 0 -         -         -
    446  116.114   72.100    7.588 1 U   4.698020E+00  0.000000E+00 e 0 -         -         -
    447  117.207   29.827    8.065 1 U   5.036604E+00  0.000000E+00 e 0 -         -         -
    448  119.176   75.193    8.041 1 U   4.819784E+00  0.000000E+00 e 0 -         -         -
    449  104.959   58.696    7.690 1 U   4.929519E+00  0.000000E+00 e 0 -         -         -
    450  118.082   42.199    7.822 1 U   4.579072E+00  0.000000E+00 e 0 -         -         -
    451  131.205   40.653    7.596 1 U   5.046710E+00  0.000000E+00 e 0 -         -         -
    452  116.114   36.013    7.564 1 U   4.917534E+00  0.000000E+00 e 0 -         -         -
    453  117.426   59.727    7.948 1 U   4.374443E+00  0.000000E+00 e 0 -         -         -
    454  108.896   32.404    8.034 1 U   4.754752E+00  0.000000E+00 e 0 -         -         -
    455  123.331   38.075    8.057 1 U   4.728285E+00  0.000000E+00 e 0 -         -         -
    456  109.552   72.616    7.588 1 U   4.886001E+00  0.000000E+00 e 0 -         -         -
    457  132.080   39.106    7.596 1 U   4.769925E+00  0.000000E+00 e 0 -         -         -
    458  112.177   72.100    8.065 1 U   4.821815E+00  0.000000E+00 e 0 -         -         -
    459  118.082   66.945    8.065 1 U   4.710623E+00  0.000000E+00 e 0 -         -         -
    460  111.520   18.485    7.815 1 U   4.685045E+00  0.000000E+00 e 0 -         -         -
    461  123.550   34.982    7.212 1 U   4.663476E+00  0.000000E+00 e 0 -         -         -
    462  116.114   73.647    7.580 1 U   4.644714E+00  0.000000E+00 e 0 -         -         -
    463  108.677   36.013    8.988 1 U   5.255061E+00  0.000000E+00 e 0 N.50      CG.49     H.50 #MAP    166
    464  119.176   67.460    7.979 1 U   4.215375E+00  0.000000E+00 e 0 -         -         -
    465  125.518   32.404    7.596 1 U   4.539104E+00  0.000000E+00 e 0 -         -         -
    466  126.612   32.404    7.596 1 U   4.845038E+00  0.000000E+00 e 0 -         -         -
    467  119.832   32.920    8.464 1 U   4.787726E+00  0.000000E+00 e 0 -         -         -
    468  123.331   33.951    8.065 1 U   4.834694E+00  0.000000E+00 e 0 -         -         -
    469  119.613   32.404    7.588 1 U   4.989162E+00  0.000000E+00 e 0 -         -         -
    470  118.957   25.702    7.830 1 U   4.872939E+00  0.000000E+00 e 0 -         -         -
    471  122.894   53.026    7.987 1 U   4.717251E+00  0.000000E+00 e 0 -         -         -
    472  115.239   23.640    8.347 1 U   5.047092E+00  0.000000E+00 e 0 -         -         -
    473  104.521   39.106    7.596 1 U   4.581007E+00  0.000000E+00 e 0 -         -         -
    474  117.426   32.404    7.588 1 U   4.851282E+00  0.000000E+00 e 0 -         -         -
    475  121.363   52.510    8.096 1 U   5.006391E+00  0.000000E+00 e 0 -         -         -
    476  116.770   39.622    8.425 1 U   5.243001E+00  0.000000E+00 e 0 -         -         -
    477  116.114   23.640    7.564 1 U   5.006030E+00  0.000000E+00 e 0 N.17      CG.16     H.17 #MAP     49
    477  116.114   23.640    7.564 1 U   5.006030E+00  0.000000E+00 e 0 N.17      CD1.16    H.17 #MAP     50
    478  120.488   41.168    8.362 1 U   5.019009E+00  0.000000E+00 e 0 -         -         -
    479  111.958   44.262    8.065 1 U   5.023922E+00  0.000000E+00 e 0 -         -         -
    480  116.332   58.181    7.776 1 U   4.222270E+00  0.000000E+00 e 0 -         -         -
    481  115.895   32.404    8.933 1 U   5.156800E+00  0.000000E+00 e 0 -         -         -
    482  119.176   66.945    7.987 1 U   4.200759E+00  0.000000E+00 e 0 -         -         -
    483  104.959   72.100    7.588 1 U   4.796670E+00  0.000000E+00 e 0 -         -         -
    484  113.051   37.044    7.682 1 U   5.038992E+00  0.000000E+00 e 0 -         -         -
    485  120.488   39.622    7.580 1 U   4.687317E+00  0.000000E+00 e 0 -         -         -
    486  112.177   21.578    8.057 1 U   5.077373E+00  0.000000E+00 e 0 -         -         -
    487  111.739   39.622    7.588 1 U   4.728043E+00  0.000000E+00 e 0 -         -         -
    488  111.739   72.100    7.588 1 U   4.797294E+00  0.000000E+00 e 0 -         -         -
    489  117.207   65.914    9.254 1 U   5.050153E+00  0.000000E+00 e 0 -         -         -
    490  105.834   72.616    7.588 1 U   4.887728E+00  0.000000E+00 e 0 -         -         -
    491  120.050   41.684    8.589 1 U   4.903044E+00  0.000000E+00 e 0 -         -         -
    492  122.019   24.156    7.987 1 U   4.753078E+00  0.000000E+00 e 0 -         -         -
    493  120.488   25.187    8.049 1 U   4.869167E+00  0.000000E+00 e 0 -         -         -
    494  131.424   72.100    7.588 1 U   4.764886E+00  0.000000E+00 e 0 -         -         -
    495  124.644   72.616    8.049 1 U   4.952331E+00  0.000000E+00 e 0 -         -         -
    496  128.143   15.907    8.417 1 U   4.770267E+00  0.000000E+00 e 0 -         -         -
    497  125.081   57.665    8.996 1 U   5.240679E+00  0.000000E+00 e 0 -         -         -
    498  121.800   64.883    6.313 1 U   4.965721E+00  0.000000E+00 e 0 -         -         -
    499  120.488   59.727    8.057 1 U   4.676781E+00  0.000000E+00 e 0 -         -         -
    500  117.645   63.852    8.863 1 U   5.271621E+00  0.000000E+00 e 0 -         -         -
    501  115.020   24.156    8.347 1 U   5.128073E+00  0.000000E+00 e 0 -         -         -
    502  119.832   26.218    7.854 1 U   4.687317E+00  0.000000E+00 e 0 N.78      CG.77     H.78 #MAP    271
    503  120.050   59.212    8.159 1 U   4.594714E+00  0.000000E+00 e 0 N.56      CA.55     H.56 #MAP    187
    503  120.050   59.212    8.159 1 U   4.594714E+00  0.000000E+00 e 0 N.136     CA.135    H.136 #MAP    450
    504  120.707   31.373    8.831 1 U   5.292270E+00  0.000000E+00 e 0 -         -         -
    505  120.050   18.485    8.566 1 U   4.983782E+00  0.000000E+00 e 0 -         -         -
    506  127.706   16.423    8.448 1 U   5.062269E+00  0.000000E+00 e 0 -         -         -
    507  110.208   39.106    8.026 1 U   4.721707E+00  0.000000E+00 e 0 -         -         -
    508  115.020   72.100    7.588 1 U   4.741307E+00  0.000000E+00 e 0 -         -         -
    509  106.927   32.404    7.588 1 U   4.868573E+00  0.000000E+00 e 0 -         -         -
    510  111.083   39.106    7.596 1 U   4.828971E+00  0.000000E+00 e 0 -         -         -
    511  127.924   53.541    8.417 1 U   5.041261E+00  0.000000E+00 e 0 N.67      CA.66     H.67 #MAP    233
    512  116.114   39.106    7.596 1 U   4.496901E+00  0.000000E+00 e 0 -         -         -
    513  109.771   33.435    7.971 1 U   5.151639E+00  0.000000E+00 e 0 -         -         -
    514  112.614   61.274    8.065 1 U   4.993283E+00  0.000000E+00 e 0 -         -         -
    515  120.925   53.026    7.783 1 U   4.823945E+00  0.000000E+00 e 0 N.53      CA.52     H.53 #MAP    174
    516  119.176   12.814    8.041 1 U   4.934609E+00  0.000000E+00 e 0 -         -         -
    517  116.114   60.243    7.580 1 U   4.616167E+00  0.000000E+00 e 0 -         -         -
    518  108.896   34.982    8.026 1 U   4.697250E+00  0.000000E+00 e 0 -         -         -
    519  122.894   57.150    8.057 1 U   4.848489E+00  0.000000E+00 e 0 -         -         -
    520  122.019   57.150    7.979 1 U   4.818127E+00  0.000000E+00 e 0 N.32      CA.31     H.32 #MAP     99
    521  122.019   65.398    8.800 1 U   5.082034E+00  0.000000E+00 e 0 -         -         -
    522  125.518   51.479    7.596 1 U   4.437352E+00  0.000000E+00 e 0 -         -         -
    523  123.113   39.106    7.588 1 U   4.582300E+00  0.000000E+00 e 0 -         -         -
    524  121.144   21.063    7.353 1 U   5.268864E+00  0.000000E+00 e 0 -         -         -
    525  127.268   72.100    7.596 1 U   4.793291E+00  0.000000E+00 e 0 -         -         -
    526  120.925   21.578    7.635 1 U   4.887931E+00  0.000000E+00 e 0 -         -         -
    527  111.520   18.485    7.791 1 U   4.824780E+00  0.000000E+00 e 0 -         -         -
    528  112.177   57.665    7.713 1 U   4.726916E+00  0.000000E+00 e 0 -         -         -
    529  104.521   38.075    7.596 1 U   4.759716E+00  0.000000E+00 e 0 -         -         -
    530  113.708   46.324    7.596 1 U   4.933089E+00  0.000000E+00 e 0 -         -         -
    531  119.832   56.634    7.901 1 U   4.900865E+00  0.000000E+00 e 0 -         -         -
    532  107.146   46.324    6.915 1 U   5.263040E+00  0.000000E+00 e 0 -         -         -
    533  118.082   70.038    8.073 1 U   5.023553E+00  0.000000E+00 e 0 -         -         -
    534  117.426   51.994    8.151 1 U   4.883470E+00  0.000000E+00 e 0 -         -         -
    535  126.175   63.336    8.112 1 U   4.816290E+00  0.000000E+00 e 0 N.61      CA.60     H.61 #MAP    205
    536  115.020   57.150    8.065 1 U   5.088339E+00  0.000000E+00 e 0 -         -         -
    537  117.645   22.609    8.863 1 U   4.924786E+00  0.000000E+00 e 0 -         -         -
    538  118.082   57.665    7.815 1 U   5.170840E+00  0.000000E+00 e 0 -         -         -
    539  126.612   44.262    8.057 1 U   5.026515E+00  0.000000E+00 e 0 -         -         -
    540  120.269   59.212    8.182 1 U   4.931464E+00  0.000000E+00 e 0 -         -         -
    541  119.832   63.336    8.057 1 U   5.051304E+00  0.000000E+00 e 0 -         -         -
    542  128.143   70.038    8.479 1 U   5.115938E+00  0.000000E+00 e 0 -         -         -
