# Supplementary material for: Structural and regulatory insights into the glideosome-associated connector from Toxoplasma gondii
Source: eLife. 2023 Apr 4;12:e86049. doi: 10.7554/eLife.86049 (PMC10125020; doi:10.7554/eLife.86049)
Supplement: Figure 1—source data 1. — wwPDB X-ray structure validation; MTZ file for TgGAC X-ray diffraction data and final refined PDB file for TgGAC from X-ray diffraction. [file elife-86049-fig1-data1.zip › Figure 1-source data 1/NOE assignment and NMR structure/shift_assignment/HCcoNH_hccconh_@FLYA_asn.peaks]

# Number of dimensions 3
#FORMAT xeasy3D
#INAME 1 N
#INAME 2 H
#INAME 3 HN
#SPECTRUM HCcoNH N H HN
      1  121.365    2.872    7.266 1 U   3.242704E+00  0.000000E+00 e 0 N.8       HB3.7     H.8 #MAP     29
      2  121.800    1.111    7.647 1 U   3.070453E+00  0.000000E+00 e 0 N.135     QG2.134   H.135 #MAP    676
      3  118.735    3.144    7.689 1 U   3.367212E+00  0.000000E+00 e 0 N.7       HB3.6     H.7 #MAP     26
      3  118.735    3.144    7.689 1 U   3.367212E+00  0.000000E+00 e 0 N.48      HB3.47    H.48 #MAP    247
      4  119.833    3.692    9.557 1 U   3.516786E+00  0.000000E+00 e 0 -         -         -
      5  124.863    1.601    8.989 1 U   4.086442E+00  0.000000E+00 e 0 N.111     HB2.110   H.111 #MAP    546
      6  121.583    2.203    8.301 1 U   4.043494E+00  0.000000E+00 e 0 N.109     HG2.108   H.109 #MAP    543
      7  116.552    2.531    7.753 1 U   3.169610E+00  0.000000E+00 e 0 N.102     HB2.101   H.102 #MAP    517
      8  125.291    1.832   11.781 1 U   3.789315E+00  0.000000E+00 e 0 -         -         -
      9  125.216    1.938   11.785 1 U   3.925118E+00  0.000000E+00 e 0 -         -         -
     10  130.740    2.492    7.537 1 U   3.891201E+00  0.000000E+00 e 0 -         -         -
     11  107.803    1.306    7.695 1 U   2.799812E+00  0.000000E+00 e 0 -         -         -
     12  115.248    1.471    7.370 1 U   3.009492E+00  0.000000E+00 e 0 N.76      QB.75     H.76 #MAP    397
     13  112.195    1.540    7.647 1 U   3.187600E+00  0.000000E+00 e 0 N.66      HG2.65    H.66 #MAP    349
     14  109.772    4.554    7.964 1 U   3.171766E+00  0.000000E+00 e 0 N.106     HA.105    H.106 #MAP    529
     15  121.145    4.078    8.577 1 U   3.290324E+00  0.000000E+00 e 0 N.16      HA.15     H.16 #MAP     67
     16  119.118    0.986    8.043 1 U   3.562814E+00  0.000000E+00 e 0 -         -         -
     17  119.203    0.898    8.044 1 U   3.498769E+00  0.000000E+00 e 0 N.128     QG1.127   H.128 #MAP    640
     17  119.203    0.898    8.044 1 U   3.498769E+00  0.000000E+00 e 0 N.128     QG2.127   H.128 #MAP    641
     18  105.617    1.778    7.257 1 U   3.085516E+00  0.000000E+00 e 0 -         -         -
     19  127.925    0.726    8.418 1 U   3.516163E+00  0.000000E+00 e 0 N.65      HG12.64   H.65 #MAP    343
     19  127.925    0.726    8.418 1 U   3.516163E+00  0.000000E+00 e 0 N.68      QG2.67    H.68 #MAP    365
     20  119.833    0.726    7.104 1 U   2.891854E+00  0.000000E+00 e 0 N.73      QG1.72    H.73 #MAP    387
     20  119.833    0.726    7.104 1 U   2.891854E+00  0.000000E+00 e 0 N.73      QG2.72    H.73 #MAP    388
     21  113.072    0.847    7.687 1 U   3.979961E+00  0.000000E+00 e 0 N.72      HG.71     H.72 #MAP    382
     22  125.299    4.078   11.781 1 U   3.233214E+00  0.000000E+00 e 0 -         -         -
     23  115.021    1.875    8.355 1 U   4.034575E+00  0.000000E+00 e 0 -         -         -
     24  119.614    1.382    8.434 1 U   3.481628E+00  0.000000E+00 e 0 N.127     HB2.126   H.127 #MAP    634
     24  119.614    1.382    8.434 1 U   3.481628E+00  0.000000E+00 e 0 N.127     HG2.126   H.127 #MAP    636
     25  118.083    2.273    8.071 1 U   3.108934E+00  0.000000E+00 e 0 N.125     HG2.124   H.125 #MAP    626
     26  120.708    1.492    8.840 1 U   3.800849E+00  0.000000E+00 e 0 -         -         -
     27  110.895    3.018    7.884 1 U   3.854646E+00  0.000000E+00 e 0 -         -         -
     28  110.963    3.081    7.881 1 U   3.704869E+00  0.000000E+00 e 0 N.42      HB3.41    H.42 #MAP    217
     29  116.989    4.019    7.117 1 U   3.187600E+00  0.000000E+00 e 0 -         -         -
     30  121.147    1.689    7.350 1 U   3.526406E+00  0.000000E+00 e 0 -         -         -
     31  116.333    0.849    7.815 1 U   3.364657E+00  0.000000E+00 e 0 N.63      QG1.62    H.63 #MAP    331
     32  121.147    2.763    8.366 1 U   3.506125E+00  0.000000E+00 e 0 -         -         -
     33  116.332    4.191    7.874 1 U   3.158561E+00  0.000000E+00 e 0 N.83      HA.82     H.83 #MAP    428
     34  117.450    4.128    8.006 1 U   3.176983E+00  0.000000E+00 e 0 N.126     HA.125    H.126 #MAP    628
     35  120.257    4.290    8.210 1 U   3.184478E+00  0.000000E+00 e 0 N.87      HA.86     H.87 #MAP    451
     36  119.833    1.328    7.902 1 U   3.577257E+00  0.000000E+00 e 0 N.78      HG3.77    H.78 #MAP    408
     37  112.178    4.117    7.651 1 U   3.212905E+00  0.000000E+00 e 0 N.66      HA.65     H.66 #MAP    346
     38  128.363    0.945    9.075 1 U   3.506038E+00  0.000000E+00 e 0 N.45      QG1.44    H.45 #MAP    235
     38  128.363    0.945    9.075 1 U   3.506038E+00  0.000000E+00 e 0 N.45      QG2.44    H.45 #MAP    236
     39  118.520    4.609    8.496 1 U   3.895557E+00  0.000000E+00 e 0 N.2       HA.1      H.2 #MAP      1
     39  118.520    4.609    8.496 1 U   3.895557E+00  0.000000E+00 e 0 N.130     HA.129    H.130 #MAP    657
     40  108.897    2.804    8.035 1 U   2.792478E+00  0.000000E+00 e 0 N.4       HB3.3     H.4 #MAP     17
     41  122.221    1.964    7.555 1 U   3.330368E+00  0.000000E+00 e 0 N.15      HB2.14    H.15 #MAP     63
     42  117.191    3.259    8.085 1 U   3.614067E+00  0.000000E+00 e 0 N.123     HB3.122   H.123 #MAP    618
     43  120.051    1.273    9.263 1 U   3.790819E+00  0.000000E+00 e 0 N.24      HB2.23    H.24 #MAP    111
     43  120.051    1.273    9.263 1 U   3.790819E+00  0.000000E+00 e 0 N.24      HG2.23    H.24 #MAP    113
     43  120.051    1.273    9.263 1 U   3.790819E+00  0.000000E+00 e 0 N.24      HG3.23    H.24 #MAP    114
     43  120.051    1.273    9.263 1 U   3.790819E+00  0.000000E+00 e 0 N.24      HD2.23    H.24 #MAP    115
     44  120.271    1.720    8.208 1 U   3.343190E+00  0.000000E+00 e 0 N.87      HB2.86    H.87 #MAP    452
     45  108.886    2.632    8.032 1 U   2.849717E+00  0.000000E+00 e 0 N.4       HB2.3     H.4 #MAP     14
     46  120.925    2.868    7.773 1 U   3.406473E+00  0.000000E+00 e 0 N.53      HB3.52    H.53 #MAP    269
     47  125.260    5.650    9.134 1 U   3.656737E+00  0.000000E+00 e 0 N.22      HA.21     H.22 #MAP     95
     48  116.989    1.437    7.120 1 U   3.635863E+00  0.000000E+00 e 0 N.82      HB2.81    H.82 #MAP    420
     48  116.989    1.437    7.120 1 U   3.635863E+00  0.000000E+00 e 0 N.82      HG2.81    H.82 #MAP    422
     49  122.240    2.599    8.118 1 U   3.219096E+00  0.000000E+00 e 0 N.132     HB2.131   H.132 #MAP    668
     50  116.085    4.281    7.583 1 U   3.252908E+00  0.000000E+00 e 0 N.86      HA.85     H.86 #MAP    444
     51  118.079    2.043    8.071 1 U   3.346261E+00  0.000000E+00 e 0 N.125     HB2.124   H.125 #MAP    624
     52  120.270    1.929    8.340 1 U   3.960196E+00  0.000000E+00 e 0 N.30      HB3.29    H.30 #MAP    140
     52  120.270    1.929    8.340 1 U   3.960196E+00  0.000000E+00 e 0 N.30      HD3.29    H.30 #MAP    144
     53  126.817    0.721    8.054 1 U   3.548485E+00  0.000000E+00 e 0 N.25      QG2.24    H.25 #MAP    122
     54  122.021    4.684    8.797 1 U   3.820050E+00  0.000000E+00 e 0 N.34      HA.33     H.34 #MAP    166
     55  118.520    3.242    8.496 1 U   3.590779E+00  0.000000E+00 e 0 -         -         -
     56  121.801    4.335    8.152 1 U   3.574355E+00  0.000000E+00 e 0 -         -         -
     57  114.584    4.075    7.109 1 U   3.302495E+00  0.000000E+00 e 0 -         -         -
     58  113.052    1.054    7.683 1 U   3.985279E+00  0.000000E+00 e 0 N.72      HB2.71    H.72 #MAP    380
     59  126.176    0.343    6.572 1 U   4.466643E+00  0.000000E+00 e 0 -         -         -
     60  118.739    2.981    7.689 1 U   3.407686E+00  0.000000E+00 e 0 N.48      HB2.47    H.48 #MAP    246
     61  120.708    3.419    8.838 1 U   3.268647E+00  0.000000E+00 e 0 -         -         -
     62  121.801    2.347    8.141 1 U   3.550671E+00  0.000000E+00 e 0 N.31      HG2.30    H.31 #MAP    150
     63  120.286    4.678    8.336 1 U   3.827730E+00  0.000000E+00 e 0 -         -         -
     64  121.801    2.312    8.692 1 U   3.532065E+00  0.000000E+00 e 0 -         -         -
     65  120.270    1.273    8.215 1 U   3.638003E+00  0.000000E+00 e 0 -         -         -
     66  119.833    1.765    7.902 1 U   3.583212E+00  0.000000E+00 e 0 N.78      HB2.77    H.78 #MAP    405
     67  118.083    2.093    9.012 1 U   3.377974E+00  0.000000E+00 e 0 N.94      HB3.93    H.94 #MAP    485
     67  118.083    2.093    9.012 1 U   3.377974E+00  0.000000E+00 e 0 N.94      HG2.93    H.94 #MAP    486
     68  121.128    2.930    8.367 1 U   3.533168E+00  0.000000E+00 e 0 N.44      HB3.43    H.44 #MAP    232
     68  121.128    2.930    8.367 1 U   3.533168E+00  0.000000E+00 e 0 N.52      HB3.51    H.52 #MAP    266
     69  125.738    2.673    7.594 1 U   2.408061E+00  0.000000E+00 e 0 N.137     HB3.136   H.137 #MAP    688
     70  120.051    1.984    9.059 1 U   3.684369E+00  0.000000E+00 e 0 N.3       HB2.2     H.3 #MAP      5
     70  120.051    1.984    9.059 1 U   3.684369E+00  0.000000E+00 e 0 N.3       HB3.2     H.3 #MAP      6
     71  118.084    2.653    7.931 1 U   3.206796E+00  0.000000E+00 e 0 -         -         -
     72  121.365    1.380    7.345 1 U   2.667148E+00  0.000000E+00 e 0 -         -         -
     73  122.460    2.438    8.384 1 U   3.586675E+00  0.000000E+00 e 0 -         -         -
     74  115.240    2.421    8.934 1 U   3.499371E+00  0.000000E+00 e 0 N.105     HB3.104   H.105 #MAP    524
     75  119.834    4.293    7.105 1 U   3.005619E+00  0.000000E+00 e 0 N.73      HA.72     H.73 #MAP    385
     76  121.797    0.793    6.328 1 U   3.360364E+00  0.000000E+00 e 0 -         -         -
     77  118.958    1.558    7.953 1 U   2.807098E+00  0.000000E+00 e 0 -         -         -
     78  125.301    1.765    9.138 1 U   3.407115E+00  0.000000E+00 e 0 N.22      HB2.21    H.22 #MAP     96
     79  125.291    1.394    9.134 1 U   3.523690E+00  0.000000E+00 e 0 N.22      HG2.21    H.22 #MAP     98
     80  116.989    1.601    7.120 1 U   3.481960E+00  0.000000E+00 e 0 N.82      HG3.81    H.82 #MAP    423
     81  123.551    2.804    7.213 1 U   2.997977E+00  0.000000E+00 e 0 N.12      HB2.11    H.12 #MAP     45
     81  123.551    2.804    7.213 1 U   2.997977E+00  0.000000E+00 e 0 N.12      HB3.11    H.12 #MAP     48
     82  121.364    2.531    7.268 1 U   3.193456E+00  0.000000E+00 e 0 N.8       HB2.7     H.8 #MAP     28
     83  118.958    4.007    8.387 1 U   3.439101E+00  0.000000E+00 e 0 N.21      HA2.20    H.21 #MAP     93
     84  121.133    1.561    8.575 1 U   2.786672E+00  0.000000E+00 e 0 -         -         -
     85  122.239    2.257    7.550 1 U   3.105565E+00  0.000000E+00 e 0 N.15      HG2.14    H.15 #MAP     65
     86  115.223    2.032    8.930 1 U   3.213378E+00  0.000000E+00 e 0 N.105     HG2.104   H.105 #MAP    525
     87  125.739    2.520    7.592 1 U   2.400000E+00  0.000000E+00 e 0 N.57      HB2.56    H.57 #MAP    296
     88  118.084    2.324    7.930 1 U   3.158981E+00  0.000000E+00 e 0 N.103     HB2.102   H.103 #MAP    520
     89  120.051    2.493    9.063 1 U   3.388843E+00  0.000000E+00 e 0 N.3       HG2.2     H.3 #MAP      7
     89  120.051    2.493    9.063 1 U   3.388843E+00  0.000000E+00 e 0 N.3       HG3.2     H.3 #MAP      8
     90  106.717    3.970    7.593 1 U   3.489071E+00  0.000000E+00 e 0 N.92      HB3.91    H.92 #MAP    479
     91  116.104    1.549    8.916 1 U   2.908719E+00  0.000000E+00 e 0 -         -         -
     92  121.382    4.048    7.343 1 U   3.183146E+00  0.000000E+00 e 0 N.79      HA.78     H.79 #MAP    413
     93  122.021    2.791    8.381 1 U   3.160665E+00  0.000000E+00 e 0 N.121     HB2.120   H.121 #MAP    612
     94  122.027    2.000    8.797 1 U   3.528771E+00  0.000000E+00 e 0 -         -         -
     95  130.758    1.004    9.234 1 U   3.123447E+00  0.000000E+00 e 0 -         -         -
     96  118.958    2.203    7.823 1 U   3.028146E+00  0.000000E+00 e 0 N.29      HG2.28    H.29 #MAP    136
     97  107.546    1.775    7.825 1 U   3.871836E+00  0.000000E+00 e 0 -         -         -
     98  119.409    1.492    8.686 1 U   2.773783E+00  0.000000E+00 e 0 N.69      QB.68     H.69 #MAP    367
     99  130.743    2.023    7.536 1 U   3.998030E+00  0.000000E+00 e 0 -         -         -
    100  116.115    1.656    7.581 1 U   3.456069E+00  0.000000E+00 e 0 -         -         -
    101  121.618    4.118    8.688 1 U   3.211488E+00  0.000000E+00 e 0 -         -         -
    102  125.520    2.677    7.594 1 U   2.411344E+00  0.000000E+00 e 0 N.57      HB3.56    H.57 #MAP    299
    103  116.765    3.086    8.420 1 U   3.219576E+00  0.000000E+00 e 0 N.124     HB.123    H.124 #MAP    620
    104  120.270    1.382    8.340 1 U   3.708085E+00  0.000000E+00 e 0 N.30      HG2.29    H.30 #MAP    141
    105  117.646    4.281    8.856 1 U   3.253941E+00  0.000000E+00 e 0 N.93      HB.92     H.93 #MAP    481
    106  119.178    3.462    8.041 1 U   3.022557E+00  0.000000E+00 e 0 N.128     HA.127    H.128 #MAP    638
    107  121.807    3.940    6.329 1 U   3.164052E+00  0.000000E+00 e 0 -         -         -
    108  118.083    2.257    8.175 1 U   3.374693E+00  0.000000E+00 e 0 N.54      HB3.53    H.54 #MAP    278
    108  118.083    2.257    8.175 1 U   3.374693E+00  0.000000E+00 e 0 N.54      HG3.53    H.54 #MAP    284
    109  118.520    3.679    8.496 1 U   3.620684E+00  0.000000E+00 e 0 N.2       HB2.1     H.2 #MAP      2
    110  122.457    2.968    8.387 1 U   3.538067E+00  0.000000E+00 e 0 N.26      HB3.25    H.26 #MAP    125
    111  111.303    2.859    9.403 1 U   4.068139E+00  0.000000E+00 e 0 N.97      HB2.96    H.97 #MAP    498
    112  121.357    1.046    8.102 1 U   2.684366E+00  0.000000E+00 e 0 N.80      QB.79     H.80 #MAP    416
    113  120.270    1.656    8.332 1 U   3.730754E+00  0.000000E+00 e 0 N.30      HB2.29    H.30 #MAP    139
    114  121.143    4.347    7.353 1 U   3.319069E+00  0.000000E+00 e 0 N.64      HA.63     H.64 #MAP    333
    115  116.114    1.891    7.584 1 U   3.426990E+00  0.000000E+00 e 0 N.86      HB2.85    H.86 #MAP    445
    115  116.114    1.891    7.584 1 U   3.426990E+00  0.000000E+00 e 0 N.86      HB3.85    H.86 #MAP    446
    116  121.785    0.629    6.332 1 U   3.416042E+00  0.000000E+00 e 0 -         -         -
    117  120.052    3.056    8.163 1 U   3.109310E+00  0.000000E+00 e 0 N.136     HB2.135   H.136 #MAP    678
    117  120.052    3.056    8.163 1 U   3.109310E+00  0.000000E+00 e 0 N.136     HB3.135   H.136 #MAP    679
    118  114.573    1.372    7.109 1 U   2.691010E+00  0.000000E+00 e 0 N.81      QB.80     H.81 #MAP    418
    119  108.244    1.476    7.499 1 U   3.320675E+00  0.000000E+00 e 0 N.115     HD2.114   H.115 #MAP    568
    119  108.244    1.476    7.499 1 U   3.320675E+00  0.000000E+00 e 0 N.115     HD3.114   H.115 #MAP    569
    120  107.619    1.661    7.826 1 U   4.253699E+00  0.000000E+00 e 0 N.70      HD2.69    H.70 #MAP    373
    120  107.619    1.661    7.826 1 U   4.253699E+00  0.000000E+00 e 0 N.70      HD3.69    H.70 #MAP    374
    121  116.552    2.640    7.753 1 U   3.166609E+00  0.000000E+00 e 0 -         -         -
    122  116.333    1.492    7.870 1 U   3.430419E+00  0.000000E+00 e 0 N.83      HG2.82    H.83 #MAP    431
    123  105.616    1.382    7.260 1 U   3.259663E+00  0.000000E+00 e 0 N.19      HG2.18    H.19 #MAP     85
    124  108.241    1.765    7.495 1 U   3.261236E+00  0.000000E+00 e 0 -         -         -
    125  117.428    1.458    8.165 1 U   2.833695E+00  0.000000E+00 e 0 -         -         -
    126  118.076    5.387    9.014 1 U   3.412855E+00  0.000000E+00 e 0 N.94      HA.93     H.94 #MAP    483
    127  106.710    2.750    7.589 1 U   3.574755E+00  0.000000E+00 e 0 N.92      HB2.91    H.92 #MAP    478
    128  121.145    2.039    7.354 1 U   3.821004E+00  0.000000E+00 e 0 N.64      HB3.63    H.64 #MAP    335
    129  117.204    3.093    8.085 1 U   3.621668E+00  0.000000E+00 e 0 N.123     HB2.122   H.123 #MAP    617
    130  118.302    1.054    7.511 1 U   4.239697E+00  0.000000E+00 e 0 N.77      QD2.76    H.77 #MAP    403
    131  117.208    3.986    8.531 1 U   3.618505E+00  0.000000E+00 e 0 N.5       HA2.4     H.5 #MAP     18
    132  121.593    1.860    8.302 1 U   4.769337E+00  0.000000E+00 e 0 -         -         -
    133  113.052    1.820    7.683 1 U   4.111951E+00  0.000000E+00 e 0 N.72      HB3.71    H.72 #MAP    381
    134  119.833    3.789    7.902 1 U   3.145732E+00  0.000000E+00 e 0 N.78      HA.77     H.78 #MAP    404
    135  118.958    4.226    7.956 1 U   3.245234E+00  0.000000E+00 e 0 N.122     HA.121    H.122 #MAP    614
    136  127.925    0.617    8.418 1 U   3.520899E+00  0.000000E+00 e 0 N.68      QG1.67    H.68 #MAP    364
    137  117.646    5.429    8.856 1 U   3.866277E+00  0.000000E+00 e 0 -         -         -
    138  128.146    0.415    8.464 1 U   3.719826E+00  0.000000E+00 e 0 -         -         -
    139  116.333    1.218    7.737 1 U   3.588005E+00  0.000000E+00 e 0 N.6       QG2.5     H.6 #MAP     23
    139  116.333    1.218    7.737 1 U   3.588005E+00  0.000000E+00 e 0 N.89      QB.88     H.89 #MAP    465
    140  118.302    1.266    7.515 1 U   4.417331E+00  0.000000E+00 e 0 -         -         -
    141  118.204    1.340    7.513 1 U   4.111685E+00  0.000000E+00 e 0 N.77      HB2.76    H.77 #MAP    399
    142  122.239    3.953    7.550 1 U   3.095245E+00  0.000000E+00 e 0 N.15      HA.14     H.15 #MAP     62
    143  118.118    3.930    8.071 1 U   3.120738E+00  0.000000E+00 e 0 N.125     HA.124    H.125 #MAP    623
    144  127.816    4.620    8.421 1 U   3.702311E+00  0.000000E+00 e 0 N.68      HA.67     H.68 #MAP    362
    145  121.644    1.826    8.303 1 U   4.959075E+00  0.000000E+00 e 0 -         -         -
    146  109.773    2.278    7.967 1 U   2.935749E+00  0.000000E+00 e 0 -         -         -
    147  125.301    2.312   11.781 1 U   3.728738E+00  0.000000E+00 e 0 -         -         -
    148  116.552    5.593    8.621 1 U   3.719826E+00  0.000000E+00 e 0 -         -         -
    149  115.021    4.718    8.355 1 U   3.670972E+00  0.000000E+00 e 0 N.85      HA.84     H.85 #MAP    437
    150  123.770    1.218    8.645 1 U   3.832749E+00  0.000000E+00 e 0 N.96      HB2.95    H.96 #MAP    492
    151  124.863    4.554    8.997 1 U   3.731562E+00  0.000000E+00 e 0 -         -         -
    152  118.083    1.711    8.168 1 U   4.000000E+00  0.000000E+00 e 0 N.54      HB2.53    H.54 #MAP    275
    152  118.083    1.711    8.168 1 U   4.000000E+00  0.000000E+00 e 0 N.54      HG2.53    H.54 #MAP    281
    153  119.614    1.765    8.058 1 U   3.553631E+00  0.000000E+00 e 0 N.118     HD3.117   H.118 #MAP    596
    154  115.243    4.208    7.373 1 U   3.530965E+00  0.000000E+00 e 0 N.76      HA.75     H.76 #MAP    396
    155  119.644    1.407    8.063 1 U   3.818780E+00  0.000000E+00 e 0 -         -         -
    156  127.926    4.550    8.425 1 U   3.929748E+00  0.000000E+00 e 0 -         -         -
    157  119.712    1.515    8.058 1 U   3.709506E+00  0.000000E+00 e 0 -         -         -
    158  121.802    4.239    7.653 1 U   3.188496E+00  0.000000E+00 e 0 -         -         -
    159  130.789    4.674    9.235 1 U   3.648149E+00  0.000000E+00 e 0 -         -         -
    160  112.174    1.508    8.063 1 U   4.422181E+00  0.000000E+00 e 0 N.43      HB2.42    H.43 #MAP    219
    161  115.240    4.302    8.900 1 U   3.768836E+00  0.000000E+00 e 0 -         -         -
    162  122.020    2.312    8.793 1 U   3.970929E+00  0.000000E+00 e 0 N.34      HG3.33    H.34 #MAP    170
    163  118.755    4.185    7.694 1 U   3.635525E+00  0.000000E+00 e 0 N.7       HA.6      H.7 #MAP     24
    163  118.755    4.185    7.694 1 U   3.635525E+00  0.000000E+00 e 0 N.48      HA.47     H.48 #MAP    245
    164  119.611    4.481    8.431 1 U   3.363092E+00  0.000000E+00 e 0 N.127     HA.126    H.127 #MAP    633
    165  120.268    1.448    8.211 1 U   3.659671E+00  0.000000E+00 e 0 N.87      HG3.86    H.87 #MAP    455
    166  108.243    3.906    7.497 1 U   3.204004E+00  0.000000E+00 e 0 N.115     HA.114    H.115 #MAP    563
    167  122.911    2.820    7.992 1 U   3.727532E+00  0.000000E+00 e 0 -         -         -
    168  117.864    3.747    7.821 1 U   3.362246E+00  0.000000E+00 e 0 N.13      HA.12     H.13 #MAP     49
    169  121.801    1.875    6.330 1 U   3.752744E+00  0.000000E+00 e 0 -         -         -
    170  111.275    1.434    7.379 1 U   4.184915E+00  0.000000E+00 e 0 N.90      QB.89     H.90 #MAP    467
    170  111.275    1.434    7.379 1 U   4.184915E+00  0.000000E+00 e 0 N.91      HD2.90    H.91 #MAP    473
    170  111.275    1.434    7.379 1 U   4.184915E+00  0.000000E+00 e 0 N.91      HD3.90    H.91 #MAP    474
    171  111.201    1.530    7.380 1 U   3.854477E+00  0.000000E+00 e 0 N.91      HB2.90    H.91 #MAP    469
    172  110.865    2.640    7.886 1 U   3.515985E+00  0.000000E+00 e 0 N.42      HB2.41    H.42 #MAP    216
    173  116.971    1.852    7.115 1 U   3.158981E+00  0.000000E+00 e 0 N.82      HB3.81    H.82 #MAP    421
    174  126.832    5.156    8.058 1 U   3.931883E+00  0.000000E+00 e 0 N.25      HA.24     H.25 #MAP    119
    175  116.326    1.908    7.875 1 U   3.188048E+00  0.000000E+00 e 0 N.83      HB2.82    H.83 #MAP    429
    176  116.115    3.207    7.585 1 U   3.652309E+00  0.000000E+00 e 0 -         -         -
    177  124.929    1.818    8.991 1 U   4.499271E+00  0.000000E+00 e 0 N.111     HG3.110   H.111 #MAP    549
    178  116.337    3.716    7.813 1 U   3.321211E+00  0.000000E+00 e 0 -         -         -
    179  124.940    1.936    8.993 1 U   4.080865E+00  0.000000E+00 e 0 N.111     HB3.110   H.111 #MAP    547
    180  118.984    3.907    7.824 1 U   3.416769E+00  0.000000E+00 e 0 N.29      HA.28     H.29 #MAP    133
    181  115.240    4.609    8.934 1 U   3.487053E+00  0.000000E+00 e 0 N.105     HA.104    H.105 #MAP    522
    182  117.627    1.220    8.859 1 U   3.464096E+00  0.000000E+00 e 0 -         -         -
    183  123.113    2.276    9.102 1 U   3.908089E+00  0.000000E+00 e 0 -         -         -
    184  126.811    4.511    7.755 1 U   3.754852E+00  0.000000E+00 e 0 -         -         -
    185  117.207    4.149    8.531 1 U   3.655218E+00  0.000000E+00 e 0 -         -         -
    186  114.365    2.421    8.136 1 U   3.372962E+00  0.000000E+00 e 0 N.41      HG2.40    H.41 #MAP    211
    186  114.365    2.421    8.136 1 U   3.372962E+00  0.000000E+00 e 0 N.41      HG3.40    H.41 #MAP    214
    187  116.325    0.738    7.737 1 U   3.584431E+00  0.000000E+00 e 0 N.6       QG1.5     H.6 #MAP     22
    188  122.883    2.214    8.055 1 U   3.594398E+00  0.000000E+00 e 0 N.119     HB3.118   H.119 #MAP    601
    188  122.883    2.214    8.055 1 U   3.594398E+00  0.000000E+00 e 0 N.119     HG2.118   H.119 #MAP    602
    189  111.350    0.548    7.175 1 U   3.635750E+00  0.000000E+00 e 0 -         -         -
    190  111.357    0.452    7.176 1 U   4.014660E+00  0.000000E+00 e 0 N.62      HB.61     H.62 #MAP    324
    191  109.772    2.039    7.964 1 U   3.935982E+00  0.000000E+00 e 0 N.106     HB2.105   H.106 #MAP    530
    191  109.772    2.039    7.964 1 U   3.935982E+00  0.000000E+00 e 0 N.106     HG2.105   H.106 #MAP    532
    192  121.801    2.110    8.143 1 U   4.186422E+00  0.000000E+00 e 0 N.31      HB3.30    H.31 #MAP    149
    193  130.769    1.820    9.231 1 U   3.877099E+00  0.000000E+00 e 0 -         -         -
    194  118.303    3.860    7.701 1 U   3.383106E+00  0.000000E+00 e 0 -         -         -
    195  121.583    4.664    8.301 1 U   3.769270E+00  0.000000E+00 e 0 -         -         -
    196  122.240    2.816    8.119 1 U   3.229276E+00  0.000000E+00 e 0 -         -         -
    197  112.179    1.785    7.648 1 U   3.714445E+00  0.000000E+00 e 0 N.66      HB3.65    H.66 #MAP    348
    197  112.179    1.785    7.648 1 U   3.714445E+00  0.000000E+00 e 0 N.66      HG3.65    H.66 #MAP    350
    198  120.949    2.705    7.775 1 U   3.511295E+00  0.000000E+00 e 0 -         -         -
    199  116.334    3.776    7.735 1 U   3.144917E+00  0.000000E+00 e 0 -         -         -
    200  117.427    2.203    8.011 1 U   3.802692E+00  0.000000E+00 e 0 N.126     HB3.125   H.126 #MAP    630
    201  118.084    4.301    8.176 1 U   3.638116E+00  0.000000E+00 e 0 -         -         -
    202  118.520    0.125    7.714 1 U   4.098537E+00  0.000000E+00 e 0 N.23      QD2.22    H.23 #MAP    109
    203  116.329    1.720    7.871 1 U   3.710542E+00  0.000000E+00 e 0 N.83      HD2.82    H.83 #MAP    433
    203  116.329    1.720    7.871 1 U   3.710542E+00  0.000000E+00 e 0 N.83      HD3.82    H.83 #MAP    434
    204  128.145    3.747    8.464 1 U   3.666065E+00  0.000000E+00 e 0 -         -         -
    205  118.293    1.894    7.515 1 U   4.129503E+00  0.000000E+00 e 0 -         -         -
    206  126.176    3.187    6.580 1 U   3.992809E+00  0.000000E+00 e 0 -         -         -
    207  126.176    0.890    6.572 1 U   4.302115E+00  0.000000E+00 e 0 N.108     QG2.107   H.108 #MAP    539
    208  105.616    3.898    7.260 1 U   3.194818E+00  0.000000E+00 e 0 N.19      HA.18     H.19 #MAP     82
    209  118.302    1.711    7.706 1 U   3.733589E+00  0.000000E+00 e 0 -         -         -
    210  105.628    1.616    7.257 1 U   3.823557E+00  0.000000E+00 e 0 N.19      HD2.18    H.19 #MAP     87
    210  105.628    1.616    7.257 1 U   3.823557E+00  0.000000E+00 e 0 N.19      HD3.18    H.19 #MAP     88
    211  118.739    2.914    9.286 1 U   4.096461E+00  0.000000E+00 e 0 -         -         -
    212  119.877    2.533    7.107 1 U   3.732102E+00  0.000000E+00 e 0 N.73      HB.72     H.73 #MAP    386
    213  119.918    2.478    7.105 1 U   3.773337E+00  0.000000E+00 e 0 -         -         -
    214  108.678    2.640    8.989 1 U   4.075092E+00  0.000000E+00 e 0 N.50      HB2.49    H.50 #MAP    252
    214  108.678    2.640    8.989 1 U   4.075092E+00  0.000000E+00 e 0 N.50      HB3.49    H.50 #MAP    253
    215  121.583    2.367    8.301 1 U   4.018497E+00  0.000000E+00 e 0 -         -         -
    216  119.166    2.077    8.046 1 U   3.984852E+00  0.000000E+00 e 0 N.128     HB.127    H.128 #MAP    639
    217  113.052    0.562    7.683 1 U   4.284837E+00  0.000000E+00 e 0 -         -         -
    218  114.365    3.789    8.152 1 U   3.792629E+00  0.000000E+00 e 0 -         -         -
    219  116.769    1.034    8.424 1 U   4.137784E+00  0.000000E+00 e 0 -         -         -
    220  121.364    4.007    8.105 1 U   3.094154E+00  0.000000E+00 e 0 N.80      HA.79     H.80 #MAP    415
    221  119.635    1.807    8.435 1 U   4.118102E+00  0.000000E+00 e 0 -         -         -
    222  119.693    1.860    8.425 1 U   4.326694E+00  0.000000E+00 e 0 N.127     HB3.126   H.127 #MAP    635
    223  116.115    0.671    7.573 1 U   4.114885E+00  0.000000E+00 e 0 -         -         -
    224  119.617    4.134    8.060 1 U   3.429448E+00  0.000000E+00 e 0 -         -         -
    225  111.305    4.120    7.379 1 U   4.160738E+00  0.000000E+00 e 0 -         -         -
    226  111.237    4.135    7.379 1 U   4.246991E+00  0.000000E+00 e 0 N.91      HA.90     H.91 #MAP    468
    227  114.365    2.093    8.136 1 U   4.322529E+00  0.000000E+00 e 0 N.41      HB2.40    H.41 #MAP    205
    228  118.077    1.892    9.007 1 U   4.229241E+00  0.000000E+00 e 0 -         -         -
    229  118.078    2.022    7.818 1 U   4.523190E+00  0.000000E+00 e 0 N.10      HB2.9     H.10 #MAP     31
    230  118.083    1.010    7.819 1 U   4.230538E+00  0.000000E+00 e 0 N.13      QG2.12    H.13 #MAP     52
    231  120.706    1.665    8.838 1 U   4.155846E+00  0.000000E+00 e 0 N.59      HG3.58    H.59 #MAP    313
    231  120.706    1.665    8.838 1 U   4.155846E+00  0.000000E+00 e 0 N.131     HG3.130   H.131 #MAP    664
    232  111.303    3.187    9.403 1 U   4.032251E+00  0.000000E+00 e 0 N.97      HB3.96    H.97 #MAP    499
    233  117.427    4.171    8.160 1 U   3.257053E+00  0.000000E+00 e 0 -         -         -
    234  127.925    1.929    8.418 1 U   3.900316E+00  0.000000E+00 e 0 N.68      HB.67     H.68 #MAP    363
    235  126.839    1.566    8.054 1 U   4.441052E+00  0.000000E+00 e 0 N.25      HB.24     H.25 #MAP    120
    236  122.895    2.476    7.996 1 U   3.620684E+00  0.000000E+00 e 0 -         -         -
    237  122.884    2.377    8.054 1 U   3.685728E+00  0.000000E+00 e 0 N.119     HG3.118   H.119 #MAP    603
    238  123.770    0.125    8.645 1 U   3.999562E+00  0.000000E+00 e 0 N.96      QD2.95    H.96 #MAP    496
    239  118.310    1.315    7.700 1 U   4.647946E+00  0.000000E+00 e 0 -         -         -
    240  121.619    2.050    8.688 1 U   3.770574E+00  0.000000E+00 e 0 N.129     HB2.128   H.129 #MAP    647
    241  121.139    3.120    7.353 1 U   3.913143E+00  0.000000E+00 e 0 N.58      HB3.57    H.58 #MAP    308
    242  121.103    3.173    7.352 1 U   4.104024E+00  0.000000E+00 e 0 N.64      HD2.63    H.64 #MAP    338
    242  121.103    3.173    7.352 1 U   4.104024E+00  0.000000E+00 e 0 N.64      HD3.63    H.64 #MAP    339
    243  117.432    2.378    8.005 1 U   3.528316E+00  0.000000E+00 e 0 N.126     HG2.125   H.126 #MAP    631
    244  121.786    2.214    8.689 1 U   3.740812E+00  0.000000E+00 e 0 N.129     HB3.128   H.129 #MAP    650
    245  107.585    4.281    7.823 1 U   4.203868E+00  0.000000E+00 e 0 N.70      HA.69     H.70 #MAP    368
    246  116.552    1.929    8.621 1 U   4.215470E+00  0.000000E+00 e 0 -         -         -
    247  120.707    1.883    8.836 1 U   3.835847E+00  0.000000E+00 e 0 N.59      HB3.58    H.59 #MAP    311
    247  120.707    1.883    8.836 1 U   3.835847E+00  0.000000E+00 e 0 N.131     HB3.130   H.131 #MAP    662
    248  123.332    4.403    7.213 1 U   3.783639E+00  0.000000E+00 e 0 -         -         -
    249  118.520    1.382    7.722 1 U   4.446548E+00  0.000000E+00 e 0 -         -         -
    250  128.144    1.437    8.465 1 U   4.823654E+00  0.000000E+00 e 0 N.65      HG13.64   H.65 #MAP    344
    251  118.301    1.619    7.507 1 U   4.814524E+00  0.000000E+00 e 0 N.77      HG.76     H.77 #MAP    401
    252  120.055    1.419    9.260 1 U   4.378989E+00  0.000000E+00 e 0 -         -         -
    253  115.240    3.548    8.023 1 U   3.280699E+00  0.000000E+00 e 0 N.11      HA.10     H.11 #MAP     37
    253  115.240    3.548    8.023 1 U   3.280699E+00  0.000000E+00 e 0 N.14      HA.13     H.14 #MAP     53
    254  107.803    4.133    7.695 1 U   3.384739E+00  0.000000E+00 e 0 -         -         -
    255  121.583    2.586    8.692 1 U   3.506387E+00  0.000000E+00 e 0 N.129     HG3.128   H.129 #MAP    656
    256  116.332    2.164    7.816 1 U   4.141129E+00  0.000000E+00 e 0 -         -         -
    257  119.175    1.852    8.055 1 U   3.969265E+00  0.000000E+00 e 0 N.100     HB2.99    H.100 #MAP    501
    258  116.333    2.148    7.737 1 U   4.152988E+00  0.000000E+00 e 0 -         -         -
    259  118.520    0.836    7.722 1 U   4.900832E+00  0.000000E+00 e 0 N.23      HG.22     H.23 #MAP    107
    260  113.052    1.328    7.683 1 U   4.370370E+00  0.000000E+00 e 0 -         -         -
    261  126.832    3.057    7.757 1 U   4.300656E+00  0.000000E+00 e 0 N.107     HA2.106   H.107 #MAP    534
    262  120.058    1.634    9.257 1 U   4.499771E+00  0.000000E+00 e 0 -         -         -
    263  118.739    3.515    9.286 1 U   4.104024E+00  0.000000E+00 e 0 N.39      HB2.38    H.39 #MAP    195
    263  118.739    3.515    9.286 1 U   4.104024E+00  0.000000E+00 e 0 N.39      HB3.38    H.39 #MAP    196
    264  112.178    2.148    8.066 1 U   4.355468E+00  0.000000E+00 e 0 N.43      HB3.42    H.43 #MAP    220
    265  107.147    3.789    6.908 1 U   4.160161E+00  0.000000E+00 e 0 N.20      HA2.19    H.20 #MAP     91
    265  107.147    3.789    6.908 1 U   4.160161E+00  0.000000E+00 e 0 N.20      HA3.19    H.20 #MAP     92
    266  121.802    1.888    8.138 1 U   4.195847E+00  0.000000E+00 e 0 -         -         -
    267  117.454    2.709    8.005 1 U   3.585348E+00  0.000000E+00 e 0 -         -         -
    268  119.177    2.367    8.058 1 U   3.790969E+00  0.000000E+00 e 0 N.100     HB3.99    H.100 #MAP    502
    269  117.513    1.986    8.006 1 U   3.874110E+00  0.000000E+00 e 0 N.126     HB2.125   H.126 #MAP    629
    270  117.437    1.915    8.008 1 U   4.205112E+00  0.000000E+00 e 0 -         -         -
    271  123.114    4.664    9.106 1 U   4.281297E+00  0.000000E+00 e 0 N.33      HA.32     H.33 #MAP    161
    272  115.240    1.601    8.019 1 U   3.870615E+00  0.000000E+00 e 0 N.14      HB2.13    H.14 #MAP     54
    272  115.240    1.601    8.019 1 U   3.870615E+00  0.000000E+00 e 0 N.14      HD2.13    H.14 #MAP     58
    273  119.833    1.929    9.560 1 U   4.695385E+00  0.000000E+00 e 0 -         -         -
    274  119.833    2.531    9.560 1 U   4.661251E+00  0.000000E+00 e 0 -         -         -
    275  111.264    0.733    7.379 1 U   4.560540E+00  0.000000E+00 e 0 -         -         -
    276  119.833    1.711    9.552 1 U   4.642325E+00  0.000000E+00 e 0 -         -         -
    277  116.143   -0.168    7.576 1 U   4.663815E+00  0.000000E+00 e 0 -         -         -
    278  116.093    4.044    7.578 1 U   4.008617E+00  0.000000E+00 e 0 -         -         -
    279  119.833    2.586    9.552 1 U   4.634288E+00  0.000000E+00 e 0 N.120     HB3.119   H.120 #MAP    606
    279  119.833    2.586    9.552 1 U   4.634288E+00  0.000000E+00 e 0 N.120     HG3.119   H.120 #MAP    608
    280  122.887    4.149    8.055 1 U   3.547159E+00  0.000000E+00 e 0 N.119     HA.118    H.119 #MAP    599
    281  130.769    5.046    7.526 1 U   4.650460E+00  0.000000E+00 e 0 -         -         -
    282  128.349    4.581    9.078 1 U   4.101928E+00  0.000000E+00 e 0 -         -         -
    283  118.083    4.445    7.933 1 U   3.922053E+00  0.000000E+00 e 0 N.103     HA.102    H.103 #MAP    519
    284  119.177    4.642    8.062 1 U   3.843588E+00  0.000000E+00 e 0 N.100     HA.99     H.100 #MAP    500
    285  116.552    4.281    7.761 1 U   3.937354E+00  0.000000E+00 e 0 N.102     HA.101    H.102 #MAP    516
    286  116.771    0.890    8.418 1 U   3.746606E+00  0.000000E+00 e 0 -         -         -
    287  125.738    4.718    7.597 1 U   3.223431E+00  0.000000E+00 e 0 -         -         -
    288  108.894    1.837    7.499 1 U   5.121008E+00  0.000000E+00 e 0 -         -         -
    289  120.051    4.500    9.059 1 U   3.595124E+00  0.000000E+00 e 0 N.3       HA.2      H.3 #MAP      4
    290  111.303    3.625    7.174 1 U   3.411630E+00  0.000000E+00 e 0 N.62      HA.61     H.62 #MAP    323
    291  119.832    1.961    9.558 1 U   4.704198E+00  0.000000E+00 e 0 N.120     HG2.119   H.120 #MAP    607
    292  112.178    3.078    7.644 1 U   3.778316E+00  0.000000E+00 e 0 N.66      HD2.65    H.66 #MAP    351
    292  112.178    3.078    7.644 1 U   3.778316E+00  0.000000E+00 e 0 N.66      HD3.65    H.66 #MAP    352
    293  118.303    1.294    7.700 1 U   4.642325E+00  0.000000E+00 e 0 -         -         -
    294  111.959    0.562    8.066 1 U   4.206982E+00  0.000000E+00 e 0 N.43      QD1.42    H.43 #MAP    222
    294  111.959    0.562    8.066 1 U   4.206982E+00  0.000000E+00 e 0 N.43      QD2.42    H.43 #MAP    223
    295  128.144    1.820    8.465 1 U   4.113550E+00  0.000000E+00 e 0 N.65      HB.64     H.65 #MAP    341
    296  116.552    1.711    8.613 1 U   4.586876E+00  0.000000E+00 e 0 N.112     HB3.111   H.112 #MAP    554
    297  115.024    2.439    8.350 1 U   4.820085E+00  0.000000E+00 e 0 -         -         -
    298  116.115    4.828    8.919 1 U   4.059807E+00  0.000000E+00 e 0 -         -         -
    299  115.297    2.452    8.347 1 U   4.951026E+00  0.000000E+00 e 0 N.85      HB3.84    H.85 #MAP    439
    300  118.083    0.868    7.820 1 U   4.078097E+00  0.000000E+00 e 0 -         -         -
    301  113.267    4.074    8.114 1 U   4.506303E+00  0.000000E+00 e 0 N.38      HA.37     H.38 #MAP    187
    302  115.236    1.887    8.016 1 U   4.170644E+00  0.000000E+00 e 0 -         -         -
    303  119.395    4.773    8.692 1 U   4.024188E+00  0.000000E+00 e 0 N.69      HA.68     H.69 #MAP    366
    304  128.300    2.087    9.075 1 U   4.920650E+00  0.000000E+00 e 0 -         -         -
    305  128.315    2.070    9.079 1 U   5.079908E+00  0.000000E+00 e 0 -         -         -
    306  116.552    2.257    8.621 1 U   4.367117E+00  0.000000E+00 e 0 -         -         -
    307  105.616    2.914    7.260 1 U   4.477657E+00  0.000000E+00 e 0 N.19      HE2.18    H.19 #MAP     89
    308  108.896    1.480    7.501 1 U   4.937300E+00  0.000000E+00 e 0 -         -         -
    309  123.165    1.912    9.102 1 U   5.235244E+00  0.000000E+00 e 0 -         -         -
    310  106.745    4.810    7.591 1 U   4.901014E+00  0.000000E+00 e 0 -         -         -
    311  107.147    1.601    6.908 1 U   4.050395E+00  0.000000E+00 e 0 -         -         -
    312  120.066    5.229    9.258 1 U   3.968434E+00  0.000000E+00 e 0 N.49      HA.48     H.49 #MAP    248
    313  116.705    2.650    9.416 1 U   4.516485E+00  0.000000E+00 e 0 N.37      HB2.36    H.37 #MAP    185
    313  116.705    2.650    9.416 1 U   4.516485E+00  0.000000E+00 e 0 N.37      HB3.36    H.37 #MAP    186
    314  116.554    2.599    9.404 1 U   4.810364E+00  0.000000E+00 e 0 -         -         -
    315  112.155    4.022    8.064 1 U   4.516485E+00  0.000000E+00 e 0 N.43      HA.42     H.43 #MAP    218
    316  112.180    3.999    8.065 1 U   4.505294E+00  0.000000E+00 e 0 N.40      HB2.39    H.40 #MAP    198
    316  112.180    3.999    8.065 1 U   4.505294E+00  0.000000E+00 e 0 N.40      HB3.39    H.40 #MAP    199
    317  118.083    2.586    7.471 1 U   4.353878E+00  0.000000E+00 e 0 -         -         -
    318  107.585    5.156    7.823 1 U   4.759639E+00  0.000000E+00 e 0 -         -         -
    319  122.023    4.205    8.383 1 U   4.365093E+00  0.000000E+00 e 0 N.121     HA.120    H.121 #MAP    611
    320  118.302    3.734    7.518 1 U   3.796723E+00  0.000000E+00 e 0 N.77      HA.76     H.77 #MAP    398
    321  108.765    2.233    8.985 1 U   5.343013E+00  0.000000E+00 e 0 N.50      HG3.49    H.50 #MAP    255
    322  108.762    2.210    8.985 1 U   5.251137E+00  0.000000E+00 e 0 -         -         -
    323  108.729    2.178    8.987 1 U   5.274333E+00  0.000000E+00 e 0 -         -         -
    324  121.172    5.277    8.361 1 U   4.797717E+00  0.000000E+00 e 0 N.44      HA.43     H.44 #MAP    226
    325  121.160    5.257    8.360 1 U   4.749348E+00  0.000000E+00 e 0 N.52      HA.51     H.52 #MAP    260
    326  115.316    3.741    8.933 1 U   4.997097E+00  0.000000E+00 e 0 N.105     HD3.104   H.105 #MAP    528
    327  115.337    3.716    8.932 1 U   4.988916E+00  0.000000E+00 e 0 -         -         -
    328  115.343    3.698    8.932 1 U   5.035277E+00  0.000000E+00 e 0 -         -         -
    329  108.339    2.985    7.494 1 U   4.835301E+00  0.000000E+00 e 0 N.115     HE2.114   H.115 #MAP    570
    329  108.339    2.985    7.494 1 U   4.835301E+00  0.000000E+00 e 0 N.115     HE3.114   H.115 #MAP    571
    330  108.355    2.927    7.500 1 U   5.321684E+00  0.000000E+00 e 0 -         -         -
    331  113.052    4.226    7.683 1 U   4.301750E+00  0.000000E+00 e 0 N.72      HA.71     H.72 #MAP    379
    332  118.090    2.597    7.435 1 U   4.372002E+00  0.000000E+00 e 0 -         -         -
    333  116.154    1.211    7.576 1 U   4.893778E+00  0.000000E+00 e 0 -         -         -
    334  111.303    0.179    7.174 1 U   4.882532E+00  0.000000E+00 e 0 N.62      HG13.61   H.62 #MAP    327
    335  126.184    4.768    8.111 1 U   4.952198E+00  0.000000E+00 e 0 N.61      HA.60     H.61 #MAP    316
    336  126.163    4.736    8.111 1 U   5.041676E+00  0.000000E+00 e 0 -         -         -
    337  111.303   -0.203    7.182 1 U   4.980523E+00  0.000000E+00 e 0 -         -         -
    338  117.206    4.018    8.086 1 U   3.926272E+00  0.000000E+00 e 0 N.123     HA.122    H.123 #MAP    616
    339  122.874    2.049    8.055 1 U   4.167421E+00  0.000000E+00 e 0 -         -         -
    340  118.287    0.549    7.512 1 U   4.813562E+00  0.000000E+00 e 0 -         -         -
    341  120.708    3.023    8.840 1 U   4.724987E+00  0.000000E+00 e 0 -         -         -
    342  126.176    1.437    6.580 1 U   5.193036E+00  0.000000E+00 e 0 -         -         -
    343  121.583    1.239    8.295 1 U   4.610156E+00  0.000000E+00 e 0 N.109     HB2.108   H.109 #MAP    541
    344  122.542    4.587    8.382 1 U   5.002743E+00  0.000000E+00 e 0 N.26      HA.25     H.26 #MAP    123
    345  122.556    4.569    8.383 1 U   4.893149E+00  0.000000E+00 e 0 -         -         -
    346  122.569    4.538    8.383 1 U   4.967417E+00  0.000000E+00 e 0 -         -         -
    347  116.771    2.039    8.418 1 U   4.787611E+00  0.000000E+00 e 0 -         -         -
    348  117.427    2.750    8.011 1 U   3.558347E+00  0.000000E+00 e 0 N.126     HG3.125   H.126 #MAP    632
    349  114.582    0.849    7.813 1 U   4.955039E+00  0.000000E+00 e 0 -         -         -
    350  111.303    0.289    7.385 1 U   4.963631E+00  0.000000E+00 e 0 N.91      HG2.90    H.91 #MAP    471
    351  120.708    2.859    8.832 1 U   4.869637E+00  0.000000E+00 e 0 N.59      HD2.58    H.59 #MAP    314
    351  120.708    2.859    8.832 1 U   4.869637E+00  0.000000E+00 e 0 N.131     HD2.130   H.131 #MAP    665
    352  119.785    2.893    7.905 1 U   4.941428E+00  0.000000E+00 e 0 N.78      HE2.77    H.78 #MAP    411
    352  119.785    2.893    7.905 1 U   4.941428E+00  0.000000E+00 e 0 N.78      HE3.77    H.78 #MAP    412
    353  116.552    1.656    8.621 1 U   4.609564E+00  0.000000E+00 e 0 -         -         -
    354  122.244    3.066    8.116 1 U   4.749348E+00  0.000000E+00 e 0 -         -         -
    355  123.114    1.765    9.114 1 U   5.204992E+00  0.000000E+00 e 0 N.33      HB2.32    H.33 #MAP    162
    356  110.896    4.400    7.882 1 U   4.675480E+00  0.000000E+00 e 0 -         -         -
    357  115.239    1.427    8.017 1 U   4.440140E+00  0.000000E+00 e 0 N.14      HG3.13    H.14 #MAP     57
    358  122.240    4.265    8.116 1 U   4.295217E+00  0.000000E+00 e 0 -         -         -
    359  118.512    2.748    8.492 1 U   4.825038E+00  0.000000E+00 e 0 -         -         -
    360  124.863    0.398    8.989 1 U   4.973738E+00  0.000000E+00 e 0 -         -         -
    361  118.083    2.586    7.495 1 U   4.329360E+00  0.000000E+00 e 0 -         -         -
    362  107.585    2.695    7.823 1 U   5.197137E+00  0.000000E+00 e 0 -         -         -
    363  108.897    3.898    7.495 1 U   4.690019E+00  0.000000E+00 e 0 -         -         -
    364  122.895    0.726    8.066 1 U   4.755946E+00  0.000000E+00 e 0 -         -         -
    365  116.552    6.195    9.411 1 U   4.548568E+00  0.000000E+00 e 0 N.37      HA.36     H.37 #MAP    184
    366  110.865    2.148    7.878 1 U   4.973134E+00  0.000000E+00 e 0 -         -         -
    367  127.269    0.617    8.418 1 U   4.871726E+00  0.000000E+00 e 0 -         -         -
    368  122.676    2.914    8.058 1 U   4.875047E+00  0.000000E+00 e 0 -         -         -
    369  121.364    4.718    7.268 1 U   3.895740E+00  0.000000E+00 e 0 -         -         -
    370  111.303    2.367    7.385 1 U   5.142331E+00  0.000000E+00 e 0 -         -         -
    371  111.521    2.531    7.597 1 U   4.761865E+00  0.000000E+00 e 0 -         -         -
    372  120.489    1.546    8.567 1 U   4.358260E+00  0.000000E+00 e 0 -         -         -
    373  121.583    0.890    7.816 1 U   5.139537E+00  0.000000E+00 e 0 -         -         -
    374  120.270    2.093    8.340 1 U   5.386135E+00  0.000000E+00 e 0 -         -         -
    375  119.177    6.195    8.042 1 U   4.760380E+00  0.000000E+00 e 0 -         -         -
    376  122.239    3.242    8.113 1 U   4.598995E+00  0.000000E+00 e 0 -         -         -
    377  121.801    0.617    8.136 1 U   4.724987E+00  0.000000E+00 e 0 -         -         -
    378  123.114    1.711    9.098 1 U   5.046012E+00  0.000000E+00 e 0 -         -         -
    379  120.926    4.664    7.784 1 U   4.892699E+00  0.000000E+00 e 0 N.53      HA.52     H.53 #MAP    267
    380  118.520    1.546    7.949 1 U   4.196767E+00  0.000000E+00 e 0 -         -         -
    381  126.832   -0.203    8.066 1 U   4.953666E+00  0.000000E+00 e 0 -         -         -
    382  117.208    3.789    8.527 1 U   4.819114E+00  0.000000E+00 e 0 -         -         -
    383  107.366    1.382    8.058 1 U   5.089435E+00  0.000000E+00 e 0 -         -         -
    384  123.770    2.093    8.653 1 U   4.988813E+00  0.000000E+00 e 0 -         -         -
    385  120.051    4.335    8.168 1 U   3.883659E+00  0.000000E+00 e 0 -         -         -
    386  130.987    2.750    9.239 1 U   5.170217E+00  0.000000E+00 e 0 -         -         -
    387  119.614    3.023    8.058 1 U   4.995744E+00  0.000000E+00 e 0 N.118     HE2.117   H.118 #MAP    597
    387  119.614    3.023    8.058 1 U   4.995744E+00  0.000000E+00 e 0 N.118     HE3.117   H.118 #MAP    598
    388  111.521    2.640    7.597 1 U   5.267224E+00  0.000000E+00 e 0 -         -         -
    389  129.456    2.531    7.597 1 U   4.885460E+00  0.000000E+00 e 0 -         -         -
    390  111.303    0.507    7.120 1 U   4.819519E+00  0.000000E+00 e 0 -         -         -
    391  113.271    1.601    8.121 1 U   5.087071E+00  0.000000E+00 e 0 N.38      HB2.37    H.38 #MAP    188
    391  113.271    1.601    8.121 1 U   5.087071E+00  0.000000E+00 e 0 N.38      HB3.37    H.38 #MAP    189
    392  113.052    0.398    7.691 1 U   5.329327E+00  0.000000E+00 e 0 -         -         -
    393  130.769    1.601    7.550 1 U   5.231072E+00  0.000000E+00 e 0 -         -         -
    394  108.897    4.828    8.027 1 U   4.521637E+00  0.000000E+00 e 0 -         -         -
    395  130.987    5.484    8.058 1 U   5.035057E+00  0.000000E+00 e 0 -         -         -
    396  118.520    0.507    7.722 1 U   5.125970E+00  0.000000E+00 e 0 -         -         -
    397  116.333    2.968    7.870 1 U   4.610156E+00  0.000000E+00 e 0 -         -         -
    398  114.584    2.257    8.066 1 U   4.832000E+00  0.000000E+00 e 0 -         -         -
    399  120.051    1.984    9.122 1 U   4.703516E+00  0.000000E+00 e 0 -         -         -
    400  131.425    1.000    9.247 1 U   4.838866E+00  0.000000E+00 e 0 -         -         -
    401  115.240    5.101    7.370 1 U   5.220248E+00  0.000000E+00 e 0 -         -         -
    402  122.457    3.242    8.379 1 U   5.342514E+00  0.000000E+00 e 0 -         -         -
    403  116.552    2.257    8.574 1 U   5.008222E+00  0.000000E+00 e 0 -         -         -
    404  123.770    4.554    8.645 1 U   5.237556E+00  0.000000E+00 e 0 -         -         -
    405  111.303    0.234    7.393 1 U   5.037587E+00  0.000000E+00 e 0 -         -         -
    406  122.020    3.296    8.371 1 U   5.472449E+00  0.000000E+00 e 0 -         -         -
    407  107.585    1.984    7.839 1 U   5.051159E+00  0.000000E+00 e 0 -         -         -
    408  116.771    5.593    8.574 1 U   4.667035E+00  0.000000E+00 e 0 -         -         -
    409  125.301    0.015    9.122 1 U   5.326553E+00  0.000000E+00 e 0 -         -         -
    410  126.832    0.507    8.050 1 U   5.065104E+00  0.000000E+00 e 0 -         -         -
    411  105.616    3.898    7.198 1 U   4.547491E+00  0.000000E+00 e 0 -         -         -
    412  116.333    1.875    7.792 1 U   4.853911E+00  0.000000E+00 e 0 -         -         -
    413  126.832    0.343    8.042 1 U   5.057814E+00  0.000000E+00 e 0 -         -         -
    414  122.895    2.203    7.980 1 U   5.178859E+00  0.000000E+00 e 0 -         -         -
    415  106.710    3.953    7.644 1 U   4.670271E+00  0.000000E+00 e 0 -         -         -
    416  131.206    2.695    7.597 1 U   4.946938E+00  0.000000E+00 e 0 -         -         -
    417  118.739    4.828    7.714 1 U   5.125970E+00  0.000000E+00 e 0 -         -         -
    418  119.833    4.335    8.058 1 U   4.813562E+00  0.000000E+00 e 0 -         -         -
    419  127.925    5.046    8.418 1 U   5.440833E+00  0.000000E+00 e 0 -         -         -
    420  118.520    2.968    8.488 1 U   4.968017E+00  0.000000E+00 e 0 -         -         -
    421  127.269    2.695    7.597 1 U   4.706248E+00  0.000000E+00 e 0 -         -         -
    422  121.801    1.273    6.330 1 U   5.322979E+00  0.000000E+00 e 0 -         -         -
    423  119.833    3.242    9.560 1 U   5.133350E+00  0.000000E+00 e 0 N.120     HD2.119   H.120 #MAP    609
    423  119.833    3.242    9.560 1 U   5.133350E+00  0.000000E+00 e 0 N.120     HD3.119   H.120 #MAP    610
    424  131.206    2.531    7.597 1 U   5.000751E+00  0.000000E+00 e 0 -         -         -
    425  117.427    2.695    7.589 1 U   5.041344E+00  0.000000E+00 e 0 -         -         -
    426  121.145    1.546    8.348 1 U   4.920744E+00  0.000000E+00 e 0 -         -         -
    427  116.771    1.929    8.582 1 U   5.131467E+00  0.000000E+00 e 0 -         -         -
    428  121.801    2.750    8.136 1 U   4.863063E+00  0.000000E+00 e 0 -         -         -
    429  130.769    1.601    7.534 1 U   5.172070E+00  0.000000E+00 e 0 -         -         -
    430  121.583    1.875    8.261 1 U   5.160760E+00  0.000000E+00 e 0 -         -         -
    431  119.614    1.164    8.434 1 U   5.115221E+00  0.000000E+00 e 0 -         -         -
    432  118.083    0.562    8.066 1 U   4.998452E+00  0.000000E+00 e 0 -         -         -
    433  119.177    1.492    8.058 1 U   4.786839E+00  0.000000E+00 e 0 -         -         -
    434  120.489    0.617    8.340 1 U   5.335397E+00  0.000000E+00 e 0 -         -         -
    435  119.177    0.343    8.066 1 U   4.949369E+00  0.000000E+00 e 0 -         -         -
    436  116.333    4.007    7.878 1 U   4.962440E+00  0.000000E+00 e 0 -         -         -
    437  107.803    2.203    8.066 1 U   4.970320E+00  0.000000E+00 e 0 -         -         -
    438  116.771    2.968    7.112 1 U   5.360006E+00  0.000000E+00 e 0 N.82      HE2.81    H.82 #MAP    426
    438  116.771    2.968    7.112 1 U   5.360006E+00  0.000000E+00 e 0 N.82      HE3.81    H.82 #MAP    427
    439  119.614    5.320    8.793 1 U   5.097051E+00  0.000000E+00 e 0 N.36      HA.35     H.36 #MAP    177
    440  118.083    3.132    7.933 1 U   5.500000E+00  0.000000E+00 e 0 -         -         -
    441  126.832    2.476    8.058 1 U   4.966818E+00  0.000000E+00 e 0 -         -         -
    442  115.240    4.171    7.323 1 U   4.763352E+00  0.000000E+00 e 0 -         -         -
    443  108.678    1.328    7.698 1 U   5.084597E+00  0.000000E+00 e 0 -         -         -
    444  127.269    2.531    7.597 1 U   4.718682E+00  0.000000E+00 e 0 -         -         -
    445  129.019    2.695    7.597 1 U   4.717985E+00  0.000000E+00 e 0 -         -         -
    446  113.052    0.398    7.675 1 U   5.228494E+00  0.000000E+00 e 0 -         -         -
    447  124.863    1.765    9.028 1 U   5.208603E+00  0.000000E+00 e 0 -         -         -
    448  113.052    1.492    7.691 1 U   5.230069E+00  0.000000E+00 e 0 -         -         -
    449  116.115    5.867    7.589 1 U   4.998452E+00  0.000000E+00 e 0 -         -         -
    450  111.303    6.359    7.166 1 U   5.163899E+00  0.000000E+00 e 0 -         -         -
    451  116.115    2.148    7.573 1 U   5.127216E+00  0.000000E+00 e 0 -         -         -
    452  125.301    0.015    9.138 1 U   5.494192E+00  0.000000E+00 e 0 -         -         -
    453  126.176    0.398    6.611 1 U   4.994186E+00  0.000000E+00 e 0 -         -         -
    454  112.178    2.695    7.644 1 U   5.191538E+00  0.000000E+00 e 0 -         -         -
    455  111.303    5.156    9.380 1 U   5.160369E+00  0.000000E+00 e 0 N.97      HA.96     H.97 #MAP    497
    456  107.585    2.695    7.800 1 U   5.007482E+00  0.000000E+00 e 0 -         -         -
    457  115.240    1.164    8.019 1 U   4.989637E+00  0.000000E+00 e 0 -         -         -
    458  118.958    2.203    8.074 1 U   5.115957E+00  0.000000E+00 e 0 -         -         -
