# Supplementary material for: Structural and regulatory insights into the glideosome-associated connector from Toxoplasma gondii
Source: eLife. 2023 Apr 4;12:e86049. doi: 10.7554/eLife.86049 (PMC10125020; doi:10.7554/eLife.86049)
Supplement: Figure 1—source data 1. — wwPDB X-ray structure validation; MTZ file for TgGAC X-ray diffraction data and final refined PDB file for TgGAC from X-ray diffraction. [file elife-86049-fig1-data1.zip › Figure 1-source data 1/NOE assignment and NMR structure/shift_assignment/CBCANH_hncacb_@FLYA_asn.list]

      Assignment          w1         w2         w3
  E83CB-E83N-E83H     31.465    116.302      7.852
  V72CA-V72N-V72H     61.399    113.013      7.660
     G4CA-G4N-G4H     46.000    108.836      8.014
M111CB-M111N-M111H     39.691    124.934      8.970
  S10CA-N11N-N11H     61.410    115.120      8.005
  K13CA-E14N-E14H     61.410    115.120      8.005
  A15CB-A15N-A15H     18.624    122.134      7.530
  L42CA-L42N-L42H     56.682    110.809      7.862
W129CB-W129N-W129H     30.322    121.666      8.671
  L26CB-L26N-L26H     41.012    122.483      8.374
E124CA-E124N-E124H     59.573    116.766      8.402
E108CB-E108N-E108H     32.287    126.221      6.544
  A15CA-L16N-L16H     55.139    121.084      8.557
  K29CA-K29N-K29H     54.749    118.993      7.804
T134CA-T134N-T134H     62.179    107.668      7.672
            ?-?-?     34.524    108.486      7.241
            ?-?-?     32.562    126.224      6.545
  N66CB-N66N-N66H     40.784    112.202      7.623
A121CB-A121N-A121H     18.307    122.021      8.356
            ?-?-?     61.271    113.035      7.670
E118CB-E118N-E118H     30.801    119.685      8.040
  K69CB-K69N-K69H     35.746    119.466      8.673
  T92CB-T92N-T92H     72.471    106.736      7.568
  R65CB-R65N-R65H     31.209    128.201      8.448
            ?-?-?     31.360    128.226      8.435
  F96CB-F96N-F96H     40.910    123.652      8.634
  K18CA-K18N-K18H     57.989    118.286      7.683
  R17CA-K18N-K18H     58.332    118.306      7.682
  W47CA-W47N-W47H     58.332    118.306      7.682
  A79CB-A80N-A80H     19.289    121.318      8.084
  A80CB-A80N-A80H     19.289    121.318      8.084
Q128CA-Q128N-Q128H     59.371    119.101      8.023
E105CA-E105N-E105H     55.862    115.252      8.914
  N43CA-N43N-N43H     54.114    111.974      8.046
  V12CB-V12N-V12H     31.918    123.417      7.194
  A80CA-A80N-A80H     54.221    121.317      8.086
  K81CA-K81N-K81H     58.170    114.552      7.091
  L71CB-V72N-V72H     39.504    113.033      7.661
  A79CA-A80N-A80H     54.647    121.328      8.083
R119CB-R119N-R119H     28.905    122.834      8.035
L109CB-L109N-L109H     43.160    121.675      8.276
            ?-?-?     67.611    117.232      8.065
  T92CA-T92N-T92H     60.712    106.733      7.570
            ?-?-?     39.215    112.335      7.480
Q128CB-W129N-W129H     29.071    121.660      8.672
  F25CB-L26N-L26H     39.904    122.488      8.376
  I64CB-R65N-R65H     36.134    128.202      8.448
            ?-?-?     36.328    128.166      8.437
E108CB-L109N-L109H     32.186    121.668      8.281
            ?-?-?     57.354    122.278      8.087
D131CA-A132N-A132H     57.615    122.284      8.096
  L76CA-K77N-K77H     56.264    118.163      7.490
  L16CB-L16N-L16H     41.401    120.966      8.557
     L8CB-L8N-L8H     42.698    121.318      7.248
     D7CB-D7N-D7H     41.527    118.751      7.669
     G4CA-V5N-V5H     45.982    117.118      8.515
E108CA-L109N-L109H     54.412    121.671      8.274
            ?-?-?     33.504    111.824      7.535
            ?-?-?     67.612    116.767      8.400
  K86CB-K86N-K86H     34.533    116.073      7.561
            ?-?-?     33.329    111.870      7.546
  K86CA-K86N-K86H     56.858    116.093      7.563
  M93CB-M93N-M93H     35.235    117.701      8.836
M126CA-M126N-M126H     56.789    117.468      7.984
V127CA-V127N-V127H     67.048    119.568      8.408
G106CA-V107N-V107H     43.890    126.802      7.726
  I64CA-I64N-I64H     62.648    121.084      7.335
A113CB-A113N-A113H     22.266    130.871      9.219
            ?-?-?     52.812    112.219      7.624
  V72CB-V72N-V72H     31.185    113.025      7.667
  N43CB-N43N-N43H     40.850    111.984      8.048
  K13CB-E14N-E14H     32.372    115.125      8.006
M111CA-M111N-M111H     54.927    124.934      8.970
  L95CA-F96N-F96H     54.657    123.771      8.631
  A88CA-A88N-A88H     50.055    121.784      6.310
  K77CA-K77N-K77H     60.138    118.168      7.490
  L26CA-L26N-L26H     52.580    122.484      8.376
Y135CB-Y135N-Y135H     37.635    121.759      7.623
V112CB-V112N-V112H     36.051    116.631      8.603
  E14CB-E14N-E14H     29.598    115.134      8.003
D120CB-D120N-D120H     39.468    119.801      9.538
            ?-?-?     29.037    108.486      6.576
G106CA-G106N-G106H     43.934    109.769      7.947
  F91CB-F91N-F91H     41.737    111.166      7.360
  A68CB-A68N-A68H     23.188    127.713      8.397
M125CB-M125N-M125H     33.453    118.149      8.051
T134CB-T134N-T134H     69.852    107.669      7.673
E124CA-M125N-M125H     59.777    118.170      8.054
M125CA-M125N-M125H     59.777    118.170      8.054
  R63CB-R63N-R63H     30.064    116.302      7.796
F122CA-F122N-F122H     62.260    118.985      7.930
  Y55CA-Y55N-Y55H     59.208    121.775      7.622
Y135CA-Y135N-Y135H     59.208    121.775      7.622
  A80CA-K81N-K81H     54.326    114.551      7.091
S115CB-S115N-S115H     66.178    108.369      7.475
E124CB-E124N-E124H     29.571    116.768      8.403
D131CA-D131N-D131H     57.526    120.734      8.821
  E14CA-E14N-E14H     58.991    115.135      8.001
F103CB-F103N-F103H     38.712    118.051      7.913
M126CB-M126N-M126H     30.563    117.463      7.985
K114CB-K114N-K114H     33.194    115.943      8.895
A132CA-A132N-A132H     54.717    122.251      8.094
  V87CB-V87N-V87H     30.973    120.151      8.191
  A78CA-A78N-A78H     54.879    119.682      7.881
  A15CA-A15N-A15H     55.116    122.134      7.530
Q128CB-Q128N-Q128H     29.085    119.088      8.020
  L16CA-L16N-L16H     57.956    120.968      8.561
  L42CB-L42N-L42H     39.155    110.819      7.861
            ?-?-?     29.037    108.484      7.240
A121CA-A121N-A121H     55.276    122.025      8.358
  I64CB-I64N-I64H     36.249    121.084      7.335
  K18CB-K18N-K18H     33.092    118.285      7.679
  V62CA-V62N-V62H     63.624    111.286      7.157
            ?-?-?     18.975    125.257     11.767
L109CA-L109N-L109H     50.442    121.662      8.280
  C94CA-C94N-C94H     57.611    118.026      8.989
  S10CA-S10N-S10H     61.414    117.922      7.803
  K13CA-K13N-K13H     61.414    117.922      7.803
     D7CA-D7N-D7H     54.377    118.761      7.666
  L22CA-K23N-K23H     54.377    118.761      7.666
  H73CA-H73N-H73H     54.915    119.801      7.085
  C94CB-C94N-C94H     30.509    118.051      8.991
            ?-?-?     33.939    116.265      7.851
            ?-?-?     52.782    122.469      8.369
  H73CB-H73N-H73H     36.864    119.801      7.084
  V12CB-K13N-K13H     32.128    117.936      7.803
   P9CB-S10N-S10H     32.388    117.898      7.801
  K13CB-K13N-K13H     32.388    117.898      7.801
  A78CB-A78N-A78H     18.083    119.684      7.881
A113CA-K114N-K114H     50.171    116.059      8.894
A133CB-A133N-A133H     20.389    117.456      8.140
  F91CA-F91N-F91H     54.950    111.169      7.358
  K82CB-E83N-E83H     33.786    116.304      7.861
E105CB-E105N-E105H     29.359    115.252      8.911
  A88CB-A88N-A88H     21.510    121.764      6.309
  K81CB-K81N-K81H     32.493    114.552      7.091
F103CA-F103N-F103H     55.181    118.050      7.917
D102CA-F103N-F103H     55.697    118.034      7.914
D120CA-D120N-D120H     58.141    119.799      9.542
  R17CB-R17N-R17H     30.298    116.068      7.553
  R85CB-K86N-K86H     30.298    116.068      7.553
D131CB-D131N-D131H     39.655    120.734      8.820
            ?-?-?     34.528    108.485      6.577
  A68CA-A68N-A68H     50.525    127.721      8.397
  K23CB-K23N-K23H     35.344    118.497      7.697
     H6CA-H6N-H6H     58.583    116.289      7.713
  L22CB-L22N-L22H     46.951    125.284      9.117
D102CB-F103N-F103H     42.067    118.052      7.914
  V62CB-V62N-V62H     31.096    111.273      7.156
  K81CA-K82N-K82H     58.153    116.885      7.096
  K82CA-K82N-K82H     58.153    116.885      7.096
  L42CB-N43N-N43H     39.071    111.995      8.050
  L22CA-L22N-L22H     53.985    125.284      9.117
  K77CB-K77N-K77H     32.423    118.168      7.490
            ?-?-?     31.622    117.074      8.508
     V5CB-V5N-V5H     31.438    117.120      8.522
            ?-?-?     31.691    116.774      8.401
A132CB-A133N-A133H     18.736    117.452      8.140
  K29CB-K29N-K29H     35.212    118.989      7.803
  G20CA-K21N-K21H     45.812    118.879      8.364
            ?-?-?     52.951    112.322      7.484
  E14CB-A15N-A15H     29.592    122.133      7.529
  I64CA-R65N-R65H     62.608    128.212      8.440
  K21CB-K21N-K21H     35.805    118.861      8.369
K117CA-E118N-E118H     59.579    119.683      8.041
E118CA-E118N-E118H     59.579    119.683      8.041
            ?-?-?     45.985    118.925      8.377
P104CB-E105N-E105H     32.103    115.265      8.913
  P27CB-E28N-E28H     31.887    115.262      8.905
  K81CB-K82N-K82H     32.490    116.879      7.096
  A89CA-A89N-A89H     55.856    116.418      7.735
D102CA-D102N-D102H     55.856    116.418      7.735
            ?-?-?     39.156    113.590      6.886
            ?-?-?     38.996    113.619      6.895
N100CB-N100N-N100H     39.162    119.086      8.042
  A78CB-A79N-A79H     18.082    121.418      7.324
  I34CB-I34N-I34H     41.749    122.144      8.772
  I34CB-R35N-R35H     41.749    122.144      8.772
  G20CA-G20N-G20H     45.876    107.114      6.885
            ?-?-?     45.838    107.117      6.868
            ?-?-?     52.994    112.336      6.801
            ?-?-?     45.733    107.093      6.892
            ?-?-?     52.801    113.619      7.772
A133CB-T134N-T134H     20.382    107.659      7.673
  R17CA-R17N-R17H     58.629    116.059      7.552
  N56CA-N57N-N57H     52.956    125.627      7.570
  N57CA-N57N-N57H     52.956    125.627      7.570
N136CA-F137N-F137H     52.956    125.627      7.570
  K77CB-A78N-A78H     32.425    119.684      7.882
  E83CA-E83N-E83H     53.710    116.299      7.851
A133CA-A133N-A133H     53.746    117.465      8.137
  G70CA-G70N-G70H     44.171    107.553      7.808
  D54CB-D54N-D54H     41.812    118.172      8.156
  V67CB-V67N-V67H     32.357    127.738      8.402
  V67CB-A68N-A68H     32.357    127.738      8.402
            ?-?-?     27.696    111.868      6.848
  V12CA-V12N-V12H     65.909    123.417      7.194
E108CA-E108N-E108H     54.439    126.217      6.541
V127CB-V127N-V127H     31.680    119.567      8.408
F122CA-V123N-V123H     62.185    117.238      8.062
            ?-?-?     31.384    119.114      8.030
  V44CB-V44N-V44H     36.394    121.084      8.343
D102CB-D102N-D102H     42.074    116.396      7.735
            ?-?-?     33.427    111.851      6.852
V112CA-V112N-V112H     60.498    116.650      8.602
  E30CA-E30N-E30H     56.032    120.297      8.319
            ?-?-?     55.880    120.269      8.310
  L95CA-L95N-L95H     54.671    130.766      7.513
  L76CB-L76N-L76H     42.333    115.232      7.353
  M93CA-C94N-C94H     55.142    118.050      8.986
            ?-?-?     22.193    116.097      8.883
A113CB-K114N-K114H     22.119    116.067      8.894
            ?-?-?     39.217    112.335      6.805
  R17CB-K18N-K18H     30.360    118.291      7.683
  W47CB-W47N-W47H     30.360    118.291      7.683
V127CB-Q128N-Q128H     31.719    119.066      8.028
            ?-?-?     31.584    119.102      8.018
            ?-?-?     22.336    116.120      8.905
A132CB-A132N-A132H     18.748    122.232      8.097
E124CB-M125N-M125H     29.583    118.174      8.052
A113CA-A113N-A113H     50.167    130.882      9.215
  K69CA-K69N-K69H     57.249    119.451      8.671
  V44CA-V44N-V44H     61.894    121.074      8.345
  M93CA-M93N-M93H     55.126    117.701      8.837
  D41CA-L42N-L42H     53.492    110.950      7.863
S115CA-S115N-S115H     56.361    108.369      7.475
  I61CB-V62N-V62H     37.603    111.287      7.157
  K77CA-A78N-A78H     60.136    119.664      7.883
  K86CB-V87N-V87H     34.533    120.268      8.188
  M93CB-C94N-C94H     35.261    118.027      8.990
  V87CA-V87N-V87H     62.446    120.150      8.190
  K82CA-E83N-E83H     58.134    116.306      7.853
D101CB-D101N-D101H     40.600    116.421      7.733
D101CB-D102N-D102H     40.600    116.421      7.733
  L71CA-V72N-V72H     53.043    113.093      7.663
     H6CA-D7N-D7H     58.522    118.746      7.664
  E46CA-W47N-W47H     58.522    118.746      7.664
  W47CA-C48N-C48H     58.522    118.746      7.664
  C48CA-C48N-C48H     58.522    118.746      7.664
            ?-?-?     38.744    113.740      7.648
            ?-?-?     38.941    113.716      7.634
F122CB-F122N-F122H     38.716    118.985      7.934
E118CB-R119N-R119H     30.813    122.828      8.039
  K86CA-V87N-V87H     56.811    120.270      8.187
M126CB-V127N-V127H     30.586    119.585      8.403
  R37CB-R37N-R37H     31.019    116.650      9.390
D120CB-A121N-A121H     39.426    122.010      8.358
            ?-?-?     30.425    119.611      8.413
  K82CB-K82N-K82H     33.875    116.881      7.095
  K90CA-K90N-K90H     57.906    111.174      7.359
  K90CA-F91N-F91H     57.906    111.174      7.359
            ?-?-?     39.036    113.595      7.772
  C48CA-M49N-M49H     58.236    120.034      9.235
K114CA-K114N-K114H     57.488    115.951      8.894
N100CA-N100N-N100H     52.524    119.102      8.037
  V24CA-V24N-V24H     58.372    120.084      9.247
            ?-?-?     58.454    120.129      9.269
  R65CA-R65N-R65H     57.695    128.202      8.444
V107CA-E108N-E108H     63.713    126.217      6.549
V112CB-A113N-A113H     36.003    130.895      9.210
  A15CB-L16N-L16H     18.621    120.977      8.556
  L76CB-K77N-K77H     42.273    118.169      7.491
  A68CA-K69N-K69H     50.479    119.446      8.672
  F96CA-F96N-F96H     57.246    123.777      8.632
  L95CB-F96N-F96H     45.057    123.712      8.629
  C94CB-L95N-L95H     30.572    130.803      7.521
  A79CB-A79N-A79H     19.373    121.441      7.322
     H6CB-H6N-H6H     30.076    116.302      7.711
K117CB-E118N-E118H     32.413    119.683      8.037
R119CA-D120N-D120H     60.606    119.795      9.540
R130CA-D131N-D131H     59.836    120.733      8.820
            ?-?-?     30.332    130.767      7.511
            ?-?-?     31.682    117.235      8.068
  L42CA-N43N-N43H     56.573    112.060      8.053
            ?-?-?     56.747    112.040      8.047
     D7CA-L8N-L8H     54.121    121.318      7.248
     L8CA-L8N-L8H     54.121    121.318      7.248
  K21CA-K21N-K21H     55.148    118.868      8.365
  R37CA-S38N-S38H     57.041    113.152      8.094
  S38CA-S38N-S38H     57.041    113.152      8.094
T134CB-Y135N-Y135H     69.781    121.785      7.625
  G19CA-G19N-G19H     43.425    105.570      7.239
R130CA-R130N-R130H     59.843    118.400      8.472
  V72CA-H73N-H73H     61.312    119.811      7.079
  R63CB-I64N-I64H     30.028    121.099      7.330
  I61CA-V62N-V62H     60.995    111.294      7.157
  N11CA-V12N-V12H     56.334    123.534      7.190
  R37CA-R37N-R37H     56.993    116.546      9.392
A121CA-F122N-F122H     55.225    118.965      7.936
P110CA-M111N-M111H     60.965    124.951      8.971
     V5CA-V5N-V5H     64.927    117.117      8.513
M125CB-M126N-M126H     33.430    117.469      7.985
M111CB-V112N-V112H     39.669    116.654      8.601
  K21CB-L22N-L22H     35.760    125.287      9.110
  N11CB-V12N-V12H     36.579    123.416      7.191
  D41CB-L42N-L42H     40.136    110.818      7.859
            ?-?-?     41.514    120.976      7.761
F137CA-F137N-F137H     59.311    125.633      7.570
W129CA-W129N-W129H     58.387    121.664      8.670
  V24CB-V24N-V24H     36.410    120.035      9.243
R130CB-R130N-R130H     29.336    118.401      8.474
     H6CB-D7N-D7H     30.075    118.756      7.670
  W47CB-C48N-C48H     30.075    118.756      7.670
            ?-?-?     52.780    113.619      6.888
     S1CA-M2N-M2H     58.426    118.400      8.474
W129CA-R130N-R130H     58.426    118.400      8.474
  G97CA-G97N-G97H     43.868    111.400      9.389
  R63CA-I64N-I64H     54.909    121.434      7.322
  A78CA-A79N-A79H     54.909    121.434      7.322
  A79CA-A79N-A79H     54.909    121.434      7.322
     V5CA-H6N-H6H     64.976    116.314      7.710
V127CA-Q128N-Q128H     67.055    119.116      8.024
M111CA-V112N-V112H     54.925    116.653      8.600
  L16CB-R17N-R17H     41.340    116.070      7.543
            ?-?-?     41.499    116.106      7.550
M125CA-M126N-M126H     59.742    117.451      7.988
            ?-?-?     27.705    111.870      7.536
     D7CB-L8N-L8H     41.562    121.319      7.248
D120CA-A121N-A121H     58.159    122.019      8.360
  A80CB-K81N-K81H     19.253    114.551      7.088
P110CB-M111N-M111H     30.645    124.954      8.967
A133CA-T134N-T134H     53.732    107.668      7.670
  C94CA-L95N-L95H     57.562    130.775      7.514
  E14CA-A15N-A15H     58.973    122.125      7.530
            ?-?-?     34.504    107.961      7.240
  N43CB-V44N-V44H     40.870    121.093      8.340
  N51CB-N51N-N51H     40.870    121.093      8.340
  N51CB-D52N-D52H     40.870    121.093      8.340
  S39CB-S39N-S39H     63.846    118.755      9.266
  S39CA-S39N-S39H     58.918    118.752      9.269
  A68CB-K69N-K69H     23.195    119.433      8.672
            ?-?-?     40.852    112.627      7.085
  R58CB-I59N-I59H     29.298    120.742      8.818
R130CB-D131N-D131H     29.298    120.742      8.818
     N3CB-G4N-G4H     39.094    108.864      8.014
M126CA-V127N-V127H     56.801    119.563      8.409
            ?-?-?     29.379    111.987      6.670
  T92CA-M93N-M93H     60.705    117.715      8.831
  L22CB-K23N-K23H     46.988    118.540      7.697
            ?-?-?     28.938    107.903      6.569
  F25CA-L26N-L26H     56.988    122.490      8.374
  K21CA-L22N-L22H     55.140    125.284      9.117
            ?-?-?     33.332    111.412      6.844
V107CB-V107N-V107H     33.060    126.821      7.733
  D54CA-D54N-D54H     53.778    118.168      8.153
  K23CA-K23N-K23H     55.146    118.518      7.698
  L95CB-L95N-L95H     45.054    130.775      7.512
  N57CB-N57N-N57H     40.326    125.635      7.571
F137CB-F137N-F137H     40.326    125.635      7.571
            ?-?-?     55.276    125.290     11.767
  V24CA-F25N-F25H     58.335    126.840      8.037
  L16CA-R17N-R17H     57.699    116.068      7.562
  R85CA-K86N-K86H     57.699    116.068      7.562
            ?-?-?     34.518    107.903      6.567
E118CA-R119N-R119H     59.554    122.837      8.038
  V87CA-A88N-A88H     62.403    121.789      6.308
            ?-?-?     32.241    125.288     11.763
            ?-?-?     54.145    112.572      7.084
  S38CB-S38N-S38H     65.720    113.169      8.101
  D41CB-D41N-D41H     40.285    114.453      8.119
            ?-?-?     52.850    111.868      6.795
  K23CA-V24N-V24H     54.959    120.083      9.235
  N43CA-V44N-V44H     54.065    121.119      8.345
  N51CA-N51N-N51H     54.065    121.119      8.345
  N51CA-D52N-D52H     54.065    121.119      8.345
            ?-?-?     28.936    108.019      7.240
            ?-?-?     54.336    113.735      7.644
  V67CA-V67N-V67H     62.126    127.746      8.402
  V67CA-A68N-A68H     62.126    127.746      8.402
T134CA-Y135N-Y135H     62.135    121.793      7.625
  F25CB-F25N-F25H     39.878    126.800      8.033
D131CB-A132N-A132H     39.650    122.251      8.096
D101CA-D101N-D101H     57.724    116.416      7.740
D101CA-D102N-D102H     57.724    116.416      7.740
R119CA-R119N-R119H     60.528    122.834      8.040
  E28CB-E28N-E28H     27.564    115.274      8.878
  V24CB-F25N-F25H     36.342    126.814      8.039
  T92CB-M93N-M93H     72.514    117.700      8.836
  I34CA-I34N-I34H     58.658    122.134      8.773
  I34CA-R35N-R35H     58.658    122.134      8.773
  V12CA-K13N-K13H     65.916    117.946      7.795
P99CA-N100N-N100H     63.139    119.209      8.042
  V87CB-A88N-A88H     30.948    121.783      6.309
  E30CB-E30N-E30H     30.300    120.269      8.325
            ?-?-?     30.475    120.310      8.307
  E30CB-K31N-K31H     30.306    121.671      8.131
  R63CA-R63N-R63H     54.656    116.302      7.793
E105CA-G106N-G106H     55.922    109.889      7.944
            ?-?-?     27.709    111.417      6.841
  A75CB-A75N-A75H     18.912    115.287      7.354
  A75CB-L76N-L76H     18.912    115.287      7.354
            ?-?-?     44.621    122.011      8.359
            ?-?-?     33.255    112.020      7.305
  K31CB-K31N-K31H     31.901    121.797      8.131
  L76CA-L76N-L76H     56.312    115.252      7.350
            ?-?-?     40.817    112.684      6.850
  R65CA-N66N-N66H     57.656    112.192      7.621
            ?-?-?     57.450    112.226      7.637
  V72CB-H73N-H73H     31.172    119.829      7.082
R119CB-D120N-D120H     28.883    119.798      9.542
A132CA-A133N-A133H     54.651    117.468      8.140
W129CB-R130N-R130H     30.290    118.401      8.470
  V62CA-R63N-R63H     63.638    116.311      7.789
  E28CB-K29N-K29H     27.508    119.006      7.800
  N56CB-N57N-N57H     39.217    125.634      7.570
N136CB-F137N-F137H     39.217    125.634      7.570
  R65CB-N66N-N66H     31.250    112.219      7.622
            ?-?-?     57.852    115.265      8.876
  E28CA-E28N-E28H     57.664    115.264      8.885
P104CA-E105N-E105H     65.243    115.283      8.913
  P27CA-E28N-E28H     64.899    115.300      8.886
            ?-?-?     38.941    113.755      6.814
  K90CB-K90N-K90H     31.705    111.169      7.357
  K90CB-F91N-F91H     31.705    111.169      7.357
  K69CB-G70N-G70H     35.767    107.564      7.804
F122CB-V123N-V123H     38.710    117.238      8.069
  K29CA-E30N-E30H     54.746    120.408      8.319
V107CA-V107N-V107H     63.782    126.686      7.732
            ?-?-?     40.849    112.568      6.841
  E33CB-I34N-I34H     31.742    122.147      8.775
  R35CB-R35N-R35H     31.742    122.147      8.775
  D41CA-D41N-D41H     53.519    114.323      8.117
     V5CB-H6N-H6H     31.532    116.282      7.716
            ?-?-?     52.822    111.888      7.476
  K18CA-G19N-G19H     57.985    105.688      7.237
            ?-?-?     54.141    112.600      6.853
            ?-?-?     53.967    112.571      6.834
            ?-?-?     29.361    111.984      7.303
  W36CB-R37N-R37H     34.951    116.685      9.392
            ?-?-?     34.728    116.674      9.394
            ?-?-?     33.337    112.000      6.672
  K23CB-V24N-V24H     35.228    120.035      9.243
V112CA-A113N-A113H     60.527    130.885      9.210
  F25CA-F25N-F25H     57.015    126.812      8.035
E105CB-G106N-G106H     29.360    109.885      7.943
     N3CA-G4N-G4H     52.763    108.850      8.014
            ?-?-?     44.455    120.623      8.806
A121CB-F122N-F122H     18.317    119.103      7.928
            ?-?-?     40.378    125.636      8.319
  F45CA-F45N-F45H     58.443    128.206      9.047
            ?-?-?     54.370    113.760      6.812
            ?-?-?     30.161    112.004      6.857
            ?-?-?     44.539    119.824      7.079
            ?-?-?     52.386    120.633      8.821
  F91CB-T92N-T92H     41.643    106.758      7.563
  A75CA-A75N-A75H     55.232    115.276      7.354
  A75CA-L76N-L76H     55.232    115.276      7.354
            ?-?-?     37.851    112.334      6.804
  R85CA-R85N-R85H     57.355    115.175      8.337
Q128CA-W129N-W129H     59.361    121.668      8.670
            ?-?-?     30.752    121.213      8.030
  Q53CA-Q53N-Q53H     54.815    120.856      7.755
  V44CA-F45N-F45H     61.842    128.234      9.041
            ?-?-?     52.799    113.151      6.878
            ?-?-?     64.104    120.063      7.947
K117CA-K117N-K117H     59.928    119.832      8.493
            ?-?-?     65.929    125.284     11.760
            ?-?-?     39.172    111.877      6.795
            ?-?-?     34.831    117.935      8.040
            ?-?-?     33.398    108.509      7.234
            ?-?-?     32.770    128.900     11.601
            ?-?-?     58.321    123.534      7.182
  W36CA-R37N-R37H     54.336    116.535      9.404
            ?-?-?     44.725    110.469      9.450
            ?-?-?     29.488    117.468      7.988
            ?-?-?     49.882    114.552      8.903
            ?-?-?     18.235    111.985     10.718
            ?-?-?     68.401    119.684      8.426
            ?-?-?     58.087    105.570      7.245
            ?-?-?     15.657    125.284     11.774
            ?-?-?     42.381    109.769      7.941
            ?-?-?     41.912    121.201      8.027
            ?-?-?     32.535    112.685     11.312
            ?-?-?     38.396    117.585      8.840
            ?-?-?     39.333    111.985      7.479
  K31CA-K31N-K31H     57.149    121.784      8.136
            ?-?-?     37.927    124.584      7.464
  E33CA-I34N-I34H     57.149    122.134      8.778
  R85CB-R85N-R85H     30.191    115.135      8.340
  N56CA-N56N-N56H     52.930    120.034      8.144
N136CA-N136N-N136H     52.930    120.034      8.144
            ?-?-?     64.182    107.786      7.683
            ?-?-?     38.161    122.951      7.378
  E30CA-K31N-K31H     55.977    121.784      8.129
            ?-?-?     26.675    110.586      9.560
            ?-?-?     48.945    111.869      8.050
            ?-?-?     43.318    115.252      7.221
            ?-?-?     44.725    116.185      7.550
            ?-?-?     30.660    123.067     10.201
            ?-?-?     29.722    131.933      8.762
            ?-?-?     45.663    110.819      7.855
            ?-?-?     35.114    120.851      8.833
            ?-?-?     28.081    111.286      7.753
            ?-?-?     60.197    115.135      8.003
            ?-?-?     44.725    118.401      7.698
            ?-?-?     65.354    120.968      8.559
  E28CA-K29N-K29H     57.618    118.985      7.816
            ?-?-?     69.808    116.768      6.322
            ?-?-?     27.847    108.369      7.245
            ?-?-?     29.722    123.301      7.182
            ?-?-?     41.678    111.052      7.878
            ?-?-?     71.215    116.885      8.215
            ?-?-?     44.725    116.418      7.855
            ?-?-?     24.799    113.852      6.447
            ?-?-?     66.057    128.200      8.402
  V44CB-F45N-F45H     36.520    128.200      9.059
            ?-?-?     19.876    118.285      6.470
            ?-?-?     30.660    115.368     11.781
            ?-?-?     56.915    118.285      7.503
            ?-?-?     52.226    118.751      9.208
            ?-?-?     62.307    122.951      7.972
            ?-?-?     37.224    125.050      8.958
            ?-?-?     58.790    127.967      8.395
            ?-?-?     18.001    119.335      6.087
            ?-?-?     55.040    125.634      8.316
            ?-?-?     15.657    118.168     10.984
            ?-?-?     44.959    108.486      6.572
            ?-?-?     31.129    120.501      6.627
            ?-?-?     34.879    131.350      6.533
            ?-?-?     41.443    123.534     10.021
            ?-?-?     27.612    121.784      6.322
            ?-?-?     17.532    123.301      6.376
            ?-?-?     57.618    110.936      7.870
            ?-?-?     44.491    125.634      7.573
            ?-?-?     40.974    112.219      6.846
  E33CA-E33N-E33H     57.384    123.067      9.091
            ?-?-?     31.832    108.428      6.584
            ?-?-?     65.823    123.884      7.206
            ?-?-?     54.805    120.268      8.308
  K69CA-G70N-G70H     57.149    107.669      7.816
            ?-?-?     49.648    123.651      8.629
            ?-?-?     47.538    116.652      8.582
K114CA-S115N-S115H     57.384    108.369      7.479
            ?-?-?     52.695    113.035      6.885
            ?-?-?     63.010    116.885      8.410
            ?-?-?     64.651    127.500      6.071
            ?-?-?     65.823    121.668     10.272
            ?-?-?     52.226    124.584     11.836
            ?-?-?     43.084    115.368      7.221
            ?-?-?     18.001    117.585      7.393
            ?-?-?     19.408    115.835      6.541
            ?-?-?     27.847    109.536     11.789
            ?-?-?     59.494    118.635      7.675
            ?-?-?     44.491    118.168      8.050
            ?-?-?     31.832    120.268      6.157
            ?-?-?     65.354    125.284     11.766
            ?-?-?     32.770    117.001      8.856
            ?-?-?     27.143    114.902     11.719
            ?-?-?     48.007    121.084      8.340
            ?-?-?     68.636    108.836      7.432
            ?-?-?     47.304    116.652      8.606
            ?-?-?     34.645    124.934     11.774
            ?-?-?     39.333    125.167      9.083
            ?-?-?     41.912    123.067     11.390
            ?-?-?     34.410    108.719      7.425
            ?-?-?     44.725    119.684      7.878
            ?-?-?     71.449    118.285     10.154
            ?-?-?     45.194    115.252      7.315
            ?-?-?     17.767    104.636     11.711
  E32CB-E32N-E32H     33.942    121.901      7.949
            ?-?-?     32.535    111.985      7.307
            ?-?-?     59.494    118.751      7.667
            ?-?-?     69.105    108.836     11.195
            ?-?-?     31.597    121.784      8.684
            ?-?-?     24.096    131.933     11.289
            ?-?-?     34.645    119.801      7.080
            ?-?-?     41.443    116.885     11.805
  K18CB-G19N-G19H     33.004    105.686      7.237
            ?-?-?     55.743    110.819      7.863
            ?-?-?     38.630    106.153     11.727
            ?-?-?     19.408    117.468      8.160
  G19CA-G20N-G20H     43.553    107.203      6.885
            ?-?-?     33.004    115.135      8.011
            ?-?-?     46.835    124.467      6.572
P99CB-N100N-N100H     32.770    119.218      8.043
  K29CB-E30N-E30H     35.114    120.268      8.332
  Q53CB-D54N-D54H     29.253    118.168      8.160
            ?-?-?     43.553    118.168      7.902
            ?-?-?     44.725    130.183      6.525
            ?-?-?     57.618    119.918      7.080
            ?-?-?     33.707    107.903      6.572
            ?-?-?     43.084    107.553      7.800
            ?-?-?     69.808    132.050      6.635
            ?-?-?     65.120    127.617     11.249
            ?-?-?     53.867    119.568      7.886
            ?-?-?     60.900    118.985      7.925
            ?-?-?     66.292    129.600     11.304
            ?-?-?     34.645    118.635      7.698
            ?-?-?     30.894    114.552      6.064
            ?-?-?     67.698    118.868      8.371
            ?-?-?     33.707    130.183     11.852
            ?-?-?     41.443    113.035      7.667
            ?-?-?     30.191    122.018      8.168
            ?-?-?     61.369    118.985      7.941
            ?-?-?     72.387    130.067      9.091
            ?-?-?     25.034    115.252      7.221
            ?-?-?     25.502    108.019     11.023
            ?-?-?     67.229    123.534      7.190
            ?-?-?     56.915    118.168      8.997
            ?-?-?     33.238    112.102      6.682
            ?-?-?     50.117    122.018      8.762
            ?-?-?     62.072    119.218      7.996
            ?-?-?     50.117    128.200      6.940
            ?-?-?     30.425    108.019      7.260
            ?-?-?     39.568    130.766     10.678
            ?-?-?     56.212    122.018      8.371
            ?-?-?     58.790    120.618      8.833
            ?-?-?     26.675    108.719     10.342
            ?-?-?     42.850    125.750      7.253
            ?-?-?     33.004    117.001      8.512
            ?-?-?     32.770    129.717      9.763
            ?-?-?     49.179    125.284      9.106
            ?-?-?     65.120    122.484      6.087
            ?-?-?     44.022    106.619      8.199
            ?-?-?     44.491    120.851      8.520
            ?-?-?     54.102    113.619      6.893
            ?-?-?     32.301    111.985      7.315
            ?-?-?     48.007    116.885      8.035
            ?-?-?     28.316    107.903      6.572
            ?-?-?     53.867    113.502      6.885
            ?-?-?     45.194    120.151      8.183
