# Supplementary material for: Structural and regulatory insights into the glideosome-associated connector from Toxoplasma gondii
Source: eLife. 2023 Apr 4;12:e86049. doi: 10.7554/eLife.86049 (PMC10125020; doi:10.7554/eLife.86049)
Supplement: Figure 1—source data 1. — wwPDB X-ray structure validation; MTZ file for TgGAC X-ray diffraction data and final refined PDB file for TgGAC from X-ray diffraction. [file elife-86049-fig1-data1.zip › Figure 1-source data 1/NOE assignment and NMR structure/shift_assignment/CBCAcoNH_hncocacb_@FLYA_asn.peaks]

# Number of dimensions 3
#FORMAT xeasy3D
#INAME 1 C
#INAME 2 N
#INAME 3 HN
#SPECTRUM CBCAcoNH C N HN
      1   29.051  108.446    7.240 1 U   2.717018E+00  0.000000E+00 e 0 -         -         -
      2   59.557  118.163    8.050 1 U   3.227980E+00  0.000000E+00 e 0 CA.124    N.125     H.125 #MAP    223
      3   41.526  121.408    7.249 1 U   3.374835E+00  0.000000E+00 e 0 CB.7      N.8       H.8 #MAP     13
      4   39.730  116.601    8.600 1 U   3.850615E+00  0.000000E+00 e 0 CB.111    N.112     H.112 #MAP    198
      5   39.101  108.834    8.019 1 U   3.575908E+00  0.000000E+00 e 0 CB.3      N.4       H.4 #MAP      6
      6   55.086  121.011    8.561 1 U   3.400867E+00  0.000000E+00 e 0 CA.15     N.16      H.16 #MAP     26
      7   30.931  121.789    6.312 1 U   3.257760E+00  0.000000E+00 e 0 CB.87     N.88      H.88 #MAP    159
      8   55.824  118.038    7.917 1 U   3.163311E+00  0.000000E+00 e 0 CA.102    N.103     H.103 #MAP    184
      9   54.954  116.600    8.603 1 U   3.686195E+00  0.000000E+00 e 0 CA.111    N.112     H.112 #MAP    197
     10   54.886  121.279    8.083 1 U   3.176761E+00  0.000000E+00 e 0 CA.79     N.80      H.80 #MAP    144
     11   30.337  118.427    8.477 1 U   3.609906E+00  0.000000E+00 e 0 CB.129    N.130     H.130 #MAP    234
     12   35.265  118.021    8.989 1 U   3.618047E+00  0.000000E+00 e 0 CB.93     N.94      H.94 #MAP    171
     13   33.225  108.298    7.474 1 U   3.352471E+00  0.000000E+00 e 0 CB.114    N.115     H.115 #MAP    204
     14   23.051  119.464    8.673 1 U   3.677175E+00  0.000000E+00 e 0 CB.68     N.69      H.69 #MAP    126
     15   23.279  119.405    8.675 1 U   3.797068E+00  0.000000E+00 e 0 -         -         -
     16   33.469  117.523    7.992 1 U   3.528350E+00  0.000000E+00 e 0 CB.125    N.126     H.126 #MAP    226
     17   33.396  111.937    6.851 1 U   3.296460E+00  0.000000E+00 e 0 -         -         -
     18   33.857  116.350    7.854 1 U   3.074016E+00  0.000000E+00 e 0 CB.82     N.83      H.83 #MAP    151
     19   32.330  119.713    8.038 1 U   3.556662E+00  0.000000E+00 e 0 CB.117    N.118     H.118 #MAP    210
     20   56.835  120.242    8.188 1 U   3.261607E+00  0.000000E+00 e 0 CA.86     N.87      H.87 #MAP    156
     21   42.063  118.015    7.914 1 U   3.156690E+00  0.000000E+00 e 0 CB.102    N.103     H.103 #MAP    185
     22   29.028  108.434    6.574 1 U   2.774170E+00  0.000000E+00 e 0 -         -         -
     23   40.587  116.479    7.736 1 U   3.368338E+00  0.000000E+00 e 0 CB.101    N.102     H.102 #MAP    183
     24   32.452  119.722    7.884 1 U   3.324314E+00  0.000000E+00 e 0 CB.77     N.78      H.78 #MAP    141
     25   32.269  127.755    8.399 1 U   3.326649E+00  0.000000E+00 e 0 CB.67     N.68      H.68 #MAP    124
     26   50.100  115.945    8.899 1 U   3.612971E+00  0.000000E+00 e 0 CA.113    N.114     H.114 #MAP    201
     27   67.701  116.736    8.405 1 U   3.247966E+00  0.000000E+00 e 0 -         -         -
     28   39.685  122.186    8.095 1 U   3.293120E+00  0.000000E+00 e 0 CB.131    N.132     H.132 #MAP    238
     29   34.528  120.241    8.192 1 U   3.288437E+00  0.000000E+00 e 0 CB.86     N.87      H.87 #MAP    157
     30   39.242  125.555    7.570 1 U   2.400000E+00  0.000000E+00 e 0 CB.56     N.57      H.57 #MAP    104
     30   39.242  125.555    7.570 1 U   2.400000E+00  0.000000E+00 e 0 CB.136    N.137     H.137 #MAP    248
     31   52.796  108.835    8.015 1 U   3.889330E+00  0.000000E+00 e 0 CA.3      N.4       H.4 #MAP      5
     32   54.050  121.009    8.345 1 U   3.658866E+00  0.000000E+00 e 0 CA.43     N.44      H.44 #MAP     78
     32   54.050  121.009    8.345 1 U   3.658866E+00  0.000000E+00 e 0 CA.51     N.52      H.52 #MAP     93
     33   55.241  119.067    7.937 1 U   3.470602E+00  0.000000E+00 e 0 CA.121    N.122     H.122 #MAP    217
     34   30.798  122.835    8.039 1 U   3.765069E+00  0.000000E+00 e 0 CB.118    N.119     H.119 #MAP    212
     35   36.602  123.482    7.194 1 U   3.424887E+00  0.000000E+00 e 0 CB.11     N.12      H.12 #MAP     19
     36   69.897  121.769    7.622 1 U   3.682167E+00  0.000000E+00 e 0 CB.134    N.135     H.135 #MAP    244
     37   29.338  109.873    7.951 1 U   3.336358E+00  0.000000E+00 e 0 CB.105    N.106     H.106 #MAP    189
     38   65.940  125.297   11.768 1 U   3.768303E+00  0.000000E+00 e 0 -         -         -
     39   66.177  125.263   11.763 1 U   3.971616E+00  0.000000E+00 e 0 -         -         -
     40   54.864  106.762    7.568 1 U   3.713953E+00  0.000000E+00 e 0 CA.91     N.92      H.92 #MAP    166
     41   57.506  122.186    8.097 1 U   3.367667E+00  0.000000E+00 e 0 CA.131    N.132     H.132 #MAP    237
     42   52.971  112.353    6.806 1 U   2.895936E+00  0.000000E+00 e 0 -         -         -
     43   39.051  113.630    7.772 1 U   3.566595E+00  0.000000E+00 e 0 -         -         -
     44   42.365  118.137    7.491 1 U   3.752612E+00  0.000000E+00 e 0 CB.76     N.77      H.77 #MAP    139
     45   61.426  115.186    8.006 1 U   3.310063E+00  0.000000E+00 e 0 CA.10     N.11      H.11 #MAP     16
     45   61.426  115.186    8.006 1 U   3.310063E+00  0.000000E+00 e 0 CA.13     N.14      H.14 #MAP     22
     46   39.210  112.334    6.807 1 U   3.117718E+00  0.000000E+00 e 0 -         -         -
     47   72.494  117.649    8.836 1 U   3.606642E+00  0.000000E+00 e 0 CB.92     N.93      H.93 #MAP    169
     48   60.514  130.876    9.216 1 U   3.675686E+00  0.000000E+00 e 0 CA.112    N.113     H.113 #MAP    199
     49   19.253  114.538    7.090 1 U   3.153120E+00  0.000000E+00 e 0 CB.80     N.81      H.81 #MAP    147
     50   40.206  110.780    7.863 1 U   3.605558E+00  0.000000E+00 e 0 CB.41     N.42      H.42 #MAP     75
     51   30.066  121.149    7.336 1 U   3.495932E+00  0.000000E+00 e 0 CB.63     N.64      H.64 #MAP    116
     52   52.992  112.339    7.483 1 U   3.117249E+00  0.000000E+00 e 0 -         -         -
     53   55.830  109.873    7.948 1 U   3.387396E+00  0.000000E+00 e 0 CA.105    N.106     H.106 #MAP    188
     54   52.804  113.632    6.889 1 U   3.131061E+00  0.000000E+00 e 0 -         -         -
     55   62.258  117.259    8.066 1 U   3.702883E+00  0.000000E+00 e 0 CA.122    N.123     H.123 #MAP    219
     56   29.337  120.630    8.821 1 U   3.534151E+00  0.000000E+00 e 0 CB.58     N.59      H.59 #MAP    108
     56   29.337  120.630    8.821 1 U   3.534151E+00  0.000000E+00 e 0 CB.130    N.131     H.131 #MAP    236
     57   52.896  125.556    7.570 1 U   2.433741E+00  0.000000E+00 e 0 CA.56     N.57      H.57 #MAP    103
     57   52.896  125.556    7.570 1 U   2.433741E+00  0.000000E+00 e 0 CA.136    N.137     H.137 #MAP    247
     58   22.291  115.951    8.897 1 U   3.535847E+00  0.000000E+00 e 0 CB.113    N.114     H.114 #MAP    202
     59   37.601  111.297    7.160 1 U   3.712889E+00  0.000000E+00 e 0 CB.61     N.62      H.62 #MAP    112
     60   39.446  121.927    8.358 1 U   3.335855E+00  0.000000E+00 e 0 CB.120    N.121     H.121 #MAP    216
     61   29.595  122.185    7.531 1 U   3.263004E+00  0.000000E+00 e 0 CB.14     N.15      H.15 #MAP     25
     62   61.389  119.842    7.085 1 U   3.151429E+00  0.000000E+00 e 0 CA.72     N.73      H.73 #MAP    132
     63   60.128  119.731    7.883 1 U   3.254789E+00  0.000000E+00 e 0 CA.77     N.78      H.78 #MAP    140
     64   30.540  119.595    8.408 1 U   3.567800E+00  0.000000E+00 e 0 CB.126    N.127     H.127 #MAP    228
     65   58.040  116.337    7.855 1 U   3.052036E+00  0.000000E+00 e 0 CA.82     N.83      H.83 #MAP    150
     66   56.788  119.593    8.410 1 U   3.463200E+00  0.000000E+00 e 0 CA.126    N.127     H.127 #MAP    227
     67   19.353  121.279    8.085 1 U   3.170118E+00  0.000000E+00 e 0 CB.79     N.80      H.80 #MAP    145
     68   18.743  117.519    8.139 1 U   3.346782E+00  0.000000E+00 e 0 CB.132    N.133     H.133 #MAP    240
     69   32.243  121.668    8.280 1 U   3.753472E+00  0.000000E+00 e 0 CB.108    N.109     H.109 #MAP    194
     70   67.099  119.205    8.026 1 U   3.303799E+00  0.000000E+00 e 0 CA.127    N.128     H.128 #MAP    229
     71   55.137  115.316    7.362 1 U   3.956071E+00  0.000000E+00 e 0 -         -         -
     72   31.186  119.852    7.085 1 U   3.154222E+00  0.000000E+00 e 0 CB.72     N.73      H.73 #MAP    133
     73   55.285  115.332    7.353 1 U   3.815411E+00  0.000000E+00 e 0 CA.75     N.76      H.76 #MAP    136
     74   46.950  118.558    7.702 1 U   3.934523E+00  0.000000E+00 e 0 CB.22     N.23      H.23 #MAP     39
     75   65.337  115.286    8.914 1 U   3.607510E+00  0.000000E+00 e 0 CA.104    N.105     H.105 #MAP    186
     76   65.074  115.331    8.889 1 U   4.071925E+00  0.000000E+00 e 0 CA.27     N.28      H.28 #MAP     46
     77   55.122  118.031    8.993 1 U   3.456228E+00  0.000000E+00 e 0 CA.93     N.94      H.94 #MAP    170
     78   58.164  116.867    7.099 1 U   3.263758E+00  0.000000E+00 e 0 CA.81     N.82      H.82 #MAP    148
     79   32.489  116.846    7.099 1 U   3.308875E+00  0.000000E+00 e 0 CB.81     N.82      H.82 #MAP    149
     80   45.980  117.131    8.516 1 U   3.451900E+00  0.000000E+00 e 0 CA.4      N.5       H.5 #MAP      7
     81   63.713  116.353    7.792 1 U   3.731829E+00  0.000000E+00 e 0 CA.62     N.63      H.63 #MAP    113
     82   56.287  118.161    7.492 1 U   3.673461E+00  0.000000E+00 e 0 CA.76     N.77      H.77 #MAP    138
     83   54.256  114.539    7.093 1 U   3.191727E+00  0.000000E+00 e 0 CA.80     N.81      H.81 #MAP    146
     84   58.991  122.056    7.531 1 U   3.197013E+00  0.000000E+00 e 0 CA.14     N.15      H.15 #MAP     24
     85   27.694  111.946    7.537 1 U   3.810608E+00  0.000000E+00 e 0 -         -         -
     86   54.655  117.520    8.140 1 U   3.357045E+00  0.000000E+00 e 0 CA.132    N.133     H.133 #MAP    239
     87   29.572  118.167    8.054 1 U   3.300523E+00  0.000000E+00 e 0 CB.124    N.125     H.125 #MAP    224
     88   57.973  105.595    7.241 1 U   3.645836E+00  0.000000E+00 e 0 CA.18     N.19      H.19 #MAP     32
     89   30.664  124.906    8.971 1 U   3.847196E+00  0.000000E+00 e 0 CB.110    N.111     H.111 #MAP    196
     90   18.802  115.317    7.366 1 U   3.993323E+00  0.000000E+00 e 0 -         -         -
     91   18.895  115.281    7.353 1 U   3.868747E+00  0.000000E+00 e 0 CB.75     N.76      H.76 #MAP    137
     92   19.015  115.255    7.345 1 U   3.992439E+00  0.000000E+00 e 0 -         -         -
     93   59.875  119.594    8.040 1 U   3.577750E+00  0.000000E+00 e 0 CA.117    N.118     H.118 #MAP    209
     94   18.295  119.075    7.931 1 U   3.502957E+00  0.000000E+00 e 0 CB.121    N.122     H.122 #MAP    218
     95   32.360  115.187    8.006 1 U   3.442260E+00  0.000000E+00 e 0 CB.13     N.14      H.14 #MAP     23
     96   31.927  115.317    8.895 1 U   3.999552E+00  0.000000E+00 e 0 CB.27     N.28      H.28 #MAP     47
     97   39.122  111.928    8.050 1 U   3.777822E+00  0.000000E+00 e 0 CB.42     N.43      H.43 #MAP     77
     98   39.548  113.110    7.667 1 U   3.548465E+00  0.000000E+00 e 0 CB.71     N.72      H.72 #MAP    131
     99   31.704  119.205    8.025 1 U   3.420526E+00  0.000000E+00 e 0 CB.127    N.128     H.128 #MAP    230
    100   27.697  111.947    6.851 1 U   3.201042E+00  0.000000E+00 e 0 -         -         -
    101   32.111  115.285    8.917 1 U   3.799249E+00  0.000000E+00 e 0 CB.104    N.105     H.105 #MAP    187
    102   58.518  118.804    7.668 1 U   3.398143E+00  0.000000E+00 e 0 CA.6      N.7       H.7 #MAP     10
    102   58.518  118.804    7.668 1 U   3.398143E+00  0.000000E+00 e 0 CA.47     N.48      H.48 #MAP     86
    103   41.418  116.086    7.553 1 U   3.947843E+00  0.000000E+00 e 0 CB.16     N.17      H.17 #MAP     29
    104   53.946  118.565    7.703 1 U   4.006756E+00  0.000000E+00 e 0 CA.22     N.23      H.23 #MAP     38
    105   57.673  112.184    7.626 1 U   3.421126E+00  0.000000E+00 e 0 CA.65     N.66      H.66 #MAP    119
    106   62.464  121.772    6.310 1 U   3.394723E+00  0.000000E+00 e 0 CA.87     N.88      H.88 #MAP    158
    107   30.263  116.074    7.551 1 U   4.144748E+00  0.000000E+00 e 0 CB.85     N.86      H.86 #MAP    155
    108   30.062  116.092    7.572 1 U   4.057399E+00  0.000000E+00 e 0 -         -         -
    109   64.956  116.365    7.717 1 U   3.741839E+00  0.000000E+00 e 0 CA.5      N.6       H.6 #MAP      8
    110   32.354  125.299   11.763 1 U   3.916855E+00  0.000000E+00 e 0 -         -         -
    111   35.762  107.539    7.806 1 U   4.098915E+00  0.000000E+00 e 0 CB.69     N.70      H.70 #MAP    128
    112   31.707  116.742    8.406 1 U   3.424887E+00  0.000000E+00 e 0 -         -         -
    113   31.278  112.205    7.623 1 U   3.442887E+00  0.000000E+00 e 0 CB.65     N.66      H.66 #MAP    120
    114   56.994  122.466    8.372 1 U   3.757503E+00  0.000000E+00 e 0 CA.25     N.26      H.26 #MAP     44
    115   56.797  122.446    8.381 1 U   3.845154E+00  0.000000E+00 e 0 -         -         -
    116   18.622  121.027    8.560 1 U   3.402740E+00  0.000000E+00 e 0 CB.15     N.16      H.16 #MAP     27
    117   34.521  108.447    7.240 1 U   2.800601E+00  0.000000E+00 e 0 -         -         -
    118   29.065  121.660    8.671 1 U   3.554307E+00  0.000000E+00 e 0 CB.128    N.129     H.129 #MAP    232
    119   20.381  107.640    7.678 1 U   3.414870E+00  0.000000E+00 e 0 CB.133    N.134     H.134 #MAP    242
    120   60.615  119.722    9.538 1 U   3.802381E+00  0.000000E+00 e 0 CA.119    N.120     H.120 #MAP    213
    121   31.889  117.909    7.802 1 U   3.704189E+00  0.000000E+00 e 0 CB.12     N.13      H.13 #MAP     21
    122   27.608  118.943    7.803 1 U   3.683171E+00  0.000000E+00 e 0 CB.28     N.29      H.29 #MAP     49
    123   58.166  121.927    8.358 1 U   3.397571E+00  0.000000E+00 e 0 CA.120    N.121     H.121 #MAP    215
    124   57.864  116.475    7.738 1 U   3.353513E+00  0.000000E+00 e 0 CA.101    N.102     H.102 #MAP    182
    125   65.907  117.909    7.803 1 U   3.615834E+00  0.000000E+00 e 0 CA.12     N.13      H.13 #MAP     20
    126   41.712  106.773    7.568 1 U   3.673708E+00  0.000000E+00 e 0 CB.91     N.92      H.92 #MAP    167
    127   54.437  113.763    6.818 1 U   4.083192E+00  0.000000E+00 e 0 -         -         -
    128   35.843  125.168    9.117 1 U   3.674202E+00  0.000000E+00 e 0 CB.21     N.22      H.22 #MAP     37
    129   53.410  110.779    7.863 1 U   3.776324E+00  0.000000E+00 e 0 CA.41     N.42      H.42 #MAP     74
    130   55.931  121.797    8.131 1 U   4.166980E+00  0.000000E+00 e 0 CA.30     N.31      H.31 #MAP     52
    131   57.488  108.317    7.474 1 U   3.351951E+00  0.000000E+00 e 0 CA.114    N.115     H.115 #MAP    203
    132   18.081  121.408    7.324 1 U   3.144814E+00  0.000000E+00 e 0 CB.78     N.79      H.79 #MAP    143
    133   31.750  111.160    7.359 1 U   3.640714E+00  0.000000E+00 e 0 CB.90     N.91      H.91 #MAP    165
    134   59.797  117.521    7.991 1 U   3.411920E+00  0.000000E+00 e 0 CA.125    N.126     H.126 #MAP    225
    135   59.559  122.838    8.039 1 U   3.757503E+00  0.000000E+00 e 0 CA.118    N.119     H.119 #MAP    211
    136   60.988  124.924    8.969 1 U   3.811884E+00  0.000000E+00 e 0 CA.110    N.111     H.111 #MAP    195
    137   56.615  111.941    8.046 1 U   3.972895E+00  0.000000E+00 e 0 CA.42     N.43      H.43 #MAP     76
    138   29.304  111.949    6.678 1 U   4.335715E+00  0.000000E+00 e 0 -         -         -
    139   29.520  111.970    6.669 1 U   4.273694E+00  0.000000E+00 e 0 -         -         -
    140   40.849  121.020    8.345 1 U   3.554698E+00  0.000000E+00 e 0 CB.43     N.44      H.44 #MAP     79
    140   40.849  121.020    8.345 1 U   3.554698E+00  0.000000E+00 e 0 CB.51     N.52      H.52 #MAP     94
    141   62.196  121.771    7.624 1 U   3.869456E+00  0.000000E+00 e 0 CA.134    N.135     H.135 #MAP    243
    142   33.293  111.941    6.667 1 U   4.398781E+00  0.000000E+00 e 0 -         -         -
    143   57.717  111.170    7.375 1 U   3.782040E+00  0.000000E+00 e 0 -         -         -
    144   57.859  111.115    7.357 1 U   3.686195E+00  0.000000E+00 e 0 CA.90     N.91      H.91 #MAP    164
    145   58.404  118.427    8.477 1 U   3.578777E+00  0.000000E+00 e 0 CA.1      N.2       H.2 #MAP      1
    145   58.404  118.427    8.477 1 U   3.578777E+00  0.000000E+00 e 0 CA.129    N.130     H.130 #MAP    233
    146   45.053  123.746    8.633 1 U   4.051983E+00  0.000000E+00 e 0 CB.95     N.96      H.96 #MAP    175
    147   60.739  117.633    8.836 1 U   3.624519E+00  0.000000E+00 e 0 CA.92     N.93      H.93 #MAP    168
    148   45.835  118.954    8.369 1 U   3.766243E+00  0.000000E+00 e 0 CA.20     N.21      H.21 #MAP     35
    149   58.642  118.297    7.681 1 U   3.396288E+00  0.000000E+00 e 0 CA.17     N.18      H.18 #MAP     30
    149   58.642  118.297    7.681 1 U   3.396288E+00  0.000000E+00 e 0 CA.46     N.47      H.47 #MAP     84
    150   63.154  119.205    8.048 1 U   3.773637E+00  0.000000E+00 e 0 CA.99     N.100     H.100 #MAP    178
    151   57.250  111.364    9.382 1 U   4.610003E+00  0.000000E+00 e 0 CA.96     N.97      H.97 #MAP    176
    152   54.125  112.603    7.091 1 U   3.992881E+00  0.000000E+00 e 0 -         -         -
    153   39.051  113.623    6.890 1 U   3.351172E+00  0.000000E+00 e 0 -         -         -
    154   28.939  107.929    7.242 1 U   4.055423E+00  0.000000E+00 e 0 -         -         -
    155   58.277  126.729    8.030 1 U   4.257544E+00  0.000000E+00 e 0 CA.24     N.25      H.25 #MAP     42
    156   29.389  111.951    7.305 1 U   4.364800E+00  0.000000E+00 e 0 -         -         -
    157   62.657  128.148    8.445 1 U   3.947027E+00  0.000000E+00 e 0 CA.64     N.65      H.65 #MAP    117
    158   36.412  126.724    8.039 1 U   4.469763E+00  0.000000E+00 e 0 CB.24     N.25      H.25 #MAP     43
    159   30.039  118.816    7.669 1 U   3.403462E+00  0.000000E+00 e 0 CB.6      N.7       H.7 #MAP     11
    159   30.039  118.816    7.669 1 U   3.403462E+00  0.000000E+00 e 0 CB.47     N.48      H.48 #MAP     87
    160   57.191  107.541    7.803 1 U   3.898978E+00  0.000000E+00 e 0 CA.69     N.70      H.70 #MAP    127
    161   34.494  107.929    7.241 1 U   4.159869E+00  0.000000E+00 e 0 -         -         -
    162   54.319  121.667    8.283 1 U   3.746915E+00  0.000000E+00 e 0 CA.108    N.109     H.109 #MAP    193
    163   33.428  111.924    7.536 1 U   3.949889E+00  0.000000E+00 e 0 -         -         -
    164   54.878  121.408    7.326 1 U   3.139443E+00  0.000000E+00 e 0 CA.63     N.64      H.64 #MAP    115
    164   54.878  121.408    7.326 1 U   3.139443E+00  0.000000E+00 e 0 CA.78     N.79      H.79 #MAP    142
    165   38.711  117.261    8.070 1 U   3.847537E+00  0.000000E+00 e 0 CB.122    N.123     H.123 #MAP    220
    166   52.780  113.632    7.774 1 U   3.312927E+00  0.000000E+00 e 0 -         -         -
    167   59.838  120.631    8.821 1 U   3.454781E+00  0.000000E+00 e 0 CA.130    N.131     H.131 #MAP    235
    168   39.909  122.445    8.376 1 U   3.654328E+00  0.000000E+00 e 0 CB.25     N.26      H.26 #MAP     45
    169   36.043  130.907    9.217 1 U   3.668062E+00  0.000000E+00 e 0 CB.112    N.113     H.113 #MAP    200
    170   59.367  121.668    8.672 1 U   3.538877E+00  0.000000E+00 e 0 CA.128    N.129     H.129 #MAP    231
    171   57.482  130.741    7.521 1 U   4.181462E+00  0.000000E+00 e 0 -         -         -
    172   57.662  130.748    7.511 1 U   4.076508E+00  0.000000E+00 e 0 CA.94     N.95      H.95 #MAP    172
    173   31.020  116.353    7.798 1 U   3.860304E+00  0.000000E+00 e 0 CB.62     N.63      H.63 #MAP    114
    174   28.981  107.932    6.575 1 U   4.203231E+00  0.000000E+00 e 0 -         -         -
    175   56.330  123.482    7.195 1 U   3.448719E+00  0.000000E+00 e 0 CA.11     N.12      H.12 #MAP     18
    176   30.299  118.298    7.683 1 U   3.549628E+00  0.000000E+00 e 0 CB.17     N.18      H.18 #MAP     31
    177   54.587  123.745    8.629 1 U   3.992439E+00  0.000000E+00 e 0 CA.95     N.96      H.96 #MAP    174
    178   34.519  108.447    6.575 1 U   2.847136E+00  0.000000E+00 e 0 -         -         -
    179   30.350  121.794    8.126 1 U   4.211522E+00  0.000000E+00 e 0 CB.30     N.31      H.31 #MAP     53
    180   39.213  112.335    7.483 1 U   3.340780E+00  0.000000E+00 e 0 -         -         -
    181   57.487  116.105    7.567 1 U   3.811884E+00  0.000000E+00 e 0 CA.85     N.86      H.86 #MAP    154
    182   53.718  107.669    7.674 1 U   3.407235E+00  0.000000E+00 e 0 CA.133    N.134     H.134 #MAP    241
    183   57.851  116.072    7.548 1 U   3.785987E+00  0.000000E+00 e 0 CA.16     N.17      H.17 #MAP     28
    184   40.883  111.359    9.385 1 U   4.818806E+00  0.000000E+00 e 0 CB.96     N.97      H.97 #MAP    177
    185   55.121  120.056    9.241 1 U   4.286929E+00  0.000000E+00 e 0 CA.23     N.24      H.24 #MAP     40
    186   30.530  130.740    7.513 1 U   4.019584E+00  0.000000E+00 e 0 CB.94     N.95      H.95 #MAP    173
    187   33.112  105.595    7.240 1 U   3.693063E+00  0.000000E+00 e 0 CB.18     N.19      H.19 #MAP     33
    188   31.876  122.058    8.772 1 U   4.316498E+00  0.000000E+00 e 0 CB.33     N.34      H.34 #MAP     59
    189   35.065  125.548    7.574 1 U   4.729729E+00  0.000000E+00 e 0 -         -         -
    190   34.699  125.611    7.575 1 U   4.535990E+00  0.000000E+00 e 0 -         -         -
    191   55.134  125.172    9.114 1 U   3.737367E+00  0.000000E+00 e 0 CA.21     N.22      H.22 #MAP     36
    192   28.907  119.854    9.541 1 U   4.136763E+00  0.000000E+00 e 0 CB.119    N.120     H.120 #MAP    214
    193   54.419  113.760    7.639 1 U   3.909559E+00  0.000000E+00 e 0 -         -         -
    194   55.135  118.110    8.155 1 U   4.427191E+00  0.000000E+00 e 0 CA.53     N.54      H.54 #MAP     97
    195   65.915  118.743    9.277 1 U   4.920373E+00  0.000000E+00 e 0 -         -         -
    196   65.722  118.687    9.266 1 U   4.784555E+00  0.000000E+00 e 0 CB.38     N.39      H.39 #MAP     69
    197   55.544  125.563    8.313 1 U   4.183297E+00  0.000000E+00 e 0 -         -         -
    198   62.172  127.759    8.399 1 U   3.450307E+00  0.000000E+00 e 0 CA.67     N.68      H.68 #MAP    123
    199   54.020  112.613    6.850 1 U   4.082675E+00  0.000000E+00 e 0 -         -         -
    200   50.769  125.565    7.569 1 U   4.500899E+00  0.000000E+00 e 0 -         -         -
    201   54.254  112.662    6.848 1 U   4.238444E+00  0.000000E+00 e 0 -         -         -
    202   40.788  112.613    6.849 1 U   4.341806E+00  0.000000E+00 e 0 -         -         -
    203   61.002  111.289    7.158 1 U   3.622950E+00  0.000000E+00 e 0 CA.61     N.62      H.62 #MAP    111
    204   50.457  119.464    8.672 1 U   3.717695E+00  0.000000E+00 e 0 CA.68     N.69      H.69 #MAP    125
    205   36.798  125.579    7.568 1 U   4.848281E+00  0.000000E+00 e 0 -         -         -
    206   36.583  125.558    7.572 1 U   4.841943E+00  0.000000E+00 e 0 -         -         -
    207   33.320  111.428    6.849 1 U   4.421298E+00  0.000000E+00 e 0 -         -         -
    208   38.806  113.630    6.817 1 U   4.344914E+00  0.000000E+00 e 0 -         -         -
    209   38.611  120.965    7.749 1 U   4.706687E+00  0.000000E+00 e 0 CB.52     N.53      H.53 #MAP     96
    210   38.442  120.923    7.777 1 U   4.812895E+00  0.000000E+00 e 0 -         -         -
    211   34.518  107.929    6.575 1 U   4.338555E+00  0.000000E+00 e 0 -         -         -
    212   43.194  107.155    6.887 1 U   4.479974E+00  0.000000E+00 e 0 -         -         -
    213   43.391  107.183    6.865 1 U   4.470933E+00  0.000000E+00 e 0 CA.19     N.20      H.20 #MAP     34
    214   43.440  107.175    6.903 1 U   4.596835E+00  0.000000E+00 e 0 -         -         -
    215   38.882  113.671    7.639 1 U   4.079070E+00  0.000000E+00 e 0 -         -         -
    216   38.645  113.633    7.636 1 U   4.261716E+00  0.000000E+00 e 0 -         -         -
    217   53.261  120.963    7.770 1 U   4.849314E+00  0.000000E+00 e 0 CA.52     N.53      H.53 #MAP     95
    218   52.818  113.113    6.889 1 U   4.498245E+00  0.000000E+00 e 0 -         -         -
    219   54.278  121.408    7.248 1 U   3.556662E+00  0.000000E+00 e 0 CA.7      N.8       H.8 #MAP     12
    220   36.084  128.149    8.450 1 U   4.000000E+00  0.000000E+00 e 0 -         -         -
    221   36.340  128.111    8.447 1 U   3.993766E+00  0.000000E+00 e 0 CB.64     N.65      H.65 #MAP    118
    222   39.219  111.946    6.806 1 U   4.557616E+00  0.000000E+00 e 0 -         -         -
    223   43.894  126.723    7.732 1 U   3.889330E+00  0.000000E+00 e 0 CA.106    N.107     H.107 #MAP    190
    224   27.713  111.429    6.848 1 U   4.328361E+00  0.000000E+00 e 0 -         -         -
    225   63.840  126.204    6.544 1 U   4.529972E+00  0.000000E+00 e 0 CA.107    N.108     H.108 #MAP    191
    226   40.841  112.595    7.084 1 U   4.318331E+00  0.000000E+00 e 0 -         -         -
    227   33.298  111.970    7.300 1 U   4.739640E+00  0.000000E+00 e 0 -         -         -
    228   52.816  113.113    7.674 1 U   3.939733E+00  0.000000E+00 e 0 -         -         -
    229   57.742  118.946    7.805 1 U   3.826458E+00  0.000000E+00 e 0 CA.28     N.29      H.29 #MAP     48
    230   53.029  113.072    7.662 1 U   3.865918E+00  0.000000E+00 e 0 CA.71     N.72      H.72 #MAP    130
    231   32.654  119.140    8.039 1 U   3.989354E+00  0.000000E+00 e 0 CB.99     N.100     H.100 #MAP    179
    232   54.685  120.246    8.310 1 U   4.634015E+00  0.000000E+00 e 0 CA.29     N.30      H.30 #MAP     50
    233   52.951  111.946    7.484 1 U   4.624182E+00  0.000000E+00 e 0 -         -         -
    234   57.091  122.059    8.773 1 U   4.422924E+00  0.000000E+00 e 0 CA.33     N.34      H.34 #MAP     58
    235   35.251  119.991    9.245 1 U   4.368689E+00  0.000000E+00 e 0 CB.23     N.24      H.24 #MAP     41
    236   48.582  125.664    7.574 1 U   4.360690E+00  0.000000E+00 e 0 -         -         -
    237   48.302  125.688    7.560 1 U   4.475634E+00  0.000000E+00 e 0 -         -         -
    238   48.805  125.651    7.575 1 U   4.520415E+00  0.000000E+00 e 0 -         -         -
    239   35.344  120.271    8.311 1 U   4.691069E+00  0.000000E+00 e 0 CB.29     N.30      H.30 #MAP     51
    240   52.945  111.817    6.810 1 U   4.156931E+00  0.000000E+00 e 0 -         -         -
    241   73.106  121.159    8.030 1 U   4.554720E+00  0.000000E+00 e 0 -         -         -
    242   39.217  111.946    7.482 1 U   5.017576E+00  0.000000E+00 e 0 -         -         -
    243   36.371  128.295    9.046 1 U   5.078743E+00  0.000000E+00 e 0 CB.44     N.45      H.45 #MAP     81
    244   24.731  115.214    7.905 1 U   4.685220E+00  0.000000E+00 e 0 -         -         -
    245   62.315  105.494    7.272 1 U   5.278383E+00  0.000000E+00 e 0 -         -         -
    246   62.126  105.475    7.275 1 U   5.428607E+00  0.000000E+00 e 0 -         -         -
    247   24.745  114.803    8.351 1 U   4.905646E+00  0.000000E+00 e 0 -         -         -
    248   35.927  108.445    6.569 1 U   5.071632E+00  0.000000E+00 e 0 -         -         -
    249   73.156  122.112    8.157 1 U   5.104931E+00  0.000000E+00 e 0 -         -         -
    250   31.034  125.694    7.571 1 U   4.993058E+00  0.000000E+00 e 0 -         -         -
    251   73.332  122.465    8.083 1 U   5.128262E+00  0.000000E+00 e 0 -         -         -
    252   73.109  122.434    8.086 1 U   5.135177E+00  0.000000E+00 e 0 -         -         -
    253   30.351  116.617    8.400 1 U   5.308941E+00  0.000000E+00 e 0 -         -         -
    254   31.597  116.353    7.714 1 U   3.792732E+00  0.000000E+00 e 0 CB.5      N.6       H.6 #MAP      9
    255   73.090  123.223    8.191 1 U   5.009959E+00  0.000000E+00 e 0 -         -         -
    256   54.102  116.613    9.388 1 U   4.692436E+00  0.000000E+00 e 0 CA.36     N.37      H.37 #MAP     64
    257   25.034  121.927    8.011 1 U   5.107157E+00  0.000000E+00 e 0 -         -         -
    258   33.473  125.686    8.316 1 U   4.188837E+00  0.000000E+00 e 0 -         -         -
    259   31.597  108.447    6.580 1 U   4.847765E+00  0.000000E+00 e 0 -         -         -
    260   39.099  111.817    6.807 1 U   4.482652E+00  0.000000E+00 e 0 -         -         -
    261   43.318  128.667   10.178 1 U   5.300864E+00  0.000000E+00 e 0 -         -         -
    262   37.224  120.760   10.600 1 U   5.187700E+00  0.000000E+00 e 0 -         -         -
    263   22.689  127.371    6.118 1 U   5.233869E+00  0.000000E+00 e 0 -         -         -
    264   46.600  112.465    7.479 1 U   5.466337E+00  0.000000E+00 e 0 -         -         -
    265   46.366  112.983    6.885 1 U   5.454864E+00  0.000000E+00 e 0 -         -         -
    266   33.238  108.447    6.580 1 U   4.527516E+00  0.000000E+00 e 0 -         -         -
    267   39.099  113.372    9.529 1 U   5.223359E+00  0.000000E+00 e 0 -         -         -
    268   39.099  113.113    6.893 1 U   4.723106E+00  0.000000E+00 e 0 -         -         -
    269   21.283  107.021   11.789 1 U   5.238884E+00  0.000000E+00 e 0 -         -         -
    270   31.363  125.556    6.126 1 U   5.182468E+00  0.000000E+00 e 0 -         -         -
    271   39.333  125.038    7.581 1 U   4.896919E+00  0.000000E+00 e 0 -         -         -
    272   57.384  117.650    6.376 1 U   5.122928E+00  0.000000E+00 e 0 -         -         -
    273   16.360  121.149    8.035 1 U   4.980276E+00  0.000000E+00 e 0 -         -         -
    274   28.316  112.076    6.721 1 U   5.261113E+00  0.000000E+00 e 0 -         -         -
    275   62.072  128.278    9.052 1 U   4.901362E+00  0.000000E+00 e 0 -         -         -
    276   74.028  127.565   11.848 1 U   5.368020E+00  0.000000E+00 e 0 -         -         -
    277   48.710  121.149    9.012 1 U   5.354108E+00  0.000000E+00 e 0 -         -         -
    278   31.129  113.243    8.105 1 U   5.085683E+00  0.000000E+00 e 0 CB.37     N.38      H.38 #MAP     67
    279   33.004  126.204    6.541 1 U   4.641328E+00  0.000000E+00 e 0 CB.107    N.108     H.108 #MAP    192
    280   57.149  118.686    9.271 1 U   5.255040E+00  0.000000E+00 e 0 CA.38     N.39      H.39 #MAP     68
    281   29.956  118.038    7.800 1 U   5.356178E+00  0.000000E+00 e 0 -         -         -
    282   56.915  113.113    8.105 1 U   4.949392E+00  0.000000E+00 e 0 CA.37     N.38      H.38 #MAP     66
    283   47.772  119.983    9.208 1 U   5.255342E+00  0.000000E+00 e 0 -         -         -
    284   15.188  115.187    8.864 1 U   5.385773E+00  0.000000E+00 e 0 -         -         -
    285   33.004  107.929    6.580 1 U   5.500000E+00  0.000000E+00 e 0 -         -         -
    286   20.580  106.503    7.925 1 U   5.401009E+00  0.000000E+00 e 0 -         -         -
    287   61.838  128.278    9.059 1 U   4.850176E+00  0.000000E+00 e 0 CA.44     N.45      H.45 #MAP     80
    288   24.799  125.297    7.956 1 U   4.869243E+00  0.000000E+00 e 0 -         -         -
    289   51.289  127.759    9.693 1 U   5.289065E+00  0.000000E+00 e 0 -         -         -
    290   31.832  105.077    6.369 1 U   5.158975E+00  0.000000E+00 e 0 -         -         -
    291   52.226  123.741    8.645 1 U   5.453295E+00  0.000000E+00 e 0 -         -         -
    292   51.758  104.688    9.388 1 U   5.405418E+00  0.000000E+00 e 0 -         -         -
    293   25.502  117.909    7.808 1 U   5.461173E+00  0.000000E+00 e 0 -         -         -
    294   39.099  113.243    9.544 1 U   5.230935E+00  0.000000E+00 e 0 -         -         -
    295   25.737  117.909    7.800 1 U   5.459591E+00  0.000000E+00 e 0 -         -         -
    296   35.583  123.871   11.719 1 U   5.252624E+00  0.000000E+00 e 0 -         -         -
    297   28.784  108.317    7.456 1 U   5.306023E+00  0.000000E+00 e 0 -         -         -
    298   18.235  108.058    6.666 1 U   5.287485E+00  0.000000E+00 e 0 -         -         -
    299   41.443  106.114   11.633 1 U   5.246619E+00  0.000000E+00 e 0 -         -         -
    300   30.660  112.076    7.534 1 U   5.500000E+00  0.000000E+00 e 0 -         -         -
    301   50.351  125.556    8.465 1 U   5.222490E+00  0.000000E+00 e 0 -         -         -
    302   66.292  122.964    8.043 1 U   5.302472E+00  0.000000E+00 e 0 -         -         -
    303   24.799  122.316    7.996 1 U   4.839221E+00  0.000000E+00 e 0 -         -         -
    304   16.595  123.223    8.183 1 U   5.041152E+00  0.000000E+00 e 0 -         -         -
    305   54.336  113.502    7.996 1 U   5.263250E+00  0.000000E+00 e 0 -         -         -
    306   22.689  117.909    6.267 1 U   5.354452E+00  0.000000E+00 e 0 -         -         -
    307   18.001  119.853    9.200 1 U   5.276514E+00  0.000000E+00 e 0 -         -         -
    308   37.692  121.149    8.340 1 U   5.500000E+00  0.000000E+00 e 0 -         -         -
    309   45.897  113.632    7.644 1 U   5.500000E+00  0.000000E+00 e 0 -         -         -
    310   33.238  107.929    6.572 1 U   5.500000E+00  0.000000E+00 e 0 -         -         -
    311   39.333  128.926   11.414 1 U   5.375781E+00  0.000000E+00 e 0 -         -         -
    312   29.488  118.168    8.152 1 U   4.404555E+00  0.000000E+00 e 0 CB.53     N.54      H.54 #MAP     98
    313   44.022  107.540    7.894 1 U   5.135949E+00  0.000000E+00 e 0 -         -         -
    314   17.063  112.854    6.893 1 U   5.325027E+00  0.000000E+00 e 0 -         -         -
    315   61.134  122.186    7.534 1 U   5.500000E+00  0.000000E+00 e 0 -         -         -
    316   31.363  120.890    8.856 1 U   5.469532E+00  0.000000E+00 e 0 -         -         -
    317   25.502  107.021    6.807 1 U   5.257160E+00  0.000000E+00 e 0 -         -         -
    318   33.707  110.910   11.351 1 U   5.216721E+00  0.000000E+00 e 0 -         -         -
    319   46.366  112.595   11.734 1 U   5.282136E+00  0.000000E+00 e 0 -         -         -
    320   32.066  119.723   11.469 1 U   5.363122E+00  0.000000E+00 e 0 -         -         -
    321   29.253  112.724    9.224 1 U   5.334710E+00  0.000000E+00 e 0 -         -         -
    322   42.850  107.151   10.045 1 U   5.284648E+00  0.000000E+00 e 0 -         -         -
    323   20.580  121.538    8.512 1 U   5.284334E+00  0.000000E+00 e 0 -         -         -
    324   68.636  114.280    6.330 1 U   5.490211E+00  0.000000E+00 e 0 -         -         -
    325   46.835  111.428    9.388 1 U   5.500000E+00  0.000000E+00 e 0 -         -         -
    326   21.049  118.168   11.390 1 U   5.320396E+00  0.000000E+00 e 0 -         -         -
    327   33.942  116.613    8.410 1 U   5.500000E+00  0.000000E+00 e 0 -         -         -
    328   16.360  128.278    9.896 1 U   5.368020E+00  0.000000E+00 e 0 -         -         -
    329   49.882  120.242    9.513 1 U   5.261113E+00  0.000000E+00 e 0 -         -         -
    330   68.870  124.001    8.481 1 U   5.299579E+00  0.000000E+00 e 0 -         -         -
    331   21.986  116.483    6.111 1 U   5.194362E+00  0.000000E+00 e 0 -         -         -
    332   31.597  122.316    7.534 1 U   5.500000E+00  0.000000E+00 e 0 -         -         -
    333   65.588  116.742    8.402 1 U   5.199678E+00  0.000000E+00 e 0 CA.123    N.124     H.124 #MAP    221
    334   27.143  108.317   11.453 1 U   5.347929E+00  0.000000E+00 e 0 -         -         -
    335   59.962  114.409    8.121 1 U   5.226555E+00  0.000000E+00 e 0 CA.40     N.41      H.41 #MAP     72
    336   68.401  110.391    7.456 1 U   5.269699E+00  0.000000E+00 e 0 -         -         -
    337   18.470  110.132    9.967 1 U   5.441625E+00  0.000000E+00 e 0 -         -         -
    338   23.158  122.575   11.422 1 U   5.241255E+00  0.000000E+00 e 0 -         -         -
    339   55.977  122.056    8.746 1 U   5.182468E+00  0.000000E+00 e 0 -         -         -
    340   23.627  122.964    9.709 1 U   5.298297E+00  0.000000E+00 e 0 -         -         -
    341   55.977  114.409    7.088 1 U   5.500000E+00  0.000000E+00 e 0 -         -         -
    342   53.399  111.428    9.450 1 U   5.500000E+00  0.000000E+00 e 0 -         -         -
    343   57.384  128.537    6.580 1 U   5.430889E+00  0.000000E+00 e 0 -         -         -
    344   71.449  121.668    7.526 1 U   5.500000E+00  0.000000E+00 e 0 -         -         -
    345   41.678  117.001    6.642 1 U   5.388652E+00  0.000000E+00 e 0 -         -         -
    346   29.253  114.409   10.991 1 U   5.331692E+00  0.000000E+00 e 0 -         -         -
    347   54.336  112.076    8.058 1 U   5.500000E+00  0.000000E+00 e 0 -         -         -
    348   65.823  116.224    7.714 1 U   5.500000E+00  0.000000E+00 e 0 -         -         -
    349   66.761  123.093    9.185 1 U   5.321386E+00  0.000000E+00 e 0 -         -         -
    350   27.847  114.280    8.121 1 U   5.317106E+00  0.000000E+00 e 0 CB.40     N.41      H.41 #MAP     73
    351   43.787  116.094    7.777 1 U   5.476365E+00  0.000000E+00 e 0 -         -         -
    352   41.443  117.001    6.635 1 U   5.421051E+00  0.000000E+00 e 0 -         -         -
    353   63.713  130.481    6.353 1 U   5.425576E+00  0.000000E+00 e 0 -         -         -
    354   44.725  114.539    7.096 1 U   5.118387E+00  0.000000E+00 e 0 -         -         -
    355   47.069  121.149    8.340 1 U   5.500000E+00  0.000000E+00 e 0 CA.50     N.51      H.51 #MAP     92
    356   26.909  124.908    9.975 1 U   5.440853E+00  0.000000E+00 e 0 -         -         -
    357   29.488  124.130    8.723 1 U   5.262028E+00  0.000000E+00 e 0 -         -         -
    358   54.102  113.113    6.893 1 U   5.500000E+00  0.000000E+00 e 0 -         -         -
    359   41.443  125.686    7.573 1 U   4.768894E+00  0.000000E+00 e 0 -         -         -
