# Supplementary material for: Structural and regulatory insights into the glideosome-associated connector from Toxoplasma gondii
Source: eLife. 2023 Apr 4;12:e86049. doi: 10.7554/eLife.86049 (PMC10125020; doi:10.7554/eLife.86049)
Supplement: Figure 1—source data 1. — wwPDB X-ray structure validation; MTZ file for TgGAC X-ray diffraction data and final refined PDB file for TgGAC from X-ray diffraction. [file elife-86049-fig1-data1.zip › Figure 1-source data 1/NOE assignment and NMR structure/shift_assignment/N15HSQC_hsqc_@FLYA_asn.list]

      Assignment          w1         w2
      K114N-K114H    116.013      8.890
   N66ND2-N66HD21    111.736      6.816
        K29N-K29H    118.968      7.797
   N43ND2-N43HD21    112.615      7.077
   N43ND2-N43HD22    112.615      7.077
      F122N-F122H    119.020      7.929
 Q116NE2-Q116HE21    111.342      6.842
 N136ND2-N136HD21    111.264      6.824
   Q40NE2-Q40HE21    111.904      6.848
          M2N-M2H    118.413      8.467
      R130N-R130H    118.413      8.467
        H73N-H73H    119.835      7.075
          G4N-G4H    108.851      8.007
      A133N-A133H    117.467      8.137
        A78N-A78H    119.676      7.874
        R85N-R85H    115.073      8.327
        G20N-G20H    107.145      6.878
        V12N-V12H    123.450      7.187
   N56ND2-N56HD21    112.349      6.804
        A88N-A88H    121.804      6.301
        E83N-E83H    116.341      7.842
        R37N-R37H    116.610      9.386
    W47NE1-W47HE1    116.610      9.386
        K77N-K77H    118.199      7.483
    W36NE1-W36HE1    129.077     10.472
      A132N-A132H    122.247      8.094
        F25N-F25H    126.784      8.030
 Q128NE2-Q128HE21    108.484      6.571
        E30N-E30H    120.251      8.314
        L42N-L42H    110.819      7.860
        L22N-L22H    125.251      9.111
        V87N-V87H    120.184      8.184
        N56N-N56H    119.997      8.144
      N136N-N136H    119.997      8.144
      D101N-D101H    116.432      7.728
        A89N-A89H    116.432      7.728
      D102N-D102H    116.432      7.728
          H6N-H6H    116.371      7.705
        D41N-D41H    114.375      8.116
        R65N-R65H    128.144      8.435
      M126N-M126H    117.488      7.984
        L95N-L95H    130.770      7.506
        T92N-T92H    106.718      7.563
        L26N-L26H    122.519      8.375
        D54N-D54H    118.144      8.156
      E108N-E108H    126.233      6.537
      M111N-M111H    124.973      8.960
        F96N-F96H    123.723      8.624
        A75N-A75H    115.299      7.348
        L76N-L76H    115.299      7.348
      E105N-E105H    115.305      8.909
        E28N-E28H    115.239      8.879
      V107N-V107H    126.783      7.725
        K90N-K90H    111.187      7.350
        F91N-F91H    111.187      7.350
        K86N-K86H    116.043      7.554
        I59N-I59H    120.713      8.814
      D131N-D131H    120.713      8.814
        R17N-R17H    116.130      7.545
      N100N-N100H    119.157      8.024
      Q128N-Q128H    119.157      8.024
        G97N-G97H    111.364      9.383
      V127N-V127H    119.568      8.407
        K81N-K81H    114.536      7.085
        F45N-F45H    128.180      9.052
        L16N-L16H    121.051      8.553
        A80N-A80H    121.315      8.077
      S115N-S115H    108.354      7.466
        V72N-V72H    113.056      7.654
        S39N-S39H    118.691      9.267
        S38N-S38H    113.171      8.091
        G19N-G19H    105.618      7.229
  W129NE1-W129HE1    127.887     10.697
        V44N-V44H    121.080      8.343
        N51N-N51H    121.080      8.343
        D52N-D52H    121.080      8.343
          S1N-S1H    121.683      8.667
      W129N-W129H    121.683      8.667
      F103N-F103H    118.037      7.910
      A121N-A121H    122.007      8.353
      A113N-A113H    130.885      9.213
        K21N-K21H    118.908      8.366
        I34N-I34H    122.129      8.768
        R35N-R35H    122.129      8.768
        V24N-V24H    120.061      9.244
        M49N-M49H    120.061      9.244
        Q53N-Q53H    120.933      7.758
      Q116N-Q116H    119.780      9.533
      D120N-D120H    119.780      9.533
        V67N-V67H    127.769      8.391
        A68N-A68H    127.769      8.391
      E124N-E124H    116.778      8.400
        N11N-N11H    115.139      8.001
        E14N-E14H    115.139      8.001
        K82N-K82H    116.883      7.085
      G106N-G106H    109.834      7.946
        E33N-E33H    123.077      9.075
        R58N-R58H    121.120      7.327
   Q53NE2-Q53HE21    111.976      6.661
        L71N-L71H    117.663      8.828
        M93N-M93H    117.663      8.828
      M125N-M125H    118.142      8.043
        I61N-I61H    126.074      8.084
          D7N-D7H    118.766      7.662
      T134N-T134H    107.664      7.671
        I64N-I64H    121.416      7.319
        A79N-A79H    121.416      7.319
        K23N-K23H    118.530      7.692
        W47N-W47H    118.530      7.692
        C48N-C48H    118.530      7.692
   N57ND2-N57HD21    107.912      6.575
        V62N-V62H    111.310      7.155
 N136ND2-N136HD22    111.310      7.155
      R119N-R119H    122.799      8.031
        C94N-C94H    118.036      8.986
        K18N-K18H    118.264      7.679
    H73ND1-H73HD1    125.281     11.762
        S10N-S10H    117.928      7.796
              ?-?    113.605      6.880
     N3ND2-N3HD22    113.710      7.634
      L109N-L109H    121.593      8.273
        G70N-G70H    107.592      7.804
          V5N-V5H    117.159      8.509
      H6ND1-H6HD1    117.159      8.509
      K117N-K117H    119.817      8.501
        G50N-G50H    108.748      8.969
        K69N-K69H    119.455      8.673
        Q40N-Q40H    112.020      8.045
        N43N-N43H    112.020      8.045
        N66N-N66H    112.187      7.616
   N66ND2-N66HD22    112.187      7.616
      E118N-E118H    119.625      8.033
      V112N-V112H    116.616      8.601
        K31N-K31H    121.753      8.131
   Q53NE2-Q53HE22    111.945      7.294
      V123N-V123H    117.217      8.062
          L8N-L8H    121.370      7.241
              ?-?    105.905      8.059
        N57N-N57H    125.616      7.569
      F137N-F137H    125.616      7.569
   N51ND2-N51HD21    112.614      6.840
     N3ND2-N3HD21    113.709      6.808
 Q128NE2-Q128HE22    108.466      7.233
              ?-?    122.956      7.967
        E46N-E46H    115.256      7.210
        W36N-W36H    119.630      8.772
        E32N-E32H    122.020      7.945
              ?-?    113.062      6.927
   N57ND2-N57HD22    107.981      7.234
              ?-?    113.161      7.767
   N11ND2-N11HD21    122.136      7.531
        A15N-A15H    122.136      7.531
              ?-?    114.163      6.982
              ?-?    111.893      7.477
              ?-?    113.608      7.763
   N51ND2-N51HD22    112.118      7.072
 Q116NE2-Q116HE22    111.255      7.748
              ?-?    110.716      6.823
          N3N-N3H    119.941      9.034
              ?-?    111.739      7.343
        Y55N-Y55H    121.808      7.616
      Y135N-Y135H    121.808      7.616
              ?-?    113.149      6.814
              ?-?    112.068      7.024
              ?-?    127.549      8.078
              ?-?    118.621      7.787
   Q40NE2-Q40HE22    111.900      7.534
   N56ND2-N56HD22    112.350      7.477
              ?-?    120.210      8.774
 N100ND2-N100HD22    110.081      7.675
              ?-?    113.033      6.822
              ?-?    113.361      7.354
              ?-?    117.189      7.714
              ?-?    112.158      6.893
        R63N-R63H    116.642      7.792
        K13N-K13H    118.283      7.792
              ?-?    111.502      7.534
              ?-?    110.737      7.753
              ?-?    122.220      7.315
