# Supplementary material for: Structural and regulatory insights into the glideosome-associated connector from Toxoplasma gondii
Source: eLife. 2023 Apr 4;12:e86049. doi: 10.7554/eLife.86049 (PMC10125020; doi:10.7554/eLife.86049)
Supplement: Figure 1—source data 1. — wwPDB X-ray structure validation; MTZ file for TgGAC X-ray diffraction data and final refined PDB file for TgGAC from X-ray diffraction. [file elife-86049-fig1-data1.zip › Figure 1-source data 1/NOE assignment and NMR structure/shift_assignment/HNCO_hnco_@FLYA_asn.peaks]

# Number of dimensions 3
#FORMAT xeasy3D
#INAME 1 C
#INAME 2 N
#INAME 3 HN
#SPECTRUM HNCO C N HN
      1  174.836  120.112    9.245 1 U   4.516065E+00  0.000000E+00 e 0 C.23      N.24      H.24 #MAP     22
      1  174.836  120.112    9.245 1 U   4.516065E+00  0.000000E+00 e 0 C.48      N.49      H.49 #MAP     46
      2  175.839  125.296    9.114 1 U   3.970507E+00  0.000000E+00 e 0 C.21      N.22      H.22 #MAP     20
      3  172.928  127.759    8.398 1 U   3.687979E+00  0.000000E+00 e 0 C.66      N.67      H.67 #MAP     63
      3  172.928  127.759    8.398 1 U   3.687979E+00  0.000000E+00 e 0 C.67      N.68      H.68 #MAP     64
      4  178.429  116.872    7.094 1 U   3.578952E+00  0.000000E+00 e 0 C.81      N.82      H.82 #MAP     77
      5  175.244  110.780    7.863 1 U   3.940031E+00  0.000000E+00 e 0 C.41      N.42      H.42 #MAP     39
      6  176.990  118.427    8.475 1 U   3.773220E+00  0.000000E+00 e 0 C.1       N.2       H.2 #MAP      1
      6  176.990  118.427    8.475 1 U   3.773220E+00  0.000000E+00 e 0 C.129     N.130     H.130 #MAP    120
      7  177.635  118.169    7.498 1 U   3.840340E+00  0.000000E+00 e 0 C.76      N.77      H.77 #MAP     72
      8  177.168  121.020    8.346 1 U   3.877661E+00  0.000000E+00 e 0 C.43      N.44      H.44 #MAP     41
      8  177.168  121.020    8.346 1 U   3.877661E+00  0.000000E+00 e 0 C.50      N.51      H.51 #MAP     48
      8  177.168  121.020    8.346 1 U   3.877661E+00  0.000000E+00 e 0 C.51      N.52      H.52 #MAP     49
      9  174.167  130.870    9.216 1 U   3.939367E+00  0.000000E+00 e 0 C.112     N.113     H.113 #MAP    103
     10  176.594  117.131    8.519 1 U   4.025668E+00  0.000000E+00 e 0 C.4       N.5       H.5 #MAP      4
     11  176.471  115.964    8.895 1 U   3.875684E+00  0.000000E+00 e 0 C.113     N.114     H.114 #MAP    104
     12  175.805  111.298    7.158 1 U   3.797643E+00  0.000000E+00 e 0 C.61      N.62      H.62 #MAP     58
     13  178.033  113.113    7.671 1 U   3.953928E+00  0.000000E+00 e 0 C.71      N.72      H.72 #MAP     68
     14  174.172  122.446    8.379 1 U   3.953928E+00  0.000000E+00 e 0 C.25      N.26      H.26 #MAP     24
     15  176.742  116.742    8.408 1 U   3.578613E+00  0.000000E+00 e 0 C.123     N.124     H.124 #MAP    114
     16  173.150  128.277    9.056 1 U   5.076252E+00  0.000000E+00 e 0 C.44      N.45      H.45 #MAP     42
     17  174.294  121.668    8.281 1 U   3.939367E+00  0.000000E+00 e 0 C.108     N.109     H.109 #MAP    100
     18  178.845  114.539    7.091 1 U   3.468194E+00  0.000000E+00 e 0 C.80      N.81      H.81 #MAP     76
     19  175.171  122.056    8.776 1 U   4.524172E+00  0.000000E+00 e 0 C.33      N.34      H.34 #MAP     31
     19  175.171  122.056    8.776 1 U   4.524172E+00  0.000000E+00 e 0 C.34      N.35      H.35 #MAP     32
     20  179.157  119.593    8.410 1 U   3.632107E+00  0.000000E+00 e 0 C.126     N.127     H.127 #MAP    117
     21  177.970  105.595    7.246 1 U   4.079298E+00  0.000000E+00 e 0 C.18      N.19      H.19 #MAP     17
     22  171.140  127.866   10.698 1 U   5.500000E+00  0.000000E+00 e 0 -         -         -
     23  170.859  127.896   10.702 1 U   5.479150E+00  0.000000E+00 e 0 -         -         -
     24  174.982  122.056    7.962 1 U   5.500000E+00  0.000000E+00 e 0 C.31      N.32      H.32 #MAP     29
     25  176.057  111.947    8.049 1 U   4.002961E+00  0.000000E+00 e 0 C.39      N.40      H.40 #MAP     37
     25  176.057  111.947    8.049 1 U   4.002961E+00  0.000000E+00 e 0 C.42      N.43      H.43 #MAP     40
     26  176.363  116.353    7.715 1 U   3.933866E+00  0.000000E+00 e 0 C.5       N.6       H.6 #MAP      5
     27  175.481  118.039    7.924 1 U   3.584860E+00  0.000000E+00 e 0 C.102     N.103     H.103 #MAP     95
     28  173.106  118.038    8.989 1 U   3.758857E+00  0.000000E+00 e 0 C.93      N.94      H.94 #MAP     88
     29  176.345  121.149    7.340 1 U   3.681193E+00  0.000000E+00 e 0 C.63      N.64      H.64 #MAP     60
     30  177.430  117.520    7.988 1 U   3.713536E+00  0.000000E+00 e 0 C.125     N.126     H.126 #MAP    116
     31  174.901  123.093    9.084 1 U   5.448367E+00  0.000000E+00 e 0 C.32      N.33      H.33 #MAP     30
     32  174.425  115.309    7.220 1 U   5.500000E+00  0.000000E+00 e 0 C.45      N.46      H.46 #MAP     43
     33  179.713  120.630    8.818 1 U   3.698537E+00  0.000000E+00 e 0 C.58      N.59      H.59 #MAP     56
     33  179.713  120.630    8.818 1 U   3.698537E+00  0.000000E+00 e 0 C.130     N.131     H.131 #MAP    121
     34  170.681  118.946    8.377 1 U   4.289607E+00  0.000000E+00 e 0 C.20      N.21      H.21 #MAP     19
     35  178.241  115.186    8.003 1 U   3.565022E+00  0.000000E+00 e 0 C.10      N.11      H.11 #MAP      9
     35  178.241  115.186    8.003 1 U   3.565022E+00  0.000000E+00 e 0 C.13      N.14      H.14 #MAP     12
     36  171.293  130.742    7.516 1 U   4.340204E+00  0.000000E+00 e 0 C.94      N.95      H.95 #MAP     89
     37  179.063  121.668    8.676 1 U   3.768011E+00  0.000000E+00 e 0 C.128     N.129     H.129 #MAP    119
     38  176.598  116.353    7.797 1 U   4.077888E+00  0.000000E+00 e 0 C.62      N.63      H.63 #MAP     59
     39  176.823  106.762    7.565 1 U   3.928201E+00  0.000000E+00 e 0 C.91      N.92      H.92 #MAP     86
     40  177.471  116.094    7.562 1 U   4.264441E+00  0.000000E+00 e 0 C.85      N.86      H.86 #MAP     80
     41  174.909  116.613    9.395 1 U   4.479708E+00  0.000000E+00 e 0 C.36      N.37      H.37 #MAP     34
     42  178.483  118.297    7.686 1 U   3.695135E+00  0.000000E+00 e 0 C.17      N.18      H.18 #MAP     16
     43  176.676  117.261    8.067 1 U   3.951889E+00  0.000000E+00 e 0 C.122     N.123     H.123 #MAP    113
     44  177.099  115.176    8.883 1 U   5.021136E+00  0.000000E+00 e 0 C.27      N.28      H.28 #MAP     25
     45  175.416  111.298    9.388 1 U   5.028058E+00  0.000000E+00 e 0 C.96      N.97      H.97 #MAP     91
     46  176.953  113.762    6.823 1 U   4.577591E+00  0.000000E+00 e 0 -         -         -
     47  176.128  121.798    8.131 1 U   4.366461E+00  0.000000E+00 e 0 C.30      N.31      H.31 #MAP     28
     48  175.269  120.886    7.764 1 U   5.063066E+00  0.000000E+00 e 0 C.52      N.53      H.53 #MAP     50
     49  174.432  126.201    6.546 1 U   4.464661E+00  0.000000E+00 e 0 C.107     N.108     H.108 #MAP     99
     50  174.151  107.151    6.887 1 U   4.910122E+00  0.000000E+00 e 0 C.19      N.20      H.20 #MAP     18
     51  178.095  116.094    7.546 1 U   4.085828E+00  0.000000E+00 e 0 C.16      N.17      H.17 #MAP     15
     52  176.125  120.242    8.190 1 U   3.590838E+00  0.000000E+00 e 0 C.86      N.87      H.87 #MAP     81
     53  171.741  121.797    6.311 1 U   3.578049E+00  0.000000E+00 e 0 C.87      N.88      H.88 #MAP     82
     54  175.454  124.908    8.974 1 U   4.071724E+00  0.000000E+00 e 0 C.110     N.111     H.111 #MAP    101
     55  175.856  118.557    7.703 1 U   4.137430E+00  0.000000E+00 e 0 C.22      N.23      H.23 #MAP     21
     55  175.856  118.557    7.703 1 U   4.137430E+00  0.000000E+00 e 0 C.46      N.47      H.47 #MAP     44
     56  173.960  116.613    8.601 1 U   3.926901E+00  0.000000E+00 e 0 C.111     N.112     H.112 #MAP    102
     57  176.671  119.465    8.677 1 U   3.978034E+00  0.000000E+00 e 0 C.68      N.69      H.69 #MAP     65
     58  172.498  126.723    8.036 1 U   4.683015E+00  0.000000E+00 e 0 C.24      N.25      H.25 #MAP     23
     59  177.969  119.205    8.031 1 U   3.677081E+00  0.000000E+00 e 0 C.127     N.128     H.128 #MAP    118
     60  176.378  112.206    7.622 1 U   3.649427E+00  0.000000E+00 e 0 C.65      N.66      H.66 #MAP     62
     61  177.632  123.483    7.198 1 U   3.666807E+00  0.000000E+00 e 0 C.11      N.12      H.12 #MAP     10
     62  174.990  128.148    8.445 1 U   4.002961E+00  0.000000E+00 e 0 C.64      N.65      H.65 #MAP     61
     63  175.658  108.317    7.481 1 U   3.692880E+00  0.000000E+00 e 0 C.114     N.115     H.115 #MAP    105
     64  176.809  117.909    7.800 1 U   3.856108E+00  0.000000E+00 e 0 C.12      N.13      H.13 #MAP     11
     65  178.282  122.834    8.037 1 U   4.000000E+00  0.000000E+00 e 0 C.118     N.119     H.119 #MAP    109
     66  175.810  107.540    7.813 1 U   4.270636E+00  0.000000E+00 e 0 C.69      N.70      H.70 #MAP     66
     67  175.863  118.169    8.159 1 U   4.646211E+00  0.000000E+00 e 0 C.53      N.54      H.54 #MAP     51
     68  178.463  107.668    7.673 1 U   3.707572E+00  0.000000E+00 e 0 C.133     N.134     H.134 #MAP    124
     69  178.022  119.852    8.505 1 U   5.498766E+00  0.000000E+00 e 0 C.116     N.117     H.117 #MAP    107
     70  177.400  116.483    7.736 1 U   3.803319E+00  0.000000E+00 e 0 C.88      N.89      H.89 #MAP     83
     70  177.400  116.483    7.736 1 U   3.803319E+00  0.000000E+00 e 0 C.101     N.102     H.102 #MAP     94
     71  175.345  119.979    8.142 1 U   5.500000E+00  0.000000E+00 e 0 C.55      N.56      H.56 #MAP     53
     71  175.345  119.979    8.142 1 U   5.500000E+00  0.000000E+00 e 0 C.135     N.136     H.136 #MAP    126
     72  178.721  115.057    8.337 1 U   5.419168E+00  0.000000E+00 e 0 -         -         -
     73  179.513  119.853    9.540 1 U   4.036056E+00  0.000000E+00 e 0 C.119     N.120     H.120 #MAP    110
     74  173.846  123.741    8.628 1 U   4.275324E+00  0.000000E+00 e 0 C.95      N.96      H.96 #MAP     90
     75  176.326  112.596    6.847 1 U   4.363287E+00  0.000000E+00 e 0 -         -         -
     76  176.665  118.816    7.672 1 U   3.704256E+00  0.000000E+00 e 0 C.6       N.7       H.7 #MAP      6
     76  176.665  118.816    7.672 1 U   3.704256E+00  0.000000E+00 e 0 C.47      N.48      H.48 #MAP     45
     77  178.227  121.927    8.362 1 U   3.646071E+00  0.000000E+00 e 0 C.120     N.121     H.121 #MAP    111
     78  175.671  118.686    9.272 1 U   4.976850E+00  0.000000E+00 e 0 C.38      N.39      H.39 #MAP     36
     79  175.527  108.836    8.018 1 U   4.072840E+00  0.000000E+00 e 0 C.3       N.4       H.4 #MAP      3
     80  179.175  117.520    8.142 1 U   3.683537E+00  0.000000E+00 e 0 C.132     N.133     H.133 #MAP    123
     81  175.598  118.946    7.812 1 U   4.150989E+00  0.000000E+00 e 0 C.28      N.29      H.29 #MAP     26
     82  178.720  122.186    7.530 1 U   3.546245E+00  0.000000E+00 e 0 C.14      N.15      H.15 #MAP     13
     83  172.482  126.723    7.734 1 U   4.494561E+00  0.000000E+00 e 0 C.106     N.107     H.107 #MAP     98
     84  173.666  111.169    7.358 1 U   3.878850E+00  0.000000E+00 e 0 C.90      N.91      H.91 #MAP     85
     85  173.678  119.853    7.088 1 U   3.503215E+00  0.000000E+00 e 0 C.72      N.73      H.73 #MAP     69
     86  181.237  121.019    8.563 1 U   3.711201E+00  0.000000E+00 e 0 C.15      N.16      H.16 #MAP     14
     87  175.989  117.650    8.837 1 U   3.868627E+00  0.000000E+00 e 0 C.70      N.71      H.71 #MAP     67
     87  175.989  117.650    8.837 1 U   3.868627E+00  0.000000E+00 e 0 C.92      N.93      H.93 #MAP     87
     88  179.095  119.723    7.888 1 U   3.544236E+00  0.000000E+00 e 0 C.77      N.78      H.78 #MAP     73
     89  171.682  129.022   10.474 1 U   5.500000E+00  0.000000E+00 e 0 -         -         -
     90  176.616  120.242    8.318 1 U   4.429030E+00  0.000000E+00 e 0 C.29      N.30      H.30 #MAP     27
     91  174.373  121.796    7.624 1 U   3.911962E+00  0.000000E+00 e 0 C.134     N.135     H.135 #MAP    125
     92  176.979  109.873    7.952 1 U   3.736555E+00  0.000000E+00 e 0 C.105     N.106     H.106 #MAP     97
     93  179.676  121.278    8.082 1 U   3.445861E+00  0.000000E+00 e 0 C.79      N.80      H.80 #MAP     75
     94  171.958  128.996   10.470 1 U   5.500000E+00  0.000000E+00 e 0 -         -         -
     95  179.790  119.075    7.938 1 U   3.849671E+00  0.000000E+00 e 0 C.121     N.122     H.122 #MAP    112
     96  181.978  115.316    7.358 1 U   4.097945E+00  0.000000E+00 e 0 C.75      N.76      H.76 #MAP     71
     97  178.489  122.186    8.097 1 U   3.583947E+00  0.000000E+00 e 0 C.131     N.132     H.132 #MAP    122
     98  177.928  115.316    8.913 1 U   3.920664E+00  0.000000E+00 e 0 C.104     N.105     H.105 #MAP     96
     99  176.159  119.205    8.047 1 U   4.289607E+00  0.000000E+00 e 0 C.99      N.100     H.100 #MAP     92
    100  176.991  114.409    8.124 1 U   5.168469E+00  0.000000E+00 e 0 C.40      N.41      H.41 #MAP     38
    101  176.315  112.592    7.092 1 U   4.474293E+00  0.000000E+00 e 0 -         -         -
    102  178.721  125.297   11.766 1 U   4.196374E+00  0.000000E+00 e 0 -         -         -
    103  179.338  108.446    6.575 1 U   3.427492E+00  0.000000E+00 e 0 -         -         -
    104  177.345  113.632    6.885 1 U   3.787640E+00  0.000000E+00 e 0 -         -         -
    105  175.819  105.853    8.064 1 U   5.500000E+00  0.000000E+00 e 0 -         -         -
    106  176.462  121.407    7.247 1 U   3.722089E+00  0.000000E+00 e 0 C.7       N.8       H.8 #MAP      7
    107  173.964  113.113    8.098 1 U   5.139593E+00  0.000000E+00 e 0 C.37      N.38      H.38 #MAP     35
    108  179.343  108.447    7.246 1 U   3.357711E+00  0.000000E+00 e 0 -         -         -
    109  177.437  112.335    6.808 1 U   3.594435E+00  0.000000E+00 e 0 -         -         -
    110  179.544  118.168    8.049 1 U   3.574565E+00  0.000000E+00 e 0 C.124     N.125     H.125 #MAP    115
    111  177.176  116.353    7.857 1 U   3.384002E+00  0.000000E+00 e 0 C.82      N.83      H.83 #MAP     78
    112  180.481  121.408    7.325 1 U   3.479565E+00  0.000000E+00 e 0 C.78      N.79      H.79 #MAP     74
    113  177.419  112.335    7.483 1 U   3.830620E+00  0.000000E+00 e 0 -         -         -
    114  179.734  111.947    6.855 1 U   3.919809E+00  0.000000E+00 e 0 -         -         -
    115  180.425  111.300    7.760 1 U   5.211579E+00  0.000000E+00 e 0 -         -         -
    116  179.692  111.421    6.855 1 U   5.406896E+00  0.000000E+00 e 0 -         -         -
    117  173.242  122.963    7.974 1 U   5.500000E+00  0.000000E+00 e 0 -         -         -
    118  173.614  125.556    7.575 1 U   2.885099E+00  0.000000E+00 e 0 C.56      N.57      H.57 #MAP     54
    118  173.614  125.556    7.575 1 U   2.885099E+00  0.000000E+00 e 0 C.136     N.137     H.137 #MAP    127
    119  177.335  113.633    7.773 1 U   3.938263E+00  0.000000E+00 e 0 -         -         -
    120  180.429  111.297    6.828 1 U   5.060891E+00  0.000000E+00 e 0 -         -         -
    121  179.460  119.723    8.045 1 U   3.872340E+00  0.000000E+00 e 0 C.117     N.118     H.118 #MAP    108
    122  179.764  111.947    7.544 1 U   4.443249E+00  0.000000E+00 e 0 -         -         -
    123  176.035  111.687    6.834 1 U   5.500000E+00  0.000000E+00 e 0 -         -         -
    124  176.906  113.243    7.640 1 U   5.500000E+00  0.000000E+00 e 0 -         -         -
    125  177.284  113.113    7.769 1 U   5.500000E+00  0.000000E+00 e 0 -         -         -
    126  173.681  129.085   10.470 1 U   5.500000E+00  0.000000E+00 e 0 -         -         -
    127  180.449  111.941    7.306 1 U   5.024528E+00  0.000000E+00 e 0 -         -         -
    128  176.885  113.109    6.820 1 U   5.500000E+00  0.000000E+00 e 0 -         -         -
    129  175.146  120.110    9.307 1 U   5.500000E+00  0.000000E+00 e 0 -         -         -
    130  177.347  111.817    6.809 1 U   5.101337E+00  0.000000E+00 e 0 -         -         -
    131  175.813  119.971    9.041 1 U   5.500000E+00  0.000000E+00 e 0 C.2       N.3       H.3 #MAP      2
    132  180.431  111.946    6.670 1 U   4.921058E+00  0.000000E+00 e 0 -         -         -
    133  176.890  122.049    8.164 1 U   5.500000E+00  0.000000E+00 e 0 -         -         -
    134  175.168  116.760    9.103 1 U   5.500000E+00  0.000000E+00 e 0 -         -         -
    135  180.350  110.747    6.829 1 U   5.500000E+00  0.000000E+00 e 0 -         -         -
    136  178.134  114.798    8.354 1 U   5.500000E+00  0.000000E+00 e 0 C.84      N.85      H.85 #MAP     79
    137  177.634  124.130    7.193 1 U   5.500000E+00  0.000000E+00 e 0 -         -         -
    138  175.634  109.095    7.475 1 U   5.500000E+00  0.000000E+00 e 0 -         -         -
    139  171.760  121.279    6.315 1 U   5.500000E+00  0.000000E+00 e 0 -         -         -
    140  179.696  111.428    7.538 1 U   5.500000E+00  0.000000E+00 e 0 -         -         -
    141  176.946  113.761    7.648 1 U   4.361030E+00  0.000000E+00 e 0 -         -         -
    142  177.384  111.817    7.475 1 U   5.500000E+00  0.000000E+00 e 0 -         -         -
    143  176.197  112.076    6.848 1 U   5.500000E+00  0.000000E+00 e 0 -         -         -
    144  177.384  113.113    7.617 1 U   5.500000E+00  0.000000E+00 e 0 -         -         -
    145  176.821  122.445    8.087 1 U   5.500000E+00  0.000000E+00 e 0 -         -         -
    146  179.258  107.929    6.581 1 U   5.000409E+00  0.000000E+00 e 0 -         -         -
    147  177.946  119.853    8.040 1 U   5.500000E+00  0.000000E+00 e 0 -         -         -
    148  179.258  107.929    7.240 1 U   4.775522E+00  0.000000E+00 e 0 -         -         -
    149  176.447  115.187    8.887 1 U   5.500000E+00  0.000000E+00 e 0 -         -         -
    150  176.821  122.316    8.071 1 U   5.500000E+00  0.000000E+00 e 0 -         -         -
    151  178.009  119.983    8.024 1 U   5.500000E+00  0.000000E+00 e 0 -         -         -
    152  176.072  111.687    7.350 1 U   5.500000E+00  0.000000E+00 e 0 -         -         -
    153  176.322  121.149    7.773 1 U   5.500000E+00  0.000000E+00 e 0 -         -         -
    154  176.447  115.446    8.903 1 U   5.500000E+00  0.000000E+00 e 0 -         -         -
    155  180.508  122.186    7.319 1 U   5.500000E+00  0.000000E+00 e 0 -         -         -
    156  178.821  114.020    7.099 1 U   5.500000E+00  0.000000E+00 e 0 -         -         -
    157  173.072  118.038    8.746 1 U   5.500000E+00  0.000000E+00 e 0 -         -         -
    158  171.760  122.575    6.315 1 U   5.500000E+00  0.000000E+00 e 0 -         -         -
    159  178.509  121.538    8.087 1 U   5.500000E+00  0.000000E+00 e 0 -         -         -
    160  173.572  126.593    7.570 1 U   5.500000E+00  0.000000E+00 e 0 -         -         -
    161  176.821  119.464    7.993 1 U   5.500000E+00  0.000000E+00 e 0 -         -         -
    162  174.822  126.463    7.585 1 U   5.500000E+00  0.000000E+00 e 0 -         -         -
    163  175.197  116.742    9.169 1 U   5.500000E+00  0.000000E+00 e 0 -         -         -
    164  178.758  122.834    7.538 1 U   5.500000E+00  0.000000E+00 e 0 -         -         -
    165  178.821  115.316    7.099 1 U   5.500000E+00  0.000000E+00 e 0 -         -         -
    166  176.134  120.890    8.134 1 U   5.500000E+00  0.000000E+00 e 0 -         -         -
    167  175.509  108.447    8.024 1 U   5.500000E+00  0.000000E+00 e 0 -         -         -
    168  176.072  119.594    8.056 1 U   5.500000E+00  0.000000E+00 e 0 -         -         -
    169  177.634  122.964    7.209 1 U   5.500000E+00  0.000000E+00 e 0 -         -         -
    170  177.259  113.113    6.895 1 U   5.342503E+00  0.000000E+00 e 0 -         -         -
    171  177.946  114.798    8.918 1 U   5.500000E+00  0.000000E+00 e 0 -         -         -
    172  175.822  112.076    7.036 1 U   5.500000E+00  0.000000E+00 e 0 -         -         -
    173  175.509  118.816    7.915 1 U   5.500000E+00  0.000000E+00 e 0 -         -         -
    174  176.572  115.705    7.789 1 U   5.500000E+00  0.000000E+00 e 0 -         -         -
    175  177.509  112.854    6.801 1 U   5.500000E+00  0.000000E+00 e 0 -         -         -
    176  179.383  108.965    7.256 1 U   5.500000E+00  0.000000E+00 e 0 -         -         -
    177  176.447  112.983    6.832 1 U   5.500000E+00  0.000000E+00 e 0 -         -         -
    178  178.384  117.650    7.099 1 U   5.500000E+00  0.000000E+00 e 0 -         -         -
    179  175.634  107.799    7.475 1 U   5.500000E+00  0.000000E+00 e 0 -         -         -
    180  176.884  119.594    8.009 1 U   5.500000E+00  0.000000E+00 e 0 -         -         -
    181  176.946  123.223    8.181 1 U   5.500000E+00  0.000000E+00 e 0 -         -         -
    182  178.071  114.798    8.370 1 U   5.500000E+00  0.000000E+00 e 0 -         -         -
    183  176.197  112.206    7.083 1 U   5.500000E+00  0.000000E+00 e 0 -         -         -
    184  172.323  128.926    6.127 1 U   5.500000E+00  0.000000E+00 e 0 -         -         -
    185  179.696  122.056    8.087 1 U   5.500000E+00  0.000000E+00 e 0 -         -         -
    186  179.196  118.168    8.134 1 U   5.500000E+00  0.000000E+00 e 0 -         -         -
    187  177.384  112.595    6.926 1 U   5.500000E+00  0.000000E+00 e 0 -         -         -
    188  178.259  115.965    8.009 1 U   5.500000E+00  0.000000E+00 e 0 -         -         -
    189  175.572  108.317    8.024 1 U   5.500000E+00  0.000000E+00 e 0 -         -         -
    190  177.946  118.298    8.009 1 U   5.500000E+00  0.000000E+00 e 0 -         -         -
    191  177.509  113.113    7.648 1 U   5.500000E+00  0.000000E+00 e 0 -         -         -
    192  176.572  116.742    7.821 1 U   5.500000E+00  0.000000E+00 e 0 -         -         -
