# Supplementary material for: Structural and regulatory insights into the glideosome-associated connector from Toxoplasma gondii
Source: eLife. 2023 Apr 4;12:e86049. doi: 10.7554/eLife.86049 (PMC10125020; doi:10.7554/eLife.86049)
Supplement: Figure 1—source data 1. — wwPDB X-ray structure validation; MTZ file for TgGAC X-ray diffraction data and final refined PDB file for TgGAC from X-ray diffraction. [file elife-86049-fig1-data1.zip › Figure 1-source data 1/NOE assignment and NMR structure/shift_assignment/CCHTOCSY_cch_@FLYA_asn.peaks]

# Number of dimensions 3
#FORMAT xeasy3D
#INAME 1 C1
#INAME 2 C2
#INAME 3 H1
#SPECTRUM CCHTOCSY C1 C2 H1
      1   31.219   21.226    2.547 1 U   2.819905E+00  0.000000E+00 e 0 CB.72     CG2.72    HB.72 #MAP   1373
      2   65.742   27.362    4.116 1 U   3.671115E+00  0.000000E+00 e 0 CA.74     CG.74     HA.74 #MAP   1398
      3   55.236   30.994    5.430 1 U   3.239529E+00  0.000000E+00 e 0 CA.93     CG.93     HA.93 #MAP   1828
      4   27.720   50.610    1.793 1 U   3.165794E+00  0.000000E+00 e 0 CG.99     CD.99     HG2.99 #MAP   1955
      5   50.234   27.371    3.317 1 U   3.084739E+00  0.000000E+00 e 0 CD.84     CG.84     HD2.84 #MAP   1627
      6   63.742   18.811    3.757 1 U   3.459965E+00  0.000000E+00 e 0 CA.62     CG1.62    HA.62 #MAP   1163
      6   63.742   18.811    3.757 1 U   3.459965E+00  0.000000E+00 e 0 CA.62     CG2.62    HA.62 #MAP   1167
      7   32.225   55.790    2.503 1 U   2.963641E+00  0.000000E+00 e 0 CG.2      CA.2      HG2.2 #MAP     10
      7   32.225   55.790    2.503 1 U   2.963641E+00  0.000000E+00 e 0 CG.2      CA.2      HG3.2 #MAP     11
      8   40.732   54.206    2.966 1 U   2.815282E+00  0.000000E+00 e 0 CB.43     CA.43     HB3.43 #MAP    867
      8   40.732   54.206    2.966 1 U   2.815282E+00  0.000000E+00 e 0 CB.51     CA.51     HB3.51 #MAP    982
      9   22.215   18.547    1.258 1 U   2.698298E+00  0.000000E+00 e 0 CG2.5     CG1.5     QG2.5 #MAP     42
     10   67.739   23.768    3.123 1 U   3.749558E+00  0.000000E+00 e 0 -         -         -
     11   29.222   33.315    2.284 1 U   2.716241E+00  0.000000E+00 e 0 CB.53     CG.53     HB3.53 #MAP   1004
     12   28.227   31.752    2.335 1 U   3.165028E+00  0.000000E+00 e 0 CG.27     CB.27     HG2.27 #MAP    525
     12   28.227   31.752    2.335 1 U   3.165028E+00  0.000000E+00 e 0 CG.27     CB.27     HG3.27 #MAP    526
     13   26.299   39.446    0.879 1 U   3.215755E+00  0.000000E+00 e 0 -         -         -
     14   26.200   39.578    0.875 1 U   3.207816E+00  0.000000E+00 e 0 CG.71     CB.71     HG.71 #MAP   1339
     15   64.740   31.234    3.816 1 U   3.632677E+00  0.000000E+00 e 0 CA.5      CB.5      HA.5 #MAP     35
     16   26.721   33.438    2.148 1 U   3.126962E+00  0.000000E+00 e 0 -         -         -
     17   59.240   63.793    4.352 1 U   2.832500E+00  0.000000E+00 e 0 -         -         -
     18   58.738   63.827    4.352 1 U   2.828047E+00  0.000000E+00 e 0 CA.39     CB.39     HA.39 #MAP    811
     19   65.739   21.696    3.793 1 U   3.291350E+00  0.000000E+00 e 0 CA.12     CG1.12    HA.12 #MAP    139
     20   27.222   41.698    1.070 1 U   3.347119E+00  0.000000E+00 e 0 CG.13     CE.13     HG2.13 #MAP    186
     21   22.720   61.729    0.973 1 U   3.196643E+00  0.000000E+00 e 0 CG2.44    CA.44     QG2.44 #MAP    874
     22   65.742   32.267    4.117 1 U   3.204011E+00  0.000000E+00 e 0 CA.74     CB.74     HA.74 #MAP   1391
     23   27.222   32.406    1.348 1 U   3.738956E+00  0.000000E+00 e 0 -         -         -
     24   39.221   23.774    2.166 1 U   3.718149E+00  0.000000E+00 e 0 -         -         -
     25   39.732   57.493    2.636 1 U   2.858930E+00  0.000000E+00 e 0 CB.131    CA.131    HB2.131 #MAP   2519
     26   39.723   57.913    2.676 1 U   3.040604E+00  0.000000E+00 e 0 -         -         -
     27   20.218   32.922    0.395 1 U   3.176654E+00  0.000000E+00 e 0 CG1.107   CB.107    QG1.107 #MAP   2059
     28   30.724   31.889    1.392 1 U   3.207434E+00  0.000000E+00 e 0 CB.126    CG.126    HB2.126 #MAP   2431
     29   40.230   53.396    3.114 1 U   3.000302E+00  0.000000E+00 e 0 CB.41     CA.41     HB3.41 #MAP    831
     30   39.730   24.009    1.080 1 U   3.861546E+00  0.000000E+00 e 0 CB.71     CD1.71    HB2.71 #MAP   1349
     31   62.741   63.665    3.758 1 U   2.970725E+00  0.000000E+00 e 0 -         -         -
     32   29.223   36.668    2.424 1 U   2.677252E+00  0.000000E+00 e 0 CB.105    CG.105    HB3.105 #MAP   2048
     33   59.241   37.707    4.374 1 U   2.461853E+00  0.000000E+00 e 0 CA.135    CB.135    HA.135 #MAP   2544
     34   58.738   37.709    4.375 1 U   2.582767E+00  0.000000E+00 e 0 -         -         -
     35   21.718   36.365    0.743 1 U   2.899811E+00  0.000000E+00 e 0 CG2.24    CB.24     QG2.24 #MAP    445
     36   23.717   44.936    0.261 1 U   3.417346E+00  0.000000E+00 e 0 CD1.95    CB.95     QD1.95 #MAP   1850
     37   62.740   32.548    4.543 1 U   3.276050E+00  0.000000E+00 e 0 CA.9      CB.9      HA.9 #MAP     98
     38   72.242   60.620    4.302 1 U   2.730080E+00  0.000000E+00 e 0 CB.92     CA.92     HB.92 #MAP   1810
     39   51.735   13.821    5.154 1 U   2.400000E+00  0.000000E+00 e 0 -         -         -
     40   51.234   26.211    3.350 1 U   3.668762E+00  0.000000E+00 e 0 CD.110    CG.110    HD2.110 #MAP   2133
     41   31.224   43.246    1.818 1 U   3.092300E+00  0.000000E+00 e 0 CB.65     CD.65     HB3.65 #MAP   1252
     42   53.740   31.283    4.968 1 U   2.905505E+00  0.000000E+00 e 0 CA.83     CB.83     HA.83 #MAP   1598
     43   33.725   29.208    1.983 1 U   2.981120E+00  0.000000E+00 e 0 CB.82     CD.82     HB3.82 #MAP   1577
     44   22.716   62.421    0.678 1 U   3.405588E+00  0.000000E+00 e 0 CG2.87    CA.87     QG2.87 #MAP   1712
     45   26.718   46.970    0.159 1 U   3.560413E+00  0.000000E+00 e 0 CD2.22    CB.22     QD2.22 #MAP    374
     46   27.224   39.024    1.396 1 U   3.590628E+00  0.000000E+00 e 0 -         -         -
     47   26.721   39.116    1.392 1 U   3.533244E+00  0.000000E+00 e 0 CG.42     CB.42     HG.42 #MAP    844
     48   43.731   31.373    3.116 1 U   2.782630E+00  0.000000E+00 e 0 CD.65     CB.65     HD2.65 #MAP   1241
     48   43.731   31.373    3.116 1 U   2.782630E+00  0.000000E+00 e 0 CD.65     CB.65     HD3.65 #MAP   1242
     49   51.228   17.092    5.429 1 U   2.854854E+00  0.000000E+00 e 0 -         -         -
     50   58.737   29.998    4.221 1 U   2.807091E+00  0.000000E+00 e 0 CA.6      CB.6      HA.6 #MAP     50
     50   58.737   29.998    4.221 1 U   2.807091E+00  0.000000E+00 e 0 CA.47     CB.47     HA.47 #MAP    936
     51   58.737   17.035    6.134 1 U   3.197091E+00  0.000000E+00 e 0 -         -         -
     52   33.726   25.309    1.985 1 U   2.841556E+00  0.000000E+00 e 0 CB.82     CG.82     HB3.82 #MAP   1568
     53   27.722   35.503    1.077 1 U   3.886747E+00  0.000000E+00 e 0 CG.69     CB.69     HG2.69 #MAP   1295
     53   27.722   35.503    1.077 1 U   3.886747E+00  0.000000E+00 e 0 CG.69     CB.69     HG3.69 #MAP   1296
     54   39.728   57.701    2.859 1 U   2.653236E+00  0.000000E+00 e 0 CB.131    CA.131    HB3.131 #MAP   2520
     55   30.224   43.246    1.928 1 U   2.766036E+00  0.000000E+00 e 0 CB.85     CD.85     HB2.85 #MAP   1658
     55   30.224   43.246    1.928 1 U   2.766036E+00  0.000000E+00 e 0 CB.85     CD.85     HB3.85 #MAP   1659
     56   27.723   23.498    1.749 1 U   3.010471E+00  0.000000E+00 e 0 CG.8      CD1.8     HG.8 #MAP     82
     57   50.235   32.541    3.660 1 U   3.484714E+00  0.000000E+00 e 0 CD.84     CB.84     HD3.84 #MAP   1621
     58   36.726   61.694    2.138 1 U   3.430004E+00  0.000000E+00 e 0 CB.44     CA.44     HB.44 #MAP    872
     59   31.222   57.528    1.597 1 U   3.168239E+00  0.000000E+00 e 0 CB.65     CA.65     HB2.65 #MAP   1230
     60   26.718   54.230    0.158 1 U   3.373018E+00  0.000000E+00 e 0 CD2.22    CA.22     QD2.22 #MAP    368
     60   26.718   54.230    0.158 1 U   3.373018E+00  0.000000E+00 e 0 CD2.95    CA.95     QD2.95 #MAP   1845
     61   33.225   29.308    1.825 1 U   2.436769E+00  0.000000E+00 e 0 CB.18     CD.18     HB2.18 #MAP    297
     61   33.225   29.308    1.825 1 U   2.436769E+00  0.000000E+00 e 0 CB.18     CD.18     HB3.18 #MAP    298
     62   36.226   62.518    1.831 1 U   3.331728E+00  0.000000E+00 e 0 CB.64     CA.64     HB.64 #MAP   1200
     63   31.723   39.801    2.320 1 U   3.360476E+00  0.000000E+00 e 0 CG.111    CB.111    HG3.111 #MAP   2151
     64   59.739   31.889    4.179 1 U   2.597297E+00  0.000000E+00 e 0 CA.125    CG.125    HA.125 #MAP   2414
     65   12.214   28.634    0.311 1 U   2.463294E+00  0.000000E+00 e 0 CD1.64    CG1.64    QD1.64 #MAP   1222
     66   31.722   57.038    1.227 1 U   3.553171E+00  0.000000E+00 e 0 CB.31     CA.31     HB2.31 #MAP    619
     67   34.727   59.353    2.372 1 U   3.523863E+00  0.000000E+00 e 0 CG.128    CA.128    HG2.128 #MAP   2455
     68   63.741   21.705    3.844 1 U   2.595211E+00  0.000000E+00 e 0 -         -         -
     69   41.228   57.816    1.601 1 U   3.397410E+00  0.000000E+00 e 0 CB.16     CA.16     HB3.16 #MAP    213
     70   26.721   43.246    1.561 1 U   2.591416E+00  0.000000E+00 e 0 -         -         -
     71   29.224   35.359    1.317 1 U   3.443751E+00  0.000000E+00 e 0 CD.23     CB.23     HD2.23 #MAP    407
     72   32.226   59.896    2.414 1 U   3.411902E+00  0.000000E+00 e 0 CG.125    CA.125    HG2.125 #MAP   2407
     73   55.739   13.925    4.301 1 U   2.485261E+00  0.000000E+00 e 0 -         -         -
     74   29.224   42.069    1.572 1 U   2.400000E+00  0.000000E+00 e 0 CD.86     CE.86     HD3.86 #MAP   1706
     75   39.726   56.986    2.488 1 U   3.105866E+00  0.000000E+00 e 0 CB.25     CA.25     HB2.25 #MAP    455
     76   25.721   50.473    0.821 1 U   3.669349E+00  0.000000E+00 e 0 CG.109    CA.109    HG.109 #MAP   2087
     77   51.740   28.212    3.580 1 U   3.456215E+00  0.000000E+00 e 0 CD.60     CG.60     HD2.60 #MAP   1116
     78   51.741   27.317    3.547 1 U   3.407684E+00  0.000000E+00 e 0 -         -         -
     79   21.718   25.769    0.598 1 U   2.529071E+00  0.000000E+00 e 0 CD1.76    CD2.76    QD1.76 #MAP   1444
     80   26.719   32.316    2.075 1 U   2.725168E+00  0.000000E+00 e 0 -         -         -
     81   26.721   43.246    1.436 1 U   2.940158E+00  0.000000E+00 e 0 CG.58     CD.58     HG2.58 #MAP   1063
     81   26.721   43.246    1.436 1 U   2.940158E+00  0.000000E+00 e 0 CG.130    CD.130    HG2.130 #MAP   2514
     82   26.721   42.830    1.711 1 U   2.778696E+00  0.000000E+00 e 0 CG.130    CD.130    HG3.130 #MAP   2515
     83   60.239   32.922    3.827 1 U   2.871054E+00  0.000000E+00 e 0 CA.77     CB.77     HA.77 #MAP   1455
     84   33.725   29.308    2.346 1 U   2.585797E+00  0.000000E+00 e 0 -         -         -
     85   26.718   32.330    1.866 1 U   2.905505E+00  0.000000E+00 e 0 -         -         -
     86   32.227   61.447    1.640 1 U   3.687884E+00  0.000000E+00 e 0 CB.13     CA.13     HB2.13 #MAP    148
     87   27.224   32.539    1.865 1 U   2.626291E+00  0.000000E+00 e 0 CG.74     CB.74     HG2.74 #MAP   1394
     87   27.224   32.539    1.865 1 U   2.626291E+00  0.000000E+00 e 0 CG.74     CB.74     HG3.74 #MAP   1395
     88   30.224   36.535    2.126 1 U   2.400000E+00  0.000000E+00 e 0 CB.30     CG.30     HB3.30 #MAP    615
     89   35.730   54.949    1.814 1 U   3.083115E+00  0.000000E+00 e 0 CB.21     CA.21     HB3.21 #MAP    320
     90   67.239   21.116    3.494 1 U   3.525785E+00  0.000000E+00 e 0 CA.127    CG1.127   HA.127 #MAP   2444
     90   67.239   21.116    3.494 1 U   3.525785E+00  0.000000E+00 e 0 CA.127    CG2.127   HA.127 #MAP   2448
     91   51.237   14.159    5.430 1 U   2.562389E+00  0.000000E+00 e 0 -         -         -
     92   31.227   27.406    1.814 1 U   3.009003E+00  0.000000E+00 e 0 CB.65     CG.65     HB3.65 #MAP   1245
     93   40.234   57.868    2.681 1 U   2.762530E+00  0.000000E+00 e 0 -         -         -
     94   40.224   57.412    2.640 1 U   2.923868E+00  0.000000E+00 e 0 -         -         -
     95   57.236   30.191    4.314 1 U   2.935204E+00  0.000000E+00 e 0 CA.85     CB.85     HA.85 #MAP   1643
     96   40.229   58.355    3.339 1 U   3.657538E+00  0.000000E+00 e 0 CB.45     CA.45     HB3.45 #MAP    889
     97   50.732   27.617    3.902 1 U   3.198661E+00  0.000000E+00 e 0 CD.99     CG.99     HD3.99 #MAP   1951
     98   34.228   54.617    1.772 1 U   3.239611E+00  0.000000E+00 e 0 CB.32     CA.32     HB2.32 #MAP    664
     99   45.228   54.467    1.317 1 U   3.316819E+00  0.000000E+00 e 0 CB.95     CA.95     HB3.95 #MAP   1842
    100   32.226   50.479    2.071 1 U   3.603231E+00  0.000000E+00 e 0 CB.104    CD.104    HB2.104 #MAP   2030
    101   25.223   34.721    1.314 1 U   2.929903E+00  0.000000E+00 e 0 CG.86     CB.86     HG2.86 #MAP   1676
    102   25.218   35.400    1.288 1 U   3.160322E+00  0.000000E+00 e 0 CG.23     CB.23     HG2.23 #MAP    405
    102   25.218   35.400    1.288 1 U   3.160322E+00  0.000000E+00 e 0 CG.23     CB.23     HG3.23 #MAP    406
    103   22.721   31.746    1.038 1 U   2.416618E+00  0.000000E+00 e 0 CG2.12    CB.12     QG2.12 #MAP    138
    104   35.223   57.008    1.813 1 U   3.198212E+00  0.000000E+00 e 0 CB.69     CA.69     HB2.69 #MAP   1284
    105   50.735   28.185    3.949 1 U   3.349388E+00  0.000000E+00 e 0 CD.27     CG.27     HD3.27 #MAP    535
    106   50.232   28.095    4.029 1 U   3.407101E+00  0.000000E+00 e 0 CD.9      CG.9      HD3.9 #MAP    111
    107   31.224   18.613    2.211 1 U   2.518519E+00  0.000000E+00 e 0 CB.5      CG1.5     HB.5 #MAP     40
    107   31.224   18.613    2.211 1 U   2.518519E+00  0.000000E+00 e 0 CB.62     CG1.62    HB.62 #MAP   1164
    108   30.722   60.862    1.609 1 U   3.767629E+00  0.000000E+00 e 0 CB.110    CA.110    HB2.110 #MAP   2115
    109   12.215   16.032    0.311 1 U   3.719224E+00  0.000000E+00 e 0 CD1.64    CG2.64    QD1.64 #MAP   1216
    110   31.726   54.462    1.691 1 U   3.672098E+00  0.000000E+00 e 0 CB.35     CA.35     HB2.35 #MAP    724
    111   29.723   55.119    1.737 1 U   3.258070E+00  0.000000E+00 e 0 CB.53     CA.53     HB2.53 #MAP    993
    112   57.737   24.808    3.925 1 U   2.814975E+00  0.000000E+00 e 0 CA.18     CG.18     HA.18 #MAP    287
    112   57.737   24.808    3.925 1 U   2.814975E+00  0.000000E+00 e 0 CA.114    CG.114    HA.114 #MAP   2196
    112   57.737   24.808    3.925 1 U   2.814975E+00  0.000000E+00 e 0 CA.114    CD.114    HA.114 #MAP   2205
    113   58.240   25.341    4.234 1 U   2.988503E+00  0.000000E+00 e 0 CA.82     CG.82     HA.82 #MAP   1566
    114   59.738   14.240    6.134 1 U   2.825839E+00  0.000000E+00 e 0 -         -         -
    115    5.707   28.379    0.487 1 U   3.602542E+00  0.000000E+00 e 0 -         -         -
    116   33.727   58.052    1.985 1 U   3.045358E+00  0.000000E+00 e 0 CB.82     CA.82     HB3.82 #MAP   1550
    117   57.739   23.212    4.167 1 U   3.527119E+00  0.000000E+00 e 0 CA.90     CG.90     HA.90 #MAP   1751
    118   32.225   65.444    2.074 1 U   3.038717E+00  0.000000E+00 e 0 CB.104    CA.104    HB2.104 #MAP   2009
    119   21.212   65.966    0.901 1 U   3.379469E+00  0.000000E+00 e 0 CG1.12    CA.12     QG1.12 #MAP    133
    120   32.725   28.276    2.573 1 U   2.975665E+00  0.000000E+00 e 0 CB.9      CG.9      HB3.9 #MAP    107
    120   32.725   28.276    2.573 1 U   2.975665E+00  0.000000E+00 e 0 CB.60     CG.60     HB3.60 #MAP   1113
    121   53.737   36.401    4.968 1 U   2.820215E+00  0.000000E+00 e 0 CA.83     CG.83     HA.83 #MAP   1603
    122   57.741   41.285    4.088 1 U   2.957972E+00  0.000000E+00 e 0 CA.16     CB.16     HA.16 #MAP    217
    123   55.735   18.316    3.868 1 U   2.961889E+00  0.000000E+00 e 0 CA.89     CB.89     HA.89 #MAP   1731
    124   26.721   22.081    1.642 1 U   3.109908E+00  0.000000E+00 e 0 CG.76     CD1.76    HG.76 #MAP   1437
    125   30.224   58.359    3.281 1 U   3.363980E+00  0.000000E+00 e 0 CB.129    CA.129    HB2.129 #MAP   2468
    125   30.224   58.359    3.281 1 U   3.363980E+00  0.000000E+00 e 0 CB.129    CA.129    HB3.129 #MAP   2469
    126   41.229   52.538    1.583 1 U   3.196419E+00  0.000000E+00 e 0 CB.26     CA.26     HB2.26 #MAP    486
    127   45.230   23.480    1.313 1 U   3.986547E+00  0.000000E+00 e 0 CB.95     CD1.95    HB3.95 #MAP   1860
    128   36.727   53.571    2.199 1 U   3.115665E+00  0.000000E+00 e 0 CG.83     CA.83     HG2.83 #MAP   1596
    128   36.727   53.571    2.199 1 U   3.115665E+00  0.000000E+00 e 0 CG.83     CA.83     HG3.83 #MAP   1597
    129   50.232   32.301    3.317 1 U   3.514075E+00  0.000000E+00 e 0 CD.9      CB.9      HD2.9 #MAP    103
    129   50.232   32.301    3.317 1 U   3.514075E+00  0.000000E+00 e 0 CD.84     CB.84     HD2.84 #MAP   1620
    130   27.223   45.135    0.157 1 U   3.319434E+00  0.000000E+00 e 0 -         -         -
    131   29.221   59.900    1.567 1 U   3.571961E+00  0.000000E+00 e 0 CB.130    CA.130    HB2.130 #MAP   2491
    132   33.725   59.765    2.236 1 U   3.222886E+00  0.000000E+00 e 0 CB.125    CA.125    HB3.125 #MAP   2406
    133   26.721   45.155    0.156 1 U   3.350838E+00  0.000000E+00 e 0 CD2.95    CB.95     QD2.95 #MAP   1851
    134   25.714   55.052    1.290 1 U   3.723980E+00  0.000000E+00 e 0 CG.23     CA.23     HG2.23 #MAP    396
    134   25.714   55.052    1.290 1 U   3.723980E+00  0.000000E+00 e 0 CG.23     CA.23     HG3.23 #MAP    397
    135   55.237   35.122    5.431 1 U   3.310775E+00  0.000000E+00 e 0 CA.93     CB.93     HA.93 #MAP   1823
    136   34.726   28.946    2.372 1 U   2.552841E+00  0.000000E+00 e 0 CG.128    CB.128    HG2.128 #MAP   2460
    137   27.724   33.373    2.159 1 U   2.429265E+00  0.000000E+00 e 0 CB.40     CG.40     HB3.40 #MAP    826
    138   21.218   61.426    0.744 1 U   3.242898E+00  0.000000E+00 e 0 CG2.72    CA.72     QG2.72 #MAP   1363
    139   22.222   61.932    0.979 1 U   3.216534E+00  0.000000E+00 e 0 CG1.44    CA.44     QG1.44 #MAP    873
    140   23.720   60.691    1.264 1 U   3.812823E+00  0.000000E+00 e 0 CG2.92    CA.92     QG2.92 #MAP   1811
    141   25.719   29.131    1.313 1 U   2.684433E+00  0.000000E+00 e 0 CG.23     CD.23     HG2.23 #MAP    423
    141   25.719   29.131    1.313 1 U   2.684433E+00  0.000000E+00 e 0 CG.23     CD.23     HG3.23 #MAP    424
    141   25.719   29.131    1.313 1 U   2.684433E+00  0.000000E+00 e 0 CG.86     CD.86     HG2.86 #MAP   1694
    142   27.226   31.367    1.569 1 U   2.638548E+00  0.000000E+00 e 0 CG.65     CB.65     HG2.65 #MAP   1239
    143   27.222   30.215    1.542 1 U   3.088884E+00  0.000000E+00 e 0 CG.63     CB.63     HG2.63 #MAP   1181
    144   26.721   31.342    1.571 1 U   2.949395E+00  0.000000E+00 e 0 -         -         -
    145   26.721   30.341    1.544 1 U   3.365154E+00  0.000000E+00 e 0 -         -         -
    146   20.721   58.321    0.781 1 U   3.376725E+00  0.000000E+00 e 0 CG1.24    CA.24     QG1.24 #MAP    440
    147   37.727   59.249    3.094 1 U   2.690856E+00  0.000000E+00 e 0 CB.135    CA.135    HB2.135 #MAP   2542
    147   37.727   59.249    3.094 1 U   2.690856E+00  0.000000E+00 e 0 CB.135    CA.135    HB3.135 #MAP   2543
    148   21.718   42.355    0.598 1 U   3.407451E+00  0.000000E+00 e 0 CD1.76    CB.76     QD1.76 #MAP   1426
    149   39.732   56.894    2.994 1 U   3.005114E+00  0.000000E+00 e 0 CB.25     CA.25     HB3.25 #MAP    456
    150   26.221   60.282    1.348 1 U   3.662927E+00  0.000000E+00 e 0 CG.77     CA.77     HG3.77 #MAP   1450
    151   19.213   54.209    1.409 1 U   2.605226E+00  0.000000E+00 e 0 CB.80     CA.80     QB.80 #MAP   1500
    152   18.217   58.733    0.791 1 U   3.224230E+00  0.000000E+00 e 0 CG2.34    CA.34     QG2.34 #MAP    695
    153   50.234   21.565    4.568 1 U   2.553924E+00  0.000000E+00 e 0 CA.88     CB.88     HA.88 #MAP   1727
    154   53.233   26.045    4.241 1 U   3.379139E+00  0.000000E+00 e 0 CA.71     CG.71     HA.71 #MAP   1342
    155   63.740   21.864    3.910 1 U   2.475910E+00  0.000000E+00 e 0 -         -         -
    156   31.226   57.560    1.820 1 U   3.254420E+00  0.000000E+00 e 0 CB.65     CA.65     HB3.65 #MAP   1231
    157   33.221   42.071    1.820 1 U   2.990837E+00  0.000000E+00 e 0 CB.18     CE.18     HB2.18 #MAP    306
    157   33.221   42.071    1.820 1 U   2.990837E+00  0.000000E+00 e 0 CB.18     CE.18     HB3.18 #MAP    307
    157   33.221   42.071    1.820 1 U   2.990837E+00  0.000000E+00 e 0 CB.114    CE.114    HB2.114 #MAP   2215
    158   16.215   62.489    0.460 1 U   3.348872E+00  0.000000E+00 e 0 CG2.64    CA.64     QG2.64 #MAP   1201
    159   31.224   21.565    1.920 1 U   2.767664E+00  0.000000E+00 e 0 CB.87     CG1.87    HB.87 #MAP   1718
    160   27.222   42.214    1.334 1 U   3.473250E+00  0.000000E+00 e 0 -         -         -
    161   31.224   61.314    2.544 1 U   3.350113E+00  0.000000E+00 e 0 CB.72     CA.72     HB.72 #MAP   1361
    162   29.225   42.151    1.653 1 U   2.400000E+00  0.000000E+00 e 0 CD.18     CE.18     HD2.18 #MAP    310
    162   29.225   42.151    1.653 1 U   2.400000E+00  0.000000E+00 e 0 CD.18     CE.18     HD3.18 #MAP    311
    162   29.225   42.151    1.653 1 U   2.400000E+00  0.000000E+00 e 0 CD.81     CE.81     HD2.81 #MAP   1544
    162   29.225   42.151    1.653 1 U   2.400000E+00  0.000000E+00 e 0 CD.81     CE.81     HD3.81 #MAP   1545
    163   31.724   36.019    2.639 1 U   3.092655E+00  0.000000E+00 e 0 CB.49     CG.49     HB2.49 #MAP    973
    164   51.233   32.336    2.127 1 U   3.791476E+00  0.000000E+00 e 0 CD.74     CB.74     HD2.74 #MAP   1396
    165   29.223   58.217    1.744 1 U   3.450834E+00  0.000000E+00 e 0 CD.82     CA.82     HD2.82 #MAP   1553
    165   29.223   58.217    1.744 1 U   3.450834E+00  0.000000E+00 e 0 CD.82     CA.82     HD3.82 #MAP   1554
    166   51.233   25.478    5.424 1 U   2.400000E+00  0.000000E+00 e 0 -         -         -
    167   51.228   26.144    5.451 1 U   2.527771E+00  0.000000E+00 e 0 -         -         -
    168   54.735   44.962    4.624 1 U   2.904360E+00  0.000000E+00 e 0 CA.95     CB.95     HA.95 #MAP   1846
    169   21.721   31.540    0.919 1 U   2.400000E+00  0.000000E+00 e 0 CG1.12    CB.12     QG1.12 #MAP    137
    169   21.721   31.540    0.919 1 U   2.400000E+00  0.000000E+00 e 0 CG1.127   CB.127    QG1.127 #MAP   2442
    169   21.721   31.540    0.919 1 U   2.400000E+00  0.000000E+00 e 0 CG2.127   CB.127    QG2.127 #MAP   2443
    170   51.234   22.081    5.433 1 U   2.680935E+00  0.000000E+00 e 0 -         -         -
    171   18.717   61.314    0.762 1 U   3.363554E+00  0.000000E+00 e 0 CG1.72    CA.72     QG1.72 #MAP   1362
    172   35.226   55.119    1.686 1 U   3.007541E+00  0.000000E+00 e 0 CB.23     CA.23     HB3.23 #MAP    395
    172   35.226   55.119    1.686 1 U   3.007541E+00  0.000000E+00 e 0 CB.29     CA.29     HB2.29 #MAP    559
    173   33.225   31.889    2.008 1 U   2.400000E+00  0.000000E+00 e 0 CB.2      CG.2      HB2.2 #MAP     18
    173   33.225   31.889    2.008 1 U   2.400000E+00  0.000000E+00 e 0 CB.2      CG.2      HB3.2 #MAP     19
    173   33.225   31.889    2.008 1 U   2.400000E+00  0.000000E+00 e 0 CB.125    CG.125    HB2.125 #MAP   2415
    174   61.240   30.996    4.330 1 U   3.475656E+00  0.000000E+00 e 0 CA.72     CB.72     HA.72 #MAP   1364
    175   32.225   54.431    1.284 1 U   3.546955E+00  0.000000E+00 e 0 CB.108    CA.108    HB2.108 #MAP   2070
    175   32.225   54.431    1.284 1 U   3.546955E+00  0.000000E+00 e 0 CB.108    CA.108    HB3.108 #MAP   2071
    176   55.738   32.051    4.520 1 U   2.400000E+00  0.000000E+00 e 0 CA.2      CG.2      HA.2 #MAP     17
    177   48.233   25.823    5.146 1 U   2.573171E+00  0.000000E+00 e 0 -         -         -
    178   48.236   21.919    5.148 1 U   2.400000E+00  0.000000E+00 e 0 -         -         -
    179   27.723   22.736    1.651 1 U   2.865467E+00  0.000000E+00 e 0 -         -         -
    180   50.733   32.479    3.895 1 U   3.761538E+00  0.000000E+00 e 0 CD.99     CB.99     HD3.99 #MAP   1944
    181   30.225   27.404    2.083 1 U   3.565353E+00  0.000000E+00 e 0 CB.63     CG.63     HB2.63 #MAP   1186
    181   30.225   27.404    2.083 1 U   3.565353E+00  0.000000E+00 e 0 CB.63     CG.63     HB3.63 #MAP   1187
    182   33.222   63.699    1.453 1 U   3.766688E+00  0.000000E+00 e 0 CB.107    CA.107    HB.107 #MAP   2054
    183   54.236   39.116    4.436 1 U   2.592964E+00  0.000000E+00 e 0 -         -         -
    184   51.735   17.435    5.154 1 U   2.674674E+00  0.000000E+00 e 0 -         -         -
    185   36.227   60.412    1.864 1 U   3.196270E+00  0.000000E+00 e 0 CB.112    CA.112    HB.112 #MAP   2159
    186   42.228   29.442    2.707 1 U   2.655468E+00  0.000000E+00 e 0 CE.90     CD.90     HE2.90 #MAP   1767
    187   24.220   46.999    0.853 1 U   3.397867E+00  0.000000E+00 e 0 CG.22     CB.22     HG.22 #MAP    372
    188   36.726   56.285    2.834 1 U   2.641676E+00  0.000000E+00 e 0 CB.11     CA.11     HB2.11 #MAP    126
    188   36.726   56.285    2.834 1 U   2.641676E+00  0.000000E+00 e 0 CB.11     CA.11     HB3.11 #MAP    127
    189   63.735   20.103    3.215 1 U   3.521655E+00  0.000000E+00 e 0 CA.107    CG1.107   HA.107 #MAP   2061
    190   32.724   62.994    2.394 1 U   3.360687E+00  0.000000E+00 e 0 CB.99     CA.99     HB3.99 #MAP   1933
    191   57.238   27.624    4.315 1 U   2.968943E+00  0.000000E+00 e 0 CA.69     CG.69     HA.69 #MAP   1301
    191   57.238   27.624    4.315 1 U   2.968943E+00  0.000000E+00 e 0 CA.69     CD.69     HA.69 #MAP   1310
    191   57.238   27.624    4.315 1 U   2.968943E+00  0.000000E+00 e 0 CA.85     CG.85     HA.85 #MAP   1650
    192   27.722   30.172    1.740 1 U   2.786890E+00  0.000000E+00 e 0 CG.63     CB.63     HG3.63 #MAP   1182
    192   27.722   30.172    1.740 1 U   2.786890E+00  0.000000E+00 e 0 CG.85     CB.85     HG2.85 #MAP   1646
    192   27.722   30.172    1.740 1 U   2.786890E+00  0.000000E+00 e 0 CG.85     CB.85     HG3.85 #MAP   1647
    193   27.722   57.287    1.737 1 U   3.600137E+00  0.000000E+00 e 0 CG.85     CA.85     HG2.85 #MAP   1639
    193   27.722   57.287    1.737 1 U   3.600137E+00  0.000000E+00 e 0 CG.85     CA.85     HG3.85 #MAP   1640
    194   59.738   24.823    4.182 1 U   3.063746E+00  0.000000E+00 e 0 CA.117    CG.117    HA.117 #MAP   2262
    195   28.721   37.502   -0.606 1 U   4.099887E+00  0.000000E+00 e 0 CG1.61    CB.61     HG12.61 #MAP   1134
    196   63.737   21.676    3.215 1 U   3.551766E+00  0.000000E+00 e 0 CA.107    CG2.107   HA.107 #MAP   2065
    197   25.220   29.308    1.590 1 U   2.469362E+00  0.000000E+00 e 0 CG.81     CD.81     HG3.81 #MAP   1534
    197   25.220   29.308    1.590 1 U   2.469362E+00  0.000000E+00 e 0 CG.82     CD.82     HG3.82 #MAP   1579
    197   25.220   29.308    1.590 1 U   2.469362E+00  0.000000E+00 e 0 CG.117    CD.117    HG2.117 #MAP   2274
    197   25.220   29.308    1.590 1 U   2.469362E+00  0.000000E+00 e 0 CG.117    CD.117    HG3.117 #MAP   2275
    198   23.720   42.863    0.955 1 U   3.304242E+00  0.000000E+00 e 0 CD1.8     CB.8      QD1.8 #MAP     71
    199   32.225   64.928    2.456 1 U   2.964520E+00  0.000000E+00 e 0 CB.27     CA.27     HB3.27 #MAP    517
    199   32.225   64.928    2.456 1 U   2.964520E+00  0.000000E+00 e 0 CB.104    CA.104    HB3.104 #MAP   2010
    200   39.726   54.968    1.746 1 U   3.557725E+00  0.000000E+00 e 0 CB.111    CA.111    HB3.111 #MAP   2144
    201   21.220   31.222    0.745 1 U   2.630650E+00  0.000000E+00 e 0 CG2.72    CB.72     QG2.72 #MAP   1367
    202   25.720   42.865    0.815 1 U   3.784381E+00  0.000000E+00 e 0 CG.109    CB.109    HG.109 #MAP   2093
    203   42.732   23.772    1.673 1 U   3.819264E+00  0.000000E+00 e 0 CB.8      CD1.8     HB3.8 #MAP     81
    204   35.226   28.792    1.693 1 U   3.080977E+00  0.000000E+00 e 0 -         -         -
    205   21.220   30.986    0.839 1 U   2.746485E+00  0.000000E+00 e 0 CG1.87    CB.87     QG1.87 #MAP   1715
    206   34.732   25.273    1.726 1 U   3.029504E+00  0.000000E+00 e 0 CB.86     CG.86     HB2.86 #MAP   1683
    207   26.719   39.214    0.605 1 U   3.118290E+00  0.000000E+00 e 0 CD1.42    CB.42     QD1.42 #MAP    845
    207   26.719   39.214    0.605 1 U   3.118290E+00  0.000000E+00 e 0 CD2.42    CB.42     QD2.42 #MAP    846
    207   26.719   39.214    0.605 1 U   3.118290E+00  0.000000E+00 e 0 CD2.71    CB.71     QD2.71 #MAP   1341
    208   55.236   33.438    4.348 1 U   2.893080E+00  0.000000E+00 e 0 CA.53     CG.53     HA.53 #MAP   1002
    209   42.729   53.951    1.682 1 U   3.264418E+00  0.000000E+00 e 0 CB.8      CA.8      HB3.8 #MAP     63
    210   34.726   24.782    1.682 1 U   3.171403E+00  0.000000E+00 e 0 -         -         -
    211   31.224   22.081    2.214 1 U   2.463053E+00  0.000000E+00 e 0 CB.5      CG2.5     HB.5 #MAP     44
    212   28.758   37.656    0.169 1 U   4.121128E+00  0.000000E+00 e 0 CG1.61    CB.61     HG13.61 #MAP   1135
    213   31.724   29.677    1.231 1 U   3.412491E+00  0.000000E+00 e 0 CB.31     CD.31     HB2.31 #MAP    646
    214   59.240   57.456    3.935 1 U   3.427811E+00  0.000000E+00 e 0 -         -         -
    215   59.241   58.322    3.899 1 U   2.887188E+00  0.000000E+00 e 0 -         -         -
    216   33.225   57.701    1.818 1 U   2.565734E+00  0.000000E+00 e 0 CB.18     CA.18     HB2.18 #MAP    270
    216   33.225   57.701    1.818 1 U   2.565734E+00  0.000000E+00 e 0 CB.18     CA.18     HB3.18 #MAP    271
    216   33.225   57.701    1.818 1 U   2.565734E+00  0.000000E+00 e 0 CB.114    CA.114    HB2.114 #MAP   2179
    217   22.221   32.027    0.743 1 U   2.634290E+00  0.000000E+00 e 0 CG2.67    CB.67     QG2.67 #MAP   1270
    218   31.724   23.113    1.561 1 U   3.310489E+00  0.000000E+00 e 0 CB.90     CG.90     HB2.90 #MAP   1752
    218   31.724   23.113    1.561 1 U   3.310489E+00  0.000000E+00 e 0 CB.90     CG.90     HB3.90 #MAP   1753
    219   57.738   27.380    4.157 1 U   3.233915E+00  0.000000E+00 e 0 CA.65     CG.65     HA.65 #MAP   1243
    220   58.736   41.605    5.269 1 U   3.125813E+00  0.000000E+00 e 0 CA.34     CB.34     HA.34 #MAP    699
    221   33.224   27.615    2.435 1 U   2.400000E+00  0.000000E+00 e 0 CG.40     CB.40     HG2.40 #MAP    822
    221   33.224   27.615    2.435 1 U   2.400000E+00  0.000000E+00 e 0 CG.40     CB.40     HG3.40 #MAP    823
    222   48.234   13.952    4.945 1 U   2.934384E+00  0.000000E+00 e 0 -         -         -
    223   26.218   22.752    1.046 1 U   2.538898E+00  0.000000E+00 e 0 CG.26     CD1.26    HG.26 #MAP    506
    223   26.218   22.752    1.046 1 U   2.538898E+00  0.000000E+00 e 0 CD2.26    CD1.26    QD2.26 #MAP    508
    224   32.724   60.104    1.740 1 U   3.403270E+00  0.000000E+00 e 0 CB.77     CA.77     HB2.77 #MAP   1447
    225   26.220   21.669    1.077 1 U   2.711029E+00  0.000000E+00 e 0 -         -         -
    226   31.224   27.243    1.612 1 U   3.016888E+00  0.000000E+00 e 0 CB.65     CG.65     HB2.65 #MAP   1244
    227   31.224   43.246    1.612 1 U   3.122510E+00  0.000000E+00 e 0 CB.37     CD.37     HB2.37 #MAP    796
    227   31.224   43.246    1.612 1 U   3.122510E+00  0.000000E+00 e 0 CB.37     CD.37     HB3.37 #MAP    797
    227   31.224   43.246    1.612 1 U   3.122510E+00  0.000000E+00 e 0 CB.65     CD.65     HB2.65 #MAP   1251
    228   27.724   32.774    1.799 1 U   2.929903E+00  0.000000E+00 e 0 CG.99     CB.99     HG2.99 #MAP   1941
    229   63.739   13.959    3.911 1 U   2.895685E+00  0.000000E+00 e 0 -         -         -
    230   27.725   54.198    1.734 1 U   3.545260E+00  0.000000E+00 e 0 CG.8      CA.8      HG.8 #MAP     64
    231   42.235   25.077    2.958 1 U   2.400000E+00  0.000000E+00 e 0 CE.18     CG.18     HE2.18 #MAP    294
    231   42.235   25.077    2.958 1 U   2.400000E+00  0.000000E+00 e 0 CE.18     CG.18     HE3.18 #MAP    295
    231   42.235   25.077    2.958 1 U   2.400000E+00  0.000000E+00 e 0 CE.81     CG.81     HE2.81 #MAP   1528
    231   42.235   25.077    2.958 1 U   2.400000E+00  0.000000E+00 e 0 CE.81     CG.81     HE3.81 #MAP   1529
    231   42.235   25.077    2.958 1 U   2.400000E+00  0.000000E+00 e 0 CE.86     CG.86     HE2.86 #MAP   1689
    231   42.235   25.077    2.958 1 U   2.400000E+00  0.000000E+00 e 0 CE.86     CG.86     HE3.86 #MAP   1690
    232   28.222   19.119    0.166 1 U   3.932206E+00  0.000000E+00 e 0 CG1.61    CG2.61    HG13.61 #MAP   1141
    233   23.716   43.105   -0.141 1 U   3.929986E+00  0.000000E+00 e 0 CD2.109   CB.109    QD2.109 #MAP   2095
    234   60.737   19.122    3.646 1 U   3.546801E+00  0.000000E+00 e 0 CA.61     CG2.61    HA.61 #MAP   1137
    235   32.721   62.622    2.573 1 U   3.441495E+00  0.000000E+00 e 0 CB.9      CA.9      HB3.9 #MAP     93
    236   32.723   63.140    2.613 1 U   3.526822E+00  0.000000E+00 e 0 CB.60     CA.60     HB3.60 #MAP   1099
    237   62.240   20.390    4.645 1 U   3.427811E+00  0.000000E+00 e 0 CA.67     CG1.67    HA.67 #MAP   1271
    238   20.718   32.256    0.628 1 U   2.692422E+00  0.000000E+00 e 0 CG1.67    CB.67     QG1.67 #MAP   1269
    239   55.739   36.678    4.594 1 U   2.933157E+00  0.000000E+00 e 0 CA.105    CG.105    HA.105 #MAP   2046
    240   33.227   55.771    2.047 1 U   2.863046E+00  0.000000E+00 e 0 -         -         -
    241   73.743   67.643    3.802 1 U   3.943442E+00  0.000000E+00 e 0 -         -         -
    242   30.723   62.209    2.386 1 U   3.577178E+00  0.000000E+00 e 0 CB.98     CA.98     HB3.98 #MAP   1905
    243   33.232   29.449    2.233 1 U   2.738828E+00  0.000000E+00 e 0 CG.53     CB.53     HG3.53 #MAP   1001
    244   36.225   58.366    1.588 1 U   3.390491E+00  0.000000E+00 e 0 CB.24     CA.24     HB.24 #MAP    439
    245   36.227   21.049    1.583 1 U   2.782630E+00  0.000000E+00 e 0 -         -         -
    246   41.729   55.119    4.018 1 U   3.038664E+00  0.000000E+00 e 0 CB.91     CA.91     HB3.91 #MAP   1780
    247   37.725   52.399    0.757 1 U   3.668176E+00  0.000000E+00 e 0 -         -         -
    248   30.224   27.759    1.928 1 U   2.797009E+00  0.000000E+00 e 0 CB.85     CG.85     HB2.85 #MAP   1651
    248   30.224   27.759    1.928 1 U   2.797009E+00  0.000000E+00 e 0 CB.85     CG.85     HB3.85 #MAP   1652
    249   40.729   57.851    2.562 1 U   2.750370E+00  0.000000E+00 e 0 CB.101    CA.101    HB2.101 #MAP   1966
    250   23.217   50.542    1.528 1 U   2.499232E+00  0.000000E+00 e 0 CB.68     CA.68     QB.68 #MAP   1280
    251   28.222   50.491    2.329 1 U   3.245711E+00  0.000000E+00 e 0 CG.27     CD.27     HG2.27 #MAP    539
    251   28.222   50.491    2.329 1 U   3.245711E+00  0.000000E+00 e 0 CG.27     CD.27     HG3.27 #MAP    540
    252   15.215   54.087    1.444 1 U   2.959273E+00  0.000000E+00 e 0 -         -         -
    253   33.725   31.889    2.236 1 U   2.610247E+00  0.000000E+00 e 0 CB.125    CG.125    HB3.125 #MAP   2416
    254   22.721   36.360    0.972 1 U   2.647810E+00  0.000000E+00 e 0 CG2.44    CB.44     QG2.44 #MAP    878
    255   28.721   17.879    0.952 1 U   4.057605E+00  0.000000E+00 e 0 CG1.34    CG2.34    HG12.34 #MAP    708
    256   38.728   62.347    3.292 1 U   3.211653E+00  0.000000E+00 e 0 CB.122    CA.122    HB3.122 #MAP   2344
    257   26.221   50.990    0.447 1 U   3.624169E+00  0.000000E+00 e 0 CG.110    CD.110    HG2.110 #MAP   2138
    258   60.740   72.671    5.492 1 U   2.685312E+00  0.000000E+00 e 0 CA.92     CB.92     HA.92 #MAP   1812
    259   42.228   55.771    2.364 1 U   2.838299E+00  0.000000E+00 e 0 CB.102    CA.102    HB2.102 #MAP   1972
    260   67.239   31.536    3.500 1 U   3.697506E+00  0.000000E+00 e 0 CA.127    CB.127    HA.127 #MAP   2440
    261   21.719   49.957    1.238 1 U   2.493290E+00  0.000000E+00 e 0 CB.88     CA.88     QB.88 #MAP   1726
    262   30.722   57.555    2.540 1 U   3.394449E+00  0.000000E+00 e 0 CB.94     CA.94     HB3.94 #MAP   1836
    263   27.223   23.478    1.256 1 U   2.978838E+00  0.000000E+00 e 0 CG.95     CD1.95    HG.95 #MAP   1861
    264   60.739   37.478    3.648 1 U   3.382007E+00  0.000000E+00 e 0 CA.61     CB.61     HA.61 #MAP   1131
    265   42.730   54.087    1.092 1 U   3.243889E+00  0.000000E+00 e 0 CB.8      CA.8      HB2.8 #MAP     62
    266   34.726   54.603    1.964 1 U   3.043292E+00  0.000000E+00 e 0 -         -         -
    267   42.227   56.345    1.361 1 U   3.298913E+00  0.000000E+00 e 0 CB.76     CA.76     HB2.76 #MAP   1417
    268   50.235   27.416    3.761 1 U   3.029146E+00  0.000000E+00 e 0 CD.104    CG.104    HD3.104 #MAP   2028
    269   50.231   28.308    3.737 1 U   3.230049E+00  0.000000E+00 e 0 CD.27     CG.27     HD2.27 #MAP    534
    270   14.206   42.574    0.862 1 U   3.617036E+00  0.000000E+00 e 0 CG2.59    CB.59     QG2.59 #MAP   1075
    270   14.206   42.574    0.862 1 U   3.617036E+00  0.000000E+00 e 0 CD1.59    CB.59     QD1.59 #MAP   1078
    271   26.720   23.481    1.262 1 U   3.234724E+00  0.000000E+00 e 0 -         -         -
    272   54.236   40.798    5.304 1 U   2.511147E+00  0.000000E+00 e 0 CA.43     CB.43     HA.43 #MAP    868
    272   54.236   40.798    5.304 1 U   2.511147E+00  0.000000E+00 e 0 CA.51     CB.51     HA.51 #MAP    983
    273   23.720   26.865    0.260 1 U   2.400000E+00  0.000000E+00 e 0 CD1.95    CG.95     QD1.95 #MAP   1856
    273   23.720   26.865    0.260 1 U   2.400000E+00  0.000000E+00 e 0 CD1.95    CD2.95    QD1.95 #MAP   1868
    274   39.228   52.538    3.394 1 U   3.039345E+00  0.000000E+00 e 0 CB.100    CA.100    HB3.100 #MAP   1961
    275   45.231   26.839    1.212 1 U   3.563595E+00  0.000000E+00 e 0 CB.95     CG.95     HB2.95 #MAP   1853
    275   45.231   26.839    1.212 1 U   3.563595E+00  0.000000E+00 e 0 CB.95     CD2.95    HB2.95 #MAP   1865
    276   11.213   50.473    0.894 1 U   3.292450E+00  0.000000E+00 e 0 -         -         -
    277   58.240   32.529    4.066 1 U   2.747259E+00  0.000000E+00 e 0 CA.81     CB.81     HA.81 #MAP   1512
    278   36.229   16.030    1.830 1 U   2.902459E+00  0.000000E+00 e 0 CB.64     CG2.64    HB.64 #MAP   1212
    279   27.222   22.597    1.048 1 U   3.557725E+00  0.000000E+00 e 0 -         -         -
    280   30.725   37.703    2.233 1 U   2.759588E+00  0.000000E+00 e 0 CB.118    CG.118    HB3.118 #MAP   2301
    281   26.720   14.251    1.921 1 U   2.996491E+00  0.000000E+00 e 0 CG1.59    CG2.59    HG13.59 #MAP   1083
    281   26.720   14.251    1.921 1 U   2.996491E+00  0.000000E+00 e 0 CG1.59    CD1.59    HG13.59 #MAP   1095
    282   57.738   31.535    4.160 1 U   2.802315E+00  0.000000E+00 e 0 CA.65     CB.65     HA.65 #MAP   1236
    282   57.738   31.535    4.160 1 U   2.802315E+00  0.000000E+00 e 0 CA.90     CB.90     HA.90 #MAP   1742
    283   62.238   69.710    4.218 1 U   2.464499E+00  0.000000E+00 e 0 CA.134    CB.134    HA.134 #MAP   2535
    284   21.717   58.384    0.743 1 U   3.351876E+00  0.000000E+00 e 0 CG2.24    CA.24     QG2.24 #MAP    441
    285   27.223   14.262    1.924 1 U   2.987109E+00  0.000000E+00 e 0 -         -         -
    286   50.234   27.377    3.435 1 U   3.117539E+00  0.000000E+00 e 0 CD.104    CG.104    HD2.104 #MAP   2027
    287   34.727   28.959    2.615 1 U   2.535789E+00  0.000000E+00 e 0 CG.128    CB.128    HG3.128 #MAP   2461
    288   58.238   21.049    5.198 1 U   3.180885E+00  0.000000E+00 e 0 -         -         -
    289   32.225   36.163    1.285 1 U   3.120931E+00  0.000000E+00 e 0 CB.108    CG.108    HB2.108 #MAP   2080
    289   32.225   36.163    1.285 1 U   3.120931E+00  0.000000E+00 e 0 CB.108    CG.108    HB3.108 #MAP   2081
    290   18.215   54.761    1.419 1 U   2.575136E+00  0.000000E+00 e 0 CB.78     CA.78     QB.78 #MAP   1492
    291   27.725   36.639    2.276 1 U   2.560806E+00  0.000000E+00 e 0 CB.28     CG.28     HB2.28 #MAP    554
    291   27.725   36.639    2.276 1 U   2.560806E+00  0.000000E+00 e 0 CB.28     CG.28     HB3.28 #MAP    555
    292   26.219   41.904    1.067 1 U   3.180669E+00  0.000000E+00 e 0 -         -         -
    293   26.217   41.057    1.047 1 U   3.069602E+00  0.000000E+00 e 0 CD2.26    CB.26     QD2.26 #MAP    496
    294   26.209   42.377    1.080 1 U   3.295116E+00  0.000000E+00 e 0 -         -         -
    295   62.242   58.356    3.724 1 U   3.426718E+00  0.000000E+00 e 0 CB.1      CA.1      HB2.1 #MAP      2
    295   62.242   58.356    3.724 1 U   3.426718E+00  0.000000E+00 e 0 CB.1      CA.1      HB3.1 #MAP      3
    296   26.719   36.959    2.278 1 U   3.124731E+00  0.000000E+00 e 0 -         -         -
    297   30.724   36.535    1.935 1 U   2.427523E+00  0.000000E+00 e 0 -         -         -
    298   35.223   54.989    1.302 1 U   3.438131E+00  0.000000E+00 e 0 CB.23     CA.23     HB2.23 #MAP    394
    299   62.739   36.158    3.799 1 U   3.383892E+00  0.000000E+00 e 0 CA.64     CB.64     HA.64 #MAP   1205
    300   45.231   54.603    1.217 1 U   3.155938E+00  0.000000E+00 e 0 CB.95     CA.95     HB2.95 #MAP   1841
    301   28.723   16.023    0.742 1 U   3.679034E+00  0.000000E+00 e 0 CG1.64    CG2.64    HG12.64 #MAP   1214
    302   18.217   41.634    0.794 1 U   2.871054E+00  0.000000E+00 e 0 CG2.34    CB.34     QG2.34 #MAP    701
    303   35.225   29.237    1.298 1 U   3.649747E+00  0.000000E+00 e 0 CB.23     CD.23     HB2.23 #MAP    421
    304   54.236   42.730    4.377 1 U   2.812533E+00  0.000000E+00 e 0 CA.8      CB.8      HA.8 #MAP     67
    305   58.240   33.779    4.236 1 U   2.777858E+00  0.000000E+00 e 0 CA.82     CB.82     HA.82 #MAP   1557
    306   12.211   36.153    0.311 1 U   3.069602E+00  0.000000E+00 e 0 CD1.64    CB.64     QD1.64 #MAP   1210
    307   39.728   53.054    1.085 1 U   3.233349E+00  0.000000E+00 e 0 CB.71     CA.71     HB2.71 #MAP   1331
    308   29.223   42.368    1.316 1 U   2.609165E+00  0.000000E+00 e 0 CD.23     CE.23     HD2.23 #MAP    434
    309   20.718   36.357    0.780 1 U   2.862702E+00  0.000000E+00 e 0 CG1.24    CB.24     QG1.24 #MAP    444
    310   19.217   37.568    0.593 1 U   2.833461E+00  0.000000E+00 e 0 CG2.61    CB.61     QG2.61 #MAP   1133
    311   58.243   36.380    5.197 1 U   3.314315E+00  0.000000E+00 e 0 CA.24     CB.24     HA.24 #MAP    442
    312   59.742   26.587    3.471 1 U   3.618277E+00  0.000000E+00 e 0 CA.130    CG.130    HA.130 #MAP   2504
    313   50.234   43.246    4.582 1 U   2.977022E+00  0.000000E+00 e 0 CA.109    CB.109    HA.109 #MAP   2090
    314   51.234   27.197    2.128 1 U   3.321379E+00  0.000000E+00 e 0 CD.74     CG.74     HD2.74 #MAP   1403
    315   25.721   42.592    0.928 1 U   3.156142E+00  0.000000E+00 e 0 CD2.8     CB.8      QD2.8 #MAP     72
    316   40.729   57.701    2.683 1 U   2.710794E+00  0.000000E+00 e 0 CB.101    CA.101    HB3.101 #MAP   1967
    317   64.736   28.325    4.346 1 U   3.668567E+00  0.000000E+00 e 0 CA.27     CG.27     HA.27 #MAP    529
    318   26.221   30.857    0.447 1 U   3.492829E+00  0.000000E+00 e 0 CG.110    CB.110    HG2.110 #MAP   2124
    319   38.227   31.745    2.071 1 U   2.884273E+00  0.000000E+00 e 0 CG.33     CB.33     HG2.33 #MAP    686
    320   23.720   41.698    0.777 1 U   3.011452E+00  0.000000E+00 e 0 CG.31     CE.31     HG2.31 #MAP    657
    321   61.238   21.192    4.331 1 U   3.374214E+00  0.000000E+00 e 0 CA.72     CG2.72    HA.72 #MAP   1372
    322   39.226   26.582    1.551 1 U   3.416395E+00  0.000000E+00 e 0 CB.42     CG.42     HB2.42 #MAP    848
    322   39.226   26.582    1.551 1 U   3.416395E+00  0.000000E+00 e 0 CB.42     CD1.42    HB2.42 #MAP    854
    322   39.226   26.582    1.551 1 U   3.416395E+00  0.000000E+00 e 0 CB.42     CD2.42    HB2.42 #MAP    860
    323   59.721   29.304    3.471 1 U   3.289069E+00  0.000000E+00 e 0 CA.130    CB.130    HA.130 #MAP   2497
    324   14.715   37.568   -0.155 1 U   3.319822E+00  0.000000E+00 e 0 CD1.61    CB.61     QD1.61 #MAP   1136
    325   59.239   32.922    3.915 1 U   4.136331E+00  0.000000E+00 e 0 -         -         -
    326   36.227   12.273    1.832 1 U   3.271380E+00  0.000000E+00 e 0 CB.64     CD1.64    HB.64 #MAP   1224
    327   69.744   62.132    4.300 1 U   2.442391E+00  0.000000E+00 e 0 CB.134    CA.134    HB.134 #MAP   2533
    328   31.224   18.467    2.544 1 U   2.859955E+00  0.000000E+00 e 0 CB.72     CG1.72    HB.72 #MAP   1369
    329   28.220   14.504   -0.605 1 U   3.354168E+00  0.000000E+00 e 0 CG1.61    CD1.61    HG12.61 #MAP   1152
    330   39.228   52.538    3.116 1 U   2.963202E+00  0.000000E+00 e 0 CB.100    CA.100    HB2.100 #MAP   1960
    331   65.742   57.184    3.541 1 U   3.009981E+00  0.000000E+00 e 0 CB.38     CA.38     HB2.38 #MAP    803
    331   65.742   57.184    3.541 1 U   3.009981E+00  0.000000E+00 e 0 CB.38     CA.38     HB3.38 #MAP    804
    332   28.723   12.273    0.747 1 U   3.088239E+00  0.000000E+00 e 0 CG1.64    CD1.64    HG12.64 #MAP   1226
    333   28.723   12.273    1.458 1 U   2.932341E+00  0.000000E+00 e 0 CG1.64    CD1.64    HG13.64 #MAP   1227
    334   28.724   16.026    1.463 1 U   3.499389E+00  0.000000E+00 e 0 CG1.64    CG2.64    HG13.64 #MAP   1215
    335   16.216   28.792    0.454 1 U   3.076848E+00  0.000000E+00 e 0 CG2.64    CG1.64    QG2.64 #MAP   1219
    336   47.228   26.897    1.446 1 U   3.462698E+00  0.000000E+00 e 0 CB.22     CD2.22    HB2.22 #MAP    388
    336   47.228   26.897    1.446 1 U   3.462698E+00  0.000000E+00 e 0 CB.22     CD2.22    HB3.22 #MAP    389
    337   28.221   14.473    0.174 1 U   3.353855E+00  0.000000E+00 e 0 CG1.61    CD1.61    HG13.61 #MAP   1153
    338   37.724   19.148    0.487 1 U   3.040289E+00  0.000000E+00 e 0 CB.61     CG2.61    HB.61 #MAP   1138
    339   55.235   31.741    5.641 1 U   3.454287E+00  0.000000E+00 e 0 CA.111    CG.111    HA.111 #MAP   2152
    340   54.735   39.768    5.641 1 U   3.319531E+00  0.000000E+00 e 0 CA.111    CB.111    HA.111 #MAP   2147
    341   56.737   39.116    4.054 1 U   2.981120E+00  0.000000E+00 e 0 CA.42     CB.42     HA.42 #MAP    841
    342   57.234   65.588    5.781 1 U   2.709620E+00  0.000000E+00 e 0 CA.38     CB.38     HA.38 #MAP    805
    343   49.732   26.545    3.522 1 U   3.274370E+00  0.000000E+00 e 0 CD.98     CG.98     HD2.98 #MAP   1922
    343   49.732   26.545    3.522 1 U   3.274370E+00  0.000000E+00 e 0 CD.98     CG.98     HD3.98 #MAP   1923
    344   20.215   53.736    1.352 1 U   2.647810E+00  0.000000E+00 e 0 CB.133    CA.133    QB.133 #MAP   2529
    345   55.233   29.260    4.351 1 U   2.911666E+00  0.000000E+00 e 0 CA.53     CB.53     HA.53 #MAP    997
    346   55.229   30.159    4.384 1 U   2.933975E+00  0.000000E+00 e 0 -         -         -
    347   26.721   50.473    2.082 1 U   2.895312E+00  0.000000E+00 e 0 -         -         -
    348   38.730   62.255    3.120 1 U   3.290345E+00  0.000000E+00 e 0 CB.122    CA.122    HB2.122 #MAP   2343
    349   66.239   56.353    4.292 1 U   3.198736E+00  0.000000E+00 e 0 CB.115    CA.115    HB3.115 #MAP   2225
    350   51.219   28.265    3.586 1 U   3.633956E+00  0.000000E+00 e 0 -         -         -
    351   32.726   28.137    2.877 1 U   3.429760E+00  0.000000E+00 e 0 CG.116    CB.116    HG3.116 #MAP   2238
    352   55.236   24.662    5.697 1 U   3.153422E+00  0.000000E+00 e 0 CA.21     CG.21     HA.21 #MAP    336
    353   41.729   17.951    1.730 1 U   3.028022E+00  0.000000E+00 e 0 CB.34     CG2.34    HB.34 #MAP    706
    354   51.238   27.164    3.538 1 U   3.274282E+00  0.000000E+00 e 0 CD.74     CG.74     HD3.74 #MAP   1404
    355   29.224   25.481    1.317 1 U   3.099331E+00  0.000000E+00 e 0 CD.23     CG.23     HD2.23 #MAP    416
    356   55.234   35.671    5.695 1 U   2.805293E+00  0.000000E+00 e 0 CA.21     CB.21     HA.21 #MAP    327
    357   51.237   27.850    3.565 1 U   3.402346E+00  0.000000E+00 e 0 -         -         -
    358   41.726   14.687    1.725 1 U   3.495471E+00  0.000000E+00 e 0 CB.34     CD1.34    HB.34 #MAP    718
    359   58.240   25.086    4.065 1 U   2.884273E+00  0.000000E+00 e 0 CA.81     CG.81     HA.81 #MAP   1521
    360   39.225   56.495    2.168 1 U   3.416870E+00  0.000000E+00 e 0 CB.42     CA.42     HB3.42 #MAP    837
    361   35.223   25.324    1.299 1 U   3.490063E+00  0.000000E+00 e 0 CB.23     CG.23     HB2.23 #MAP    412
    362   36.727   55.119    3.130 1 U   3.202195E+00  0.000000E+00 e 0 CB.73     CA.73     HB3.73 #MAP   1378
    363   14.714   41.660    0.582 1 U   3.199261E+00  0.000000E+00 e 0 CD1.34    CB.34     QD1.34 #MAP    704
    364   56.236   42.351    3.750 1 U   2.891969E+00  0.000000E+00 e 0 CA.76     CB.76     HA.76 #MAP   1422
    365   40.729   53.054    2.522 1 U   2.708215E+00  0.000000E+00 e 0 CB.66     CA.66     HB2.66 #MAP   1258
    366   39.227   26.475    2.159 1 U   3.453261E+00  0.000000E+00 e 0 CB.42     CG.42     HB3.42 #MAP    849
    366   39.227   26.475    2.159 1 U   3.453261E+00  0.000000E+00 e 0 CB.42     CD1.42    HB3.42 #MAP    855
    366   39.227   26.475    2.159 1 U   3.453261E+00  0.000000E+00 e 0 CB.42     CD2.42    HB3.42 #MAP    861
    367   29.222   34.480    2.243 1 U   2.540388E+00  0.000000E+00 e 0 CB.128    CG.128    HB3.128 #MAP   2464
    368   39.226   26.953    2.193 1 U   3.684850E+00  0.000000E+00 e 0 -         -         -
    369   14.713   28.414   -0.151 1 U   2.754294E+00  0.000000E+00 e 0 CD1.61    CG1.61    QD1.61 #MAP   1148
    370   28.723   14.854    0.953 1 U   3.162185E+00  0.000000E+00 e 0 CG1.34    CD1.34    HG12.34 #MAP    720
    371   43.230   50.473    1.466 1 U   3.224151E+00  0.000000E+00 e 0 CB.109    CA.109    HB2.109 #MAP   2085
    371   43.230   50.473    1.466 1 U   3.224151E+00  0.000000E+00 e 0 CB.109    CA.109    HB3.109 #MAP   2086
    372   19.216   54.927    1.080 1 U   2.737818E+00  0.000000E+00 e 0 CB.79     CA.79     QB.79 #MAP   1496
    373   33.725   57.184    2.976 1 U   2.998392E+00  0.000000E+00 e 0 -         -         -
    374   31.724   38.084    2.030 1 U   2.577607E+00  0.000000E+00 e 0 CB.33     CG.33     HB2.33 #MAP    689
    374   31.724   38.084    2.030 1 U   2.577607E+00  0.000000E+00 e 0 CB.33     CG.33     HB3.33 #MAP    690
    375   26.221   53.054    0.879 1 U   3.362809E+00  0.000000E+00 e 0 CG.71     CA.71     HG.71 #MAP   1333
    376   26.721   51.097    1.859 1 U   3.103313E+00  0.000000E+00 e 0 -         -         -
    377   29.225   55.057    2.282 1 U   3.437015E+00  0.000000E+00 e 0 CB.53     CA.53     HB3.53 #MAP    994
    378   29.157   55.433    2.309 1 U   3.819264E+00  0.000000E+00 e 0 -         -         -
    379   67.238   22.978    3.496 1 U   3.510902E+00  0.000000E+00 e 0 -         -         -
    380   39.726   31.715    1.742 1 U   3.408618E+00  0.000000E+00 e 0 CB.111    CG.111    HB3.111 #MAP   2154
    381   39.727   31.748    1.632 1 U   3.447153E+00  0.000000E+00 e 0 CB.111    CG.111    HB2.111 #MAP   2153
    382   30.223   58.354    3.028 1 U   3.270416E+00  0.000000E+00 e 0 CB.6      CA.6      HB2.6 #MAP     48
    382   30.223   58.354    3.028 1 U   3.270416E+00  0.000000E+00 e 0 CB.47     CA.47     HB2.47 #MAP    934
    383   45.229   26.861    1.313 1 U   3.687276E+00  0.000000E+00 e 0 CB.95     CG.95     HB3.95 #MAP   1854
    383   45.229   26.861    1.313 1 U   3.687276E+00  0.000000E+00 e 0 CB.95     CD2.95    HB3.95 #MAP   1866
    384   42.225   21.694    1.357 1 U   4.056813E+00  0.000000E+00 e 0 CB.76     CD1.76    HB2.76 #MAP   1435
    385   57.733   33.087    3.925 1 U   2.622168E+00  0.000000E+00 e 0 CA.18     CB.18     HA.18 #MAP    278
    385   57.733   33.087    3.925 1 U   2.622168E+00  0.000000E+00 e 0 CA.114    CB.114    HA.114 #MAP   2187
    386   57.738   40.665    5.184 1 U   2.843524E+00  0.000000E+00 e 0 -         -         -
    387   36.227   22.597    1.869 1 U   2.504734E+00  0.000000E+00 e 0 CB.112    CG2.112   HB.112 #MAP   2171
    388   16.214   36.157    0.459 1 U   2.762262E+00  0.000000E+00 e 0 CG2.64    CB.64     QG2.64 #MAP   1207
    389   64.742   31.743    4.343 1 U   3.182689E+00  0.000000E+00 e 0 CA.27     CB.27     HA.27 #MAP    522
    390   41.726   58.555    1.726 1 U   3.239529E+00  0.000000E+00 e 0 CB.34     CA.34     HB.34 #MAP    694
    391   27.723   54.496    1.556 1 U   3.291808E+00  0.000000E+00 e 0 CG.35     CA.35     HG2.35 #MAP    726
    391   27.723   54.496    1.556 1 U   3.291808E+00  0.000000E+00 e 0 CG.35     CA.35     HG3.35 #MAP    727
    391   27.723   54.496    1.556 1 U   3.291808E+00  0.000000E+00 e 0 CG.63     CA.63     HG2.63 #MAP   1174
    392   14.713   28.707    0.582 1 U   2.587151E+00  0.000000E+00 e 0 CD1.34    CG1.34    QD1.34 #MAP    716
    393   30.727   57.505    2.055 1 U   3.348355E+00  0.000000E+00 e 0 CB.94     CA.94     HB2.94 #MAP   1835
    394   33.225   55.636    2.001 1 U   2.820215E+00  0.000000E+00 e 0 CB.2      CA.2      HB2.2 #MAP      8
    394   33.225   55.636    2.001 1 U   2.820215E+00  0.000000E+00 e 0 CB.2      CA.2      HB3.2 #MAP      9
    395   22.218   50.090    1.586 1 U   2.523471E+00  0.000000E+00 e 0 CB.113    CA.113    QB.113 #MAP   2175
    396   41.729   30.199    3.237 1 U   2.873876E+00  0.000000E+00 e 0 CE.13     CD.13     HE3.13 #MAP    182
    397   28.724   36.186    0.744 1 U   3.755284E+00  0.000000E+00 e 0 CG1.64    CB.64     HG12.64 #MAP   1208
    398   54.234   31.743    5.276 1 U   3.188952E+00  0.000000E+00 e 0 CA.49     CB.49     HA.49 #MAP    967
    399   25.721   42.214    1.312 1 U   2.578434E+00  0.000000E+00 e 0 CG.23     CE.23     HG2.23 #MAP    432
    399   25.721   42.214    1.312 1 U   2.578434E+00  0.000000E+00 e 0 CG.23     CE.23     HG3.23 #MAP    433
    399   25.721   42.214    1.312 1 U   2.578434E+00  0.000000E+00 e 0 CG.86     CE.86     HG2.86 #MAP   1703
    400   42.225   56.300    1.938 1 U   3.270416E+00  0.000000E+00 e 0 CB.76     CA.76     HB3.76 #MAP   1418
    401   51.736   21.701    5.155 1 U   2.640304E+00  0.000000E+00 e 0 -         -         -
    402   50.234   27.380    3.660 1 U   2.986645E+00  0.000000E+00 e 0 CD.84     CG.84     HD3.84 #MAP   1628
    403   56.737   34.470    4.326 1 U   2.782913E+00  0.000000E+00 e 0 CA.86     CB.86     HA.86 #MAP   1673
    404   45.230   23.436    1.211 1 U   3.905518E+00  0.000000E+00 e 0 CB.95     CD1.95    HB2.95 #MAP   1859
    405   18.714   31.191    0.765 1 U   2.513218E+00  0.000000E+00 e 0 CG1.5     CB.5      QG1.5 #MAP     37
    405   18.714   31.191    0.765 1 U   2.513218E+00  0.000000E+00 e 0 CG1.72    CB.72     QG1.72 #MAP   1366
    406   18.723   31.977    0.782 1 U   2.669359E+00  0.000000E+00 e 0 -         -         -
    407   39.226   56.522    1.552 1 U   3.444002E+00  0.000000E+00 e 0 CB.42     CA.42     HB2.42 #MAP    836
    408   61.238   26.830    3.587 1 U   3.776179E+00  0.000000E+00 e 0 CA.13     CG.13     HA.13 #MAP    165
    409   18.717   21.565    0.769 1 U   2.502174E+00  0.000000E+00 e 0 CG1.72    CG2.72    QG1.72 #MAP   1374
    410   41.229   25.695    1.598 1 U   3.277913E+00  0.000000E+00 e 0 CB.16     CD2.16    HB3.16 #MAP    237
    410   41.229   25.695    1.598 1 U   3.277913E+00  0.000000E+00 e 0 CB.26     CG.26     HB2.26 #MAP    498
    410   41.229   25.695    1.598 1 U   3.277913E+00  0.000000E+00 e 0 CB.26     CG.26     HB3.26 #MAP    499
    410   41.229   25.695    1.598 1 U   3.277913E+00  0.000000E+00 e 0 CB.26     CD2.26    HB2.26 #MAP    510
    410   41.229   25.695    1.598 1 U   3.277913E+00  0.000000E+00 e 0 CB.26     CD2.26    HB3.26 #MAP    511
    411   62.235   38.781    4.058 1 U   2.838948E+00  0.000000E+00 e 0 CA.122    CB.122    HA.122 #MAP   2345
    412   32.225   55.636    2.544 1 U   2.883548E+00  0.000000E+00 e 0 -         -         -
    413   51.234   32.472    3.544 1 U   3.662347E+00  0.000000E+00 e 0 CD.74     CB.74     HD3.74 #MAP   1397
    414   42.229   25.830    1.937 1 U   3.788529E+00  0.000000E+00 e 0 CB.76     CD2.76    HB3.76 #MAP   1442
    415   73.245   67.585    3.794 1 U   3.948981E+00  0.000000E+00 e 0 -         -         -
    416   42.231   21.666    1.939 1 U   3.997498E+00  0.000000E+00 e 0 CB.76     CD1.76    HB3.76 #MAP   1436
    417   58.738   29.450    3.986 1 U   2.918313E+00  0.000000E+00 e 0 CA.14     CB.14     HA.14 #MAP    197
    417   58.738   29.450    3.986 1 U   2.918313E+00  0.000000E+00 e 0 CA.46     CB.46     HA.46 #MAP    923
    418   33.224   55.232    2.338 1 U   3.375086E+00  0.000000E+00 e 0 -         -         -
    419   59.240   29.445    3.903 1 U   3.712168E+00  0.000000E+00 e 0 -         -         -
    420   62.245   21.110    3.983 1 U   3.402462E+00  0.000000E+00 e 0 CA.87     CG1.87    HA.87 #MAP   1717
    421   62.230   22.430    3.981 1 U   3.482536E+00  0.000000E+00 e 0 CA.87     CG2.87    HA.87 #MAP   1721
    422   28.735   19.108   -0.612 1 U   4.012311E+00  0.000000E+00 e 0 CG1.61    CG2.61    HG12.61 #MAP   1140
    423   58.738   36.535    3.981 1 U   2.778416E+00  0.000000E+00 e 0 CA.14     CG.14     HA.14 #MAP    202
    423   58.738   36.535    3.981 1 U   2.778416E+00  0.000000E+00 e 0 CA.46     CG.46     HA.46 #MAP    928
    424   59.239   36.535    3.981 1 U   2.660592E+00  0.000000E+00 e 0 CA.124    CG.124    HA.124 #MAP   2399
    425   60.215   26.376    3.817 1 U   3.266236E+00  0.000000E+00 e 0 CA.77     CG.77     HA.77 #MAP   1464
    426   39.725   26.108    1.839 1 U   3.468078E+00  0.000000E+00 e 0 CB.71     CG.71     HB3.71 #MAP   1344
    427   27.728   42.372    1.694 1 U   2.741618E+00  0.000000E+00 e 0 -         -         -
    428   59.241   29.447    3.978 1 U   2.776743E+00  0.000000E+00 e 0 CA.124    CB.124    HA.124 #MAP   2394
    429   62.741   28.611    3.801 1 U   3.678236E+00  0.000000E+00 e 0 CA.64     CG1.64    HA.64 #MAP   1217
    430   27.722   42.833    1.724 1 U   2.444894E+00  0.000000E+00 e 0 CG.8      CB.8      HG.8 #MAP     70
    430   27.722   42.833    1.724 1 U   2.444894E+00  0.000000E+00 e 0 CG.63     CD.63     HG3.63 #MAP   1196
    431   27.722   43.335    1.749 1 U   2.490420E+00  0.000000E+00 e 0 CG.85     CD.85     HG2.85 #MAP   1660
    431   27.722   43.335    1.749 1 U   2.490420E+00  0.000000E+00 e 0 CG.85     CD.85     HG3.85 #MAP   1661
    432   47.233   24.281    1.436 1 U   3.754364E+00  0.000000E+00 e 0 CB.22     CG.22     HB2.22 #MAP    376
    432   47.233   24.281    1.436 1 U   3.754364E+00  0.000000E+00 e 0 CB.22     CG.22     HB3.22 #MAP    377
    433   63.738   58.905    3.992 1 U   3.285803E+00  0.000000E+00 e 0 CB.39     CA.39     HB2.39 #MAP    809
    433   63.738   58.905    3.992 1 U   3.285803E+00  0.000000E+00 e 0 CB.39     CA.39     HB3.39 #MAP    810
    434    5.706   60.954    0.487 1 U   3.400734E+00  0.000000E+00 e 0 -         -         -
    435   42.734   23.519    1.088 1 U   3.940209E+00  0.000000E+00 e 0 CB.8      CD1.8     HB2.8 #MAP     80
    436   56.238   36.480    4.455 1 U   2.598519E+00  0.000000E+00 e 0 CA.11     CB.11     HA.11 #MAP    128
    437   23.219   42.214    0.300 1 U   3.302740E+00  0.000000E+00 e 0 CG.90     CE.90     HG2.90 #MAP   1772
    438   64.740   63.721    3.849 1 U   2.762262E+00  0.000000E+00 e 0 -         -         -
    439   64.744   66.174    3.783 1 U   3.328451E+00  0.000000E+00 e 0 -         -         -
    440   56.742   25.314    4.322 1 U   3.038455E+00  0.000000E+00 e 0 CA.86     CG.86     HA.86 #MAP   1682
    441   22.719   31.017    0.683 1 U   2.779816E+00  0.000000E+00 e 0 CG2.87    CB.87     QG2.87 #MAP   1716
    442   63.740   58.892    4.394 1 U   3.294656E+00  0.000000E+00 e 0 -         -         -
    443   42.229   25.801    1.356 1 U   3.791968E+00  0.000000E+00 e 0 CB.76     CD2.76    HB2.76 #MAP   1441
    444   27.722   43.246    1.561 1 U   2.400000E+00  0.000000E+00 e 0 CG.35     CD.35     HG2.35 #MAP    747
    444   27.722   43.246    1.561 1 U   2.400000E+00  0.000000E+00 e 0 CG.35     CD.35     HG3.35 #MAP    748
    444   27.722   43.246    1.561 1 U   2.400000E+00  0.000000E+00 e 0 CG.65     CD.65     HG2.65 #MAP   1253
    445   61.240   18.467    4.333 1 U   3.361747E+00  0.000000E+00 e 0 CA.72     CG1.72    HA.72 #MAP   1368
    446   66.240   56.306    3.987 1 U   3.202875E+00  0.000000E+00 e 0 CB.115    CA.115    HB2.115 #MAP   2224
    447   34.225   36.154    1.962 1 U   2.694672E+00  0.000000E+00 e 0 CB.32     CG.32     HB3.32 #MAP    675
    448   67.768   21.400    3.123 1 U   3.664282E+00  0.000000E+00 e 0 -         -         -
    449   39.728   53.054    3.116 1 U   2.988038E+00  0.000000E+00 e 0 -         -         -
    450    5.707   14.473    0.485 1 U   3.559146E+00  0.000000E+00 e 0 -         -         -
    451   27.224   50.533    2.072 1 U   2.620866E+00  0.000000E+00 e 0 CG.84     CD.84     HG3.84 #MAP   1633
    451   27.224   50.533    2.072 1 U   2.620866E+00  0.000000E+00 e 0 CG.104    CD.104    HG2.104 #MAP   2032
    451   27.224   50.533    2.072 1 U   2.620866E+00  0.000000E+00 e 0 CG.104    CD.104    HG3.104 #MAP   2033
    452   30.722   59.583    2.232 1 U   3.431717E+00  0.000000E+00 e 0 CB.118    CA.118    HB3.118 #MAP   2291
    453   31.224   53.571    2.074 1 U   3.161770E+00  0.000000E+00 e 0 CB.83     CA.83     HB3.83 #MAP   1595
    454   27.724   57.817    2.285 1 U   3.337744E+00  0.000000E+00 e 0 CB.28     CA.28     HB2.28 #MAP    544
    454   27.724   57.817    2.285 1 U   3.337744E+00  0.000000E+00 e 0 CB.28     CA.28     HB3.28 #MAP    545
    455   33.222   21.032    1.460 1 U   3.091119E+00  0.000000E+00 e 0 -         -         -
    456   64.741   18.579    3.817 1 U   3.558356E+00  0.000000E+00 e 0 CA.5      CG1.5     HA.5 #MAP     39
    457   34.226   36.019    1.766 1 U   2.777858E+00  0.000000E+00 e 0 CB.32     CG.32     HB2.32 #MAP    674
    458   22.223   36.364    0.978 1 U   2.646416E+00  0.000000E+00 e 0 CG1.44    CB.44     QG1.44 #MAP    877
    459   62.742   28.135    4.540 1 U   3.778819E+00  0.000000E+00 e 0 CA.9      CG.9      HA.9 #MAP    105
    460   31.726   57.049    2.035 1 U   3.083404E+00  0.000000E+00 e 0 CB.33     CA.33     HB2.33 #MAP    679
    460   31.726   57.049    2.035 1 U   3.083404E+00  0.000000E+00 e 0 CB.33     CA.33     HB3.33 #MAP    680
    461   59.239   32.406    4.062 1 U   3.650502E+00  0.000000E+00 e 0 -         -         -
    462    9.210   57.841    0.716 1 U   3.438255E+00  0.000000E+00 e 0 -         -         -
    463   42.727   25.835    1.089 1 U   3.866891E+00  0.000000E+00 e 0 CB.8      CD2.8     HB2.8 #MAP     86
    464   54.236   34.987    6.232 1 U   3.113366E+00  0.000000E+00 e 0 CA.36     CB.36     HA.36 #MAP    754
    465   41.227   57.222    3.199 1 U   3.210191E+00  0.000000E+00 e 0 CB.96     CA.96     HB3.96 #MAP   1872
    466   61.240   32.265    3.590 1 U   3.302553E+00  0.000000E+00 e 0 CA.13     CB.13     HA.13 #MAP    156
    467   59.241   40.279    4.389 1 U   2.400000E+00  0.000000E+00 e 0 CA.137    CB.137    HA.137 #MAP   2564
    468   58.738   40.279    4.389 1 U   2.400000E+00  0.000000E+00 e 0 -         -         -
    469   26.719   24.297    1.559 1 U   3.158810E+00  0.000000E+00 e 0 -         -         -
    470   33.726   59.923    2.431 1 U   3.409671E+00  0.000000E+00 e 0 CG.40     CA.40     HG2.40 #MAP    817
    470   33.726   59.923    2.431 1 U   3.409671E+00  0.000000E+00 e 0 CG.40     CA.40     HG3.40 #MAP    818
    471   36.729   27.612    2.189 1 U   2.673605E+00  0.000000E+00 e 0 CG.28     CB.28     HG2.28 #MAP    551
    472   27.222   24.289    1.558 1 U   2.893823E+00  0.000000E+00 e 0 -         -         -
    473   33.238   19.857    1.457 1 U   3.121246E+00  0.000000E+00 e 0 CB.107    CG1.107   HB.107 #MAP   2062
    474   33.214   21.943    1.455 1 U   3.071459E+00  0.000000E+00 e 0 CB.107    CG2.107   HB.107 #MAP   2066
    475   36.227   22.597    2.133 1 U   2.626103E+00  0.000000E+00 e 0 CB.44     CG2.44    HB.44 #MAP    884
    476   35.226   30.857    2.096 1 U   3.187707E+00  0.000000E+00 e 0 CB.93     CG.93     HB3.93 #MAP   1830
    477   54.738   35.638    5.282 1 U   2.869300E+00  0.000000E+00 e 0 CA.23     CB.23     HA.23 #MAP    402
    478   29.227   34.567    2.092 1 U   2.534318E+00  0.000000E+00 e 0 CB.128    CG.128    HB2.128 #MAP   2463
    479   35.225   31.029    1.931 1 U   3.232058E+00  0.000000E+00 e 0 CB.93     CG.93     HB2.93 #MAP   1829
    480   18.717   54.603    1.414 1 U   2.561913E+00  0.000000E+00 e 0 -         -         -
    481   31.724   36.019    2.690 1 U   3.157440E+00  0.000000E+00 e 0 CB.49     CG.49     HB3.49 #MAP    974
    482   39.227   23.770    1.552 1 U   3.762471E+00  0.000000E+00 e 0 -         -         -
    483   39.727   26.144    1.080 1 U   3.525045E+00  0.000000E+00 e 0 CB.71     CG.71     HB2.71 #MAP   1343
    484   43.229   25.033    2.556 1 U   3.817711E+00  0.000000E+00 e 0 CD.37     CG.37     HD3.37 #MAP    794
    485   33.231   24.959    1.820 1 U   2.400000E+00  0.000000E+00 e 0 CB.18     CG.18     HB2.18 #MAP    288
    485   33.231   24.959    1.820 1 U   2.400000E+00  0.000000E+00 e 0 CB.18     CG.18     HB3.18 #MAP    289
    485   33.231   24.959    1.820 1 U   2.400000E+00  0.000000E+00 e 0 CB.114    CD.114    HB2.114 #MAP   2206
    486   23.720   31.889    0.777 1 U   3.039817E+00  0.000000E+00 e 0 CG.31     CB.31     HG2.31 #MAP    630
    487   57.739   30.479    5.092 1 U   3.020885E+00  0.000000E+00 e 0 CA.94     CB.94     HA.94 #MAP   1837
    488   31.724   23.969    1.344 1 U   3.282379E+00  0.000000E+00 e 0 CB.31     CG.31     HB3.31 #MAP    638
    489   14.214   26.896    0.861 1 U   2.648010E+00  0.000000E+00 e 0 CG2.59    CG1.59    QG2.59 #MAP   1087
    489   14.214   26.896    0.861 1 U   2.648010E+00  0.000000E+00 e 0 CD1.59    CG1.59    QD1.59 #MAP   1090
    490   31.724   23.995    1.225 1 U   3.278536E+00  0.000000E+00 e 0 CB.31     CG.31     HB2.31 #MAP    637
    491   39.728   53.054    1.840 1 U   3.161218E+00  0.000000E+00 e 0 CB.71     CA.71     HB3.71 #MAP   1332
    492   31.730   53.735    1.927 1 U   3.032846E+00  0.000000E+00 e 0 -         -         -
    493   31.715   55.005    1.965 1 U   3.633225E+00  0.000000E+00 e 0 CG.111    CA.111    HG2.111 #MAP   2145
    494   31.732   54.396    1.900 1 U   3.118479E+00  0.000000E+00 e 0 CB.35     CA.35     HB3.35 #MAP    725
    495   19.214   60.941    0.590 1 U   3.400964E+00  0.000000E+00 e 0 CG2.61    CA.61     QG2.61 #MAP   1127
    496   26.717   57.571    1.565 1 U   3.731195E+00  0.000000E+00 e 0 -         -         -
    497   27.224   57.541    1.563 1 U   3.375086E+00  0.000000E+00 e 0 CG.65     CA.65     HG2.65 #MAP   1232
    498   80.252   64.003    5.146 1 U   2.704727E+00  0.000000E+00 e 0 -         -         -
    499   34.726   56.835    1.726 1 U   3.200011E+00  0.000000E+00 e 0 CB.86     CA.86     HB2.86 #MAP   1665
    500   60.739   30.648    4.605 1 U   3.438877E+00  0.000000E+00 e 0 CA.110    CB.110    HA.110 #MAP   2121
    501   30.723   56.801    1.388 1 U   3.580302E+00  0.000000E+00 e 0 CB.126    CA.126    HB2.126 #MAP   2421
    502   48.235   21.671    4.942 1 U   2.497770E+00  0.000000E+00 e 0 -         -         -
    503   29.715   56.051    2.046 1 U   3.330633E+00  0.000000E+00 e 0 -         -         -
    504   43.732   33.810    3.200 1 U   3.415446E+00  0.000000E+00 e 0 -         -         -
    505   29.724   54.840    2.088 1 U   3.541121E+00  0.000000E+00 e 0 CB.63     CA.63     HB2.63 #MAP   1172
    505   29.724   54.840    2.088 1 U   3.541121E+00  0.000000E+00 e 0 CB.63     CA.63     HB3.63 #MAP   1173
    506   29.720   55.832    2.049 1 U   3.300589E+00  0.000000E+00 e 0 CB.105    CA.105    HB2.105 #MAP   2037
    507   24.220   29.448    1.058 1 U   3.166003E+00  0.000000E+00 e 0 CG.31     CD.31     HG3.31 #MAP    649
    508   24.720   29.308    1.385 1 U   2.446496E+00  0.000000E+00 e 0 CG.18     CD.18     HG2.18 #MAP    299
    508   24.720   29.308    1.385 1 U   2.446496E+00  0.000000E+00 e 0 CG.21     CD.21     HG2.21 #MAP    348
    508   24.720   29.308    1.385 1 U   2.446496E+00  0.000000E+00 e 0 CG.29     CD.29     HG2.29 #MAP    588
    509   65.241   32.026    4.631 1 U   3.123905E+00  0.000000E+00 e 0 CA.104    CB.104    HA.104 #MAP   2015
    510   55.236   18.467    4.252 1 U   2.518800E+00  0.000000E+00 e 0 CA.121    CB.121    HA.121 #MAP   2340
    511   58.738   14.175    6.133 1 U   3.765983E+00  0.000000E+00 e 0 -         -         -
    512  118.269   43.112    6.821 1 U   3.635422E+00  0.000000E+00 e 0 -         -         -
    513   28.716   60.640    2.621 1 U   4.029400E+00  0.000000E+00 e 0 CB.119    CA.119    HB3.119 #MAP   2306
    513   28.716   60.640    2.621 1 U   4.029400E+00  0.000000E+00 e 0 CG.119    CA.119    HG3.119 #MAP   2308
    514   54.734   18.616    4.204 1 U   2.717675E+00  0.000000E+00 e 0 CA.132    CB.132    HA.132 #MAP   2526
    515   29.225   59.348    2.096 1 U   2.990369E+00  0.000000E+00 e 0 CB.124    CA.124    HB3.124 #MAP   2391
    515   29.225   59.348    2.096 1 U   2.990369E+00  0.000000E+00 e 0 CB.128    CA.128    HB2.128 #MAP   2453
    516   43.730   33.810    3.281 1 U   3.382783E+00  0.000000E+00 e 0 -         -         -
    517   63.741   13.821    3.849 1 U   3.035953E+00  0.000000E+00 e 0 -         -         -
    518   42.230   23.216    2.783 1 U   3.190642E+00  0.000000E+00 e 0 CE.90     CG.90     HE3.90 #MAP   1759
    519   30.725   55.737    2.141 1 U   3.203178E+00  0.000000E+00 e 0 CB.30     CA.30     HB3.30 #MAP    605
    520   54.736   37.052    5.022 1 U   2.757462E+00  0.000000E+00 e 0 CA.73     CB.73     HA.73 #MAP   1379
    521   31.224   63.895    2.214 1 U   3.228287E+00  0.000000E+00 e 0 CB.62     CA.62     HB.62 #MAP   1156
    522   29.721   32.026    1.456 1 U   2.885000E+00  0.000000E+00 e 0 CD.31     CB.31     HD2.31 #MAP    632
    522   29.721   32.026    1.456 1 U   2.885000E+00  0.000000E+00 e 0 CD.31     CB.31     HD3.31 #MAP    633
    522   29.721   32.026    1.456 1 U   2.885000E+00  0.000000E+00 e 0 CD.90     CB.90     HD2.90 #MAP   1747
    522   29.721   32.026    1.456 1 U   2.885000E+00  0.000000E+00 e 0 CD.90     CB.90     HD3.90 #MAP   1748
    522   29.721   32.026    1.456 1 U   2.885000E+00  0.000000E+00 e 0 CD.117    CB.117    HD2.117 #MAP   2258
    523   22.717   21.150    0.680 1 U   2.555166E+00  0.000000E+00 e 0 CG2.87    CG1.87    QG2.87 #MAP   1720
    524   43.232   30.462    3.244 1 U   2.550531E+00  0.000000E+00 e 0 CD.85     CB.85     HD3.85 #MAP   1649
    525   27.710   52.633    1.652 1 U   3.613154E+00  0.000000E+00 e 0 -         -         -
    526   28.726   36.143    1.460 1 U   3.373018E+00  0.000000E+00 e 0 CG1.64    CB.64     HG13.64 #MAP   1209
    527   28.718   35.149    1.487 1 U   3.561843E+00  0.000000E+00 e 0 -         -         -
    528   58.738   17.951    5.272 1 U   3.385673E+00  0.000000E+00 e 0 CA.34     CG2.34    HA.34 #MAP    705
    529   40.230   59.140    3.126 1 U   2.400000E+00  0.000000E+00 e 0 CB.137    CA.137    HB2.137 #MAP   2562
    529   40.230   59.140    3.126 1 U   2.400000E+00  0.000000E+00 e 0 CB.137    CA.137    HB3.137 #MAP   2563
    530   30.709   53.652    2.078 1 U   3.489374E+00  0.000000E+00 e 0 -         -         -
    531   30.717   54.967    2.104 1 U   3.328649E+00  0.000000E+00 e 0 CG.93     CA.93     HG2.93 #MAP   1821
    531   30.717   54.967    2.104 1 U   3.328649E+00  0.000000E+00 e 0 CG.93     CA.93     HG3.93 #MAP   1822
    532   25.220   42.214    1.590 1 U   2.411188E+00  0.000000E+00 e 0 CG.81     CE.81     HG3.81 #MAP   1543
    532   25.220   42.214    1.590 1 U   2.411188E+00  0.000000E+00 e 0 CG.82     CE.82     HG3.82 #MAP   1588
    532   25.220   42.214    1.590 1 U   2.411188E+00  0.000000E+00 e 0 CG.117    CE.117    HG2.117 #MAP   2283
    532   25.220   42.214    1.590 1 U   2.411188E+00  0.000000E+00 e 0 CG.117    CE.117    HG3.117 #MAP   2284
    533   32.228   27.385    2.076 1 U   2.850150E+00  0.000000E+00 e 0 CB.104    CG.104    HB2.104 #MAP   2023
    534   30.224   36.510    1.937 1 U   2.447070E+00  0.000000E+00 e 0 CB.30     CG.30     HB2.30 #MAP    614
    535   30.215   36.144    1.987 1 U   2.481694E+00  0.000000E+00 e 0 -         -         -
    536   63.737   21.705    3.756 1 U   3.547728E+00  0.000000E+00 e 0 -         -         -
    537   26.225   23.591    1.704 1 U   3.003665E+00  0.000000E+00 e 0 -         -         -
    538   18.718   54.982    1.505 1 U   2.485133E+00  0.000000E+00 e 0 CB.75     CA.75     QB.75 #MAP   1413
    538   18.718   54.982    1.505 1 U   2.485133E+00  0.000000E+00 e 0 CB.132    CA.132    QB.132 #MAP   2525
    539   32.225   61.830    1.942 1 U   3.167539E+00  0.000000E+00 e 0 CB.67     CA.67     HB.67 #MAP   1264
    540   48.233   17.435    4.942 1 U   2.400000E+00  0.000000E+00 e 0 -         -         -
    541   25.722   23.492   -0.122 1 U   2.713626E+00  0.000000E+00 e 0 CD2.16    CG.16     QD2.16 #MAP    228
    541   25.722   23.492   -0.122 1 U   2.713626E+00  0.000000E+00 e 0 CD2.16    CD1.16    QD2.16 #MAP    234
    542   35.725   42.043    1.814 1 U   3.602370E+00  0.000000E+00 e 0 CB.21     CE.21     HB3.21 #MAP    356
    542   35.725   42.043    1.814 1 U   3.602370E+00  0.000000E+00 e 0 CB.69     CE.69     HB2.69 #MAP   1320
    543   38.728   55.269    2.884 1 U   2.825525E+00  0.000000E+00 e 0 CB.103    CA.103    HB2.103 #MAP   1978
    543   38.728   55.269    2.884 1 U   2.825525E+00  0.000000E+00 e 0 CB.103    CA.103    HB3.103 #MAP   1979
    544   35.726   31.373    2.104 1 U   3.226772E+00  0.000000E+00 e 0 CG.49     CB.49     HG2.49 #MAP    970
    545   38.230   31.719    2.328 1 U   2.884636E+00  0.000000E+00 e 0 CG.33     CB.33     HG3.33 #MAP    687
    546   28.222   57.349    1.653 1 U   3.462828E+00  0.000000E+00 e 0 -         -         -
    547   29.725   35.826    1.640 1 U   2.798770E+00  0.000000E+00 e 0 CD.21     CB.21     HD2.21 #MAP    332
    547   29.725   35.826    1.640 1 U   2.798770E+00  0.000000E+00 e 0 CD.21     CB.21     HD3.21 #MAP    333
    548   30.223   58.356    3.177 1 U   3.214901E+00  0.000000E+00 e 0 CB.6      CA.6      HB3.6 #MAP     49
    548   30.223   58.356    3.177 1 U   3.214901E+00  0.000000E+00 e 0 CB.47     CA.47     HB3.47 #MAP    935
    549   26.720   44.931    1.256 1 U   4.168439E+00  0.000000E+00 e 0 -         -         -
    550   23.219   66.993    1.033 1 U   3.300123E+00  0.000000E+00 e 0 -         -         -
    551   35.726   24.662    1.744 1 U   2.977929E+00  0.000000E+00 e 0 CB.21     CG.21     HB2.21 #MAP    337
    552   24.220   39.499    0.612 1 U   3.246209E+00  0.000000E+00 e 0 CD1.71    CB.71     QD1.71 #MAP   1340
    553   60.237   17.053    6.288 1 U   2.633713E+00  0.000000E+00 e 0 -         -         -
    554   36.227   59.249    2.338 1 U   3.043292E+00  0.000000E+00 e 0 CG.46     CA.46     HG2.46 #MAP    921
    554   36.227   59.249    2.338 1 U   3.043292E+00  0.000000E+00 e 0 CG.46     CA.46     HG3.46 #MAP    922
    554   36.227   59.249    2.338 1 U   3.043292E+00  0.000000E+00 e 0 CG.124    CA.124    HG3.124 #MAP   2393
    555   22.220   31.507    1.257 1 U   2.712208E+00  0.000000E+00 e 0 CG2.5     CB.5      QG2.5 #MAP     38
    556   33.720   43.748    1.762 1 U   3.437511E+00  0.000000E+00 e 0 -         -         -
    557   56.238   36.391    4.381 1 U   2.939743E+00  0.000000E+00 e 0 CA.30     CG.30     HA.30 #MAP    613
    558   59.239   30.341    4.201 1 U   2.923070E+00  0.000000E+00 e 0 -         -         -
    559   38.226   57.084    2.071 1 U   3.643187E+00  0.000000E+00 e 0 CG.33     CA.33     HG2.33 #MAP    681
    560   22.719   60.413    1.046 1 U   3.011452E+00  0.000000E+00 e 0 CG2.112   CA.112    QG2.112 #MAP   2161
    561   32.225   64.928    1.957 1 U   3.142769E+00  0.000000E+00 e 0 CB.27     CA.27     HB2.27 #MAP    516
    562   25.221   29.173    1.463 1 U   2.400000E+00  0.000000E+00 e 0 CG.18     CD.18     HG3.18 #MAP    300
    562   25.221   29.173    1.463 1 U   2.400000E+00  0.000000E+00 e 0 CG.81     CD.81     HG2.81 #MAP   1533
    562   25.221   29.173    1.463 1 U   2.400000E+00  0.000000E+00 e 0 CG.82     CD.82     HG2.82 #MAP   1578
    562   25.221   29.173    1.463 1 U   2.400000E+00  0.000000E+00 e 0 CG.86     CD.86     HG3.86 #MAP   1695
    563   26.721   25.695    1.642 1 U   2.799359E+00  0.000000E+00 e 0 CG.76     CD2.76    HG.76 #MAP   1443
    564   27.718   33.310    2.085 1 U   2.400000E+00  0.000000E+00 e 0 CB.40     CG.40     HB2.40 #MAP    825
    565   27.724   32.172    2.071 1 U   2.411188E+00  0.000000E+00 e 0 CG.104    CB.104    HG2.104 #MAP   2018
    565   27.724   32.172    2.071 1 U   2.411188E+00  0.000000E+00 e 0 CG.104    CB.104    HG3.104 #MAP   2019
    566   40.729   53.054    2.852 1 U   2.621796E+00  0.000000E+00 e 0 CB.66     CA.66     HB3.66 #MAP   1259
    567   22.217   64.824    1.256 1 U   3.507891E+00  0.000000E+00 e 0 CG2.5     CA.5      QG2.5 #MAP     34
    568   44.230   29.502    3.038 1 U   3.228527E+00  0.000000E+00 e 0 -         -         -
    569   44.220   28.073    3.008 1 U   3.603231E+00  0.000000E+00 e 0 -         -         -
    570   32.225   33.438    2.412 1 U   2.534171E+00  0.000000E+00 e 0 CG.125    CB.125    HG2.125 #MAP   2412
    571   33.712   42.190    1.739 1 U   3.940854E+00  0.000000E+00 e 0 -         -         -
    572   31.724   33.579    2.760 1 U   2.567017E+00  0.000000E+00 e 0 CG.125    CB.125    HG3.125 #MAP   2413
    573   14.215   21.668    0.915 1 U   4.000000E+00  0.000000E+00 e 0 -         -         -
    574   41.728   53.717    2.673 1 U   2.736560E+00  0.000000E+00 e 0 CB.54     CA.54     HB3.54 #MAP   1009
    575   24.720   55.119    1.392 1 U   3.184646E+00  0.000000E+00 e 0 CG.21     CA.21     HG2.21 #MAP    321
    575   24.720   55.119    1.392 1 U   3.184646E+00  0.000000E+00 e 0 CG.29     CA.29     HG2.29 #MAP    561
    576   55.738   14.188    4.410 1 U   2.577772E+00  0.000000E+00 e 0 -         -         -
    577   35.725   24.796    1.815 1 U   2.960579E+00  0.000000E+00 e 0 CB.21     CG.21     HB3.21 #MAP    338
    578   67.741   73.322    3.944 1 U   3.728999E+00  0.000000E+00 e 0 -         -         -
    579   19.215   28.411    0.589 1 U   3.241170E+00  0.000000E+00 e 0 CG2.61    CG1.61    QG2.61 #MAP   1145
    580   57.238   31.706    3.630 1 U   3.682235E+00  0.000000E+00 e 0 CA.31     CB.31     HA.31 #MAP    627
    581   25.223   32.553    1.454 1 U   2.400000E+00  0.000000E+00 e 0 CG.81     CB.81     HG2.81 #MAP   1515
    582   25.213   33.771    1.489 1 U   2.499899E+00  0.000000E+00 e 0 CG.82     CB.82     HG2.82 #MAP   1560
    583   42.229   55.784    2.709 1 U   2.892339E+00  0.000000E+00 e 0 CB.102    CA.102    HB3.102 #MAP   1973
    584   24.219   57.009    1.051 1 U   4.015615E+00  0.000000E+00 e 0 CG.31     CA.31     HG3.31 #MAP    622
    585   29.223   59.415    2.245 1 U   3.329343E+00  0.000000E+00 e 0 CB.128    CA.128    HB3.128 #MAP   2454
    586   41.729   54.603    2.910 1 U   2.738070E+00  0.000000E+00 e 0 -         -         -
    587   61.740   22.597    4.634 1 U   3.187707E+00  0.000000E+00 e 0 CA.44     CG2.44    HA.44 #MAP    883
    588   29.228   33.389    1.740 1 U   2.400000E+00  0.000000E+00 e 0 CB.53     CG.53     HB2.53 #MAP   1003
    589   18.217   55.636    1.451 1 U   2.756668E+00  0.000000E+00 e 0 CB.89     CA.89     QB.89 #MAP   1730
    590   19.217   14.475    0.587 1 U   3.728779E+00  0.000000E+00 e 0 CG2.61    CD1.61    QG2.61 #MAP   1151
    591   31.724   66.993    2.111 1 U   3.324411E+00  0.000000E+00 e 0 CB.127    CA.127    HB.127 #MAP   2437
    592   61.232   62.047    4.644 1 U   2.950245E+00  0.000000E+00 e 0 -         -         -
    593   31.226   49.773    2.261 1 U   4.170835E+00  0.000000E+00 e 0 CB.98     CD.98     HB2.98 #MAP   1925
    594   56.236   25.798    3.751 1 U   3.648617E+00  0.000000E+00 e 0 CA.76     CD2.76    HA.76 #MAP   1440
    595   60.239   26.204    6.288 1 U   2.837651E+00  0.000000E+00 e 0 -         -         -
    596   57.747   27.482    3.948 1 U   3.266583E+00  0.000000E+00 e 0 CA.28     CB.28     HA.28 #MAP    548
    597   42.229   29.439    2.782 1 U   2.664533E+00  0.000000E+00 e 0 CE.90     CD.90     HE3.90 #MAP   1768
    598   39.229   52.901    2.561 1 U   2.400000E+00  0.000000E+00 e 0 CB.56     CA.56     HB2.56 #MAP   1028
    598   39.229   52.901    2.561 1 U   2.400000E+00  0.000000E+00 e 0 CB.136    CA.136    HB2.136 #MAP   2556
    599   40.228   59.233    2.987 1 U   2.400000E+00  0.000000E+00 e 0 -         -         -
    600   27.722   32.406    2.074 1 U   2.400000E+00  0.000000E+00 e 0 CG.84     CB.84     HG3.84 #MAP   1619
    601   58.737   28.620    5.268 1 U   3.646925E+00  0.000000E+00 e 0 CA.34     CG1.34    HA.34 #MAP    711
    602   42.730   27.375    3.183 1 U   2.442958E+00  0.000000E+00 e 0 CD.63     CG.63     HD2.63 #MAP   1190
    602   42.730   27.375    3.183 1 U   2.442958E+00  0.000000E+00 e 0 CD.63     CG.63     HD3.63 #MAP   1191
    603   32.223   50.401    2.441 1 U   3.364300E+00  0.000000E+00 e 0 CB.27     CD.27     HB3.27 #MAP    538
    603   32.223   50.401    2.441 1 U   3.364300E+00  0.000000E+00 e 0 CB.104    CD.104    HB3.104 #MAP   2031
    604   32.224   50.102    2.485 1 U   3.602026E+00  0.000000E+00 e 0 CB.84     CD.84     HB3.84 #MAP   1631
    605   32.227   50.934    2.443 1 U   3.501784E+00  0.000000E+00 e 0 -         -         -
    606   62.239   22.256    4.637 1 U   3.192486E+00  0.000000E+00 e 0 CA.44     CG1.44    HA.44 #MAP    879
    606   62.239   22.256    4.637 1 U   3.192486E+00  0.000000E+00 e 0 CA.67     CG2.67    HA.67 #MAP   1275
    607   25.726   23.640    0.926 1 U   2.591073E+00  0.000000E+00 e 0 CD2.8     CD1.8     QD2.8 #MAP     84
    608   43.248   23.449    0.890 1 U   4.006485E+00  0.000000E+00 e 0 -         -         -
    609   33.225   21.565    1.458 1 U   3.038926E+00  0.000000E+00 e 0 -         -         -
    610   27.222   26.211    0.879 1 U   3.021890E+00  0.000000E+00 e 0 CD.77     CG.77     HD2.77 #MAP   1469
    611   27.224   23.791    1.394 1 U   2.925870E+00  0.000000E+00 e 0 -         -         -
    612   72.746   23.529    4.298 1 U   3.979938E+00  0.000000E+00 e 0 CB.92     CG2.92    HB.92 #MAP   1816
    613   26.719   23.770    0.604 1 U   2.590731E+00  0.000000E+00 e 0 -         -         -
    614   32.225   20.532    1.950 1 U   2.704495E+00  0.000000E+00 e 0 CB.67     CG1.67    HB.67 #MAP   1272
    615   41.229   54.603    2.822 1 U   2.592103E+00  0.000000E+00 e 0 -         -         -
    616   24.223   27.010    0.855 1 U   2.400000E+00  0.000000E+00 e 0 CG.22     CD2.22    HG.22 #MAP    390
    617   48.234   14.227    5.149 1 U   2.765765E+00  0.000000E+00 e 0 -         -         -
    618   56.737   40.149    4.604 1 U   2.741618E+00  0.000000E+00 e 0 CA.25     CB.25     HA.25 #MAP    457
    619   25.721   21.565    1.077 1 U   2.661005E+00  0.000000E+00 e 0 CD2.76    CD1.76    QD2.76 #MAP   1439
    620   62.741   16.021    3.801 1 U   3.425506E+00  0.000000E+00 e 0 CA.64     CG2.64    HA.64 #MAP   1211
    621   36.730   31.503    2.193 1 U   2.622541E+00  0.000000E+00 e 0 CG.83     CB.83     HG2.83 #MAP   1601
    622   43.233   27.890    3.247 1 U   2.400000E+00  0.000000E+00 e 0 CD.35     CG.35     HD3.35 #MAP    743
    622   43.233   27.890    3.247 1 U   2.400000E+00  0.000000E+00 e 0 CD.85     CG.85     HD3.85 #MAP   1656
    623   41.228   25.346    0.711 1 U   3.733180E+00  0.000000E+00 e 0 CB.16     CD2.16    HB2.16 #MAP    236
    624   34.228   29.005    2.371 1 U   2.583606E+00  0.000000E+00 e 0 -         -         -
    625   34.230   29.694    2.333 1 U   2.902079E+00  0.000000E+00 e 0 -         -         -
    626   59.744   28.948    4.159 1 U   3.013914E+00  0.000000E+00 e 0 CA.117    CD.117    HA.117 #MAP   2271
    627   59.727   30.033    4.195 1 U   3.057694E+00  0.000000E+00 e 0 -         -         -
    628   41.230   23.527    0.708 1 U   3.963912E+00  0.000000E+00 e 0 CB.16     CG.16     HB2.16 #MAP    224
    628   41.230   23.527    0.708 1 U   3.963912E+00  0.000000E+00 e 0 CB.16     CD1.16    HB2.16 #MAP    230
    629   62.232   63.099    4.680 1 U   3.139339E+00  0.000000E+00 e 0 -         -         -
    630   34.726   28.948    1.707 1 U   3.147562E+00  0.000000E+00 e 0 CB.86     CD.86     HB2.86 #MAP   1692
    631   59.240   58.353    5.186 1 U   3.127474E+00  0.000000E+00 e 0 -         -         -
    632   57.732   29.333    3.919 1 U   3.390604E+00  0.000000E+00 e 0 CA.18     CD.18     HA.18 #MAP    296
    633   60.239   26.727    3.827 1 U   3.272257E+00  0.000000E+00 e 0 CA.77     CD.77     HA.77 #MAP   1473
    634   53.736   20.016    4.172 1 U   2.685092E+00  0.000000E+00 e 0 CA.133    CB.133    HA.133 #MAP   2530
    635   59.244   28.968    4.162 1 U   2.994598E+00  0.000000E+00 e 0 CA.128    CB.128    HA.128 #MAP   2457
    636   59.739   17.057    6.134 1 U   2.400000E+00  0.000000E+00 e 0 -         -         -
    637   48.235   17.024    5.146 1 U   2.460060E+00  0.000000E+00 e 0 -         -         -
    638   20.716   61.970    0.628 1 U   3.362278E+00  0.000000E+00 e 0 CG1.67    CA.67     QG1.67 #MAP   1265
    639   43.731   27.332    3.116 1 U   2.481440E+00  0.000000E+00 e 0 CD.65     CG.65     HD2.65 #MAP   1248
    639   43.731   27.332    3.116 1 U   2.481440E+00  0.000000E+00 e 0 CD.65     CG.65     HD3.65 #MAP   1249
    640   58.738   28.936    4.162 1 U   3.296409E+00  0.000000E+00 e 0 -         -         -
    641   24.720   55.119    1.451 1 U   3.133400E+00  0.000000E+00 e 0 CG.21     CA.21     HG3.21 #MAP    322
    641   24.720   55.119    1.451 1 U   3.133400E+00  0.000000E+00 e 0 CG.29     CA.29     HG3.29 #MAP    562
    642   55.235   38.740    5.016 1 U   2.651620E+00  0.000000E+00 e 0 CA.103    CB.103    HA.103 #MAP   1980
    643   50.233   32.505    4.022 1 U   3.995007E+00  0.000000E+00 e 0 CD.9      CB.9      HD3.9 #MAP    104
    644   43.731   26.556    3.072 1 U   2.980206E+00  0.000000E+00 e 0 -         -         -
    645   26.719   54.456    1.548 1 U   3.846905E+00  0.000000E+00 e 0 -         -         -
    646   55.235   25.348    5.283 1 U   3.361747E+00  0.000000E+00 e 0 CA.23     CG.23     HA.23 #MAP    411
    647   27.223   23.771    0.156 1 U   2.400000E+00  0.000000E+00 e 0 -         -         -
    648   55.236   41.698    4.502 1 U   2.456147E+00  0.000000E+00 e 0 -         -         -
    649   58.738   65.537    3.686 1 U   2.400000E+00  0.000000E+00 e 0 -         -         -
    650   59.245   65.531    3.685 1 U   2.400000E+00  0.000000E+00 e 0 -         -         -
    651   50.234   32.030    3.429 1 U   3.606344E+00  0.000000E+00 e 0 CD.104    CB.104    HD2.104 #MAP   2020
    652   28.723   41.698    0.960 1 U   3.679034E+00  0.000000E+00 e 0 CG1.34    CB.34     HG12.34 #MAP    702
    653   39.228   52.674    2.839 1 U   2.512665E+00  0.000000E+00 e 0 CB.3      CA.3      HB3.3 #MAP     25
    654   55.739   17.557    4.302 1 U   2.685312E+00  0.000000E+00 e 0 -         -         -
    655   23.718   41.318    1.059 1 U   3.117601E+00  0.000000E+00 e 0 CG.31     CE.31     HG3.31 #MAP    658
    656   26.224   30.766    1.838 1 U   3.420570E+00  0.000000E+00 e 0 CG.110    CB.110    HG3.110 #MAP   2125
    657   55.735   42.028    4.476 1 U   2.435766E+00  0.000000E+00 e 0 CA.102    CB.102    HA.102 #MAP   1974
    658   18.717   55.119    1.598 1 U   2.402291E+00  0.000000E+00 e 0 CB.15     CA.15     QB.15 #MAP    208
    658   18.717   55.119    1.598 1 U   2.402291E+00  0.000000E+00 e 0 CB.121    CA.121    QB.121 #MAP   2339
    659   41.730   54.192    2.915 1 U   2.744428E+00  0.000000E+00 e 0 CB.7      CA.7      HB3.7 #MAP     57
    660   29.723   36.535    2.038 1 U   2.400000E+00  0.000000E+00 e 0 CB.14     CG.14     HB3.14 #MAP    204
    660   29.723   36.535    2.038 1 U   2.400000E+00  0.000000E+00 e 0 CB.105    CG.105    HB2.105 #MAP   2047
    660   29.723   36.535    2.038 1 U   2.400000E+00  0.000000E+00 e 0 CB.124    CG.124    HB2.124 #MAP   2400
    661   58.238   29.308    3.908 1 U   3.225102E+00  0.000000E+00 e 0 -         -         -
    662   55.741   30.313    4.381 1 U   2.873876E+00  0.000000E+00 e 0 CA.30     CB.30     HA.30 #MAP    608
    663   55.736   29.402    4.350 1 U   3.020384E+00  0.000000E+00 e 0 -         -         -
    664   29.722   23.450    1.453 1 U   2.807993E+00  0.000000E+00 e 0 CD.90     CG.90     HD2.90 #MAP   1756
    664   29.722   23.450    1.453 1 U   2.807993E+00  0.000000E+00 e 0 CD.90     CG.90     HD3.90 #MAP   1757
    665   29.720   24.915    1.490 1 U   3.059775E+00  0.000000E+00 e 0 -         -         -
    666   38.732   53.186    2.909 1 U   2.592964E+00  0.000000E+00 e 0 CB.52     CA.52     HB3.52 #MAP    988
    667   26.720   23.801    0.157 1 U   2.429811E+00  0.000000E+00 e 0 CD2.95    CD1.95    QD2.95 #MAP   1863
    668   26.721   57.750    2.276 1 U   4.024519E+00  0.000000E+00 e 0 -         -         -
    669   65.742   58.354    3.779 1 U   2.400000E+00  0.000000E+00 e 0 -         -         -
    670   54.734   19.327    4.036 1 U   2.805892E+00  0.000000E+00 e 0 CA.79     CB.79     HA.79 #MAP   1497
    671   23.720   29.473    0.781 1 U   3.059995E+00  0.000000E+00 e 0 CG.31     CD.31     HG2.31 #MAP    648
    672   36.227   59.249    2.258 1 U   3.078621E+00  0.000000E+00 e 0 CG.14     CA.14     HG2.14 #MAP    195
    672   36.227   59.249    2.258 1 U   3.078621E+00  0.000000E+00 e 0 CG.124    CA.124    HG2.124 #MAP   2392
    673   42.230   23.246    2.707 1 U   3.204011E+00  0.000000E+00 e 0 CE.90     CG.90     HE2.90 #MAP   1758
    674   40.232   56.809    2.993 1 U   3.018383E+00  0.000000E+00 e 0 -         -         -
    675   58.738   25.695    6.137 1 U   3.592482E+00  0.000000E+00 e 0 -         -         -
    676   35.726   31.475    3.120 1 U   3.937315E+00  0.000000E+00 e 0 -         -         -
    677   39.725   24.040    1.833 1 U   3.771413E+00  0.000000E+00 e 0 CB.71     CD1.71    HB3.71 #MAP   1350
    678   32.226   59.894    1.955 1 U   3.185664E+00  0.000000E+00 e 0 -         -         -
    679   55.730   41.502    4.516 1 U   2.743660E+00  0.000000E+00 e 0 -         -         -
    680   27.222   26.211    1.063 1 U   3.284358E+00  0.000000E+00 e 0 -         -         -
    681   32.726   58.061    1.892 1 U   2.654655E+00  0.000000E+00 e 0 CB.81     CA.81     HB3.81 #MAP   1505
    681   32.726   58.061    1.892 1 U   2.654655E+00  0.000000E+00 e 0 CB.114    CA.114    HB3.114 #MAP   2180
    682   31.225   26.527    2.266 1 U   3.341289E+00  0.000000E+00 e 0 CB.98     CG.98     HB2.98 #MAP   1918
    683   21.222   18.376    0.744 1 U   2.655468E+00  0.000000E+00 e 0 CG2.72    CG1.72    QG2.72 #MAP   1371
    684   33.225   55.016    2.231 1 U   3.514798E+00  0.000000E+00 e 0 CG.53     CA.53     HG3.53 #MAP    996
    685   36.724   54.931    2.556 1 U   3.264418E+00  0.000000E+00 e 0 CB.73     CA.73     HB2.73 #MAP   1377
    686   65.242   31.321    3.815 1 U   3.601510E+00  0.000000E+00 e 0 -         -         -
    687   35.226   24.662    1.700 1 U   3.018882E+00  0.000000E+00 e 0 CB.29     CG.29     HB2.29 #MAP    577
    688   32.226   65.890    2.361 1 U   3.307544E+00  0.000000E+00 e 0 CB.74     CA.74     HB2.74 #MAP   1385
    688   32.226   65.890    2.361 1 U   3.307544E+00  0.000000E+00 e 0 CB.74     CA.74     HB3.74 #MAP   1386
    689   27.222   32.413    1.063 1 U   3.691548E+00  0.000000E+00 e 0 -         -         -
    690   26.718   32.300    1.060 1 U   3.678236E+00  0.000000E+00 e 0 CG.13     CB.13     HG2.13 #MAP    159
    691   40.728   29.651    2.276 1 U   3.952924E+00  0.000000E+00 e 0 -         -         -
    692   55.737   21.704    4.300 1 U   2.937261E+00  0.000000E+00 e 0 -         -         -
    693   34.227   29.420    1.474 1 U   4.313736E+00  0.000000E+00 e 0 -         -         -
    694   58.242   39.443    4.240 1 U   2.773970E+00  0.000000E+00 e 0 CA.120    CB.120    HA.120 #MAP   2335
    695   34.725   59.404    2.612 1 U   3.463090E+00  0.000000E+00 e 0 CG.128    CA.128    HG3.128 #MAP   2456
    696   23.720   41.518    0.523 1 U   3.389928E+00  0.000000E+00 e 0 CG.16     CB.16     HG.16 #MAP    220
    696   23.720   41.518    0.523 1 U   3.389928E+00  0.000000E+00 e 0 CD1.16    CB.16     QD1.16 #MAP    221
    697   25.722   23.442    0.816 1 U   2.909731E+00  0.000000E+00 e 0 CG.109    CD1.109   HG.109 #MAP   2105
    697   25.722   23.442    0.816 1 U   2.909731E+00  0.000000E+00 e 0 CG.109    CD2.109   HG.109 #MAP   2111
    698   56.733   26.545    4.050 1 U   3.474719E+00  0.000000E+00 e 0 CA.42     CG.42     HA.42 #MAP    847
    698   56.733   26.545    4.050 1 U   3.474719E+00  0.000000E+00 e 0 CA.42     CD1.42    HA.42 #MAP    853
    698   56.733   26.545    4.050 1 U   3.474719E+00  0.000000E+00 e 0 CA.42     CD2.42    HA.42 #MAP    859
    699   27.225   56.545    1.392 1 U   3.935074E+00  0.000000E+00 e 0 -         -         -
    700   59.742   25.666    6.133 1 U   2.618275E+00  0.000000E+00 e 0 -         -         -
    701   36.724   55.826    2.329 1 U   2.805293E+00  0.000000E+00 e 0 CG.30     CA.30     HG2.30 #MAP    606
    701   36.724   55.826    2.329 1 U   2.805293E+00  0.000000E+00 e 0 CG.105    CA.105    HG3.105 #MAP   2040
    702   54.737   26.894    4.623 1 U   3.483760E+00  0.000000E+00 e 0 CA.95     CG.95     HA.95 #MAP   1852
    702   54.737   26.894    4.623 1 U   3.483760E+00  0.000000E+00 e 0 CA.95     CD2.95    HA.95 #MAP   1864
    703   55.739   21.925    4.412 1 U   3.090059E+00  0.000000E+00 e 0 -         -         -
    704   18.715   21.671    0.868 1 U   2.625726E+00  0.000000E+00 e 0 -         -         -
    705   21.224   67.228    0.929 1 U   3.105135E+00  0.000000E+00 e 0 CG1.127   CA.127    QG1.127 #MAP   2438
    705   21.224   67.228    0.929 1 U   3.105135E+00  0.000000E+00 e 0 CG2.127   CA.127    QG2.127 #MAP   2439
    706   22.218   61.966    0.743 1 U   3.214358E+00  0.000000E+00 e 0 CG2.67    CA.67     QG2.67 #MAP   1266
    707   32.225   24.796    1.953 1 U   2.807091E+00  0.000000E+00 e 0 -         -         -
    708   72.746   39.116    5.866 1 U   2.716958E+00  0.000000E+00 e 0 -         -         -
    709   26.720   56.869    0.604 1 U   3.721164E+00  0.000000E+00 e 0 CD2.42    CA.42     QD2.42 #MAP    840
    710   26.721   56.532    0.603 1 U   3.676844E+00  0.000000E+00 e 0 CD1.42    CA.42     QD1.42 #MAP    839
    711   27.230   56.572    0.605 1 U   3.896501E+00  0.000000E+00 e 0 -         -         -
    712   37.728   30.650    2.415 1 U   2.752197E+00  0.000000E+00 e 0 CG.118    CB.118    HG3.118 #MAP   2298
    713   29.224   24.996    1.659 1 U   2.400000E+00  0.000000E+00 e 0 CD.18     CG.18     HD2.18 #MAP    292
    713   29.224   24.996    1.659 1 U   2.400000E+00  0.000000E+00 e 0 CD.18     CG.18     HD3.18 #MAP    293
    713   29.224   24.996    1.659 1 U   2.400000E+00  0.000000E+00 e 0 CD.81     CG.81     HD2.81 #MAP   1526
    713   29.224   24.996    1.659 1 U   2.400000E+00  0.000000E+00 e 0 CD.81     CG.81     HD3.81 #MAP   1527
    714   26.721   56.731    1.387 1 U   4.006123E+00  0.000000E+00 e 0 CG.42     CA.42     HG.42 #MAP    838
    715   27.222   46.860    1.561 1 U   4.105448E+00  0.000000E+00 e 0 -         -         -
    716   57.236   23.993    3.631 1 U   4.039672E+00  0.000000E+00 e 0 CA.31     CG.31     HA.31 #MAP    636
    717   23.718   26.694    0.555 1 U   2.400000E+00  0.000000E+00 e 0 -         -         -
    718   23.721   25.640    0.531 1 U   2.400000E+00  0.000000E+00 e 0 CG.16     CD2.16    HG.16 #MAP    238
    718   23.721   25.640    0.531 1 U   2.400000E+00  0.000000E+00 e 0 CD1.16    CD2.16    QD1.16 #MAP    239
    719   23.713   26.478    0.551 1 U   2.400000E+00  0.000000E+00 e 0 -         -         -
    720   69.742   21.218    4.300 1 U   3.898292E+00  0.000000E+00 e 0 CB.134    CG2.134   HB.134 #MAP   2539
    721   26.721   24.146    1.385 1 U   2.871406E+00  0.000000E+00 e 0 -         -         -
    722   57.719   40.393    4.299 1 U   2.400000E+00  0.000000E+00 e 0 CA.101    CB.101    HA.101 #MAP   1968
    723   57.678   39.851    4.313 1 U   2.400000E+00  0.000000E+00 e 0 CA.131    CB.131    HA.131 #MAP   2521
    724   27.222   32.406    1.378 1 U   3.761538E+00  0.000000E+00 e 0 CD.77     CB.77     HD3.77 #MAP   1461
    725   36.727   30.485    2.430 1 U   2.560964E+00  0.000000E+00 e 0 CG.30     CB.30     HG3.30 #MAP    612
    726   31.723   41.796    1.338 1 U   4.120687E+00  0.000000E+00 e 0 -         -         -
    727   26.720   32.293    1.929 1 U   3.234805E+00  0.000000E+00 e 0 -         -         -
    728   26.721   30.993    2.133 1 U   3.264418E+00  0.000000E+00 e 0 CG.98     CB.98     HG3.98 #MAP   1914
    729   25.222   33.058    1.374 1 U   2.703571E+00  0.000000E+00 e 0 CG.18     CB.18     HG2.18 #MAP    281
    730   54.733   27.118    4.386 1 U   3.302084E+00  0.000000E+00 e 0 CA.63     CG.63     HA.63 #MAP   1185
    731   23.215   42.123    1.752 1 U   3.892342E+00  0.000000E+00 e 0 -         -         -
    732   43.229   23.487    1.463 1 U   3.868873E+00  0.000000E+00 e 0 CB.109    CD1.109   HB2.109 #MAP   2103
    732   43.229   23.487    1.463 1 U   3.868873E+00  0.000000E+00 e 0 CB.109    CD1.109   HB3.109 #MAP   2104
    732   43.229   23.487    1.463 1 U   3.868873E+00  0.000000E+00 e 0 CB.109    CD2.109   HB2.109 #MAP   2109
    732   43.229   23.487    1.463 1 U   3.868873E+00  0.000000E+00 e 0 CB.109    CD2.109   HB3.109 #MAP   2110
    733   25.221   58.074    1.603 1 U   3.042077E+00  0.000000E+00 e 0 CG.81     CA.81     HG3.81 #MAP   1507
    733   25.221   58.074    1.603 1 U   3.042077E+00  0.000000E+00 e 0 CG.82     CA.82     HG3.82 #MAP   1552
    734   59.242   34.590    4.153 1 U   2.998392E+00  0.000000E+00 e 0 CA.128    CG.128    HA.128 #MAP   2462
    735   58.738   34.573    4.153 1 U   3.338855E+00  0.000000E+00 e 0 -         -         -
    736   26.221   53.054    1.356 1 U   3.925257E+00  0.000000E+00 e 0 -         -         -
    737   18.718   30.991    0.868 1 U   2.634482E+00  0.000000E+00 e 0 CG1.62    CB.62     QG1.62 #MAP   1161
    738   31.224   62.347    2.265 1 U   3.519164E+00  0.000000E+00 e 0 CB.98     CA.98     HB2.98 #MAP   1904
    739   16.218   12.124    0.458 1 U   3.731415E+00  0.000000E+00 e 0 CG2.64    CD1.64    QG2.64 #MAP   1225
    740   30.224   57.184    1.928 1 U   2.937261E+00  0.000000E+00 e 0 CB.85     CA.85     HB2.85 #MAP   1637
    740   30.224   57.184    1.928 1 U   2.937261E+00  0.000000E+00 e 0 CB.85     CA.85     HB3.85 #MAP   1638
    741   20.713   22.282    0.623 1 U   2.674674E+00  0.000000E+00 e 0 CG1.67    CG2.67    QG1.67 #MAP   1277
    742   60.225   14.235    6.289 1 U   3.238385E+00  0.000000E+00 e 0 -         -         -
    743   55.738   29.428    4.595 1 U   3.052264E+00  0.000000E+00 e 0 CA.105    CB.105    HA.105 #MAP   2041
    744   24.220   26.309    0.611 1 U   2.400000E+00  0.000000E+00 e 0 CD1.71    CG.71     QD1.71 #MAP   1346
    744   24.220   26.309    0.611 1 U   2.400000E+00  0.000000E+00 e 0 CD1.71    CD2.71    QD1.71 #MAP   1358
    745   18.719   64.848    0.779 1 U   3.538532E+00  0.000000E+00 e 0 CG1.5     CA.5      QG1.5 #MAP     33
    746   53.737   40.245    4.461 1 U   2.672752E+00  0.000000E+00 e 0 CA.41     CB.41     HA.41 #MAP    832
    747   53.733   38.882    4.432 1 U   2.845831E+00  0.000000E+00 e 0 -         -         -
    748   54.737   27.897    5.333 1 U   3.583776E+00  0.000000E+00 e 0 CA.35     CG.35     HA.35 #MAP    737
    749   27.719   60.406    1.734 1 U   4.174205E+00  0.000000E+00 e 0 -         -         -
    750   21.719   61.830    0.747 1 U   3.200613E+00  0.000000E+00 e 0 -         -         -
    751   33.725   59.765    2.016 1 U   3.226215E+00  0.000000E+00 e 0 CB.125    CA.125    HB2.125 #MAP   2405
    752   41.229   23.113    1.598 1 U   3.460874E+00  0.000000E+00 e 0 CB.26     CD1.26    HB2.26 #MAP    504
    752   41.229   23.113    1.598 1 U   3.460874E+00  0.000000E+00 e 0 CB.26     CD1.26    HB3.26 #MAP    505
    753   32.728   50.333    2.569 1 U   3.912225E+00  0.000000E+00 e 0 CB.9      CD.9      HB3.9 #MAP    114
    754   25.721   41.181   -0.118 1 U   3.458022E+00  0.000000E+00 e 0 CD2.16    CB.16     QD2.16 #MAP    222
    755   53.235   39.633    4.238 1 U   2.831542E+00  0.000000E+00 e 0 CA.56     CB.56     HA.56 #MAP   1030
    755   53.235   39.633    4.238 1 U   2.831542E+00  0.000000E+00 e 0 CA.71     CB.71     HA.71 #MAP   1336
    756   28.721   14.658    1.834 1 U   3.531294E+00  0.000000E+00 e 0 CG1.34    CD1.34    HG13.34 #MAP    721
    757   44.232   25.008    3.022 1 U   3.980630E+00  0.000000E+00 e 0 -         -         -
    758   37.727   59.619    2.411 1 U   3.608779E+00  0.000000E+00 e 0 CG.118    CA.118    HG3.118 #MAP   2293
    759   26.721   29.824    1.715 1 U   3.112437E+00  0.000000E+00 e 0 -         -         -
    760   41.726   54.060    2.568 1 U   2.499099E+00  0.000000E+00 e 0 CB.7      CA.7      HB2.7 #MAP     56
    760   41.726   54.060    2.568 1 U   2.499099E+00  0.000000E+00 e 0 CB.54     CA.54     HB2.54 #MAP   1008
    761   41.728   52.775    2.517 1 U   3.263728E+00  0.000000E+00 e 0 -         -         -
    762   65.241   27.379    4.631 1 U   3.505468E+00  0.000000E+00 e 0 CA.104    CG.104    HA.104 #MAP   2022
    763   29.721   41.858    1.454 1 U   2.400000E+00  0.000000E+00 e 0 CD.90     CE.90     HD2.90 #MAP   1774
    763   29.721   41.858    1.454 1 U   2.400000E+00  0.000000E+00 e 0 CD.90     CE.90     HD3.90 #MAP   1775
    763   29.721   41.858    1.454 1 U   2.400000E+00  0.000000E+00 e 0 CD.117    CE.117    HD2.117 #MAP   2285
    764   29.214   32.508    1.688 1 U   2.424172E+00  0.000000E+00 e 0 CD.81     CB.81     HD2.81 #MAP   1517
    764   29.214   32.508    1.688 1 U   2.424172E+00  0.000000E+00 e 0 CD.81     CB.81     HD3.81 #MAP   1518
    765  130.775   42.869    7.366 1 U   3.371500E+00  0.000000E+00 e 0 -         -         -
    766   29.232   33.043    1.656 1 U   2.418200E+00  0.000000E+00 e 0 CD.18     CB.18     HD2.18 #MAP    283
    766   29.232   33.043    1.656 1 U   2.418200E+00  0.000000E+00 e 0 CD.18     CB.18     HD3.18 #MAP    284
    767   43.229   57.557    3.242 1 U   3.547110E+00  0.000000E+00 e 0 CD.85     CA.85     HD3.85 #MAP   1642
    768   29.220   59.914    1.915 1 U   3.593327E+00  0.000000E+00 e 0 CB.130    CA.130    HB3.130 #MAP   2492
    769   25.720   56.288    1.073 1 U   3.851284E+00  0.000000E+00 e 0 CD2.76    CA.76     QD2.76 #MAP   1421
    770   27.233   54.674    1.255 1 U   3.865761E+00  0.000000E+00 e 0 CG.95     CA.95     HG.95 #MAP   1843
    771   28.730   58.559    0.957 1 U   4.144082E+00  0.000000E+00 e 0 CG1.34    CA.34     HG12.34 #MAP    696
    772   43.301   31.179    2.553 1 U   4.258003E+00  0.000000E+00 e 0 CD.37     CB.37     HD3.37 #MAP    787
    773   32.225   27.243    1.957 1 U   2.667463E+00  0.000000E+00 e 0 CB.84     CG.84     HB2.84 #MAP   1623
    774   32.225   22.081    1.942 1 U   2.736309E+00  0.000000E+00 e 0 CB.67     CG2.67    HB.67 #MAP   1276
    775   58.738   37.659    4.183 1 U   3.854315E+00  0.000000E+00 e 0 -         -         -
    776   26.721   54.709    1.259 1 U   4.141791E+00  0.000000E+00 e 0 -         -         -
    777   27.225   24.243    0.872 1 U   3.177654E+00  0.000000E+00 e 0 -         -         -
    778   35.726   29.824    1.818 1 U   2.971172E+00  0.000000E+00 e 0 CB.21     CD.21     HB3.21 #MAP    347
    779   27.223   30.236    1.068 1 U   3.417822E+00  0.000000E+00 e 0 -         -         -
    780   25.719   42.364    1.078 1 U   3.240759E+00  0.000000E+00 e 0 CD2.76    CB.76     QD2.76 #MAP   1427
    781   25.712   41.111    1.047 1 U   3.118792E+00  0.000000E+00 e 0 CG.26     CB.26     HG.26 #MAP    494
    782   27.224   65.025    2.070 1 U   3.525045E+00  0.000000E+00 e 0 CG.104    CA.104    HG2.104 #MAP   2011
    782   27.224   65.025    2.070 1 U   3.525045E+00  0.000000E+00 e 0 CG.104    CA.104    HG3.104 #MAP   2012
    783   26.720   65.023    2.071 1 U   3.936994E+00  0.000000E+00 e 0 -         -         -
    784   22.719   35.901    1.045 1 U   2.507722E+00  0.000000E+00 e 0 CG2.112   CB.112    QG2.112 #MAP   2165
    785   26.221   24.146    1.363 1 U   2.892710E+00  0.000000E+00 e 0 -         -         -
    786   32.724   25.054    1.889 1 U   2.447875E+00  0.000000E+00 e 0 CB.81     CG.81     HB3.81 #MAP   1523
    786   32.724   25.054    1.889 1 U   2.447875E+00  0.000000E+00 e 0 CB.114    CD.114    HB3.114 #MAP   2207
    787   50.234   32.026    3.751 1 U   3.458151E+00  0.000000E+00 e 0 CD.27     CB.27     HD2.27 #MAP    527
    787   50.234   32.026    3.751 1 U   3.458151E+00  0.000000E+00 e 0 CD.104    CB.104    HD3.104 #MAP   2021
    788   31.723   54.975    2.319 1 U   3.778819E+00  0.000000E+00 e 0 CG.111    CA.111    HG3.111 #MAP   2146
    789   55.743   25.556    4.411 1 U   3.605131E+00  0.000000E+00 e 0 -         -         -
    790   25.220   42.214    1.458 1 U   2.400000E+00  0.000000E+00 e 0 CG.18     CE.18     HG3.18 #MAP    309
    790   25.220   42.214    1.458 1 U   2.400000E+00  0.000000E+00 e 0 CG.81     CE.81     HG2.81 #MAP   1542
    790   25.220   42.214    1.458 1 U   2.400000E+00  0.000000E+00 e 0 CG.82     CE.82     HG2.82 #MAP   1587
    790   25.220   42.214    1.458 1 U   2.400000E+00  0.000000E+00 e 0 CG.86     CE.86     HG3.86 #MAP   1704
    790   25.220   42.214    1.458 1 U   2.400000E+00  0.000000E+00 e 0 CD.114    CE.114    HD2.114 #MAP   2219
    790   25.220   42.214    1.458 1 U   2.400000E+00  0.000000E+00 e 0 CD.114    CE.114    HD3.114 #MAP   2220
    791   31.725   59.902    2.759 1 U   3.381565E+00  0.000000E+00 e 0 CG.125    CA.125    HG3.125 #MAP   2408
    792   49.736   30.957    3.515 1 U   3.844457E+00  0.000000E+00 e 0 CD.98     CB.98     HD2.98 #MAP   1915
    792   49.736   30.957    3.515 1 U   3.844457E+00  0.000000E+00 e 0 CD.98     CB.98     HD3.98 #MAP   1916
    793   29.221   55.803    2.423 1 U   3.330633E+00  0.000000E+00 e 0 CB.105    CA.105    HB3.105 #MAP   2038
    794   26.721   46.868    1.553 1 U   4.476242E+00  0.000000E+00 e 0 -         -         -
    795   24.718   42.153    1.380 1 U   2.400000E+00  0.000000E+00 e 0 CG.18     CE.18     HG2.18 #MAP    308
    795   24.718   42.153    1.380 1 U   2.400000E+00  0.000000E+00 e 0 CG.21     CE.21     HG2.21 #MAP    357
    795   24.718   42.153    1.380 1 U   2.400000E+00  0.000000E+00 e 0 CG.29     CE.29     HG2.29 #MAP    597
    796   33.720   25.169    1.481 1 U   4.281188E+00  0.000000E+00 e 0 -         -         -
    797   21.218   62.483    0.838 1 U   3.381565E+00  0.000000E+00 e 0 CG1.87    CA.87     QG1.87 #MAP   1711
    798   23.720   57.316    0.780 1 U   3.981323E+00  0.000000E+00 e 0 CG.31     CA.31     HG2.31 #MAP    621
    799   62.241   26.351    5.019 1 U   3.682235E+00  0.000000E+00 e 0 CA.98     CG.98     HA.98 #MAP   1917
    800   23.720   67.607    1.082 1 U   3.582119E+00  0.000000E+00 e 0 -         -         -
    801   25.220   32.922    1.598 1 U   2.670416E+00  0.000000E+00 e 0 CG.81     CB.81     HG3.81 #MAP   1516
    802   42.231   29.124    2.953 1 U   2.400000E+00  0.000000E+00 e 0 CE.18     CD.18     HE2.18 #MAP    303
    802   42.231   29.124    2.953 1 U   2.400000E+00  0.000000E+00 e 0 CE.18     CD.18     HE3.18 #MAP    304
    802   42.231   29.124    2.953 1 U   2.400000E+00  0.000000E+00 e 0 CE.81     CD.81     HE2.81 #MAP   1537
    802   42.231   29.124    2.953 1 U   2.400000E+00  0.000000E+00 e 0 CE.81     CD.81     HE3.81 #MAP   1538
    802   42.231   29.124    2.953 1 U   2.400000E+00  0.000000E+00 e 0 CE.86     CD.86     HE2.86 #MAP   1698
    802   42.231   29.124    2.953 1 U   2.400000E+00  0.000000E+00 e 0 CE.86     CD.86     HE3.86 #MAP   1699
    803   34.726   54.223    2.686 1 U   3.553014E+00  0.000000E+00 e 0 CB.36     CA.36     HB2.36 #MAP    752
    803   34.726   54.223    2.686 1 U   3.553014E+00  0.000000E+00 e 0 CB.36     CA.36     HB3.36 #MAP    753
    804   30.724   26.727    1.620 1 U   3.071459E+00  0.000000E+00 e 0 -         -         -
    805   26.720   56.280    1.629 1 U   3.906732E+00  0.000000E+00 e 0 CG.76     CA.76     HG.76 #MAP   1419
    806   23.268   57.815    0.297 1 U   4.320458E+00  0.000000E+00 e 0 CG.90     CA.90     HG2.90 #MAP   1736
    807   56.235   66.290    4.668 1 U   2.914781E+00  0.000000E+00 e 0 -         -         -
    808   31.730   21.654    2.081 1 U   2.440920E+00  0.000000E+00 e 0 CB.12     CG1.12    HB.12 #MAP    140
    808   31.730   21.654    2.081 1 U   2.440920E+00  0.000000E+00 e 0 CB.127    CG2.127   HB.127 #MAP   2449
    809   31.719   21.340    2.107 1 U   2.494076E+00  0.000000E+00 e 0 CB.127    CG1.127   HB.127 #MAP   2445
    810   31.722   23.192    2.106 1 U   2.669148E+00  0.000000E+00 e 0 -         -         -
    811   42.730   25.695    1.678 1 U   3.655246E+00  0.000000E+00 e 0 CB.8      CD2.8     HB3.8 #MAP     87
    812   51.234   63.895    5.433 1 U   3.644306E+00  0.000000E+00 e 0 -         -         -
    813   66.241   42.870    6.888 1 U   3.450325E+00  0.000000E+00 e 0 -         -         -
    814   57.738   37.052    3.944 1 U   3.100775E+00  0.000000E+00 e 0 CA.28     CG.28     HA.28 #MAP    553
    815   31.725   29.608    1.569 1 U   3.422731E+00  0.000000E+00 e 0 CB.90     CD.90     HB2.90 #MAP   1761
    815   31.725   29.608    1.569 1 U   3.422731E+00  0.000000E+00 e 0 CB.90     CD.90     HB3.90 #MAP   1762
    816   32.225   59.918    1.829 1 U   3.068033E+00  0.000000E+00 e 0 CB.77     CA.77     HB3.77 #MAP   1448
    816   32.225   59.918    1.829 1 U   3.068033E+00  0.000000E+00 e 0 CB.117    CA.117    HB2.117 #MAP   2245
    816   32.225   59.918    1.829 1 U   3.068033E+00  0.000000E+00 e 0 CB.117    CA.117    HB3.117 #MAP   2246
    817   32.726   62.964    1.755 1 U   3.768337E+00  0.000000E+00 e 0 CB.60     CA.60     HB2.60 #MAP   1098
    818   56.238   14.195    4.484 1 U   2.872463E+00  0.000000E+00 e 0 -         -         -
    819   18.221   28.640    0.793 1 U   3.362172E+00  0.000000E+00 e 0 CG2.34    CG1.34    QG2.34 #MAP    713
    820   32.725   50.990    2.382 1 U   3.580962E+00  0.000000E+00 e 0 CB.74     CD.74     HB2.74 #MAP   1406
    820   32.725   50.990    2.382 1 U   3.580962E+00  0.000000E+00 e 0 CB.74     CD.74     HB3.74 #MAP   1407
    820   32.725   50.990    2.382 1 U   3.580962E+00  0.000000E+00 e 0 CB.99     CD.99     HB3.99 #MAP   1954
    821   56.241   21.573    3.749 1 U   4.236740E+00  0.000000E+00 e 0 CA.76     CD1.76    HA.76 #MAP   1434
    822   56.235   17.054    4.484 1 U   3.312016E+00  0.000000E+00 e 0 -         -         -
    823   36.725   53.676    2.072 1 U   3.944740E+00  0.000000E+00 e 0 -         -         -
    824   27.225   32.521    1.465 1 U   3.468342E+00  0.000000E+00 e 0 CG.13     CB.13     HG3.13 #MAP    160
    825   55.737   63.895    4.414 1 U   2.632753E+00  0.000000E+00 e 0 -         -         -
    826   31.726   54.442    2.690 1 U   3.645240E+00  0.000000E+00 e 0 -         -         -
    827   31.718   54.378    2.668 1 U   3.712168E+00  0.000000E+00 e 0 CB.49     CA.49     HB2.49 #MAP    963
    828   21.719   63.555    0.920 1 U   3.157098E+00  0.000000E+00 e 0 CG2.107   CA.107    QG2.107 #MAP   2056
    829   23.718   25.835    0.956 1 U   2.590046E+00  0.000000E+00 e 0 CD1.8     CD2.8     QD1.8 #MAP     89
    830   38.725   42.303    3.009 1 U   3.665059E+00  0.000000E+00 e 0 -         -         -
    831   31.724   57.184    1.356 1 U   3.481044E+00  0.000000E+00 e 0 CB.31     CA.31     HB3.31 #MAP    620
    832   42.230   24.825    3.024 1 U   2.400000E+00  0.000000E+00 e 0 CE.29     CG.29     HE2.29 #MAP    583
    832   42.230   24.825    3.024 1 U   2.400000E+00  0.000000E+00 e 0 CE.29     CG.29     HE3.29 #MAP    584
    832   42.230   24.825    3.024 1 U   2.400000E+00  0.000000E+00 e 0 CE.114    CG.114    HE2.114 #MAP   2203
    832   42.230   24.825    3.024 1 U   2.400000E+00  0.000000E+00 e 0 CE.114    CG.114    HE3.114 #MAP   2204
    832   42.230   24.825    3.024 1 U   2.400000E+00  0.000000E+00 e 0 CE.114    CD.114    HE2.114 #MAP   2212
    832   42.230   24.825    3.024 1 U   2.400000E+00  0.000000E+00 e 0 CE.114    CD.114    HE3.114 #MAP   2213
    832   42.230   24.825    3.024 1 U   2.400000E+00  0.000000E+00 e 0 CE.117    CG.117    HE2.117 #MAP   2269
    832   42.230   24.825    3.024 1 U   2.400000E+00  0.000000E+00 e 0 CE.117    CG.117    HE3.117 #MAP   2270
    833   24.723   35.647    1.392 1 U   2.811014E+00  0.000000E+00 e 0 CG.21     CB.21     HG2.21 #MAP    330
    833   24.723   35.647    1.392 1 U   2.811014E+00  0.000000E+00 e 0 CG.29     CB.29     HG2.29 #MAP    570
    834   35.723   58.540    2.826 1 U   3.964921E+00  0.000000E+00 e 0 -         -         -
    835   20.216   63.738    0.391 1 U   3.993942E+00  0.000000E+00 e 0 CG1.107   CA.107    QG1.107 #MAP   2055
    836   60.731   26.151    4.605 1 U   3.925257E+00  0.000000E+00 e 0 CA.110    CG.110    HA.110 #MAP   2128
    837   26.720   30.235    1.065 1 U   3.629039E+00  0.000000E+00 e 0 CG.13     CD.13     HG2.13 #MAP    177
    838   25.722   26.825    0.255 1 U   4.109762E+00  0.000000E+00 e 0 -         -         -
    839   54.736   18.467    4.113 1 U   2.525901E+00  0.000000E+00 e 0 CA.15     CB.15     HA.15 #MAP    209
    840   31.223   18.383    0.758 1 U   4.180026E+00  0.000000E+00 e 0 -         -         -
    841   28.223   23.571    0.920 1 U   4.327875E+00  0.000000E+00 e 0 -         -         -
    842   36.231   34.038    2.337 1 U   2.604692E+00  0.000000E+00 e 0 CG.32     CB.32     HG2.32 #MAP    671
    842   36.231   34.038    2.337 1 U   2.604692E+00  0.000000E+00 e 0 CG.32     CB.32     HG3.32 #MAP    672
    843   48.233   30.341    4.942 1 U   3.319725E+00  0.000000E+00 e 0 -         -         -
    844   27.722   30.341    1.649 1 U   2.863391E+00  0.000000E+00 e 0 -         -         -
    845   33.725   65.960    2.976 1 U   4.189362E+00  0.000000E+00 e 0 -         -         -
    846   21.722   18.841    0.919 1 U   2.517817E+00  0.000000E+00 e 0 -         -         -
    847   35.259   42.143    1.300 1 U   4.225593E+00  0.000000E+00 e 0 CB.23     CE.23     HB2.23 #MAP    430
    848   36.227   54.087    2.258 1 U   2.945592E+00  0.000000E+00 e 0 CG.49     CA.49     HG3.49 #MAP    966
    849   31.722   22.215    1.044 1 U   3.852935E+00  0.000000E+00 e 0 -         -         -
    850   36.729   57.833    2.183 1 U   3.643932E+00  0.000000E+00 e 0 CG.28     CA.28     HG2.28 #MAP    546
    851   26.334   60.963    0.447 1 U   4.576840E+00  0.000000E+00 e 0 CG.110    CA.110    HG2.110 #MAP   2117
    852   26.459   60.860    0.444 1 U   4.628392E+00  0.000000E+00 e 0 -         -         -
    853   26.484   60.205    0.451 1 U   4.869560E+00  0.000000E+00 e 0 -         -         -
    854   50.303   17.105    4.562 1 U   4.411615E+00  0.000000E+00 e 0 -         -         -
    855   50.340   16.834    4.561 1 U   4.470598E+00  0.000000E+00 e 0 -         -         -
    856   22.710   67.250    1.036 1 U   3.411079E+00  0.000000E+00 e 0 -         -         -
    857   22.719   66.839    1.037 1 U   3.313739E+00  0.000000E+00 e 0 -         -         -
    858   22.714   65.812    1.045 1 U   3.435901E+00  0.000000E+00 e 0 CG2.12    CA.12     QG2.12 #MAP    134
    859   27.721   57.042    1.075 1 U   4.282342E+00  0.000000E+00 e 0 CG.69     CA.69     HG2.69 #MAP   1286
    859   27.721   57.042    1.075 1 U   4.282342E+00  0.000000E+00 e 0 CG.69     CA.69     HG3.69 #MAP   1287
    860   55.737   63.731    4.300 1 U   2.511147E+00  0.000000E+00 e 0 -         -         -
    861   45.729   42.216    2.942 1 U   3.627772E+00  0.000000E+00 e 0 -         -         -
    862   29.223   36.148    1.450 1 U   3.506464E+00  0.000000E+00 e 0 CB.46     CG.46     HB2.46 #MAP    929
    863   29.225   35.369    1.485 1 U   3.339463E+00  0.000000E+00 e 0 CD.23     CB.23     HD3.23 #MAP    408
    864   26.719   59.905    1.433 1 U   4.009027E+00  0.000000E+00 e 0 CG.130    CA.130    HG2.130 #MAP   2493
    865   29.223   25.695    1.576 1 U   2.729093E+00  0.000000E+00 e 0 CD.86     CG.86     HD3.86 #MAP   1688
    866   32.721   51.777    1.755 1 U   4.354558E+00  0.000000E+00 e 0 CB.60     CD.60     HB2.60 #MAP   1119
    867   29.223   25.178    1.744 1 U   2.400000E+00  0.000000E+00 e 0 CD.82     CG.82     HD2.82 #MAP   1571
    867   29.223   25.178    1.744 1 U   2.400000E+00  0.000000E+00 e 0 CD.82     CG.82     HD3.82 #MAP   1572
    867   29.223   25.178    1.744 1 U   2.400000E+00  0.000000E+00 e 0 CD.117    CG.117    HD3.117 #MAP   2268
    868   32.225   65.444    1.972 1 U   3.149708E+00  0.000000E+00 e 0 -         -         -
    869   58.241   29.170    4.061 1 U   3.682435E+00  0.000000E+00 e 0 CA.81     CD.81     HA.81 #MAP   1530
    870   41.727   29.377    1.746 1 U   3.154576E+00  0.000000E+00 e 0 -         -         -
    871   41.723   28.579    1.721 1 U   3.504615E+00  0.000000E+00 e 0 CB.34     CG1.34    HB.34 #MAP    712
    872   28.727   62.481    1.454 1 U   4.072037E+00  0.000000E+00 e 0 CG1.64    CA.64     HG13.64 #MAP   1203
    873   80.250   63.895    4.942 1 U   2.812533E+00  0.000000E+00 e 0 -         -         -
    874   36.227   55.636    2.426 1 U   3.324902E+00  0.000000E+00 e 0 CG.30     CA.30     HG3.30 #MAP    607
    875   55.238   29.671    5.694 1 U   3.943766E+00  0.000000E+00 e 0 CA.21     CD.21     HA.21 #MAP    345
    876   28.725   34.627    1.578 1 U   3.199786E+00  0.000000E+00 e 0 CD.86     CB.86     HD3.86 #MAP   1679
    877   27.222   42.214    1.392 1 U   3.399585E+00  0.000000E+00 e 0 CD.77     CE.77     HD3.77 #MAP   1488
    878   29.223   25.178    1.480 1 U   2.962326E+00  0.000000E+00 e 0 CD.23     CG.23     HD3.23 #MAP    417
    878   29.223   25.178    1.480 1 U   2.962326E+00  0.000000E+00 e 0 CD.117    CG.117    HD2.117 #MAP   2267
    879   26.703   59.853    1.693 1 U   4.183939E+00  0.000000E+00 e 0 CG.130    CA.130    HG3.130 #MAP   2494
    880   27.223   59.865    1.441 1 U   4.255788E+00  0.000000E+00 e 0 -         -         -
    881   53.238   23.984    4.234 1 U   4.008663E+00  0.000000E+00 e 0 CA.71     CD1.71    HA.71 #MAP   1348
    882   29.724   58.897    1.982 1 U   3.193966E+00  0.000000E+00 e 0 CB.14     CA.14     HB2.14 #MAP    193
    883   14.715   21.699    0.925 1 U   4.029023E+00  0.000000E+00 e 0 -         -         -
    884   63.236   61.983    4.642 1 U   3.654865E+00  0.000000E+00 e 0 -         -         -
    885   36.226   29.649    2.334 1 U   2.400000E+00  0.000000E+00 e 0 CG.46     CB.46     HG2.46 #MAP    926
    885   36.226   29.649    2.334 1 U   2.400000E+00  0.000000E+00 e 0 CG.46     CB.46     HG3.46 #MAP    927
    885   36.226   29.649    2.334 1 U   2.400000E+00  0.000000E+00 e 0 CG.124    CB.124    HG3.124 #MAP   2398
    886   58.238   63.895    4.472 1 U   3.840132E+00  0.000000E+00 e 0 -         -         -
    887   28.181   61.159    0.173 1 U   4.605609E+00  0.000000E+00 e 0 -         -         -
    888   54.736   31.889    5.330 1 U   3.193373E+00  0.000000E+00 e 0 CA.35     CB.35     HA.35 #MAP    730
    889   28.221   26.182    0.919 1 U   4.161782E+00  0.000000E+00 e 0 -         -         -
    890   36.726   27.541    2.247 1 U   2.621238E+00  0.000000E+00 e 0 CG.28     CB.28     HG3.28 #MAP    552
    891   29.728   36.628    2.117 1 U   2.400000E+00  0.000000E+00 e 0 -         -         -
    892   25.719   23.542    0.258 1 U   4.426728E+00  0.000000E+00 e 0 -         -         -
    893   39.215   53.526    2.760 1 U   2.743404E+00  0.000000E+00 e 0 -         -         -
    894   39.228   52.639    2.670 1 U   2.466194E+00  0.000000E+00 e 0 CB.3      CA.3      HB2.3 #MAP     24
    895   39.233   52.942    2.718 1 U   2.400000E+00  0.000000E+00 e 0 CB.56     CA.56     HB3.56 #MAP   1029
    895   39.233   52.942    2.718 1 U   2.400000E+00  0.000000E+00 e 0 CB.136    CA.136    HB3.136 #MAP   2557
    896   32.725   29.308    1.884 1 U   2.541285E+00  0.000000E+00 e 0 CB.81     CD.81     HB3.81 #MAP   1532
    897   58.737   59.890    3.471 1 U   3.644679E+00  0.000000E+00 e 0 -         -         -
    898   31.224   49.817    2.377 1 U   4.184922E+00  0.000000E+00 e 0 CB.98     CD.98     HB3.98 #MAP   1926
    899   56.236   21.975    4.483 1 U   3.409203E+00  0.000000E+00 e 0 -         -         -
    900   37.725   41.819    2.848 1 U   4.164151E+00  0.000000E+00 e 0 -         -         -
    901   55.736   17.057    4.411 1 U   3.016888E+00  0.000000E+00 e 0 -         -         -
    902   23.721   39.243    0.552 1 U   3.158330E+00  0.000000E+00 e 0 -         -         -
    903   58.217   30.321    4.637 1 U   2.983874E+00  0.000000E+00 e 0 CA.129    CB.129    HA.129 #MAP   2470
    904   22.723   25.844    1.059 1 U   2.547930E+00  0.000000E+00 e 0 CD1.26    CG.26     QD1.26 #MAP    501
    904   22.723   25.844    1.059 1 U   2.547930E+00  0.000000E+00 e 0 CD1.26    CD2.26    QD1.26 #MAP    513
    905   45.230   42.862    3.243 1 U   4.343619E+00  0.000000E+00 e 0 -         -         -
    906   60.739   65.579    3.691 1 U   3.740522E+00  0.000000E+00 e 0 -         -         -
    907   28.185   62.776    2.196 1 U   3.977522E+00  0.000000E+00 e 0 CG.9      CA.9      HG2.9 #MAP     94
    907   28.185   62.776    2.196 1 U   3.977522E+00  0.000000E+00 e 0 CG.9      CA.9      HG3.9 #MAP     95
    907   28.185   62.776    2.196 1 U   3.977522E+00  0.000000E+00 e 0 CG.60     CA.60     HG3.60 #MAP   1101
    908   29.723   59.249    2.038 1 U   2.926673E+00  0.000000E+00 e 0 CB.14     CA.14     HB3.14 #MAP    194
    908   29.723   59.249    2.038 1 U   2.926673E+00  0.000000E+00 e 0 CB.124    CA.124    HB2.124 #MAP   2390
    909   51.734   31.103    5.147 1 U   3.154236E+00  0.000000E+00 e 0 -         -         -
    910   56.739   23.758    4.051 1 U   4.208481E+00  0.000000E+00 e 0 -         -         -
    911   51.734   29.693    5.170 1 U   3.211807E+00  0.000000E+00 e 0 -         -         -
    912   51.781   30.579    5.147 1 U   3.067865E+00  0.000000E+00 e 0 -         -         -
    913   26.718   42.582    1.632 1 U   3.136458E+00  0.000000E+00 e 0 CG.76     CB.76     HG.76 #MAP   1425
    914   28.774   62.639    0.743 1 U   4.294590E+00  0.000000E+00 e 0 CG1.64    CA.64     HG12.64 #MAP   1202
    915   59.240   58.072    3.693 1 U   3.539597E+00  0.000000E+00 e 0 -         -         -
    916   50.235   17.964    4.945 1 U   3.874863E+00  0.000000E+00 e 0 -         -         -
    917   29.222   42.055    1.741 1 U   2.400000E+00  0.000000E+00 e 0 CD.82     CE.82     HD2.82 #MAP   1589
    917   29.222   42.055    1.741 1 U   2.400000E+00  0.000000E+00 e 0 CD.82     CE.82     HD3.82 #MAP   1590
    917   29.222   42.055    1.741 1 U   2.400000E+00  0.000000E+00 e 0 CD.117    CE.117    HD3.117 #MAP   2286
    918   14.261   58.062    0.861 1 U   4.606379E+00  0.000000E+00 e 0 CG2.59    CA.59     QG2.59 #MAP   1069
    919  129.276   41.283    7.290 1 U   3.770938E+00  0.000000E+00 e 0 -         -         -
    920   32.724   50.573    1.891 1 U   3.757130E+00  0.000000E+00 e 0 CB.99     CD.99     HB2.99 #MAP   1953
    921   23.729   54.069    0.954 1 U   4.108896E+00  0.000000E+00 e 0 CD1.8     CA.8      QD1.8 #MAP     65
    922   31.724   30.857    1.473 1 U   3.168660E+00  0.000000E+00 e 0 CG.126    CB.126    HG3.126 #MAP   2429
    923   14.328   58.302    0.861 1 U   4.539917E+00  0.000000E+00 e 0 CD1.59    CA.59     QD1.59 #MAP   1072
    924   31.722   32.779    3.215 1 U   3.707095E+00  0.000000E+00 e 0 -         -         -
    925   27.222   26.211    1.649 1 U   2.725412E+00  0.000000E+00 e 0 -         -         -
    926   44.229   42.008    2.940 1 U   3.544030E+00  0.000000E+00 e 0 -         -         -
    927   33.724   42.072    1.985 1 U   3.703322E+00  0.000000E+00 e 0 CB.82     CE.82     HB3.82 #MAP   1586
    928   29.216   58.590    1.314 1 U   4.324774E+00  0.000000E+00 e 0 -         -         -
    929   44.229   43.333    2.900 1 U   3.843915E+00  0.000000E+00 e 0 -         -         -
    930   27.722   59.904    2.159 1 U   3.670329E+00  0.000000E+00 e 0 CB.40     CA.40     HB3.40 #MAP    816
    931   38.728   54.087    2.646 1 U   2.600448E+00  0.000000E+00 e 0 -         -         -
    932   59.739   21.565    6.137 1 U   3.560889E+00  0.000000E+00 e 0 -         -         -
    933   48.299   17.510    4.298 1 U   4.281188E+00  0.000000E+00 e 0 -         -         -
    934   21.719   27.940    0.598 1 U   3.345065E+00  0.000000E+00 e 0 -         -         -
    935   35.727   54.954    1.749 1 U   3.058077E+00  0.000000E+00 e 0 CB.21     CA.21     HB2.21 #MAP    319
    936   28.220   22.734    1.045 1 U   3.915609E+00  0.000000E+00 e 0 -         -         -
    937   59.712   37.705    4.191 1 U   3.246957E+00  0.000000E+00 e 0 CA.118    CG.118    HA.118 #MAP   2299
    938   29.225   58.186    1.683 1 U   3.515959E+00  0.000000E+00 e 0 CD.81     CA.81     HD2.81 #MAP   1508
    938   29.225   58.186    1.683 1 U   3.515959E+00  0.000000E+00 e 0 CD.81     CA.81     HD3.81 #MAP   1509
    939   29.219   57.756    1.654 1 U   3.570341E+00  0.000000E+00 e 0 CD.18     CA.18     HD2.18 #MAP    274
    939   29.219   57.756    1.654 1 U   3.570341E+00  0.000000E+00 e 0 CD.18     CA.18     HD3.18 #MAP    275
    940   35.728   29.754    1.752 1 U   3.152203E+00  0.000000E+00 e 0 CB.21     CD.21     HB2.21 #MAP    346
    941   31.224   37.052    2.082 1 U   2.605404E+00  0.000000E+00 e 0 -         -         -
    942   54.236   51.506    6.819 1 U   3.427082E+00  0.000000E+00 e 0 -         -         -
    943   30.723   60.933    1.970 1 U   3.857085E+00  0.000000E+00 e 0 CB.110    CA.110    HB3.110 #MAP   2116
    944   31.738   41.309    1.227 1 U   4.168439E+00  0.000000E+00 e 0 CB.31     CE.31     HB2.31 #MAP    655
    945   35.719   28.922    1.700 1 U   3.262350E+00  0.000000E+00 e 0 -         -         -
    946  131.273   42.867    7.607 1 U   4.079800E+00  0.000000E+00 e 0 -         -         -
    947   30.726   26.330    1.971 1 U   3.520921E+00  0.000000E+00 e 0 CB.110    CG.110    HB3.110 #MAP   2130
    948   22.719   14.203    7.130 1 U   3.957227E+00  0.000000E+00 e 0 -         -         -
    949   40.729   28.276    3.270 1 U   3.715791E+00  0.000000E+00 e 0 -         -         -
    950   42.729   30.236    3.179 1 U   2.983874E+00  0.000000E+00 e 0 CD.63     CB.63     HD2.63 #MAP   1183
    950   42.729   30.236    3.179 1 U   2.983874E+00  0.000000E+00 e 0 CD.63     CB.63     HD3.63 #MAP   1184
    951   27.733   62.962    1.793 1 U   4.192838E+00  0.000000E+00 e 0 CG.99     CA.99     HG2.99 #MAP   1934
    952   28.851   60.782   -0.613 1 U   4.493720E+00  0.000000E+00 e 0 CG1.61    CA.61     HG12.61 #MAP   1128
    953  129.273   43.073    7.292 1 U   3.267712E+00  0.000000E+00 e 0 -         -         -
    954   32.724   42.048    1.886 1 U   3.096875E+00  0.000000E+00 e 0 CB.81     CE.81     HB3.81 #MAP   1541
    954   32.724   42.048    1.886 1 U   3.096875E+00  0.000000E+00 e 0 CB.114    CE.114    HB3.114 #MAP   2216
    955   64.241   58.353    3.861 1 U   3.746378E+00  0.000000E+00 e 0 -         -         -
    956   26.209   52.669    1.045 1 U   3.920257E+00  0.000000E+00 e 0 CG.26     CA.26     HG.26 #MAP    488
    956   26.209   52.669    1.045 1 U   3.920257E+00  0.000000E+00 e 0 CD2.26    CA.26     QD2.26 #MAP    490
    957   25.222   58.038    1.375 1 U   3.347325E+00  0.000000E+00 e 0 CG.18     CA.18     HG2.18 #MAP    272
    958   14.213   28.691    0.311 1 U   4.369671E+00  0.000000E+00 e 0 -         -         -
    959   43.748   57.845    3.114 1 U   3.946368E+00  0.000000E+00 e 0 CD.65     CA.65     HD2.65 #MAP   1234
    959   43.748   57.845    3.114 1 U   3.946368E+00  0.000000E+00 e 0 CD.65     CA.65     HD3.65 #MAP   1235
    960   18.717   63.519    0.868 1 U   3.424780E+00  0.000000E+00 e 0 CG1.62    CA.62     QG1.62 #MAP   1157
    961   66.743   32.922    6.027 1 U   2.727371E+00  0.000000E+00 e 0 -         -         -
    962   32.724   51.608    2.608 1 U   4.132718E+00  0.000000E+00 e 0 CB.60     CD.60     HB3.60 #MAP   1120
    963   28.223   50.573    2.137 1 U   2.869300E+00  0.000000E+00 e 0 -         -         -
    964   62.241   31.889    4.648 1 U   3.631948E+00  0.000000E+00 e 0 CA.67     CB.67     HA.67 #MAP   1267
    965   54.218   23.425    4.617 1 U   4.449567E+00  0.000000E+00 e 0 -         -         -
    966   14.733   19.083   -0.153 1 U   3.989353E+00  0.000000E+00 e 0 CD1.61    CG2.61    QD1.61 #MAP   1142
    967   23.793   54.567    0.259 1 U   4.179052E+00  0.000000E+00 e 0 CD1.95    CA.95     QD1.95 #MAP   1844
    968   55.237   29.148    5.275 1 U   4.119365E+00  0.000000E+00 e 0 CA.23     CD.23     HA.23 #MAP    420
    969   36.726   29.634    2.041 1 U   3.851284E+00  0.000000E+00 e 0 CG.105    CB.105    HG2.105 #MAP   2044
    970   38.229   42.170    2.892 1 U   3.883533E+00  0.000000E+00 e 0 -         -         -
    971   45.730   29.443    2.900 1 U   4.013410E+00  0.000000E+00 e 0 -         -         -
    972   42.725   14.200    1.982 1 U   4.268638E+00  0.000000E+00 e 0 -         -         -
    973   21.718   61.970    1.145 1 U   3.568888E+00  0.000000E+00 e 0 CG2.134   CA.134    QG2.134 #MAP   2534
    974   54.233   14.506    6.823 1 U   3.271555E+00  0.000000E+00 e 0 -         -         -
    975   42.227   29.222    1.650 1 U   3.417346E+00  0.000000E+00 e 0 -         -         -
    976   42.230   32.922    2.962 1 U   2.905887E+00  0.000000E+00 e 0 CE.18     CB.18     HE2.18 #MAP    285
    976   42.230   32.922    2.962 1 U   2.905887E+00  0.000000E+00 e 0 CE.18     CB.18     HE3.18 #MAP    286
    976   42.230   32.922    2.962 1 U   2.905887E+00  0.000000E+00 e 0 CE.81     CB.81     HE2.81 #MAP   1519
    976   42.230   32.922    2.962 1 U   2.905887E+00  0.000000E+00 e 0 CE.81     CB.81     HE3.81 #MAP   1520
    977   30.762   50.991    1.602 1 U   4.647364E+00  0.000000E+00 e 0 CB.110    CD.110    HB2.110 #MAP   2136
    978   36.229   29.673    2.255 1 U   2.400000E+00  0.000000E+00 e 0 CG.14     CB.14     HG2.14 #MAP    200
    978   36.229   29.673    2.255 1 U   2.400000E+00  0.000000E+00 e 0 CG.124    CB.124    HG2.124 #MAP   2397
    979   28.269   64.933    2.328 1 U   4.423097E+00  0.000000E+00 e 0 CG.27     CA.27     HG2.27 #MAP    518
    980   28.183   64.699    2.330 1 U   4.486719E+00  0.000000E+00 e 0 CG.27     CA.27     HG3.27 #MAP    519
    981   30.653   50.809    1.603 1 U   4.762835E+00  0.000000E+00 e 0 -         -         -
    982   45.730   29.162    3.016 1 U   3.797917E+00  0.000000E+00 e 0 -         -         -
    983   15.214   22.217    1.036 1 U   4.004315E+00  0.000000E+00 e 0 -         -         -
    984   38.676   17.149    1.821 1 U   4.694443E+00  0.000000E+00 e 0 -         -         -
    985   42.230   35.503    2.896 1 U   3.391280E+00  0.000000E+00 e 0 CE.21     CB.21     HE2.21 #MAP    334
    985   42.230   35.503    2.896 1 U   3.391280E+00  0.000000E+00 e 0 CE.21     CB.21     HE3.21 #MAP    335
    986   38.744   17.386    1.820 1 U   4.600535E+00  0.000000E+00 e 0 -         -         -
    987   14.687   17.858    0.582 1 U   4.083101E+00  0.000000E+00 e 0 CD1.34    CG2.34    QD1.34 #MAP    710
    988   42.229   29.167    3.023 1 U   2.400000E+00  0.000000E+00 e 0 CE.29     CD.29     HE2.29 #MAP    592
    988   42.229   29.167    3.023 1 U   2.400000E+00  0.000000E+00 e 0 CE.29     CD.29     HE3.29 #MAP    593
    988   42.229   29.167    3.023 1 U   2.400000E+00  0.000000E+00 e 0 CE.82     CD.82     HE2.82 #MAP   1582
    988   42.229   29.167    3.023 1 U   2.400000E+00  0.000000E+00 e 0 CE.82     CD.82     HE3.82 #MAP   1583
    988   42.229   29.167    3.023 1 U   2.400000E+00  0.000000E+00 e 0 CE.117    CD.117    HE2.117 #MAP   2278
    988   42.229   29.167    3.023 1 U   2.400000E+00  0.000000E+00 e 0 CE.117    CD.117    HE3.117 #MAP   2279
    989   39.727   54.975    1.624 1 U   3.675257E+00  0.000000E+00 e 0 CB.111    CA.111    HB2.111 #MAP   2143
    990   26.720   52.668    1.653 1 U   4.251930E+00  0.000000E+00 e 0 -         -         -
    991   18.714   17.600    2.078 1 U   3.350838E+00  0.000000E+00 e 0 -         -         -
    992   59.239   28.276    4.626 1 U   4.123339E+00  0.000000E+00 e 0 -         -         -
    993   31.724   30.857    1.392 1 U   3.115416E+00  0.000000E+00 e 0 CG.126    CB.126    HG2.126 #MAP   2428
    994   32.724   42.071    1.739 1 U   3.575869E+00  0.000000E+00 e 0 CB.77     CE.77     HB2.77 #MAP   1483
    995   58.729   28.096    4.623 1 U   3.817453E+00  0.000000E+00 e 0 CA.116    CB.116    HA.116 #MAP   2234
    996   56.238   63.829    4.484 1 U   2.970279E+00  0.000000E+00 e 0 -         -         -
    997   61.240   42.086    3.024 1 U   3.016391E+00  0.000000E+00 e 0 -         -         -
    998   23.711   22.186    0.742 1 U   3.551142E+00  0.000000E+00 e 0 -         -         -
    999   34.226   29.168    1.594 1 U   4.249189E+00  0.000000E+00 e 0 -         -         -
   1000   26.680   17.778    1.919 1 U   4.395469E+00  0.000000E+00 e 0 -         -         -
   1001   24.219   53.946    0.853 1 U   4.034704E+00  0.000000E+00 e 0 CG.22     CA.22     HG.22 #MAP    366
   1002   15.715   22.420    1.045 1 U   3.915609E+00  0.000000E+00 e 0 -         -         -
   1003   38.727   29.188    3.024 1 U   4.210529E+00  0.000000E+00 e 0 -         -         -
   1004   66.241   41.053    6.889 1 U   4.226119E+00  0.000000E+00 e 0 -         -         -
   1005   61.737   17.054    6.133 1 U   3.918703E+00  0.000000E+00 e 0 -         -         -
   1006   45.234   53.850    2.584 1 U   4.552998E+00  0.000000E+00 e 0 -         -         -
   1007   35.732   58.565    2.706 1 U   4.229815E+00  0.000000E+00 e 0 -         -         -
   1008   55.233   18.451    4.739 1 U   3.470458E+00  0.000000E+00 e 0 -         -         -
   1009   27.223   54.478    1.734 1 U   3.544337E+00  0.000000E+00 e 0 CG.63     CA.63     HG3.63 #MAP   1175
   1010   24.216   53.053    0.606 1 U   3.941500E+00  0.000000E+00 e 0 CD1.71    CA.71     QD1.71 #MAP   1334
   1011   49.194   30.193    2.077 1 U   4.186398E+00  0.000000E+00 e 0 -         -         -
   1012   25.216   42.064    1.857 1 U   3.833974E+00  0.000000E+00 e 0 -         -         -
   1013   58.738   26.131    6.281 1 U   4.489607E+00  0.000000E+00 e 0 -         -         -
   1014   29.723   55.103    1.636 1 U   3.888214E+00  0.000000E+00 e 0 CD.21     CA.21     HD2.21 #MAP    323
   1014   29.723   55.103    1.636 1 U   3.888214E+00  0.000000E+00 e 0 CD.21     CA.21     HD3.21 #MAP    324
   1015   14.212   12.217    0.308 1 U   4.449416E+00  0.000000E+00 e 0 -         -         -
   1016   29.227   24.784    1.982 1 U   4.207970E+00  0.000000E+00 e 0 CD.29     CG.29     HD3.29 #MAP    582
   1017   32.224   24.970    1.946 1 U   2.802018E+00  0.000000E+00 e 0 -         -         -
   1018   31.222   21.386    0.759 1 U   4.023772E+00  0.000000E+00 e 0 -         -         -
   1019   27.724   32.912    1.975 1 U   3.202271E+00  0.000000E+00 e 0 -         -         -
   1020   27.719   32.272    1.931 1 U   2.955380E+00  0.000000E+00 e 0 CG.84     CB.84     HG2.84 #MAP   1618
   1021   31.725   39.737    1.969 1 U   3.476729E+00  0.000000E+00 e 0 CG.111    CB.111    HG2.111 #MAP   2150
   1022   26.227   24.075    0.883 1 U   2.485389E+00  0.000000E+00 e 0 CG.71     CD1.71    HG.71 #MAP   1351
   1023   32.725   62.863    1.891 1 U   3.284448E+00  0.000000E+00 e 0 CB.99     CA.99     HB2.99 #MAP   1932
   1024   58.738   14.383    5.268 1 U   4.413752E+00  0.000000E+00 e 0 CA.34     CD1.34    HA.34 #MAP    717
   1025   59.309   14.405    5.269 1 U   4.898250E+00  0.000000E+00 e 0 -         -         -
   1026   45.229   27.647    3.240 1 U   4.596921E+00  0.000000E+00 e 0 -         -         -
   1027   26.720   54.491    1.729 1 U   3.977867E+00  0.000000E+00 e 0 -         -         -
   1028   29.370   55.089    1.308 1 U   4.759440E+00  0.000000E+00 e 0 CD.23     CA.23     HD2.23 #MAP    398
   1029   26.720   50.125    1.932 1 U   3.414262E+00  0.000000E+00 e 0 -         -         -
   1030   27.222   50.059    1.928 1 U   3.144560E+00  0.000000E+00 e 0 CG.84     CD.84     HG2.84 #MAP   1632
   1031   45.730   43.102    3.251 1 U   4.371669E+00  0.000000E+00 e 0 -         -         -
   1032   54.236   22.081    4.751 1 U   3.644306E+00  0.000000E+00 e 0 -         -         -
   1033   27.225   14.284    1.379 1 U   3.832379E+00  0.000000E+00 e 0 -         -         -
   1034   28.214   62.866    2.071 1 U   4.490975E+00  0.000000E+00 e 0 CG.60     CA.60     HG2.60 #MAP   1100
   1035   30.224   42.866    2.083 1 U   3.714936E+00  0.000000E+00 e 0 CB.63     CD.63     HB2.63 #MAP   1193
   1035   30.224   42.866    2.083 1 U   3.714936E+00  0.000000E+00 e 0 CB.63     CD.63     HB3.63 #MAP   1194
   1036   42.230   38.600    3.028 1 U   3.317786E+00  0.000000E+00 e 0 -         -         -
   1037   42.736   54.740    3.181 1 U   3.911000E+00  0.000000E+00 e 0 CD.63     CA.63     HD2.63 #MAP   1176
   1037   42.736   54.740    3.181 1 U   3.911000E+00  0.000000E+00 e 0 CD.63     CA.63     HD3.63 #MAP   1177
   1038   26.705   62.270    2.130 1 U   4.431113E+00  0.000000E+00 e 0 CG.98     CA.98     HG3.98 #MAP   1907
   1039   61.742   42.858    6.655 1 U   4.258558E+00  0.000000E+00 e 0 -         -         -
   1040   42.232   25.073    1.744 1 U   3.789509E+00  0.000000E+00 e 0 -         -         -
   1041   22.720   42.252    1.661 1 U   3.963912E+00  0.000000E+00 e 0 -         -         -
   1042   58.737   16.850    6.289 1 U   4.289895E+00  0.000000E+00 e 0 -         -         -
   1043   61.742   69.706    4.322 1 U   4.132718E+00  0.000000E+00 e 0 -         -         -
   1044   15.716   23.113    0.945 1 U   4.437600E+00  0.000000E+00 e 0 -         -         -
   1045   51.235   30.765    3.355 1 U   4.385158E+00  0.000000E+00 e 0 CD.110    CB.110    HD2.110 #MAP   2126
   1046   31.722   54.446    2.636 1 U   3.611750E+00  0.000000E+00 e 0 CB.49     CA.49     HB3.49 #MAP    964
   1047   51.735   63.835    5.150 1 U   3.595191E+00  0.000000E+00 e 0 -         -         -
   1048   24.717   59.905    1.563 1 U   3.664670E+00  0.000000E+00 e 0 CG.117    CA.117    HG2.117 #MAP   2247
   1048   24.717   59.905    1.563 1 U   3.664670E+00  0.000000E+00 e 0 CG.117    CA.117    HG3.117 #MAP   2248
   1049   26.721   14.338    1.378 1 U   3.810012E+00  0.000000E+00 e 0 -         -         -
   1050   43.866   18.048    1.467 1 U   4.686688E+00  0.000000E+00 e 0 -         -         -
   1051   54.232   23.470    4.373 1 U   4.126449E+00  0.000000E+00 e 0 CA.8      CD1.8     HA.8 #MAP     79
   1052   65.752   43.087    5.786 1 U   4.021908E+00  0.000000E+00 e 0 -         -         -
   1053   14.800   58.528    0.584 1 U   4.262458E+00  0.000000E+00 e 0 CD1.34    CA.34     QD1.34 #MAP    698
   1054   32.725   25.068    1.460 1 U   4.065578E+00  0.000000E+00 e 0 CB.81     CG.81     HB2.81 #MAP   1522
   1055   32.725   58.733    2.536 1 U   4.314344E+00  0.000000E+00 e 0 CG.116    CA.116    HG2.116 #MAP   2232
   1056   51.236   29.665    5.171 1 U   3.123397E+00  0.000000E+00 e 0 -         -         -
   1057   51.238   30.775    5.149 1 U   3.154984E+00  0.000000E+00 e 0 -         -         -
   1058   64.907   50.552    4.343 1 U   4.557090E+00  0.000000E+00 e 0 CA.27     CD.27     HA.27 #MAP    536
   1059   64.902   50.273    4.344 1 U   4.629786E+00  0.000000E+00 e 0 -         -         -
   1060   32.225   50.473    1.979 1 U   3.483624E+00  0.000000E+00 e 0 CB.9      CD.9      HB2.9 #MAP    113
   1060   32.225   50.473    1.979 1 U   3.483624E+00  0.000000E+00 e 0 CB.27     CD.27     HB2.27 #MAP    537
   1061   22.717   21.619    1.039 1 U   2.400000E+00  0.000000E+00 e 0 CG2.12    CG1.12    QG2.12 #MAP    142
   1061   22.717   21.619    1.039 1 U   2.400000E+00  0.000000E+00 e 0 CG2.112   CG1.112   QG2.112 #MAP   2169
   1062   69.240   67.126    3.500 1 U   4.392013E+00  0.000000E+00 e 0 -         -         -
   1063   76.295   74.505    4.377 1 U   4.573629E+00  0.000000E+00 e 0 -         -         -
   1064   34.724   42.347    1.667 1 U   3.860148E+00  0.000000E+00 e 0 -         -         -
   1065   14.217   17.413    0.854 1 U   4.523781E+00  0.000000E+00 e 0 -         -         -
   1066   45.732   29.133    2.958 1 U   3.957227E+00  0.000000E+00 e 0 -         -         -
   1067   35.222   42.352    1.681 1 U   3.902195E+00  0.000000E+00 e 0 CB.23     CE.23     HB3.23 #MAP    431
   1067   35.222   42.352    1.681 1 U   3.902195E+00  0.000000E+00 e 0 CB.29     CE.29     HB2.29 #MAP    595
   1068   24.720   35.503    1.451 1 U   2.718634E+00  0.000000E+00 e 0 CG.21     CB.21     HG3.21 #MAP    331
   1068   24.720   35.503    1.451 1 U   2.718634E+00  0.000000E+00 e 0 CG.29     CB.29     HG3.29 #MAP    571
   1069   42.233   33.607    3.015 1 U   3.083230E+00  0.000000E+00 e 0 CE.82     CB.82     HE2.82 #MAP   1564
   1069   42.233   33.607    3.015 1 U   3.083230E+00  0.000000E+00 e 0 CE.82     CB.82     HE3.82 #MAP   1565
   1070   58.738   32.922    4.626 1 U   3.706254E+00  0.000000E+00 e 0 CA.116    CG.116    HA.116 #MAP   2239
   1071   42.214   32.645    3.035 1 U   3.305466E+00  0.000000E+00 e 0 CE.117    CB.117    HE2.117 #MAP   2260
   1071   42.214   32.645    3.035 1 U   3.305466E+00  0.000000E+00 e 0 CE.117    CB.117    HE3.117 #MAP   2261
   1072   42.727   17.774    1.968 1 U   4.111062E+00  0.000000E+00 e 0 -         -         -
   1073   72.740   75.289    5.869 1 U   4.186891E+00  0.000000E+00 e 0 -         -         -
   1074   24.380   50.199   -0.126 1 U   4.921409E+00  0.000000E+00 e 0 -         -         -
   1075   24.405   50.474   -0.130 1 U   4.883902E+00  0.000000E+00 e 0 -         -         -
   1076   23.218   31.748    0.303 1 U   3.596891E+00  0.000000E+00 e 0 CG.90     CB.90     HG2.90 #MAP   1745
   1077   32.723   25.848    1.738 1 U   3.201064E+00  0.000000E+00 e 0 CB.77     CG.77     HB2.77 #MAP   1465
   1078   60.746   26.588    5.929 1 U   4.236205E+00  0.000000E+00 e 0 -         -         -
   1079   39.727   29.438    3.034 1 U   4.143165E+00  0.000000E+00 e 0 -         -         -
   1080   35.727   27.660    2.429 1 U   4.005761E+00  0.000000E+00 e 0 -         -         -
   1081   64.747   16.248    5.841 1 U   3.704786E+00  0.000000E+00 e 0 -         -         -
   1082   59.740   43.140    3.479 1 U   4.274310E+00  0.000000E+00 e 0 CA.130    CD.130    HA.130 #MAP   2511
   1083   35.221   55.011    2.089 1 U   3.804183E+00  0.000000E+00 e 0 CB.93     CA.93     HB3.93 #MAP   1820
   1084  131.277   42.803    7.465 1 U   3.656582E+00  0.000000E+00 e 0 -         -         -
   1085   65.816   20.967    7.287 1 U   4.383796E+00  0.000000E+00 e 0 -         -         -
   1086   26.215   54.014    0.923 1 U   4.000358E+00  0.000000E+00 e 0 CD2.8     CA.8      QD2.8 #MAP     66
   1087   53.736   21.565    4.751 1 U   3.583112E+00  0.000000E+00 e 0 -         -         -
   1088   50.734   31.889    3.944 1 U   3.946694E+00  0.000000E+00 e 0 CD.27     CB.27     HD3.27 #MAP    528
   1089   67.742   58.378    3.780 1 U   3.950292E+00  0.000000E+00 e 0 -         -         -
   1090   46.729   17.409    2.079 1 U   3.687681E+00  0.000000E+00 e 0 -         -         -
   1091   58.727   29.245    3.472 1 U   4.770168E+00  0.000000E+00 e 0 -         -         -
   1092   60.245   26.351    5.922 1 U   4.274881E+00  0.000000E+00 e 0 -         -         -
   1093   29.234   21.180    0.729 1 U   4.358465E+00  0.000000E+00 e 0 -         -         -
   1094   34.725   42.045    1.725 1 U   3.750014E+00  0.000000E+00 e 0 CB.86     CE.86     HB2.86 #MAP   1701
   1095   34.720   43.432    1.752 1 U   4.042365E+00  0.000000E+00 e 0 -         -         -
   1096   56.239   26.311    4.484 1 U   3.972380E+00  0.000000E+00 e 0 -         -         -
   1097   44.230   25.243    2.958 1 U   4.365693E+00  0.000000E+00 e 0 -         -         -
   1098   50.827   48.894    7.577 1 U   4.454722E+00  0.000000E+00 e 0 -         -         -
   1099   63.241   17.577    5.905 1 U   3.177011E+00  0.000000E+00 e 0 -         -         -
   1100   66.243   29.685    5.842 1 U   4.341709E+00  0.000000E+00 e 0 -         -         -
   1101   42.230   37.568    3.020 1 U   3.345680E+00  0.000000E+00 e 0 -         -         -
   1102   46.230   17.409    4.942 1 U   4.070011E+00  0.000000E+00 e 0 -         -         -
   1103   64.743   18.120    5.846 1 U   3.337845E+00  0.000000E+00 e 0 -         -         -
   1104   42.730   55.029    1.608 1 U   4.117607E+00  0.000000E+00 e 0 -         -         -
   1105   62.233   18.496    6.654 1 U   4.484722E+00  0.000000E+00 e 0 -         -         -
   1106   36.227   22.447    1.044 1 U   3.647676E+00  0.000000E+00 e 0 -         -         -
   1107   63.743   58.357    3.867 1 U   3.744344E+00  0.000000E+00 e 0 -         -         -
   1108   34.236   31.814    2.760 1 U   4.354558E+00  0.000000E+00 e 0 -         -         -
   1109   61.737   25.734    6.132 1 U   4.392703E+00  0.000000E+00 e 0 -         -         -
   1110   20.716   16.264    2.076 1 U   4.392013E+00  0.000000E+00 e 0 -         -         -
   1111   43.834   18.121    1.469 1 U   4.667632E+00  0.000000E+00 e 0 -         -         -
   1112   43.762   18.264    1.473 1 U   4.635091E+00  0.000000E+00 e 0 -         -         -
   1113   61.740   63.895    3.849 1 U   3.516104E+00  0.000000E+00 e 0 -         -         -
   1114   61.740   36.391    3.978 1 U   3.992173E+00  0.000000E+00 e 0 -         -         -
   1115   55.734   31.947    4.764 1 U   3.857085E+00  0.000000E+00 e 0 -         -         -
   1116   55.740   36.430    4.769 1 U   3.923377E+00  0.000000E+00 e 0 -         -         -
   1117   29.731   21.186    0.939 1 U   4.398247E+00  0.000000E+00 e 0 -         -         -
   1118   54.736   18.984    4.824 1 U   3.400504E+00  0.000000E+00 e 0 -         -         -
   1119   58.735   53.050    3.476 1 U   4.964108E+00  0.000000E+00 e 0 -         -         -
   1120   59.254   53.123    3.474 1 U   5.500000E+00  0.000000E+00 e 0 -         -         -
   1121   26.278   60.683    1.837 1 U   4.728467E+00  0.000000E+00 e 0 CG.110    CA.110    HG3.110 #MAP   2118
   1122   76.242   72.782    4.339 1 U   4.235669E+00  0.000000E+00 e 0 -         -         -
   1123   28.205   64.833    2.146 1 U   4.399641E+00  0.000000E+00 e 0 -         -         -
   1124   30.229   27.086    1.740 1 U   3.114794E+00  0.000000E+00 e 0 CD.13     CG.13     HD3.13 #MAP    171
   1125   29.728   32.545    1.564 1 U   3.220130E+00  0.000000E+00 e 0 -         -         -
   1126   73.240   75.328    4.023 1 U   4.770537E+00  0.000000E+00 e 0 -         -         -
   1127   73.283   75.638    4.023 1 U   4.660390E+00  0.000000E+00 e 0 -         -         -
   1128   63.239   32.545    4.672 1 U   3.398095E+00  0.000000E+00 e 0 CA.99     CB.99     HA.99 #MAP   1938
   1129   53.733   36.230    5.822 1 U   4.436859E+00  0.000000E+00 e 0 -         -         -
   1130  131.412   41.200    7.611 1 U   4.831310E+00  0.000000E+00 e 0 -         -         -
   1131  131.351   41.011    7.614 1 U   4.918205E+00  0.000000E+00 e 0 -         -         -
   1132   67.264   20.930    7.362 1 U   4.270900E+00  0.000000E+00 e 0 -         -         -
   1133   34.748   42.096    1.586 1 U   4.186398E+00  0.000000E+00 e 0 -         -         -
   1134   58.737   26.663    3.471 1 U   4.868567E+00  0.000000E+00 e 0 -         -         -
   1135   64.203   41.244    6.689 1 U   4.790371E+00  0.000000E+00 e 0 -         -         -
   1136   64.277   41.532    6.688 1 U   4.737306E+00  0.000000E+00 e 0 -         -         -
   1137   28.835   60.808    0.172 1 U   4.660807E+00  0.000000E+00 e 0 CG1.61    CA.61     HG13.61 #MAP   1129
   1138   31.374   56.507    2.988 1 U   4.718488E+00  0.000000E+00 e 0 -         -         -
   1139   76.807   74.174    4.355 1 U   4.643587E+00  0.000000E+00 e 0 -         -         -
   1140   76.748   73.929    4.357 1 U   4.577945E+00  0.000000E+00 e 0 -         -         -
   1141   42.233   29.252    1.604 1 U   3.853487E+00  0.000000E+00 e 0 -         -         -
   1142   41.232   10.341    4.087 1 U   4.306486E+00  0.000000E+00 e 0 -         -         -
   1143   73.249   75.768    4.087 1 U   4.573995E+00  0.000000E+00 e 0 -         -         -
   1144   68.745   42.590    7.139 1 U   4.011580E+00  0.000000E+00 e 0 -         -         -
   1145   25.222   29.207    1.857 1 U   3.968299E+00  0.000000E+00 e 0 -         -         -
   1146   67.853   21.025    7.234 1 U   4.415896E+00  0.000000E+00 e 0 -         -         -
   1147   57.739   43.387    4.152 1 U   3.894417E+00  0.000000E+00 e 0 CA.65     CD.65     HA.65 #MAP   1250
   1148   36.228   34.602    2.599 1 U   4.330992E+00  0.000000E+00 e 0 -         -         -
   1149   41.729   29.446    1.454 1 U   4.066784E+00  0.000000E+00 e 0 -         -         -
   1150   63.741   17.474    3.839 1 U   4.025642E+00  0.000000E+00 e 0 -         -         -
   1151   15.713   18.339    1.417 1 U   4.771398E+00  0.000000E+00 e 0 -         -         -
   1152   66.761   70.513    6.025 1 U   4.349386E+00  0.000000E+00 e 0 -         -         -
   1153   50.233   25.423    4.587 1 U   4.304088E+00  0.000000E+00 e 0 CA.109    CG.109    HA.109 #MAP   2096
   1154   53.235   38.232    4.363 1 U   4.012678E+00  0.000000E+00 e 0 -         -         -
   1155   63.730   17.346    3.913 1 U   3.924630E+00  0.000000E+00 e 0 -         -         -
   1156   39.727   25.248    3.033 1 U   4.723745E+00  0.000000E+00 e 0 -         -         -
   1157   30.197   31.633    0.928 1 U   4.631583E+00  0.000000E+00 e 0 -         -         -
   1158   39.748   36.914    2.174 1 U   4.726044E+00  0.000000E+00 e 0 -         -         -
   1159   58.738   29.824    4.817 1 U   3.593327E+00  0.000000E+00 e 0 -         -         -
   1160   25.218   29.235    1.783 1 U   3.649936E+00  0.000000E+00 e 0 -         -         -
   1161   29.222   32.029    2.547 1 U   4.332243E+00  0.000000E+00 e 0 -         -         -
   1162   56.735   17.290    6.138 1 U   4.400339E+00  0.000000E+00 e 0 -         -         -
   1163   44.228   29.169    2.958 1 U   3.719224E+00  0.000000E+00 e 0 -         -         -
   1164   43.230   31.889    2.998 1 U   3.694211E+00  0.000000E+00 e 0 CD.35     CB.35     HD2.35 #MAP    735
   1165   76.245   73.056    4.265 1 U   4.214131E+00  0.000000E+00 e 0 -         -         -
   1166  130.777   41.082    7.363 1 U   3.993942E+00  0.000000E+00 e 0 -         -         -
   1167   25.219   50.593    1.528 1 U   4.738595E+00  0.000000E+00 e 0 -         -         -
   1168   23.216   25.042    1.739 1 U   4.409486E+00  0.000000E+00 e 0 -         -         -
   1169   60.777   14.301    3.642 1 U   4.786836E+00  0.000000E+00 e 0 CA.61     CD1.61    HA.61 #MAP   1149
   1170   60.678   14.070    3.643 1 U   4.925395E+00  0.000000E+00 e 0 -         -         -
   1171   43.227   39.150    5.870 1 U   4.500880E+00  0.000000E+00 e 0 -         -         -
   1172   20.719   31.986    1.042 1 U   4.090176E+00  0.000000E+00 e 0 -         -         -
   1173   27.222   25.006    1.469 1 U   3.702696E+00  0.000000E+00 e 0 -         -         -
   1174   48.843   50.129    2.072 1 U   4.526159E+00  0.000000E+00 e 0 -         -         -
   1175   48.900   49.951    2.072 1 U   4.462225E+00  0.000000E+00 e 0 -         -         -
   1176   48.869   49.710    2.076 1 U   4.520061E+00  0.000000E+00 e 0 -         -         -
   1177   48.290   21.637    4.298 1 U   4.429648E+00  0.000000E+00 e 0 -         -         -
   1178   19.215   22.341    1.051 1 U   3.887627E+00  0.000000E+00 e 0 -         -         -
   1179   28.731   20.979    0.743 1 U   4.484403E+00  0.000000E+00 e 0 -         -         -
   1180   23.724   29.475    0.954 1 U   3.740970E+00  0.000000E+00 e 0 -         -         -
   1181   51.734   30.430    5.151 1 U   3.037828E+00  0.000000E+00 e 0 -         -         -
   1182   37.725   42.151    3.040 1 U   4.086004E+00  0.000000E+00 e 0 -         -         -
   1183   54.728   22.113    4.817 1 U   3.786329E+00  0.000000E+00 e 0 -         -         -
   1184   51.324   54.897    5.148 1 U   4.816558E+00  0.000000E+00 e 0 -         -         -
   1185   23.219   29.454    0.304 1 U   3.462046E+00  0.000000E+00 e 0 CG.90     CD.90     HG2.90 #MAP   1763
   1186   16.213   18.339    1.455 1 U   4.518042E+00  0.000000E+00 e 0 -         -         -
   1187   23.759   56.496    0.552 1 U   4.138600E+00  0.000000E+00 e 0 -         -         -
   1188   23.218   38.720    0.964 1 U   4.163203E+00  0.000000E+00 e 0 -         -         -
   1189   23.717   57.435    0.532 1 U   4.214647E+00  0.000000E+00 e 0 -         -         -
   1190   34.728   28.632    2.086 1 U   4.374344E+00  0.000000E+00 e 0 -         -         -
   1191   73.380   67.621    4.018 1 U   4.918205E+00  0.000000E+00 e 0 -         -         -
   1192   73.483   67.386    4.014 1 U   5.009544E+00  0.000000E+00 e 0 -         -         -
   1193   73.453   67.161    4.020 1 U   4.988730E+00  0.000000E+00 e 0 -         -         -
   1194   26.708   61.166    1.063 1 U   4.741770E+00  0.000000E+00 e 0 CG.13     CA.13     HG2.13 #MAP    150
   1195   26.718   14.477    0.864 1 U   4.307689E+00  0.000000E+00 e 0 -         -         -
   1196   72.728   73.579    4.027 1 U   4.401038E+00  0.000000E+00 e 0 -         -         -
   1197   44.227   57.615    2.576 1 U   4.988394E+00  0.000000E+00 e 0 -         -         -
   1198   35.730   31.897    2.011 1 U   3.730975E+00  0.000000E+00 e 0 -         -         -
   1199   17.723   27.069    0.164 1 U   4.316172E+00  0.000000E+00 e 0 -         -         -
   1200   28.783   40.395    2.622 1 U   4.648183E+00  0.000000E+00 e 0 CG.119    CD.119    HG3.119 #MAP   2329
   1201   28.818   40.610    2.618 1 U   4.586197E+00  0.000000E+00 e 0 CB.119    CD.119    HB3.119 #MAP   2327
   1202   76.748   42.214    7.970 1 U   2.991306E+00  0.000000E+00 e 0 -         -         -
   1203   21.737   56.281    0.590 1 U   4.239425E+00  0.000000E+00 e 0 CD1.76    CA.76     QD1.76 #MAP   1420
   1204   61.747   14.211    6.135 1 U   4.755460E+00  0.000000E+00 e 0 -         -         -
   1205   23.805   73.783    1.258 1 U   4.503914E+00  0.000000E+00 e 0 -         -         -
   1206   23.873   73.584    1.257 1 U   4.528545E+00  0.000000E+00 e 0 -         -         -
   1207   23.852   73.378    1.261 1 U   4.538702E+00  0.000000E+00 e 0 -         -         -
   1208   62.391   66.718    4.219 1 U   4.704069E+00  0.000000E+00 e 0 -         -         -
   1209   62.335   67.161    4.219 1 U   4.481300E+00  0.000000E+00 e 0 -         -         -
   1210   62.436   66.997    4.218 1 U   4.537488E+00  0.000000E+00 e 0 -         -         -
   1211   53.856   51.413    6.426 1 U   4.505313E+00  0.000000E+00 e 0 -         -         -
   1212   52.735   19.117    4.268 1 U   4.100739E+00  0.000000E+00 e 0 -         -         -
   1213   21.773   69.636    1.140 1 U   4.537229E+00  0.000000E+00 e 0 CG2.134   CB.134    QG2.134 #MAP   2537
   1214   55.209   64.282    3.847 1 U   4.764173E+00  0.000000E+00 e 0 -         -         -
   1215   23.726   42.348    0.863 1 U   4.226645E+00  0.000000E+00 e 0 -         -         -
   1216   57.232   43.151    4.316 1 U   3.910082E+00  0.000000E+00 e 0 CA.85     CD.85     HA.85 #MAP   1657
   1217   32.229   29.376    1.948 1 U   2.867553E+00  0.000000E+00 e 0 -         -         -
   1218   26.721   27.621    2.277 1 U   4.293413E+00  0.000000E+00 e 0 -         -         -
   1219   56.235   66.273    5.026 1 U   4.044297E+00  0.000000E+00 e 0 -         -         -
   1220   45.771   24.774    3.017 1 U   4.374344E+00  0.000000E+00 e 0 -         -         -
   1221   29.229   23.040    0.949 1 U   4.542443E+00  0.000000E+00 e 0 -         -         -
   1222   29.255   22.749    0.948 1 U   4.609078E+00  0.000000E+00 e 0 -         -         -
   1223   44.728   17.291    2.075 1 U   4.327254E+00  0.000000E+00 e 0 -         -         -
   1224   26.705   65.973    1.865 1 U   4.164151E+00  0.000000E+00 e 0 -         -         -
   1225   43.255   54.502    3.245 1 U   4.462996E+00  0.000000E+00 e 0 CD.35     CA.35     HD3.35 #MAP    729
   1226   23.720   57.701    0.527 1 U   4.225067E+00  0.000000E+00 e 0 CG.16     CA.16     HG.16 #MAP    214
   1226   23.720   57.701    0.527 1 U   4.225067E+00  0.000000E+00 e 0 CD1.16    CA.16     QD1.16 #MAP    215
   1227   12.668   38.307    0.847 1 U   4.939998E+00  0.000000E+00 e 0 -         -         -
   1228   12.785   38.591    0.845 1 U   4.859553E+00  0.000000E+00 e 0 -         -         -
   1229   26.717   62.145    2.018 1 U   4.492104E+00  0.000000E+00 e 0 CG.98     CA.98     HG2.98 #MAP   1906
   1230   27.250   62.178    2.019 1 U   4.938744E+00  0.000000E+00 e 0 -         -         -
   1231   44.291   20.014    4.372 1 U   4.779198E+00  0.000000E+00 e 0 -         -         -
   1232   44.188   19.841    4.374 1 U   4.866585E+00  0.000000E+00 e 0 -         -         -
   1233   74.247   25.178    4.824 1 U   3.516540E+00  0.000000E+00 e 0 -         -         -
   1234   36.713   29.278    3.038 1 U   4.646647E+00  0.000000E+00 e 0 -         -         -
   1235   62.285   42.637    6.889 1 U   4.596068E+00  0.000000E+00 e 0 -         -         -
   1236   55.236   23.113    4.824 1 U   3.705625E+00  0.000000E+00 e 0 -         -         -
   1237   44.297   10.615    4.350 1 U   4.999915E+00  0.000000E+00 e 0 -         -         -
   1238   44.217   10.442    4.353 1 U   4.998720E+00  0.000000E+00 e 0 -         -         -
   1239   29.723   21.420    0.935 1 U   4.440198E+00  0.000000E+00 e 0 -         -         -
   1240   40.220   56.624    3.120 1 U   4.109762E+00  0.000000E+00 e 0 -         -         -
   1241   29.722   41.826    0.774 1 U   4.165577E+00  0.000000E+00 e 0 -         -         -
   1242   14.212   16.539    1.120 1 U   4.462842E+00  0.000000E+00 e 0 -         -         -
   1243   21.718   27.099    0.253 1 U   4.431113E+00  0.000000E+00 e 0 -         -         -
   1244   18.707   31.301    1.066 1 U   4.411615E+00  0.000000E+00 e 0 -         -         -
   1245   66.352   20.943    6.883 1 U   4.635392E+00  0.000000E+00 e 0 -         -         -
   1246   62.671   11.582    3.804 1 U   4.748283E+00  0.000000E+00 e 0 -         -         -
   1247   62.763   11.791    3.802 1 U   4.646239E+00  0.000000E+00 e 0 CA.64     CD1.64    HA.64 #MAP   1223
   1248   48.224   42.207    2.933 1 U   4.487681E+00  0.000000E+00 e 0 -         -         -
   1249   35.228   27.344    2.193 1 U   4.261899E+00  0.000000E+00 e 0 -         -         -
   1250   31.723   57.036    1.469 1 U   3.892342E+00  0.000000E+00 e 0 CG.126    CA.126    HG3.126 #MAP   2424
   1251   62.240   21.964    3.860 1 U   4.517454E+00  0.000000E+00 e 0 -         -         -
   1252   27.223   65.891    1.865 1 U   3.710260E+00  0.000000E+00 e 0 CG.74     CA.74     HG2.74 #MAP   1387
   1252   27.223   65.891    1.865 1 U   3.710260E+00  0.000000E+00 e 0 CG.74     CA.74     HG3.74 #MAP   1388
   1253   31.757   29.687    1.066 1 U   4.701289E+00  0.000000E+00 e 0 -         -         -
   1254   26.711   42.534    2.017 1 U   4.732407E+00  0.000000E+00 e 0 -         -         -
   1255   24.719   18.325    1.607 1 U   4.430380E+00  0.000000E+00 e 0 -         -         -
   1256   46.232   21.698    4.937 1 U   4.153332E+00  0.000000E+00 e 0 -         -         -
   1257   58.238   29.824    4.824 1 U   3.579643E+00  0.000000E+00 e 0 -         -         -
   1258   17.714   38.533    0.879 1 U   4.633384E+00  0.000000E+00 e 0 -         -         -
   1259   57.830   39.777    2.858 1 U   4.568614E+00  0.000000E+00 e 0 -         -         -
   1260   57.878   39.601    2.855 1 U   4.565533E+00  0.000000E+00 e 0 -         -         -
   1261   57.863   39.355    2.856 1 U   4.625018E+00  0.000000E+00 e 0 -         -         -
   1262   54.234   63.510    4.211 1 U   4.317394E+00  0.000000E+00 e 0 -         -         -
   1263   14.358   21.920    0.625 1 U   4.744841E+00  0.000000E+00 e 0 -         -         -
   1264   18.714   24.666    1.464 1 U   4.105878E+00  0.000000E+00 e 0 -         -         -
   1265   31.227   36.547    2.372 1 U   4.015615E+00  0.000000E+00 e 0 -         -         -
   1266   22.759   29.019    1.659 1 U   4.512520E+00  0.000000E+00 e 0 -         -         -
   1267   55.736   17.057    6.128 1 U   4.470520E+00  0.000000E+00 e 0 -         -         -
   1268   17.757   26.632    0.896 1 U   4.853007E+00  0.000000E+00 e 0 -         -         -
   1269   59.247   24.477    5.921 1 U   5.031873E+00  0.000000E+00 e 0 -         -         -
   1270   58.714   24.428    5.927 1 U   4.624820E+00  0.000000E+00 e 0 -         -         -
   1271   48.709   25.667    5.430 1 U   4.764173E+00  0.000000E+00 e 0 -         -         -
   1272   25.217   33.215    1.860 1 U   4.358465E+00  0.000000E+00 e 0 -         -         -
   1273   78.248   42.314    7.963 1 U   4.151935E+00  0.000000E+00 e 0 -         -         -
   1274   38.340   29.440    2.932 1 U   4.454722E+00  0.000000E+00 e 0 -         -         -
   1275   38.379   29.231    2.933 1 U   4.419486E+00  0.000000E+00 e 0 -         -         -
   1276   38.360   29.045    2.936 1 U   4.460226E+00  0.000000E+00 e 0 -         -         -
   1277   64.794   41.573    7.055 1 U   4.801343E+00  0.000000E+00 e 0 -         -         -
   1278   64.714   41.349    7.058 1 U   4.901364E+00  0.000000E+00 e 0 -         -         -
   1279   41.729   33.954    2.896 1 U   3.918703E+00  0.000000E+00 e 0 -         -         -
   1280   29.710   31.714    0.941 1 U   4.580345E+00  0.000000E+00 e 0 -         -         -
   1281   55.737   22.081    4.817 1 U   3.714510E+00  0.000000E+00 e 0 -         -         -
   1282   27.724   43.029    1.990 1 U   4.219314E+00  0.000000E+00 e 0 -         -         -
   1283   37.727   67.638    3.127 1 U   4.712931E+00  0.000000E+00 e 0 -         -         -
   1284   26.709   17.315    2.069 1 U   4.962324E+00  0.000000E+00 e 0 -         -         -
   1285   27.259   17.380    2.069 1 U   5.071896E+00  0.000000E+00 e 0 -         -         -
   1286   27.720   43.098    1.849 1 U   3.938599E+00  0.000000E+00 e 0 -         -         -
   1287    4.193   27.034    0.164 1 U   4.387891E+00  0.000000E+00 e 0 -         -         -
   1288   39.726   42.595    3.011 1 U   3.875150E+00  0.000000E+00 e 0 -         -         -
   1289    4.262   23.578    0.163 1 U   4.746144E+00  0.000000E+00 e 0 -         -         -
   1290   42.309   29.186    1.931 1 U   4.907332E+00  0.000000E+00 e 0 -         -         -
   1291   30.722   22.217    1.060 1 U   4.047401E+00  0.000000E+00 e 0 -         -         -
   1292   58.738   21.663    6.134 1 U   4.692249E+00  0.000000E+00 e 0 -         -         -
   1293   19.212   25.794    1.074 1 U   4.341073E+00  0.000000E+00 e 0 -         -         -
   1294   51.217   58.563    5.430 1 U   4.917901E+00  0.000000E+00 e 0 -         -         -
   1295   15.704   12.210    0.304 1 U   4.704181E+00  0.000000E+00 e 0 -         -         -
   1296   61.147   52.630    5.028 1 U   4.782943E+00  0.000000E+00 e 0 -         -         -
   1297   61.253   52.875    5.025 1 U   4.797751E+00  0.000000E+00 e 0 -         -         -
   1298   61.311   53.137    5.027 1 U   4.818533E+00  0.000000E+00 e 0 -         -         -
   1299   56.235   65.542    3.705 1 U   4.387207E+00  0.000000E+00 e 0 -         -         -
   1300   42.227   57.795    3.017 1 U   3.800415E+00  0.000000E+00 e 0 CE.82     CA.82     HE2.82 #MAP   1555
   1300   42.227   57.795    3.017 1 U   3.800415E+00  0.000000E+00 e 0 CE.82     CA.82     HE3.82 #MAP   1556
   1300   42.227   57.795    3.017 1 U   3.800415E+00  0.000000E+00 e 0 CE.114    CA.114    HE2.114 #MAP   2185
   1300   42.227   57.795    3.017 1 U   3.800415E+00  0.000000E+00 e 0 CE.114    CA.114    HE3.114 #MAP   2186
   1301   32.283   29.694    1.060 1 U   4.764661E+00  0.000000E+00 e 0 -         -         -
   1302    9.207   28.604    0.305 1 U   4.881732E+00  0.000000E+00 e 0 -         -         -
   1303    9.113   28.419    0.307 1 U   4.934993E+00  0.000000E+00 e 0 -         -         -
   1304   54.734   28.890    5.288 1 U   4.140422E+00  0.000000E+00 e 0 -         -         -
   1305   31.205   54.566    1.587 1 U   4.707757E+00  0.000000E+00 e 0 -         -         -
   1306   21.720   16.787    2.070 1 U   4.095222E+00  0.000000E+00 e 0 -         -         -
   1307   27.724   62.994    2.130 1 U   4.054052E+00  0.000000E+00 e 0 CG.99     CA.99     HG3.99 #MAP   1935
   1308   29.720   57.521    1.454 1 U   4.325393E+00  0.000000E+00 e 0 CD.31     CA.31     HD2.31 #MAP    623
   1308   29.720   57.521    1.454 1 U   4.325393E+00  0.000000E+00 e 0 CD.31     CA.31     HD3.31 #MAP    624
   1308   29.720   57.521    1.454 1 U   4.325393E+00  0.000000E+00 e 0 CD.90     CA.90     HD2.90 #MAP   1738
   1308   29.720   57.521    1.454 1 U   4.325393E+00  0.000000E+00 e 0 CD.90     CA.90     HD3.90 #MAP   1739
   1309   58.736   64.029    3.919 1 U   4.220356E+00  0.000000E+00 e 0 -         -         -
   1310   41.268   16.297    1.105 1 U   4.688210E+00  0.000000E+00 e 0 -         -         -
   1311   18.715   22.175    1.047 1 U   3.858475E+00  0.000000E+00 e 0 -         -         -
   1312   64.781   43.230    7.057 1 U   4.671974E+00  0.000000E+00 e 0 -         -         -
   1313   64.671   43.033    7.059 1 U   4.903447E+00  0.000000E+00 e 0 -         -         -
   1314   22.736   52.636    1.058 1 U   4.173722E+00  0.000000E+00 e 0 CD1.26    CA.26     QD1.26 #MAP    489
   1315   50.328   18.048    4.091 1 U   4.673143E+00  0.000000E+00 e 0 -         -         -
   1316   50.379   17.813    4.089 1 U   4.677414E+00  0.000000E+00 e 0 -         -         -
   1317   50.366   17.607    4.091 1 U   4.656227E+00  0.000000E+00 e 0 -         -         -
   1318   10.910   18.447    0.743 1 U   4.937335E+00  0.000000E+00 e 0 -         -         -
   1319   10.859   18.260    0.748 1 U   4.937335E+00  0.000000E+00 e 0 -         -         -
   1320   37.724   29.434    3.034 1 U   4.767348E+00  0.000000E+00 e 0 -         -         -
   1321   75.244   42.132    7.828 1 U   3.710048E+00  0.000000E+00 e 0 -         -         -
   1322   24.688   18.855    1.378 1 U   4.514857E+00  0.000000E+00 e 0 -         -         -
   1323   63.241   28.276    5.902 1 U   3.223123E+00  0.000000E+00 e 0 -         -         -
   1324   60.693   64.909    4.173 1 U   4.466631E+00  0.000000E+00 e 0 -         -         -
   1325   62.243   26.236    6.287 1 U   4.703735E+00  0.000000E+00 e 0 -         -         -
   1326   50.234   21.180    4.945 1 U   3.855975E+00  0.000000E+00 e 0 -         -         -
   1327   38.822   60.712    1.836 1 U   4.990919E+00  0.000000E+00 e 0 -         -         -
   1328   48.358   21.666    4.410 1 U   4.513437E+00  0.000000E+00 e 0 -         -         -
   1329   48.355   21.427    4.413 1 U   4.568978E+00  0.000000E+00 e 0 -         -         -
   1330   54.731   41.255    4.762 1 U   3.876874E+00  0.000000E+00 e 0 -         -         -
   1331   46.232   13.892    4.940 1 U   4.555041E+00  0.000000E+00 e 0 -         -         -
   1332   23.224   17.286    2.071 1 U   4.319844E+00  0.000000E+00 e 0 -         -         -
   1333   46.731   20.690    1.637 1 U   4.264698E+00  0.000000E+00 e 0 -         -         -
   1334   28.736   17.959    1.827 1 U   4.537402E+00  0.000000E+00 e 0 CG1.34    CG2.34    HG13.34 #MAP    709
   1335   28.620   17.765    1.831 1 U   4.664894E+00  0.000000E+00 e 0 -         -         -
   1336   55.238   41.782    4.764 1 U   3.810012E+00  0.000000E+00 e 0 CA.91     CB.91     HA.91 #MAP   1781
   1337   67.740   64.269    3.852 1 U   4.153798E+00  0.000000E+00 e 0 -         -         -
   1338   64.837   43.143    6.683 1 U   5.071142E+00  0.000000E+00 e 0 -         -         -
   1339   54.253   14.674    4.145 1 U   4.466166E+00  0.000000E+00 e 0 -         -         -
   1340   29.223   42.214    0.967 1 U   3.640957E+00  0.000000E+00 e 0 -         -         -
   1341   62.233   42.035    2.899 1 U   3.956563E+00  0.000000E+00 e 0 -         -         -
   1342   16.297   23.548    0.537 1 U   4.600535E+00  0.000000E+00 e 0 -         -         -
   1343   25.218   42.083    2.019 1 U   4.253030E+00  0.000000E+00 e 0 -         -         -
   1344   22.217   29.443    1.483 1 U   4.399641E+00  0.000000E+00 e 0 -         -         -
   1345   58.738   33.366    3.828 1 U   4.414466E+00  0.000000E+00 e 0 -         -         -
   1346   43.252   30.445    1.741 1 U   4.945830E+00  0.000000E+00 e 0 -         -         -
   1347   23.756   50.051    1.234 1 U   4.716895E+00  0.000000E+00 e 0 -         -         -
   1348   53.735   21.444    4.932 1 U   4.104589E+00  0.000000E+00 e 0 -         -         -
   1349   19.717   17.845    2.078 1 U   4.079800E+00  0.000000E+00 e 0 -         -         -
   1350   57.735   25.257    4.756 1 U   3.801668E+00  0.000000E+00 e 0 -         -         -
   1351   66.741   42.829    7.130 1 U   3.986897E+00  0.000000E+00 e 0 -         -         -
   1352   42.729   58.312    1.981 1 U   4.173240E+00  0.000000E+00 e 0 -         -         -
   1353  119.297   42.169    7.125 1 U   4.742241E+00  0.000000E+00 e 0 -         -         -
   1354   30.726   36.394    2.377 1 U   4.041980E+00  0.000000E+00 e 0 -         -         -
   1355   31.722   21.664    0.926 1 U   4.025267E+00  0.000000E+00 e 0 -         -         -
   1356   65.323   50.359    4.630 1 U   4.752340E+00  0.000000E+00 e 0 CA.104    CD.104    HA.104 #MAP   2029
   1357   31.761   54.530    1.581 1 U   4.737892E+00  0.000000E+00 e 0 -         -         -
   1358   14.699   21.910    0.737 1 U   4.805600E+00  0.000000E+00 e 0 -         -         -
   1359   65.836   41.249    5.782 1 U   4.539744E+00  0.000000E+00 e 0 -         -         -
   1360   65.930   41.033    5.781 1 U   4.648491E+00  0.000000E+00 e 0 -         -         -
   1361   67.729   49.316    5.024 1 U   4.624622E+00  0.000000E+00 e 0 -         -         -
   1362   28.241   21.388    1.147 1 U   4.624226E+00  0.000000E+00 e 0 -         -         -
   1363   17.270   12.286    7.013 1 U   4.734502E+00  0.000000E+00 e 0 -         -         -
   1364   17.191   12.082    7.014 1 U   4.885644E+00  0.000000E+00 e 0 -         -         -
   1365   42.229   44.959    2.958 1 U   3.322258E+00  0.000000E+00 e 0 -         -         -
   1366   18.715   42.069    1.477 1 U   4.204405E+00  0.000000E+00 e 0 -         -         -
   1367   54.407   41.504    2.562 1 U   4.629586E+00  0.000000E+00 e 0 -         -         -
   1368   54.324   41.727    2.564 1 U   4.568523E+00  0.000000E+00 e 0 -         -         -
   1369   15.247   26.659    0.236 1 U   4.930642E+00  0.000000E+00 e 0 -         -         -
   1370   15.135   26.493    0.239 1 U   5.035275E+00  0.000000E+00 e 0 -         -         -
   1371   74.172   19.804    4.478 1 U   5.122915E+00  0.000000E+00 e 0 -         -         -
   1372   74.298   20.018    4.476 1 U   4.898990E+00  0.000000E+00 e 0 -         -         -
   1373   46.856   27.697    3.237 1 U   4.815375E+00  0.000000E+00 e 0 -         -         -
   1374   27.743   53.978    1.381 1 U   5.056396E+00  0.000000E+00 e 0 -         -         -
   1375   66.382   61.995    5.024 1 U   4.663110E+00  0.000000E+00 e 0 -         -         -
   1376   66.447   61.645    5.025 1 U   4.668477E+00  0.000000E+00 e 0 -         -         -
   1377   54.235   53.195    6.817 1 U   3.708148E+00  0.000000E+00 e 0 -         -         -
   1378   31.858   18.548    1.251 1 U   4.574178E+00  0.000000E+00 e 0 -         -         -
   1379   31.810   18.239    1.253 1 U   4.611304E+00  0.000000E+00 e 0 -         -         -
   1380   27.229   64.777    1.934 1 U   4.133169E+00  0.000000E+00 e 0 -         -         -
   1381   26.704   64.824    1.927 1 U   4.479715E+00  0.000000E+00 e 0 -         -         -
   1382   46.235   20.695    1.626 1 U   4.428916E+00  0.000000E+00 e 0 -         -         -
   1383   29.705   23.525    0.940 1 U   4.589377E+00  0.000000E+00 e 0 -         -         -
   1384   55.737   59.185    4.514 1 U   4.112365E+00  0.000000E+00 e 0 -         -         -
   1385   29.199   21.433    0.902 1 U   4.636499E+00  0.000000E+00 e 0 -         -         -
   1386   62.245   20.885    4.081 1 U   4.492185E+00  0.000000E+00 e 0 -         -         -
   1387   44.254   18.371    1.494 1 U   4.470130E+00  0.000000E+00 e 0 -         -         -
   1388   55.776   70.489    5.026 1 U   4.509113E+00  0.000000E+00 e 0 -         -         -
   1389   32.675   26.536    0.864 1 U   4.794433E+00  0.000000E+00 e 0 -         -         -
   1390    4.818   23.646    0.149 1 U   4.928168E+00  0.000000E+00 e 0 -         -         -
   1391    4.741   23.457    0.151 1 U   4.948526E+00  0.000000E+00 e 0 -         -         -
   1392   56.237   32.572    4.680 1 U   4.073256E+00  0.000000E+00 e 0 -         -         -
   1393   62.377   22.054    4.224 1 U   4.749116E+00  0.000000E+00 e 0 -         -         -
   1394   26.709   35.601    0.609 1 U   4.524289E+00  0.000000E+00 e 0 -         -         -
   1395   63.244   58.353    3.790 1 U   4.182469E+00  0.000000E+00 e 0 -         -         -
   1396   61.589   36.572    4.599 1 U   4.106308E+00  0.000000E+00 e 0 -         -         -
   1397   61.799   36.539    4.601 1 U   4.024893E+00  0.000000E+00 e 0 CA.44     CB.44     HA.44 #MAP    875
   1398   61.936   36.158    4.625 1 U   4.040440E+00  0.000000E+00 e 0 -         -         -
   1399   32.795   24.476    0.860 1 U   4.844465E+00  0.000000E+00 e 0 -         -         -
   1400    9.812   17.985    0.794 1 U   4.539396E+00  0.000000E+00 e 0 -         -         -
   1401   54.232   42.054    3.846 1 U   4.623337E+00  0.000000E+00 e 0 -         -         -
   1402   53.735   46.961    4.680 1 U   3.927459E+00  0.000000E+00 e 0 -         -         -
   1403   44.270   18.373    1.606 1 U   4.486559E+00  0.000000E+00 e 0 -         -         -
   1404   44.670   57.500    2.574 1 U   5.059543E+00  0.000000E+00 e 0 -         -         -
   1405   44.773   57.676    2.569 1 U   5.044121E+00  0.000000E+00 e 0 -         -         -
   1406   14.186   31.281    0.914 1 U   4.559235E+00  0.000000E+00 e 0 -         -         -
   1407   28.702   21.429    1.136 1 U   4.574087E+00  0.000000E+00 e 0 -         -         -
   1408   42.736   10.334    4.477 1 U   4.225593E+00  0.000000E+00 e 0 -         -         -
   1409   74.753   75.768    4.477 1 U   4.530770E+00  0.000000E+00 e 0 -         -         -
   1410   72.777   11.205    5.863 1 U   4.823430E+00  0.000000E+00 e 0 -         -         -
   1411   72.652   11.071    5.865 1 U   4.850793E+00  0.000000E+00 e 0 -         -         -
   1412   79.773   42.398    7.965 1 U   4.784950E+00  0.000000E+00 e 0 -         -         -
   1413   79.762   42.142    7.964 1 U   4.720540E+00  0.000000E+00 e 0 -         -         -
   1414   15.725   23.543    0.527 1 U   4.506632E+00  0.000000E+00 e 0 -         -         -
   1415   26.721   36.019    0.161 1 U   4.227173E+00  0.000000E+00 e 0 -         -         -
   1416   27.222   36.019    0.161 1 U   4.175171E+00  0.000000E+00 e 0 -         -         -
   1417   21.742   71.278    1.147 1 U   4.423097E+00  0.000000E+00 e 0 -         -         -
   1418   66.255   40.944    7.130 1 U   5.016327E+00  0.000000E+00 e 0 -         -         -
   1419   42.215   29.409    1.793 1 U   3.825258E+00  0.000000E+00 e 0 -         -         -
   1420   21.732   33.785    0.599 1 U   4.363713E+00  0.000000E+00 e 0 -         -         -
   1421   48.712   21.957    5.427 1 U   4.837653E+00  0.000000E+00 e 0 -         -         -
   1422   42.235   57.823    2.957 1 U   3.928405E+00  0.000000E+00 e 0 CE.18     CA.18     HE2.18 #MAP    276
   1422   42.235   57.823    2.957 1 U   3.928405E+00  0.000000E+00 e 0 CE.18     CA.18     HE3.18 #MAP    277
   1422   42.235   57.823    2.957 1 U   3.928405E+00  0.000000E+00 e 0 CE.81     CA.81     HE2.81 #MAP   1510
   1422   42.235   57.823    2.957 1 U   3.928405E+00  0.000000E+00 e 0 CE.81     CA.81     HE3.81 #MAP   1511
   1423   54.235   36.154    5.803 1 U   4.366354E+00  0.000000E+00 e 0 -         -         -
   1424   34.241   25.661    1.074 1 U   4.719171E+00  0.000000E+00 e 0 -         -         -
   1425   34.132   25.431    1.076 1 U   4.841323E+00  0.000000E+00 e 0 -         -         -
   1426   62.241   17.071    6.287 1 U   4.600917E+00  0.000000E+00 e 0 -         -         -
   1427   24.720   31.233    0.932 1 U   4.044684E+00  0.000000E+00 e 0 -         -         -
   1428   25.217   31.225    0.948 1 U   4.018568E+00  0.000000E+00 e 0 CG.37     CB.37     HG2.37 #MAP    784
   1429   20.217   22.215    1.037 1 U   3.642071E+00  0.000000E+00 e 0 -         -         -
   1430   25.214   29.127    1.931 1 U   4.463691E+00  0.000000E+00 e 0 -         -         -
   1431   31.257   61.348    0.751 1 U   4.816426E+00  0.000000E+00 e 0 -         -         -
   1432   31.148   61.122    0.753 1 U   4.900770E+00  0.000000E+00 e 0 -         -         -
   1433   25.225   19.461    1.371 1 U   4.458846E+00  0.000000E+00 e 0 -         -         -
   1434   27.725   43.012    1.184 1 U   4.600631E+00  0.000000E+00 e 0 -         -         -
   1435   58.738   43.277    3.904 1 U   4.416613E+00  0.000000E+00 e 0 CA.17     CD.17     HA.17 #MAP    262
   1436   39.334   24.576    1.741 1 U   4.817874E+00  0.000000E+00 e 0 -         -         -
   1437   29.224   25.069    3.023 1 U   3.744795E+00  0.000000E+00 e 0 -         -         -
   1438   39.292   43.582    2.650 1 U   4.623732E+00  0.000000E+00 e 0 -         -         -
   1439   57.239   39.638    5.011 1 U   3.898891E+00  0.000000E+00 e 0 -         -         -
   1440   44.204   40.959    2.576 1 U   4.912144E+00  0.000000E+00 e 0 -         -         -
   1441   58.736   40.278    4.740 1 U   3.470724E+00  0.000000E+00 e 0 -         -         -
   1442   24.725   22.191    1.580 1 U   4.163677E+00  0.000000E+00 e 0 -         -         -
   1443   54.787   23.157    4.614 1 U   4.475455E+00  0.000000E+00 e 0 CA.95     CD1.95    HA.95 #MAP   1858
   1444   16.714   25.900    0.594 1 U   4.883613E+00  0.000000E+00 e 0 -         -         -
   1445   51.293   54.473    5.143 1 U   4.890893E+00  0.000000E+00 e 0 -         -         -
   1446   51.316   54.578    5.145 1 U   4.828094E+00  0.000000E+00 e 0 -         -         -
   1447   26.718   42.591    1.924 1 U   4.306486E+00  0.000000E+00 e 0 CG1.59    CB.59     HG13.59 #MAP   1077
   1448   31.670   53.979    2.247 1 U   4.879425E+00  0.000000E+00 e 0 -         -         -
   1449   44.236   17.253    2.065 1 U   4.096914E+00  0.000000E+00 e 0 -         -         -
   1450   45.245   30.456    3.239 1 U   5.130649E+00  0.000000E+00 e 0 -         -         -
   1451   42.728   17.847    2.063 1 U   4.501698E+00  0.000000E+00 e 0 -         -         -
   1452   66.248   31.467    5.843 1 U   4.594366E+00  0.000000E+00 e 0 -         -         -
   1453   31.729   24.133    1.464 1 U   4.480270E+00  0.000000E+00 e 0 -         -         -
   1454  114.417   42.760    7.830 1 U   4.662690E+00  0.000000E+00 e 0 -         -         -
   1455  114.527   42.617    7.827 1 U   4.739769E+00  0.000000E+00 e 0 -         -         -
   1456  114.539   42.446    7.835 1 U   4.764661E+00  0.000000E+00 e 0 -         -         -
   1457   31.721   41.597    1.460 1 U   4.373674E+00  0.000000E+00 e 0 -         -         -
   1458   45.745   25.019    2.957 1 U   4.476084E+00  0.000000E+00 e 0 -         -         -
   1459   38.703   29.203    2.935 1 U   4.426728E+00  0.000000E+00 e 0 -         -         -
   1460   73.865   67.419    4.086 1 U   5.036711E+00  0.000000E+00 e 0 -         -         -
   1461   20.715   32.339    1.624 1 U   4.403139E+00  0.000000E+00 e 0 -         -         -
   1462   34.247   42.001    1.475 1 U   4.758352E+00  0.000000E+00 e 0 -         -         -
   1463  119.745   42.048    7.806 1 U   4.934058E+00  0.000000E+00 e 0 -         -         -
   1464   65.242   24.662    3.922 1 U   4.713383E+00  0.000000E+00 e 0 -         -         -
   1465   18.217   24.146    0.183 1 U   4.924473E+00  0.000000E+00 e 0 -         -         -
   1466   14.715   60.798   -0.155 1 U   4.684087E+00  0.000000E+00 e 0 CD1.61    CA.61     QD1.61 #MAP   1130
   1467    9.212   12.273    0.315 1 U   4.875548E+00  0.000000E+00 e 0 -         -         -
   1468   21.719   31.889    1.473 1 U   4.301104E+00  0.000000E+00 e 0 -         -         -
   1469   49.233   16.919    2.492 1 U   4.307689E+00  0.000000E+00 e 0 -         -         -
   1470   26.721   34.470    2.228 1 U   4.485041E+00  0.000000E+00 e 0 -         -         -
   1471   25.220   32.922    1.781 1 U   3.980976E+00  0.000000E+00 e 0 -         -         -
   1472   43.731   17.435    4.942 1 U   4.479636E+00  0.000000E+00 e 0 -         -         -
   1473   24.720   32.922    1.238 1 U   4.307689E+00  0.000000E+00 e 0 -         -         -
   1474   62.241   59.765    3.820 1 U   4.336642E+00  0.000000E+00 e 0 -         -         -
   1475   36.227   29.308    2.588 1 U   4.021164E+00  0.000000E+00 e 0 -         -         -
   1476   28.723   21.049    0.923 1 U   4.641351E+00  0.000000E+00 e 0 -         -         -
   1477   16.216   31.373    0.931 1 U   4.786458E+00  0.000000E+00 e 0 -         -         -
   1478   15.716   25.695   -0.118 1 U   4.862076E+00  0.000000E+00 e 0 -         -         -
   1479   32.725   42.214    1.466 1 U   4.567888E+00  0.000000E+00 e 0 CB.81     CE.81     HB2.81 #MAP   1540
   1480  115.267   42.730    7.684 1 U   4.400339E+00  0.000000E+00 e 0 -         -         -
   1481   37.727   29.308    2.866 1 U   4.618027E+00  0.000000E+00 e 0 -         -         -
   1482   38.728   25.178    3.020 1 U   4.798007E+00  0.000000E+00 e 0 -         -         -
   1483   14.215   16.919    1.590 1 U   4.701400E+00  0.000000E+00 e 0 -         -         -
   1484   56.737   32.406    4.678 1 U   4.032804E+00  0.000000E+00 e 0 -         -         -
   1485   26.721   59.765    2.082 1 U   4.644402E+00  0.000000E+00 e 0 -         -         -
   1486   58.238   30.341    5.213 1 U   4.490895E+00  0.000000E+00 e 0 -         -         -
   1487   67.743   42.730    7.237 1 U   3.319919E+00  0.000000E+00 e 0 -         -         -
   1488   21.218   12.273    0.322 1 U   4.843234E+00  0.000000E+00 e 0 -         -         -
   1489   56.737   25.178    4.641 1 U   4.831176E+00  0.000000E+00 e 0 -         -         -
   1490   25.220   32.406    2.001 1 U   4.496558E+00  0.000000E+00 e 0 -         -         -
   1491   44.231   11.240    4.384 1 U   4.970963E+00  0.000000E+00 e 0 -         -         -
   1492   12.214   62.347    0.307 1 U   4.513270E+00  0.000000E+00 e 0 CD1.64    CA.64     QD1.64 #MAP   1204
   1493   48.233   17.435    4.414 1 U   4.433317E+00  0.000000E+00 e 0 -         -         -
   1494   50.234   17.951    3.871 1 U   4.549813E+00  0.000000E+00 e 0 -         -         -
   1495   62.241   49.957    4.538 1 U   4.869134E+00  0.000000E+00 e 0 -         -         -
   1496   72.746   58.217    4.304 1 U   4.334125E+00  0.000000E+00 e 0 -         -         -
   1497   50.734   17.951    4.751 1 U   4.067589E+00  0.000000E+00 e 0 -         -         -
   1498   54.236   28.792    4.619 1 U   4.527010E+00  0.000000E+00 e 0 -         -         -
   1499   62.741   36.019    4.964 1 U   4.668477E+00  0.000000E+00 e 0 -         -         -
   1500   68.744   13.305    5.030 1 U   4.566981E+00  0.000000E+00 e 0 -         -         -
   1501   46.732   43.246    3.240 1 U   4.542094E+00  0.000000E+00 e 0 -         -         -
   1502   52.735   42.730    4.619 1 U   4.154732E+00  0.000000E+00 e 0 -         -         -
   1503   61.740   41.698    3.717 1 U   4.947256E+00  0.000000E+00 e 0 -         -         -
   1504   55.737   29.824    4.766 1 U   4.186891E+00  0.000000E+00 e 0 -         -         -
   1505   62.741   40.149    4.392 1 U   4.732523E+00  0.000000E+00 e 0 -         -         -
   1506   43.230   27.243    1.568 1 U   4.447155E+00  0.000000E+00 e 0 -         -         -
   1507   54.736   44.795    4.509 1 U   4.089339E+00  0.000000E+00 e 0 -         -         -
   1508   20.218   24.146    0.623 1 U   3.802421E+00  0.000000E+00 e 0 -         -         -
   1509   26.721   43.246    1.854 1 U   4.554952E+00  0.000000E+00 e 0 -         -         -
   1510   41.729   16.403    1.129 1 U   4.540265E+00  0.000000E+00 e 0 -         -         -
   1511   16.216   31.889    1.055 1 U   4.896920E+00  0.000000E+00 e 0 -         -         -
   1512   59.239   65.444    4.780 1 U   4.154265E+00  0.000000E+00 e 0 -         -         -
   1513   48.233   49.957    1.598 1 U   4.912748E+00  0.000000E+00 e 0 -         -         -
   1514   52.735   40.665    5.000 1 U   3.969656E+00  0.000000E+00 e 0 -         -         -
   1515   43.731   55.119    3.270 1 U   4.534551E+00  0.000000E+00 e 0 -         -         -
   1516   30.224   36.019    1.766 1 U   3.703949E+00  0.000000E+00 e 0 -         -         -
   1517   27.222   18.467    0.887 1 U   4.541745E+00  0.000000E+00 e 0 -         -         -
   1518   26.721   18.467    0.887 1 U   4.138600E+00  0.000000E+00 e 0 -         -         -
   1519   29.223   32.406    2.558 1 U   4.308291E+00  0.000000E+00 e 0 -         -         -
   1520   45.732   25.695    2.896 1 U   4.866161E+00  0.000000E+00 e 0 -         -         -
   1521   60.740   53.054    4.604 1 U   4.741299E+00  0.000000E+00 e 0 -         -         -
   1522   53.235   39.116    2.566 1 U   4.292238E+00  0.000000E+00 e 0 -         -         -
   1523   41.729   25.178    3.182 1 U   4.705520E+00  0.000000E+00 e 0 -         -         -
   1524   22.219   25.178    1.473 1 U   4.184922E+00  0.000000E+00 e 0 -         -         -
   1525   56.237   24.146    4.824 1 U   3.858475E+00  0.000000E+00 e 0 -         -         -
   1526   58.238   27.243    4.744 1 U   4.044297E+00  0.000000E+00 e 0 -         -         -
   1527   39.728   43.246    3.248 1 U   4.614219E+00  0.000000E+00 e 0 -         -         -
   1528   25.220   29.308    2.272 1 U   4.609368E+00  0.000000E+00 e 0 -         -         -
   1529   36.727   27.759    2.067 1 U   4.814851E+00  0.000000E+00 e 0 -         -         -
   1530   26.221   29.308    0.879 1 U   3.826044E+00  0.000000E+00 e 0 -         -         -
   1531   53.736   63.895    4.304 1 U   4.578314E+00  0.000000E+00 e 0 -         -         -
   1532   58.738   35.503    3.475 1 U   4.930332E+00  0.000000E+00 e 0 -         -         -
   1533   55.737   63.895    4.824 1 U   3.647489E+00  0.000000E+00 e 0 -         -         -
   1534   24.220   18.467    1.260 1 U   4.093957E+00  0.000000E+00 e 0 -         -         -
   1535   70.745   42.730    7.134 1 U   4.722713E+00  0.000000E+00 e 0 -         -         -
   1536   49.233   47.892    7.010 1 U   4.761742E+00  0.000000E+00 e 0 -         -         -
   1537   53.235   38.600    2.756 1 U   4.403841E+00  0.000000E+00 e 0 -         -         -
   1538   52.735   39.116    4.824 1 U   2.719595E+00  0.000000E+00 e 0 -         -         -
   1539   32.225   22.081    0.747 1 U   4.424547E+00  0.000000E+00 e 0 -         -         -
   1540   63.741   58.733    3.768 1 U   4.385840E+00  0.000000E+00 e 0 -         -         -
   1541   56.237   14.338    5.022 1 U   4.326012E+00  0.000000E+00 e 0 -         -         -
   1542   10.713   18.984    0.887 1 U   4.892799E+00  0.000000E+00 e 0 -         -         -
   1543   32.225   65.444    1.869 1 U   4.624424E+00  0.000000E+00 e 0 -         -         -
   1544   60.239   64.928    4.267 1 U   4.415896E+00  0.000000E+00 e 0 -         -         -
   1545   15.215   21.565    1.253 1 U   4.385158E+00  0.000000E+00 e 0 -         -         -
   1546   64.742   62.863    4.018 1 U   4.281188E+00  0.000000E+00 e 0 -         -         -
   1547   26.721   36.535    2.030 1 U   4.247551E+00  0.000000E+00 e 0 -         -         -
   1548   27.222   36.535    2.030 1 U   3.873717E+00  0.000000E+00 e 0 -         -         -
   1549   37.727   62.347    1.151 1 U   4.172276E+00  0.000000E+00 e 0 -         -         -
   1550   46.232   15.886    2.082 1 U   4.377703E+00  0.000000E+00 e 0 -         -         -
   1551   29.723   21.565    1.268 1 U   4.606667E+00  0.000000E+00 e 0 -         -         -
   1552   41.229   31.889    2.859 1 U   4.033943E+00  0.000000E+00 e 0 CE.31     CB.31     HE2.31 #MAP    634
   1552   41.229   31.889    2.859 1 U   4.033943E+00  0.000000E+00 e 0 CE.31     CB.31     HE3.31 #MAP    635
   1553   55.737   14.338    5.147 1 U   4.473806E+00  0.000000E+00 e 0 -         -         -
   1554   51.234   13.821    4.993 1 U   4.179539E+00  0.000000E+00 e 0 -         -         -
   1555   61.740   40.149    4.392 1 U   4.278313E+00  0.000000E+00 e 0 -         -         -
   1556   24.220   18.467    1.392 1 U   4.620972E+00  0.000000E+00 e 0 -         -         -
   1557   34.726   29.824    2.280 1 U   3.774268E+00  0.000000E+00 e 0 -         -         -
   1558   22.719   49.957    1.730 1 U   4.866868E+00  0.000000E+00 e 0 -         -         -
   1559   17.717   23.630    0.175 1 U   4.986883E+00  0.000000E+00 e 0 -         -         -
   1560   43.731   36.019    3.123 1 U   4.743658E+00  0.000000E+00 e 0 -         -         -
   1561   58.238   41.698    4.487 1 U   4.665841E+00  0.000000E+00 e 0 -         -         -
   1562   64.742   29.824    5.844 1 U   2.693096E+00  0.000000E+00 e 0 -         -         -
   1563   38.228   29.308    2.874 1 U   4.584985E+00  0.000000E+00 e 0 -         -         -
   1564   27.222   54.087    0.931 1 U   5.500000E+00  0.000000E+00 e 0 -         -         -
   1565   63.241   58.733    3.798 1 U   4.190353E+00  0.000000E+00 e 0 -         -         -
   1566   27.722   20.532    0.784 1 U   4.922939E+00  0.000000E+00 e 0 -         -         -
   1567   29.723   21.565    2.060 1 U   4.713157E+00  0.000000E+00 e 0 -         -         -
   1568   23.219   18.467    1.598 1 U   4.084343E+00  0.000000E+00 e 0 -         -         -
   1569   12.214   18.984    1.070 1 U   4.978712E+00  0.000000E+00 e 0 -         -         -
   1570   55.737   63.895    4.934 1 U   4.207459E+00  0.000000E+00 e 0 -         -         -
   1571   15.215   16.403    2.074 1 U   3.822904E+00  0.000000E+00 e 0 -         -         -
   1572   23.720   33.438    0.263 1 U   4.160366E+00  0.000000E+00 e 0 -         -         -
   1573   14.715   26.727    0.285 1 U   4.805730E+00  0.000000E+00 e 0 -         -         -
   1574   15.215   23.630    0.241 1 U   5.021413E+00  0.000000E+00 e 0 -         -         -
   1575   65.242   31.889    3.974 1 U   4.855646E+00  0.000000E+00 e 0 -         -         -
   1576   19.217   16.403    2.082 1 U   3.867174E+00  0.000000E+00 e 0 -         -         -
   1577   31.724   35.503    1.436 1 U   4.971291E+00  0.000000E+00 e 0 -         -         -
   1578   57.237   36.535    4.216 1 U   4.504983E+00  0.000000E+00 e 0 -         -         -
   1579   40.729   34.470    2.302 1 U   4.721454E+00  0.000000E+00 e 0 -         -         -
   1580   53.736   13.821    4.304 1 U   4.784448E+00  0.000000E+00 e 0 -         -         -
   1581   47.733   45.311    5.030 1 U   4.656227E+00  0.000000E+00 e 0 -         -         -
   1582   28.723   32.406    1.033 1 U   4.946781E+00  0.000000E+00 e 0 -         -         -
   1583   68.244   65.960    4.120 1 U   4.747926E+00  0.000000E+00 e 0 -         -         -
   1584    7.211   15.886    0.476 1 U   4.773123E+00  0.000000E+00 e 0 -         -         -
   1585   28.723   14.854    0.586 1 U   4.452215E+00  0.000000E+00 e 0 -         -         -
   1586   50.734   18.467    4.758 1 U   4.018198E+00  0.000000E+00 e 0 -         -         -
   1587   65.742   56.152    4.817 1 U   4.383796E+00  0.000000E+00 e 0 -         -         -
   1588   58.238   22.081    3.908 1 U   4.516447E+00  0.000000E+00 e 0 -         -         -
   1589   63.241   59.249    4.179 1 U   4.690827E+00  0.000000E+00 e 0 -         -         -
   1590   67.243   21.049    7.464 1 U   4.837653E+00  0.000000E+00 e 0 -         -         -
   1591   36.227   18.984    1.869 1 U   4.625414E+00  0.000000E+00 e 0 -         -         -
   1592   60.740   22.597    5.492 1 U   4.818929E+00  0.000000E+00 e 0 -         -         -
   1593   30.724   62.347    1.832 1 U   4.873689E+00  0.000000E+00 e 0 -         -         -
   1594   42.730   65.444    3.776 1 U   4.630284E+00  0.000000E+00 e 0 -         -         -
   1595   35.226   29.308    3.042 1 U   4.839010E+00  0.000000E+00 e 0 -         -         -
   1596   18.717   31.373    1.502 1 U   4.117169E+00  0.000000E+00 e 0 -         -         -
   1597   32.225   22.081    0.623 1 U   4.675275E+00  0.000000E+00 e 0 -         -         -
   1598   27.222   25.695    0.791 1 U   5.500000E+00  0.000000E+00 e 0 -         -         -
   1599   21.719   34.987    0.923 1 U   3.797419E+00  0.000000E+00 e 0 -         -         -
   1600   50.734   37.052    4.634 1 U   5.005573E+00  0.000000E+00 e 0 -         -         -
   1601   54.236   14.338    6.423 1 U   4.418767E+00  0.000000E+00 e 0 -         -         -
   1602   80.750   42.214    7.963 1 U   4.828629E+00  0.000000E+00 e 0 -         -         -
   1603   13.715   21.565    0.828 1 U   4.639325E+00  0.000000E+00 e 0 -         -         -
   1604   53.736   12.789    6.423 1 U   4.987722E+00  0.000000E+00 e 0 -         -         -
   1605   26.721   35.503    1.693 1 U   4.679022E+00  0.000000E+00 e 0 -         -         -
   1606   26.221   18.467    0.762 1 U   4.499490E+00  0.000000E+00 e 0 -         -         -
   1607   31.224   25.695    1.070 1 U   4.831982E+00  0.000000E+00 e 0 -         -         -
   1608   38.728   43.246    2.654 1 U   4.547523E+00  0.000000E+00 e 0 -         -         -
   1609   26.721   17.435    1.400 1 U   4.743422E+00  0.000000E+00 e 0 -         -         -
   1610   60.740   41.698    6.834 1 U   4.632583E+00  0.000000E+00 e 0 -         -         -
   1611   78.249   71.122    5.030 1 U   4.561927E+00  0.000000E+00 e 0 -         -         -
   1612   14.715   18.467    1.451 1 U   4.896625E+00  0.000000E+00 e 0 -         -         -
   1613   57.738   37.052    5.022 1 U   4.727081E+00  0.000000E+00 e 0 -         -         -
   1614   61.740   22.081    5.022 1 U   4.396162E+00  0.000000E+00 e 0 -         -         -
   1615   63.741   58.733    3.922 1 U   3.748420E+00  0.000000E+00 e 0 -         -         -
   1616   42.230   44.795    3.020 1 U   3.108986E+00  0.000000E+00 e 0 -         -         -
   1617   58.238   39.116    4.516 1 U   5.048311E+00  0.000000E+00 e 0 -         -         -
   1618   25.721   17.951    0.777 1 U   4.613732E+00  0.000000E+00 e 0 -         -         -
   1619    3.209   25.695   -0.111 1 U   4.938274E+00  0.000000E+00 e 0 -         -         -
   1620   24.720   36.535    2.023 1 U   4.395469E+00  0.000000E+00 e 0 -         -         -
   1621   23.720   71.122    1.260 1 U   4.705855E+00  0.000000E+00 e 0 -         -         -
   1622   25.220   29.308    2.023 1 U   4.405248E+00  0.000000E+00 e 0 -         -         -
   1623   29.223   42.214    1.986 1 U   3.523716E+00  0.000000E+00 e 0 CD.29     CE.29     HD3.29 #MAP    600
   1624   21.719   31.373    1.598 1 U   4.501780E+00  0.000000E+00 e 0 -         -         -
   1625   16.716   29.824    1.121 1 U   4.869986E+00  0.000000E+00 e 0 -         -         -
   1626   48.233   13.821    4.685 1 U   4.245917E+00  0.000000E+00 e 0 -         -         -
   1627   36.227   29.824    2.720 1 U   4.743658E+00  0.000000E+00 e 0 -         -         -
   1628   57.237   18.467    4.091 1 U   4.909584E+00  0.000000E+00 e 0 -         -         -
   1629   35.726   55.119    1.033 1 U   5.119682E+00  0.000000E+00 e 0 -         -         -
   1630   39.728   42.730    2.888 1 U   4.098611E+00  0.000000E+00 e 0 -         -         -
   1631   66.743   32.922    5.976 1 U   3.921191E+00  0.000000E+00 e 0 -         -         -
   1632   50.734   18.984    4.120 1 U   4.509279E+00  0.000000E+00 e 0 -         -         -
   1633   60.239   24.662    4.326 1 U   5.110667E+00  0.000000E+00 e 0 -         -         -
   1634   31.724   55.636    2.793 1 U   4.413752E+00  0.000000E+00 e 0 -         -         -
   1635   35.726   29.824    1.400 1 U   4.561298E+00  0.000000E+00 e 0 -         -         -
   1636   29.223   21.565    0.586 1 U   4.853146E+00  0.000000E+00 e 0 -         -         -
   1637   63.241   27.759    4.678 1 U   3.931253E+00  0.000000E+00 e 0 CA.99     CG.99     HA.99 #MAP   1945
   1638    4.210   12.273    0.307 1 U   4.823164E+00  0.000000E+00 e 0 -         -         -
   1639   25.721   20.016    1.356 1 U   4.455941E+00  0.000000E+00 e 0 -         -         -
   1640   58.738   65.444    4.788 1 U   3.680832E+00  0.000000E+00 e 0 -         -         -
   1641   58.738   59.765    3.834 1 U   3.691753E+00  0.000000E+00 e 0 -         -         -
   1642   25.220   29.308    1.700 1 U   3.869441E+00  0.000000E+00 e 0 -         -         -
   1643   42.230   38.600    2.962 1 U   3.557252E+00  0.000000E+00 e 0 -         -         -
   1644   23.720   36.019    0.747 1 U   4.802373E+00  0.000000E+00 e 0 -         -         -
   1645   22.219   24.146   -0.147 1 U   4.880001E+00  0.000000E+00 e 0 -         -         -
   1646  114.267   42.730    7.516 1 U   4.632683E+00  0.000000E+00 e 0 -         -         -
   1647   58.738   46.860    5.147 1 U   4.852453E+00  0.000000E+00 e 0 -         -         -
   1648   59.239   46.860    5.147 1 U   5.047946E+00  0.000000E+00 e 0 -         -         -
   1649   60.239   22.081    6.291 1 U   4.254683E+00  0.000000E+00 e 0 -         -         -
   1650   20.718   53.571    1.627 1 U   4.633986E+00  0.000000E+00 e 0 -         -         -
   1651   53.736   12.789    6.819 1 U   4.028647E+00  0.000000E+00 e 0 -         -         -
   1652   41.729   44.795    2.896 1 U   3.900991E+00  0.000000E+00 e 0 -         -         -
   1653   16.716   14.338    0.850 1 U   5.060286E+00  0.000000E+00 e 0 -         -         -
   1654   54.236   74.736    4.208 1 U   4.707421E+00  0.000000E+00 e 0 -         -         -
   1655   25.721   40.149    2.566 1 U   4.490814E+00  0.000000E+00 e 0 -         -         -
   1656   21.719   25.178    0.923 1 U   3.521802E+00  0.000000E+00 e 0 -         -         -
   1657   28.222   21.049    0.938 1 U   4.858294E+00  0.000000E+00 e 0 -         -         -
   1658   21.218   28.792    0.322 1 U   4.895593E+00  0.000000E+00 e 0 -         -         -
   1659   40.229   31.889    2.089 1 U   4.823430E+00  0.000000E+00 e 0 -         -         -
   1660   25.220   32.406    2.558 1 U   4.626802E+00  0.000000E+00 e 0 -         -         -
   1661   27.222   22.081    0.887 1 U   4.181002E+00  0.000000E+00 e 0 -         -         -
   1662   57.237   54.087    5.022 1 U   4.581456E+00  0.000000E+00 e 0 -         -         -
   1663   13.214   21.565    0.945 1 U   4.457086E+00  0.000000E+00 e 0 -         -         -
   1664   36.727   22.597    0.975 1 U   4.118046E+00  0.000000E+00 e 0 -         -         -
   1665   55.236   17.435    5.140 1 U   4.879281E+00  0.000000E+00 e 0 -         -         -
   1666   33.725   27.759    2.155 1 U   4.665735E+00  0.000000E+00 e 0 -         -         -
   1667   25.220   42.214    1.781 1 U   3.589116E+00  0.000000E+00 e 0 -         -         -
   1668   18.717   42.214    1.598 1 U   4.584055E+00  0.000000E+00 e 0 -         -         -
   1669   52.735   40.665    4.663 1 U   3.126770E+00  0.000000E+00 e 0 -         -         -
   1670   66.743   63.895    3.856 1 U   3.923377E+00  0.000000E+00 e 0 -         -         -
   1671   62.741   36.535    4.971 1 U   4.684303E+00  0.000000E+00 e 0 -         -         -
   1672   54.736   53.054    7.127 1 U   4.249737E+00  0.000000E+00 e 0 -         -         -
   1673   59.239   32.406    3.680 1 U   4.700402E+00  0.000000E+00 e 0 -         -         -
   1674   58.738   32.406    3.680 1 U   4.701511E+00  0.000000E+00 e 0 -         -         -
   1675   16.216   36.019    0.579 1 U   4.727197E+00  0.000000E+00 e 0 -         -         -
   1676   42.230   37.568    2.954 1 U   3.586606E+00  0.000000E+00 e 0 -         -         -
   1677   61.240   42.214    2.954 1 U   3.361747E+00  0.000000E+00 e 0 -         -         -
   1678   10.713   21.565    0.740 1 U   5.106696E+00  0.000000E+00 e 0 -         -         -
   1679   25.220   32.922    1.942 1 U   4.562737E+00  0.000000E+00 e 0 -         -         -
   1680   25.721   22.597    0.689 1 U   4.309497E+00  0.000000E+00 e 0 -         -         -
   1681   60.239   10.208    5.924 1 U   4.438935E+00  0.000000E+00 e 0 -         -         -
   1682   16.216   26.211    0.542 1 U   4.671655E+00  0.000000E+00 e 0 -         -         -
   1683   69.744   74.736    5.030 1 U   4.520905E+00  0.000000E+00 e 0 -         -         -
   1684   56.737   62.347    5.030 1 U   4.962324E+00  0.000000E+00 e 0 -         -         -
   1685   35.726   67.509    2.060 1 U   4.675382E+00  0.000000E+00 e 0 -         -         -
   1686   36.227   59.249    3.006 1 U   4.495827E+00  0.000000E+00 e 0 -         -         -
   1687   61.240   41.698    5.580 1 U   4.895004E+00  0.000000E+00 e 0 -         -         -
   1688   32.725   58.733    2.881 1 U   4.401038E+00  0.000000E+00 e 0 CG.116    CA.116    HG3.116 #MAP   2233
   1689   63.741   42.214    3.013 1 U   4.601776E+00  0.000000E+00 e 0 -         -         -
   1690   16.716   24.662    0.843 1 U   4.784573E+00  0.000000E+00 e 0 -         -         -
   1691   29.223   25.178    2.962 1 U   4.081036E+00  0.000000E+00 e 0 -         -         -
   1692   21.218   31.889    0.542 1 U   4.326633E+00  0.000000E+00 e 0 -         -         -
   1693   38.228   42.214    2.698 1 U   4.552998E+00  0.000000E+00 e 0 -         -         -
   1694   24.220   26.727    1.019 1 U   4.076928E+00  0.000000E+00 e 0 -         -         -
   1695   29.723   22.081    1.312 1 U   4.676878E+00  0.000000E+00 e 0 -         -         -
   1696   31.224   36.019    1.055 1 U   4.934214E+00  0.000000E+00 e 0 -         -         -
   1697   35.726   24.146    0.608 1 U   5.085425E+00  0.000000E+00 e 0 -         -         -
   1698   55.236   17.951    4.934 1 U   4.056813E+00  0.000000E+00 e 0 -         -         -
   1699   24.220   21.565    0.608 1 U   3.832910E+00  0.000000E+00 e 0 -         -         -
   1700   18.717   28.792    1.480 1 U   4.139510E+00  0.000000E+00 e 0 -         -         -
   1701   57.237   19.500    4.047 1 U   4.785201E+00  0.000000E+00 e 0 -         -         -
   1702   58.738   46.344    5.030 1 U   4.671337E+00  0.000000E+00 e 0 -         -         -
   1703   59.239   46.344    5.030 1 U   4.766247E+00  0.000000E+00 e 0 -         -         -
   1704  124.773   41.698    7.941 1 U   4.629586E+00  0.000000E+00 e 0 -         -         -
   1705   33.225   32.406    3.035 1 U   4.919881E+00  0.000000E+00 e 0 -         -         -
   1706   59.239   40.149    5.022 1 U   3.975803E+00  0.000000E+00 e 0 -         -         -
   1707   41.729   36.535    2.419 1 U   4.652399E+00  0.000000E+00 e 0 -         -         -
   1708   60.239   72.155    5.910 1 U   5.040678E+00  0.000000E+00 e 0 -         -         -
   1709   29.223   33.438    2.500 1 U   4.341073E+00  0.000000E+00 e 0 -         -         -
   1710   58.738   40.149    5.022 1 U   4.158482E+00  0.000000E+00 e 0 -         -         -
   1711   34.726   41.698    1.466 1 U   4.682358E+00  0.000000E+00 e 0 -         -         -
   1712   38.728   21.049    1.583 1 U   4.913654E+00  0.000000E+00 e 0 -         -         -
   1713   30.224   36.535    2.536 1 U   4.754378E+00  0.000000E+00 e 0 -         -         -
   1714   44.731   18.467    1.620 1 U   4.359119E+00  0.000000E+00 e 0 -         -         -
   1715   41.229   27.243    2.199 1 U   4.777457E+00  0.000000E+00 e 0 -         -         -
   1716   57.738   42.214    3.922 1 U   4.450927E+00  0.000000E+00 e 0 CA.18     CE.18     HA.18 #MAP    305
   1716   57.738   42.214    3.922 1 U   4.450927E+00  0.000000E+00 e 0 CA.114    CE.114    HA.114 #MAP   2214
   1717   37.727   25.178    1.686 1 U   5.112461E+00  0.000000E+00 e 0 -         -         -
   1718   50.734   48.925    7.347 1 U   4.895593E+00  0.000000E+00 e 0 -         -         -
   1719   21.719   18.984    1.151 1 U   3.767865E+00  0.000000E+00 e 0 -         -         -
   1720   59.239   22.081    3.900 1 U   5.243636E+00  0.000000E+00 e 0 -         -         -
   1721   46.232   25.178    2.888 1 U   4.843508E+00  0.000000E+00 e 0 -         -         -
   1722   59.739   17.951    4.172 1 U   4.751383E+00  0.000000E+00 e 0 -         -         -
   1723   21.719   32.406    1.143 1 U   4.088921E+00  0.000000E+00 e 0 -         -         -
   1724   39.728   28.792    1.737 1 U   4.900324E+00  0.000000E+00 e 0 -         -         -
   1725   22.219   16.919    2.052 1 U   4.096068E+00  0.000000E+00 e 0 -         -         -
   1726   34.226   27.243    2.082 1 U   4.594082E+00  0.000000E+00 e 0 -         -         -
   1727   54.736   21.565    4.553 1 U   5.079487E+00  0.000000E+00 e 0 -         -         -
   1728   55.737   27.759    4.516 1 U   4.140422E+00  0.000000E+00 e 0 -         -         -
   1729   54.736   22.081    3.724 1 U   4.858574E+00  0.000000E+00 e 0 -         -         -
   1730   14.715   26.211    0.571 1 U   4.397552E+00  0.000000E+00 e 0 -         -         -
   1731   60.740   52.538    5.030 1 U   4.766492E+00  0.000000E+00 e 0 -         -         -
   1732   78.749   74.220    5.022 1 U   4.599678E+00  0.000000E+00 e 0 -         -         -
   1733   69.744   59.765    4.296 1 U   4.426728E+00  0.000000E+00 e 0 -         -         -
   1734   63.741   68.025    3.878 1 U   4.547523E+00  0.000000E+00 e 0 -         -         -
   1735   55.236   41.698    2.793 1 U   4.661539E+00  0.000000E+00 e 0 -         -         -
   1736   22.719   17.435    2.140 1 U   4.495259E+00  0.000000E+00 e 0 -         -         -
   1737   59.239   37.568    4.758 1 U   4.056813E+00  0.000000E+00 e 0 -         -         -
   1738   58.738   37.568    4.758 1 U   4.213615E+00  0.000000E+00 e 0 -         -         -
   1739   36.227   16.403    1.583 1 U   4.681173E+00  0.000000E+00 e 0 -         -         -
   1740   54.236   22.081    5.147 1 U   4.445953E+00  0.000000E+00 e 0 -         -         -
   1741   76.748   73.703    4.179 1 U   4.756543E+00  0.000000E+00 e 0 -         -         -
   1742   25.721   27.759   -0.118 1 U   3.791968E+00  0.000000E+00 e 0 -         -         -
   1743   26.721   17.951    1.348 1 U   4.820778E+00  0.000000E+00 e 0 -         -         -
   1744   58.238   29.824    4.758 1 U   3.977178E+00  0.000000E+00 e 0 -         -         -
   1745   14.215   21.565    0.740 1 U   4.705520E+00  0.000000E+00 e 0 -         -         -
   1746   59.739   21.049    4.172 1 U   4.623633E+00  0.000000E+00 e 0 -         -         -
   1747   59.239   40.149    4.333 1 U   3.329541E+00  0.000000E+00 e 0 -         -         -
   1748   43.230   29.308    2.272 1 U   4.574362E+00  0.000000E+00 e 0 -         -         -
   1749   53.736   21.565    4.817 1 U   3.522243E+00  0.000000E+00 e 0 -         -         -
   1750   11.714   18.984    0.879 1 U   5.018778E+00  0.000000E+00 e 0 -         -         -
   1751  140.781   43.762    7.970 1 U   3.291442E+00  0.000000E+00 e 0 -         -         -
   1752   63.241   66.476    3.856 1 U   3.959224E+00  0.000000E+00 e 0 -         -         -
   1753   55.737   13.821    4.758 1 U   3.995007E+00  0.000000E+00 e 0 -         -         -
   1754   21.218   31.373    1.085 1 U   4.310101E+00  0.000000E+00 e 0 -         -         -
   1755   43.230   37.052    3.248 1 U   4.664684E+00  0.000000E+00 e 0 -         -         -
   1756   46.232   29.308    2.720 1 U   4.786458E+00  0.000000E+00 e 0 -         -         -
   1757   64.742   69.574    5.844 1 U   4.579975E+00  0.000000E+00 e 0 -         -         -
   1758   50.734   55.119    2.008 1 U   4.900324E+00  0.000000E+00 e 0 -         -         -
   1759   16.716   14.338   -0.147 1 U   4.885934E+00  0.000000E+00 e 0 -         -         -
   1760   29.223   42.730    2.412 1 U   4.348100E+00  0.000000E+00 e 0 -         -         -
   1761  132.777   42.730    7.464 1 U   4.744367E+00  0.000000E+00 e 0 -         -         -
   1762   24.720   22.081    0.689 1 U   4.454265E+00  0.000000E+00 e 0 -         -         -
   1763   60.239   62.347    3.996 1 U   4.145000E+00  0.000000E+00 e 0 -         -         -
   1764   43.230   39.633    3.248 1 U   4.347458E+00  0.000000E+00 e 0 -         -         -
   1765   24.220   18.467    1.627 1 U   4.459382E+00  0.000000E+00 e 0 -         -         -
   1766   39.728   29.308    1.744 1 U   4.900473E+00  0.000000E+00 e 0 -         -         -
   1767   63.241   15.886    5.902 1 U   3.829467E+00  0.000000E+00 e 0 -         -         -
   1768   35.726   34.470    3.130 1 U   4.984205E+00  0.000000E+00 e 0 -         -         -
   1769   20.218   22.081    0.989 1 U   3.936994E+00  0.000000E+00 e 0 -         -         -
   1770   42.230   25.178    3.468 1 U   4.838603E+00  0.000000E+00 e 0 -         -         -
   1771   20.718   28.276    0.337 1 U   4.861655E+00  0.000000E+00 e 0 -         -         -
   1772   19.718   16.403    2.118 1 U   4.568342E+00  0.000000E+00 e 0 -         -         -
   1773   18.217   21.565    1.275 1 U   4.559415E+00  0.000000E+00 e 0 -         -         -
   1774   55.737   63.895    4.758 1 U   4.033943E+00  0.000000E+00 e 0 -         -         -
   1775   59.739   42.214    2.976 1 U   4.937491E+00  0.000000E+00 e 0 -         -         -
   1776   21.719   71.122    0.923 1 U   4.548227E+00  0.000000E+00 e 0 -         -         -
   1777   60.740   42.214    6.056 1 U   5.165212E+00  0.000000E+00 e 0 -         -         -
   1778   29.723   21.565    1.158 1 U   4.583125E+00  0.000000E+00 e 0 -         -         -
   1779   38.728   59.249    3.006 1 U   3.983755E+00  0.000000E+00 e 0 -         -         -
   1780  113.767   42.730    7.684 1 U   4.740475E+00  0.000000E+00 e 0 -         -         -
   1781   27.222   41.698   -0.103 1 U   5.239122E+00  0.000000E+00 e 0 -         -         -
   1782   31.224   18.984    0.916 1 U   4.520989E+00  0.000000E+00 e 0 -         -         -
   1783   54.736   35.503    4.634 1 U   3.681433E+00  0.000000E+00 e 0 -         -         -
   1784   58.238   55.636    4.230 1 U   3.992880E+00  0.000000E+00 e 0 -         -         -
   1785   27.222   31.889    2.551 1 U   4.431847E+00  0.000000E+00 e 0 -         -         -
   1786   50.734   21.565    4.773 1 U   4.000717E+00  0.000000E+00 e 0 -         -         -
   1787   30.224   31.373    2.771 1 U   4.721454E+00  0.000000E+00 e 0 -         -         -
   1788   55.737   31.889    4.458 1 U   3.780747E+00  0.000000E+00 e 0 -         -         -
   1789   57.738   49.957    5.030 1 U   4.870981E+00  0.000000E+00 e 0 -         -         -
   1790   68.744   29.824    4.824 1 U   3.841750E+00  0.000000E+00 e 0 -         -         -
   1791   29.223   25.178    1.209 1 U   4.437896E+00  0.000000E+00 e 0 -         -         -
   1792   63.241   57.184    5.030 1 U   4.473179E+00  0.000000E+00 e 0 -         -         -
   1793   42.730   59.765    2.903 1 U   4.779322E+00  0.000000E+00 e 0 -         -         -
   1794   43.230   17.951    1.414 1 U   4.914714E+00  0.000000E+00 e 0 -         -         -
   1795   55.236   15.886    6.819 1 U   4.495584E+00  0.000000E+00 e 0 -         -         -
   1796   45.231   21.565    4.942 1 U   4.476478E+00  0.000000E+00 e 0 -         -         -
   1797   45.732   21.565    1.173 1 U   4.856620E+00  0.000000E+00 e 0 -         -         -
   1798   53.736   38.600    4.164 1 U   4.288727E+00  0.000000E+00 e 0 -         -         -
   1799   33.225   25.178    2.089 1 U   4.729855E+00  0.000000E+00 e 0 -         -         -
   1800   31.724   29.308    2.272 1 U   4.254131E+00  0.000000E+00 e 0 -         -         -
   1801   52.735   39.116    2.676 1 U   4.396857E+00  0.000000E+00 e 0 -         -         -
   1802   50.234   27.759    4.678 1 U   4.897659E+00  0.000000E+00 e 0 -         -         -
   1803   24.220   36.535    1.928 1 U   4.812624E+00  0.000000E+00 e 0 -         -         -
   1804   31.724   23.630    1.085 1 U   4.512770E+00  0.000000E+00 e 0 -         -         -
   1805   29.223   36.535    2.221 1 U   3.797170E+00  0.000000E+00 e 0 -         -         -
   1806   29.223   25.178    1.818 1 U   3.427811E+00  0.000000E+00 e 0 -         -         -
   1807   56.237   27.759    3.754 1 U   4.632483E+00  0.000000E+00 e 0 -         -         -
   1808   63.741   65.444    3.570 1 U   4.552998E+00  0.000000E+00 e 0 -         -         -
   1809   58.738   40.149    3.116 1 U   4.779821E+00  0.000000E+00 e 0 -         -         -
   1810   14.715   21.049    1.151 1 U   4.512937E+00  0.000000E+00 e 0 -         -         -
   1811   34.726   53.054    2.580 1 U   4.611304E+00  0.000000E+00 e 0 -         -         -
   1812   33.725   22.597    1.063 1 U   4.760893E+00  0.000000E+00 e 0 -         -         -
   1813   28.723   14.338    1.656 1 U   4.731130E+00  0.000000E+00 e 0 -         -         -
   1814   12.714   18.984    1.092 1 U   4.997017E+00  0.000000E+00 e 0 -         -         -
   1815   17.216   23.630    1.268 1 U   4.803662E+00  0.000000E+00 e 0 -         -         -
   1816   26.221   18.984    1.627 1 U   4.572349E+00  0.000000E+00 e 0 -         -         -
   1817   55.737   42.214    5.272 1 U   4.841460E+00  0.000000E+00 e 0 -         -         -
   1818   50.734   31.373    1.598 1 U   4.144541E+00  0.000000E+00 e 0 -         -         -
   1819   16.716   26.727    0.887 1 U   4.843098E+00  0.000000E+00 e 0 -         -         -
   1820   15.716   26.211    0.630 1 U   4.779696E+00  0.000000E+00 e 0 -         -         -
   1821   13.214   21.049    0.718 1 U   4.748878E+00  0.000000E+00 e 0 -         -         -
   1822   29.223   24.662    2.170 1 U   4.628491E+00  0.000000E+00 e 0 -         -         -
   1823   69.744   35.503    5.030 1 U   4.640641E+00  0.000000E+00 e 0 -         -         -
   1824   68.744   33.438    6.027 1 U   4.695873E+00  0.000000E+00 e 0 -         -         -
   1825   18.217   42.214    1.392 1 U   4.603978E+00  0.000000E+00 e 0 -         -         -
   1826   26.721   28.792    0.608 1 U   3.602714E+00  0.000000E+00 e 0 -         -         -
   1827   27.222   28.792    0.608 1 U   3.877450E+00  0.000000E+00 e 0 -         -         -
   1828   24.720   38.600    1.458 1 U   4.288727E+00  0.000000E+00 e 0 -         -         -
   1829   19.718   21.565    1.143 1 U   4.070415E+00  0.000000E+00 e 0 -         -         -
   1830   55.236   18.467    5.081 1 U   4.585544E+00  0.000000E+00 e 0 -         -         -
   1831   53.736   32.922    5.880 1 U   4.971455E+00  0.000000E+00 e 0 -         -         -
   1832   74.247   63.895    4.472 1 U   5.040316E+00  0.000000E+00 e 0 -         -         -
   1833   12.214   28.792   -0.140 1 U   4.949321E+00  0.000000E+00 e 0 -         -         -
   1834   24.220   28.792    0.850 1 U   3.230370E+00  0.000000E+00 e 0 -         -         -
   1835   38.728   12.789    1.840 1 U   5.064571E+00  0.000000E+00 e 0 -         -         -
   1836   30.724   25.695    0.608 1 U   4.735085E+00  0.000000E+00 e 0 -         -         -
   1837   15.215   23.630    0.571 1 U   4.630883E+00  0.000000E+00 e 0 -         -         -
   1838   61.240   63.895    3.226 1 U   5.049591E+00  0.000000E+00 e 0 -         -         -
   1839   40.729   41.698    5.873 1 U   4.485600E+00  0.000000E+00 e 0 -         -         -
   1840   50.734   54.603    5.030 1 U   4.427456E+00  0.000000E+00 e 0 -         -         -
   1841   59.739   39.633    4.179 1 U   4.076928E+00  0.000000E+00 e 0 -         -         -
   1842   21.719   31.889    1.605 1 U   4.507045E+00  0.000000E+00 e 0 -         -         -
   1843   50.734   54.603    5.125 1 U   4.745196E+00  0.000000E+00 e 0 -         -         -
   1844   20.218   17.951    2.118 1 U   4.566257E+00  0.000000E+00 e 0 -         -         -
   1845   36.227   60.282    1.041 1 U   4.586197E+00  0.000000E+00 e 0 -         -         -
   1846   34.226   25.695    0.953 1 U   4.811449E+00  0.000000E+00 e 0 -         -         -
   1847   29.223   34.470    2.368 1 U   4.065980E+00  0.000000E+00 e 0 -         -         -
   1848   62.241   16.919    6.665 1 U   4.916989E+00  0.000000E+00 e 0 -         -         -
   1849   48.233   49.957    5.030 1 U   4.621366E+00  0.000000E+00 e 0 -         -         -
   1850   54.236   22.081    6.291 1 U   4.977056E+00  0.000000E+00 e 0 -         -         -
   1851   56.237   15.886    3.871 1 U   4.630983E+00  0.000000E+00 e 0 -         -         -
   1852   74.247   29.308    5.778 1 U   5.125348E+00  0.000000E+00 e 0 -         -         -
   1853   25.220   36.019    1.033 1 U   4.637305E+00  0.000000E+00 e 0 -         -         -
   1854   35.226   24.662    1.458 1 U   4.607438E+00  0.000000E+00 e 0 -         -         -
   1855   14.715   18.467    1.407 1 U   5.006262E+00  0.000000E+00 e 0 -         -         -
   1856   39.728   29.308    2.932 1 U   4.598726E+00  0.000000E+00 e 0 -         -         -
   1857   43.230   45.827    3.240 1 U   3.734951E+00  0.000000E+00 e 0 -         -         -
   1858   62.241   55.119    4.216 1 U   4.912446E+00  0.000000E+00 e 0 -         -         -
   1859   63.241   16.919    6.291 1 U   4.733920E+00  0.000000E+00 e 0 -         -         -
   1860   53.736   20.532    5.308 1 U   4.834947E+00  0.000000E+00 e 0 -         -         -
   1861   26.721   31.889    0.806 1 U   4.777954E+00  0.000000E+00 e 0 -         -         -
   1862   27.222   31.889    0.806 1 U   4.844876E+00  0.000000E+00 e 0 -         -         -
   1863   32.225   26.727    0.227 1 U   4.807025E+00  0.000000E+00 e 0 -         -         -
   1864   36.227   21.049    1.400 1 U   4.772753E+00  0.000000E+00 e 0 -         -         -
   1865   60.740   17.435    4.157 1 U   5.005745E+00  0.000000E+00 e 0 -         -         -
   1866   71.245   53.054    4.817 1 U   3.686871E+00  0.000000E+00 e 0 -         -         -
   1867   69.244   43.246    7.369 1 U   4.763686E+00  0.000000E+00 e 0 -         -         -
   1868   16.216   36.019    1.055 1 U   4.930797E+00  0.000000E+00 e 0 -         -         -
   1869   80.750   69.057    4.934 1 U   4.725354E+00  0.000000E+00 e 0 -         -         -
   1870   40.229   29.308    2.727 1 U   4.767470E+00  0.000000E+00 e 0 -         -         -
   1871   62.241   20.532    4.223 1 U   4.685820E+00  0.000000E+00 e 0 -         -         -
   1872   71.245   63.895    3.922 1 U   4.580808E+00  0.000000E+00 e 0 -         -         -
   1873   50.234   13.821    4.942 1 U   4.383116E+00  0.000000E+00 e 0 -         -         -
   1874   13.715   21.049    0.733 1 U   4.705743E+00  0.000000E+00 e 0 -         -         -
   1875   23.219   16.403    1.129 1 U   4.426000E+00  0.000000E+00 e 0 -         -         -
   1876   48.233   13.821    4.296 1 U   5.044666E+00  0.000000E+00 e 0 -         -         -
   1877   41.729   24.662    1.788 1 U   4.487921E+00  0.000000E+00 e 0 -         -         -
   1878   42.730   57.701    2.580 1 U   4.796218E+00  0.000000E+00 e 0 -         -         -
   1879   27.222   60.282    0.439 1 U   5.500000E+00  0.000000E+00 e 0 -         -         -
   1880   54.236   32.406    5.807 1 U   4.783570E+00  0.000000E+00 e 0 -         -         -
   1881   16.216   26.211    0.586 1 U   4.861374E+00  0.000000E+00 e 0 -         -         -
   1882   18.717   22.081    1.502 1 U   3.782682E+00  0.000000E+00 e 0 -         -         -
   1883   26.721   31.889    2.544 1 U   4.621759E+00  0.000000E+00 e 0 -         -         -
   1884   39.228   56.152    2.712 1 U   4.171795E+00  0.000000E+00 e 0 -         -         -
   1885   16.716   21.565    1.253 1 U   5.071330E+00  0.000000E+00 e 0 -         -         -
   1886   47.232   45.827    5.132 1 U   5.129218E+00  0.000000E+00 e 0 -         -         -
   1887   58.738   75.768    5.932 1 U   4.660599E+00  0.000000E+00 e 0 -         -         -
   1888   59.239   75.768    5.932 1 U   4.693345E+00  0.000000E+00 e 0 -         -         -
   1889   62.241   64.411    3.922 1 U   3.227649E+00  0.000000E+00 e 0 -         -         -
   1890   37.727   28.276    2.412 1 U   4.188867E+00  0.000000E+00 e 0 -         -         -
   1891   53.736   46.860    4.164 1 U   4.818006E+00  0.000000E+00 e 0 -         -         -
   1892  119.269   42.214    6.988 1 U   4.999573E+00  0.000000E+00 e 0 -         -         -
   1893   34.726   41.698    2.133 1 U   5.108083E+00  0.000000E+00 e 0 -         -         -
   1894   62.241   36.535    4.333 1 U   4.846934E+00  0.000000E+00 e 0 -         -         -
   1895   74.247   29.308    4.758 1 U   3.534749E+00  0.000000E+00 e 0 -         -         -
   1896   42.230   27.243    2.096 1 U   5.133725E+00  0.000000E+00 e 0 -         -         -
   1897   31.724   43.762    1.429 1 U   4.943934E+00  0.000000E+00 e 0 -         -         -
   1898   29.223   34.470    2.610 1 U   4.062775E+00  0.000000E+00 e 0 -         -         -
   1899   23.219   18.984    1.517 1 U   4.102875E+00  0.000000E+00 e 0 -         -         -
   1900   72.246   58.733    5.030 1 U   4.673250E+00  0.000000E+00 e 0 -         -         -
   1901   27.722   50.473    1.686 1 U   4.993792E+00  0.000000E+00 e 0 -         -         -
   1902   52.235   56.152    5.030 1 U   4.689517E+00  0.000000E+00 e 0 -         -         -
   1903   50.734   18.467    4.252 1 U   4.683871E+00  0.000000E+00 e 0 -         -         -
   1904   61.240   57.184    4.318 1 U   4.571436E+00  0.000000E+00 e 0 -         -         -
   1905   38.728   25.178    2.954 1 U   4.836569E+00  0.000000E+00 e 0 -         -         -
   1906   58.738   32.406    5.030 1 U   4.704627E+00  0.000000E+00 e 0 -         -         -
   1907   62.741   45.827    5.030 1 U   4.685603E+00  0.000000E+00 e 0 -         -         -
   1908   61.240   21.565    3.864 1 U   4.796090E+00  0.000000E+00 e 0 -         -         -
   1909   18.217   31.373    0.601 1 U   4.905536E+00  0.000000E+00 e 0 -         -         -
   1910   47.733   25.695    4.942 1 U   4.266946E+00  0.000000E+00 e 0 -         -         -
   1911   26.221   20.532    1.348 1 U   4.410905E+00  0.000000E+00 e 0 -         -         -
   1912   64.242   68.025    3.908 1 U   4.265821E+00  0.000000E+00 e 0 -         -         -
   1913   26.721   18.984    1.634 1 U   4.572989E+00  0.000000E+00 e 0 -         -         -
   1914   56.237   11.240    5.022 1 U   4.962648E+00  0.000000E+00 e 0 -         -         -
   1915   26.221   17.435    1.348 1 U   4.780319E+00  0.000000E+00 e 0 -         -         -
   1916   59.239   40.149    3.123 1 U   4.608499E+00  0.000000E+00 e 0 -         -         -
   1917   51.234   65.960    2.126 1 U   4.954750E+00  0.000000E+00 e 0 CD.74     CA.74     HD2.74 #MAP   1389
   1918   43.230   16.919    2.089 1 U   4.255235E+00  0.000000E+00 e 0 -         -         -
   1919   39.228   28.276    1.546 1 U   4.712819E+00  0.000000E+00 e 0 -         -         -
   1920   74.747   21.565    4.942 1 U   4.607631E+00  0.000000E+00 e 0 -         -         -
   1921   54.736   38.600    4.773 1 U   4.056418E+00  0.000000E+00 e 0 -         -         -
   1922   66.743   25.178    4.318 1 U   4.973427E+00  0.000000E+00 e 0 -         -         -
   1923   62.741   57.184    4.450 1 U   4.967527E+00  0.000000E+00 e 0 -         -         -
   1924   29.723   42.214    2.419 1 U   4.251381E+00  0.000000E+00 e 0 -         -         -
   1925   23.219   16.403    1.605 1 U   4.759077E+00  0.000000E+00 e 0 -         -         -
   1926   65.242   70.090    5.844 1 U   4.678056E+00  0.000000E+00 e 0 -         -         -
   1927   49.233   46.860    3.856 1 U   4.835352E+00  0.000000E+00 e 0 -         -         -
   1928   43.230   17.435    2.030 1 U   4.272035E+00  0.000000E+00 e 0 -         -         -
   1929   30.724   25.695    1.077 1 U   4.846660E+00  0.000000E+00 e 0 -         -         -
   1930   56.737   46.344    5.030 1 U   4.904342E+00  0.000000E+00 e 0 -         -         -
   1931   54.736   14.338    6.973 1 U   4.625909E+00  0.000000E+00 e 0 -         -         -
   1932   22.719   16.919    2.089 1 U   4.181980E+00  0.000000E+00 e 0 -         -         -
   1933   23.219   42.214    1.488 1 U   4.065980E+00  0.000000E+00 e 0 -         -         -
   1934   12.214   28.276    0.623 1 U   4.923706E+00  0.000000E+00 e 0 -         -         -
   1935   57.738   25.695    5.008 1 U   4.568069E+00  0.000000E+00 e 0 -         -         -
   1936   69.244   54.603    5.030 1 U   4.773370E+00  0.000000E+00 e 0 -         -         -
   1937   72.246   75.768    4.223 1 U   4.791004E+00  0.000000E+00 e 0 -         -         -
   1938   72.246   10.208    4.223 1 U   4.543141E+00  0.000000E+00 e 0 -         -         -
   1939   45.732   27.243    3.116 1 U   4.765637E+00  0.000000E+00 e 0 -         -         -
   1940   61.240   53.571    4.333 1 U   5.272299E+00  0.000000E+00 e 0 -         -         -
   1941   65.742   61.830    3.783 1 U   3.779782E+00  0.000000E+00 e 0 -         -         -
   1942   50.734   42.214    2.940 1 U   4.819721E+00  0.000000E+00 e 0 -         -         -
   1943   26.721   75.768    0.887 1 U   4.674421E+00  0.000000E+00 e 0 -         -         -
   1944   21.719   25.178    0.747 1 U   4.047012E+00  0.000000E+00 e 0 -         -         -
   1945   26.721   10.208    0.887 1 U   4.829968E+00  0.000000E+00 e 0 -         -         -
   1946   53.736   38.600    5.176 1 U   4.182469E+00  0.000000E+00 e 0 -         -         -
   1947   57.237   39.633    3.585 1 U   5.125552E+00  0.000000E+00 e 0 -         -         -
   1948   39.728   42.214    1.752 1 U   5.075492E+00  0.000000E+00 e 0 -         -         -
   1949   26.721   18.467    0.806 1 U   4.677628E+00  0.000000E+00 e 0 -         -         -
   1950   19.217   28.792    1.495 1 U   4.151470E+00  0.000000E+00 e 0 -         -         -
   1951   79.750   70.606    4.949 1 U   4.702400E+00  0.000000E+00 e 0 -         -         -
   1952  115.768   41.181    7.692 1 U   5.240782E+00  0.000000E+00 e 0 -         -         -
   1953   14.215   23.113    0.278 1 U   5.045758E+00  0.000000E+00 e 0 -         -         -
   1954   31.724   36.535    1.055 1 U   5.045212E+00  0.000000E+00 e 0 -         -         -
   1955   32.725   23.630    0.271 1 U   4.982203E+00  0.000000E+00 e 0 -         -         -
   1956   76.248   26.211    4.355 1 U   5.135783E+00  0.000000E+00 e 0 -         -         -
   1957   65.742   50.990    4.128 1 U   4.943460E+00  0.000000E+00 e 0 CA.74     CD.74     HA.74 #MAP   1405
   1958   20.718   22.081    1.348 1 U   3.607386E+00  0.000000E+00 e 0 -         -         -
   1959   18.717   31.373    1.422 1 U   4.351967E+00  0.000000E+00 e 0 -         -         -
   1960   40.729   60.798    1.260 1 U   4.723401E+00  0.000000E+00 e 0 -         -         -
   1961   28.723   42.214    2.617 1 U   4.846385E+00  0.000000E+00 e 0 -         -         -
   1962   13.214   18.984    1.304 1 U   5.090636E+00  0.000000E+00 e 0 -         -         -
   1963   54.736   28.792    4.634 1 U   4.501453E+00  0.000000E+00 e 0 -         -         -
   1964   64.242   59.765    4.179 1 U   4.886661E+00  0.000000E+00 e 0 -         -         -
   1965   70.745   64.411    3.856 1 U   4.491297E+00  0.000000E+00 e 0 -         -         -
   1966   62.241   58.217    4.648 1 U   4.531970E+00  0.000000E+00 e 0 -         -         -
   1967   36.227   21.565    0.784 1 U   4.786836E+00  0.000000E+00 e 0 -         -         -
   1968   26.721   59.765    2.148 1 U   4.881732E+00  0.000000E+00 e 0 -         -         -
   1969   38.728   13.305    1.847 1 U   5.082162E+00  0.000000E+00 e 0 -         -         -
   1970   32.725   24.662    1.136 1 U   5.070199E+00  0.000000E+00 e 0 -         -         -
   1971   54.736   25.178    5.426 1 U   4.901810E+00  0.000000E+00 e 0 -         -         -
   1972   50.234   65.444    3.768 1 U   5.128402E+00  0.000000E+00 e 0 CD.104    CA.104    HD3.104 #MAP   2014
   1973   39.228   29.824    2.324 1 U   4.435528E+00  0.000000E+00 e 0 -         -         -
   1974   28.723   33.954    2.470 1 U   4.478529E+00  0.000000E+00 e 0 -         -         -
   1975   39.228   36.535    2.412 1 U   4.619498E+00  0.000000E+00 e 0 -         -         -
   1976   27.222   17.951    1.400 1 U   4.669535E+00  0.000000E+00 e 0 -         -         -
   1977   52.735   40.665    2.529 1 U   4.828361E+00  0.000000E+00 e 0 -         -         -
   1978   65.742   58.733    4.670 1 U   4.465314E+00  0.000000E+00 e 0 -         -         -
   1979   33.725   58.217    1.598 1 U   4.585172E+00  0.000000E+00 e 0 -         -         -
   1980   11.213   18.467    0.777 1 U   4.996167E+00  0.000000E+00 e 0 -         -         -
   1981   56.737   33.954    4.450 1 U   4.439306E+00  0.000000E+00 e 0 -         -         -
   1982   50.234   18.984    4.568 1 U   4.505148E+00  0.000000E+00 e 0 -         -         -
   1983   45.732   17.435    2.074 1 U   4.218274E+00  0.000000E+00 e 0 -         -         -
   1984   48.233   17.435    4.032 1 U   4.983537E+00  0.000000E+00 e 0 -         -         -
   1985   57.738   21.049    4.949 1 U   4.661121E+00  0.000000E+00 e 0 -         -         -
   1986   53.736   38.600    5.308 1 U   4.025267E+00  0.000000E+00 e 0 -         -         -
   1987   21.719   36.019    1.143 1 U   4.196836E+00  0.000000E+00 e 0 -         -         -
   1988   72.246   59.249    4.392 1 U   4.074070E+00  0.000000E+00 e 0 -         -         -
   1989   55.236   39.116    4.927 1 U   4.176623E+00  0.000000E+00 e 0 -         -         -
   1990   55.737   25.695    6.137 1 U   4.784071E+00  0.000000E+00 e 0 -         -         -
   1991   22.219   18.467    0.681 1 U   4.018568E+00  0.000000E+00 e 0 -         -         -
   1992   27.722   13.305    1.173 1 U   5.081780E+00  0.000000E+00 e 0 -         -         -
   1993   54.736   21.565    5.301 1 U   4.617929E+00  0.000000E+00 e 0 -         -         -
   1994   38.228   59.249    2.969 1 U   4.346817E+00  0.000000E+00 e 0 -         -         -
   1995   51.234   16.919    5.037 1 U   4.608402E+00  0.000000E+00 e 0 -         -         -
   1996   47.232   17.435    2.118 1 U   4.139510E+00  0.000000E+00 e 0 -         -         -
   1997    9.212   27.243    0.711 1 U   4.794178E+00  0.000000E+00 e 0 -         -         -
   1998   41.729   49.441    3.020 1 U   4.201871E+00  0.000000E+00 e 0 -         -         -
   1999   63.241   30.341    5.902 1 U   3.092714E+00  0.000000E+00 e 0 -         -         -
   2000   21.719   39.116    0.601 1 U   4.595122E+00  0.000000E+00 e 0 -         -         -
   2001   82.751   71.122    5.030 1 U   4.544015E+00  0.000000E+00 e 0 -         -         -
   2002   35.726   29.824    1.158 1 U   5.059543E+00  0.000000E+00 e 0 -         -         -
   2003   36.227   29.824    2.676 1 U   4.685278E+00  0.000000E+00 e 0 -         -         -
   2004   75.247   60.798    5.030 1 U   4.828094E+00  0.000000E+00 e 0 -         -         -
   2005   62.241   32.406    4.927 1 U   4.533259E+00  0.000000E+00 e 0 -         -         -
   2006   34.726   25.695    0.938 1 U   4.872832E+00  0.000000E+00 e 0 -         -         -
   2007   51.735   64.411    4.604 1 U   5.056950E+00  0.000000E+00 e 0 -         -         -
   2008   29.223   25.178    2.353 1 U   4.880577E+00  0.000000E+00 e 0 -         -         -
   2009   27.722   36.019    1.979 1 U   4.670806E+00  0.000000E+00 e 0 -         -         -
   2010   26.721   23.630    0.300 1 U   5.064385E+00  0.000000E+00 e 0 -         -         -
   2011   31.224   56.152    2.375 1 U   4.910035E+00  0.000000E+00 e 0 -         -         -
   2012   48.233   17.435    5.096 1 U   3.494774E+00  0.000000E+00 e 0 -         -         -
   2013   43.731   40.149    3.116 1 U   4.683546E+00  0.000000E+00 e 0 -         -         -
   2014   20.718   41.181    0.777 1 U   4.865878E+00  0.000000E+00 e 0 -         -         -
   2015   15.716   26.211    0.527 1 U   4.623535E+00  0.000000E+00 e 0 -         -         -
   2016   27.222   58.733    2.947 1 U   4.781068E+00  0.000000E+00 e 0 -         -         -
   2017   21.719   31.373    0.205 1 U   5.025119E+00  0.000000E+00 e 0 -         -         -
   2018   67.243   70.090    3.922 1 U   5.144280E+00  0.000000E+00 e 0 -         -         -
   2019   53.736   46.860    4.392 1 U   4.680849E+00  0.000000E+00 e 0 -         -         -
   2020   32.725   23.630    0.557 1 U   4.542966E+00  0.000000E+00 e 0 -         -         -
   2021   61.740   21.565    3.908 1 U   4.714854E+00  0.000000E+00 e 0 -         -         -
   2022   44.731   59.249    3.108 1 U   4.841323E+00  0.000000E+00 e 0 -         -         -
   2023   42.230   29.308    1.524 1 U   4.437303E+00  0.000000E+00 e 0 -         -         -
   2024   51.234   66.476    5.030 1 U   4.867717E+00  0.000000E+00 e 0 -         -         -
   2025   23.219   29.308    1.495 1 U   4.233001E+00  0.000000E+00 e 0 -         -         -
   2026   56.737   45.311    4.656 1 U   5.050324E+00  0.000000E+00 e 0 -         -         -
   2027   28.222   60.282    2.485 1 U   5.004026E+00  0.000000E+00 e 0 -         -         -
   2028   13.715   31.889    0.901 1 U   4.652090E+00  0.000000E+00 e 0 -         -         -
   2029  125.273   41.698    7.193 1 U   4.721569E+00  0.000000E+00 e 0 -         -         -
   2030   29.223   42.214    1.818 1 U   2.938087E+00  0.000000E+00 e 0 -         -         -
   2031   19.217   25.178    1.502 1 U   4.068395E+00  0.000000E+00 e 0 -         -         -
   2032   55.737   11.240    4.304 1 U   4.360428E+00  0.000000E+00 e 0 -         -         -
   2033   19.718   41.181    0.784 1 U   4.984706E+00  0.000000E+00 e 0 -         -         -
   2034   15.716   17.951    0.791 1 U   4.834677E+00  0.000000E+00 e 0 -         -         -
   2035   42.230   56.152    1.722 1 U   4.938274E+00  0.000000E+00 e 0 -         -         -
   2036   81.751   70.606    5.030 1 U   4.623930E+00  0.000000E+00 e 0 -         -         -
   2037   18.217   20.532    1.458 1 U   3.870293E+00  0.000000E+00 e 0 -         -         -
   2038   27.722   59.765    1.187 1 U   5.043395E+00  0.000000E+00 e 0 -         -         -
   2039   69.744   23.113    5.030 1 U   4.919119E+00  0.000000E+00 e 0 -         -         -
   2040   18.717   21.565    1.151 1 U   4.240502E+00  0.000000E+00 e 0 -         -         -
   2041   34.226   59.765    2.771 1 U   4.892359E+00  0.000000E+00 e 0 -         -         -
   2042   27.222   18.984    1.642 1 U   4.605802E+00  0.000000E+00 e 0 -         -         -
   2043   29.223   41.698    2.419 1 U   4.250832E+00  0.000000E+00 e 0 -         -         -
   2044   74.247   55.636    4.472 1 U   4.636398E+00  0.000000E+00 e 0 -         -         -
   2045   42.230   29.308    3.497 1 U   4.620972E+00  0.000000E+00 e 0 -         -         -
   2046   58.238   42.730    3.908 1 U   4.509279E+00  0.000000E+00 e 0 -         -         -
   2047   64.242   12.789    5.844 1 U   4.115417E+00  0.000000E+00 e 0 -         -         -
   2048   16.716   18.984    1.502 1 U   4.455179E+00  0.000000E+00 e 0 -         -         -
   2049   29.723   36.019    2.214 1 U   3.805950E+00  0.000000E+00 e 0 -         -         -
   2050   38.228   42.214    1.752 1 U   4.919119E+00  0.000000E+00 e 0 -         -         -
   2051   27.722   31.373    0.879 1 U   4.959736E+00  0.000000E+00 e 0 -         -         -
   2052   38.228   12.789    1.847 1 U   5.074355E+00  0.000000E+00 e 0 -         -         -
   2053   78.249   68.541    5.140 1 U   5.100976E+00  0.000000E+00 e 0 -         -         -
   2054   27.222   21.049    2.074 1 U   5.481507E+00  0.000000E+00 e 0 -         -         -
   2055   54.236   46.860    5.308 1 U   4.760529E+00  0.000000E+00 e 0 CA.22     CB.22     HA.22 #MAP    369
   2056   59.739   63.895    3.922 1 U   4.108032E+00  0.000000E+00 e 0 -         -         -
   2057   39.228   29.308    2.720 1 U   5.099013E+00  0.000000E+00 e 0 -         -         -
   2058   66.243   54.603    3.556 1 U   4.952510E+00  0.000000E+00 e 0 -         -         -
   2059   54.736   72.155    4.216 1 U   5.195641E+00  0.000000E+00 e 0 -         -         -
   2060   68.744   65.444    3.570 1 U   5.166715E+00  0.000000E+00 e 0 -         -         -
   2061   54.736   75.768    4.113 1 U   4.657785E+00  0.000000E+00 e 0 -         -         -
   2062   60.740   72.671    5.983 1 U   5.215341E+00  0.000000E+00 e 0 -         -         -
   2063   25.220   42.214    0.593 1 U   4.812624E+00  0.000000E+00 e 0 -         -         -
   2064   54.736   22.081    4.927 1 U   4.189362E+00  0.000000E+00 e 0 -         -         -
   2065   54.736   10.208    4.113 1 U   4.527777E+00  0.000000E+00 e 0 -         -         -
   2066   29.223   25.178    3.064 1 U   4.341073E+00  0.000000E+00 e 0 -         -         -
   2067   23.720   14.854   -0.133 1 U   4.778327E+00  0.000000E+00 e 0 -         -         -
   2068   29.223   31.373    0.733 1 U   5.033304E+00  0.000000E+00 e 0 -         -         -
   2069   18.217   30.857    1.422 1 U   4.354558E+00  0.000000E+00 e 0 -         -         -
   2070   24.220   18.467    1.451 1 U   4.567525E+00  0.000000E+00 e 0 -         -         -
   2071   60.239   25.178    4.318 1 U   5.107885E+00  0.000000E+00 e 0 -         -         -
   2072   59.239   40.149    5.382 1 U   4.581085E+00  0.000000E+00 e 0 -         -         -
   2073   23.219   20.532    1.524 1 U   4.038905E+00  0.000000E+00 e 0 -         -         -
   2074   35.226   66.993    2.118 1 U   4.850931E+00  0.000000E+00 e 0 -         -         -
   2075   36.227   53.571    2.896 1 U   4.707197E+00  0.000000E+00 e 0 -         -         -
   2076   36.227   29.824    2.830 1 U   4.842005E+00  0.000000E+00 e 0 CG.14     CB.14     HG3.14 #MAP    201
   2077   64.242   12.789    5.030 1 U   4.541658E+00  0.000000E+00 e 0 -         -         -
   2078   59.239   75.768    6.100 1 U   4.561837E+00  0.000000E+00 e 0 -         -         -
   2079   43.731   48.925    1.378 1 U   5.358759E+00  0.000000E+00 e 0 -         -         -
   2080   26.721   50.473    1.524 1 U   5.080059E+00  0.000000E+00 e 0 -         -         -
   2081   16.716   22.081    0.747 1 U   5.083504E+00  0.000000E+00 e 0 -         -         -
   2082   58.738   75.768    6.100 1 U   4.884773E+00  0.000000E+00 e 0 -         -         -
   2083   59.239   10.208    6.100 1 U   4.528716E+00  0.000000E+00 e 0 -         -         -
   2084   58.738   10.208    6.100 1 U   4.836434E+00  0.000000E+00 e 0 -         -         -
   2085   69.744   60.798    5.037 1 U   4.716782E+00  0.000000E+00 e 0 -         -         -
   2086   28.723   24.662    0.857 1 U   4.936866E+00  0.000000E+00 e 0 -         -         -
   2087   21.719   25.695    0.843 1 U   4.470989E+00  0.000000E+00 e 0 -         -         -
   2088   73.246   64.411    3.849 1 U   4.866585E+00  0.000000E+00 e 0 -         -         -
   2089   37.727   25.178    3.042 1 U   5.142198E+00  0.000000E+00 e 0 -         -         -
   2090   53.736   31.373    4.788 1 U   4.008663E+00  0.000000E+00 e 0 -         -         -
   2091   35.226   18.467    2.214 1 U   5.051424E+00  0.000000E+00 e 0 -         -         -
   2092   57.237   39.633    4.487 1 U   4.501453E+00  0.000000E+00 e 0 -         -         -
   2093   66.743   57.701    5.030 1 U   4.685386E+00  0.000000E+00 e 0 -         -         -
   2094   27.222   10.208    1.627 1 U   4.859693E+00  0.000000E+00 e 0 -         -         -
   2095   64.742   60.798    3.915 1 U   4.467407E+00  0.000000E+00 e 0 -         -         -
   2096   26.221   28.276    0.879 1 U   3.707306E+00  0.000000E+00 e 0 -         -         -
   2097   27.222   75.768    1.627 1 U   4.892212E+00  0.000000E+00 e 0 -         -         -
   2098   26.721   75.768    1.627 1 U   5.042669E+00  0.000000E+00 e 0 -         -         -
   2099   26.721   10.208    1.627 1 U   4.982536E+00  0.000000E+00 e 0 -         -         -
   2100   59.239   29.308    4.758 1 U   4.068798E+00  0.000000E+00 e 0 -         -         -
   2101   43.230   47.376    3.240 1 U   4.286397E+00  0.000000E+00 e 0 -         -         -
   2102   54.736   34.987    4.355 1 U   4.112800E+00  0.000000E+00 e 0 -         -         -
   2103   22.219   24.662    0.982 1 U   3.626147E+00  0.000000E+00 e 0 -         -         -
   2104   25.220   36.535    0.975 1 U   4.708991E+00  0.000000E+00 e 0 -         -         -
   2105   45.732   21.565    1.260 1 U   4.793034E+00  0.000000E+00 e 0 -         -         -
   2106   54.236   40.665    4.751 1 U   3.943118E+00  0.000000E+00 e 0 -         -         -
   2107   53.235   27.759    4.238 1 U   4.585638E+00  0.000000E+00 e 0 -         -         -
   2108   31.224   25.695    0.593 1 U   4.848585E+00  0.000000E+00 e 0 -         -         -
   2109   59.739   32.406    5.030 1 U   4.536018E+00  0.000000E+00 e 0 -         -         -
   2110   18.217   15.370    1.422 1 U   3.763405E+00  0.000000E+00 e 0 -         -         -
   2111   29.223   24.662    1.378 1 U   3.946694E+00  0.000000E+00 e 0 -         -         -
   2112   57.237   25.178    5.015 1 U   4.542443E+00  0.000000E+00 e 0 -         -         -
   2113   32.725   26.211    0.557 1 U   4.949321E+00  0.000000E+00 e 0 -         -         -
   2114   51.234   14.338    5.374 1 U   3.672886E+00  0.000000E+00 e 0 -         -         -
   2115   39.728   56.668    2.353 1 U   4.898842E+00  0.000000E+00 e 0 -         -         -
   2116   43.230   38.600    3.248 1 U   4.516783E+00  0.000000E+00 e 0 -         -         -
   2117  133.277   41.698    7.956 1 U   5.060472E+00  0.000000E+00 e 0 -         -         -
   2118   29.723   42.214    2.822 1 U   4.188867E+00  0.000000E+00 e 0 -         -         -
   2119   25.220   42.214    1.935 1 U   4.239425E+00  0.000000E+00 e 0 -         -         -
   2120   22.219   24.662    0.681 1 U   4.126895E+00  0.000000E+00 e 0 -         -         -
   2121   77.248   25.695    5.147 1 U   4.852453E+00  0.000000E+00 e 0 -         -         -
   2122   27.222   34.987    0.608 1 U   5.034199E+00  0.000000E+00 e 0 -         -         -
   2123   52.735   40.665    5.118 1 U   4.156604E+00  0.000000E+00 e 0 -         -         -
   2124   40.229   16.403    1.129 1 U   4.845425E+00  0.000000E+00 e 0 -         -         -
   2125   39.228   25.695    1.678 1 U   5.257831E+00  0.000000E+00 e 0 -         -         -
   2126   34.726   41.698    2.089 1 U   5.130240E+00  0.000000E+00 e 0 -         -         -
   2127   26.221   32.922    0.879 1 U   4.501862E+00  0.000000E+00 e 0 CG.77     CB.77     HG2.77 #MAP   1458
   2128   51.234   27.759    5.162 1 U   4.060781E+00  0.000000E+00 e 0 -         -         -
   2129   31.224   33.954    2.243 1 U   4.332243E+00  0.000000E+00 e 0 -         -         -
   2130   21.719   11.757    0.307 1 U   4.955712E+00  0.000000E+00 e 0 -         -         -
   2131   58.738   63.895    3.849 1 U   4.305886E+00  0.000000E+00 e 0 -         -         -
   2132   59.239   63.895    3.849 1 U   4.228757E+00  0.000000E+00 e 0 -         -         -
   2133   43.731   11.757    4.934 1 U   4.573812E+00  0.000000E+00 e 0 -         -         -
   2134   69.744   42.730    7.369 1 U   4.711015E+00  0.000000E+00 e 0 -         -         -
   2135   35.226   26.211    0.623 1 U   4.757386E+00  0.000000E+00 e 0 -         -         -
   2136   54.736   43.246    5.345 1 U   4.404544E+00  0.000000E+00 e 0 CA.35     CD.35     HA.35 #MAP    744
   2137   41.229   31.373    2.199 1 U   5.026004E+00  0.000000E+00 e 0 -         -         -
   2138   56.737   24.662    5.030 1 U   4.698299E+00  0.000000E+00 e 0 -         -         -
   2139   43.230   59.765    3.064 1 U   4.555842E+00  0.000000E+00 e 0 CD.130    CA.130    HD3.130 #MAP   2496
   2140   29.223   25.178    0.843 1 U   4.903298E+00  0.000000E+00 e 0 CD.86     CG.86     HD2.86 #MAP   1687
   2141   51.234   54.603    5.433 1 U   5.020358E+00  0.000000E+00 e 0 -         -         -
   2142   40.229   42.214    2.932 1 U   3.782198E+00  0.000000E+00 e 0 -         -         -
   2143   22.219   24.146    0.740 1 U   3.887920E+00  0.000000E+00 e 0 -         -         -
   2144   69.744   62.347    4.744 1 U   3.922751E+00  0.000000E+00 e 0 -         -         -
   2145   24.220   26.211    0.674 1 U   3.813591E+00  0.000000E+00 e 0 -         -         -
   2146   74.247   25.178    5.030 1 U   4.491136E+00  0.000000E+00 e 0 -         -         -
   2147   53.235   20.532    5.022 1 U   4.443854E+00  0.000000E+00 e 0 -         -         -
   2148   48.233   63.895    4.304 1 U   4.922480E+00  0.000000E+00 e 0 -         -         -
   2149   65.242   31.889    4.480 1 U   4.268073E+00  0.000000E+00 e 0 -         -         -
   2150   36.227   17.951    2.074 1 U   4.991594E+00  0.000000E+00 e 0 -         -         -
   2151   61.240   55.119    4.362 1 U   4.910938E+00  0.000000E+00 e 0 -         -         -
   2152   63.241   57.184    5.118 1 U   4.891479E+00  0.000000E+00 e 0 -         -         -
   2153   57.738   22.081    3.915 1 U   4.535155E+00  0.000000E+00 e 0 -         -         -
   2154   36.227   42.214    1.634 1 U   4.470520E+00  0.000000E+00 e 0 -         -         -
   2155   30.224   32.922    2.778 1 U   4.652399E+00  0.000000E+00 e 0 -         -         -
   2156   26.221   34.987    0.879 1 U   4.403841E+00  0.000000E+00 e 0 -         -         -
   2157   30.724   55.636    2.382 1 U   5.043576E+00  0.000000E+00 e 0 -         -         -
   2158   29.223   32.922    2.962 1 U   4.401038E+00  0.000000E+00 e 0 -         -         -
   2159   64.242   75.768    5.844 1 U   4.486960E+00  0.000000E+00 e 0 -         -         -
   2160   50.734   12.789    4.560 1 U   4.972276E+00  0.000000E+00 e 0 -         -         -
   2161   64.242   66.476    3.915 1 U   3.895309E+00  0.000000E+00 e 0 -         -         -
   2162   29.223   24.146    0.161 1 U   5.197879E+00  0.000000E+00 e 0 -         -         -
   2163   75.247   27.243    5.081 1 U   4.750189E+00  0.000000E+00 e 0 -         -         -
   2164   47.733   53.571    5.030 1 U   4.667316E+00  0.000000E+00 e 0 -         -         -
   2165   42.230   16.403    1.143 1 U   4.751503E+00  0.000000E+00 e 0 -         -         -
   2166   59.239   30.341    5.052 1 U   5.116464E+00  0.000000E+00 e 0 -         -         -
   2167   46.732   21.565    1.429 1 U   5.104126E+00  0.000000E+00 e 0 -         -         -
   2168    3.209   23.630   -0.118 1 U   5.008333E+00  0.000000E+00 e 0 -         -         -
   2169   65.742   63.895    3.864 1 U   3.769045E+00  0.000000E+00 e 0 -         -         -
   2170   27.722   16.919    1.649 1 U   4.759198E+00  0.000000E+00 e 0 -         -         -
   2171   48.733   54.603    5.037 1 U   4.648183E+00  0.000000E+00 e 0 -         -         -
   2172   43.230   18.467    1.620 1 U   4.736253E+00  0.000000E+00 e 0 -         -         -
   2173   16.716   24.146    0.608 1 U   4.979542E+00  0.000000E+00 e 0 -         -         -
   2174   33.225   24.662    1.524 1 U   4.347458E+00  0.000000E+00 e 0 -         -         -
   2175   44.231   12.273    5.081 1 U   4.902553E+00  0.000000E+00 e 0 -         -         -
   2176   20.718   27.243    0.256 1 U   4.947891E+00  0.000000E+00 e 0 -         -         -
   2177   57.738   18.984    4.084 1 U   4.930642E+00  0.000000E+00 e 0 -         -         -
   2178   39.228   41.698    1.744 1 U   5.137227E+00  0.000000E+00 e 0 -         -         -
   2179   21.218   11.757    0.835 1 U   4.766858E+00  0.000000E+00 e 0 -         -         -
   2180   21.719   39.633    0.747 1 U   4.491539E+00  0.000000E+00 e 0 -         -         -
   2181   47.733   21.565    5.382 1 U   5.045576E+00  0.000000E+00 e 0 -         -         -
   2182   62.741   27.243    4.619 1 U   5.143863E+00  0.000000E+00 e 0 -         -         -
   2183   73.746   29.308    7.244 1 U   5.077772E+00  0.000000E+00 e 0 -         -         -
   2184   65.242   31.889    4.568 1 U   4.253030E+00  0.000000E+00 e 0 -         -         -
   2185   62.241   38.084    4.641 1 U   4.919576E+00  0.000000E+00 e 0 -         -         -
   2186   55.737   70.606    4.949 1 U   4.471379E+00  0.000000E+00 e 0 -         -         -
   2187   29.223   33.954    3.020 1 U   4.334753E+00  0.000000E+00 e 0 -         -         -
   2188   76.248   65.960    5.030 1 U   4.604649E+00  0.000000E+00 e 0 -         -         -
   2189   48.233   17.435    4.788 1 U   3.943442E+00  0.000000E+00 e 0 -         -         -
   2190   22.719   16.403    1.620 1 U   4.641148E+00  0.000000E+00 e 0 -         -         -
   2191   75.748   22.081    4.663 1 U   4.957319E+00  0.000000E+00 e 0 -         -         -
   2192   29.223   17.951    1.737 1 U   4.637911E+00  0.000000E+00 e 0 -         -         -
   2193   29.723   36.535    1.011 1 U   5.042307E+00  0.000000E+00 e 0 -         -         -
   2194   59.239   26.211    4.758 1 U   4.390636E+00  0.000000E+00 e 0 -         -         -
   2195   55.737   51.506    6.819 1 U   4.670912E+00  0.000000E+00 e 0 -         -         -
   2196   21.719   25.695    0.498 1 U   4.730782E+00  0.000000E+00 e 0 -         -         -
   2197   55.737   31.889    5.191 1 U   4.434790E+00  0.000000E+00 e 0 -         -         -
   2198   40.729   43.762    3.248 1 U   4.798775E+00  0.000000E+00 e 0 -         -         -
   2199   25.220   15.886    0.461 1 U   4.920187E+00  0.000000E+00 e 0 -         -         -
   2200   59.739   37.568    5.030 1 U   4.631283E+00  0.000000E+00 e 0 -         -         -
   2201   50.234   47.376    4.568 1 U   4.554330E+00  0.000000E+00 e 0 -         -         -
   2202   25.220   33.438   -0.118 1 U   4.814982E+00  0.000000E+00 e 0 -         -         -
   2203   24.220   39.633    0.755 1 U   4.906883E+00  0.000000E+00 e 0 -         -         -
   2204   64.742   47.376    5.030 1 U   4.878993E+00  0.000000E+00 e 0 -         -         -
   2205   43.731   16.919    2.104 1 U   4.170835E+00  0.000000E+00 e 0 -         -         -
   2206   18.717   21.565    1.260 1 U   4.575003E+00  0.000000E+00 e 0 -         -         -
   2207   47.733   27.759    4.942 1 U   4.397552E+00  0.000000E+00 e 0 -         -         -
   2208   28.222   25.695    0.542 1 U   5.065694E+00  0.000000E+00 e 0 -         -         -
   2209   18.217   21.565    1.458 1 U   4.087669E+00  0.000000E+00 e 0 -         -         -
   2210   58.738   40.149    4.164 1 U   4.513437E+00  0.000000E+00 e 0 -         -         -
   2211   17.216   23.113    1.539 1 U   4.767960E+00  0.000000E+00 e 0 -         -         -
   2212   59.239   34.987    4.377 1 U   4.097338E+00  0.000000E+00 e 0 -         -         -
   2213   58.738   34.987    4.377 1 U   4.331617E+00  0.000000E+00 e 0 -         -         -
   2214   63.241   68.025    3.856 1 U   4.365032E+00  0.000000E+00 e 0 -         -         -
   2215   54.236   10.208    4.216 1 U   4.701955E+00  0.000000E+00 e 0 -         -         -
   2216   21.218   31.889    0.190 1 U   4.842415E+00  0.000000E+00 e 0 -         -         -
   2217   48.733   59.765    5.022 1 U   4.829968E+00  0.000000E+00 e 0 -         -         -
   2218   39.228   42.214    2.932 1 U   4.083514E+00  0.000000E+00 e 0 -         -         -
   2219   55.236   75.768    5.030 1 U   4.712480E+00  0.000000E+00 e 0 -         -         -
   2220   55.236   10.208    5.030 1 U   4.487440E+00  0.000000E+00 e 0 -         -         -
   2221   42.230   29.308    1.407 1 U   4.583311E+00  0.000000E+00 e 0 -         -         -
   2222   22.219   23.630    1.253 1 U   3.539444E+00  0.000000E+00 e 0 -         -         -
   2223   59.739   32.406    3.475 1 U   5.143238E+00  0.000000E+00 e 0 -         -         -
