# Supplementary material for: Structural and regulatory insights into the glideosome-associated connector from Toxoplasma gondii
Source: eLife. 2023 Apr 4;12:e86049. doi: 10.7554/eLife.86049 (PMC10125020; doi:10.7554/eLife.86049)
Supplement: Figure 1—source data 1. — wwPDB X-ray structure validation; MTZ file for TgGAC X-ray diffraction data and final refined PDB file for TgGAC from X-ray diffraction. [file elife-86049-fig1-data1.zip › Figure 1-source data 1/NOE assignment and NMR structure/shift_assignment/HNcaCO_hncaco_@FLYA_asn.list]

      Assignment          w1         w2         w3
   A80C-A80N-A80H    178.850    121.291      8.085
G106C-G106N-G106H    172.473    109.794      7.953
   K86C-V87N-V87H    176.127    120.139      8.192
   K69C-K69N-K69H    175.801    119.414      8.673
R130C-R130N-R130H    179.720    118.418      8.476
A132C-A132N-A132H    179.181    122.297      8.096
M125C-M126N-M126H    177.439    117.422      7.989
M126C-M126N-M126H    179.156    117.418      7.987
   K29C-K29N-K29H    176.605    119.022      7.807
V107C-E108N-E108H    174.302    126.290      6.546
E108C-E108N-E108H    174.302    126.290      6.546
   K18C-K18N-K18H    177.950    118.286      7.685
   N56C-N57N-N57H    173.588    125.666      7.571
N136C-F137N-F137H    173.588    125.666      7.571
R119C-R119N-R119H    179.495    122.765      8.037
   C94C-C94N-C94H    171.289    118.037      8.992
   K77C-K77N-K77H    179.096    118.167      7.490
   V62C-V62N-V62H    176.597    111.284      7.162
K114C-K114N-K114H    175.659    116.043      8.898
   V44C-V44N-V44H    173.151    121.041      8.344
D120C-A121N-A121H    178.209    122.048      8.360
Q116C-Q116N-Q116H    178.212    119.743      9.538
D120C-D120N-D120H    178.138    119.794      9.551
   N66C-N66N-N66H    173.233    112.163      7.624
M126C-V127N-V127H    179.163    119.548      8.406
   N11C-V12N-V12H    177.634    123.407      7.190
      S1C-S1N-S1H    176.972    121.668      8.673
W129C-W129N-W129H    176.972    121.668      8.673
      G4C-V5N-V5H    176.454    117.169      8.513
      V5C-V5N-V5H    176.454    117.169      8.513
   T92C-T92N-T92H    175.972    106.793      7.569
   V87C-V87N-V87H    171.741    120.158      8.189
M111C-M111N-M111H    173.960    124.892      8.970
   R65C-R65N-R65H    176.389    128.165      8.447
A132C-A133N-A133H    179.177    117.558      8.141
   R17C-R17N-R17H    178.498    116.031      7.550
   A79C-A80N-A80H    179.658    121.280      8.086
   E83C-E83N-E83H    173.049    116.293      7.853
E118C-E118N-E118H    178.268    119.683      8.041
   K82C-K82N-K82H    177.160    116.918      7.096
V127C-V127N-V127H    177.967    119.542      8.414
   A78C-A78N-A78H    180.482    119.667      7.883
   R58C-R58N-R58H    179.668    121.417      7.323
    P9C-S10N-S10H    178.243    117.891      7.803
   K13C-K13N-K13H    178.243    117.891      7.803
   K86C-K86N-K86H    176.128    116.024      7.563
   P27C-E28N-E28H    177.052    115.277      8.886
A113C-A113N-A113H    176.436    130.900      9.207
E124C-E124N-E124H    179.534    116.793      8.406
   V12C-V12N-V12H    176.796    123.417      7.193
E105C-E105N-E105H    176.971    115.292      8.915
A133C-A133N-A133H    178.470    117.418      8.139
   N57C-R58N-R58H    174.977    121.169      7.334
   I64C-I64N-I64H    174.977    121.169      7.334
   A68C-A68N-A68H    176.650    127.785      8.400
   K77C-A78N-A78H    179.103    119.668      7.882
   V72C-V72N-V72H    173.687    113.032      7.663
A121C-A121N-A121H    179.771    122.042      8.358
            ?-?-?    177.890    121.761      6.310
   K31C-K31N-K31H    174.996    121.776      8.130
   I64C-R65N-R65H    174.983    128.177      8.443
            ?-?-?    176.465    130.903      9.229
   H73C-H73N-H73H    174.546    119.793      7.084
T134C-T134N-T134H    174.378    107.636      7.677
M125C-M125N-M125H    177.419    118.163      8.055
Q128C-Q128N-Q128H    179.048    119.168      8.023
   M93C-M93N-M93H    173.100    117.651      8.837
D131C-D131N-D131H    178.471    120.668      8.820
F122C-F122N-F122H    176.668    119.042      7.933
M111C-V112N-V112H    174.110    116.639      8.601
V112C-V112N-V112H    174.110    116.639      8.601
   K82C-E83N-E83H    177.174    116.400      7.853
   V87C-A88N-A88H    171.730    121.778      6.308
E124C-M125N-M125H    179.565    118.175      8.051
            ?-?-?    181.966    125.293     11.764
   R37C-R37N-R37H    173.968    116.679      9.390
   L26C-L26N-L26H    175.436    122.552      8.371
A113C-K114N-K114H    176.461    116.046      8.898
   K81C-K82N-K82H    178.425    116.918      7.094
   K69C-G70N-G70H    175.823    107.570      7.807
   G70C-G70N-G70H    175.823    107.570      7.807
   L42C-L42N-L42H    176.034    110.786      7.861
F122C-V123N-V123H    176.737    117.161      8.066
V123C-V123N-V123H    176.737    117.161      8.066
A121C-F122N-F122H    179.762    119.044      7.933
N100C-D101N-D101H    175.470    116.414      7.732
D102C-D102N-D102H    175.470    116.414      7.732
   M93C-C94N-C94H    173.109    118.043      8.988
   E14C-E14N-E14H    178.695    115.161      8.009
   A89C-K90N-K90H    176.814    111.190      7.361
   F91C-F91N-F91H    176.814    111.190      7.361
   A68C-K69N-K69H    176.667    119.435      8.675
   D54C-Y55N-Y55H    175.324    121.763      7.625
   Y55C-Y55N-Y55H    175.324    121.763      7.625
Y135C-Y135N-Y135H    175.324    121.763      7.625
   A78C-A79N-A79H    180.492    121.386      7.322
      G4C-G4N-G4H    176.553    108.895      8.018
   A15C-A15N-A15H    181.220    122.168      7.532
   K90C-K90N-K90H    173.668    111.166      7.358
   K90C-F91N-F91H    173.668    111.166      7.358
   L16C-L16N-L16H    178.092    121.034      8.561
   I59C-I59N-I59H    179.715    120.673      8.819
R130C-D131N-D131H    179.715    120.673      8.819
   E14C-A15N-A15H    178.715    122.177      7.530
V127C-Q128N-Q128H    177.972    119.133      8.021
            ?-?-?    177.916    119.169      8.037
P104C-E105N-E105H    177.906    115.281      8.913
   V12C-K13N-K13H    176.785    117.921      7.803
   K23C-K23N-K23H    174.848    118.540      7.702
   C48C-C48N-C48H    174.848    118.540      7.702
   A75C-A75N-A75H    181.963    115.287      7.349
   A75C-L76N-L76H    181.963    115.287      7.349
   E30C-K31N-K31H    176.111    121.676      8.127
F137C-F137N-F137H    180.349    125.662      7.575
   G19C-G19N-G19H    174.122    105.669      7.242
A133C-T134N-T134H    178.485    107.659      7.671
   V24C-V24N-V24H    172.493    120.058      9.247
   A88C-A89N-A89H    177.360    116.431      7.736
D101C-D101N-D101H    177.360    116.431      7.736
D101C-D102N-D102H    177.360    116.431      7.736
P110C-M111N-M111H    175.454    124.920      8.962
E108C-L109N-L109H    174.307    121.648      8.278
   N66C-V67N-V67H    172.912    127.788      8.398
   V67C-V67N-V67H    172.912    127.788      8.398
   V67C-A68N-A68H    172.912    127.788      8.398
      S1C-M2N-M2H    176.969    118.434      8.477
W129C-R130N-R130H    176.969    118.434      8.477
   V62C-R63N-R63H    176.313    116.276      7.796
   A15C-L16N-L16H    181.222    121.054      8.558
K117C-E118N-E118H    179.459    119.706      8.038
V112C-A113N-A113H    174.169    130.917      9.213
   G70C-L71N-L71H    175.983    117.671      8.835
   T92C-M93N-M93H    175.983    117.671      8.835
            ?-?-?    176.971    109.796      7.957
E105C-G106N-G106H    177.016    109.746      7.940
N100C-N100N-N100H    175.685    119.166      8.041
Q128C-W129N-W129H    179.048    121.630      8.671
   R85C-K86N-K86H    177.502    116.049      7.560
   S10C-N11N-N11H    178.255    115.160      8.004
   K13C-E14N-E14H    178.255    115.160      8.004
T134C-Y135N-Y135H    174.365    121.816      7.624
V123C-E124N-E124H    176.732    116.803      8.404
   K21C-K21N-K21H    175.842    118.932      8.369
   R17C-K18N-K18H    178.502    118.251      7.682
   A89C-A89N-A89H    176.658    116.293      7.712
      H6C-H6N-H6H    176.658    116.293      7.712
R119C-D120N-D120H    179.529    119.805      9.540
   K81C-K81N-K81H    178.409    114.544      7.092
      H6C-D7N-D7H    176.469    118.793      7.669
      D7C-D7N-D7H    176.469    118.793      7.669
   W47C-W47N-W47H    176.469    118.793      7.669
   W47C-C48N-C48H    176.469    118.793      7.669
D131C-A132N-A132H    178.496    122.291      8.095
   D41C-L42N-L42H    175.217    110.802      7.859
   Q40C-Q40N-Q40H    177.158    112.044      8.053
   N43C-N43N-N43H    177.158    112.044      8.053
      L8C-L8N-L8H    173.845    121.294      7.248
D102C-F103N-F103H    175.120    118.042      7.916
F103C-F103N-F103H    175.120    118.042      7.916
   L76C-K77N-K77H    177.607    118.182      7.486
   P74C-A75N-A75H    177.607    115.294      7.348
   L76C-L76N-L76H    177.607    115.294      7.348
   F25C-L26N-L26H    174.159    122.547      8.368
E118C-R119N-R119H    178.210    122.795      8.031
   I61C-V62N-V62H    175.846    111.301      7.155
   R63C-I64N-I64H    176.343    121.169      7.334
   R65C-N66N-N66H    176.407    112.172      7.624
   V72C-H73N-H73H    173.704    119.814      7.084
   E30C-E30N-E30H    176.120    120.186      8.320
   C94C-L95N-L95H    171.288    130.799      7.514
            ?-?-?    173.785    108.294      7.475
   E28C-K29N-K29H    175.584    119.067      7.798
   L95C-L95N-L95H    173.813    130.802      7.513
   L71C-V72N-V72H    178.035    113.054      7.663
   K21C-L22N-L22H    175.852    125.294      9.114
   G20C-K21N-K21H    170.666    118.917      8.368
   K23C-V24N-V24H    174.859    120.059      9.242
   C48C-M49N-M49H    174.859    120.059      9.242
   M49C-M49N-M49H    174.859    120.059      9.242
L109C-L109N-L109H    171.789    121.674      8.273
      N3C-G4N-G4H    175.529    108.858      8.013
   W36C-R37N-R37H    174.847    116.571      9.395
      D7C-L8N-L8H    176.433    121.433      7.239
   V24C-F25N-F25H    172.511    126.675      8.038
   F96C-F96N-F96H    175.405    123.679      8.632
   S39C-Q40N-Q40H    176.039    111.937      8.043
   L42C-N43N-N43H    176.039    111.937      8.043
            ?-?-?    178.728    125.294     11.762
            ?-?-?    174.776    105.680      7.231
V107C-V107N-V107H    174.398    126.818      7.727
K114C-S115N-S115H    175.650    108.446      7.472
      V5C-H6N-H6H    176.350    116.294      7.718
   I34C-I34N-I34H    175.177    122.049      8.767
   I34C-R35N-R35H    175.177    122.049      8.767
   K18C-G19N-G19H    177.925    105.691      7.236
   R35C-R35N-R35H    173.215    122.038      8.776
 P99C-N100N-N100H    176.134    119.168      8.043
            ?-?-?    179.164    121.293      8.086
   G97C-G97N-G97H    169.823    111.294      9.388
   E28C-E28N-E28H    175.603    115.230      8.887
            ?-?-?    177.071    123.417      7.190
   F25C-F25N-F25H    174.135    126.792      8.043
   R58C-I59N-I59H    179.946    120.793      8.817
   V44C-F45N-F45H    173.135    128.167      9.052
   A88C-A88N-A88H    177.446    121.668      6.306
            ?-?-?    175.947    116.168      8.887
   K29C-E30N-E30H    176.634    120.293      8.324
   N57C-N57N-N57H    174.822    125.667      7.565
   G20C-G20N-G20H    170.761    107.169      6.869
   A80C-K81N-K81H    178.821    114.543      7.088
            ?-?-?    174.822    107.544      7.675
            ?-?-?    175.822    116.418      7.792
            ?-?-?    174.635    125.667      7.573
   E33C-I34N-I34H    175.134    122.168      8.778
   L16C-R17N-R17H    178.134    116.168      7.550
   L22C-L22N-L22H    175.384    125.167      9.122
            ?-?-?    179.883    125.667      7.573
            ?-?-?    170.948    125.667     11.476
   S10C-S10N-S10H    178.509    118.043      7.800
            ?-?-?    172.822    118.043      8.989
   L22C-K23N-K23H    175.947    118.793      7.675
   E46C-W47N-W47H    175.947    118.793      7.675
   D52C-Q53N-Q53H    175.634    120.918      7.753
   Q53C-Q53N-Q53H    175.634    120.918      7.753
            ?-?-?    175.447    106.544      7.573
            ?-?-?    177.446    118.168      7.495
            ?-?-?    177.321    123.417      7.182
            ?-?-?    177.384    121.793      6.314
   R63C-R63N-R63H    175.822    116.293      7.800
            ?-?-?    179.258    119.168      7.910
            ?-?-?    171.010    125.542     11.476
            ?-?-?    180.196    108.294      7.472
S115C-S115N-S115H    174.135    108.294      7.472
            ?-?-?    167.386    122.168      7.534
   A79C-A79N-A79H    180.008    121.293      7.339
            ?-?-?    168.886    116.793     11.007
            ?-?-?    179.321    117.668      8.168
            ?-?-?    176.634    126.292      6.103
            ?-?-?    180.321    118.293      8.473
            ?-?-?    178.321    115.293      8.919
            ?-?-?    174.759    105.670      7.229
            ?-?-?    176.821    114.418     11.594
