# Supplementary material for: Structural and regulatory insights into the glideosome-associated connector from Toxoplasma gondii
Source: eLife. 2023 Apr 4;12:e86049. doi: 10.7554/eLife.86049 (PMC10125020; doi:10.7554/eLife.86049)
Supplement: Figure 1—source data 1. — wwPDB X-ray structure validation; MTZ file for TgGAC X-ray diffraction data and final refined PDB file for TgGAC from X-ray diffraction. [file elife-86049-fig1-data1.zip › Figure 1-source data 1/NOE assignment and NMR structure/shift_assignment/CBCAcoNH_hncocacb_@FLYA_asn.list]

      Assignment          w1         w2         w3
            ?-?-?     29.051    108.446      7.240
E124CA-M125N-M125H     59.557    118.163      8.050
     D7CB-L8N-L8H     41.526    121.408      7.249
M111CB-V112N-V112H     39.730    116.601      8.600
     N3CB-G4N-G4H     39.101    108.834      8.019
  A15CA-L16N-L16H     55.086    121.011      8.561
  V87CB-A88N-A88H     30.931    121.789      6.312
D102CA-F103N-F103H     55.824    118.038      7.917
M111CA-V112N-V112H     54.954    116.600      8.603
  A79CA-A80N-A80H     54.886    121.279      8.083
W129CB-R130N-R130H     30.337    118.427      8.477
  M93CB-C94N-C94H     35.265    118.021      8.989
K114CB-S115N-S115H     33.225    108.298      7.474
  A68CB-K69N-K69H     23.051    119.464      8.673
            ?-?-?     23.279    119.405      8.675
M125CB-M126N-M126H     33.469    117.523      7.992
            ?-?-?     33.396    111.937      6.851
  K82CB-E83N-E83H     33.857    116.350      7.854
K117CB-E118N-E118H     32.330    119.713      8.038
  K86CA-V87N-V87H     56.835    120.242      8.188
D102CB-F103N-F103H     42.063    118.015      7.914
            ?-?-?     29.028    108.434      6.574
D101CB-D102N-D102H     40.587    116.479      7.736
  K77CB-A78N-A78H     32.452    119.722      7.884
  V67CB-A68N-A68H     32.269    127.755      8.399
A113CA-K114N-K114H     50.100    115.945      8.899
            ?-?-?     67.701    116.736      8.405
D131CB-A132N-A132H     39.685    122.186      8.095
  K86CB-V87N-V87H     34.528    120.241      8.192
  N56CB-N57N-N57H     39.242    125.555      7.570
N136CB-F137N-F137H     39.242    125.555      7.570
     N3CA-G4N-G4H     52.796    108.835      8.015
  N43CA-V44N-V44H     54.050    121.009      8.345
  N51CA-D52N-D52H     54.050    121.009      8.345
A121CA-F122N-F122H     55.241    119.067      7.937
E118CB-R119N-R119H     30.798    122.835      8.039
  N11CB-V12N-V12H     36.602    123.482      7.194
T134CB-Y135N-Y135H     69.897    121.769      7.622
E105CB-G106N-G106H     29.338    109.873      7.951
            ?-?-?     65.940    125.297     11.768
            ?-?-?     66.177    125.263     11.763
  F91CA-T92N-T92H     54.864    106.762      7.568
D131CA-A132N-A132H     57.506    122.186      8.097
            ?-?-?     52.971    112.353      6.806
            ?-?-?     39.051    113.630      7.772
  L76CB-K77N-K77H     42.365    118.137      7.491
  S10CA-N11N-N11H     61.426    115.186      8.006
  K13CA-E14N-E14H     61.426    115.186      8.006
            ?-?-?     39.210    112.334      6.807
  T92CB-M93N-M93H     72.494    117.649      8.836
V112CA-A113N-A113H     60.514    130.876      9.216
  A80CB-K81N-K81H     19.253    114.538      7.090
  D41CB-L42N-L42H     40.206    110.780      7.863
  R63CB-I64N-I64H     30.066    121.149      7.336
            ?-?-?     52.992    112.339      7.483
E105CA-G106N-G106H     55.830    109.873      7.948
            ?-?-?     52.804    113.632      6.889
F122CA-V123N-V123H     62.258    117.259      8.066
  R58CB-I59N-I59H     29.337    120.630      8.821
R130CB-D131N-D131H     29.337    120.630      8.821
  N56CA-N57N-N57H     52.896    125.556      7.570
N136CA-F137N-F137H     52.896    125.556      7.570
A113CB-K114N-K114H     22.291    115.951      8.897
  I61CB-V62N-V62H     37.601    111.297      7.160
D120CB-A121N-A121H     39.446    121.927      8.358
  E14CB-A15N-A15H     29.595    122.185      7.531
  V72CA-H73N-H73H     61.389    119.842      7.085
  K77CA-A78N-A78H     60.128    119.731      7.883
M126CB-V127N-V127H     30.540    119.595      8.408
  K82CA-E83N-E83H     58.040    116.337      7.855
M126CA-V127N-V127H     56.788    119.593      8.410
  A79CB-A80N-A80H     19.353    121.279      8.085
A132CB-A133N-A133H     18.743    117.519      8.139
E108CB-L109N-L109H     32.243    121.668      8.280
V127CA-Q128N-Q128H     67.099    119.205      8.026
            ?-?-?     55.137    115.316      7.362
  V72CB-H73N-H73H     31.186    119.852      7.085
  A75CA-L76N-L76H     55.285    115.332      7.353
  L22CB-K23N-K23H     46.950    118.558      7.702
P104CA-E105N-E105H     65.337    115.286      8.914
  P27CA-E28N-E28H     65.074    115.331      8.889
  M93CA-C94N-C94H     55.122    118.031      8.993
  K81CA-K82N-K82H     58.164    116.867      7.099
  K81CB-K82N-K82H     32.489    116.846      7.099
     G4CA-V5N-V5H     45.980    117.131      8.516
  V62CA-R63N-R63H     63.713    116.353      7.792
  L76CA-K77N-K77H     56.287    118.161      7.492
  A80CA-K81N-K81H     54.256    114.539      7.093
  E14CA-A15N-A15H     58.991    122.056      7.531
            ?-?-?     27.694    111.946      7.537
A132CA-A133N-A133H     54.655    117.520      8.140
E124CB-M125N-M125H     29.572    118.167      8.054
  K18CA-G19N-G19H     57.973    105.595      7.241
P110CB-M111N-M111H     30.664    124.906      8.971
            ?-?-?     18.802    115.317      7.366
  A75CB-L76N-L76H     18.895    115.281      7.353
            ?-?-?     19.015    115.255      7.345
K117CA-E118N-E118H     59.875    119.594      8.040
A121CB-F122N-F122H     18.295    119.075      7.931
  K13CB-E14N-E14H     32.360    115.187      8.006
  P27CB-E28N-E28H     31.927    115.317      8.895
  L42CB-N43N-N43H     39.122    111.928      8.050
  L71CB-V72N-V72H     39.548    113.110      7.667
V127CB-Q128N-Q128H     31.704    119.205      8.025
            ?-?-?     27.697    111.947      6.851
P104CB-E105N-E105H     32.111    115.285      8.917
     H6CA-D7N-D7H     58.518    118.804      7.668
  W47CA-C48N-C48H     58.518    118.804      7.668
  L16CB-R17N-R17H     41.418    116.086      7.553
  L22CA-K23N-K23H     53.946    118.565      7.703
  R65CA-N66N-N66H     57.673    112.184      7.626
  V87CA-A88N-A88H     62.464    121.772      6.310
  R85CB-K86N-K86H     30.263    116.074      7.551
            ?-?-?     30.062    116.092      7.572
     V5CA-H6N-H6H     64.956    116.365      7.717
            ?-?-?     32.354    125.299     11.763
  K69CB-G70N-G70H     35.762    107.539      7.806
            ?-?-?     31.707    116.742      8.406
  R65CB-N66N-N66H     31.278    112.205      7.623
  F25CA-L26N-L26H     56.994    122.466      8.372
            ?-?-?     56.797    122.446      8.381
  A15CB-L16N-L16H     18.622    121.027      8.560
            ?-?-?     34.521    108.447      7.240
Q128CB-W129N-W129H     29.065    121.660      8.671
A133CB-T134N-T134H     20.381    107.640      7.678
R119CA-D120N-D120H     60.615    119.722      9.538
  V12CB-K13N-K13H     31.889    117.909      7.802
  E28CB-K29N-K29H     27.608    118.943      7.803
D120CA-A121N-A121H     58.166    121.927      8.358
D101CA-D102N-D102H     57.864    116.475      7.738
  V12CA-K13N-K13H     65.907    117.909      7.803
  F91CB-T92N-T92H     41.712    106.773      7.568
            ?-?-?     54.437    113.763      6.818
  K21CB-L22N-L22H     35.843    125.168      9.117
  D41CA-L42N-L42H     53.410    110.779      7.863
  E30CA-K31N-K31H     55.931    121.797      8.131
K114CA-S115N-S115H     57.488    108.317      7.474
  A78CB-A79N-A79H     18.081    121.408      7.324
  K90CB-F91N-F91H     31.750    111.160      7.359
M125CA-M126N-M126H     59.797    117.521      7.991
E118CA-R119N-R119H     59.559    122.838      8.039
P110CA-M111N-M111H     60.988    124.924      8.969
  L42CA-N43N-N43H     56.615    111.941      8.046
            ?-?-?     29.304    111.949      6.678
            ?-?-?     29.520    111.970      6.669
  N43CB-V44N-V44H     40.849    121.020      8.345
  N51CB-D52N-D52H     40.849    121.020      8.345
T134CA-Y135N-Y135H     62.196    121.771      7.624
            ?-?-?     33.293    111.941      6.667
            ?-?-?     57.717    111.170      7.375
  K90CA-F91N-F91H     57.859    111.115      7.357
     S1CA-M2N-M2H     58.404    118.427      8.477
W129CA-R130N-R130H     58.404    118.427      8.477
  L95CB-F96N-F96H     45.053    123.746      8.633
  T92CA-M93N-M93H     60.739    117.633      8.836
  G20CA-K21N-K21H     45.835    118.954      8.369
  R17CA-K18N-K18H     58.642    118.297      7.681
  E46CA-W47N-W47H     58.642    118.297      7.681
P99CA-N100N-N100H     63.154    119.205      8.048
  F96CA-G97N-G97H     57.250    111.364      9.382
            ?-?-?     54.125    112.603      7.091
            ?-?-?     39.051    113.623      6.890
            ?-?-?     28.939    107.929      7.242
  V24CA-F25N-F25H     58.277    126.729      8.030
            ?-?-?     29.389    111.951      7.305
  I64CA-R65N-R65H     62.657    128.148      8.445
  V24CB-F25N-F25H     36.412    126.724      8.039
     H6CB-D7N-D7H     30.039    118.816      7.669
  W47CB-C48N-C48H     30.039    118.816      7.669
  K69CA-G70N-G70H     57.191    107.541      7.803
            ?-?-?     34.494    107.929      7.241
E108CA-L109N-L109H     54.319    121.667      8.283
            ?-?-?     33.428    111.924      7.536
  R63CA-I64N-I64H     54.878    121.408      7.326
  A78CA-A79N-A79H     54.878    121.408      7.326
F122CB-V123N-V123H     38.711    117.261      8.070
            ?-?-?     52.780    113.632      7.774
R130CA-D131N-D131H     59.838    120.631      8.821
  F25CB-L26N-L26H     39.909    122.445      8.376
V112CB-A113N-A113H     36.043    130.907      9.217
Q128CA-W129N-W129H     59.367    121.668      8.672
            ?-?-?     57.482    130.741      7.521
  C94CA-L95N-L95H     57.662    130.748      7.511
  V62CB-R63N-R63H     31.020    116.353      7.798
            ?-?-?     28.981    107.932      6.575
  N11CA-V12N-V12H     56.330    123.482      7.195
  R17CB-K18N-K18H     30.299    118.298      7.683
  L95CA-F96N-F96H     54.587    123.745      8.629
            ?-?-?     34.519    108.447      6.575
  E30CB-K31N-K31H     30.350    121.794      8.126
            ?-?-?     39.213    112.335      7.483
  R85CA-K86N-K86H     57.487    116.105      7.567
A133CA-T134N-T134H     53.718    107.669      7.674
  L16CA-R17N-R17H     57.851    116.072      7.548
  F96CB-G97N-G97H     40.883    111.359      9.385
  K23CA-V24N-V24H     55.121    120.056      9.241
  C94CB-L95N-L95H     30.530    130.740      7.513
  K18CB-G19N-G19H     33.112    105.595      7.240
  E33CB-I34N-I34H     31.876    122.058      8.772
            ?-?-?     35.065    125.548      7.574
            ?-?-?     34.699    125.611      7.575
  K21CA-L22N-L22H     55.134    125.172      9.114
R119CB-D120N-D120H     28.907    119.854      9.541
            ?-?-?     54.419    113.760      7.639
  Q53CA-D54N-D54H     55.135    118.110      8.155
            ?-?-?     65.915    118.743      9.277
  S38CB-S39N-S39H     65.722    118.687      9.266
            ?-?-?     55.544    125.563      8.313
  V67CA-A68N-A68H     62.172    127.759      8.399
            ?-?-?     54.020    112.613      6.850
            ?-?-?     50.769    125.565      7.569
            ?-?-?     54.254    112.662      6.848
            ?-?-?     40.788    112.613      6.849
  I61CA-V62N-V62H     61.002    111.289      7.158
  A68CA-K69N-K69H     50.457    119.464      8.672
            ?-?-?     36.798    125.579      7.568
            ?-?-?     36.583    125.558      7.572
            ?-?-?     33.320    111.428      6.849
            ?-?-?     38.806    113.630      6.817
  D52CB-Q53N-Q53H     38.611    120.965      7.749
            ?-?-?     38.442    120.923      7.777
            ?-?-?     34.518    107.929      6.575
            ?-?-?     43.194    107.155      6.887
  G19CA-G20N-G20H     43.391    107.183      6.865
            ?-?-?     43.440    107.175      6.903
            ?-?-?     38.882    113.671      7.639
            ?-?-?     38.645    113.633      7.636
  D52CA-Q53N-Q53H     53.261    120.963      7.770
            ?-?-?     52.818    113.113      6.889
     D7CA-L8N-L8H     54.278    121.408      7.248
            ?-?-?     36.084    128.149      8.450
  I64CB-R65N-R65H     36.340    128.111      8.447
            ?-?-?     39.219    111.946      6.806
G106CA-V107N-V107H     43.894    126.723      7.732
            ?-?-?     27.713    111.429      6.848
V107CA-E108N-E108H     63.840    126.204      6.544
            ?-?-?     40.841    112.595      7.084
            ?-?-?     33.298    111.970      7.300
            ?-?-?     52.816    113.113      7.674
  E28CA-K29N-K29H     57.742    118.946      7.805
  L71CA-V72N-V72H     53.029    113.072      7.662
P99CB-N100N-N100H     32.654    119.140      8.039
  K29CA-E30N-E30H     54.685    120.246      8.310
            ?-?-?     52.951    111.946      7.484
  E33CA-I34N-I34H     57.091    122.059      8.773
  K23CB-V24N-V24H     35.251    119.991      9.245
            ?-?-?     48.582    125.664      7.574
            ?-?-?     48.302    125.688      7.560
            ?-?-?     48.805    125.651      7.575
  K29CB-E30N-E30H     35.344    120.271      8.311
            ?-?-?     52.945    111.817      6.810
            ?-?-?     73.106    121.159      8.030
            ?-?-?     39.217    111.946      7.482
  V44CB-F45N-F45H     36.371    128.295      9.046
            ?-?-?     24.731    115.214      7.905
            ?-?-?     62.315    105.494      7.272
            ?-?-?     62.126    105.475      7.275
            ?-?-?     24.745    114.803      8.351
            ?-?-?     35.927    108.445      6.569
            ?-?-?     73.156    122.112      8.157
            ?-?-?     31.034    125.694      7.571
            ?-?-?     73.332    122.465      8.083
            ?-?-?     73.109    122.434      8.086
            ?-?-?     30.351    116.617      8.400
     V5CB-H6N-H6H     31.597    116.353      7.714
            ?-?-?     73.090    123.223      8.191
  W36CA-R37N-R37H     54.102    116.613      9.388
            ?-?-?     25.034    121.927      8.011
            ?-?-?     33.473    125.686      8.316
            ?-?-?     31.597    108.447      6.580
            ?-?-?     39.099    111.817      6.807
            ?-?-?     43.318    128.667     10.178
            ?-?-?     37.224    120.760     10.600
            ?-?-?     22.689    127.371      6.118
            ?-?-?     46.600    112.465      7.479
            ?-?-?     46.366    112.983      6.885
            ?-?-?     33.238    108.447      6.580
            ?-?-?     39.099    113.372      9.529
            ?-?-?     39.099    113.113      6.893
            ?-?-?     21.283    107.021     11.789
            ?-?-?     31.363    125.556      6.126
            ?-?-?     39.333    125.038      7.581
            ?-?-?     57.384    117.650      6.376
            ?-?-?     16.360    121.149      8.035
            ?-?-?     28.316    112.076      6.721
            ?-?-?     62.072    128.278      9.052
            ?-?-?     74.028    127.565     11.848
            ?-?-?     48.710    121.149      9.012
  R37CB-S38N-S38H     31.129    113.243      8.105
V107CB-E108N-E108H     33.004    126.204      6.541
  S38CA-S39N-S39H     57.149    118.686      9.271
            ?-?-?     29.956    118.038      7.800
  R37CA-S38N-S38H     56.915    113.113      8.105
            ?-?-?     47.772    119.983      9.208
            ?-?-?     15.188    115.187      8.864
            ?-?-?     33.004    107.929      6.580
            ?-?-?     20.580    106.503      7.925
  V44CA-F45N-F45H     61.838    128.278      9.059
            ?-?-?     24.799    125.297      7.956
            ?-?-?     51.289    127.759      9.693
            ?-?-?     31.832    105.077      6.369
            ?-?-?     52.226    123.741      8.645
            ?-?-?     51.758    104.688      9.388
            ?-?-?     25.502    117.909      7.808
            ?-?-?     39.099    113.243      9.544
            ?-?-?     25.737    117.909      7.800
            ?-?-?     35.583    123.871     11.719
            ?-?-?     28.784    108.317      7.456
            ?-?-?     18.235    108.058      6.666
            ?-?-?     41.443    106.114     11.633
            ?-?-?     30.660    112.076      7.534
            ?-?-?     50.351    125.556      8.465
            ?-?-?     66.292    122.964      8.043
            ?-?-?     24.799    122.316      7.996
            ?-?-?     16.595    123.223      8.183
            ?-?-?     54.336    113.502      7.996
            ?-?-?     22.689    117.909      6.267
            ?-?-?     18.001    119.853      9.200
            ?-?-?     37.692    121.149      8.340
            ?-?-?     45.897    113.632      7.644
            ?-?-?     33.238    107.929      6.572
            ?-?-?     39.333    128.926     11.414
  Q53CB-D54N-D54H     29.488    118.168      8.152
            ?-?-?     44.022    107.540      7.894
            ?-?-?     17.063    112.854      6.893
            ?-?-?     61.134    122.186      7.534
            ?-?-?     31.363    120.890      8.856
            ?-?-?     25.502    107.021      6.807
            ?-?-?     33.707    110.910     11.351
            ?-?-?     46.366    112.595     11.734
            ?-?-?     32.066    119.723     11.469
            ?-?-?     29.253    112.724      9.224
            ?-?-?     42.850    107.151     10.045
            ?-?-?     20.580    121.538      8.512
            ?-?-?     68.636    114.280      6.330
            ?-?-?     46.835    111.428      9.388
            ?-?-?     21.049    118.168     11.390
            ?-?-?     33.942    116.613      8.410
            ?-?-?     16.360    128.278      9.896
            ?-?-?     49.882    120.242      9.513
            ?-?-?     68.870    124.001      8.481
            ?-?-?     21.986    116.483      6.111
            ?-?-?     31.597    122.316      7.534
V123CA-E124N-E124H     65.588    116.742      8.402
            ?-?-?     27.143    108.317     11.453
  Q40CA-D41N-D41H     59.962    114.409      8.121
            ?-?-?     68.401    110.391      7.456
            ?-?-?     18.470    110.132      9.967
            ?-?-?     23.158    122.575     11.422
            ?-?-?     55.977    122.056      8.746
            ?-?-?     23.627    122.964      9.709
            ?-?-?     55.977    114.409      7.088
            ?-?-?     53.399    111.428      9.450
            ?-?-?     57.384    128.537      6.580
            ?-?-?     71.449    121.668      7.526
            ?-?-?     41.678    117.001      6.642
            ?-?-?     29.253    114.409     10.991
            ?-?-?     54.336    112.076      8.058
            ?-?-?     65.823    116.224      7.714
            ?-?-?     66.761    123.093      9.185
  Q40CB-D41N-D41H     27.847    114.280      8.121
            ?-?-?     43.787    116.094      7.777
            ?-?-?     41.443    117.001      6.635
            ?-?-?     63.713    130.481      6.353
            ?-?-?     44.725    114.539      7.096
  G50CA-N51N-N51H     47.069    121.149      8.340
            ?-?-?     26.909    124.908      9.975
            ?-?-?     29.488    124.130      8.723
            ?-?-?     54.102    113.113      6.893
            ?-?-?     41.443    125.686      7.573
