# Supplementary material for: Structural and regulatory insights into the glideosome-associated connector from Toxoplasma gondii
Source: eLife. 2023 Apr 4;12:e86049. doi: 10.7554/eLife.86049 (PMC10125020; doi:10.7554/eLife.86049)
Supplement: Figure 1—source data 1. — wwPDB X-ray structure validation; MTZ file for TgGAC X-ray diffraction data and final refined PDB file for TgGAC from X-ray diffraction. [file elife-86049-fig1-data1.zip › Figure 1-source data 1/NOE assignment and NMR structure/shift_assignment/C13NOESY_cnoesy_@FLYA_asn.peaks]

# Number of dimensions 3
#FORMAT xeasy3D
#INAME 1 H
#INAME 2 C
#INAME 3 HC
#SPECTRUM C13NOESY H C HC
      1    7.319   19.340    1.071 1 U   2.566662E+00  0.000000E+00 e 0 H.75      CB.79     QB.79 #MAP  11319
      1    7.319   19.340    1.071 1 U   2.566662E+00  0.000000E+00 e 0 H.76      CB.79     QB.79 #MAP  11322
      1    7.319   19.340    1.071 1 U   2.566662E+00  0.000000E+00 e 0 H.79      CB.79     QB.79 #MAP  11334
      2    7.787   27.342    1.535 1 U   3.654297E+00  0.000000E+00 e 0 H.63      CG.63     HG2.63 #MAP   8707
      3    1.586   21.538    0.738 1 U   2.703768E+00  0.000000E+00 e 0 HB.24     CG2.24    QG2.24 #MAP   3501
      3    1.586   21.538    0.738 1 U   2.703768E+00  0.000000E+00 e 0 QE.93     CG2.24    QG2.24 #MAP   3532
      3    1.586   21.538    0.738 1 U   2.703768E+00  0.000000E+00 e 0 QE.111    CG2.24    QG2.24 #MAP   3553
      3    1.586   21.538    0.738 1 U   2.703768E+00  0.000000E+00 e 0 QE.93     CG2.72    QG2.72 #MAP  10218
      3    1.586   21.538    0.738 1 U   2.703768E+00  0.000000E+00 e 0 QE.93     CG1.123   QG1.123 #MAP  18293
      4    8.772   38.016    2.318 1 U   3.540945E+00  0.000000E+00 e 0 H.34      CG.33     HG3.33 #MAP   4917
      5    5.081   60.931    4.592 1 U   3.283904E+00  0.000000E+00 e 0 HA.94     CA.110    HA.110 #MAP  16017
      6    1.968   31.740    2.310 1 U   2.848053E+00  0.000000E+00 e 0 HG2.111   CG.111    HG3.111 #MAP  16447
      7    1.558   43.667    3.190 1 U   2.869369E+00  0.000000E+00 e 0 -         -         -
      8    2.374   55.907    4.585 1 U   2.752985E+00  0.000000E+00 e 0 HB3.99    CA.105    HA.105 #MAP  15354
      8    2.374   55.907    4.585 1 U   2.752985E+00  0.000000E+00 e 0 HB3.105   CA.105    HA.105 #MAP  15364
      9    2.300   55.911    4.581 1 U   2.749001E+00  0.000000E+00 e 0 HG3.105   CA.105    HA.105 #MAP  15366
     10    8.034   57.007    4.593 1 U   3.740671E+00  0.000000E+00 e 0 H.25      CA.25     HA.25 #MAP   3561
     11    4.014   32.523    2.566 1 U   3.700143E+00  0.000000E+00 e 0 HD3.9     CB.9      HB3.9 #MAP    879
     12    1.929   36.447    2.420 1 U   2.745450E+00  0.000000E+00 e 0 HB2.30    CG.30     HG3.30 #MAP   4487
     13    8.082   19.340    1.070 1 U   2.967346E+00  0.000000E+00 e 0 H.80      CB.79     QB.79 #MAP  11337
     14    0.456   28.600    1.454 1 U   3.272218E+00  0.000000E+00 e 0 HB.61     CG1.64    HG13.64 #MAP   8996
     14    0.456   28.600    1.454 1 U   3.272218E+00  0.000000E+00 e 0 QG2.64    CG1.64    HG13.64 #MAP   9011
     15    4.319   39.743    2.625 1 U   3.233606E+00  0.000000E+00 e 0 HA.131    CB.131    HB2.131 #MAP  20010
     16    2.433   55.906    4.582 1 U   2.815291E+00  0.000000E+00 e 0 HB3.104   CA.105    HA.105 #MAP  15358
     17    6.577   34.563    2.598 1 U   3.638266E+00  0.000000E+00 e 0 HE21.128  CG.128    HG3.128 #MAP  19367
     18    2.469   19.026    1.502 1 U   3.029054E+00  0.000000E+00 e 0 HB2.25    CB.75     QB.75 #MAP  10585
     19    1.657   21.851    1.032 1 U   2.782056E+00  0.000000E+00 e 0 HB3.23    CG1.112   QG1.112 #MAP  16584
     20    7.492   32.523    1.732 1 U   3.381324E+00  0.000000E+00 e 0 H.77      CB.77     HB2.77 #MAP  11014
     21    8.012   20.439    0.774 1 U   3.582723E+00  0.000000E+00 e 0 H.25      CG1.24    QG1.24 #MAP   3444
     22    2.067   50.415    3.752 1 U   2.537010E+00  0.000000E+00 e 0 HB2.104   CD.104    HD3.104 #MAP  15343
     22    2.067   50.415    3.752 1 U   2.537010E+00  0.000000E+00 e 0 HG2.104   CD.104    HD3.104 #MAP  15345
     22    2.067   50.415    3.752 1 U   2.537010E+00  0.000000E+00 e 0 HG3.104   CD.104    HD3.104 #MAP  15346
     22    2.067   50.415    3.752 1 U   2.537010E+00  0.000000E+00 e 0 HG2.105   CD.104    HD3.104 #MAP  15350
     23    8.106   18.712    1.495 1 U   2.452274E+00  0.000000E+00 e 0 H.31      CB.75     QB.75 #MAP  10597
     23    8.106   18.712    1.495 1 U   2.452274E+00  0.000000E+00 e 0 H.132     CB.132    QB.132 #MAP  20128
     23    8.106   18.712    1.495 1 U   2.452274E+00  0.000000E+00 e 0 H.133     CB.132    QB.132 #MAP  20131
     23    8.106   18.712    1.495 1 U   2.452274E+00  0.000000E+00 e 0 H.136     CB.132    QB.132 #MAP  20141
     24    4.773   45.864    4.010 1 U   3.098835E+00  0.000000E+00 e 0 -         -         -
     25    4.073   41.468    1.595 1 U   3.782303E+00  0.000000E+00 e 0 HA.15     CB.16     HB3.16 #MAP   1912
     25    4.073   41.468    1.595 1 U   3.782303E+00  0.000000E+00 e 0 HA.16     CB.16     HB3.16 #MAP   1915
     26    3.802   23.578    0.948 1 U   3.375618E+00  0.000000E+00 e 0 HA.5      CD1.8     QD1.8 #MAP    695
     27    4.066   33.622    2.966 1 U   3.696980E+00  0.000000E+00 e 0 -         -         -
     28    1.114   26.715    0.148 1 U   3.348690E+00  0.000000E+00 e 0 QE.126    CD2.95    QD2.95 #MAP  14184
     29    6.807  117.901    7.125 1 U   3.505605E+00  0.000000E+00 e 0 -         -         -
     30    1.716   58.576    5.252 1 U   3.171556E+00  0.000000E+00 e 0 HB.34     CA.34     HA.34 #MAP   4935
     31    7.670   25.774    1.069 1 U   3.308474E+00  0.000000E+00 e 0 H.72      CD2.76    QD2.76 #MAP  10900
     32    1.069   42.253    2.862 1 U   2.992075E+00  0.000000E+00 e 0 QG1.112   CE.23     HE2.23 #MAP   3342
     32    1.069   42.253    2.862 1 U   2.992075E+00  0.000000E+00 e 0 QG2.112   CE.23     HE2.23 #MAP   3343
     32    1.069   42.253    2.862 1 U   2.992075E+00  0.000000E+00 e 0 QB.79     CE.23     HE3.23 #MAP   3363
     32    1.069   42.253    2.862 1 U   2.992075E+00  0.000000E+00 e 0 QG1.112   CE.23     HE3.23 #MAP   3366
     32    1.069   42.253    2.862 1 U   2.992075E+00  0.000000E+00 e 0 QG2.112   CE.23     HE3.23 #MAP   3367
     32    1.069   42.253    2.862 1 U   2.992075E+00  0.000000E+00 e 0 HG2.69    CE.69     HE2.69 #MAP   9798
     32    1.069   42.253    2.862 1 U   2.992075E+00  0.000000E+00 e 0 HG3.69    CE.69     HE2.69 #MAP   9799
     32    1.069   42.253    2.862 1 U   2.992075E+00  0.000000E+00 e 0 QG2.123   CE.69     HE2.69 #MAP   9807
     33    2.128   63.756    4.380 1 U   3.608947E+00  0.000000E+00 e 0 -         -         -
     34    1.447   44.137    4.182 1 U   3.512169E+00  0.000000E+00 e 0 -         -         -
     35    0.283   62.658    3.794 1 U   3.558742E+00  0.000000E+00 e 0 QD1.64    CA.64     HA.64 #MAP   8808
     35    0.283   62.658    3.794 1 U   3.558742E+00  0.000000E+00 e 0 QD1.95    CA.64     HA.64 #MAP   8818
     36    2.313   16.672    1.586 1 U   2.705182E+00  0.000000E+00 e 0 HG3.111   CE.93     QE.93 #MAP  13765
     36    2.313   16.672    1.586 1 U   2.705182E+00  0.000000E+00 e 0 HG3.111   CE.111    QE.111 #MAP  16502
     37    1.649   26.874    1.062 1 U   3.125664E+00  0.000000E+00 e 0 HB3.8     CG.13     HG2.13 #MAP   1443
     37    1.649   26.874    1.062 1 U   3.125664E+00  0.000000E+00 e 0 HD2.13    CG.13     HG2.13 #MAP   1465
     38    7.389  129.358    7.595 1 U   3.786387E+00  0.000000E+00 e 0 -         -         -
     39    4.724   54.967    5.270 1 U   3.142228E+00  0.000000E+00 e 0 HA.33     CA.23     HA.23 #MAP   3128
     40    1.264   23.421    0.251 1 U   2.587334E+00  0.000000E+00 e 0 HB2.95    CD1.95    QD1.95 #MAP  14093
     40    1.264   23.421    0.251 1 U   2.587334E+00  0.000000E+00 e 0 HG.95     CD1.95    QD1.95 #MAP  14095
     40    1.264   23.421    0.251 1 U   2.587334E+00  0.000000E+00 e 0 HB2.95    CD1.109   QD1.109 #MAP  15924
     40    1.264   23.421    0.251 1 U   2.587334E+00  0.000000E+00 e 0 HG.95     CD1.109   QD1.109 #MAP  15926
     41    7.736   55.908    4.463 1 U   3.299999E+00  0.000000E+00 e 0 H.101     CA.102    HA.102 #MAP  14972
     41    7.736   55.908    4.463 1 U   3.299999E+00  0.000000E+00 e 0 H.102     CA.102    HA.102 #MAP  14976
     42    7.602   25.774    1.057 1 U   3.642796E+00  0.000000E+00 e 0 -         -         -
     43    0.595   58.576    4.202 1 U   3.618627E+00  0.000000E+00 e 0 QD1.42    CA.6      HA.6 #MAP    409
     43    0.595   58.576    4.202 1 U   3.618627E+00  0.000000E+00 e 0 QD1.34    CA.47     HA.47 #MAP   6798
     44    8.600   39.742    1.734 1 U   3.736919E+00  0.000000E+00 e 0 H.112     CB.111    HB3.111 #MAP  16372
     45    7.466   57.478    3.931 1 U   3.689777E+00  0.000000E+00 e 0 H.115     CA.114    HA.114 #MAP  16794
     46    7.071   20.282    1.339 1 U   3.467334E+00  0.000000E+00 e 0 HD21.43   CB.133    QB.133 #MAP  20191
     46    7.071   20.282    1.339 1 U   3.467334E+00  0.000000E+00 e 0 HD22.43   CB.133    QB.133 #MAP  20192
     46    7.071   20.282    1.339 1 U   3.467334E+00  0.000000E+00 e 0 HD1.129   CB.133    QB.133 #MAP  20219
     47    7.154   20.269    1.339 1 U   3.578438E+00  0.000000E+00 e 0 H.62      CB.133    QB.133 #MAP  20204
     48    6.851   62.185    4.048 1 U   3.353127E+00  0.000000E+00 e 0 HD1.122   CA.122    HA.122 #MAP  17912
     48    6.851   62.185    4.048 1 U   3.353127E+00  0.000000E+00 e 0 HE1.122   CA.122    HA.122 #MAP  17913
     48    6.851   62.185    4.048 1 U   3.353127E+00  0.000000E+00 e 0 HE2.122   CA.122    HA.122 #MAP  17914
     48    6.851   62.185    4.048 1 U   3.353127E+00  0.000000E+00 e 0 HD2.122   CA.122    HA.122 #MAP  17915
     49    3.463   26.560    1.685 1 U   3.534688E+00  0.000000E+00 e 0 HA.127    CG.130    HG3.130 #MAP  19875
     50    3.961   22.950    1.035 1 U   2.604041E+00  0.000000E+00 e 0 HD3.27    CD1.26    QD1.26 #MAP   3952
     50    3.961   22.950    1.035 1 U   2.604041E+00  0.000000E+00 e 0 HA.87     CG2.112   QG2.112 #MAP  16642
     51    7.225   57.007    4.108 1 U   3.823406E+00  0.000000E+00 e 0 H.19      CA.37     HA.37 #MAP   5557
     51    7.225   57.007    4.108 1 U   3.823406E+00  0.000000E+00 e 0 HZ3.36    CA.37     HA.37 #MAP   5567
     51    7.225   57.007    4.108 1 U   3.823406E+00  0.000000E+00 e 0 HE.37     CA.37     HA.37 #MAP   5576
     51    7.225   57.007    4.108 1 U   3.823406E+00  0.000000E+00 e 0 HD1.47    CA.37     HA.37 #MAP   5581
     52    7.632   31.268    1.812 1 U   3.641660E+00  0.000000E+00 e 0 HE.65     CB.65     HB3.65 #MAP   9165
     52    7.632   31.268    1.812 1 U   3.641660E+00  0.000000E+00 e 0 H.66      CB.65     HB3.65 #MAP   9166
     53    8.127   22.008    1.249 1 U   3.385904E+00  0.000000E+00 e 0 H.133     CG2.5     QG2.5 #MAP    378
     54    1.427   26.874    1.682 1 U   3.088237E+00  0.000000E+00 e 0 HG2.130   CG.130    HG3.130 #MAP  19883
     55    7.953   44.916    8.351 1 U   3.358732E+00  0.000000E+00 e 0 -         -         -
     56    7.912   42.096    2.351 1 U   3.857568E+00  0.000000E+00 e 0 H.103     CB.102    HB2.102 #MAP  14999
     57    2.099  133.438    6.731 1 U   4.130909E+00  0.000000E+00 e 0 -         -         -
     58    2.546   30.484    2.053 1 U   2.907222E+00  0.000000E+00 e 0 HB.72     CB.94     HB2.94 #MAP  13830
     58    2.546   30.484    2.053 1 U   2.907222E+00  0.000000E+00 e 0 HB2.73    CB.94     HB2.94 #MAP  13835
     58    2.546   30.484    2.053 1 U   2.907222E+00  0.000000E+00 e 0 HB3.94    CB.94     HB2.94 #MAP  13854
     59    8.400   36.446    2.336 1 U   3.272487E+00  0.000000E+00 e 0 H.26      CG.30     HG2.30 #MAP   4458
     59    8.400   36.446    2.336 1 U   3.272487E+00  0.000000E+00 e 0 H.124     CG.124    HG3.124 #MAP  18529
     60    8.343   36.444    2.330 1 U   3.446252E+00  0.000000E+00 e 0 H.30      CG.30     HG2.30 #MAP   4459
     60    8.343   36.444    2.330 1 U   3.446252E+00  0.000000E+00 e 0 H.30      CG.32     HG2.32 #MAP   4761
     60    8.343   36.444    2.330 1 U   3.446252E+00  0.000000E+00 e 0 H.30      CG.32     HG3.32 #MAP   4788
     60    8.343   36.444    2.330 1 U   3.446252E+00  0.000000E+00 e 0 H.121     CG.124    HG3.124 #MAP  18522
     61    2.964   57.085    5.770 1 U   3.548936E+00  0.000000E+00 e 0 -         -         -
     62    7.073   21.224    0.737 1 U   3.562621E+00  0.000000E+00 e 0 HD1.25    CG2.24    QG2.24 #MAP   3508
     62    7.073   21.224    0.737 1 U   3.562621E+00  0.000000E+00 e 0 H.73      CG2.72    QG2.72 #MAP  10205
     63    0.969   63.755    3.983 1 U   3.588834E+00  0.000000E+00 e 0 QG1.44    CB.39     HB2.39 #MAP   5836
     63    0.969   63.755    3.983 1 U   3.588834E+00  0.000000E+00 e 0 QG2.44    CB.39     HB2.39 #MAP   5837
     63    0.969   63.755    3.983 1 U   3.588834E+00  0.000000E+00 e 0 QG1.44    CB.39     HB3.39 #MAP   5856
     63    0.969   63.755    3.983 1 U   3.588834E+00  0.000000E+00 e 0 QG2.44    CB.39     HB3.39 #MAP   5857
     64    3.110  131.556    6.861 1 U   3.496345E+00  0.000000E+00 e 0 HB2.122   CD1.122   HD1.122 #MAP  18021
     64    3.110  131.556    6.861 1 U   3.496345E+00  0.000000E+00 e 0 HB.123    CD1.122   HD1.122 #MAP  18030
     64    3.110  131.556    6.861 1 U   3.496345E+00  0.000000E+00 e 0 HB2.122   CD1.122   HD2.122 #MAP  18067
     64    3.110  131.556    6.861 1 U   3.496345E+00  0.000000E+00 e 0 HB2.122   CE1.122   HE1.122 #MAP  18098
     64    3.110  131.556    6.861 1 U   3.496345E+00  0.000000E+00 e 0 HB2.122   CE1.122   HE2.122 #MAP  18143
     65    4.718   23.890    1.250 1 U   3.143341E+00  0.000000E+00 e 0 HA.112    CG2.92    QG2.92 #MAP  13491
     66    1.757   22.950    0.964 1 U   2.634550E+00  0.000000E+00 e 0 HB2.60    CG2.44    QG2.44 #MAP   6384
     67    5.142   48.218    5.413 1 U   3.192746E+00  0.000000E+00 e 0 -         -         -
     68    7.243   54.024    4.366 1 U   3.637984E+00  0.000000E+00 e 0 H.8       CA.8      HA.8 #MAP    548
     68    7.243   54.024    4.366 1 U   3.637984E+00  0.000000E+00 e 0 HE22.128  CA.8      HA.8 #MAP    572
     69    8.031   39.900    2.985 1 U   3.706526E+00  0.000000E+00 e 0 H.25      CB.25     HB3.25 #MAP   3634
     70    0.601   59.988    3.809 1 U   3.358732E+00  0.000000E+00 e 0 QD1.42    CA.40     HA.40 #MAP   5882
     70    0.601   59.988    3.809 1 U   3.358732E+00  0.000000E+00 e 0 QD1.71    CA.77     HA.77 #MAP  10969
     70    0.601   59.988    3.809 1 U   3.358732E+00  0.000000E+00 e 0 QD2.71    CA.77     HA.77 #MAP  10970
     70    0.601   59.988    3.809 1 U   3.358732E+00  0.000000E+00 e 0 QD1.76    CA.77     HA.77 #MAP  10976
     71    7.684   39.115    3.095 1 U   3.742729E+00  0.000000E+00 e 0 HD22.100  CB.100    HB2.100 #MAP  14910
     72    5.260   29.227    1.302 1 U   3.696350E+00  0.000000E+00 e 0 HA.23     CD.23     HD2.23 #MAP   3268
     73    1.034   54.967    4.753 1 U   2.698511E+00  0.000000E+00 e 0 -         -         -
     74    7.879   65.952    4.103 1 U   3.925233E+00  0.000000E+00 e 0 H.78      CA.74     HA.74 #MAP  10429
     75    1.905   67.052    3.484 1 U   3.408762E+00  0.000000E+00 e 0 HB.67     CA.127    HA.127 #MAP  19060
     75    1.905   67.052    3.484 1 U   3.408762E+00  0.000000E+00 e 0 HB3.126   CA.127    HA.127 #MAP  19069
     75    1.905   67.052    3.484 1 U   3.408762E+00  0.000000E+00 e 0 HB3.130   CA.127    HA.127 #MAP  19084
     76   -0.605   37.546    0.477 1 U   3.738962E+00  0.000000E+00 e 0 HG12.61   CB.61     HB.61 #MAP   8155
     77    0.763   39.115    1.532 1 U   3.408405E+00  0.000000E+00 e 0 QG1.5     CB.42     HB2.42 #MAP   6017
     78    2.502   41.021    3.190 1 U   4.322676E+00  0.000000E+00 e 0 -         -         -
     79    0.730  131.634    6.859 1 U   4.068513E+00  0.000000E+00 e 0 QG2.67    CD1.122   HD1.122 #MAP  18011
     79    0.730  131.634    6.859 1 U   4.068513E+00  0.000000E+00 e 0 QG1.123   CD1.122   HD1.122 #MAP  18031
     79    0.730  131.634    6.859 1 U   4.068513E+00  0.000000E+00 e 0 QG2.67    CE1.122   HE1.122 #MAP  18084
     79    0.730  131.634    6.859 1 U   4.068513E+00  0.000000E+00 e 0 QG1.123   CE1.122   HE1.122 #MAP  18107
     80    6.851   38.643    3.278 1 U   3.432371E+00  0.000000E+00 e 0 HD1.122   CB.122    HB3.122 #MAP  17992
     80    6.851   38.643    3.278 1 U   3.432371E+00  0.000000E+00 e 0 HE1.122   CB.122    HB3.122 #MAP  17993
     80    6.851   38.643    3.278 1 U   3.432371E+00  0.000000E+00 e 0 HE2.122   CB.122    HB3.122 #MAP  17995
     80    6.851   38.643    3.278 1 U   3.432371E+00  0.000000E+00 e 0 HD2.122   CB.122    HB3.122 #MAP  17996
     81    0.774   35.349    1.288 1 U   3.953259E+00  0.000000E+00 e 0 QG1.24    CB.23     HB2.23 #MAP   3158
     81    0.774   35.349    1.288 1 U   3.953259E+00  0.000000E+00 e 0 QG2.34    CB.23     HB2.23 #MAP   3164
     82    8.968   57.635    5.078 1 U   3.391389E+00  0.000000E+00 e 0 H.94      CA.94     HA.94 #MAP  13799
     82    8.968   57.635    5.078 1 U   3.391389E+00  0.000000E+00 e 0 H.111     CA.94     HA.94 #MAP  13819
     83    7.858   33.936    1.971 1 U   3.341954E+00  0.000000E+00 e 0 H.83      CB.82     HB3.82 #MAP  11714
     84    7.342   41.941    2.775 1 U   3.325595E+00  0.000000E+00 e 0 H.90      CE.90     HE3.90 #MAP  13034
     84    7.342   41.941    2.775 1 U   3.325595E+00  0.000000E+00 e 0 H.91      CE.90     HE3.90 #MAP  13044
     84    7.342   41.941    2.775 1 U   3.325595E+00  0.000000E+00 e 0 H.91      CB.91     HB2.91 #MAP  13097
     85    7.444   41.938    2.774 1 U   3.530103E+00  0.000000E+00 e 0 HE2.91    CE.90     HE3.90 #MAP  13047
     85    7.444   41.938    2.774 1 U   3.530103E+00  0.000000E+00 e 0 HD2.91    CE.90     HE3.90 #MAP  13048
     85    7.444   41.938    2.774 1 U   3.530103E+00  0.000000E+00 e 0 HE2.91    CB.91     HB2.91 #MAP  13104
     85    7.444   41.938    2.774 1 U   3.530103E+00  0.000000E+00 e 0 HD2.91    CB.91     HB2.91 #MAP  13105
     85    7.444   41.938    2.774 1 U   3.530103E+00  0.000000E+00 e 0 H.115     CB.91     HB2.91 #MAP  13117
     86    7.788   63.599    3.749 1 U   3.747216E+00  0.000000E+00 e 0 H.63      CA.62     HA.62 #MAP   8445
     87    3.061   26.558    1.687 1 U   3.536765E+00  0.000000E+00 e 0 HD3.58    CG.58     HG3.58 #MAP   7600
     87    3.061   26.558    1.687 1 U   3.536765E+00  0.000000E+00 e 0 HD3.130   CG.130    HG3.130 #MAP  19886
     88    4.738   19.183    1.400 1 U   3.324245E+00  0.000000E+00 e 0 HA.84     CB.80     QB.80 #MAP  11442
     89    7.983   30.483    1.378 1 U   3.730498E+00  0.000000E+00 e 0 H.126     CB.126    HB2.126 #MAP  18839
     90    8.340   22.008    0.973 1 U   3.133820E+00  0.000000E+00 e 0 H.44      CG1.44    QG1.44 #MAP   6338
     91    7.369   22.792    1.046 1 U   3.455402E+00  0.000000E+00 e 0 -         -         -
     92    1.929   35.193    2.085 1 U   3.341177E+00  0.000000E+00 e 0 HB2.93    CB.69     HB3.69 #MAP   9671
     92    1.929   35.193    2.085 1 U   3.341177E+00  0.000000E+00 e 0 HB2.93    CB.93     HB3.93 #MAP  13603
     93    0.578   41.783    1.716 1 U   3.305152E+00  0.000000E+00 e 0 QD1.34    CB.34     HB.34 #MAP   4964
     94    8.007   36.211    2.332 1 U   3.188473E+00  0.000000E+00 e 0 -         -         -
     95    0.788   28.757    0.946 1 U   3.276668E+00  0.000000E+00 e 0 QG1.24    CG1.34    HG12.34 #MAP   5037
     95    0.788   28.757    0.946 1 U   3.276668E+00  0.000000E+00 e 0 QG2.34    CG1.34    HG12.34 #MAP   5041
     96    1.073   18.085    1.410 1 U   3.066413E+00  0.000000E+00 e 0 QD2.76    CB.78     QB.78 #MAP  11243
     96    1.073   18.085    1.410 1 U   3.066413E+00  0.000000E+00 e 0 QB.79     CB.78     QB.78 #MAP  11255
     97    1.612   58.892    3.891 1 U   3.546337E+00  0.000000E+00 e 0 HB2.17    CA.17     HA.17 #MAP   2141
     98    1.908   19.339    1.405 1 U   2.765596E+00  0.000000E+00 e 0 HB3.76    CB.80     QB.80 #MAP  11412
     98    1.908   19.339    1.405 1 U   2.765596E+00  0.000000E+00 e 0 HB3.81    CB.80     QB.80 #MAP  11435
     98    1.908   19.339    1.405 1 U   2.765596E+00  0.000000E+00 e 0 HB2.83    CB.80     QB.80 #MAP  11441
     98    1.908   19.339    1.405 1 U   2.765596E+00  0.000000E+00 e 0 HB2.84    CB.80     QB.80 #MAP  11443
     98    1.908   19.339    1.405 1 U   2.765596E+00  0.000000E+00 e 0 HG2.84    CB.80     QB.80 #MAP  11445
     98    1.908   19.339    1.405 1 U   2.765596E+00  0.000000E+00 e 0 HB.87     CB.80     QB.80 #MAP  11452
     99    7.793   42.725    3.167 1 U   3.690711E+00  0.000000E+00 e 0 H.63      CD.63     HD2.63 #MAP   8757
     99    7.793   42.725    3.167 1 U   3.690711E+00  0.000000E+00 e 0 H.63      CD.63     HD3.63 #MAP   8777
    100   -0.137   62.342    3.271 1 U   3.759131E+00  0.000000E+00 e 0 -         -         -
    101    8.080   22.007    0.977 1 U   3.247648E+00  0.000000E+00 e 0 H.43      CG1.44    QG1.44 #MAP   6334
    101    8.080   22.007    0.977 1 U   3.247648E+00  0.000000E+00 e 0 H.61      CG1.44    QG1.44 #MAP   6355
    102    1.070   57.163    4.292 1 U   3.339782E+00  0.000000E+00 e 0 HG2.69    CA.69     HA.69 #MAP   9586
    102    1.070   57.163    4.292 1 U   3.339782E+00  0.000000E+00 e 0 HG3.69    CA.69     HA.69 #MAP   9587
    102    1.070   57.163    4.292 1 U   3.339782E+00  0.000000E+00 e 0 QD2.76    CA.69     HA.69 #MAP   9599
    102    1.070   57.163    4.292 1 U   3.339782E+00  0.000000E+00 e 0 QG2.123   CA.69     HA.69 #MAP   9618
    102    1.070   57.163    4.292 1 U   3.339782E+00  0.000000E+00 e 0 QG1.112   CA.86     HA.86 #MAP  12300
    103    2.510  132.811    7.245 1 U   3.737939E+00  0.000000E+00 e 0 HB3.94    CD1.96    HD1.96 #MAP  14307
    103    2.510  132.811    7.245 1 U   3.737939E+00  0.000000E+00 e 0 HB.72     CE1.96    HE1.96 #MAP  14360
    103    2.510  132.811    7.245 1 U   3.737939E+00  0.000000E+00 e 0 HB2.73    CE1.96    HE1.96 #MAP  14363
    103    2.510  132.811    7.245 1 U   3.737939E+00  0.000000E+00 e 0 HB3.94    CE1.96    HE1.96 #MAP  14368
    104    9.387   54.181    6.221 1 U   3.398859E+00  0.000000E+00 e 0 H.37      CA.36     HA.36 #MAP   5294
    104    9.387   54.181    6.221 1 U   3.398859E+00  0.000000E+00 e 0 HE1.47    CA.36     HA.36 #MAP   5308
    105    1.068   30.325    1.753 1 U   3.100120E+00  0.000000E+00 e 0 HB2.8     CD.13     HD3.13 #MAP   1564
    105    1.068   30.325    1.753 1 U   3.100120E+00  0.000000E+00 e 0 HG2.13    CD.13     HD3.13 #MAP   1584
    105    1.068   30.325    1.753 1 U   3.100120E+00  0.000000E+00 e 0 HG2.17    CB.17     HB3.17 #MAP   2215
    106    1.931   20.439    0.618 1 U   2.519799E+00  0.000000E+00 e 0 HB.67     CG1.67    QG1.67 #MAP   9418
    106    1.931   20.439    0.618 1 U   2.519799E+00  0.000000E+00 e 0 HB2.93    CG1.67    QG1.67 #MAP   9428
    107    2.070   65.326    4.619 1 U   2.724423E+00  0.000000E+00 e 0 HB2.104   CA.104    HA.104 #MAP  15207
    107    2.070   65.326    4.619 1 U   2.724423E+00  0.000000E+00 e 0 HG2.104   CA.104    HA.104 #MAP  15209
    107    2.070   65.326    4.619 1 U   2.724423E+00  0.000000E+00 e 0 HG3.104   CA.104    HA.104 #MAP  15210
    107    2.070   65.326    4.619 1 U   2.724423E+00  0.000000E+00 e 0 HB2.105   CA.104    HA.104 #MAP  15215
    107    2.070   65.326    4.619 1 U   2.724423E+00  0.000000E+00 e 0 HG2.105   CA.104    HA.104 #MAP  15216
    108    3.764   55.281    5.005 1 U   2.834766E+00  0.000000E+00 e 0 HD3.104   CA.103    HA.103 #MAP  15041
    109   -0.606   19.183    0.581 1 U   2.937751E+00  0.000000E+00 e 0 HG12.61   CG2.61    QG2.61 #MAP   8222
    110    3.235   27.815    1.637 1 U   2.758630E+00  0.000000E+00 e 0 HD2.119   CD.69     HD2.69 #MAP   9747
    110    3.235   27.815    1.637 1 U   2.758630E+00  0.000000E+00 e 0 HD2.119   CD.69     HD3.69 #MAP   9775
    110    3.235   27.815    1.637 1 U   2.758630E+00  0.000000E+00 e 0 HD3.119   CD.69     HD3.69 #MAP   9776
    111    0.776   39.114    2.154 1 U   3.321406E+00  0.000000E+00 e 0 QG1.5     CB.42     HB3.42 #MAP   6046
    112    4.762   33.464    2.430 1 U   3.062681E+00  0.000000E+00 e 0 -         -         -
    113    1.593   62.185    4.045 1 U   3.680527E+00  0.000000E+00 e 0 QD1.22    CA.122    HA.122 #MAP  17897
    113    1.593   62.185    4.045 1 U   3.680527E+00  0.000000E+00 e 0 QB.121    CA.122    HA.122 #MAP  17907
    113    1.593   62.185    4.045 1 U   3.680527E+00  0.000000E+00 e 0 QE.125    CA.122    HA.122 #MAP  17927
    114    8.094   22.479    0.674 1 U   3.127909E+00  0.000000E+00 e 0 H.80      CG2.87    QG2.87 #MAP  12617
    115    4.765   39.585    1.076 1 U   3.898085E+00  0.000000E+00 e 0 -         -         -
    116    2.116   59.832    3.820 1 U   2.956654E+00  0.000000E+00 e 0 HB2.40    CA.40     HA.40 #MAP   5871
    116    2.116   59.832    3.820 1 U   2.956654E+00  0.000000E+00 e 0 HB3.40    CA.40     HA.40 #MAP   5872
    117    8.673   62.343    3.713 1 U   3.469755E+00  0.000000E+00 e 0 H.1       CB.1      HB2.1 #MAP      8
    117    8.673   62.343    3.713 1 U   3.469755E+00  0.000000E+00 e 0 H.1       CB.1      HB3.1 #MAP     14
    118    1.907   22.479    0.674 1 U   2.476043E+00  0.000000E+00 e 0 HB3.76    CG2.87    QG2.87 #MAP  12611
    118    1.907   22.479    0.674 1 U   2.476043E+00  0.000000E+00 e 0 HB2.83    CG2.87    QG2.87 #MAP  12626
    118    1.907   22.479    0.674 1 U   2.476043E+00  0.000000E+00 e 0 HB.87     CG2.87    QG2.87 #MAP  12642
    119    5.770   26.715    0.144 1 U   3.822210E+00  0.000000E+00 e 0 -         -         -
    120    2.971   40.372    3.114 1 U   2.400000E+00  0.000000E+00 e 0 HB3.43    CB.41     HB3.41 #MAP   5974
    120    2.971   40.372    3.114 1 U   2.400000E+00  0.000000E+00 e 0 HB2.57    CB.57     HB3.57 #MAP   7512
    121    7.803   22.322    1.039 1 U   3.390700E+00  0.000000E+00 e 0 HD22.11   CG2.12    QG2.12 #MAP   1280
    121    7.803   22.322    1.039 1 U   3.390700E+00  0.000000E+00 e 0 H.13      CG2.12    QG2.12 #MAP   1286
    122    1.533  132.811    7.242 1 U   3.854603E+00  0.000000E+00 e 0 QB.68     CD1.96    HD1.96 #MAP  14301
    122    1.533  132.811    7.242 1 U   3.854603E+00  0.000000E+00 e 0 HG2.65    CD1.96    HD2.96 #MAP  14333
    122    1.533  132.811    7.242 1 U   3.854603E+00  0.000000E+00 e 0 QB.68     CE1.96    HE1.96 #MAP  14359
    123   -0.131   57.948    4.075 1 U   3.702368E+00  0.000000E+00 e 0 QD2.16    CA.16     HA.16 #MAP   1843
    124    8.378   58.105    4.231 1 U   3.651398E+00  0.000000E+00 e 0 H.121     CA.120    HA.120 #MAP  17766
    124    8.378   58.105    4.231 1 U   3.651398E+00  0.000000E+00 e 0 H.124     CA.120    HA.120 #MAP  17776
    125    4.365   36.447    2.421 1 U   3.354562E+00  0.000000E+00 e 0 HA.30     CG.30     HG3.30 #MAP   4486
    126    1.070   60.931    4.592 1 U   3.649090E+00  0.000000E+00 e 0 QD2.76    CA.110    HA.110 #MAP  16012
    127    0.891   30.012    2.073 1 U   3.812346E+00  0.000000E+00 e 0 QG1.62    CB.63     HB2.63 #MAP   8630
    128    4.379   27.344    1.532 1 U   3.244350E+00  0.000000E+00 e 0 HA.63     CG.63     HG2.63 #MAP   8708
    129    3.887   27.815    2.124 1 U   2.982291E+00  0.000000E+00 e 0 HD3.99    CG.99     HG3.99 #MAP  14818
    130    0.872   39.586    1.836 1 U   3.089941E+00  0.000000E+00 e 0 HG.71     CB.71     HB3.71 #MAP   9965
    130    0.872   39.586    1.836 1 U   3.089941E+00  0.000000E+00 e 0 HG2.77    CB.71     HB3.71 #MAP   9978
    130    0.872   39.586    1.836 1 U   3.089941E+00  0.000000E+00 e 0 HD2.77    CB.71     HB3.71 #MAP   9980
    131    8.350   36.446    2.120 1 U   3.489774E+00  0.000000E+00 e 0 H.44      CB.44     HB.44 #MAP   6316
    132    7.602   22.793    1.048 1 U   3.351062E+00  0.000000E+00 e 0 -         -         -
    133    0.920   41.609    3.223 1 U   3.882764E+00  0.000000E+00 e 0 QD1.8     CE.13     HE3.13 #MAP   1617
    134    4.762  119.314    6.960 1 U   3.725150E+00  0.000000E+00 e 0 -         -         -
    135    0.529   41.469    1.596 1 U   3.279521E+00  0.000000E+00 e 0 HG.16     CB.16     HB3.16 #MAP   1918
    135    0.529   41.469    1.596 1 U   3.279521E+00  0.000000E+00 e 0 QD1.16    CB.16     HB3.16 #MAP   1919
    136    1.757   34.172    1.950 1 U   2.550595E+00  0.000000E+00 e 0 HB2.32    CB.32     HB3.32 #MAP   4746
    136    1.757   34.172    1.950 1 U   2.550595E+00  0.000000E+00 e 0 HD2.82    CB.82     HB3.82 #MAP  11710
    136    1.757   34.172    1.950 1 U   2.550595E+00  0.000000E+00 e 0 HD3.82    CB.82     HB3.82 #MAP  11711
    137    0.156   60.931    3.637 1 U   3.725483E+00  0.000000E+00 e 0 HG13.61   CA.61     HA.61 #MAP   8112
    137    0.156   60.931    3.637 1 U   3.725483E+00  0.000000E+00 e 0 QD2.95    CA.61     HA.61 #MAP   8127
    138    2.424   32.366    1.276 1 U   3.622988E+00  0.000000E+00 e 0 HG3.108   CB.108    HB2.108 #MAP  15664
    138    2.424   32.366    1.276 1 U   3.622988E+00  0.000000E+00 e 0 HG3.108   CB.108    HB3.108 #MAP  15696
    139    7.325   22.478    0.669 1 U   3.625183E+00  0.000000E+00 e 0 H.79      CG2.87    QG2.87 #MAP  12614
    140    0.841   26.716    0.148 1 U   3.070176E+00  0.000000E+00 e 0 QG2.59    CD2.95    QD2.95 #MAP  14134
    140    0.841   26.716    0.148 1 U   3.070176E+00  0.000000E+00 e 0 QD1.59    CD2.95    QD2.95 #MAP  14135
    141    2.264   30.954    2.376 1 U   2.663915E+00  0.000000E+00 e 0 HB2.98    CB.98     HB3.98 #MAP  14572
    142    7.790   19.191    0.582 1 U   4.159570E+00  0.000000E+00 e 0 H.63      CG2.61    QG2.61 #MAP   8230
    142    7.790   19.191    0.582 1 U   4.159570E+00  0.000000E+00 e 0 HE3.129   CG2.61    QG2.61 #MAP   8242
    142    7.790   19.191    0.582 1 U   4.159570E+00  0.000000E+00 e 0 H.63      CG2.62    QG2.62 #MAP   8560
    143    3.282   23.734    1.079 1 U   3.004445E+00  0.000000E+00 e 0 HD2.119   CG2.123   QG2.123 #MAP  18372
    143    3.282   23.734    1.079 1 U   3.004445E+00  0.000000E+00 e 0 HD3.119   CG2.123   QG2.123 #MAP  18373
    143    3.282   23.734    1.079 1 U   3.004445E+00  0.000000E+00 e 0 HB3.122   CG2.123   QG2.123 #MAP  18380
    144    0.748   62.657    3.795 1 U   3.473002E+00  0.000000E+00 e 0 HG12.64   CA.64     HA.64 #MAP   8806
    145    3.832   24.204    0.602 1 U   2.988362E+00  0.000000E+00 e 0 HA.77     CD1.71    QD1.71 #MAP  10033
    145    3.832   24.204    0.602 1 U   2.988362E+00  0.000000E+00 e 0 HA.89     CD1.71    QD1.71 #MAP  10050
    146    5.076   30.640    2.052 1 U   3.622441E+00  0.000000E+00 e 0 HA.94     CB.94     HB2.94 #MAP  13852
    147    1.392   35.506    3.115 1 U   3.567265E+00  0.000000E+00 e 0 HB2.126   CB.123    HB.123 #MAP  18265
    147    1.392   35.506    3.115 1 U   3.567265E+00  0.000000E+00 e 0 HG2.126   CB.123    HB.123 #MAP  18266
    148    7.208   57.949    4.078 1 U   3.128889E+00  0.000000E+00 e 0 H.19      CA.16     HA.16 #MAP   1852
    148    7.208   57.949    4.078 1 U   3.128889E+00  0.000000E+00 e 0 HZ3.36    CA.16     HA.16 #MAP   1855
    148    7.208   57.949    4.078 1 U   3.128889E+00  0.000000E+00 e 0 HH2.36    CA.16     HA.16 #MAP   1857
    149    7.662   53.082    4.230 1 U   3.134514E+00  0.000000E+00 e 0 H.72      CA.71     HA.71 #MAP   9900
    150    2.485   32.210    1.934 1 U   2.400859E+00  0.000000E+00 e 0 HB3.84    CB.84     HB2.84 #MAP  12019
    151    4.758   31.267    1.811 1 U   3.781933E+00  0.000000E+00 e 0 HA.66     CB.65     HB3.65 #MAP   9167
    152    7.563   40.371    3.115 1 U   3.463724E+00  0.000000E+00 e 0 H.57      CB.57     HB3.57 #MAP   7510
    152    7.563   40.371    3.115 1 U   3.463724E+00  0.000000E+00 e 0 H.137     CB.137    HB2.137 #MAP  20552
    152    7.563   40.371    3.115 1 U   3.463724E+00  0.000000E+00 e 0 H.137     CB.137    HB3.137 #MAP  20563
    153    1.747   55.124    4.344 1 U   3.112141E+00  0.000000E+00 e 0 HB2.53    CA.53     HA.53 #MAP   7297
    153    1.747   55.124    4.344 1 U   3.112141E+00  0.000000E+00 e 0 HG2.53    CA.53     HA.53 #MAP   7299
    154    2.222   33.326    2.752 1 U   4.024033E+00  0.000000E+00 e 0 -         -         -
    155    3.900   24.991    1.362 1 U   3.301710E+00  0.000000E+00 e 0 HA.18     CG.18     HG2.18 #MAP   2414
    155    3.900   24.991    1.362 1 U   3.301710E+00  0.000000E+00 e 0 HA3.50    CG.29     HG2.29 #MAP   4301
    156    9.063   61.872    4.615 1 U   3.352173E+00  0.000000E+00 e 0 H.45      CA.44     HA.44 #MAP   6285
    157    1.516   18.555    0.757 1 U   2.400000E+00  0.000000E+00 e 0 HB2.42    CG1.5     QG1.5 #MAP    290
    157    1.516   18.555    0.757 1 U   2.400000E+00  0.000000E+00 e 0 QB.132    CG1.5     QG1.5 #MAP    317
    157    1.516   18.555    0.757 1 U   2.400000E+00  0.000000E+00 e 0 QB.68     CG1.72    QG1.72 #MAP  10160
    158    1.934   22.323    0.733 1 U   2.471686E+00  0.000000E+00 e 0 HB.67     CG2.67    QG2.67 #MAP   9468
    158    1.934   22.323    0.733 1 U   2.471686E+00  0.000000E+00 e 0 HB2.93    CG2.67    QG2.67 #MAP   9476
    159    5.181   31.742    2.303 1 U   3.901292E+00  0.000000E+00 e 0 HA.24     CG.111    HG3.111 #MAP  16420
    160    2.953   24.990    1.443 1 U   2.808327E+00  0.000000E+00 e 0 HE2.18    CG.18     HG3.18 #MAP   2444
    160    2.953   24.990    1.443 1 U   2.808327E+00  0.000000E+00 e 0 HE2.81    CG.81     HG2.81 #MAP  11544
    161    7.322   62.656    3.789 1 U   3.625733E+00  0.000000E+00 e 0 HD1.45    CA.64     HA.64 #MAP   8790
    161    7.322   62.656    3.789 1 U   3.625733E+00  0.000000E+00 e 0 H.64      CA.64     HA.64 #MAP   8802
    162    1.044   32.523    2.563 1 U   3.260949E+00  0.000000E+00 e 0 QG2.12    CB.9      HB3.9 #MAP    885
    163    7.146   31.111    2.203 1 U   3.494216E+00  0.000000E+00 e 0 H.62      CB.62     HB.62 #MAP   8469
    164    5.324   31.738    1.895 1 U   3.825004E+00  0.000000E+00 e 0 HA.35     CB.35     HB3.35 #MAP   5198
    165    1.417   55.125    5.683 1 U   3.260818E+00  0.000000E+00 e 0 HG3.21    CA.21     HA.21 #MAP   2624
    165    1.417   55.125    5.683 1 U   3.260818E+00  0.000000E+00 e 0 HB2.22    CA.21     HA.21 #MAP   2631
    165    1.417   55.125    5.683 1 U   3.260818E+00  0.000000E+00 e 0 HB3.22    CA.21     HA.21 #MAP   2632
    166    3.814   56.693    4.044 1 U   3.533079E+00  0.000000E+00 e 0 HA.40     CA.42     HA.42 #MAP   5993
    167    7.222  131.399    7.350 1 U   2.400000E+00  0.000000E+00 e 0 H.46      CE1.45    HE2.45 #MAP   6643
    167    7.222  131.399    7.350 1 U   2.400000E+00  0.000000E+00 e 0 HD1.47    CE1.45    HE2.45 #MAP   6649
    168    7.788   54.653    4.382 1 U   3.482042E+00  0.000000E+00 e 0 H.63      CA.63     HA.63 #MAP   8588
    169    0.937   32.522    2.602 1 U   3.476271E+00  0.000000E+00 e 0 QG2.44    CB.60     HB3.60 #MAP   7952
    170    0.971   63.834    4.380 1 U   3.682978E+00  0.000000E+00 e 0 -         -         -
    171    0.579   30.169    1.741 1 U   3.346800E+00  0.000000E+00 e 0 QD1.42    CD.13     HD3.13 #MAP   1590
    171    0.579   30.169    1.741 1 U   3.346800E+00  0.000000E+00 e 0 QD1.42    CB.17     HB3.17 #MAP   2231
    171    0.579   30.169    1.741 1 U   3.346800E+00  0.000000E+00 e 0 QD2.42    CB.17     HB3.17 #MAP   2232
    172    6.333   66.109    5.775 1 U   3.799975E+00  0.000000E+00 e 0 -         -         -
    173    2.375   63.128    4.667 1 U   3.202106E+00  0.000000E+00 e 0 HB3.99    CA.99     HA.99 #MAP  14716
    174    5.314   27.815    1.566 1 U   3.515261E+00  0.000000E+00 e 0 HA.35     CG.35     HG2.35 #MAP   5216
    174    5.314   27.815    1.566 1 U   3.515261E+00  0.000000E+00 e 0 HA.35     CG.35     HG3.35 #MAP   5241
    175    2.067   42.725    3.173 1 U   2.805119E+00  0.000000E+00 e 0 HG2.60    CB.59     HB.59 #MAP   7670
    175    2.067   42.725    3.173 1 U   2.805119E+00  0.000000E+00 e 0 HB2.63    CB.59     HB.59 #MAP   7673
    175    2.067   42.725    3.173 1 U   2.805119E+00  0.000000E+00 e 0 HB3.63    CB.59     HB.59 #MAP   7674
    175    2.067   42.725    3.173 1 U   2.805119E+00  0.000000E+00 e 0 HG2.60    CD.63     HD2.63 #MAP   8753
    175    2.067   42.725    3.173 1 U   2.805119E+00  0.000000E+00 e 0 HB2.63    CD.63     HD2.63 #MAP   8759
    175    2.067   42.725    3.173 1 U   2.805119E+00  0.000000E+00 e 0 HB3.63    CD.63     HD2.63 #MAP   8760
    175    2.067   42.725    3.173 1 U   2.805119E+00  0.000000E+00 e 0 HG2.60    CD.63     HD3.63 #MAP   8773
    175    2.067   42.725    3.173 1 U   2.805119E+00  0.000000E+00 e 0 HB2.63    CD.63     HD3.63 #MAP   8779
    175    2.067   42.725    3.173 1 U   2.805119E+00  0.000000E+00 e 0 HB3.63    CD.63     HD3.63 #MAP   8780
    176    1.830   51.200    3.339 1 U   3.474838E+00  0.000000E+00 e 0 HG3.110   CD.110    HD2.110 #MAP  16218
    177    3.100   59.205    4.371 1 U   2.498467E+00  0.000000E+00 e 0 HB3.55    CA.55     HA.55 #MAP   7375
    177    3.100   59.205    4.371 1 U   2.498467E+00  0.000000E+00 e 0 HB2.135   CA.135    HA.135 #MAP  20364
    177    3.100   59.205    4.371 1 U   2.498467E+00  0.000000E+00 e 0 HB3.135   CA.135    HA.135 #MAP  20365
    177    3.100   59.205    4.371 1 U   2.498467E+00  0.000000E+00 e 0 HB2.137   CA.137    HA.137 #MAP  20544
    177    3.100   59.205    4.371 1 U   2.498467E+00  0.000000E+00 e 0 HB3.137   CA.137    HA.137 #MAP  20545
    178    7.243   42.724    1.084 1 U   3.654297E+00  0.000000E+00 e 0 H.8       CB.8      HB2.8 #MAP    583
    178    7.243   42.724    1.084 1 U   3.654297E+00  0.000000E+00 e 0 HE22.128  CB.8      HB2.8 #MAP    615
    179    3.578   28.286    2.066 1 U   3.381831E+00  0.000000E+00 e 0 HD2.60    CG.60     HG2.60 #MAP   7987
    180    8.552   61.323    3.577 1 U   3.956292E+00  0.000000E+00 e 0 H.16      CA.13     HA.13 #MAP   1343
    181    4.337   28.285    2.319 1 U   3.727817E+00  0.000000E+00 e 0 HA.27     CG.27     HG2.27 #MAP   4052
    181    4.337   28.285    2.319 1 U   3.727817E+00  0.000000E+00 e 0 HA.27     CG.27     HG3.27 #MAP   4071
    182    3.183   30.168    1.723 1 U   3.443560E+00  0.000000E+00 e 0 HB3.6     CD.13     HD3.13 #MAP   1559
    183    3.238   30.168    1.743 1 U   3.548936E+00  0.000000E+00 e 0 HE3.13    CD.13     HD3.13 #MAP   1589
    184    8.080   59.988    3.810 1 U   3.729156E+00  0.000000E+00 e 0 H.40      CA.40     HA.40 #MAP   5869
    184    8.080   59.988    3.810 1 U   3.729156E+00  0.000000E+00 e 0 H.80      CA.77     HA.77 #MAP  10993
    185    4.589   39.900    2.479 1 U   3.639113E+00  0.000000E+00 e 0 HA.25     CB.25     HB2.25 #MAP   3597
    185    4.589   39.900    2.479 1 U   3.639113E+00  0.000000E+00 e 0 HA.110    CB.25     HB2.25 #MAP   3622
    186    4.050   25.148    1.597 1 U   3.064119E+00  0.000000E+00 e 0 HA.78     CG.81     HG3.81 #MAP  11556
    186    4.050   25.148    1.597 1 U   3.064119E+00  0.000000E+00 e 0 HA.79     CG.81     HG3.81 #MAP  11558
    186    4.050   25.148    1.597 1 U   3.064119E+00  0.000000E+00 e 0 HA.81     CG.81     HG3.81 #MAP  11560
    186    4.050   25.148    1.597 1 U   3.064119E+00  0.000000E+00 e 0 HA.79     CG.82     HG3.82 #MAP  11753
    187    0.604   18.397    1.451 1 U   3.210250E+00  0.000000E+00 e 0 QD1.71    CB.89     QB.89 #MAP  12780
    187    0.604   18.397    1.451 1 U   3.210250E+00  0.000000E+00 e 0 QD2.71    CB.89     QB.89 #MAP  12781
    188    1.071   42.411    1.929 1 U   3.274910E+00  0.000000E+00 e 0 QD2.76    CB.76     HB3.76 #MAP  10743
    188    1.071   42.411    1.929 1 U   3.274910E+00  0.000000E+00 e 0 QB.79     CB.76     HB3.76 #MAP  10750
    188    1.071   42.411    1.929 1 U   3.274910E+00  0.000000E+00 e 0 QG1.112   CB.76     HB3.76 #MAP  10767
    188    1.071   42.411    1.929 1 U   3.274910E+00  0.000000E+00 e 0 QG2.112   CB.76     HB3.76 #MAP  10768
    189    7.345   24.205    0.602 1 U   3.795787E+00  0.000000E+00 e 0 H.90      CD1.71    QD1.71 #MAP  10052
    190    4.770   38.486    2.747 1 U   3.033532E+00  0.000000E+00 e 0 -         -         -
    191    4.686   38.485    2.745 1 U   3.055895E+00  0.000000E+00 e 0 HA.52     CB.52     HB2.52 #MAP   7280
    192    7.809   55.123    5.416 1 U   3.561648E+00  0.000000E+00 e 0 H.70      CA.93     HA.93 #MAP  13512
    193    0.947   34.563    2.361 1 U   3.123042E+00  0.000000E+00 e 0 QD1.8     CG.128    HG2.128 #MAP  19301
    193    0.947   34.563    2.361 1 U   3.123042E+00  0.000000E+00 e 0 QD2.8     CG.128    HG2.128 #MAP  19302
    194    8.355   35.191    1.685 1 U   3.959851E+00  0.000000E+00 e 0 H.26      CB.29     HB2.29 #MAP   4222
    195    2.548   39.272    2.707 1 U   2.400000E+00  0.000000E+00 e 0 HB2.56    CB.56     HB3.56 #MAP   7470
    195    2.548   39.272    2.707 1 U   2.400000E+00  0.000000E+00 e 0 HB2.136   CB.136    HB3.136 #MAP  20531
    196    7.247   64.855    3.805 1 U   4.018919E+00  0.000000E+00 e 0 H.8       CA.5      HA.5 #MAP    203
    197    0.947   29.071    2.079 1 U   3.086540E+00  0.000000E+00 e 0 QG1.44    CB.46     HB3.46 #MAP   6737
    197    0.947   29.071    2.079 1 U   3.086540E+00  0.000000E+00 e 0 QD1.8     CB.128    HB2.128 #MAP  19244
    197    0.947   29.071    2.079 1 U   3.086540E+00  0.000000E+00 e 0 QD2.8     CB.128    HB2.128 #MAP  19245
    198    3.976   21.537    1.229 1 U   3.400437E+00  0.000000E+00 e 0 HA.87     CB.88     QB.88 #MAP  12709
    198    3.976   21.537    1.229 1 U   3.400437E+00  0.000000E+00 e 0 HB3.91    CB.88     QB.88 #MAP  12732
    199    1.944   58.105    4.221 1 U   2.683491E+00  0.000000E+00 e 0 HB3.13    CA.6      HA.6 #MAP    402
    199    1.944   58.105    4.221 1 U   2.683491E+00  0.000000E+00 e 0 HB3.82    CA.82     HA.82 #MAP  11656
    199    1.944   58.105    4.221 1 U   2.683491E+00  0.000000E+00 e 0 HG2.119   CA.120    HA.120 #MAP  17757
    200    8.624   40.999    2.869 1 U   3.764473E+00  0.000000E+00 e 0 H.96      CB.66     HB3.66 #MAP   9334
    200    8.624   40.999    2.869 1 U   3.764473E+00  0.000000E+00 e 0 H.96      CB.96     HB2.96 #MAP  14244
    201    7.538   58.733    3.980 1 U   3.540013E+00  0.000000E+00 e 0 H.17      CA.14     HA.14 #MAP   1656
    202    4.764   30.326    1.636 1 U   2.993944E+00  0.000000E+00 e 0 -         -         -
    203    1.245   20.439    0.617 1 U   2.786389E+00  0.000000E+00 e 0 HB2.95    CG1.67    QG1.67 #MAP   9433
    203    1.245   20.439    0.617 1 U   2.786389E+00  0.000000E+00 e 0 HG.95     CG1.67    QG1.67 #MAP   9435
    204    7.690   39.115    3.380 1 U   3.867855E+00  0.000000E+00 e 0 HD22.100  CB.100    HB3.100 #MAP  14926
    205    0.935   27.501    1.736 1 U   2.710172E+00  0.000000E+00 e 0 QD1.8     CG.8      HG.8 #MAP    676
    205    0.935   27.501    1.736 1 U   2.710172E+00  0.000000E+00 e 0 QD2.8     CG.8      HG.8 #MAP    677
    205    0.935   27.501    1.736 1 U   2.710172E+00  0.000000E+00 e 0 QG1.12    CG.8      HG.8 #MAP    680
    206    0.924   28.913    2.237 1 U   3.329822E+00  0.000000E+00 e 0 QD1.8     CB.128    HB3.128 #MAP  19270
    206    0.924   28.913    2.237 1 U   3.329822E+00  0.000000E+00 e 0 QD2.8     CB.128    HB3.128 #MAP  19271
    206    0.924   28.913    2.237 1 U   3.329822E+00  0.000000E+00 e 0 QG1.12    CB.128    HB3.128 #MAP  19274
    206    0.924   28.913    2.237 1 U   3.329822E+00  0.000000E+00 e 0 QG1.127   CB.128    HB3.128 #MAP  19282
    206    0.924   28.913    2.237 1 U   3.329822E+00  0.000000E+00 e 0 QG2.127   CB.128    HB3.128 #MAP  19283
    207    4.215   41.626    2.904 1 U   3.344449E+00  0.000000E+00 e 0 HA.132    CB.7      HB3.7 #MAP    541
    207    4.215   41.626    2.904 1 U   3.344449E+00  0.000000E+00 e 0 HA.6      CE.13     HE2.13 #MAP   1593
    207    4.215   41.626    2.904 1 U   3.344449E+00  0.000000E+00 e 0 HA.71     CE.77     HE2.77 #MAP  11168
    207    4.215   41.626    2.904 1 U   3.344449E+00  0.000000E+00 e 0 HA.71     CE.77     HE3.77 #MAP  11188
    208    7.538   58.891    3.979 1 U   3.328308E+00  0.000000E+00 e 0 H.15      CA.14     HA.14 #MAP   1652
    209    1.736   51.671    3.571 1 U   3.282667E+00  0.000000E+00 e 0 HB2.60    CD.60     HD2.60 #MAP   8044
    209    1.736   51.671    3.571 1 U   3.282667E+00  0.000000E+00 e 0 HG3.63    CD.60     HD2.60 #MAP   8058
    210    8.291   23.420    0.252 1 U   3.877456E+00  0.000000E+00 e 0 H.109     CD1.95    QD1.95 #MAP  14100
    210    8.291   23.420    0.252 1 U   3.877456E+00  0.000000E+00 e 0 H.109     CD1.109   QD1.109 #MAP  15937
    211    5.769  131.713    6.859 1 U   3.135509E+00  0.000000E+00 e 0 HA.123    CD1.122   HD1.122 #MAP  18029
    211    5.769  131.713    6.859 1 U   3.135509E+00  0.000000E+00 e 0 HA.123    CE1.122   HE1.122 #MAP  18106
    212    1.663   55.124    5.271 1 U   3.429380E+00  0.000000E+00 e 0 HB3.23    CA.23     HA.23 #MAP   3112
    213    2.304   25.931    1.039 1 U   3.608681E+00  0.000000E+00 e 0 HG2.27    CG.26     HG.26 #MAP   3927
    213    2.304   25.931    1.039 1 U   3.608681E+00  0.000000E+00 e 0 HG2.27    CD2.26    QD2.26 #MAP   3981
    213    2.304   25.931    1.039 1 U   3.608681E+00  0.000000E+00 e 0 HG3.27    CD2.26    QD2.26 #MAP   3982
    214    3.311   32.209    2.482 1 U   3.444135E+00  0.000000E+00 e 0 HD2.84    CB.84     HB3.84 #MAP  12045
    215    4.541   32.523    2.565 1 U   3.069661E+00  0.000000E+00 e 0 HA.9      CB.9      HB3.9 #MAP    873
    216    4.293   21.693    0.590 1 U   3.009196E+00  0.000000E+00 e 0 HB.92     CD1.76    QD1.76 #MAP  10861
    217    7.292   14.632    0.576 1 U   3.510410E+00  0.000000E+00 e 0 HE3.47    CD1.34    QD1.34 #MAP   5109
    218    1.386   56.690    4.040 1 U   3.778616E+00  0.000000E+00 e 0 HG.42     CA.42     HA.42 #MAP   6001
    219    0.526   56.693    4.504 1 U   3.950242E+00  0.000000E+00 e 0 QD1.16    CA.126    HA.126 #MAP  18775
    220    8.020   22.950    1.028 1 U   3.029445E+00  0.000000E+00 e 0 H.25      CD1.26    QD1.26 #MAP   3939
    221    2.190   32.524    2.567 1 U   2.718147E+00  0.000000E+00 e 0 HG2.9     CB.9      HB3.9 #MAP    876
    221    2.190   32.524    2.567 1 U   2.718147E+00  0.000000E+00 e 0 HG3.9     CB.9      HB3.9 #MAP    877
    222    5.006   30.953    2.256 1 U   3.159952E+00  0.000000E+00 e 0 HA.98     CB.98     HB2.98 #MAP  14540
    223    8.403   21.380    0.922 1 U   2.765183E+00  0.000000E+00 e 0 H.67      CG1.127   QG1.127 #MAP  19113
    223    8.403   21.380    0.922 1 U   2.765183E+00  0.000000E+00 e 0 H.68      CG1.127   QG1.127 #MAP  19118
    223    8.403   21.380    0.922 1 U   2.765183E+00  0.000000E+00 e 0 H.124     CG1.127   QG1.127 #MAP  19134
    223    8.403   21.380    0.922 1 U   2.765183E+00  0.000000E+00 e 0 H.127     CG1.127   QG1.127 #MAP  19148
    223    8.403   21.380    0.922 1 U   2.765183E+00  0.000000E+00 e 0 H.124     CG2.127   QG2.127 #MAP  19175
    223    8.403   21.380    0.922 1 U   2.765183E+00  0.000000E+00 e 0 H.127     CG2.127   QG2.127 #MAP  19193
    224    1.634   60.774    5.475 1 U   3.712012E+00  0.000000E+00 e 0 HG.76     CA.92     HA.92 #MAP  13348
    225    2.374   50.728    3.651 1 U   3.120244E+00  0.000000E+00 e 0 HB3.98    CD.99     HD2.99 #MAP  14835
    225    2.374   50.728    3.651 1 U   3.120244E+00  0.000000E+00 e 0 HB3.99    CD.99     HD2.99 #MAP  14842
    226    1.955   21.537    0.733 1 U   3.289997E+00  0.000000E+00 e 0 HB2.93    CG2.72    QG2.72 #MAP  10217
    226    1.955   21.537    0.733 1 U   3.289997E+00  0.000000E+00 e 0 HG2.111   CG2.24    QG2.24 #MAP   3551
    226    1.955   21.537    0.733 1 U   3.289997E+00  0.000000E+00 e 0 HB2.93    CG1.123   QG1.123 #MAP  18291
    227    7.269   18.555    0.752 1 U   2.948033E+00  0.000000E+00 e 0 H.8       CG1.5     QG1.5 #MAP    276
    227    7.269   18.555    0.752 1 U   2.948033E+00  0.000000E+00 e 0 HE1.96    CG1.72    QG1.72 #MAP  10187
    227    7.269   18.555    0.752 1 U   2.948033E+00  0.000000E+00 e 0 HZ.96     CG1.72    QG1.72 #MAP  10188
    228    7.376   18.551    0.752 1 U   3.197516E+00  0.000000E+00 e 0 -         -         -
    229    1.613   42.253    1.930 1 U   3.741356E+00  0.000000E+00 e 0 HG.76     CB.76     HB3.76 #MAP  10741
    230    7.094   23.891    1.248 1 U   3.841251E+00  0.000000E+00 e 0 HD1.25    CG2.92    QG2.92 #MAP  13431
    230    7.094   23.891    1.248 1 U   3.841251E+00  0.000000E+00 e 0 HE1.25    CG2.92    QG2.92 #MAP  13432
    230    7.094   23.891    1.248 1 U   3.841251E+00  0.000000E+00 e 0 HZ.25     CG2.92    QG2.92 #MAP  13433
    230    7.094   23.891    1.248 1 U   3.841251E+00  0.000000E+00 e 0 H.73      CG2.92    QG2.92 #MAP  13444
    231    8.035   54.966    5.634 1 U   4.020619E+00  0.000000E+00 e 0 H.25      CA.111    HA.111 #MAP  16275
    232    4.762   59.832    4.178 1 U   3.315484E+00  0.000000E+00 e 0 -         -         -
    233    7.324   28.599    0.732 1 U   3.839604E+00  0.000000E+00 e 0 HD1.45    CG1.64    HG12.64 #MAP   8950
    233    7.324   28.599    0.732 1 U   3.839604E+00  0.000000E+00 e 0 H.64      CG1.64    HG12.64 #MAP   8962
    234    4.256   23.734    1.076 1 U   3.290555E+00  0.000000E+00 e 0 HA.120    CG2.123   QG2.123 #MAP  18375
    235    8.895   24.832    1.506 1 U   3.389840E+00  0.000000E+00 e 0 -         -         -
    236    0.900   19.183    0.582 1 U   2.742320E+00  0.000000E+00 e 0 -         -         -
    237    4.583   21.694    0.583 1 U   3.561891E+00  0.000000E+00 e 0 HA.25     CD1.76    QD1.76 #MAP  10819
    237    4.583   21.694    0.583 1 U   3.561891E+00  0.000000E+00 e 0 HA.110    CD1.76    QD1.76 #MAP  10870
    238    3.458   28.442    0.161 1 U   3.672640E+00  0.000000E+00 e 0 HA.130    CG1.61    HG13.61 #MAP   8335
    239    4.145   31.425    1.586 1 U   3.276261E+00  0.000000E+00 e 0 HA.90     CB.90     HB3.90 #MAP  12870
    240    2.846   24.047    0.765 1 U   3.612154E+00  0.000000E+00 e 0 HE2.31    CG.31     HG2.31 #MAP   4608
    240    2.846   24.047    0.765 1 U   3.612154E+00  0.000000E+00 e 0 HE3.31    CG.31     HG2.31 #MAP   4609
    241    4.762   63.755    4.381 1 U   3.025783E+00  0.000000E+00 e 0 -         -         -
    242    1.048   20.440    0.777 1 U   2.823092E+00  0.000000E+00 e 0 HG.26     CG1.24    QG1.24 #MAP   3453
    242    1.048   20.440    0.777 1 U   2.823092E+00  0.000000E+00 e 0 QD1.26    CG1.24    QG1.24 #MAP   3454
    242    1.048   20.440    0.777 1 U   2.823092E+00  0.000000E+00 e 0 QD2.26    CG1.24    QG1.24 #MAP   3455
    243    8.056   54.024    5.293 1 U   3.450320E+00  0.000000E+00 e 0 H.43      CA.43     HA.43 #MAP   6202
    243    8.056   54.024    5.293 1 U   3.450320E+00  0.000000E+00 e 0 H.61      CA.43     HA.43 #MAP   6213
    244    4.773   43.196    2.553 1 U   3.243845E+00  0.000000E+00 e 0 -         -         -
    245    1.956   58.732    4.610 1 U   3.172203E+00  0.000000E+00 e 0 HB2.116   CA.116    HA.116 #MAP  17041
    245    1.956   58.732    4.610 1 U   3.172203E+00  0.000000E+00 e 0 HB3.116   CA.116    HA.116 #MAP  17042
    245    1.956   58.732    4.610 1 U   3.172203E+00  0.000000E+00 e 0 HG2.119   CA.116    HA.116 #MAP  17056
    246    3.947   64.855    4.332 1 U   3.327855E+00  0.000000E+00 e 0 HD3.27    CA.27     HA.27 #MAP   4011
    246    3.947   64.855    4.332 1 U   3.327855E+00  0.000000E+00 e 0 HA.28     CA.27     HA.27 #MAP   4013
    247    1.759   32.526    2.603 1 U   2.713415E+00  0.000000E+00 e 0 HB2.60    CB.60     HB3.60 #MAP   7958
    247    1.759   32.526    2.603 1 U   2.713415E+00  0.000000E+00 e 0 HG3.63    CB.60     HB3.60 #MAP   7973
    248    4.514   30.560    1.378 1 U   3.823406E+00  0.000000E+00 e 0 HA.126    CB.126    HB2.126 #MAP  18840
    249    1.427   43.196    3.057 1 U   3.052087E+00  0.000000E+00 e 0 HG2.58    CD.58     HD3.58 #MAP   7622
    249    1.427   43.196    3.057 1 U   3.052087E+00  0.000000E+00 e 0 HG13.64   CD.130    HD3.130 #MAP  19942
    249    1.427   43.196    3.057 1 U   3.052087E+00  0.000000E+00 e 0 HG2.130   CD.130    HD3.130 #MAP  19951
    250    4.502   33.151    2.036 1 U   3.331341E+00  0.000000E+00 e 0 HA.2      CB.2      HB3.2 #MAP     55
    251    1.066   21.694    0.588 1 U   2.400000E+00  0.000000E+00 e 0 QD2.76    CD1.76    QD1.76 #MAP  10845
    251    1.066   21.694    0.588 1 U   2.400000E+00  0.000000E+00 e 0 QB.79     CD1.76    QD1.76 #MAP  10852
    251    1.066   21.694    0.588 1 U   2.400000E+00  0.000000E+00 e 0 QG1.112   CD1.76    QD1.76 #MAP  10884
    251    1.066   21.694    0.588 1 U   2.400000E+00  0.000000E+00 e 0 QG2.112   CD1.76    QD1.76 #MAP  10885
    252    2.854   59.361    4.147 1 U   3.191055E+00  0.000000E+00 e 0 HG3.116   CA.117    HA.117 #MAP  17168
    252    2.854   59.361    4.147 1 U   3.191055E+00  0.000000E+00 e 0 HB3.131   CA.128    HA.128 #MAP  19237
    253    2.767   41.783    4.008 1 U   2.861789E+00  0.000000E+00 e 0 HB2.91    CB.91     HB3.91 #MAP  13139
    254    2.411   33.622    2.008 1 U   3.103905E+00  0.000000E+00 e 0 HG2.125   CB.125    HB2.125 #MAP  18599
    255    1.034   35.976    1.859 1 U   2.546165E+00  0.000000E+00 e 0 QG1.112   CB.112    HB.112 #MAP  16575
    255    1.034   35.976    1.859 1 U   2.546165E+00  0.000000E+00 e 0 QG2.112   CB.112    HB.112 #MAP  16576
    256    7.856   19.183    1.399 1 U   3.738621E+00  0.000000E+00 e 0 H.78      CB.80     QB.80 #MAP  11423
    256    7.856   19.183    1.399 1 U   3.738621E+00  0.000000E+00 e 0 H.83      CB.80     QB.80 #MAP  11440
    257    7.344   14.318    0.849 1 U   3.267412E+00  0.000000E+00 e 0 HD1.45    CG2.59    QG2.59 #MAP   7683
    257    7.344   14.318    0.849 1 U   3.267412E+00  0.000000E+00 e 0 HE2.45    CG2.59    QG2.59 #MAP   7686
    257    7.344   14.318    0.849 1 U   3.267412E+00  0.000000E+00 e 0 HD2.45    CG2.59    QG2.59 #MAP   7687
    257    7.344   14.318    0.849 1 U   3.267412E+00  0.000000E+00 e 0 H.58      CG2.59    QG2.59 #MAP   7696
    257    7.344   14.318    0.849 1 U   3.267412E+00  0.000000E+00 e 0 H.64      CG2.59    QG2.59 #MAP   7718
    257    7.344   14.318    0.849 1 U   3.267412E+00  0.000000E+00 e 0 HD1.45    CD1.59    QD1.59 #MAP   7810
    257    7.344   14.318    0.849 1 U   3.267412E+00  0.000000E+00 e 0 HE2.45    CD1.59    QD1.59 #MAP   7813
    257    7.344   14.318    0.849 1 U   3.267412E+00  0.000000E+00 e 0 HD2.45    CD1.59    QD1.59 #MAP   7814
    257    7.344   14.318    0.849 1 U   3.267412E+00  0.000000E+00 e 0 H.64      CD1.59    QD1.59 #MAP   7848
    258    4.329   28.204    2.143 1 U   3.451293E+00  0.000000E+00 e 0 -         -         -
    259    8.106   58.576    3.896 1 U   3.657798E+00  0.000000E+00 e 0 H.38      CA.17     HA.17 #MAP   2159
    260    1.972   21.695    0.747 1 U   3.320959E+00  0.000000E+00 e 0 HB3.110   CG2.24    QG2.24 #MAP   3542
    261    1.951   21.693    0.720 1 U   3.440119E+00  0.000000E+00 e 0 HB.67     CG1.123   QG1.123 #MAP  18274
    262    8.031   39.899    2.474 1 U   3.727483E+00  0.000000E+00 e 0 H.25      CB.25     HB2.25 #MAP   3596
    263    2.742   38.488    2.896 1 U   2.400000E+00  0.000000E+00 e 0 HB2.52    CB.52     HB3.52 #MAP   7287
    264    7.614   40.842    2.856 1 U   3.615380E+00  0.000000E+00 e 0 H.66      CB.66     HB3.66 #MAP   9326
    264    7.614   40.842    2.856 1 U   3.615380E+00  0.000000E+00 e 0 HD22.66   CB.66     HB3.66 #MAP   9331
    264    7.614   40.842    2.856 1 U   3.615380E+00  0.000000E+00 e 0 H.66      CB.96     HB2.96 #MAP  14230
    264    7.614   40.842    2.856 1 U   3.615380E+00  0.000000E+00 e 0 HD22.66   CB.96     HB2.96 #MAP  14235
    265    0.550   29.227    1.304 1 U   3.891725E+00  0.000000E+00 e 0 -         -         -
    266    8.414   67.052    3.486 1 U   3.161531E+00  0.000000E+00 e 0 H.67      CA.127    HA.127 #MAP  19059
    266    8.414   67.052    3.486 1 U   3.161531E+00  0.000000E+00 e 0 H.127     CA.127    HA.127 #MAP  19071
    267    7.250   36.132    2.413 1 U   3.712662E+00  0.000000E+00 e 0 HD1.96    CG.108    HG3.108 #MAP  15740
    267    7.250   36.132    2.413 1 U   3.712662E+00  0.000000E+00 e 0 HE1.96    CG.108    HG3.108 #MAP  15741
    267    7.250   36.132    2.413 1 U   3.712662E+00  0.000000E+00 e 0 HZ.96     CG.108    HG3.108 #MAP  15742
    267    7.250   36.132    2.413 1 U   3.712662E+00  0.000000E+00 e 0 HD2.96    CG.108    HG3.108 #MAP  15744
    268    3.270   60.616    3.735 1 U   3.640243E+00  0.000000E+00 e 0 HD2.119   CA.119    HA.119 #MAP  17500
    268    3.270   60.616    3.735 1 U   3.640243E+00  0.000000E+00 e 0 HD3.119   CA.119    HA.119 #MAP  17501
    268    3.270   60.616    3.735 1 U   3.640243E+00  0.000000E+00 e 0 HB3.122   CA.119    HA.119 #MAP  17511
    269    2.887   26.637    1.431 1 U   3.537691E+00  0.000000E+00 e 0 HD2.58    CG.58     HG2.58 #MAP   7588
    269    2.887   26.637    1.431 1 U   3.537691E+00  0.000000E+00 e 0 HB3.66    CG.130    HG2.130 #MAP  19850
    269    2.887   26.637    1.431 1 U   3.537691E+00  0.000000E+00 e 0 HD2.130   CG.130    HG2.130 #MAP  19860
    270    8.373   25.931    1.039 1 U   3.524881E+00  0.000000E+00 e 0 H.26      CG.26     HG.26 #MAP   3920
    270    8.373   25.931    1.039 1 U   3.524881E+00  0.000000E+00 e 0 H.26      CD2.26    QD2.26 #MAP   3974
    271    4.650   32.681    1.886 1 U   3.015891E+00  0.000000E+00 e 0 HA.99     CB.99     HB2.99 #MAP  14741
    271    4.650   32.681    1.886 1 U   3.015891E+00  0.000000E+00 e 0 HA.100    CB.99     HB2.99 #MAP  14749
    271    4.650   32.681    1.886 1 U   3.015891E+00  0.000000E+00 e 0 HA.104    CB.99     HB2.99 #MAP  14752
    272    4.783   19.183    0.583 1 U   3.596577E+00  0.000000E+00 e 0 HA.60     CG2.61    QG2.61 #MAP   8213
    272    4.783   19.183    0.583 1 U   3.596577E+00  0.000000E+00 e 0 HA.60     CG2.62    QG2.62 #MAP   8542
    273    1.099   56.850    4.510 1 U   3.845388E+00  0.000000E+00 e 0 QE.126    CA.126    HA.126 #MAP  18796
    274    1.071   42.409    1.349 1 U   3.285558E+00  0.000000E+00 e 0 HB2.71    CB.76     HB2.76 #MAP  10683
    274    1.071   42.409    1.349 1 U   3.285558E+00  0.000000E+00 e 0 QD2.76    CB.76     HB2.76 #MAP  10704
    274    1.071   42.409    1.349 1 U   3.285558E+00  0.000000E+00 e 0 QB.79     CB.76     HB2.76 #MAP  10714
    275    4.760   57.478    4.304 1 U   2.845119E+00  0.000000E+00 e 0 HA.68     CA.69     HA.69 #MAP   9580
    275    4.760   57.478    4.304 1 U   2.845119E+00  0.000000E+00 e 0 HA.84     CA.85     HA.85 #MAP  12150
    275    4.760   57.478    4.304 1 U   2.845119E+00  0.000000E+00 e 0 HA.136    CA.131    HA.131 #MAP  19988
    276    4.118   18.557    1.591 1 U   2.400000E+00  0.000000E+00 e 0 HA.15     CB.15     QB.15 #MAP   1806
    276    4.118   18.557    1.591 1 U   2.400000E+00  0.000000E+00 e 0 HA.15     CE.125    QE.125 #MAP  18741
    277    3.753   42.254    1.352 1 U   3.643650E+00  0.000000E+00 e 0 HA.76     CB.76     HB2.76 #MAP  10699
    278    2.042   23.577    0.517 1 U   3.006443E+00  0.000000E+00 e 0 HB2.125   CD1.16    QD1.16 #MAP   2028
    279    7.590  129.671    7.391 1 U   2.950757E+00  0.000000E+00 e 0 -         -         -
    280    7.517   16.672    1.587 1 U   3.114319E+00  0.000000E+00 e 0 H.95      CE.93     QE.93 #MAP  13743
    280    7.517   16.672    1.587 1 U   3.114319E+00  0.000000E+00 e 0 H.95      CE.111    QE.111 #MAP  16481
    281    7.244   42.725    1.671 1 U   3.530788E+00  0.000000E+00 e 0 H.8       CB.8      HB3.8 #MAP    623
    281    7.244   42.725    1.671 1 U   3.530788E+00  0.000000E+00 e 0 HE22.128  CB.8      HB3.8 #MAP    654
    282    0.384   32.994    1.447 1 U   3.523077E+00  0.000000E+00 e 0 QG1.107   CB.107    HB.107 #MAP  15531
    283    1.034   28.129    2.192 1 U   2.951995E+00  0.000000E+00 e 0 QG2.12    CG.9      HG2.9 #MAP    910
    283    1.034   28.129    2.192 1 U   2.951995E+00  0.000000E+00 e 0 HG2.13    CG.9      HG2.9 #MAP    912
    283    1.034   28.129    2.192 1 U   2.951995E+00  0.000000E+00 e 0 QG2.12    CG.9      HG3.9 #MAP    936
    284    4.760   29.699    1.631 1 U   3.261211E+00  0.000000E+00 e 0 -         -         -
    285    4.292   60.617    5.478 1 U   3.185017E+00  0.000000E+00 e 0 HA.69     CA.92     HA.92 #MAP  13342
    285    4.292   60.617    5.478 1 U   3.185017E+00  0.000000E+00 e 0 HB.92     CA.92     HA.92 #MAP  13362
    286    7.914   55.751    4.464 1 U   3.621076E+00  0.000000E+00 e 0 H.103     CA.102    HA.102 #MAP  14980
    287    2.473   27.344    1.921 1 U   3.042549E+00  0.000000E+00 e 0 HB3.84    CG.84     HG2.84 #MAP  12061
    288    1.617   56.220    3.741 1 U   3.536072E+00  0.000000E+00 e 0 HG.76     CA.76     HA.76 #MAP  10656
    288    1.617   56.220    3.741 1 U   3.536072E+00  0.000000E+00 e 0 HB2.110   CA.76     HA.76 #MAP  10678
    289    2.056   62.186    4.048 1 U   3.228570E+00  0.000000E+00 e 0 HB2.124   CA.122    HA.122 #MAP  17921
    290    7.095   58.105    4.218 1 U   3.085027E+00  0.000000E+00 e 0 HD2.6     CA.6      HA.6 #MAP    393
    290    7.095   58.105    4.218 1 U   3.085027E+00  0.000000E+00 e 0 H.81      CA.82     HA.82 #MAP  11646
    290    7.095   58.105    4.218 1 U   3.085027E+00  0.000000E+00 e 0 H.82      CA.82     HA.82 #MAP  11653
    291    1.403   56.850    4.507 1 U   3.189594E+00  0.000000E+00 e 0 HB2.126   CA.126    HA.126 #MAP  18792
    291    1.403   56.850    4.507 1 U   3.189594E+00  0.000000E+00 e 0 HG2.126   CA.126    HA.126 #MAP  18794
    292    7.159   19.183    0.585 1 U   2.856571E+00  0.000000E+00 e 0 H.62      CG2.61    QG2.61 #MAP   8225
    292    7.159   19.183    0.585 1 U   2.856571E+00  0.000000E+00 e 0 H.62      CG2.62    QG2.62 #MAP   8555
    292    7.159   19.183    0.585 1 U   2.856571E+00  0.000000E+00 e 0 HE.63     CG2.62    QG2.62 #MAP   8568
    293    4.765   29.384    2.277 1 U   3.780088E+00  0.000000E+00 e 0 HA.54     CB.53     HB3.53 #MAP   7324
    294    1.064   20.751    1.621 1 U   2.790329E+00  0.000000E+00 e 0 QG2.123   CD1.22    QD1.22 #MAP   3036
    295    8.081   61.873    4.618 1 U   3.631544E+00  0.000000E+00 e 0 H.43      CA.44     HA.44 #MAP   6276
    295    8.081   61.873    4.618 1 U   3.631544E+00  0.000000E+00 e 0 H.61      CA.44     HA.44 #MAP   6298
    296    1.624   39.743    1.736 1 U   2.938129E+00  0.000000E+00 e 0 QD1.22    CB.111    HB3.111 #MAP  16348
    296    1.624   39.743    1.736 1 U   2.938129E+00  0.000000E+00 e 0 QE.93     CB.111    HB3.111 #MAP  16363
    296    1.624   39.743    1.736 1 U   2.938129E+00  0.000000E+00 e 0 HB2.111   CB.111    HB3.111 #MAP  16367
    297    3.310   27.344    1.924 1 U   3.201184E+00  0.000000E+00 e 0 HD2.84    CG.84     HG2.84 #MAP  12064
    298    1.611   58.578    3.890 1 U   3.223468E+00  0.000000E+00 e 0 HB3.16    CA.17     HA.17 #MAP   2135
    298    1.611   58.578    3.890 1 U   3.223468E+00  0.000000E+00 e 0 HB2.37    CA.17     HA.17 #MAP   2156
    298    1.611   58.578    3.890 1 U   3.223468E+00  0.000000E+00 e 0 HB3.37    CA.17     HA.17 #MAP   2157
    299    3.654   30.954    2.379 1 U   3.426592E+00  0.000000E+00 e 0 HD2.99    CB.98     HB3.98 #MAP  14579
    300    2.126   50.572    3.651 1 U   2.916772E+00  0.000000E+00 e 0 HG3.99    CD.99     HD2.99 #MAP  14844
    300    2.126   50.572    3.651 1 U   2.916772E+00  0.000000E+00 e 0 HG3.98    CD.99     HD2.99 #MAP  14837
    301    1.739   43.668    3.272 1 U   3.043356E+00  0.000000E+00 e 0 -         -         -
    302    1.267   35.977    1.863 1 U   3.162693E+00  0.000000E+00 e 0 HB2.23    CB.112    HB.112 #MAP  16555
    303    5.692   54.496    5.320 1 U   3.281981E+00  0.000000E+00 e 0 HA.21     CA.22     HA.22 #MAP   2823
    303    5.692   54.496    5.320 1 U   3.281981E+00  0.000000E+00 e 0 HA.21     CA.35     HA.35 #MAP   5131
    304    0.580   32.366    1.627 1 U   3.686675E+00  0.000000E+00 e 0 QD1.42    CB.13     HB2.13 #MAP   1395
    304    0.580   32.366    1.627 1 U   3.686675E+00  0.000000E+00 e 0 QD2.42    CB.13     HB2.13 #MAP   1396
    305    1.957   54.967    5.636 1 U   3.421798E+00  0.000000E+00 e 0 HB3.110   CA.111    HA.111 #MAP  16291
    305    1.957   54.967    5.636 1 U   3.421798E+00  0.000000E+00 e 0 HG2.111   CA.111    HA.111 #MAP  16298
    306    1.329   53.711    4.167 1 U   2.601878E+00  0.000000E+00 e 0 QB.133    CA.133    HA.133 #MAP  20170
    307    0.586   41.625    3.221 1 U   3.669937E+00  0.000000E+00 e 0 QD1.42    CE.13     HE3.13 #MAP   1638
    307    0.586   41.625    3.221 1 U   3.669937E+00  0.000000E+00 e 0 QD2.42    CE.13     HE3.13 #MAP   1639
    308    4.123   30.955    1.909 1 U   3.039816E+00  0.000000E+00 e 0 HA.80     CB.83     HB2.83 #MAP  11869
    308    4.123   30.955    1.909 1 U   3.039816E+00  0.000000E+00 e 0 HA.80     CB.87     HB.87 #MAP  12502
    309    2.534   21.223    0.735 1 U   2.400000E+00  0.000000E+00 e 0 HB.72     CG2.72    QG2.72 #MAP  10202
    309    2.534   21.223    0.735 1 U   2.400000E+00  0.000000E+00 e 0 HB2.73    CG2.72    QG2.72 #MAP  10207
    309    2.534   21.223    0.735 1 U   2.400000E+00  0.000000E+00 e 0 HB3.94    CG2.72    QG2.72 #MAP  10222
    310    4.045   26.713    0.598 1 U   3.707812E+00  0.000000E+00 e 0 HA.42     CD1.42    QD1.42 #MAP   6133
    310    4.045   26.713    0.598 1 U   3.707812E+00  0.000000E+00 e 0 HA.42     CD2.42    QD2.42 #MAP   6181
    311    7.637   59.204    4.361 1 U   3.190155E+00  0.000000E+00 e 0 H.55      CA.55     HA.55 #MAP   7372
    311    7.637   59.204    4.361 1 U   3.190155E+00  0.000000E+00 e 0 H.134     CA.135    HA.135 #MAP  20359
    311    7.637   59.204    4.361 1 U   3.190155E+00  0.000000E+00 e 0 H.135     CA.135    HA.135 #MAP  20362
    312    7.667   53.711    4.162 1 U   3.735900E+00  0.000000E+00 e 0 H.134     CA.133    HA.133 #MAP  20171
    313    0.871   43.823    3.550 1 U   3.732854E+00  0.000000E+00 e 0 QG2.59    CA.97     HA2.97 #MAP  14420
    313    0.871   43.823    3.550 1 U   3.732854E+00  0.000000E+00 e 0 QD1.59    CA.97     HA2.97 #MAP  14422
    313    0.871   43.823    3.550 1 U   3.732854E+00  0.000000E+00 e 0 QG2.59    CA.97     HA3.97 #MAP  14466
    313    0.871   43.823    3.550 1 U   3.732854E+00  0.000000E+00 e 0 QD1.59    CA.97     HA3.97 #MAP  14468
    314    0.899   61.403    3.581 1 U   3.490617E+00  0.000000E+00 e 0 QG1.12    CA.10     HA.10 #MAP   1014
    314    0.899   61.403    3.581 1 U   3.490617E+00  0.000000E+00 e 0 QG1.12    CA.13     HA.13 #MAP   1326
    315    3.961   22.322    1.579 1 U   3.380987E+00  0.000000E+00 e 0 HB2.115   CB.113    QB.113 #MAP  16744
    316    4.847   22.322    1.579 1 U   2.489644E+00  0.000000E+00 e 0 -         -         -
    317    3.330   12.120    0.303 1 U   3.488302E+00  0.000000E+00 e 0 HB3.45    CD1.64    QD1.64 #MAP   9032
    318   -0.158   16.044    0.446 1 U   3.339627E+00  0.000000E+00 e 0 QD1.61    CG2.64    QG2.64 #MAP   8885
    319    4.760   23.734    1.072 1 U   3.395196E+00  0.000000E+00 e 0 HA.68     CG2.123   QG2.123 #MAP  18337
    320    1.624   50.415    3.724 1 U   2.994016E+00  0.000000E+00 e 0 HB2.26    CD.27     HD2.27 #MAP   4086
    320    1.624   50.415    3.724 1 U   2.994016E+00  0.000000E+00 e 0 HB3.26    CD.27     HD2.27 #MAP   4087
    321    1.595   31.739    2.305 1 U   2.935548E+00  0.000000E+00 e 0 HB.24     CG.111    HG3.111 #MAP  16421
    321    1.595   31.739    2.305 1 U   2.935548E+00  0.000000E+00 e 0 QE.93     CG.111    HG3.111 #MAP  16431
    321    1.595   31.739    2.305 1 U   2.935548E+00  0.000000E+00 e 0 HB2.110   CG.111    HG3.111 #MAP  16440
    321    1.595   31.739    2.305 1 U   2.935548E+00  0.000000E+00 e 0 HB2.111   CG.111    HG3.111 #MAP  16445
    321    1.595   31.739    2.305 1 U   2.935548E+00  0.000000E+00 e 0 QE.111    CG.111    HG3.111 #MAP  16449
    322    8.670   29.071    2.080 1 U   3.564815E+00  0.000000E+00 e 0 H.129     CB.128    HB2.128 #MAP  19260
    323    3.654   26.244    1.829 1 U   3.598662E+00  0.000000E+00 e 0 HD3.110   CG.110    HG3.110 #MAP  16186
    324    4.618   32.054    2.066 1 U   2.900822E+00  0.000000E+00 e 0 HA.104    CB.104    HB2.104 #MAP  15228
    325    8.842   20.745    1.622 1 U   3.304146E+00  0.000000E+00 e 0 -         -         -
    326    2.541   23.107    1.519 1 U   3.082988E+00  0.000000E+00 e 0 HB.72     CB.68     QB.68 #MAP   9559
    326    2.541   23.107    1.519 1 U   3.082988E+00  0.000000E+00 e 0 HB3.94    CB.68     QB.68 #MAP   9570
    327    3.517   23.438    0.254 1 U   3.803426E+00  0.000000E+00 e 0 HA3.97    CD1.109   QD1.109 #MAP  15933
    327    3.517   23.438    0.254 1 U   3.803426E+00  0.000000E+00 e 0 HD2.98    CD1.109   QD1.109 #MAP  15934
    328    3.539   23.440    0.254 1 U   3.729491E+00  0.000000E+00 e 0 HA2.97    CD1.109   QD1.109 #MAP  15932
    329    3.582   23.397    0.252 1 U   3.907763E+00  0.000000E+00 e 0 -         -         -
    330    0.386   63.755    3.203 1 U   3.363427E+00  0.000000E+00 e 0 QG1.107   CA.107    HA.107 #MAP  15508
    331    7.095   56.850    4.599 1 U   3.570221E+00  0.000000E+00 e 0 HD1.25    CA.25     HA.25 #MAP   3565
    331    7.095   56.850    4.599 1 U   3.570221E+00  0.000000E+00 e 0 HE1.25    CA.25     HA.25 #MAP   3566
    331    7.095   56.850    4.599 1 U   3.570221E+00  0.000000E+00 e 0 HZ.25     CA.25     HA.25 #MAP   3567
    331    7.095   56.850    4.599 1 U   3.570221E+00  0.000000E+00 e 0 HE2.25    CA.25     HA.25 #MAP   3568
    331    7.095   56.850    4.599 1 U   3.570221E+00  0.000000E+00 e 0 HD2.25    CA.25     HA.25 #MAP   3569
    332    7.565   59.205    4.380 1 U   3.060072E+00  0.000000E+00 e 0 H.57      CA.55     HA.55 #MAP   7380
    332    7.565   59.205    4.380 1 U   3.060072E+00  0.000000E+00 e 0 H.137     CA.137    HA.137 #MAP  20542
    333    3.084   58.733    4.355 1 U   3.253155E+00  0.000000E+00 e 0 -         -         -
    334    4.220   33.936    1.901 1 U   2.980681E+00  0.000000E+00 e 0 HA.82     CB.82     HB2.82 #MAP  11675
    335    3.508   26.874    2.117 1 U   3.722497E+00  0.000000E+00 e 0 HA2.97    CG.98     HG3.98 #MAP  14628
    336    0.432   51.199    3.340 1 U   3.568741E+00  0.000000E+00 e 0 HG2.110   CD.110    HD2.110 #MAP  16217
    337    0.751   30.483    2.053 1 U   3.285696E+00  0.000000E+00 e 0 QG2.72    CB.94     HB2.94 #MAP  13832
    337    0.751   30.483    2.053 1 U   3.285696E+00  0.000000E+00 e 0 HG.94     CB.94     HB2.94 #MAP  13855
    338    0.580   63.599    3.749 1 U   3.695720E+00  0.000000E+00 e 0 QG2.61    CA.62     HA.62 #MAP   8436
    338    0.580   63.599    3.749 1 U   3.695720E+00  0.000000E+00 e 0 QG2.62    CA.62     HA.62 #MAP   8444
    339    4.773   50.101    4.555 1 U   2.877637E+00  0.000000E+00 e 0 HA.84     CA.88     HA.88 #MAP  12669
    340    7.911   55.281    5.001 1 U   3.475656E+00  0.000000E+00 e 0 H.103     CA.103    HA.103 #MAP  15026
    341    8.965   47.118    3.931 1 U   3.453050E+00  0.000000E+00 e 0 H.50      CA.50     HA3.50 #MAP   7233
    342    0.591   28.443    0.163 1 U   3.278024E+00  0.000000E+00 e 0 QG2.61    CG1.61    HG13.61 #MAP   8312
    342    0.591   28.443    0.163 1 U   3.278024E+00  0.000000E+00 e 0 QG2.62    CG1.61    HG13.61 #MAP   8320
    343    7.922   38.644    2.880 1 U   3.394329E+00  0.000000E+00 e 0 H.103     CB.103    HB2.103 #MAP  15059
    343    7.922   38.644    2.880 1 U   3.394329E+00  0.000000E+00 e 0 H.106     CB.103    HB2.103 #MAP  15074
    343    7.922   38.644    2.880 1 U   3.394329E+00  0.000000E+00 e 0 H.103     CB.103    HB3.103 #MAP  15086
    343    7.922   38.644    2.880 1 U   3.394329E+00  0.000000E+00 e 0 H.106     CB.103    HB3.103 #MAP  15103
    344    1.243   54.653    4.606 1 U   3.227960E+00  0.000000E+00 e 0 HB2.95    CA.95     HA.95 #MAP  13927
    344    1.243   54.653    4.606 1 U   3.227960E+00  0.000000E+00 e 0 HG.95     CA.95     HA.95 #MAP  13929
    345    4.045  131.555    6.860 1 U   3.751391E+00  0.000000E+00 e 0 HA.122    CD1.122   HD1.122 #MAP  18020
    345    4.045  131.555    6.860 1 U   3.751391E+00  0.000000E+00 e 0 HA3.20    CD1.122   HD2.122 #MAP  18044
    345    4.045  131.555    6.860 1 U   3.751391E+00  0.000000E+00 e 0 HA.122    CD1.122   HD2.122 #MAP  18066
    345    4.045  131.555    6.860 1 U   3.751391E+00  0.000000E+00 e 0 HA.122    CE1.122   HE1.122 #MAP  18097
    345    4.045  131.555    6.860 1 U   3.751391E+00  0.000000E+00 e 0 HA3.20    CE1.122   HE2.122 #MAP  18115
    345    4.045  131.555    6.860 1 U   3.751391E+00  0.000000E+00 e 0 HA.122    CE1.122   HE2.122 #MAP  18142
    346    6.655   26.716    0.147 1 U   3.920933E+00  0.000000E+00 e 0 HZ3.47    CD2.22    QD2.22 #MAP   3055
    347    0.837   27.031    0.150 1 U   2.523699E+00  0.000000E+00 e 0 HG.22     CD2.22    QD2.22 #MAP   3042
    348    7.342   55.281    4.239 1 U   3.568987E+00  0.000000E+00 e 0 H.75      CA.75     HA.75 #MAP  10562
    348    7.342   55.281    4.239 1 U   3.568987E+00  0.000000E+00 e 0 H.76      CA.75     HA.75 #MAP  10565
    348    7.342   55.281    4.239 1 U   3.568987E+00  0.000000E+00 e 0 H.79      CA.75     HA.75 #MAP  10575
    349    1.114   12.121    0.302 1 U   2.800579E+00  0.000000E+00 e 0 QE.126    CD1.64    QD1.64 #MAP   9087
    350    9.386   43.823    3.548 1 U   3.632937E+00  0.000000E+00 e 0 H.97      CA.97     HA2.97 #MAP  14448
    350    9.386   43.823    3.548 1 U   3.632937E+00  0.000000E+00 e 0 H.97      CA.97     HA3.97 #MAP  14482
    351    2.055   18.555    1.590 1 U   2.628130E+00  0.000000E+00 e 0 HB.12     CB.15     QB.15 #MAP   1794
    351    2.055   18.555    1.590 1 U   2.628130E+00  0.000000E+00 e 0 HB2.118   CB.121    QB.121 #MAP  17865
    351    2.055   18.555    1.590 1 U   2.628130E+00  0.000000E+00 e 0 HB2.124   CB.121    QB.121 #MAP  17886
    351    2.055   18.555    1.590 1 U   2.628130E+00  0.000000E+00 e 0 HB3.124   CB.121    QB.121 #MAP  17887
    351    2.055   18.555    1.590 1 U   2.628130E+00  0.000000E+00 e 0 HB.12     CE.125    QE.125 #MAP  18736
    351    2.055   18.555    1.590 1 U   2.628130E+00  0.000000E+00 e 0 HB2.124   CE.125    QE.125 #MAP  18757
    351    2.055   18.555    1.590 1 U   2.628130E+00  0.000000E+00 e 0 HB3.124   CE.125    QE.125 #MAP  18758
    352   -0.135   41.469    1.596 1 U   3.419784E+00  0.000000E+00 e 0 QD2.16    CB.16     HB3.16 #MAP   1920
    353    7.661   69.719    4.293 1 U   3.459942E+00  0.000000E+00 e 0 H.134     CB.134    HB.134 #MAP  20288
    354    3.166   30.169    2.074 1 U   3.625458E+00  0.000000E+00 e 0 HD2.63    CB.63     HB2.63 #MAP   8638
    354    3.166   30.169    2.074 1 U   3.625458E+00  0.000000E+00 e 0 HB.59     CB.63     HB3.63 #MAP   8657
    354    3.166   30.169    2.074 1 U   3.625458E+00  0.000000E+00 e 0 HD2.63    CB.63     HB3.63 #MAP   8673
    354    3.166   30.169    2.074 1 U   3.625458E+00  0.000000E+00 e 0 HD3.63    CB.63     HB3.63 #MAP   8674
    355    3.652   27.344    1.924 1 U   3.135310E+00  0.000000E+00 e 0 HD3.84    CG.84     HG2.84 #MAP  12065
    356    7.664   21.223    0.739 1 U   2.815291E+00  0.000000E+00 e 0 H.72      CG2.72    QG2.72 #MAP  10200
    357    8.903   29.384    2.410 1 U   3.933934E+00  0.000000E+00 e 0 H.105     CB.105    HB3.105 #MAP  15396
    358    3.285   62.186    4.048 1 U   3.156601E+00  0.000000E+00 e 0 HB3.122   CA.122    HA.122 #MAP  17911
    359    1.649   26.716    1.055 1 U   3.215444E+00  0.000000E+00 e 0 HB2.13    CG.13     HG2.13 #MAP   1461
    360    9.215   21.851    1.031 1 U   3.014302E+00  0.000000E+00 e 0 H.113     CG1.112   QG1.112 #MAP  16619
    361    1.960   58.262    5.185 1 U   3.626559E+00  0.000000E+00 e 0 HG2.111   CA.24     HA.24 #MAP   3400
    362    0.935   67.052    3.486 1 U   2.751386E+00  0.000000E+00 e 0 QG1.127   CA.127    HA.127 #MAP  19074
    362    0.935   67.052    3.486 1 U   2.751386E+00  0.000000E+00 e 0 QG2.127   CA.127    HA.127 #MAP  19075
    363    7.640   38.957    2.636 1 U   3.621622E+00  0.000000E+00 e 0 HD22.3    CB.3      HB2.3 #MAP    119
    364    8.552   41.468    1.596 1 U   3.605231E+00  0.000000E+00 e 0 H.16      CB.16     HB3.16 #MAP   1914
    365    4.614   27.501    2.060 1 U   3.097188E+00  0.000000E+00 e 0 HA.104    CG.104    HG2.104 #MAP  15267
    365    4.614   27.501    2.060 1 U   3.097188E+00  0.000000E+00 e 0 HA.104    CG.104    HG3.104 #MAP  15289
    366    4.060   25.147    1.450 1 U   2.925748E+00  0.000000E+00 e 0 HA.16     CG.18     HG3.18 #MAP   2430
    366    4.060   25.147    1.450 1 U   2.925748E+00  0.000000E+00 e 0 HA3.20    CG.18     HG3.18 #MAP   2451
    366    4.060   25.147    1.450 1 U   2.925748E+00  0.000000E+00 e 0 HA.78     CG.81     HG2.81 #MAP  11528
    366    4.060   25.147    1.450 1 U   2.925748E+00  0.000000E+00 e 0 HA.79     CG.81     HG2.81 #MAP  11531
    366    4.060   25.147    1.450 1 U   2.925748E+00  0.000000E+00 e 0 HA.81     CG.81     HG2.81 #MAP  11537
    366    4.060   25.147    1.450 1 U   2.925748E+00  0.000000E+00 e 0 HA.79     CG.82     HG2.82 #MAP  11723
    367    0.579   59.831    3.461 1 U   3.606290E+00  0.000000E+00 e 0 QG2.61    CA.130    HA.130 #MAP  19722
    368    1.040   25.461    1.290 1 U   3.546572E+00  0.000000E+00 e 0 QG2.112   CG.23     HG3.23 #MAP   3266
    369    2.436   32.053    2.063 1 U   2.400000E+00  0.000000E+00 e 0 HB3.104   CB.104    HB2.104 #MAP  15230
    370    8.914   36.761    2.311 1 U   3.499556E+00  0.000000E+00 e 0 H.105     CG.105    HG3.105 #MAP  15434
    371    7.788   27.343    1.726 1 U   3.629600E+00  0.000000E+00 e 0 H.63      CG.63     HG3.63 #MAP   8734
    372    1.821   55.124    4.106 1 U   2.869155E+00  0.000000E+00 e 0 HB2.18    CA.15     HA.15 #MAP   1778
    372    1.821   55.124    4.106 1 U   2.869155E+00  0.000000E+00 e 0 HB3.18    CA.15     HA.15 #MAP   1779
    373    4.724   31.896    2.022 1 U   2.922025E+00  0.000000E+00 e 0 HA.33     CB.33     HB2.33 #MAP   4841
    373    4.724   31.896    2.022 1 U   2.922025E+00  0.000000E+00 e 0 HA.33     CB.33     HB3.33 #MAP   4858
    374    1.507   64.853    4.331 1 U   3.702050E+00  0.000000E+00 e 0 -         -         -
    375   10.471  126.062    6.640 1 U   3.755951E+00  0.000000E+00 e 0 -         -         -
    376    4.612   22.008    0.977 1 U   2.918215E+00  0.000000E+00 e 0 HA.44     CG1.44    QG1.44 #MAP   6339
    377    7.617   31.267    1.597 1 U   3.692271E+00  0.000000E+00 e 0 HE.65     CB.65     HB2.65 #MAP   9136
    377    7.617   31.267    1.597 1 U   3.692271E+00  0.000000E+00 e 0 H.66      CB.65     HB2.65 #MAP   9137
    378    1.368   60.146    3.810 1 U   2.668072E+00  0.000000E+00 e 0 HG.42     CA.40     HA.40 #MAP   5881
    378    1.368   60.146    3.810 1 U   2.668072E+00  0.000000E+00 e 0 HB2.76    CA.77     HA.77 #MAP  10974
    378    1.368   60.146    3.810 1 U   2.668072E+00  0.000000E+00 e 0 HG3.77    CA.77     HA.77 #MAP  10983
    378    1.368   60.146    3.810 1 U   2.668072E+00  0.000000E+00 e 0 HD3.77    CA.77     HA.77 #MAP  10985
    379    0.893   31.111    2.201 1 U   2.477571E+00  0.000000E+00 e 0 QD2.8     CB.5      HB.5 #MAP    239
    379    0.893   31.111    2.201 1 U   2.477571E+00  0.000000E+00 e 0 QG1.12    CB.5      HB.5 #MAP    240
    379    0.893   31.111    2.201 1 U   2.477571E+00  0.000000E+00 e 0 QG1.62    CB.62     HB.62 #MAP   8472
    380    3.974   36.290    2.332 1 U   2.979496E+00  0.000000E+00 e 0 HB2.39    CG.46     HG2.46 #MAP   6760
    380    3.974   36.290    2.332 1 U   2.979496E+00  0.000000E+00 e 0 HA.46     CG.46     HG2.46 #MAP   6767
    380    3.974   36.290    2.332 1 U   2.979496E+00  0.000000E+00 e 0 HA.46     CG.46     HG3.46 #MAP   6786
    380    3.974   36.290    2.332 1 U   2.979496E+00  0.000000E+00 e 0 HA.124    CG.124    HG3.124 #MAP  18530
    381    4.318   30.169    1.920 1 U   2.800579E+00  0.000000E+00 e 0 HA.85     CB.85     HB2.85 #MAP  12186
    381    4.318   30.169    1.920 1 U   2.800579E+00  0.000000E+00 e 0 HA.86     CB.85     HB2.85 #MAP  12195
    381    4.318   30.169    1.920 1 U   2.800579E+00  0.000000E+00 e 0 HA.85     CB.85     HB3.85 #MAP  12208
    381    4.318   30.169    1.920 1 U   2.800579E+00  0.000000E+00 e 0 HA.86     CB.85     HB3.85 #MAP  12217
    382    8.988   22.322    0.732 1 U   3.597358E+00  0.000000E+00 e 0 H.94      CG2.67    QG2.67 #MAP   9478
    383    4.022   33.937    1.975 1 U   3.387270E+00  0.000000E+00 e 0 HA.79     CB.82     HB3.82 #MAP  11691
    384    8.966   60.931    4.593 1 U   3.060828E+00  0.000000E+00 e 0 H.94      CA.110    HA.110 #MAP  16016
    384    8.966   60.931    4.593 1 U   3.060828E+00  0.000000E+00 e 0 H.111     CA.110    HA.110 #MAP  16035
    385    3.476   26.559    1.426 1 U   3.508002E+00  0.000000E+00 e 0 HA.127    CG.130    HG2.130 #MAP  19852
    386    7.229   18.712    1.490 1 U   3.498697E+00  0.000000E+00 e 0 H.8       CB.132    QB.132 #MAP  20091
    387    7.335   18.712    1.500 1 U   3.431247E+00  0.000000E+00 e 0 H.76      CB.75     QB.75 #MAP  10616
    387    7.335   18.712    1.500 1 U   3.431247E+00  0.000000E+00 e 0 H.79      CB.75     QB.75 #MAP  10626
    388    3.753   20.282    1.339 1 U   3.514376E+00  0.000000E+00 e 0 HA.62     CB.133    QB.133 #MAP  20205
    389    4.342   31.896    2.441 1 U   3.018095E+00  0.000000E+00 e 0 HA.27     CB.27     HB3.27 #MAP   4036
    390    0.861   49.631    3.506 1 U   3.302855E+00  0.000000E+00 e 0 QG2.59    CD.98     HD2.98 #MAP  14640
    390    0.861   49.631    3.506 1 U   3.302855E+00  0.000000E+00 e 0 QD1.59    CD.98     HD2.98 #MAP  14643
    390    0.861   49.631    3.506 1 U   3.302855E+00  0.000000E+00 e 0 QG2.59    CD.98     HD3.98 #MAP  14675
    390    0.861   49.631    3.506 1 U   3.302855E+00  0.000000E+00 e 0 QD1.59    CD.98     HD3.98 #MAP  14678
    391    8.772   55.125    5.684 1 U   3.553217E+00  0.000000E+00 e 0 H.34      CA.21     HA.21 #MAP   2637
    391    8.772   55.125    5.684 1 U   3.553217E+00  0.000000E+00 e 0 H.35      CA.21     HA.21 #MAP   2640
    391    8.772   55.125    5.684 1 U   3.553217E+00  0.000000E+00 e 0 H.36      CA.21     HA.21 #MAP   2647
    392    0.922   42.726    1.087 1 U   3.040618E+00  0.000000E+00 e 0 QD1.8     CB.8      HB2.8 #MAP    588
    392    0.922   42.726    1.087 1 U   3.040618E+00  0.000000E+00 e 0 QD2.8     CB.8      HB2.8 #MAP    589
    392    0.922   42.726    1.087 1 U   3.040618E+00  0.000000E+00 e 0 QG1.12    CB.8      HB2.8 #MAP    599
    393    8.627   23.420    0.249 1 U   3.682364E+00  0.000000E+00 e 0 H.96      CD1.95    QD1.95 #MAP  14098
    393    8.627   23.420    0.249 1 U   3.682364E+00  0.000000E+00 e 0 H.96      CD1.109   QD1.109 #MAP  15929
    394    2.127   27.815    1.788 1 U   2.472063E+00  0.000000E+00 e 0 HG3.99    CG.99     HG2.99 #MAP  14798
    395    1.539   18.870    0.862 1 U   2.870816E+00  0.000000E+00 e 0 HG2.63    CG1.62    QG1.62 #MAP   8517
    396    0.763   23.264    0.286 1 U   2.738829E+00  0.000000E+00 e 0 HG12.64   CD1.95    QD1.95 #MAP  14079
    396    0.763   23.264    0.286 1 U   2.738829E+00  0.000000E+00 e 0 QG2.67    CD1.95    QD1.95 #MAP  14086
    396    0.763   23.264    0.286 1 U   2.738829E+00  0.000000E+00 e 0 QG1.123   CD1.95    QD1.95 #MAP  14113
    396    0.763   23.264    0.286 1 U   2.738829E+00  0.000000E+00 e 0 QG2.24    CD1.109   QD1.109 #MAP  15898
    396    0.763   23.264    0.286 1 U   2.738829E+00  0.000000E+00 e 0 HG12.64   CD1.109   QD1.109 #MAP  15917
    396    0.763   23.264    0.286 1 U   2.738829E+00  0.000000E+00 e 0 QG2.67    CD1.109   QD1.109 #MAP  15920
    397    0.921   42.726    1.670 1 U   3.057394E+00  0.000000E+00 e 0 QD1.8     CB.8      HB3.8 #MAP    628
    397    0.921   42.726    1.670 1 U   3.057394E+00  0.000000E+00 e 0 QD2.8     CB.8      HB3.8 #MAP    629
    397    0.921   42.726    1.670 1 U   3.057394E+00  0.000000E+00 e 0 QG1.12    CB.8      HB3.8 #MAP    639
    398    1.452   41.940    2.696 1 U   2.813888E+00  0.000000E+00 e 0 QB.89     CE.90     HE2.90 #MAP  13007
    398    1.452   41.940    2.696 1 U   2.813888E+00  0.000000E+00 e 0 HD2.90    CE.90     HE2.90 #MAP  13014
    398    1.452   41.940    2.696 1 U   2.813888E+00  0.000000E+00 e 0 HD3.90    CE.90     HE2.90 #MAP  13015
    399   -0.157   20.439    1.340 1 U   3.694777E+00  0.000000E+00 e 0 QD2.16    CB.133    QB.133 #MAP  20187
    399   -0.157   20.439    1.340 1 U   3.694777E+00  0.000000E+00 e 0 QD1.61    CB.133    QB.133 #MAP  20203
    400    8.045   62.185    4.043 1 U   3.477913E+00  0.000000E+00 e 0 H.123     CA.122    HA.122 #MAP  17916
    400    8.045   62.185    4.043 1 U   3.477913E+00  0.000000E+00 e 0 H.125     CA.122    HA.122 #MAP  17922
    401    7.930   62.186    4.048 1 U   3.267146E+00  0.000000E+00 e 0 H.122     CA.122    HA.122 #MAP  17908
    402    4.367   50.258    3.301 1 U   3.037260E+00  0.000000E+00 e 0 HA.8      CD.9      HD2.9 #MAP    942
    403    0.960   33.779    1.757 1 U   3.330125E+00  0.000000E+00 e 0 -         -         -
    404    4.839   24.361    0.844 1 U   2.400000E+00  0.000000E+00 e 0 -         -         -
    405    5.012   36.916    3.113 1 U   3.679001E+00  0.000000E+00 e 0 HA.73     CB.73     HB3.73 #MAP  10306
    406    7.487   65.952    4.102 1 U   3.573442E+00  0.000000E+00 e 0 H.77      CA.74     HA.74 #MAP  10419
    407    2.774   23.890    1.251 1 U   3.510191E+00  0.000000E+00 e 0 HB2.91    CG2.92    QG2.92 #MAP  13476
    408    3.235   30.168    1.631 1 U   3.477502E+00  0.000000E+00 e 0 HE3.13    CD.13     HD2.13 #MAP   1545
    409    4.021   28.286    2.067 1 U   3.292793E+00  0.000000E+00 e 0 HD3.60    CG.60     HG2.60 #MAP   7988
    410    3.750   21.851    0.908 1 U   2.567152E+00  0.000000E+00 e 0 HD3.104   CG2.107   QG2.107 #MAP  15597
    411    1.266   36.133    1.857 1 U   3.212250E+00  0.000000E+00 e 0 QG2.92    CB.112    HB.112 #MAP  16568
    412    2.056   65.953    3.782 1 U   3.355521E+00  0.000000E+00 e 0 HB.12     CA.12     HA.12 #MAP   1130
    413    2.875   59.856    3.462 1 U   4.271884E+00  0.000000E+00 e 0 HD2.130   CA.130    HA.130 #MAP  19749
    414   -0.131   23.734    0.525 1 U   2.441917E+00  0.000000E+00 e 0 QD2.16    CG.16     HG.16 #MAP   1951
    414   -0.131   23.734    0.525 1 U   2.441917E+00  0.000000E+00 e 0 QD2.16    CD1.16    QD1.16 #MAP   1989
    414   -0.131   23.734    0.525 1 U   2.441917E+00  0.000000E+00 e 0 QD1.61    CD1.16    QD1.16 #MAP   2023
    415    3.855   44.138    4.182 1 U   3.654007E+00  0.000000E+00 e 0 -         -         -
    416    9.258   58.263    5.177 1 U   3.401492E+00  0.000000E+00 e 0 H.24      CA.24     HA.24 #MAP   3375
    417    4.144   34.564    2.604 1 U   3.275450E+00  0.000000E+00 e 0 HA.125    CG.128    HG3.128 #MAP  19352
    417    4.144   34.564    2.604 1 U   3.275450E+00  0.000000E+00 e 0 HA.128    CG.128    HG3.128 #MAP  19362
    418    3.838   46.962    3.929 1 U   2.579636E+00  0.000000E+00 e 0 HA2.50    CA.50     HA3.50 #MAP   7234
    419    6.325   26.716    0.144 1 U   3.927155E+00  0.000000E+00 e 0 HZ.122    CD2.22    QD2.22 #MAP   3098
    419    6.325   26.716    0.144 1 U   3.927155E+00  0.000000E+00 e 0 HH2.47    CD2.95    QD2.95 #MAP  14133
    420    0.296   31.739    1.559 1 U   3.445097E+00  0.000000E+00 e 0 HG2.90    CB.90     HB2.90 #MAP  12840
    420    0.296   31.739    1.559 1 U   3.445097E+00  0.000000E+00 e 0 HG2.90    CB.90     HB3.90 #MAP  12873
    421    0.587   28.443   -0.614 1 U   3.236207E+00  0.000000E+00 e 0 QG2.61    CG1.61    HG12.61 #MAP   8268
    422    7.989   20.444    0.616 1 U   3.655461E+00  0.000000E+00 e 0 H.126     CG1.67    QG1.67 #MAP   9449
    423    0.935   50.258    3.295 1 U   3.024235E+00  0.000000E+00 e 0 QD1.8     CD.9      HD2.9 #MAP    946
    423    0.935   50.258    3.295 1 U   3.024235E+00  0.000000E+00 e 0 QD2.8     CD.9      HD2.9 #MAP    947
    423    0.935   50.258    3.295 1 U   3.024235E+00  0.000000E+00 e 0 QG1.12    CD.9      HD2.9 #MAP    959
    424    4.724   50.415    3.731 1 U   2.954942E+00  0.000000E+00 e 0 HA.26     CD.27     HD2.27 #MAP   4085
    425    0.484   28.439   -0.616 1 U   3.615380E+00  0.000000E+00 e 0 HB.61     CG1.61    HG12.61 #MAP   8267
    426    1.928   55.125    5.417 1 U   3.257685E+00  0.000000E+00 e 0 HB2.93    CA.93     HA.93 #MAP  13528
    427    1.908   21.223    0.826 1 U   2.424049E+00  0.000000E+00 e 0 HB3.76    CG1.87    QG1.87 #MAP  12548
    427    1.908   21.223    0.826 1 U   2.424049E+00  0.000000E+00 e 0 HB2.83    CG1.87    QG1.87 #MAP  12567
    427    1.908   21.223    0.826 1 U   2.424049E+00  0.000000E+00 e 0 HB.87     CG1.87    QG1.87 #MAP  12575
    428    0.675   30.955    1.910 1 U   2.979148E+00  0.000000E+00 e 0 QG2.87    CB.83     HB2.83 #MAP  11897
    428    0.675   30.955    1.910 1 U   2.979148E+00  0.000000E+00 e 0 QG2.87    CB.87     HB.87 #MAP  12523
    429    2.253   59.517    3.959 1 U   3.127811E+00  0.000000E+00 e 0 HG2.124   CA.124    HA.124 #MAP  18418
    429    2.253   59.517    3.959 1 U   3.127811E+00  0.000000E+00 e 0 HB3.128   CA.124    HA.124 #MAP  18432
    430    7.346   25.775    1.066 1 U   3.410373E+00  0.000000E+00 e 0 H.75      CD2.76    QD2.76 #MAP  10916
    430    7.346   25.775    1.066 1 U   3.410373E+00  0.000000E+00 e 0 H.76      CD2.76    QD2.76 #MAP  10919
    430    7.346   25.775    1.066 1 U   3.410373E+00  0.000000E+00 e 0 H.79      CD2.76    QD2.76 #MAP  10933
    431    7.074   42.414    1.924 1 U   3.943266E+00  0.000000E+00 e 0 HD1.25    CB.76     HB3.76 #MAP  10725
    431    7.074   42.414    1.924 1 U   3.943266E+00  0.000000E+00 e 0 HE1.25    CB.76     HB3.76 #MAP  10726
    431    7.074   42.414    1.924 1 U   3.943266E+00  0.000000E+00 e 0 H.73      CB.76     HB3.76 #MAP  10734
    432    5.423   35.191    1.920 1 U   3.673544E+00  0.000000E+00 e 0 HA.93     CB.93     HB2.93 #MAP  13561
    433    3.113   38.644    3.280 1 U   3.062681E+00  0.000000E+00 e 0 HB2.122   CB.122    HB3.122 #MAP  17990
    433    3.113   38.644    3.280 1 U   3.062681E+00  0.000000E+00 e 0 HB.123    CB.122    HB3.122 #MAP  17999
    434    7.468   37.702    2.400 1 U   3.954773E+00  0.000000E+00 e 0 H.115     CG.118    HG3.118 #MAP  17447
    435    0.825   31.111    1.909 1 U   2.937940E+00  0.000000E+00 e 0 QG1.87    CB.83     HB2.83 #MAP  11896
    435    0.825   31.111    1.909 1 U   2.937940E+00  0.000000E+00 e 0 QG1.87    CB.87     HB.87 #MAP  12522
    436    2.870   26.874    1.685 1 U   4.134003E+00  0.000000E+00 e 0 HB3.131   CG.130    HG3.130 #MAP  19891
    437    2.345   59.516    3.960 1 U   3.256906E+00  0.000000E+00 e 0 HG3.124   CA.124    HA.124 #MAP  18419
    437    2.345   59.516    3.960 1 U   3.256906E+00  0.000000E+00 e 0 HG2.128   CA.124    HA.124 #MAP  18433
    438    4.206   26.574    0.596 1 U   3.775319E+00  0.000000E+00 e 0 HA.71     CD2.71    QD2.71 #MAP  10061
    439    7.289   30.639    2.527 1 U   3.657213E+00  0.000000E+00 e 0 HZ.96     CB.94     HB3.94 #MAP  13899
    440    4.584   26.087    1.830 1 U   3.791631E+00  0.000000E+00 e 0 HA.25     CG.110    HG3.110 #MAP  16155
    440    4.584   26.087    1.830 1 U   3.791631E+00  0.000000E+00 e 0 HA.109    CG.110    HG3.110 #MAP  16179
    440    4.584   26.087    1.830 1 U   3.791631E+00  0.000000E+00 e 0 HA.110    CG.110    HG3.110 #MAP  16180
    441    4.738   32.210    2.482 1 U   2.762303E+00  0.000000E+00 e 0 HA.84     CB.84     HB3.84 #MAP  12040
    442    1.624   61.402    3.575 1 U   2.932858E+00  0.000000E+00 e 0 HB2.13    CA.10     HA.10 #MAP   1017
    442    1.624   61.402    3.575 1 U   2.932858E+00  0.000000E+00 e 0 HD2.13    CA.10     HA.10 #MAP   1021
    442    1.624   61.402    3.575 1 U   2.932858E+00  0.000000E+00 e 0 HB2.13    CA.13     HA.13 #MAP   1330
    442    1.624   61.402    3.575 1 U   2.932858E+00  0.000000E+00 e 0 HD2.13    CA.13     HA.13 #MAP   1334
    442    1.624   61.402    3.575 1 U   2.932858E+00  0.000000E+00 e 0 QB.15     CA.13     HA.13 #MAP   1342
    442    1.624   61.402    3.575 1 U   2.932858E+00  0.000000E+00 e 0 HB3.16    CA.13     HA.13 #MAP   1345
    442    1.624   61.402    3.575 1 U   2.932858E+00  0.000000E+00 e 0 HB2.17    CA.13     HA.13 #MAP   1351
    443    3.059   26.559    1.426 1 U   3.531703E+00  0.000000E+00 e 0 HD3.58    CG.58     HG2.58 #MAP   7589
    443    3.059   26.559    1.426 1 U   3.531703E+00  0.000000E+00 e 0 HD3.130   CG.130    HG2.130 #MAP  19861
    444    7.613   37.703    3.071 1 U   3.612422E+00  0.000000E+00 e 0 H.135     CB.135    HB2.135 #MAP  20378
    444    7.613   37.703    3.071 1 U   3.612422E+00  0.000000E+00 e 0 H.135     CB.135    HB3.135 #MAP  20395
    445    7.642   37.699    3.094 1 U   3.616461E+00  0.000000E+00 e 0 H.134     CB.135    HB2.135 #MAP  20375
    446    2.252   54.338    5.264 1 U   3.297584E+00  0.000000E+00 e 0 HB2.48    CA.49     HA.49 #MAP   7103
    446    2.252   54.338    5.264 1 U   3.297584E+00  0.000000E+00 e 0 HG3.49    CA.49     HA.49 #MAP   7110
    447    1.857   21.850    1.031 1 U   2.539050E+00  0.000000E+00 e 0 HB.112    CG1.112   QG1.112 #MAP  16616
    448    4.343   33.308    2.224 1 U   3.393289E+00  0.000000E+00 e 0 HA.53     CG.53     HG3.53 #MAP   7335
    449    3.937   27.658    2.269 1 U   3.095365E+00  0.000000E+00 e 0 HA.28     CB.28     HB2.28 #MAP   4151
    449    3.937   27.658    2.269 1 U   3.095365E+00  0.000000E+00 e 0 HA.28     CB.28     HB3.28 #MAP   4165
    450    4.552   43.981    3.078 1 U   2.739990E+00  0.000000E+00 e 0 HA.105    CA.106    HA2.106 #MAP  15459
    450    4.552   43.981    3.078 1 U   2.739990E+00  0.000000E+00 e 0 HA3.106   CA.106    HA2.106 #MAP  15464
    451    2.227   22.321    1.575 1 U   2.659174E+00  0.000000E+00 e 0 HB3.118   CB.113    QB.113 #MAP  16752
    451    2.227   22.321    1.575 1 U   2.659174E+00  0.000000E+00 e 0 HG2.118   CB.113    QB.113 #MAP  16753
    452    7.662   24.362    0.595 1 U   3.621349E+00  0.000000E+00 e 0 H.72      CD1.71    QD1.71 #MAP  10028
    453    3.715   56.850    4.511 1 U   3.416324E+00  0.000000E+00 e 0 -         -         -
    454    1.446   41.626    3.224 1 U   3.543751E+00  0.000000E+00 e 0 HG3.13    CE.13     HE3.13 #MAP   1630
    455    7.098   33.935    1.975 1 U   3.085116E+00  0.000000E+00 e 0 H.81      CB.82     HB3.82 #MAP  11694
    455    7.098   33.935    1.975 1 U   3.085116E+00  0.000000E+00 e 0 H.82      CB.82     HB3.82 #MAP  11704
    456    4.292   40.528    2.556 1 U   3.177853E+00  0.000000E+00 e 0 HA.101    CB.101    HB2.101 #MAP  14957
    457    7.085   24.204    0.599 1 U   3.772405E+00  0.000000E+00 e 0 -         -         -
    458    4.095   43.509    1.625 1 U   3.527826E+00  0.000000E+00 e 0 -         -         -
    459    0.871   42.725    3.169 1 U   3.036623E+00  0.000000E+00 e 0 QG2.59    CB.59     HB.59 #MAP   7666
    459    0.871   42.725    3.169 1 U   3.036623E+00  0.000000E+00 e 0 QD1.59    CB.59     HB.59 #MAP   7669
    459    0.871   42.725    3.169 1 U   3.036623E+00  0.000000E+00 e 0 QD1.59    CD.63     HD2.63 #MAP   8752
    459    0.871   42.725    3.169 1 U   3.036623E+00  0.000000E+00 e 0 QD1.59    CD.63     HD3.63 #MAP   8772
    460    3.580   28.287    2.175 1 U   3.284868E+00  0.000000E+00 e 0 HA.10     CG.9      HG2.9 #MAP    901
    460    3.580   28.287    2.175 1 U   3.284868E+00  0.000000E+00 e 0 HD2.60    CG.60     HG3.60 #MAP   8019
    461    1.255   31.582    2.206 1 U   2.976789E+00  0.000000E+00 e 0 QG2.5     CB.5      HB.5 #MAP    229
    462    3.543   54.810    5.011 1 U   2.839611E+00  0.000000E+00 e 0 HD3.74    CA.73     HA.73 #MAP  10249
    463    4.010   28.129    2.186 1 U   2.836638E+00  0.000000E+00 e 0 HD3.9     CG.9      HG2.9 #MAP    899
    463    4.010   28.129    2.186 1 U   2.836638E+00  0.000000E+00 e 0 HD3.9     CG.9      HG3.9 #MAP    929
    463    4.010   28.129    2.186 1 U   2.836638E+00  0.000000E+00 e 0 HD3.60    CG.60     HG3.60 #MAP   8020
    464    3.553    9.451    0.698 1 U   3.857143E+00  0.000000E+00 e 0 -         -         -
    465    1.464   11.179    0.884 1 U   3.236331E+00  0.000000E+00 e 0 -         -         -
    466    3.982   21.852    1.032 1 U   2.909280E+00  0.000000E+00 e 0 HA.87     CG1.112   QG1.112 #MAP  16600
    467    3.189   57.321    5.170 1 U   3.712662E+00  0.000000E+00 e 0 HB3.96    CA.96     HA.96 #MAP  14202
    468    8.838   21.694    0.585 1 U   3.668441E+00  0.000000E+00 e 0 H.71      CD1.76    QD1.76 #MAP  10827
    468    8.838   21.694    0.585 1 U   3.668441E+00  0.000000E+00 e 0 H.93      CD1.76    QD1.76 #MAP  10863
    469    2.170   26.716    0.594 1 U   2.933233E+00  0.000000E+00 e 0 HB3.42    CD2.42    QD2.42 #MAP   6183
    470    2.604   60.616    3.733 1 U   3.691334E+00  0.000000E+00 e 0 HB3.119   CA.119    HA.119 #MAP  17497
    470    2.604   60.616    3.733 1 U   3.691334E+00  0.000000E+00 e 0 HG3.119   CA.119    HA.119 #MAP  17499
    471    6.854   22.321    0.732 1 U   3.382507E+00  0.000000E+00 e 0 HD21.66   CG2.67    QG2.67 #MAP   9464
    471    6.854   22.321    0.732 1 U   3.382507E+00  0.000000E+00 e 0 HD1.122   CG2.67    QG2.67 #MAP   9490
    471    6.854   22.321    0.732 1 U   3.382507E+00  0.000000E+00 e 0 HE1.122   CG2.67    QG2.67 #MAP   9491
    472    3.346   50.415    4.569 1 U   3.433873E+00  0.000000E+00 e 0 HD2.110   CA.109    HA.109 #MAP  15791
    473    8.053   55.280    4.246 1 U   3.649666E+00  0.000000E+00 e 0 H.123     CA.121    HA.121 #MAP  17842
    473    8.053   55.280    4.246 1 U   3.649666E+00  0.000000E+00 e 0 H.125     CA.121    HA.121 #MAP  17849
    474    4.785   22.007    0.978 1 U   2.811098E+00  0.000000E+00 e 0 HA.60     CG1.44    QG1.44 #MAP   6350
    475    2.157   26.874    0.592 1 U   3.239697E+00  0.000000E+00 e 0 HB3.42    CD1.42    QD1.42 #MAP   6135
    476    8.020   32.367    1.934 1 U   3.264631E+00  0.000000E+00 e 0 H.14      CB.13     HB3.13 #MAP   1418
    477    7.692   22.008    1.244 1 U   3.721505E+00  0.000000E+00 e 0 H.6       CG2.5     QG2.5 #MAP    333
    477    7.692   22.008    1.244 1 U   3.721505E+00  0.000000E+00 e 0 HE1.6     CG2.5     QG2.5 #MAP    339
    477    7.692   22.008    1.244 1 U   3.721505E+00  0.000000E+00 e 0 H.7       CG2.5     QG2.5 #MAP    340
    478    1.344   39.586    1.835 1 U   3.210132E+00  0.000000E+00 e 0 HB2.76    CB.71     HB3.71 #MAP   9971
    478    1.344   39.586    1.835 1 U   3.210132E+00  0.000000E+00 e 0 HG3.77    CB.71     HB3.71 #MAP   9979
    478    1.344   39.586    1.835 1 U   3.210132E+00  0.000000E+00 e 0 HD3.77    CB.71     HB3.71 #MAP   9981
    479    0.812   46.962    1.436 1 U   3.048639E+00  0.000000E+00 e 0 HG.22     CB.22     HB2.22 #MAP   2868
    479    0.812   46.962    1.436 1 U   3.048639E+00  0.000000E+00 e 0 QG2.34    CB.22     HB2.22 #MAP   2874
    479    0.812   46.962    1.436 1 U   3.048639E+00  0.000000E+00 e 0 HG.22     CB.22     HB3.22 #MAP   2899
    479    0.812   46.962    1.436 1 U   3.048639E+00  0.000000E+00 e 0 QG2.34    CB.22     HB3.22 #MAP   2914
    480    3.521   26.559    2.015 1 U   3.034639E+00  0.000000E+00 e 0 HA2.97    CG.98     HG2.98 #MAP  14593
    480    3.521   26.559    2.015 1 U   3.034639E+00  0.000000E+00 e 0 HA3.97    CG.98     HG2.98 #MAP  14594
    480    3.521   26.559    2.015 1 U   3.034639E+00  0.000000E+00 e 0 HD2.98    CG.98     HG2.98 #MAP  14600
    480    3.521   26.559    2.015 1 U   3.034639E+00  0.000000E+00 e 0 HD3.98    CG.98     HG2.98 #MAP  14601
    481    4.760   23.891    0.540 1 U   3.299856E+00  0.000000E+00 e 0 -         -         -
    482    7.659   31.110    2.533 1 U   3.805739E+00  0.000000E+00 e 0 H.72      CB.72     HB.72 #MAP  10143
    483    1.070   36.839    3.120 1 U   3.796546E+00  0.000000E+00 e 0 QD2.76    CB.73     HB3.73 #MAP  10328
    484    3.336   40.371    2.858 1 U   3.660144E+00  0.000000E+00 e 0 HB3.45    CB.45     HB2.45 #MAP   6441
    485    3.234   30.168    1.916 1 U   3.085294E+00  0.000000E+00 e 0 HD3.85    CB.85     HB2.85 #MAP  12192
    485    3.234   30.168    1.916 1 U   3.085294E+00  0.000000E+00 e 0 HD3.85    CB.85     HB3.85 #MAP  12214
    486    8.482   20.439    1.336 1 U   3.971184E+00  0.000000E+00 e 0 H.5       CB.133    QB.133 #MAP  20180
    486    8.482   20.439    1.336 1 U   3.971184E+00  0.000000E+00 e 0 H.130     CB.133    QB.133 #MAP  20223
    487    7.149   60.931    3.633 1 U   3.998906E+00  0.000000E+00 e 0 H.62      CA.61     HA.61 #MAP   8114
    488    1.624   26.559    0.599 1 U   2.898921E+00  0.000000E+00 e 0 HB2.13    CD1.42    QD1.42 #MAP   6107
    488    1.624   26.559    0.599 1 U   2.898921E+00  0.000000E+00 e 0 HD2.13    CD1.42    QD1.42 #MAP   6111
    488    1.624   26.559    0.599 1 U   2.898921E+00  0.000000E+00 e 0 HB2.17    CD1.42    QD1.42 #MAP   6119
    488    1.624   26.559    0.599 1 U   2.898921E+00  0.000000E+00 e 0 HB2.13    CD2.42    QD2.42 #MAP   6151
    488    1.624   26.559    0.599 1 U   2.898921E+00  0.000000E+00 e 0 HD2.13    CD2.42    QD2.42 #MAP   6154
    488    1.624   26.559    0.599 1 U   2.898921E+00  0.000000E+00 e 0 HB2.17    CD2.42    QD2.42 #MAP   6166
    488    1.624   26.559    0.599 1 U   2.898921E+00  0.000000E+00 e 0 HG.76     CD2.71    QD2.71 #MAP  10076
    489    2.125   32.681    2.380 1 U   3.020004E+00  0.000000E+00 e 0 HD2.74    CB.74     HB2.74 #MAP  10440
    489    2.125   32.681    2.380 1 U   3.020004E+00  0.000000E+00 e 0 HD2.74    CB.74     HB3.74 #MAP  10458
    489    2.125   32.681    2.380 1 U   3.020004E+00  0.000000E+00 e 0 HG3.99    CB.99     HB3.99 #MAP  14771
    490    8.551   57.949    4.074 1 U   3.519043E+00  0.000000E+00 e 0 H.16      CA.16     HA.16 #MAP   1837
    491    7.345   42.411    1.929 1 U   3.656628E+00  0.000000E+00 e 0 H.76      CB.76     HB3.76 #MAP  10737
    491    7.345   42.411    1.929 1 U   3.656628E+00  0.000000E+00 e 0 H.79      CB.76     HB3.76 #MAP  10749
    492    7.069   25.464   -0.132 1 U   3.971705E+00  0.000000E+00 e 0 HD1.129   CD2.16    QD2.16 #MAP   2121
    492    7.069   25.464   -0.132 1 U   3.971705E+00  0.000000E+00 e 0 HZ3.129   CD2.16    QD2.16 #MAP   2124
    493    4.725   23.342    0.252 1 U   3.555132E+00  0.000000E+00 e 0 HA.57     CD1.109   QD1.109 #MAP  15913
    493    4.725   23.342    0.252 1 U   3.555132E+00  0.000000E+00 e 0 HA.108    CD1.109   QD1.109 #MAP  15936
    494    0.949   28.285    2.066 1 U   3.624633E+00  0.000000E+00 e 0 -         -         -
    495   10.469  125.591    6.641 1 U   3.779351E+00  0.000000E+00 e 0 HE1.36    CD1.36    HD1.36 #MAP   5416
    496    4.587   39.900    2.987 1 U   3.452268E+00  0.000000E+00 e 0 HA.25     CB.25     HB3.25 #MAP   3635
    497    1.734   33.309    2.224 1 U   2.953695E+00  0.000000E+00 e 0 HB2.53    CG.53     HG3.53 #MAP   7336
    497    1.734   33.309    2.224 1 U   2.953695E+00  0.000000E+00 e 0 HG2.53    CG.53     HG3.53 #MAP   7338
    498    4.999   27.397    2.062 1 U   3.428077E+00  0.000000E+00 e 0 HA.103    CG.104    HG2.104 #MAP  15266
    498    4.999   27.397    2.062 1 U   3.428077E+00  0.000000E+00 e 0 HA.103    CG.104    HG3.104 #MAP  15288
    499    4.964   27.342    2.090 1 U   3.564327E+00  0.000000E+00 e 0 HA.83     CG.84     HG3.84 #MAP  12080
    500    4.833   51.671    4.021 1 U   3.245363E+00  0.000000E+00 e 0 -         -         -
    501    3.473   43.196    2.879 1 U   3.644220E+00  0.000000E+00 e 0 HA.130    CD.130    HD2.130 #MAP  19907
    502    2.867   58.732    4.614 1 U   3.538851E+00  0.000000E+00 e 0 HG3.116   CA.116    HA.116 #MAP  17044
    503    8.006   56.379    4.448 1 U   3.562621E+00  0.000000E+00 e 0 H.11      CA.11     HA.11 #MAP   1070
    503    8.006   56.379    4.448 1 U   3.562621E+00  0.000000E+00 e 0 H.14      CA.11     HA.11 #MAP   1082
    504    4.160   33.463    2.009 1 U   3.087522E+00  0.000000E+00 e 0 HA.125    CB.125    HB2.125 #MAP  18596
    505    4.055   33.465    1.994 1 U   3.722497E+00  0.000000E+00 e 0 HA.81     CB.82     HB3.82 #MAP  11695
    505    4.055   33.465    1.994 1 U   3.722497E+00  0.000000E+00 e 0 HA.16     CB.125    HB2.125 #MAP  18580
    505    4.055   33.465    1.994 1 U   3.722497E+00  0.000000E+00 e 0 HA.122    CB.125    HB2.125 #MAP  18588
    506    4.227   33.464    1.981 1 U   3.562134E+00  0.000000E+00 e 0 -         -         -
    507    3.284   58.419    4.626 1 U   3.449348E+00  0.000000E+00 e 0 HD2.119   CA.116    HA.116 #MAP  17058
    507    3.284   58.419    4.626 1 U   3.449348E+00  0.000000E+00 e 0 HD3.119   CA.116    HA.116 #MAP  17059
    507    3.284   58.419    4.626 1 U   3.449348E+00  0.000000E+00 e 0 HB2.129   CA.129    HA.129 #MAP  19405
    507    3.284   58.419    4.626 1 U   3.449348E+00  0.000000E+00 e 0 HB3.129   CA.129    HA.129 #MAP  19406
    508    0.148   20.439    1.341 1 U   3.515705E+00  0.000000E+00 e 0 HG13.61   CB.133    QB.133 #MAP  20202
    509    1.919   19.340    1.076 1 U   3.021845E+00  0.000000E+00 e 0 HB3.76    CB.79     QB.79 #MAP  11325
    509    1.919   19.340    1.076 1 U   3.021845E+00  0.000000E+00 e 0 HB2.82    CB.79     QB.79 #MAP  11344
    509    1.919   19.340    1.076 1 U   3.021845E+00  0.000000E+00 e 0 HB2.83    CB.79     QB.79 #MAP  11353
    509    1.919   19.340    1.076 1 U   3.021845E+00  0.000000E+00 e 0 HB.87     CB.79     QB.79 #MAP  11359
    510    4.956   31.424    1.916 1 U   3.348059E+00  0.000000E+00 e 0 HA.83     CB.83     HB2.83 #MAP  11880
    511    1.512   33.152    1.889 1 U   2.884018E+00  0.000000E+00 e 0 -         -         -
    512    1.772   56.850    4.310 1 U   2.752985E+00  0.000000E+00 e 0 HB3.86    CA.86     HA.86 #MAP  12280
    513    7.947   44.922    8.157 1 U   2.845270E+00  0.000000E+00 e 0 -         -         -
    514    5.164   23.430    0.246 1 U   3.874821E+00  0.000000E+00 e 0 HA.96     CD1.109   QD1.109 #MAP  15930
    515    2.859   35.349    1.669 1 U   4.040241E+00  0.000000E+00 e 0 HE2.23    CB.23     HB3.23 #MAP   3187
    515    2.859   35.349    1.669 1 U   4.040241E+00  0.000000E+00 e 0 HE3.23    CB.23     HB3.23 #MAP   3188
    516   -0.603   60.931    3.639 1 U   3.907763E+00  0.000000E+00 e 0 HG12.61   CA.61     HA.61 #MAP   8111
    517    1.958   32.838    2.871 1 U   3.470160E+00  0.000000E+00 e 0 HB2.116   CG.116    HG3.116 #MAP  17146
    517    1.958   32.838    2.871 1 U   3.470160E+00  0.000000E+00 e 0 HB3.116   CG.116    HG3.116 #MAP  17147
    517    1.958   32.838    2.871 1 U   3.470160E+00  0.000000E+00 e 0 HG2.119   CG.116    HG3.116 #MAP  17156
    518    4.158   31.896    2.403 1 U   3.100764E+00  0.000000E+00 e 0 HA.125    CG.125    HG2.125 #MAP  18683
    519    4.760   57.792    3.932 1 U   3.272621E+00  0.000000E+00 e 0 HA.113    CA.114    HA.114 #MAP  16783
    519    4.760   57.792    3.932 1 U   3.272621E+00  0.000000E+00 e 0 HA.115    CA.114    HA.114 #MAP  16795
    520    1.255   18.555    0.769 1 U   2.400000E+00  0.000000E+00 e 0 QG2.5     CG1.5     QG1.5 #MAP    271
    521    1.476   33.936    1.974 1 U   3.172960E+00  0.000000E+00 e 0 HB2.81    CB.82     HB3.82 #MAP  11696
    521    1.476   33.936    1.974 1 U   3.172960E+00  0.000000E+00 e 0 HG2.81    CB.82     HB3.82 #MAP  11698
    521    1.476   33.936    1.974 1 U   3.172960E+00  0.000000E+00 e 0 HG2.82    CB.82     HB3.82 #MAP  11708
    522    2.128   54.340    5.267 1 U   3.372127E+00  0.000000E+00 e 0 HB3.42    CA.43     HA.43 #MAP   6201
    522    2.128   54.340    5.267 1 U   3.372127E+00  0.000000E+00 e 0 HG2.49    CA.49     HA.49 #MAP   7109
    522    2.128   54.340    5.267 1 U   3.372127E+00  0.000000E+00 e 0 QE.49     CA.49     HA.49 #MAP   7111
    523    1.685   43.196    2.882 1 U   3.146186E+00  0.000000E+00 e 0 HG3.58    CD.58     HD2.58 #MAP   7610
    523    1.685   43.196    2.882 1 U   3.146186E+00  0.000000E+00 e 0 HG3.130   CD.130    HD2.130 #MAP  19911
    524    0.763   23.891    1.062 1 U   2.542705E+00  0.000000E+00 e 0 HG2.31    CG.31     HG3.31 #MAP   4626
    524    0.763   23.891    1.062 1 U   2.542705E+00  0.000000E+00 e 0 QG2.67    CG2.123   QG2.123 #MAP  18335
    524    0.763   23.891    1.062 1 U   2.542705E+00  0.000000E+00 e 0 QG2.72    CG2.123   QG2.123 #MAP  18350
    524    0.763   23.891    1.062 1 U   2.542705E+00  0.000000E+00 e 0 QG1.123   CG2.123   QG2.123 #MAP  18388
    525    3.937   36.761    2.240 1 U   3.036385E+00  0.000000E+00 e 0 HB2.10    CG.14     HG2.14 #MAP   1716
    525    3.937   36.761    2.240 1 U   3.036385E+00  0.000000E+00 e 0 HA.28     CG.28     HG3.28 #MAP   4186
    526    1.673   26.874    1.443 1 U   2.846229E+00  0.000000E+00 e 0 HB3.8     CG.13     HG3.13 #MAP   1483
    527    8.550   55.123    4.107 1 U   3.852495E+00  0.000000E+00 e 0 H.16      CA.15     HA.15 #MAP   1770
    528    3.125   54.810    5.011 1 U   3.416687E+00  0.000000E+00 e 0 HB3.73    CA.73     HA.73 #MAP  10239
    529    1.255   21.694    0.585 1 U   2.594931E+00  0.000000E+00 e 0 QG2.92    CD1.76    QD1.76 #MAP  10862
    530    1.267   36.290    2.414 1 U   3.484745E+00  0.000000E+00 e 0 HB2.108   CG.108    HG3.108 #MAP  15754
    530    1.267   36.290    2.414 1 U   3.484745E+00  0.000000E+00 e 0 HB3.108   CG.108    HG3.108 #MAP  15755
    531    7.124   59.204    4.362 1 U   3.138405E+00  0.000000E+00 e 0 HD2.55    CA.55     HA.55 #MAP   7377
    531    7.124   59.204    4.362 1 U   3.138405E+00  0.000000E+00 e 0 HE2.135   CA.135    HA.135 #MAP  20367
    531    7.124   59.204    4.362 1 U   3.138405E+00  0.000000E+00 e 0 HD2.135   CA.135    HA.135 #MAP  20368
    532    7.076   54.809    5.012 1 U   3.599184E+00  0.000000E+00 e 0 H.73      CA.73     HA.73 #MAP  10236
    532    7.076   54.809    5.012 1 U   3.599184E+00  0.000000E+00 e 0 HE1.73    CA.73     HA.73 #MAP  10242
    533    7.093   40.841    2.809 1 U   3.875259E+00  0.000000E+00 e 0 HD21.43   CB.43     HB2.43 #MAP   6240
    533    7.093   40.841    2.809 1 U   3.875259E+00  0.000000E+00 e 0 HD22.43   CB.43     HB2.43 #MAP   6241
    533    7.093   40.841    2.809 1 U   3.875259E+00  0.000000E+00 e 0 HD22.51   CB.51     HB2.51 #MAP   7257
    534    9.088   31.896    2.026 1 U   3.401140E+00  0.000000E+00 e 0 H.33      CB.33     HB2.33 #MAP   4840
    534    9.088   31.896    2.026 1 U   3.401140E+00  0.000000E+00 e 0 H.33      CB.33     HB3.33 #MAP   4857
    535    3.782   43.823    3.543 1 U   3.783043E+00  0.000000E+00 e 0 HA.64     CA.97     HA2.97 #MAP  14426
    535    3.782   43.823    3.543 1 U   3.783043E+00  0.000000E+00 e 0 HA.64     CA.97     HA3.97 #MAP  14469
    536    9.184   54.182    6.214 1 U   4.140937E+00  0.000000E+00 e 0 -         -         -
    537    2.077   27.345    1.540 1 U   3.061332E+00  0.000000E+00 e 0 HG2.60    CG.63     HG2.63 #MAP   8696
    537    2.077   27.345    1.540 1 U   3.061332E+00  0.000000E+00 e 0 HB2.63    CG.63     HG2.63 #MAP   8709
    537    2.077   27.345    1.540 1 U   3.061332E+00  0.000000E+00 e 0 HB3.63    CG.63     HG2.63 #MAP   8710
    538    1.747   28.286    2.172 1 U   3.085649E+00  0.000000E+00 e 0 HD3.13    CG.9      HG2.9 #MAP    914
    538    1.747   28.286    2.172 1 U   3.085649E+00  0.000000E+00 e 0 HB2.60    CG.60     HG3.60 #MAP   8015
    538    1.747   28.286    2.172 1 U   3.085649E+00  0.000000E+00 e 0 HG3.63    CG.60     HG3.60 #MAP   8030
    539    2.405   59.518    4.183 1 U   2.987935E+00  0.000000E+00 e 0 HG3.118   CA.118    HA.118 #MAP  17312
    540    2.361   59.518    4.134 1 U   3.058898E+00  0.000000E+00 e 0 HG2.128   CA.125    HA.125 #MAP  18569
    540    2.361   59.518    4.134 1 U   3.058898E+00  0.000000E+00 e 0 HG2.128   CA.128    HA.128 #MAP  19224
    541    2.387   59.521    4.160 1 U   2.819669E+00  0.000000E+00 e 0 HG2.125   CA.125    HA.125 #MAP  18556
    542    3.727   31.739    1.985 1 U   3.514597E+00  0.000000E+00 e 0 HD2.27    CB.27     HB2.27 #MAP   4027
    543    4.340   33.308    2.332 1 U   3.422900E+00  0.000000E+00 e 0 -         -         -
    544    1.837   14.474   -0.161 1 U   3.249817E+00  0.000000E+00 e 0 HB.64     CD1.61    QD1.61 #MAP   8384
    545    1.854  138.936    7.814 1 U   3.987548E+00  0.000000E+00 e 0 -         -         -
    546    7.226   59.202    4.378 1 U   3.214851E+00  0.000000E+00 e 0 HE.37     CA.39     HA.39 #MAP   5797
    546    7.226   59.202    4.378 1 U   3.214851E+00  0.000000E+00 e 0 H.46      CA.39     HA.39 #MAP   5816
    546    7.226   59.202    4.378 1 U   3.214851E+00  0.000000E+00 e 0 HD1.137   CA.137    HA.137 #MAP  20546
    546    7.226   59.202    4.378 1 U   3.214851E+00  0.000000E+00 e 0 HE2.137   CA.137    HA.137 #MAP  20548
    546    7.226   59.202    4.378 1 U   3.214851E+00  0.000000E+00 e 0 HD2.137   CA.137    HA.137 #MAP  20549
    547    2.862   58.891    4.607 1 U   3.733530E+00  0.000000E+00 e 0 -         -         -
    548    2.738   23.263    0.766 1 U   3.618356E+00  0.000000E+00 e 0 HE2.90    CG.90     HG3.90 #MAP  12937
    548    2.738   23.263    0.766 1 U   3.618356E+00  0.000000E+00 e 0 HE3.90    CG.90     HG3.90 #MAP  12938
    549    7.934   38.722    3.115 1 U   3.450903E+00  0.000000E+00 e 0 H.103     CB.100    HB2.100 #MAP  14917
    549    7.934   38.722    3.115 1 U   3.450903E+00  0.000000E+00 e 0 H.122     CB.122    HB2.122 #MAP  17952
    550    2.860   12.119    0.301 1 U   3.404847E+00  0.000000E+00 e 0 HB2.45    CD1.64    QD1.64 #MAP   9031
    551    7.494   24.206    0.596 1 U   3.822210E+00  0.000000E+00 e 0 H.77      CD1.71    QD1.71 #MAP  10032
    552    1.845   60.146    3.806 1 U   2.866384E+00  0.000000E+00 e 0 HB3.71    CA.77     HA.77 #MAP  10967
    552    1.845   60.146    3.806 1 U   2.866384E+00  0.000000E+00 e 0 HB3.77    CA.77     HA.77 #MAP  10981
    553    0.704   41.468    1.596 1 U   3.236704E+00  0.000000E+00 e 0 HB2.16    CB.16     HB3.16 #MAP   1916
    554    1.044   41.783    2.774 1 U   3.414875E+00  0.000000E+00 e 0 QG1.112   CB.91     HB2.91 #MAP  13110
    555    8.554   21.222    0.887 1 U   3.651109E+00  0.000000E+00 e 0 H.16      CG1.12    QG1.12 #MAP   1228
    556    4.773   30.326    1.750 1 U   2.973274E+00  0.000000E+00 e 0 HA.7      CD.13     HD3.13 #MAP   1561
    557    8.970   21.693    0.585 1 U   3.543516E+00  0.000000E+00 e 0 H.111     CD1.76    QD1.76 #MAP  10876
    558    7.221   40.213    2.979 1 U   3.337465E+00  0.000000E+00 e 0 HD22.57   CB.57     HB2.57 #MAP   7504
    559    4.078    9.452    0.698 1 U   3.655170E+00  0.000000E+00 e 0 -         -         -
    560    8.070   39.586    2.846 1 U   3.462128E+00  0.000000E+00 e 0 HE.119    CB.120    HB2.120 #MAP  17798
    560    8.070   39.586    2.846 1 U   3.462128E+00  0.000000E+00 e 0 H.123     CB.120    HB2.120 #MAP  17807
    560    8.070   39.586    2.846 1 U   3.462128E+00  0.000000E+00 e 0 H.123     CB.120    HB3.120 #MAP  17823
    560    8.070   39.586    2.846 1 U   3.462128E+00  0.000000E+00 e 0 H.132     CB.131    HB3.131 #MAP  20032
    561    0.750   58.262    5.186 1 U   2.925136E+00  0.000000E+00 e 0 QG1.24    CA.24     HA.24 #MAP   3378
    561    0.750   58.262    5.186 1 U   2.925136E+00  0.000000E+00 e 0 QG2.24    CA.24     HA.24 #MAP   3379
    562    9.374   41.190    3.183 1 U   4.389139E+00  0.000000E+00 e 0 -         -         -
    563    1.870   54.810    5.011 1 U   3.343512E+00  0.000000E+00 e 0 HG2.74    CA.73     HA.73 #MAP  10246
    563    1.870   54.810    5.011 1 U   3.343512E+00  0.000000E+00 e 0 HG3.74    CA.73     HA.73 #MAP  10247
    564    8.502   65.011    3.803 1 U   3.940302E+00  0.000000E+00 e 0 H.5       CA.5      HA.5 #MAP    191
    565    4.589   29.385    2.047 1 U   3.081311E+00  0.000000E+00 e 0 HA.105    CB.105    HB2.105 #MAP  15382
    566    0.906   38.799    2.876 1 U   3.621349E+00  0.000000E+00 e 0 QG2.107   CB.103    HB2.103 #MAP  15079
    566    0.906   38.799    2.876 1 U   3.621349E+00  0.000000E+00 e 0 QG2.107   CB.103    HB3.103 #MAP  15109
    567    1.280   32.210    1.906 1 U   2.788135E+00  0.000000E+00 e 0 HG.95     CB.67     HB.67 #MAP   9394
    568    4.453   29.542    2.022 1 U   3.377122E+00  0.000000E+00 e 0 HA.11     CB.14     HB3.14 #MAP   1694
    569    2.986  131.790    7.084 1 U   3.920458E+00  0.000000E+00 e 0 HB3.25    CD1.25    HD1.25 #MAP   3672
    569    2.986  131.790    7.084 1 U   3.920458E+00  0.000000E+00 e 0 HB3.25    CD1.25    HD2.25 #MAP   3707
    569    2.986  131.790    7.084 1 U   3.920458E+00  0.000000E+00 e 0 HB3.25    CE1.25    HE1.25 #MAP   3738
    569    2.986  131.790    7.084 1 U   3.920458E+00  0.000000E+00 e 0 HB3.25    CE1.25    HE2.25 #MAP   3767
    569    2.986  131.790    7.084 1 U   3.920458E+00  0.000000E+00 e 0 HB3.25    CZ.25     HZ.25 #MAP   3800
    570    6.990   65.757    3.528 1 U   4.127490E+00  0.000000E+00 e 0 HZ2.129   CB.38     HB2.38 #MAP   5765
    571    4.769   29.385    1.740 1 U   3.014604E+00  0.000000E+00 e 0 HA.54     CB.53     HB2.53 #MAP   7314
    572    4.737   62.500    3.794 1 U   3.573193E+00  0.000000E+00 e 0 HA.66     CA.64     HA.64 #MAP   8817
    573    1.058   30.326    1.641 1 U   3.022538E+00  0.000000E+00 e 0 HB2.8     CD.13     HD2.13 #MAP   1529
    573    1.058   30.326    1.641 1 U   3.022538E+00  0.000000E+00 e 0 HG2.13    CD.13     HD2.13 #MAP   1540
    573    1.058   30.326    1.641 1 U   3.022538E+00  0.000000E+00 e 0 HG2.17    CB.17     HB2.17 #MAP   2174
    574    4.146   39.743    2.628 1 U   3.506258E+00  0.000000E+00 e 0 HA.128    CB.131    HB2.131 #MAP  19998
    575   -0.610   20.282    1.339 1 U   3.583229E+00  0.000000E+00 e 0 HG12.61   CB.133    QB.133 #MAP  20201
    576    4.214   30.169    1.740 1 U   3.790128E+00  0.000000E+00 e 0 HA.6      CD.13     HD3.13 #MAP   1558
    577    2.903   30.169    1.743 1 U   3.353286E+00  0.000000E+00 e 0 HE2.13    CD.13     HD3.13 #MAP   1588
    578    5.473   60.460    4.708 1 U   3.448185E+00  0.000000E+00 e 0 HA.92     CA.112    HA.112 #MAP  16528
    579    2.313   34.250    1.763 1 U   3.235586E+00  0.000000E+00 e 0 HG2.32    CB.32     HB2.32 #MAP   4729
    579    2.313   34.250    1.763 1 U   3.235586E+00  0.000000E+00 e 0 HG3.32    CB.32     HB2.32 #MAP   4730
    580    2.059   22.323    1.037 1 U   2.441571E+00  0.000000E+00 e 0 HB.12     CG2.12    QG2.12 #MAP   1283
    580    2.059   22.323    1.037 1 U   2.441571E+00  0.000000E+00 e 0 HB2.124   CG2.12    QG2.12 #MAP   1301
    580    2.059   22.323    1.037 1 U   2.441571E+00  0.000000E+00 e 0 HB3.124   CG2.12    QG2.12 #MAP   1302
    580    2.059   22.323    1.037 1 U   2.441571E+00  0.000000E+00 e 0 HB2.128   CG2.12    QG2.12 #MAP   1311
    581    2.375   27.815    1.787 1 U   3.088685E+00  0.000000E+00 e 0 HB3.98    CG.65     HG3.65 #MAP   9213
    581    2.375   27.815    1.787 1 U   3.088685E+00  0.000000E+00 e 0 HB3.98    CG.99     HG2.99 #MAP  14793
    581    2.375   27.815    1.787 1 U   3.088685E+00  0.000000E+00 e 0 HB3.99    CG.99     HG2.99 #MAP  14796
    582    4.366   36.448    2.121 1 U   3.639960E+00  0.000000E+00 e 0 HA.45     CB.44     HB.44 #MAP   6322
    583    1.030   58.104    5.180 1 U   3.960361E+00  0.000000E+00 e 0 -         -         -
    584    3.754   32.054    2.066 1 U   3.257815E+00  0.000000E+00 e 0 HA.12     CB.12     HB.12 #MAP   1172
    584    3.754   32.054    2.066 1 U   3.257815E+00  0.000000E+00 e 0 HD3.104   CB.104    HB2.104 #MAP  15234
    585    4.765   30.168    3.161 1 U   3.724154E+00  0.000000E+00 e 0 HA.7      CB.6      HB3.6 #MAP    443
    586    2.852   57.478    4.305 1 U   3.105485E+00  0.000000E+00 e 0 HE2.69    CA.69     HA.69 #MAP   9590
    586    2.852   57.478    4.305 1 U   3.105485E+00  0.000000E+00 e 0 HD2.130   CA.131    HA.131 #MAP  19970
    586    2.852   57.478    4.305 1 U   3.105485E+00  0.000000E+00 e 0 HB3.131   CA.131    HA.131 #MAP  19976
    587   -0.147   48.689    1.586 1 U   3.053738E+00  0.000000E+00 e 0 -         -         -
    588    0.468   14.475   -0.157 1 U   2.831438E+00  0.000000E+00 e 0 HB.61     CD1.61    QD1.61 #MAP   8371
    588    0.468   14.475   -0.157 1 U   2.831438E+00  0.000000E+00 e 0 QG2.64    CD1.61    QD1.61 #MAP   8385
    589    1.441   35.348    1.289 1 U   3.145982E+00  0.000000E+00 e 0 HB3.22    CB.23     HB2.23 #MAP   3143
    589    1.441   35.348    1.289 1 U   3.145982E+00  0.000000E+00 e 0 HD3.23    CB.23     HB2.23 #MAP   3153
    590    3.822   57.164    5.764 1 U   3.989157E+00  0.000000E+00 e 0 -         -         -
    591    2.056   35.505    3.115 1 U   3.352173E+00  0.000000E+00 e 0 HB3.69    CB.123    HB.123 #MAP  18233
    591    2.056   35.505    3.115 1 U   3.352173E+00  0.000000E+00 e 0 HB3.93    CB.123    HB.123 #MAP  18241
    591    2.056   35.505    3.115 1 U   3.352173E+00  0.000000E+00 e 0 HB2.124   CB.123    HB.123 #MAP  18260
    592    2.540   18.555    0.752 1 U   2.400000E+00  0.000000E+00 e 0 HB.72     CG1.72    QG1.72 #MAP  10172
    592    2.540   18.555    0.752 1 U   2.400000E+00  0.000000E+00 e 0 HB2.73    CG1.72    QG1.72 #MAP  10177
    592    2.540   18.555    0.752 1 U   2.400000E+00  0.000000E+00 e 0 HB3.94    CG1.72    QG1.72 #MAP  10185
    593    2.224   33.464    2.005 1 U   2.526761E+00  0.000000E+00 e 0 HB3.125   CB.125    HB2.125 #MAP  18598
    594    7.242   65.010    3.800 1 U   4.064214E+00  0.000000E+00 e 0 -         -         -
    595    4.762   59.048    4.355 1 U   2.614494E+00  0.000000E+00 e 0 HA.54     CA.55     HA.55 #MAP   7369
    595    4.762   59.048    4.355 1 U   2.614494E+00  0.000000E+00 e 0 HA.136    CA.135    HA.135 #MAP  20370
    595    4.762   59.048    4.355 1 U   2.614494E+00  0.000000E+00 e 0 HA.136    CA.137    HA.137 #MAP  20539
    596    1.067   26.558    0.596 1 U   3.202914E+00  0.000000E+00 e 0 HG2.13    CD1.42    QD1.42 #MAP   6109
    596    1.067   26.558    0.596 1 U   3.202914E+00  0.000000E+00 e 0 HG2.17    CD2.42    QD2.42 #MAP   6168
    596    1.067   26.558    0.596 1 U   3.202914E+00  0.000000E+00 e 0 HB2.71    CD2.71    QD2.71 #MAP  10062
    596    1.067   26.558    0.596 1 U   3.202914E+00  0.000000E+00 e 0 QD2.76    CD2.71    QD2.71 #MAP  10078
    596    1.067   26.558    0.596 1 U   3.202914E+00  0.000000E+00 e 0 QB.79     CD2.71    QD2.71 #MAP  10091
    596    1.067   26.558    0.596 1 U   3.202914E+00  0.000000E+00 e 0 QG2.112   CD2.71    QD2.71 #MAP  10117
    597    2.128   51.672    3.533 1 U   3.379471E+00  0.000000E+00 e 0 HG3.98    CD.60     HD2.60 #MAP   8063
    598    2.062   51.671    3.572 1 U   3.084672E+00  0.000000E+00 e 0 HG2.60    CD.60     HD2.60 #MAP   8046
    598    2.062   51.671    3.572 1 U   3.084672E+00  0.000000E+00 e 0 HB2.63    CD.60     HD2.60 #MAP   8055
    598    2.062   51.671    3.572 1 U   3.084672E+00  0.000000E+00 e 0 HB3.63    CD.60     HD2.60 #MAP   8056
    599    2.185   51.667    3.575 1 U   3.186463E+00  0.000000E+00 e 0 HG3.60    CD.60     HD2.60 #MAP   8047
    600    7.627   40.842    2.512 1 U   3.809227E+00  0.000000E+00 e 0 H.66      CB.66     HB2.66 #MAP   9306
    600    7.627   40.842    2.512 1 U   3.809227E+00  0.000000E+00 e 0 HD22.66   CB.66     HB2.66 #MAP   9311
    601    3.969   36.447    2.250 1 U   2.979148E+00  0.000000E+00 e 0 HA.14     CG.14     HG2.14 #MAP   1731
    601    3.969   36.447    2.250 1 U   2.979148E+00  0.000000E+00 e 0 HA.124    CG.124    HG2.124 #MAP  18507
    602    1.930   32.211    2.474 1 U   2.400000E+00  0.000000E+00 e 0 HB2.84    CB.84     HB3.84 #MAP  12041
    602    1.930   32.211    2.474 1 U   2.400000E+00  0.000000E+00 e 0 HG2.84    CB.84     HB3.84 #MAP  12043
    602    1.930   32.211    2.474 1 U   2.400000E+00  0.000000E+00 e 0 HB.87     CB.84     HB3.84 #MAP  12051
    603    7.807   31.739    2.066 1 U   3.513271E+00  0.000000E+00 e 0 H.10      CB.12     HB.12 #MAP   1167
    603    7.807   31.739    2.066 1 U   3.513271E+00  0.000000E+00 e 0 H.13      CB.12     HB.12 #MAP   1176
    604    7.135   37.703    3.078 1 U   3.030698E+00  0.000000E+00 e 0 HE1.135   CB.135    HB2.135 #MAP  20383
    604    7.135   37.703    3.078 1 U   3.030698E+00  0.000000E+00 e 0 HE2.135   CB.135    HB2.135 #MAP  20384
    604    7.135   37.703    3.078 1 U   3.030698E+00  0.000000E+00 e 0 HD2.135   CB.135    HB2.135 #MAP  20385
    604    7.135   37.703    3.078 1 U   3.030698E+00  0.000000E+00 e 0 HE1.135   CB.135    HB3.135 #MAP  20400
    604    7.135   37.703    3.078 1 U   3.030698E+00  0.000000E+00 e 0 HE2.135   CB.135    HB3.135 #MAP  20401
    604    7.135   37.703    3.078 1 U   3.030698E+00  0.000000E+00 e 0 HD2.135   CB.135    HB3.135 #MAP  20402
    605    6.326   16.510    1.109 1 U   3.511729E+00  0.000000E+00 e 0 HH2.47    CE.126    QE.126 #MAP  19001
    605    6.326   16.510    1.109 1 U   3.511729E+00  0.000000E+00 e 0 HZ.122    CE.126    QE.126 #MAP  19029
    606    1.995   32.217    2.523 1 U   2.741542E+00  0.000000E+00 e 0 HB2.2     CG.2      HG2.2 #MAP     69
    606    1.995   32.217    2.523 1 U   2.741542E+00  0.000000E+00 e 0 HB3.2     CG.2      HG2.2 #MAP     70
    606    1.995   32.217    2.523 1 U   2.741542E+00  0.000000E+00 e 0 HB2.2     CG.2      HG3.2 #MAP     78
    606    1.995   32.217    2.523 1 U   2.741542E+00  0.000000E+00 e 0 HB3.2     CG.2      HG3.2 #MAP     79
    607    2.054   55.909    4.586 1 U   2.957909E+00  0.000000E+00 e 0 HB2.104   CA.105    HA.105 #MAP  15357
    607    2.054   55.909    4.586 1 U   2.957909E+00  0.000000E+00 e 0 HG2.104   CA.105    HA.105 #MAP  15359
    607    2.054   55.909    4.586 1 U   2.957909E+00  0.000000E+00 e 0 HB2.105   CA.105    HA.105 #MAP  15363
    607    2.054   55.909    4.586 1 U   2.957909E+00  0.000000E+00 e 0 HG2.105   CA.105    HA.105 #MAP  15365
    608    7.536   61.402    3.577 1 U   3.984876E+00  0.000000E+00 e 0 H.15      CA.10     HA.10 #MAP   1029
    608    7.536   61.402    3.577 1 U   3.984876E+00  0.000000E+00 e 0 H.15      CA.13     HA.13 #MAP   1341
    608    7.536   61.402    3.577 1 U   3.984876E+00  0.000000E+00 e 0 H.17      CA.13     HA.13 #MAP   1349
    609    2.201   64.855    3.809 1 U   2.991001E+00  0.000000E+00 e 0 HB.5      CA.5      HA.5 #MAP    193
    610    1.044   31.896    2.405 1 U   3.555372E+00  0.000000E+00 e 0 QG2.12    CG.125    HG2.125 #MAP  18662
    611    1.366   32.524    1.732 1 U   3.028585E+00  0.000000E+00 e 0 QB.133    CB.60     HB2.60 #MAP   7946
    611    1.366   32.524    1.732 1 U   3.028585E+00  0.000000E+00 e 0 HB2.76    CB.77     HB2.77 #MAP  11012
    611    1.366   32.524    1.732 1 U   3.028585E+00  0.000000E+00 e 0 HG3.77    CB.77     HB2.77 #MAP  11019
    611    1.366   32.524    1.732 1 U   3.028585E+00  0.000000E+00 e 0 HD3.77    CB.77     HB2.77 #MAP  11021
    612    1.391   26.875    0.594 1 U   2.832218E+00  0.000000E+00 e 0 HG.42     CD2.42    QD2.42 #MAP   6184
    613    3.108   57.634    4.144 1 U   3.631544E+00  0.000000E+00 e 0 HD2.65    CA.65     HA.65 #MAP   9110
    613    3.108   57.634    4.144 1 U   3.631544E+00  0.000000E+00 e 0 HD3.65    CA.65     HA.65 #MAP   9111
    614    0.763   30.640    2.056 1 U   3.283354E+00  0.000000E+00 e 0 QG1.72    CB.94     HB2.94 #MAP  13831
    615    1.540   67.051    3.483 1 U   3.754544E+00  0.000000E+00 e 0 HB2.130   CA.127    HA.127 #MAP  19083
    616    1.501   25.932    0.919 1 U   2.712692E+00  0.000000E+00 e 0 QB.132    CD2.8     QD2.8 #MAP    816
    617    1.390   26.716    0.595 1 U   2.677842E+00  0.000000E+00 e 0 HG.42     CD1.42    QD1.42 #MAP   6136
    617    1.390   26.716    0.595 1 U   2.677842E+00  0.000000E+00 e 0 HD3.77    CD2.71    QD2.71 #MAP  10086
    617    1.390   26.716    0.595 1 U   2.677842E+00  0.000000E+00 e 0 QB.80     CD2.71    QD2.71 #MAP  10094
    618    1.634   35.349    2.080 1 U   3.869588E+00  0.000000E+00 e 0 HD3.69    CB.93     HB3.93 #MAP  13595
    618    1.634   35.349    2.080 1 U   3.869588E+00  0.000000E+00 e 0 HB2.111   CB.93     HB3.93 #MAP  13611
    619    3.010   30.170    3.170 1 U   2.630452E+00  0.000000E+00 e 0 HB2.6     CB.6      HB3.6 #MAP    437
    619    3.010   30.170    3.170 1 U   2.630452E+00  0.000000E+00 e 0 HB2.47    CB.47     HB3.47 #MAP   6872
    620    7.091   58.262    5.179 1 U   3.661911E+00  0.000000E+00 e 0 HD1.25    CA.24     HA.24 #MAP   3384
    620    7.091   58.262    5.179 1 U   3.661911E+00  0.000000E+00 e 0 HE1.25    CA.24     HA.24 #MAP   3385
    621    4.584   26.244    0.437 1 U   3.845804E+00  0.000000E+00 e 0 HA.25     CG.110    HG2.110 #MAP  16121
    621    4.584   26.244    0.437 1 U   3.845804E+00  0.000000E+00 e 0 HA.109    CG.110    HG2.110 #MAP  16139
    621    4.584   26.244    0.437 1 U   3.845804E+00  0.000000E+00 e 0 HA.110    CG.110    HG2.110 #MAP  16142
    622    3.940   31.739    1.983 1 U   3.501708E+00  0.000000E+00 e 0 HD3.27    CB.27     HB2.27 #MAP   4028
    622    3.940   31.739    1.983 1 U   3.501708E+00  0.000000E+00 e 0 HA.28     CB.27     HB2.27 #MAP   4030
    623    4.747   25.460    1.419 1 U   3.768425E+00  0.000000E+00 e 0 HA.113    CD.114    HD2.114 #MAP  16890
    624    5.256   28.757    0.943 1 U   3.818638E+00  0.000000E+00 e 0 HA.34     CG1.34    HG12.34 #MAP   5039
    624    5.256   28.757    0.943 1 U   3.818638E+00  0.000000E+00 e 0 HA.49     CG1.34    HG12.34 #MAP   5056
    625    4.773   26.716    0.599 1 U   3.241578E+00  0.000000E+00 e 0 -         -         -
    626    4.765   26.874    0.594 1 U   3.652846E+00  0.000000E+00 e 0 HA.84     CD2.71    QD2.71 #MAP  10096
    627    7.465   66.267    4.274 1 U   3.911962E+00  0.000000E+00 e 0 H.115     CB.115    HB3.115 #MAP  17014
    628    1.072   58.105    4.230 1 U   3.558259E+00  0.000000E+00 e 0 HB2.8     CA.6      HA.6 #MAP    399
    628    1.072   58.105    4.230 1 U   3.558259E+00  0.000000E+00 e 0 HG2.13    CA.6      HA.6 #MAP    403
    628    1.072   58.105    4.230 1 U   3.558259E+00  0.000000E+00 e 0 HG2.69    CA.120    HA.120 #MAP  17747
    628    1.072   58.105    4.230 1 U   3.558259E+00  0.000000E+00 e 0 HG3.69    CA.120    HA.120 #MAP  17748
    628    1.072   58.105    4.230 1 U   3.558259E+00  0.000000E+00 e 0 QG2.123   CA.120    HA.120 #MAP  17775
    629    8.627   40.998    3.190 1 U   3.889921E+00  0.000000E+00 e 0 H.96      CB.96     HB3.96 #MAP  14272
    630    1.735   18.869    0.862 1 U   2.651094E+00  0.000000E+00 e 0 HB2.60    CG1.62    QG1.62 #MAP   8498
    630    1.735   18.869    0.862 1 U   2.651094E+00  0.000000E+00 e 0 HG3.63    CG1.62    QG1.62 #MAP   8518
    631    4.748   16.044    0.442 1 U   3.376954E+00  0.000000E+00 e 0 HA.66     CG2.64    QG2.64 #MAP   8901
    632    0.288   41.940    2.774 1 U   3.433873E+00  0.000000E+00 e 0 HG2.90    CE.90     HE3.90 #MAP  13038
    632    0.288   41.940    2.774 1 U   3.433873E+00  0.000000E+00 e 0 HG2.90    CB.91     HB2.91 #MAP  13095
    633    7.241   41.626    3.222 1 U   3.988620E+00  0.000000E+00 e 0 -         -         -
    634    0.150   48.689    1.589 1 U   2.400000E+00  0.000000E+00 e 0 -         -         -
    635    5.626   31.739    2.304 1 U   3.541412E+00  0.000000E+00 e 0 HA.111    CG.111    HG3.111 #MAP  16444
    636    4.094   32.524    1.734 1 U   3.336080E+00  0.000000E+00 e 0 HA.59     CB.60     HB2.60 #MAP   7919
    636    4.094   32.524    1.734 1 U   3.336080E+00  0.000000E+00 e 0 HA.74     CB.77     HB2.77 #MAP  11005
    636    4.094   32.524    1.734 1 U   3.336080E+00  0.000000E+00 e 0 HA.78     CB.77     HB2.77 #MAP  11025
    637    3.871   29.227    1.303 1 U   3.443368E+00  0.000000E+00 e 0 -         -         -
    638    9.267   63.755    4.375 1 U   3.907298E+00  0.000000E+00 e 0 -         -         -
    639    7.198   18.556    1.589 1 U   3.518819E+00  0.000000E+00 e 0 H.12      CB.15     QB.15 #MAP   1792
    639    7.198   18.556    1.589 1 U   3.518819E+00  0.000000E+00 e 0 HH2.36    CB.15     QB.15 #MAP   1825
    639    7.198   18.556    1.589 1 U   3.518819E+00  0.000000E+00 e 0 HH2.36    CB.121    QB.121 #MAP  17857
    639    7.198   18.556    1.589 1 U   3.518819E+00  0.000000E+00 e 0 H.12      CE.125    QE.125 #MAP  18734
    639    7.198   18.556    1.589 1 U   3.518819E+00  0.000000E+00 e 0 HH2.36    CE.125    QE.125 #MAP  18749
    640    9.048   22.008    0.976 1 U   3.511949E+00  0.000000E+00 e 0 H.45      CG1.44    QG1.44 #MAP   6343
    641    4.556   19.182    1.399 1 U   3.643935E+00  0.000000E+00 e 0 HA.88     CB.80     QB.80 #MAP  11456
    642    0.704   65.638    3.528 1 U   3.645362E+00  0.000000E+00 e 0 HB2.16    CB.38     HB2.38 #MAP   5740
    643   -0.157   11.178    0.880 1 U   3.714288E+00  0.000000E+00 e 0 -         -         -
    644    4.787   22.950    0.956 1 U   3.012417E+00  0.000000E+00 e 0 HA.58     CG2.44    QG2.44 #MAP   6380
    644    4.787   22.950    0.956 1 U   3.012417E+00  0.000000E+00 e 0 HA.60     CG2.44    QG2.44 #MAP   6383
    645    7.807   24.518    1.440 1 U   3.828618E+00  0.000000E+00 e 0 H.29      CG.29     HG3.29 #MAP   4307
    646    8.038   32.366    1.816 1 U   3.372458E+00  0.000000E+00 e 0 H.118     CB.117    HB2.117 #MAP  17207
    646    8.038   32.366    1.816 1 U   3.372458E+00  0.000000E+00 e 0 H.119     CB.117    HB2.117 #MAP  17211
    646    8.038   32.366    1.816 1 U   3.372458E+00  0.000000E+00 e 0 H.118     CB.117    HB3.117 #MAP  17224
    647    8.889   29.384    1.719 1 U   3.979571E+00  0.000000E+00 e 0 -         -         -
    648    3.734   50.417    3.940 1 U   2.648947E+00  0.000000E+00 e 0 HD2.27    CD.27     HD3.27 #MAP   4117
    649    3.651   50.416    3.894 1 U   2.875731E+00  0.000000E+00 e 0 -         -         -
    650    3.465   26.874    1.679 1 U   3.955785E+00  0.000000E+00 e 0 HA.130    CG.130    HG3.130 #MAP  19880
    651    1.944   65.796    4.106 1 U   2.994882E+00  0.000000E+00 e 0 -         -         -
    652    0.623   54.653    4.607 1 U   3.499126E+00  0.000000E+00 e 0 QG1.67    CA.95     HA.95 #MAP  13914
    653    2.247   24.362    0.848 1 U   3.239822E+00  0.000000E+00 e 0 HB3.118   CG.22     HG.22 #MAP   2964
    653    2.247   24.362    0.848 1 U   3.239822E+00  0.000000E+00 e 0 HG2.118   CG.22     HG.22 #MAP   2965
    653    2.247   24.362    0.848 1 U   3.239822E+00  0.000000E+00 e 0 HB3.118   CG.114    HG2.114 #MAP  16860
    653    2.247   24.362    0.848 1 U   3.239822E+00  0.000000E+00 e 0 HG2.118   CG.114    HG2.114 #MAP  16861
    654    5.639   48.679    1.583 1 U   3.431247E+00  0.000000E+00 e 0 -         -         -
    655   -0.160   36.290    1.821 1 U   3.640810E+00  0.000000E+00 e 0 QD1.61    CB.64     HB.64 #MAP   8840
    656    4.370   30.170    1.710 1 U   3.627111E+00  0.000000E+00 e 0 HA.8      CD.13     HD3.13 #MAP   1563
    657    1.444   63.755    3.204 1 U   3.736919E+00  0.000000E+00 e 0 HB.107    CA.107    HA.107 #MAP  15507
    658    2.125   54.811    5.015 1 U   2.971357E+00  0.000000E+00 e 0 HD2.74    CA.73     HA.73 #MAP  10248
    659    7.118   58.733    4.355 1 U   3.843730E+00  0.000000E+00 e 0 HZ3.129   CA.45     HA.45 #MAP   6430
    660    4.055   65.638    3.530 1 U   3.670236E+00  0.000000E+00 e 0 HA.42     CB.38     HB2.38 #MAP   5757
    660    4.055   65.638    3.530 1 U   3.670236E+00  0.000000E+00 e 0 HA.42     CB.38     HB3.38 #MAP   5789
    661    8.020   29.542    2.022 1 U   2.746236E+00  0.000000E+00 e 0 H.11      CB.14     HB3.14 #MAP   1693
    661    8.020   29.542    2.022 1 U   2.746236E+00  0.000000E+00 e 0 H.14      CB.14     HB3.14 #MAP   1702
    661    8.020   29.542    2.022 1 U   2.746236E+00  0.000000E+00 e 0 HE.17     CB.14     HB3.14 #MAP   1714
    661    8.020   29.542    2.022 1 U   2.746236E+00  0.000000E+00 e 0 H.125     CB.124    HB2.124 #MAP  18453
    662    2.903   29.542    1.559 1 U   2.882193E+00  0.000000E+00 e 0 HD2.58    CB.58     HB2.58 #MAP   7559
    663    1.590   18.084    0.786 1 U   2.652943E+00  0.000000E+00 e 0 HD2.21    CG2.34    QG2.34 #MAP   4974
    663    1.590   18.084    0.786 1 U   2.652943E+00  0.000000E+00 e 0 QD1.22    CG2.34    QG2.34 #MAP   4980
    663    1.590   18.084    0.786 1 U   2.652943E+00  0.000000E+00 e 0 HB.24     CG2.34    QG2.34 #MAP   4991
    663    1.590   18.084    0.786 1 U   2.652943E+00  0.000000E+00 e 0 HB2.111   CG2.34    QG2.34 #MAP   5028
    663    1.590   18.084    0.786 1 U   2.652943E+00  0.000000E+00 e 0 QE.111    CG2.34    QG2.34 #MAP   5032
    664    1.474   18.083    0.765 1 U   2.929938E+00  0.000000E+00 e 0 HB3.109   CG2.34    QG2.34 #MAP   5026
    665    0.610   26.716    0.147 1 U   3.481007E+00  0.000000E+00 e 0 QG1.67    CD2.95    QD2.95 #MAP  14152
    666   -0.123   61.402    3.581 1 U   3.274910E+00  0.000000E+00 e 0 QD2.16    CA.13     HA.13 #MAP   1348
    667    2.570   22.323    1.039 1 U   3.216752E+00  0.000000E+00 e 0 HB3.9     CG2.12    QG2.12 #MAP   1270
    668    2.104   22.950    1.023 1 U   2.435066E+00  0.000000E+00 e 0 QE.49     CD1.26    QD1.26 #MAP   3958
    668    2.104   22.950    1.023 1 U   2.435066E+00  0.000000E+00 e 0 HG2.93    CG2.112   QG2.112 #MAP  16652
    668    2.104   22.950    1.023 1 U   2.435066E+00  0.000000E+00 e 0 HG3.93    CG2.112   QG2.112 #MAP  16653
    669    0.246   27.344    1.253 1 U   3.369154E+00  0.000000E+00 e 0 QD1.95    CG.95     HG.95 #MAP  14044
    669    0.246   27.344    1.253 1 U   3.369154E+00  0.000000E+00 e 0 QD1.109   CG.95     HG.95 #MAP  14053
    670    1.446   12.120    0.302 1 U   2.752985E+00  0.000000E+00 e 0 HG13.64   CD1.64    QD1.64 #MAP   9062
    670    1.446   12.120    0.302 1 U   2.752985E+00  0.000000E+00 e 0 HG3.126   CD1.64    QD1.64 #MAP   9086
    670    1.446   12.120    0.302 1 U   2.752985E+00  0.000000E+00 e 0 HG2.130   CD1.64    QD1.64 #MAP   9096
    671    7.077   42.253    1.352 1 U   4.142683E+00  0.000000E+00 e 0 H.73      CB.76     HB2.76 #MAP  10690
    672    8.899   50.430    3.742 1 U   4.120038E+00  0.000000E+00 e 0 H.28      CD.27     HD2.27 #MAP   4098
    672    8.899   50.430    3.742 1 U   4.120038E+00  0.000000E+00 e 0 H.105     CD.104    HD3.104 #MAP  15349
    673    3.411   38.799    2.881 1 U   4.179923E+00  0.000000E+00 e 0 HD2.104   CB.103    HB2.103 #MAP  15069
    673    3.411   38.799    2.881 1 U   4.179923E+00  0.000000E+00 e 0 HD2.104   CB.103    HB3.103 #MAP  15096
    674    2.386   43.981    4.543 1 U   3.972747E+00  0.000000E+00 e 0 HB3.99    CA.106    HA3.106 #MAP  15476
    674    2.386   43.981    4.543 1 U   3.972747E+00  0.000000E+00 e 0 HB3.105   CA.106    HA3.106 #MAP  15482
    674    2.386   43.981    4.543 1 U   3.972747E+00  0.000000E+00 e 0 HG3.108   CA.106    HA3.106 #MAP  15490
    675    2.169   51.672    4.023 1 U   3.191392E+00  0.000000E+00 e 0 HG3.60    CD.60     HD3.60 #MAP   8082
    676    0.607   16.515    1.107 1 U   2.838022E+00  0.000000E+00 e 0 QG2.61    CE.126    QE.126 #MAP  19006
    676    0.607   16.515    1.107 1 U   2.838022E+00  0.000000E+00 e 0 QG1.67    CE.126    QE.126 #MAP  19016
    677    1.944   21.694    0.585 1 U   2.777770E+00  0.000000E+00 e 0 HB3.76    CD1.76    QD1.76 #MAP  10842
    677    1.944   21.694    0.585 1 U   2.777770E+00  0.000000E+00 e 0 HB.87     CD1.76    QD1.76 #MAP  10856
    677    1.944   21.694    0.585 1 U   2.777770E+00  0.000000E+00 e 0 HB3.110   CD1.76    QD1.76 #MAP  10872
    678    0.583   30.169    1.625 1 U   3.318436E+00  0.000000E+00 e 0 QD1.42    CD.13     HD2.13 #MAP   1550
    678    0.583   30.169    1.625 1 U   3.318436E+00  0.000000E+00 e 0 QD2.42    CD.13     HD2.13 #MAP   1551
    678    0.583   30.169    1.625 1 U   3.318436E+00  0.000000E+00 e 0 QD1.42    CB.17     HB2.17 #MAP   2195
    678    0.583   30.169    1.625 1 U   3.318436E+00  0.000000E+00 e 0 QD2.42    CB.17     HB2.17 #MAP   2196
    679    1.628   31.426    2.175 1 U   3.842489E+00  0.000000E+00 e 0 HD2.13    CB.5      HB.5 #MAP    245
    680    4.773   31.739    1.559 1 U   3.222864E+00  0.000000E+00 e 0 HA.91     CB.90     HB2.90 #MAP  12847
    680    4.773   31.739    1.559 1 U   3.222864E+00  0.000000E+00 e 0 HA.115    CB.90     HB2.90 #MAP  12855
    680    4.773   31.739    1.559 1 U   3.222864E+00  0.000000E+00 e 0 HA.91     CB.90     HB3.90 #MAP  12880
    681    1.442   59.834    4.171 1 U   3.290555E+00  0.000000E+00 e 0 HD2.117   CA.117    HA.117 #MAP  17175
    681    1.442   59.834    4.171 1 U   3.290555E+00  0.000000E+00 e 0 HD3.114   CA.118    HA.118 #MAP  17301
    682   -0.133   33.780    2.965 1 U   4.012170E+00  0.000000E+00 e 0 -         -         -
    683    1.501   58.419    4.623 1 U   3.384883E+00  0.000000E+00 e 0 QB.132    CA.129    HA.129 #MAP  19417
    684   10.692   19.182    0.582 1 U   3.320067E+00  0.000000E+00 e 0 HE1.129   CG2.61    QG2.61 #MAP   8243
    685    3.351   18.398    1.447 1 U   3.714288E+00  0.000000E+00 e 0 HA2.70    CB.89     QB.89 #MAP  12773
    686    1.519   31.426    2.209 1 U   3.533308E+00  0.000000E+00 e 0 QB.132    CB.5      HB.5 #MAP    260
    686    1.519   31.426    2.209 1 U   3.533308E+00  0.000000E+00 e 0 HG2.63    CB.62     HB.62 #MAP   8476
    687    2.122   25.933    1.038 1 U   2.998871E+00  0.000000E+00 e 0 QE.49     CG.26     HG.26 #MAP   3932
    687    2.122   25.933    1.038 1 U   2.998871E+00  0.000000E+00 e 0 QE.49     CD2.26    QD2.26 #MAP   3990
    687    2.122   25.933    1.038 1 U   2.998871E+00  0.000000E+00 e 0 HD2.74    CD2.76    QD2.76 #MAP  10914
    687    2.122   25.933    1.038 1 U   2.998871E+00  0.000000E+00 e 0 HG3.93    CD2.76    QD2.76 #MAP  10943
    688    2.056   25.928    1.062 1 U   3.267014E+00  0.000000E+00 e 0 HB2.94    CD2.76    QD2.76 #MAP  10947
    689    1.673   26.716    1.436 1 U   2.722567E+00  0.000000E+00 e 0 HG3.58    CG.58     HG2.58 #MAP   7587
    689    1.673   26.716    1.436 1 U   2.722567E+00  0.000000E+00 e 0 HG3.130   CG.130    HG2.130 #MAP  19859
    690    0.450   27.343    1.250 1 U   3.886778E+00  0.000000E+00 e 0 QG2.64    CG.95     HG.95 #MAP  14027
    691    0.894   33.465    2.222 1 U   3.684823E+00  0.000000E+00 e 0 QD2.8     CB.125    HB3.125 #MAP  18620
    691    0.894   33.465    2.222 1 U   3.684823E+00  0.000000E+00 e 0 QG1.12    CB.125    HB3.125 #MAP  18623
    691    0.894   33.465    2.222 1 U   3.684823E+00  0.000000E+00 e 0 QG2.127   CB.125    HB3.125 #MAP  18650
    692    1.909   53.712    4.956 1 U   3.056144E+00  0.000000E+00 e 0 HB2.82    CA.83     HA.83 #MAP  11837
    692    1.909   53.712    4.956 1 U   3.056144E+00  0.000000E+00 e 0 HB2.83    CA.83     HA.83 #MAP  11843
    692    1.909   53.712    4.956 1 U   3.056144E+00  0.000000E+00 e 0 HB2.84    CA.83     HA.83 #MAP  11848
    692    1.909   53.712    4.956 1 U   3.056144E+00  0.000000E+00 e 0 HG2.84    CA.83     HA.83 #MAP  11850
    692    1.909   53.712    4.956 1 U   3.056144E+00  0.000000E+00 e 0 HB2.85    CA.83     HA.83 #MAP  11856
    692    1.909   53.712    4.956 1 U   3.056144E+00  0.000000E+00 e 0 HB3.85    CA.83     HA.83 #MAP  11857
    692    1.909   53.712    4.956 1 U   3.056144E+00  0.000000E+00 e 0 HB.87     CA.83     HA.83 #MAP  11862
    693    7.765   62.342    3.712 1 U   3.813912E+00  0.000000E+00 e 0 -         -         -
    694    3.929   31.897    2.440 1 U   3.535149E+00  0.000000E+00 e 0 HD3.27    CB.27     HB3.27 #MAP   4042
    694    3.929   31.897    2.440 1 U   3.535149E+00  0.000000E+00 e 0 HA.28     CB.27     HB3.27 #MAP   4044
    695    7.807   44.136    4.095 1 U   3.574188E+00  0.000000E+00 e 0 H.70      CA.70     HA3.70 #MAP   9873
    696    3.530   14.317    0.851 1 U   3.121400E+00  0.000000E+00 e 0 HD2.60    CG2.59    QG2.59 #MAP   7709
    696    3.530   14.317    0.851 1 U   3.121400E+00  0.000000E+00 e 0 HA2.97    CG2.59    QG2.59 #MAP   7725
    696    3.530   14.317    0.851 1 U   3.121400E+00  0.000000E+00 e 0 HA3.97    CG2.59    QG2.59 #MAP   7726
    696    3.530   14.317    0.851 1 U   3.121400E+00  0.000000E+00 e 0 HD2.98    CG2.59    QG2.59 #MAP   7729
    696    3.530   14.317    0.851 1 U   3.121400E+00  0.000000E+00 e 0 HD3.98    CG2.59    QG2.59 #MAP   7730
    696    3.530   14.317    0.851 1 U   3.121400E+00  0.000000E+00 e 0 HD2.60    CD1.59    QD1.59 #MAP   7828
    696    3.530   14.317    0.851 1 U   3.121400E+00  0.000000E+00 e 0 HA2.97    CD1.59    QD1.59 #MAP   7859
    696    3.530   14.317    0.851 1 U   3.121400E+00  0.000000E+00 e 0 HA3.97    CD1.59    QD1.59 #MAP   7860
    696    3.530   14.317    0.851 1 U   3.121400E+00  0.000000E+00 e 0 HD2.98    CD1.59    QD1.59 #MAP   7866
    696    3.530   14.317    0.851 1 U   3.121400E+00  0.000000E+00 e 0 HD3.98    CD1.59    QD1.59 #MAP   7867
    697    0.296   28.600    0.735 1 U   3.236828E+00  0.000000E+00 e 0 QD1.64    CG1.64    HG12.64 #MAP   8968
    698    0.894   33.621    2.005 1 U   3.701095E+00  0.000000E+00 e 0 QG2.127   CB.125    HB2.125 #MAP  18610
    699    4.242   42.253    2.860 1 U   3.491673E+00  0.000000E+00 e 0 -         -         -
    700    3.797   28.599    0.733 1 U   3.666950E+00  0.000000E+00 e 0 HA.64     CG1.64    HG12.64 #MAP   8963
    701    8.586   20.752    1.620 1 U   3.478324E+00  0.000000E+00 e 0 H.112     CD1.22    QD1.22 #MAP   3004
    702    1.880   22.951    1.032 1 U   2.482973E+00  0.000000E+00 e 0 HB.112    CG2.112   QG2.112 #MAP  16658
    703    0.575   18.084    0.785 1 U   2.584750E+00  0.000000E+00 e 0 QD1.34    CG2.34    QG2.34 #MAP   5009
    704    1.486   56.851    4.312 1 U   3.281160E+00  0.000000E+00 e 0 HG3.86    CA.86     HA.86 #MAP  12282
    705    1.066   30.954    1.907 1 U   3.550596E+00  0.000000E+00 e 0 QB.79     CB.83     HB2.83 #MAP  11867
    706    3.322   27.344    2.083 1 U   2.971425E+00  0.000000E+00 e 0 -         -         -
    707    4.051   23.732    0.543 1 U   2.651094E+00  0.000000E+00 e 0 HA.42     CG.16     HG.16 #MAP   1968
    707    4.051   23.732    0.543 1 U   2.651094E+00  0.000000E+00 e 0 HA.42     CD1.16    QD1.16 #MAP   2013
    707    4.051   23.732    0.543 1 U   2.651094E+00  0.000000E+00 e 0 HA.122    CD1.16    QD1.16 #MAP   2025
    708    4.078   23.734    0.516 1 U   2.655734E+00  0.000000E+00 e 0 HA.37     CG.16     HG.16 #MAP   1963
    708    4.078   23.734    0.516 1 U   2.655734E+00  0.000000E+00 e 0 HA.16     CG.16     HG.16 #MAP   1946
    708    4.078   23.734    0.516 1 U   2.655734E+00  0.000000E+00 e 0 HA.16     CD1.16    QD1.16 #MAP   1984
    708    4.078   23.734    0.516 1 U   2.655734E+00  0.000000E+00 e 0 HA.37     CD1.16    QD1.16 #MAP   2005
    709    1.440   27.031    0.145 1 U   2.635139E+00  0.000000E+00 e 0 HB2.22    CD2.22    QD2.22 #MAP   3040
    709    1.440   27.031    0.145 1 U   2.635139E+00  0.000000E+00 e 0 HD2.114   CD2.22    QD2.22 #MAP   3084
    710    1.413   22.479    0.670 1 U   2.601339E+00  0.000000E+00 e 0 QB.80     CG2.87    QG2.87 #MAP  12619
    711    4.197  133.439    7.125 1 U   3.800740E+00  0.000000E+00 e 0 HA3.4     CD1.135   HD2.135 #MAP  20424
    711    4.197  133.439    7.125 1 U   3.800740E+00  0.000000E+00 e 0 HA.132    CD1.135   HD2.135 #MAP  20429
    711    4.197  133.439    7.125 1 U   3.800740E+00  0.000000E+00 e 0 HA.133    CD1.135   HD2.135 #MAP  20432
    711    4.197  133.439    7.125 1 U   3.800740E+00  0.000000E+00 e 0 HA.134    CD1.135   HD2.135 #MAP  20435
    712    2.087   59.525    4.181 1 U   2.780336E+00  0.000000E+00 e 0 HB2.118   CA.117    HA.117 #MAP  17181
    712    2.087   59.525    4.181 1 U   2.780336E+00  0.000000E+00 e 0 HB2.118   CA.118    HA.118 #MAP  17309
    713    1.965   59.516    4.171 1 U   3.011141E+00  0.000000E+00 e 0 HB3.116   CA.117    HA.117 #MAP  17166
    714    8.816   29.385    1.902 1 U   3.662797E+00  0.000000E+00 e 0 H.59      CB.58     HB3.58 #MAP   7577
    714    8.816   29.385    1.902 1 U   3.662797E+00  0.000000E+00 e 0 H.131     CB.130    HB3.130 #MAP  19834
    715    2.547   54.810    5.015 1 U   3.561648E+00  0.000000E+00 e 0 HB.72     CA.73     HA.73 #MAP  10233
    715    2.547   54.810    5.015 1 U   3.561648E+00  0.000000E+00 e 0 HB2.73    CA.73     HA.73 #MAP  10238
    715    2.547   54.810    5.015 1 U   3.561648E+00  0.000000E+00 e 0 HB3.94    CA.73     HA.73 #MAP  10260
    716    7.282   58.419    5.175 1 U   3.598401E+00  0.000000E+00 e 0 -         -         -
    717    1.064   36.918    2.537 1 U   3.703325E+00  0.000000E+00 e 0 QD2.76    CB.73     HB2.73 #MAP  10286
    718    4.209   39.587    2.812 1 U   3.288466E+00  0.000000E+00 e 0 HA.120    CB.120    HB2.120 #MAP  17800
    718    4.209   39.587    2.812 1 U   3.288466E+00  0.000000E+00 e 0 HA.120    CB.120    HB3.120 #MAP  17816
    718    4.209   39.587    2.812 1 U   3.288466E+00  0.000000E+00 e 0 HA.121    CB.120    HB3.120 #MAP  17820
    719    4.147   39.584    2.853 1 U   3.228937E+00  0.000000E+00 e 0 HA.117    CB.120    HB3.120 #MAP  17812
    719    4.147   39.584    2.853 1 U   3.228937E+00  0.000000E+00 e 0 HA.128    CB.131    HB3.131 #MAP  20022
    720    4.303   39.584    2.853 1 U   3.324694E+00  0.000000E+00 e 0 HA.131    CB.131    HB3.131 #MAP  20029
    721    8.045   20.752    1.620 1 U   3.110632E+00  0.000000E+00 e 0 H.119     CD1.22    QD1.22 #MAP   3022
    721    8.045   20.752    1.620 1 U   3.110632E+00  0.000000E+00 e 0 H.123     CD1.22    QD1.22 #MAP   3035
    722    2.082   59.520    4.149 1 U   2.690927E+00  0.000000E+00 e 0 HB.127    CA.128    HA.128 #MAP  19217
    722    2.082   59.520    4.149 1 U   2.690927E+00  0.000000E+00 e 0 HB.12     CA.125    HA.125 #MAP  18541
    722    2.082   59.520    4.149 1 U   2.690927E+00  0.000000E+00 e 0 HB3.124   CA.125    HA.125 #MAP  18551
    722    2.082   59.520    4.149 1 U   2.690927E+00  0.000000E+00 e 0 HB2.128   CA.125    HA.125 #MAP  18567
    722    2.082   59.520    4.149 1 U   2.690927E+00  0.000000E+00 e 0 HB2.128   CA.128    HA.128 #MAP  19222
    723    8.512   18.555    0.769 1 U   2.988291E+00  0.000000E+00 e 0 H.5       CG1.5     QG1.5 #MAP    267
    724    3.479   43.196    3.057 1 U   3.547753E+00  0.000000E+00 e 0 HA.130    CD.130    HD3.130 #MAP  19948
    725    3.641   50.415    4.569 1 U   3.278568E+00  0.000000E+00 e 0 HD3.110   CA.109    HA.109 #MAP  15792
    726    4.565   11.178    0.874 1 U   3.920933E+00  0.000000E+00 e 0 -         -         -
    727    3.986   59.048    4.344 1 U   3.172851E+00  0.000000E+00 e 0 HA2.4     CA.135    HA.135 #MAP  20350
    728    2.127   22.008    0.977 1 U   2.583465E+00  0.000000E+00 e 0 HB.44     CG1.44    QG1.44 #MAP   6340
    729    3.912   30.326    1.750 1 U   3.431434E+00  0.000000E+00 e 0 HB2.10    CD.13     HD3.13 #MAP   1575
    729    3.912   30.326    1.750 1 U   3.431434E+00  0.000000E+00 e 0 HA.17     CB.17     HB3.17 #MAP   2212
    729    3.912   30.326    1.750 1 U   3.431434E+00  0.000000E+00 e 0 HA.18     CB.17     HB3.17 #MAP   2221
    730    1.437   43.196    2.883 1 U   3.164494E+00  0.000000E+00 e 0 HG2.58    CD.58     HD2.58 #MAP   7609
    730    1.437   43.196    2.883 1 U   3.164494E+00  0.000000E+00 e 0 HG2.130   CD.130    HD2.130 #MAP  19910
    731    1.445   44.136    4.092 1 U   3.594760E+00  0.000000E+00 e 0 QB.89     CA.70     HA3.70 #MAP   9885
    732    4.150   43.353    3.101 1 U   3.529875E+00  0.000000E+00 e 0 HA.65     CD.65     HD2.65 #MAP   9222
    732    4.150   43.353    3.101 1 U   3.529875E+00  0.000000E+00 e 0 HA.65     CD.65     HD3.65 #MAP   9246
    733    5.674   17.930    0.785 1 U   3.781933E+00  0.000000E+00 e 0 HA.21     CG2.34    QG2.34 #MAP   4973
    734    7.465   66.187    3.966 1 U   3.898085E+00  0.000000E+00 e 0 H.115     CB.115    HB2.115 #MAP  16997
    735    2.977   24.990    1.450 1 U   2.805575E+00  0.000000E+00 e 0 HD2.35    CG.21     HG3.21 #MAP   2747
    736    2.425   65.325    4.619 1 U   2.668393E+00  0.000000E+00 e 0 HB3.104   CA.104    HA.104 #MAP  15208
    737    8.094   54.339    4.119 1 U   3.195238E+00  0.000000E+00 e 0 H.80      CA.80     HA.80 #MAP  11372
    738    1.255   27.031    0.150 1 U   2.613102E+00  0.000000E+00 e 0 QG2.92    CD2.22    QD2.22 #MAP   3059
    738    1.255   27.031    0.150 1 U   2.613102E+00  0.000000E+00 e 0 HG.95     CD2.95    QD2.95 #MAP  14159
    739    4.614   22.950    0.962 1 U   2.972931E+00  0.000000E+00 e 0 HA.44     CG2.44    QG2.44 #MAP   6372
    740    7.234   57.949    3.904 1 U   3.682057E+00  0.000000E+00 e 0 H.19      CA.18     HA.18 #MAP   2357
    741    4.739   50.258    3.305 1 U   3.505171E+00  0.000000E+00 e 0 HA.84     CD.84     HD2.84 #MAP  12103
    742    1.591   57.477    5.077 1 U   3.573442E+00  0.000000E+00 e 0 HG.76     CA.94     HA.94 #MAP  13789
    742    1.591   57.477    5.077 1 U   3.573442E+00  0.000000E+00 e 0 QE.93     CA.94     HA.94 #MAP  13798
    742    1.591   57.477    5.077 1 U   3.573442E+00  0.000000E+00 e 0 HB2.110   CA.94     HA.94 #MAP  13816
    742    1.591   57.477    5.077 1 U   3.573442E+00  0.000000E+00 e 0 HB2.111   CA.94     HA.94 #MAP  13821
    742    1.591   57.477    5.077 1 U   3.573442E+00  0.000000E+00 e 0 QE.111    CA.94     HA.94 #MAP  13823
    743    1.562   65.952    4.102 1 U   3.316662E+00  0.000000E+00 e 0 -         -         -
    744    0.492   60.931    3.636 1 U   3.078676E+00  0.000000E+00 e 0 HB.61     CA.61     HA.61 #MAP   8109
    745    1.034   26.088    1.648 1 U   3.332864E+00  0.000000E+00 e 0 -         -         -
    746    8.081   60.931    3.638 1 U   3.506911E+00  0.000000E+00 e 0 H.61      CA.61     HA.61 #MAP   8107
    747    8.345   40.843    2.956 1 U   3.872198E+00  0.000000E+00 e 0 H.44      CB.43     HB3.43 #MAP   6260
    747    8.345   40.843    2.956 1 U   3.872198E+00  0.000000E+00 e 0 H.51      CB.51     HB3.51 #MAP   7261
    747    8.345   40.843    2.956 1 U   3.872198E+00  0.000000E+00 e 0 H.52      CB.51     HB3.51 #MAP   7267
    748    2.951   25.460    1.457 1 U   3.141017E+00  0.000000E+00 e 0 HE2.86    CG.86     HG3.86 #MAP  12384
    748    2.951   25.460    1.457 1 U   3.141017E+00  0.000000E+00 e 0 HE3.86    CG.86     HG3.86 #MAP  12385
    749    3.420   32.053    2.070 1 U   3.403432E+00  0.000000E+00 e 0 HD2.104   CB.104    HB2.104 #MAP  15233
    750    1.395   20.439    0.617 1 U   2.773529E+00  0.000000E+00 e 0 HB2.126   CG1.67    QG1.67 #MAP   9451
    750    1.395   20.439    0.617 1 U   2.773529E+00  0.000000E+00 e 0 HG2.126   CG1.67    QG1.67 #MAP   9453
    751    8.967   47.040    3.822 1 U   3.469351E+00  0.000000E+00 e 0 H.50      CA.50     HA2.50 #MAP   7219
    752    0.591   39.115    2.158 1 U   3.050277E+00  0.000000E+00 e 0 QD1.42    CB.42     HB3.42 #MAP   6066
    752    0.591   39.115    2.158 1 U   3.050277E+00  0.000000E+00 e 0 QD2.42    CB.42     HB3.42 #MAP   6067
    752    0.591   39.115    2.158 1 U   3.050277E+00  0.000000E+00 e 0 QG2.61    CB.42     HB3.42 #MAP   6072
    753    4.766   41.940    2.773 1 U   2.916712E+00  0.000000E+00 e 0 HA.84     CE.90     HE3.90 #MAP  13025
    753    4.766   41.940    2.773 1 U   2.916712E+00  0.000000E+00 e 0 HA.91     CB.91     HB2.91 #MAP  13098
    753    4.766   41.940    2.773 1 U   2.916712E+00  0.000000E+00 e 0 HA.113    CB.91     HB2.91 #MAP  13112
    753    4.766   41.940    2.773 1 U   2.916712E+00  0.000000E+00 e 0 HA.115    CB.91     HB2.91 #MAP  13118
    754    3.181   54.653    4.380 1 U   3.097096E+00  0.000000E+00 e 0 HD2.63    CA.63     HA.63 #MAP   8594
    754    3.181   54.653    4.380 1 U   3.097096E+00  0.000000E+00 e 0 HD3.63    CA.63     HA.63 #MAP   8595
    755    4.183   24.990    1.450 1 U   3.244477E+00  0.000000E+00 e 0 HA.118    CD.114    HD3.114 #MAP  16926
    756    1.238   41.940    2.774 1 U   3.462128E+00  0.000000E+00 e 0 QB.88     CE.90     HE3.90 #MAP  13031
    756    1.238   41.940    2.774 1 U   3.462128E+00  0.000000E+00 e 0 QB.88     CB.91     HB2.91 #MAP  13093
    756    1.238   41.940    2.774 1 U   3.462128E+00  0.000000E+00 e 0 QG2.92    CB.91     HB2.91 #MAP  13108
    757    3.281   25.932    0.917 1 U   3.375618E+00  0.000000E+00 e 0 HD2.9     CD2.8     QD2.8 #MAP    782
    757    3.281   25.932    0.917 1 U   3.375618E+00  0.000000E+00 e 0 HB2.129   CD2.8     QD2.8 #MAP    807
    757    3.281   25.932    0.917 1 U   3.375618E+00  0.000000E+00 e 0 HB3.129   CD2.8     QD2.8 #MAP    808
    758    2.866   25.455    1.417 1 U   3.249817E+00  0.000000E+00 e 0 -         -         -
    759    2.999   25.452    1.482 1 U   3.203145E+00  0.000000E+00 e 0 HE2.82    CG.82     HG2.82 #MAP  11740
    759    2.999   25.452    1.482 1 U   3.203145E+00  0.000000E+00 e 0 HE3.82    CG.82     HG2.82 #MAP  11741
    759    2.999   25.452    1.482 1 U   3.203145E+00  0.000000E+00 e 0 HE3.114   CD.114    HD3.114 #MAP  16923
    760    2.203   18.869    0.862 1 U   2.415610E+00  0.000000E+00 e 0 HG3.60    CG1.62    QG1.62 #MAP   8501
    760    2.203   18.869    0.862 1 U   2.415610E+00  0.000000E+00 e 0 HB.62     CG1.62    QG1.62 #MAP   8511
    761    7.791   41.629    3.228 1 U   3.983811E+00  0.000000E+00 e 0 H.10      CE.13     HE3.13 #MAP   1619
    761    7.791   41.629    3.228 1 U   3.983811E+00  0.000000E+00 e 0 H.13      CE.13     HE3.13 #MAP   1625
    762    3.952   29.541    2.106 1 U   2.996111E+00  0.000000E+00 e 0 HA.124    CB.124    HB3.124 #MAP  18471
    763    4.221   25.303    1.589 1 U   3.230038E+00  0.000000E+00 e 0 HA.82     CG.81     HG3.81 #MAP  11570
    764    7.332   23.420    0.258 1 U   3.770231E+00  0.000000E+00 e 0 H.91      CG.90     HG2.90 #MAP  12910
    764    7.332   23.420    0.258 1 U   3.770231E+00  0.000000E+00 e 0 HD1.45    CD1.95    QD1.95 #MAP  14064
    764    7.332   23.420    0.258 1 U   3.770231E+00  0.000000E+00 e 0 HE2.45    CD1.95    QD1.95 #MAP  14067
    764    7.332   23.420    0.258 1 U   3.770231E+00  0.000000E+00 e 0 HE3.47    CD1.95    QD1.95 #MAP  14069
    764    7.332   23.420    0.258 1 U   3.770231E+00  0.000000E+00 e 0 HD1.45    CD1.109   QD1.109 #MAP  15901
    764    7.332   23.420    0.258 1 U   3.770231E+00  0.000000E+00 e 0 HE2.45    CD1.109   QD1.109 #MAP  15904
    764    7.332   23.420    0.258 1 U   3.770231E+00  0.000000E+00 e 0 HD2.45    CD1.109   QD1.109 #MAP  15905
    764    7.332   23.420    0.258 1 U   3.770231E+00  0.000000E+00 e 0 HE3.47    CD1.109   QD1.109 #MAP  15909
    765    0.307   14.475   -0.159 1 U   2.831682E+00  0.000000E+00 e 0 QD1.64    CD1.61    QD1.61 #MAP   8388
    766    3.937   41.626    3.227 1 U   3.449931E+00  0.000000E+00 e 0 HB2.10    CE.13     HE3.13 #MAP   1621
    767    7.911  133.282    7.574 1 U   3.883208E+00  0.000000E+00 e 0 H.103     CD1.103   HD1.103 #MAP  15115
    767    7.911  133.282    7.574 1 U   3.883208E+00  0.000000E+00 e 0 H.103     CD1.103   HD2.103 #MAP  15130
    767    7.911  133.282    7.574 1 U   3.883208E+00  0.000000E+00 e 0 H.103     CE1.103   HE1.103 #MAP  15152
    768    0.463   16.512    1.107 1 U   2.856156E+00  0.000000E+00 e 0 HB.61     CE.126    QE.126 #MAP  19005
    768    0.463   16.512    1.107 1 U   2.856156E+00  0.000000E+00 e 0 QG2.64    CE.126    QE.126 #MAP  19011
    769    2.805   40.842    2.955 1 U   2.542705E+00  0.000000E+00 e 0 HB2.43    CB.43     HB3.43 #MAP   6256
    769    2.805   40.842    2.955 1 U   2.542705E+00  0.000000E+00 e 0 HB2.51    CB.51     HB3.51 #MAP   7263
    770    4.780   32.994    2.868 1 U   3.448960E+00  0.000000E+00 e 0 HA.91     CG.116    HG3.116 #MAP  17141
    771    8.818   29.228    1.548 1 U   3.808838E+00  0.000000E+00 e 0 H.59      CB.58     HB2.58 #MAP   7562
    771    8.818   29.228    1.548 1 U   3.808838E+00  0.000000E+00 e 0 H.131     CB.130    HB2.130 #MAP  19794
    772    4.684   39.114    3.382 1 U   3.209194E+00  0.000000E+00 e 0 HA.99     CB.100    HB3.100 #MAP  14920
    772    4.684   39.114    3.382 1 U   3.209194E+00  0.000000E+00 e 0 HA.100    CB.100    HB3.100 #MAP  14922
    773    4.763   39.112    3.384 1 U   3.214140E+00  0.000000E+00 e 0 -         -         -
    774    3.925   30.326    1.625 1 U   3.447218E+00  0.000000E+00 e 0 HA.18     CB.17     HB2.17 #MAP   2180
    775    3.807   39.587    1.073 1 U   4.034982E+00  0.000000E+00 e 0 HA.77     CB.71     HB2.71 #MAP   9945
    776    1.046  129.044    7.041 1 U   3.781194E+00  0.000000E+00 e 0 -         -         -
    777    7.541   58.891    3.889 1 U   3.792384E+00  0.000000E+00 e 0 -         -         -
    778    4.556   26.243    0.868 1 U   3.737939E+00  0.000000E+00 e 0 HA.88     CG.71     HG.71 #MAP  10010
    779    7.690   46.028    4.184 1 U   4.164993E+00  0.000000E+00 e 0 H.6       CA.4      HA3.4 #MAP    174
    779    7.690   46.028    4.184 1 U   4.164993E+00  0.000000E+00 e 0 H.7       CA.4      HA3.4 #MAP    179
    780    0.777   34.249    1.951 1 U   3.416143E+00  0.000000E+00 e 0 QG1.24    CB.32     HB3.32 #MAP   4737
    780    0.777   34.249    1.951 1 U   3.416143E+00  0.000000E+00 e 0 QG2.34    CB.32     HB3.32 #MAP   4756
    781    1.538   31.583    2.201 1 U   3.534688E+00  0.000000E+00 e 0 HB2.42    CB.5      HB.5 #MAP    249
    782    8.432   43.511    3.102 1 U   3.831040E+00  0.000000E+00 e 0 H.65      CD.65     HD2.65 #MAP   9221
    782    8.432   43.511    3.102 1 U   3.831040E+00  0.000000E+00 e 0 H.65      CD.65     HD3.65 #MAP   9245
    783    8.594   58.261    5.179 1 U   3.839193E+00  0.000000E+00 e 0 H.112     CA.24     HA.24 #MAP   3403
    784    7.858   21.073    0.827 1 U   3.826607E+00  0.000000E+00 e 0 H.78      CG1.87    QG1.87 #MAP  12555
    784    7.858   21.073    0.827 1 U   3.826607E+00  0.000000E+00 e 0 H.83      CG1.87    QG1.87 #MAP  12566
    785    0.598   24.353    1.344 1 U   3.615111E+00  0.000000E+00 e 0 -         -         -
    786    7.247   57.163    5.172 1 U   3.719198E+00  0.000000E+00 e 0 HD1.96    CA.96     HA.96 #MAP  14203
    786    7.247   57.163    5.172 1 U   3.719198E+00  0.000000E+00 e 0 HE1.96    CA.96     HA.96 #MAP  14204
    786    7.247   57.163    5.172 1 U   3.719198E+00  0.000000E+00 e 0 HZ.96     CA.96     HA.96 #MAP  14205
    786    7.247   57.163    5.172 1 U   3.719198E+00  0.000000E+00 e 0 HD2.96    CA.96     HA.96 #MAP  14207
    787    1.911   62.499    3.973 1 U   3.353924E+00  0.000000E+00 e 0 HB3.76    CA.87     HA.87 #MAP  12459
    787    1.911   62.499    3.973 1 U   3.353924E+00  0.000000E+00 e 0 HB.87     CA.87     HA.87 #MAP  12472
    788    1.939   62.500    3.993 1 U   3.396937E+00  0.000000E+00 e 0 HB2.83    CA.87     HA.87 #MAP  12464
    789    2.154   27.031    1.390 1 U   3.472799E+00  0.000000E+00 e 0 -         -         -
    790    3.332   24.205    0.600 1 U   3.368003E+00  0.000000E+00 e 0 HA2.70    CD1.71    QD1.71 #MAP  10019
    791    0.292   21.535    1.229 1 U   3.431996E+00  0.000000E+00 e 0 HG2.90    CB.88     QB.88 #MAP  12723
    792    3.727   25.932    1.054 1 U   3.466529E+00  0.000000E+00 e 0 HD2.27    CG.26     HG.26 #MAP   3928
    793    6.578   34.565    2.360 1 U   3.915722E+00  0.000000E+00 e 0 HE21.128  CG.128    HG2.128 #MAP  19329
    794    4.758   40.214    3.103 1 U   3.571953E+00  0.000000E+00 e 0 HA.57     CB.57     HB3.57 #MAP   7511
    794    4.758   40.214    3.103 1 U   3.571953E+00  0.000000E+00 e 0 HA.58     CB.57     HB3.57 #MAP   7517
    794    4.758   40.214    3.103 1 U   3.571953E+00  0.000000E+00 e 0 HA.136    CB.137    HB2.137 #MAP  20550
    794    4.758   40.214    3.103 1 U   3.571953E+00  0.000000E+00 e 0 HA.136    CB.137    HB3.137 #MAP  20561
    795    3.369   24.210    0.608 1 U   3.440691E+00  0.000000E+00 e 0 -         -         -
    796    3.200   21.852    0.900 1 U   3.076318E+00  0.000000E+00 e 0 HA.107    CG2.107   QG2.107 #MAP  15606
    797    3.081   21.850    0.906 1 U   3.404316E+00  0.000000E+00 e 0 HB2.100   CG2.107   QG2.107 #MAP  15582
    797    3.081   21.850    0.906 1 U   3.404316E+00  0.000000E+00 e 0 HA2.106   CG2.107   QG2.107 #MAP  15603
    798    3.201   21.849    0.930 1 U   3.226255E+00  0.000000E+00 e 0 -         -         -
    799    3.783   28.600    1.447 1 U   3.608681E+00  0.000000E+00 e 0 HA.64     CG1.64    HG13.64 #MAP   9009
    800    8.842   25.775    1.066 1 U   3.614572E+00  0.000000E+00 e 0 H.71      CD2.76    QD2.76 #MAP  10895
    800    8.842   25.775    1.066 1 U   3.614572E+00  0.000000E+00 e 0 H.93      CD2.76    QD2.76 #MAP  10940
    801    2.127   16.672    1.586 1 U   2.803296E+00  0.000000E+00 e 0 HG3.93    CE.93     QE.93 #MAP  13736
    801    2.127   16.672    1.586 1 U   2.803296E+00  0.000000E+00 e 0 QE.49     CE.111    QE.111 #MAP  16478
    802    3.994   58.733    4.348 1 U   3.462527E+00  0.000000E+00 e 0 HB2.39    CA.39     HA.39 #MAP   5802
    802    3.994   58.733    4.348 1 U   3.462527E+00  0.000000E+00 e 0 HB3.39    CA.39     HA.39 #MAP   5803
    802    3.994   58.733    4.348 1 U   3.462527E+00  0.000000E+00 e 0 HB2.39    CA.45     HA.45 #MAP   6398
    802    3.994   58.733    4.348 1 U   3.462527E+00  0.000000E+00 e 0 HB3.39    CA.45     HA.45 #MAP   6399
    802    3.994   58.733    4.348 1 U   3.462527E+00  0.000000E+00 e 0 HA.46     CA.45     HA.45 #MAP   6413
    803    7.335   60.145    3.802 1 U   3.950242E+00  0.000000E+00 e 0 H.76      CA.77     HA.77 #MAP  10972
    803    7.335   60.145    3.802 1 U   3.950242E+00  0.000000E+00 e 0 H.79      CA.77     HA.77 #MAP  10991
    804    3.508   30.955    2.372 1 U   3.603911E+00  0.000000E+00 e 0 HA2.97    CB.98     HB3.98 #MAP  14569
    804    3.508   30.955    2.372 1 U   3.603911E+00  0.000000E+00 e 0 HA3.97    CB.98     HB3.98 #MAP  14570
    804    3.508   30.955    2.372 1 U   3.603911E+00  0.000000E+00 e 0 HD2.98    CB.98     HB3.98 #MAP  14576
    804    3.508   30.955    2.372 1 U   3.603911E+00  0.000000E+00 e 0 HD3.98    CB.98     HB3.98 #MAP  14577
    805    1.608   33.779    2.966 1 U   3.586789E+00  0.000000E+00 e 0 -         -         -
    806    0.620   50.100    4.552 1 U   3.579694E+00  0.000000E+00 e 0 QD1.71    CA.88     HA.88 #MAP  12661
    806    0.620   50.100    4.552 1 U   3.579694E+00  0.000000E+00 e 0 QD2.71    CA.88     HA.88 #MAP  12662
    807    7.739   21.851    0.908 1 U   3.005554E+00  0.000000E+00 e 0 H.102     CG2.107   QG2.107 #MAP  15586
    807    7.739   21.851    0.908 1 U   3.005554E+00  0.000000E+00 e 0 H.107     CG2.107   QG2.107 #MAP  15605
    808    4.758  133.439    7.123 1 U   3.864404E+00  0.000000E+00 e 0 -         -         -
    809    7.939   55.907    4.581 1 U   3.676265E+00  0.000000E+00 e 0 H.106     CA.105    HA.105 #MAP  15367
    810    3.125   31.268    1.600 1 U   3.408226E+00  0.000000E+00 e 0 HD2.65    CB.65     HB2.65 #MAP   9134
    810    3.125   31.268    1.600 1 U   3.408226E+00  0.000000E+00 e 0 HD3.65    CB.65     HB2.65 #MAP   9135
    811    4.763   44.137    4.184 1 U   3.234842E+00  0.000000E+00 e 0 -         -         -
    812    4.773   18.398    1.450 1 U   2.435405E+00  0.000000E+00 e 0 -         -         -
    813    2.079   29.071    2.237 1 U   2.454957E+00  0.000000E+00 e 0 HB3.124   CB.128    HB3.128 #MAP  19277
    813    2.079   29.071    2.237 1 U   2.454957E+00  0.000000E+00 e 0 HB.127    CB.128    HB3.128 #MAP  19281
    813    2.079   29.071    2.237 1 U   2.454957E+00  0.000000E+00 e 0 HB2.128   CB.128    HB3.128 #MAP  19286
    814    3.631    5.528    0.480 1 U   3.481007E+00  0.000000E+00 e 0 -         -         -
    815    9.267   63.755    3.986 1 U   3.873071E+00  0.000000E+00 e 0 H.39      CB.39     HB2.39 #MAP   5822
    815    9.267   63.755    3.986 1 U   3.873071E+00  0.000000E+00 e 0 H.39      CB.39     HB3.39 #MAP   5842
    816    1.919   32.367    1.627 1 U   3.054649E+00  0.000000E+00 e 0 HB3.13    CB.13     HB2.13 #MAP   1377
    817    4.762   43.195    2.883 1 U   2.863526E+00  0.000000E+00 e 0 HA.58     CD.58     HD2.58 #MAP   7606
    818    2.977   25.147    1.457 1 U   2.815759E+00  0.000000E+00 e 0 HE3.18    CG.18     HG3.18 #MAP   2445
    818    2.977   25.147    1.457 1 U   2.815759E+00  0.000000E+00 e 0 HE3.81    CG.81     HG2.81 #MAP  11545
    818    2.977   25.147    1.457 1 U   2.815759E+00  0.000000E+00 e 0 HE3.81    CG.82     HG2.82 #MAP  11731
    818    2.977   25.147    1.457 1 U   2.815759E+00  0.000000E+00 e 0 HE2.114   CD.114    HD2.114 #MAP  16900
    818    2.977   25.147    1.457 1 U   2.815759E+00  0.000000E+00 e 0 HE2.114   CD.114    HD3.114 #MAP  16922
    819    7.096   33.935    1.902 1 U   3.066328E+00  0.000000E+00 e 0 H.82      CB.82     HB2.82 #MAP  11674
    820    1.617   26.085    0.440 1 U   3.541412E+00  0.000000E+00 e 0 HB2.26    CG.110    HG2.110 #MAP  16127
    820    1.617   26.085    0.440 1 U   3.541412E+00  0.000000E+00 e 0 HB2.110   CG.110    HG2.110 #MAP  16143
    820    1.617   26.085    0.440 1 U   3.541412E+00  0.000000E+00 e 0 QE.111    CG.110    HG2.110 #MAP  16152
    821    1.515   26.086    0.440 1 U   3.613227E+00  0.000000E+00 e 0 QB.75     CG.110    HG2.110 #MAP  16135
    822    4.592   30.481    2.523 1 U   4.086671E+00  0.000000E+00 e 0 HA.95     CB.94     HB3.94 #MAP  13896
    822    4.592   30.481    2.523 1 U   4.086671E+00  0.000000E+00 e 0 HA.110    CB.94     HB3.94 #MAP  13902
    823    2.105   20.440    0.781 1 U   3.147104E+00  0.000000E+00 e 0 HG2.49    CG1.24    QG1.24 #MAP   3485
    823    2.105   20.440    0.781 1 U   3.147104E+00  0.000000E+00 e 0 QE.49     CG1.24    QG1.24 #MAP   3486
    824    4.293   22.479    0.671 1 U   3.599707E+00  0.000000E+00 e 0 HA.86     CG2.87    QG2.87 #MAP  12634
    825    2.870   31.268    1.597 1 U   3.835102E+00  0.000000E+00 e 0 HB3.66    CB.65     HB2.65 #MAP   9140
    825    2.870   31.268    1.597 1 U   3.835102E+00  0.000000E+00 e 0 HB2.96    CB.65     HB2.65 #MAP   9145
    826    3.459   19.183    0.586 1 U   3.578438E+00  0.000000E+00 e 0 HA.130    CG2.61    QG2.61 #MAP   8248
    827    4.760   63.756    3.987 1 U   3.200609E+00  0.000000E+00 e 0 -         -         -
    828    2.903   26.245    1.348 1 U   3.251355E+00  0.000000E+00 e 0 HE2.77    CG.77     HG3.77 #MAP  11121
    828    2.903   26.245    1.348 1 U   3.251355E+00  0.000000E+00 e 0 HE3.77    CG.77     HG3.77 #MAP  11122
    829    1.734   51.671    4.020 1 U   3.423636E+00  0.000000E+00 e 0 HB2.60    CD.60     HD3.60 #MAP   8079
    829    1.734   51.671    4.020 1 U   3.423636E+00  0.000000E+00 e 0 HG3.63    CD.60     HD3.60 #MAP   8092
    830    4.242   18.083    1.413 1 U   2.699556E+00  0.000000E+00 e 0 HA.75     CB.78     QB.78 #MAP  11238
    831    7.845   50.258    3.652 1 U   3.651109E+00  0.000000E+00 e 0 H.83      CD.84     HD3.84 #MAP  12130
    832    4.765   18.554    0.766 1 U   2.949977E+00  0.000000E+00 e 0 HA.68     CG1.72    QG1.72 #MAP  10159
    833    2.101   35.662    2.700 1 U   3.815483E+00  0.000000E+00 e 0 -         -         -
    834    6.308   50.100    4.552 1 U   3.414875E+00  0.000000E+00 e 0 H.88      CA.88     HA.88 #MAP  12676
    835    2.421   55.907    4.368 1 U   3.486416E+00  0.000000E+00 e 0 HG3.30    CA.30     HA.30 #MAP   4400
    836    7.326   54.652    4.376 1 U   3.638548E+00  0.000000E+00 e 0 H.64      CA.63     HA.63 #MAP   8597
    837    2.863   14.489   -0.163 1 U   3.966520E+00  0.000000E+00 e 0 HB2.45    CD1.61    QD1.61 #MAP   8359
    837    2.863   14.489   -0.163 1 U   3.966520E+00  0.000000E+00 e 0 HD2.130   CD1.61    QD1.61 #MAP   8420
    838    0.886   21.537    1.137 1 U   2.681155E+00  0.000000E+00 e 0 QG1.62    CG2.134   QG2.134 #MAP  20304
    839    2.325   55.908    4.367 1 U   3.225041E+00  0.000000E+00 e 0 HG2.30    CA.30     HA.30 #MAP   4399
    839    2.325   55.908    4.367 1 U   3.225041E+00  0.000000E+00 e 0 HG2.32    CA.30     HA.30 #MAP   4409
    839    2.325   55.908    4.367 1 U   3.225041E+00  0.000000E+00 e 0 HG3.32    CA.30     HA.30 #MAP   4410
    840    7.095   54.339    4.116 1 U   3.575684E+00  0.000000E+00 e 0 H.81      CA.80     HA.80 #MAP  11375
    840    7.095   54.339    4.116 1 U   3.575684E+00  0.000000E+00 e 0 H.82      CA.80     HA.80 #MAP  11379
    841    9.215   60.616    5.476 1 U   3.662206E+00  0.000000E+00 e 0 H.113     CA.92     HA.92 #MAP  13376
    842    4.306   18.555    0.756 1 U   2.862683E+00  0.000000E+00 e 0 HA.69     CG1.72    QG1.72 #MAP  10162
    842    4.306   18.555    0.756 1 U   2.862683E+00  0.000000E+00 e 0 HA.72     CG1.72    QG1.72 #MAP  10171
    843    0.776   58.576    5.251 1 U   3.264367E+00  0.000000E+00 e 0 QG1.24    CA.34     HA.34 #MAP   4925
    843    0.776   58.576    5.251 1 U   3.264367E+00  0.000000E+00 e 0 QG2.34    CA.34     HA.34 #MAP   4936
    844   -0.845   27.343    1.855 1 U   3.549884E+00  0.000000E+00 e 0 -         -         -
    845    5.421   35.192    2.087 1 U   3.687604E+00  0.000000E+00 e 0 HA.93     CB.69     HB3.69 #MAP   9670
    845    5.421   35.192    2.087 1 U   3.687604E+00  0.000000E+00 e 0 HA.93     CB.93     HB3.93 #MAP  13602
    846    3.733   28.930    2.610 1 U   4.252760E+00  0.000000E+00 e 0 HA.119    CB.119    HB3.119 #MAP  17593
    846    3.733   28.930    2.610 1 U   4.252760E+00  0.000000E+00 e 0 HA.119    CG.119    HG3.119 #MAP  17665
    847    2.665   54.339    5.261 1 U   3.651398E+00  0.000000E+00 e 0 HB2.49    CA.49     HA.49 #MAP   7107
    847    2.665   54.339    5.261 1 U   3.651398E+00  0.000000E+00 e 0 HB3.49    CA.49     HA.49 #MAP   7108
    848    1.034   59.518    3.956 1 U   3.201645E+00  0.000000E+00 e 0 -         -         -
    849    1.049   51.199    3.641 1 U   3.631544E+00  0.000000E+00 e 0 QD1.26    CD.110    HD3.110 #MAP  16228
    849    1.049   51.199    3.641 1 U   3.631544E+00  0.000000E+00 e 0 QD2.26    CD.110    HD3.110 #MAP  16229
    849    1.049   51.199    3.641 1 U   3.631544E+00  0.000000E+00 e 0 QD2.76    CD.110    HD3.110 #MAP  16238
    850    1.452   62.657    3.792 1 U   3.524204E+00  0.000000E+00 e 0 HG13.64   CA.64     HA.64 #MAP   8807
    851    5.421   57.164    4.294 1 U   3.401140E+00  0.000000E+00 e 0 HA.93     CA.69     HA.69 #MAP   9604
    852    2.854   27.508    1.072 1 U   4.046735E+00  0.000000E+00 e 0 HE2.69    CG.69     HG2.69 #MAP   9698
    852    2.854   27.508    1.072 1 U   4.046735E+00  0.000000E+00 e 0 HE2.69    CG.69     HG3.69 #MAP   9722
    853    1.993   60.617    3.738 1 U   3.431060E+00  0.000000E+00 e 0 HG2.119   CA.119    HA.119 #MAP  17498
    854    2.711   21.543    1.228 1 U   3.440309E+00  0.000000E+00 e 0 HE2.90    CB.88     QB.88 #MAP  12727
    855    2.777   21.528    1.232 1 U   3.471782E+00  0.000000E+00 e 0 HE3.90    CB.88     QB.88 #MAP  12728
    855    2.777   21.528    1.232 1 U   3.471782E+00  0.000000E+00 e 0 HB2.91    CB.88     QB.88 #MAP  12731
    856    1.230   50.101    4.555 1 U   2.634256E+00  0.000000E+00 e 0 QB.88     CA.88     HA.88 #MAP  12678
    856    1.230   50.101    4.555 1 U   2.634256E+00  0.000000E+00 e 0 QG2.92    CA.88     HA.88 #MAP  12692
    857    7.733   63.127    4.667 1 U   3.668740E+00  0.000000E+00 e 0 H.107     CA.99     HA.99 #MAP  14735
    858    7.085   53.082    4.225 1 U   4.001096E+00  0.000000E+00 e 0 H.73      CA.71     HA.71 #MAP   9904
    859    2.116   33.465    2.431 1 U   2.637208E+00  0.000000E+00 e 0 HB2.40    CG.40     HG2.40 #MAP   5910
    859    2.116   33.465    2.431 1 U   2.637208E+00  0.000000E+00 e 0 HB3.40    CG.40     HG2.40 #MAP   5911
    859    2.116   33.465    2.431 1 U   2.637208E+00  0.000000E+00 e 0 HB2.40    CG.40     HG3.40 #MAP   5920
    859    2.116   33.465    2.431 1 U   2.637208E+00  0.000000E+00 e 0 HB3.40    CG.40     HG3.40 #MAP   5921
    860    8.079   23.577    0.950 1 U   3.621622E+00  0.000000E+00 e 0 H.132     CD1.8     QD1.8 #MAP    759
    861    3.804   18.554    0.772 1 U   3.112803E+00  0.000000E+00 e 0 HA.5      CG1.5     QG1.5 #MAP    268
    862    2.102   67.051    3.488 1 U   3.226498E+00  0.000000E+00 e 0 HB.127    CA.127    HA.127 #MAP  19073
    863    0.603   39.585    1.828 1 U   3.500415E+00  0.000000E+00 e 0 QD1.71    CB.71     HB3.71 #MAP   9966
    863    0.603   39.585    1.828 1 U   3.500415E+00  0.000000E+00 e 0 QD2.71    CB.71     HB3.71 #MAP   9967
    864    0.872   39.586    1.075 1 U   3.171232E+00  0.000000E+00 e 0 HG.71     CB.71     HB2.71 #MAP   9938
    864    0.872   39.586    1.075 1 U   3.171232E+00  0.000000E+00 e 0 HG2.77    CB.71     HB2.71 #MAP   9947
    864    0.872   39.586    1.075 1 U   3.171232E+00  0.000000E+00 e 0 HD2.77    CB.71     HB2.71 #MAP   9949
    865    3.316   32.210    1.936 1 U   3.471985E+00  0.000000E+00 e 0 HD2.84    CB.84     HB2.84 #MAP  12022
    866    3.222   32.210    1.917 1 U   3.713963E+00  0.000000E+00 e 0 HE3.13    CB.13     HB3.13 #MAP   1417
    866    3.222   32.210    1.917 1 U   3.713963E+00  0.000000E+00 e 0 HD3.35    CB.35     HB3.35 #MAP   5204
    867    3.739   20.749    1.617 1 U   2.700955E+00  0.000000E+00 e 0 HA.119    CD1.22    QD1.22 #MAP   3023
    868    1.586   24.362    0.843 1 U   2.400000E+00  0.000000E+00 e 0 QD1.22    CG.22     HG.22 #MAP   2942
    868    1.586   24.362    0.843 1 U   2.400000E+00  0.000000E+00 e 0 HB2.111   CG.22     HG.22 #MAP   2951
    868    1.586   24.362    0.843 1 U   2.400000E+00  0.000000E+00 e 0 QB.113    CG.22     HG.22 #MAP   2960
    868    1.586   24.362    0.843 1 U   2.400000E+00  0.000000E+00 e 0 QD1.22    CG.114    HG2.114 #MAP  16837
    868    1.586   24.362    0.843 1 U   2.400000E+00  0.000000E+00 e 0 QB.113    CG.114    HG2.114 #MAP  16842
    869    7.479   26.245    1.348 1 U   3.263708E+00  0.000000E+00 e 0 H.77      CG.77     HG3.77 #MAP  11113
    870    3.828   33.465    2.426 1 U   3.309781E+00  0.000000E+00 e 0 HA.40     CG.40     HG2.40 #MAP   5909
    870    3.828   33.465    2.426 1 U   3.309781E+00  0.000000E+00 e 0 HA.40     CG.40     HG3.40 #MAP   5919
    871    8.127   21.377    1.140 1 U   3.908228E+00  0.000000E+00 e 0 H.133     CG2.134   QG2.134 #MAP  20328
    871    8.127   21.377    1.140 1 U   3.908228E+00  0.000000E+00 e 0 H.136     CG2.134   QG2.134 #MAP  20341
    872    0.921   22.009    1.245 1 U   2.893269E+00  0.000000E+00 e 0 QD1.8     CG2.5     QG2.5 #MAP    344
    872    0.921   22.009    1.245 1 U   2.893269E+00  0.000000E+00 e 0 QD2.8     CG2.5     QG2.5 #MAP    345
    873    0.795   25.461    1.288 1 U   3.809227E+00  0.000000E+00 e 0 QG1.24    CG.23     HG2.23 #MAP   3231
    873    0.795   25.461    1.288 1 U   3.809227E+00  0.000000E+00 e 0 QG2.34    CG.23     HG2.23 #MAP   3242
    873    0.795   25.461    1.288 1 U   3.809227E+00  0.000000E+00 e 0 QG2.34    CG.23     HG3.23 #MAP   3262
    873    0.795   25.461    1.288 1 U   3.809227E+00  0.000000E+00 e 0 HD2.86    CG.86     HG2.86 #MAP  12364
    874    2.907   26.715    0.593 1 U   3.685440E+00  0.000000E+00 e 0 HE2.13    CD1.42    QD1.42 #MAP   6113
    874    2.907   26.715    0.593 1 U   3.685440E+00  0.000000E+00 e 0 HE2.77    CD2.71    QD2.71 #MAP  10087
    874    2.907   26.715    0.593 1 U   3.685440E+00  0.000000E+00 e 0 HE3.77    CD2.71    QD2.71 #MAP  10088
    875    0.876   32.524    1.745 1 U   3.283629E+00  0.000000E+00 e 0 QD1.59    CB.60     HB2.60 #MAP   7921
    875    0.876   32.524    1.745 1 U   3.283629E+00  0.000000E+00 e 0 QG1.62    CB.60     HB2.60 #MAP   7938
    875    0.876   32.524    1.745 1 U   3.283629E+00  0.000000E+00 e 0 HG2.77    CB.77     HB2.77 #MAP  11018
    875    0.876   32.524    1.745 1 U   3.283629E+00  0.000000E+00 e 0 HD2.77    CB.77     HB2.77 #MAP  11020
    876    1.366   53.083    4.230 1 U   3.233976E+00  0.000000E+00 e 0 HB2.76    CA.71     HA.71 #MAP   9908
    876    1.366   53.083    4.230 1 U   3.233976E+00  0.000000E+00 e 0 HG3.77    CA.71     HA.71 #MAP   9918
    876    1.366   53.083    4.230 1 U   3.233976E+00  0.000000E+00 e 0 HD3.77    CA.71     HA.71 #MAP   9920
    877    5.765   16.539    1.104 1 U   3.607883E+00  0.000000E+00 e 0 HA.123    CE.126    QE.126 #MAP  19031
    878    5.798   16.506    1.118 1 U   3.630155E+00  0.000000E+00 e 0 HH2.129   CE.126    QE.126 #MAP  19051
    879    3.051   29.228    1.300 1 U   3.611618E+00  0.000000E+00 e 0 -         -         -
    880    7.538   36.290    2.237 1 U   3.832661E+00  0.000000E+00 e 0 H.15      CG.14     HG2.14 #MAP   1736
    880    7.538   36.290    2.237 1 U   3.832661E+00  0.000000E+00 e 0 H.17      CG.14     HG2.14 #MAP   1740
    880    7.538   36.290    2.237 1 U   3.832661E+00  0.000000E+00 e 0 H.86      CG.83     HG3.83 #MAP  11973
    880    7.538   36.290    2.237 1 U   3.832661E+00  0.000000E+00 e 0 H.95      CG.108    HG2.108 #MAP  15712
    881    0.271   14.318    0.851 1 U   2.819717E+00  0.000000E+00 e 0 QD1.64    CG2.59    QG2.59 #MAP   7723
    881    0.271   14.318    0.851 1 U   2.819717E+00  0.000000E+00 e 0 QD1.109   CG2.59    QG2.59 #MAP   7732
    881    0.271   14.318    0.851 1 U   2.819717E+00  0.000000E+00 e 0 QD1.64    CD1.59    QD1.59 #MAP   7854
    881    0.271   14.318    0.851 1 U   2.819717E+00  0.000000E+00 e 0 QD1.95    CD1.59    QD1.59 #MAP   7856
    881    0.271   14.318    0.851 1 U   2.819717E+00  0.000000E+00 e 0 QD1.109   CD1.59    QD1.59 #MAP   7869
    882    2.964   54.024    5.294 1 U   3.295323E+00  0.000000E+00 e 0 HB3.43    CA.43     HA.43 #MAP   6205
    882    2.964   54.024    5.294 1 U   3.295323E+00  0.000000E+00 e 0 HB3.51    CA.51     HA.51 #MAP   7246
    883    1.747   43.667    3.186 1 U   3.000916E+00  0.000000E+00 e 0 -         -         -
    884    1.071  131.556    6.857 1 U   3.857568E+00  0.000000E+00 e 0 QG2.123   CD1.122   HD1.122 #MAP  18032
    884    1.071  131.556    6.857 1 U   3.857568E+00  0.000000E+00 e 0 QG2.123   CD1.122   HD2.122 #MAP  18075
    884    1.071  131.556    6.857 1 U   3.857568E+00  0.000000E+00 e 0 QG2.123   CE1.122   HE1.122 #MAP  18108
    885    1.978   60.931    4.588 1 U   3.563839E+00  0.000000E+00 e 0 HB3.110   CA.110    HA.110 #MAP  16030
    886    1.573   26.716    0.595 1 U   2.910047E+00  0.000000E+00 e 0 HB3.16    CD2.42    QD2.42 #MAP   6160
    887    4.043   39.114    2.154 1 U   3.760195E+00  0.000000E+00 e 0 HA.42     CB.42     HB3.42 #MAP   6062
    888    3.204   20.124    0.388 1 U   3.760195E+00  0.000000E+00 e 0 HA.107    CG1.107   QG1.107 #MAP  15556
    889    1.728   26.716    0.593 1 U   3.147718E+00  0.000000E+00 e 0 HD3.13    CD1.42    QD1.42 #MAP   6112
    889    1.728   26.716    0.593 1 U   3.147718E+00  0.000000E+00 e 0 HB3.17    CD1.42    QD1.42 #MAP   6120
    889    1.728   26.716    0.593 1 U   3.147718E+00  0.000000E+00 e 0 HG3.17    CD1.42    QD1.42 #MAP   6122
    889    1.728   26.716    0.593 1 U   3.147718E+00  0.000000E+00 e 0 HB3.17    CD2.42    QD2.42 #MAP   6167
    889    1.728   26.716    0.593 1 U   3.147718E+00  0.000000E+00 e 0 HG3.17    CD2.42    QD2.42 #MAP   6169
    889    1.728   26.716    0.593 1 U   3.147718E+00  0.000000E+00 e 0 HB2.77    CD2.71    QD2.71 #MAP  10081
    890    1.747   28.286    2.063 1 U   3.204418E+00  0.000000E+00 e 0 HB2.60    CG.60     HG2.60 #MAP   7983
    890    1.747   28.286    2.063 1 U   3.204418E+00  0.000000E+00 e 0 HG3.63    CG.60     HG2.60 #MAP   8002
    891    1.045   31.896    1.220 1 U   3.000843E+00  0.000000E+00 e 0 HG3.31    CB.31     HB2.31 #MAP   4555
    892    4.384   40.213    3.117 1 U   2.833833E+00  0.000000E+00 e 0 HA.137    CB.137    HB2.137 #MAP  20553
    892    4.384   40.213    3.117 1 U   2.833833E+00  0.000000E+00 e 0 HA.137    CB.137    HB3.137 #MAP  20564
    893    4.456   40.213    3.097 1 U   3.056810E+00  0.000000E+00 e 0 HA.41     CB.41     HB3.41 #MAP   5964
    894   -0.134   25.618    0.807 1 U   3.399209E+00  0.000000E+00 e 0 QD2.109   CG.109    HG.109 #MAP  15894
    895    3.747   25.774    1.072 1 U   3.541178E+00  0.000000E+00 e 0 HD2.27    CD2.26    QD2.26 #MAP   3983
    896    3.726   25.772    1.043 1 U   3.637421E+00  0.000000E+00 e 0 HA.76     CD2.76    QD2.76 #MAP  10920
    897    7.098   21.850    1.031 1 U   3.002603E+00  0.000000E+00 e 0 HD1.25    CG1.112   QG1.112 #MAP  16587
    897    7.098   21.850    1.031 1 U   3.002603E+00  0.000000E+00 e 0 HE1.25    CG1.112   QG1.112 #MAP  16588
    897    7.098   21.850    1.031 1 U   3.002603E+00  0.000000E+00 e 0 HZ.25     CG1.112   QG1.112 #MAP  16589
    898    7.843   31.427    2.066 1 U   3.663684E+00  0.000000E+00 e 0 H.83      CB.83     HB3.83 #MAP  11903
    899    8.402   29.542    2.103 1 U   2.948744E+00  0.000000E+00 e 0 H.124     CB.124    HB3.124 #MAP  18470
    899    8.402   29.542    2.103 1 U   2.948744E+00  0.000000E+00 e 0 H.127     CB.124    HB3.124 #MAP  18484
    900    0.763   31.739    2.308 1 U   3.180265E+00  0.000000E+00 e 0 QG1.24    CG.111    HG3.111 #MAP  16422
    900    0.763   31.739    2.308 1 U   3.180265E+00  0.000000E+00 e 0 QG2.24    CG.111    HG3.111 #MAP  16423
    900    0.763   31.739    2.308 1 U   3.180265E+00  0.000000E+00 e 0 QG2.34    CG.111    HG3.111 #MAP  16425
    901    7.553   56.850    4.310 1 U   3.678087E+00  0.000000E+00 e 0 H.92      CA.69     HA.69 #MAP   9600
    901    7.553   56.850    4.310 1 U   3.678087E+00  0.000000E+00 e 0 H.86      CA.86     HA.86 #MAP  12277
    902    4.502   33.151    2.002 1 U   3.290276E+00  0.000000E+00 e 0 HA.2      CB.2      HB2.2 #MAP     43
    902    4.502   33.151    2.002 1 U   3.290276E+00  0.000000E+00 e 0 HA.126    CB.125    HB2.125 #MAP  18603
    903    3.282   20.750    1.618 1 U   2.792093E+00  0.000000E+00 e 0 HB3.122   CD1.22    QD1.22 #MAP   3029
    904    1.344   62.186    4.210 1 U   3.951749E+00  0.000000E+00 e 0 QB.133    CA.134    HA.134 #MAP  20257
    905    3.165   31.011    2.379 1 U   4.336105E+00  0.000000E+00 e 0 HD2.63    CB.98     HB3.98 #MAP  14560
    905    3.165   31.011    2.379 1 U   4.336105E+00  0.000000E+00 e 0 HD3.63    CB.98     HB3.98 #MAP  14561
    906    3.165   30.168    3.012 1 U   2.650786E+00  0.000000E+00 e 0 HB3.6     CB.6      HB2.6 #MAP    422
    906    3.165   30.168    3.012 1 U   2.650786E+00  0.000000E+00 e 0 HB3.47    CB.47     HB2.47 #MAP   6841
    907    2.101   35.662    2.815 1 U   3.758423E+00  0.000000E+00 e 0 -         -         -
    908    7.301   21.223    0.735 1 U   3.706526E+00  0.000000E+00 e 0 HE3.47    CG2.24    QG2.24 #MAP   3525
    908    7.301   21.223    0.735 1 U   3.706526E+00  0.000000E+00 e 0 HZ.96     CG2.72    QG2.72 #MAP  10227
    909    3.114   20.753    1.621 1 U   2.779907E+00  0.000000E+00 e 0 HB2.122   CD1.22    QD1.22 #MAP   3028
    910    5.006   50.650    3.653 1 U   2.880705E+00  0.000000E+00 e 0 HA.98     CD.99     HD2.99 #MAP  14833
    911    3.893   30.955    2.250 1 U   3.491884E+00  0.000000E+00 e 0 HD3.99    CB.98     HB2.98 #MAP  14550
    912    4.761  119.157    7.110 1 U   3.603647E+00  0.000000E+00 e 0 -         -         -
    913    7.997   30.483    1.868 1 U   3.513050E+00  0.000000E+00 e 0 H.126     CB.126    HB3.126 #MAP  18879
    914    1.559   43.510    3.105 1 U   2.400000E+00  0.000000E+00 e 0 HB2.65    CD.65     HD2.65 #MAP   9223
    914    1.559   43.510    3.105 1 U   2.400000E+00  0.000000E+00 e 0 HG2.65    CD.65     HD2.65 #MAP   9225
    914    1.559   43.510    3.105 1 U   2.400000E+00  0.000000E+00 e 0 HB2.65    CD.65     HD3.65 #MAP   9247
    914    1.559   43.510    3.105 1 U   2.400000E+00  0.000000E+00 e 0 HG2.65    CD.65     HD3.65 #MAP   9249
    915    1.053   32.367    1.625 1 U   3.590630E+00  0.000000E+00 e 0 HB2.8     CB.13     HB2.13 #MAP   1364
    915    1.053   32.367    1.625 1 U   3.590630E+00  0.000000E+00 e 0 HG2.13    CB.13     HB2.13 #MAP   1378
    915    1.053   32.367    1.625 1 U   3.590630E+00  0.000000E+00 e 0 HG2.17    CB.13     HB2.13 #MAP   1393
    916    3.289   23.576    0.949 1 U   2.950366E+00  0.000000E+00 e 0 HD2.9     CD1.8     QD1.8 #MAP    713
    916    3.289   23.576    0.949 1 U   2.950366E+00  0.000000E+00 e 0 HB2.129   CD1.8     QD1.8 #MAP    751
    916    3.289   23.576    0.949 1 U   2.950366E+00  0.000000E+00 e 0 HB3.129   CD1.8     QD1.8 #MAP    752
    917    7.100   14.475   -0.165 1 U   3.781563E+00  0.000000E+00 e 0 HD1.129   CD1.61    QD1.61 #MAP   8408
    917    7.100   14.475   -0.165 1 U   3.781563E+00  0.000000E+00 e 0 HZ3.129   CD1.61    QD1.61 #MAP   8411
    918    5.462   20.752    1.627 1 U   3.445674E+00  0.000000E+00 e 0 -         -         -
    919    1.722   25.932    0.919 1 U   2.503373E+00  0.000000E+00 e 0 HG.8      CD2.8     QD2.8 #MAP    777
    919    1.722   25.932    0.919 1 U   2.503373E+00  0.000000E+00 e 0 HD3.13    CD2.8     QD2.8 #MAP    791
    920    4.289   27.499    1.072 1 U   4.056314E+00  0.000000E+00 e 0 HA.69     CG.69     HG2.69 #MAP   9691
    920    4.289   27.499    1.072 1 U   4.056314E+00  0.000000E+00 e 0 HA.69     CG.69     HG3.69 #MAP   9715
    921    0.788   31.582    2.206 1 U   2.909339E+00  0.000000E+00 e 0 QG1.5     CB.5      HB.5 #MAP    228
    922    7.093   18.555    0.763 1 U   2.937372E+00  0.000000E+00 e 0 HD2.6     CG1.5     QG1.5 #MAP    274
    922    7.093   18.555    0.763 1 U   2.937372E+00  0.000000E+00 e 0 HD21.43   CG1.5     QG1.5 #MAP    299
    922    7.093   18.555    0.763 1 U   2.937372E+00  0.000000E+00 e 0 HD22.43   CG1.5     QG1.5 #MAP    300
    922    7.093   18.555    0.763 1 U   2.937372E+00  0.000000E+00 e 0 HD1.129   CG1.5     QG1.5 #MAP    311
    922    7.093   18.555    0.763 1 U   2.937372E+00  0.000000E+00 e 0 HE2.135   CG1.5     QG1.5 #MAP    323
    922    7.093   18.555    0.763 1 U   2.937372E+00  0.000000E+00 e 0 HD2.135   CG1.5     QG1.5 #MAP    324
    922    7.093   18.555    0.763 1 U   2.937372E+00  0.000000E+00 e 0 H.73      CG1.72    QG1.72 #MAP  10175
    923    3.633   28.599    1.447 1 U   3.782673E+00  0.000000E+00 e 0 HA.61     CG1.64    HG13.64 #MAP   8995
    924    3.485   22.950    1.025 1 U   2.618702E+00  0.000000E+00 e 0 -         -         -
    925    1.247   73.643    4.001 1 U   3.779351E+00  0.000000E+00 e 0 -         -         -
    926    2.472   50.257    3.653 1 U   3.558742E+00  0.000000E+00 e 0 HB3.84    CD.84     HD3.84 #MAP  12138
    927    3.936   24.834    1.507 1 U   3.120533E+00  0.000000E+00 e 0 -         -         -
    928    3.919   24.830    1.459 1 U   3.273159E+00  0.000000E+00 e 0 HA.17     CG.18     HG3.18 #MAP   2433
    929    1.531   30.639    2.528 1 U   3.755247E+00  0.000000E+00 e 0 QB.68     CB.94     HB3.94 #MAP  13870
    930    8.821   57.477    4.306 1 U   3.228448E+00  0.000000E+00 e 0 H.71      CA.69     HA.69 #MAP   9595
    930    8.821   57.477    4.306 1 U   3.228448E+00  0.000000E+00 e 0 H.93      CA.69     HA.69 #MAP   9603
    930    8.821   57.477    4.306 1 U   3.228448E+00  0.000000E+00 e 0 H.131     CA.131    HA.131 #MAP  19973
    931   -0.834  138.955    7.814 1 U   3.766625E+00  0.000000E+00 e 0 -         -         -
    932    1.390   24.205    0.603 1 U   2.400000E+00  0.000000E+00 e 0 HD3.77    CD1.71    QD1.71 #MAP  10039
    932    1.390   24.205    0.603 1 U   2.400000E+00  0.000000E+00 e 0 QB.80     CD1.71    QD1.71 #MAP  10044
    933    1.272   24.203    0.600 1 U   2.553894E+00  0.000000E+00 e 0 QG2.92    CD1.71    QD1.71 #MAP  10056
    934    4.316   27.815    1.644 1 U   3.054649E+00  0.000000E+00 e 0 HA.69     CD.69     HD2.69 #MAP   9738
    934    4.316   27.815    1.644 1 U   3.054649E+00  0.000000E+00 e 0 HA.69     CD.69     HD3.69 #MAP   9763
    935    4.538   32.524    1.996 1 U   3.398684E+00  0.000000E+00 e 0 HA.9      CB.9      HB2.9 #MAP    846
    936    8.099   57.163    5.769 1 U   3.955785E+00  0.000000E+00 e 0 H.38      CA.38     HA.38 #MAP   5715
    937    4.748   32.210    1.934 1 U   2.601069E+00  0.000000E+00 e 0 HA.66     CB.67     HB.67 #MAP   9378
    937    4.748   32.210    1.934 1 U   2.601069E+00  0.000000E+00 e 0 HA.68     CB.67     HB.67 #MAP   9387
    937    4.748   32.210    1.934 1 U   2.601069E+00  0.000000E+00 e 0 HA.84     CB.84     HB2.84 #MAP  12017
    938    8.006   25.503   -0.130 1 U   4.578199E+00  0.000000E+00 e 0 H.126     CD2.16    QD2.16 #MAP   2109
    938    8.006   25.503   -0.130 1 U   4.578199E+00  0.000000E+00 e 0 H.14      CD2.16    QD2.16 #MAP   2068
    939    8.025   25.512   -0.133 1 U   4.538056E+00  0.000000E+00 e 0 H.125     CD2.16    QD2.16 #MAP   2102
    940    8.468   14.469   -0.159 1 U   3.675659E+00  0.000000E+00 e 0 H.65      CD1.61    QD1.61 #MAP   8389
    940    8.468   14.469   -0.159 1 U   3.675659E+00  0.000000E+00 e 0 H.130     CD1.61    QD1.61 #MAP   8414
    941    2.080   37.705    2.399 1 U   2.932796E+00  0.000000E+00 e 0 HB2.118   CG.118    HG3.118 #MAP  17450
    942    7.860   53.711    4.958 1 U   3.436513E+00  0.000000E+00 e 0 H.83      CA.83     HA.83 #MAP  11841
    943    2.078   34.565    2.605 1 U   3.162376E+00  0.000000E+00 e 0 HB.12     CG.128    HG3.128 #MAP  19347
    943    2.078   34.565    2.605 1 U   3.162376E+00  0.000000E+00 e 0 HB2.128   CG.128    HG3.128 #MAP  19363
    944    2.879   30.326    1.750 1 U   3.361155E+00  0.000000E+00 e 0 -         -         -
    945    8.329   35.191    1.954 1 U   3.859269E+00  0.000000E+00 e 0 H.30      CB.29     HB3.29 #MAP   4266
    946    1.449   60.931    3.632 1 U   3.708778E+00  0.000000E+00 e 0 HG13.64   CA.61     HA.61 #MAP   8125
    947    2.201   21.851    0.908 1 U   2.400000E+00  0.000000E+00 e 0 -         -         -
    948    4.767   39.113    2.830 1 U   3.351538E+00  0.000000E+00 e 0 -         -         -
    949    7.765   30.325    3.272 1 U   3.837144E+00  0.000000E+00 e 0 HE3.129   CB.129    HB2.129 #MAP  19457
    949    7.765   30.325    3.272 1 U   3.837144E+00  0.000000E+00 e 0 HE3.129   CB.129    HB3.129 #MAP  19503
    950    3.715   22.793    1.048 1 U   2.995893E+00  0.000000E+00 e 0 HD2.27    CD1.26    QD1.26 #MAP   3951
    950    3.715   22.793    1.048 1 U   2.995893E+00  0.000000E+00 e 0 HA.76     CG2.112   QG2.112 #MAP  16634
    951    1.067   54.339    4.116 1 U   3.736239E+00  0.000000E+00 e 0 QB.79     CA.80     HA.80 #MAP  11371
    952    4.870   39.115    2.828 1 U   3.080519E+00  0.000000E+00 e 0 HA.3      CB.3      HB3.3 #MAP    124
    953    2.553   58.732    4.612 1 U   3.462327E+00  0.000000E+00 e 0 HG2.116   CA.116    HA.116 #MAP  17043
    954    0.156    5.686    0.473 1 U   3.910559E+00  0.000000E+00 e 0 -         -         -
    955    6.677   14.631    0.571 1 U   3.895805E+00  0.000000E+00 e 0 HZ3.47    CD1.34    QD1.34 #MAP   5110
    956    0.703   25.460   -0.126 1 U   3.211896E+00  0.000000E+00 e 0 HB2.16    CD2.16    QD2.16 #MAP   2073
    957    1.403   30.640    1.872 1 U   2.913783E+00  0.000000E+00 e 0 HB2.126   CB.126    HB3.126 #MAP  18881
    957    1.403   30.640    1.872 1 U   2.913783E+00  0.000000E+00 e 0 HG2.126   CB.126    HB3.126 #MAP  18883
    958    2.001   36.603    2.821 1 U   3.755247E+00  0.000000E+00 e 0 HB2.9     CB.11     HB2.11 #MAP   1089
    958    2.001   36.603    2.821 1 U   3.755247E+00  0.000000E+00 e 0 HB2.9     CB.11     HB3.11 #MAP   1103
    958    2.001   36.603    2.821 1 U   3.755247E+00  0.000000E+00 e 0 HB2.14    CG.14     HG3.14 #MAP   1748
    958    2.001   36.603    2.821 1 U   3.755247E+00  0.000000E+00 e 0 HB3.14    CG.14     HG3.14 #MAP   1749
    959    1.042   49.318    2.115 1 U   2.481421E+00  0.000000E+00 e 0 -         -         -
    960    1.099   30.641    1.376 1 U   3.754193E+00  0.000000E+00 e 0 QG2.123   CB.126    HB2.126 #MAP  18833
    960    1.099   30.641    1.376 1 U   3.754193E+00  0.000000E+00 e 0 QE.126    CB.126    HB2.126 #MAP  18845
    961    1.634   25.931    1.042 1 U   2.400000E+00  0.000000E+00 e 0 HB3.26    CG.26     HG.26 #MAP   3923
    961    1.634   25.931    1.042 1 U   2.400000E+00  0.000000E+00 e 0 HB3.26    CD2.26    QD2.26 #MAP   3977
    961    1.634   25.931    1.042 1 U   2.400000E+00  0.000000E+00 e 0 HG.76     CD2.76    QD2.76 #MAP  10923
    961    1.634   25.931    1.042 1 U   2.400000E+00  0.000000E+00 e 0 HB2.110   CD2.76    QD2.76 #MAP  10953
    961    1.634   25.931    1.042 1 U   2.400000E+00  0.000000E+00 e 0 HB2.111   CD2.76    QD2.76 #MAP  10961
    962    0.947   18.713    1.494 1 U   2.403635E+00  0.000000E+00 e 0 QD1.8     CB.132    QB.132 #MAP  20096
    963    8.553    9.451    0.698 1 U   3.734544E+00  0.000000E+00 e 0 -         -         -
    964    4.388   40.214    2.977 1 U   3.010392E+00  0.000000E+00 e 0 HA.30     CB.25     HB3.25 #MAP   3646
    965    1.929   50.101    3.313 1 U   2.818441E+00  0.000000E+00 e 0 HB2.83    CD.84     HD2.84 #MAP  12099
    965    1.929   50.101    3.313 1 U   2.818441E+00  0.000000E+00 e 0 HB2.84    CD.84     HD2.84 #MAP  12104
    965    1.929   50.101    3.313 1 U   2.818441E+00  0.000000E+00 e 0 HG2.84    CD.84     HD2.84 #MAP  12106
    965    1.929   50.101    3.313 1 U   2.818441E+00  0.000000E+00 e 0 HB2.85    CD.84     HD2.84 #MAP  12112
    965    1.929   50.101    3.313 1 U   2.818441E+00  0.000000E+00 e 0 HB3.85    CD.84     HD2.84 #MAP  12113
    966    4.291   55.123    5.416 1 U   3.225526E+00  0.000000E+00 e 0 HA.69     CA.93     HA.93 #MAP  13505
    966    4.291   55.123    5.416 1 U   3.225526E+00  0.000000E+00 e 0 HB.92     CA.93     HA.93 #MAP  13524
    967    1.070   19.340    1.399 1 U   3.030855E+00  0.000000E+00 e 0 HB2.71    CB.80     QB.80 #MAP  11404
    967    1.070   19.340    1.399 1 U   3.030855E+00  0.000000E+00 e 0 QD2.76    CB.80     QB.80 #MAP  11414
    967    1.070   19.340    1.399 1 U   3.030855E+00  0.000000E+00 e 0 QB.79     CB.80     QB.80 #MAP  11428
    968    8.969   54.967    5.631 1 U   3.877896E+00  0.000000E+00 e 0 H.111     CA.111    HA.111 #MAP  16294
    969    3.969   29.542    2.023 1 U   2.688885E+00  0.000000E+00 e 0 HB3.10    CB.14     HB3.14 #MAP   1692
    969    3.969   29.542    2.023 1 U   2.688885E+00  0.000000E+00 e 0 HA.14     CB.14     HB3.14 #MAP   1703
    969    3.969   29.542    2.023 1 U   2.688885E+00  0.000000E+00 e 0 HA.124    CB.124    HB2.124 #MAP  18448
    970    4.173   46.020    4.011 1 U   2.550360E+00  0.000000E+00 e 0 HA3.4     CA.4      HA2.4 #MAP    138
    970    4.173   46.020    4.011 1 U   2.550360E+00  0.000000E+00 e 0 HA.132    CA.4      HA2.4 #MAP    150
    970    4.173   46.020    4.011 1 U   2.550360E+00  0.000000E+00 e 0 HA.133    CA.4      HA2.4 #MAP    153
    970    4.173   46.020    4.011 1 U   2.550360E+00  0.000000E+00 e 0 HA.134    CA.4      HA2.4 #MAP    156
    971    8.005   32.366    1.628 1 U   3.810005E+00  0.000000E+00 e 0 H.11      CB.13     HB2.13 #MAP   1370
    971    8.005   32.366    1.628 1 U   3.810005E+00  0.000000E+00 e 0 H.14      CB.13     HB2.13 #MAP   1384
    972    7.186  114.606    7.567 1 U   3.592175E+00  0.000000E+00 e 0 HZ3.36    CZ2.36    HZ2.36 #MAP   5507
    972    7.186  114.606    7.567 1 U   3.592175E+00  0.000000E+00 e 0 HH2.36    CZ2.36    HZ2.36 #MAP   5509
    973    4.748   24.676    1.443 1 U   3.134018E+00  0.000000E+00 e 0 HA.29     CG.29     HG3.29 #MAP   4308
    974    1.905  118.063    6.411 1 U   4.270152E+00  0.000000E+00 e 0 -         -         -
    975    1.930   56.222    3.740 1 U   3.417778E+00  0.000000E+00 e 0 HB3.76    CA.76     HA.76 #MAP  10655
    975    1.930   56.222    3.740 1 U   3.417778E+00  0.000000E+00 e 0 HB.87     CA.76     HA.76 #MAP  10672
    976    2.526   57.634    5.076 1 U   3.686366E+00  0.000000E+00 e 0 HB2.73    CA.94     HA.94 #MAP  13787
    976    2.526   57.634    5.076 1 U   3.686366E+00  0.000000E+00 e 0 HB3.94    CA.94     HA.94 #MAP  13802
    977    3.651   21.702    0.737 1 U   3.680221E+00  0.000000E+00 e 0 HD3.110   CG2.24    QG2.24 #MAP   3546
    978    8.970   16.672    1.589 1 U   3.297018E+00  0.000000E+00 e 0 H.94      CE.93     QE.93 #MAP  13738
    978    8.970   16.672    1.589 1 U   3.297018E+00  0.000000E+00 e 0 H.111     CE.93     QE.93 #MAP  13760
    978    8.970   16.672    1.589 1 U   3.297018E+00  0.000000E+00 e 0 H.111     CE.111    QE.111 #MAP  16497
    979    7.663  138.932    7.862 1 U   3.172851E+00  0.000000E+00 e 0 -         -         -
    980    7.538   29.541    2.023 1 U   3.206742E+00  0.000000E+00 e 0 H.15      CB.14     HB3.14 #MAP   1708
    981    7.791   26.715    1.059 1 U   3.897628E+00  0.000000E+00 e 0 H.10      CG.13     HG2.13 #MAP   1452
    981    7.791   26.715    1.059 1 U   3.897628E+00  0.000000E+00 e 0 H.13      CG.13     HG2.13 #MAP   1459
    982    4.762   55.908    3.859 1 U   3.143645E+00  0.000000E+00 e 0 HA.91     CA.89     HA.89 #MAP  12766
    983    2.351   27.344    1.855 1 U   2.756605E+00  0.000000E+00 e 0 HB2.74    CG.74     HG2.74 #MAP  10476
    983    2.351   27.344    1.855 1 U   2.756605E+00  0.000000E+00 e 0 HB3.74    CG.74     HG2.74 #MAP  10477
    983    2.351   27.344    1.855 1 U   2.756605E+00  0.000000E+00 e 0 HB2.74    CG.74     HG3.74 #MAP  10496
    983    2.351   27.344    1.855 1 U   2.756605E+00  0.000000E+00 e 0 HB3.74    CG.74     HG3.74 #MAP  10497
    984    7.323   60.931    3.633 1 U   3.966520E+00  0.000000E+00 e 0 HD1.45    CA.61     HA.61 #MAP   8098
    984    7.323   60.931    3.633 1 U   3.966520E+00  0.000000E+00 e 0 H.64      CA.61     HA.61 #MAP   8120
    985    2.854   39.586    2.635 1 U   2.547325E+00  0.000000E+00 e 0 HD2.130   CB.131    HB2.131 #MAP  20008
    985    2.854   39.586    2.635 1 U   2.547325E+00  0.000000E+00 e 0 HB3.131   CB.131    HB2.131 #MAP  20012
    986    7.527   29.543    2.011 1 U   3.181366E+00  0.000000E+00 e 0 H.15      CB.14     HB2.14 #MAP   1679
    987    7.511   29.538    1.977 1 U   3.221900E+00  0.000000E+00 e 0 -         -         -
    988    2.054   55.280    4.245 1 U   3.010467E+00  0.000000E+00 e 0 HB2.124   CA.121    HA.121 #MAP  17845
    988    2.054   55.280    4.245 1 U   3.010467E+00  0.000000E+00 e 0 HB3.124   CA.121    HA.121 #MAP  17846
    989    3.978   23.891    1.251 1 U   3.137904E+00  0.000000E+00 e 0 HA.87     CG2.92    QG2.92 #MAP  13461
    989    3.978   23.891    1.251 1 U   3.137904E+00  0.000000E+00 e 0 HB3.91    CG2.92    QG2.92 #MAP  13477
    990    8.104   57.006    4.106 1 U   3.608947E+00  0.000000E+00 e 0 H.38      CA.37     HA.37 #MAP   5577
    991    4.748   40.685    2.519 1 U   3.119571E+00  0.000000E+00 e 0 HA.66     CB.66     HB2.66 #MAP   9307
    992    3.577   51.671    4.025 1 U   2.749001E+00  0.000000E+00 e 0 HD2.60    CD.60     HD3.60 #MAP   8083
    993    3.186   40.999    2.878 1 U   3.021999E+00  0.000000E+00 e 0 HB3.96    CB.66     HB3.66 #MAP   9336
    993    3.186   40.999    2.878 1 U   3.021999E+00  0.000000E+00 e 0 HB3.96    CB.96     HB2.96 #MAP  14247
    994   -0.147   19.183    0.585 1 U   3.019851E+00  0.000000E+00 e 0 QD2.16    CG2.61    QG2.61 #MAP   8187
    994   -0.147   19.183    0.585 1 U   3.019851E+00  0.000000E+00 e 0 QD1.61    CG2.61    QG2.61 #MAP   8224
    994   -0.147   19.183    0.585 1 U   3.019851E+00  0.000000E+00 e 0 QD1.61    CG2.62    QG2.62 #MAP   8554
    995    1.907   54.340    4.122 1 U   2.757413E+00  0.000000E+00 e 0 HB3.81    CA.80     HA.80 #MAP  11377
    995    1.907   54.340    4.122 1 U   2.757413E+00  0.000000E+00 e 0 HB2.83    CA.80     HA.80 #MAP  11383
    995    1.907   54.340    4.122 1 U   2.757413E+00  0.000000E+00 e 0 HB2.84    CA.80     HA.80 #MAP  11386
    995    1.907   54.340    4.122 1 U   2.757413E+00  0.000000E+00 e 0 HB.87     CA.80     HA.80 #MAP  11395
    996    3.887   27.815    1.791 1 U   3.144558E+00  0.000000E+00 e 0 HD3.99    CG.65     HG3.65 #MAP   9216
    996    3.887   27.815    1.791 1 U   3.144558E+00  0.000000E+00 e 0 HD3.99    CG.99     HG2.99 #MAP  14800
    997    7.332   54.810    4.031 1 U   3.079552E+00  0.000000E+00 e 0 H.79      CA.79     HA.79 #MAP  11275
    998    1.364   56.222    3.741 1 U   3.201645E+00  0.000000E+00 e 0 HB2.76    CA.76     HA.76 #MAP  10654
    999    7.246   34.564    2.604 1 U   3.380649E+00  0.000000E+00 e 0 HE22.128  CG.128    HG3.128 #MAP  19368
   1000    0.748   28.600    1.453 1 U   2.741542E+00  0.000000E+00 e 0 HG12.64   CG1.64    HG13.64 #MAP   9012
   1001    0.287   29.541    1.448 1 U   3.020311E+00  0.000000E+00 e 0 HG2.90    CD.90     HD2.90 #MAP  12970
   1001    0.287   29.541    1.448 1 U   3.020311E+00  0.000000E+00 e 0 HG2.90    CD.90     HD3.90 #MAP  12988
   1002    2.313   20.439    0.776 1 U   3.343824E+00  0.000000E+00 e 0 HG2.32    CG1.24    QG1.24 #MAP   3471
   1002    2.313   20.439    0.776 1 U   3.343824E+00  0.000000E+00 e 0 HG3.32    CG1.24    QG1.24 #MAP   3472
   1002    2.313   20.439    0.776 1 U   3.343824E+00  0.000000E+00 e 0 HG3.111   CG1.24    QG1.24 #MAP   3493
   1003    3.749   21.694    0.588 1 U   2.593610E+00  0.000000E+00 e 0 HA.76     CD1.76    QD1.76 #MAP  10840
   1004    2.227   31.896    2.746 1 U   2.910815E+00  0.000000E+00 e 0 HB3.125   CG.125    HG3.125 #MAP  18724
   1005    7.095   39.900    2.986 1 U   3.199920E+00  0.000000E+00 e 0 HD1.25    CB.25     HB3.25 #MAP   3638
   1005    7.095   39.900    2.986 1 U   3.199920E+00  0.000000E+00 e 0 HE1.25    CB.25     HB3.25 #MAP   3639
   1005    7.095   39.900    2.986 1 U   3.199920E+00  0.000000E+00 e 0 HZ.25     CB.25     HB3.25 #MAP   3640
   1005    7.095   39.900    2.986 1 U   3.199920E+00  0.000000E+00 e 0 HE2.25    CB.25     HB3.25 #MAP   3641
   1005    7.095   39.900    2.986 1 U   3.199920E+00  0.000000E+00 e 0 HD2.25    CB.25     HB3.25 #MAP   3642
   1006    0.158   59.832    3.462 1 U   3.369978E+00  0.000000E+00 e 0 HG13.61   CA.130    HA.130 #MAP  19724
   1007    1.760   58.576    3.890 1 U   2.959700E+00  0.000000E+00 e 0 HB3.17    CA.17     HA.17 #MAP   2142
   1008    2.078   34.564    2.361 1 U   2.905000E+00  0.000000E+00 e 0 HB3.124   CG.128    HG2.128 #MAP  19308
   1008    2.078   34.564    2.361 1 U   2.905000E+00  0.000000E+00 e 0 HB.127    CG.128    HG2.128 #MAP  19320
   1008    2.078   34.564    2.361 1 U   2.905000E+00  0.000000E+00 e 0 HB2.128   CG.128    HG2.128 #MAP  19325
   1009    3.780   21.224    0.889 1 U   2.669038E+00  0.000000E+00 e 0 HA.12     CG1.12    QG1.12 #MAP   1212
   1010    7.590   55.281    5.001 1 U   3.301282E+00  0.000000E+00 e 0 HD1.103   CA.103    HA.103 #MAP  15030
   1010    7.590   55.281    5.001 1 U   3.301282E+00  0.000000E+00 e 0 HE1.103   CA.103    HA.103 #MAP  15031
   1010    7.590   55.281    5.001 1 U   3.301282E+00  0.000000E+00 e 0 HZ.103    CA.103    HA.103 #MAP  15032
   1010    7.590   55.281    5.001 1 U   3.301282E+00  0.000000E+00 e 0 HD2.103   CA.103    HA.103 #MAP  15034
   1011    8.474   29.227    1.554 1 U   3.444328E+00  0.000000E+00 e 0 H.130     CB.130    HB2.130 #MAP  19785
   1012    3.778   18.555    1.590 1 U   2.720351E+00  0.000000E+00 e 0 HA.12     CB.15     QB.15 #MAP   1793
   1012    3.778   18.555    1.590 1 U   2.720351E+00  0.000000E+00 e 0 HA.12     CE.125    QE.125 #MAP  18735
   1013    0.787   29.542    1.493 1 U   3.152034E+00  0.000000E+00 e 0 HG2.31    CD.31     HD3.31 #MAP   4656
   1014    0.754   29.544    1.448 1 U   2.844716E+00  0.000000E+00 e 0 HG2.31    CD.31     HD2.31 #MAP   4643
   1014    0.754   29.544    1.448 1 U   2.844716E+00  0.000000E+00 e 0 HG3.90    CD.90     HD3.90 #MAP  12989
   1015    1.673   27.501    1.076 1 U   2.988149E+00  0.000000E+00 e 0 HD2.69    CG.69     HG2.69 #MAP   9696
   1015    1.673   27.501    1.076 1 U   2.988149E+00  0.000000E+00 e 0 HD3.69    CG.69     HG2.69 #MAP   9697
   1015    1.673   27.501    1.076 1 U   2.988149E+00  0.000000E+00 e 0 HD2.69    CG.69     HG3.69 #MAP   9720
   1015    1.673   27.501    1.076 1 U   2.988149E+00  0.000000E+00 e 0 HD3.69    CG.69     HG3.69 #MAP   9721
   1016    7.662   41.626    2.549 1 U   3.354722E+00  0.000000E+00 e 0 H.7       CB.7      HB2.7 #MAP    511
   1017    0.456   36.290    1.823 1 U   2.984963E+00  0.000000E+00 e 0 HB.61     CB.64     HB.64 #MAP   8836
   1017    0.456   36.290    1.823 1 U   2.984963E+00  0.000000E+00 e 0 QG2.64    CB.64     HB.64 #MAP   8849
   1018    5.301   40.841    2.807 1 U   3.101040E+00  0.000000E+00 e 0 HA.43     CB.43     HB2.43 #MAP   6237
   1018    5.301   40.841    2.807 1 U   3.101040E+00  0.000000E+00 e 0 HA.51     CB.51     HB2.51 #MAP   7253
   1019    4.737   38.017    2.324 1 U   3.288883E+00  0.000000E+00 e 0 HA.33     CG.33     HG3.33 #MAP   4912
   1020    0.750   61.401    4.321 1 U   2.580653E+00  0.000000E+00 e 0 QG1.72    CA.72     HA.72 #MAP  10128
   1020    0.750   61.401    4.321 1 U   2.580653E+00  0.000000E+00 e 0 QG2.72    CA.72     HA.72 #MAP  10129
   1021    4.256   21.380    1.137 1 U   2.435405E+00  0.000000E+00 e 0 -         -         -
   1022    8.871   64.855    4.335 1 U   3.169619E+00  0.000000E+00 e 0 H.28      CA.27     HA.27 #MAP   4012
   1023    4.221   39.586    1.071 1 U   3.604967E+00  0.000000E+00 e 0 HA.71     CB.71     HB2.71 #MAP   9935
   1024    3.652   27.815    1.787 1 U   3.250714E+00  0.000000E+00 e 0 HD2.99    CG.65     HG3.65 #MAP   9215
   1024    3.652   27.815    1.787 1 U   3.250714E+00  0.000000E+00 e 0 HD2.99    CG.99     HG2.99 #MAP  14799
   1025    5.472   72.544    4.293 1 U   3.210132E+00  0.000000E+00 e 0 HA.92     CB.92     HB.92 #MAP  13416
   1026    1.464   28.599    0.739 1 U   2.910342E+00  0.000000E+00 e 0 HG13.64   CG1.64    HG12.64 #MAP   8967
   1027    7.863   19.340    1.073 1 U   3.610548E+00  0.000000E+00 e 0 H.78      CB.79     QB.79 #MAP  11331
   1027    7.863   19.340    1.073 1 U   3.610548E+00  0.000000E+00 e 0 H.83      CB.79     QB.79 #MAP  11352
   1028    7.977   16.522    1.107 1 U   3.594242E+00  0.000000E+00 e 0 H.126     CE.126    QE.126 #MAP  19035
   1029    7.588   42.097    2.693 1 U   3.223951E+00  0.000000E+00 e 0 H.55      CB.54     HB3.54 #MAP   7365
   1029    7.588   42.097    2.693 1 U   3.223951E+00  0.000000E+00 e 0 HD1.103   CB.102    HB3.102 #MAP  15016
   1029    7.588   42.097    2.693 1 U   3.223951E+00  0.000000E+00 e 0 HE1.103   CB.102    HB3.102 #MAP  15017
   1030    8.185   21.223    0.826 1 U   3.019469E+00  0.000000E+00 e 0 H.87      CG1.87    QG1.87 #MAP  12573
   1031    3.307   50.258    4.015 1 U   2.758224E+00  0.000000E+00 e 0 HD2.9     CD.9      HD3.9 #MAP    985
   1032    1.349   39.586    1.073 1 U   3.195921E+00  0.000000E+00 e 0 HB2.76    CB.71     HB2.71 #MAP   9944
   1032    1.349   39.586    1.073 1 U   3.195921E+00  0.000000E+00 e 0 HG3.77    CB.71     HB2.71 #MAP   9948
   1032    1.349   39.586    1.073 1 U   3.195921E+00  0.000000E+00 e 0 HD3.77    CB.71     HB2.71 #MAP   9950
   1033   -0.828   55.280    4.238 1 U   3.223589E+00  0.000000E+00 e 0 -         -         -
   1034   10.674   22.008    1.242 1 U   3.185684E+00  0.000000E+00 e 0 -         -         -
   1035   10.692   22.006    1.243 1 U   3.101132E+00  0.000000E+00 e 0 HE1.129   CG2.5     QG2.5 #MAP    375
   1036   10.733   22.007    1.248 1 U   3.187020E+00  0.000000E+00 e 0 -         -         -
   1037    8.031   16.522    1.112 1 U   3.669039E+00  0.000000E+00 e 0 -         -         -
   1038    3.427   50.416    3.748 1 U   2.400000E+00  0.000000E+00 e 0 HD2.104   CD.104    HD3.104 #MAP  15347
   1039    0.675   54.340    4.121 1 U   3.110068E+00  0.000000E+00 e 0 QG2.87    CA.80     HA.80 #MAP  11397
   1040    3.896   30.953    2.379 1 U   3.662797E+00  0.000000E+00 e 0 HD3.99    CB.98     HB3.98 #MAP  14580
   1041    1.046   35.349    1.672 1 U   3.161742E+00  0.000000E+00 e 0 QG1.112   CB.23     HB3.23 #MAP   3215
   1041    1.046   35.349    1.672 1 U   3.161742E+00  0.000000E+00 e 0 QG2.112   CB.23     HB3.23 #MAP   3216
   1041    1.046   35.349    1.672 1 U   3.161742E+00  0.000000E+00 e 0 QD1.26    CB.29     HB2.29 #MAP   4225
   1041    1.046   35.349    1.672 1 U   3.161742E+00  0.000000E+00 e 0 QD2.26    CB.29     HB2.29 #MAP   4226
   1042    7.859   56.692    4.041 1 U   3.161426E+00  0.000000E+00 e 0 H.42      CA.42     HA.42 #MAP   5997
   1043    8.087   14.449   -0.163 1 U   3.729827E+00  0.000000E+00 e 0 H.61      CD1.61    QD1.61 #MAP   8369
   1043    8.087   14.449   -0.163 1 U   3.729827E+00  0.000000E+00 e 0 HE.130    CD1.61    QD1.61 #MAP   8422
   1043    8.087   14.449   -0.163 1 U   3.729827E+00  0.000000E+00 e 0 H.132     CD1.61    QD1.61 #MAP   8424
   1044    1.047   50.414    3.727 1 U   3.056144E+00  0.000000E+00 e 0 HG.26     CD.27     HD2.27 #MAP   4088
   1044    1.047   50.414    3.727 1 U   3.056144E+00  0.000000E+00 e 0 QD1.26    CD.27     HD2.27 #MAP   4089
   1044    1.047   50.414    3.727 1 U   3.056144E+00  0.000000E+00 e 0 QD2.26    CD.27     HD2.27 #MAP   4090
   1045    8.399   23.734    1.073 1 U   3.273024E+00  0.000000E+00 e 0 H.67      CG2.123   QG2.123 #MAP  18331
   1045    8.399   23.734    1.073 1 U   3.273024E+00  0.000000E+00 e 0 H.68      CG2.123   QG2.123 #MAP  18336
   1045    8.399   23.734    1.073 1 U   3.273024E+00  0.000000E+00 e 0 H.124     CG2.123   QG2.123 #MAP  18390
   1045    8.399   23.734    1.073 1 U   3.273024E+00  0.000000E+00 e 0 H.127     CG2.123   QG2.123 #MAP  18401
   1046    7.881   18.084    1.412 1 U   2.400000E+00  0.000000E+00 e 0 H.78      CB.78     QB.78 #MAP  11250
   1047    3.338   26.245    0.433 1 U   3.711040E+00  0.000000E+00 e 0 HD2.110   CG.110    HG2.110 #MAP  16147
   1048    3.776   22.323    1.038 1 U   2.587334E+00  0.000000E+00 e 0 HA.12     CG2.12    QG2.12 #MAP   1282
   1049    1.957   35.192    1.679 1 U   2.719615E+00  0.000000E+00 e 0 HG2.111   CB.23     HB3.23 #MAP   3212
   1049    1.957   35.192    1.679 1 U   2.719615E+00  0.000000E+00 e 0 HB3.29    CB.29     HB2.29 #MAP   4234
   1049    1.957   35.192    1.679 1 U   2.719615E+00  0.000000E+00 e 0 HD3.29    CB.29     HB2.29 #MAP   4238
   1049    1.957   35.192    1.679 1 U   2.719615E+00  0.000000E+00 e 0 HB3.32    CB.29     HB2.29 #MAP   4244
   1050    5.240   20.439    0.776 1 U   3.194671E+00  0.000000E+00 e 0 HA.23     CG1.24    QG1.24 #MAP   3434
   1050    5.240   20.439    0.776 1 U   3.194671E+00  0.000000E+00 e 0 HA.34     CG1.24    QG1.24 #MAP   3476
   1050    5.240   20.439    0.776 1 U   3.194671E+00  0.000000E+00 e 0 HA.49     CG1.24    QG1.24 #MAP   3482
   1051    4.144   27.345    1.563 1 U   3.037180E+00  0.000000E+00 e 0 HA.65     CG.65     HG2.65 #MAP   9178
   1052    8.129   53.710    4.164 1 U   3.209663E+00  0.000000E+00 e 0 H.133     CA.133    HA.133 #MAP  20168
   1053    0.599   26.245    1.347 1 U   3.265027E+00  0.000000E+00 e 0 QD1.71    CG.77     HG3.77 #MAP  11096
   1053    0.599   26.245    1.347 1 U   3.265027E+00  0.000000E+00 e 0 QD2.71    CG.77     HG3.77 #MAP  11097
   1054    4.632   23.578    0.949 1 U   2.985598E+00  0.000000E+00 e 0 HA.129    CD1.8     QD1.8 #MAP    750
   1055    2.869   41.000    3.197 1 U   3.024003E+00  0.000000E+00 e 0 HB3.66    CB.96     HB3.96 #MAP  14268
   1055    2.869   41.000    3.197 1 U   3.024003E+00  0.000000E+00 e 0 HB2.96    CB.96     HB3.96 #MAP  14274
   1056    1.363   42.411    1.929 1 U   3.142632E+00  0.000000E+00 e 0 HB2.76    CB.76     HB3.76 #MAP  10739
   1056    1.363   42.411    1.929 1 U   3.142632E+00  0.000000E+00 e 0 HG3.77    CB.76     HB3.76 #MAP  10747
   1057    4.170   24.989    1.561 1 U   3.235710E+00  0.000000E+00 e 0 HA.117    CG.117    HG2.117 #MAP  17232
   1057    4.170   24.989    1.561 1 U   3.235710E+00  0.000000E+00 e 0 HA.117    CG.117    HG3.117 #MAP  17243
   1058    4.221   24.988    1.589 1 U   3.540246E+00  0.000000E+00 e 0 HA.82     CG.82     HG3.82 #MAP  11757
   1059    3.578   25.461   -0.127 1 U   3.319176E+00  0.000000E+00 e 0 HA.13     CD2.16    QD2.16 #MAP   2062
   1060    2.214   22.008    1.246 1 U   2.649866E+00  0.000000E+00 e 0 HB.5      CG2.5     QG2.5 #MAP    330
   1061    4.549   24.201    0.600 1 U   3.636297E+00  0.000000E+00 e 0 HA.88     CD1.71    QD1.71 #MAP  10047
   1062    1.491   23.577    0.949 1 U   2.543394E+00  0.000000E+00 e 0 QB.132    CD1.8     QD1.8 #MAP    761
   1063    4.956   50.100    3.312 1 U   2.826400E+00  0.000000E+00 e 0 HA.83     CD.84     HD2.84 #MAP  12098
   1064    0.527   57.949    4.079 1 U   2.852033E+00  0.000000E+00 e 0 HG.16     CA.16     HA.16 #MAP   1841
   1064    0.527   57.949    4.079 1 U   2.852033E+00  0.000000E+00 e 0 QD1.16    CA.16     HA.16 #MAP   1842
   1065    2.645   54.339    4.422 1 U   2.863948E+00  0.000000E+00 e 0 -         -         -
   1066    7.325   63.598    3.746 1 U   3.972226E+00  0.000000E+00 e 0 H.64      CA.62     HA.62 #MAP   8449
   1067    3.425   27.500    2.062 1 U   2.759036E+00  0.000000E+00 e 0 HD2.104   CG.104    HG2.104 #MAP  15272
   1067    3.425   27.500    2.062 1 U   2.759036E+00  0.000000E+00 e 0 HD2.104   CG.104    HG3.104 #MAP  15294
   1068    3.311   27.498    2.086 1 U   3.240699E+00  0.000000E+00 e 0 HD2.84    CG.84     HG3.84 #MAP  12086
   1069    4.736   43.823    3.551 1 U   2.931178E+00  0.000000E+00 e 0 -         -         -
   1070    4.762   46.961    3.932 1 U   3.002236E+00  0.000000E+00 e 0 -         -         -
   1071    1.683   35.191    1.958 1 U   2.608133E+00  0.000000E+00 e 0 HB2.29    CB.29     HB3.29 #MAP   4258
   1071    1.683   35.191    1.958 1 U   2.608133E+00  0.000000E+00 e 0 HD3.69    CB.93     HB2.93 #MAP  13555
   1072    1.414   54.340    4.114 1 U   2.618985E+00  0.000000E+00 e 0 QB.80     CA.80     HA.80 #MAP  11374
   1073    5.005   50.415    3.749 1 U   2.667750E+00  0.000000E+00 e 0 HA.103    CD.104    HD3.104 #MAP  15338
   1074    4.366   23.578    0.949 1 U   2.667429E+00  0.000000E+00 e 0 HA.8      CD1.8     QD1.8 #MAP    706
   1075    4.632   22.322    0.731 1 U   2.740377E+00  0.000000E+00 e 0 HA.67     CG2.67    QG2.67 #MAP   9467
   1075    4.632   22.322    0.731 1 U   2.740377E+00  0.000000E+00 e 0 HA.95     CG2.67    QG2.67 #MAP   9480
   1076    0.604   55.908    3.858 1 U   3.225648E+00  0.000000E+00 e 0 QD1.71    CA.89     HA.89 #MAP  12748
   1076    0.604   55.908    3.858 1 U   3.225648E+00  0.000000E+00 e 0 QD2.71    CA.89     HA.89 #MAP  12749
   1077    4.418   38.958    2.638 1 U   2.838518E+00  0.000000E+00 e 0 -         -         -
   1078    4.144   31.268    1.815 1 U   3.098102E+00  0.000000E+00 e 0 HA.65     CB.65     HB3.65 #MAP   9158
   1079    0.604   53.083    4.229 1 U   2.875840E+00  0.000000E+00 e 0 QD1.71    CA.71     HA.71 #MAP   9898
   1079    0.604   53.083    4.229 1 U   2.875840E+00  0.000000E+00 e 0 QD2.71    CA.71     HA.71 #MAP   9899
   1079    0.604   53.083    4.229 1 U   2.875840E+00  0.000000E+00 e 0 QD1.76    CA.71     HA.71 #MAP   9911
   1080    0.677   62.343    3.974 1 U   2.989002E+00  0.000000E+00 e 0 QG2.87    CA.87     HA.87 #MAP  12474
   1081    7.664   62.186    4.211 1 U   3.177198E+00  0.000000E+00 e 0 H.134     CA.134    HA.134 #MAP  20258
   1082    0.896   62.185    4.212 1 U   3.378463E+00  0.000000E+00 e 0 QG1.62    CA.134    HA.134 #MAP  20253
   1083    8.424   16.200    0.445 1 U   3.231511E+00  0.000000E+00 e 0 H.67      CG2.64    QG2.64 #MAP   8905
   1083    8.424   16.200    0.445 1 U   3.231511E+00  0.000000E+00 e 0 H.65      CG2.64    QG2.64 #MAP   8895
   1084    8.472   16.207    0.449 1 U   3.300854E+00  0.000000E+00 e 0 H.130     CG2.64    QG2.64 #MAP   8938
   1085    7.789   18.869    0.860 1 U   3.120725E+00  0.000000E+00 e 0 H.63      CG1.62    QG1.62 #MAP   8514
   1086    2.354   65.952    4.104 1 U   2.801935E+00  0.000000E+00 e 0 HB2.74    CA.74     HA.74 #MAP  10407
   1086    2.354   65.952    4.104 1 U   2.801935E+00  0.000000E+00 e 0 HB3.74    CA.74     HA.74 #MAP  10408
   1087    3.799   43.353    1.625 1 U   3.033532E+00  0.000000E+00 e 0 -         -         -
   1088    2.889   43.198    3.055 1 U   2.432195E+00  0.000000E+00 e 0 HD2.58    CD.58     HD3.58 #MAP   7624
   1088    2.889   43.198    3.055 1 U   2.432195E+00  0.000000E+00 e 0 HD2.130   CD.130    HD3.130 #MAP  19953
   1089    7.935   38.644    3.278 1 U   3.359055E+00  0.000000E+00 e 0 H.122     CB.122    HB3.122 #MAP  17988
   1090    8.056   40.842    2.958 1 U   3.352014E+00  0.000000E+00 e 0 H.43      CB.43     HB3.43 #MAP   6254
   1090    8.056   40.842    2.958 1 U   3.352014E+00  0.000000E+00 e 0 H.61      CB.43     HB3.43 #MAP   6267
   1091    1.734   29.385    2.278 1 U   2.580144E+00  0.000000E+00 e 0 HB2.53    CB.53     HB3.53 #MAP   7317
   1091    1.734   29.385    2.278 1 U   2.580144E+00  0.000000E+00 e 0 HG2.53    CB.53     HB3.53 #MAP   7319
   1092    7.538   65.796    3.780 1 U   3.537459E+00  0.000000E+00 e 0 HD21.11   CA.12     HA.12 #MAP   1126
   1092    7.538   65.796    3.780 1 U   3.537459E+00  0.000000E+00 e 0 H.15      CA.12     HA.12 #MAP   1140
   1092    7.538   65.796    3.780 1 U   3.537459E+00  0.000000E+00 e 0 H.17      CA.12     HA.12 #MAP   1148
   1093    4.763   57.792    4.157 1 U   2.774374E+00  0.000000E+00 e 0 HA.66     CA.65     HA.65 #MAP   9114
   1093    4.763   57.792    4.157 1 U   2.774374E+00  0.000000E+00 e 0 HA.91     CA.90     HA.90 #MAP  12821
   1094    8.671   58.418    4.626 1 U   3.486834E+00  0.000000E+00 e 0 H.1       CA.1      HA.1 #MAP      1
   1094    8.671   58.418    4.626 1 U   3.486834E+00  0.000000E+00 e 0 H.129     CA.129    HA.129 #MAP  19403
   1095    4.453   40.214    2.676 1 U   3.105671E+00  0.000000E+00 e 0 HA.41     CB.41     HB2.41 #MAP   5954
   1095    4.453   40.214    2.676 1 U   3.105671E+00  0.000000E+00 e 0 HA.102    CB.101    HB3.101 #MAP  14969
   1096    1.263   16.200    0.446 1 U   3.117463E+00  0.000000E+00 e 0 HB2.95    CG2.64    QG2.64 #MAP   8911
   1096    1.263   16.200    0.446 1 U   3.117463E+00  0.000000E+00 e 0 HG.95     CG2.64    QG2.64 #MAP   8913
   1097    1.735   64.855    3.808 1 U   3.247267E+00  0.000000E+00 e 0 HG.8      CA.5      HA.5 #MAP    207
   1097    1.735   64.855    3.808 1 U   3.247267E+00  0.000000E+00 e 0 HD3.13    CA.5      HA.5 #MAP    212
   1098    1.932   42.410    1.351 1 U   3.211190E+00  0.000000E+00 e 0 HB3.76    CB.76     HB2.76 #MAP  10701
   1098    1.932   42.410    1.351 1 U   3.211190E+00  0.000000E+00 e 0 HB3.110   CB.76     HB2.76 #MAP  10724
   1099    0.773   31.895    1.216 1 U   3.350586E+00  0.000000E+00 e 0 HG2.31    CB.31     HB2.31 #MAP   4554
   1100    8.045   22.322    1.579 1 U   2.942190E+00  0.000000E+00 e 0 H.118     CB.113    QB.113 #MAP  16749
   1100    8.045   22.322    1.579 1 U   2.942190E+00  0.000000E+00 e 0 H.119     CB.113    QB.113 #MAP  16755
   1100    8.045   22.322    1.579 1 U   2.942190E+00  0.000000E+00 e 0 HE.119    CB.113    QB.113 #MAP  16763
   1100    8.045   22.322    1.579 1 U   2.942190E+00  0.000000E+00 e 0 H.123     CB.113    QB.113 #MAP  16772
   1101    1.046   60.617    5.478 1 U   3.222141E+00  0.000000E+00 e 0 QD2.76    CA.92     HA.92 #MAP  13350
   1101    1.046   60.617    5.478 1 U   3.222141E+00  0.000000E+00 e 0 QG1.112   CA.92     HA.92 #MAP  13374
   1101    1.046   60.617    5.478 1 U   3.222141E+00  0.000000E+00 e 0 QG2.112   CA.92     HA.92 #MAP  13375
   1102    2.547   41.470    2.901 1 U   2.534084E+00  0.000000E+00 e 0 HB2.7     CB.7      HB3.7 #MAP    531
   1103    0.173   19.183    0.585 1 U   2.966467E+00  0.000000E+00 e 0 HG13.61   CG2.61    QG2.61 #MAP   8223
   1103    0.173   19.183    0.585 1 U   2.966467E+00  0.000000E+00 e 0 HG13.61   CG2.62    QG2.62 #MAP   8553
   1104    1.536   39.115    2.156 1 U   2.933670E+00  0.000000E+00 e 0 HB2.42    CB.42     HB3.42 #MAP   6063
   1105    1.046   23.891    1.249 1 U   2.427185E+00  0.000000E+00 e 0 HB2.71    CG2.92    QG2.92 #MAP  13438
   1105    1.046   23.891    1.249 1 U   2.427185E+00  0.000000E+00 e 0 QD2.76    CG2.92    QG2.92 #MAP  13452
   1105    1.046   23.891    1.249 1 U   2.427185E+00  0.000000E+00 e 0 QB.79     CG2.92    QG2.92 #MAP  13456
   1105    1.046   23.891    1.249 1 U   2.427185E+00  0.000000E+00 e 0 QG1.112   CG2.92    QG2.92 #MAP  13493
   1105    1.046   23.891    1.249 1 U   2.427185E+00  0.000000E+00 e 0 QG2.112   CG2.92    QG2.92 #MAP  13494
   1106    3.112   36.918    2.544 1 U   3.189369E+00  0.000000E+00 e 0 HB3.73    CB.73     HB2.73 #MAP  10273
   1107    6.878   41.783    4.004 1 U   3.670836E+00  0.000000E+00 e 0 HD1.91    CB.91     HB3.91 #MAP  13141
   1107    6.878   41.783    4.004 1 U   3.670836E+00  0.000000E+00 e 0 HE1.91    CB.91     HB3.91 #MAP  13142
   1107    6.878   41.783    4.004 1 U   3.670836E+00  0.000000E+00 e 0 HZ.91     CB.91     HB3.91 #MAP  13143
   1108    2.362   34.564    2.601 1 U   2.400000E+00  0.000000E+00 e 0 HG2.128   CG.128    HG3.128 #MAP  19365
   1109    8.670   29.070    2.233 1 U   3.492519E+00  0.000000E+00 e 0 H.129     CB.128    HB3.128 #MAP  19292
   1110    5.257   18.084    0.786 1 U   2.856519E+00  0.000000E+00 e 0 HA.23     CG2.34    QG2.34 #MAP   4983
   1110    5.257   18.084    0.786 1 U   2.856519E+00  0.000000E+00 e 0 HA.34     CG2.34    QG2.34 #MAP   5004
   1110    5.257   18.084    0.786 1 U   2.856519E+00  0.000000E+00 e 0 HA.49     CG2.34    QG2.34 #MAP   5023
   1111    0.556   61.401    3.578 1 U   3.144456E+00  0.000000E+00 e 0 HG.16     CA.13     HA.13 #MAP   1346
   1111    0.556   61.401    3.578 1 U   3.144456E+00  0.000000E+00 e 0 QD1.16    CA.13     HA.13 #MAP   1347
   1112    7.095   39.899    2.482 1 U   3.373122E+00  0.000000E+00 e 0 HD1.25    CB.25     HB2.25 #MAP   3600
   1112    7.095   39.899    2.482 1 U   3.373122E+00  0.000000E+00 e 0 HE1.25    CB.25     HB2.25 #MAP   3601
   1112    7.095   39.899    2.482 1 U   3.373122E+00  0.000000E+00 e 0 HZ.25     CB.25     HB2.25 #MAP   3602
   1112    7.095   39.899    2.482 1 U   3.373122E+00  0.000000E+00 e 0 HE2.25    CB.25     HB2.25 #MAP   3603
   1112    7.095   39.899    2.482 1 U   3.373122E+00  0.000000E+00 e 0 HD2.25    CB.25     HB2.25 #MAP   3604
   1113    7.488   30.797    2.085 1 U   3.532161E+00  0.000000E+00 e 0 H.95      CB.94     HB2.94 #MAP  13856
   1113    7.488   30.797    2.085 1 U   3.532161E+00  0.000000E+00 e 0 H.115     CB.118    HB2.118 #MAP  17338
   1114    2.693   55.751    4.464 1 U   3.036782E+00  0.000000E+00 e 0 HB3.101   CA.102    HA.102 #MAP  14975
   1114    2.693   55.751    4.464 1 U   3.036782E+00  0.000000E+00 e 0 HB3.102   CA.102    HA.102 #MAP  14979
   1115    2.126   51.200    3.530 1 U   2.518294E+00  0.000000E+00 e 0 HD2.74    CD.74     HD3.74 #MAP  10542
   1116    4.734   50.415    3.939 1 U   2.914140E+00  0.000000E+00 e 0 HA.26     CD.27     HD3.27 #MAP   4106
   1117    3.235   27.814    1.732 1 U   2.731181E+00  0.000000E+00 e 0 HD3.85    CG.85     HG2.85 #MAP  12235
   1117    3.235   27.814    1.732 1 U   2.731181E+00  0.000000E+00 e 0 HD3.85    CG.85     HG3.85 #MAP  12247
   1118    3.801   16.043    0.446 1 U   3.017106E+00  0.000000E+00 e 0 HA.64     CG2.64    QG2.64 #MAP   8889
   1119    6.907  128.574    6.682 1 U   3.584244E+00  0.000000E+00 e 0 HE1.45    CZ.45     HZ.45 #MAP   6668
   1119    6.907  128.574    6.682 1 U   3.584244E+00  0.000000E+00 e 0 HZ2.47    CZ3.47    HZ3.47 #MAP   6963
   1120    3.556   23.892    0.540 1 U   2.969177E+00  0.000000E+00 e 0 HB2.38    CG.16     HG.16 #MAP   1966
   1120    3.556   23.892    0.540 1 U   2.969177E+00  0.000000E+00 e 0 HB2.38    CD1.16    QD1.16 #MAP   2010
   1120    3.556   23.892    0.540 1 U   2.969177E+00  0.000000E+00 e 0 HB3.38    CD1.16    QD1.16 #MAP   2011
   1121    1.575   55.281    4.242 1 U   2.421105E+00  0.000000E+00 e 0 QB.121    CA.121    HA.121 #MAP  17837
   1121    1.575   55.281    4.242 1 U   2.421105E+00  0.000000E+00 e 0 QE.125    CA.121    HA.121 #MAP  17852
   1122    4.552   21.537    1.232 1 U   2.473953E+00  0.000000E+00 e 0 HA.88     CB.88     QB.88 #MAP  12714
   1123    1.586   55.125    4.111 1 U   2.487866E+00  0.000000E+00 e 0 QB.15     CA.15     HA.15 #MAP   1769
   1123    1.586   55.125    4.111 1 U   2.487866E+00  0.000000E+00 e 0 HB3.16    CA.15     HA.15 #MAP   1772
   1123    1.586   55.125    4.111 1 U   2.487866E+00  0.000000E+00 e 0 QE.125    CA.15     HA.15 #MAP   1786
   1124    7.813   57.163    4.293 1 U   3.143442E+00  0.000000E+00 e 0 H.70      CA.69     HA.69 #MAP   9592
   1125    7.244   27.501    1.740 1 U   3.468341E+00  0.000000E+00 e 0 H.8       CG.8      HG.8 #MAP    671
   1126    0.778   41.313    2.849 1 U   3.202221E+00  0.000000E+00 e 0 HG2.31    CE.31     HE2.31 #MAP   4665
   1126    0.778   41.313    2.849 1 U   3.202221E+00  0.000000E+00 e 0 HG2.31    CE.31     HE3.31 #MAP   4674
   1127    2.988   57.007    4.592 1 U   3.387954E+00  0.000000E+00 e 0 HB3.25    CA.25     HA.25 #MAP   3564
   1128    8.033   29.070    2.081 1 U   3.114889E+00  0.000000E+00 e 0 H.128     CB.128    HB2.128 #MAP  19252
   1129    9.217   20.753    1.623 1 U   3.198316E+00  0.000000E+00 e 0 H.113     CD1.22    QD1.22 #MAP   3006
   1130    0.831   19.340    1.073 1 U   2.693324E+00  0.000000E+00 e 0 QG1.87    CB.79     QB.79 #MAP  11360
   1131    1.980   64.856    4.334 1 U   3.148127E+00  0.000000E+00 e 0 HB2.27    CA.27     HA.27 #MAP   4006
   1132    0.923   64.855    3.810 1 U   3.046762E+00  0.000000E+00 e 0 QD1.8     CA.5      HA.5 #MAP    208
   1132    0.923   64.855    3.810 1 U   3.046762E+00  0.000000E+00 e 0 QD2.8     CA.5      HA.5 #MAP    209
   1133    4.239   24.205    0.603 1 U   2.696428E+00  0.000000E+00 e 0 HA.71     CD1.71    QD1.71 #MAP  10022
   1134    1.047   51.200    3.340 1 U   3.613496E+00  0.000000E+00 e 0 HG.26     CD.110    HD2.110 #MAP  16194
   1134    1.047   51.200    3.340 1 U   3.613496E+00  0.000000E+00 e 0 QD1.26    CD.110    HD2.110 #MAP  16195
   1134    1.047   51.200    3.340 1 U   3.613496E+00  0.000000E+00 e 0 QD2.26    CD.110    HD2.110 #MAP  16196
   1134    1.047   51.200    3.340 1 U   3.613496E+00  0.000000E+00 e 0 QD2.76    CD.110    HD2.110 #MAP  16200
   1135    0.775   41.783    1.720 1 U   2.856830E+00  0.000000E+00 e 0 QG1.24    CB.34     HB.34 #MAP   4950
   1135    0.775   41.783    1.720 1 U   2.856830E+00  0.000000E+00 e 0 QG2.24    CB.34     HB.34 #MAP   4951
   1135    0.775   41.783    1.720 1 U   2.856830E+00  0.000000E+00 e 0 QG2.34    CB.34     HB.34 #MAP   4961
   1136    8.627   62.108    4.633 1 U   3.882764E+00  0.000000E+00 e 0 H.96      CA.67     HA.67 #MAP   9369
   1137    7.947   43.981    3.078 1 U   3.385734E+00  0.000000E+00 e 0 H.106     CA.106    HA2.106 #MAP  15462
   1138    7.803   35.191    1.681 1 U   3.596837E+00  0.000000E+00 e 0 H.29      CB.29     HB2.29 #MAP   4231
   1139    7.707   35.190    1.665 1 U   3.798449E+00  0.000000E+00 e 0 H.23      CB.23     HB3.23 #MAP   3179
   1140    7.244   33.151    1.813 1 U   3.158902E+00  0.000000E+00 e 0 H.19      CB.18     HB2.18 #MAP   2378
   1140    7.244   33.151    1.813 1 U   3.158902E+00  0.000000E+00 e 0 H.19      CB.18     HB3.18 #MAP   2405
   1141    4.837   27.188    0.147 1 U   3.400964E+00  0.000000E+00 e 0 -         -         -
   1142    3.328   21.704    0.733 1 U   3.524881E+00  0.000000E+00 e 0 HD2.110   CG2.24    QG2.24 #MAP   3545
   1143    3.370   21.721    0.740 1 U   3.578438E+00  0.000000E+00 e 0 -         -         -
   1144    3.653   27.820    2.119 1 U   2.993224E+00  0.000000E+00 e 0 HD2.99    CG.99     HG3.99 #MAP  14817
   1145    7.661   61.401    4.321 1 U   3.376787E+00  0.000000E+00 e 0 H.72      CA.72     HA.72 #MAP  10125
   1146    3.838   26.245    0.871 1 U   3.073020E+00  0.000000E+00 e 0 HA.77     CG.71     HG.71 #MAP  10004
   1146    3.838   26.245    0.871 1 U   3.073020E+00  0.000000E+00 e 0 HA.89     CG.71     HG.71 #MAP  10013
   1146    3.838   26.245    0.871 1 U   3.073020E+00  0.000000E+00 e 0 HA.77     CG.77     HG2.77 #MAP  11076
   1147    0.886   63.599    3.752 1 U   2.596257E+00  0.000000E+00 e 0 QD1.59    CA.62     HA.62 #MAP   8430
   1147    0.886   63.599    3.752 1 U   2.596257E+00  0.000000E+00 e 0 QG1.62    CA.62     HA.62 #MAP   8443
   1148    2.696   42.097    2.352 1 U   2.563489E+00  0.000000E+00 e 0 HB3.102   CB.102    HB2.102 #MAP  14998
   1149    7.095   18.084    1.413 1 U   3.542580E+00  0.000000E+00 e 0 H.81      CB.78     QB.78 #MAP  11258
   1149    7.095   18.084    1.413 1 U   3.542580E+00  0.000000E+00 e 0 H.82      CB.78     QB.78 #MAP  11266
   1150    9.116   55.123    5.681 1 U   2.810172E+00  0.000000E+00 e 0 H.22      CA.21     HA.21 #MAP   2629
   1151    1.607   38.644    3.110 1 U   3.614572E+00  0.000000E+00 e 0 QD1.22    CB.122    HB2.122 #MAP  17933
   1151    1.607   38.644    3.110 1 U   3.614572E+00  0.000000E+00 e 0 QB.113    CB.122    HB2.122 #MAP  17940
   1151    1.607   38.644    3.110 1 U   3.614572E+00  0.000000E+00 e 0 QB.121    CB.122    HB2.122 #MAP  17951
   1152    0.849   54.339    4.123 1 U   3.298719E+00  0.000000E+00 e 0 QG1.87    CA.80     HA.80 #MAP  11396
   1153    4.773   66.267    4.276 1 U   2.883077E+00  0.000000E+00 e 0 HA.115    CB.115    HB3.115 #MAP  17015
   1154   -0.136    9.451    0.703 1 U   3.429566E+00  0.000000E+00 e 0 -         -         -
   1155    8.006   61.401    3.575 1 U   3.860548E+00  0.000000E+00 e 0 H.11      CA.10     HA.10 #MAP   1010
   1155    8.006   61.401    3.575 1 U   3.860548E+00  0.000000E+00 e 0 H.14      CA.10     HA.10 #MAP   1025
   1155    8.006   61.401    3.575 1 U   3.860548E+00  0.000000E+00 e 0 H.14      CA.13     HA.13 #MAP   1337
   1156    1.928   57.478    4.308 1 U   2.593347E+00  0.000000E+00 e 0 HB2.93    CA.69     HA.69 #MAP   9605
   1156    1.928   57.478    4.308 1 U   2.593347E+00  0.000000E+00 e 0 HB2.84    CA.85     HA.85 #MAP  12151
   1156    1.928   57.478    4.308 1 U   2.593347E+00  0.000000E+00 e 0 HG2.84    CA.85     HA.85 #MAP  12153
   1156    1.928   57.478    4.308 1 U   2.593347E+00  0.000000E+00 e 0 HB2.85    CA.85     HA.85 #MAP  12158
   1156    1.928   57.478    4.308 1 U   2.593347E+00  0.000000E+00 e 0 HB3.85    CA.85     HA.85 #MAP  12159
   1156    1.928   57.478    4.308 1 U   2.593347E+00  0.000000E+00 e 0 HB3.130   CA.131    HA.131 #MAP  19967
   1157    3.346   23.891    1.253 1 U   3.000550E+00  0.000000E+00 e 0 HA2.70    CG2.92    QG2.92 #MAP  13435
   1158    0.605   19.339    1.405 1 U   2.513180E+00  0.000000E+00 e 0 QD1.71    CB.80     QB.80 #MAP  11407
   1158    0.605   19.339    1.405 1 U   2.513180E+00  0.000000E+00 e 0 QD2.71    CB.80     QB.80 #MAP  11408
   1158    0.605   19.339    1.405 1 U   2.513180E+00  0.000000E+00 e 0 QD1.76    CB.80     QB.80 #MAP  11413
   1159    0.529   26.087    1.690 1 U   3.172527E+00  0.000000E+00 e 0 -         -         -
   1160    4.736   49.630    3.510 1 U   3.194557E+00  0.000000E+00 e 0 -         -         -
   1161    0.691   19.338    1.404 1 U   2.677842E+00  0.000000E+00 e 0 QG2.87    CB.80     QB.80 #MAP  11454
   1162    3.420   55.281    5.005 1 U   2.913485E+00  0.000000E+00 e 0 HD2.104   CA.103    HA.103 #MAP  15040
   1163    3.530   19.183    2.121 1 U   2.510441E+00  0.000000E+00 e 0 -         -         -
   1164    2.744   31.896    2.401 1 U   2.400000E+00  0.000000E+00 e 0 HG3.125   CG.125    HG2.125 #MAP  18687
   1165    4.748   39.272    2.703 1 U   2.821853E+00  0.000000E+00 e 0 HA.57     CB.56     HB3.56 #MAP   7475
   1165    4.748   39.272    2.703 1 U   2.821853E+00  0.000000E+00 e 0 HA.136    CB.136    HB3.136 #MAP  20530
   1166    0.897   31.896    2.403 1 U   3.251355E+00  0.000000E+00 e 0 QG2.107   CB.104    HB3.104 #MAP  15262
   1166    0.897   31.896    2.403 1 U   3.251355E+00  0.000000E+00 e 0 QG1.12    CG.125    HG2.125 #MAP  18661
   1166    0.897   31.896    2.403 1 U   3.251355E+00  0.000000E+00 e 0 QG2.127   CG.125    HG2.125 #MAP  18692
   1167    3.641   19.183    0.585 1 U   3.228448E+00  0.000000E+00 e 0 HA.61     CG2.61    QG2.61 #MAP   8219
   1167    3.641   19.183    0.585 1 U   3.228448E+00  0.000000E+00 e 0 HA.61     CG2.62    QG2.62 #MAP   8550
   1168    6.876   43.353    3.810 1 U   3.412168E+00  0.000000E+00 e 0 H.20      CA.19     HA2.19 #MAP   2520
   1168    6.876   43.353    3.810 1 U   3.412168E+00  0.000000E+00 e 0 H.20      CA.19     HA3.19 #MAP   2549
   1169    1.599    9.452    0.701 1 U   3.138304E+00  0.000000E+00 e 0 -         -         -
   1170    4.586   21.695    0.736 1 U   3.347272E+00  0.000000E+00 e 0 HA.25     CG2.24    QG2.24 #MAP   3505
   1170    4.586   21.695    0.736 1 U   3.347272E+00  0.000000E+00 e 0 HA.109    CG2.24    QG2.24 #MAP   3534
   1170    4.586   21.695    0.736 1 U   3.347272E+00  0.000000E+00 e 0 HA.110    CG2.24    QG2.24 #MAP   3540
   1170    4.586   21.695    0.736 1 U   3.347272E+00  0.000000E+00 e 0 HA.110    CG2.72    QG2.72 #MAP  10228
   1170    4.586   21.695    0.736 1 U   3.347272E+00  0.000000E+00 e 0 HA.95     CG1.123   QG1.123 #MAP  18295
   1171    7.197   22.321    1.039 1 U   2.689905E+00  0.000000E+00 e 0 H.12      CG2.12    QG2.12 #MAP   1281
   1172   -0.601   28.442    0.161 1 U   3.162376E+00  0.000000E+00 e 0 HG12.61   CG1.61    HG13.61 #MAP   8313
   1173    8.094   19.183    0.585 1 U   2.743491E+00  0.000000E+00 e 0 H.61      CG2.61    QG2.61 #MAP   8218
   1173    8.094   19.183    0.585 1 U   2.743491E+00  0.000000E+00 e 0 H.61      CG2.62    QG2.62 #MAP   8549
   1174    3.308   28.130    2.196 1 U   3.057060E+00  0.000000E+00 e 0 HD2.9     CG.9      HG2.9 #MAP    898
   1174    3.308   28.130    2.196 1 U   3.057060E+00  0.000000E+00 e 0 HD2.9     CG.9      HG3.9 #MAP    928
   1175    5.770   27.031    0.144 1 U   3.357445E+00  0.000000E+00 e 0 -         -         -
   1176    4.760  133.439    6.737 1 U   3.548225E+00  0.000000E+00 e 0 -         -         -
   1177    3.641   12.120    0.306 1 U   2.941298E+00  0.000000E+00 e 0 HA.61     CD1.64    QD1.64 #MAP   9047
   1178    0.898   65.796    3.783 1 U   2.868674E+00  0.000000E+00 e 0 QG1.12    CA.12     HA.12 #MAP   1131
   1179    1.132   63.599    3.745 1 U   3.138505E+00  0.000000E+00 e 0 QG2.134   CA.62     HA.62 #MAP   8463
   1180    1.455   55.910    3.854 1 U   2.701656E+00  0.000000E+00 e 0 QB.89     CA.89     HA.89 #MAP  12759
   1181    1.328   55.907    3.858 1 U   3.114889E+00  0.000000E+00 e 0 -         -         -
   1182    1.459   55.905    3.879 1 U   2.841255E+00  0.000000E+00 e 0 -         -         -
   1183    1.040   35.350    1.291 1 U   3.554653E+00  0.000000E+00 e 0 QG1.112   CB.23     HB2.23 #MAP   3173
   1183    1.040   35.350    1.291 1 U   3.554653E+00  0.000000E+00 e 0 QG2.112   CB.23     HB2.23 #MAP   3174
   1184    7.321   19.183    1.402 1 U   3.571705E+00  0.000000E+00 e 0 H.76      CB.80     QB.80 #MAP  11409
   1184    7.321   19.183    1.402 1 U   3.571705E+00  0.000000E+00 e 0 H.79      CB.80     QB.80 #MAP  11426
   1185    2.549   40.529    2.672 1 U   2.400000E+00  0.000000E+00 e 0 HB2.101   CB.101    HB3.101 #MAP  14966
   1186    3.749   22.479    0.670 1 U   3.349953E+00  0.000000E+00 e 0 HA.76     CG2.87    QG2.87 #MAP  12610
   1187    4.165   33.466    2.222 1 U   3.139106E+00  0.000000E+00 e 0 HA.125    CB.125    HB3.125 #MAP  18640
   1188    4.058   33.462    2.224 1 U   3.630432E+00  0.000000E+00 e 0 HA.16     CB.125    HB3.125 #MAP  18628
   1188    4.058   33.462    2.224 1 U   3.630432E+00  0.000000E+00 e 0 HA.122    CB.125    HB3.125 #MAP  18636
   1189    7.100   36.133    1.863 1 U   3.417778E+00  0.000000E+00 e 0 HD1.25    CB.112    HB.112 #MAP  16558
   1189    7.100   36.133    1.863 1 U   3.417778E+00  0.000000E+00 e 0 HE1.25    CB.112    HB.112 #MAP  16559
   1189    7.100   36.133    1.863 1 U   3.417778E+00  0.000000E+00 e 0 HZ.25     CB.112    HB.112 #MAP  16560
   1190    8.519   46.021    4.178 1 U   3.379303E+00  0.000000E+00 e 0 H.5       CA.4      HA3.4 #MAP    169
   1191    0.601   56.222    3.740 1 U   2.753786E+00  0.000000E+00 e 0 QD2.71    CA.76     HA.76 #MAP  10647
   1191    0.601   56.222    3.740 1 U   2.753786E+00  0.000000E+00 e 0 QD1.76    CA.76     HA.76 #MAP  10657
   1192    7.096   32.525    1.882 1 U   2.552005E+00  0.000000E+00 e 0 H.81      CB.81     HB3.81 #MAP  11513
   1192    7.096   32.525    1.882 1 U   2.552005E+00  0.000000E+00 e 0 H.82      CB.81     HB3.81 #MAP  11523
   1193    4.464   42.096    2.700 1 U   3.338699E+00  0.000000E+00 e 0 HA.102    CB.102    HB3.102 #MAP  15009
   1194    8.893   57.634    3.932 1 U   3.102517E+00  0.000000E+00 e 0 H.28      CA.28     HA.28 #MAP   4132
   1194    8.893   57.634    3.932 1 U   3.102517E+00  0.000000E+00 e 0 H.114     CA.114    HA.114 #MAP  16785
   1195    6.315   27.031    0.147 1 U   3.539083E+00  0.000000E+00 e 0 HH2.47    CD2.22    QD2.22 #MAP   3056
   1196    7.686   33.150    1.814 1 U   2.629580E+00  0.000000E+00 e 0 H.18      CB.18     HB2.18 #MAP   2368
   1196    7.686   33.150    1.814 1 U   2.629580E+00  0.000000E+00 e 0 H.18      CB.18     HB3.18 #MAP   2395
   1197    4.101   27.344    1.855 1 U   3.121496E+00  0.000000E+00 e 0 HA.74     CG.74     HG2.74 #MAP  10475
   1197    4.101   27.344    1.855 1 U   3.121496E+00  0.000000E+00 e 0 HA.74     CG.74     HG3.74 #MAP  10495
   1198    7.690   58.420    4.204 1 U   3.415236E+00  0.000000E+00 e 0 H.6       CA.6      HA.6 #MAP    388
   1198    7.690   58.420    4.204 1 U   3.415236E+00  0.000000E+00 e 0 HE1.6     CA.6      HA.6 #MAP    394
   1198    7.690   58.420    4.204 1 U   3.415236E+00  0.000000E+00 e 0 H.7       CA.6      HA.6 #MAP    395
   1198    7.690   58.420    4.204 1 U   3.415236E+00  0.000000E+00 e 0 H.47      CA.47     HA.47 #MAP   6813
   1198    7.690   58.420    4.204 1 U   3.415236E+00  0.000000E+00 e 0 H.48      CA.47     HA.47 #MAP   6820
   1199    0.880   26.245    1.345 1 U   2.609231E+00  0.000000E+00 e 0 HG2.77    CG.77     HG3.77 #MAP  11117
   1199    0.880   26.245    1.345 1 U   2.609231E+00  0.000000E+00 e 0 HD2.77    CG.77     HG3.77 #MAP  11119
   1200    7.583   31.738    3.202 1 U   3.467133E+00  0.000000E+00 e 0 -         -         -
   1201    1.733   54.652    4.376 1 U   3.015739E+00  0.000000E+00 e 0 HB2.60    CA.63     HA.63 #MAP   8580
   1201    1.733   54.652    4.376 1 U   3.015739E+00  0.000000E+00 e 0 HG3.63    CA.63     HA.63 #MAP   8593
   1202    4.385   42.725    3.174 1 U   2.774797E+00  0.000000E+00 e 0 HA.63     CD.63     HD2.63 #MAP   8758
   1202    4.385   42.725    3.174 1 U   2.774797E+00  0.000000E+00 e 0 HA.63     CD.63     HD3.63 #MAP   8778
   1203    7.195   31.895    2.067 1 U   3.298719E+00  0.000000E+00 e 0 H.12      CB.12     HB.12 #MAP   1171
   1204    0.148   27.031    1.253 1 U   3.128007E+00  0.000000E+00 e 0 QD2.95    CG.95     HG.95 #MAP  14045
   1205    1.760   58.891    3.890 1 U   3.281023E+00  0.000000E+00 e 0 HG3.17    CA.17     HA.17 #MAP   2144
   1206    5.253   41.782    1.715 1 U   3.359377E+00  0.000000E+00 e 0 HA.23     CB.34     HB.34 #MAP   4947
   1206    5.253   41.782    1.715 1 U   3.359377E+00  0.000000E+00 e 0 HA.34     CB.34     HB.34 #MAP   4959
   1206    5.253   41.782    1.715 1 U   3.359377E+00  0.000000E+00 e 0 HA.49     CB.34     HB.34 #MAP   4968
   1207    4.746   39.272    2.550 1 U   2.843057E+00  0.000000E+00 e 0 HA.54     CB.55     HB2.55 #MAP   7384
   1207    4.746   39.272    2.550 1 U   2.843057E+00  0.000000E+00 e 0 HA.57     CB.56     HB2.56 #MAP   7465
   1207    4.746   39.272    2.550 1 U   2.843057E+00  0.000000E+00 e 0 HA.136    CB.136    HB2.136 #MAP  20515
   1208    7.078   25.775    1.068 1 U   3.215919E+00  0.000000E+00 e 0 HD1.25    CD2.76    QD2.76 #MAP  10890
   1208    7.078   25.775    1.068 1 U   3.215919E+00  0.000000E+00 e 0 HE1.25    CD2.76    QD2.76 #MAP  10891
   1208    7.078   25.775    1.068 1 U   3.215919E+00  0.000000E+00 e 0 H.73      CD2.76    QD2.76 #MAP  10905
   1208    7.078   25.775    1.068 1 U   3.215919E+00  0.000000E+00 e 0 HE1.73    CD2.76    QD2.76 #MAP  10911
   1209   -0.144   21.223    0.888 1 U   2.674884E+00  0.000000E+00 e 0 QD2.16    CG1.12    QG1.12 #MAP   1234
   1210   -0.098   21.223    0.896 1 U   2.752985E+00  0.000000E+00 e 0 -         -         -
   1211    8.089   33.621    2.964 1 U   3.519489E+00  0.000000E+00 e 0 -         -         -
   1212    0.919   23.734    1.074 1 U   2.400000E+00  0.000000E+00 e 0 QG1.127   CG2.123   QG2.123 #MAP  18402
   1212    0.919   23.734    1.074 1 U   2.400000E+00  0.000000E+00 e 0 QG2.127   CG2.123   QG2.123 #MAP  18403
   1213    7.534   55.125    4.109 1 U   3.014528E+00  0.000000E+00 e 0 H.15      CA.15     HA.15 #MAP   1767
   1213    7.534   55.125    4.109 1 U   3.014528E+00  0.000000E+00 e 0 H.17      CA.15     HA.15 #MAP   1773
   1214   -0.163   28.444   -0.613 1 U   3.260556E+00  0.000000E+00 e 0 QD2.16    CG1.61    HG12.61 #MAP   8261
   1214   -0.163   28.444   -0.613 1 U   3.260556E+00  0.000000E+00 e 0 QD1.61    CG1.61    HG12.61 #MAP   8271
   1215    7.072   61.402    4.320 1 U   3.435568E+00  0.000000E+00 e 0 H.73      CA.72     HA.72 #MAP  10130
   1216    1.244   62.343    3.972 1 U   3.418689E+00  0.000000E+00 e 0 QB.88     CA.87     HA.87 #MAP  12477
   1216    1.244   62.343    3.972 1 U   3.418689E+00  0.000000E+00 e 0 QG2.92    CA.87     HA.87 #MAP  12486
   1217    7.859   31.425    1.915 1 U   3.386587E+00  0.000000E+00 e 0 H.83      CB.83     HB2.83 #MAP  11879
   1218    8.402   62.030    4.634 1 U   2.952975E+00  0.000000E+00 e 0 H.67      CA.67     HA.67 #MAP   9348
   1218    8.402   62.030    4.634 1 U   2.952975E+00  0.000000E+00 e 0 H.68      CA.67     HA.67 #MAP   9353
   1219    3.814   33.779    2.969 1 U   3.262655E+00  0.000000E+00 e 0 -         -         -
   1220    4.763   29.227    1.302 1 U   3.239447E+00  0.000000E+00 e 0 -         -         -
   1221    2.876  133.282    7.575 1 U   3.163540E+00  0.000000E+00 e 0 HB2.103   CD1.103   HD1.103 #MAP  15117
   1221    2.876  133.282    7.575 1 U   3.163540E+00  0.000000E+00 e 0 HB3.103   CD1.103   HD1.103 #MAP  15118
   1221    2.876  133.282    7.575 1 U   3.163540E+00  0.000000E+00 e 0 HB2.103   CD1.103   HD2.103 #MAP  15132
   1221    2.876  133.282    7.575 1 U   3.163540E+00  0.000000E+00 e 0 HB3.103   CD1.103   HD2.103 #MAP  15133
   1221    2.876  133.282    7.575 1 U   3.163540E+00  0.000000E+00 e 0 HB2.103   CE1.103   HE1.103 #MAP  15154
   1221    2.876  133.282    7.575 1 U   3.163540E+00  0.000000E+00 e 0 HB3.103   CE1.103   HE1.103 #MAP  15155
   1222    3.750   50.416    3.422 1 U   2.400000E+00  0.000000E+00 e 0 HD3.104   CD.104    HD2.104 #MAP  15317
   1223    1.452   16.201    0.449 1 U   3.018019E+00  0.000000E+00 e 0 HG13.64   CG2.64    QG2.64 #MAP   8893
   1223    1.452   16.201    0.449 1 U   3.018019E+00  0.000000E+00 e 0 HG3.126   CG2.64    QG2.64 #MAP   8932
   1223    1.452   16.201    0.449 1 U   3.018019E+00  0.000000E+00 e 0 HG2.130   CG2.64    QG2.64 #MAP   8942
   1224    1.586   58.262    5.186 1 U   3.170909E+00  0.000000E+00 e 0 HB.24     CA.24     HA.24 #MAP   3377
   1224    1.586   58.262    5.186 1 U   3.170909E+00  0.000000E+00 e 0 QE.93     CA.24     HA.24 #MAP   3391
   1224    1.586   58.262    5.186 1 U   3.170909E+00  0.000000E+00 e 0 HB2.110   CA.24     HA.24 #MAP   3393
   1224    1.586   58.262    5.186 1 U   3.170909E+00  0.000000E+00 e 0 HB2.111   CA.24     HA.24 #MAP   3398
   1224    1.586   58.262    5.186 1 U   3.170909E+00  0.000000E+00 e 0 QE.111    CA.24     HA.24 #MAP   3402
   1225    4.099   33.150    1.814 1 U   2.887694E+00  0.000000E+00 e 0 HA.15     CB.18     HB2.18 #MAP   2363
   1225    4.099   33.150    1.814 1 U   2.887694E+00  0.000000E+00 e 0 HA.15     CB.18     HB3.18 #MAP   2384
   1225    4.099   33.150    1.814 1 U   2.887694E+00  0.000000E+00 e 0 HA.16     CB.18     HB3.18 #MAP   2387
   1226    7.774   23.577    0.517 1 U   3.098926E+00  0.000000E+00 e 0 HE3.129   CD1.16    QD1.16 #MAP   2044
   1227    3.188  132.811    7.249 1 U   3.513271E+00  0.000000E+00 e 0 HB3.96    CD1.96    HD1.96 #MAP  14319
   1227    3.188  132.811    7.249 1 U   3.513271E+00  0.000000E+00 e 0 HB3.96    CD1.96    HD2.96 #MAP  14340
   1227    3.188  132.811    7.249 1 U   3.513271E+00  0.000000E+00 e 0 HB3.96    CE1.96    HE1.96 #MAP  14375
   1228    1.614   21.694    0.589 1 U   2.631618E+00  0.000000E+00 e 0 HG.76     CD1.76    QD1.76 #MAP  10843
   1228    1.614   21.694    0.589 1 U   2.631618E+00  0.000000E+00 e 0 QE.93     CD1.76    QD1.76 #MAP  10867
   1228    1.614   21.694    0.589 1 U   2.631618E+00  0.000000E+00 e 0 HB2.110   CD1.76    QD1.76 #MAP  10871
   1228    1.614   21.694    0.589 1 U   2.631618E+00  0.000000E+00 e 0 HB2.111   CD1.76    QD1.76 #MAP  10878
   1229    6.309   62.343    3.973 1 U   2.948485E+00  0.000000E+00 e 0 H.88      CA.87     HA.87 #MAP  12475
   1230    7.324   14.475   -0.160 1 U   3.669039E+00  0.000000E+00 e 0 HD1.45    CD1.61    QD1.61 #MAP   8361
   1230    7.324   14.475   -0.160 1 U   3.669039E+00  0.000000E+00 e 0 H.64      CD1.61    QD1.61 #MAP   8382
   1231    3.371   39.115    3.105 1 U   2.869851E+00  0.000000E+00 e 0 HB3.100   CB.100    HB2.100 #MAP  14908
   1232    7.094   25.147    1.596 1 U   2.972520E+00  0.000000E+00 e 0 H.81      CG.81     HG3.81 #MAP  11559
   1232    7.094   25.147    1.596 1 U   2.972520E+00  0.000000E+00 e 0 H.82      CG.81     HG3.81 #MAP  11569
   1232    7.094   25.147    1.596 1 U   2.972520E+00  0.000000E+00 e 0 H.82      CG.82     HG3.82 #MAP  11756
   1233    7.467   30.797    2.220 1 U   3.471782E+00  0.000000E+00 e 0 H.115     CB.118    HB3.118 #MAP  17376
   1234    2.990   39.899    2.478 1 U   2.883575E+00  0.000000E+00 e 0 HB3.25    CB.25     HB2.25 #MAP   3599
   1235    7.729   24.360    0.845 1 U   3.302712E+00  0.000000E+00 e 0 -         -         -
   1236    7.781   14.475   -0.161 1 U   3.540479E+00  0.000000E+00 e 0 H.63      CD1.61    QD1.61 #MAP   8380
   1236    7.781   14.475   -0.161 1 U   3.540479E+00  0.000000E+00 e 0 HE3.129   CD1.61    QD1.61 #MAP   8409
   1237    7.857   50.100    3.305 1 U   3.527145E+00  0.000000E+00 e 0 H.83      CD.84     HD2.84 #MAP  12097
   1238    1.316   58.576    3.891 1 U   3.338853E+00  0.000000E+00 e 0 -         -         -
   1239    3.483   29.228    1.902 1 U   3.347272E+00  0.000000E+00 e 0 HA.127    CB.130    HB3.130 #MAP  19814
   1239    3.483   29.228    1.902 1 U   3.347272E+00  0.000000E+00 e 0 HA.130    CB.130    HB3.130 #MAP  19826
   1240    7.956   43.980    4.548 1 U   3.325896E+00  0.000000E+00 e 0 H.106     CA.106    HA3.106 #MAP  15483
   1241    6.875   21.537    1.228 1 U   3.026715E+00  0.000000E+00 e 0 HD1.91    CB.88     QB.88 #MAP  12733
   1241    6.875   21.537    1.228 1 U   3.026715E+00  0.000000E+00 e 0 HE1.91    CB.88     QB.88 #MAP  12734
   1241    6.875   21.537    1.228 1 U   3.026715E+00  0.000000E+00 e 0 HZ.91     CB.88     QB.88 #MAP  12735
   1242   -0.160   60.931    3.640 1 U   2.956852E+00  0.000000E+00 e 0 QD1.61    CA.61     HA.61 #MAP   8113
   1243    7.355  131.697    6.901 1 U   3.283079E+00  0.000000E+00 e 0 HD1.45    CE1.45    HE1.45 #MAP   6599
   1243    7.355  131.697    6.901 1 U   3.283079E+00  0.000000E+00 e 0 HE2.45    CE1.45    HE1.45 #MAP   6602
   1243    7.355  131.697    6.901 1 U   3.283079E+00  0.000000E+00 e 0 HD2.45    CE1.45    HE1.45 #MAP   6603
   1243    7.355  131.697    6.901 1 U   3.283079E+00  0.000000E+00 e 0 H.64      CE1.45    HE1.45 #MAP   6615
   1243    7.355  131.697    6.901 1 U   3.283079E+00  0.000000E+00 e 0 H.91      CD1.91    HD1.91 #MAP  13181
   1243    7.355  131.697    6.901 1 U   3.283079E+00  0.000000E+00 e 0 H.91      CE1.91    HE1.91 #MAP  13259
   1244    2.323   38.017    2.059 1 U   2.595196E+00  0.000000E+00 e 0 HG3.33    CG.33     HG2.33 #MAP   4885
   1245    3.814   22.008    1.246 1 U   2.801030E+00  0.000000E+00 e 0 HA.5      CG2.5     QG2.5 #MAP    329
   1246    1.587   65.796    3.784 1 U   2.924096E+00  0.000000E+00 e 0 QB.15     CA.12     HA.12 #MAP   1142
   1246    1.587   65.796    3.784 1 U   2.924096E+00  0.000000E+00 e 0 HB3.16    CA.12     HA.12 #MAP   1146
   1246    1.587   65.796    3.784 1 U   2.924096E+00  0.000000E+00 e 0 QE.125    CA.12     HA.12 #MAP   1152
   1247    3.309   53.711    4.955 1 U   3.041744E+00  0.000000E+00 e 0 HD2.84    CA.83     HA.83 #MAP  11852
   1248    3.337   51.199    3.643 1 U   2.872538E+00  0.000000E+00 e 0 HD2.110   CD.110    HD3.110 #MAP  16260
   1249    2.963   65.795    3.530 1 U   2.907985E+00  0.000000E+00 e 0 -         -         -
   1250    7.085   19.340    1.076 1 U   2.757819E+00  0.000000E+00 e 0 HD1.25    CB.79     QB.79 #MAP  11308
   1250    7.085   19.340    1.076 1 U   2.757819E+00  0.000000E+00 e 0 HE1.25    CB.79     QB.79 #MAP  11309
   1250    7.085   19.340    1.076 1 U   2.757819E+00  0.000000E+00 e 0 HZ.25     CB.79     QB.79 #MAP  11310
   1250    7.085   19.340    1.076 1 U   2.757819E+00  0.000000E+00 e 0 HE2.25    CB.79     QB.79 #MAP  11311
   1250    7.085   19.340    1.076 1 U   2.757819E+00  0.000000E+00 e 0 HD2.25    CB.79     QB.79 #MAP  11312
   1250    7.085   19.340    1.076 1 U   2.757819E+00  0.000000E+00 e 0 H.81      CB.79     QB.79 #MAP  11340
   1250    7.085   19.340    1.076 1 U   2.757819E+00  0.000000E+00 e 0 H.82      CB.79     QB.79 #MAP  11343
   1251    8.045   60.617    3.738 1 U   3.235958E+00  0.000000E+00 e 0 H.118     CA.119    HA.119 #MAP  17488
   1251    8.045   60.617    3.738 1 U   3.235958E+00  0.000000E+00 e 0 H.119     CA.119    HA.119 #MAP  17494
   1251    8.045   60.617    3.738 1 U   3.235958E+00  0.000000E+00 e 0 HE.119    CA.119    HA.119 #MAP  17502
   1251    8.045   60.617    3.738 1 U   3.235958E+00  0.000000E+00 e 0 H.123     CA.119    HA.119 #MAP  17514
   1252    3.947   28.285    2.321 1 U   3.162481E+00  0.000000E+00 e 0 HD3.27    CG.27     HG2.27 #MAP   4058
   1252    3.947   28.285    2.321 1 U   3.162481E+00  0.000000E+00 e 0 HA.28     CG.27     HG2.27 #MAP   4060
   1252    3.947   28.285    2.321 1 U   3.162481E+00  0.000000E+00 e 0 HD3.27    CG.27     HG3.27 #MAP   4077
   1252    3.947   28.285    2.321 1 U   3.162481E+00  0.000000E+00 e 0 HA.28     CG.27     HG3.27 #MAP   4079
   1253    3.305   22.322    1.038 1 U   3.048149E+00  0.000000E+00 e 0 HD2.9     CG2.12    QG2.12 #MAP   1273
   1254    8.032   58.262    5.186 1 U   3.078063E+00  0.000000E+00 e 0 H.25      CA.24     HA.24 #MAP   3380
   1255    1.047   65.796    3.783 1 U   2.815291E+00  0.000000E+00 e 0 QG2.12    CA.12     HA.12 #MAP   1132
   1255    1.047   65.796    3.783 1 U   2.815291E+00  0.000000E+00 e 0 HG2.13    CA.12     HA.12 #MAP   1135
   1256    0.578   26.874    1.393 1 U   2.852238E+00  0.000000E+00 e 0 QD2.42    CG.42     HG.42 #MAP   6096
   1257    1.796   27.815    2.124 1 U   2.400000E+00  0.000000E+00 e 0 HG2.99    CG.99     HG3.99 #MAP  14815
   1258    3.309   50.102    3.656 1 U   2.422410E+00  0.000000E+00 e 0 HD2.84    CD.84     HD3.84 #MAP  12141
   1259    7.922   18.241    1.586 1 U   2.835701E+00  0.000000E+00 e 0 H.122     CB.121    QB.121 #MAP  17879
   1259    7.922   18.241    1.586 1 U   2.835701E+00  0.000000E+00 e 0 H.122     CE.125    QE.125 #MAP  18753
   1260    5.300   19.182    0.584 1 U   3.050442E+00  0.000000E+00 e 0 HA.43     CG2.61    QG2.61 #MAP   8197
   1260    5.300   19.182    0.584 1 U   3.050442E+00  0.000000E+00 e 0 HA.43     CG2.62    QG2.62 #MAP   8533
   1261    8.130   20.282    1.342 1 U   2.593874E+00  0.000000E+00 e 0 H.133     CB.133    QB.133 #MAP  20236
   1261    8.130   20.282    1.342 1 U   2.593874E+00  0.000000E+00 e 0 H.136     CB.133    QB.133 #MAP  20247
   1262    0.584   26.716    1.385 1 U   2.892646E+00  0.000000E+00 e 0 QD1.42    CG.42     HG.42 #MAP   6095
   1262    0.584   26.716    1.385 1 U   2.892646E+00  0.000000E+00 e 0 QD1.71    CD.77     HD3.77 #MAP  11149
   1262    0.584   26.716    1.385 1 U   2.892646E+00  0.000000E+00 e 0 QD2.71    CD.77     HD3.77 #MAP  11150
   1263    7.148   18.869    0.861 1 U   2.562760E+00  0.000000E+00 e 0 H.62      CG1.62    QG1.62 #MAP   8509
   1263    7.148   18.869    0.861 1 U   2.562760E+00  0.000000E+00 e 0 HE2.135   CG1.62    QG1.62 #MAP   8532
   1264    0.282   23.265    0.772 1 U   2.801030E+00  0.000000E+00 e 0 HG2.90    CG.90     HG3.90 #MAP  12933
   1265    8.059   58.105    4.232 1 U   3.359055E+00  0.000000E+00 e 0 H.119     CA.120    HA.120 #MAP  17753
   1265    8.059   58.105    4.232 1 U   3.359055E+00  0.000000E+00 e 0 HE.119    CA.120    HA.120 #MAP  17761
   1265    8.059   58.105    4.232 1 U   3.359055E+00  0.000000E+00 e 0 H.123     CA.120    HA.120 #MAP  17771
   1266    7.442  131.706    6.877 1 U   2.740765E+00  0.000000E+00 e 0 HE3.36    CD1.122   HD2.122 #MAP  18054
   1266    7.442  131.706    6.877 1 U   2.740765E+00  0.000000E+00 e 0 HE3.36    CE1.122   HE2.122 #MAP  18131
   1267    0.583   20.283    1.342 1 U   2.512546E+00  0.000000E+00 e 0 QG2.61    CB.133    QB.133 #MAP  20200
   1267    0.583   20.283    1.342 1 U   2.512546E+00  0.000000E+00 e 0 QG2.62    CB.133    QB.133 #MAP  20208
   1268    2.028   55.752    4.504 1 U   2.810172E+00  0.000000E+00 e 0 HB2.2     CA.2      HA.2 #MAP     26
   1268    2.028   55.752    4.504 1 U   2.810172E+00  0.000000E+00 e 0 HB3.2     CA.2      HA.2 #MAP     27
   1269    4.217   30.168    3.165 1 U   3.184351E+00  0.000000E+00 e 0 HA.6      CB.6      HB3.6 #MAP    436
   1269    4.217   30.168    3.165 1 U   3.184351E+00  0.000000E+00 e 0 HA.47     CB.47     HB3.47 #MAP   6871
   1270    8.035   21.381    0.923 1 U   2.819669E+00  0.000000E+00 e 0 H.14      CG1.12    QG1.12 #MAP   1224
   1270    8.035   21.381    0.923 1 U   2.819669E+00  0.000000E+00 e 0 H.125     CG1.12    QG1.12 #MAP   1240
   1270    8.035   21.381    0.923 1 U   2.819669E+00  0.000000E+00 e 0 H.128     CG1.12    QG1.12 #MAP   1250
   1270    8.035   21.381    0.923 1 U   2.819669E+00  0.000000E+00 e 0 H.123     CG1.127   QG1.127 #MAP  19129
   1270    8.035   21.381    0.923 1 U   2.819669E+00  0.000000E+00 e 0 H.125     CG1.127   QG1.127 #MAP  19139
   1270    8.035   21.381    0.923 1 U   2.819669E+00  0.000000E+00 e 0 H.128     CG1.127   QG1.127 #MAP  19153
   1270    8.035   21.381    0.923 1 U   2.819669E+00  0.000000E+00 e 0 H.123     CG2.127   QG2.127 #MAP  19170
   1270    8.035   21.381    0.923 1 U   2.819669E+00  0.000000E+00 e 0 H.125     CG2.127   QG2.127 #MAP  19181
   1270    8.035   21.381    0.923 1 U   2.819669E+00  0.000000E+00 e 0 H.128     CG2.127   QG2.127 #MAP  19198
   1271    2.570   62.656    4.532 1 U   2.977273E+00  0.000000E+00 e 0 HB3.9     CA.9      HA.9 #MAP    825
   1272    1.034   62.343    3.970 1 U   3.168868E+00  0.000000E+00 e 0 QG1.112   CA.87     HA.87 #MAP  12489
   1272    1.034   62.343    3.970 1 U   3.168868E+00  0.000000E+00 e 0 QG2.112   CA.87     HA.87 #MAP  12490
   1273    2.898   41.469    2.552 1 U   2.559621E+00  0.000000E+00 e 0 HB3.7     CB.7      HB2.7 #MAP    514
   1274    0.148   24.362    0.844 1 U   2.400000E+00  0.000000E+00 e 0 QD2.22    CG.22     HG.22 #MAP   2943
   1275    1.083   35.506    3.112 1 U   2.880046E+00  0.000000E+00 e 0 HG2.69    CB.123    HB.123 #MAP  18234
   1275    1.083   35.506    3.112 1 U   2.880046E+00  0.000000E+00 e 0 HG3.69    CB.123    HB.123 #MAP  18235
   1275    1.083   35.506    3.112 1 U   2.880046E+00  0.000000E+00 e 0 QG2.123   CB.123    HB.123 #MAP  18257
   1276    8.030   34.563    2.361 1 U   3.453050E+00  0.000000E+00 e 0 H.125     CG.128    HG2.128 #MAP  19309
   1276    8.030   34.563    2.361 1 U   3.453050E+00  0.000000E+00 e 0 H.128     CG.128    HG2.128 #MAP  19323
   1277    2.152   39.115    1.535 1 U   2.895885E+00  0.000000E+00 e 0 HB3.42    CB.42     HB2.42 #MAP   6031
   1278    1.858   51.201    3.530 1 U   2.680158E+00  0.000000E+00 e 0 HG2.74    CD.74     HD3.74 #MAP  10540
   1278    1.858   51.201    3.530 1 U   2.680158E+00  0.000000E+00 e 0 HG3.74    CD.74     HD3.74 #MAP  10541
   1279    2.521   40.843    2.848 1 U   2.494429E+00  0.000000E+00 e 0 HB2.66    CB.66     HB3.66 #MAP   9328
   1279    2.521   40.843    2.848 1 U   2.494429E+00  0.000000E+00 e 0 HB2.66    CB.96     HB2.96 #MAP  14232
   1280    6.323   16.672    1.586 1 U   2.968905E+00  0.000000E+00 e 0 HH2.47    CE.93     QE.93 #MAP  13717
   1280    6.323   16.672    1.586 1 U   2.968905E+00  0.000000E+00 e 0 HZ.122    CE.93     QE.93 #MAP  13772
   1280    6.323   16.672    1.586 1 U   2.968905E+00  0.000000E+00 e 0 HH2.47    CE.111    QE.111 #MAP  16475
   1280    6.323   16.672    1.586 1 U   2.968905E+00  0.000000E+00 e 0 HZ.122    CE.111    QE.111 #MAP  16506
   1281    7.883   54.809    4.074 1 U   3.007334E+00  0.000000E+00 e 0 H.78      CA.78     HA.78 #MAP  11215
   1282    8.365   55.281    4.249 1 U   2.984681E+00  0.000000E+00 e 0 H.121     CA.121    HA.121 #MAP  17835
   1283    2.351   55.751    4.463 1 U   2.895201E+00  0.000000E+00 e 0 HB2.102   CA.102    HA.102 #MAP  14978
   1284    4.172   37.703    2.400 1 U   3.154001E+00  0.000000E+00 e 0 HA.118    CG.118    HG3.118 #MAP  17449
   1285    0.947   54.025    4.366 1 U   2.789889E+00  0.000000E+00 e 0 QD1.8     CA.8      HA.8 #MAP    553
   1285    0.947   54.025    4.366 1 U   2.789889E+00  0.000000E+00 e 0 QD2.8     CA.8      HA.8 #MAP    554
   1286    4.731   38.017    2.058 1 U   3.339008E+00  0.000000E+00 e 0 HA.33     CG.33     HG2.33 #MAP   4881
   1287    1.599   60.617    3.738 1 U   2.845320E+00  0.000000E+00 e 0 QD1.22    CA.119    HA.119 #MAP  17467
   1287    1.599   60.617    3.738 1 U   2.845320E+00  0.000000E+00 e 0 QB.113    CA.119    HA.119 #MAP  17484
   1287    1.599   60.617    3.738 1 U   2.845320E+00  0.000000E+00 e 0 HB2.119   CA.119    HA.119 #MAP  17496
   1287    1.599   60.617    3.738 1 U   2.845320E+00  0.000000E+00 e 0 QB.121    CA.119    HA.119 #MAP  17507
   1288    2.277   55.124    4.340 1 U   2.768084E+00  0.000000E+00 e 0 HB3.53    CA.53     HA.53 #MAP   7298
   1289    2.869   31.739    3.203 1 U   3.257295E+00  0.000000E+00 e 0 -         -         -
   1290    5.771   48.689    1.590 1 U   2.847394E+00  0.000000E+00 e 0 -         -         -
   1291    7.941   55.278    4.250 1 U   3.537459E+00  0.000000E+00 e 0 H.122     CA.121    HA.121 #MAP  17838
   1292    3.750   19.340    1.072 1 U   2.981870E+00  0.000000E+00 e 0 HA.76     CB.79     QB.79 #MAP  11323
   1293    3.728   28.286    2.325 1 U   3.128692E+00  0.000000E+00 e 0 HD2.27    CG.27     HG2.27 #MAP   4057
   1293    3.728   28.286    2.325 1 U   3.128692E+00  0.000000E+00 e 0 HD2.27    CG.27     HG3.27 #MAP   4076
   1294    6.410  133.439    6.735 1 U   3.371630E+00  0.000000E+00 e 0 -         -         -
   1295    6.889   27.031    0.150 1 U   3.330733E+00  0.000000E+00 e 0 HE1.122   CD2.22    QD2.22 #MAP   3097
   1295    6.889   27.031    0.150 1 U   3.330733E+00  0.000000E+00 e 0 HE1.45    CD2.95    QD2.95 #MAP  14128
   1295    6.889   27.031    0.150 1 U   3.330733E+00  0.000000E+00 e 0 HZ2.47    CD2.95    QD2.95 #MAP  14132
   1296    7.344   56.222    3.740 1 U   3.286663E+00  0.000000E+00 e 0 H.75      CA.76     HA.76 #MAP  10649
   1296    7.344   56.222    3.740 1 U   3.286663E+00  0.000000E+00 e 0 H.76      CA.76     HA.76 #MAP  10652
   1296    7.344   56.222    3.740 1 U   3.286663E+00  0.000000E+00 e 0 H.79      CA.76     HA.76 #MAP  10665
   1297    7.876   55.281    4.237 1 U   3.420515E+00  0.000000E+00 e 0 H.78      CA.75     HA.75 #MAP  10572
   1298    1.070   54.809    4.027 1 U   2.584750E+00  0.000000E+00 e 0 QB.79     CA.79     HA.79 #MAP  11277
   1299    6.534   31.739    3.204 1 U   2.855018E+00  0.000000E+00 e 0 -         -         -
   1300    8.552   18.554    1.590 1 U   2.862157E+00  0.000000E+00 e 0 H.16      CB.15     QB.15 #MAP   1808
   1300    8.552   18.554    1.590 1 U   2.862157E+00  0.000000E+00 e 0 H.16      CE.125    QE.125 #MAP  18743
   1301    1.255   60.617    5.481 1 U   2.932360E+00  0.000000E+00 e 0 QG2.92    CA.92     HA.92 #MAP  13363
   1302    1.586   31.267    1.808 1 U   2.410833E+00  0.000000E+00 e 0 HB2.65    CB.65     HB3.65 #MAP   9159
   1302    1.586   31.267    1.808 1 U   2.410833E+00  0.000000E+00 e 0 HG2.65    CB.65     HB3.65 #MAP   9161
   1303   -0.133   25.933    0.916 1 U   2.799227E+00  0.000000E+00 e 0 QD2.16    CD2.8     QD2.8 #MAP    792
   1303   -0.133   25.933    0.916 1 U   2.799227E+00  0.000000E+00 e 0 QD1.61    CD2.8     QD2.8 #MAP    793
   1304    7.761   56.850    4.509 1 U   3.242836E+00  0.000000E+00 e 0 HE3.129   CA.126    HA.126 #MAP  18809
   1305    2.200   62.657    4.530 1 U   3.265027E+00  0.000000E+00 e 0 HG2.9     CA.9      HA.9 #MAP    826
   1305    2.200   62.657    4.530 1 U   3.265027E+00  0.000000E+00 e 0 HG3.9     CA.9      HA.9 #MAP    827
   1306    8.037   33.465    2.223 1 U   2.950627E+00  0.000000E+00 e 0 H.125     CB.125    HB3.125 #MAP  18639
   1306    8.037   33.465    2.223 1 U   2.950627E+00  0.000000E+00 e 0 H.128     CB.125    HB3.125 #MAP  18651
   1307    3.532   33.621    2.970 1 U   2.881090E+00  0.000000E+00 e 0 -         -         -
   1308    2.544   61.402    4.321 1 U   2.738443E+00  0.000000E+00 e 0 HB.72     CA.72     HA.72 #MAP  10127
   1308    2.544   61.402    4.321 1 U   2.738443E+00  0.000000E+00 e 0 HB2.73    CA.72     HA.72 #MAP  10132
   1308    2.544   61.402    4.321 1 U   2.738443E+00  0.000000E+00 e 0 HB3.94    CA.72     HA.72 #MAP  10140
   1309    1.083   39.586    1.831 1 U   2.842606E+00  0.000000E+00 e 0 HB2.71    CB.71     HB3.71 #MAP   9963
   1309    1.083   39.586    1.831 1 U   2.842606E+00  0.000000E+00 e 0 QD2.76    CB.71     HB3.71 #MAP   9973
   1310    3.974   66.266    4.278 1 U   2.923913E+00  0.000000E+00 e 0 HB3.91    CB.115    HB3.115 #MAP  17008
   1310    3.974   66.266    4.278 1 U   2.923913E+00  0.000000E+00 e 0 HB2.115   CB.115    HB3.115 #MAP  17016
   1311    2.411   31.896    2.751 1 U   2.400000E+00  0.000000E+00 e 0 HG2.125   CG.125    HG3.125 #MAP  18725
   1312    4.102   32.367    2.353 1 U   2.711970E+00  0.000000E+00 e 0 HA.74     CB.74     HB2.74 #MAP  10435
   1312    4.102   32.367    2.353 1 U   2.711970E+00  0.000000E+00 e 0 HA.74     CB.74     HB3.74 #MAP  10453
   1313    7.345   21.693    0.590 1 U   3.257295E+00  0.000000E+00 e 0 H.75      CD1.76    QD1.76 #MAP  10836
   1313    7.345   21.693    0.590 1 U   3.257295E+00  0.000000E+00 e 0 H.76      CD1.76    QD1.76 #MAP  10839
   1313    7.345   21.693    0.590 1 U   3.257295E+00  0.000000E+00 e 0 H.79      CD1.76    QD1.76 #MAP  10851
   1314    7.987   56.850    4.503 1 U   3.319325E+00  0.000000E+00 e 0 H.126     CA.126    HA.126 #MAP  18790
   1315    1.811   57.949    3.905 1 U   2.560102E+00  0.000000E+00 e 0 HB2.18    CA.18     HA.18 #MAP   2349
   1315    1.811   57.949    3.905 1 U   2.560102E+00  0.000000E+00 e 0 HB3.18    CA.18     HA.18 #MAP   2350
   1315    1.811   57.949    3.905 1 U   2.560102E+00  0.000000E+00 e 0 HB3.86    CA.114    HA.114 #MAP  16775
   1315    1.811   57.949    3.905 1 U   2.560102E+00  0.000000E+00 e 0 HB2.114   CA.114    HA.114 #MAP  16787
   1316    8.598   54.967    5.635 1 U   3.121110E+00  0.000000E+00 e 0 H.112     CA.111    HA.111 #MAP  16301
   1317    3.641   14.475   -0.157 1 U   2.804662E+00  0.000000E+00 e 0 HA.61     CD1.61    QD1.61 #MAP   8370
   1318    8.020   29.071    2.233 1 U   2.981171E+00  0.000000E+00 e 0 H.128     CB.128    HB3.128 #MAP  19284
   1319    8.894   22.321    1.576 1 U   2.812026E+00  0.000000E+00 e 0 H.114     CB.113    QB.113 #MAP  16733
   1320    3.530   27.344    1.855 1 U   2.798777E+00  0.000000E+00 e 0 HD3.74    CG.74     HG2.74 #MAP  10481
   1320    3.530   27.344    1.855 1 U   2.798777E+00  0.000000E+00 e 0 HD3.74    CG.74     HG3.74 #MAP  10501
   1321    7.101   16.515    1.107 1 U   3.187355E+00  0.000000E+00 e 0 HZ3.129   CE.126    QE.126 #MAP  19049
   1322    8.673   23.106    1.522 1 U   3.156497E+00  0.000000E+00 e 0 H.69      CB.68     QB.68 #MAP   9546
   1323    7.146   63.599    3.748 1 U   3.223710E+00  0.000000E+00 e 0 H.62      CA.62     HA.62 #MAP   8440
   1324    8.402   23.107    1.521 1 U   2.774797E+00  0.000000E+00 e 0 H.67      CB.68     QB.68 #MAP   9538
   1324    8.402   23.107    1.521 1 U   2.774797E+00  0.000000E+00 e 0 H.68      CB.68     QB.68 #MAP   9543
   1325    7.332   18.084    1.409 1 U   2.588373E+00  0.000000E+00 e 0 H.75      CB.78     QB.78 #MAP  11237
   1325    7.332   18.084    1.409 1 U   2.588373E+00  0.000000E+00 e 0 H.76      CB.78     QB.78 #MAP  11240
   1325    7.332   18.084    1.409 1 U   2.588373E+00  0.000000E+00 e 0 H.79      CB.78     QB.78 #MAP  11253
   1326    2.524   32.838    2.870 1 U   2.977828E+00  0.000000E+00 e 0 HG2.116   CG.116    HG3.116 #MAP  17148
   1327    1.415   54.811    4.075 1 U   2.416734E+00  0.000000E+00 e 0 HG3.18    CA.15     HA.15 #MAP   1781
   1327    1.415   54.811    4.075 1 U   2.416734E+00  0.000000E+00 e 0 QB.78     CA.78     HA.78 #MAP  11217
   1327    1.415   54.811    4.075 1 U   2.416734E+00  0.000000E+00 e 0 QB.80     CA.78     HA.78 #MAP  11222
   1328    8.031   21.694    0.738 1 U   3.047904E+00  0.000000E+00 e 0 H.25      CG2.24    QG2.24 #MAP   3504
   1328    8.031   21.694    0.738 1 U   3.047904E+00  0.000000E+00 e 0 H.123     CG1.123   QG1.123 #MAP  18304
   1328    8.031   21.694    0.738 1 U   3.047904E+00  0.000000E+00 e 0 H.125     CG1.123   QG1.123 #MAP  18315
   1328    8.031   21.694    0.738 1 U   3.047904E+00  0.000000E+00 e 0 H.128     CG1.123   QG1.123 #MAP  18328
   1329    3.654   51.199    3.347 1 U   2.880705E+00  0.000000E+00 e 0 HD3.110   CD.110    HD2.110 #MAP  16220
   1330    8.403   20.439    0.617 1 U   3.255609E+00  0.000000E+00 e 0 H.67      CG1.67    QG1.67 #MAP   9416
   1330    8.403   20.439    0.617 1 U   3.255609E+00  0.000000E+00 e 0 H.68      CG1.67    QG1.67 #MAP   9421
   1330    8.403   20.439    0.617 1 U   3.255609E+00  0.000000E+00 e 0 H.124     CG1.67    QG1.67 #MAP   9448
   1330    8.403   20.439    0.617 1 U   3.255609E+00  0.000000E+00 e 0 H.127     CG1.67    QG1.67 #MAP   9456
   1331    9.213   22.322    1.575 1 U   2.758630E+00  0.000000E+00 e 0 H.113     CB.113    QB.113 #MAP  16730
   1332    7.071   25.932    0.916 1 U   2.996400E+00  0.000000E+00 e 0 HD1.129   CD2.8     QD2.8 #MAP    809
   1333    4.021   51.671    3.572 1 U   2.756201E+00  0.000000E+00 e 0 HD3.60    CD.60     HD2.60 #MAP   8049
   1334    1.536   42.725    3.171 1 U   2.731181E+00  0.000000E+00 e 0 HG12.59   CB.59     HB.59 #MAP   7667
   1334    1.536   42.725    3.171 1 U   2.731181E+00  0.000000E+00 e 0 HG12.59   CD.63     HD2.63 #MAP   8750
   1334    1.536   42.725    3.171 1 U   2.731181E+00  0.000000E+00 e 0 HG2.63    CD.63     HD2.63 #MAP   8761
   1334    1.536   42.725    3.171 1 U   2.731181E+00  0.000000E+00 e 0 HG12.59   CD.63     HD3.63 #MAP   8770
   1334    1.536   42.725    3.171 1 U   2.731181E+00  0.000000E+00 e 0 HG2.63    CD.63     HD3.63 #MAP   8781
   1335    3.975   22.479    0.676 1 U   2.673251E+00  0.000000E+00 e 0 HA.87     CG2.87    QG2.87 #MAP  12641
   1336    3.803   19.340    1.405 1 U   2.885018E+00  0.000000E+00 e 0 HA.77     CB.80     QB.80 #MAP  11416
   1337    0.925   58.262    4.626 1 U   2.891798E+00  0.000000E+00 e 0 QD1.8     CA.129    HA.129 #MAP  19385
   1337    0.925   58.262    4.626 1 U   2.891798E+00  0.000000E+00 e 0 QD2.8     CA.129    HA.129 #MAP  19386
   1337    0.925   58.262    4.626 1 U   2.891798E+00  0.000000E+00 e 0 QG1.12    CA.129    HA.129 #MAP  19387
   1338    0.973   36.446    2.120 1 U   2.618702E+00  0.000000E+00 e 0 QG1.44    CB.44     HB.44 #MAP   6319
   1338    0.973   36.446    2.120 1 U   2.618702E+00  0.000000E+00 e 0 QG2.44    CB.44     HB.44 #MAP   6320
   1339    7.736   43.980    4.549 1 U   3.181917E+00  0.000000E+00 e 0 H.107     CA.106    HA3.106 #MAP  15486
   1340    6.875  130.928    7.452 1 U   2.927038E+00  0.000000E+00 e 0 HD1.91    CD1.91    HD2.91 #MAP  13232
   1340    6.875  130.928    7.452 1 U   2.927038E+00  0.000000E+00 e 0 HE1.91    CD1.91    HD2.91 #MAP  13233
   1340    6.875  130.928    7.452 1 U   2.927038E+00  0.000000E+00 e 0 HZ.91     CD1.91    HD2.91 #MAP  13234
   1340    6.875  130.928    7.452 1 U   2.927038E+00  0.000000E+00 e 0 HD1.91    CE1.91    HE2.91 #MAP  13301
   1340    6.875  130.928    7.452 1 U   2.927038E+00  0.000000E+00 e 0 HE1.91    CE1.91    HE2.91 #MAP  13302
   1340    6.875  130.928    7.452 1 U   2.927038E+00  0.000000E+00 e 0 HZ.91     CE1.91    HE2.91 #MAP  13303
   1341    8.032   59.675    4.164 1 U   2.672275E+00  0.000000E+00 e 0 H.118     CA.117    HA.117 #MAP  17179
   1341    8.032   59.675    4.164 1 U   2.672275E+00  0.000000E+00 e 0 H.119     CA.117    HA.117 #MAP  17183
   1341    8.032   59.675    4.164 1 U   2.672275E+00  0.000000E+00 e 0 H.118     CA.118    HA.118 #MAP  17307
   1341    8.032   59.675    4.164 1 U   2.672275E+00  0.000000E+00 e 0 H.119     CA.118    HA.118 #MAP  17313
   1341    8.032   59.675    4.164 1 U   2.672275E+00  0.000000E+00 e 0 H.125     CA.125    HA.125 #MAP  18552
   1341    8.032   59.675    4.164 1 U   2.672275E+00  0.000000E+00 e 0 H.128     CA.125    HA.125 #MAP  18566
   1341    8.032   59.675    4.164 1 U   2.672275E+00  0.000000E+00 e 0 H.128     CA.128    HA.128 #MAP  19220
   1342    8.034   37.702    2.401 1 U   3.460736E+00  0.000000E+00 e 0 H.118     CG.118    HG3.118 #MAP  17448
   1342    8.034   37.702    2.401 1 U   3.460736E+00  0.000000E+00 e 0 H.119     CG.118    HG3.118 #MAP  17454
   1343    9.262   57.164    5.770 1 U   3.125664E+00  0.000000E+00 e 0 H.39      CA.38     HA.38 #MAP   5719
   1344    6.801  133.597    7.127 1 U   2.591506E+00  0.000000E+00 e 0 HD1.55    CD1.55    HD2.55 #MAP   7423
   1344    6.801  133.597    7.127 1 U   2.591506E+00  0.000000E+00 e 0 HE1.55    CD1.55    HD2.55 #MAP   7424
   1344    6.801  133.597    7.127 1 U   2.591506E+00  0.000000E+00 e 0 HE2.55    CD1.55    HD2.55 #MAP   7425
   1344    6.801  133.597    7.127 1 U   2.591506E+00  0.000000E+00 e 0 HD21.3    CD1.135   HD2.135 #MAP  20421
   1344    6.801  133.597    7.127 1 U   2.591506E+00  0.000000E+00 e 0 HD1.135   CD1.135   HD2.135 #MAP  20441
   1345    0.871   19.183    1.406 1 U   2.543394E+00  0.000000E+00 e 0 HG.71     CB.80     QB.80 #MAP  11406
   1345    0.871   19.183    1.406 1 U   2.543394E+00  0.000000E+00 e 0 HG2.77    CB.80     QB.80 #MAP  11419
   1345    0.871   19.183    1.406 1 U   2.543394E+00  0.000000E+00 e 0 HD2.77    CB.80     QB.80 #MAP  11421
   1346    5.473   23.891    1.254 1 U   2.858598E+00  0.000000E+00 e 0 HA.92     CG2.92    QG2.92 #MAP  13482
   1347    4.442   36.603    2.822 1 U   2.672926E+00  0.000000E+00 e 0 HA.11     CB.11     HB2.11 #MAP   1092
   1347    4.442   36.603    2.822 1 U   2.672926E+00  0.000000E+00 e 0 HA.11     CB.11     HB3.11 #MAP   1108
   1347    4.442   36.603    2.822 1 U   2.672926E+00  0.000000E+00 e 0 HA.11     CG.14     HG3.14 #MAP   1742
   1348    2.903   41.626    3.227 1 U   2.464050E+00  0.000000E+00 e 0 HE2.13    CE.13     HE3.13 #MAP   1633
   1349    7.668   20.282    1.337 1 U   3.228692E+00  0.000000E+00 e 0 H.134     CB.133    QB.133 #MAP  20239
   1350    4.020   23.577    0.949 1 U   3.000111E+00  0.000000E+00 e 0 HA2.4     CD1.8     QD1.8 #MAP    693
   1350    4.020   23.577    0.949 1 U   3.000111E+00  0.000000E+00 e 0 HD3.9     CD1.8     QD1.8 #MAP    714
   1351    2.868  132.811    7.248 1 U   3.454617E+00  0.000000E+00 e 0 HB3.66    CD1.96    HD1.96 #MAP  14293
   1351    2.868  132.811    7.248 1 U   3.454617E+00  0.000000E+00 e 0 HB2.96    CD1.96    HD1.96 #MAP  14318
   1351    2.868  132.811    7.248 1 U   3.454617E+00  0.000000E+00 e 0 HB3.66    CD1.96    HD2.96 #MAP  14335
   1351    2.868  132.811    7.248 1 U   3.454617E+00  0.000000E+00 e 0 HB2.96    CD1.96    HD2.96 #MAP  14339
   1351    2.868  132.811    7.248 1 U   3.454617E+00  0.000000E+00 e 0 HB2.96    CE1.96    HE1.96 #MAP  14374
   1352    9.062   22.950    0.963 1 U   3.048067E+00  0.000000E+00 e 0 H.45      CG2.44    QG2.44 #MAP   6376
   1353    1.501   64.855    3.813 1 U   2.874862E+00  0.000000E+00 e 0 QB.132    CA.5      HA.5 #MAP    219
   1354    1.993   32.524    2.567 1 U   2.559861E+00  0.000000E+00 e 0 HB2.9     CB.9      HB3.9 #MAP    874
   1355    0.527   25.461   -0.126 1 U   2.511703E+00  0.000000E+00 e 0 HG.16     CD2.16    QD2.16 #MAP   2075
   1355    0.527   25.461   -0.126 1 U   2.511703E+00  0.000000E+00 e 0 QD1.16    CD2.16    QD2.16 #MAP   2076
   1356    1.908   32.209    1.277 1 U   2.844464E+00  0.000000E+00 e 0 -         -         -
   1357    3.343   26.243    1.825 1 U   3.558259E+00  0.000000E+00 e 0 HD2.110   CG.110    HG3.110 #MAP  16185
   1358    4.773   41.626    3.227 1 U   2.939078E+00  0.000000E+00 e 0 -         -         -
   1359    5.298   40.842    2.958 1 U   3.305152E+00  0.000000E+00 e 0 HA.43     CB.43     HB3.43 #MAP   6255
   1359    5.298   40.842    2.958 1 U   3.305152E+00  0.000000E+00 e 0 HA.51     CB.51     HB3.51 #MAP   7262
   1360    7.787   61.402    3.575 1 U   3.444520E+00  0.000000E+00 e 0 H.10      CA.10     HA.10 #MAP   1006
   1360    7.787   61.402    3.575 1 U   3.444520E+00  0.000000E+00 e 0 H.13      CA.10     HA.10 #MAP   1015
   1360    7.787   61.402    3.575 1 U   3.444520E+00  0.000000E+00 e 0 H.13      CA.13     HA.13 #MAP   1328
   1361    8.818   39.743    2.849 1 U   3.237326E+00  0.000000E+00 e 0 H.131     CB.131    HB3.131 #MAP  20028
   1362    8.603   21.850    1.031 1 U   3.136605E+00  0.000000E+00 e 0 H.112     CG1.112   QG1.112 #MAP  16614
   1363    0.971   40.842    2.959 1 U   3.217586E+00  0.000000E+00 e 0 QG1.44    CB.43     HB3.43 #MAP   6263
   1363    0.971   40.842    2.959 1 U   3.217586E+00  0.000000E+00 e 0 QG2.44    CB.43     HB3.43 #MAP   6264
   1364    7.665   21.537    1.141 1 U   3.096275E+00  0.000000E+00 e 0 H.134     CG2.134   QG2.134 #MAP  20331
   1365    8.840   72.545    4.293 1 U   3.217825E+00  0.000000E+00 e 0 H.71      CB.92     HB.92 #MAP  13388
   1365    8.840   72.545    4.293 1 U   3.217825E+00  0.000000E+00 e 0 H.93      CB.92     HB.92 #MAP  13419
   1366    0.529   65.639    3.530 1 U   3.356322E+00  0.000000E+00 e 0 HG.16     CB.38     HB2.38 #MAP   5742
   1366    0.529   65.639    3.530 1 U   3.356322E+00  0.000000E+00 e 0 QD1.16    CB.38     HB2.38 #MAP   5743
   1366    0.529   65.639    3.530 1 U   3.356322E+00  0.000000E+00 e 0 HG.16     CB.38     HB3.38 #MAP   5769
   1366    0.529   65.639    3.530 1 U   3.356322E+00  0.000000E+00 e 0 QD1.16    CB.38     HB3.38 #MAP   5770
   1367    9.240   20.439    0.777 1 U   2.981520E+00  0.000000E+00 e 0 H.24      CG1.24    QG1.24 #MAP   3439
   1368    0.159   28.443   -0.616 1 U   3.174368E+00  0.000000E+00 e 0 HG13.61   CG1.61    HG12.61 #MAP   8270
   1369    7.590   42.097    2.353 1 U   3.246631E+00  0.000000E+00 e 0 HD1.103   CB.102    HB2.102 #MAP  15003
   1369    7.590   42.097    2.353 1 U   3.246631E+00  0.000000E+00 e 0 HE1.103   CB.102    HB2.102 #MAP  15004
   1370    8.400   22.321    0.731 1 U   3.054649E+00  0.000000E+00 e 0 H.67      CG2.67    QG2.67 #MAP   9466
   1370    8.400   22.321    0.731 1 U   3.054649E+00  0.000000E+00 e 0 H.68      CG2.67    QG2.67 #MAP   9471
   1370    8.400   22.321    0.731 1 U   3.054649E+00  0.000000E+00 e 0 H.127     CG2.67    QG2.67 #MAP   9502
   1371    2.055   30.483    2.529 1 U   2.950041E+00  0.000000E+00 e 0 HB2.94    CB.94     HB3.94 #MAP  13892
   1372    4.025   54.024    4.370 1 U   3.005406E+00  0.000000E+00 e 0 HD3.9     CA.8      HA.8 #MAP    561
   1373    3.109   40.214    2.672 1 U   2.760666E+00  0.000000E+00 e 0 HB3.41    CB.41     HB2.41 #MAP   5956
   1373    3.109   40.214    2.672 1 U   2.760666E+00  0.000000E+00 e 0 HB2.100   CB.101    HB3.101 #MAP  14963
   1374    4.204   30.168    3.012 1 U   3.340867E+00  0.000000E+00 e 0 HA3.4     CB.6      HB2.6 #MAP    415
   1374    4.204   30.168    3.012 1 U   3.340867E+00  0.000000E+00 e 0 HA.6      CB.6      HB2.6 #MAP    420
   1374    4.204   30.168    3.012 1 U   3.340867E+00  0.000000E+00 e 0 HA.47     CB.47     HB2.47 #MAP   6839
   1375    7.222   40.370    3.114 1 U   3.288605E+00  0.000000E+00 e 0 HD22.57   CB.57     HB3.57 #MAP   7515
   1375    7.222   40.370    3.114 1 U   3.288605E+00  0.000000E+00 e 0 HD1.137   CB.137    HB2.137 #MAP  20556
   1375    7.222   40.370    3.114 1 U   3.288605E+00  0.000000E+00 e 0 HE2.137   CB.137    HB2.137 #MAP  20559
   1375    7.222   40.370    3.114 1 U   3.288605E+00  0.000000E+00 e 0 HD2.137   CB.137    HB2.137 #MAP  20560
   1375    7.222   40.370    3.114 1 U   3.288605E+00  0.000000E+00 e 0 HD1.137   CB.137    HB3.137 #MAP  20567
   1375    7.222   40.370    3.114 1 U   3.288605E+00  0.000000E+00 e 0 HE2.137   CB.137    HB3.137 #MAP  20570
   1375    7.222   40.370    3.114 1 U   3.288605E+00  0.000000E+00 e 0 HD2.137   CB.137    HB3.137 #MAP  20571
   1376    2.052   38.017    2.318 1 U   2.412736E+00  0.000000E+00 e 0 HB2.33    CG.33     HG3.33 #MAP   4913
   1376    2.052   38.017    2.318 1 U   2.412736E+00  0.000000E+00 e 0 HB3.33    CG.33     HG3.33 #MAP   4914
   1376    2.052   38.017    2.318 1 U   2.412736E+00  0.000000E+00 e 0 HG2.33    CG.33     HG3.33 #MAP   4915
   1377    4.281   25.775    1.069 1 U   2.884296E+00  0.000000E+00 e 0 HA.69     CD2.76    QD2.76 #MAP  10893
   1377    4.281   25.775    1.069 1 U   2.884296E+00  0.000000E+00 e 0 HB.92     CD2.76    QD2.76 #MAP  10938
   1378    7.085   58.105    4.051 1 U   2.855897E+00  0.000000E+00 e 0 H.81      CA.81     HA.81 #MAP  11468
   1378    7.085   58.105    4.051 1 U   2.855897E+00  0.000000E+00 e 0 H.82      CA.81     HA.81 #MAP  11477
   1379    4.735   35.192    1.678 1 U   3.300854E+00  0.000000E+00 e 0 HA.33     CB.23     HB3.23 #MAP   3205
   1379    4.735   35.192    1.678 1 U   3.300854E+00  0.000000E+00 e 0 HA.29     CB.29     HB2.29 #MAP   4232
   1380    1.637   57.949    3.907 1 U   3.190492E+00  0.000000E+00 e 0 HB2.17    CA.18     HA.18 #MAP   2341
   1380    1.637   57.949    3.907 1 U   3.190492E+00  0.000000E+00 e 0 HD2.18    CA.18     HA.18 #MAP   2353
   1380    1.637   57.949    3.907 1 U   3.190492E+00  0.000000E+00 e 0 HD3.18    CA.18     HA.18 #MAP   2354
   1380    1.637   57.949    3.907 1 U   3.190492E+00  0.000000E+00 e 0 HB3.26    CA.28     HA.28 #MAP   4125
   1381    3.469   20.282    1.341 1 U   3.064458E+00  0.000000E+00 e 0 HA.130    CB.133    QB.133 #MAP  20224
   1382    4.317   31.268    2.536 1 U   2.909752E+00  0.000000E+00 e 0 HA.72     CB.72     HB.72 #MAP  10144
   1383    0.773   22.008    1.249 1 U   2.454060E+00  0.000000E+00 e 0 QG1.5     CG2.5     QG2.5 #MAP    331
   1384    4.762   26.244    0.874 1 U   3.181476E+00  0.000000E+00 e 0 -         -         -
   1385    3.479   29.228    1.556 1 U   3.326046E+00  0.000000E+00 e 0 HA.127    CB.130    HB2.130 #MAP  19783
   1385    3.479   29.228    1.556 1 U   3.326046E+00  0.000000E+00 e 0 HA.130    CB.130    HB2.130 #MAP  19786
   1386    6.889   16.672    1.586 1 U   3.247012E+00  0.000000E+00 e 0 HD1.122   CE.93     QE.93 #MAP  13770
   1386    6.889   16.672    1.586 1 U   3.247012E+00  0.000000E+00 e 0 HE1.122   CE.93     QE.93 #MAP  13771
   1386    6.889   16.672    1.586 1 U   3.247012E+00  0.000000E+00 e 0 HZ2.47    CE.111    QE.111 #MAP  16474
   1386    6.889   16.672    1.586 1 U   3.247012E+00  0.000000E+00 e 0 HE1.122   CE.111    QE.111 #MAP  16505
   1386    6.889   16.672    1.586 1 U   3.247012E+00  0.000000E+00 e 0 HE2.122   CE.111    QE.111 #MAP  16507
   1387    0.901   63.756    3.203 1 U   3.184351E+00  0.000000E+00 e 0 QG2.107   CA.107    HA.107 #MAP  15509
   1388    8.031   34.563    2.604 1 U   3.197402E+00  0.000000E+00 e 0 H.125     CG.128    HG3.128 #MAP  19351
   1388    8.031   34.563    2.604 1 U   3.197402E+00  0.000000E+00 e 0 H.128     CG.128    HG3.128 #MAP  19361
   1389    0.433   26.088    1.835 1 U   2.927715E+00  0.000000E+00 e 0 HG2.110   CG.110    HG3.110 #MAP  16183
   1390    3.344   55.907    3.860 1 U   3.337003E+00  0.000000E+00 e 0 HA2.70    CA.89     HA.89 #MAP  12741
   1391    4.168   20.282    1.340 1 U   2.463498E+00  0.000000E+00 e 0 HA.132    CB.133    QB.133 #MAP  20234
   1391    4.168   20.282    1.340 1 U   2.463498E+00  0.000000E+00 e 0 HA.133    CB.133    QB.133 #MAP  20237
   1392    4.994   38.644    2.880 1 U   3.276397E+00  0.000000E+00 e 0 HA.103    CB.103    HB2.103 #MAP  15060
   1392    4.994   38.644    2.880 1 U   3.276397E+00  0.000000E+00 e 0 HA.103    CB.103    HB3.103 #MAP  15087
   1393    7.765   16.514    1.107 1 U   3.258076E+00  0.000000E+00 e 0 HE3.129   CE.126    QE.126 #MAP  19048
   1394    1.141   62.185    4.213 1 U   2.709098E+00  0.000000E+00 e 0 QG2.134   CA.134    HA.134 #MAP  20261
   1395    1.831   26.245    0.437 1 U   2.967955E+00  0.000000E+00 e 0 HG3.110   CG.110    HG2.110 #MAP  16146
   1396    1.353   59.832    3.466 1 U   3.117654E+00  0.000000E+00 e 0 QB.133    CA.130    HA.130 #MAP  19759
   1397    8.045   30.797    2.090 1 U   3.067436E+00  0.000000E+00 e 0 H.123     CG.93     HG2.93 #MAP  13668
   1397    8.045   30.797    2.090 1 U   3.067436E+00  0.000000E+00 e 0 H.119     CB.118    HB2.118 #MAP  17352
   1398    7.627   16.044    0.449 1 U   3.247012E+00  0.000000E+00 e 0 H.66      CG2.64    QG2.64 #MAP   8900
   1399    7.244   25.931    0.916 1 U   3.224920E+00  0.000000E+00 e 0 H.8       CD2.8     QD2.8 #MAP    773
   1399    7.244   25.931    0.916 1 U   3.224920E+00  0.000000E+00 e 0 HE22.128  CD2.8     QD2.8 #MAP    804
   1400    8.549   26.088    1.691 1 U   3.503004E+00  0.000000E+00 e 0 -         -         -
   1401    7.578   38.644    2.880 1 U   3.003265E+00  0.000000E+00 e 0 HD1.103   CB.103    HB2.103 #MAP  15063
   1401    7.578   38.644    2.880 1 U   3.003265E+00  0.000000E+00 e 0 HE1.103   CB.103    HB2.103 #MAP  15064
   1401    7.578   38.644    2.880 1 U   3.003265E+00  0.000000E+00 e 0 HZ.103    CB.103    HB2.103 #MAP  15065
   1401    7.578   38.644    2.880 1 U   3.003265E+00  0.000000E+00 e 0 HD2.103   CB.103    HB2.103 #MAP  15067
   1401    7.578   38.644    2.880 1 U   3.003265E+00  0.000000E+00 e 0 HD1.103   CB.103    HB3.103 #MAP  15090
   1401    7.578   38.644    2.880 1 U   3.003265E+00  0.000000E+00 e 0 HE1.103   CB.103    HB3.103 #MAP  15091
   1401    7.578   38.644    2.880 1 U   3.003265E+00  0.000000E+00 e 0 HZ.103    CB.103    HB3.103 #MAP  15092
   1401    7.578   38.644    2.880 1 U   3.003265E+00  0.000000E+00 e 0 HD2.103   CB.103    HB3.103 #MAP  15094
   1402    8.358   18.241    1.589 1 U   2.436766E+00  0.000000E+00 e 0 H.121     CB.121    QB.121 #MAP  17876
   1402    8.358   18.241    1.589 1 U   2.436766E+00  0.000000E+00 e 0 H.121     CE.125    QE.125 #MAP  18750
   1403    0.529   33.780    2.966 1 U   3.326950E+00  0.000000E+00 e 0 -         -         -
   1404    4.145   29.071    2.237 1 U   2.897887E+00  0.000000E+00 e 0 HA.125    CB.128    HB3.128 #MAP  19278
   1404    4.145   29.071    2.237 1 U   2.897887E+00  0.000000E+00 e 0 HA.128    CB.128    HB3.128 #MAP  19285
   1405    2.670  118.215    6.220 1 U   3.518150E+00  0.000000E+00 e 0 -         -         -
   1406    0.848   27.345    1.544 1 U   2.862104E+00  0.000000E+00 e 0 QD1.59    CG.63     HG2.63 #MAP   8692
   1406    0.848   27.345    1.544 1 U   2.862104E+00  0.000000E+00 e 0 QG1.62    CG.63     HG2.63 #MAP   8705
   1407    8.106   54.653    4.191 1 U   3.060239E+00  0.000000E+00 e 0 H.132     CA.132    HA.132 #MAP  20061
   1407    8.106   54.653    4.191 1 U   3.060239E+00  0.000000E+00 e 0 H.133     CA.132    HA.132 #MAP  20064
   1407    8.106   54.653    4.191 1 U   3.060239E+00  0.000000E+00 e 0 H.136     CA.132    HA.132 #MAP  20075
   1408    2.054   29.385    2.413 1 U   2.439160E+00  0.000000E+00 e 0 HG2.104   CB.105    HB3.105 #MAP  15395
   1408    2.054   29.385    2.413 1 U   2.439160E+00  0.000000E+00 e 0 HB2.105   CB.105    HB3.105 #MAP  15398
   1408    2.054   29.385    2.413 1 U   2.439160E+00  0.000000E+00 e 0 HG2.105   CB.105    HB3.105 #MAP  15400
   1409    4.464   42.096    2.352 1 U   3.078238E+00  0.000000E+00 e 0 HA.102    CB.102    HB2.102 #MAP  14996
   1410    1.058   72.545    4.290 1 U   3.003560E+00  0.000000E+00 e 0 HB2.71    CB.92     HB.92 #MAP  13390
   1410    1.058   72.545    4.290 1 U   3.003560E+00  0.000000E+00 e 0 QD2.76    CB.92     HB.92 #MAP  13404
   1410    1.058   72.545    4.290 1 U   3.003560E+00  0.000000E+00 e 0 QG2.112   CB.92     HB.92 #MAP  13427
   1411    5.009   51.200    3.530 1 U   2.727787E+00  0.000000E+00 e 0 HA.73     CD.74     HD3.74 #MAP  10531
   1412    4.764   62.657    4.532 1 U   2.838468E+00  0.000000E+00 e 0 -         -         -
   1413    1.427   35.192    1.961 1 U   3.144558E+00  0.000000E+00 e 0 HG3.29    CB.29     HB3.29 #MAP   4261
   1413    1.427   35.192    1.961 1 U   3.144558E+00  0.000000E+00 e 0 HD2.29    CB.29     HB3.29 #MAP   4262
   1414    3.898   50.730    3.650 1 U   2.550126E+00  0.000000E+00 e 0 HD3.99    CD.99     HD2.99 #MAP  14846
   1415    2.472   39.900    2.985 1 U   2.845371E+00  0.000000E+00 e 0 HB2.25    CB.25     HB3.25 #MAP   3636
   1416    2.820   56.379    4.444 1 U   2.573841E+00  0.000000E+00 e 0 HB2.11    CA.11     HA.11 #MAP   1072
   1416    2.820   56.379    4.444 1 U   2.573841E+00  0.000000E+00 e 0 HB3.11    CA.11     HA.11 #MAP   1073
   1416    2.820   56.379    4.444 1 U   2.573841E+00  0.000000E+00 e 0 HG3.14    CA.11     HA.11 #MAP   1086
   1417    4.618   32.053    2.436 1 U   2.706246E+00  0.000000E+00 e 0 HA.104    CB.104    HB3.104 #MAP  15251
   1418    7.686   57.949    3.905 1 U   3.094365E+00  0.000000E+00 e 0 H.18      CA.18     HA.18 #MAP   2347
   1419    7.074   22.007    1.249 1 U   2.873347E+00  0.000000E+00 e 0 HD2.6     CG2.5     QG2.5 #MAP    338
   1419    7.074   22.007    1.249 1 U   2.873347E+00  0.000000E+00 e 0 HD21.43   CG2.5     QG2.5 #MAP    369
   1419    7.074   22.007    1.249 1 U   2.873347E+00  0.000000E+00 e 0 HD22.43   CG2.5     QG2.5 #MAP    370
   1419    7.074   22.007    1.249 1 U   2.873347E+00  0.000000E+00 e 0 HD1.129   CG2.5     QG2.5 #MAP    374
   1420    7.246   40.999    3.198 1 U   3.309055E+00  0.000000E+00 e 0 HD1.96    CB.96     HB3.96 #MAP  14276
   1420    7.246   40.999    3.198 1 U   3.309055E+00  0.000000E+00 e 0 HE1.96    CB.96     HB3.96 #MAP  14277
   1420    7.246   40.999    3.198 1 U   3.309055E+00  0.000000E+00 e 0 HZ.96     CB.96     HB3.96 #MAP  14278
   1420    7.246   40.999    3.198 1 U   3.309055E+00  0.000000E+00 e 0 HD2.96    CB.96     HB3.96 #MAP  14280
   1421    1.565   57.636    4.151 1 U   2.623530E+00  0.000000E+00 e 0 HG2.65    CA.65     HA.65 #MAP   9108
   1421    1.565   57.636    4.151 1 U   2.623530E+00  0.000000E+00 e 0 HB2.90    CA.90     HA.90 #MAP  12812
   1421    1.565   57.636    4.151 1 U   2.623530E+00  0.000000E+00 e 0 HB3.90    CA.90     HA.90 #MAP  12813
   1422    8.034   37.702    2.244 1 U   3.461133E+00  0.000000E+00 e 0 H.118     CG.118    HG2.118 #MAP  17422
   1422    8.034   37.702    2.244 1 U   3.461133E+00  0.000000E+00 e 0 H.119     CG.118    HG2.118 #MAP  17428
   1423    1.499  138.931    7.813 1 U   3.377122E+00  0.000000E+00 e 0 -         -         -
   1424    1.312   58.891    3.891 1 U   3.735900E+00  0.000000E+00 e 0 -         -         -
   1425    7.197   65.795    3.782 1 U   3.357767E+00  0.000000E+00 e 0 H.12      CA.12     HA.12 #MAP   1128
   1426    8.842   60.617    5.477 1 U   3.024467E+00  0.000000E+00 e 0 H.71      CA.92     HA.92 #MAP  13345
   1426    8.842   60.617    5.477 1 U   3.024467E+00  0.000000E+00 e 0 H.93      CA.92     HA.92 #MAP  13364
   1427   -0.836   19.026    1.498 1 U   2.593083E+00  0.000000E+00 e 0 -         -         -
   1428    8.063   35.661    3.114 1 U   3.305152E+00  0.000000E+00 e 0 H.123     CB.123    HB.123 #MAP  18253
   1428    8.063   35.661    3.114 1 U   3.305152E+00  0.000000E+00 e 0 H.125     CB.123    HB.123 #MAP  18263
   1429    7.994   35.654    3.114 1 U   3.458754E+00  0.000000E+00 e 0 H.126     CB.123    HB.123 #MAP  18264
   1430    1.816   62.500    3.795 1 U   3.604175E+00  0.000000E+00 e 0 HB.64     CA.64     HA.64 #MAP   8804
   1430    1.816   62.500    3.795 1 U   3.604175E+00  0.000000E+00 e 0 HB3.65    CA.64     HA.64 #MAP   8812
   1430    1.816   62.500    3.795 1 U   3.604175E+00  0.000000E+00 e 0 HG3.65    CA.64     HA.64 #MAP   8813
   1431    0.579   54.025    5.295 1 U   3.084405E+00  0.000000E+00 e 0 QG2.61    CA.43     HA.43 #MAP   6215
   1431    0.579   54.025    5.295 1 U   3.084405E+00  0.000000E+00 e 0 QG2.62    CA.43     HA.43 #MAP   6219
   1432    7.471   22.321    1.575 1 U   2.861107E+00  0.000000E+00 e 0 HD2.91    CB.113    QB.113 #MAP  16715
   1432    7.471   22.321    1.575 1 U   2.861107E+00  0.000000E+00 e 0 H.115     CB.113    QB.113 #MAP  16742
   1433    1.312   56.851    4.313 1 U   2.978453E+00  0.000000E+00 e 0 HG2.86    CA.86     HA.86 #MAP  12281
   1434    4.271   66.268    3.972 1 U   2.966332E+00  0.000000E+00 e 0 HB3.115   CB.115    HB2.115 #MAP  17000
   1435    0.921   35.506    3.115 1 U   2.930000E+00  0.000000E+00 e 0 QG1.127   CB.123    HB.123 #MAP  18268
   1435    0.921   35.506    3.115 1 U   2.930000E+00  0.000000E+00 e 0 QG2.127   CB.123    HB.123 #MAP  18269
   1436   -0.163   28.444    0.167 1 U   3.241452E+00  0.000000E+00 e 0 QD1.61    CG1.61    HG13.61 #MAP   8315
   1437    2.547   36.918    3.122 1 U   3.086451E+00  0.000000E+00 e 0 HB2.73    CB.73     HB3.73 #MAP  10307
   1437    2.547   36.918    3.122 1 U   3.086451E+00  0.000000E+00 e 0 HB3.94    CB.73     HB3.73 #MAP  10333
   1438    7.098   21.694    0.588 1 U   2.813422E+00  0.000000E+00 e 0 HD1.25    CD1.76    QD1.76 #MAP  10822
   1438    7.098   21.694    0.588 1 U   2.813422E+00  0.000000E+00 e 0 HE1.25    CD1.76    QD1.76 #MAP  10823
   1438    7.098   21.694    0.588 1 U   2.813422E+00  0.000000E+00 e 0 HZ.25     CD1.76    QD1.76 #MAP  10824
   1438    7.098   21.694    0.588 1 U   2.813422E+00  0.000000E+00 e 0 HE2.25    CD1.76    QD1.76 #MAP  10825
   1438    7.098   21.694    0.588 1 U   2.813422E+00  0.000000E+00 e 0 HD2.25    CD1.76    QD1.76 #MAP  10826
   1438    7.098   21.694    0.588 1 U   2.813422E+00  0.000000E+00 e 0 H.73      CD1.76    QD1.76 #MAP  10832
   1439    8.131   55.908    4.366 1 U   3.007185E+00  0.000000E+00 e 0 H.31      CA.30     HA.30 #MAP   4401
   1440    1.537   54.653    4.382 1 U   3.170371E+00  0.000000E+00 e 0 HG12.59   CA.63     HA.63 #MAP   8577
   1440    1.537   54.653    4.382 1 U   3.170371E+00  0.000000E+00 e 0 HG2.63    CA.63     HA.63 #MAP   8592
   1441    8.449   62.657    3.795 1 U   3.049785E+00  0.000000E+00 e 0 H.65      CA.64     HA.64 #MAP   8809
   1442    4.765   36.603    2.823 1 U   2.932858E+00  0.000000E+00 e 0 -         -         -
   1443    3.113   39.115    3.382 1 U   2.891854E+00  0.000000E+00 e 0 HB2.100   CB.100    HB3.100 #MAP  14923
   1444    1.734   33.309    2.332 1 U   2.814355E+00  0.000000E+00 e 0 -         -         -
   1445    6.658   27.030    0.146 1 U   3.321257E+00  0.000000E+00 e 0 HD1.36    CD2.22    QD2.22 #MAP   3052
   1445    6.658   27.030    0.146 1 U   3.321257E+00  0.000000E+00 e 0 HZ.45     CD2.95    QD2.95 #MAP  14129
   1445    6.658   27.030    0.146 1 U   3.321257E+00  0.000000E+00 e 0 HZ3.47    CD2.95    QD2.95 #MAP  14131
   1446    8.032   30.797    2.223 1 U   3.160162E+00  0.000000E+00 e 0 H.100     CB.98     HB2.98 #MAP  14551
   1446    8.032   30.797    2.223 1 U   3.160162E+00  0.000000E+00 e 0 H.118     CB.118    HB3.118 #MAP  17385
   1446    8.032   30.797    2.223 1 U   3.160162E+00  0.000000E+00 e 0 H.119     CB.118    HB3.118 #MAP  17391
   1447    1.261   72.544    4.294 1 U   2.907457E+00  0.000000E+00 e 0 QG2.92    CB.92     HB.92 #MAP  13418
   1448    1.142   69.876    4.290 1 U   2.620399E+00  0.000000E+00 e 0 QG2.134   CB.134    HB.134 #MAP  20291
   1449    4.317   25.304    1.309 1 U   3.090121E+00  0.000000E+00 e 0 HA.86     CG.86     HG2.86 #MAP  12359
   1450    0.566   39.115    1.539 1 U   3.025783E+00  0.000000E+00 e 0 QD1.42    CB.42     HB2.42 #MAP   6033
   1450    0.566   39.115    1.539 1 U   3.025783E+00  0.000000E+00 e 0 QD2.42    CB.42     HB2.42 #MAP   6034
   1450    0.566   39.115    1.539 1 U   3.025783E+00  0.000000E+00 e 0 QG2.61    CB.42     HB2.42 #MAP   6041
   1451    7.324   16.044    0.445 1 U   3.286248E+00  0.000000E+00 e 0 HD1.45    CG2.64    QG2.64 #MAP   8875
   1451    7.324   16.044    0.445 1 U   3.286248E+00  0.000000E+00 e 0 H.64      CG2.64    QG2.64 #MAP   8888
   1452    4.071   18.084    1.413 1 U   2.400000E+00  0.000000E+00 e 0 HA.78     CB.78     QB.78 #MAP  11251
   1453    8.060   23.734    1.077 1 U   2.697815E+00  0.000000E+00 e 0 H.123     CG2.123   QG2.123 #MAP  18385
   1453    8.060   23.734    1.077 1 U   2.697815E+00  0.000000E+00 e 0 H.125     CG2.123   QG2.123 #MAP  18394
   1454    1.870   51.200    2.117 1 U   2.687529E+00  0.000000E+00 e 0 HG2.74    CD.74     HD2.74 #MAP  10515
   1454    1.870   51.200    2.117 1 U   2.687529E+00  0.000000E+00 e 0 HG3.74    CD.74     HD2.74 #MAP  10516
   1455    4.293   40.528    2.673 1 U   3.066242E+00  0.000000E+00 e 0 HA.101    CB.101    HB3.101 #MAP  14965
   1456    7.738   43.981    3.082 1 U   3.248668E+00  0.000000E+00 e 0 H.107     CA.106    HA2.106 #MAP  15465
   1457    6.306   21.536    1.228 1 U   2.789011E+00  0.000000E+00 e 0 H.88      CB.88     QB.88 #MAP  12713
   1458    7.338   36.289    1.821 1 U   3.166196E+00  0.000000E+00 e 0 HD1.45    CB.64     HB.64 #MAP   8832
   1458    7.338   36.289    1.821 1 U   3.166196E+00  0.000000E+00 e 0 H.64      CB.64     HB.64 #MAP   8846
   1459    2.151   28.286    2.326 1 U   2.527421E+00  0.000000E+00 e 0 HG2.28    CG.27     HG2.27 #MAP   4063
   1460   -0.158   59.832    3.463 1 U   3.489984E+00  0.000000E+00 e 0 QD1.61    CA.130    HA.130 #MAP  19725
   1461    2.854   40.842    2.512 1 U   2.499687E+00  0.000000E+00 e 0 HB3.66    CB.66     HB2.66 #MAP   9309
   1461    2.854   40.842    2.512 1 U   2.499687E+00  0.000000E+00 e 0 HB2.96    CB.66     HB2.66 #MAP   9314
   1462   -0.132   25.931    1.692 1 U   3.248158E+00  0.000000E+00 e 0 -         -         -
   1463    5.191   21.694    0.735 1 U   2.979426E+00  0.000000E+00 e 0 HA.24     CG2.24    QG2.24 #MAP   3500
   1464    0.751   31.267    2.537 1 U   2.532742E+00  0.000000E+00 e 0 QG1.72    CB.72     HB.72 #MAP  10146
   1464    0.751   31.267    2.537 1 U   2.532742E+00  0.000000E+00 e 0 QG2.72    CB.72     HB.72 #MAP  10147
   1465    8.034   59.518    3.960 1 U   3.277753E+00  0.000000E+00 e 0 H.123     CA.124    HA.124 #MAP  18409
   1465    8.034   59.518    3.960 1 U   3.277753E+00  0.000000E+00 e 0 H.125     CA.124    HA.124 #MAP  18420
   1465    8.034   59.518    3.960 1 U   3.277753E+00  0.000000E+00 e 0 H.128     CA.124    HA.124 #MAP  18431
   1466    1.890   50.731    3.884 1 U   3.570468E+00  0.000000E+00 e 0 HB2.99    CD.99     HD3.99 #MAP  14870
   1467    1.784   50.729    3.893 1 U   3.102424E+00  0.000000E+00 e 0 HG3.65    CD.99     HD3.99 #MAP  14855
   1467    1.784   50.729    3.893 1 U   3.102424E+00  0.000000E+00 e 0 HG2.99    CD.99     HD3.99 #MAP  14872
   1468    8.452   27.344    1.562 1 U   3.269409E+00  0.000000E+00 e 0 H.65      CG.65     HG2.65 #MAP   9177
   1469    7.813   19.026    1.502 1 U   2.931613E+00  0.000000E+00 e 0 -         -         -
   1470    7.151   21.851    0.908 1 U   2.587334E+00  0.000000E+00 e 0 -         -         -
   1471    4.627   20.439    0.618 1 U   2.682822E+00  0.000000E+00 e 0 HA.67     CG1.67    QG1.67 #MAP   9417
   1471    4.627   20.439    0.618 1 U   2.682822E+00  0.000000E+00 e 0 HA.95     CG1.67    QG1.67 #MAP   9432
   1472    1.673   35.349    1.293 1 U   3.005184E+00  0.000000E+00 e 0 HB3.23    CB.23     HB2.23 #MAP   3149
   1473    0.791   29.546    1.442 1 U   2.854915E+00  0.000000E+00 e 0 HG3.90    CD.90     HD2.90 #MAP  12971
   1474    7.685   24.361    0.840 1 U   3.217705E+00  0.000000E+00 e 0 H.23      CG.22     HG.22 #MAP   2944
   1475    3.897   32.683    2.380 1 U   3.810394E+00  0.000000E+00 e 0 HD3.99    CB.99     HB3.99 #MAP  14773
   1476    7.689   14.944    1.440 1 U   3.207441E+00  0.000000E+00 e 0 -         -         -
   1477    3.814   32.524    1.852 1 U   3.137104E+00  0.000000E+00 e 0 HA.77     CB.77     HB3.77 #MAP  11039
   1477    3.814   32.524    1.852 1 U   3.137104E+00  0.000000E+00 e 0 HA.77     CB.81     HB3.81 #MAP  11505
   1478    0.896   31.896    2.746 1 U   3.291533E+00  0.000000E+00 e 0 QG1.12    CG.125    HG3.125 #MAP  18698
   1479    2.868   31.267    1.810 1 U   3.773860E+00  0.000000E+00 e 0 HB3.66    CB.65     HB3.65 #MAP   9169
   1479    2.868   31.267    1.810 1 U   3.773860E+00  0.000000E+00 e 0 HB2.96    CB.65     HB3.65 #MAP   9172
   1480    0.597   23.892    1.251 1 U   2.424214E+00  0.000000E+00 e 0 QD1.71    CG2.92    QG2.92 #MAP  13441
   1480    0.597   23.892    1.251 1 U   2.424214E+00  0.000000E+00 e 0 QD2.71    CG2.92    QG2.92 #MAP  13442
   1480    0.597   23.892    1.251 1 U   2.424214E+00  0.000000E+00 e 0 QD1.76    CG2.92    QG2.92 #MAP  13451
   1481    0.684   23.891    1.252 1 U   2.515515E+00  0.000000E+00 e 0 QG2.87    CG2.92    QG2.92 #MAP  13464
   1482    4.617   27.031    0.146 1 U   3.547044E+00  0.000000E+00 e 0 HA.67     CD2.95    QD2.95 #MAP  14150
   1483    6.306   22.478    0.672 1 U   3.290974E+00  0.000000E+00 e 0 H.88      CG2.87    QG2.87 #MAP  12645
   1484    4.222   39.584    1.827 1 U   3.649666E+00  0.000000E+00 e 0 HA.71     CB.71     HB3.71 #MAP   9962
   1485    1.061   22.480    0.671 1 U   2.400000E+00  0.000000E+00 e 0 QB.79     CG2.87    QG2.87 #MAP  12616
   1485    1.061   22.480    0.671 1 U   2.400000E+00  0.000000E+00 e 0 QG1.112   CG2.87    QG2.87 #MAP  12654
   1485    1.061   22.480    0.671 1 U   2.400000E+00  0.000000E+00 e 0 QG2.112   CG2.87    QG2.87 #MAP  12655
   1486    1.632   43.353    3.810 1 U   2.904126E+00  0.000000E+00 e 0 HD2.18    CA.19     HA2.19 #MAP   2515
   1486    1.632   43.353    3.810 1 U   2.904126E+00  0.000000E+00 e 0 HD3.18    CA.19     HA2.19 #MAP   2516
   1486    1.632   43.353    3.810 1 U   2.904126E+00  0.000000E+00 e 0 HD2.18    CA.19     HA3.19 #MAP   2544
   1486    1.632   43.353    3.810 1 U   2.904126E+00  0.000000E+00 e 0 HD3.18    CA.19     HA3.19 #MAP   2545
   1487    5.078   30.483    2.528 1 U   3.682671E+00  0.000000E+00 e 0 HA.94     CB.94     HB3.94 #MAP  13891
   1488    1.304   35.349    1.668 1 U   2.668715E+00  0.000000E+00 e 0 HB2.23    CB.23     HB3.23 #MAP   3181
   1488    1.304   35.349    1.668 1 U   2.668715E+00  0.000000E+00 e 0 HG2.23    CB.23     HB3.23 #MAP   3183
   1488    1.304   35.349    1.668 1 U   2.668715E+00  0.000000E+00 e 0 HG3.23    CB.23     HB3.23 #MAP   3184
   1488    1.304   35.349    1.668 1 U   2.668715E+00  0.000000E+00 e 0 HD2.23    CB.23     HB3.23 #MAP   3185
   1489    2.436   64.855    4.330 1 U   2.891515E+00  0.000000E+00 e 0 HB3.27    CA.27     HA.27 #MAP   4007
   1490    1.584   37.703    2.399 1 U   3.260033E+00  0.000000E+00 e 0 QD1.22    CG.118    HG3.118 #MAP  17436
   1490    1.584   37.703    2.399 1 U   3.260033E+00  0.000000E+00 e 0 QB.113    CG.118    HG3.118 #MAP  17442
   1490    1.584   37.703    2.399 1 U   3.260033E+00  0.000000E+00 e 0 HB2.119   CG.118    HG3.118 #MAP  17456
   1490    1.584   37.703    2.399 1 U   3.260033E+00  0.000000E+00 e 0 QB.121    CG.118    HG3.118 #MAP  17460
   1491    8.091   65.796    3.528 1 U   3.764116E+00  0.000000E+00 e 0 H.38      CB.38     HB2.38 #MAP   5752
   1491    8.091   65.796    3.528 1 U   3.764116E+00  0.000000E+00 e 0 H.38      CB.38     HB3.38 #MAP   5784
   1492    7.858   53.553    4.449 1 U   3.814305E+00  0.000000E+00 e 0 H.42      CA.41     HA.41 #MAP   5939
   1493    3.855   18.399    1.453 1 U   2.553185E+00  0.000000E+00 e 0 HA.89     CB.89     QB.89 #MAP  12790
   1494    4.340   31.740    1.985 1 U   3.273428E+00  0.000000E+00 e 0 HA.27     CB.27     HB2.27 #MAP   4022
   1495    4.215   41.628    3.222 1 U   3.931503E+00  0.000000E+00 e 0 HA.6      CE.13     HE3.13 #MAP   1615
   1496    3.525   62.500    3.789 1 U   3.592433E+00  0.000000E+00 e 0 HA2.97    CA.64     HA.64 #MAP   8823
   1496    3.525   62.500    3.789 1 U   3.592433E+00  0.000000E+00 e 0 HA3.97    CA.64     HA.64 #MAP   8824
   1496    3.525   62.500    3.789 1 U   3.592433E+00  0.000000E+00 e 0 HD2.98    CA.64     HA.64 #MAP   8827
   1496    3.525   62.500    3.789 1 U   3.592433E+00  0.000000E+00 e 0 HD3.98    CA.64     HA.64 #MAP   8828
   1497    0.871   60.147    3.807 1 U   3.315043E+00  0.000000E+00 e 0 HG.71     CA.77     HA.77 #MAP  10968
   1497    0.871   60.147    3.807 1 U   3.315043E+00  0.000000E+00 e 0 HG2.77    CA.77     HA.77 #MAP  10982
   1497    0.871   60.147    3.807 1 U   3.315043E+00  0.000000E+00 e 0 HD2.77    CA.77     HA.77 #MAP  10984
   1498    5.770   65.717    3.530 1 U   3.459347E+00  0.000000E+00 e 0 HA.38     CB.38     HB2.38 #MAP   5753
   1498    5.770   65.717    3.530 1 U   3.459347E+00  0.000000E+00 e 0 HH2.129   CB.38     HB2.38 #MAP   5766
   1498    5.770   65.717    3.530 1 U   3.459347E+00  0.000000E+00 e 0 HA.38     CB.38     HB3.38 #MAP   5785
   1498    5.770   65.717    3.530 1 U   3.459347E+00  0.000000E+00 e 0 HH2.129   CB.38     HB3.38 #MAP   5795
   1499    1.613   50.415    3.938 1 U   3.194217E+00  0.000000E+00 e 0 HB2.26    CD.27     HD3.27 #MAP   4107
   1499    1.613   50.415    3.938 1 U   3.194217E+00  0.000000E+00 e 0 HB3.26    CD.27     HD3.27 #MAP   4108
   1500    8.990   23.107    1.521 1 U   3.488512E+00  0.000000E+00 e 0 H.94      CB.68     QB.68 #MAP   9567
   1501    1.412   19.340    1.073 1 U   2.827268E+00  0.000000E+00 e 0 QB.78     CB.79     QB.79 #MAP  11333
   1501    1.412   19.340    1.073 1 U   2.827268E+00  0.000000E+00 e 0 QB.80     CB.79     QB.79 #MAP  11339
   1502    1.806   31.267    1.596 1 U   2.671625E+00  0.000000E+00 e 0 HB3.65    CB.65     HB2.65 #MAP   9131
   1502    1.806   31.267    1.596 1 U   2.671625E+00  0.000000E+00 e 0 HG3.65    CB.65     HB2.65 #MAP   9133
   1503    8.013   46.022    4.176 1 U   3.990770E+00  0.000000E+00 e 0 H.4       CA.4      HA3.4 #MAP    166
   1504    4.616   18.712    1.495 1 U   3.044489E+00  0.000000E+00 e 0 HA.25     CB.75     QB.75 #MAP  10584
   1504    4.616   18.712    1.495 1 U   3.044489E+00  0.000000E+00 e 0 HA.110    CB.75     QB.75 #MAP  10632
   1504    4.616   18.712    1.495 1 U   3.044489E+00  0.000000E+00 e 0 HA.129    CB.132    QB.132 #MAP  20117
   1505    8.992   55.124    5.418 1 U   3.120533E+00  0.000000E+00 e 0 H.94      CA.93     HA.93 #MAP  13533
   1505    8.992   55.124    5.418 1 U   3.120533E+00  0.000000E+00 e 0 H.111     CA.93     HA.93 #MAP  13537
   1506    2.423   59.832    3.824 1 U   3.254057E+00  0.000000E+00 e 0 HG2.40    CA.40     HA.40 #MAP   5873
   1506    2.423   59.832    3.824 1 U   3.254057E+00  0.000000E+00 e 0 HG3.40    CA.40     HA.40 #MAP   5874
   1507    7.783   25.460   -0.129 1 U   3.787133E+00  0.000000E+00 e 0 H.13      CD2.16    QD2.16 #MAP   2061
   1507    7.783   25.460   -0.129 1 U   3.787133E+00  0.000000E+00 e 0 HE3.129   CD2.16    QD2.16 #MAP   2122
   1508    1.871   60.616    5.478 1 U   3.936374E+00  0.000000E+00 e 0 HB.112    CA.92     HA.92 #MAP  13373
   1509    1.536   27.423    1.726 1 U   2.608956E+00  0.000000E+00 e 0 HG12.59   CG.63     HG3.63 #MAP   8721
   1509    1.536   27.423    1.726 1 U   2.608956E+00  0.000000E+00 e 0 HG2.63    CG.63     HG3.63 #MAP   8738
   1510    3.187   27.343    1.724 1 U   3.087254E+00  0.000000E+00 e 0 HB.59     CG.63     HG3.63 #MAP   8719
   1510    3.187   27.343    1.724 1 U   3.087254E+00  0.000000E+00 e 0 HD2.63    CG.63     HG3.63 #MAP   8740
   1510    3.187   27.343    1.724 1 U   3.087254E+00  0.000000E+00 e 0 HD3.63    CG.63     HG3.63 #MAP   8741
   1511    2.618   59.361    4.145 1 U   3.050359E+00  0.000000E+00 e 0 HG3.119   CA.117    HA.117 #MAP  17184
   1511    2.618   59.361    4.145 1 U   3.050359E+00  0.000000E+00 e 0 HB3.119   CA.118    HA.118 #MAP  17315
   1511    2.618   59.361    4.145 1 U   3.050359E+00  0.000000E+00 e 0 HG3.119   CA.118    HA.118 #MAP  17316
   1511    2.618   59.361    4.145 1 U   3.050359E+00  0.000000E+00 e 0 HG3.128   CA.125    HA.125 #MAP  18570
   1511    2.618   59.361    4.145 1 U   3.050359E+00  0.000000E+00 e 0 HG3.128   CA.128    HA.128 #MAP  19225
   1511    2.618   59.361    4.145 1 U   3.050359E+00  0.000000E+00 e 0 HB2.131   CA.128    HA.128 #MAP  19236
   1512   10.698   18.554    0.772 1 U   3.564327E+00  0.000000E+00 e 0 HE1.129   CG1.5     QG1.5 #MAP    312
   1513    8.378   57.006    4.592 1 U   2.941489E+00  0.000000E+00 e 0 H.26      CA.25     HA.25 #MAP   3570
   1514    1.932   30.484    2.127 1 U   2.427351E+00  0.000000E+00 e 0 HB2.30    CB.30     HB3.30 #MAP   4440
   1515    3.306   54.025    4.368 1 U   3.163222E+00  0.000000E+00 e 0 HD2.9     CA.8      HA.8 #MAP    560
   1516    0.837   62.343    3.970 1 U   2.976789E+00  0.000000E+00 e 0 QG1.87    CA.87     HA.87 #MAP  12473
   1517    2.545   25.775    1.070 1 U   3.161426E+00  0.000000E+00 e 0 HB.72     CD2.76    QD2.76 #MAP  10902
   1517    2.545   25.775    1.070 1 U   3.161426E+00  0.000000E+00 e 0 HB2.73    CD2.76    QD2.76 #MAP  10907
   1517    2.545   25.775    1.070 1 U   3.161426E+00  0.000000E+00 e 0 HB3.94    CD2.76    QD2.76 #MAP  10948
   1518    1.599   21.694    0.735 1 U   2.674230E+00  0.000000E+00 e 0 HG.76     CG2.72    QG2.72 #MAP  10211
   1518    1.599   21.694    0.735 1 U   2.674230E+00  0.000000E+00 e 0 HB2.26    CG2.24    QG2.24 #MAP   3511
   1518    1.599   21.694    0.735 1 U   2.674230E+00  0.000000E+00 e 0 HB3.26    CG2.24    QG2.24 #MAP   3512
   1518    1.599   21.694    0.735 1 U   2.674230E+00  0.000000E+00 e 0 HB2.110   CG2.24    QG2.24 #MAP   3541
   1518    1.599   21.694    0.735 1 U   2.674230E+00  0.000000E+00 e 0 HB2.111   CG2.24    QG2.24 #MAP   3549
   1519    4.760   23.264    0.767 1 U   3.435946E+00  0.000000E+00 e 0 HA.91     CG.90     HG3.90 #MAP  12940
   1519    4.760   23.264    0.767 1 U   3.435946E+00  0.000000E+00 e 0 HA.115    CG.90     HG3.90 #MAP  12950
   1520    8.628   16.199    0.444 1 U   3.743073E+00  0.000000E+00 e 0 H.96      CG2.64    QG2.64 #MAP   8916
   1521    1.575   57.792    4.153 1 U   2.607037E+00  0.000000E+00 e 0 HB2.65    CA.65     HA.65 #MAP   9106
   1522    3.459   14.475   -0.159 1 U   3.329670E+00  0.000000E+00 e 0 HA.127    CD1.61    QD1.61 #MAP   8403
   1522    3.459   14.475   -0.159 1 U   3.329670E+00  0.000000E+00 e 0 HA.130    CD1.61    QD1.61 #MAP   8415
   1523    8.622   54.653    4.607 1 U   3.137704E+00  0.000000E+00 e 0 H.96      CA.95     HA.95 #MAP  13932
   1524    3.282   56.850    4.510 1 U   3.603647E+00  0.000000E+00 e 0 HB2.129   CA.126    HA.126 #MAP  18806
   1524    3.282   56.850    4.510 1 U   3.603647E+00  0.000000E+00 e 0 HB3.129   CA.126    HA.126 #MAP  18807
   1525    4.045   38.644    3.113 1 U   3.614572E+00  0.000000E+00 e 0 HA.122    CB.122    HB2.122 #MAP  17953
   1526    8.075   58.593    4.620 1 U   3.654007E+00  0.000000E+00 e 0 H.132     CA.129    HA.129 #MAP  19415
   1527    8.028   58.576    4.611 1 U   3.582723E+00  0.000000E+00 e 0 H.118     CA.116    HA.116 #MAP  17050
   1527    8.028   58.576    4.611 1 U   3.582723E+00  0.000000E+00 e 0 H.119     CA.116    HA.116 #MAP  17052
   1527    8.028   58.576    4.611 1 U   3.582723E+00  0.000000E+00 e 0 HE.119    CA.116    HA.116 #MAP  17060
   1527    8.028   58.576    4.611 1 U   3.582723E+00  0.000000E+00 e 0 H.128     CA.129    HA.129 #MAP  19396
   1528    9.116   18.085    0.787 1 U   3.158169E+00  0.000000E+00 e 0 H.22      CG2.34    QG2.34 #MAP   4975
   1528    9.116   18.085    0.787 1 U   3.158169E+00  0.000000E+00 e 0 H.33      CG2.34    QG2.34 #MAP   4997
   1529    7.686   64.855    3.809 1 U   3.892629E+00  0.000000E+00 e 0 H.6       CA.5      HA.5 #MAP    196
   1529    7.686   64.855    3.809 1 U   3.892629E+00  0.000000E+00 e 0 H.7       CA.5      HA.5 #MAP    200
   1530    0.871   55.908    3.857 1 U   3.463724E+00  0.000000E+00 e 0 HG.71     CA.89     HA.89 #MAP  12747
   1531    4.221   25.303    1.478 1 U   3.042549E+00  0.000000E+00 e 0 HA.82     CG.82     HG2.82 #MAP  11733
   1532    4.316   25.302    1.470 1 U   3.284454E+00  0.000000E+00 e 0 HA.85     CG.86     HG3.86 #MAP  12373
   1532    4.316   25.302    1.470 1 U   3.284454E+00  0.000000E+00 e 0 HA.86     CG.86     HG3.86 #MAP  12377
   1533    0.308   60.931    3.639 1 U   3.223951E+00  0.000000E+00 e 0 QD1.64    CA.61     HA.61 #MAP   8126
   1534    4.217   18.869    1.499 1 U   2.400000E+00  0.000000E+00 e 0 HA.75     CB.75     QB.75 #MAP  10614
   1534    4.217   18.869    1.499 1 U   2.400000E+00  0.000000E+00 e 0 HA.6      CB.132    QB.132 #MAP  20085
   1534    4.217   18.869    1.499 1 U   2.400000E+00  0.000000E+00 e 0 HA.132    CB.132    QB.132 #MAP  20129
   1535    4.316   34.563    1.801 1 U   3.166836E+00  0.000000E+00 e 0 HA.86     CB.86     HB3.86 #MAP  12337
   1536    4.592   57.635    5.076 1 U   3.176107E+00  0.000000E+00 e 0 HA.95     CA.94     HA.94 #MAP  13805
   1536    4.592   57.635    5.076 1 U   3.176107E+00  0.000000E+00 e 0 HA.109    CA.94     HA.94 #MAP  13813
   1536    4.592   57.635    5.076 1 U   3.176107E+00  0.000000E+00 e 0 HA.110    CA.94     HA.94 #MAP  13815
   1537    8.772   38.016    2.059 1 U   3.741014E+00  0.000000E+00 e 0 H.34      CG.33     HG2.33 #MAP   4886
   1537    8.772   38.016    2.059 1 U   3.741014E+00  0.000000E+00 e 0 H.35      CG.33     HG2.33 #MAP   4889
   1538    1.248   22.479    0.674 1 U   2.450497E+00  0.000000E+00 e 0 QB.88     CG2.87    QG2.87 #MAP  12647
   1538    1.248   22.479    0.674 1 U   2.450497E+00  0.000000E+00 e 0 QG2.92    CG2.87    QG2.87 #MAP  12651
   1539    7.855   54.339    4.116 1 U   3.632101E+00  0.000000E+00 e 0 H.83      CA.80     HA.80 #MAP  11381
   1540    7.865   54.339    4.105 1 U   3.689777E+00  0.000000E+00 e 0 -         -         -
   1541    4.758   46.020    4.176 1 U   3.348217E+00  0.000000E+00 e 0 -         -         -
   1542    8.643   22.327    0.732 1 U   3.994553E+00  0.000000E+00 e 0 H.96      CG2.67    QG2.67 #MAP   9486
   1543    3.165   18.868    0.862 1 U   3.267412E+00  0.000000E+00 e 0 -         -         -
   1544    6.861   38.800    3.117 1 U   3.470160E+00  0.000000E+00 e 0 HD1.122   CB.122    HB2.122 #MAP  17956
   1544    6.861   38.800    3.117 1 U   3.470160E+00  0.000000E+00 e 0 HE1.122   CB.122    HB2.122 #MAP  17957
   1544    6.861   38.800    3.117 1 U   3.470160E+00  0.000000E+00 e 0 HE2.122   CB.122    HB2.122 #MAP  17959
   1544    6.861   38.800    3.117 1 U   3.470160E+00  0.000000E+00 e 0 HD2.122   CB.122    HB2.122 #MAP  17960
   1545    4.773   66.267    3.976 1 U   2.905408E+00  0.000000E+00 e 0 HA.115    CB.115    HB2.115 #MAP  16998
   1546    0.591   31.425    2.206 1 U   3.434814E+00  0.000000E+00 e 0 QD1.42    CB.5      HB.5 #MAP    251
   1546    0.591   31.425    2.206 1 U   3.434814E+00  0.000000E+00 e 0 QD2.42    CB.5      HB.5 #MAP    252
   1546    0.591   31.425    2.206 1 U   3.434814E+00  0.000000E+00 e 0 QG2.61    CB.5      HB.5 #MAP    256
   1546    0.591   31.425    2.206 1 U   3.434814E+00  0.000000E+00 e 0 QG2.61    CB.62     HB.62 #MAP   8467
   1546    0.591   31.425    2.206 1 U   3.434814E+00  0.000000E+00 e 0 QG2.62    CB.62     HB.62 #MAP   8473
   1547    7.245   36.290    2.228 1 U   3.328913E+00  0.000000E+00 e 0 HD1.96    CG.108    HG2.108 #MAP  15718
   1547    7.245   36.290    2.228 1 U   3.328913E+00  0.000000E+00 e 0 HE1.96    CG.108    HG2.108 #MAP  15719
   1547    7.245   36.290    2.228 1 U   3.328913E+00  0.000000E+00 e 0 HZ.96     CG.108    HG2.108 #MAP  15720
   1547    7.245   36.290    2.228 1 U   3.328913E+00  0.000000E+00 e 0 HD2.96    CG.108    HG2.108 #MAP  15722
   1548    3.113   31.267    1.809 1 U   3.301567E+00  0.000000E+00 e 0 HD2.65    CB.65     HB3.65 #MAP   9163
   1548    3.113   31.267    1.809 1 U   3.301567E+00  0.000000E+00 e 0 HD3.65    CB.65     HB3.65 #MAP   9164
   1549    4.769  138.895    7.663 1 U   3.371630E+00  0.000000E+00 e 0 -         -         -
   1550    4.318   27.815    1.732 1 U   3.118899E+00  0.000000E+00 e 0 HA.85     CG.85     HG2.85 #MAP  12229
   1550    4.318   27.815    1.732 1 U   3.118899E+00  0.000000E+00 e 0 HA.85     CG.85     HG3.85 #MAP  12241
   1551    2.055   50.415    3.422 1 U   2.584235E+00  0.000000E+00 e 0 HB2.104   CD.104    HD2.104 #MAP  15312
   1551    2.055   50.415    3.422 1 U   2.584235E+00  0.000000E+00 e 0 HG2.104   CD.104    HD2.104 #MAP  15314
   1551    2.055   50.415    3.422 1 U   2.584235E+00  0.000000E+00 e 0 HG3.104   CD.104    HD2.104 #MAP  15315
   1551    2.055   50.415    3.422 1 U   2.584235E+00  0.000000E+00 e 0 HB2.105   CD.104    HD2.104 #MAP  15320
   1551    2.055   50.415    3.422 1 U   2.584235E+00  0.000000E+00 e 0 HG2.105   CD.104    HD2.104 #MAP  15321
   1552    2.861   23.891    1.063 1 U   3.288188E+00  0.000000E+00 e 0 HE2.31    CG.31     HG3.31 #MAP   4630
   1552    2.861   23.891    1.063 1 U   3.288188E+00  0.000000E+00 e 0 HE3.31    CG.31     HG3.31 #MAP   4631
   1552    2.861   23.891    1.063 1 U   3.288188E+00  0.000000E+00 e 0 HE2.69    CG2.123   QG2.123 #MAP  18347
   1553    7.338   16.515    1.107 1 U   3.099385E+00  0.000000E+00 e 0 HD1.45    CE.126    QE.126 #MAP  18992
   1553    7.338   16.515    1.107 1 U   3.099385E+00  0.000000E+00 e 0 HE2.45    CE.126    QE.126 #MAP  18995
   1553    7.338   16.515    1.107 1 U   3.099385E+00  0.000000E+00 e 0 HD2.45    CE.126    QE.126 #MAP  18996
   1553    7.338   16.515    1.107 1 U   3.099385E+00  0.000000E+00 e 0 HE3.47    CE.126    QE.126 #MAP  18997
   1554    8.332   55.908    4.368 1 U   3.648515E+00  0.000000E+00 e 0 H.30      CA.30     HA.30 #MAP   4395
   1555    7.071   21.222    0.826 1 U   2.921479E+00  0.000000E+00 e 0 HD1.25    CG1.87    QG1.87 #MAP  12533
   1555    7.071   21.222    0.826 1 U   2.921479E+00  0.000000E+00 e 0 HE1.25    CG1.87    QG1.87 #MAP  12534
   1555    7.071   21.222    0.826 1 U   2.921479E+00  0.000000E+00 e 0 HZ.25     CG1.87    QG1.87 #MAP  12535
   1555    7.071   21.222    0.826 1 U   2.921479E+00  0.000000E+00 e 0 HE2.25    CG1.87    QG1.87 #MAP  12536
   1555    7.071   21.222    0.826 1 U   2.921479E+00  0.000000E+00 e 0 HD2.25    CG1.87    QG1.87 #MAP  12537
   1555    7.071   21.222    0.826 1 U   2.921479E+00  0.000000E+00 e 0 H.81      CG1.87    QG1.87 #MAP  12563
   1555    7.071   21.222    0.826 1 U   2.921479E+00  0.000000E+00 e 0 H.82      CG1.87    QG1.87 #MAP  12564
   1556    3.641   50.729    3.888 1 U   2.542475E+00  0.000000E+00 e 0 HD2.99    CD.99     HD3.99 #MAP  14874
   1557    4.760   40.371    2.672 1 U   3.338081E+00  0.000000E+00 e 0 -         -         -
   1558    8.080   19.340    1.406 1 U   2.482973E+00  0.000000E+00 e 0 H.80      CB.80     QB.80 #MAP  11429
   1559    0.776   55.124    5.267 1 U   3.284592E+00  0.000000E+00 e 0 QG1.24    CA.23     HA.23 #MAP   3122
   1559    0.776   55.124    5.267 1 U   3.284592E+00  0.000000E+00 e 0 QG2.34    CA.23     HA.23 #MAP   3136
   1560    1.972   32.366    2.355 1 U   2.400000E+00  0.000000E+00 e 0 -         -         -
   1561    1.867   32.368    2.362 1 U   2.498467E+00  0.000000E+00 e 0 HG2.74    CB.74     HB2.74 #MAP  10438
   1561    1.867   32.368    2.362 1 U   2.498467E+00  0.000000E+00 e 0 HG2.74    CB.74     HB3.74 #MAP  10456
   1561    1.867   32.368    2.362 1 U   2.498467E+00  0.000000E+00 e 0 HG3.74    CB.74     HB3.74 #MAP  10457
   1562    4.724   17.927    0.783 1 U   3.311674E+00  0.000000E+00 e 0 HA.33     CG2.34    QG2.34 #MAP   4998
   1563    4.712   60.617    5.477 1 U   3.117463E+00  0.000000E+00 e 0 HA.112    CA.92     HA.92 #MAP  13372
   1564    4.158   31.739    1.566 1 U   3.277210E+00  0.000000E+00 e 0 HA.90     CB.90     HB2.90 #MAP  12837
   1565    2.009   33.466    2.221 1 U   2.487275E+00  0.000000E+00 e 0 HB2.125   CB.125    HB3.125 #MAP  18641
   1566    1.242   23.264    0.769 1 U   3.468947E+00  0.000000E+00 e 0 QB.88     CG.90     HG3.90 #MAP  12926
   1566    1.242   23.264    0.769 1 U   3.468947E+00  0.000000E+00 e 0 QG2.92    CG.90     HG3.90 #MAP  12949
   1567    4.958   50.258    3.660 1 U   2.701305E+00  0.000000E+00 e 0 HA.83     CD.84     HD3.84 #MAP  12131
   1568    1.066   30.483    2.529 1 U   3.805353E+00  0.000000E+00 e 0 QD2.76    CB.94     HB3.94 #MAP  13885
   1568    1.066   30.483    2.529 1 U   3.805353E+00  0.000000E+00 e 0 QG2.123   CB.94     HB3.94 #MAP  13905
   1569    3.737   21.537    1.141 1 U   3.060744E+00  0.000000E+00 e 0 HA.62     CG2.134   QG2.134 #MAP  20302
   1570    2.670   53.396    4.449 1 U   2.983414E+00  0.000000E+00 e 0 HB2.41    CA.41     HA.41 #MAP   5937
   1571    1.117   14.473   -0.162 1 U   3.094275E+00  0.000000E+00 e 0 QE.126    CD1.61    QD1.61 #MAP   8401
   1571    1.117   14.473   -0.162 1 U   3.094275E+00  0.000000E+00 e 0 QG2.134   CD1.61    QD1.61 #MAP   8429
   1572    3.344   72.545    4.291 1 U   3.494853E+00  0.000000E+00 e 0 HA2.70    CB.92     HB.92 #MAP  13386
   1573    3.482   21.223    0.924 1 U   2.657294E+00  0.000000E+00 e 0 HA.127    CG1.127   QG1.127 #MAP  19149
   1573    3.482   21.223    0.924 1 U   2.657294E+00  0.000000E+00 e 0 HA.127    CG2.127   QG2.127 #MAP  19194
   1574    3.576   21.223    0.901 1 U   3.427705E+00  0.000000E+00 e 0 HA.10     CG1.12    QG1.12 #MAP   1209
   1574    3.576   21.223    0.901 1 U   3.427705E+00  0.000000E+00 e 0 HA.13     CG1.12    QG1.12 #MAP   1217
   1575    4.764   24.205    0.599 1 U   3.225405E+00  0.000000E+00 e 0 -         -         -
   1576    1.083   42.725    1.675 1 U   3.080607E+00  0.000000E+00 e 0 HB2.8     CB.8      HB3.8 #MAP    625
   1576    1.083   42.725    1.675 1 U   3.080607E+00  0.000000E+00 e 0 HG2.13    CB.8      HB3.8 #MAP    644
   1577    2.054   51.672    4.022 1 U   3.091741E+00  0.000000E+00 e 0 HG2.60    CD.60     HD3.60 #MAP   8081
   1577    2.054   51.672    4.022 1 U   3.091741E+00  0.000000E+00 e 0 HB2.63    CD.60     HD3.60 #MAP   8089
   1577    2.054   51.672    4.022 1 U   3.091741E+00  0.000000E+00 e 0 HB3.63    CD.60     HD3.60 #MAP   8090
   1578    1.687   42.725    1.086 1 U   3.117272E+00  0.000000E+00 e 0 HB3.8     CB.8      HB2.8 #MAP    586
   1579    3.767   21.536    1.143 1 U   3.083962E+00  0.000000E+00 e 0 -         -         -
   1580    5.177   57.163    5.771 1 U   3.748952E+00  0.000000E+00 e 0 -         -         -
   1581    5.253   14.631    0.573 1 U   3.438028E+00  0.000000E+00 e 0 HA.23     CD1.34    QD1.34 #MAP   5084
   1581    5.253   14.631    0.573 1 U   3.438028E+00  0.000000E+00 e 0 HA.34     CD1.34    QD1.34 #MAP   5089
   1581    5.253   14.631    0.573 1 U   3.438028E+00  0.000000E+00 e 0 HA.48     CD1.34    QD1.34 #MAP   5112
   1581    5.253   14.631    0.573 1 U   3.438028E+00  0.000000E+00 e 0 HA.49     CD1.34    QD1.34 #MAP   5116
   1582    4.839   41.625    4.008 1 U   3.512609E+00  0.000000E+00 e 0 -         -         -
   1583    0.872   18.398    1.452 1 U   2.841855E+00  0.000000E+00 e 0 HG.71     CB.89     QB.89 #MAP  12779
   1583    0.872   18.398    1.452 1 U   2.841855E+00  0.000000E+00 e 0 HG2.77    CB.89     QB.89 #MAP  12783
   1584    0.938   18.400    1.493 1 U   3.029132E+00  0.000000E+00 e 0 QD2.8     CB.132    QB.132 #MAP  20097
   1585    0.763   31.739    1.552 1 U   3.472392E+00  0.000000E+00 e 0 HG3.90    CB.90     HB2.90 #MAP  12841
   1585    0.763   31.739    1.552 1 U   3.472392E+00  0.000000E+00 e 0 HG3.90    CB.90     HB3.90 #MAP  12874
   1586    0.738   32.210    1.934 1 U   2.835405E+00  0.000000E+00 e 0 QG1.5     CB.13     HB3.13 #MAP   1398
   1586    0.738   32.210    1.934 1 U   2.835405E+00  0.000000E+00 e 0 QG2.67    CB.67     HB.67 #MAP   9385
   1586    0.738   32.210    1.934 1 U   2.835405E+00  0.000000E+00 e 0 QG1.123   CB.67     HB.67 #MAP   9400
   1587    7.665   18.554    0.752 1 U   2.468313E+00  0.000000E+00 e 0 H.7       CG1.5     QG1.5 #MAP    275
   1587    7.665   18.554    0.752 1 U   2.468313E+00  0.000000E+00 e 0 H.134     CG1.5     QG1.5 #MAP    321
   1587    7.665   18.554    0.752 1 U   2.468313E+00  0.000000E+00 e 0 H.72      CG1.72    QG1.72 #MAP  10170
   1588    8.365   59.675    4.174 1 U   3.424374E+00  0.000000E+00 e 0 H.121     CA.117    HA.117 #MAP  17188
   1588    8.365   59.675    4.174 1 U   3.424374E+00  0.000000E+00 e 0 H.121     CA.118    HA.118 #MAP  17319
   1589    0.158   14.476   -0.161 1 U   2.818818E+00  0.000000E+00 e 0 HG13.61   CD1.61    QD1.61 #MAP   8374
   1589    0.158   14.476   -0.161 1 U   2.818818E+00  0.000000E+00 e 0 QD2.95    CD1.61    QD1.61 #MAP   8394
   1590    7.711   18.553    0.771 1 U   2.699556E+00  0.000000E+00 e 0 H.6       CG1.5     QG1.5 #MAP    272
   1591    0.753   27.500    1.646 1 U   3.255220E+00  0.000000E+00 e 0 QG1.123   CD.69     HD2.69 #MAP   9751
   1591    0.753   27.500    1.646 1 U   3.255220E+00  0.000000E+00 e 0 QG1.123   CD.69     HD3.69 #MAP   9781
   1592    8.603   22.950    1.038 1 U   3.247394E+00  0.000000E+00 e 0 H.112     CG2.112   QG2.112 #MAP  16656
   1593    3.740   22.322    1.579 1 U   2.995098E+00  0.000000E+00 e 0 HA.119    CB.113    QB.113 #MAP  16756
   1594    1.845   65.953    4.106 1 U   2.862157E+00  0.000000E+00 e 0 HG2.74    CA.74     HA.74 #MAP  10409
   1594    1.845   65.953    4.106 1 U   2.862157E+00  0.000000E+00 e 0 HG3.74    CA.74     HA.74 #MAP  10410
   1594    1.845   65.953    4.106 1 U   2.862157E+00  0.000000E+00 e 0 HB3.77    CA.74     HA.74 #MAP  10422
   1595    1.722   30.169    2.077 1 U   2.856104E+00  0.000000E+00 e 0 HB2.60    CB.63     HB2.63 #MAP   8619
   1595    1.722   30.169    2.077 1 U   2.856104E+00  0.000000E+00 e 0 HG3.63    CB.63     HB2.63 #MAP   8637
   1595    1.722   30.169    2.077 1 U   2.856104E+00  0.000000E+00 e 0 HG3.63    CB.63     HB3.63 #MAP   8672
   1596    7.122  118.372    6.805 1 U   2.571598E+00  0.000000E+00 e 0 HD2.55    CE1.55    HE1.55 #MAP   7432
   1596    7.122  118.372    6.805 1 U   2.571598E+00  0.000000E+00 e 0 HD2.55    CE1.55    HE2.55 #MAP   7438
   1597    1.575   59.675    4.174 1 U   2.670977E+00  0.000000E+00 e 0 HG2.117   CA.117    HA.117 #MAP  17173
   1597    1.575   59.675    4.174 1 U   2.670977E+00  0.000000E+00 e 0 HG3.117   CA.117    HA.117 #MAP  17174
   1597    1.575   59.675    4.174 1 U   2.670977E+00  0.000000E+00 e 0 QB.121    CA.117    HA.117 #MAP  17189
   1597    1.575   59.675    4.174 1 U   2.670977E+00  0.000000E+00 e 0 QB.113    CA.118    HA.118 #MAP  17298
   1597    1.575   59.675    4.174 1 U   2.670977E+00  0.000000E+00 e 0 QB.121    CA.118    HA.118 #MAP  17321
   1597    1.575   59.675    4.174 1 U   2.670977E+00  0.000000E+00 e 0 HB3.16    CA.125    HA.125 #MAP  18545
   1597    1.575   59.675    4.174 1 U   2.670977E+00  0.000000E+00 e 0 QE.125    CA.125    HA.125 #MAP  18558
   1598   -0.160   12.121    0.302 1 U   2.681821E+00  0.000000E+00 e 0 QD1.61    CD1.64    QD1.64 #MAP   9052
   1599    2.665   39.114    2.828 1 U   2.400000E+00  0.000000E+00 e 0 HB2.3     CB.3      HB3.3 #MAP    125
   1600    4.355   37.703    3.078 1 U   3.064119E+00  0.000000E+00 e 0 HA.135    CB.135    HB2.135 #MAP  20379
   1600    4.355   37.703    3.078 1 U   3.064119E+00  0.000000E+00 e 0 HA.135    CB.135    HB3.135 #MAP  20396
   1601    8.549   23.734    0.527 1 U   3.268343E+00  0.000000E+00 e 0 H.16      CG.16     HG.16 #MAP   1945
   1601    8.549   23.734    0.527 1 U   3.268343E+00  0.000000E+00 e 0 H.16      CD1.16    QD1.16 #MAP   1983
   1602    1.887   43.195    2.884 1 U   3.520608E+00  0.000000E+00 e 0 HB3.58    CD.58     HD2.58 #MAP   7608
   1602    1.887   43.195    2.884 1 U   3.520608E+00  0.000000E+00 e 0 HB3.130   CD.130    HD2.130 #MAP  19909
   1603    2.349   42.097    2.694 1 U   2.618985E+00  0.000000E+00 e 0 HB2.102   CB.102    HB3.102 #MAP  15010
   1604    4.720   35.192    1.957 1 U   3.189930E+00  0.000000E+00 e 0 HA.29     CB.29     HB3.29 #MAP   4257
   1604    4.720   35.192    1.957 1 U   3.189930E+00  0.000000E+00 e 0 HA.32     CB.29     HB3.29 #MAP   4269
   1604    4.720   35.192    1.957 1 U   3.189930E+00  0.000000E+00 e 0 HA.112    CB.93     HB2.93 #MAP  13578
   1605    1.833   39.585    1.073 1 U   2.893723E+00  0.000000E+00 e 0 HB3.71    CB.71     HB2.71 #MAP   9937
   1605    1.833   39.585    1.073 1 U   2.893723E+00  0.000000E+00 e 0 HB3.77    CB.71     HB2.71 #MAP   9946
   1606    1.983   28.913    2.603 1 U   3.727817E+00  0.000000E+00 e 0 HG2.119   CB.119    HB3.119 #MAP  17596
   1606    1.983   28.913    2.603 1 U   3.727817E+00  0.000000E+00 e 0 HB3.116   CG.119    HG3.119 #MAP  17656
   1606    1.983   28.913    2.603 1 U   3.727817E+00  0.000000E+00 e 0 HG2.119   CG.119    HG3.119 #MAP  17668
   1607    4.765   62.500    3.993 1 U   2.708026E+00  0.000000E+00 e 0 HA.84     CA.87     HA.87 #MAP  12465
   1608    8.190   56.849    4.306 1 U   3.736919E+00  0.000000E+00 e 0 H.87      CA.86     HA.86 #MAP  12287
   1609    1.312   34.565    1.798 1 U   3.260163E+00  0.000000E+00 e 0 HG3.23    CB.86     HB3.86 #MAP  12331
   1609    1.312   34.565    1.798 1 U   3.260163E+00  0.000000E+00 e 0 HG2.86    CB.86     HB3.86 #MAP  12340
   1610    1.247   46.026    4.175 1 U   4.055710E+00  0.000000E+00 e 0 QG2.5     CA.4      HA3.4 #MAP    173
   1611    4.699   39.115    3.105 1 U   3.157750E+00  0.000000E+00 e 0 HA.99     CB.100    HB2.100 #MAP  14904
   1611    4.699   39.115    3.105 1 U   3.157750E+00  0.000000E+00 e 0 HA.100    CB.100    HB2.100 #MAP  14906
   1612    7.797   65.874    3.779 1 U   3.913839E+00  0.000000E+00 e 0 HD22.11   CA.12     HA.12 #MAP   1127
   1612    7.797   65.874    3.779 1 U   3.913839E+00  0.000000E+00 e 0 H.13      CA.12     HA.12 #MAP   1133
   1613    0.456   62.500    3.797 1 U   3.189257E+00  0.000000E+00 e 0 QG2.64    CA.64     HA.64 #MAP   8805
   1614    5.178   54.968    5.634 1 U   3.232989E+00  0.000000E+00 e 0 HA.24     CA.111    HA.111 #MAP  16271
   1615    3.284  131.712    6.862 1 U   3.649378E+00  0.000000E+00 e 0 HB3.122   CD1.122   HD1.122 #MAP  18022
   1615    3.284  131.712    6.862 1 U   3.649378E+00  0.000000E+00 e 0 HB3.122   CD1.122   HD2.122 #MAP  18068
   1615    3.284  131.712    6.862 1 U   3.649378E+00  0.000000E+00 e 0 HB3.122   CE1.122   HE1.122 #MAP  18099
   1615    3.284  131.712    6.862 1 U   3.649378E+00  0.000000E+00 e 0 HB3.122   CE1.122   HE2.122 #MAP  18144
   1616    3.649   26.088    0.438 1 U   3.658970E+00  0.000000E+00 e 0 HD3.110   CG.110    HG2.110 #MAP  16148
   1617    2.244   59.048    3.972 1 U   3.288327E+00  0.000000E+00 e 0 HG2.14    CA.14     HA.14 #MAP   1650
   1618    2.338   59.045    3.973 1 U   3.293214E+00  0.000000E+00 e 0 HG3.46    CA.46     HA.46 #MAP   6710
   1619    2.599   32.523    1.754 1 U   2.796984E+00  0.000000E+00 e 0 HB3.60    CB.60     HB2.60 #MAP   7924
   1620    1.930   55.908    4.367 1 U   3.086718E+00  0.000000E+00 e 0 HB3.29    CA.30     HA.30 #MAP   4394
   1620    1.930   55.908    4.367 1 U   3.086718E+00  0.000000E+00 e 0 HB2.30    CA.30     HA.30 #MAP   4397
   1621    0.911   59.518    4.147 1 U   3.206276E+00  0.000000E+00 e 0 QD2.8     CA.125    HA.125 #MAP  18540
   1621    0.911   59.518    4.147 1 U   3.206276E+00  0.000000E+00 e 0 QG1.12    CA.125    HA.125 #MAP  18542
   1621    0.911   59.518    4.147 1 U   3.206276E+00  0.000000E+00 e 0 QG1.127   CA.125    HA.125 #MAP  18564
   1621    0.911   59.518    4.147 1 U   3.206276E+00  0.000000E+00 e 0 QG2.127   CA.125    HA.125 #MAP  18565
   1621    0.911   59.518    4.147 1 U   3.206276E+00  0.000000E+00 e 0 QD2.8     CA.128    HA.128 #MAP  19214
   1621    0.911   59.518    4.147 1 U   3.206276E+00  0.000000E+00 e 0 QG1.127   CA.128    HA.128 #MAP  19218
   1621    0.911   59.518    4.147 1 U   3.206276E+00  0.000000E+00 e 0 QG2.127   CA.128    HA.128 #MAP  19219
   1622    0.779   29.227    1.297 1 U   3.894442E+00  0.000000E+00 e 0 QG1.24    CD.23     HD2.23 #MAP   3279
   1622    0.779   29.227    1.297 1 U   3.894442E+00  0.000000E+00 e 0 QG2.34    CD.23     HD2.23 #MAP   3295
   1623    8.198   62.343    3.968 1 U   3.596317E+00  0.000000E+00 e 0 H.87      CA.87     HA.87 #MAP  12470
   1624    2.610   22.321    1.575 1 U   3.299429E+00  0.000000E+00 e 0 HB3.119   CB.113    QB.113 #MAP  16758
   1624    2.610   22.321    1.575 1 U   3.299429E+00  0.000000E+00 e 0 HG3.119   CB.113    QB.113 #MAP  16760
   1625    2.636   22.321    1.575 1 U   3.356162E+00  0.000000E+00 e 0 -         -         -
   1626    8.058   40.841    2.808 1 U   3.526918E+00  0.000000E+00 e 0 H.43      CB.43     HB2.43 #MAP   6236
   1627    1.544   59.832    3.462 1 U   3.308185E+00  0.000000E+00 e 0 HB2.130   CA.130    HA.130 #MAP  19745
   1628    7.731   32.993    1.440 1 U   3.611886E+00  0.000000E+00 e 0 H.107     CB.107    HB.107 #MAP  15528
   1629    2.745   33.625    2.003 1 U   3.584752E+00  0.000000E+00 e 0 HG3.125   CB.125    HB2.125 #MAP  18600
   1630    4.773   29.542    1.450 1 U   2.877091E+00  0.000000E+00 e 0 HA.58     CB.46     HB2.46 #MAP   6735
   1630    4.773   29.542    1.450 1 U   2.877091E+00  0.000000E+00 e 0 HA.84     CD.90     HD2.90 #MAP  12957
   1631    2.887   55.281    5.002 1 U   3.035828E+00  0.000000E+00 e 0 HB2.103   CA.103    HA.103 #MAP  15028
   1631    2.887   55.281    5.002 1 U   3.035828E+00  0.000000E+00 e 0 HB3.103   CA.103    HA.103 #MAP  15029
   1632    0.528    9.452    0.705 1 U   3.265688E+00  0.000000E+00 e 0 -         -         -
   1633    7.244   23.733    0.950 1 U   3.181145E+00  0.000000E+00 e 0 H.8       CD1.8     QD1.8 #MAP    705
   1633    7.244   23.733    0.950 1 U   3.181145E+00  0.000000E+00 e 0 HE22.128  CD1.8     QD1.8 #MAP    748
   1634    3.653   53.711    4.957 1 U   2.866171E+00  0.000000E+00 e 0 HD3.84    CA.83     HA.83 #MAP  11853
   1635    1.736   23.578    0.948 1 U   2.546165E+00  0.000000E+00 e 0 HG.8      CD1.8     QD1.8 #MAP    709
   1635    1.736   23.578    0.948 1 U   2.546165E+00  0.000000E+00 e 0 HD3.13    CD1.8     QD1.8 #MAP    725
   1636    0.295   16.515    1.107 1 U   2.560343E+00  0.000000E+00 e 0 QD1.64    CE.126    QE.126 #MAP  19014
   1637    0.681   19.340    1.072 1 U   2.634844E+00  0.000000E+00 e 0 QG2.87    CB.79     QB.79 #MAP  11361
   1638    0.747   51.201    3.643 1 U   3.630988E+00  0.000000E+00 e 0 QG2.24    CD.110    HD3.110 #MAP  16225
   1638    0.747   51.201    3.643 1 U   3.630988E+00  0.000000E+00 e 0 HG.94     CD.110    HD3.110 #MAP  16241
   1639    3.113   62.186    4.049 1 U   3.301567E+00  0.000000E+00 e 0 HB2.122   CA.122    HA.122 #MAP  17910
   1639    3.113   62.186    4.049 1 U   3.301567E+00  0.000000E+00 e 0 HB.123    CA.122    HA.122 #MAP  17918
   1640    2.597   23.577    0.950 1 U   3.360023E+00  0.000000E+00 e 0 HG3.128   CD1.8     QD1.8 #MAP    746
   1641    0.590   19.340    1.074 1 U   2.999600E+00  0.000000E+00 e 0 QD2.71    CB.79     QB.79 #MAP  11318
   1641    0.590   19.340    1.074 1 U   2.999600E+00  0.000000E+00 e 0 QD1.76    CB.79     QB.79 #MAP  11327
   1642    3.764   27.501    2.063 1 U   2.724423E+00  0.000000E+00 e 0 HD3.104   CG.104    HG2.104 #MAP  15273
   1642    3.764   27.501    2.063 1 U   2.724423E+00  0.000000E+00 e 0 HD3.104   CG.104    HG3.104 #MAP  15295
   1643    0.919  133.281    7.576 1 U   3.870892E+00  0.000000E+00 e 0 QG2.107   CD1.103   HD1.103 #MAP  15129
   1643    0.919  133.281    7.576 1 U   3.870892E+00  0.000000E+00 e 0 QG2.107   CD1.103   HD2.103 #MAP  15147
   1644    2.608   34.564    2.363 1 U   2.409098E+00  0.000000E+00 e 0 HG3.128   CG.128    HG2.128 #MAP  19328
   1645    7.573   50.416    3.740 1 U   3.973269E+00  0.000000E+00 e 0 HZ.103    CD.27     HD2.27 #MAP   4103
   1645    7.573   50.416    3.740 1 U   3.973269E+00  0.000000E+00 e 0 HD1.103   CD.104    HD3.104 #MAP  15341
   1646    8.403   35.506    3.109 1 U   3.578940E+00  0.000000E+00 e 0 H.124     CB.123    HB.123 #MAP  18258
   1646    8.403   35.506    3.109 1 U   3.578940E+00  0.000000E+00 e 0 H.127     CB.123    HB.123 #MAP  18267
   1647    5.273   29.227    1.473 1 U   3.691959E+00  0.000000E+00 e 0 HA.23     CD.23     HD3.23 #MAP   3298
   1648    7.239   43.514    1.600 1 U   3.253412E+00  0.000000E+00 e 0 -         -         -
   1649    7.195   43.507    1.620 1 U   3.258336E+00  0.000000E+00 e 0 -         -         -
   1650    7.246   43.508    1.645 1 U   3.284730E+00  0.000000E+00 e 0 -         -         -
   1651    4.773   27.501    1.552 1 U   3.066924E+00  0.000000E+00 e 0 HA.60     CG.63     HG2.63 #MAP   8693
   1652    8.045   23.734    0.531 1 U   3.511289E+00  0.000000E+00 e 0 H.125     CD1.16    QD1.16 #MAP   2026
   1653    7.071   41.313    2.848 1 U   3.524430E+00  0.000000E+00 e 0 -         -         -
   1654    4.759   30.326    1.922 1 U   3.103442E+00  0.000000E+00 e 0 HA.26     CB.30     HB2.30 #MAP   4415
   1654    4.759   30.326    1.922 1 U   3.103442E+00  0.000000E+00 e 0 HA.84     CB.85     HB2.85 #MAP  12180
   1655    2.006   56.378    4.443 1 U   2.967075E+00  0.000000E+00 e 0 HB2.9     CA.11     HA.11 #MAP   1065
   1655    2.006   56.378    4.443 1 U   2.967075E+00  0.000000E+00 e 0 HB2.14    CA.11     HA.11 #MAP   1083
   1655    2.006   56.378    4.443 1 U   2.967075E+00  0.000000E+00 e 0 HB3.14    CA.11     HA.11 #MAP   1084
   1656    0.970   43.667    3.189 1 U   3.246377E+00  0.000000E+00 e 0 -         -         -
   1657    0.880   43.195    1.459 1 U   3.074319E+00  0.000000E+00 e 0 -         -         -
   1658    0.793   43.194    1.461 1 U   3.269809E+00  0.000000E+00 e 0 HG.109    CB.109    HB2.109 #MAP  15817
   1658    0.793   43.194    1.461 1 U   3.269809E+00  0.000000E+00 e 0 QG1.24    CB.109    HB3.109 #MAP  15829
   1658    0.793   43.194    1.461 1 U   3.269809E+00  0.000000E+00 e 0 QG2.34    CB.109    HB3.109 #MAP  15833
   1658    0.793   43.194    1.461 1 U   3.269809E+00  0.000000E+00 e 0 HG.109    CB.109    HB3.109 #MAP  15849
   1659    0.151   16.512    1.106 1 U   2.569615E+00  0.000000E+00 e 0 HG13.61   CE.126    QE.126 #MAP  19008
   1659    0.151   16.512    1.106 1 U   2.569615E+00  0.000000E+00 e 0 QD2.95    CE.126    QE.126 #MAP  19024
   1660    8.770   18.084    0.786 1 U   2.879004E+00  0.000000E+00 e 0 H.34      CG2.34    QG2.34 #MAP   5003
   1660    8.770   18.084    0.786 1 U   2.879004E+00  0.000000E+00 e 0 H.35      CG2.34    QG2.34 #MAP   5010
   1660    8.770   18.084    0.786 1 U   2.879004E+00  0.000000E+00 e 0 H.36      CG2.34    QG2.34 #MAP   5013
   1661   -0.827   32.367    1.964 1 U   3.590888E+00  0.000000E+00 e 0 -         -         -
   1662    4.170   30.797    2.222 1 U   3.238198E+00  0.000000E+00 e 0 HA.133    CB.62     HB.62 #MAP   8478
   1662    4.170   30.797    2.222 1 U   3.238198E+00  0.000000E+00 e 0 HA.117    CB.118    HB3.118 #MAP  17383
   1662    4.170   30.797    2.222 1 U   3.238198E+00  0.000000E+00 e 0 HA.118    CB.118    HB3.118 #MAP  17386
   1663    7.465  131.085    6.881 1 U   2.996111E+00  0.000000E+00 e 0 HE2.91    CD1.91    HD1.91 #MAP  13188
   1663    7.465  131.085    6.881 1 U   2.996111E+00  0.000000E+00 e 0 HD2.91    CD1.91    HD1.91 #MAP  13189
   1663    7.465  131.085    6.881 1 U   2.996111E+00  0.000000E+00 e 0 H.115     CD1.91    HD1.91 #MAP  13195
   1663    7.465  131.085    6.881 1 U   2.996111E+00  0.000000E+00 e 0 HE2.91    CE1.91    HE1.91 #MAP  13265
   1663    7.465  131.085    6.881 1 U   2.996111E+00  0.000000E+00 e 0 HD2.91    CE1.91    HE1.91 #MAP  13266
   1664    8.400   29.542    2.032 1 U   2.966399E+00  0.000000E+00 e 0 H.124     CB.124    HB2.124 #MAP  18447
   1664    8.400   29.542    2.032 1 U   2.966399E+00  0.000000E+00 e 0 H.127     CB.124    HB2.124 #MAP  18461
   1665    7.085   25.304    1.464 1 U   3.239447E+00  0.000000E+00 e 0 H.82      CG.81     HG2.81 #MAP  11546
   1665    7.085   25.304    1.464 1 U   3.239447E+00  0.000000E+00 e 0 HZ.25     CG.82     HG2.82 #MAP  11720
   1665    7.085   25.304    1.464 1 U   3.239447E+00  0.000000E+00 e 0 HE2.25    CG.82     HG2.82 #MAP  11721
   1665    7.085   25.304    1.464 1 U   3.239447E+00  0.000000E+00 e 0 H.81      CG.82     HG2.82 #MAP  11728
   1665    7.085   25.304    1.464 1 U   3.239447E+00  0.000000E+00 e 0 H.82      CG.82     HG2.82 #MAP  11732
   1666    8.839   23.891    1.254 1 U   3.334240E+00  0.000000E+00 e 0 H.71      CG2.92    QG2.92 #MAP  13436
   1666    8.839   23.891    1.254 1 U   3.334240E+00  0.000000E+00 e 0 H.93      CG2.92    QG2.92 #MAP  13485
   1667    4.748   40.842    2.846 1 U   2.955599E+00  0.000000E+00 e 0 HA.66     CB.66     HB3.66 #MAP   9327
   1667    4.748   40.842    2.846 1 U   2.955599E+00  0.000000E+00 e 0 HA.66     CB.96     HB2.96 #MAP  14231
   1668    0.597   25.776    1.068 1 U   2.544777E+00  0.000000E+00 e 0 QD1.71    CD2.76    QD2.76 #MAP  10898
   1668    0.597   25.776    1.068 1 U   2.544777E+00  0.000000E+00 e 0 QD2.71    CD2.76    QD2.76 #MAP  10899
   1668    0.597   25.776    1.068 1 U   2.544777E+00  0.000000E+00 e 0 QD1.76    CD2.76    QD2.76 #MAP  10924
   1669    8.451   31.267    1.596 1 U   3.533538E+00  0.000000E+00 e 0 H.65      CB.65     HB2.65 #MAP   9128
   1670    4.760   69.878    4.288 1 U   3.224799E+00  0.000000E+00 e 0 -         -         -
   1671    5.327   55.125    5.682 1 U   3.170371E+00  0.000000E+00 e 0 HA.22     CA.21     HA.21 #MAP   2630
   1671    5.327   55.125    5.682 1 U   3.170371E+00  0.000000E+00 e 0 HA.35     CA.21     HA.21 #MAP   2641
   1672    1.071   24.205    0.602 1 U   2.642581E+00  0.000000E+00 e 0 HB2.71    CD1.71    QD1.71 #MAP  10023
   1672    1.071   24.205    0.602 1 U   2.642581E+00  0.000000E+00 e 0 QD2.76    CD1.71    QD1.71 #MAP  10031
   1673    2.154   64.855    4.334 1 U   3.212368E+00  0.000000E+00 e 0 HB3.30    CA.27     HA.27 #MAP   4019
   1674    0.148   46.962    1.436 1 U   3.109035E+00  0.000000E+00 e 0 QD2.22    CB.22     HB2.22 #MAP   2870
   1674    0.148   46.962    1.436 1 U   3.109035E+00  0.000000E+00 e 0 QD2.22    CB.22     HB3.22 #MAP   2901
   1675    1.883   30.640    1.380 1 U   3.243593E+00  0.000000E+00 e 0 HB3.126   CB.126    HB2.126 #MAP  18842
   1675    1.883   30.640    1.380 1 U   3.243593E+00  0.000000E+00 e 0 HB3.130   CB.126    HB2.126 #MAP  18857
   1676    3.061   43.195    2.884 1 U   2.464419E+00  0.000000E+00 e 0 HD3.58    CD.58     HD2.58 #MAP   7612
   1676    3.061   43.195    2.884 1 U   2.464419E+00  0.000000E+00 e 0 HD3.130   CD.130    HD2.130 #MAP  19913
   1677    1.537   30.015    2.073 1 U   3.403962E+00  0.000000E+00 e 0 HG12.59   CB.63     HB2.63 #MAP   8615
   1677    1.537   30.015    2.073 1 U   3.403962E+00  0.000000E+00 e 0 HG2.63    CB.63     HB2.63 #MAP   8636
   1677    1.537   30.015    2.073 1 U   3.403962E+00  0.000000E+00 e 0 HG12.59   CB.63     HB3.63 #MAP   8659
   1677    1.537   30.015    2.073 1 U   3.403962E+00  0.000000E+00 e 0 HG2.63    CB.63     HB3.63 #MAP   8671
   1678    8.400   59.518    3.960 1 U   2.956126E+00  0.000000E+00 e 0 H.124     CA.124    HA.124 #MAP  18414
   1678    8.400   59.518    3.960 1 U   2.956126E+00  0.000000E+00 e 0 H.127     CA.124    HA.124 #MAP  18426
   1679    2.693  133.360    7.575 1 U   3.772769E+00  0.000000E+00 e 0 HB3.102   CD1.103   HD1.103 #MAP  15114
   1679    2.693  133.360    7.575 1 U   3.772769E+00  0.000000E+00 e 0 HB3.102   CE1.103   HE1.103 #MAP  15151
   1680    4.183   30.797    2.090 1 U   3.126248E+00  0.000000E+00 e 0 HA.117    CB.118    HB2.118 #MAP  17343
   1680    4.183   30.797    2.090 1 U   3.126248E+00  0.000000E+00 e 0 HA.118    CB.118    HB2.118 #MAP  17347
   1681    4.773   32.838    2.533 1 U   3.368496E+00  0.000000E+00 e 0 HA.91     CG.116    HG2.116 #MAP  17114
   1682    1.009   67.052    3.486 1 U   2.694700E+00  0.000000E+00 e 0 -         -         -
   1683    5.782   22.322    0.735 1 U   3.213548E+00  0.000000E+00 e 0 HA.123    CG2.67    QG2.67 #MAP   9492
   1684    2.077   23.578    0.949 1 U   2.800579E+00  0.000000E+00 e 0 HB.12     CD1.8     QD1.8 #MAP    715
   1684    2.077   23.578    0.949 1 U   2.800579E+00  0.000000E+00 e 0 HB2.128   CD1.8     QD1.8 #MAP    743
   1685    4.146   29.071    2.082 1 U   2.900072E+00  0.000000E+00 e 0 HA.125    CB.128    HB2.128 #MAP  19250
   1685    4.146   29.071    2.082 1 U   2.900072E+00  0.000000E+00 e 0 HA.128    CB.128    HB2.128 #MAP  19253
   1686    4.741   27.344    1.923 1 U   3.349637E+00  0.000000E+00 e 0 HA.84     CG.84     HG2.84 #MAP  12059
   1687    2.865   29.228    1.304 1 U   3.061838E+00  0.000000E+00 e 0 HE2.23    CD.23     HD2.23 #MAP   3275
   1687    2.865   29.228    1.304 1 U   3.061838E+00  0.000000E+00 e 0 HE3.23    CD.23     HD2.23 #MAP   3276
   1688    4.764   41.626    2.556 1 U   2.909103E+00  0.000000E+00 e 0 HA.7      CB.7      HB2.7 #MAP    512
   1688    4.764   41.626    2.556 1 U   2.909103E+00  0.000000E+00 e 0 HA.54     CB.54     HB2.54 #MAP   7355
   1689    4.146   31.268    1.597 1 U   3.270343E+00  0.000000E+00 e 0 HA.65     CB.65     HB2.65 #MAP   9129
   1690    1.045   24.049    0.765 1 U   2.670006E+00  0.000000E+00 e 0 HG3.31    CG.31     HG2.31 #MAP   4605
   1691    3.822   23.892    0.541 1 U   3.036226E+00  0.000000E+00 e 0 -         -         -
   1692    3.574   26.579    0.598 1 U   3.633775E+00  0.000000E+00 e 0 HA.13     CD1.42    QD1.42 #MAP   6106
   1692    3.574   26.579    0.598 1 U   3.633775E+00  0.000000E+00 e 0 HA.13     CD2.42    QD2.42 #MAP   6150
   1693    2.302   21.536    0.737 1 U   3.505388E+00  0.000000E+00 e 0 HG3.111   CG2.24    QG2.24 #MAP   3552
   1693    2.302   21.536    0.737 1 U   3.505388E+00  0.000000E+00 e 0 HG3.124   CG1.123   QG1.123 #MAP  18314
   1694    1.439   26.716    1.060 1 U   3.401492E+00  0.000000E+00 e 0 HG3.13    CG.13     HG2.13 #MAP   1464
   1695    2.082   54.654    4.383 1 U   3.128987E+00  0.000000E+00 e 0 HG2.60    CA.63     HA.63 #MAP   8581
   1695    2.082   54.654    4.383 1 U   3.128987E+00  0.000000E+00 e 0 HB2.63    CA.63     HA.63 #MAP   8590
   1695    2.082   54.654    4.383 1 U   3.128987E+00  0.000000E+00 e 0 HB3.63    CA.63     HA.63 #MAP   8591
   1696    7.085   19.340    1.402 1 U   2.825007E+00  0.000000E+00 e 0 H.81      CB.80     QB.80 #MAP  11432
   1696    7.085   19.340    1.402 1 U   2.825007E+00  0.000000E+00 e 0 H.82      CB.80     QB.80 #MAP  11438
   1697    1.609  131.555    6.859 1 U   3.587555E+00  0.000000E+00 e 0 QB.113    CD1.91    HD1.91 #MAP  13190
   1697    1.609  131.555    6.859 1 U   3.587555E+00  0.000000E+00 e 0 QD1.22    CD1.122   HD1.122 #MAP  18007
   1697    1.609  131.555    6.859 1 U   3.587555E+00  0.000000E+00 e 0 QE.93     CD1.122   HD1.122 #MAP  18016
   1697    1.609  131.555    6.859 1 U   3.587555E+00  0.000000E+00 e 0 QD1.22    CD1.122   HD2.122 #MAP  18050
   1697    1.609  131.555    6.859 1 U   3.587555E+00  0.000000E+00 e 0 QB.113    CD1.122   HD2.122 #MAP  18060
   1697    1.609  131.555    6.859 1 U   3.587555E+00  0.000000E+00 e 0 QB.121    CD1.122   HD2.122 #MAP  18064
   1697    1.609  131.555    6.859 1 U   3.587555E+00  0.000000E+00 e 0 QD1.22    CE1.122   HE1.122 #MAP  18076
   1697    1.609  131.555    6.859 1 U   3.587555E+00  0.000000E+00 e 0 QE.93     CE1.122   HE1.122 #MAP  18088
   1697    1.609  131.555    6.859 1 U   3.587555E+00  0.000000E+00 e 0 HB2.111   CE1.122   HE1.122 #MAP  18095
   1697    1.609  131.555    6.859 1 U   3.587555E+00  0.000000E+00 e 0 QE.111    CE1.122   HE1.122 #MAP  18096
   1697    1.609  131.555    6.859 1 U   3.587555E+00  0.000000E+00 e 0 QD1.22    CE1.122   HE2.122 #MAP  18123
   1697    1.609  131.555    6.859 1 U   3.587555E+00  0.000000E+00 e 0 QE.111    CE1.122   HE2.122 #MAP  18141
   1698    8.032   31.896    2.407 1 U   3.285834E+00  0.000000E+00 e 0 H.100     CB.104    HB3.104 #MAP  15244
   1698    8.032   31.896    2.407 1 U   3.285834E+00  0.000000E+00 e 0 H.123     CG.125    HG2.125 #MAP  18674
   1698    8.032   31.896    2.407 1 U   3.285834E+00  0.000000E+00 e 0 H.125     CG.125    HG2.125 #MAP  18682
   1699    4.299   23.107    1.516 1 U   3.798830E+00  0.000000E+00 e 0 HA.69     CB.68     QB.68 #MAP   9547
   1699    4.299   23.107    1.516 1 U   3.798830E+00  0.000000E+00 e 0 HA.72     CB.68     QB.68 #MAP   9558
   1700    8.968   54.339    5.266 1 U   3.217944E+00  0.000000E+00 e 0 H.50      CA.49     HA.49 #MAP   7112
   1700    8.968   54.339    5.266 1 U   3.217944E+00  0.000000E+00 e 0 H.50      CA.51     HA.51 #MAP   7240
   1701    3.175   58.418    4.205 1 U   2.973206E+00  0.000000E+00 e 0 HB3.6     CA.6      HA.6 #MAP    391
   1701    3.175   58.418    4.205 1 U   2.973206E+00  0.000000E+00 e 0 HB3.47    CA.47     HA.47 #MAP   6816
   1702    3.900   62.185    5.011 1 U   2.765183E+00  0.000000E+00 e 0 HD3.99    CA.98     HA.98 #MAP  14527
   1703    2.608   29.071    2.233 1 U   3.062344E+00  0.000000E+00 e 0 HG3.128   CB.128    HB3.128 #MAP  19289
   1703    2.608   29.071    2.233 1 U   3.062344E+00  0.000000E+00 e 0 HB2.131   CB.128    HB3.128 #MAP  19296
   1704    0.566   28.757    0.946 1 U   3.192407E+00  0.000000E+00 e 0 QD1.34    CG1.34    HG12.34 #MAP   5044
   1705    0.603   42.411    1.930 1 U   3.256906E+00  0.000000E+00 e 0 QD1.71    CB.76     HB3.76 #MAP  10731
   1705    0.603   42.411    1.930 1 U   3.256906E+00  0.000000E+00 e 0 QD2.71    CB.76     HB3.76 #MAP  10732
   1705    0.603   42.411    1.930 1 U   3.256906E+00  0.000000E+00 e 0 QD1.76    CB.76     HB3.76 #MAP  10742
   1706    2.018   33.308    2.751 1 U   3.804196E+00  0.000000E+00 e 0 -         -         -
   1707    0.911   20.282    1.341 1 U   2.561308E+00  0.000000E+00 e 0 QD1.8     CB.133    QB.133 #MAP  20185
   1707    0.911   20.282    1.341 1 U   2.561308E+00  0.000000E+00 e 0 QD2.8     CB.133    QB.133 #MAP  20186
   1708    4.122   22.479    0.670 1 U   2.891459E+00  0.000000E+00 e 0 HA.80     CG2.87    QG2.87 #MAP  12618
   1709    0.939   50.258    4.016 1 U   3.002750E+00  0.000000E+00 e 0 QD1.8     CD.9      HD3.9 #MAP    978
   1709    0.939   50.258    4.016 1 U   3.002750E+00  0.000000E+00 e 0 QD2.8     CD.9      HD3.9 #MAP    979
   1710    1.069   56.221    3.741 1 U   2.909103E+00  0.000000E+00 e 0 QD2.76    CA.76     HA.76 #MAP  10658
   1710    1.069   56.221    3.741 1 U   2.909103E+00  0.000000E+00 e 0 QB.79     CA.76     HA.76 #MAP  10667
   1710    1.069   56.221    3.741 1 U   2.909103E+00  0.000000E+00 e 0 QG1.112   CA.76     HA.76 #MAP  10679
   1710    1.069   56.221    3.741 1 U   2.909103E+00  0.000000E+00 e 0 QG2.112   CA.76     HA.76 #MAP  10680
   1711    0.606   42.332    1.352 1 U   3.120629E+00  0.000000E+00 e 0 QD1.71    CB.76     HB2.76 #MAP  10686
   1711    0.606   42.332    1.352 1 U   3.120629E+00  0.000000E+00 e 0 QD2.71    CB.76     HB2.76 #MAP  10687
   1711    0.606   42.332    1.352 1 U   3.120629E+00  0.000000E+00 e 0 QD1.76    CB.76     HB2.76 #MAP  10703
   1712    1.061   50.254    4.012 1 U   3.185572E+00  0.000000E+00 e 0 HB2.8     CD.9      HD3.9 #MAP    975
   1712    1.061   50.254    4.012 1 U   3.185572E+00  0.000000E+00 e 0 QG2.12    CD.9      HD3.9 #MAP    991
   1712    1.061   50.254    4.012 1 U   3.185572E+00  0.000000E+00 e 0 HG2.13    CD.9      HD3.9 #MAP    993
   1713    4.089   55.908    3.857 1 U   3.451293E+00  0.000000E+00 e 0 HA3.70    CA.89     HA.89 #MAP  12742
   1714    5.769  128.417    6.323 1 U   3.709746E+00  0.000000E+00 e 0 -         -         -
   1715    4.343   29.385    2.274 1 U   3.272084E+00  0.000000E+00 e 0 HA.53     CB.53     HB3.53 #MAP   7316
   1716    3.912   46.962    3.827 1 U   2.617857E+00  0.000000E+00 e 0 HA3.50    CA.50     HA2.50 #MAP   7221
   1717    7.208   23.577    0.517 1 U   2.819480E+00  0.000000E+00 e 0 H.19      CG.16     HG.16 #MAP   1960
   1717    7.208   23.577    0.517 1 U   2.819480E+00  0.000000E+00 e 0 HZ3.36    CG.16     HG.16 #MAP   1962
   1717    7.208   23.577    0.517 1 U   2.819480E+00  0.000000E+00 e 0 H.19      CD1.16    QD1.16 #MAP   1997
   1717    7.208   23.577    0.517 1 U   2.819480E+00  0.000000E+00 e 0 HZ3.36    CD1.16    QD1.16 #MAP   2001
   1717    7.208   23.577    0.517 1 U   2.819480E+00  0.000000E+00 e 0 HH2.36    CD1.16    QD1.16 #MAP   2003
   1718    9.533   58.104    4.231 1 U   3.517705E+00  0.000000E+00 e 0 H.120     CA.120    HA.120 #MAP  17762
   1719    4.199   55.905    3.860 1 U   3.528508E+00  0.000000E+00 e 0 HA.71     CA.89     HA.89 #MAP  12744
   1720    3.532   32.367    2.353 1 U   3.598923E+00  0.000000E+00 e 0 HD3.74    CB.74     HB2.74 #MAP  10441
   1720    3.532   32.367    2.353 1 U   3.598923E+00  0.000000E+00 e 0 HD3.74    CB.74     HB3.74 #MAP  10459
   1721    1.949   25.776    1.066 1 U   2.908691E+00  0.000000E+00 e 0 HB3.29    CD2.26    QD2.26 #MAP   3988
   1721    1.949   25.776    1.066 1 U   2.908691E+00  0.000000E+00 e 0 HB3.76    CD2.76    QD2.76 #MAP  10922
   1721    1.949   25.776    1.066 1 U   2.908691E+00  0.000000E+00 e 0 HB2.93    CD2.76    QD2.76 #MAP  10942
   1721    1.949   25.776    1.066 1 U   2.908691E+00  0.000000E+00 e 0 HB3.110   CD2.76    QD2.76 #MAP  10954
   1722    6.896   16.515    1.105 1 U   3.375785E+00  0.000000E+00 e 0 HE1.45    CE.126    QE.126 #MAP  18993
   1722    6.896   16.515    1.105 1 U   3.375785E+00  0.000000E+00 e 0 HZ2.47    CE.126    QE.126 #MAP  19000
   1722    6.896   16.515    1.105 1 U   3.375785E+00  0.000000E+00 e 0 HE2.122   CE.126    QE.126 #MAP  19030
   1723    4.060   32.524    1.879 1 U   2.498873E+00  0.000000E+00 e 0 HA.78     CB.77     HB3.77 #MAP  11049
   1723    4.060   32.524    1.879 1 U   2.498873E+00  0.000000E+00 e 0 HA.78     CB.81     HB3.81 #MAP  11506
   1723    4.060   32.524    1.879 1 U   2.498873E+00  0.000000E+00 e 0 HA.79     CB.81     HB3.81 #MAP  11509
   1723    4.060   32.524    1.879 1 U   2.498873E+00  0.000000E+00 e 0 HA.81     CB.81     HB3.81 #MAP  11514
   1724    5.273   35.348    1.664 1 U   3.661616E+00  0.000000E+00 e 0 HA.23     CB.23     HB3.23 #MAP   3180
   1725    8.030   67.052    3.489 1 U   3.618627E+00  0.000000E+00 e 0 H.128     CA.127    HA.127 #MAP  19076
   1726    2.219   32.367    1.268 1 U   3.594760E+00  0.000000E+00 e 0 HG2.108   CB.108    HB2.108 #MAP  15663
   1726    2.219   32.367    1.268 1 U   3.594760E+00  0.000000E+00 e 0 HG2.108   CB.108    HB3.108 #MAP  15695
   1727    9.115   24.389    0.841 1 U   3.690711E+00  0.000000E+00 e 0 H.22      CG.22     HG.22 #MAP   2937
   1728    0.305   28.600    1.453 1 U   3.089133E+00  0.000000E+00 e 0 QD1.64    CG1.64    HG13.64 #MAP   9014
   1729    9.205   24.364    0.841 1 U   3.693523E+00  0.000000E+00 e 0 H.113     CG.22     HG.22 #MAP   2958
   1730    4.783   23.106    1.517 1 U   2.447145E+00  0.000000E+00 e 0 HA.68     CB.68     QB.68 #MAP   9544
   1731    1.242   64.856    3.810 1 U   2.941426E+00  0.000000E+00 e 0 QG2.5     CA.5      HA.5 #MAP    195
   1732    0.155   27.187    1.547 1 U   3.023000E+00  0.000000E+00 e 0 -         -         -
   1733    8.771   54.496    5.320 1 U   3.029758E+00  0.000000E+00 e 0 H.34      CA.22     HA.22 #MAP   2843
   1733    8.771   54.496    5.320 1 U   3.029758E+00  0.000000E+00 e 0 H.34      CA.35     HA.35 #MAP   5142
   1733    8.771   54.496    5.320 1 U   3.029758E+00  0.000000E+00 e 0 H.35      CA.35     HA.35 #MAP   5149
   1733    8.771   54.496    5.320 1 U   3.029758E+00  0.000000E+00 e 0 H.36      CA.35     HA.35 #MAP   5158
   1734    1.882   58.105    4.055 1 U   2.542246E+00  0.000000E+00 e 0 HB3.58    CA.59     HA.59 #MAP   7633
   1734    1.882   58.105    4.055 1 U   2.542246E+00  0.000000E+00 e 0 HB3.81    CA.81     HA.81 #MAP  11471
   1735    1.585   20.439    0.777 1 U   2.649559E+00  0.000000E+00 e 0 HB.24     CG1.24    QG1.24 #MAP   3441
   1735    1.585   20.439    0.777 1 U   2.649559E+00  0.000000E+00 e 0 HB2.26    CG1.24    QG1.24 #MAP   3451
   1735    1.585   20.439    0.777 1 U   2.649559E+00  0.000000E+00 e 0 HB3.26    CG1.24    QG1.24 #MAP   3452
   1735    1.585   20.439    0.777 1 U   2.649559E+00  0.000000E+00 e 0 QE.111    CG1.24    QG1.24 #MAP   3494
   1736    1.727   20.439    0.777 1 U   2.798777E+00  0.000000E+00 e 0 HB2.32    CG1.24    QG1.24 #MAP   3469
   1736    1.727   20.439    0.777 1 U   2.798777E+00  0.000000E+00 e 0 HB.34     CG1.24    QG1.24 #MAP   3477
   1737    1.439   58.106    4.055 1 U   3.003707E+00  0.000000E+00 e 0 HG3.18    CA.16     HA.16 #MAP   1851
   1737    1.439   58.106    4.055 1 U   3.003707E+00  0.000000E+00 e 0 HB2.81    CA.81     HA.81 #MAP  11470
   1737    1.439   58.106    4.055 1 U   3.003707E+00  0.000000E+00 e 0 HG2.81    CA.81     HA.81 #MAP  11472
   1738    7.858   58.105    4.219 1 U   3.490195E+00  0.000000E+00 e 0 H.83      CA.82     HA.82 #MAP  11661
   1739    8.627   20.440    0.617 1 U   3.584498E+00  0.000000E+00 e 0 H.96      CG1.67    QG1.67 #MAP   9438
   1740    7.517   57.634    5.082 1 U   3.102887E+00  0.000000E+00 e 0 H.95      CA.94     HA.94 #MAP  13804
   1741   -0.603   14.475   -0.160 1 U   2.888590E+00  0.000000E+00 e 0 HG12.61   CD1.61    QD1.61 #MAP   8373
   1742    7.542   58.577    3.891 1 U   3.403608E+00  0.000000E+00 e 0 H.17      CA.17     HA.17 #MAP   2139
   1743    1.982   28.288    2.325 1 U   2.901689E+00  0.000000E+00 e 0 HB2.27    CG.27     HG2.27 #MAP   4053
   1743    1.982   28.288    2.325 1 U   2.901689E+00  0.000000E+00 e 0 HB2.27    CG.27     HG3.27 #MAP   4072
   1744    3.231   41.627    2.903 1 U   2.419804E+00  0.000000E+00 e 0 HE3.13    CE.13     HE2.13 #MAP   1612
   1745    7.319   28.600    1.447 1 U   3.457173E+00  0.000000E+00 e 0 HD1.45    CG1.64    HG13.64 #MAP   8986
   1745    7.319   28.600    1.447 1 U   3.457173E+00  0.000000E+00 e 0 H.64      CG1.64    HG13.64 #MAP   9008
   1746    4.625   23.420    0.252 1 U   3.307172E+00  0.000000E+00 e 0 HA.67     CD1.95    QD1.95 #MAP  14083
   1746    4.625   23.420    0.252 1 U   3.307172E+00  0.000000E+00 e 0 HA.95     CD1.95    QD1.95 #MAP  14092
   1746    4.625   23.420    0.252 1 U   3.307172E+00  0.000000E+00 e 0 HA.95     CD1.109   QD1.109 #MAP  15923
   1747    0.738   35.506    3.112 1 U   3.243971E+00  0.000000E+00 e 0 QG2.67    CB.123    HB.123 #MAP  18230
   1747    0.738   35.506    3.112 1 U   3.243971E+00  0.000000E+00 e 0 QG1.123   CB.123    HB.123 #MAP  18256
   1748    0.577   25.934    0.916 1 U   2.847191E+00  0.000000E+00 e 0 -         -         -
   1749    7.345   19.026    1.501 1 U   3.055978E+00  0.000000E+00 e 0 H.75      CB.75     QB.75 #MAP  10613
   1750    7.528   18.712    1.586 1 U   2.400000E+00  0.000000E+00 e 0 HD21.11   CB.15     QB.15 #MAP   1790
   1750    7.528   18.712    1.586 1 U   2.400000E+00  0.000000E+00 e 0 H.15      CB.15     QB.15 #MAP   1805
   1750    7.528   18.712    1.586 1 U   2.400000E+00  0.000000E+00 e 0 H.17      CB.15     QB.15 #MAP   1815
   1750    7.528   18.712    1.586 1 U   2.400000E+00  0.000000E+00 e 0 HD21.11   CE.125    QE.125 #MAP  18732
   1750    7.528   18.712    1.586 1 U   2.400000E+00  0.000000E+00 e 0 H.15      CE.125    QE.125 #MAP  18740
   1751    7.565   40.371    2.979 1 U   3.227838E+00  0.000000E+00 e 0 H.57      CB.57     HB2.57 #MAP   7499
   1752    0.518   31.896    2.408 1 U   3.329216E+00  0.000000E+00 e 0 QD1.16    CG.125    HG2.125 #MAP  18667
   1753    1.427   57.949    3.901 1 U   3.053242E+00  0.000000E+00 e 0 HG3.18    CA.18     HA.18 #MAP   2352
   1753    1.427   57.949    3.901 1 U   3.053242E+00  0.000000E+00 e 0 HD2.114   CA.114    HA.114 #MAP  16791
   1753    1.427   57.949    3.901 1 U   3.053242E+00  0.000000E+00 e 0 HD3.114   CA.114    HA.114 #MAP  16792
   1754    8.045   31.895    2.747 1 U   3.155143E+00  0.000000E+00 e 0 H.123     CG.125    HG3.125 #MAP  18716
   1754    8.045   31.895    2.747 1 U   3.155143E+00  0.000000E+00 e 0 H.125     CG.125    HG3.125 #MAP  18721
   1755    5.623   21.694    0.731 1 U   3.705884E+00  0.000000E+00 e 0 HA.111    CG2.24    QG2.24 #MAP   3548
   1756    2.473   57.007    4.591 1 U   3.575684E+00  0.000000E+00 e 0 HB2.25    CA.25     HA.25 #MAP   3563
   1757    0.601   26.245    0.872 1 U   2.477763E+00  0.000000E+00 e 0 QD1.71    CG.71     HG.71 #MAP   9999
   1757    0.601   26.245    0.872 1 U   2.477763E+00  0.000000E+00 e 0 QD2.71    CG.71     HG.71 #MAP  10000
   1757    0.601   26.245    0.872 1 U   2.477763E+00  0.000000E+00 e 0 QD1.71    CG.77     HG2.77 #MAP  11060
   1757    0.601   26.245    0.872 1 U   2.477763E+00  0.000000E+00 e 0 QD2.71    CG.77     HG2.77 #MAP  11061
   1757    0.601   26.245    0.872 1 U   2.477763E+00  0.000000E+00 e 0 QD1.76    CG.77     HG2.77 #MAP  11073
   1758    6.878   43.353    1.623 1 U   3.538851E+00  0.000000E+00 e 0 -         -         -
   1759    1.047   29.229    1.304 1 U   3.498269E+00  0.000000E+00 e 0 HG3.31    CD.23     HD2.23 #MAP   3285
   1760    2.667   40.215    3.100 1 U   2.747419E+00  0.000000E+00 e 0 HB2.41    CB.41     HB3.41 #MAP   5965
   1760    2.667   40.215    3.100 1 U   2.747419E+00  0.000000E+00 e 0 HB3.136   CB.137    HB2.137 #MAP  20551
   1760    2.667   40.215    3.100 1 U   2.747419E+00  0.000000E+00 e 0 HB3.136   CB.137    HB3.137 #MAP  20562
   1761    7.564   23.890    1.251 1 U   3.252897E+00  0.000000E+00 e 0 H.92      CG2.92    QG2.92 #MAP  13481
   1762    7.240   43.510    3.810 1 U   3.223468E+00  0.000000E+00 e 0 H.19      CA.19     HA2.19 #MAP   2517
   1762    7.240   43.510    3.810 1 U   3.223468E+00  0.000000E+00 e 0 HZ3.36    CA.19     HA2.19 #MAP   2528
   1762    7.240   43.510    3.810 1 U   3.223468E+00  0.000000E+00 e 0 H.19      CA.19     HA3.19 #MAP   2546
   1763    4.238   18.241    1.590 1 U   2.400000E+00  0.000000E+00 e 0 HA.120    CB.121    QB.121 #MAP  17873
   1763    4.238   18.241    1.590 1 U   2.400000E+00  0.000000E+00 e 0 HA.121    CB.121    QB.121 #MAP  17877
   1763    4.238   18.241    1.590 1 U   2.400000E+00  0.000000E+00 e 0 HA.121    CE.125    QE.125 #MAP  18751
   1764    1.930   50.102    3.657 1 U   2.801030E+00  0.000000E+00 e 0 HB2.82    CD.84     HD3.84 #MAP  12126
   1764    1.930   50.102    3.657 1 U   2.801030E+00  0.000000E+00 e 0 HB2.83    CD.84     HD3.84 #MAP  12132
   1764    1.930   50.102    3.657 1 U   2.801030E+00  0.000000E+00 e 0 HB2.84    CD.84     HD3.84 #MAP  12137
   1764    1.930   50.102    3.657 1 U   2.801030E+00  0.000000E+00 e 0 HG2.84    CD.84     HD3.84 #MAP  12139
   1764    1.930   50.102    3.657 1 U   2.801030E+00  0.000000E+00 e 0 HB2.85    CD.84     HD3.84 #MAP  12144
   1764    1.930   50.102    3.657 1 U   2.801030E+00  0.000000E+00 e 0 HB.87     CD.84     HD3.84 #MAP  12147
   1765    1.058   26.559    1.634 1 U   3.310799E+00  0.000000E+00 e 0 QD2.76    CG.76     HG.76 #MAP  10787
   1765    1.058   26.559    1.634 1 U   3.310799E+00  0.000000E+00 e 0 QB.79     CG.76     HG.76 #MAP  10790
   1765    1.058   26.559    1.634 1 U   3.310799E+00  0.000000E+00 e 0 QG1.112   CG.76     HG.76 #MAP  10811
   1765    1.058   26.559    1.634 1 U   3.310799E+00  0.000000E+00 e 0 QG2.112   CG.76     HG.76 #MAP  10812
   1766    5.275   25.461    1.291 1 U   3.540479E+00  0.000000E+00 e 0 HA.22     CG.23     HG2.23 #MAP   3218
   1766    5.275   25.461    1.291 1 U   3.540479E+00  0.000000E+00 e 0 HA.23     CG.23     HG2.23 #MAP   3221
   1766    5.275   25.461    1.291 1 U   3.540479E+00  0.000000E+00 e 0 HA.22     CG.23     HG3.23 #MAP   3244
   1766    5.275   25.461    1.291 1 U   3.540479E+00  0.000000E+00 e 0 HA.23     CG.23     HG3.23 #MAP   3246
   1767    0.553   56.692    4.041 1 U   3.086897E+00  0.000000E+00 e 0 HG.16     CA.42     HA.42 #MAP   5980
   1767    0.553   56.692    4.041 1 U   3.086897E+00  0.000000E+00 e 0 QD1.16    CA.42     HA.42 #MAP   5981
   1767    0.553   56.692    4.041 1 U   3.086897E+00  0.000000E+00 e 0 QG2.61    CA.42     HA.42 #MAP   6009
   1768    3.542   26.559    2.124 1 U   3.086094E+00  0.000000E+00 e 0 HD2.60    CG.98     HG3.98 #MAP  14613
   1769    8.821   39.743    2.630 1 U   3.356643E+00  0.000000E+00 e 0 H.131     CB.131    HB2.131 #MAP  20009
   1770    1.624   58.105    4.058 1 U   2.967616E+00  0.000000E+00 e 0 QB.15     CA.16     HA.16 #MAP   1836
   1770    1.624   58.105    4.058 1 U   2.967616E+00  0.000000E+00 e 0 HB3.16    CA.16     HA.16 #MAP   1840
   1771    3.525   26.559    2.126 1 U   3.050277E+00  0.000000E+00 e 0 HA3.97    CG.98     HG3.98 #MAP  14629
   1771    3.525   26.559    2.126 1 U   3.050277E+00  0.000000E+00 e 0 HD2.98    CG.98     HG3.98 #MAP  14635
   1771    3.525   26.559    2.126 1 U   3.050277E+00  0.000000E+00 e 0 HD3.98    CG.98     HG3.98 #MAP  14636
   1772    1.905   59.832    3.462 1 U   3.476271E+00  0.000000E+00 e 0 HB3.130   CA.130    HA.130 #MAP  19746
   1773    3.799   12.120    0.302 1 U   3.300996E+00  0.000000E+00 e 0 HA.64     CD1.64    QD1.64 #MAP   9058
   1774    6.675   16.672    1.583 1 U   3.397984E+00  0.000000E+00 e 0 HZ3.47    CE.93     QE.93 #MAP  13716
   1774    6.675   16.672    1.583 1 U   3.397984E+00  0.000000E+00 e 0 HZ.45     CE.111    QE.111 #MAP  16467
   1774    6.675   16.672    1.583 1 U   3.397984E+00  0.000000E+00 e 0 HZ3.47    CE.111    QE.111 #MAP  16473
   1775    0.527   31.896    2.748 1 U   3.528736E+00  0.000000E+00 e 0 QD1.16    CG.125    HG3.125 #MAP  18705
   1776    0.849   27.031    1.918 1 U   2.989002E+00  0.000000E+00 e 0 QD1.59    CG1.59    HG13.59 #MAP   7781
   1777    2.154   56.693    4.041 1 U   3.609747E+00  0.000000E+00 e 0 HB3.42    CA.42     HA.42 #MAP   6000
   1778    1.501   54.653    4.194 1 U   2.589675E+00  0.000000E+00 e 0 QB.132    CA.132    HA.132 #MAP  20063
   1779   -0.611   59.832    3.463 1 U   3.540712E+00  0.000000E+00 e 0 HG12.61   CA.130    HA.130 #MAP  19723
   1780    1.072   59.988    3.810 1 U   3.617001E+00  0.000000E+00 e 0 HB2.71    CA.77     HA.77 #MAP  10966
   1780    1.072   59.988    3.810 1 U   3.617001E+00  0.000000E+00 e 0 QD2.76    CA.77     HA.77 #MAP  10977
   1780    1.072   59.988    3.810 1 U   3.617001E+00  0.000000E+00 e 0 QB.79     CA.77     HA.77 #MAP  10992
   1781    7.258   40.842    2.866 1 U   3.178510E+00  0.000000E+00 e 0 HD1.96    CB.66     HB3.66 #MAP   9337
   1781    7.258   40.842    2.866 1 U   3.178510E+00  0.000000E+00 e 0 HD2.96    CB.66     HB3.66 #MAP   9338
   1781    7.258   40.842    2.866 1 U   3.178510E+00  0.000000E+00 e 0 HD1.96    CB.96     HB2.96 #MAP  14248
   1781    7.258   40.842    2.866 1 U   3.178510E+00  0.000000E+00 e 0 HE1.96    CB.96     HB2.96 #MAP  14249
   1781    7.258   40.842    2.866 1 U   3.178510E+00  0.000000E+00 e 0 HZ.96     CB.96     HB2.96 #MAP  14250
   1781    7.258   40.842    2.866 1 U   3.178510E+00  0.000000E+00 e 0 HD2.96    CB.96     HB2.96 #MAP  14252
   1782    2.379   32.681    1.882 1 U   2.431019E+00  0.000000E+00 e 0 HB3.99    CB.99     HB2.99 #MAP  14743
   1783    3.974   21.224    0.827 1 U   2.754992E+00  0.000000E+00 e 0 HA.87     CG1.87    QG1.87 #MAP  12574
   1784    3.715   28.286    2.138 1 U   3.236579E+00  0.000000E+00 e 0 -         -         -
   1785    0.748   23.107    1.516 1 U   2.400000E+00  0.000000E+00 e 0 QG2.67    CB.68     QB.68 #MAP   9542
   1785    0.748   23.107    1.516 1 U   2.400000E+00  0.000000E+00 e 0 QG1.72    CB.68     QB.68 #MAP   9560
   1785    0.748   23.107    1.516 1 U   2.400000E+00  0.000000E+00 e 0 QG2.72    CB.68     QB.68 #MAP   9561
   1785    0.748   23.107    1.516 1 U   2.400000E+00  0.000000E+00 e 0 HG.94     CB.68     QB.68 #MAP   9571
   1785    0.748   23.107    1.516 1 U   2.400000E+00  0.000000E+00 e 0 QG1.123   CB.68     QB.68 #MAP   9576
   1786    0.845   22.321    1.576 1 U   2.652943E+00  0.000000E+00 e 0 HG.22     CB.113    QB.113 #MAP  16706
   1786    0.845   22.321    1.576 1 U   2.652943E+00  0.000000E+00 e 0 HG2.114   CB.113    QB.113 #MAP  16737
   1787    4.563   51.200    3.647 1 U   3.028117E+00  0.000000E+00 e 0 HA.109    CD.110    HD3.110 #MAP  16250
   1787    4.563   51.200    3.647 1 U   3.028117E+00  0.000000E+00 e 0 HA.110    CD.110    HD3.110 #MAP  16255
   1788    2.744   33.464    2.222 1 U   3.133423E+00  0.000000E+00 e 0 HG3.125   CB.125    HB3.125 #MAP  18644
   1789    8.473   30.483    3.272 1 U   3.866558E+00  0.000000E+00 e 0 H.130     CB.129    HB2.129 #MAP  19460
   1789    8.473   30.483    3.272 1 U   3.866558E+00  0.000000E+00 e 0 H.130     CB.129    HB3.129 #MAP  19506
   1790    3.804   25.932    0.916 1 U   3.049376E+00  0.000000E+00 e 0 HA.5      CD2.8     QD2.8 #MAP    765
   1791    2.866   32.839    2.530 1 U   2.971562E+00  0.000000E+00 e 0 HG3.116   CG.116    HG2.116 #MAP  17120
   1792    8.114   59.831    3.461 1 U   3.814697E+00  0.000000E+00 e 0 H.132     CA.130    HA.130 #MAP  19755
   1792    8.114   59.831    3.461 1 U   3.814697E+00  0.000000E+00 e 0 H.133     CA.130    HA.130 #MAP  19757
   1793    2.387   62.186    5.011 1 U   2.936805E+00  0.000000E+00 e 0 HB3.98    CA.98     HA.98 #MAP  14516
   1793    2.387   62.186    5.011 1 U   2.936805E+00  0.000000E+00 e 0 HB3.99    CA.98     HA.98 #MAP  14523
   1794    8.891   24.361    0.839 1 U   3.545630E+00  0.000000E+00 e 0 H.114     CG.22     HG.22 #MAP   2961
   1794    8.891   24.361    0.839 1 U   3.545630E+00  0.000000E+00 e 0 H.114     CG.114    HG2.114 #MAP  16843
   1795    2.202   63.598    3.748 1 U   2.748209E+00  0.000000E+00 e 0 HB.62     CA.62     HA.62 #MAP   8442
   1796    4.028   19.340    1.072 1 U   2.430015E+00  0.000000E+00 e 0 HA.79     CB.79     QB.79 #MAP  11335
   1797    1.290   55.124    5.267 1 U   2.977828E+00  0.000000E+00 e 0 HB2.23    CA.23     HA.23 #MAP   3111
   1797    1.290   55.124    5.267 1 U   2.977828E+00  0.000000E+00 e 0 HG2.23    CA.23     HA.23 #MAP   3113
   1797    1.290   55.124    5.267 1 U   2.977828E+00  0.000000E+00 e 0 HG3.23    CA.23     HA.23 #MAP   3114
   1797    1.290   55.124    5.267 1 U   2.977828E+00  0.000000E+00 e 0 HD2.23    CA.23     HA.23 #MAP   3115
   1798    6.874   41.783    2.774 1 U   3.584498E+00  0.000000E+00 e 0 HE1.91    CE.90     HE3.90 #MAP  13045
   1798    6.874   41.783    2.774 1 U   3.584498E+00  0.000000E+00 e 0 HZ.91     CE.90     HE3.90 #MAP  13046
   1798    6.874   41.783    2.774 1 U   3.584498E+00  0.000000E+00 e 0 HD1.91    CB.91     HB2.91 #MAP  13101
   1798    6.874   41.783    2.774 1 U   3.584498E+00  0.000000E+00 e 0 HE1.91    CB.91     HB2.91 #MAP  13102
   1798    6.874   41.783    2.774 1 U   3.584498E+00  0.000000E+00 e 0 HZ.91     CB.91     HB2.91 #MAP  13103
   1799    9.385   57.163    5.171 1 U   3.222864E+00  0.000000E+00 e 0 H.97      CA.96     HA.96 #MAP  14208
   1800    1.786   50.729    3.651 1 U   3.171556E+00  0.000000E+00 e 0 HG3.65    CD.99     HD2.99 #MAP  14829
   1800    1.786   50.729    3.651 1 U   3.171556E+00  0.000000E+00 e 0 HG2.99    CD.99     HD2.99 #MAP  14843
   1801    1.892   50.727    3.647 1 U   3.410911E+00  0.000000E+00 e 0 HB2.99    CD.99     HD2.99 #MAP  14841
   1802    3.752   31.110    2.202 1 U   2.841105E+00  0.000000E+00 e 0 HA.62     CB.62     HB.62 #MAP   8470
   1802    3.752   31.110    2.202 1 U   2.841105E+00  0.000000E+00 e 0 HA.119    CB.118    HB3.118 #MAP  17392
   1803    4.763   21.537    1.227 1 U   2.667750E+00  0.000000E+00 e 0 HA.84     CB.88     QB.88 #MAP  12700
   1803    4.763   21.537    1.227 1 U   2.667750E+00  0.000000E+00 e 0 HA.91     CB.88     QB.88 #MAP  12730
   1804    0.746   51.199    3.338 1 U   3.455598E+00  0.000000E+00 e 0 QG1.24    CD.110    HD2.110 #MAP  16189
   1804    0.746   51.199    3.338 1 U   3.455598E+00  0.000000E+00 e 0 QG2.24    CD.110    HD2.110 #MAP  16190
   1804    0.746   51.199    3.338 1 U   3.455598E+00  0.000000E+00 e 0 HG.94     CD.110    HD2.110 #MAP  16201
   1805    0.911   25.461   -0.130 1 U   2.615612E+00  0.000000E+00 e 0 QD1.8     CD2.16    QD2.16 #MAP   2054
   1805    0.911   25.461   -0.130 1 U   2.615612E+00  0.000000E+00 e 0 QD2.8     CD2.16    QD2.16 #MAP   2055
   1805    0.911   25.461   -0.130 1 U   2.615612E+00  0.000000E+00 e 0 QG1.12    CD2.16    QD2.16 #MAP   2059
   1806    4.576   51.200    3.343 1 U   3.090390E+00  0.000000E+00 e 0 HA.109    CD.110    HD2.110 #MAP  16208
   1806    4.576   51.200    3.343 1 U   3.090390E+00  0.000000E+00 e 0 HA.110    CD.110    HD2.110 #MAP  16214
   1807    2.251   37.704    2.399 1 U   2.400000E+00  0.000000E+00 e 0 HB3.118   CG.118    HG3.118 #MAP  17451
   1807    2.251   37.704    2.399 1 U   2.400000E+00  0.000000E+00 e 0 HG2.118   CG.118    HG3.118 #MAP  17452
   1808    3.919   33.151    1.810 1 U   2.486293E+00  0.000000E+00 e 0 HA.18     CB.18     HB2.18 #MAP   2369
   1808    3.919   33.151    1.810 1 U   2.486293E+00  0.000000E+00 e 0 HA.17     CB.18     HB3.18 #MAP   2389
   1808    3.919   33.151    1.810 1 U   2.486293E+00  0.000000E+00 e 0 HA.18     CB.18     HB3.18 #MAP   2396
   1808    3.919   33.151    1.810 1 U   2.486293E+00  0.000000E+00 e 0 HA.114    CB.114    HB2.114 #MAP  16802
   1809    4.588   29.384    2.414 1 U   2.934107E+00  0.000000E+00 e 0 HA.105    CB.105    HB3.105 #MAP  15397
   1810    5.275   35.348    1.290 1 U   3.657505E+00  0.000000E+00 e 0 HA.22     CB.23     HB2.23 #MAP   3142
   1810    5.275   35.348    1.290 1 U   3.657505E+00  0.000000E+00 e 0 HA.23     CB.23     HB2.23 #MAP   3147
   1811    4.764   42.725    3.171 1 U   2.716685E+00  0.000000E+00 e 0 HA.57     CB.59     HB.59 #MAP   7659
   1811    4.764   42.725    3.171 1 U   2.716685E+00  0.000000E+00 e 0 HA.58     CB.59     HB.59 #MAP   7661
   1812    1.452   23.264    0.769 1 U   3.111575E+00  0.000000E+00 e 0 QB.89     CG.90     HG3.90 #MAP  12928
   1812    1.452   23.264    0.769 1 U   3.111575E+00  0.000000E+00 e 0 HD2.90    CG.90     HG3.90 #MAP  12935
   1812    1.452   23.264    0.769 1 U   3.111575E+00  0.000000E+00 e 0 HD3.90    CG.90     HG3.90 #MAP  12936
   1813    1.808   57.635    4.143 1 U   3.024003E+00  0.000000E+00 e 0 HB.64     CA.65     HA.65 #MAP   9102
   1813    1.808   57.635    4.143 1 U   3.024003E+00  0.000000E+00 e 0 HB3.65    CA.65     HA.65 #MAP   9107
   1813    1.808   57.635    4.143 1 U   3.024003E+00  0.000000E+00 e 0 HG3.65    CA.65     HA.65 #MAP   9109
   1814    4.073   25.461   -0.126 1 U   3.598401E+00  0.000000E+00 e 0 HA.16     CD2.16    QD2.16 #MAP   2072
   1814    4.073   25.461   -0.126 1 U   3.598401E+00  0.000000E+00 e 0 HA.42     CD2.16    QD2.16 #MAP   2092
   1815    8.673   30.325    3.278 1 U   3.398859E+00  0.000000E+00 e 0 H.129     CB.129    HB2.129 #MAP  19452
   1815    8.673   30.325    3.278 1 U   3.398859E+00  0.000000E+00 e 0 H.129     CB.129    HB3.129 #MAP  19498
   1816    2.824   54.809    4.506 1 U   3.035828E+00  0.000000E+00 e 0 -         -         -
   1817    7.245   40.685    2.516 1 U   3.509095E+00  0.000000E+00 e 0 -         -         -
   1818    0.604   39.586    1.078 1 U   3.409656E+00  0.000000E+00 e 0 QD1.71    CB.71     HB2.71 #MAP   9939
   1818    0.604   39.586    1.078 1 U   3.409656E+00  0.000000E+00 e 0 QD2.71    CB.71     HB2.71 #MAP   9940
   1819    5.770   33.621    2.967 1 U   3.488722E+00  0.000000E+00 e 0 -         -         -
   1820    0.898   32.994    1.446 1 U   3.380312E+00  0.000000E+00 e 0 QG2.107   CB.107    HB.107 #MAP  15532
   1821    3.744   42.410    1.930 1 U   3.730834E+00  0.000000E+00 e 0 HA.76     CB.76     HB3.76 #MAP  10738
   1822    8.033   33.465    2.012 1 U   3.093459E+00  0.000000E+00 e 0 H.4       CB.2      HB2.2 #MAP     51
   1822    8.033   33.465    2.012 1 U   3.093459E+00  0.000000E+00 e 0 H.4       CB.2      HB3.2 #MAP     63
   1822    8.033   33.465    2.012 1 U   3.093459E+00  0.000000E+00 e 0 H.123     CB.125    HB2.125 #MAP  18590
   1822    8.033   33.465    2.012 1 U   3.093459E+00  0.000000E+00 e 0 H.125     CB.125    HB2.125 #MAP  18595
   1822    8.033   33.465    2.012 1 U   3.093459E+00  0.000000E+00 e 0 H.128     CB.125    HB2.125 #MAP  18611
   1823    1.045   50.415    3.938 1 U   3.079202E+00  0.000000E+00 e 0 HG.26     CD.27     HD3.27 #MAP   4109
   1823    1.045   50.415    3.938 1 U   3.079202E+00  0.000000E+00 e 0 QD1.26    CD.27     HD3.27 #MAP   4110
   1823    1.045   50.415    3.938 1 U   3.079202E+00  0.000000E+00 e 0 QD2.26    CD.27     HD3.27 #MAP   4111
   1824    2.401   37.703    2.243 1 U   2.431019E+00  0.000000E+00 e 0 HG3.118   CG.118    HG2.118 #MAP  17427
   1825    7.085   54.810    4.031 1 U   3.295323E+00  0.000000E+00 e 0 HZ.25     CA.79     HA.79 #MAP  11269
   1825    7.085   54.810    4.031 1 U   3.295323E+00  0.000000E+00 e 0 HE2.25    CA.79     HA.79 #MAP  11270
   1825    7.085   54.810    4.031 1 U   3.295323E+00  0.000000E+00 e 0 H.81      CA.79     HA.79 #MAP  11281
   1825    7.085   54.810    4.031 1 U   3.295323E+00  0.000000E+00 e 0 H.82      CA.79     HA.79 #MAP  11288
   1826    0.776   36.446    1.575 1 U   2.653562E+00  0.000000E+00 e 0 QG1.24    CB.24     HB.24 #MAP   3411
   1826    0.776   36.446    1.575 1 U   2.653562E+00  0.000000E+00 e 0 QG2.34    CB.24     HB.24 #MAP   3421
   1827    4.170   37.703    2.244 1 U   3.292653E+00  0.000000E+00 e 0 HA.118    CG.118    HG2.118 #MAP  17423
   1828    4.371   50.258    4.014 1 U   2.894917E+00  0.000000E+00 e 0 HA.8      CD.9      HD3.9 #MAP    974
   1829    1.434   26.558    1.690 1 U   2.807867E+00  0.000000E+00 e 0 HG2.58    CG.58     HG3.58 #MAP   7597
   1830    1.389   26.559    1.647 1 U   3.225526E+00  0.000000E+00 e 0 -         -         -
   1831    6.728  118.058    6.412 1 U   3.183353E+00  0.000000E+00 e 0 -         -         -
   1832    0.431   51.200    3.643 1 U   3.497199E+00  0.000000E+00 e 0 HG2.110   CD.110    HD3.110 #MAP  16258
   1833    5.008   50.728    3.891 1 U   2.771426E+00  0.000000E+00 e 0 HA.98     CD.99     HD3.99 #MAP  14863
   1834    4.119   19.184    1.406 1 U   2.461114E+00  0.000000E+00 e 0 HA.80     CB.80     QB.80 #MAP  11430
   1835    4.168   22.008    1.249 1 U   2.786389E+00  0.000000E+00 e 0 HA3.4     CG2.5     QG2.5 #MAP    327
   1835    4.168   22.008    1.249 1 U   2.786389E+00  0.000000E+00 e 0 HA.133    CG2.5     QG2.5 #MAP    379
   1836    2.053   31.897    2.748 1 U   2.985951E+00  0.000000E+00 e 0 HB2.124   CG.125    HG3.125 #MAP  18719
   1836    2.053   31.897    2.748 1 U   2.985951E+00  0.000000E+00 e 0 HB3.124   CG.125    HG3.125 #MAP  18720
   1837    2.719   39.272    2.549 1 U   2.400000E+00  0.000000E+00 e 0 HB3.56    CB.56     HB2.56 #MAP   7461
   1837    2.719   39.272    2.549 1 U   2.400000E+00  0.000000E+00 e 0 HB3.136   CB.136    HB2.136 #MAP  20517
   1838    7.542   23.734    0.535 1 U   3.315926E+00  0.000000E+00 e 0 H.15      CG.16     HG.16 #MAP   1943
   1838    7.542   23.734    0.535 1 U   3.315926E+00  0.000000E+00 e 0 H.17      CG.16     HG.16 #MAP   1952
   1838    7.542   23.734    0.535 1 U   3.315926E+00  0.000000E+00 e 0 H.17      CD1.16    QD1.16 #MAP   1990
   1838    7.542   23.734    0.535 1 U   3.315926E+00  0.000000E+00 e 0 HZ2.36    CD1.16    QD1.16 #MAP   2002
   1839    4.650   32.681    2.383 1 U   2.853214E+00  0.000000E+00 e 0 HA.99     CB.99     HB3.99 #MAP  14767
   1839    4.650   32.681    2.383 1 U   2.853214E+00  0.000000E+00 e 0 HA.100    CB.99     HB3.99 #MAP  14775
   1839    4.650   32.681    2.383 1 U   2.853214E+00  0.000000E+00 e 0 HA.104    CB.99     HB3.99 #MAP  14777
   1840    3.286   21.301    0.898 1 U   3.252382E+00  0.000000E+00 e 0 HD2.9     CG1.12    QG1.12 #MAP   1207
   1840    3.286   21.301    0.898 1 U   3.252382E+00  0.000000E+00 e 0 HB2.129   CG1.12    QG1.12 #MAP   1259
   1840    3.286   21.301    0.898 1 U   3.252382E+00  0.000000E+00 e 0 HB3.129   CG1.12    QG1.12 #MAP   1260
   1840    3.286   21.301    0.898 1 U   3.252382E+00  0.000000E+00 e 0 HB2.129   CG2.127   QG2.127 #MAP  19207
   1840    3.286   21.301    0.898 1 U   3.252382E+00  0.000000E+00 e 0 HB3.129   CG2.127   QG2.127 #MAP  19208
   1841    4.220   33.935    1.978 1 U   2.927407E+00  0.000000E+00 e 0 HA.82     CB.82     HB3.82 #MAP  11705
   1842    0.591   72.545    4.290 1 U   3.114129E+00  0.000000E+00 e 0 QD1.71    CB.92     HB.92 #MAP  13393
   1842    0.591   72.545    4.290 1 U   3.114129E+00  0.000000E+00 e 0 QD2.71    CB.92     HB.92 #MAP  13394
   1842    0.591   72.545    4.290 1 U   3.114129E+00  0.000000E+00 e 0 QD1.76    CB.92     HB.92 #MAP  13403
   1843    3.997   41.783    2.773 1 U   2.881476E+00  0.000000E+00 e 0 HA.87     CB.91     HB2.91 #MAP  13091
   1843    3.997   41.783    2.773 1 U   2.881476E+00  0.000000E+00 e 0 HB3.91    CB.91     HB2.91 #MAP  13100
   1844    1.034   73.643    4.004 1 U   3.250329E+00  0.000000E+00 e 0 -         -         -
   1845    4.699   34.250    1.954 1 U   3.244224E+00  0.000000E+00 e 0 HA.29     CB.32     HB3.32 #MAP   4738
   1845    4.699   34.250    1.954 1 U   3.244224E+00  0.000000E+00 e 0 HA.32     CB.32     HB3.32 #MAP   4745
   1845    4.699   34.250    1.954 1 U   3.244224E+00  0.000000E+00 e 0 HA.33     CB.32     HB3.32 #MAP   4751
   1846    3.106   53.397    4.451 1 U   2.955139E+00  0.000000E+00 e 0 HB3.41    CA.41     HA.41 #MAP   5938
   1847    6.308   23.890    1.251 1 U   3.319621E+00  0.000000E+00 e 0 H.88      CG2.92    QG2.92 #MAP  13465
   1848    7.243   34.563    2.359 1 U   3.571953E+00  0.000000E+00 e 0 HE22.128  CG.128    HG2.128 #MAP  19330
   1849    8.554   25.461   -0.127 1 U   3.525559E+00  0.000000E+00 e 0 H.16      CD2.16    QD2.16 #MAP   2071
   1850    8.037   28.913    2.605 1 U   3.772769E+00  0.000000E+00 e 0 H.118     CB.119    HB3.119 #MAP  17586
   1850    8.037   28.913    2.605 1 U   3.772769E+00  0.000000E+00 e 0 H.119     CB.119    HB3.119 #MAP  17592
   1850    8.037   28.913    2.605 1 U   3.772769E+00  0.000000E+00 e 0 HE.119    CB.119    HB3.119 #MAP  17600
   1850    8.037   28.913    2.605 1 U   3.772769E+00  0.000000E+00 e 0 H.118     CG.119    HG3.119 #MAP  17661
   1850    8.037   28.913    2.605 1 U   3.772769E+00  0.000000E+00 e 0 H.119     CG.119    HG3.119 #MAP  17664
   1850    8.037   28.913    2.605 1 U   3.772769E+00  0.000000E+00 e 0 HE.119    CG.119    HG3.119 #MAP  17672
   1851    4.192   22.322    1.575 1 U   3.749996E+00  0.000000E+00 e 0 HA.118    CB.113    QB.113 #MAP  16750
   1852    3.086  133.438    7.125 1 U   3.000184E+00  0.000000E+00 e 0 HB3.55    CD1.55    HD2.55 #MAP   7422
   1852    3.086  133.438    7.125 1 U   3.000184E+00  0.000000E+00 e 0 HB2.135   CD1.135   HD2.135 #MAP  20439
   1852    3.086  133.438    7.125 1 U   3.000184E+00  0.000000E+00 e 0 HB3.135   CD1.135   HD2.135 #MAP  20440
   1853    7.348   23.890    1.251 1 U   3.562134E+00  0.000000E+00 e 0 H.76      CG2.92    QG2.92 #MAP  13446
   1853    7.348   23.890    1.251 1 U   3.562134E+00  0.000000E+00 e 0 H.90      CG2.92    QG2.92 #MAP  13471
   1853    7.348   23.890    1.251 1 U   3.562134E+00  0.000000E+00 e 0 H.91      CG2.92    QG2.92 #MAP  13474
   1854    1.036   54.967    5.628 1 U   3.607883E+00  0.000000E+00 e 0 QD2.76    CA.111    HA.111 #MAP  16283
   1854    1.036   54.967    5.628 1 U   3.607883E+00  0.000000E+00 e 0 QG1.112   CA.111    HA.111 #MAP  16304
   1854    1.036   54.967    5.628 1 U   3.607883E+00  0.000000E+00 e 0 QG2.112   CA.111    HA.111 #MAP  16305
   1855    1.058   27.501    1.654 1 U   2.639885E+00  0.000000E+00 e 0 HG2.69    CD.69     HD2.69 #MAP   9741
   1855    1.058   27.501    1.654 1 U   2.639885E+00  0.000000E+00 e 0 HG3.69    CD.69     HD2.69 #MAP   9742
   1855    1.058   27.501    1.654 1 U   2.639885E+00  0.000000E+00 e 0 QG2.123   CD.69     HD2.69 #MAP   9752
   1855    1.058   27.501    1.654 1 U   2.639885E+00  0.000000E+00 e 0 HG2.69    CD.69     HD3.69 #MAP   9766
   1855    1.058   27.501    1.654 1 U   2.639885E+00  0.000000E+00 e 0 HG3.69    CD.69     HD3.69 #MAP   9767
   1855    1.058   27.501    1.654 1 U   2.639885E+00  0.000000E+00 e 0 QG2.123   CD.69     HD3.69 #MAP   9782
   1856   -0.157   16.512    1.107 1 U   2.644087E+00  0.000000E+00 e 0 QD2.16    CE.126    QE.126 #MAP  18984
   1856   -0.157   16.512    1.107 1 U   2.644087E+00  0.000000E+00 e 0 QD1.61    CE.126    QE.126 #MAP  19009
   1857    0.975   61.872    4.620 1 U   3.109035E+00  0.000000E+00 e 0 QG1.44    CA.44     HA.44 #MAP   6283
   1857    0.975   61.872    4.620 1 U   3.109035E+00  0.000000E+00 e 0 QG2.44    CA.44     HA.44 #MAP   6284
   1858    1.796   59.832    4.174 1 U   3.004666E+00  0.000000E+00 e 0 HB2.117   CA.117    HA.117 #MAP  17171
   1858    1.796   59.832    4.174 1 U   3.004666E+00  0.000000E+00 e 0 HB3.117   CA.117    HA.117 #MAP  17172
   1858    1.796   59.832    4.174 1 U   3.004666E+00  0.000000E+00 e 0 HB2.117   CA.118    HA.118 #MAP  17305
   1858    1.796   59.832    4.174 1 U   3.004666E+00  0.000000E+00 e 0 HB3.117   CA.118    HA.118 #MAP  17306
   1859    3.266   25.461   -0.127 1 U   3.536765E+00  0.000000E+00 e 0 HD2.9     CD2.16    QD2.16 #MAP   2056
   1859    3.266   25.461   -0.127 1 U   3.536765E+00  0.000000E+00 e 0 HB2.129   CD2.16    QD2.16 #MAP   2119
   1859    3.266   25.461   -0.127 1 U   3.536765E+00  0.000000E+00 e 0 HB3.129   CD2.16    QD2.16 #MAP   2120
   1860    1.071   61.402    3.579 1 U   3.269809E+00  0.000000E+00 e 0 HB2.8     CA.10     HA.10 #MAP   1002
   1860    1.071   61.402    3.579 1 U   3.269809E+00  0.000000E+00 e 0 HG2.13    CA.10     HA.10 #MAP   1019
   1860    1.071   61.402    3.579 1 U   3.269809E+00  0.000000E+00 e 0 HB2.8     CA.13     HA.13 #MAP   1319
   1860    1.071   61.402    3.579 1 U   3.269809E+00  0.000000E+00 e 0 HG2.13    CA.13     HA.13 #MAP   1332
   1860    1.071   61.402    3.579 1 U   3.269809E+00  0.000000E+00 e 0 HG2.17    CA.13     HA.13 #MAP   1353
   1861    2.001   62.657    4.531 1 U   3.231143E+00  0.000000E+00 e 0 HB2.9     CA.9      HA.9 #MAP    824
   1862    5.005   30.953    2.376 1 U   3.142531E+00  0.000000E+00 e 0 HA.98     CB.98     HB3.98 #MAP  14571
   1863    0.971   40.842    2.808 1 U   3.196832E+00  0.000000E+00 e 0 QG1.44    CB.43     HB2.43 #MAP   6245
   1863    0.971   40.842    2.808 1 U   3.196832E+00  0.000000E+00 e 0 QG2.44    CB.43     HB2.43 #MAP   6246
   1864    8.474   29.384    1.903 1 U   3.470160E+00  0.000000E+00 e 0 H.130     CB.130    HB3.130 #MAP  19825
   1865    7.072   18.870    1.501 1 U   3.198545E+00  0.000000E+00 e 0 HD1.25    CB.75     QB.75 #MAP  10587
   1865    7.072   18.870    1.501 1 U   3.198545E+00  0.000000E+00 e 0 HE1.25    CB.75     QB.75 #MAP  10588
   1865    7.072   18.870    1.501 1 U   3.198545E+00  0.000000E+00 e 0 HZ.25     CB.75     QB.75 #MAP  10589
   1865    7.072   18.870    1.501 1 U   3.198545E+00  0.000000E+00 e 0 HE2.25    CB.75     QB.75 #MAP  10590
   1865    7.072   18.870    1.501 1 U   3.198545E+00  0.000000E+00 e 0 HD2.25    CB.75     QB.75 #MAP  10591
   1865    7.072   18.870    1.501 1 U   3.198545E+00  0.000000E+00 e 0 H.73      CB.75     QB.75 #MAP  10599
   1865    7.072   18.870    1.501 1 U   3.198545E+00  0.000000E+00 e 0 HE1.73    CB.75     QB.75 #MAP  10605
   1865    7.072   18.870    1.501 1 U   3.198545E+00  0.000000E+00 e 0 HD1.129   CB.132    QB.132 #MAP  20120
   1866    4.635   25.932    0.914 1 U   2.881862E+00  0.000000E+00 e 0 HA.129    CD2.8     QD2.8 #MAP    806
   1867    4.760   46.962    3.823 1 U   3.101778E+00  0.000000E+00 e 0 -         -         -
   1868    8.406   22.950    1.025 1 U   2.627552E+00  0.000000E+00 e 0 -         -         -
   1869    3.740   28.286    2.145 1 U   3.239822E+00  0.000000E+00 e 0 -         -         -
   1870    6.881   26.716    0.147 1 U   3.804196E+00  0.000000E+00 e 0 HD1.122   CD2.22    QD2.22 #MAP   3096
   1870    6.881   26.716    0.147 1 U   3.804196E+00  0.000000E+00 e 0 HE2.122   CD2.22    QD2.22 #MAP   3099
   1870    6.881   26.716    0.147 1 U   3.804196E+00  0.000000E+00 e 0 HD2.122   CD2.22    QD2.22 #MAP   3100
   1870    6.881   26.716    0.147 1 U   3.804196E+00  0.000000E+00 e 0 HE1.122   CD2.95    QD2.95 #MAP  14180
   1871    3.718   30.326    3.274 1 U   3.177853E+00  0.000000E+00 e 0 -         -         -
   1872    2.888   26.874    1.431 1 U   3.752090E+00  0.000000E+00 e 0 HE2.13    CG.13     HG3.13 #MAP   1511
   1873    7.086   56.222    3.741 1 U   3.918559E+00  0.000000E+00 e 0 HD1.25    CA.76     HA.76 #MAP  10643
   1873    7.086   56.222    3.741 1 U   3.918559E+00  0.000000E+00 e 0 HE1.25    CA.76     HA.76 #MAP  10644
   1873    7.086   56.222    3.741 1 U   3.918559E+00  0.000000E+00 e 0 HZ.25     CA.76     HA.76 #MAP  10645
   1874    7.247   57.163    5.770 1 U   3.475042E+00  0.000000E+00 e 0 HE.37     CA.38     HA.38 #MAP   5714
   1874    7.247   57.163    5.770 1 U   3.475042E+00  0.000000E+00 e 0 H.46      CA.38     HA.38 #MAP   5731
   1874    7.247   57.163    5.770 1 U   3.475042E+00  0.000000E+00 e 0 HD1.47    CA.38     HA.38 #MAP   5733
   1875    2.127   55.908    4.368 1 U   2.968905E+00  0.000000E+00 e 0 HB3.30    CA.30     HA.30 #MAP   4398
   1876    3.653   50.101    3.312 1 U   2.447145E+00  0.000000E+00 e 0 HD3.84    CD.84     HD2.84 #MAP  12109
   1877    3.580   32.366    1.629 1 U   3.503653E+00  0.000000E+00 e 0 HA.10     CB.13     HB2.13 #MAP   1367
   1877    3.580   32.366    1.629 1 U   3.503653E+00  0.000000E+00 e 0 HA.13     CB.13     HB2.13 #MAP   1375
   1878    4.318   34.564    1.713 1 U   3.271548E+00  0.000000E+00 e 0 HA.85     CB.86     HB2.86 #MAP  12310
   1878    4.318   34.564    1.713 1 U   3.271548E+00  0.000000E+00 e 0 HA.86     CB.86     HB2.86 #MAP  12314
   1879    3.652   62.186    5.011 1 U   2.909516E+00  0.000000E+00 e 0 HD2.99    CA.98     HA.98 #MAP  14526
   1880    1.378   26.245    0.871 1 U   2.400000E+00  0.000000E+00 e 0 HB2.76    CG.71     HG.71 #MAP  10002
   1880    1.378   26.245    0.871 1 U   2.400000E+00  0.000000E+00 e 0 HD3.77    CG.71     HG.71 #MAP  10006
   1880    1.378   26.245    0.871 1 U   2.400000E+00  0.000000E+00 e 0 QB.80     CG.71     HG.71 #MAP  10007
   1880    1.378   26.245    0.871 1 U   2.400000E+00  0.000000E+00 e 0 HB2.76    CG.77     HG2.77 #MAP  11070
   1880    1.378   26.245    0.871 1 U   2.400000E+00  0.000000E+00 e 0 HG3.77    CG.77     HG2.77 #MAP  11080
   1880    1.378   26.245    0.871 1 U   2.400000E+00  0.000000E+00 e 0 HD3.77    CG.77     HG2.77 #MAP  11082
   1880    1.378   26.245    0.871 1 U   2.400000E+00  0.000000E+00 e 0 QB.80     CG.77     HG2.77 #MAP  11089
   1881    7.490   60.146    3.809 1 U   3.256776E+00  0.000000E+00 e 0 H.77      CA.77     HA.77 #MAP  10978
   1882    5.624   58.263    5.186 1 U   3.232373E+00  0.000000E+00 e 0 HA.111    CA.24     HA.24 #MAP   3397
   1883    4.013   46.022    4.176 1 U   2.591769E+00  0.000000E+00 e 0 HA2.4     CA.4      HA3.4 #MAP    167
   1884    7.342   12.120    0.302 1 U   3.120051E+00  0.000000E+00 e 0 HD1.45    CD1.64    QD1.64 #MAP   9033
   1884    7.342   12.120    0.302 1 U   3.120051E+00  0.000000E+00 e 0 HE2.45    CD1.64    QD1.64 #MAP   9036
   1884    7.342   12.120    0.302 1 U   3.120051E+00  0.000000E+00 e 0 HD2.45    CD1.64    QD1.64 #MAP   9037
   1884    7.342   12.120    0.302 1 U   3.120051E+00  0.000000E+00 e 0 H.64      CD1.64    QD1.64 #MAP   9057
   1885    1.510   57.479    3.932 1 U   3.018171E+00  0.000000E+00 e 0 -         -         -
   1886   -0.162   37.545    0.479 1 U   3.491039E+00  0.000000E+00 e 0 QD2.16    CB.61     HB.61 #MAP   8138
   1886   -0.162   37.545    0.479 1 U   3.491039E+00  0.000000E+00 e 0 QD1.61    CB.61     HB.61 #MAP   8157
   1887    2.813   54.025    5.294 1 U   3.092373E+00  0.000000E+00 e 0 HB2.43    CA.43     HA.43 #MAP   6204
   1887    2.813   54.025    5.294 1 U   3.092373E+00  0.000000E+00 e 0 HB2.51    CA.51     HA.51 #MAP   7245
   1888    2.841   58.106    4.231 1 U   2.932609E+00  0.000000E+00 e 0 HB2.120   CA.120    HA.120 #MAP  17764
   1888    2.841   58.106    4.231 1 U   2.932609E+00  0.000000E+00 e 0 HB3.120   CA.120    HA.120 #MAP  17765
   1889    2.931   29.541    1.654 1 U   2.594138E+00  0.000000E+00 e 0 HE3.18    CD.18     HD2.18 #MAP   2465
   1890    2.893   29.539    1.628 1 U   2.526981E+00  0.000000E+00 e 0 HE2.21    CD.21     HD2.21 #MAP   2757
   1890    2.893   29.539    1.628 1 U   2.526981E+00  0.000000E+00 e 0 HE3.21    CD.21     HD2.21 #MAP   2758
   1890    2.893   29.539    1.628 1 U   2.526981E+00  0.000000E+00 e 0 HE2.21    CD.21     HD3.21 #MAP   2784
   1890    2.893   29.539    1.628 1 U   2.526981E+00  0.000000E+00 e 0 HE3.21    CD.21     HD3.21 #MAP   2785
   1891    2.974   29.537    1.671 1 U   2.981101E+00  0.000000E+00 e 0 HE3.18    CD.18     HD3.18 #MAP   2482
   1892    2.104   55.124    5.417 1 U   3.105205E+00  0.000000E+00 e 0 HB3.93    CA.93     HA.93 #MAP  13529
   1892    2.104   55.124    5.417 1 U   3.105205E+00  0.000000E+00 e 0 HG2.93    CA.93     HA.93 #MAP  13530
   1892    2.104   55.124    5.417 1 U   3.105205E+00  0.000000E+00 e 0 HG3.93    CA.93     HA.93 #MAP  13531
   1893    7.356   23.106    1.518 1 U   3.175454E+00  0.000000E+00 e 0 -         -         -
   1894    7.272   23.107    1.521 1 U   2.782056E+00  0.000000E+00 e 0 HD1.96    CB.68     QB.68 #MAP   9573
   1894    7.272   23.107    1.521 1 U   2.782056E+00  0.000000E+00 e 0 HE1.96    CB.68     QB.68 #MAP   9574
   1894    7.272   23.107    1.521 1 U   2.782056E+00  0.000000E+00 e 0 HZ.96     CB.68     QB.68 #MAP   9575
   1895    9.250   55.124    5.270 1 U   3.090480E+00  0.000000E+00 e 0 H.24      CA.23     HA.23 #MAP   3119
   1896    4.147   34.563    2.361 1 U   3.067009E+00  0.000000E+00 e 0 HA.125    CG.128    HG2.128 #MAP  19310
   1896    4.147   34.563    2.361 1 U   3.067009E+00  0.000000E+00 e 0 HA.128    CG.128    HG2.128 #MAP  19324
   1897    5.006   51.199    2.120 1 U   2.826641E+00  0.000000E+00 e 0 HA.73     CD.74     HD2.74 #MAP  10506
   1898    1.070   41.627    3.226 1 U   3.443943E+00  0.000000E+00 e 0 HB2.8     CE.13     HE3.13 #MAP   1616
   1898    1.070   41.627    3.226 1 U   3.443943E+00  0.000000E+00 e 0 HG2.13    CE.13     HE3.13 #MAP   1629
   1899    7.688   30.169    3.170 1 U   3.600755E+00  0.000000E+00 e 0 H.6       CB.6      HB3.6 #MAP    435
   1899    7.688   30.169    3.170 1 U   3.600755E+00  0.000000E+00 e 0 HE1.6     CB.6      HB3.6 #MAP    441
   1899    7.688   30.169    3.170 1 U   3.600755E+00  0.000000E+00 e 0 H.7       CB.6      HB3.6 #MAP    442
   1899    7.688   30.169    3.170 1 U   3.600755E+00  0.000000E+00 e 0 H.47      CB.47     HB3.47 #MAP   6870
   1899    7.688   30.169    3.170 1 U   3.600755E+00  0.000000E+00 e 0 H.48      CB.47     HB3.47 #MAP   6878
   1900    2.214   21.380    1.137 1 U   3.216752E+00  0.000000E+00 e 0 HB.62     CG2.134   QG2.134 #MAP  20303
   1901    2.239   59.675    4.160 1 U   2.564462E+00  0.000000E+00 e 0 HB3.118   CA.117    HA.117 #MAP  17182
   1901    2.239   59.675    4.160 1 U   2.564462E+00  0.000000E+00 e 0 HB3.118   CA.118    HA.118 #MAP  17310
   1901    2.239   59.675    4.160 1 U   2.564462E+00  0.000000E+00 e 0 HG2.118   CA.118    HA.118 #MAP  17311
   1901    2.239   59.675    4.160 1 U   2.564462E+00  0.000000E+00 e 0 HB3.125   CA.125    HA.125 #MAP  18555
   1901    2.239   59.675    4.160 1 U   2.564462E+00  0.000000E+00 e 0 HB3.128   CA.125    HA.125 #MAP  18568
   1901    2.239   59.675    4.160 1 U   2.564462E+00  0.000000E+00 e 0 HB3.128   CA.128    HA.128 #MAP  19223
   1902    3.248   43.353    2.996 1 U   2.578368E+00  0.000000E+00 e 0 HD3.35    CD.35     HD2.35 #MAP   5263
   1902    3.248   43.353    2.996 1 U   2.578368E+00  0.000000E+00 e 0 HD3.85    CD.85     HD2.85 #MAP  12258
   1903    0.576   22.009    1.251 1 U   2.972863E+00  0.000000E+00 e 0 QD1.42    CG2.5     QG2.5 #MAP    363
   1903    0.576   22.009    1.251 1 U   2.972863E+00  0.000000E+00 e 0 QD2.42    CG2.5     QG2.5 #MAP    364
   1903    0.576   22.009    1.251 1 U   2.972863E+00  0.000000E+00 e 0 QG2.61    CG2.5     QG2.5 #MAP    371
   1904    8.082    5.528    0.479 1 U   3.616190E+00  0.000000E+00 e 0 -         -         -
   1905    1.587   37.703    2.248 1 U   3.067777E+00  0.000000E+00 e 0 QD1.22    CG.118    HG2.118 #MAP  17405
   1905    1.587   37.703    2.248 1 U   3.067777E+00  0.000000E+00 e 0 QB.113    CG.118    HG2.118 #MAP  17410
   1905    1.587   37.703    2.248 1 U   3.067777E+00  0.000000E+00 e 0 QB.121    CG.118    HG2.118 #MAP  17431
   1906    0.848   26.716    1.914 1 U   3.307606E+00  0.000000E+00 e 0 QG2.59    CG1.59    HG13.59 #MAP   7778
   1907    4.762   39.585    1.828 1 U   3.671437E+00  0.000000E+00 e 0 -         -         -
   1908    0.705   33.778    2.963 1 U   3.568741E+00  0.000000E+00 e 0 -         -         -
   1909    4.021   50.259    3.299 1 U   2.753786E+00  0.000000E+00 e 0 HD3.9     CD.9      HD2.9 #MAP    954
   1910    3.088   43.981    4.546 1 U   2.734604E+00  0.000000E+00 e 0 HA2.106   CA.106    HA3.106 #MAP  15484
   1911    7.085   25.147    1.457 1 U   3.226012E+00  0.000000E+00 e 0 H.81      CG.81     HG2.81 #MAP  11536
   1912    2.903   38.488    2.744 1 U   2.400000E+00  0.000000E+00 e 0 HB3.52    CB.52     HB2.52 #MAP   7282
   1913    7.878   59.990    3.808 1 U   3.573691E+00  0.000000E+00 e 0 H.42      CA.40     HA.40 #MAP   5879
   1913    7.878   59.990    3.808 1 U   3.573691E+00  0.000000E+00 e 0 H.78      CA.77     HA.77 #MAP  10988
   1914    4.349  133.439    7.127 1 U   3.452463E+00  0.000000E+00 e 0 HA.55     CD1.55    HD2.55 #MAP   7420
   1914    4.349  133.439    7.127 1 U   3.452463E+00  0.000000E+00 e 0 HA.135    CD1.135   HD2.135 #MAP  20438
   1915    2.228  132.810    7.247 1 U   3.808838E+00  0.000000E+00 e 0 HG2.108   CD1.96    HD1.96 #MAP  14328
   1915    2.228  132.810    7.247 1 U   3.808838E+00  0.000000E+00 e 0 HG2.108   CD1.96    HD2.96 #MAP  14352
   1915    2.228  132.810    7.247 1 U   3.808838E+00  0.000000E+00 e 0 HG2.108   CE1.96    HE1.96 #MAP  14382
   1916    3.814   26.245    1.348 1 U   3.053656E+00  0.000000E+00 e 0 HA.77     CG.77     HG3.77 #MAP  11114
   1917    1.831   16.044    0.445 1 U   2.688546E+00  0.000000E+00 e 0 HB.64     CG2.64    QG2.64 #MAP   8890
   1917    1.831   16.044    0.445 1 U   2.688546E+00  0.000000E+00 e 0 HB3.65    CG2.64    QG2.64 #MAP   8898
   1918    1.734   42.724    3.171 1 U   2.544777E+00  0.000000E+00 e 0 HG3.63    CB.59     HB.59 #MAP   7675
   1918    1.734   42.724    3.171 1 U   2.544777E+00  0.000000E+00 e 0 HG3.63    CD.63     HD2.63 #MAP   8762
   1918    1.734   42.724    3.171 1 U   2.544777E+00  0.000000E+00 e 0 HG3.63    CD.63     HD3.63 #MAP   8782
   1919    2.005   58.733    3.981 1 U   2.886019E+00  0.000000E+00 e 0 HB3.14    CA.14     HA.14 #MAP   1649
   1920    3.532   57.006    5.771 1 U   3.457765E+00  0.000000E+00 e 0 HB2.38    CA.38     HA.38 #MAP   5717
   1920    3.532   57.006    5.771 1 U   3.457765E+00  0.000000E+00 e 0 HB3.38    CA.38     HA.38 #MAP   5718
   1921    2.005   58.891    3.981 1 U   2.731181E+00  0.000000E+00 e 0 HB2.14    CA.14     HA.14 #MAP   1648
   1922    5.178   36.447    1.577 1 U   3.368332E+00  0.000000E+00 e 0 HA.24     CB.24     HB.24 #MAP   3409
   1923    7.093   22.478    0.676 1 U   3.159847E+00  0.000000E+00 e 0 HD1.25    CG2.87    QG2.87 #MAP  12601
   1923    7.093   22.478    0.676 1 U   3.159847E+00  0.000000E+00 e 0 HE1.25    CG2.87    QG2.87 #MAP  12602
   1923    7.093   22.478    0.676 1 U   3.159847E+00  0.000000E+00 e 0 HZ.25     CG2.87    QG2.87 #MAP  12603
   1923    7.093   22.478    0.676 1 U   3.159847E+00  0.000000E+00 e 0 HE2.25    CG2.87    QG2.87 #MAP  12604
   1923    7.093   22.478    0.676 1 U   3.159847E+00  0.000000E+00 e 0 HD2.25    CG2.87    QG2.87 #MAP  12605
   1923    7.093   22.478    0.676 1 U   3.159847E+00  0.000000E+00 e 0 H.81      CG2.87    QG2.87 #MAP  12620
   1923    7.093   22.478    0.676 1 U   3.159847E+00  0.000000E+00 e 0 H.82      CG2.87    QG2.87 #MAP  12621
   1924    0.872   24.207    0.603 1 U   2.400000E+00  0.000000E+00 e 0 HG.71     CD1.71    QD1.71 #MAP  10025
   1924    0.872   24.207    0.603 1 U   2.400000E+00  0.000000E+00 e 0 HG2.77    CD1.71    QD1.71 #MAP  10036
   1924    0.872   24.207    0.603 1 U   2.400000E+00  0.000000E+00 e 0 HD2.77    CD1.71    QD1.71 #MAP  10038
   1925    2.352  133.124    7.575 1 U   4.056314E+00  0.000000E+00 e 0 HB2.102   CD1.103   HD1.103 #MAP  15113
   1925    2.352  133.124    7.575 1 U   4.056314E+00  0.000000E+00 e 0 HB2.102   CE1.103   HE1.103 #MAP  15150
   1926    8.474   59.832    3.462 1 U   3.493154E+00  0.000000E+00 e 0 H.130     CA.130    HA.130 #MAP  19743
   1927    4.046   38.643    3.279 1 U   3.393289E+00  0.000000E+00 e 0 HA.122    CB.122    HB3.122 #MAP  17989
   1928    1.071   53.082    4.230 1 U   2.998798E+00  0.000000E+00 e 0 HB2.71    CA.71     HA.71 #MAP   9895
   1928    1.071   53.082    4.230 1 U   2.998798E+00  0.000000E+00 e 0 QD2.76    CA.71     HA.71 #MAP   9912
   1929    3.112   22.322    0.731 1 U   3.096093E+00  0.000000E+00 e 0 HB.123    CG2.67    QG2.67 #MAP   9493
   1930    1.955   20.439    0.773 1 U   3.158064E+00  0.000000E+00 e 0 HB3.29    CG1.24    QG1.24 #MAP   3459
   1930    1.955   20.439    0.773 1 U   3.158064E+00  0.000000E+00 e 0 HB3.32    CG1.24    QG1.24 #MAP   3470
   1930    1.955   20.439    0.773 1 U   3.158064E+00  0.000000E+00 e 0 HG2.111   CG1.24    QG1.24 #MAP   3492
   1931    1.607   38.644    3.278 1 U   3.641944E+00  0.000000E+00 e 0 QD1.22    CB.122    HB3.122 #MAP  17968
   1931    1.607   38.644    3.278 1 U   3.641944E+00  0.000000E+00 e 0 QE.93     CB.122    HB3.122 #MAP  17975
   1931    1.607   38.644    3.278 1 U   3.641944E+00  0.000000E+00 e 0 QB.113    CB.122    HB3.122 #MAP  17976
   1931    1.607   38.644    3.278 1 U   3.641944E+00  0.000000E+00 e 0 HB2.119   CB.122    HB3.122 #MAP  17981
   1931    1.607   38.644    3.278 1 U   3.641944E+00  0.000000E+00 e 0 QB.121    CB.122    HB3.122 #MAP  17987
   1932    2.120   63.763    3.983 1 U   3.449736E+00  0.000000E+00 e 0 HB.44     CB.39     HB2.39 #MAP   5835
   1933    2.144   63.770    4.015 1 U   3.766266E+00  0.000000E+00 e 0 HB.44     CB.39     HB3.39 #MAP   5855
   1934    2.091   59.518    3.956 1 U   2.600263E+00  0.000000E+00 e 0 HB3.124   CA.124    HA.124 #MAP  18417
   1934    2.091   59.518    3.956 1 U   2.600263E+00  0.000000E+00 e 0 HB.127    CA.124    HA.124 #MAP  18428
   1935    2.882   26.562    1.682 1 U   3.615920E+00  0.000000E+00 e 0 HD2.58    CG.58     HG3.58 #MAP   7599
   1935    2.882   26.562    1.682 1 U   3.615920E+00  0.000000E+00 e 0 HD2.130   CG.130    HG3.130 #MAP  19885
[truncated: 981,824 more chars]
