# Supplementary material for: Structural and regulatory insights into the glideosome-associated connector from Toxoplasma gondii
Source: eLife. 2023 Apr 4;12:e86049. doi: 10.7554/eLife.86049 (PMC10125020; doi:10.7554/eLife.86049)
Supplement: Figure 1—source data 1. — wwPDB X-ray structure validation; MTZ file for TgGAC X-ray diffraction data and final refined PDB file for TgGAC from X-ray diffraction. [file elife-86049-fig1-data1.zip › Figure 1-source data 1/NOE assignment and NMR structure/shift_assignment/CCHTOCSY_cch_@FLYA_asn.list]

      Assignment          w1         w2         w3
V72CB-V72CG2-V72HB     31.219     21.226      2.547
P74CA-P74CG-P74HA     65.742     27.362      4.116
M93CA-M93CG-M93HA     55.236     30.994      5.430
P99CG-P99CD-P99HG2     27.720     50.610      1.793
P84CD-P84CG-P84HD2     50.234     27.371      3.317
V62CA-V62CG1-V62HA     63.742     18.811      3.757
V62CA-V62CG2-V62HA     63.742     18.811      3.757
  M2CG-M2CA-M2HG2     32.225     55.790      2.503
  M2CG-M2CA-M2HG3     32.225     55.790      2.503
N43CB-N43CA-N43HB3     40.732     54.206      2.966
N51CB-N51CA-N51HB3     40.732     54.206      2.966
V5CG2-V5CG1-V5HG2     22.215     18.547      1.258
            ?-?-?     67.739     23.768      3.123
Q53CB-Q53CG-Q53HB3     29.222     33.315      2.284
P27CG-P27CB-P27HG2     28.227     31.752      2.335
P27CG-P27CB-P27HG3     28.227     31.752      2.335
            ?-?-?     26.299     39.446      0.879
L71CG-L71CB-L71HG     26.200     39.578      0.875
   V5CA-V5CB-V5HA     64.740     31.234      3.816
            ?-?-?     26.721     33.438      2.148
            ?-?-?     59.240     63.793      4.352
S39CA-S39CB-S39HA     58.738     63.827      4.352
V12CA-V12CG1-V12HA     65.739     21.696      3.793
K13CG-K13CE-K13HG2     27.222     41.698      1.070
V44CG2-V44CA-V44HG2     22.720     61.729      0.973
P74CA-P74CB-P74HA     65.742     32.267      4.117
            ?-?-?     27.222     32.406      1.348
            ?-?-?     39.221     23.774      2.166
D131CB-D131CA-D131HB2     39.732     57.493      2.636
            ?-?-?     39.723     57.913      2.676
V107CG1-V107CB-V107HG1     20.218     32.922      0.395
M126CB-M126CG-M126HB2     30.724     31.889      1.392
D41CB-D41CA-D41HB3     40.230     53.396      3.114
L71CB-L71CD1-L71HB2     39.730     24.009      1.080
            ?-?-?     62.741     63.665      3.758
E105CB-E105CG-E105HB3     29.223     36.668      2.424
Y135CA-Y135CB-Y135HA     59.241     37.707      4.374
            ?-?-?     58.738     37.709      4.375
V24CG2-V24CB-V24HG2     21.718     36.365      0.743
L95CD1-L95CB-L95HD1     23.717     44.936      0.261
   P9CA-P9CB-P9HA     62.740     32.548      4.543
T92CB-T92CA-T92HB     72.242     60.620      4.302
            ?-?-?     51.735     13.821      5.154
P110CD-P110CG-P110HD2     51.234     26.211      3.350
R65CB-R65CD-R65HB3     31.224     43.246      1.818
E83CA-E83CB-E83HA     53.740     31.283      4.968
K82CB-K82CD-K82HB3     33.725     29.208      1.983
V87CG2-V87CA-V87HG2     22.716     62.421      0.678
L22CD2-L22CB-L22HD2     26.718     46.970      0.159
            ?-?-?     27.224     39.024      1.396
L42CG-L42CB-L42HG     26.721     39.116      1.392
R65CD-R65CB-R65HD2     43.731     31.373      3.116
R65CD-R65CB-R65HD3     43.731     31.373      3.116
            ?-?-?     51.228     17.092      5.429
   H6CA-H6CB-H6HA     58.737     29.998      4.221
W47CA-W47CB-W47HA     58.737     29.998      4.221
            ?-?-?     58.737     17.035      6.134
K82CB-K82CG-K82HB3     33.726     25.309      1.985
K69CG-K69CB-K69HG2     27.722     35.503      1.077
K69CG-K69CB-K69HG3     27.722     35.503      1.077
D131CB-D131CA-D131HB3     39.728     57.701      2.859
R85CB-R85CD-R85HB2     30.224     43.246      1.928
R85CB-R85CD-R85HB3     30.224     43.246      1.928
  L8CG-L8CD1-L8HG     27.723     23.498      1.749
P84CD-P84CB-P84HD3     50.235     32.541      3.660
V44CB-V44CA-V44HB     36.726     61.694      2.138
R65CB-R65CA-R65HB2     31.222     57.528      1.597
L22CD2-L22CA-L22HD2     26.718     54.230      0.158
L95CD2-L95CA-L95HD2     26.718     54.230      0.158
K18CB-K18CD-K18HB2     33.225     29.308      1.825
K18CB-K18CD-K18HB3     33.225     29.308      1.825
I64CB-I64CA-I64HB     36.226     62.518      1.831
M111CG-M111CB-M111HG3     31.723     39.801      2.320
M125CA-M125CG-M125HA     59.739     31.889      4.179
I64CD1-I64CG1-I64HD1     12.214     28.634      0.311
K31CB-K31CA-K31HB2     31.722     57.038      1.227
Q128CG-Q128CA-Q128HG2     34.727     59.353      2.372
            ?-?-?     63.741     21.705      3.844
L16CB-L16CA-L16HB3     41.228     57.816      1.601
            ?-?-?     26.721     43.246      1.561
K23CD-K23CB-K23HD2     29.224     35.359      1.317
M125CG-M125CA-M125HG2     32.226     59.896      2.414
            ?-?-?     55.739     13.925      4.301
K86CD-K86CE-K86HD3     29.224     42.069      1.572
F25CB-F25CA-F25HB2     39.726     56.986      2.488
L109CG-L109CA-L109HG     25.721     50.473      0.821
P60CD-P60CG-P60HD2     51.740     28.212      3.580
            ?-?-?     51.741     27.317      3.547
L76CD1-L76CD2-L76HD1     21.718     25.769      0.598
            ?-?-?     26.719     32.316      2.075
R58CG-R58CD-R58HG2     26.721     43.246      1.436
R130CG-R130CD-R130HG2     26.721     43.246      1.436
R130CG-R130CD-R130HG3     26.721     42.830      1.711
K77CA-K77CB-K77HA     60.239     32.922      3.827
            ?-?-?     33.725     29.308      2.346
            ?-?-?     26.718     32.330      1.866
K13CB-K13CA-K13HB2     32.227     61.447      1.640
P74CG-P74CB-P74HG2     27.224     32.539      1.865
P74CG-P74CB-P74HG3     27.224     32.539      1.865
E30CB-E30CG-E30HB3     30.224     36.535      2.126
K21CB-K21CA-K21HB3     35.730     54.949      1.814
V127CA-V127CG1-V127HA     67.239     21.116      3.494
V127CA-V127CG2-V127HA     67.239     21.116      3.494
            ?-?-?     51.237     14.159      5.430
R65CB-R65CG-R65HB3     31.227     27.406      1.814
            ?-?-?     40.234     57.868      2.681
            ?-?-?     40.224     57.412      2.640
R85CA-R85CB-R85HA     57.236     30.191      4.314
F45CB-F45CA-F45HB3     40.229     58.355      3.339
P99CD-P99CG-P99HD3     50.732     27.617      3.902
E32CB-E32CA-E32HB2     34.228     54.617      1.772
L95CB-L95CA-L95HB3     45.228     54.467      1.317
P104CB-P104CD-P104HB2     32.226     50.479      2.071
K86CG-K86CB-K86HG2     25.223     34.721      1.314
K23CG-K23CB-K23HG2     25.218     35.400      1.288
K23CG-K23CB-K23HG3     25.218     35.400      1.288
V12CG2-V12CB-V12HG2     22.721     31.746      1.038
K69CB-K69CA-K69HB2     35.223     57.008      1.813
P27CD-P27CG-P27HD3     50.735     28.185      3.949
  P9CD-P9CG-P9HD3     50.232     28.095      4.029
  V5CB-V5CG1-V5HB     31.224     18.613      2.211
V62CB-V62CG1-V62HB     31.224     18.613      2.211
P110CB-P110CA-P110HB2     30.722     60.862      1.609
I64CD1-I64CG2-I64HD1     12.215     16.032      0.311
R35CB-R35CA-R35HB2     31.726     54.462      1.691
Q53CB-Q53CA-Q53HB2     29.723     55.119      1.737
K18CA-K18CG-K18HA     57.737     24.808      3.925
K114CA-K114CG-K114HA     57.737     24.808      3.925
K114CA-K114CD-K114HA     57.737     24.808      3.925
K82CA-K82CG-K82HA     58.240     25.341      4.234
            ?-?-?     59.738     14.240      6.134
            ?-?-?      5.707     28.379      0.487
K82CB-K82CA-K82HB3     33.727     58.052      1.985
K90CA-K90CG-K90HA     57.739     23.212      4.167
P104CB-P104CA-P104HB2     32.225     65.444      2.074
V12CG1-V12CA-V12HG1     21.212     65.966      0.901
  P9CB-P9CG-P9HB3     32.725     28.276      2.573
P60CB-P60CG-P60HB3     32.725     28.276      2.573
E83CA-E83CG-E83HA     53.737     36.401      4.968
L16CA-L16CB-L16HA     57.741     41.285      4.088
A89CA-A89CB-A89HA     55.735     18.316      3.868
L76CG-L76CD1-L76HG     26.721     22.081      1.642
W129CB-W129CA-W129HB2     30.224     58.359      3.281
W129CB-W129CA-W129HB3     30.224     58.359      3.281
L26CB-L26CA-L26HB2     41.229     52.538      1.583
L95CB-L95CD1-L95HB3     45.230     23.480      1.313
E83CG-E83CA-E83HG2     36.727     53.571      2.199
E83CG-E83CA-E83HG3     36.727     53.571      2.199
  P9CD-P9CB-P9HD2     50.232     32.301      3.317
P84CD-P84CB-P84HD2     50.232     32.301      3.317
            ?-?-?     27.223     45.135      0.157
R130CB-R130CA-R130HB2     29.221     59.900      1.567
M125CB-M125CA-M125HB3     33.725     59.765      2.236
L95CD2-L95CB-L95HD2     26.721     45.155      0.156
K23CG-K23CA-K23HG2     25.714     55.052      1.290
K23CG-K23CA-K23HG3     25.714     55.052      1.290
M93CA-M93CB-M93HA     55.237     35.122      5.431
Q128CG-Q128CB-Q128HG2     34.726     28.946      2.372
Q40CB-Q40CG-Q40HB3     27.724     33.373      2.159
V72CG2-V72CA-V72HG2     21.218     61.426      0.744
V44CG1-V44CA-V44HG1     22.222     61.932      0.979
T92CG2-T92CA-T92HG2     23.720     60.691      1.264
K23CG-K23CD-K23HG2     25.719     29.131      1.313
K23CG-K23CD-K23HG3     25.719     29.131      1.313
K86CG-K86CD-K86HG2     25.719     29.131      1.313
R65CG-R65CB-R65HG2     27.226     31.367      1.569
R63CG-R63CB-R63HG2     27.222     30.215      1.542
            ?-?-?     26.721     31.342      1.571
            ?-?-?     26.721     30.341      1.544
V24CG1-V24CA-V24HG1     20.721     58.321      0.781
Y135CB-Y135CA-Y135HB2     37.727     59.249      3.094
Y135CB-Y135CA-Y135HB3     37.727     59.249      3.094
L76CD1-L76CB-L76HD1     21.718     42.355      0.598
F25CB-F25CA-F25HB3     39.732     56.894      2.994
K77CG-K77CA-K77HG3     26.221     60.282      1.348
A80CB-A80CA-A80HB     19.213     54.209      1.409
I34CG2-I34CA-I34HG2     18.217     58.733      0.791
A88CA-A88CB-A88HA     50.234     21.565      4.568
L71CA-L71CG-L71HA     53.233     26.045      4.241
            ?-?-?     63.740     21.864      3.910
R65CB-R65CA-R65HB3     31.226     57.560      1.820
K18CB-K18CE-K18HB2     33.221     42.071      1.820
K18CB-K18CE-K18HB3     33.221     42.071      1.820
K114CB-K114CE-K114HB2     33.221     42.071      1.820
I64CG2-I64CA-I64HG2     16.215     62.489      0.460
V87CB-V87CG1-V87HB     31.224     21.565      1.920
            ?-?-?     27.222     42.214      1.334
V72CB-V72CA-V72HB     31.224     61.314      2.544
K18CD-K18CE-K18HD2     29.225     42.151      1.653
K18CD-K18CE-K18HD3     29.225     42.151      1.653
K81CD-K81CE-K81HD2     29.225     42.151      1.653
K81CD-K81CE-K81HD3     29.225     42.151      1.653
M49CB-M49CG-M49HB2     31.724     36.019      2.639
P74CD-P74CB-P74HD2     51.233     32.336      2.127
K82CD-K82CA-K82HD2     29.223     58.217      1.744
K82CD-K82CA-K82HD3     29.223     58.217      1.744
            ?-?-?     51.233     25.478      5.424
            ?-?-?     51.228     26.144      5.451
L95CA-L95CB-L95HA     54.735     44.962      4.624
V12CG1-V12CB-V12HG1     21.721     31.540      0.919
V127CG1-V127CB-V127HG1     21.721     31.540      0.919
V127CG2-V127CB-V127HG2     21.721     31.540      0.919
            ?-?-?     51.234     22.081      5.433
V72CG1-V72CA-V72HG1     18.717     61.314      0.762
K23CB-K23CA-K23HB3     35.226     55.119      1.686
K29CB-K29CA-K29HB2     35.226     55.119      1.686
  M2CB-M2CG-M2HB2     33.225     31.889      2.008
  M2CB-M2CG-M2HB3     33.225     31.889      2.008
M125CB-M125CG-M125HB2     33.225     31.889      2.008
V72CA-V72CB-V72HA     61.240     30.996      4.330
E108CB-E108CA-E108HB2     32.225     54.431      1.284
E108CB-E108CA-E108HB3     32.225     54.431      1.284
   M2CA-M2CG-M2HA     55.738     32.051      4.520
            ?-?-?     48.233     25.823      5.146
            ?-?-?     48.236     21.919      5.148
            ?-?-?     27.723     22.736      1.651
P99CD-P99CB-P99HD3     50.733     32.479      3.895
R63CB-R63CG-R63HB2     30.225     27.404      2.083
R63CB-R63CG-R63HB3     30.225     27.404      2.083
V107CB-V107CA-V107HB     33.222     63.699      1.453
            ?-?-?     54.236     39.116      4.436
            ?-?-?     51.735     17.435      5.154
V112CB-V112CA-V112HB     36.227     60.412      1.864
K90CE-K90CD-K90HE2     42.228     29.442      2.707
L22CG-L22CB-L22HG     24.220     46.999      0.853
N11CB-N11CA-N11HB2     36.726     56.285      2.834
N11CB-N11CA-N11HB3     36.726     56.285      2.834
V107CA-V107CG1-V107HA     63.735     20.103      3.215
P99CB-P99CA-P99HB3     32.724     62.994      2.394
K69CA-K69CG-K69HA     57.238     27.624      4.315
K69CA-K69CD-K69HA     57.238     27.624      4.315
R85CA-R85CG-R85HA     57.238     27.624      4.315
R63CG-R63CB-R63HG3     27.722     30.172      1.740
R85CG-R85CB-R85HG2     27.722     30.172      1.740
R85CG-R85CB-R85HG3     27.722     30.172      1.740
R85CG-R85CA-R85HG2     27.722     57.287      1.737
R85CG-R85CA-R85HG3     27.722     57.287      1.737
K117CA-K117CG-K117HA     59.738     24.823      4.182
I61CG1-I61CB-I61HG12     28.721     37.502     -0.606
V107CA-V107CG2-V107HA     63.737     21.676      3.215
K81CG-K81CD-K81HG3     25.220     29.308      1.590
K82CG-K82CD-K82HG3     25.220     29.308      1.590
K117CG-K117CD-K117HG2     25.220     29.308      1.590
K117CG-K117CD-K117HG3     25.220     29.308      1.590
 L8CD1-L8CB-L8HD1     23.720     42.863      0.955
P27CB-P27CA-P27HB3     32.225     64.928      2.456
P104CB-P104CA-P104HB3     32.225     64.928      2.456
M111CB-M111CA-M111HB3     39.726     54.968      1.746
V72CG2-V72CB-V72HG2     21.220     31.222      0.745
L109CG-L109CB-L109HG     25.720     42.865      0.815
 L8CB-L8CD1-L8HB3     42.732     23.772      1.673
            ?-?-?     35.226     28.792      1.693
V87CG1-V87CB-V87HG1     21.220     30.986      0.839
K86CB-K86CG-K86HB2     34.732     25.273      1.726
L42CD1-L42CB-L42HD1     26.719     39.214      0.605
L42CD2-L42CB-L42HD2     26.719     39.214      0.605
L71CD2-L71CB-L71HD2     26.719     39.214      0.605
Q53CA-Q53CG-Q53HA     55.236     33.438      4.348
  L8CB-L8CA-L8HB3     42.729     53.951      1.682
            ?-?-?     34.726     24.782      1.682
  V5CB-V5CG2-V5HB     31.224     22.081      2.214
I61CG1-I61CB-I61HG13     28.758     37.656      0.169
K31CB-K31CD-K31HB2     31.724     29.677      1.231
            ?-?-?     59.240     57.456      3.935
            ?-?-?     59.241     58.322      3.899
K18CB-K18CA-K18HB2     33.225     57.701      1.818
K18CB-K18CA-K18HB3     33.225     57.701      1.818
K114CB-K114CA-K114HB2     33.225     57.701      1.818
V67CG2-V67CB-V67HG2     22.221     32.027      0.743
K90CB-K90CG-K90HB2     31.724     23.113      1.561
K90CB-K90CG-K90HB3     31.724     23.113      1.561
R65CA-R65CG-R65HA     57.738     27.380      4.157
I34CA-I34CB-I34HA     58.736     41.605      5.269
Q40CG-Q40CB-Q40HG2     33.224     27.615      2.435
Q40CG-Q40CB-Q40HG3     33.224     27.615      2.435
            ?-?-?     48.234     13.952      4.945
L26CG-L26CD1-L26HG     26.218     22.752      1.046
L26CD2-L26CD1-L26HD2     26.218     22.752      1.046
K77CB-K77CA-K77HB2     32.724     60.104      1.740
            ?-?-?     26.220     21.669      1.077
R65CB-R65CG-R65HB2     31.224     27.243      1.612
R37CB-R37CD-R37HB2     31.224     43.246      1.612
R37CB-R37CD-R37HB3     31.224     43.246      1.612
R65CB-R65CD-R65HB2     31.224     43.246      1.612
P99CG-P99CB-P99HG2     27.724     32.774      1.799
            ?-?-?     63.739     13.959      3.911
   L8CG-L8CA-L8HG     27.725     54.198      1.734
K18CE-K18CG-K18HE2     42.235     25.077      2.958
K18CE-K18CG-K18HE3     42.235     25.077      2.958
K81CE-K81CG-K81HE2     42.235     25.077      2.958
K81CE-K81CG-K81HE3     42.235     25.077      2.958
K86CE-K86CG-K86HE2     42.235     25.077      2.958
K86CE-K86CG-K86HE3     42.235     25.077      2.958
I61CG1-I61CG2-I61HG13     28.222     19.119      0.166
L109CD2-L109CB-L109HD2     23.716     43.105     -0.141
I61CA-I61CG2-I61HA     60.737     19.122      3.646
  P9CB-P9CA-P9HB3     32.721     62.622      2.573
P60CB-P60CA-P60HB3     32.723     63.140      2.613
V67CA-V67CG1-V67HA     62.240     20.390      4.645
V67CG1-V67CB-V67HG1     20.718     32.256      0.628
E105CA-E105CG-E105HA     55.739     36.678      4.594
            ?-?-?     33.227     55.771      2.047
            ?-?-?     73.743     67.643      3.802
P98CB-P98CA-P98HB3     30.723     62.209      2.386
Q53CG-Q53CB-Q53HG3     33.232     29.449      2.233
V24CB-V24CA-V24HB     36.225     58.366      1.588
            ?-?-?     36.227     21.049      1.583
F91CB-F91CA-F91HB3     41.729     55.119      4.018
            ?-?-?     37.725     52.399      0.757
R85CB-R85CG-R85HB2     30.224     27.759      1.928
R85CB-R85CG-R85HB3     30.224     27.759      1.928
D101CB-D101CA-D101HB2     40.729     57.851      2.562
A68CB-A68CA-A68HB     23.217     50.542      1.528
P27CG-P27CD-P27HG2     28.222     50.491      2.329
P27CG-P27CD-P27HG3     28.222     50.491      2.329
            ?-?-?     15.215     54.087      1.444
M125CB-M125CG-M125HB3     33.725     31.889      2.236
V44CG2-V44CB-V44HG2     22.721     36.360      0.972
I34CG1-I34CG2-I34HG12     28.721     17.879      0.952
F122CB-F122CA-F122HB3     38.728     62.347      3.292
P110CG-P110CD-P110HG2     26.221     50.990      0.447
T92CA-T92CB-T92HA     60.740     72.671      5.492
D102CB-D102CA-D102HB2     42.228     55.771      2.364
V127CA-V127CB-V127HA     67.239     31.536      3.500
A88CB-A88CA-A88HB     21.719     49.957      1.238
C94CB-C94CA-C94HB3     30.722     57.555      2.540
L95CG-L95CD1-L95HG     27.223     23.478      1.256
I61CA-I61CB-I61HA     60.739     37.478      3.648
  L8CB-L8CA-L8HB2     42.730     54.087      1.092
            ?-?-?     34.726     54.603      1.964
L76CB-L76CA-L76HB2     42.227     56.345      1.361
P104CD-P104CG-P104HD3     50.235     27.416      3.761
P27CD-P27CG-P27HD2     50.231     28.308      3.737
I59CG2-I59CB-I59HG2     14.206     42.574      0.862
I59CD1-I59CB-I59HD1     14.206     42.574      0.862
            ?-?-?     26.720     23.481      1.262
N43CA-N43CB-N43HA     54.236     40.798      5.304
N51CA-N51CB-N51HA     54.236     40.798      5.304
L95CD1-L95CG-L95HD1     23.720     26.865      0.260
L95CD1-L95CD2-L95HD1     23.720     26.865      0.260
N100CB-N100CA-N100HB3     39.228     52.538      3.394
L95CB-L95CG-L95HB2     45.231     26.839      1.212
L95CB-L95CD2-L95HB2     45.231     26.839      1.212
            ?-?-?     11.213     50.473      0.894
K81CA-K81CB-K81HA     58.240     32.529      4.066
I64CB-I64CG2-I64HB     36.229     16.030      1.830
            ?-?-?     27.222     22.597      1.048
E118CB-E118CG-E118HB3     30.725     37.703      2.233
I59CG1-I59CG2-I59HG13     26.720     14.251      1.921
I59CG1-I59CD1-I59HG13     26.720     14.251      1.921
R65CA-R65CB-R65HA     57.738     31.535      4.160
K90CA-K90CB-K90HA     57.738     31.535      4.160
T134CA-T134CB-T134HA     62.238     69.710      4.218
V24CG2-V24CA-V24HG2     21.717     58.384      0.743
            ?-?-?     27.223     14.262      1.924
P104CD-P104CG-P104HD2     50.234     27.377      3.435
Q128CG-Q128CB-Q128HG3     34.727     28.959      2.615
            ?-?-?     58.238     21.049      5.198
E108CB-E108CG-E108HB2     32.225     36.163      1.285
E108CB-E108CG-E108HB3     32.225     36.163      1.285
A78CB-A78CA-A78HB     18.215     54.761      1.419
E28CB-E28CG-E28HB2     27.725     36.639      2.276
E28CB-E28CG-E28HB3     27.725     36.639      2.276
            ?-?-?     26.219     41.904      1.067
L26CD2-L26CB-L26HD2     26.217     41.057      1.047
            ?-?-?     26.209     42.377      1.080
  S1CB-S1CA-S1HB2     62.242     58.356      3.724
  S1CB-S1CA-S1HB3     62.242     58.356      3.724
            ?-?-?     26.719     36.959      2.278
            ?-?-?     30.724     36.535      1.935
K23CB-K23CA-K23HB2     35.223     54.989      1.302
I64CA-I64CB-I64HA     62.739     36.158      3.799
L95CB-L95CA-L95HB2     45.231     54.603      1.217
I64CG1-I64CG2-I64HG12     28.723     16.023      0.742
I34CG2-I34CB-I34HG2     18.217     41.634      0.794
K23CB-K23CD-K23HB2     35.225     29.237      1.298
   L8CA-L8CB-L8HA     54.236     42.730      4.377
K82CA-K82CB-K82HA     58.240     33.779      4.236
I64CD1-I64CB-I64HD1     12.211     36.153      0.311
L71CB-L71CA-L71HB2     39.728     53.054      1.085
K23CD-K23CE-K23HD2     29.223     42.368      1.316
V24CG1-V24CB-V24HG1     20.718     36.357      0.780
I61CG2-I61CB-I61HG2     19.217     37.568      0.593
V24CA-V24CB-V24HA     58.243     36.380      5.197
R130CA-R130CG-R130HA     59.742     26.587      3.471
L109CA-L109CB-L109HA     50.234     43.246      4.582
P74CD-P74CG-P74HD2     51.234     27.197      2.128
 L8CD2-L8CB-L8HD2     25.721     42.592      0.928
D101CB-D101CA-D101HB3     40.729     57.701      2.683
P27CA-P27CG-P27HA     64.736     28.325      4.346
P110CG-P110CB-P110HG2     26.221     30.857      0.447
E33CG-E33CB-E33HG2     38.227     31.745      2.071
K31CG-K31CE-K31HG2     23.720     41.698      0.777
V72CA-V72CG2-V72HA     61.238     21.192      4.331
L42CB-L42CG-L42HB2     39.226     26.582      1.551
L42CB-L42CD1-L42HB2     39.226     26.582      1.551
L42CB-L42CD2-L42HB2     39.226     26.582      1.551
R130CA-R130CB-R130HA     59.721     29.304      3.471
I61CD1-I61CB-I61HD1     14.715     37.568     -0.155
            ?-?-?     59.239     32.922      3.915
I64CB-I64CD1-I64HB     36.227     12.273      1.832
T134CB-T134CA-T134HB     69.744     62.132      4.300
V72CB-V72CG1-V72HB     31.224     18.467      2.544
I61CG1-I61CD1-I61HG12     28.220     14.504     -0.605
N100CB-N100CA-N100HB2     39.228     52.538      3.116
S38CB-S38CA-S38HB2     65.742     57.184      3.541
S38CB-S38CA-S38HB3     65.742     57.184      3.541
I64CG1-I64CD1-I64HG12     28.723     12.273      0.747
I64CG1-I64CD1-I64HG13     28.723     12.273      1.458
I64CG1-I64CG2-I64HG13     28.724     16.026      1.463
I64CG2-I64CG1-I64HG2     16.216     28.792      0.454
L22CB-L22CD2-L22HB2     47.228     26.897      1.446
L22CB-L22CD2-L22HB3     47.228     26.897      1.446
I61CG1-I61CD1-I61HG13     28.221     14.473      0.174
I61CB-I61CG2-I61HB     37.724     19.148      0.487
M111CA-M111CG-M111HA     55.235     31.741      5.641
M111CA-M111CB-M111HA     54.735     39.768      5.641
L42CA-L42CB-L42HA     56.737     39.116      4.054
S38CA-S38CB-S38HA     57.234     65.588      5.781
P98CD-P98CG-P98HD2     49.732     26.545      3.522
P98CD-P98CG-P98HD3     49.732     26.545      3.522
A133CB-A133CA-A133HB     20.215     53.736      1.352
Q53CA-Q53CB-Q53HA     55.233     29.260      4.351
            ?-?-?     55.229     30.159      4.384
            ?-?-?     26.721     50.473      2.082
F122CB-F122CA-F122HB2     38.730     62.255      3.120
S115CB-S115CA-S115HB3     66.239     56.353      4.292
            ?-?-?     51.219     28.265      3.586
Q116CG-Q116CB-Q116HG3     32.726     28.137      2.877
K21CA-K21CG-K21HA     55.236     24.662      5.697
I34CB-I34CG2-I34HB     41.729     17.951      1.730
P74CD-P74CG-P74HD3     51.238     27.164      3.538
K23CD-K23CG-K23HD2     29.224     25.481      1.317
K21CA-K21CB-K21HA     55.234     35.671      5.695
            ?-?-?     51.237     27.850      3.565
I34CB-I34CD1-I34HB     41.726     14.687      1.725
K81CA-K81CG-K81HA     58.240     25.086      4.065
L42CB-L42CA-L42HB3     39.225     56.495      2.168
K23CB-K23CG-K23HB2     35.223     25.324      1.299
H73CB-H73CA-H73HB3     36.727     55.119      3.130
I34CD1-I34CB-I34HD1     14.714     41.660      0.582
L76CA-L76CB-L76HA     56.236     42.351      3.750
N66CB-N66CA-N66HB2     40.729     53.054      2.522
L42CB-L42CG-L42HB3     39.227     26.475      2.159
L42CB-L42CD1-L42HB3     39.227     26.475      2.159
L42CB-L42CD2-L42HB3     39.227     26.475      2.159
Q128CB-Q128CG-Q128HB3     29.222     34.480      2.243
            ?-?-?     39.226     26.953      2.193
I61CD1-I61CG1-I61HD1     14.713     28.414     -0.151
I34CG1-I34CD1-I34HG12     28.723     14.854      0.953
L109CB-L109CA-L109HB2     43.230     50.473      1.466
L109CB-L109CA-L109HB3     43.230     50.473      1.466
A79CB-A79CA-A79HB     19.216     54.927      1.080
            ?-?-?     33.725     57.184      2.976
E33CB-E33CG-E33HB2     31.724     38.084      2.030
E33CB-E33CG-E33HB3     31.724     38.084      2.030
L71CG-L71CA-L71HG     26.221     53.054      0.879
            ?-?-?     26.721     51.097      1.859
Q53CB-Q53CA-Q53HB3     29.225     55.057      2.282
            ?-?-?     29.157     55.433      2.309
            ?-?-?     67.238     22.978      3.496
M111CB-M111CG-M111HB3     39.726     31.715      1.742
M111CB-M111CG-M111HB2     39.727     31.748      1.632
  H6CB-H6CA-H6HB2     30.223     58.354      3.028
W47CB-W47CA-W47HB2     30.223     58.354      3.028
L95CB-L95CG-L95HB3     45.229     26.861      1.313
L95CB-L95CD2-L95HB3     45.229     26.861      1.313
L76CB-L76CD1-L76HB2     42.225     21.694      1.357
K18CA-K18CB-K18HA     57.733     33.087      3.925
K114CA-K114CB-K114HA     57.733     33.087      3.925
            ?-?-?     57.738     40.665      5.184
V112CB-V112CG2-V112HB     36.227     22.597      1.869
I64CG2-I64CB-I64HG2     16.214     36.157      0.459
P27CA-P27CB-P27HA     64.742     31.743      4.343
I34CB-I34CA-I34HB     41.726     58.555      1.726
R35CG-R35CA-R35HG2     27.723     54.496      1.556
R35CG-R35CA-R35HG3     27.723     54.496      1.556
R63CG-R63CA-R63HG2     27.723     54.496      1.556
I34CD1-I34CG1-I34HD1     14.713     28.707      0.582
C94CB-C94CA-C94HB2     30.727     57.505      2.055
  M2CB-M2CA-M2HB2     33.225     55.636      2.001
  M2CB-M2CA-M2HB3     33.225     55.636      2.001
A113CB-A113CA-A113HB     22.218     50.090      1.586
K13CE-K13CD-K13HE3     41.729     30.199      3.237
I64CG1-I64CB-I64HG12     28.724     36.186      0.744
M49CA-M49CB-M49HA     54.234     31.743      5.276
K23CG-K23CE-K23HG2     25.721     42.214      1.312
K23CG-K23CE-K23HG3     25.721     42.214      1.312
K86CG-K86CE-K86HG2     25.721     42.214      1.312
L76CB-L76CA-L76HB3     42.225     56.300      1.938
            ?-?-?     51.736     21.701      5.155
P84CD-P84CG-P84HD3     50.234     27.380      3.660
K86CA-K86CB-K86HA     56.737     34.470      4.326
L95CB-L95CD1-L95HB2     45.230     23.436      1.211
 V5CG1-V5CB-V5HG1     18.714     31.191      0.765
V72CG1-V72CB-V72HG1     18.714     31.191      0.765
            ?-?-?     18.723     31.977      0.782
L42CB-L42CA-L42HB2     39.226     56.522      1.552
K13CA-K13CG-K13HA     61.238     26.830      3.587
V72CG1-V72CG2-V72HG1     18.717     21.565      0.769
L16CB-L16CD2-L16HB3     41.229     25.695      1.598
L26CB-L26CG-L26HB2     41.229     25.695      1.598
L26CB-L26CG-L26HB3     41.229     25.695      1.598
L26CB-L26CD2-L26HB2     41.229     25.695      1.598
L26CB-L26CD2-L26HB3     41.229     25.695      1.598
F122CA-F122CB-F122HA     62.235     38.781      4.058
            ?-?-?     32.225     55.636      2.544
P74CD-P74CB-P74HD3     51.234     32.472      3.544
L76CB-L76CD2-L76HB3     42.229     25.830      1.937
            ?-?-?     73.245     67.585      3.794
L76CB-L76CD1-L76HB3     42.231     21.666      1.939
E14CA-E14CB-E14HA     58.738     29.450      3.986
E46CA-E46CB-E46HA     58.738     29.450      3.986
            ?-?-?     33.224     55.232      2.338
            ?-?-?     59.240     29.445      3.903
V87CA-V87CG1-V87HA     62.245     21.110      3.983
V87CA-V87CG2-V87HA     62.230     22.430      3.981
I61CG1-I61CG2-I61HG12     28.735     19.108     -0.612
E14CA-E14CG-E14HA     58.738     36.535      3.981
E46CA-E46CG-E46HA     58.738     36.535      3.981
E124CA-E124CG-E124HA     59.239     36.535      3.981
K77CA-K77CG-K77HA     60.215     26.376      3.817
L71CB-L71CG-L71HB3     39.725     26.108      1.839
            ?-?-?     27.728     42.372      1.694
E124CA-E124CB-E124HA     59.241     29.447      3.978
I64CA-I64CG1-I64HA     62.741     28.611      3.801
   L8CG-L8CB-L8HG     27.722     42.833      1.724
R63CG-R63CD-R63HG3     27.722     42.833      1.724
R85CG-R85CD-R85HG2     27.722     43.335      1.749
R85CG-R85CD-R85HG3     27.722     43.335      1.749
L22CB-L22CG-L22HB2     47.233     24.281      1.436
L22CB-L22CG-L22HB3     47.233     24.281      1.436
S39CB-S39CA-S39HB2     63.738     58.905      3.992
S39CB-S39CA-S39HB3     63.738     58.905      3.992
            ?-?-?      5.706     60.954      0.487
 L8CB-L8CD1-L8HB2     42.734     23.519      1.088
N11CA-N11CB-N11HA     56.238     36.480      4.455
K90CG-K90CE-K90HG2     23.219     42.214      0.300
            ?-?-?     64.740     63.721      3.849
            ?-?-?     64.744     66.174      3.783
K86CA-K86CG-K86HA     56.742     25.314      4.322
V87CG2-V87CB-V87HG2     22.719     31.017      0.683
            ?-?-?     63.740     58.892      4.394
L76CB-L76CD2-L76HB2     42.229     25.801      1.356
R35CG-R35CD-R35HG2     27.722     43.246      1.561
R35CG-R35CD-R35HG3     27.722     43.246      1.561
R65CG-R65CD-R65HG2     27.722     43.246      1.561
V72CA-V72CG1-V72HA     61.240     18.467      4.333
S115CB-S115CA-S115HB2     66.240     56.306      3.987
E32CB-E32CG-E32HB3     34.225     36.154      1.962
            ?-?-?     67.768     21.400      3.123
            ?-?-?     39.728     53.054      3.116
            ?-?-?      5.707     14.473      0.485
P84CG-P84CD-P84HG3     27.224     50.533      2.072
P104CG-P104CD-P104HG2     27.224     50.533      2.072
P104CG-P104CD-P104HG3     27.224     50.533      2.072
E118CB-E118CA-E118HB3     30.722     59.583      2.232
E83CB-E83CA-E83HB3     31.224     53.571      2.074
E28CB-E28CA-E28HB2     27.724     57.817      2.285
E28CB-E28CA-E28HB3     27.724     57.817      2.285
            ?-?-?     33.222     21.032      1.460
  V5CA-V5CG1-V5HA     64.741     18.579      3.817
E32CB-E32CG-E32HB2     34.226     36.019      1.766
V44CG1-V44CB-V44HG1     22.223     36.364      0.978
   P9CA-P9CG-P9HA     62.742     28.135      4.540
E33CB-E33CA-E33HB2     31.726     57.049      2.035
E33CB-E33CA-E33HB3     31.726     57.049      2.035
            ?-?-?     59.239     32.406      4.062
            ?-?-?      9.210     57.841      0.716
 L8CB-L8CD2-L8HB2     42.727     25.835      1.089
W36CA-W36CB-W36HA     54.236     34.987      6.232
F96CB-F96CA-F96HB3     41.227     57.222      3.199
K13CA-K13CB-K13HA     61.240     32.265      3.590
F137CA-F137CB-F137HA     59.241     40.279      4.389
            ?-?-?     58.738     40.279      4.389
            ?-?-?     26.719     24.297      1.559
Q40CG-Q40CA-Q40HG2     33.726     59.923      2.431
Q40CG-Q40CA-Q40HG3     33.726     59.923      2.431
E28CG-E28CB-E28HG2     36.729     27.612      2.189
            ?-?-?     27.222     24.289      1.558
V107CB-V107CG1-V107HB     33.238     19.857      1.457
V107CB-V107CG2-V107HB     33.214     21.943      1.455
V44CB-V44CG2-V44HB     36.227     22.597      2.133
M93CB-M93CG-M93HB3     35.226     30.857      2.096
K23CA-K23CB-K23HA     54.738     35.638      5.282
Q128CB-Q128CG-Q128HB2     29.227     34.567      2.092
M93CB-M93CG-M93HB2     35.225     31.029      1.931
            ?-?-?     18.717     54.603      1.414
M49CB-M49CG-M49HB3     31.724     36.019      2.690
            ?-?-?     39.227     23.770      1.552
L71CB-L71CG-L71HB2     39.727     26.144      1.080
R37CD-R37CG-R37HD3     43.229     25.033      2.556
K18CB-K18CG-K18HB2     33.231     24.959      1.820
K18CB-K18CG-K18HB3     33.231     24.959      1.820
K114CB-K114CD-K114HB2     33.231     24.959      1.820
K31CG-K31CB-K31HG2     23.720     31.889      0.777
C94CA-C94CB-C94HA     57.739     30.479      5.092
K31CB-K31CG-K31HB3     31.724     23.969      1.344
I59CG2-I59CG1-I59HG2     14.214     26.896      0.861
I59CD1-I59CG1-I59HD1     14.214     26.896      0.861
K31CB-K31CG-K31HB2     31.724     23.995      1.225
L71CB-L71CA-L71HB3     39.728     53.054      1.840
            ?-?-?     31.730     53.735      1.927
M111CG-M111CA-M111HG2     31.715     55.005      1.965
R35CB-R35CA-R35HB3     31.732     54.396      1.900
I61CG2-I61CA-I61HG2     19.214     60.941      0.590
            ?-?-?     26.717     57.571      1.565
R65CG-R65CA-R65HG2     27.224     57.541      1.563
            ?-?-?     80.252     64.003      5.146
K86CB-K86CA-K86HB2     34.726     56.835      1.726
P110CA-P110CB-P110HA     60.739     30.648      4.605
M126CB-M126CA-M126HB2     30.723     56.801      1.388
            ?-?-?     48.235     21.671      4.942
            ?-?-?     29.715     56.051      2.046
            ?-?-?     43.732     33.810      3.200
R63CB-R63CA-R63HB2     29.724     54.840      2.088
R63CB-R63CA-R63HB3     29.724     54.840      2.088
E105CB-E105CA-E105HB2     29.720     55.832      2.049
K31CG-K31CD-K31HG3     24.220     29.448      1.058
K18CG-K18CD-K18HG2     24.720     29.308      1.385
K21CG-K21CD-K21HG2     24.720     29.308      1.385
K29CG-K29CD-K29HG2     24.720     29.308      1.385
P104CA-P104CB-P104HA     65.241     32.026      4.631
A121CA-A121CB-A121HA     55.236     18.467      4.252
            ?-?-?     58.738     14.175      6.133
            ?-?-?    118.269     43.112      6.821
R119CB-R119CA-R119HB3     28.716     60.640      2.621
R119CG-R119CA-R119HG3     28.716     60.640      2.621
A132CA-A132CB-A132HA     54.734     18.616      4.204
E124CB-E124CA-E124HB3     29.225     59.348      2.096
Q128CB-Q128CA-Q128HB2     29.225     59.348      2.096
            ?-?-?     43.730     33.810      3.281
            ?-?-?     63.741     13.821      3.849
K90CE-K90CG-K90HE3     42.230     23.216      2.783
E30CB-E30CA-E30HB3     30.725     55.737      2.141
H73CA-H73CB-H73HA     54.736     37.052      5.022
V62CB-V62CA-V62HB     31.224     63.895      2.214
K31CD-K31CB-K31HD2     29.721     32.026      1.456
K31CD-K31CB-K31HD3     29.721     32.026      1.456
K90CD-K90CB-K90HD2     29.721     32.026      1.456
K90CD-K90CB-K90HD3     29.721     32.026      1.456
K117CD-K117CB-K117HD2     29.721     32.026      1.456
V87CG2-V87CG1-V87HG2     22.717     21.150      0.680
R85CD-R85CB-R85HD3     43.232     30.462      3.244
            ?-?-?     27.710     52.633      1.652
I64CG1-I64CB-I64HG13     28.726     36.143      1.460
            ?-?-?     28.718     35.149      1.487
I34CA-I34CG2-I34HA     58.738     17.951      5.272
F137CB-F137CA-F137HB2     40.230     59.140      3.126
F137CB-F137CA-F137HB3     40.230     59.140      3.126
            ?-?-?     30.709     53.652      2.078
M93CG-M93CA-M93HG2     30.717     54.967      2.104
M93CG-M93CA-M93HG3     30.717     54.967      2.104
K81CG-K81CE-K81HG3     25.220     42.214      1.590
K82CG-K82CE-K82HG3     25.220     42.214      1.590
K117CG-K117CE-K117HG2     25.220     42.214      1.590
K117CG-K117CE-K117HG3     25.220     42.214      1.590
P104CB-P104CG-P104HB2     32.228     27.385      2.076
E30CB-E30CG-E30HB2     30.224     36.510      1.937
            ?-?-?     30.215     36.144      1.987
            ?-?-?     63.737     21.705      3.756
            ?-?-?     26.225     23.591      1.704
A75CB-A75CA-A75HB     18.718     54.982      1.505
A132CB-A132CA-A132HB     18.718     54.982      1.505
V67CB-V67CA-V67HB     32.225     61.830      1.942
            ?-?-?     48.233     17.435      4.942
L16CD2-L16CG-L16HD2     25.722     23.492     -0.122
L16CD2-L16CD1-L16HD2     25.722     23.492     -0.122
K21CB-K21CE-K21HB3     35.725     42.043      1.814
K69CB-K69CE-K69HB2     35.725     42.043      1.814
F103CB-F103CA-F103HB2     38.728     55.269      2.884
F103CB-F103CA-F103HB3     38.728     55.269      2.884
M49CG-M49CB-M49HG2     35.726     31.373      2.104
E33CG-E33CB-E33HG3     38.230     31.719      2.328
            ?-?-?     28.222     57.349      1.653
K21CD-K21CB-K21HD2     29.725     35.826      1.640
K21CD-K21CB-K21HD3     29.725     35.826      1.640
  H6CB-H6CA-H6HB3     30.223     58.356      3.177
W47CB-W47CA-W47HB3     30.223     58.356      3.177
            ?-?-?     26.720     44.931      1.256
            ?-?-?     23.219     66.993      1.033
K21CB-K21CG-K21HB2     35.726     24.662      1.744
L71CD1-L71CB-L71HD1     24.220     39.499      0.612
            ?-?-?     60.237     17.053      6.288
E46CG-E46CA-E46HG2     36.227     59.249      2.338
E46CG-E46CA-E46HG3     36.227     59.249      2.338
E124CG-E124CA-E124HG3     36.227     59.249      2.338
 V5CG2-V5CB-V5HG2     22.220     31.507      1.257
            ?-?-?     33.720     43.748      1.762
E30CA-E30CG-E30HA     56.238     36.391      4.381
            ?-?-?     59.239     30.341      4.201
E33CG-E33CA-E33HG2     38.226     57.084      2.071
V112CG2-V112CA-V112HG2     22.719     60.413      1.046
P27CB-P27CA-P27HB2     32.225     64.928      1.957
K18CG-K18CD-K18HG3     25.221     29.173      1.463
K81CG-K81CD-K81HG2     25.221     29.173      1.463
K82CG-K82CD-K82HG2     25.221     29.173      1.463
K86CG-K86CD-K86HG3     25.221     29.173      1.463
L76CG-L76CD2-L76HG     26.721     25.695      1.642
Q40CB-Q40CG-Q40HB2     27.718     33.310      2.085
P104CG-P104CB-P104HG2     27.724     32.172      2.071
P104CG-P104CB-P104HG3     27.724     32.172      2.071
N66CB-N66CA-N66HB3     40.729     53.054      2.852
 V5CG2-V5CA-V5HG2     22.217     64.824      1.256
            ?-?-?     44.230     29.502      3.038
            ?-?-?     44.220     28.073      3.008
M125CG-M125CB-M125HG2     32.225     33.438      2.412
            ?-?-?     33.712     42.190      1.739
M125CG-M125CB-M125HG3     31.724     33.579      2.760
            ?-?-?     14.215     21.668      0.915
D54CB-D54CA-D54HB3     41.728     53.717      2.673
K21CG-K21CA-K21HG2     24.720     55.119      1.392
K29CG-K29CA-K29HG2     24.720     55.119      1.392
            ?-?-?     55.738     14.188      4.410
K21CB-K21CG-K21HB3     35.725     24.796      1.815
            ?-?-?     67.741     73.322      3.944
I61CG2-I61CG1-I61HG2     19.215     28.411      0.589
K31CA-K31CB-K31HA     57.238     31.706      3.630
K81CG-K81CB-K81HG2     25.223     32.553      1.454
K82CG-K82CB-K82HG2     25.213     33.771      1.489
D102CB-D102CA-D102HB3     42.229     55.784      2.709
K31CG-K31CA-K31HG3     24.219     57.009      1.051
Q128CB-Q128CA-Q128HB3     29.223     59.415      2.245
            ?-?-?     41.729     54.603      2.910
V44CA-V44CG2-V44HA     61.740     22.597      4.634
Q53CB-Q53CG-Q53HB2     29.228     33.389      1.740
A89CB-A89CA-A89HB     18.217     55.636      1.451
I61CG2-I61CD1-I61HG2     19.217     14.475      0.587
V127CB-V127CA-V127HB     31.724     66.993      2.111
            ?-?-?     61.232     62.047      4.644
P98CB-P98CD-P98HB2     31.226     49.773      2.261
L76CA-L76CD2-L76HA     56.236     25.798      3.751
            ?-?-?     60.239     26.204      6.288
E28CA-E28CB-E28HA     57.747     27.482      3.948
K90CE-K90CD-K90HE3     42.229     29.439      2.782
N56CB-N56CA-N56HB2     39.229     52.901      2.561
N136CB-N136CA-N136HB2     39.229     52.901      2.561
            ?-?-?     40.228     59.233      2.987
P84CG-P84CB-P84HG3     27.722     32.406      2.074
I34CA-I34CG1-I34HA     58.737     28.620      5.268
R63CD-R63CG-R63HD2     42.730     27.375      3.183
R63CD-R63CG-R63HD3     42.730     27.375      3.183
P27CB-P27CD-P27HB3     32.223     50.401      2.441
P104CB-P104CD-P104HB3     32.223     50.401      2.441
P84CB-P84CD-P84HB3     32.224     50.102      2.485
            ?-?-?     32.227     50.934      2.443
V44CA-V44CG1-V44HA     62.239     22.256      4.637
V67CA-V67CG2-V67HA     62.239     22.256      4.637
L8CD2-L8CD1-L8HD2     25.726     23.640      0.926
            ?-?-?     43.248     23.449      0.890
            ?-?-?     33.225     21.565      1.458
K77CD-K77CG-K77HD2     27.222     26.211      0.879
            ?-?-?     27.224     23.791      1.394
T92CB-T92CG2-T92HB     72.746     23.529      4.298
            ?-?-?     26.719     23.770      0.604
V67CB-V67CG1-V67HB     32.225     20.532      1.950
            ?-?-?     41.229     54.603      2.822
L22CG-L22CD2-L22HG     24.223     27.010      0.855
            ?-?-?     48.234     14.227      5.149
F25CA-F25CB-F25HA     56.737     40.149      4.604
L76CD2-L76CD1-L76HD2     25.721     21.565      1.077
I64CA-I64CG2-I64HA     62.741     16.021      3.801
E83CG-E83CB-E83HG2     36.730     31.503      2.193
R35CD-R35CG-R35HD3     43.233     27.890      3.247
R85CD-R85CG-R85HD3     43.233     27.890      3.247
L16CB-L16CD2-L16HB2     41.228     25.346      0.711
            ?-?-?     34.228     29.005      2.371
            ?-?-?     34.230     29.694      2.333
K117CA-K117CD-K117HA     59.744     28.948      4.159
            ?-?-?     59.727     30.033      4.195
L16CB-L16CG-L16HB2     41.230     23.527      0.708
L16CB-L16CD1-L16HB2     41.230     23.527      0.708
            ?-?-?     62.232     63.099      4.680
K86CB-K86CD-K86HB2     34.726     28.948      1.707
            ?-?-?     59.240     58.353      5.186
K18CA-K18CD-K18HA     57.732     29.333      3.919
K77CA-K77CD-K77HA     60.239     26.727      3.827
A133CA-A133CB-A133HA     53.736     20.016      4.172
Q128CA-Q128CB-Q128HA     59.244     28.968      4.162
            ?-?-?     59.739     17.057      6.134
            ?-?-?     48.235     17.024      5.146
V67CG1-V67CA-V67HG1     20.716     61.970      0.628
R65CD-R65CG-R65HD2     43.731     27.332      3.116
R65CD-R65CG-R65HD3     43.731     27.332      3.116
            ?-?-?     58.738     28.936      4.162
K21CG-K21CA-K21HG3     24.720     55.119      1.451
K29CG-K29CA-K29HG3     24.720     55.119      1.451
F103CA-F103CB-F103HA     55.235     38.740      5.016
  P9CD-P9CB-P9HD3     50.233     32.505      4.022
            ?-?-?     43.731     26.556      3.072
            ?-?-?     26.719     54.456      1.548
K23CA-K23CG-K23HA     55.235     25.348      5.283
            ?-?-?     27.223     23.771      0.156
            ?-?-?     55.236     41.698      4.502
            ?-?-?     58.738     65.537      3.686
            ?-?-?     59.245     65.531      3.685
P104CD-P104CB-P104HD2     50.234     32.030      3.429
I34CG1-I34CB-I34HG12     28.723     41.698      0.960
  N3CB-N3CA-N3HB3     39.228     52.674      2.839
            ?-?-?     55.739     17.557      4.302
K31CG-K31CE-K31HG3     23.718     41.318      1.059
P110CG-P110CB-P110HG3     26.224     30.766      1.838
D102CA-D102CB-D102HA     55.735     42.028      4.476
A15CB-A15CA-A15HB     18.717     55.119      1.598
A121CB-A121CA-A121HB     18.717     55.119      1.598
  D7CB-D7CA-D7HB3     41.730     54.192      2.915
E14CB-E14CG-E14HB3     29.723     36.535      2.038
E105CB-E105CG-E105HB2     29.723     36.535      2.038
E124CB-E124CG-E124HB2     29.723     36.535      2.038
            ?-?-?     58.238     29.308      3.908
E30CA-E30CB-E30HA     55.741     30.313      4.381
            ?-?-?     55.736     29.402      4.350
K90CD-K90CG-K90HD2     29.722     23.450      1.453
K90CD-K90CG-K90HD3     29.722     23.450      1.453
            ?-?-?     29.720     24.915      1.490
D52CB-D52CA-D52HB3     38.732     53.186      2.909
L95CD2-L95CD1-L95HD2     26.720     23.801      0.157
            ?-?-?     26.721     57.750      2.276
            ?-?-?     65.742     58.354      3.779
A79CA-A79CB-A79HA     54.734     19.327      4.036
K31CG-K31CD-K31HG2     23.720     29.473      0.781
E14CG-E14CA-E14HG2     36.227     59.249      2.258
E124CG-E124CA-E124HG2     36.227     59.249      2.258
K90CE-K90CG-K90HE2     42.230     23.246      2.707
            ?-?-?     40.232     56.809      2.993
            ?-?-?     58.738     25.695      6.137
            ?-?-?     35.726     31.475      3.120
L71CB-L71CD1-L71HB3     39.725     24.040      1.833
            ?-?-?     32.226     59.894      1.955
            ?-?-?     55.730     41.502      4.516
            ?-?-?     27.222     26.211      1.063
K81CB-K81CA-K81HB3     32.726     58.061      1.892
K114CB-K114CA-K114HB3     32.726     58.061      1.892
P98CB-P98CG-P98HB2     31.225     26.527      2.266
V72CG2-V72CG1-V72HG2     21.222     18.376      0.744
Q53CG-Q53CA-Q53HG3     33.225     55.016      2.231
H73CB-H73CA-H73HB2     36.724     54.931      2.556
            ?-?-?     65.242     31.321      3.815
K29CB-K29CG-K29HB2     35.226     24.662      1.700
P74CB-P74CA-P74HB2     32.226     65.890      2.361
P74CB-P74CA-P74HB3     32.226     65.890      2.361
            ?-?-?     27.222     32.413      1.063
K13CG-K13CB-K13HG2     26.718     32.300      1.060
            ?-?-?     40.728     29.651      2.276
            ?-?-?     55.737     21.704      4.300
            ?-?-?     34.227     29.420      1.474
D120CA-D120CB-D120HA     58.242     39.443      4.240
Q128CG-Q128CA-Q128HG3     34.725     59.404      2.612
L16CG-L16CB-L16HG     23.720     41.518      0.523
L16CD1-L16CB-L16HD1     23.720     41.518      0.523
L109CG-L109CD1-L109HG     25.722     23.442      0.816
L109CG-L109CD2-L109HG     25.722     23.442      0.816
L42CA-L42CG-L42HA     56.733     26.545      4.050
L42CA-L42CD1-L42HA     56.733     26.545      4.050
L42CA-L42CD2-L42HA     56.733     26.545      4.050
            ?-?-?     27.225     56.545      1.392
            ?-?-?     59.742     25.666      6.133
E30CG-E30CA-E30HG2     36.724     55.826      2.329
E105CG-E105CA-E105HG3     36.724     55.826      2.329
L95CA-L95CG-L95HA     54.737     26.894      4.623
L95CA-L95CD2-L95HA     54.737     26.894      4.623
            ?-?-?     55.739     21.925      4.412
            ?-?-?     18.715     21.671      0.868
V127CG1-V127CA-V127HG1     21.224     67.228      0.929
V127CG2-V127CA-V127HG2     21.224     67.228      0.929
V67CG2-V67CA-V67HG2     22.218     61.966      0.743
            ?-?-?     32.225     24.796      1.953
            ?-?-?     72.746     39.116      5.866
L42CD2-L42CA-L42HD2     26.720     56.869      0.604
L42CD1-L42CA-L42HD1     26.721     56.532      0.603
            ?-?-?     27.230     56.572      0.605
E118CG-E118CB-E118HG3     37.728     30.650      2.415
K18CD-K18CG-K18HD2     29.224     24.996      1.659
K18CD-K18CG-K18HD3     29.224     24.996      1.659
K81CD-K81CG-K81HD2     29.224     24.996      1.659
K81CD-K81CG-K81HD3     29.224     24.996      1.659
L42CG-L42CA-L42HG     26.721     56.731      1.387
            ?-?-?     27.222     46.860      1.561
K31CA-K31CG-K31HA     57.236     23.993      3.631
            ?-?-?     23.718     26.694      0.555
L16CG-L16CD2-L16HG     23.721     25.640      0.531
L16CD1-L16CD2-L16HD1     23.721     25.640      0.531
            ?-?-?     23.713     26.478      0.551
T134CB-T134CG2-T134HB     69.742     21.218      4.300
            ?-?-?     26.721     24.146      1.385
D101CA-D101CB-D101HA     57.719     40.393      4.299
D131CA-D131CB-D131HA     57.678     39.851      4.313
K77CD-K77CB-K77HD3     27.222     32.406      1.378
E30CG-E30CB-E30HG3     36.727     30.485      2.430
            ?-?-?     31.723     41.796      1.338
            ?-?-?     26.720     32.293      1.929
P98CG-P98CB-P98HG3     26.721     30.993      2.133
K18CG-K18CB-K18HG2     25.222     33.058      1.374
R63CA-R63CG-R63HA     54.733     27.118      4.386
            ?-?-?     23.215     42.123      1.752
L109CB-L109CD1-L109HB2     43.229     23.487      1.463
L109CB-L109CD1-L109HB3     43.229     23.487      1.463
L109CB-L109CD2-L109HB2     43.229     23.487      1.463
L109CB-L109CD2-L109HB3     43.229     23.487      1.463
K81CG-K81CA-K81HG3     25.221     58.074      1.603
K82CG-K82CA-K82HG3     25.221     58.074      1.603
Q128CA-Q128CG-Q128HA     59.242     34.590      4.153
            ?-?-?     58.738     34.573      4.153
            ?-?-?     26.221     53.054      1.356
V62CG1-V62CB-V62HG1     18.718     30.991      0.868
P98CB-P98CA-P98HB2     31.224     62.347      2.265
I64CG2-I64CD1-I64HG2     16.218     12.124      0.458
R85CB-R85CA-R85HB2     30.224     57.184      1.928
R85CB-R85CA-R85HB3     30.224     57.184      1.928
V67CG1-V67CG2-V67HG1     20.713     22.282      0.623
            ?-?-?     60.225     14.235      6.289
E105CA-E105CB-E105HA     55.738     29.428      4.595
L71CD1-L71CG-L71HD1     24.220     26.309      0.611
L71CD1-L71CD2-L71HD1     24.220     26.309      0.611
 V5CG1-V5CA-V5HG1     18.719     64.848      0.779
D41CA-D41CB-D41HA     53.737     40.245      4.461
            ?-?-?     53.733     38.882      4.432
R35CA-R35CG-R35HA     54.737     27.897      5.333
            ?-?-?     27.719     60.406      1.734
            ?-?-?     21.719     61.830      0.747
M125CB-M125CA-M125HB2     33.725     59.765      2.016
L26CB-L26CD1-L26HB2     41.229     23.113      1.598
L26CB-L26CD1-L26HB3     41.229     23.113      1.598
  P9CB-P9CD-P9HB3     32.728     50.333      2.569
L16CD2-L16CB-L16HD2     25.721     41.181     -0.118
N56CA-N56CB-N56HA     53.235     39.633      4.238
L71CA-L71CB-L71HA     53.235     39.633      4.238
I34CG1-I34CD1-I34HG13     28.721     14.658      1.834
            ?-?-?     44.232     25.008      3.022
E118CG-E118CA-E118HG3     37.727     59.619      2.411
            ?-?-?     26.721     29.824      1.715
  D7CB-D7CA-D7HB2     41.726     54.060      2.568
D54CB-D54CA-D54HB2     41.726     54.060      2.568
            ?-?-?     41.728     52.775      2.517
P104CA-P104CG-P104HA     65.241     27.379      4.631
K90CD-K90CE-K90HD2     29.721     41.858      1.454
K90CD-K90CE-K90HD3     29.721     41.858      1.454
K117CD-K117CE-K117HD2     29.721     41.858      1.454
K81CD-K81CB-K81HD2     29.214     32.508      1.688
K81CD-K81CB-K81HD3     29.214     32.508      1.688
            ?-?-?    130.775     42.869      7.366
K18CD-K18CB-K18HD2     29.232     33.043      1.656
K18CD-K18CB-K18HD3     29.232     33.043      1.656
R85CD-R85CA-R85HD3     43.229     57.557      3.242
R130CB-R130CA-R130HB3     29.220     59.914      1.915
L76CD2-L76CA-L76HD2     25.720     56.288      1.073
L95CG-L95CA-L95HG     27.233     54.674      1.255
I34CG1-I34CA-I34HG12     28.730     58.559      0.957
R37CD-R37CB-R37HD3     43.301     31.179      2.553
P84CB-P84CG-P84HB2     32.225     27.243      1.957
V67CB-V67CG2-V67HB     32.225     22.081      1.942
            ?-?-?     58.738     37.659      4.183
            ?-?-?     26.721     54.709      1.259
            ?-?-?     27.225     24.243      0.872
K21CB-K21CD-K21HB3     35.726     29.824      1.818
            ?-?-?     27.223     30.236      1.068
L76CD2-L76CB-L76HD2     25.719     42.364      1.078
L26CG-L26CB-L26HG     25.712     41.111      1.047
P104CG-P104CA-P104HG2     27.224     65.025      2.070
P104CG-P104CA-P104HG3     27.224     65.025      2.070
            ?-?-?     26.720     65.023      2.071
V112CG2-V112CB-V112HG2     22.719     35.901      1.045
            ?-?-?     26.221     24.146      1.363
K81CB-K81CG-K81HB3     32.724     25.054      1.889
K114CB-K114CD-K114HB3     32.724     25.054      1.889
P27CD-P27CB-P27HD2     50.234     32.026      3.751
P104CD-P104CB-P104HD3     50.234     32.026      3.751
M111CG-M111CA-M111HG3     31.723     54.975      2.319
            ?-?-?     55.743     25.556      4.411
K18CG-K18CE-K18HG3     25.220     42.214      1.458
K81CG-K81CE-K81HG2     25.220     42.214      1.458
K82CG-K82CE-K82HG2     25.220     42.214      1.458
K86CG-K86CE-K86HG3     25.220     42.214      1.458
K114CD-K114CE-K114HD2     25.220     42.214      1.458
K114CD-K114CE-K114HD3     25.220     42.214      1.458
M125CG-M125CA-M125HG3     31.725     59.902      2.759
P98CD-P98CB-P98HD2     49.736     30.957      3.515
P98CD-P98CB-P98HD3     49.736     30.957      3.515
E105CB-E105CA-E105HB3     29.221     55.803      2.423
            ?-?-?     26.721     46.868      1.553
K18CG-K18CE-K18HG2     24.718     42.153      1.380
K21CG-K21CE-K21HG2     24.718     42.153      1.380
K29CG-K29CE-K29HG2     24.718     42.153      1.380
            ?-?-?     33.720     25.169      1.481
V87CG1-V87CA-V87HG1     21.218     62.483      0.838
K31CG-K31CA-K31HG2     23.720     57.316      0.780
P98CA-P98CG-P98HA     62.241     26.351      5.019
            ?-?-?     23.720     67.607      1.082
K81CG-K81CB-K81HG3     25.220     32.922      1.598
K18CE-K18CD-K18HE2     42.231     29.124      2.953
K18CE-K18CD-K18HE3     42.231     29.124      2.953
K81CE-K81CD-K81HE2     42.231     29.124      2.953
K81CE-K81CD-K81HE3     42.231     29.124      2.953
K86CE-K86CD-K86HE2     42.231     29.124      2.953
K86CE-K86CD-K86HE3     42.231     29.124      2.953
W36CB-W36CA-W36HB2     34.726     54.223      2.686
W36CB-W36CA-W36HB3     34.726     54.223      2.686
            ?-?-?     30.724     26.727      1.620
L76CG-L76CA-L76HG     26.720     56.280      1.629
K90CG-K90CA-K90HG2     23.268     57.815      0.297
            ?-?-?     56.235     66.290      4.668
V12CB-V12CG1-V12HB     31.730     21.654      2.081
V127CB-V127CG2-V127HB     31.730     21.654      2.081
V127CB-V127CG1-V127HB     31.719     21.340      2.107
            ?-?-?     31.722     23.192      2.106
 L8CB-L8CD2-L8HB3     42.730     25.695      1.678
            ?-?-?     51.234     63.895      5.433
            ?-?-?     66.241     42.870      6.888
E28CA-E28CG-E28HA     57.738     37.052      3.944
K90CB-K90CD-K90HB2     31.725     29.608      1.569
K90CB-K90CD-K90HB3     31.725     29.608      1.569
K77CB-K77CA-K77HB3     32.225     59.918      1.829
K117CB-K117CA-K117HB2     32.225     59.918      1.829
K117CB-K117CA-K117HB3     32.225     59.918      1.829
P60CB-P60CA-P60HB2     32.726     62.964      1.755
            ?-?-?     56.238     14.195      4.484
I34CG2-I34CG1-I34HG2     18.221     28.640      0.793
P74CB-P74CD-P74HB2     32.725     50.990      2.382
P74CB-P74CD-P74HB3     32.725     50.990      2.382
P99CB-P99CD-P99HB3     32.725     50.990      2.382
L76CA-L76CD1-L76HA     56.241     21.573      3.749
            ?-?-?     56.235     17.054      4.484
            ?-?-?     36.725     53.676      2.072
K13CG-K13CB-K13HG3     27.225     32.521      1.465
            ?-?-?     55.737     63.895      4.414
            ?-?-?     31.726     54.442      2.690
M49CB-M49CA-M49HB2     31.718     54.378      2.668
V107CG2-V107CA-V107HG2     21.719     63.555      0.920
L8CD1-L8CD2-L8HD1     23.718     25.835      0.956
            ?-?-?     38.725     42.303      3.009
K31CB-K31CA-K31HB3     31.724     57.184      1.356
K29CE-K29CG-K29HE2     42.230     24.825      3.024
K29CE-K29CG-K29HE3     42.230     24.825      3.024
K114CE-K114CG-K114HE2     42.230     24.825      3.024
K114CE-K114CG-K114HE3     42.230     24.825      3.024
K114CE-K114CD-K114HE2     42.230     24.825      3.024
K114CE-K114CD-K114HE3     42.230     24.825      3.024
K117CE-K117CG-K117HE2     42.230     24.825      3.024
K117CE-K117CG-K117HE3     42.230     24.825      3.024
K21CG-K21CB-K21HG2     24.723     35.647      1.392
K29CG-K29CB-K29HG2     24.723     35.647      1.392
            ?-?-?     35.723     58.540      2.826
V107CG1-V107CA-V107HG1     20.216     63.738      0.391
P110CA-P110CG-P110HA     60.731     26.151      4.605
K13CG-K13CD-K13HG2     26.720     30.235      1.065
            ?-?-?     25.722     26.825      0.255
A15CA-A15CB-A15HA     54.736     18.467      4.113
            ?-?-?     31.223     18.383      0.758
            ?-?-?     28.223     23.571      0.920
E32CG-E32CB-E32HG2     36.231     34.038      2.337
E32CG-E32CB-E32HG3     36.231     34.038      2.337
            ?-?-?     48.233     30.341      4.942
            ?-?-?     27.722     30.341      1.649
            ?-?-?     33.725     65.960      2.976
            ?-?-?     21.722     18.841      0.919
K23CB-K23CE-K23HB2     35.259     42.143      1.300
M49CG-M49CA-M49HG3     36.227     54.087      2.258
            ?-?-?     31.722     22.215      1.044
E28CG-E28CA-E28HG2     36.729     57.833      2.183
P110CG-P110CA-P110HG2     26.334     60.963      0.447
            ?-?-?     26.459     60.860      0.444
            ?-?-?     26.484     60.205      0.451
            ?-?-?     50.303     17.105      4.562
            ?-?-?     50.340     16.834      4.561
            ?-?-?     22.710     67.250      1.036
            ?-?-?     22.719     66.839      1.037
V12CG2-V12CA-V12HG2     22.714     65.812      1.045
K69CG-K69CA-K69HG2     27.721     57.042      1.075
K69CG-K69CA-K69HG3     27.721     57.042      1.075
            ?-?-?     55.737     63.731      4.300
            ?-?-?     45.729     42.216      2.942
E46CB-E46CG-E46HB2     29.223     36.148      1.450
K23CD-K23CB-K23HD3     29.225     35.369      1.485
R130CG-R130CA-R130HG2     26.719     59.905      1.433
K86CD-K86CG-K86HD3     29.223     25.695      1.576
P60CB-P60CD-P60HB2     32.721     51.777      1.755
K82CD-K82CG-K82HD2     29.223     25.178      1.744
K82CD-K82CG-K82HD3     29.223     25.178      1.744
K117CD-K117CG-K117HD3     29.223     25.178      1.744
            ?-?-?     32.225     65.444      1.972
K81CA-K81CD-K81HA     58.241     29.170      4.061
            ?-?-?     41.727     29.377      1.746
I34CB-I34CG1-I34HB     41.723     28.579      1.721
I64CG1-I64CA-I64HG13     28.727     62.481      1.454
            ?-?-?     80.250     63.895      4.942
E30CG-E30CA-E30HG3     36.227     55.636      2.426
K21CA-K21CD-K21HA     55.238     29.671      5.694
K86CD-K86CB-K86HD3     28.725     34.627      1.578
K77CD-K77CE-K77HD3     27.222     42.214      1.392
K23CD-K23CG-K23HD3     29.223     25.178      1.480
K117CD-K117CG-K117HD2     29.223     25.178      1.480
R130CG-R130CA-R130HG3     26.703     59.853      1.693
            ?-?-?     27.223     59.865      1.441
L71CA-L71CD1-L71HA     53.238     23.984      4.234
E14CB-E14CA-E14HB2     29.724     58.897      1.982
            ?-?-?     14.715     21.699      0.925
            ?-?-?     63.236     61.983      4.642
E46CG-E46CB-E46HG2     36.226     29.649      2.334
E46CG-E46CB-E46HG3     36.226     29.649      2.334
E124CG-E124CB-E124HG3     36.226     29.649      2.334
            ?-?-?     58.238     63.895      4.472
            ?-?-?     28.181     61.159      0.173
R35CA-R35CB-R35HA     54.736     31.889      5.330
            ?-?-?     28.221     26.182      0.919
E28CG-E28CB-E28HG3     36.726     27.541      2.247
            ?-?-?     29.728     36.628      2.117
            ?-?-?     25.719     23.542      0.258
            ?-?-?     39.215     53.526      2.760
  N3CB-N3CA-N3HB2     39.228     52.639      2.670
N56CB-N56CA-N56HB3     39.233     52.942      2.718
N136CB-N136CA-N136HB3     39.233     52.942      2.718
K81CB-K81CD-K81HB3     32.725     29.308      1.884
            ?-?-?     58.737     59.890      3.471
P98CB-P98CD-P98HB3     31.224     49.817      2.377
            ?-?-?     56.236     21.975      4.483
            ?-?-?     37.725     41.819      2.848
            ?-?-?     55.736     17.057      4.411
            ?-?-?     23.721     39.243      0.552
W129CA-W129CB-W129HA     58.217     30.321      4.637
L26CD1-L26CG-L26HD1     22.723     25.844      1.059
L26CD1-L26CD2-L26HD1     22.723     25.844      1.059
            ?-?-?     45.230     42.862      3.243
            ?-?-?     60.739     65.579      3.691
  P9CG-P9CA-P9HG2     28.185     62.776      2.196
  P9CG-P9CA-P9HG3     28.185     62.776      2.196
P60CG-P60CA-P60HG3     28.185     62.776      2.196
E14CB-E14CA-E14HB3     29.723     59.249      2.038
E124CB-E124CA-E124HB2     29.723     59.249      2.038
            ?-?-?     51.734     31.103      5.147
            ?-?-?     56.739     23.758      4.051
            ?-?-?     51.734     29.693      5.170
            ?-?-?     51.781     30.579      5.147
L76CG-L76CB-L76HG     26.718     42.582      1.632
I64CG1-I64CA-I64HG12     28.774     62.639      0.743
            ?-?-?     59.240     58.072      3.693
            ?-?-?     50.235     17.964      4.945
K82CD-K82CE-K82HD2     29.222     42.055      1.741
K82CD-K82CE-K82HD3     29.222     42.055      1.741
K117CD-K117CE-K117HD3     29.222     42.055      1.741
I59CG2-I59CA-I59HG2     14.261     58.062      0.861
            ?-?-?    129.276     41.283      7.290
P99CB-P99CD-P99HB2     32.724     50.573      1.891
 L8CD1-L8CA-L8HD1     23.729     54.069      0.954
M126CG-M126CB-M126HG3     31.724     30.857      1.473
I59CD1-I59CA-I59HD1     14.328     58.302      0.861
            ?-?-?     31.722     32.779      3.215
            ?-?-?     27.222     26.211      1.649
            ?-?-?     44.229     42.008      2.940
K82CB-K82CE-K82HB3     33.724     42.072      1.985
            ?-?-?     29.216     58.590      1.314
            ?-?-?     44.229     43.333      2.900
Q40CB-Q40CA-Q40HB3     27.722     59.904      2.159
            ?-?-?     38.728     54.087      2.646
            ?-?-?     59.739     21.565      6.137
            ?-?-?     48.299     17.510      4.298
            ?-?-?     21.719     27.940      0.598
K21CB-K21CA-K21HB2     35.727     54.954      1.749
            ?-?-?     28.220     22.734      1.045
E118CA-E118CG-E118HA     59.712     37.705      4.191
K81CD-K81CA-K81HD2     29.225     58.186      1.683
K81CD-K81CA-K81HD3     29.225     58.186      1.683
K18CD-K18CA-K18HD2     29.219     57.756      1.654
K18CD-K18CA-K18HD3     29.219     57.756      1.654
K21CB-K21CD-K21HB2     35.728     29.754      1.752
            ?-?-?     31.224     37.052      2.082
            ?-?-?     54.236     51.506      6.819
P110CB-P110CA-P110HB3     30.723     60.933      1.970
K31CB-K31CE-K31HB2     31.738     41.309      1.227
            ?-?-?     35.719     28.922      1.700
            ?-?-?    131.273     42.867      7.607
P110CB-P110CG-P110HB3     30.726     26.330      1.971
            ?-?-?     22.719     14.203      7.130
            ?-?-?     40.729     28.276      3.270
R63CD-R63CB-R63HD2     42.729     30.236      3.179
R63CD-R63CB-R63HD3     42.729     30.236      3.179
P99CG-P99CA-P99HG2     27.733     62.962      1.793
I61CG1-I61CA-I61HG12     28.851     60.782     -0.613
            ?-?-?    129.273     43.073      7.292
K81CB-K81CE-K81HB3     32.724     42.048      1.886
K114CB-K114CE-K114HB3     32.724     42.048      1.886
            ?-?-?     64.241     58.353      3.861
L26CG-L26CA-L26HG     26.209     52.669      1.045
L26CD2-L26CA-L26HD2     26.209     52.669      1.045
K18CG-K18CA-K18HG2     25.222     58.038      1.375
            ?-?-?     14.213     28.691      0.311
R65CD-R65CA-R65HD2     43.748     57.845      3.114
R65CD-R65CA-R65HD3     43.748     57.845      3.114
V62CG1-V62CA-V62HG1     18.717     63.519      0.868
            ?-?-?     66.743     32.922      6.027
P60CB-P60CD-P60HB3     32.724     51.608      2.608
            ?-?-?     28.223     50.573      2.137
V67CA-V67CB-V67HA     62.241     31.889      4.648
            ?-?-?     54.218     23.425      4.617
I61CD1-I61CG2-I61HD1     14.733     19.083     -0.153
L95CD1-L95CA-L95HD1     23.793     54.567      0.259
K23CA-K23CD-K23HA     55.237     29.148      5.275
E105CG-E105CB-E105HG2     36.726     29.634      2.041
            ?-?-?     38.229     42.170      2.892
            ?-?-?     45.730     29.443      2.900
            ?-?-?     42.725     14.200      1.982
T134CG2-T134CA-T134HG2     21.718     61.970      1.145
            ?-?-?     54.233     14.506      6.823
            ?-?-?     42.227     29.222      1.650
K18CE-K18CB-K18HE2     42.230     32.922      2.962
K18CE-K18CB-K18HE3     42.230     32.922      2.962
K81CE-K81CB-K81HE2     42.230     32.922      2.962
K81CE-K81CB-K81HE3     42.230     32.922      2.962
P110CB-P110CD-P110HB2     30.762     50.991      1.602
E14CG-E14CB-E14HG2     36.229     29.673      2.255
E124CG-E124CB-E124HG2     36.229     29.673      2.255
P27CG-P27CA-P27HG2     28.269     64.933      2.328
P27CG-P27CA-P27HG3     28.183     64.699      2.330
            ?-?-?     30.653     50.809      1.603
            ?-?-?     45.730     29.162      3.016
            ?-?-?     15.214     22.217      1.036
            ?-?-?     38.676     17.149      1.821
K21CE-K21CB-K21HE2     42.230     35.503      2.896
K21CE-K21CB-K21HE3     42.230     35.503      2.896
            ?-?-?     38.744     17.386      1.820
I34CD1-I34CG2-I34HD1     14.687     17.858      0.582
K29CE-K29CD-K29HE2     42.229     29.167      3.023
K29CE-K29CD-K29HE3     42.229     29.167      3.023
K82CE-K82CD-K82HE2     42.229     29.167      3.023
K82CE-K82CD-K82HE3     42.229     29.167      3.023
K117CE-K117CD-K117HE2     42.229     29.167      3.023
K117CE-K117CD-K117HE3     42.229     29.167      3.023
M111CB-M111CA-M111HB2     39.727     54.975      1.624
            ?-?-?     26.720     52.668      1.653
            ?-?-?     18.714     17.600      2.078
            ?-?-?     59.239     28.276      4.626
M126CG-M126CB-M126HG2     31.724     30.857      1.392
K77CB-K77CE-K77HB2     32.724     42.071      1.739
Q116CA-Q116CB-Q116HA     58.729     28.096      4.623
            ?-?-?     56.238     63.829      4.484
            ?-?-?     61.240     42.086      3.024
            ?-?-?     23.711     22.186      0.742
            ?-?-?     34.226     29.168      1.594
            ?-?-?     26.680     17.778      1.919
L22CG-L22CA-L22HG     24.219     53.946      0.853
            ?-?-?     15.715     22.420      1.045
            ?-?-?     38.727     29.188      3.024
            ?-?-?     66.241     41.053      6.889
            ?-?-?     61.737     17.054      6.133
            ?-?-?     45.234     53.850      2.584
            ?-?-?     35.732     58.565      2.706
            ?-?-?     55.233     18.451      4.739
R63CG-R63CA-R63HG3     27.223     54.478      1.734
L71CD1-L71CA-L71HD1     24.216     53.053      0.606
            ?-?-?     49.194     30.193      2.077
            ?-?-?     25.216     42.064      1.857
            ?-?-?     58.738     26.131      6.281
K21CD-K21CA-K21HD2     29.723     55.103      1.636
K21CD-K21CA-K21HD3     29.723     55.103      1.636
            ?-?-?     14.212     12.217      0.308
K29CD-K29CG-K29HD3     29.227     24.784      1.982
            ?-?-?     32.224     24.970      1.946
            ?-?-?     31.222     21.386      0.759
            ?-?-?     27.724     32.912      1.975
P84CG-P84CB-P84HG2     27.719     32.272      1.931
M111CG-M111CB-M111HG2     31.725     39.737      1.969
L71CG-L71CD1-L71HG     26.227     24.075      0.883
P99CB-P99CA-P99HB2     32.725     62.863      1.891
I34CA-I34CD1-I34HA     58.738     14.383      5.268
            ?-?-?     59.309     14.405      5.269
            ?-?-?     45.229     27.647      3.240
            ?-?-?     26.720     54.491      1.729
K23CD-K23CA-K23HD2     29.370     55.089      1.308
            ?-?-?     26.720     50.125      1.932
P84CG-P84CD-P84HG2     27.222     50.059      1.928
            ?-?-?     45.730     43.102      3.251
            ?-?-?     54.236     22.081      4.751
            ?-?-?     27.225     14.284      1.379
P60CG-P60CA-P60HG2     28.214     62.866      2.071
R63CB-R63CD-R63HB2     30.224     42.866      2.083
R63CB-R63CD-R63HB3     30.224     42.866      2.083
            ?-?-?     42.230     38.600      3.028
R63CD-R63CA-R63HD2     42.736     54.740      3.181
R63CD-R63CA-R63HD3     42.736     54.740      3.181
P98CG-P98CA-P98HG3     26.705     62.270      2.130
            ?-?-?     61.742     42.858      6.655
            ?-?-?     42.232     25.073      1.744
            ?-?-?     22.720     42.252      1.661
            ?-?-?     58.737     16.850      6.289
            ?-?-?     61.742     69.706      4.322
            ?-?-?     15.716     23.113      0.945
P110CD-P110CB-P110HD2     51.235     30.765      3.355
M49CB-M49CA-M49HB3     31.722     54.446      2.636
            ?-?-?     51.735     63.835      5.150
K117CG-K117CA-K117HG2     24.717     59.905      1.563
K117CG-K117CA-K117HG3     24.717     59.905      1.563
            ?-?-?     26.721     14.338      1.378
            ?-?-?     43.866     18.048      1.467
  L8CA-L8CD1-L8HA     54.232     23.470      4.373
            ?-?-?     65.752     43.087      5.786
I34CD1-I34CA-I34HD1     14.800     58.528      0.584
K81CB-K81CG-K81HB2     32.725     25.068      1.460
Q116CG-Q116CA-Q116HG2     32.725     58.733      2.536
            ?-?-?     51.236     29.665      5.171
            ?-?-?     51.238     30.775      5.149
P27CA-P27CD-P27HA     64.907     50.552      4.343
            ?-?-?     64.902     50.273      4.344
  P9CB-P9CD-P9HB2     32.225     50.473      1.979
P27CB-P27CD-P27HB2     32.225     50.473      1.979
V12CG2-V12CG1-V12HG2     22.717     21.619      1.039
V112CG2-V112CG1-V112HG2     22.717     21.619      1.039
            ?-?-?     69.240     67.126      3.500
            ?-?-?     76.295     74.505      4.377
            ?-?-?     34.724     42.347      1.667
            ?-?-?     14.217     17.413      0.854
            ?-?-?     45.732     29.133      2.958
K23CB-K23CE-K23HB3     35.222     42.352      1.681
K29CB-K29CE-K29HB2     35.222     42.352      1.681
K21CG-K21CB-K21HG3     24.720     35.503      1.451
K29CG-K29CB-K29HG3     24.720     35.503      1.451
K82CE-K82CB-K82HE2     42.233     33.607      3.015
K82CE-K82CB-K82HE3     42.233     33.607      3.015
Q116CA-Q116CG-Q116HA     58.738     32.922      4.626
K117CE-K117CB-K117HE2     42.214     32.645      3.035
K117CE-K117CB-K117HE3     42.214     32.645      3.035
            ?-?-?     42.727     17.774      1.968
            ?-?-?     72.740     75.289      5.869
            ?-?-?     24.380     50.199     -0.126
            ?-?-?     24.405     50.474     -0.130
K90CG-K90CB-K90HG2     23.218     31.748      0.303
K77CB-K77CG-K77HB2     32.723     25.848      1.738
            ?-?-?     60.746     26.588      5.929
            ?-?-?     39.727     29.438      3.034
            ?-?-?     35.727     27.660      2.429
            ?-?-?     64.747     16.248      5.841
R130CA-R130CD-R130HA     59.740     43.140      3.479
M93CB-M93CA-M93HB3     35.221     55.011      2.089
            ?-?-?    131.277     42.803      7.465
            ?-?-?     65.816     20.967      7.287
 L8CD2-L8CA-L8HD2     26.215     54.014      0.923
            ?-?-?     53.736     21.565      4.751
P27CD-P27CB-P27HD3     50.734     31.889      3.944
            ?-?-?     67.742     58.378      3.780
            ?-?-?     46.729     17.409      2.079
            ?-?-?     58.727     29.245      3.472
            ?-?-?     60.245     26.351      5.922
            ?-?-?     29.234     21.180      0.729
K86CB-K86CE-K86HB2     34.725     42.045      1.725
            ?-?-?     34.720     43.432      1.752
            ?-?-?     56.239     26.311      4.484
            ?-?-?     44.230     25.243      2.958
            ?-?-?     50.827     48.894      7.577
            ?-?-?     63.241     17.577      5.905
            ?-?-?     66.243     29.685      5.842
            ?-?-?     42.230     37.568      3.020
            ?-?-?     46.230     17.409      4.942
            ?-?-?     64.743     18.120      5.846
            ?-?-?     42.730     55.029      1.608
            ?-?-?     62.233     18.496      6.654
            ?-?-?     36.227     22.447      1.044
            ?-?-?     63.743     58.357      3.867
            ?-?-?     34.236     31.814      2.760
            ?-?-?     61.737     25.734      6.132
            ?-?-?     20.716     16.264      2.076
            ?-?-?     43.834     18.121      1.469
            ?-?-?     43.762     18.264      1.473
            ?-?-?     61.740     63.895      3.849
            ?-?-?     61.740     36.391      3.978
            ?-?-?     55.734     31.947      4.764
            ?-?-?     55.740     36.430      4.769
            ?-?-?     29.731     21.186      0.939
            ?-?-?     54.736     18.984      4.824
            ?-?-?     58.735     53.050      3.476
            ?-?-?     59.254     53.123      3.474
P110CG-P110CA-P110HG3     26.278     60.683      1.837
            ?-?-?     76.242     72.782      4.339
            ?-?-?     28.205     64.833      2.146
K13CD-K13CG-K13HD3     30.229     27.086      1.740
            ?-?-?     29.728     32.545      1.564
            ?-?-?     73.240     75.328      4.023
            ?-?-?     73.283     75.638      4.023
P99CA-P99CB-P99HA     63.239     32.545      4.672
            ?-?-?     53.733     36.230      5.822
            ?-?-?    131.412     41.200      7.611
            ?-?-?    131.351     41.011      7.614
            ?-?-?     67.264     20.930      7.362
            ?-?-?     34.748     42.096      1.586
            ?-?-?     58.737     26.663      3.471
            ?-?-?     64.203     41.244      6.689
            ?-?-?     64.277     41.532      6.688
I61CG1-I61CA-I61HG13     28.835     60.808      0.172
            ?-?-?     31.374     56.507      2.988
            ?-?-?     76.807     74.174      4.355
            ?-?-?     76.748     73.929      4.357
            ?-?-?     42.233     29.252      1.604
            ?-?-?     41.232     10.341      4.087
            ?-?-?     73.249     75.768      4.087
            ?-?-?     68.745     42.590      7.139
            ?-?-?     25.222     29.207      1.857
            ?-?-?     67.853     21.025      7.234
R65CA-R65CD-R65HA     57.739     43.387      4.152
            ?-?-?     36.228     34.602      2.599
            ?-?-?     41.729     29.446      1.454
            ?-?-?     63.741     17.474      3.839
            ?-?-?     15.713     18.339      1.417
            ?-?-?     66.761     70.513      6.025
L109CA-L109CG-L109HA     50.233     25.423      4.587
            ?-?-?     53.235     38.232      4.363
            ?-?-?     63.730     17.346      3.913
            ?-?-?     39.727     25.248      3.033
            ?-?-?     30.197     31.633      0.928
            ?-?-?     39.748     36.914      2.174
            ?-?-?     58.738     29.824      4.817
            ?-?-?     25.218     29.235      1.783
            ?-?-?     29.222     32.029      2.547
            ?-?-?     56.735     17.290      6.138
            ?-?-?     44.228     29.169      2.958
R35CD-R35CB-R35HD2     43.230     31.889      2.998
            ?-?-?     76.245     73.056      4.265
            ?-?-?    130.777     41.082      7.363
            ?-?-?     25.219     50.593      1.528
            ?-?-?     23.216     25.042      1.739
I61CA-I61CD1-I61HA     60.777     14.301      3.642
            ?-?-?     60.678     14.070      3.643
            ?-?-?     43.227     39.150      5.870
            ?-?-?     20.719     31.986      1.042
            ?-?-?     27.222     25.006      1.469
            ?-?-?     48.843     50.129      2.072
            ?-?-?     48.900     49.951      2.072
            ?-?-?     48.869     49.710      2.076
            ?-?-?     48.290     21.637      4.298
            ?-?-?     19.215     22.341      1.051
            ?-?-?     28.731     20.979      0.743
            ?-?-?     23.724     29.475      0.954
            ?-?-?     51.734     30.430      5.151
            ?-?-?     37.725     42.151      3.040
            ?-?-?     54.728     22.113      4.817
            ?-?-?     51.324     54.897      5.148
K90CG-K90CD-K90HG2     23.219     29.454      0.304
            ?-?-?     16.213     18.339      1.455
            ?-?-?     23.759     56.496      0.552
            ?-?-?     23.218     38.720      0.964
            ?-?-?     23.717     57.435      0.532
            ?-?-?     34.728     28.632      2.086
            ?-?-?     73.380     67.621      4.018
            ?-?-?     73.483     67.386      4.014
            ?-?-?     73.453     67.161      4.020
K13CG-K13CA-K13HG2     26.708     61.166      1.063
            ?-?-?     26.718     14.477      0.864
            ?-?-?     72.728     73.579      4.027
            ?-?-?     44.227     57.615      2.576
            ?-?-?     35.730     31.897      2.011
            ?-?-?     17.723     27.069      0.164
R119CG-R119CD-R119HG3     28.783     40.395      2.622
R119CB-R119CD-R119HB3     28.818     40.610      2.618
            ?-?-?     76.748     42.214      7.970
L76CD1-L76CA-L76HD1     21.737     56.281      0.590
            ?-?-?     61.747     14.211      6.135
            ?-?-?     23.805     73.783      1.258
            ?-?-?     23.873     73.584      1.257
            ?-?-?     23.852     73.378      1.261
            ?-?-?     62.391     66.718      4.219
            ?-?-?     62.335     67.161      4.219
            ?-?-?     62.436     66.997      4.218
            ?-?-?     53.856     51.413      6.426
            ?-?-?     52.735     19.117      4.268
T134CG2-T134CB-T134HG2     21.773     69.636      1.140
            ?-?-?     55.209     64.282      3.847
            ?-?-?     23.726     42.348      0.863
R85CA-R85CD-R85HA     57.232     43.151      4.316
            ?-?-?     32.229     29.376      1.948
            ?-?-?     26.721     27.621      2.277
            ?-?-?     56.235     66.273      5.026
            ?-?-?     45.771     24.774      3.017
            ?-?-?     29.229     23.040      0.949
            ?-?-?     29.255     22.749      0.948
            ?-?-?     44.728     17.291      2.075
            ?-?-?     26.705     65.973      1.865
R35CD-R35CA-R35HD3     43.255     54.502      3.245
L16CG-L16CA-L16HG     23.720     57.701      0.527
L16CD1-L16CA-L16HD1     23.720     57.701      0.527
            ?-?-?     12.668     38.307      0.847
            ?-?-?     12.785     38.591      0.845
P98CG-P98CA-P98HG2     26.717     62.145      2.018
            ?-?-?     27.250     62.178      2.019
            ?-?-?     44.291     20.014      4.372
            ?-?-?     44.188     19.841      4.374
            ?-?-?     74.247     25.178      4.824
            ?-?-?     36.713     29.278      3.038
            ?-?-?     62.285     42.637      6.889
            ?-?-?     55.236     23.113      4.824
            ?-?-?     44.297     10.615      4.350
            ?-?-?     44.217     10.442      4.353
            ?-?-?     29.723     21.420      0.935
            ?-?-?     40.220     56.624      3.120
            ?-?-?     29.722     41.826      0.774
            ?-?-?     14.212     16.539      1.120
            ?-?-?     21.718     27.099      0.253
            ?-?-?     18.707     31.301      1.066
            ?-?-?     66.352     20.943      6.883
            ?-?-?     62.671     11.582      3.804
I64CA-I64CD1-I64HA     62.763     11.791      3.802
            ?-?-?     48.224     42.207      2.933
            ?-?-?     35.228     27.344      2.193
M126CG-M126CA-M126HG3     31.723     57.036      1.469
            ?-?-?     62.240     21.964      3.860
P74CG-P74CA-P74HG2     27.223     65.891      1.865
P74CG-P74CA-P74HG3     27.223     65.891      1.865
            ?-?-?     31.757     29.687      1.066
            ?-?-?     26.711     42.534      2.017
            ?-?-?     24.719     18.325      1.607
            ?-?-?     46.232     21.698      4.937
            ?-?-?     58.238     29.824      4.824
            ?-?-?     17.714     38.533      0.879
            ?-?-?     57.830     39.777      2.858
            ?-?-?     57.878     39.601      2.855
            ?-?-?     57.863     39.355      2.856
            ?-?-?     54.234     63.510      4.211
            ?-?-?     14.358     21.920      0.625
            ?-?-?     18.714     24.666      1.464
            ?-?-?     31.227     36.547      2.372
            ?-?-?     22.759     29.019      1.659
            ?-?-?     55.736     17.057      6.128
            ?-?-?     17.757     26.632      0.896
            ?-?-?     59.247     24.477      5.921
            ?-?-?     58.714     24.428      5.927
            ?-?-?     48.709     25.667      5.430
            ?-?-?     25.217     33.215      1.860
            ?-?-?     78.248     42.314      7.963
            ?-?-?     38.340     29.440      2.932
            ?-?-?     38.379     29.231      2.933
            ?-?-?     38.360     29.045      2.936
            ?-?-?     64.794     41.573      7.055
            ?-?-?     64.714     41.349      7.058
            ?-?-?     41.729     33.954      2.896
            ?-?-?     29.710     31.714      0.941
            ?-?-?     55.737     22.081      4.817
            ?-?-?     27.724     43.029      1.990
            ?-?-?     37.727     67.638      3.127
            ?-?-?     26.709     17.315      2.069
            ?-?-?     27.259     17.380      2.069
            ?-?-?     27.720     43.098      1.849
            ?-?-?      4.193     27.034      0.164
            ?-?-?     39.726     42.595      3.011
            ?-?-?      4.262     23.578      0.163
            ?-?-?     42.309     29.186      1.931
            ?-?-?     30.722     22.217      1.060
            ?-?-?     58.738     21.663      6.134
            ?-?-?     19.212     25.794      1.074
            ?-?-?     51.217     58.563      5.430
            ?-?-?     15.704     12.210      0.304
            ?-?-?     61.147     52.630      5.028
            ?-?-?     61.253     52.875      5.025
            ?-?-?     61.311     53.137      5.027
            ?-?-?     56.235     65.542      3.705
K82CE-K82CA-K82HE2     42.227     57.795      3.017
K82CE-K82CA-K82HE3     42.227     57.795      3.017
K114CE-K114CA-K114HE2     42.227     57.795      3.017
K114CE-K114CA-K114HE3     42.227     57.795      3.017
            ?-?-?     32.283     29.694      1.060
            ?-?-?      9.207     28.604      0.305
            ?-?-?      9.113     28.419      0.307
            ?-?-?     54.734     28.890      5.288
            ?-?-?     31.205     54.566      1.587
            ?-?-?     21.720     16.787      2.070
P99CG-P99CA-P99HG3     27.724     62.994      2.130
K31CD-K31CA-K31HD2     29.720     57.521      1.454
K31CD-K31CA-K31HD3     29.720     57.521      1.454
K90CD-K90CA-K90HD2     29.720     57.521      1.454
K90CD-K90CA-K90HD3     29.720     57.521      1.454
            ?-?-?     58.736     64.029      3.919
            ?-?-?     41.268     16.297      1.105
            ?-?-?     18.715     22.175      1.047
            ?-?-?     64.781     43.230      7.057
            ?-?-?     64.671     43.033      7.059
L26CD1-L26CA-L26HD1     22.736     52.636      1.058
            ?-?-?     50.328     18.048      4.091
            ?-?-?     50.379     17.813      4.089
            ?-?-?     50.366     17.607      4.091
            ?-?-?     10.910     18.447      0.743
            ?-?-?     10.859     18.260      0.748
            ?-?-?     37.724     29.434      3.034
            ?-?-?     75.244     42.132      7.828
            ?-?-?     24.688     18.855      1.378
            ?-?-?     63.241     28.276      5.902
            ?-?-?     60.693     64.909      4.173
            ?-?-?     62.243     26.236      6.287
            ?-?-?     50.234     21.180      4.945
            ?-?-?     38.822     60.712      1.836
            ?-?-?     48.358     21.666      4.410
            ?-?-?     48.355     21.427      4.413
            ?-?-?     54.731     41.255      4.762
            ?-?-?     46.232     13.892      4.940
            ?-?-?     23.224     17.286      2.071
            ?-?-?     46.731     20.690      1.637
I34CG1-I34CG2-I34HG13     28.736     17.959      1.827
            ?-?-?     28.620     17.765      1.831
F91CA-F91CB-F91HA     55.238     41.782      4.764
            ?-?-?     67.740     64.269      3.852
            ?-?-?     64.837     43.143      6.683
            ?-?-?     54.253     14.674      4.145
            ?-?-?     29.223     42.214      0.967
            ?-?-?     62.233     42.035      2.899
            ?-?-?     16.297     23.548      0.537
            ?-?-?     25.218     42.083      2.019
            ?-?-?     22.217     29.443      1.483
            ?-?-?     58.738     33.366      3.828
            ?-?-?     43.252     30.445      1.741
            ?-?-?     23.756     50.051      1.234
            ?-?-?     53.735     21.444      4.932
            ?-?-?     19.717     17.845      2.078
            ?-?-?     57.735     25.257      4.756
            ?-?-?     66.741     42.829      7.130
            ?-?-?     42.729     58.312      1.981
            ?-?-?    119.297     42.169      7.125
            ?-?-?     30.726     36.394      2.377
            ?-?-?     31.722     21.664      0.926
P104CA-P104CD-P104HA     65.323     50.359      4.630
            ?-?-?     31.761     54.530      1.581
            ?-?-?     14.699     21.910      0.737
            ?-?-?     65.836     41.249      5.782
            ?-?-?     65.930     41.033      5.781
            ?-?-?     67.729     49.316      5.024
            ?-?-?     28.241     21.388      1.147
            ?-?-?     17.270     12.286      7.013
            ?-?-?     17.191     12.082      7.014
            ?-?-?     42.229     44.959      2.958
            ?-?-?     18.715     42.069      1.477
            ?-?-?     54.407     41.504      2.562
            ?-?-?     54.324     41.727      2.564
            ?-?-?     15.247     26.659      0.236
            ?-?-?     15.135     26.493      0.239
            ?-?-?     74.172     19.804      4.478
            ?-?-?     74.298     20.018      4.476
            ?-?-?     46.856     27.697      3.237
            ?-?-?     27.743     53.978      1.381
            ?-?-?     66.382     61.995      5.024
            ?-?-?     66.447     61.645      5.025
            ?-?-?     54.235     53.195      6.817
            ?-?-?     31.858     18.548      1.251
            ?-?-?     31.810     18.239      1.253
            ?-?-?     27.229     64.777      1.934
            ?-?-?     26.704     64.824      1.927
            ?-?-?     46.235     20.695      1.626
            ?-?-?     29.705     23.525      0.940
            ?-?-?     55.737     59.185      4.514
            ?-?-?     29.199     21.433      0.902
            ?-?-?     62.245     20.885      4.081
            ?-?-?     44.254     18.371      1.494
            ?-?-?     55.776     70.489      5.026
            ?-?-?     32.675     26.536      0.864
            ?-?-?      4.818     23.646      0.149
            ?-?-?      4.741     23.457      0.151
            ?-?-?     56.237     32.572      4.680
            ?-?-?     62.377     22.054      4.224
            ?-?-?     26.709     35.601      0.609
            ?-?-?     63.244     58.353      3.790
            ?-?-?     61.589     36.572      4.599
V44CA-V44CB-V44HA     61.799     36.539      4.601
            ?-?-?     61.936     36.158      4.625
            ?-?-?     32.795     24.476      0.860
            ?-?-?      9.812     17.985      0.794
            ?-?-?     54.232     42.054      3.846
            ?-?-?     53.735     46.961      4.680
            ?-?-?     44.270     18.373      1.606
            ?-?-?     44.670     57.500      2.574
            ?-?-?     44.773     57.676      2.569
            ?-?-?     14.186     31.281      0.914
            ?-?-?     28.702     21.429      1.136
            ?-?-?     42.736     10.334      4.477
            ?-?-?     74.753     75.768      4.477
            ?-?-?     72.777     11.205      5.863
            ?-?-?     72.652     11.071      5.865
            ?-?-?     79.773     42.398      7.965
            ?-?-?     79.762     42.142      7.964
            ?-?-?     15.725     23.543      0.527
            ?-?-?     26.721     36.019      0.161
            ?-?-?     27.222     36.019      0.161
            ?-?-?     21.742     71.278      1.147
            ?-?-?     66.255     40.944      7.130
            ?-?-?     42.215     29.409      1.793
            ?-?-?     21.732     33.785      0.599
            ?-?-?     48.712     21.957      5.427
K18CE-K18CA-K18HE2     42.235     57.823      2.957
K18CE-K18CA-K18HE3     42.235     57.823      2.957
K81CE-K81CA-K81HE2     42.235     57.823      2.957
K81CE-K81CA-K81HE3     42.235     57.823      2.957
            ?-?-?     54.235     36.154      5.803
            ?-?-?     34.241     25.661      1.074
            ?-?-?     34.132     25.431      1.076
            ?-?-?     62.241     17.071      6.287
            ?-?-?     24.720     31.233      0.932
R37CG-R37CB-R37HG2     25.217     31.225      0.948
            ?-?-?     20.217     22.215      1.037
            ?-?-?     25.214     29.127      1.931
            ?-?-?     31.257     61.348      0.751
            ?-?-?     31.148     61.122      0.753
            ?-?-?     25.225     19.461      1.371
            ?-?-?     27.725     43.012      1.184
R17CA-R17CD-R17HA     58.738     43.277      3.904
            ?-?-?     39.334     24.576      1.741
            ?-?-?     29.224     25.069      3.023
            ?-?-?     39.292     43.582      2.650
            ?-?-?     57.239     39.638      5.011
            ?-?-?     44.204     40.959      2.576
            ?-?-?     58.736     40.278      4.740
            ?-?-?     24.725     22.191      1.580
L95CA-L95CD1-L95HA     54.787     23.157      4.614
            ?-?-?     16.714     25.900      0.594
            ?-?-?     51.293     54.473      5.143
            ?-?-?     51.316     54.578      5.145
I59CG1-I59CB-I59HG13     26.718     42.591      1.924
            ?-?-?     31.670     53.979      2.247
            ?-?-?     44.236     17.253      2.065
            ?-?-?     45.245     30.456      3.239
            ?-?-?     42.728     17.847      2.063
            ?-?-?     66.248     31.467      5.843
            ?-?-?     31.729     24.133      1.464
            ?-?-?    114.417     42.760      7.830
            ?-?-?    114.527     42.617      7.827
            ?-?-?    114.539     42.446      7.835
            ?-?-?     31.721     41.597      1.460
            ?-?-?     45.745     25.019      2.957
            ?-?-?     38.703     29.203      2.935
            ?-?-?     73.865     67.419      4.086
            ?-?-?     20.715     32.339      1.624
            ?-?-?     34.247     42.001      1.475
            ?-?-?    119.745     42.048      7.806
            ?-?-?     65.242     24.662      3.922
            ?-?-?     18.217     24.146      0.183
I61CD1-I61CA-I61HD1     14.715     60.798     -0.155
            ?-?-?      9.212     12.273      0.315
            ?-?-?     21.719     31.889      1.473
            ?-?-?     49.233     16.919      2.492
            ?-?-?     26.721     34.470      2.228
            ?-?-?     25.220     32.922      1.781
            ?-?-?     43.731     17.435      4.942
            ?-?-?     24.720     32.922      1.238
            ?-?-?     62.241     59.765      3.820
            ?-?-?     36.227     29.308      2.588
            ?-?-?     28.723     21.049      0.923
            ?-?-?     16.216     31.373      0.931
            ?-?-?     15.716     25.695     -0.118
K81CB-K81CE-K81HB2     32.725     42.214      1.466
            ?-?-?    115.267     42.730      7.684
            ?-?-?     37.727     29.308      2.866
            ?-?-?     38.728     25.178      3.020
            ?-?-?     14.215     16.919      1.590
            ?-?-?     56.737     32.406      4.678
            ?-?-?     26.721     59.765      2.082
            ?-?-?     58.238     30.341      5.213
            ?-?-?     67.743     42.730      7.237
            ?-?-?     21.218     12.273      0.322
            ?-?-?     56.737     25.178      4.641
            ?-?-?     25.220     32.406      2.001
            ?-?-?     44.231     11.240      4.384
I64CD1-I64CA-I64HD1     12.214     62.347      0.307
            ?-?-?     48.233     17.435      4.414
            ?-?-?     50.234     17.951      3.871
            ?-?-?     62.241     49.957      4.538
            ?-?-?     72.746     58.217      4.304
            ?-?-?     50.734     17.951      4.751
            ?-?-?     54.236     28.792      4.619
            ?-?-?     62.741     36.019      4.964
            ?-?-?     68.744     13.305      5.030
            ?-?-?     46.732     43.246      3.240
            ?-?-?     52.735     42.730      4.619
            ?-?-?     61.740     41.698      3.717
            ?-?-?     55.737     29.824      4.766
            ?-?-?     62.741     40.149      4.392
            ?-?-?     43.230     27.243      1.568
            ?-?-?     54.736     44.795      4.509
            ?-?-?     20.218     24.146      0.623
            ?-?-?     26.721     43.246      1.854
            ?-?-?     41.729     16.403      1.129
            ?-?-?     16.216     31.889      1.055
            ?-?-?     59.239     65.444      4.780
            ?-?-?     48.233     49.957      1.598
            ?-?-?     52.735     40.665      5.000
            ?-?-?     43.731     55.119      3.270
            ?-?-?     30.224     36.019      1.766
            ?-?-?     27.222     18.467      0.887
            ?-?-?     26.721     18.467      0.887
            ?-?-?     29.223     32.406      2.558
            ?-?-?     45.732     25.695      2.896
            ?-?-?     60.740     53.054      4.604
            ?-?-?     53.235     39.116      2.566
            ?-?-?     41.729     25.178      3.182
            ?-?-?     22.219     25.178      1.473
            ?-?-?     56.237     24.146      4.824
            ?-?-?     58.238     27.243      4.744
            ?-?-?     39.728     43.246      3.248
            ?-?-?     25.220     29.308      2.272
            ?-?-?     36.727     27.759      2.067
            ?-?-?     26.221     29.308      0.879
            ?-?-?     53.736     63.895      4.304
            ?-?-?     58.738     35.503      3.475
            ?-?-?     55.737     63.895      4.824
            ?-?-?     24.220     18.467      1.260
            ?-?-?     70.745     42.730      7.134
            ?-?-?     49.233     47.892      7.010
            ?-?-?     53.235     38.600      2.756
            ?-?-?     52.735     39.116      4.824
            ?-?-?     32.225     22.081      0.747
            ?-?-?     63.741     58.733      3.768
            ?-?-?     56.237     14.338      5.022
            ?-?-?     10.713     18.984      0.887
            ?-?-?     32.225     65.444      1.869
            ?-?-?     60.239     64.928      4.267
            ?-?-?     15.215     21.565      1.253
            ?-?-?     64.742     62.863      4.018
            ?-?-?     26.721     36.535      2.030
            ?-?-?     27.222     36.535      2.030
            ?-?-?     37.727     62.347      1.151
            ?-?-?     46.232     15.886      2.082
            ?-?-?     29.723     21.565      1.268
K31CE-K31CB-K31HE2     41.229     31.889      2.859
K31CE-K31CB-K31HE3     41.229     31.889      2.859
            ?-?-?     55.737     14.338      5.147
            ?-?-?     51.234     13.821      4.993
            ?-?-?     61.740     40.149      4.392
            ?-?-?     24.220     18.467      1.392
            ?-?-?     34.726     29.824      2.280
            ?-?-?     22.719     49.957      1.730
            ?-?-?     17.717     23.630      0.175
            ?-?-?     43.731     36.019      3.123
            ?-?-?     58.238     41.698      4.487
            ?-?-?     64.742     29.824      5.844
            ?-?-?     38.228     29.308      2.874
            ?-?-?     27.222     54.087      0.931
            ?-?-?     63.241     58.733      3.798
            ?-?-?     27.722     20.532      0.784
            ?-?-?     29.723     21.565      2.060
            ?-?-?     23.219     18.467      1.598
            ?-?-?     12.214     18.984      1.070
            ?-?-?     55.737     63.895      4.934
            ?-?-?     15.215     16.403      2.074
            ?-?-?     23.720     33.438      0.263
            ?-?-?     14.715     26.727      0.285
            ?-?-?     15.215     23.630      0.241
            ?-?-?     65.242     31.889      3.974
            ?-?-?     19.217     16.403      2.082
            ?-?-?     31.724     35.503      1.436
            ?-?-?     57.237     36.535      4.216
            ?-?-?     40.729     34.470      2.302
            ?-?-?     53.736     13.821      4.304
            ?-?-?     47.733     45.311      5.030
            ?-?-?     28.723     32.406      1.033
            ?-?-?     68.244     65.960      4.120
            ?-?-?      7.211     15.886      0.476
            ?-?-?     28.723     14.854      0.586
            ?-?-?     50.734     18.467      4.758
            ?-?-?     65.742     56.152      4.817
            ?-?-?     58.238     22.081      3.908
            ?-?-?     63.241     59.249      4.179
            ?-?-?     67.243     21.049      7.464
            ?-?-?     36.227     18.984      1.869
            ?-?-?     60.740     22.597      5.492
            ?-?-?     30.724     62.347      1.832
            ?-?-?     42.730     65.444      3.776
            ?-?-?     35.226     29.308      3.042
            ?-?-?     18.717     31.373      1.502
            ?-?-?     32.225     22.081      0.623
            ?-?-?     27.222     25.695      0.791
            ?-?-?     21.719     34.987      0.923
            ?-?-?     50.734     37.052      4.634
            ?-?-?     54.236     14.338      6.423
            ?-?-?     80.750     42.214      7.963
            ?-?-?     13.715     21.565      0.828
            ?-?-?     53.736     12.789      6.423
            ?-?-?     26.721     35.503      1.693
            ?-?-?     26.221     18.467      0.762
            ?-?-?     31.224     25.695      1.070
            ?-?-?     38.728     43.246      2.654
            ?-?-?     26.721     17.435      1.400
            ?-?-?     60.740     41.698      6.834
            ?-?-?     78.249     71.122      5.030
            ?-?-?     14.715     18.467      1.451
            ?-?-?     57.738     37.052      5.022
            ?-?-?     61.740     22.081      5.022
            ?-?-?     63.741     58.733      3.922
            ?-?-?     42.230     44.795      3.020
            ?-?-?     58.238     39.116      4.516
            ?-?-?     25.721     17.951      0.777
            ?-?-?      3.209     25.695     -0.111
            ?-?-?     24.720     36.535      2.023
            ?-?-?     23.720     71.122      1.260
            ?-?-?     25.220     29.308      2.023
K29CD-K29CE-K29HD3     29.223     42.214      1.986
            ?-?-?     21.719     31.373      1.598
            ?-?-?     16.716     29.824      1.121
            ?-?-?     48.233     13.821      4.685
            ?-?-?     36.227     29.824      2.720
            ?-?-?     57.237     18.467      4.091
            ?-?-?     35.726     55.119      1.033
            ?-?-?     39.728     42.730      2.888
            ?-?-?     66.743     32.922      5.976
            ?-?-?     50.734     18.984      4.120
            ?-?-?     60.239     24.662      4.326
            ?-?-?     31.724     55.636      2.793
            ?-?-?     35.726     29.824      1.400
            ?-?-?     29.223     21.565      0.586
P99CA-P99CG-P99HA     63.241     27.759      4.678
            ?-?-?      4.210     12.273      0.307
            ?-?-?     25.721     20.016      1.356
            ?-?-?     58.738     65.444      4.788
            ?-?-?     58.738     59.765      3.834
            ?-?-?     25.220     29.308      1.700
            ?-?-?     42.230     38.600      2.962
            ?-?-?     23.720     36.019      0.747
            ?-?-?     22.219     24.146     -0.147
            ?-?-?    114.267     42.730      7.516
            ?-?-?     58.738     46.860      5.147
            ?-?-?     59.239     46.860      5.147
            ?-?-?     60.239     22.081      6.291
            ?-?-?     20.718     53.571      1.627
            ?-?-?     53.736     12.789      6.819
            ?-?-?     41.729     44.795      2.896
            ?-?-?     16.716     14.338      0.850
            ?-?-?     54.236     74.736      4.208
            ?-?-?     25.721     40.149      2.566
            ?-?-?     21.719     25.178      0.923
            ?-?-?     28.222     21.049      0.938
            ?-?-?     21.218     28.792      0.322
            ?-?-?     40.229     31.889      2.089
            ?-?-?     25.220     32.406      2.558
            ?-?-?     27.222     22.081      0.887
            ?-?-?     57.237     54.087      5.022
            ?-?-?     13.214     21.565      0.945
            ?-?-?     36.727     22.597      0.975
            ?-?-?     55.236     17.435      5.140
            ?-?-?     33.725     27.759      2.155
            ?-?-?     25.220     42.214      1.781
            ?-?-?     18.717     42.214      1.598
            ?-?-?     52.735     40.665      4.663
            ?-?-?     66.743     63.895      3.856
            ?-?-?     62.741     36.535      4.971
            ?-?-?     54.736     53.054      7.127
            ?-?-?     59.239     32.406      3.680
            ?-?-?     58.738     32.406      3.680
            ?-?-?     16.216     36.019      0.579
            ?-?-?     42.230     37.568      2.954
            ?-?-?     61.240     42.214      2.954
            ?-?-?     10.713     21.565      0.740
            ?-?-?     25.220     32.922      1.942
            ?-?-?     25.721     22.597      0.689
            ?-?-?     60.239     10.208      5.924
            ?-?-?     16.216     26.211      0.542
            ?-?-?     69.744     74.736      5.030
            ?-?-?     56.737     62.347      5.030
            ?-?-?     35.726     67.509      2.060
            ?-?-?     36.227     59.249      3.006
            ?-?-?     61.240     41.698      5.580
Q116CG-Q116CA-Q116HG3     32.725     58.733      2.881
            ?-?-?     63.741     42.214      3.013
            ?-?-?     16.716     24.662      0.843
            ?-?-?     29.223     25.178      2.962
            ?-?-?     21.218     31.889      0.542
            ?-?-?     38.228     42.214      2.698
            ?-?-?     24.220     26.727      1.019
            ?-?-?     29.723     22.081      1.312
            ?-?-?     31.224     36.019      1.055
            ?-?-?     35.726     24.146      0.608
            ?-?-?     55.236     17.951      4.934
            ?-?-?     24.220     21.565      0.608
            ?-?-?     18.717     28.792      1.480
            ?-?-?     57.237     19.500      4.047
            ?-?-?     58.738     46.344      5.030
            ?-?-?     59.239     46.344      5.030
            ?-?-?    124.773     41.698      7.941
            ?-?-?     33.225     32.406      3.035
            ?-?-?     59.239     40.149      5.022
            ?-?-?     41.729     36.535      2.419
            ?-?-?     60.239     72.155      5.910
            ?-?-?     29.223     33.438      2.500
            ?-?-?     58.738     40.149      5.022
            ?-?-?     34.726     41.698      1.466
            ?-?-?     38.728     21.049      1.583
            ?-?-?     30.224     36.535      2.536
            ?-?-?     44.731     18.467      1.620
            ?-?-?     41.229     27.243      2.199
K18CA-K18CE-K18HA     57.738     42.214      3.922
K114CA-K114CE-K114HA     57.738     42.214      3.922
            ?-?-?     37.727     25.178      1.686
            ?-?-?     50.734     48.925      7.347
            ?-?-?     21.719     18.984      1.151
            ?-?-?     59.239     22.081      3.900
            ?-?-?     46.232     25.178      2.888
            ?-?-?     59.739     17.951      4.172
            ?-?-?     21.719     32.406      1.143
            ?-?-?     39.728     28.792      1.737
            ?-?-?     22.219     16.919      2.052
            ?-?-?     34.226     27.243      2.082
            ?-?-?     54.736     21.565      4.553
            ?-?-?     55.737     27.759      4.516
            ?-?-?     54.736     22.081      3.724
            ?-?-?     14.715     26.211      0.571
            ?-?-?     60.740     52.538      5.030
            ?-?-?     78.749     74.220      5.022
            ?-?-?     69.744     59.765      4.296
            ?-?-?     63.741     68.025      3.878
            ?-?-?     55.236     41.698      2.793
            ?-?-?     22.719     17.435      2.140
            ?-?-?     59.239     37.568      4.758
            ?-?-?     58.738     37.568      4.758
            ?-?-?     36.227     16.403      1.583
            ?-?-?     54.236     22.081      5.147
            ?-?-?     76.748     73.703      4.179
            ?-?-?     25.721     27.759     -0.118
            ?-?-?     26.721     17.951      1.348
            ?-?-?     58.238     29.824      4.758
            ?-?-?     14.215     21.565      0.740
            ?-?-?     59.739     21.049      4.172
            ?-?-?     59.239     40.149      4.333
            ?-?-?     43.230     29.308      2.272
            ?-?-?     53.736     21.565      4.817
            ?-?-?     11.714     18.984      0.879
            ?-?-?    140.781     43.762      7.970
            ?-?-?     63.241     66.476      3.856
            ?-?-?     55.737     13.821      4.758
            ?-?-?     21.218     31.373      1.085
            ?-?-?     43.230     37.052      3.248
            ?-?-?     46.232     29.308      2.720
            ?-?-?     64.742     69.574      5.844
            ?-?-?     50.734     55.119      2.008
            ?-?-?     16.716     14.338     -0.147
            ?-?-?     29.223     42.730      2.412
            ?-?-?    132.777     42.730      7.464
            ?-?-?     24.720     22.081      0.689
            ?-?-?     60.239     62.347      3.996
            ?-?-?     43.230     39.633      3.248
            ?-?-?     24.220     18.467      1.627
            ?-?-?     39.728     29.308      1.744
            ?-?-?     63.241     15.886      5.902
            ?-?-?     35.726     34.470      3.130
            ?-?-?     20.218     22.081      0.989
            ?-?-?     42.230     25.178      3.468
            ?-?-?     20.718     28.276      0.337
            ?-?-?     19.718     16.403      2.118
            ?-?-?     18.217     21.565      1.275
            ?-?-?     55.737     63.895      4.758
            ?-?-?     59.739     42.214      2.976
            ?-?-?     21.719     71.122      0.923
            ?-?-?     60.740     42.214      6.056
            ?-?-?     29.723     21.565      1.158
            ?-?-?     38.728     59.249      3.006
            ?-?-?    113.767     42.730      7.684
            ?-?-?     27.222     41.698     -0.103
            ?-?-?     31.224     18.984      0.916
            ?-?-?     54.736     35.503      4.634
            ?-?-?     58.238     55.636      4.230
            ?-?-?     27.222     31.889      2.551
            ?-?-?     50.734     21.565      4.773
            ?-?-?     30.224     31.373      2.771
            ?-?-?     55.737     31.889      4.458
            ?-?-?     57.738     49.957      5.030
            ?-?-?     68.744     29.824      4.824
            ?-?-?     29.223     25.178      1.209
            ?-?-?     63.241     57.184      5.030
            ?-?-?     42.730     59.765      2.903
            ?-?-?     43.230     17.951      1.414
            ?-?-?     55.236     15.886      6.819
            ?-?-?     45.231     21.565      4.942
            ?-?-?     45.732     21.565      1.173
            ?-?-?     53.736     38.600      4.164
            ?-?-?     33.225     25.178      2.089
            ?-?-?     31.724     29.308      2.272
            ?-?-?     52.735     39.116      2.676
            ?-?-?     50.234     27.759      4.678
            ?-?-?     24.220     36.535      1.928
            ?-?-?     31.724     23.630      1.085
            ?-?-?     29.223     36.535      2.221
            ?-?-?     29.223     25.178      1.818
            ?-?-?     56.237     27.759      3.754
            ?-?-?     63.741     65.444      3.570
            ?-?-?     58.738     40.149      3.116
            ?-?-?     14.715     21.049      1.151
            ?-?-?     34.726     53.054      2.580
            ?-?-?     33.725     22.597      1.063
            ?-?-?     28.723     14.338      1.656
            ?-?-?     12.714     18.984      1.092
            ?-?-?     17.216     23.630      1.268
            ?-?-?     26.221     18.984      1.627
            ?-?-?     55.737     42.214      5.272
            ?-?-?     50.734     31.373      1.598
            ?-?-?     16.716     26.727      0.887
            ?-?-?     15.716     26.211      0.630
            ?-?-?     13.214     21.049      0.718
            ?-?-?     29.223     24.662      2.170
            ?-?-?     69.744     35.503      5.030
            ?-?-?     68.744     33.438      6.027
            ?-?-?     18.217     42.214      1.392
            ?-?-?     26.721     28.792      0.608
            ?-?-?     27.222     28.792      0.608
            ?-?-?     24.720     38.600      1.458
            ?-?-?     19.718     21.565      1.143
            ?-?-?     55.236     18.467      5.081
            ?-?-?     53.736     32.922      5.880
            ?-?-?     74.247     63.895      4.472
            ?-?-?     12.214     28.792     -0.140
            ?-?-?     24.220     28.792      0.850
            ?-?-?     38.728     12.789      1.840
            ?-?-?     30.724     25.695      0.608
            ?-?-?     15.215     23.630      0.571
            ?-?-?     61.240     63.895      3.226
            ?-?-?     40.729     41.698      5.873
            ?-?-?     50.734     54.603      5.030
            ?-?-?     59.739     39.633      4.179
            ?-?-?     21.719     31.889      1.605
            ?-?-?     50.734     54.603      5.125
            ?-?-?     20.218     17.951      2.118
            ?-?-?     36.227     60.282      1.041
            ?-?-?     34.226     25.695      0.953
            ?-?-?     29.223     34.470      2.368
            ?-?-?     62.241     16.919      6.665
            ?-?-?     48.233     49.957      5.030
            ?-?-?     54.236     22.081      6.291
            ?-?-?     56.237     15.886      3.871
            ?-?-?     74.247     29.308      5.778
            ?-?-?     25.220     36.019      1.033
            ?-?-?     35.226     24.662      1.458
            ?-?-?     14.715     18.467      1.407
            ?-?-?     39.728     29.308      2.932
            ?-?-?     43.230     45.827      3.240
            ?-?-?     62.241     55.119      4.216
            ?-?-?     63.241     16.919      6.291
            ?-?-?     53.736     20.532      5.308
            ?-?-?     26.721     31.889      0.806
            ?-?-?     27.222     31.889      0.806
            ?-?-?     32.225     26.727      0.227
            ?-?-?     36.227     21.049      1.400
            ?-?-?     60.740     17.435      4.157
            ?-?-?     71.245     53.054      4.817
            ?-?-?     69.244     43.246      7.369
            ?-?-?     16.216     36.019      1.055
            ?-?-?     80.750     69.057      4.934
            ?-?-?     40.229     29.308      2.727
            ?-?-?     62.241     20.532      4.223
            ?-?-?     71.245     63.895      3.922
            ?-?-?     50.234     13.821      4.942
            ?-?-?     13.715     21.049      0.733
            ?-?-?     23.219     16.403      1.129
            ?-?-?     48.233     13.821      4.296
            ?-?-?     41.729     24.662      1.788
            ?-?-?     42.730     57.701      2.580
            ?-?-?     27.222     60.282      0.439
            ?-?-?     54.236     32.406      5.807
            ?-?-?     16.216     26.211      0.586
            ?-?-?     18.717     22.081      1.502
            ?-?-?     26.721     31.889      2.544
            ?-?-?     39.228     56.152      2.712
            ?-?-?     16.716     21.565      1.253
            ?-?-?     47.232     45.827      5.132
            ?-?-?     58.738     75.768      5.932
            ?-?-?     59.239     75.768      5.932
            ?-?-?     62.241     64.411      3.922
            ?-?-?     37.727     28.276      2.412
            ?-?-?     53.736     46.860      4.164
            ?-?-?    119.269     42.214      6.988
            ?-?-?     34.726     41.698      2.133
            ?-?-?     62.241     36.535      4.333
            ?-?-?     74.247     29.308      4.758
            ?-?-?     42.230     27.243      2.096
            ?-?-?     31.724     43.762      1.429
            ?-?-?     29.223     34.470      2.610
            ?-?-?     23.219     18.984      1.517
            ?-?-?     72.246     58.733      5.030
            ?-?-?     27.722     50.473      1.686
            ?-?-?     52.235     56.152      5.030
            ?-?-?     50.734     18.467      4.252
            ?-?-?     61.240     57.184      4.318
            ?-?-?     38.728     25.178      2.954
            ?-?-?     58.738     32.406      5.030
            ?-?-?     62.741     45.827      5.030
            ?-?-?     61.240     21.565      3.864
            ?-?-?     18.217     31.373      0.601
            ?-?-?     47.733     25.695      4.942
            ?-?-?     26.221     20.532      1.348
            ?-?-?     64.242     68.025      3.908
            ?-?-?     26.721     18.984      1.634
            ?-?-?     56.237     11.240      5.022
            ?-?-?     26.221     17.435      1.348
            ?-?-?     59.239     40.149      3.123
P74CD-P74CA-P74HD2     51.234     65.960      2.126
            ?-?-?     43.230     16.919      2.089
            ?-?-?     39.228     28.276      1.546
            ?-?-?     74.747     21.565      4.942
            ?-?-?     54.736     38.600      4.773
            ?-?-?     66.743     25.178      4.318
            ?-?-?     62.741     57.184      4.450
            ?-?-?     29.723     42.214      2.419
            ?-?-?     23.219     16.403      1.605
            ?-?-?     65.242     70.090      5.844
            ?-?-?     49.233     46.860      3.856
            ?-?-?     43.230     17.435      2.030
            ?-?-?     30.724     25.695      1.077
            ?-?-?     56.737     46.344      5.030
            ?-?-?     54.736     14.338      6.973
            ?-?-?     22.719     16.919      2.089
            ?-?-?     23.219     42.214      1.488
            ?-?-?     12.214     28.276      0.623
            ?-?-?     57.738     25.695      5.008
            ?-?-?     69.244     54.603      5.030
            ?-?-?     72.246     75.768      4.223
            ?-?-?     72.246     10.208      4.223
            ?-?-?     45.732     27.243      3.116
            ?-?-?     61.240     53.571      4.333
            ?-?-?     65.742     61.830      3.783
            ?-?-?     50.734     42.214      2.940
            ?-?-?     26.721     75.768      0.887
            ?-?-?     21.719     25.178      0.747
            ?-?-?     26.721     10.208      0.887
            ?-?-?     53.736     38.600      5.176
            ?-?-?     57.237     39.633      3.585
            ?-?-?     39.728     42.214      1.752
            ?-?-?     26.721     18.467      0.806
            ?-?-?     19.217     28.792      1.495
            ?-?-?     79.750     70.606      4.949
            ?-?-?    115.768     41.181      7.692
            ?-?-?     14.215     23.113      0.278
            ?-?-?     31.724     36.535      1.055
            ?-?-?     32.725     23.630      0.271
            ?-?-?     76.248     26.211      4.355
P74CA-P74CD-P74HA     65.742     50.990      4.128
            ?-?-?     20.718     22.081      1.348
            ?-?-?     18.717     31.373      1.422
            ?-?-?     40.729     60.798      1.260
            ?-?-?     28.723     42.214      2.617
            ?-?-?     13.214     18.984      1.304
            ?-?-?     54.736     28.792      4.634
            ?-?-?     64.242     59.765      4.179
            ?-?-?     70.745     64.411      3.856
            ?-?-?     62.241     58.217      4.648
            ?-?-?     36.227     21.565      0.784
            ?-?-?     26.721     59.765      2.148
            ?-?-?     38.728     13.305      1.847
            ?-?-?     32.725     24.662      1.136
            ?-?-?     54.736     25.178      5.426
P104CD-P104CA-P104HD3     50.234     65.444      3.768
            ?-?-?     39.228     29.824      2.324
            ?-?-?     28.723     33.954      2.470
            ?-?-?     39.228     36.535      2.412
            ?-?-?     27.222     17.951      1.400
            ?-?-?     52.735     40.665      2.529
            ?-?-?     65.742     58.733      4.670
            ?-?-?     33.725     58.217      1.598
            ?-?-?     11.213     18.467      0.777
            ?-?-?     56.737     33.954      4.450
            ?-?-?     50.234     18.984      4.568
            ?-?-?     45.732     17.435      2.074
            ?-?-?     48.233     17.435      4.032
            ?-?-?     57.738     21.049      4.949
            ?-?-?     53.736     38.600      5.308
            ?-?-?     21.719     36.019      1.143
            ?-?-?     72.246     59.249      4.392
            ?-?-?     55.236     39.116      4.927
            ?-?-?     55.737     25.695      6.137
            ?-?-?     22.219     18.467      0.681
            ?-?-?     27.722     13.305      1.173
            ?-?-?     54.736     21.565      5.301
            ?-?-?     38.228     59.249      2.969
            ?-?-?     51.234     16.919      5.037
            ?-?-?     47.232     17.435      2.118
            ?-?-?      9.212     27.243      0.711
            ?-?-?     41.729     49.441      3.020
            ?-?-?     63.241     30.341      5.902
            ?-?-?     21.719     39.116      0.601
            ?-?-?     82.751     71.122      5.030
            ?-?-?     35.726     29.824      1.158
            ?-?-?     36.227     29.824      2.676
            ?-?-?     75.247     60.798      5.030
            ?-?-?     62.241     32.406      4.927
            ?-?-?     34.726     25.695      0.938
            ?-?-?     51.735     64.411      4.604
            ?-?-?     29.223     25.178      2.353
            ?-?-?     27.722     36.019      1.979
            ?-?-?     26.721     23.630      0.300
            ?-?-?     31.224     56.152      2.375
            ?-?-?     48.233     17.435      5.096
            ?-?-?     43.731     40.149      3.116
            ?-?-?     20.718     41.181      0.777
            ?-?-?     15.716     26.211      0.527
            ?-?-?     27.222     58.733      2.947
            ?-?-?     21.719     31.373      0.205
            ?-?-?     67.243     70.090      3.922
            ?-?-?     53.736     46.860      4.392
            ?-?-?     32.725     23.630      0.557
            ?-?-?     61.740     21.565      3.908
            ?-?-?     44.731     59.249      3.108
            ?-?-?     42.230     29.308      1.524
            ?-?-?     51.234     66.476      5.030
            ?-?-?     23.219     29.308      1.495
            ?-?-?     56.737     45.311      4.656
            ?-?-?     28.222     60.282      2.485
            ?-?-?     13.715     31.889      0.901
            ?-?-?    125.273     41.698      7.193
            ?-?-?     29.223     42.214      1.818
            ?-?-?     19.217     25.178      1.502
            ?-?-?     55.737     11.240      4.304
            ?-?-?     19.718     41.181      0.784
            ?-?-?     15.716     17.951      0.791
            ?-?-?     42.230     56.152      1.722
            ?-?-?     81.751     70.606      5.030
            ?-?-?     18.217     20.532      1.458
            ?-?-?     27.722     59.765      1.187
            ?-?-?     69.744     23.113      5.030
            ?-?-?     18.717     21.565      1.151
            ?-?-?     34.226     59.765      2.771
            ?-?-?     27.222     18.984      1.642
            ?-?-?     29.223     41.698      2.419
            ?-?-?     74.247     55.636      4.472
            ?-?-?     42.230     29.308      3.497
            ?-?-?     58.238     42.730      3.908
            ?-?-?     64.242     12.789      5.844
            ?-?-?     16.716     18.984      1.502
            ?-?-?     29.723     36.019      2.214
            ?-?-?     38.228     42.214      1.752
            ?-?-?     27.722     31.373      0.879
            ?-?-?     38.228     12.789      1.847
            ?-?-?     78.249     68.541      5.140
            ?-?-?     27.222     21.049      2.074
L22CA-L22CB-L22HA     54.236     46.860      5.308
            ?-?-?     59.739     63.895      3.922
            ?-?-?     39.228     29.308      2.720
            ?-?-?     66.243     54.603      3.556
            ?-?-?     54.736     72.155      4.216
            ?-?-?     68.744     65.444      3.570
            ?-?-?     54.736     75.768      4.113
            ?-?-?     60.740     72.671      5.983
            ?-?-?     25.220     42.214      0.593
            ?-?-?     54.736     22.081      4.927
            ?-?-?     54.736     10.208      4.113
            ?-?-?     29.223     25.178      3.064
            ?-?-?     23.720     14.854     -0.133
            ?-?-?     29.223     31.373      0.733
            ?-?-?     18.217     30.857      1.422
            ?-?-?     24.220     18.467      1.451
            ?-?-?     60.239     25.178      4.318
            ?-?-?     59.239     40.149      5.382
            ?-?-?     23.219     20.532      1.524
            ?-?-?     35.226     66.993      2.118
            ?-?-?     36.227     53.571      2.896
E14CG-E14CB-E14HG3     36.227     29.824      2.830
            ?-?-?     64.242     12.789      5.030
            ?-?-?     59.239     75.768      6.100
            ?-?-?     43.731     48.925      1.378
            ?-?-?     26.721     50.473      1.524
            ?-?-?     16.716     22.081      0.747
            ?-?-?     58.738     75.768      6.100
            ?-?-?     59.239     10.208      6.100
            ?-?-?     58.738     10.208      6.100
            ?-?-?     69.744     60.798      5.037
            ?-?-?     28.723     24.662      0.857
            ?-?-?     21.719     25.695      0.843
            ?-?-?     73.246     64.411      3.849
            ?-?-?     37.727     25.178      3.042
            ?-?-?     53.736     31.373      4.788
            ?-?-?     35.226     18.467      2.214
            ?-?-?     57.237     39.633      4.487
            ?-?-?     66.743     57.701      5.030
            ?-?-?     27.222     10.208      1.627
            ?-?-?     64.742     60.798      3.915
            ?-?-?     26.221     28.276      0.879
            ?-?-?     27.222     75.768      1.627
            ?-?-?     26.721     75.768      1.627
            ?-?-?     26.721     10.208      1.627
            ?-?-?     59.239     29.308      4.758
            ?-?-?     43.230     47.376      3.240
            ?-?-?     54.736     34.987      4.355
            ?-?-?     22.219     24.662      0.982
            ?-?-?     25.220     36.535      0.975
            ?-?-?     45.732     21.565      1.260
            ?-?-?     54.236     40.665      4.751
            ?-?-?     53.235     27.759      4.238
            ?-?-?     31.224     25.695      0.593
            ?-?-?     59.739     32.406      5.030
            ?-?-?     18.217     15.370      1.422
            ?-?-?     29.223     24.662      1.378
            ?-?-?     57.237     25.178      5.015
            ?-?-?     32.725     26.211      0.557
            ?-?-?     51.234     14.338      5.374
            ?-?-?     39.728     56.668      2.353
            ?-?-?     43.230     38.600      3.248
            ?-?-?    133.277     41.698      7.956
            ?-?-?     29.723     42.214      2.822
            ?-?-?     25.220     42.214      1.935
            ?-?-?     22.219     24.662      0.681
            ?-?-?     77.248     25.695      5.147
            ?-?-?     27.222     34.987      0.608
            ?-?-?     52.735     40.665      5.118
            ?-?-?     40.229     16.403      1.129
            ?-?-?     39.228     25.695      1.678
            ?-?-?     34.726     41.698      2.089
K77CG-K77CB-K77HG2     26.221     32.922      0.879
            ?-?-?     51.234     27.759      5.162
            ?-?-?     31.224     33.954      2.243
            ?-?-?     21.719     11.757      0.307
            ?-?-?     58.738     63.895      3.849
            ?-?-?     59.239     63.895      3.849
            ?-?-?     43.731     11.757      4.934
            ?-?-?     69.744     42.730      7.369
            ?-?-?     35.226     26.211      0.623
R35CA-R35CD-R35HA     54.736     43.246      5.345
            ?-?-?     41.229     31.373      2.199
            ?-?-?     56.737     24.662      5.030
R130CD-R130CA-R130HD3     43.230     59.765      3.064
K86CD-K86CG-K86HD2     29.223     25.178      0.843
            ?-?-?     51.234     54.603      5.433
            ?-?-?     40.229     42.214      2.932
            ?-?-?     22.219     24.146      0.740
            ?-?-?     69.744     62.347      4.744
            ?-?-?     24.220     26.211      0.674
            ?-?-?     74.247     25.178      5.030
            ?-?-?     53.235     20.532      5.022
            ?-?-?     48.233     63.895      4.304
            ?-?-?     65.242     31.889      4.480
            ?-?-?     36.227     17.951      2.074
            ?-?-?     61.240     55.119      4.362
            ?-?-?     63.241     57.184      5.118
            ?-?-?     57.738     22.081      3.915
            ?-?-?     36.227     42.214      1.634
            ?-?-?     30.224     32.922      2.778
            ?-?-?     26.221     34.987      0.879
            ?-?-?     30.724     55.636      2.382
            ?-?-?     29.223     32.922      2.962
            ?-?-?     64.242     75.768      5.844
            ?-?-?     50.734     12.789      4.560
            ?-?-?     64.242     66.476      3.915
            ?-?-?     29.223     24.146      0.161
            ?-?-?     75.247     27.243      5.081
            ?-?-?     47.733     53.571      5.030
            ?-?-?     42.230     16.403      1.143
            ?-?-?     59.239     30.341      5.052
            ?-?-?     46.732     21.565      1.429
            ?-?-?      3.209     23.630     -0.118
            ?-?-?     65.742     63.895      3.864
            ?-?-?     27.722     16.919      1.649
            ?-?-?     48.733     54.603      5.037
            ?-?-?     43.230     18.467      1.620
            ?-?-?     16.716     24.146      0.608
            ?-?-?     33.225     24.662      1.524
            ?-?-?     44.231     12.273      5.081
            ?-?-?     20.718     27.243      0.256
            ?-?-?     57.738     18.984      4.084
            ?-?-?     39.228     41.698      1.744
            ?-?-?     21.218     11.757      0.835
            ?-?-?     21.719     39.633      0.747
            ?-?-?     47.733     21.565      5.382
            ?-?-?     62.741     27.243      4.619
            ?-?-?     73.746     29.308      7.244
            ?-?-?     65.242     31.889      4.568
            ?-?-?     62.241     38.084      4.641
            ?-?-?     55.737     70.606      4.949
            ?-?-?     29.223     33.954      3.020
            ?-?-?     76.248     65.960      5.030
            ?-?-?     48.233     17.435      4.788
            ?-?-?     22.719     16.403      1.620
            ?-?-?     75.748     22.081      4.663
            ?-?-?     29.223     17.951      1.737
            ?-?-?     29.723     36.535      1.011
            ?-?-?     59.239     26.211      4.758
            ?-?-?     55.737     51.506      6.819
            ?-?-?     21.719     25.695      0.498
            ?-?-?     55.737     31.889      5.191
            ?-?-?     40.729     43.762      3.248
            ?-?-?     25.220     15.886      0.461
            ?-?-?     59.739     37.568      5.030
            ?-?-?     50.234     47.376      4.568
            ?-?-?     25.220     33.438     -0.118
            ?-?-?     24.220     39.633      0.755
            ?-?-?     64.742     47.376      5.030
            ?-?-?     43.731     16.919      2.104
            ?-?-?     18.717     21.565      1.260
            ?-?-?     47.733     27.759      4.942
            ?-?-?     28.222     25.695      0.542
            ?-?-?     18.217     21.565      1.458
            ?-?-?     58.738     40.149      4.164
            ?-?-?     17.216     23.113      1.539
            ?-?-?     59.239     34.987      4.377
            ?-?-?     58.738     34.987      4.377
            ?-?-?     63.241     68.025      3.856
            ?-?-?     54.236     10.208      4.216
            ?-?-?     21.218     31.889      0.190
            ?-?-?     48.733     59.765      5.022
            ?-?-?     39.228     42.214      2.932
            ?-?-?     55.236     75.768      5.030
            ?-?-?     55.236     10.208      5.030
            ?-?-?     42.230     29.308      1.407
            ?-?-?     22.219     23.630      1.253
            ?-?-?     59.739     32.406      3.475
