# Supplementary material for: Structural and regulatory insights into the glideosome-associated connector from Toxoplasma gondii
Source: eLife. 2023 Apr 4;12:e86049. doi: 10.7554/eLife.86049 (PMC10125020; doi:10.7554/eLife.86049)
Supplement: Figure 1—source data 1. — wwPDB X-ray structure validation; MTZ file for TgGAC X-ray diffraction data and final refined PDB file for TgGAC from X-ray diffraction. [file elife-86049-fig1-data1.zip › Figure 1-source data 1/NOE assignment and NMR structure/shift_assignment/HCcoNH_hccconh_@FLYA_asn.list]

      Assignment          w1         w2         w3
    L8N-D7HB3-L8H    121.365      2.872      7.266
Y135N-T134HG2-Y135H    121.800      1.111      7.647
    D7N-H6HB3-D7H    118.735      3.144      7.689
 C48N-W47HB3-C48H    118.735      3.144      7.689
            ?-?-?    119.833      3.692      9.557
M111N-P110HB2-M111H    124.863      1.601      8.989
L109N-E108HG2-L109H    121.583      2.203      8.301
D102N-D101HB2-D102H    116.552      2.531      7.753
            ?-?-?    125.291      1.832     11.781
            ?-?-?    125.216      1.938     11.785
            ?-?-?    130.740      2.492      7.537
            ?-?-?    107.803      1.306      7.695
  L76N-A75HB-L76H    115.248      1.471      7.370
 N66N-R65HG2-N66H    112.195      1.540      7.647
G106N-E105HA-G106H    109.772      4.554      7.964
  L16N-A15HA-L16H    121.145      4.078      8.577
            ?-?-?    119.118      0.986      8.043
Q128N-V127HG1-Q128H    119.203      0.898      8.044
Q128N-V127HG2-Q128H    119.203      0.898      8.044
            ?-?-?    105.617      1.778      7.257
R65N-I64HG12-R65H    127.925      0.726      8.418
 A68N-V67HG2-A68H    127.925      0.726      8.418
 H73N-V72HG1-H73H    119.833      0.726      7.104
 H73N-V72HG2-H73H    119.833      0.726      7.104
  V72N-L71HG-V72H    113.072      0.847      7.687
            ?-?-?    125.299      4.078     11.781
            ?-?-?    115.021      1.875      8.355
V127N-M126HB2-V127H    119.614      1.382      8.434
V127N-M126HG2-V127H    119.614      1.382      8.434
M125N-E124HG2-M125H    118.083      2.273      8.071
            ?-?-?    120.708      1.492      8.840
            ?-?-?    110.895      3.018      7.884
 L42N-D41HB3-L42H    110.963      3.081      7.881
            ?-?-?    116.989      4.019      7.117
            ?-?-?    121.147      1.689      7.350
 R63N-V62HG1-R63H    116.333      0.849      7.815
            ?-?-?    121.147      2.763      8.366
  E83N-K82HA-E83H    116.332      4.191      7.874
M126N-M125HA-M126H    117.450      4.128      8.006
  V87N-K86HA-V87H    120.257      4.290      8.210
 A78N-K77HG3-A78H    119.833      1.328      7.902
  N66N-R65HA-N66H    112.178      4.117      7.651
 F45N-V44HG1-F45H    128.363      0.945      9.075
 F45N-V44HG2-F45H    128.363      0.945      9.075
     M2N-S1HA-M2H    118.520      4.609      8.496
R130N-W129HA-R130H    118.520      4.609      8.496
    G4N-N3HB3-G4H    108.897      2.804      8.035
 A15N-E14HB2-A15H    122.221      1.964      7.555
V123N-F122HB3-V123H    117.191      3.259      8.085
 V24N-K23HB2-V24H    120.051      1.273      9.263
 V24N-K23HG2-V24H    120.051      1.273      9.263
 V24N-K23HG3-V24H    120.051      1.273      9.263
 V24N-K23HD2-V24H    120.051      1.273      9.263
 V87N-K86HB2-V87H    120.271      1.720      8.208
    G4N-N3HB2-G4H    108.886      2.632      8.032
 Q53N-D52HB3-Q53H    120.925      2.868      7.773
  L22N-K21HA-L22H    125.260      5.650      9.134
 K82N-K81HB2-K82H    116.989      1.437      7.120
 K82N-K81HG2-K82H    116.989      1.437      7.120
A132N-D131HB2-A132H    122.240      2.599      8.118
  K86N-R85HA-K86H    116.085      4.281      7.583
M125N-E124HB2-M125H    118.079      2.043      8.071
 E30N-K29HB3-E30H    120.270      1.929      8.340
 E30N-K29HD3-E30H    120.270      1.929      8.340
 F25N-V24HG2-F25H    126.817      0.721      8.054
  I34N-E33HA-I34H    122.021      4.684      8.797
            ?-?-?    118.520      3.242      8.496
            ?-?-?    121.801      4.335      8.152
            ?-?-?    114.584      4.075      7.109
 V72N-L71HB2-V72H    113.052      1.054      7.683
            ?-?-?    126.176      0.343      6.572
 C48N-W47HB2-C48H    118.739      2.981      7.689
            ?-?-?    120.708      3.419      8.838
 K31N-E30HG2-K31H    121.801      2.347      8.141
            ?-?-?    120.286      4.678      8.336
            ?-?-?    121.801      2.312      8.692
            ?-?-?    120.270      1.273      8.215
 A78N-K77HB2-A78H    119.833      1.765      7.902
 C94N-M93HB3-C94H    118.083      2.093      9.012
 C94N-M93HG2-C94H    118.083      2.093      9.012
 V44N-N43HB3-V44H    121.128      2.930      8.367
 D52N-N51HB3-D52H    121.128      2.930      8.367
F137N-N136HB3-F137H    125.738      2.673      7.594
    N3N-M2HB2-N3H    120.051      1.984      9.059
    N3N-M2HB3-N3H    120.051      1.984      9.059
            ?-?-?    118.084      2.653      7.931
            ?-?-?    121.365      1.380      7.345
            ?-?-?    122.460      2.438      8.384
E105N-P104HB3-E105H    115.240      2.421      8.934
  H73N-V72HA-H73H    119.834      4.293      7.105
            ?-?-?    121.797      0.793      6.328
            ?-?-?    118.958      1.558      7.953
 L22N-K21HB2-L22H    125.301      1.765      9.138
 L22N-K21HG2-L22H    125.291      1.394      9.134
 K82N-K81HG3-K82H    116.989      1.601      7.120
 V12N-N11HB2-V12H    123.551      2.804      7.213
 V12N-N11HB3-V12H    123.551      2.804      7.213
    L8N-D7HB2-L8H    121.364      2.531      7.268
 K21N-G20HA2-K21H    118.958      4.007      8.387
            ?-?-?    121.133      1.561      8.575
 A15N-E14HG2-A15H    122.239      2.257      7.550
E105N-P104HG2-E105H    115.223      2.032      8.930
 N57N-N56HB2-N57H    125.739      2.520      7.592
F103N-D102HB2-F103H    118.084      2.324      7.930
    N3N-M2HG2-N3H    120.051      2.493      9.063
    N3N-M2HG3-N3H    120.051      2.493      9.063
 T92N-F91HB3-T92H    106.717      3.970      7.593
            ?-?-?    116.104      1.549      8.916
  A79N-A78HA-A79H    121.382      4.048      7.343
A121N-D120HB2-A121H    122.021      2.791      8.381
            ?-?-?    122.027      2.000      8.797
            ?-?-?    130.758      1.004      9.234
 K29N-E28HG2-K29H    118.958      2.203      7.823
            ?-?-?    107.546      1.775      7.825
  K69N-A68HB-K69H    119.409      1.492      8.686
            ?-?-?    130.743      2.023      7.536
            ?-?-?    116.115      1.656      7.581
            ?-?-?    121.618      4.118      8.688
 N57N-N56HB3-N57H    125.520      2.677      7.594
E124N-V123HB-E124H    116.765      3.086      8.420
 E30N-K29HG2-E30H    120.270      1.382      8.340
  M93N-T92HB-M93H    117.646      4.281      8.856
Q128N-V127HA-Q128H    119.178      3.462      8.041
            ?-?-?    121.807      3.940      6.329
 D54N-Q53HB3-D54H    118.083      2.257      8.175
 D54N-Q53HG3-D54H    118.083      2.257      8.175
    M2N-S1HB2-M2H    118.520      3.679      8.496
 L26N-F25HB3-L26H    122.457      2.968      8.387
 G97N-F96HB2-G97H    111.303      2.859      9.403
  A80N-A79HB-A80H    121.357      1.046      8.102
 E30N-K29HB2-E30H    120.270      1.656      8.332
  I64N-R63HA-I64H    121.143      4.347      7.353
 K86N-R85HB2-K86H    116.114      1.891      7.584
 K86N-R85HB3-K86H    116.114      1.891      7.584
            ?-?-?    121.785      0.629      6.332
N136N-Y135HB2-N136H    120.052      3.056      8.163
N136N-Y135HB3-N136H    120.052      3.056      8.163
  K81N-A80HB-K81H    114.573      1.372      7.109
S115N-K114HD2-S115H    108.244      1.476      7.499
S115N-K114HD3-S115H    108.244      1.476      7.499
 G70N-K69HD2-G70H    107.619      1.661      7.826
 G70N-K69HD3-G70H    107.619      1.661      7.826
            ?-?-?    116.552      2.640      7.753
 E83N-K82HG2-E83H    116.333      1.492      7.870
 G19N-K18HG2-G19H    105.616      1.382      7.260
            ?-?-?    108.241      1.765      7.495
            ?-?-?    117.428      1.458      8.165
  C94N-M93HA-C94H    118.076      5.387      9.014
 T92N-F91HB2-T92H    106.710      2.750      7.589
 I64N-R63HB3-I64H    121.145      2.039      7.354
V123N-F122HB2-V123H    117.204      3.093      8.085
 K77N-L76HD2-K77H    118.302      1.054      7.511
    V5N-G4HA2-V5H    117.208      3.986      8.531
            ?-?-?    121.593      1.860      8.302
 V72N-L71HB3-V72H    113.052      1.820      7.683
  A78N-K77HA-A78H    119.833      3.789      7.902
F122N-A121HA-F122H    118.958      4.226      7.956
 A68N-V67HG1-A68H    127.925      0.617      8.418
            ?-?-?    117.646      5.429      8.856
            ?-?-?    128.146      0.415      8.464
    H6N-V5HG2-H6H    116.333      1.218      7.737
  A89N-A88HB-A89H    116.333      1.218      7.737
            ?-?-?    118.302      1.266      7.515
 K77N-L76HB2-K77H    118.204      1.340      7.513
  A15N-E14HA-A15H    122.239      3.953      7.550
M125N-E124HA-M125H    118.118      3.930      8.071
  A68N-V67HA-A68H    127.816      4.620      8.421
            ?-?-?    121.644      1.826      8.303
            ?-?-?    109.773      2.278      7.967
            ?-?-?    125.301      2.312     11.781
            ?-?-?    116.552      5.593      8.621
  R85N-P84HA-R85H    115.021      4.718      8.355
 F96N-L95HB2-F96H    123.770      1.218      8.645
            ?-?-?    124.863      4.554      8.997
 D54N-Q53HB2-D54H    118.083      1.711      8.168
 D54N-Q53HG2-D54H    118.083      1.711      8.168
E118N-K117HD3-E118H    119.614      1.765      8.058
  L76N-A75HA-L76H    115.243      4.208      7.373
            ?-?-?    119.644      1.407      8.063
            ?-?-?    127.926      4.550      8.425
            ?-?-?    119.712      1.515      8.058
            ?-?-?    121.802      4.239      7.653
            ?-?-?    130.789      4.674      9.235
 N43N-L42HB2-N43H    112.174      1.508      8.063
            ?-?-?    115.240      4.302      8.900
 I34N-E33HG3-I34H    122.020      2.312      8.793
     D7N-H6HA-D7H    118.755      4.185      7.694
  C48N-W47HA-C48H    118.755      4.185      7.694
V127N-M126HA-V127H    119.611      4.481      8.431
 V87N-K86HG3-V87H    120.268      1.448      8.211
S115N-K114HA-S115H    108.243      3.906      7.497
            ?-?-?    122.911      2.820      7.992
  K13N-V12HA-K13H    117.864      3.747      7.821
            ?-?-?    121.801      1.875      6.330
  K90N-A89HB-K90H    111.275      1.434      7.379
 F91N-K90HD2-F91H    111.275      1.434      7.379
 F91N-K90HD3-F91H    111.275      1.434      7.379
 F91N-K90HB2-F91H    111.201      1.530      7.380
 L42N-D41HB2-L42H    110.865      2.640      7.886
 K82N-K81HB3-K82H    116.971      1.852      7.115
  F25N-V24HA-F25H    126.832      5.156      8.058
 E83N-K82HB2-E83H    116.326      1.908      7.875
            ?-?-?    116.115      3.207      7.585
M111N-P110HG3-M111H    124.929      1.818      8.991
            ?-?-?    116.337      3.716      7.813
M111N-P110HB3-M111H    124.940      1.936      8.993
  K29N-E28HA-K29H    118.984      3.907      7.824
E105N-P104HA-E105H    115.240      4.609      8.934
            ?-?-?    117.627      1.220      8.859
            ?-?-?    123.113      2.276      9.102
            ?-?-?    126.811      4.511      7.755
            ?-?-?    117.207      4.149      8.531
 D41N-Q40HG2-D41H    114.365      2.421      8.136
 D41N-Q40HG3-D41H    114.365      2.421      8.136
    H6N-V5HG1-H6H    116.325      0.738      7.737
R119N-E118HB3-R119H    122.883      2.214      8.055
R119N-E118HG2-R119H    122.883      2.214      8.055
            ?-?-?    111.350      0.548      7.175
  V62N-I61HB-V62H    111.357      0.452      7.176
G106N-E105HB2-G106H    109.772      2.039      7.964
G106N-E105HG2-G106H    109.772      2.039      7.964
 K31N-E30HB3-K31H    121.801      2.110      8.143
            ?-?-?    130.769      1.820      9.231
            ?-?-?    118.303      3.860      7.701
            ?-?-?    121.583      4.664      8.301
            ?-?-?    122.240      2.816      8.119
 N66N-R65HB3-N66H    112.179      1.785      7.648
 N66N-R65HG3-N66H    112.179      1.785      7.648
            ?-?-?    120.949      2.705      7.775
            ?-?-?    116.334      3.776      7.735
M126N-M125HB3-M126H    117.427      2.203      8.011
            ?-?-?    118.084      4.301      8.176
 K23N-L22HD2-K23H    118.520      0.125      7.714
 E83N-K82HD2-E83H    116.329      1.720      7.871
 E83N-K82HD3-E83H    116.329      1.720      7.871
            ?-?-?    128.145      3.747      8.464
            ?-?-?    118.293      1.894      7.515
            ?-?-?    126.176      3.187      6.580
E108N-V107HG2-E108H    126.176      0.890      6.572
  G19N-K18HA-G19H    105.616      3.898      7.260
            ?-?-?    118.302      1.711      7.706
 G19N-K18HD2-G19H    105.628      1.616      7.257
 G19N-K18HD3-G19H    105.628      1.616      7.257
            ?-?-?    118.739      2.914      9.286
  H73N-V72HB-H73H    119.877      2.533      7.107
            ?-?-?    119.918      2.478      7.105
 G50N-M49HB2-G50H    108.678      2.640      8.989
 G50N-M49HB3-G50H    108.678      2.640      8.989
            ?-?-?    121.583      2.367      8.301
Q128N-V127HB-Q128H    119.166      2.077      8.046
            ?-?-?    113.052      0.562      7.683
            ?-?-?    114.365      3.789      8.152
            ?-?-?    116.769      1.034      8.424
  A80N-A79HA-A80H    121.364      4.007      8.105
            ?-?-?    119.635      1.807      8.435
V127N-M126HB3-V127H    119.693      1.860      8.425
            ?-?-?    116.115      0.671      7.573
            ?-?-?    119.617      4.134      8.060
            ?-?-?    111.305      4.120      7.379
  F91N-K90HA-F91H    111.237      4.135      7.379
 D41N-Q40HB2-D41H    114.365      2.093      8.136
            ?-?-?    118.077      1.892      9.007
  S10N-P9HB2-S10H    118.078      2.022      7.818
 K13N-V12HG2-K13H    118.083      1.010      7.819
 I59N-R58HG3-I59H    120.706      1.665      8.838
D131N-R130HG3-D131H    120.706      1.665      8.838
 G97N-F96HB3-G97H    111.303      3.187      9.403
            ?-?-?    117.427      4.171      8.160
  A68N-V67HB-A68H    127.925      1.929      8.418
  F25N-V24HB-F25H    126.839      1.566      8.054
            ?-?-?    122.895      2.476      7.996
R119N-E118HG3-R119H    122.884      2.377      8.054
 F96N-L95HD2-F96H    123.770      0.125      8.645
            ?-?-?    118.310      1.315      7.700
W129N-Q128HB2-W129H    121.619      2.050      8.688
 R58N-N57HB3-R58H    121.139      3.120      7.353
 I64N-R63HD2-I64H    121.103      3.173      7.352
 I64N-R63HD3-I64H    121.103      3.173      7.352
M126N-M125HG2-M126H    117.432      2.378      8.005
W129N-Q128HB3-W129H    121.786      2.214      8.689
  G70N-K69HA-G70H    107.585      4.281      7.823
            ?-?-?    116.552      1.929      8.621
 I59N-R58HB3-I59H    120.707      1.883      8.836
D131N-R130HB3-D131H    120.707      1.883      8.836
            ?-?-?    123.332      4.403      7.213
            ?-?-?    118.520      1.382      7.722
R65N-I64HG13-R65H    128.144      1.437      8.465
  K77N-L76HG-K77H    118.301      1.619      7.507
            ?-?-?    120.055      1.419      9.260
  N11N-S10HA-N11H    115.240      3.548      8.023
  E14N-K13HA-E14H    115.240      3.548      8.023
            ?-?-?    107.803      4.133      7.695
W129N-Q128HG3-W129H    121.583      2.586      8.692
            ?-?-?    116.332      2.164      7.816
N100N-P99HB2-N100H    119.175      1.852      8.055
            ?-?-?    116.333      2.148      7.737
  K23N-L22HG-K23H    118.520      0.836      7.722
            ?-?-?    113.052      1.328      7.683
V107N-G106HA2-V107H    126.832      3.057      7.757
            ?-?-?    120.058      1.634      9.257
 S39N-S38HB2-S39H    118.739      3.515      9.286
 S39N-S38HB3-S39H    118.739      3.515      9.286
 N43N-L42HB3-N43H    112.178      2.148      8.066
 G20N-G19HA2-G20H    107.147      3.789      6.908
 G20N-G19HA3-G20H    107.147      3.789      6.908
            ?-?-?    121.802      1.888      8.138
            ?-?-?    117.454      2.709      8.005
N100N-P99HB3-N100H    119.177      2.367      8.058
M126N-M125HB2-M126H    117.513      1.986      8.006
            ?-?-?    117.437      1.915      8.008
  E33N-E32HA-E33H    123.114      4.664      9.106
 E14N-K13HB2-E14H    115.240      1.601      8.019
 E14N-K13HD2-E14H    115.240      1.601      8.019
            ?-?-?    119.833      1.929      9.560
            ?-?-?    119.833      2.531      9.560
            ?-?-?    111.264      0.733      7.379
            ?-?-?    119.833      1.711      9.552
            ?-?-?    116.143     -0.168      7.576
            ?-?-?    116.093      4.044      7.578
D120N-R119HB3-D120H    119.833      2.586      9.552
D120N-R119HG3-D120H    119.833      2.586      9.552
R119N-E118HA-R119H    122.887      4.149      8.055
            ?-?-?    130.769      5.046      7.526
            ?-?-?    128.349      4.581      9.078
F103N-D102HA-F103H    118.083      4.445      7.933
N100N-P99HA-N100H    119.177      4.642      8.062
D102N-D101HA-D102H    116.552      4.281      7.761
            ?-?-?    116.771      0.890      8.418
            ?-?-?    125.738      4.718      7.597
            ?-?-?    108.894      1.837      7.499
     N3N-M2HA-N3H    120.051      4.500      9.059
  V62N-I61HA-V62H    111.303      3.625      7.174
D120N-R119HG2-D120H    119.832      1.961      9.558
 N66N-R65HD2-N66H    112.178      3.078      7.644
 N66N-R65HD3-N66H    112.178      3.078      7.644
            ?-?-?    118.303      1.294      7.700
 N43N-L42HD1-N43H    111.959      0.562      8.066
 N43N-L42HD2-N43H    111.959      0.562      8.066
  R65N-I64HB-R65H    128.144      1.820      8.465
V112N-M111HB3-V112H    116.552      1.711      8.613
            ?-?-?    115.024      2.439      8.350
            ?-?-?    116.115      4.828      8.919
 R85N-P84HB3-R85H    115.297      2.452      8.347
            ?-?-?    118.083      0.868      7.820
  S38N-R37HA-S38H    113.267      4.074      8.114
            ?-?-?    115.236      1.887      8.016
  K69N-A68HA-K69H    119.395      4.773      8.692
            ?-?-?    128.300      2.087      9.075
            ?-?-?    128.315      2.070      9.079
            ?-?-?    116.552      2.257      8.621
 G19N-K18HE2-G19H    105.616      2.914      7.260
            ?-?-?    108.896      1.480      7.501
            ?-?-?    123.165      1.912      9.102
            ?-?-?    106.745      4.810      7.591
            ?-?-?    107.147      1.601      6.908
  M49N-C48HA-M49H    120.066      5.229      9.258
 R37N-W36HB2-R37H    116.705      2.650      9.416
 R37N-W36HB3-R37H    116.705      2.650      9.416
            ?-?-?    116.554      2.599      9.404
  N43N-L42HA-N43H    112.155      4.022      8.064
 Q40N-S39HB2-Q40H    112.180      3.999      8.065
 Q40N-S39HB3-Q40H    112.180      3.999      8.065
            ?-?-?    118.083      2.586      7.471
            ?-?-?    107.585      5.156      7.823
A121N-D120HA-A121H    122.023      4.205      8.383
  K77N-L76HA-K77H    118.302      3.734      7.518
 G50N-M49HG3-G50H    108.765      2.233      8.985
            ?-?-?    108.762      2.210      8.985
            ?-?-?    108.729      2.178      8.987
  V44N-N43HA-V44H    121.172      5.277      8.361
  D52N-N51HA-D52H    121.160      5.257      8.360
E105N-P104HD3-E105H    115.316      3.741      8.933
            ?-?-?    115.337      3.716      8.932
            ?-?-?    115.343      3.698      8.932
S115N-K114HE2-S115H    108.339      2.985      7.494
S115N-K114HE3-S115H    108.339      2.985      7.494
            ?-?-?    108.355      2.927      7.500
  V72N-L71HA-V72H    113.052      4.226      7.683
            ?-?-?    118.090      2.597      7.435
            ?-?-?    116.154      1.211      7.576
V62N-I61HG13-V62H    111.303      0.179      7.174
  I61N-P60HA-I61H    126.184      4.768      8.111
            ?-?-?    126.163      4.736      8.111
            ?-?-?    111.303     -0.203      7.182
V123N-F122HA-V123H    117.206      4.018      8.086
            ?-?-?    122.874      2.049      8.055
            ?-?-?    118.287      0.549      7.512
            ?-?-?    120.708      3.023      8.840
            ?-?-?    126.176      1.437      6.580
L109N-E108HB2-L109H    121.583      1.239      8.295
  L26N-F25HA-L26H    122.542      4.587      8.382
            ?-?-?    122.556      4.569      8.383
            ?-?-?    122.569      4.538      8.383
            ?-?-?    116.771      2.039      8.418
M126N-M125HG3-M126H    117.427      2.750      8.011
            ?-?-?    114.582      0.849      7.813
 F91N-K90HG2-F91H    111.303      0.289      7.385
 I59N-R58HD2-I59H    120.708      2.859      8.832
D131N-R130HD2-D131H    120.708      2.859      8.832
 A78N-K77HE2-A78H    119.785      2.893      7.905
 A78N-K77HE3-A78H    119.785      2.893      7.905
            ?-?-?    116.552      1.656      8.621
            ?-?-?    122.244      3.066      8.116
 E33N-E32HB2-E33H    123.114      1.765      9.114
            ?-?-?    110.896      4.400      7.882
 E14N-K13HG3-E14H    115.239      1.427      8.017
            ?-?-?    122.240      4.265      8.116
            ?-?-?    118.512      2.748      8.492
            ?-?-?    124.863      0.398      8.989
            ?-?-?    118.083      2.586      7.495
            ?-?-?    107.585      2.695      7.823
            ?-?-?    108.897      3.898      7.495
            ?-?-?    122.895      0.726      8.066
  R37N-W36HA-R37H    116.552      6.195      9.411
            ?-?-?    110.865      2.148      7.878
            ?-?-?    127.269      0.617      8.418
            ?-?-?    122.676      2.914      8.058
            ?-?-?    121.364      4.718      7.268
            ?-?-?    111.303      2.367      7.385
            ?-?-?    111.521      2.531      7.597
            ?-?-?    120.489      1.546      8.567
            ?-?-?    121.583      0.890      7.816
            ?-?-?    120.270      2.093      8.340
            ?-?-?    119.177      6.195      8.042
            ?-?-?    122.239      3.242      8.113
            ?-?-?    121.801      0.617      8.136
            ?-?-?    123.114      1.711      9.098
  Q53N-D52HA-Q53H    120.926      4.664      7.784
            ?-?-?    118.520      1.546      7.949
            ?-?-?    126.832     -0.203      8.066
            ?-?-?    117.208      3.789      8.527
            ?-?-?    107.366      1.382      8.058
            ?-?-?    123.770      2.093      8.653
            ?-?-?    120.051      4.335      8.168
            ?-?-?    130.987      2.750      9.239
E118N-K117HE2-E118H    119.614      3.023      8.058
E118N-K117HE3-E118H    119.614      3.023      8.058
            ?-?-?    111.521      2.640      7.597
            ?-?-?    129.456      2.531      7.597
            ?-?-?    111.303      0.507      7.120
 S38N-R37HB2-S38H    113.271      1.601      8.121
 S38N-R37HB3-S38H    113.271      1.601      8.121
            ?-?-?    113.052      0.398      7.691
            ?-?-?    130.769      1.601      7.550
            ?-?-?    108.897      4.828      8.027
            ?-?-?    130.987      5.484      8.058
            ?-?-?    118.520      0.507      7.722
            ?-?-?    116.333      2.968      7.870
            ?-?-?    114.584      2.257      8.066
            ?-?-?    120.051      1.984      9.122
            ?-?-?    131.425      1.000      9.247
            ?-?-?    115.240      5.101      7.370
            ?-?-?    122.457      3.242      8.379
            ?-?-?    116.552      2.257      8.574
            ?-?-?    123.770      4.554      8.645
            ?-?-?    111.303      0.234      7.393
            ?-?-?    122.020      3.296      8.371
            ?-?-?    107.585      1.984      7.839
            ?-?-?    116.771      5.593      8.574
            ?-?-?    125.301      0.015      9.122
            ?-?-?    126.832      0.507      8.050
            ?-?-?    105.616      3.898      7.198
            ?-?-?    116.333      1.875      7.792
            ?-?-?    126.832      0.343      8.042
            ?-?-?    122.895      2.203      7.980
            ?-?-?    106.710      3.953      7.644
            ?-?-?    131.206      2.695      7.597
            ?-?-?    118.739      4.828      7.714
            ?-?-?    119.833      4.335      8.058
            ?-?-?    127.925      5.046      8.418
            ?-?-?    118.520      2.968      8.488
            ?-?-?    127.269      2.695      7.597
            ?-?-?    121.801      1.273      6.330
D120N-R119HD2-D120H    119.833      3.242      9.560
D120N-R119HD3-D120H    119.833      3.242      9.560
            ?-?-?    131.206      2.531      7.597
            ?-?-?    117.427      2.695      7.589
            ?-?-?    121.145      1.546      8.348
            ?-?-?    116.771      1.929      8.582
            ?-?-?    121.801      2.750      8.136
            ?-?-?    130.769      1.601      7.534
            ?-?-?    121.583      1.875      8.261
            ?-?-?    119.614      1.164      8.434
            ?-?-?    118.083      0.562      8.066
            ?-?-?    119.177      1.492      8.058
            ?-?-?    120.489      0.617      8.340
            ?-?-?    119.177      0.343      8.066
            ?-?-?    116.333      4.007      7.878
            ?-?-?    107.803      2.203      8.066
 K82N-K81HE2-K82H    116.771      2.968      7.112
 K82N-K81HE3-K82H    116.771      2.968      7.112
  W36N-R35HA-W36H    119.614      5.320      8.793
            ?-?-?    118.083      3.132      7.933
            ?-?-?    126.832      2.476      8.058
            ?-?-?    115.240      4.171      7.323
            ?-?-?    108.678      1.328      7.698
            ?-?-?    127.269      2.531      7.597
            ?-?-?    129.019      2.695      7.597
            ?-?-?    113.052      0.398      7.675
            ?-?-?    124.863      1.765      9.028
            ?-?-?    113.052      1.492      7.691
            ?-?-?    116.115      5.867      7.589
            ?-?-?    111.303      6.359      7.166
            ?-?-?    116.115      2.148      7.573
            ?-?-?    125.301      0.015      9.138
            ?-?-?    126.176      0.398      6.611
            ?-?-?    112.178      2.695      7.644
  G97N-F96HA-G97H    111.303      5.156      9.380
            ?-?-?    107.585      2.695      7.800
            ?-?-?    115.240      1.164      8.019
            ?-?-?    118.958      2.203      8.074
