# Supplementary material for: Structural and regulatory insights into the glideosome-associated connector from Toxoplasma gondii
Source: eLife. 2023 Apr 4;12:e86049. doi: 10.7554/eLife.86049 (PMC10125020; doi:10.7554/eLife.86049)
Supplement: Figure 1—source data 1. — wwPDB X-ray structure validation; MTZ file for TgGAC X-ray diffraction data and final refined PDB file for TgGAC from X-ray diffraction. [file elife-86049-fig1-data1.zip › Figure 1-source data 1/NOE assignment and NMR structure/peak_lists/HNCO_hnco_weak_unfolded.csv]

C	N	HN	responses
174.836	120.112	9.245	1.000
175.839	125.296	9.114	1.000
172.928	127.759	8.398	1.000
178.429	116.872	7.094	1.000
175.244	110.780	7.863	1.000
176.990	118.427	8.475	1.000
177.635	118.169	7.498	1.000
177.168	121.020	8.346	1.000
174.167	130.870	9.216	1.000
176.594	117.131	8.519	1.000
176.471	115.964	8.895	1.000
175.805	111.298	7.158	1.000
178.033	113.113	7.671	1.000
174.172	122.446	8.379	1.000
176.742	116.742	8.408	1.000
173.150	128.277	9.056	1.000
174.294	121.668	8.281	1.000
178.845	114.539	7.091	1.000
175.171	122.056	8.776	1.000
179.157	119.593	8.410	1.000
177.970	105.595	7.246	1.000
171.140	127.866	10.698	1.000
170.859	127.896	10.702	1.000
174.982	122.056	7.962	1.000
176.057	111.947	8.049	1.000
176.363	116.353	7.715	1.000
175.481	118.039	7.924	1.000
173.106	118.038	8.989	1.000
176.345	121.149	7.340	1.000
177.430	117.520	7.988	1.000
174.901	123.093	9.084	1.000
174.425	115.309	7.220	1.000
179.713	120.630	8.818	1.000
170.681	118.946	8.377	1.000
178.241	115.186	8.003	1.000
171.293	130.742	7.516	1.000
179.063	121.668	8.676	1.000
176.598	116.353	7.797	1.000
176.823	106.762	7.565	1.000
177.471	116.094	7.562	1.000
174.909	116.613	9.395	1.000
178.483	118.297	7.686	1.000
176.676	117.261	8.067	1.000
177.099	115.176	8.883	1.000
175.416	111.298	9.388	1.000
176.953	113.762	6.823	1.000
176.128	121.798	8.131	1.000
175.269	120.886	7.764	1.000
174.432	126.201	6.546	1.000
174.151	107.151	6.887	1.000
178.095	116.094	7.546	1.000
176.125	120.242	8.190	1.000
171.741	121.797	6.311	1.000
175.454	124.908	8.974	1.000
175.856	118.557	7.703	1.000
173.960	116.613	8.601	1.000
176.671	119.465	8.677	1.000
172.498	126.723	8.036	1.000
177.969	119.205	8.031	1.000
176.378	112.206	7.622	1.000
177.632	123.483	7.198	1.000
174.990	128.148	8.445	1.000
175.658	108.317	7.481	1.000
176.809	117.909	7.800	1.000
178.282	122.834	8.037	1.000
175.810	107.540	7.813	1.000
175.863	118.169	8.159	0.999
178.463	107.668	7.673	0.999
178.022	119.852	8.505	0.999
177.400	116.483	7.736	0.999
175.345	119.979	8.142	0.999
178.721	115.057	8.337	0.999
179.513	119.853	9.540	0.999
173.846	123.741	8.628	0.999
176.326	112.596	6.847	0.999
176.665	118.816	7.672	0.999
178.227	121.927	8.362	0.999
175.671	118.686	9.272	0.999
175.527	108.836	8.018	0.999
179.175	117.520	8.142	0.999
175.598	118.946	7.812	0.999
178.720	122.186	7.530	0.999
172.482	126.723	7.734	0.999
173.666	111.169	7.358	0.999
173.678	119.853	7.088	0.999
181.237	121.019	8.563	0.999
175.989	117.650	8.837	0.999
179.095	119.723	7.888	0.998
171.682	129.022	10.474	0.998
176.616	120.242	8.318	0.998
174.373	121.796	7.624	0.998
176.979	109.873	7.952	0.998
179.676	121.278	8.082	0.998
171.958	128.996	10.470	0.998
179.790	119.075	7.938	0.998
181.978	115.316	7.358	0.998
178.489	122.186	8.097	0.998
177.928	115.316	8.913	0.998
176.159	119.205	8.047	0.997
176.991	114.409	8.124	0.997
176.315	112.592	7.092	0.996
178.721	125.297	11.766	0.996
179.338	108.446	6.575	0.996
177.345	113.632	6.885	0.994
175.819	105.853	8.064	0.994
176.462	121.407	7.247	0.994
173.964	113.113	8.098	0.993
179.343	108.447	7.246	0.993
177.437	112.335	6.808	0.993
179.544	118.168	8.049	0.993
177.176	116.353	7.857	0.991
180.481	121.408	7.325	0.991
177.419	112.335	7.483	0.990
179.734	111.947	6.855	0.990
180.425	111.300	7.760	0.989
179.692	111.421	6.855	0.988
173.242	122.963	7.974	0.988
173.614	125.556	7.575	0.987
177.335	113.633	7.773	0.986
180.429	111.297	6.828	0.982
179.460	119.723	8.045	0.979
179.764	111.947	7.544	0.974
176.035	111.687	6.834	0.839
176.906	113.243	7.640	0.837
177.284	113.113	7.769	0.828
173.681	129.085	10.470	0.822
180.449	111.941	7.306	0.781
176.885	113.109	6.820	0.761
175.146	120.110	9.307	0.717
177.347	111.817	6.809	0.681
175.813	119.971	9.041	0.606
180.431	111.946	6.670	0.601
176.890	122.049	8.164	0.562
175.168	116.760	9.103	0.547
180.350	110.747	6.829	0.517
178.134	114.798	8.354	0.499
177.634	124.130	7.193	0.483
175.634	109.095	7.475	0.464
171.760	121.279	6.315	0.449
179.696	111.428	7.538	0.419
176.946	113.761	7.648	0.404
177.384	111.817	7.475	0.373
176.197	112.076	6.848	0.348
177.384	113.113	7.617	0.332
176.821	122.445	8.087	0.321
179.258	107.929	6.581	0.317
177.946	119.853	8.040	0.311
179.258	107.929	7.240	0.308
176.447	115.187	8.887	0.283
176.821	122.316	8.071	0.278
178.009	119.983	8.024	0.261
176.072	111.687	7.350	0.260
176.322	121.149	7.773	0.228
176.447	115.446	8.903	0.197
180.508	122.186	7.319	0.165
178.821	114.020	7.099	0.164
173.072	118.038	8.746	0.146
171.760	122.575	6.315	0.132
178.509	121.538	8.087	0.126
173.572	126.593	7.570	0.122
176.821	119.464	7.993	0.121
174.822	126.463	7.585	0.114
175.197	116.742	9.169	0.113
178.758	122.834	7.538	0.111
178.821	115.316	7.099	0.103
176.134	120.890	8.134	0.100
