# Supplementary material for: Structural and regulatory insights into the glideosome-associated connector from Toxoplasma gondii
Source: eLife. 2023 Apr 4;12:e86049. doi: 10.7554/eLife.86049 (PMC10125020; doi:10.7554/eLife.86049)
Supplement: Figure 1—source data 1. — wwPDB X-ray structure validation; MTZ file for TgGAC X-ray diffraction data and final refined PDB file for TgGAC from X-ray diffraction. [file elife-86049-fig1-data1.zip › Figure 1-source data 1/NOE assignment and NMR structure/peak_lists/CBCAcoNH_hncocacb_strong_unfolded.csv]

C	N	HN	responses
29.051	108.446	7.240	1.000
59.557	118.163	8.050	1.000
41.526	121.408	7.249	1.000
39.730	116.601	8.600	1.000
39.101	108.834	8.019	1.000
55.086	121.011	8.561	1.000
30.931	121.789	6.312	1.000
55.824	118.038	7.917	1.000
54.954	116.600	8.603	1.000
54.886	121.279	8.083	1.000
30.337	118.427	8.477	1.000
35.265	118.021	8.989	1.000
33.225	108.298	7.474	1.000
23.051	119.464	8.673	1.000
23.279	119.405	8.675	1.000
33.469	117.523	7.992	1.000
33.396	111.937	6.851	1.000
33.857	116.350	7.854	1.000
32.330	119.713	8.038	1.000
56.835	120.242	8.188	1.000
42.063	118.015	7.914	1.000
29.028	108.434	6.574	1.000
40.587	116.479	7.736	1.000
32.452	119.722	7.884	1.000
32.269	127.755	8.399	1.000
50.100	115.945	8.899	1.000
67.701	116.736	8.405	1.000
39.685	122.186	8.095	1.000
34.528	120.241	8.192	1.000
39.242	125.555	7.570	1.000
52.796	108.835	8.015	0.999
54.050	121.009	8.345	0.999
55.241	119.067	7.937	0.999
30.798	122.835	8.039	0.999
36.602	123.482	7.194	0.999
69.897	121.769	7.622	0.999
29.338	109.873	7.951	0.999
65.940	125.297	11.768	0.999
66.177	125.263	11.763	0.999
54.864	106.762	7.568	0.999
57.506	122.186	8.097	0.999
52.971	112.353	6.806	0.999
39.051	113.630	7.772	0.999
42.365	118.137	7.491	0.999
61.426	115.186	8.006	0.999
39.210	112.334	6.807	0.999
72.494	117.649	8.836	0.999
60.514	130.876	9.216	0.999
19.253	114.538	7.090	0.999
40.206	110.780	7.863	0.999
30.066	121.149	7.336	0.999
52.992	112.339	7.483	0.999
55.830	109.873	7.948	0.999
52.804	113.632	6.889	0.999
62.258	117.259	8.066	0.999
29.337	120.630	8.821	0.999
52.896	125.556	7.570	0.999
22.291	115.951	8.897	0.999
37.601	111.297	7.160	0.999
39.446	121.927	8.358	0.999
29.595	122.185	7.531	0.999
61.389	119.842	7.085	0.999
60.128	119.731	7.883	0.999
30.540	119.595	8.408	0.999
58.040	116.337	7.855	0.999
56.788	119.593	8.410	0.999
19.353	121.279	8.085	0.999
18.743	117.519	8.139	0.999
32.243	121.668	8.280	0.999
67.099	119.205	8.026	0.999
55.137	115.316	7.362	0.999
31.186	119.852	7.085	0.999
55.285	115.332	7.353	0.999
46.950	118.558	7.702	0.999
65.337	115.286	8.914	0.999
65.074	115.331	8.889	0.999
55.122	118.031	8.993	0.998
58.164	116.867	7.099	0.998
32.489	116.846	7.099	0.998
45.980	117.131	8.516	0.998
63.713	116.353	7.792	0.998
56.287	118.161	7.492	0.998
54.256	114.539	7.093	0.998
58.991	122.056	7.531	0.998
27.694	111.946	7.537	0.998
54.655	117.520	8.140	0.998
29.572	118.167	8.054	0.998
57.973	105.595	7.241	0.998
30.664	124.906	8.971	0.998
18.802	115.317	7.366	0.998
18.895	115.281	7.353	0.998
19.015	115.255	7.345	0.998
59.875	119.594	8.040	0.998
18.295	119.075	7.931	0.998
32.360	115.187	8.006	0.998
31.927	115.317	8.895	0.998
39.122	111.928	8.050	0.998
39.548	113.110	7.667	0.998
31.704	119.205	8.025	0.998
27.697	111.947	6.851	0.998
32.111	115.285	8.917	0.998
58.518	118.804	7.668	0.998
41.418	116.086	7.553	0.998
53.946	118.565	7.703	0.998
57.673	112.184	7.626	0.997
62.464	121.772	6.310	0.997
30.263	116.074	7.551	0.997
30.062	116.092	7.572	0.997
64.956	116.365	7.717	0.997
32.354	125.299	11.763	0.997
35.762	107.539	7.806	0.997
31.707	116.742	8.406	0.997
31.278	112.205	7.623	0.997
56.994	122.466	8.372	0.997
56.797	122.446	8.381	0.997
18.622	121.027	8.560	0.997
34.521	108.447	7.240	0.997
29.065	121.660	8.671	0.996
20.381	107.640	7.678	0.996
60.615	119.722	9.538	0.996
31.889	117.909	7.802	0.996
27.608	118.943	7.803	0.996
58.166	121.927	8.358	0.996
57.864	116.475	7.738	0.996
65.907	117.909	7.803	0.996
41.712	106.773	7.568	0.996
54.437	113.763	6.818	0.996
35.843	125.168	9.117	0.996
53.410	110.779	7.863	0.996
55.931	121.797	8.131	0.996
57.488	108.317	7.474	0.996
18.081	121.408	7.324	0.996
31.750	111.160	7.359	0.996
59.797	117.521	7.991	0.995
59.559	122.838	8.039	0.995
60.988	124.924	8.969	0.995
56.615	111.941	8.046	0.995
29.304	111.949	6.678	0.995
29.520	111.970	6.669	0.995
40.849	121.020	8.345	0.995
62.196	121.771	7.624	0.994
33.293	111.941	6.667	0.994
57.717	111.170	7.375	0.994
57.859	111.115	7.357	0.994
58.404	118.427	8.477	0.994
45.053	123.746	8.633	0.994
60.739	117.633	8.836	0.993
45.835	118.954	8.369	0.992
58.642	118.297	7.681	0.992
63.154	119.205	8.048	0.992
57.250	111.364	9.382	0.991
54.125	112.603	7.091	0.991
39.051	113.623	6.890	0.991
28.939	107.929	7.242	0.991
58.277	126.729	8.030	0.991
29.389	111.951	7.305	0.991
62.657	128.148	8.445	0.991
36.412	126.724	8.039	0.990
30.039	118.816	7.669	0.989
57.191	107.541	7.803	0.988
34.494	107.929	7.241	0.988
54.319	121.667	8.283	0.987
33.428	111.924	7.536	0.987
54.878	121.408	7.326	0.987
38.711	117.261	8.070	0.987
52.780	113.632	7.774	0.987
59.838	120.631	8.821	0.986
39.909	122.445	8.376	0.985
36.043	130.907	9.217	0.985
59.367	121.668	8.672	0.985
57.482	130.741	7.521	0.985
57.662	130.748	7.511	0.985
31.020	116.353	7.798	0.983
28.981	107.932	6.575	0.982
56.330	123.482	7.195	0.981
30.299	118.298	7.683	0.980
54.587	123.745	8.629	0.980
34.519	108.447	6.575	0.979
30.350	121.794	8.126	0.979
39.213	112.335	7.483	0.978
57.487	116.105	7.567	0.978
53.718	107.669	7.674	0.978
57.851	116.072	7.548	0.978
40.883	111.359	9.385	0.977
55.121	120.056	9.241	0.977
30.530	130.740	7.513	0.977
33.112	105.595	7.240	0.973
31.876	122.058	8.772	0.973
35.065	125.548	7.574	0.969
34.699	125.611	7.575	0.969
55.134	125.172	9.114	0.969
28.907	119.854	9.541	0.962
54.419	113.760	7.639	0.962
55.135	118.110	8.155	0.962
65.915	118.743	9.277	0.958
65.722	118.687	9.266	0.958
55.544	125.563	8.313	0.957
62.172	127.759	8.399	0.954
54.020	112.613	6.850	0.953
50.769	125.565	7.569	0.953
54.254	112.662	6.848	0.953
40.788	112.613	6.849	0.951
61.002	111.289	7.158	0.949
50.457	119.464	8.672	0.948
36.798	125.579	7.568	0.947
36.583	125.558	7.572	0.947
33.320	111.428	6.849	0.944
38.806	113.630	6.817	0.944
38.611	120.965	7.749	0.943
38.442	120.923	7.777	0.943
34.518	107.929	6.575	0.941
43.194	107.155	6.887	0.937
43.391	107.183	6.865	0.937
43.440	107.175	6.903	0.937
38.882	113.671	7.639	0.936
38.645	113.633	7.636	0.936
53.261	120.963	7.770	0.932
52.818	113.113	6.889	0.925
54.278	121.408	7.248	0.918
36.084	128.149	8.450	0.916
36.340	128.111	8.447	0.916
39.219	111.946	6.806	0.905
43.894	126.723	7.732	0.895
27.713	111.429	6.848	0.891
63.840	126.204	6.544	0.891
40.841	112.595	7.084	0.889
33.298	111.970	7.300	0.887
52.816	113.113	7.674	0.886
57.742	118.946	7.805	0.886
53.029	113.072	7.662	0.886
32.654	119.140	8.039	0.856
54.685	120.246	8.310	0.849
52.951	111.946	7.484	0.833
57.091	122.059	8.773	0.822
35.251	119.991	9.245	0.813
48.582	125.664	7.574	0.782
48.302	125.688	7.560	0.782
48.805	125.651	7.575	0.782
35.344	120.271	8.311	0.750
52.945	111.817	6.810	0.741
73.106	121.159	8.030	0.739
39.217	111.946	7.482	0.736
36.371	128.295	9.046	0.735
24.731	115.214	7.905	0.731
62.315	105.494	7.272	0.699
62.126	105.475	7.275	0.699
24.745	114.803	8.351	0.676
35.927	108.445	6.569	0.661
73.156	122.112	8.157	0.637
31.034	125.694	7.571	0.549
73.332	122.465	8.083	0.540
73.109	122.434	8.086	0.540
30.351	116.617	8.400	0.520
