# Supplementary material for: Structural and regulatory insights into the glideosome-associated connector from Toxoplasma gondii
Source: eLife. 2023 Apr 4;12:e86049. doi: 10.7554/eLife.86049 (PMC10125020; doi:10.7554/eLife.86049)
Supplement: Figure 1—source data 1. — wwPDB X-ray structure validation; MTZ file for TgGAC X-ray diffraction data and final refined PDB file for TgGAC from X-ray diffraction. [file elife-86049-fig1-data1.zip › Figure 1-source data 1/NOE assignment and NMR structure/peak_lists/C13NOESY_cnoesy_all.list]

      Assignment          w1         w2         w3
            ?-?-?      7.319     51.357      1.071
            ?-?-?      7.787     27.342      1.535
            ?-?-?      1.586     53.555      0.738
            ?-?-?      8.772     38.016      2.318
            ?-?-?      5.081     28.914      4.592
            ?-?-?      1.968     31.740      2.310
            ?-?-?      1.558     43.667      3.190
            ?-?-?      2.374     55.907      4.585
            ?-?-?      2.300     55.911      4.581
            ?-?-?      8.034     57.007      4.593
            ?-?-?      4.014     32.523      2.566
            ?-?-?      1.929     36.447      2.420
            ?-?-?      8.082     51.357      1.070
            ?-?-?      0.456     28.600      1.454
            ?-?-?      4.319     39.743      2.625
            ?-?-?      2.433     55.906      4.582
            ?-?-?      6.577     34.563      2.598
            ?-?-?      2.469     51.043      1.502
            ?-?-?      1.657     53.868      1.032
            ?-?-?      7.492     32.523      1.732
            ?-?-?      8.012     52.456      0.774
            ?-?-?      2.067     50.415      3.752
            ?-?-?      8.106     50.729      1.495
            ?-?-?      4.773     45.864      4.010
            ?-?-?      4.073     41.468      1.595
            ?-?-?      3.802     55.595      0.948
            ?-?-?      4.066     33.622      2.966
            ?-?-?      1.114     58.732      0.148
            ?-?-?      6.807     53.868      7.125
            ?-?-?      1.716     58.576      5.252
            ?-?-?      7.670     57.791      1.069
            ?-?-?      1.069     42.253      2.862
            ?-?-?      2.128     31.739      4.380
            ?-?-?      1.447     44.137      4.182
            ?-?-?      0.283     30.641      3.794
            ?-?-?      2.313     48.689      1.586
            ?-?-?      1.649     26.874      1.062
            ?-?-?      7.389     33.308      7.595
            ?-?-?      4.724     54.967      5.270
            ?-?-?      1.264     55.438      0.251
            ?-?-?      7.736     55.908      4.463
            ?-?-?      7.602     57.791      1.057
            ?-?-?      0.595     58.576      4.202
            ?-?-?      8.600     39.742      1.734
            ?-?-?      7.466     57.478      3.931
            ?-?-?      7.071     52.299      1.339
            ?-?-?      7.154     52.286      1.339
            ?-?-?      6.851     30.168      4.048
            ?-?-?      3.463     58.577      1.685
            ?-?-?      3.961     54.967      1.035
            ?-?-?      7.225     57.007      4.108
            ?-?-?      7.632     31.268      1.812
            ?-?-?      8.127     54.025      1.249
            ?-?-?      1.427     26.874      1.682
            ?-?-?      7.953     44.916      8.351
            ?-?-?      7.912     42.096      2.351
            ?-?-?      2.099     37.388      6.731
            ?-?-?      2.546     30.484      2.053
            ?-?-?      8.400     36.446      2.336
            ?-?-?      8.343     36.444      2.330
            ?-?-?      2.964     57.085      5.770
            ?-?-?      7.073     53.241      0.737
            ?-?-?      0.969     31.738      3.983
            ?-?-?      3.110     35.506      6.861
            ?-?-?      4.718     55.907      1.250
            ?-?-?      1.757     54.967      0.964
            ?-?-?      5.142     48.218      5.413
            ?-?-?      7.243     54.024      4.366
            ?-?-?      8.031     39.900      2.985
            ?-?-?      0.601     27.971      3.809
            ?-?-?      7.684     39.115      3.095
            ?-?-?      5.260     29.227      1.302
            ?-?-?      1.034     54.967      4.753
            ?-?-?      7.879     33.935      4.103
            ?-?-?      1.905     35.035      3.484
            ?-?-?     -0.605     37.546      0.477
            ?-?-?      0.763     39.115      1.532
            ?-?-?      2.502     41.021      3.190
            ?-?-?      0.730     35.584      6.859
            ?-?-?      6.851     38.643      3.278
            ?-?-?      0.774     35.349      1.288
            ?-?-?      8.968     57.635      5.078
            ?-?-?      7.858     33.936      1.971
            ?-?-?      7.342     41.941      2.775
            ?-?-?      7.444     41.938      2.774
            ?-?-?      7.788     31.582      3.749
            ?-?-?      3.061     58.575      1.687
            ?-?-?      4.738     51.200      1.400
            ?-?-?      7.983     30.483      1.378
            ?-?-?      8.340     54.025      0.973
            ?-?-?      7.369     54.809      1.046
            ?-?-?      1.929     35.193      2.085
            ?-?-?      0.578     41.783      1.716
            ?-?-?      8.007     36.211      2.332
            ?-?-?      0.788     28.757      0.946
            ?-?-?      1.073     50.102      1.410
            ?-?-?      1.612     26.875      3.891
            ?-?-?      1.908     51.356      1.405
            ?-?-?      7.793     42.725      3.167
            ?-?-?      8.040     26.873      4.607
            ?-?-?     -0.137     30.325      3.271
            ?-?-?      8.080     54.024      0.977
            ?-?-?      1.070     57.163      4.292
            ?-?-?      2.510     36.761      7.245
            ?-?-?      9.387     54.181      6.221
            ?-?-?      1.068     30.325      1.753
            ?-?-?      1.931     52.456      0.618
            ?-?-?      2.070     33.309      4.619
            ?-?-?      3.764     55.281      5.005
            ?-?-?     -0.606     51.200      0.581
            ?-?-?      3.235     27.815      1.637
            ?-?-?      0.776     39.114      2.154
            ?-?-?      4.762     33.464      2.430
            ?-?-?      1.593     30.168      4.045
            ?-?-?      8.094     54.496      0.674
            ?-?-?      4.765     39.585      1.076
            ?-?-?      2.116     27.815      3.820
            ?-?-?      8.673     30.326      3.713
            ?-?-?      1.907     54.496      0.674
            ?-?-?      5.770     58.732      0.144
            ?-?-?      2.971     40.372      3.114
            ?-?-?      7.803     54.339      1.039
            ?-?-?      1.533     36.761      7.242
            ?-?-?     -0.131     57.948      4.075
            ?-?-?      8.378     58.105      4.231
            ?-?-?      4.365     36.447      2.421
            ?-?-?      1.070     28.914      4.592
            ?-?-?      0.891     30.012      2.073
            ?-?-?      4.379     27.344      1.532
            ?-?-?      3.887     27.815      2.124
            ?-?-?      0.872     39.586      1.836
            ?-?-?      8.350     36.446      2.120
            ?-?-?      7.602     54.810      1.048
            ?-?-?      0.920     41.609      3.223
            ?-?-?      4.762     55.281      6.960
            ?-?-?      0.529     41.469      1.596
            ?-?-?      1.757     34.172      1.950
            ?-?-?      0.156     28.914      3.637
            ?-?-?      2.424     32.366      1.276
            ?-?-?      7.325     54.495      0.669
            ?-?-?      0.841     58.733      0.148
            ?-?-?      2.264     30.954      2.376
            ?-?-?      7.790     51.208      0.582
            ?-?-?      3.282     55.751      1.079
            ?-?-?      0.748     30.640      3.795
            ?-?-?      3.832     56.221      0.602
            ?-?-?      5.076     30.640      2.052
            ?-?-?      1.392     35.506      3.115
            ?-?-?      7.208     57.949      4.078
            ?-?-?      7.662     53.082      4.230
            ?-?-?      2.485     32.210      1.934
            ?-?-?      4.758     31.267      1.811
            ?-?-?      7.563     40.371      3.115
            ?-?-?      1.747     55.124      4.344
            ?-?-?      2.222     33.326      2.752
            ?-?-?      3.900     57.008      1.362
            ?-?-?      9.063     29.855      4.615
            ?-?-?      2.549     26.873      4.609
            ?-?-?      1.516     50.572      0.757
            ?-?-?      1.934     54.340      0.733
            ?-?-?      5.181     31.742      2.303
            ?-?-?      2.953     57.007      1.443
            ?-?-?      7.322     30.639      3.789
            ?-?-?      1.044     32.523      2.563
            ?-?-?      7.146     31.111      2.203
            ?-?-?      5.324     31.738      1.895
            ?-?-?      1.417     55.125      5.683
            ?-?-?      3.814     56.693      4.044
            ?-?-?      7.222     35.349      7.350
            ?-?-?      7.788     54.653      4.382
            ?-?-?      0.937     32.522      2.602
            ?-?-?      0.971     31.817      4.380
            ?-?-?      0.579     30.169      1.741
            ?-?-?      6.333     34.092      5.775
            ?-?-?      2.375     31.111      4.667
            ?-?-?      5.314     27.815      1.566
            ?-?-?      2.067     42.725      3.173
            ?-?-?      1.830     51.200      3.339
            ?-?-?      3.100     27.188      4.371
            ?-?-?      7.243     42.724      1.084
            ?-?-?      3.578     28.286      2.066
            ?-?-?      8.552     29.306      3.577
            ?-?-?      4.337     28.285      2.319
            ?-?-?      3.183     30.168      1.723
            ?-?-?      3.238     30.168      1.743
            ?-?-?      8.080     27.971      3.810
            ?-?-?      4.589     39.900      2.479
            ?-?-?      4.050     57.165      1.597
            ?-?-?      0.604     50.414      1.451
            ?-?-?      1.071     42.411      1.929
            ?-?-?      7.345     56.222      0.602
            ?-?-?      4.770     38.486      2.747
            ?-?-?      4.686     38.485      2.745
            ?-?-?      7.809     55.123      5.416
            ?-?-?      0.947     34.563      2.361
            ?-?-?      8.355     35.191      1.685
            ?-?-?      2.548     39.272      2.707
            ?-?-?      7.247     32.838      3.805
            ?-?-?      0.947     29.071      2.079
            ?-?-?      3.976     53.554      1.229
            ?-?-?      1.944     58.105      4.221
            ?-?-?      8.624     40.999      2.869
            ?-?-?      7.538     58.733      3.980
            ?-?-?      4.764     30.326      1.636
            ?-?-?      1.245     52.456      0.617
            ?-?-?      7.690     39.115      3.380
            ?-?-?      0.935     27.501      1.736
            ?-?-?      0.924     28.913      2.237
            ?-?-?      4.215     41.626      2.904
            ?-?-?      7.538     26.874      3.979
            ?-?-?      1.736     51.671      3.571
            ?-?-?      8.291     55.437      0.252
            ?-?-?      5.769     35.663      6.859
            ?-?-?      1.663     55.124      5.271
            ?-?-?      7.687     26.870      4.203
            ?-?-?      2.304     57.948      1.039
            ?-?-?      3.311     32.209      2.482
            ?-?-?      4.541     32.523      2.565
            ?-?-?      4.293     53.710      0.590
            ?-?-?      7.292     46.649      0.576
            ?-?-?      1.386     56.690      4.040
            ?-?-?      0.526     56.693      4.504
            ?-?-?      8.020     54.967      1.028
            ?-?-?      2.190     32.524      2.567
            ?-?-?      5.006     30.953      2.256
            ?-?-?      8.403     53.397      0.922
            ?-?-?      1.634     28.757      5.475
            ?-?-?      2.374     50.728      3.651
            ?-?-?      1.955     53.554      0.733
            ?-?-?      7.269     50.572      0.752
            ?-?-?      7.376     50.568      0.752
            ?-?-?      1.613     42.253      1.930
            ?-?-?      7.094     55.908      1.248
            ?-?-?      8.035     54.966      5.634
            ?-?-?      4.762     27.815      4.178
            ?-?-?      7.324     28.599      0.732
            ?-?-?      4.256     55.751      1.076
            ?-?-?      8.895     56.849      1.506
            ?-?-?      0.900     51.200      0.582
            ?-?-?      4.583     53.711      0.583
            ?-?-?      3.458     28.442      0.161
            ?-?-?      4.145     31.425      1.586
            ?-?-?      2.846     56.064      0.765
            ?-?-?      4.762     31.738      4.381
            ?-?-?      1.048     52.457      0.777
            ?-?-?      8.056     54.024      5.293
            ?-?-?      4.773     43.196      2.553
            ?-?-?      1.956     58.732      4.610
            ?-?-?      1.957     26.873      4.609
            ?-?-?      3.947     32.838      4.332
            ?-?-?      1.759     32.526      2.603
            ?-?-?      4.514     30.560      1.378
            ?-?-?      1.427     43.196      3.057
            ?-?-?      4.502     33.151      2.036
            ?-?-?      1.066     53.711      0.588
            ?-?-?      2.854     27.344      4.147
            ?-?-?      2.767     41.783      4.008
            ?-?-?      2.411     33.622      2.008
            ?-?-?      1.034     35.976      1.859
            ?-?-?      1.456     26.873      1.058
            ?-?-?      7.856     51.200      1.399
            ?-?-?      7.344     46.335      0.849
            ?-?-?      4.329     28.204      2.143
            ?-?-?      8.106     58.576      3.896
            ?-?-?      1.972     53.712      0.747
            ?-?-?      1.951     53.710      0.720
            ?-?-?      8.031     39.899      2.474
            ?-?-?      2.742     38.488      2.896
            ?-?-?      7.614     40.842      2.856
            ?-?-?      0.550     29.227      1.304
            ?-?-?      8.414     35.035      3.486
            ?-?-?      7.250     36.132      2.413
            ?-?-?      3.270     28.599      3.735
            ?-?-?      2.887     58.654      1.431
            ?-?-?      8.373     57.948      1.039
            ?-?-?      4.650     32.681      1.886
            ?-?-?      4.783     51.200      0.583
            ?-?-?      1.099     56.850      4.510
            ?-?-?      1.071     42.409      1.349
            ?-?-?      4.760     57.478      4.304
            ?-?-?      4.118     50.574      1.591
            ?-?-?      3.753     42.254      1.352
            ?-?-?      2.042     55.594      0.517
            ?-?-?      7.590     33.621      7.391
            ?-?-?      7.517     48.689      1.587
            ?-?-?      7.244     42.725      1.671
            ?-?-?      0.384     32.994      1.447
            ?-?-?      1.034     28.129      2.192
            ?-?-?      4.760     29.699      1.631
            ?-?-?      4.292     28.600      5.478
            ?-?-?      7.914     55.751      4.464
            ?-?-?      2.473     27.344      1.921
            ?-?-?      1.617     56.220      3.741
            ?-?-?      2.056     30.169      4.048
            ?-?-?      7.095     58.105      4.218
            ?-?-?      1.403     56.850      4.507
            ?-?-?      7.159     51.200      0.585
            ?-?-?      4.765     29.384      2.277
            ?-?-?      1.064     52.768      1.621
            ?-?-?      8.081     29.856      4.618
            ?-?-?      1.624     39.743      1.736
            ?-?-?      3.310     27.344      1.924
            ?-?-?      1.611     58.578      3.890
            ?-?-?      3.654     30.954      2.379
            ?-?-?      2.126     50.572      3.651
            ?-?-?      1.739     43.668      3.272
            ?-?-?      1.267     35.977      1.863
            ?-?-?      5.692     54.496      5.320
            ?-?-?      0.580     32.366      1.627
            ?-?-?      1.957     54.967      5.636
            ?-?-?      1.329     53.711      4.167
            ?-?-?      0.586     41.625      3.221
            ?-?-?      4.123     30.955      1.909
            ?-?-?      2.534     53.240      0.735
            ?-?-?      4.045     58.730      0.598
            ?-?-?      7.637     27.187      4.361
            ?-?-?      7.667     53.711      4.162
            ?-?-?      0.871     43.823      3.550
            ?-?-?      0.899     29.386      3.581
            ?-?-?      3.961     54.339      1.579
            ?-?-?      4.847     54.339      1.579
            ?-?-?      3.330     44.137      0.303
            ?-?-?     -0.158     48.061      0.446
            ?-?-?      4.760     55.751      1.072
            ?-?-?      1.624     50.415      3.724
            ?-?-?      1.595     31.739      2.305
            ?-?-?      8.670     29.071      2.080
            ?-?-?      3.654     58.261      1.829
            ?-?-?      4.618     32.054      2.066
            ?-?-?      8.842     52.762      1.622
            ?-?-?      2.541     55.124      1.519
            ?-?-?      3.517     55.455      0.254
            ?-?-?      3.539     55.457      0.254
            ?-?-?      3.582     55.414      0.252
            ?-?-?      0.386     31.738      3.203
            ?-?-?      7.095     56.850      4.599
            ?-?-?      7.565     27.188      4.380
            ?-?-?      3.084     58.733      4.355
            ?-?-?      4.220     33.936      1.901
            ?-?-?      3.508     26.874      2.117
            ?-?-?      0.432     51.199      3.340
            ?-?-?      0.751     30.483      2.053
            ?-?-?      0.580     31.582      3.749
            ?-?-?      4.773     50.101      4.555
            ?-?-?      7.911     55.281      5.001
            ?-?-?      8.965     47.118      3.931
            ?-?-?      0.591     28.443      0.163
            ?-?-?      7.922     38.644      2.880
            ?-?-?      1.243     54.653      4.606
            ?-?-?      4.045     35.505      6.860
            ?-?-?      6.655     58.733      0.147
            ?-?-?      0.837     27.031      0.150
            ?-?-?      7.342     55.281      4.239
            ?-?-?      1.114     44.138      0.302
            ?-?-?      9.386     43.823      3.548
            ?-?-?      2.055     50.572      1.590
            ?-?-?     -0.135     41.469      1.596
            ?-?-?      7.661     37.702      4.293
            ?-?-?      3.166     30.169      2.074
            ?-?-?      3.652     27.344      1.924
            ?-?-?      7.664     53.240      0.739
            ?-?-?      8.903     29.384      2.410
            ?-?-?      3.285     30.169      4.048
            ?-?-?      3.048     26.873      1.684
            ?-?-?      1.649     58.733      1.055
            ?-?-?      9.215     53.868      1.031
            ?-?-?      1.960     58.262      5.185
            ?-?-?      0.935     35.035      3.486
            ?-?-?      7.640     38.957      2.636
            ?-?-?      8.552     41.468      1.596
            ?-?-?      4.614     27.501      2.060
            ?-?-?      4.060     57.164      1.450
            ?-?-?      0.579     27.814      3.461
            ?-?-?      1.040     57.478      1.290
            ?-?-?      2.436     32.053      2.063
            ?-?-?      8.914     36.761      2.311
            ?-?-?      7.788     27.343      1.726
            ?-?-?      1.821     55.124      4.106
            ?-?-?      4.724     31.896      2.022
            ?-?-?      3.565     26.864      0.595
            ?-?-?      1.507     32.836      4.331
            ?-?-?     10.471     30.012      6.640
            ?-?-?      4.612     54.025      0.977
            ?-?-?      7.617     31.267      1.597
            ?-?-?      1.368     28.129      3.810
            ?-?-?      0.893     31.111      2.201
            ?-?-?      3.974     36.290      2.332
            ?-?-?      4.318     30.169      1.920
            ?-?-?      8.988     54.339      0.732
            ?-?-?      4.022     33.937      1.975
            ?-?-?      8.966     28.914      4.593
            ?-?-?      3.476     58.576      1.426
            ?-?-?      7.229     50.729      1.490
            ?-?-?      7.335     50.729      1.500
            ?-?-?      3.753     52.299      1.339
            ?-?-?      4.342     31.896      2.441
            ?-?-?      0.861     49.631      3.506
            ?-?-?      8.772     55.125      5.684
            ?-?-?      0.922     42.726      1.087
            ?-?-?      8.627     55.437      0.249
            ?-?-?      2.127     27.815      1.788
            ?-?-?      1.539     50.887      0.862
            ?-?-?      0.763     55.281      0.286
            ?-?-?      0.921     42.726      1.670
            ?-?-?      1.452     41.940      2.696
            ?-?-?     -0.157     52.456      1.340
            ?-?-?      8.045     30.168      4.043
            ?-?-?      7.930     30.169      4.048
            ?-?-?      4.367     50.258      3.301
            ?-?-?      0.960     33.779      1.757
            ?-?-?      4.839     56.378      0.844
            ?-?-?      5.012     36.916      3.113
            ?-?-?      7.487     33.935      4.102
            ?-?-?      2.774     55.907      1.251
            ?-?-?      3.235     30.168      1.631
            ?-?-?      4.021     28.286      2.067
            ?-?-?      3.750     53.868      0.908
            ?-?-?      1.266     36.133      1.857
            ?-?-?      2.056     33.936      3.782
            ?-?-?      2.875     27.839      3.462
            ?-?-?     -0.131     55.751      0.525
            ?-?-?      3.855     44.138      4.182
            ?-?-?      9.258     58.263      5.177
            ?-?-?      4.144     34.564      2.604
            ?-?-?      3.838     46.962      3.929
            ?-?-?      6.325     58.733      0.144
            ?-?-?      0.296     31.739      1.559
            ?-?-?      0.587     28.443     -0.614
            ?-?-?      7.989     52.461      0.616
            ?-?-?      0.935     50.258      3.295
            ?-?-?      4.724     50.415      3.731
            ?-?-?      0.484     28.439     -0.616
            ?-?-?      1.928     55.125      5.417
            ?-?-?      1.908     53.240      0.826
            ?-?-?      0.675     30.955      1.910
            ?-?-?      2.253     27.500      3.959
            ?-?-?      7.346     57.792      1.066
            ?-?-?      7.074     42.414      1.924
            ?-?-?      5.423     35.191      1.920
            ?-?-?      3.113     38.644      3.280
            ?-?-?      7.468     37.702      2.400
            ?-?-?      0.825     31.111      1.909
            ?-?-?      2.870     26.874      1.685
            ?-?-?      2.345     27.499      3.960
            ?-?-?      4.206     58.591      0.596
            ?-?-?      7.289     30.639      2.527
            ?-?-?      4.584     58.104      1.830
            ?-?-?      4.738     32.210      2.482
            ?-?-?      1.624     29.385      3.575
            ?-?-?      3.059     58.576      1.426
            ?-?-?      7.613     37.703      3.071
            ?-?-?      7.642     37.699      3.094
            ?-?-?      2.252     54.338      5.264
            ?-?-?      1.857     53.867      1.031
            ?-?-?      4.343     33.308      2.224
            ?-?-?      3.937     27.658      2.269
            ?-?-?      4.552     43.981      3.078
            ?-?-?      2.227     54.338      1.575
            ?-?-?      7.662     56.379      0.595
            ?-?-?      3.715     56.850      4.511
            ?-?-?      1.446     41.626      3.224
            ?-?-?      7.098     33.935      1.975
            ?-?-?      4.292     40.528      2.556
            ?-?-?      7.085     56.221      0.599
            ?-?-?      4.095     43.509      1.625
            ?-?-?      0.871     42.725      3.169
            ?-?-?      3.580     28.287      2.175
            ?-?-?      1.255     31.582      2.206
            ?-?-?      3.543     54.810      5.011
            ?-?-?      4.010     28.129      2.186
            ?-?-?      3.553     41.468      0.698
            ?-?-?      1.464     43.196      0.884
            ?-?-?      3.982     53.869      1.032
            ?-?-?      3.164     26.873      4.202
            ?-?-?      3.189     57.321      5.170
            ?-?-?      8.838     53.711      0.585
            ?-?-?      2.170     58.733      0.594
            ?-?-?      2.604     28.599      3.733
            ?-?-?      6.854     54.338      0.732
            ?-?-?      3.346     50.415      4.569
            ?-?-?      8.053     55.280      4.246
            ?-?-?      4.785     54.024      0.978
            ?-?-?      2.157     26.874      0.592
            ?-?-?      8.020     32.367      1.934
            ?-?-?      7.692     54.025      1.244
            ?-?-?      1.344     39.586      1.835
            ?-?-?      0.812     46.962      1.436
            ?-?-?      3.521     58.576      2.015
            ?-?-?      4.760     55.908      0.540
            ?-?-?      7.659     31.110      2.533
            ?-?-?      1.070     36.839      3.120
            ?-?-?      3.336     40.371      2.858
            ?-?-?      3.234     30.168      1.916
            ?-?-?      8.482     52.456      1.336
            ?-?-?      7.149     28.914      3.633
            ?-?-?      1.624     58.576      0.599
            ?-?-?      2.125     32.681      2.380
            ?-?-?      8.551     57.949      4.074
            ?-?-?      7.345     42.411      1.929
            ?-?-?      7.069     57.481     -0.132
            ?-?-?      4.725     55.359      0.252
            ?-?-?      0.949     28.285      2.066
            ?-?-?     10.469     29.541      6.641
            ?-?-?      4.587     39.900      2.987
            ?-?-?      1.734     33.309      2.224
            ?-?-?      4.999     27.397      2.062
            ?-?-?      4.964     27.342      2.090
            ?-?-?      4.833     51.671      4.021
            ?-?-?      3.473     43.196      2.879
            ?-?-?      2.867     58.732      4.614
            ?-?-?      8.006     56.379      4.448
            ?-?-?      4.160     33.463      2.009
            ?-?-?      4.055     33.465      1.994
            ?-?-?      4.227     33.464      1.981
            ?-?-?      3.284     58.419      4.626
            ?-?-?      0.148     52.456      1.341
            ?-?-?      1.919     51.357      1.076
            ?-?-?      4.956     31.424      1.916
            ?-?-?      1.512     33.152      1.889
            ?-?-?      1.772     56.850      4.310
            ?-?-?      7.947     44.922      8.157
            ?-?-?      5.164     55.447      0.246
            ?-?-?      2.859     35.349      1.669
            ?-?-?     -0.603     28.914      3.639
            ?-?-?      1.958     32.838      2.871
            ?-?-?      4.158     31.896      2.403
            ?-?-?      4.760     57.792      3.932
            ?-?-?      1.255     50.572      0.769
            ?-?-?      1.476     33.936      1.974
            ?-?-?      2.128     54.340      5.267
            ?-?-?      1.685     43.196      2.882
            ?-?-?      0.763     55.908      1.062
            ?-?-?      3.937     36.761      2.240
            ?-?-?      1.673     26.874      1.443
            ?-?-?      8.550     55.123      4.107
            ?-?-?      3.125     54.810      5.011
            ?-?-?      1.255     53.711      0.585
            ?-?-?      1.267     36.290      2.414
            ?-?-?      7.124     27.187      4.362
            ?-?-?      7.076     54.809      5.012
            ?-?-?      7.093     40.841      2.809
            ?-?-?      9.088     31.896      2.026
            ?-?-?      3.782     43.823      3.543
            ?-?-?      9.184     54.182      6.214
            ?-?-?      2.077     27.345      1.540
            ?-?-?      1.747     28.286      2.172
            ?-?-?      2.405     27.501      4.183
            ?-?-?      2.361     27.501      4.134
            ?-?-?      2.387     27.504      4.160
            ?-?-?      3.727     31.739      1.985
            ?-?-?      4.340     33.308      2.332
            ?-?-?      1.837     46.491     -0.161
            ?-?-?      1.854     42.886      7.814
            ?-?-?      7.226     27.185      4.378
            ?-?-?      2.862     26.874      4.607
            ?-?-?      2.738     55.280      0.766
            ?-?-?      7.934     38.722      3.115
            ?-?-?      2.860     44.136      0.301
            ?-?-?      7.494     56.223      0.596
            ?-?-?      1.845     28.129      3.806
            ?-?-?      0.704     41.468      1.596
            ?-?-?      1.044     41.783      2.774
            ?-?-?      8.554     53.239      0.887
            ?-?-?      4.773     30.326      1.750
            ?-?-?      8.970     53.710      0.585
            ?-?-?      7.221     40.213      2.979
            ?-?-?      4.078     41.469      0.698
            ?-?-?      8.070     39.586      2.846
            ?-?-?      0.750     58.262      5.186
            ?-?-?      9.374     41.190      3.183
            ?-?-?      1.870     54.810      5.011
            ?-?-?      8.502     32.994      3.803
            ?-?-?      4.589     29.385      2.047
            ?-?-?      0.906     38.799      2.876
            ?-?-?      1.280     32.210      1.906
            ?-?-?      4.453     29.542      2.022
            ?-?-?      2.986     35.740      7.084
            ?-?-?      6.990     33.740      3.528
            ?-?-?      4.769     29.385      1.740
            ?-?-?      4.737     30.483      3.794
            ?-?-?      1.058     30.326      1.641
            ?-?-?      4.146     39.743      2.628
            ?-?-?     -0.610     52.299      1.339
            ?-?-?      4.214     30.169      1.740
            ?-?-?      2.903     30.169      1.743
            ?-?-?      5.473     28.443      4.708
            ?-?-?      2.313     34.250      1.763
            ?-?-?      2.059     54.340      1.037
            ?-?-?      2.375     27.815      1.787
            ?-?-?      4.366     36.448      2.121
            ?-?-?      1.030     58.104      5.180
            ?-?-?      3.754     32.054      2.066
            ?-?-?      4.765     30.168      3.161
            ?-?-?      2.852     57.478      4.305
            ?-?-?     -0.147     48.689      1.586
            ?-?-?      0.468     46.492     -0.157
            ?-?-?      1.441     35.348      1.289
            ?-?-?      3.822     57.164      5.764
            ?-?-?      2.056     35.505      3.115
            ?-?-?      2.540     50.572      0.752
            ?-?-?      2.224     33.464      2.005
            ?-?-?      7.242     32.993      3.800
            ?-?-?      4.762     27.031      4.355
            ?-?-?      1.067     58.575      0.596
            ?-?-?      2.128     51.672      3.533
            ?-?-?      2.062     51.671      3.572
            ?-?-?      2.185     51.667      3.575
            ?-?-?      7.627     40.842      2.512
            ?-?-?      3.969     36.447      2.250
            ?-?-?      1.930     32.211      2.474
            ?-?-?      7.807     31.739      2.066
            ?-?-?      7.135     37.703      3.078
            ?-?-?      6.326     48.527      1.109
            ?-?-?      1.995     32.217      2.523
            ?-?-?      2.054     55.909      4.586
            ?-?-?      7.536     29.385      3.577
            ?-?-?      2.201     32.838      3.809
            ?-?-?      1.044     31.896      2.405
            ?-?-?      1.366     32.524      1.732
            ?-?-?      1.391     26.875      0.594
            ?-?-?      3.108     57.634      4.144
            ?-?-?      0.763     30.640      2.056
            ?-?-?      1.540     35.034      3.483
            ?-?-?      1.501     57.949      0.919
            ?-?-?      1.390     58.733      0.595
            ?-?-?      1.634     35.349      2.080
            ?-?-?      3.010     30.170      3.170
            ?-?-?      7.091     58.262      5.179
            ?-?-?      4.584     58.261      0.437
            ?-?-?      3.940     31.739      1.983
            ?-?-?      4.747     57.477      1.419
            ?-?-?      5.256     28.757      0.943
            ?-?-?      4.773     58.733      0.599
            ?-?-?      4.765     26.874      0.594
            ?-?-?      7.465     34.250      4.274
            ?-?-?      1.072     58.105      4.230
            ?-?-?      8.627     40.998      3.190
            ?-?-?      1.735     50.886      0.862
            ?-?-?      4.748     48.061      0.442
            ?-?-?      0.288     41.940      2.774
            ?-?-?      7.241     41.626      3.222
            ?-?-?      0.150     48.689      1.589
            ?-?-?      5.626     31.739      2.304
            ?-?-?      4.094     32.524      1.734
            ?-?-?      3.871     29.227      1.303
            ?-?-?      9.267     31.738      4.375
            ?-?-?      7.198     50.573      1.589
            ?-?-?      9.048     54.025      0.976
            ?-?-?      4.556     51.199      1.399
            ?-?-?      0.704     33.621      3.528
            ?-?-?     -0.157     43.195      0.880
            ?-?-?      4.787     54.967      0.956
            ?-?-?      7.807     56.535      1.440
            ?-?-?      8.038     32.366      1.816
            ?-?-?      8.889     29.384      1.719
            ?-?-?      3.734     50.417      3.940
            ?-?-?      3.651     50.416      3.894
            ?-?-?      3.465     26.874      1.679
            ?-?-?      1.944     33.779      4.106
            ?-?-?      0.623     54.653      4.607
            ?-?-?      2.247     56.379      0.848
            ?-?-?      5.639     48.679      1.583
            ?-?-?     -0.160     36.290      1.821
            ?-?-?      4.370     30.170      1.710
            ?-?-?      1.394     26.866      0.866
            ?-?-?      1.444     31.738      3.204
            ?-?-?      2.125     54.811      5.015
            ?-?-?      7.118     58.733      4.355
            ?-?-?      4.055     33.621      3.530
            ?-?-?      8.020     29.542      2.022
            ?-?-?      2.903     29.542      1.559
            ?-?-?      1.590     50.101      0.786
            ?-?-?      1.474     50.100      0.765
            ?-?-?      0.610     58.733      0.147
            ?-?-?     -0.123     29.385      3.581
            ?-?-?      2.570     54.340      1.039
            ?-?-?      2.104     54.967      1.023
            ?-?-?      0.246     27.344      1.253
            ?-?-?      1.446     44.137      0.302
            ?-?-?      7.077     42.253      1.352
            ?-?-?      8.899     50.430      3.742
            ?-?-?      4.200     26.861      0.601
            ?-?-?      3.411     38.799      2.881
            ?-?-?      2.386     43.981      4.543
            ?-?-?      2.169     51.672      4.023
            ?-?-?      0.607     48.532      1.107
            ?-?-?      1.944     53.711      0.585
            ?-?-?      0.583     30.169      1.625
            ?-?-?      1.628     31.426      2.175
            ?-?-?      4.773     31.739      1.559
            ?-?-?      1.442     27.817      4.171
            ?-?-?     -0.133     33.780      2.965
            ?-?-?      1.501     58.419      4.623
            ?-?-?     10.692     51.199      0.582
            ?-?-?      3.351     50.415      1.447
            ?-?-?      1.519     31.426      2.209
            ?-?-?      2.122     57.950      1.038
            ?-?-?      2.056     57.945      1.062
            ?-?-?      1.673     58.733      1.436
            ?-?-?      0.450     27.343      1.250
            ?-?-?      0.894     33.465      2.222
            ?-?-?      1.909     53.712      4.956
            ?-?-?      7.765     30.325      3.712
            ?-?-?      3.929     31.897      2.440
            ?-?-?      7.807     44.136      4.095
            ?-?-?      3.530     46.334      0.851
            ?-?-?      0.296     28.600      0.735
            ?-?-?      0.894     33.621      2.005
            ?-?-?      4.242     42.253      2.860
            ?-?-?      3.797     28.599      0.733
            ?-?-?      8.586     52.769      1.620
            ?-?-?      1.880     54.968      1.032
            ?-?-?      0.575     50.101      0.785
            ?-?-?      1.486     56.851      4.312
            ?-?-?      1.066     30.954      1.907
            ?-?-?      3.322     27.344      2.083
            ?-?-?      4.051     55.749      0.543
            ?-?-?      4.078     55.751      0.516
            ?-?-?      2.991     26.873      4.198
            ?-?-?      1.440     27.031      0.145
            ?-?-?      1.413     54.496      0.670
            ?-?-?      4.197     37.389      7.125
            ?-?-?      2.087     27.508      4.181
            ?-?-?      1.965     27.499      4.171
            ?-?-?      8.816     29.385      1.902
            ?-?-?      2.547     54.810      5.015
            ?-?-?      7.282     58.419      5.175
            ?-?-?      1.064     36.918      2.537
            ?-?-?      4.209     39.587      2.812
            ?-?-?      4.147     39.584      2.853
            ?-?-?      4.303     39.584      2.853
            ?-?-?      8.045     52.769      1.620
            ?-?-?      2.082     27.503      4.149
            ?-?-?      8.512     50.572      0.769
            ?-?-?      3.479     43.196      3.057
            ?-?-?      3.641     50.415      4.569
            ?-?-?      4.565     43.195      0.874
            ?-?-?      3.986     27.031      4.344
            ?-?-?      2.127     54.025      0.977
            ?-?-?      3.912     30.326      1.750
            ?-?-?      1.437     43.196      2.883
            ?-?-?      1.445     44.136      4.092
            ?-?-?      4.150     43.353      3.101
            ?-?-?      5.674     49.947      0.785
            ?-?-?      7.465     34.170      3.966
            ?-?-?      2.977     57.007      1.450
            ?-?-?      2.425     33.308      4.619
            ?-?-?      8.094     54.339      4.119
            ?-?-?      1.255     27.031      0.150
            ?-?-?      4.614     54.967      0.962
            ?-?-?      7.234     57.949      3.904
            ?-?-?      4.739     50.258      3.305
            ?-?-?      1.591     57.477      5.077
            ?-?-?      1.562     33.935      4.102
            ?-?-?      0.492     28.914      3.636
            ?-?-?      1.034     58.105      1.648
            ?-?-?      8.081     28.914      3.638
            ?-?-?      8.345     40.843      2.956
            ?-?-?      2.951     57.477      1.457
            ?-?-?      3.420     32.053      2.070
            ?-?-?      1.395     52.456      0.617
            ?-?-?      8.967     47.040      3.822
            ?-?-?      0.591     39.115      2.158
            ?-?-?      4.766     41.940      2.773
            ?-?-?      3.181     54.653      4.380
            ?-?-?      4.183     57.007      1.450
            ?-?-?      1.238     41.940      2.774
            ?-?-?      3.281     57.949      0.917
            ?-?-?      2.866     57.472      1.417
            ?-?-?      2.999     57.469      1.482
            ?-?-?      2.203     50.886      0.862
            ?-?-?      7.791     41.629      3.228
            ?-?-?      3.952     29.541      2.106
            ?-?-?      4.221     57.320      1.589
            ?-?-?      7.332     55.437      0.258
            ?-?-?      0.307     46.492     -0.159
            ?-?-?      3.937     41.626      3.227
            ?-?-?      7.911     37.232      7.574
            ?-?-?      0.463     48.529      1.107
            ?-?-?      2.805     40.842      2.955
            ?-?-?      4.780     32.994      2.868
            ?-?-?      8.818     29.228      1.548
            ?-?-?      4.684     39.114      3.382
            ?-?-?      4.763     39.112      3.384
            ?-?-?      3.925     30.326      1.625
            ?-?-?      3.807     39.587      1.073
            ?-?-?      1.046     32.994      7.041
            ?-?-?      7.541     26.874      3.889
            ?-?-?      4.556     58.260      0.868
            ?-?-?      7.690     46.028      4.184
            ?-?-?      1.714     26.873      5.252
            ?-?-?      0.777     34.249      1.951
            ?-?-?      1.538     31.583      2.201
            ?-?-?      8.432     43.511      3.102
            ?-?-?      8.594     58.261      5.179
            ?-?-?      7.858     53.090      0.827
            ?-?-?      0.598     56.370      1.344
            ?-?-?      7.247     57.163      5.172
            ?-?-?      1.911     30.482      3.973
            ?-?-?      1.939     30.483      3.993
            ?-?-?      2.154     27.031      1.390
            ?-?-?      3.332     56.222      0.600
            ?-?-?      0.292     53.552      1.229
            ?-?-?      3.727     57.949      1.054
            ?-?-?      6.578     34.565      2.360
            ?-?-?      4.758     40.214      3.103
            ?-?-?      3.369     56.227      0.608
            ?-?-?      3.200     53.869      0.900
            ?-?-?      3.081     53.867      0.906
            ?-?-?      3.201     53.866      0.930
            ?-?-?      3.783     28.600      1.447
            ?-?-?      8.842     57.792      1.066
            ?-?-?      2.127     48.689      1.586
            ?-?-?      3.994     58.733      4.348
            ?-?-?      0.582     26.873      1.622
            ?-?-?      7.335     28.128      3.802
            ?-?-?      3.508     30.955      2.372
            ?-?-?      1.608     33.779      2.966
            ?-?-?      0.620     50.100      4.552
            ?-?-?      7.739     53.868      0.908
            ?-?-?      4.758     37.389      7.123
            ?-?-?      7.939     55.907      4.581
            ?-?-?      3.125     31.268      1.600
            ?-?-?      4.763     44.137      4.184
            ?-?-?      4.773     50.415      1.450
            ?-?-?      2.079     29.071      2.237
            ?-?-?      3.631     37.545      0.480
            ?-?-?      9.267     31.738      3.986
            ?-?-?      1.919     32.367      1.627
            ?-?-?      4.762     43.195      2.883
            ?-?-?      2.977     57.164      1.457
            ?-?-?      7.096     33.935      1.902
            ?-?-?      1.617     58.102      0.440
            ?-?-?      1.515     58.103      0.440
            ?-?-?      4.592     30.481      2.523
            ?-?-?      2.105     52.457      0.781
            ?-?-?      4.293     54.496      0.671
            ?-?-?      2.870     31.268      1.597
            ?-?-?      3.459     51.200      0.586
            ?-?-?      4.760     31.739      3.987
            ?-?-?      2.903     58.262      1.348
            ?-?-?      1.734     51.671      4.020
            ?-?-?      4.242     50.100      1.413
            ?-?-?      7.845     50.258      3.652
            ?-?-?      4.765     50.571      0.766
            ?-?-?      2.101     35.662      2.700
            ?-?-?      6.308     50.100      4.552
            ?-?-?      2.421     55.907      4.368
            ?-?-?      7.326     54.652      4.376
            ?-?-?      2.863     46.506     -0.163
            ?-?-?      0.886     53.554      1.137
            ?-?-?      2.325     55.908      4.367
            ?-?-?      7.095     54.339      4.116
            ?-?-?      9.215     28.599      5.476
            ?-?-?      4.306     50.572      0.756
            ?-?-?      0.776     58.576      5.251
            ?-?-?     -0.845     27.343      1.855
            ?-?-?      5.421     35.192      2.087
            ?-?-?      3.733     28.930      2.610
            ?-?-?      2.665     54.339      5.261
            ?-?-?      1.034     27.501      3.956
            ?-?-?      1.049     51.199      3.641
            ?-?-?      1.452     30.640      3.792
            ?-?-?      5.421     57.164      4.294
            ?-?-?      2.854     27.508      1.072
            ?-?-?      1.993     28.600      3.738
            ?-?-?      2.711     53.560      1.228
            ?-?-?      2.777     53.545      1.232
            ?-?-?      1.230     50.101      4.555
            ?-?-?      7.733     31.110      4.667
            ?-?-?      7.085     53.082      4.225
            ?-?-?      2.116     33.465      2.431
            ?-?-?      8.079     55.594      0.950
            ?-?-?      3.804     50.571      0.772
            ?-?-?      2.102     35.034      3.488
            ?-?-?      0.603     39.585      1.828
            ?-?-?      0.872     39.586      1.075
            ?-?-?      3.316     32.210      1.936
            ?-?-?      3.222     32.210      1.917
            ?-?-?      3.739     52.766      1.617
            ?-?-?      1.586     56.379      0.843
            ?-?-?      7.479     58.262      1.348
            ?-?-?      3.828     33.465      2.426
            ?-?-?      8.127     53.394      1.140
            ?-?-?      0.921     54.026      1.245
            ?-?-?      0.795     57.478      1.288
            ?-?-?      2.907     58.732      0.593
            ?-?-?      0.876     32.524      1.745
            ?-?-?      1.366     53.083      4.230
            ?-?-?      5.765     48.556      1.104
            ?-?-?      5.798     48.523      1.118
            ?-?-?      3.051     29.228      1.300
            ?-?-?      7.538     36.290      2.237
            ?-?-?      0.271     46.335      0.851
            ?-?-?      2.964     54.024      5.294
            ?-?-?      1.747     43.667      3.186
            ?-?-?      1.071     35.506      6.857
            ?-?-?      2.899     26.865      0.594
            ?-?-?      1.978     28.914      4.588
            ?-?-?      1.573     58.733      0.595
            ?-?-?      4.043     39.114      2.154
            ?-?-?      3.204     52.141      0.388
            ?-?-?      1.728     58.733      0.593
            ?-?-?      1.747     28.286      2.063
            ?-?-?      1.045     31.896      1.220
            ?-?-?      4.384     40.213      3.117
            ?-?-?      4.456     40.213      3.097
            ?-?-?     -0.134     57.635      0.807
            ?-?-?      3.747     57.791      1.072
            ?-?-?      3.726     57.789      1.043
            ?-?-?      7.098     53.867      1.031
            ?-?-?      7.843     31.427      2.066
            ?-?-?      8.402     29.542      2.103
            ?-?-?      0.763     31.739      2.308
            ?-?-?      7.553     56.850      4.310
            ?-?-?      4.502     33.151      2.002
            ?-?-?      3.282     52.767      1.618
            ?-?-?      1.344     30.169      4.210
            ?-?-?      3.165     31.011      2.379
            ?-?-?      3.165     30.168      3.012
            ?-?-?      2.101     35.662      2.815
            ?-?-?      7.301     53.240      0.735
            ?-?-?      3.114     52.770      1.621
            ?-?-?      5.006     50.650      3.653
            ?-?-?      3.893     30.955      2.250
            ?-?-?      4.761     55.124      7.110
            ?-?-?      7.997     30.483      1.868
            ?-?-?      1.559     43.510      3.105
            ?-?-?      1.053     32.367      1.625
            ?-?-?      3.289     55.593      0.949
            ?-?-?      7.100     46.492     -0.165
            ?-?-?      5.462     52.769      1.627
            ?-?-?      1.722     57.949      0.919
            ?-?-?      4.289     27.499      1.072
            ?-?-?      0.788     31.582      2.206
            ?-?-?      7.093     50.572      0.763
            ?-?-?      3.633     28.599      1.447
            ?-?-?      3.485     54.967      1.025
            ?-?-?      1.247     41.626      4.001
            ?-?-?      2.472     50.257      3.653
            ?-?-?      3.936     56.851      1.507
            ?-?-?      3.919     56.847      1.459
            ?-?-?      1.531     30.639      2.528
            ?-?-?      8.821     57.477      4.306
            ?-?-?     -0.834     42.905      7.814
            ?-?-?      1.390     56.222      0.603
            ?-?-?      1.272     56.220      0.600
            ?-?-?      4.316     27.815      1.644
            ?-?-?      4.538     32.524      1.996
            ?-?-?      8.099     57.163      5.769
            ?-?-?      4.748     32.210      1.934
            ?-?-?      8.006     57.520     -0.130
            ?-?-?      8.025     57.529     -0.133
            ?-?-?      8.468     46.486     -0.159
            ?-?-?      2.080     37.705      2.399
            ?-?-?      7.860     53.711      4.958
            ?-?-?      2.078     34.565      2.605
            ?-?-?      2.879     30.326      1.750
            ?-?-?      8.329     35.191      1.954
            ?-?-?      1.449     28.914      3.632
            ?-?-?      2.201     53.868      0.908
            ?-?-?      4.767     39.113      2.830
            ?-?-?      7.765     30.325      3.272
            ?-?-?      3.715     54.810      1.048
            ?-?-?      1.067     54.339      4.116
            ?-?-?      4.870     39.115      2.828
            ?-?-?      2.553     58.732      4.612
            ?-?-?      0.945     26.873      5.252
            ?-?-?      0.156     37.703      0.473
            ?-?-?      6.677     46.648      0.571
            ?-?-?      0.703     57.477     -0.126
            ?-?-?      1.403     30.640      1.872
            ?-?-?      2.001     36.603      2.821
            ?-?-?      1.042     49.318      2.115
            ?-?-?      1.099     30.641      1.376
            ?-?-?      1.634     57.948      1.042
            ?-?-?      0.947     50.730      1.494
            ?-?-?      8.553     41.468      0.698
            ?-?-?      7.791     26.873      1.052
            ?-?-?      4.388     40.214      2.977
            ?-?-?      1.929     50.101      3.313
            ?-?-?      4.291     55.123      5.416
            ?-?-?      1.070     51.357      1.399
            ?-?-?      8.969     54.967      5.631
            ?-?-?      3.969     29.542      2.023
            ?-?-?      4.173     46.020      4.011
            ?-?-?      8.005     32.366      1.628
            ?-?-?      7.186     50.573      7.567
            ?-?-?      4.748     56.693      1.443
            ?-?-?      1.905     54.030      6.411
            ?-?-?      1.930     56.222      3.740
            ?-?-?      2.526     57.634      5.076
            ?-?-?      3.651     53.719      0.737
            ?-?-?      8.970     48.689      1.589
            ?-?-?      7.663     42.882      7.862
            ?-?-?      7.538     29.541      2.023
            ?-?-?      7.791     58.732      1.059
            ?-?-?      4.762     55.908      3.859
            ?-?-?      2.351     27.344      1.855
            ?-?-?      7.323     28.914      3.633
            ?-?-?      2.854     39.586      2.635
            ?-?-?      7.527     29.543      2.011
            ?-?-?      7.511     29.538      1.977
            ?-?-?      2.054     55.280      4.245
            ?-?-?      3.978     55.908      1.251
            ?-?-?      8.104     57.006      4.106
            ?-?-?      4.748     40.685      2.519
            ?-?-?      3.577     51.671      4.025
            ?-?-?      3.186     40.999      2.878
            ?-?-?     -0.147     51.200      0.585
            ?-?-?      1.907     54.340      4.122
            ?-?-?      3.887     27.815      1.791
            ?-?-?      7.332     54.810      4.031
            ?-?-?      1.364     56.222      3.741
            ?-?-?      7.246     34.564      2.604
            ?-?-?      0.748     28.600      1.453
            ?-?-?      0.287     29.541      1.448
            ?-?-?      2.313     52.456      0.776
            ?-?-?      3.749     53.711      0.588
            ?-?-?      2.227     31.896      2.746
            ?-?-?      7.095     39.900      2.986
            ?-?-?      0.158     27.815      3.462
            ?-?-?      1.760     58.576      3.890
            ?-?-?      2.078     34.564      2.361
            ?-?-?      3.780     53.241      0.889
            ?-?-?      7.590     55.281      5.001
            ?-?-?      8.474     29.227      1.554
            ?-?-?      3.778     50.572      1.590
            ?-?-?      0.787     29.542      1.493
            ?-?-?      0.754     29.544      1.448
            ?-?-?      1.673     27.501      1.076
            ?-?-?      7.662     41.626      2.549
            ?-?-?      0.456     36.290      1.823
            ?-?-?      5.301     40.841      2.807
            ?-?-?      4.737     38.017      2.324
            ?-?-?      0.750     29.384      4.321
            ?-?-?      4.256     53.397      1.137
            ?-?-?      8.871     32.838      4.335
            ?-?-?      4.221     39.586      1.071
            ?-?-?      3.652     27.815      1.787
            ?-?-?      5.472     40.527      4.293
            ?-?-?      1.464     28.599      0.739
            ?-?-?      7.863     51.357      1.073
            ?-?-?      7.977     48.539      1.107
            ?-?-?      7.588     42.097      2.693
            ?-?-?      8.185     53.240      0.826
            ?-?-?      3.307     50.258      4.015
            ?-?-?      1.349     39.586      1.073
            ?-?-?     -0.828     55.280      4.238
            ?-?-?     10.674     54.025      1.242
            ?-?-?     10.692     54.023      1.243
            ?-?-?     10.733     54.024      1.248
            ?-?-?      8.031     48.539      1.112
            ?-?-?      3.427     50.416      3.748
            ?-?-?      0.675     54.340      4.121
            ?-?-?      3.896     30.953      2.379
            ?-?-?      1.046     35.349      1.672
            ?-?-?      7.859     56.692      4.041
            ?-?-?      8.087     46.466     -0.163
            ?-?-?      1.047     50.414      3.727
            ?-?-?      8.399     55.751      1.073
            ?-?-?      7.881     50.101      1.412
            ?-?-?      3.338     58.262      0.433
            ?-?-?      3.776     54.340      1.038
            ?-?-?      1.957     35.192      1.679
            ?-?-?      5.240     52.456      0.776
            ?-?-?      4.144     27.345      1.563
            ?-?-?      8.129     53.710      4.164
            ?-?-?      0.599     58.262      1.347
            ?-?-?      4.632     55.595      0.949
            ?-?-?      2.869     41.000      3.197
            ?-?-?      1.363     42.411      1.929
            ?-?-?      4.170     57.006      1.561
            ?-?-?      4.221     57.005      1.589
            ?-?-?      3.578     57.478     -0.127
            ?-?-?      2.214     54.025      1.246
            ?-?-?      4.549     56.218      0.600
            ?-?-?      1.491     55.594      0.949
            ?-?-?      4.956     50.100      3.312
            ?-?-?      0.527     57.949      4.079
            ?-?-?      2.645     54.339      4.422
            ?-?-?      7.325     31.581      3.746
            ?-?-?      3.425     27.500      2.062
            ?-?-?      3.311     27.498      2.086
            ?-?-?      4.736     43.823      3.551
            ?-?-?      4.762     46.961      3.932
            ?-?-?      1.683     35.191      1.958
            ?-?-?      1.414     54.340      4.114
            ?-?-?      5.005     50.415      3.749
            ?-?-?      4.366     55.595      0.949
            ?-?-?      4.632     54.339      0.731
            ?-?-?      0.604     55.908      3.858
            ?-?-?      4.418     38.958      2.638
            ?-?-?      4.144     31.268      1.815
            ?-?-?      0.604     53.083      4.229
            ?-?-?      0.677     30.326      3.974
            ?-?-?      7.664     30.169      4.211
            ?-?-?      0.896     30.168      4.212
            ?-?-?      8.424     48.217      0.445
            ?-?-?      8.472     48.224      0.449
            ?-?-?      7.789     50.886      0.860
            ?-?-?      2.354     33.935      4.104
            ?-?-?      3.799     43.353      1.625
            ?-?-?      2.889     43.198      3.055
            ?-?-?      7.935     38.644      3.278
            ?-?-?      8.056     40.842      2.958
            ?-?-?      1.734     29.385      2.278
            ?-?-?      7.538     33.779      3.780
            ?-?-?      4.763     57.792      4.157
            ?-?-?      8.671     58.418      4.626
            ?-?-?      4.453     40.214      2.676
            ?-?-?      1.263     48.217      0.446
            ?-?-?      1.735     32.838      3.808
            ?-?-?      1.932     42.410      1.351
            ?-?-?      0.773     31.895      1.216
            ?-?-?      8.045     54.339      1.579
            ?-?-?      1.046     28.600      5.478
            ?-?-?      2.547     41.470      2.901
            ?-?-?      0.173     51.200      0.585
            ?-?-?      1.536     39.115      2.156
            ?-?-?      1.046     55.908      1.249
            ?-?-?      3.112     36.918      2.544
            ?-?-?      6.878     41.783      4.004
            ?-?-?      2.362     34.564      2.601
            ?-?-?      8.670     29.070      2.233
            ?-?-?      5.257     50.101      0.786
            ?-?-?      0.556     29.384      3.578
            ?-?-?      7.095     39.899      2.482
            ?-?-?      7.488     30.797      2.085
            ?-?-?      2.693     55.751      4.464
            ?-?-?      2.126     51.200      3.530
            ?-?-?      4.734     50.415      3.939
            ?-?-?      3.235     27.814      1.732
            ?-?-?      3.801     48.060      0.446
            ?-?-?      6.907     32.524      6.682
            ?-?-?      3.556     55.909      0.540
            ?-?-?      1.575     55.281      4.242
            ?-?-?      4.552     53.554      1.232
            ?-?-?      1.586     55.125      4.111
            ?-?-?      7.813     57.163      4.293
            ?-?-?      7.244     27.501      1.740
            ?-?-?      0.778     41.313      2.849
            ?-?-?      2.988     57.007      4.592
            ?-?-?      8.033     29.070      2.081
            ?-?-?      9.217     52.770      1.623
            ?-?-?      0.831     51.357      1.073
            ?-?-?      1.980     32.839      4.334
            ?-?-?      0.923     32.838      3.810
            ?-?-?      4.239     56.222      0.603
            ?-?-?      1.047     51.200      3.340
            ?-?-?      0.775     41.783      1.720
            ?-?-?      8.627     30.091      4.633
            ?-?-?      7.947     43.981      3.078
            ?-?-?      7.803     35.191      1.681
            ?-?-?      7.707     35.190      1.665
            ?-?-?      7.244     33.151      1.813
            ?-?-?      4.837     27.188      0.147
            ?-?-?      3.328     53.721      0.733
            ?-?-?      3.370     53.738      0.740
            ?-?-?      3.653     27.820      2.119
            ?-?-?      7.661     29.384      4.321
            ?-?-?      3.838     58.262      0.871
            ?-?-?      0.886     31.582      3.752
            ?-?-?      2.696     42.097      2.352
            ?-?-?      7.095     50.101      1.413
            ?-?-?      9.116     55.123      5.681
            ?-?-?      1.607     38.644      3.110
            ?-?-?      0.849     54.339      4.123
            ?-?-?      4.773     34.250      4.276
            ?-?-?     -0.136     41.468      0.703
            ?-?-?      8.006     29.384      3.575
            ?-?-?      1.928     57.478      4.308
            ?-?-?      3.346     55.908      1.253
            ?-?-?      0.605     51.356      1.405
            ?-?-?      0.529     58.104      1.690
            ?-?-?      4.736     49.630      3.510
            ?-?-?      0.691     51.355      1.404
            ?-?-?      3.420     55.281      5.005
            ?-?-?      3.530     51.200      2.121
            ?-?-?      2.744     31.896      2.401
            ?-?-?      4.748     39.272      2.703
            ?-?-?      0.897     31.896      2.403
            ?-?-?      3.641     51.200      0.585
            ?-?-?      6.876     43.353      3.810
            ?-?-?      1.599     41.469      0.701
            ?-?-?      4.586     53.712      0.736
            ?-?-?      7.197     54.338      1.039
            ?-?-?     -0.601     28.442      0.161
            ?-?-?      8.094     51.200      0.585
            ?-?-?      3.308     28.130      2.196
            ?-?-?      5.770     27.031      0.144
            ?-?-?      4.760     37.389      6.737
            ?-?-?      3.641     44.137      0.306
            ?-?-?      0.898     33.779      3.783
            ?-?-?      1.132     31.582      3.745
            ?-?-?      1.455     55.910      3.854
            ?-?-?      1.328     55.907      3.858
            ?-?-?      1.459     55.905      3.879
            ?-?-?      1.040     35.350      1.291
            ?-?-?      7.321     51.200      1.402
            ?-?-?      2.549     40.529      2.672
            ?-?-?      3.749     54.496      0.670
            ?-?-?      4.165     33.466      2.222
            ?-?-?      4.058     33.462      2.224
            ?-?-?      7.100     36.133      1.863
            ?-?-?      8.519     46.021      4.178
            ?-?-?      0.601     56.222      3.740
            ?-?-?      7.096     32.525      1.882
            ?-?-?      4.464     42.096      2.700
            ?-?-?      8.893     57.634      3.932
            ?-?-?      6.315     27.031      0.147
            ?-?-?      7.686     33.150      1.814
            ?-?-?      4.101     27.344      1.855
            ?-?-?      7.690     58.420      4.204
            ?-?-?      0.880     58.262      1.345
            ?-?-?      7.583     31.738      3.202
            ?-?-?      1.733     54.652      4.376
            ?-?-?      4.385     42.725      3.174
            ?-?-?      7.195     31.895      2.067
            ?-?-?      0.148     27.031      1.253
            ?-?-?      1.760     26.874      3.890
            ?-?-?      5.253     41.782      1.715
            ?-?-?      4.746     39.272      2.550
            ?-?-?      7.078     57.792      1.068
            ?-?-?     -0.144     53.240      0.888
            ?-?-?     -0.098     53.240      0.896
            ?-?-?      8.089     33.621      2.964
            ?-?-?      0.919     55.751      1.074
            ?-?-?      7.534     55.125      4.109
            ?-?-?     -0.163     28.444     -0.613
            ?-?-?      7.072     29.385      4.320
            ?-?-?      1.244     30.326      3.972
            ?-?-?      7.859     31.425      1.915
            ?-?-?      8.402     30.013      4.634
            ?-?-?      3.814     33.779      2.969
            ?-?-?      4.763     29.227      1.302
            ?-?-?      2.876     37.232      7.575
            ?-?-?      3.750     50.416      3.422
            ?-?-?      1.452     48.218      0.449
            ?-?-?      1.586     58.262      5.186
            ?-?-?      4.099     33.150      1.814
            ?-?-?      7.774     55.594      0.517
            ?-?-?      3.188     36.761      7.249
            ?-?-?      1.614     53.711      0.589
            ?-?-?      6.309     30.326      3.973
            ?-?-?      7.324     46.492     -0.160
            ?-?-?      3.371     39.115      3.105
            ?-?-?      7.094     57.164      1.596
            ?-?-?      7.467     30.797      2.220
            ?-?-?      2.990     39.899      2.478
            ?-?-?      7.729     56.377      0.845
            ?-?-?      7.781     46.492     -0.161
            ?-?-?      7.857     50.100      3.305
            ?-?-?      1.316     58.576      3.891
            ?-?-?      3.483     29.228      1.902
            ?-?-?      7.956     43.980      4.548
            ?-?-?      6.875     53.554      1.228
            ?-?-?     -0.160     28.914      3.640
            ?-?-?      7.355     35.647      6.901
            ?-?-?      2.323     38.017      2.059
            ?-?-?      3.814     54.025      1.246
            ?-?-?      1.587     33.779      3.784
            ?-?-?      3.309     53.711      4.955
            ?-?-?      3.337     51.199      3.643
            ?-?-?      2.963     33.778      3.530
            ?-?-?      7.085     51.357      1.076
            ?-?-?      8.045     28.600      3.738
            ?-?-?      3.947     28.285      2.321
            ?-?-?      3.305     54.339      1.038
            ?-?-?      8.032     58.262      5.186
            ?-?-?      1.047     33.779      3.783
            ?-?-?      0.578     26.874      1.393
            ?-?-?      1.796     27.815      2.124
            ?-?-?      3.309     50.102      3.656
            ?-?-?      7.922     50.258      1.586
            ?-?-?      5.300     51.199      0.584
            ?-?-?      8.130     52.299      1.342
            ?-?-?      0.584     58.733      1.385
            ?-?-?      7.148     50.886      0.861
            ?-?-?      0.282     55.282      0.772
            ?-?-?      8.059     58.105      4.232
            ?-?-?      7.442     35.656      6.877
            ?-?-?      0.583     52.300      1.342
            ?-?-?      2.028     55.752      4.504
            ?-?-?      4.217     30.168      3.165
            ?-?-?      8.035     53.398      0.923
            ?-?-?      2.570     30.639      4.532
            ?-?-?      1.034     30.326      3.970
            ?-?-?      2.898     41.469      2.552
            ?-?-?      0.148     56.379      0.844
            ?-?-?      1.083     35.506      3.112
            ?-?-?      8.030     34.563      2.361
            ?-?-?      2.152     39.115      1.535
            ?-?-?      1.858     51.201      3.530
            ?-?-?      2.521     40.843      2.848
            ?-?-?      6.323     48.689      1.586
            ?-?-?      7.883     54.809      4.074
            ?-?-?      8.365     55.281      4.249
            ?-?-?      2.351     55.751      4.463
            ?-?-?      4.172     37.703      2.400
            ?-?-?      0.947     54.025      4.366
            ?-?-?      4.731     38.017      2.058
            ?-?-?      1.599     28.600      3.738
            ?-?-?      2.277     55.124      4.340
            ?-?-?      2.869     31.739      3.203
            ?-?-?      5.771     48.689      1.590
            ?-?-?      7.941     55.278      4.250
            ?-?-?      3.750     51.357      1.072
            ?-?-?      3.728     28.286      2.325
            ?-?-?      6.410     37.389      6.735
            ?-?-?      6.889     27.031      0.150
            ?-?-?      7.344     56.222      3.740
            ?-?-?      7.876     55.281      4.237
            ?-?-?      1.070     54.809      4.027
            ?-?-?      6.534     31.739      3.204
            ?-?-?      8.552     50.571      1.590
            ?-?-?      1.255     28.600      5.481
            ?-?-?      1.586     31.267      1.808
            ?-?-?     -0.133     57.950      0.916
            ?-?-?      7.761     56.850      4.509
            ?-?-?      2.200     30.640      4.530
            ?-?-?      8.037     33.465      2.223
            ?-?-?      3.532     33.621      2.970
            ?-?-?      2.544     29.385      4.321
            ?-?-?      1.083     39.586      1.831
            ?-?-?      3.974     34.249      4.278
            ?-?-?      2.411     31.896      2.751
            ?-?-?      4.102     32.367      2.353
            ?-?-?      7.345     53.710      0.590
            ?-?-?      7.987     56.850      4.503
            ?-?-?      1.811     57.949      3.905
            ?-?-?      8.598     54.967      5.635
            ?-?-?      3.641     46.492     -0.157
            ?-?-?      8.020     29.071      2.233
            ?-?-?      8.894     54.338      1.576
            ?-?-?      3.530     27.344      1.855
            ?-?-?      7.101     48.532      1.107
            ?-?-?      8.673     55.123      1.522
            ?-?-?      7.146     31.582      3.748
            ?-?-?      8.402     55.124      1.521
            ?-?-?      7.332     50.101      1.409
            ?-?-?      2.524     32.838      2.870
            ?-?-?      1.415     54.811      4.075
            ?-?-?      8.031     53.711      0.738
            ?-?-?      3.654     51.199      3.347
            ?-?-?      8.403     52.456      0.617
            ?-?-?      9.213     54.339      1.575
            ?-?-?      7.071     57.949      0.916
            ?-?-?      4.021     51.671      3.572
            ?-?-?      1.536     42.725      3.171
            ?-?-?      3.975     54.496      0.676
            ?-?-?      3.803     51.357      1.405
            ?-?-?      0.925     58.262      4.626
            ?-?-?      0.973     36.446      2.120
            ?-?-?      7.736     43.980      4.549
            ?-?-?      6.875     34.878      7.452
            ?-?-?      8.032     27.658      4.164
            ?-?-?      8.034     37.702      2.401
            ?-?-?      9.262     57.164      5.770
            ?-?-?      6.801     37.547      7.127
            ?-?-?      0.871     51.200      1.406
            ?-?-?      5.473     55.908      1.254
            ?-?-?      4.442     36.603      2.822
            ?-?-?      2.903     41.626      3.227
            ?-?-?      7.668     52.299      1.337
            ?-?-?      4.020     55.594      0.949
            ?-?-?      2.868     36.761      7.248
            ?-?-?      9.062     54.967      0.963
            ?-?-?      1.501     32.838      3.813
            ?-?-?      1.993     32.524      2.567
            ?-?-?      0.527     57.478     -0.126
            ?-?-?      1.908     32.209      1.277
            ?-?-?      3.343     58.260      1.825
            ?-?-?      4.773     41.626      3.227
            ?-?-?      5.298     40.842      2.958
            ?-?-?      7.787     29.385      3.575
            ?-?-?      8.818     39.743      2.849
            ?-?-?      8.603     53.867      1.031
            ?-?-?      0.971     40.842      2.959
            ?-?-?      7.665     53.554      1.141
            ?-?-?      8.840     40.528      4.293
            ?-?-?      0.529     33.622      3.530
            ?-?-?      9.240     52.456      0.777
            ?-?-?      0.159     28.443     -0.616
            ?-?-?      7.590     42.097      2.353
            ?-?-?      8.400     54.338      0.731
            ?-?-?      2.055     30.483      2.529
            ?-?-?      4.025     54.024      4.370
            ?-?-?      3.109     40.214      2.672
            ?-?-?      4.204     30.168      3.012
            ?-?-?      7.222     40.370      3.114
            ?-?-?      2.052     38.017      2.318
            ?-?-?      4.281     57.792      1.069
            ?-?-?      7.085     58.105      4.051
            ?-?-?      4.735     35.192      1.678
            ?-?-?      1.637     57.949      3.907
            ?-?-?      3.469     52.299      1.341
            ?-?-?      4.317     31.268      2.536
            ?-?-?      0.773     54.025      1.249
            ?-?-?      4.762     58.261      0.874
            ?-?-?      3.479     29.228      1.556
            ?-?-?      6.889     48.689      1.586
            ?-?-?      0.901     31.739      3.203
            ?-?-?      8.031     34.563      2.604
            ?-?-?      0.433     58.105      1.835
            ?-?-?      3.344     55.907      3.860
            ?-?-?      4.168     52.299      1.340
            ?-?-?      4.994     38.644      2.880
            ?-?-?      7.765     48.531      1.107
            ?-?-?      1.141     30.168      4.213
            ?-?-?      1.831     58.262      0.437
            ?-?-?      1.353     27.815      3.466
            ?-?-?      8.045     30.797      2.090
            ?-?-?      7.627     48.061      0.449
            ?-?-?      7.244     57.948      0.916
            ?-?-?      8.549     58.105      1.691
            ?-?-?      7.578     38.644      2.880
            ?-?-?      8.358     50.258      1.589
            ?-?-?      0.529     33.780      2.966
            ?-?-?      4.145     29.071      2.237
            ?-?-?      2.670     54.182      6.220
            ?-?-?      0.848     27.345      1.544
            ?-?-?      8.106     54.653      4.191
            ?-?-?      2.054     29.385      2.413
            ?-?-?      4.464     42.096      2.352
            ?-?-?      1.058     40.528      4.290
            ?-?-?      5.009     51.200      3.530
            ?-?-?      4.764     30.640      4.532
            ?-?-?      1.427     35.192      1.961
            ?-?-?      3.898     50.730      3.650
            ?-?-?      2.472     39.900      2.985
            ?-?-?      2.820     56.379      4.444
            ?-?-?      4.618     32.053      2.436
            ?-?-?      7.686     57.949      3.905
            ?-?-?      7.074     54.024      1.249
            ?-?-?      7.246     40.999      3.198
            ?-?-?      1.565     57.636      4.151
            ?-?-?      8.034     37.702      2.244
            ?-?-?      1.499     42.881      7.813
            ?-?-?      1.312     26.874      3.891
            ?-?-?      7.197     33.778      3.782
            ?-?-?      8.842     28.600      5.477
            ?-?-?     -0.836     51.043      1.498
            ?-?-?      8.063     35.661      3.114
            ?-?-?      7.994     35.654      3.114
            ?-?-?      1.816     30.483      3.795
            ?-?-?      0.579     54.025      5.295
            ?-?-?      7.471     54.338      1.575
            ?-?-?      1.312     56.851      4.313
            ?-?-?      4.271     34.251      3.972
            ?-?-?      0.921     35.506      3.115
            ?-?-?     -0.163     28.444      0.167
            ?-?-?      2.547     36.918      3.122
            ?-?-?      7.098     53.711      0.588
            ?-?-?      8.131     55.908      4.366
            ?-?-?      1.537     54.653      4.382
            ?-?-?      8.449     30.640      3.795
            ?-?-?      4.765     36.603      2.823
            ?-?-?      3.113     39.115      3.382
            ?-?-?      1.734     33.309      2.332
            ?-?-?      6.658     27.030      0.146
            ?-?-?      8.032     30.797      2.223
            ?-?-?      1.261     40.527      4.294
            ?-?-?      1.142     37.859      4.290
            ?-?-?      4.317     57.321      1.309
            ?-?-?      0.566     39.115      1.539
            ?-?-?      7.324     48.061      0.445
            ?-?-?      4.071     50.101      1.413
            ?-?-?      8.060     55.751      1.077
            ?-?-?      1.870     51.200      2.117
            ?-?-?      4.293     40.528      2.673
            ?-?-?      7.738     43.981      3.082
            ?-?-?      6.306     53.553      1.228
            ?-?-?      7.338     36.289      1.821
            ?-?-?      2.151     28.286      2.326
            ?-?-?     -0.158     27.815      3.463
            ?-?-?      2.854     40.842      2.512
            ?-?-?     -0.132     57.948      1.692
            ?-?-?      5.191     53.711      0.735
            ?-?-?      0.751     31.267      2.537
            ?-?-?      8.034     27.501      3.960
            ?-?-?      1.890     50.731      3.884
            ?-?-?      1.784     50.729      3.893
            ?-?-?      8.452     27.344      1.562
            ?-?-?      7.813     51.043      1.502
            ?-?-?      7.151     53.868      0.908
            ?-?-?      4.627     52.456      0.618
            ?-?-?      1.673     35.349      1.293
            ?-?-?      0.791     29.546      1.442
            ?-?-?      7.685     56.378      0.840
            ?-?-?      3.897     32.683      2.380
            ?-?-?      7.689     46.961      1.440
            ?-?-?      3.814     32.524      1.852
            ?-?-?      0.896     31.896      2.746
            ?-?-?      2.868     31.267      1.810
            ?-?-?      0.597     55.909      1.251
            ?-?-?      0.684     55.908      1.252
            ?-?-?      4.617     27.031      0.146
            ?-?-?      6.306     54.495      0.672
            ?-?-?      4.222     39.584      1.827
            ?-?-?      1.061     54.497      0.671
            ?-?-?      1.632     43.353      3.810
            ?-?-?      5.078     30.483      2.528
            ?-?-?      1.304     35.349      1.668
            ?-?-?      2.436     32.838      4.330
            ?-?-?      1.584     37.703      2.399
            ?-?-?      8.091     33.779      3.528
            ?-?-?      7.858     53.553      4.449
            ?-?-?      3.855     50.416      1.453
            ?-?-?      4.340     31.740      1.985
            ?-?-?      4.215     41.628      3.222
            ?-?-?      3.525     30.483      3.789
            ?-?-?      0.871     28.130      3.807
            ?-?-?      5.770     33.700      3.530
            ?-?-?      1.613     50.415      3.938
            ?-?-?      8.990     55.124      1.521
            ?-?-?      1.412     51.357      1.073
            ?-?-?      1.806     31.267      1.596
            ?-?-?      8.013     46.022      4.176
            ?-?-?      4.616     50.729      1.495
            ?-?-?      8.992     55.124      5.418
            ?-?-?      2.423     27.815      3.824
            ?-?-?      7.783     57.477     -0.129
            ?-?-?      1.871     28.599      5.478
            ?-?-?      1.536     27.423      1.726
            ?-?-?      3.187     27.343      1.724
            ?-?-?      2.618     27.344      4.145
            ?-?-?     10.698     50.571      0.772
            ?-?-?      8.378     57.006      4.592
            ?-?-?      1.932     30.484      2.127
            ?-?-?      3.306     54.025      4.368
            ?-?-?      0.837     30.326      3.970
            ?-?-?      2.545     57.792      1.070
            ?-?-?      1.599     53.711      0.735
            ?-?-?      4.760     55.281      0.767
            ?-?-?      8.628     48.216      0.444
            ?-?-?      1.575     57.792      4.153
            ?-?-?      3.459     46.492     -0.159
            ?-?-?      8.622     54.653      4.607
            ?-?-?      3.282     56.850      4.510
            ?-?-?      4.045     38.644      3.113
            ?-?-?      8.075     58.593      4.620
            ?-?-?      8.028     58.576      4.611
            ?-?-?      9.116     50.102      0.787
            ?-?-?      7.686     32.838      3.809
            ?-?-?      0.871     55.908      3.857
            ?-?-?      4.221     57.320      1.478
            ?-?-?      4.316     57.319      1.470
            ?-?-?      0.308     28.914      3.639
            ?-?-?      4.217     50.886      1.499
            ?-?-?      4.316     34.563      1.801
            ?-?-?      4.592     57.635      5.076
            ?-?-?      8.772     38.016      2.059
            ?-?-?      1.248     54.496      0.674
            ?-?-?      7.855     54.339      4.116
            ?-?-?      7.865     54.339      4.105
            ?-?-?      4.758     46.020      4.176
            ?-?-?      8.643     54.344      0.732
            ?-?-?      3.165     50.885      0.862
            ?-?-?      6.861     38.800      3.117
            ?-?-?      4.773     34.250      3.976
            ?-?-?      0.591     31.425      2.206
            ?-?-?      7.245     36.290      2.228
            ?-?-?      3.113     31.267      1.809
            ?-?-?      4.769     42.845      7.663
            ?-?-?      4.318     27.815      1.732
            ?-?-?      2.055     50.415      3.422
            ?-?-?      2.861     55.908      1.063
            ?-?-?      7.338     48.532      1.107
            ?-?-?      8.332     55.908      4.368
            ?-?-?      7.071     53.239      0.826
            ?-?-?      3.641     50.729      3.888
            ?-?-?      4.760     40.371      2.672
            ?-?-?      8.080     51.357      1.406
            ?-?-?      0.776     55.124      5.267
            ?-?-?      1.972     32.366      2.355
            ?-?-?      1.867     32.368      2.362
            ?-?-?      4.724     49.944      0.783
            ?-?-?      4.712     28.600      5.477
            ?-?-?      4.158     31.739      1.566
            ?-?-?      2.009     33.466      2.221
            ?-?-?      1.242     55.281      0.769
            ?-?-?      4.958     50.258      3.660
            ?-?-?      1.066     30.483      2.529
            ?-?-?      3.737     53.554      1.141
            ?-?-?      2.670     53.396      4.449
            ?-?-?      1.117     46.490     -0.162
            ?-?-?      3.344     40.528      4.291
            ?-?-?      3.482     53.240      0.924
            ?-?-?      3.576     53.240      0.901
            ?-?-?      4.764     56.222      0.599
            ?-?-?      1.083     42.725      1.675
            ?-?-?      2.054     51.672      4.022
            ?-?-?      1.687     42.725      1.086
            ?-?-?      3.767     53.553      1.143
            ?-?-?      5.177     57.163      5.771
            ?-?-?      5.253     46.648      0.573
            ?-?-?      4.839     41.625      4.008
            ?-?-?      0.872     50.415      1.452
            ?-?-?      0.938     50.417      1.493
            ?-?-?      0.763     31.739      1.552
            ?-?-?      0.738     32.210      1.934
            ?-?-?      7.665     50.571      0.752
            ?-?-?      8.365     27.658      4.174
            ?-?-?      0.158     46.493     -0.161
            ?-?-?      7.711     50.570      0.771
            ?-?-?      0.753     27.500      1.646
            ?-?-?      8.603     54.967      1.038
            ?-?-?      3.740     54.339      1.579
            ?-?-?      1.845     33.936      4.106
            ?-?-?      1.722     30.169      2.077
            ?-?-?      7.122     54.339      6.805
            ?-?-?      1.575     27.658      4.174
            ?-?-?     -0.160     44.138      0.302
            ?-?-?      2.665     39.114      2.828
            ?-?-?      4.355     37.703      3.078
            ?-?-?      8.549     55.751      0.527
            ?-?-?      1.887     43.195      2.884
            ?-?-?      2.349     42.097      2.694
            ?-?-?      4.720     35.192      1.957
            ?-?-?      1.833     39.585      1.073
            ?-?-?      1.983     28.913      2.603
            ?-?-?      4.765     30.483      3.993
            ?-?-?      8.190     56.849      4.306
            ?-?-?      1.312     34.565      1.798
            ?-?-?      1.247     46.026      4.175
            ?-?-?      4.699     39.115      3.105
            ?-?-?      7.797     33.857      3.779
            ?-?-?      0.456     30.483      3.797
            ?-?-?      5.178     54.968      5.634
            ?-?-?      3.284     35.662      6.862
            ?-?-?      3.649     58.105      0.438
            ?-?-?      2.244     27.031      3.972
            ?-?-?      2.338     27.028      3.973
            ?-?-?      2.599     32.523      1.754
            ?-?-?      1.930     55.908      4.367
            ?-?-?      0.911     27.501      4.147
            ?-?-?      0.779     29.227      1.297
            ?-?-?      8.198     30.326      3.968
            ?-?-?      2.610     54.338      1.575
            ?-?-?      2.636     54.338      1.575
            ?-?-?      8.058     40.841      2.808
            ?-?-?      1.544     27.815      3.462
            ?-?-?      7.731     32.993      1.440
            ?-?-?      2.745     33.625      2.003
            ?-?-?      4.773     29.542      1.450
            ?-?-?      2.887     55.281      5.002
            ?-?-?      0.528     41.469      0.705
            ?-?-?      7.244     55.750      0.950
            ?-?-?      3.653     53.711      4.957
            ?-?-?      1.736     55.595      0.948
            ?-?-?      0.295     48.532      1.107
            ?-?-?      0.681     51.357      1.072
            ?-?-?      0.747     51.201      3.643
            ?-?-?      3.113     30.169      4.049
            ?-?-?      2.597     55.594      0.950
            ?-?-?      0.590     51.357      1.074
            ?-?-?      3.764     27.501      2.063
            ?-?-?      0.919     37.231      7.576
            ?-?-?      2.608     34.564      2.363
            ?-?-?      7.573     50.416      3.740
            ?-?-?      8.403     35.506      3.109
            ?-?-?      5.273     29.227      1.473
            ?-?-?      7.239     43.514      1.600
            ?-?-?      7.195     43.507      1.620
            ?-?-?      7.246     43.508      1.645
            ?-?-?      4.773     27.501      1.552
            ?-?-?      8.045     55.751      0.531
            ?-?-?      7.071     41.313      2.848
            ?-?-?      4.759     30.326      1.922
            ?-?-?      2.006     56.378      4.443
            ?-?-?      0.970     43.667      3.189
            ?-?-?      0.880     43.195      1.459
            ?-?-?      0.793     43.194      1.461
            ?-?-?      0.151     48.529      1.106
            ?-?-?      8.770     50.101      0.786
            ?-?-?     -0.827     32.367      1.964
            ?-?-?      4.170     30.797      2.222
            ?-?-?      7.465     35.035      6.881
            ?-?-?      8.400     29.542      2.032
            ?-?-?      7.085     57.321      1.464
            ?-?-?      8.839     55.908      1.254
            ?-?-?      4.748     40.842      2.846
            ?-?-?      0.597     57.793      1.068
            ?-?-?      8.451     31.267      1.596
            ?-?-?      4.760     37.861      4.288
            ?-?-?      5.327     55.125      5.682
            ?-?-?      1.071     56.222      0.602
            ?-?-?      2.154     32.838      4.334
            ?-?-?      0.148     46.962      1.436
            ?-?-?      1.883     30.640      1.380
            ?-?-?      3.061     43.195      2.884
            ?-?-?      1.537     30.015      2.073
            ?-?-?      8.400     27.501      3.960
            ?-?-?      2.693     37.310      7.575
            ?-?-?      4.183     30.797      2.090
            ?-?-?      4.773     32.838      2.533
            ?-?-?      1.009     35.035      3.486
            ?-?-?      5.782     54.339      0.735
            ?-?-?      2.077     55.595      0.949
            ?-?-?      4.146     29.071      2.082
            ?-?-?      4.741     27.344      1.923
            ?-?-?      2.865     29.228      1.304
            ?-?-?      4.764     41.626      2.556
            ?-?-?      4.146     31.268      1.597
            ?-?-?      1.045     56.066      0.765
            ?-?-?      3.822     55.909      0.541
            ?-?-?      3.574     58.596      0.598
            ?-?-?      2.302     53.553      0.737
            ?-?-?      1.439     58.733      1.060
            ?-?-?      2.082     54.654      4.383
            ?-?-?      7.085     51.357      1.402
            ?-?-?      1.609     35.505      6.859
            ?-?-?      8.032     31.896      2.407
            ?-?-?      4.299     55.124      1.516
            ?-?-?      8.968     54.339      5.266
            ?-?-?      3.175     58.418      4.205
            ?-?-?      3.900     30.168      5.011
            ?-?-?      2.608     29.071      2.233
            ?-?-?      0.566     28.757      0.946
            ?-?-?      0.603     42.411      1.930
            ?-?-?      2.018     33.308      2.751
            ?-?-?      0.911     52.299      1.341
            ?-?-?      4.122     54.496      0.670
            ?-?-?      0.939     50.258      4.016
            ?-?-?      1.069     56.221      3.741
            ?-?-?      0.606     42.332      1.352
            ?-?-?      1.061     50.254      4.012
            ?-?-?      4.089     55.908      3.857
            ?-?-?      5.769     32.367      6.323
            ?-?-?      4.343     29.385      2.274
            ?-?-?      3.912     46.962      3.827
            ?-?-?      7.208     55.594      0.517
            ?-?-?      9.533     58.104      4.231
            ?-?-?      4.199     55.905      3.860
            ?-?-?      3.532     32.367      2.353
            ?-?-?      1.949     57.793      1.066
            ?-?-?      6.896     48.532      1.105
            ?-?-?      4.060     32.524      1.879
            ?-?-?      5.273     35.348      1.664
            ?-?-?      8.030     35.035      3.489
            ?-?-?      2.219     32.367      1.268
            ?-?-?      9.115     56.406      0.841
            ?-?-?      0.305     28.600      1.453
            ?-?-?      9.205     56.381      0.841
            ?-?-?      4.783     55.123      1.517
            ?-?-?      1.242     32.839      3.810
            ?-?-?      0.155     27.187      1.547
            ?-?-?      8.771     54.496      5.320
            ?-?-?      1.882     58.105      4.055
            ?-?-?      1.585     52.456      0.777
            ?-?-?      1.727     52.456      0.777
            ?-?-?      1.439     58.106      4.055
            ?-?-?      7.858     58.105      4.219
            ?-?-?      8.627     52.457      0.617
            ?-?-?      7.517     57.634      5.082
            ?-?-?     -0.603     46.492     -0.160
            ?-?-?      7.542     58.577      3.891
            ?-?-?      1.982     28.288      2.325
            ?-?-?      3.231     41.627      2.903
            ?-?-?      7.319     28.600      1.447
            ?-?-?      4.625     55.437      0.252
            ?-?-?      0.738     35.506      3.112
            ?-?-?      0.577     57.951      0.916
            ?-?-?      7.345     51.043      1.501
            ?-?-?      7.528     50.729      1.586
            ?-?-?      7.565     40.371      2.979
            ?-?-?      0.518     31.896      2.408
            ?-?-?      1.427     57.949      3.901
            ?-?-?      8.045     31.895      2.747
            ?-?-?      5.623     53.711      0.731
            ?-?-?      2.473     57.007      4.591
            ?-?-?      0.601     58.262      0.872
            ?-?-?      6.878     43.353      1.623
            ?-?-?      1.047     29.229      1.304
            ?-?-?      2.667     40.215      3.100
            ?-?-?      7.564     55.907      1.251
            ?-?-?      7.240     43.510      3.810
            ?-?-?      4.238     50.258      1.590
            ?-?-?      1.930     50.102      3.657
            ?-?-?      1.058     58.576      1.634
            ?-?-?      5.275     57.478      1.291
            ?-?-?      0.553     56.692      4.041
            ?-?-?      3.542     58.576      2.124
            ?-?-?      8.821     39.743      2.630
            ?-?-?      1.624     58.105      4.058
            ?-?-?      3.525     58.576      2.126
            ?-?-?      1.905     27.815      3.462
            ?-?-?      3.799     44.137      0.302
            ?-?-?      6.675     48.689      1.583
            ?-?-?      0.527     31.896      2.748
            ?-?-?      0.849     27.031      1.918
            ?-?-?      2.154     56.693      4.041
            ?-?-?      1.501     54.653      4.194
            ?-?-?     -0.611     27.815      3.463
            ?-?-?      1.072     27.971      3.810
            ?-?-?      7.258     40.842      2.866
            ?-?-?      2.379     32.681      1.882
            ?-?-?      3.974     53.241      0.827
            ?-?-?      3.715     28.286      2.138
            ?-?-?      0.748     55.124      1.516
            ?-?-?      0.845     54.338      1.576
            ?-?-?      4.563     51.200      3.647
            ?-?-?      2.744     33.464      2.222
            ?-?-?      8.473     30.483      3.272
            ?-?-?      3.804     57.949      0.916
            ?-?-?      2.866     32.839      2.530
            ?-?-?      8.114     27.814      3.461
            ?-?-?      2.387     30.169      5.011
            ?-?-?      8.891     56.378      0.839
            ?-?-?      2.202     31.581      3.748
            ?-?-?      4.028     51.357      1.072
            ?-?-?      1.290     55.124      5.267
            ?-?-?      6.874     41.783      2.774
            ?-?-?      9.385     57.163      5.171
            ?-?-?      1.786     50.729      3.651
            ?-?-?      1.892     50.727      3.647
            ?-?-?      3.752     31.110      2.202
            ?-?-?      4.763     53.554      1.227
            ?-?-?      0.746     51.199      3.338
            ?-?-?      0.911     57.478     -0.130
            ?-?-?      4.576     51.200      3.343
            ?-?-?      2.251     37.704      2.399
            ?-?-?      3.919     33.151      1.810
            ?-?-?      4.588     29.384      2.414
            ?-?-?      5.275     35.348      1.290
            ?-?-?      4.764     42.725      3.171
            ?-?-?      1.452     55.281      0.769
            ?-?-?      1.808     57.635      4.143
            ?-?-?      4.073     57.478     -0.126
            ?-?-?      8.673     30.325      3.278
            ?-?-?      2.824     54.809      4.506
            ?-?-?      7.245     40.685      2.516
            ?-?-?      0.604     39.586      1.078
            ?-?-?      5.770     33.621      2.967
            ?-?-?      0.898     32.994      1.446
            ?-?-?      3.744     42.410      1.930
            ?-?-?      8.033     33.465      2.012
            ?-?-?      1.045     50.415      3.938
            ?-?-?      2.401     37.703      2.243
            ?-?-?      7.085     54.810      4.031
            ?-?-?      0.776     36.446      1.575
            ?-?-?      4.170     37.703      2.244
            ?-?-?      4.371     50.258      4.014
            ?-?-?      1.434     58.575      1.690
            ?-?-?      1.389     58.576      1.647
            ?-?-?      6.728     54.025      6.412
            ?-?-?      0.431     51.200      3.643
            ?-?-?      5.008     50.728      3.891
            ?-?-?      4.119     51.201      1.406
            ?-?-?      4.168     54.025      1.249
            ?-?-?      2.053     31.897      2.748
            ?-?-?      2.719     39.272      2.549
            ?-?-?      7.542     55.751      0.535
            ?-?-?      4.650     32.681      2.383
            ?-?-?      3.286     53.318      0.898
            ?-?-?      4.220     33.935      1.978
            ?-?-?      0.591     40.528      4.290
            ?-?-?      3.997     41.783      2.773
            ?-?-?      1.034     41.626      4.004
            ?-?-?      4.699     34.250      1.954
            ?-?-?      3.106     53.397      4.451
            ?-?-?      6.308     55.907      1.251
            ?-?-?      7.243     34.563      2.359
            ?-?-?      8.554     57.478     -0.127
            ?-?-?      8.037     28.913      2.605
            ?-?-?      4.192     54.339      1.575
            ?-?-?      3.086     37.388      7.125
            ?-?-?      7.348     55.907      1.251
            ?-?-?      1.036     54.967      5.628
            ?-?-?      1.058     27.501      1.654
            ?-?-?     -0.157     48.529      1.107
            ?-?-?      0.975     29.855      4.620
            ?-?-?      1.796     27.815      4.174
            ?-?-?      3.266     57.478     -0.127
            ?-?-?      1.071     29.385      3.579
            ?-?-?      2.001     30.640      4.531
            ?-?-?      5.005     30.953      2.376
            ?-?-?      0.971     40.842      2.808
            ?-?-?      8.474     29.384      1.903
            ?-?-?      7.072     50.887      1.501
            ?-?-?      4.635     57.949      0.914
            ?-?-?      4.760     46.962      3.823
            ?-?-?      8.406     54.967      1.025
            ?-?-?      3.740     28.286      2.145
            ?-?-?      6.881     58.733      0.147
            ?-?-?      3.718     30.326      3.274
            ?-?-?      2.888     26.874      1.431
            ?-?-?      7.086     56.222      3.741
            ?-?-?      7.247     57.163      5.770
            ?-?-?      2.127     55.908      4.368
            ?-?-?      3.653     50.101      3.312
            ?-?-?      3.580     32.366      1.629
            ?-?-?      4.318     34.564      1.713
            ?-?-?      3.652     30.169      5.011
            ?-?-?      1.378     58.262      0.871
            ?-?-?      7.490     28.129      3.809
            ?-?-?      5.624     58.263      5.186
            ?-?-?      4.013     46.022      4.176
            ?-?-?      7.342     44.137      0.302
            ?-?-?      1.510     57.479      3.932
            ?-?-?     -0.162     37.545      0.479
            ?-?-?      2.813     54.025      5.294
            ?-?-?      2.841     58.106      4.231
            ?-?-?      2.931     29.541      1.654
            ?-?-?      2.893     29.539      1.628
            ?-?-?      2.974     29.537      1.671
            ?-?-?      2.104     55.124      5.417
            ?-?-?      7.356     55.123      1.518
            ?-?-?      7.272     55.124      1.521
            ?-?-?      9.250     55.124      5.270
            ?-?-?      4.147     34.563      2.361
            ?-?-?      5.006     51.199      2.120
            ?-?-?      1.070     41.627      3.226
            ?-?-?      7.688     30.169      3.170
            ?-?-?      2.214     53.397      1.137
            ?-?-?      2.239     27.658      4.160
            ?-?-?      3.248     43.353      2.996
            ?-?-?      0.576     54.026      1.251
            ?-?-?      8.082     37.545      0.479
            ?-?-?      1.587     37.703      2.248
            ?-?-?      0.848     58.733      1.914
            ?-?-?      4.762     39.585      1.828
            ?-?-?      0.705     33.778      2.963
            ?-?-?      4.021     50.259      3.299
            ?-?-?      3.088     43.981      4.546
            ?-?-?      7.085     57.164      1.457
            ?-?-?      2.903     38.488      2.744
            ?-?-?      7.878     27.973      3.808
            ?-?-?      4.349     37.389      7.127
            ?-?-?      2.228     36.760      7.247
            ?-?-?      3.814     58.262      1.348
            ?-?-?      1.831     48.061      0.445
            ?-?-?      1.734     42.724      3.171
            ?-?-?      2.005     58.733      3.981
            ?-?-?      3.532     57.006      5.771
            ?-?-?      2.005     26.874      3.981
            ?-?-?      5.178     36.447      1.577
            ?-?-?      7.093     54.495      0.676
            ?-?-?      0.872     56.224      0.603
            ?-?-?      2.352     37.074      7.575
            ?-?-?      8.474     27.815      3.462
            ?-?-?      4.046     38.643      3.279
            ?-?-?      1.071     53.082      4.230
            ?-?-?      3.112     54.339      0.731
            ?-?-?      1.955     52.456      0.773
            ?-?-?      1.607     38.644      3.278
            ?-?-?      2.120     31.746      3.983
            ?-?-?      2.144     31.753      4.015
            ?-?-?      2.091     27.501      3.956
            ?-?-?      2.882     58.579      1.682
            ?-?-?      8.449     31.267      1.808
            ?-?-?      1.364     33.936      4.103
            ?-?-?      4.773     43.353      3.241
            ?-?-?      3.272     30.326      3.711
            ?-?-?      2.264     57.792      3.935
            ?-?-?      2.933     57.475      1.307
            ?-?-?      6.858     52.767      1.619
            ?-?-?      8.668     27.344      4.144
            ?-?-?      4.760     27.815      3.824
            ?-?-?      4.748     57.478      1.293
            ?-?-?      5.005     50.415      3.421
            ?-?-?      2.866     57.476      1.289
            ?-?-?      0.935     27.344      4.147
            ?-?-?      7.793     53.240      0.889
            ?-?-?      4.379     30.326      2.124
            ?-?-?      4.807     46.958      1.434
            ?-?-?      4.853     46.957      1.459
            ?-?-?      7.711     30.168      3.012
            ?-?-?      0.964     43.666      3.273
            ?-?-?      4.292     55.907      1.252
            ?-?-?      0.976     43.196      2.547
            ?-?-?      4.840     46.965      1.416
            ?-?-?      4.688     38.487      2.896
            ?-?-?     10.691     39.114      1.535
            ?-?-?      3.112     55.752      1.077
            ?-?-?      4.724     56.536      1.368
            ?-?-?      8.504     54.025      1.249
            ?-?-?      4.775     38.487      2.900
            ?-?-?      2.129     30.326      1.923
            ?-?-?      2.362     51.200      2.120
            ?-?-?      6.887     46.649      0.575
            ?-?-?      6.987     46.629      0.576
            ?-?-?      3.949     50.414      3.727
            ?-?-?      7.097     54.967      1.040
            ?-?-?      4.008     42.592      1.087
            ?-?-?      6.537     32.366      1.901
            ?-?-?      8.009     26.873      3.980
            ?-?-?      2.296     51.199      2.106
            ?-?-?      4.956     36.603      2.244
            ?-?-?      4.175     32.837      3.809
            ?-?-?      2.889     35.820      1.802
            ?-?-?      6.858     52.459      0.613
            ?-?-?      8.006     58.733      3.979
            ?-?-?      7.413     37.311      7.575
            ?-?-?      8.445     58.616      1.428
            ?-?-?      8.474     58.642      1.425
            ?-?-?      4.249     40.689      3.256
            ?-?-?      3.973     31.112      1.909
            ?-?-?     10.472     56.378      0.841
            ?-?-?      4.279     39.427      2.851
            ?-?-?      4.756     31.110      1.920
            ?-?-?      3.558     41.469      1.594
            ?-?-?      2.338     30.326      1.927
            ?-?-?      5.183     31.740      1.961
            ?-?-?      7.192     36.603      2.823
            ?-?-?      1.071     26.875      1.450
            ?-?-?      3.798     29.463      1.555
            ?-?-?      7.545     29.228      1.304
            ?-?-?      8.772     26.874      5.252
            ?-?-?      4.171     39.424      2.852
            ?-?-?      8.473     26.868      1.428
            ?-?-?      4.213     39.431      2.800
            ?-?-?      3.992     36.447      2.121
            ?-?-?      8.354     56.693      1.436
            ?-?-?      2.669     46.648      0.574
            ?-?-?      0.448     43.225      2.883
            ?-?-?      1.832     58.262      0.875
            ?-?-?      7.725     35.349      1.668
            ?-?-?      7.003     46.334      0.850
            ?-?-?      6.897     46.332      0.846
            ?-?-?      7.517     54.653      4.606
            ?-?-?      4.773     32.524      2.587
            ?-?-?      1.564     32.993      2.869
            ?-?-?      1.518     31.110      2.535
            ?-?-?      1.022     54.966      5.267
            ?-?-?      1.888     35.507      3.116
            ?-?-?      3.535     27.343      1.549
            ?-?-?      4.270     56.380      4.653
            ?-?-?      4.724     28.757      1.695
            ?-?-?      2.313     50.415      3.935
            ?-?-?      5.774     58.260      5.175
            ?-?-?      2.302     54.967      5.628
            ?-?-?      6.847     33.936      5.771
            ?-?-?      2.597     28.914      1.981
            ?-?-?      1.968     27.815      4.167
            ?-?-?      8.086     56.222      0.596
            ?-?-?      8.818     35.034      3.482
            ?-?-?      4.371     28.127      2.204
            ?-?-?      9.381     41.002      3.195
            ?-?-?      2.741     32.029      2.216
            ?-?-?      4.765     30.797      2.229
            ?-?-?     -0.846     51.201      3.531
            ?-?-?      7.543     56.222      4.449
            ?-?-?      2.221     55.594      0.949
            ?-?-?      4.592     30.639      1.604
            ?-?-?      2.846     31.895      1.338
            ?-?-?      1.108     48.061      0.446
            ?-?-?      1.718     30.954      2.372
            ?-?-?      1.452     33.151      1.811
            ?-?-?      4.109     43.353      3.806
            ?-?-?      2.082     27.345      1.725
            ?-?-?      8.783     58.576      5.256
            ?-?-?      0.678     54.497      4.804
            ?-?-?      1.730     58.577      2.014
            ?-?-?      7.465     56.378      4.653
            ?-?-?      1.363     29.543      1.561
            ?-?-?      4.958     36.603      2.182
            ?-?-?      2.124     28.757      5.477
            ?-?-?      4.315     28.913      1.644
            ?-?-?      3.870     31.580      4.286
            ?-?-?      0.911     42.254      2.860
            ?-?-?      5.771     52.458      0.614
            ?-?-?      4.774     30.168      3.013
            ?-?-?      0.527     33.465      2.223
            ?-?-?      6.312     41.625      2.774
            ?-?-?      4.660     35.348      7.452
            ?-?-?      7.690     57.478      1.426
            ?-?-?      3.415     55.750      4.465
            ?-?-?      0.777     53.711      4.163
            ?-?-?      7.515     33.151      1.807
            ?-?-?      1.624     54.810      1.048
            ?-?-?      8.040     32.680      2.381
            ?-?-?      7.943     32.674      2.378
            ?-?-?      7.343     42.411      1.350
            ?-?-?      3.993     31.740      4.383
            ?-?-?      3.111     31.582      2.051
            ?-?-?      1.459     32.370      1.622
            ?-?-?      1.435     35.820      1.739
            ?-?-?      3.649     32.682      1.881
            ?-?-?      7.254     54.654      4.598
            ?-?-?      7.854     57.321      1.469
            ?-?-?      3.647     32.681      2.379
            ?-?-?      8.381     53.553      0.735
            ?-?-?      7.690     58.600      0.594
            ?-?-?      8.062     56.693      4.041
            ?-?-?      3.208     37.232      7.575
            ?-?-?      2.076     53.711      4.954
            ?-?-?      2.424     50.415      3.423
            ?-?-?      4.076     58.104      1.684
            ?-?-?      3.529     48.219      0.446
            ?-?-?      0.773     42.097      2.775
            ?-?-?      1.592     27.031      0.146
            ?-?-?      2.325     50.415      3.728
            ?-?-?      8.968     57.791      1.065
            ?-?-?      8.839     30.954      2.100
            ?-?-?      7.758     54.966      4.498
            ?-?-?      4.357     28.129      2.178
            ?-?-?      0.673     53.084      0.827
            ?-?-?      7.916     50.415      3.745
            ?-?-?      1.329     31.896      1.219
            ?-?-?      2.075     54.024      4.368
            ?-?-?      3.578     32.524      2.596
            ?-?-?      2.277     29.384      1.735
            ?-?-?      8.354     39.430      2.804
            ?-?-?      8.381     39.419      2.842
            ?-?-?      2.067     30.169      1.716
            ?-?-?      4.002     54.025      0.977
            ?-?-?      2.116     50.572      3.895
            ?-?-?      2.387     29.385      2.043
            ?-?-?      6.723     54.182      6.215
            ?-?-?      7.258     58.262      5.175
            ?-?-?      6.991     57.163      5.772
            ?-?-?      7.498     53.711      0.586
            ?-?-?      8.028     46.023      4.006
            ?-?-?      7.543     29.227      1.746
            ?-?-?      2.116     49.631      3.506
            ?-?-?      3.120     40.214      2.978
            ?-?-?      3.746     57.478     -0.131
            ?-?-?      7.368     35.664      7.220
            ?-?-?      4.617     36.447      2.121
            ?-?-?      4.100     58.262      1.349
            ?-?-?      2.520     55.752      4.503
            ?-?-?      1.034     40.999      1.607
            ?-?-?      9.242     35.191      1.290
            ?-?-?      1.832     53.082      4.225
            ?-?-?      1.930     53.081      4.227
            ?-?-?      1.594     51.199      3.645
            ?-?-?      0.603     30.013      4.633
            ?-?-?      1.052     41.314      2.858
            ?-?-?      1.020     41.313      2.814
            ?-?-?      2.067     32.053      2.431
            ?-?-?      7.314     31.269      2.530
            ?-?-?      1.685     27.812      3.462
            ?-?-?      7.199     53.240      0.890
            ?-?-?      8.039     33.307      4.621
            ?-?-?      7.944     33.304      4.618
            ?-?-?      4.167     55.592      0.949
            ?-?-?      8.410     31.739      2.105
            ?-?-?      9.536     28.913      2.604
            ?-?-?      4.537     28.130      2.187
            ?-?-?      8.396     31.737      2.054
            ?-?-?      1.338     28.443     -0.629
            ?-?-?      1.550     29.228      1.906
            ?-?-?      2.373     55.593      0.949
            ?-?-?      7.790     30.051      2.076
            ?-?-?      1.463     42.728      1.670
            ?-?-?      8.902     27.502      2.058
            ?-?-?      3.560     30.168      1.725
            ?-?-?      4.317     53.555      1.228
            ?-?-?      6.825     38.957      2.631
            ?-?-?      1.312     30.326      1.747
            ?-?-?      8.674     56.849      4.503
            ?-?-?      4.763     33.621      3.762
            ?-?-?      4.762     53.554      1.140
            ?-?-?      1.513     39.900      2.988
            ?-?-?      8.765     54.351      6.213
            ?-?-?      8.283     57.634      0.807
            ?-?-?      2.059     27.344      2.438
            ?-?-?      5.322     31.738      1.679
            ?-?-?      4.761     40.842      2.957
            ?-?-?      1.062     57.634      5.076
            ?-?-?      1.587     46.649      0.575
            ?-?-?      7.791     32.366      1.624
            ?-?-?      8.109     32.833      3.804
            ?-?-?      2.483     58.104      1.828
            ?-?-?      7.241     50.261      3.292
            ?-?-?      8.888     31.902      2.434
            ?-?-?      4.293     33.334      4.614
            ?-?-?      1.434     35.820      1.807
            ?-?-?      4.166     51.203      0.584
            ?-?-?      9.111     27.565      1.546
            ?-?-?      0.775     26.873      5.251
            ?-?-?      7.650     55.122      1.519
            ?-?-?      7.846     36.603      2.237
            ?-?-?      8.059     53.716      0.586
            ?-?-?      7.117     30.169      3.164
            ?-?-?      3.822     57.008      4.110
            ?-?-?      8.056     38.719      3.276
            ?-?-?      8.127     31.895      1.216
            ?-?-?      8.055     29.542      2.101
            ?-?-?      1.068     54.340      0.732
            ?-?-?      7.880     58.104      1.351
            ?-?-?      8.348     54.967      0.962
            ?-?-?      8.522     46.020      4.011
            ?-?-?      6.666     34.877      2.673
            ?-?-?      2.225     57.321      1.473
            ?-?-?      4.762     36.447      2.121
            ?-?-?      4.768     55.124      4.340
            ?-?-?      6.844     40.853      2.956
            ?-?-?      1.314     34.565      1.712
            ?-?-?      7.381     29.542      1.450
            ?-?-?      7.663     50.257      7.494
            ?-?-?      4.096     33.937      4.742
            ?-?-?      0.384     53.870      0.908
            ?-?-?      6.904     55.455      0.250
            ?-?-?      9.096     38.016      2.319
            ?-?-?      3.086     31.110      4.667
            ?-?-?      1.589     32.523      6.322
            ?-?-?      8.133     41.469      2.834
            ?-?-?      2.381     27.812      2.121
            ?-?-?      5.003     49.786      3.503
            ?-?-?      7.512     45.079      1.303
            ?-?-?      2.748     33.150      2.004
            ?-?-?      8.400     36.447      2.254
            ?-?-?      2.398     27.813      2.124
            ?-?-?      2.436     27.813      2.158
            ?-?-?      3.059     26.873      1.420
            ?-?-?      7.072     58.418      4.627
            ?-?-?      1.733     26.863      4.211
            ?-?-?      4.740     28.285      2.319
            ?-?-?      1.599     51.200      3.343
            ?-?-?      8.151     41.782      2.563
            ?-?-?      8.083     32.367      2.604
            ?-?-?      0.779     35.349      1.665
            ?-?-?      8.059     38.801      3.115
            ?-?-?      0.929     46.649      0.575
            ?-?-?      1.041     46.648      0.575
            ?-?-?      0.605     30.482      1.381
            ?-?-?      1.526     58.262      0.442
            ?-?-?      1.403     31.896      1.464
            ?-?-?      2.485     50.101      3.309
            ?-?-?      8.988     35.191      1.925
            ?-?-?      8.066     36.452      2.113
            ?-?-?      1.550     26.874      0.599
            ?-?-?      1.673     54.810      4.705
            ?-?-?      8.661     34.616      2.360
            ?-?-?      1.499     33.150      1.800
            ?-?-?      1.397     33.150      1.814
            ?-?-?      1.636     43.195      3.238
            ?-?-?      1.737     43.196      3.236
            ?-?-?      7.094     55.908      4.367
            ?-?-?      4.699     57.164      5.175
            ?-?-?      3.169     58.595      2.014
            ?-?-?      4.569     57.634      0.801
            ?-?-?      5.010     27.814      2.121
            ?-?-?      4.765     35.661      2.814
            ?-?-?      0.947     51.668      4.020
            ?-?-?      3.331     58.260      5.184
            ?-?-?      1.042     57.478      1.419
            ?-?-?      0.746     57.478      5.076
            ?-?-?      0.589     26.872      1.059
            ?-?-?      2.088     43.667      3.183
            ?-?-?      3.107     52.464      0.616
            ?-?-?      2.447     31.738      1.982
            ?-?-?      1.041     54.325      1.575
            ?-?-?      1.550     55.281      0.769
            ?-?-?      7.826     51.220      2.120
            ?-?-?     -0.139     43.196      1.460
            ?-?-?      4.758     54.338      6.806
            ?-?-?      7.662     41.627      2.903
            ?-?-?      1.831     51.200      3.646
            ?-?-?      1.472     42.726      1.085
            ?-?-?      8.187     34.564      1.716
            ?-?-?      3.814     27.501      1.736
            ?-?-?      2.928     56.850      1.375
            ?-?-?      7.753     41.628      2.870
            ?-?-?      3.354     57.800      1.066
            ?-?-?      7.542     41.469      1.596
            ?-?-?      2.887     50.416      3.421
            ?-?-?      1.034     29.542      1.491
            ?-?-?      0.886     32.524      2.601
            ?-?-?      4.773     27.815      2.151
            ?-?-?      1.042     56.850      4.593
            ?-?-?      8.279     43.193      1.459
            ?-?-?      7.348     36.760      3.115
            ?-?-?      1.634     30.639      3.923
            ?-?-?      1.575     55.281      0.279
            ?-?-?      4.699     34.250      1.763
            ?-?-?      9.087     38.016      2.060
            ?-?-?      1.586     45.079      1.208
            ?-?-?      2.052     42.253      2.863
            ?-?-?      6.728     35.584      2.699
            ?-?-?      0.148     52.456      0.613
            ?-?-?      1.313     28.914      1.569
            ?-?-?     -0.134     46.648      0.575
            ?-?-?      8.507     53.711      4.158
            ?-?-?      2.057     48.380      1.107
            ?-?-?      3.899     29.229      1.643
            ?-?-?      4.502     41.626      2.832
            ?-?-?      3.488     31.739      2.113
            ?-?-?      3.464     31.740      2.085
            ?-?-?      4.363     42.725      1.079
            ?-?-?      4.507     30.325      3.714
            ?-?-?      3.410     33.307      4.619
            ?-?-?      2.206     57.949      0.914
            ?-?-?      9.537     54.331      1.576
            ?-?-?      0.911     30.169      1.736
            ?-?-?      5.623     39.742      1.735
            ?-?-?      3.707     27.814      3.463
            ?-?-?      4.631     50.410      3.420
            ?-?-?      0.837     44.137      0.299
            ?-?-?      1.329     51.200      0.585
            ?-?-?      4.650     27.815      1.791
            ?-?-?      4.712     32.210      1.277
            ?-?-?      0.938     54.653      4.190
            ?-?-?      7.242     50.268      4.013
            ?-?-?      1.877     48.531      1.107
            ?-?-?      3.764     33.622      4.793
            ?-?-?      1.238     27.657      0.147
            ?-?-?      4.711     53.868      1.030
            ?-?-?      7.947     52.769      1.620
            ?-?-?      7.541     57.477     -0.132
            ?-?-?      8.375     53.711      0.732
            ?-?-?      0.746     35.192      1.921
            ?-?-?      3.278     55.617      0.522
            ?-?-?      9.117     56.694      1.434
            ?-?-?      7.544     41.308      0.692
            ?-?-?      6.800     54.182      6.997
            ?-?-?      5.004     37.388      7.577
            ?-?-?      8.373     39.914      2.986
            ?-?-?      0.886     52.142      0.395
            ?-?-?      4.770     33.150      2.031
            ?-?-?      1.880     31.896      1.461
            ?-?-?      3.997     42.765      1.672
            ?-?-?      4.822     51.671      3.575
            ?-?-?      3.010     55.124      7.112
            ?-?-?      2.893     58.727      1.052
            ?-?-?      7.799     26.874      1.447
            ?-?-?      8.365     45.864      4.017
            ?-?-?      2.227     33.778      1.898
            ?-?-?      2.868     57.163      5.176
            ?-?-?      7.791     58.732      1.447
            ?-?-?      8.045     31.739      2.063
            ?-?-?      2.077     35.666      6.856
            ?-?-?      4.092     28.129      3.803
            ?-?-?      3.655     32.212      2.481
            ?-?-?      3.730     32.224      2.444
            ?-?-?      8.990     30.482      2.528
            ?-?-?      4.020     57.949      0.914
            ?-?-?      7.984     31.896      1.461
            ?-?-?      7.807     35.818      1.815
            ?-?-?      1.463     56.064      0.765
            ?-?-?      4.158     53.240      0.912
            ?-?-?      0.432     51.044      1.502
            ?-?-?      7.253     49.159      6.991
            ?-?-?      7.735     42.097      2.697
            ?-?-?      1.919     58.733      1.436
            ?-?-?      7.093     40.842      2.952
            ?-?-?      3.925     33.151      1.892
            ?-?-?      8.100     26.872      3.892
            ?-?-?      1.872     56.850      4.505
            ?-?-?      3.173     51.670      3.570
            ?-?-?      4.762     27.501      1.073
            ?-?-?      7.120     30.168      3.014
            ?-?-?      4.586     36.761      2.311
            ?-?-?      7.736     31.738      3.204
            ?-?-?      4.775     55.280      0.291
            ?-?-?      2.118     58.732      4.341
            ?-?-?      1.285     57.634      5.075
            ?-?-?      0.596     35.818      7.086
            ?-?-?      3.751     50.885      0.861
            ?-?-?      8.327     30.326      1.930
            ?-?-?      4.289     35.819      1.814
            ?-?-?      7.515     45.078      1.209
            ?-?-?      1.756     58.588      4.611
            ?-?-?      0.747     54.967      5.632
            ?-?-?      0.788     54.967      5.676
            ?-?-?      6.977     33.622      2.966
            ?-?-?      8.955     52.769      1.620
            ?-?-?      0.943     34.563      2.601
            ?-?-?      1.403     48.532      1.110
            ?-?-?      4.224     30.326      1.631
            ?-?-?      1.247     36.778      7.242
            ?-?-?      3.106     27.345      1.564
            ?-?-?      7.682     57.008      1.439
            ?-?-?      3.179     27.342      1.538
            ?-?-?      4.330     30.326      1.920
            ?-?-?      1.070     51.357      4.797
            ?-?-?      3.508     26.873      2.010
            ?-?-?      3.641     32.210      1.934
            ?-?-?      4.316     28.914      1.574
            ?-?-?      7.766     56.221      7.099
            ?-?-?      7.693     27.028      0.146
            ?-?-?      4.241     42.258      1.928
            ?-?-?      7.447     34.249      6.874
            ?-?-?      7.685     26.876      3.890
            ?-?-?      1.895     57.164      1.593
            ?-?-?      3.002     58.419      4.208
            ?-?-?      1.613     42.253      1.352
            ?-?-?      9.264     36.446      2.120
            ?-?-?      0.935     27.501      3.956
            ?-?-?      7.070     55.594      0.948
            ?-?-?      4.762     27.659      2.074
            ?-?-?      6.317     32.366      5.768
            ?-?-?      7.282     56.222      7.102
            ?-?-?      1.599     58.105      1.831
            ?-?-?      1.730     33.938      4.103
            ?-?-?      7.863     57.320      1.583
            ?-?-?      7.074     36.917      2.542
            ?-?-?      0.744     30.013      4.634
            ?-?-?      1.785     30.247      5.008
            ?-?-?      8.449     44.156      0.303
            ?-?-?      4.614     45.078      1.203
            ?-?-?      7.202     29.416      3.573
            ?-?-?      7.590     50.420      3.414
            ?-?-?      1.680     54.601      4.700
            ?-?-?      1.768     54.652      4.683
            ?-?-?      2.403     55.595      0.516
            ?-?-?      1.906     31.739      1.678
            ?-?-?      2.674     57.792      4.294
            ?-?-?      2.561     57.791      4.293
            ?-?-?      2.963     33.151      1.807
            ?-?-?      3.199     38.644      2.880
            ?-?-?      1.444     29.385      3.579
            ?-?-?      7.244     33.700      3.530
            ?-?-?      8.611     35.976      1.859
            ?-?-?      4.613     32.838      2.867
            ?-?-?      4.045     39.114      1.534
            ?-?-?      3.945     41.626      2.897
            ?-?-?      0.584     26.874      0.866
            ?-?-?      1.288     53.870      1.033
            ?-?-?      1.208     53.868      1.027
            ?-?-?      7.118     37.703      6.820
            ?-?-?      3.297     38.801      3.112
            ?-?-?      8.080     39.742      2.631
            ?-?-?      2.370     58.576      2.119
            ?-?-?      3.461     28.442     -0.617
            ?-?-?      1.452     52.142      0.395
            ?-?-?      0.583     26.866      4.203
            ?-?-?      7.456     53.553      1.229
            ?-?-?      7.355     53.551      1.228
            ?-?-?      4.765     30.797      2.093
            ?-?-?      0.284     48.062      0.443
            ?-?-?      3.115     28.600      3.735
            ?-?-?      2.351     51.200      3.530
            ?-?-?      2.937     28.914      1.569
            ?-?-?      6.853     35.662      3.108
            ?-?-?      7.738     42.097      2.351
            ?-?-?      4.196     53.869      0.908
            ?-?-?      1.608     58.733      0.147
            ?-?-?      4.640     34.251      4.273
            ?-?-?      7.914     50.415      3.421
            ?-?-?      7.208     36.290      7.354
            ?-?-?      0.601     41.627      2.904
            ?-?-?      7.763     55.750      0.522
            ?-?-?      7.861     55.748      0.542
            ?-?-?      3.801     32.524      1.732
            ?-?-?      1.044     57.635      1.640
            ?-?-?      7.243     41.626      2.903
            ?-?-?      1.045     35.349      7.597
            ?-?-?      7.877     32.524      1.733
            ?-?-?      7.807     32.521      1.760
            ?-?-?      3.009     26.873      3.891
            ?-?-?      7.348     36.918      2.543
            ?-?-?      7.392     35.350      7.595
            ?-?-?      1.550     56.693      4.044
            ?-?-?      2.436     27.501      2.063
            ?-?-?      8.101     57.478      4.303
            ?-?-?      6.183     37.388      6.731
            ?-?-?      8.422     48.509      1.113
            ?-?-?      4.585     48.700      1.590
            ?-?-?      4.664     48.683      1.590
            ?-?-?      2.070     57.948      0.914
            ?-?-?      7.790     57.949      0.917
            ?-?-?      2.854     29.385      1.471
            ?-?-?      1.072     55.908      3.857
            ?-?-?      3.851     44.137      4.096
            ?-?-?      7.099     31.895      1.216
            ?-?-?      7.491     55.481      0.271
            ?-?-?      8.001     54.338      0.730
            ?-?-?      2.055     57.478      5.075
            ?-?-?      3.732     32.836      4.334
            ?-?-?      7.200     28.128      2.189
            ?-?-?      0.763     31.739      1.961
            ?-?-?      0.591     58.419      1.627
            ?-?-?      8.185     30.953      1.909
            ?-?-?      2.373     58.575      2.012
            ?-?-?      4.716     36.290      2.420
            ?-?-?      6.315     41.625      4.007
            ?-?-?      4.150     31.895      2.747
            ?-?-?      1.635     41.625      3.227
            ?-?-?      7.524     55.481      0.248
            ?-?-?      7.558     55.475      0.245
            ?-?-?      8.093     53.553      4.444
            ?-?-?      3.060     27.826      3.459
            ?-?-?      4.368     57.949      0.916
            ?-?-?      0.773     32.838      3.810
            ?-?-?      1.745     41.622      3.225
            ?-?-?      4.232     29.542      2.104
            ?-?-?      4.040     26.857      0.594
            ?-?-?      4.960     31.425      2.068
            ?-?-?      2.510     32.994      1.995
            ?-?-?      1.693     57.477     -0.128
            ?-?-?      1.598     57.475     -0.129
            ?-?-?      5.011     36.917      2.537
            ?-?-?      8.045     31.110      4.669
            ?-?-?      7.947     31.110      4.667
            ?-?-?      7.808     44.136      4.185
            ?-?-?      4.719     35.397      1.289
            ?-?-?      4.232     58.262      0.871
            ?-?-?      8.990     50.571      0.752
            ?-?-?      7.660     42.726      7.868
            ?-?-?      1.919     26.874      1.443
            ?-?-?      1.611     30.954      2.099
            ?-?-?      3.015     57.948      1.039
            ?-?-?      7.078     27.977      3.803
            ?-?-?      3.584     58.732      1.052
            ?-?-?      6.209     34.878      2.669
            ?-?-?      6.864     55.751      1.076
            ?-?-?      8.671     53.398      0.923
            ?-?-?      0.847     56.379      4.733
            ?-?-?      7.367     41.940      2.692
            ?-?-?      7.247     58.419      4.204
            ?-?-?      3.002     43.353      3.241
            ?-?-?      1.079     28.596      3.736
            ?-?-?      1.560     54.968      0.959
            ?-?-?      1.065     42.253      3.008
            ?-?-?      1.732     50.101      0.786
            ?-?-?      5.175     40.920      3.190
            ?-?-?      4.236     58.261      1.344
            ?-?-?      0.861     50.101      4.555
            ?-?-?      3.970     53.397      0.916
            ?-?-?      1.340     53.867      0.909
            ?-?-?      1.485     53.868      0.904
            ?-?-?      4.243     29.543      2.032
            ?-?-?      0.639     27.030      0.147
            ?-?-?      0.599     27.031      0.147
            ?-?-?      7.192     56.379      4.443
            ?-?-?      4.590     57.793      1.065
            ?-?-?      4.760     58.261      1.350
            ?-?-?      3.973     56.378      4.651
            ?-?-?      3.653     30.954      2.258
            ?-?-?      4.762     56.379      4.447
            ?-?-?      8.012     36.290      2.243
            ?-?-?      1.462     57.635      0.807
            ?-?-?      2.745     55.279      0.289
            ?-?-?      1.575     30.482      3.789
            ?-?-?      1.919     46.335      0.851
            ?-?-?      4.734     54.810      1.046
            ?-?-?      4.023     33.936      1.896
            ?-?-?      4.183     32.367      1.818
            ?-?-?      0.968     26.873      4.344
            ?-?-?      0.960     58.732      4.342
            ?-?-?      0.763     57.949      1.042
            ?-?-?      8.333     54.182      5.291
            ?-?-?      1.042     56.536      1.440
            ?-?-?     -0.831     51.199      2.119
            ?-?-?      1.637     56.852      1.369
            ?-?-?      2.879     28.129      1.961
            ?-?-?      6.808     39.740      7.120
            ?-?-?      7.807     32.366      2.598
            ?-?-?      2.999     57.163      1.583
            ?-?-?      2.964     57.166      1.597
            ?-?-?      3.030     57.165      1.539
            ?-?-?      5.690     35.818      1.740
            ?-?-?      7.471     37.702      2.244
            ?-?-?      0.566     46.492     -0.157
            ?-?-?      2.559     32.524      1.995
            ?-?-?      4.762     30.169      4.211
            ?-?-?      8.629     36.760      7.243
            ?-?-?      4.609     45.078      1.304
            ?-?-?      3.581     26.873      1.057
            ?-?-?      2.985     35.978      7.220
            ?-?-?      1.046     53.555      0.735
            ?-?-?      0.927     53.398      4.783
            ?-?-?      0.888     53.395      4.740
            ?-?-?      1.722     46.649      0.579
            ?-?-?      1.443     46.335      0.849
            ?-?-?      1.305     46.333      0.848
            ?-?-?      1.441     35.349      1.670
            ?-?-?      6.877     58.640      4.611
            ?-?-?      1.919     27.344      2.083
            ?-?-?      0.580     53.869      0.909
            ?-?-?      2.363     26.874      2.121
            ?-?-?      3.814     50.729      1.491
            ?-?-?      1.466     57.479      1.295
            ?-?-?      7.690     35.350      1.285
            ?-?-?      1.928     27.816      1.637
            ?-?-?      4.639     34.250      3.974
            ?-?-?      4.761     41.943      2.683
            ?-?-?      4.748     41.940      2.657
            ?-?-?      4.781     41.938      2.710
            ?-?-?      7.492     32.524      1.846
            ?-?-?      8.374     35.820      1.799
            ?-?-?      2.968     41.473      0.697
            ?-?-?      1.957     36.447      1.573
            ?-?-?      7.083     56.072      0.764
            ?-?-?      2.707     35.663      2.819
            ?-?-?      4.207     29.385      1.743
            ?-?-?      8.470     43.224      2.877
            ?-?-?      1.070     26.874      0.595
            ?-?-?      4.766     55.752      4.503
            ?-?-?      0.157     29.858      6.643
            ?-?-?      1.955     56.537      1.372
            ?-?-?      0.584     28.913      4.586
            ?-?-?      1.734     54.025      1.243
            ?-?-?      3.560     27.344      1.726
            ?-?-?      7.807     56.535      1.365
            ?-?-?      1.365     27.032      1.916
            ?-?-?      4.076     46.334      3.925
            ?-?-?      1.512     53.869      1.243
            ?-?-?      4.618     55.125      1.513
            ?-?-?      7.791     30.129      2.079
            ?-?-?      2.124     27.031      4.340
            ?-?-?      0.825     32.993      7.044
            ?-?-?      8.965     31.743      2.305
            ?-?-?      1.488     34.564      1.794
            ?-?-?      4.761     31.739      1.676
            ?-?-?      4.736     57.948      1.036
            ?-?-?      4.127     48.121      0.447
            ?-?-?      2.248     30.170      5.008
            ?-?-?      7.125     53.396      6.808
            ?-?-?      8.496     50.728      1.488
            ?-?-?      2.805     37.389      6.734
            ?-?-?      2.981     58.590      3.891
            ?-?-?      0.621     27.344      1.250
            ?-?-?      2.090     57.163      4.300
            ?-?-?      1.444     58.733      0.147
            ?-?-?      2.302     32.838      4.334
            ?-?-?      9.268     55.127      0.955
            ?-?-?      3.070     58.597      3.890
            ?-?-?      8.602     56.390      0.841
            ?-?-?      4.761     44.137      4.094
            ?-?-?      3.780     36.290      1.819
            ?-?-?      3.119     57.791      1.072
            ?-?-?     -0.131     55.594      0.949
            ?-?-?      3.117     35.818      7.228
            ?-?-?      9.242     36.446      1.574
            ?-?-?      2.524     28.918      4.588
            ?-?-?      1.452     55.124      5.270
            ?-?-?      1.452     42.097      2.771
            ?-?-?      2.224     57.321      1.582
            ?-?-?      1.392     58.733      1.914
            ?-?-?     -0.137     55.437      0.248
            ?-?-?      2.851     31.895      1.213
            ?-?-?      3.012     29.063      1.712
            ?-?-?      1.476     41.313      2.853
            ?-?-?      4.207     50.572      0.762
            ?-?-?      0.788     46.649      0.579
            ?-?-?      7.088     36.917      3.115
            ?-?-?      2.339     58.732      3.975
            ?-?-?      2.248     58.730      3.975
            ?-?-?      2.964     29.072      1.679
            ?-?-?      2.939     29.070      1.643
            ?-?-?      3.233     32.390      1.630
            ?-?-?      5.252     57.478      1.420
            ?-?-?      1.722     43.196      2.546
            ?-?-?      7.809     35.192      1.954
            ?-?-?      3.627     31.896      1.216
            ?-?-?      1.513     39.899      2.474
            ?-?-?      1.588     31.896      2.748
            ?-?-?      1.575     54.496      5.325
            ?-?-?      4.776     35.818      1.808
            ?-?-?      4.714     35.816      1.855
            ?-?-?      3.231     33.779      1.753
            ?-?-?      0.918     27.047      7.058
            ?-?-?      1.932     29.385      3.578
            ?-?-?      5.074     48.699      1.590
            ?-?-?      5.156     48.677      1.590
            ?-?-?     10.480     27.031      0.150
            ?-?-?      7.860     33.935      1.902
            ?-?-?      4.365     27.501      1.729
            ?-?-?      4.317     53.240      0.739
            ?-?-?      7.567     28.599      5.475
            ?-?-?      0.927     26.861      4.624
            ?-?-?      2.061     55.750      1.075
            ?-?-?      3.094     50.569      3.887
            ?-?-?      0.788     34.250      1.763
            ?-?-?      8.284     48.570      1.584
            ?-?-?      4.355     31.739      3.983
            ?-?-?      4.757     37.703      3.082
            ?-?-?      8.009     33.957      3.776
            ?-?-?      1.603     33.620      3.529
            ?-?-?      4.510     48.532      1.107
            ?-?-?      7.512     28.913      4.591
            ?-?-?      2.190     50.258      4.017
            ?-?-?      2.604     28.286      2.068
            ?-?-?      3.995     30.639      4.531
            ?-?-?      2.243     50.415      1.591
            ?-?-?      4.609     27.344      1.250
            ?-?-?      7.911     42.096      2.691
            ?-?-?      2.597     29.071      2.077
            ?-?-?      3.535     33.935      4.107
            ?-?-?      2.101     54.339      0.732
            ?-?-?      0.615     32.210      1.934
            ?-?-?      2.108     54.967      0.962
            ?-?-?      8.020     31.739      2.104
            ?-?-?      3.740     31.896      2.437
            ?-?-?      0.748     53.083      4.228
            ?-?-?      8.772     46.648      0.575
            ?-?-?      8.132     31.895      1.335
            ?-?-?      1.929     26.873      1.055
            ?-?-?      1.510     34.306      4.273
            ?-?-?      5.765     58.418      5.176
            ?-?-?      7.523     27.030      0.148
            ?-?-?      2.600     51.670      3.565
            ?-?-?      3.822     39.595      1.824
            ?-?-?      3.577     30.169      1.625
            ?-?-?      3.092     54.346      6.219
            ?-?-?      1.653     57.321      4.307
            ?-?-?      1.535     34.300      4.271
            ?-?-?      0.525     58.104      7.241
            ?-?-?      0.757     34.415      7.282
            ?-?-?      3.298     54.966      0.958
            ?-?-?      3.191     54.968      0.960
            ?-?-?      7.095     29.228      1.737
            ?-?-?      4.169     27.658      4.750
            ?-?-?      1.774     57.319      4.301
            ?-?-?      2.361     26.873      2.009
            ?-?-?      2.052     54.967      5.266
            ?-?-?      6.984     49.944      0.780
            ?-?-?      0.904     57.792      1.691
            ?-?-?      4.027     42.725      3.169
            ?-?-?      3.577     57.940      0.916
            ?-?-?      2.436     33.465      4.732
            ?-?-?      2.091     27.344      1.920
            ?-?-?      9.058     58.419      5.177
            ?-?-?      1.531     51.682      3.564
            ?-?-?      0.745     44.142      4.095
            ?-?-?      2.903     58.419      4.208
            ?-?-?      4.773     58.419      4.208
            ?-?-?      2.047     55.123      1.513
            ?-?-?      9.546     39.429      2.805
            ?-?-?      6.861     56.388      0.838
            ?-?-?      2.080     37.704      2.242
            ?-?-?      2.376     49.631      3.500
            ?-?-?      2.996     56.695      1.369
            ?-?-?      2.890     56.693      1.390
            ?-?-?      5.429     50.729      6.276
            ?-?-?      6.636     56.381      0.840
            ?-?-?      4.761     54.967      6.957
            ?-?-?      0.730     35.198      2.079
            ?-?-?      1.268     43.117      1.460
            ?-?-?      8.136     30.483      2.128
            ?-?-?      8.043     30.481      2.094
            ?-?-?      1.124     43.206      3.057
            ?-?-?      7.068     29.542      1.449
            ?-?-?      5.175     36.760      7.241
            ?-?-?      8.032     36.447      1.571
            ?-?-?      0.836     54.992      4.019
            ?-?-?      1.342     50.886      0.862
            ?-?-?      1.492     39.758      2.619
            ?-?-?      3.355     44.156      4.096
            ?-?-?      2.202     50.571      0.772
            ?-?-?      2.069     50.571      0.756
            ?-?-?      2.203     54.339      1.035
            ?-?-?      7.610     58.733      4.362
            ?-?-?      6.539     53.867      0.908
            ?-?-?      1.575     55.437      0.258
            ?-?-?      2.354     32.368      1.961
            ?-?-?      4.338     57.791      3.932
            ?-?-?      2.863     53.396      0.919
            ?-?-?      3.649     28.449     -0.623
            ?-?-?      2.042     33.308      4.719
            ?-?-?      7.706     50.100      7.537
            ?-?-?      7.660     50.100      7.498
            ?-?-?      0.156     50.113      0.800
            ?-?-?      0.139     50.107      0.780
            ?-?-?      3.558     32.524      1.745
            ?-?-?      0.700     57.949      4.075
            ?-?-?      2.669     40.529      2.557
            ?-?-?      2.751     53.394      0.895
            ?-?-?      2.856     29.538      1.496
            ?-?-?      1.329     57.792      1.069
            ?-?-?      3.478     26.875      1.420
            ?-?-?      2.338     30.326      2.124
            ?-?-?      7.693     53.868      1.031
            ?-?-?      7.873     32.524      1.859
            ?-?-?      4.453     29.542      1.974
            ?-?-?      1.599     54.967      5.638
            ?-?-?      2.731     29.539      1.447
            ?-?-?      2.841     29.545      1.447
            ?-?-?      7.543     30.326      1.747
            ?-?-?      7.684     55.123      4.108
            ?-?-?      4.155     48.251      0.442
            ?-?-?      4.144     48.190      0.442
            ?-?-?      1.895     26.874      1.688
            ?-?-?      4.761     53.397      0.913
            ?-?-?      7.327     42.765      3.169
            ?-?-?      1.242     57.951      0.918
            ?-?-?      8.659     34.875      3.482
            ?-?-?      1.882     29.385      1.556
            ?-?-?      1.452     55.281      0.279
            ?-?-?      4.197     40.372      2.979
            ?-?-?      4.833     52.763      1.624
            ?-?-?      9.538     27.814      4.172
            ?-?-?      0.288     41.939      2.700
            ?-?-?      8.032     51.206      3.342
            ?-?-?      0.526     33.543      2.005
            ?-?-?      7.221     43.201      2.556
            ?-?-?      3.637     28.442      0.160
            ?-?-?      0.947     55.673      4.804
            ?-?-?      4.625     30.326      3.268
            ?-?-?      1.641     54.181      6.407
            ?-?-?      5.429     30.954      2.162
            ?-?-?      9.111     46.963      1.433
            ?-?-?      6.872     45.864      4.007
            ?-?-?      7.795     30.639      3.920
            ?-?-?      7.843     36.603      2.183
            ?-?-?     10.694     52.296      1.336
            ?-?-?     10.470     50.571      7.568
            ?-?-?      1.413     54.498      5.322
            ?-?-?      0.788     48.689      1.586
            ?-?-?      7.806     30.487      3.993
            ?-?-?      2.871     35.348      7.596
            ?-?-?      5.421     51.043      4.804
            ?-?-?      7.763     39.115      2.652
            ?-?-?      1.465     29.228      1.304
            ?-?-?      7.064     32.834      3.803
            ?-?-?      2.850     53.082      0.826
            ?-?-?      4.557     50.415      1.446
            ?-?-?      6.876     58.671      4.610
            ?-?-?      6.871     26.911      4.608
            ?-?-?      2.338     30.483      1.920
            ?-?-?      1.919     54.810      4.031
            ?-?-?      1.337     28.442      0.156
            ?-?-?      7.250     41.626      2.548
            ?-?-?      8.773     41.782      1.713
            ?-?-?      1.034     32.524      1.988
            ?-?-?      1.489     34.564      1.711
            ?-?-?      7.816     27.348      1.856
            ?-?-?      5.008     27.344      1.855
            ?-?-?      4.301     35.347      7.453
            ?-?-?      9.044     36.447      2.117
            ?-?-?      2.148     36.447      2.420
            ?-?-?      8.084     54.967      0.957
            ?-?-?      7.337     49.304      2.111
            ?-?-?      4.724     35.976      1.852
            ?-?-?      4.761     27.815      1.730
            ?-?-?      1.044     50.572      1.590
            ?-?-?      0.583     58.732      1.052
            ?-?-?     -0.838     32.366      2.352
            ?-?-?      7.121     44.149      0.300
            ?-?-?      8.061     29.385      1.733
            ?-?-?      0.427     28.758      4.588
            ?-?-?      1.609     57.006      4.117
            ?-?-?      8.445     56.849      4.507
            ?-?-?      1.304     43.510      3.030
            ?-?-?      4.199     50.885      0.857
            ?-?-?      1.616     36.918      3.117
            ?-?-?     -0.146     46.334      0.848
            ?-?-?      2.049     57.483     -0.129
            ?-?-?      2.221     28.607      3.734
            ?-?-?      9.237     57.484      1.290
            ?-?-?      9.660     54.967      0.957
            ?-?-?      9.241     35.354      1.664
            ?-?-?      1.073     35.192      2.080
            ?-?-?      4.955     27.189      1.920
            ?-?-?      0.153     35.506      6.855
            ?-?-?      2.955     56.684      4.040
            ?-?-?      8.043     57.008      1.448
            ?-?-?      9.079     34.249      1.950
            ?-?-?      3.092     46.654      0.575
            ?-?-?      9.536     50.258      1.584
            ?-?-?      1.066     55.124      5.417
            ?-?-?      3.289     32.523      2.557
            ?-?-?      4.760     54.181      6.410
            ?-?-?      8.605     31.746      2.305
            ?-?-?      0.576     58.590      5.248
            ?-?-?      4.732     46.335      0.848
            ?-?-?      2.596     50.887      0.861
            ?-?-?      6.536     36.290      2.420
            ?-?-?      4.109     51.200      2.117
            ?-?-?      7.582     55.908      4.464
            ?-?-?      3.010     27.498      1.073
            ?-?-?      1.086     50.573      0.754
            ?-?-?      1.019     50.571      0.761
            ?-?-?      2.570     28.129      2.191
            ?-?-?      0.738     44.137      0.306
            ?-?-?      1.730     28.916      2.611
            ?-?-?      2.354     34.564      4.797
            ?-?-?      1.833     56.224      0.600
            ?-?-?      1.613     58.733      3.978
            ?-?-?      1.613     26.875      3.980
            ?-?-?      4.773     32.367      1.818
            ?-?-?      7.799     32.367      1.927
            ?-?-?      0.773     41.940      2.699
            ?-?-?      3.961     31.739      2.111
            ?-?-?      6.210     54.181      6.406
            ?-?-?      8.836     55.125      5.411
            ?-?-?      3.030     30.326      1.754
            ?-?-?      4.240     42.410      1.350
            ?-?-?      2.810     53.868      1.032
            ?-?-?      3.539     32.993      1.441
            ?-?-?      6.992     56.535      4.048
            ?-?-?      8.443     57.635      4.143
            ?-?-?     -0.163     28.600      1.445
            ?-?-?      3.068     48.053      0.446
            ?-?-?      1.058     29.542      1.450
            ?-?-?      2.190     54.025      4.371
            ?-?-?      7.784     44.158      0.302
            ?-?-?      0.944     58.576      5.252
            ?-?-?      1.290     28.127      0.151
            ?-?-?      1.083     58.262      1.348
            ?-?-?      0.744     36.289      1.826
            ?-?-?      0.770     46.021      4.178
            ?-?-?      1.034     28.757      1.641
            ?-?-?      0.530     55.670      1.691
            ?-?-?      8.607     48.688      1.581
            ?-?-?      0.477     55.642      1.681
            ?-?-?      1.304     42.254      2.866
            ?-?-?      1.077     38.647      3.114
            ?-?-?      2.224     30.168      4.046
            ?-?-?      1.934     56.219      0.601
            ?-?-?      2.042     49.631      3.506
            ?-?-?      1.400     35.710      6.855
            ?-?-?      8.892     33.150      1.889
            ?-?-?      3.343     44.145      4.184
            ?-?-?      8.989     35.189      2.080
            ?-?-?      4.756     52.455      0.615
            ?-?-?      0.015     30.482      2.533
            ?-?-?      0.602     56.222      4.728
            ?-?-?      4.120     53.240      0.826
            ?-?-?      2.649     35.976      2.135
            ?-?-?      6.952     32.212      1.276
            ?-?-?      2.254     50.729      3.645
            ?-?-?      1.828     28.599      0.731
            ?-?-?      1.821     33.151      4.712
            ?-?-?      0.583     50.885      1.502
            ?-?-?      1.932     58.580      0.596
            ?-?-?      1.586     54.339      0.731
            ?-?-?      8.153     41.939      2.663
            ?-?-?      7.665     50.730      1.494
            ?-?-?      0.865     55.435      0.251
            ?-?-?      0.759     55.438      0.294
            ?-?-?      0.782     55.436      0.258
            ?-?-?      9.111     27.598      1.547
            ?-?-?      4.614     50.573      0.753
            ?-?-?      8.365     45.864      4.058
            ?-?-?      7.528     29.542      1.974
            ?-?-?      4.762     33.308      2.224
            ?-?-?      7.807     57.792      3.934
            ?-?-?      1.821     44.137      0.306
            ?-?-?      2.871     48.061      0.447
            ?-?-?      6.126     27.658      5.413
            ?-?-?      3.404     54.182      6.220
            ?-?-?      2.396     30.170      4.048
            ?-?-?      4.296     39.272      2.549
            ?-?-?      1.494     33.778      1.899
            ?-?-?      1.708     31.582      3.748
            ?-?-?      0.542     53.240      0.892
            ?-?-?      5.421     51.188      5.137
            ?-?-?      4.758     50.259      3.652
            ?-?-?      1.501     58.105      1.831
            ?-?-?      7.789     30.168      1.717
            ?-?-?      7.701     50.415      5.856
            ?-?-?      0.135     44.137      0.303
            ?-?-?      3.634     36.287      1.822
            ?-?-?      8.045     32.681      1.886
            ?-?-?      2.302     58.262      5.184
            ?-?-?      0.958     57.212      5.764
            ?-?-?      4.611     51.204      0.579
            ?-?-?      8.537     33.772      3.769
            ?-?-?      2.899     26.873      1.056
            ?-?-?      3.112     52.456      4.690
            ?-?-?      5.256     38.016      2.320
            ?-?-?      2.715     37.388      6.732
            ?-?-?      1.460     43.823      3.542
            ?-?-?      0.844     52.768      1.619
            ?-?-?      3.822     58.733      0.595
            ?-?-?      4.099     29.542      1.562
            ?-?-?      3.429     32.053      2.432
            ?-?-?      7.217     57.479     -0.134
            ?-?-?      1.821     28.600      1.450
            ?-?-?      1.233     35.348      7.454
            ?-?-?      6.534     32.209      1.270
            ?-?-?      4.158     50.415      1.457
            ?-?-?      0.746     48.061      0.446
            ?-?-?      1.928     58.733      1.055
            ?-?-?      8.974     30.482      2.049
            ?-?-?      3.821     26.900      0.595
            ?-?-?      8.918     29.385      2.045
            ?-?-?      3.874     31.740      4.401
            ?-?-?      5.320     56.707      1.447
            ?-?-?      3.026     29.385      1.736
            ?-?-?      8.033     30.318      3.259
            ?-?-?      1.230     31.896      1.341
            ?-?-?      1.237     58.732      0.145
            ?-?-?      1.575     49.631      3.506
            ?-?-?      8.818     27.343      4.144
            ?-?-?      3.248     27.815      1.559
            ?-?-?      2.830     39.115      2.662
            ?-?-?      2.970     32.525      1.882
            ?-?-?      2.927     32.523      1.844
            ?-?-?      0.812     55.908     -0.143
            ?-?-?      2.871     53.868      0.904
            ?-?-?      2.592     27.501      1.724
            ?-?-?      7.982     38.957      2.635
            ?-?-?      2.214     31.425      1.913
            ?-?-?      6.727     35.663      2.822
            ?-?-?      3.231     30.640      3.919
            ?-?-?      1.955     30.640      1.611
            ?-?-?      1.278     36.291      2.222
            ?-?-?      1.083     58.733      1.443
            ?-?-?      7.860     56.231      3.743
            ?-?-?      1.519     53.240      0.738
            ?-?-?      0.601     28.600      5.478
            ?-?-?      7.295     30.483      2.047
            ?-?-?      1.076     52.456      0.615
            ?-?-?      2.805     35.663      2.696
            ?-?-?      3.084     32.681      2.383
            ?-?-?      3.838     33.779      3.527
            ?-?-?      0.618     52.456      4.738
            ?-?-?      1.476     58.105      4.221
            ?-?-?      7.876     56.257      3.739
            ?-?-?      0.432     30.640      1.604
            ?-?-?      0.921     58.577      0.596
            ?-?-?      0.304     36.290      1.820
            ?-?-?      7.542     30.326      1.612
            ?-?-?      4.619     57.478     -0.129
            ?-?-?      2.116     49.317      1.729
            ?-?-?      8.349     40.849      2.809
            ?-?-?      0.584     53.711      4.159
            ?-?-?      6.990     33.686      3.526
            ?-?-?      1.959     39.743      1.623
            ?-?-?      2.280     56.692      1.368
            ?-?-?      2.756     53.240      0.892
            ?-?-?      7.093     31.896      1.337
            ?-?-?      0.592     42.887      7.664
            ?-?-?      5.771     52.756      1.623
            ?-?-?      7.790     29.070      3.625
            ?-?-?      0.582     48.688      1.587
            ?-?-?      5.479     53.711      0.586
            ?-?-?      2.847     40.369      3.326
            ?-?-?      2.129     42.881      7.808
            ?-?-?      8.671     57.166      4.290
            ?-?-?      0.146     52.768      1.621
            ?-?-?      5.683     35.819      1.804
            ?-?-?      1.796     43.510      3.098
            ?-?-?      9.118     27.211      0.146
            ?-?-?      3.382     52.456      4.687
            ?-?-?      4.611     58.262      5.172
            ?-?-?      7.545     57.948      4.075
            ?-?-?      2.091     50.258      3.656
            ?-?-?      6.407     54.181      6.217
            ?-?-?      3.813     31.110      1.598
            ?-?-?     10.474     45.863      4.007
            ?-?-?      2.544     55.126      6.956
            ?-?-?      3.804     27.973      4.804
            ?-?-?      3.507     30.955      2.256
            ?-?-?      2.239     31.896      2.410
            ?-?-?      1.378     57.949      1.048
            ?-?-?      7.690     29.227      1.303
            ?-?-?      6.864     49.003      2.070
            ?-?-?      3.081     27.828      2.127
            ?-?-?      0.957     54.025      5.291
            ?-?-?      4.760     43.510      3.099
            ?-?-?      7.561     49.002      2.071
            ?-?-?      3.618     32.368      1.928
            ?-?-?      3.528     32.368      1.964
            ?-?-?      4.762     50.886      0.856
            ?-?-?     10.701     58.604      0.597
            ?-?-?      2.900     32.533      1.733
            ?-?-?      0.778     46.023      4.006
            ?-?-?      1.261     28.443      4.702
            ?-?-?      1.476     33.936      1.906
            ?-?-?      3.115     54.962      6.956
            ?-?-?      1.066     33.779      1.985
            ?-?-?      3.013     42.254      1.755
            ?-?-?      1.058     31.896      1.341
            ?-?-?      0.544     55.741      1.391
            ?-?-?      1.914     43.196      3.237
            ?-?-?      1.034     40.999      1.579
            ?-?-?      5.254     35.976      2.260
            ?-?-?      0.533     58.576      3.890
            ?-?-?      2.280     56.693      1.447
            ?-?-?      3.750     28.914      1.977
            ?-?-?      4.814     28.599      3.742
            ?-?-?      1.757     26.873      3.976
            ?-?-?      1.755     58.733      3.976
            ?-?-?      0.771     58.419      4.205
            ?-?-?      2.929     42.254      1.657
            ?-?-?      2.894     53.239      4.686
            ?-?-?      3.303     31.582      2.059
            ?-?-?      1.586     26.870      5.177
            ?-?-?      9.088     54.496      4.680
            ?-?-?      3.978     56.379      4.442
            ?-?-?      7.475     33.150      1.891
            ?-?-?      3.940     40.999      1.605
            ?-?-?      2.965     42.276      1.691
            ?-?-?      8.127     27.186      4.351
            ?-?-?      7.955     44.451      8.146
            ?-?-?      3.633     31.895      1.331
            ?-?-?      6.871     54.342      1.570
            ?-?-?      7.721     52.141      0.378
            ?-?-?      0.752     57.006      4.592
            ?-?-?      3.173     28.311      2.060
            ?-?-?      7.774     41.626      2.839
            ?-?-?      6.877     56.378      4.653
            ?-?-?      8.914     55.907      4.586
            ?-?-?      1.821     28.757      0.946
            ?-?-?      7.666     53.561      4.451
            ?-?-?      4.373     54.025      0.975
            ?-?-?      3.068     53.396      1.135
            ?-?-?      3.557     58.614      3.892
            ?-?-?      4.368     36.447      2.327
            ?-?-?      2.557     50.256      4.013
            ?-?-?      8.151     55.124      4.341
            ?-?-?      3.530     58.618      3.891
            ?-?-?      4.773     40.685      3.261
            ?-?-?      0.583     39.907      2.481
            ?-?-?      7.709     50.101      5.858
            ?-?-?      7.346     55.283      0.263
            ?-?-?      4.306     42.097      2.928
            ?-?-?      4.591     52.457      0.773
            ?-?-?      8.370     40.999      1.610
            ?-?-?      0.870     51.670      3.564
            ?-?-?      7.802     27.696      2.261
            ?-?-?      7.783     27.698      2.264
            ?-?-?      1.132     31.111      2.199
            ?-?-?      2.875     29.228      1.898
            ?-?-?      6.929     44.143      0.304
            ?-?-?      8.062     40.691      3.254
            ?-?-?      5.852     32.722      5.138
            ?-?-?      5.811     32.690      5.137
            ?-?-?      1.881     55.325      6.955
            ?-?-?      3.288     46.493     -0.160
            ?-?-?      1.993     54.339      1.573
            ?-?-?      0.919     53.239      2.106
            ?-?-?      1.034     36.133      2.328
            ?-?-?      3.522     52.143      0.390
            ?-?-?      0.853     55.908      1.248
            ?-?-?      1.395     31.593      3.747
            ?-?-?      1.335     31.582      3.748
            ?-?-?      3.764     33.622      4.739
            ?-?-?      1.065     29.383      4.322
            ?-?-?      7.077     31.297      2.530
            ?-?-?      4.738     52.455      0.772
            ?-?-?      3.233     30.484      3.999
            ?-?-?      1.614     28.286      2.314
            ?-?-?      7.664     26.902      0.595
            ?-?-?      4.657     36.761      7.243
            ?-?-?      0.868     50.885      4.732
            ?-?-?      2.901     29.227      4.322
            ?-?-?      0.776     50.884      4.755
            ?-?-?      3.877     31.897      4.801
            ?-?-?      8.373     27.658      1.644
            ?-?-?      7.143     53.553      1.134
            ?-?-?      4.017     55.124      0.962
            ?-?-?      0.911     55.751      0.524
            ?-?-?      1.747     27.972      3.813
            ?-?-?      1.391     39.116      2.154
            ?-?-?      1.575     43.510      3.261
            ?-?-?      8.375     39.745      2.992
            ?-?-?      8.088     32.523      1.746
            ?-?-?      3.804     55.751      0.521
            ?-?-?      7.125     30.172      4.204
            ?-?-?      4.774     52.300      1.337
            ?-?-?      1.613     36.917      2.546
            ?-?-?      1.575     33.936      1.974
            ?-?-?      6.652     49.980      0.780
            ?-?-?      2.288     29.542      2.036
            ?-?-?     -0.133     33.777      3.530
            ?-?-?     10.692     54.183      5.292
            ?-?-?      8.446     49.711      3.516
            ?-?-?      4.301     53.240      0.825
            ?-?-?      1.698     43.196      3.057
            ?-?-?      1.980     32.525      2.355
            ?-?-?      1.871     32.577      2.373
            ?-?-?      7.317     50.886      0.862
            ?-?-?      3.784     27.346      1.555
            ?-?-?      8.464     49.691      3.509
            ?-?-?      0.451     43.197      3.054
            ?-?-?      4.762     29.384      2.039
            ?-?-?      2.671     58.633      5.253
            ?-?-?      2.640     58.647      5.261
            ?-?-?      7.988     31.895      1.385
            ?-?-?      0.770     36.134      2.325
            ?-?-?      0.916     57.633      1.726
            ?-?-?      8.832     30.954      2.165
            ?-?-?      2.963     54.025      0.977
            ?-?-?      3.045     27.814      3.823
            ?-?-?      0.879     54.340      1.032
            ?-?-?      2.883     50.413      3.748
            ?-?-?      1.523     51.678      4.022
            ?-?-?      2.690     35.358      7.595
            ?-?-?      8.617     27.025      0.146
            ?-?-?      7.148     32.520      1.745
            ?-?-?     -0.137     58.733      0.147
            ?-?-?      9.226     54.967      1.035
            ?-?-?      7.307     52.482      0.613
            ?-?-?      7.276     52.503      0.614
            ?-?-?      7.246     52.478      0.621
            ?-?-?      8.349     57.483      4.304
            ?-?-?      2.798     54.026      0.977
            ?-?-?      2.214     53.711      4.957
            ?-?-?      4.635     30.326      3.707
            ?-?-?      3.010     33.779      1.897
            ?-?-?      7.493     42.254      1.926
            ?-?-?      0.235     45.079      1.209
            ?-?-?      0.132     45.079      1.209
            ?-?-?      0.763     50.572      4.753
            ?-?-?      1.925     41.624      3.224
            ?-?-?      7.569     55.907      3.858
            ?-?-?      4.185     26.877      0.593
            ?-?-?      4.494     31.896      1.458
            ?-?-?      1.045     36.449      1.576
            ?-?-?      1.624     41.940      2.907
            ?-?-?      8.399     32.210      1.937
            ?-?-?      2.993     33.935      1.970
            ?-?-?      8.444     36.303      1.819
            ?-?-?      3.180     40.840      2.503
            ?-?-?      7.417     57.007      4.115
            ?-?-?      3.793     55.499      0.251
            ?-?-?      3.765     55.534      0.253
            ?-?-?      2.510     32.053      4.746
            ?-?-?      3.912     57.007      1.443
            ?-?-?      0.779     54.338      5.266
            ?-?-?      8.418     29.121      2.235
            ?-?-?      8.393     29.111      2.236
            ?-?-?      0.828     34.563      1.798
            ?-?-?      0.805     34.560      1.773
            ?-?-?      1.734     39.743      1.622
            ?-?-?      8.773     31.896      2.025
            ?-?-?      6.847     40.857      2.808
            ?-?-?      3.784     49.631      3.502
            ?-?-?      0.537     26.893      3.891
            ?-?-?      2.042     29.542      4.725
            ?-?-?      1.540     28.128      0.153
            ?-?-?      7.244     33.779      2.971
            ?-?-?      6.536     52.141      0.389
            ?-?-?      9.111     35.818      1.738
            ?-?-?      7.942     34.250      1.760
            ?-?-?      1.149     27.814      3.458
            ?-?-?      7.463     57.009      1.502
            ?-?-?      3.947     32.367      1.630
            ?-?-?      1.280     37.860      2.319
            ?-?-?      3.069     50.257      1.588
            ?-?-?      1.770     29.226      1.324
            ?-?-?      1.648     29.224      1.307
            ?-?-?      1.761     29.229      1.300
            ?-?-?      0.770     31.896      1.338
            ?-?-?      4.370     54.340      1.037
            ?-?-?      8.839     54.962      1.035
            ?-?-?      3.116     53.395      0.918
            ?-?-?      1.586     30.797      2.223
            ?-?-?      1.883     55.908      1.252
            ?-?-?      8.014     30.324      3.715
            ?-?-?      8.369     38.661      3.279
            ?-?-?      8.351     38.625      3.280
            ?-?-?      3.006     53.393      0.915
            ?-?-?      0.519     56.391      7.098
            ?-?-?      2.313     36.604      4.739
            ?-?-?      0.591     35.975      7.090
            ?-?-?      0.874     53.084      4.223
            ?-?-?      0.454     52.456      0.615
            ?-?-?      3.730     40.997      1.568
            ?-?-?      2.275     29.541      2.101
            ?-?-?      3.281     42.723      1.084
            ?-?-?      6.951     36.918      3.121
            ?-?-?      1.316     56.063      0.767
            ?-?-?      1.214     56.065      0.764
            ?-?-?      4.765     37.702      2.394
            ?-?-?      9.113     35.818      1.800
            ?-?-?      0.829     56.850      4.314
            ?-?-?      2.074     42.724      1.073
            ?-?-?      7.233     35.976      7.347
            ?-?-?      8.084     57.949      0.916
            ?-?-?      3.944     40.999      1.583
            ?-?-?      1.068     33.936      1.970
            ?-?-?      0.748     55.124      5.410
            ?-?-?      2.009     33.622      2.537
            ?-?-?      3.803     31.285      1.808
            ?-?-?      1.494     46.047      4.177
            ?-?-?      4.736     31.740      3.203
            ?-?-?      9.260     33.701      2.965
            ?-?-?      7.286     55.280      6.957
            ?-?-?      1.838     55.906      3.859
            ?-?-?      4.564     43.196      1.452
            ?-?-?      8.496     58.583      1.684
            ?-?-?      1.132     53.554      4.746
            ?-?-?      0.773     49.317      2.113
            ?-?-?      2.653     26.876      5.252
            ?-?-?      4.611     28.922      2.610
            ?-?-?      1.745     50.103      1.405
            ?-?-?      3.012     33.308      1.886
            ?-?-?      1.194     50.885      0.854
            ?-?-?      2.894     35.818      1.737
            ?-?-?      1.121     50.887      0.862
            ?-?-?      1.664     50.099      1.413
            ?-?-?      7.617     40.998      3.190
            ?-?-?      7.125     52.768      6.810
            ?-?-?      1.550     33.779      1.757
            ?-?-?      1.903     54.497      5.325
            ?-?-?      0.911     53.868      4.759
            ?-?-?      8.775     31.738      1.897
            ?-?-?      3.012     41.782      1.746
            ?-?-?      5.626     39.742      1.610
            ?-?-?      1.632     56.222      0.603
            ?-?-?      4.175     57.949      0.915
            ?-?-?      8.357     56.614      1.374
            ?-?-?      7.489     50.098      1.407
            ?-?-?      7.071     33.024      3.810
            ?-?-?      8.132     27.030      4.356
            ?-?-?      0.902     46.492     -0.160
            ?-?-?      0.845     56.705      1.543
            ?-?-?      1.039     28.443      4.701
            ?-?-?      8.230     27.506      8.060
            ?-?-?      8.895     33.151      1.800
            ?-?-?      2.990     50.886      1.501
            ?-?-?      2.600     51.670      4.020
            ?-?-?      9.269     26.874      4.347
            ?-?-?      9.264     58.733      4.347
            ?-?-?      1.962     39.742      1.732
            ?-?-?      1.039     36.630      2.817
            ?-?-?      2.239     33.936      1.906
            ?-?-?      0.790     39.742      1.727
            ?-?-?      3.983     34.250      4.743
            ?-?-?      7.506     39.114      2.543
            ?-?-?      7.690     30.325      1.617
            ?-?-?      1.263     44.135      0.303
            ?-?-?      7.738     40.527      2.672
            ?-?-?      7.588     53.869      0.909
            ?-?-?      3.258     27.700      1.071
            ?-?-?      3.276     27.695      1.070
            ?-?-?      0.782     57.163      4.712
            ?-?-?      7.537     53.239      0.888
            ?-?-?      1.554     40.841      2.509
            ?-?-?      2.330     42.254      2.863
            ?-?-?      7.359     55.283      0.760
            ?-?-?      0.369     57.635      0.810
            ?-?-?     -0.157     56.849      4.503
            ?-?-?      2.264     29.542      2.029
            ?-?-?      1.933     34.288      4.272
            ?-?-?      4.344     29.385      1.738
            ?-?-?      0.143     32.522      6.322
            ?-?-?      8.880     27.698      2.276
            ?-?-?      1.599     58.105      4.221
            ?-?-?      1.880     50.100      1.412
            ?-?-?      9.218     35.975      1.856
            ?-?-?      5.627     31.739      1.958
            ?-?-?      1.603     40.842      3.191
            ?-?-?      2.124     27.344      1.855
            ?-?-?      8.030     26.872      5.183
            ?-?-?      1.587     38.017      2.057
            ?-?-?      4.762     29.227      1.909
            ?-?-?      1.243     50.731      1.494
            ?-?-?      1.421     35.499      6.860
            ?-?-?      4.743     58.413      2.020
            ?-?-?      7.054     29.539      1.456
            ?-?-?      7.077     29.542      1.500
            ?-?-?      1.042     28.758      1.692
            ?-?-?      3.533     56.701      4.042
            ?-?-?      2.525     28.129      1.963
            ?-?-?      7.003     49.944      0.777
            ?-?-?      6.854     35.975      5.777
            ?-?-?      4.748     28.757      1.641
            ?-?-?      5.272     38.017      2.059
            ?-?-?      7.243     30.172      1.739
            ?-?-?      9.390     35.076      2.665
            ?-?-?      0.456     28.600      0.740
            ?-?-?      6.857     30.968      2.095
            ?-?-?     10.695     57.947      0.917
            ?-?-?      8.324     47.432      7.903
            ?-?-?      2.239     29.071      2.077
            ?-?-?      4.763     33.307      2.331
            ?-?-?      1.772     55.124      5.679
            ?-?-?      0.921     26.875      0.593
            ?-?-?      1.049     35.506      7.077
            ?-?-?      1.476     56.065      1.048
            ?-?-?      8.252     27.542      8.088
            ?-?-?      1.683     53.397      1.135
            ?-?-?      7.004     49.312      2.108
            ?-?-?      0.141     31.809      2.297
            ?-?-?      0.164     31.770      2.298
            ?-?-?      2.288     34.093      1.954
            ?-?-?      3.566     41.670      3.218
            ?-?-?      7.362     41.626      4.001
            ?-?-?      1.799     34.110      4.272
            ?-?-?      4.830     58.733      0.147
            ?-?-?      4.742     58.415      2.120
            ?-?-?      3.531     43.824      4.713
            ?-?-?      3.059     27.031      3.978
            ?-?-?      0.805     30.060      6.642
            ?-?-?      1.444     46.493     -0.157
            ?-?-?      1.339     46.492     -0.157
            ?-?-?      1.563     46.490     -0.158
            ?-?-?      7.538     56.379      4.442
            ?-?-?      7.341     58.264      1.352
            ?-?-?      1.034     31.739      2.083
            ?-?-?      7.065     58.091      1.320
            ?-?-?      7.082     58.111      1.319
            ?-?-?      1.734     58.105      4.217
            ?-?-?      8.657     48.524      1.112
            ?-?-?      0.284     43.818      3.548
            ?-?-?      5.009     58.577      2.012
            ?-?-?      5.275     35.976      2.141
            ?-?-?      4.019     45.864      4.743
            ?-?-?      3.117     51.200      3.530
            ?-?-?      0.604     55.439      0.248
            ?-?-?      7.489     29.542      1.556
            ?-?-?     10.695     55.908      0.539
            ?-?-?      1.239     46.027      4.006
            ?-?-?      8.782     52.505      0.775
            ?-?-?     -0.831     33.935      4.104
            ?-?-?      6.877     56.699      4.313
            ?-?-?     -0.153     52.147      0.385
            ?-?-?      0.535     57.007      5.765
            ?-?-?      8.325     30.485      2.127
            ?-?-?      8.339     31.786      3.980
            ?-?-?      7.792     30.951      2.204
            ?-?-?      7.502     29.384      1.646
            ?-?-?      0.749     53.240      4.730
            ?-?-?      7.560     57.329      1.466
            ?-?-?      1.772     43.510      3.091
            ?-?-?      1.452     55.437      0.258
            ?-?-?      2.125     32.683      1.882
            ?-?-?      0.585     26.874      4.729
            ?-?-?      7.693     55.123      5.265
            ?-?-?      3.973     27.345      4.741
            ?-?-?      8.941     41.625      2.821
            ?-?-?      7.865     54.508      0.665
            ?-?-?      0.138     54.339      0.732
            ?-?-?      3.112     30.679      1.372
            ?-?-?      3.728     27.657      1.644
            ?-?-?      0.896     57.948      1.689
            ?-?-?      3.266     50.257      1.589
            ?-?-?      3.287     31.425      1.909
            ?-?-?      1.234     41.940      2.700
            ?-?-?      3.827     39.125      2.148
            ?-?-?      2.875     30.953      4.669
            ?-?-?      1.293     52.457      0.772
            ?-?-?      1.031     34.567      1.793
            ?-?-?      0.246     54.338      0.732
            ?-?-?      1.633     30.483      3.992
            ?-?-?      2.723     31.740      1.567
            ?-?-?      7.689     31.569      2.204
            ?-?-?      4.030     27.031      1.384
            ?-?-?      5.044     57.792      1.067
            ?-?-?      8.277     48.652      1.584
            ?-?-?      4.199     28.597      3.736
            ?-?-?      1.071     38.639      3.272
            ?-?-?      0.532     30.326      3.285
            ?-?-?      4.631     58.575      7.063
            ?-?-?      8.595     39.751      1.611
            ?-?-?      2.527     30.797      1.605
            ?-?-?      1.403     54.653      4.698
            ?-?-?      8.280     54.496      4.694
            ?-?-?      7.093     29.228      1.677
            ?-?-?      1.255     48.689      1.586
            ?-?-?      3.515     54.843      4.385
            ?-?-?      0.143     54.338      1.573
            ?-?-?      5.426     51.041      4.731
            ?-?-?      2.940     41.939      1.652
            ?-?-?      8.627     57.163      5.179
            ?-?-?      2.973     41.919      1.683
            ?-?-?      8.876     27.494      2.271
            ?-?-?      6.949     36.769      2.549
            ?-?-?      6.684     48.544      1.105
            ?-?-?      8.965     30.820      1.603
            ?-?-?      0.864     28.122      0.154
            ?-?-?      8.398     33.455      2.223
            ?-?-?      1.688     50.258      4.009
            ?-?-?     10.694     39.115      2.148
            ?-?-?      3.237     57.321      4.304
            ?-?-?      1.958     39.905      2.468
            ?-?-?      8.471     30.481      3.706
            ?-?-?      5.295     54.012      1.248
            ?-?-?      7.253     30.024      4.627
            ?-?-?      2.398     54.339      1.033
            ?-?-?      3.749     55.914      1.250
            ?-?-?      2.067     31.425      1.913
            ?-?-?      7.734     40.528      2.550
            ?-?-?      7.963     34.250      1.947
            ?-?-?      8.089     58.100      4.054
            ?-?-?      7.094     31.268      1.903
            ?-?-?      2.174     55.907      0.559
            ?-?-?      0.901     27.835      3.464
            ?-?-?      2.321     35.819      1.808
            ?-?-?      2.977     55.594      0.531
            ?-?-?      2.247     37.703      4.804
            ?-?-?      2.083     35.505      6.860
            ?-?-?      0.279     52.455      0.615
            ?-?-?      2.033     55.906      0.526
            ?-?-?      0.903     37.781      4.285
            ?-?-?      7.517     39.272      2.706
            ?-?-?      1.955     54.495      4.687
            ?-?-?      2.171     55.908      0.538
            ?-?-?     -0.127     31.925      2.747
            ?-?-?      5.634     52.769      1.620
            ?-?-?      1.586     55.908      1.250
            ?-?-?      1.727     49.631      3.503
            ?-?-?      0.155     58.732      1.536
            ?-?-?      2.122     30.170      5.010
            ?-?-?      2.190     50.258      3.302
            ?-?-?      1.244     39.115      2.154
            ?-?-?      7.557     43.509      3.089
            ?-?-?      4.093     58.109      7.246
            ?-?-?      5.416     51.047      5.838
            ?-?-?      4.510     30.482      1.868
            ?-?-?      7.199     58.653      0.602
            ?-?-?      3.534     31.307      1.606
            ?-?-?      1.116     48.541      4.739
            ?-?-?      2.994     50.100      1.406
            ?-?-?      1.034     57.949      4.759
            ?-?-?      2.080     40.685      3.250
            ?-?-?      6.175     46.840      0.573
            ?-?-?      1.845     58.262      1.341
            ?-?-?      3.384     46.649      0.575
            ?-?-?      7.224     58.646      0.601
            ?-?-?      7.085     51.200      3.534
            ?-?-?      7.246     58.616      0.599
            ?-?-?      5.420     30.955      2.101
            ?-?-?      4.781     37.703      2.250
            ?-?-?      8.372     52.470      0.775
            ?-?-?      3.216     58.733      0.600
            ?-?-?      1.649     36.133      2.328
            ?-?-?      7.243     30.172      1.624
            ?-?-?      2.007     30.168      5.006
            ?-?-?      7.486     56.221      3.736
            ?-?-?      0.781     57.478      1.420
            ?-?-?      0.920     30.168      1.638
            ?-?-?      8.132     36.448      2.415
            ?-?-?      2.262     58.580      5.250
            ?-?-?      8.103     50.729      0.861
            ?-?-?      4.034     50.573      0.767
            ?-?-?      1.066     35.348      2.084
            ?-?-?      2.031     57.164      4.712
            ?-?-?      2.389     43.985      3.078
            ?-?-?      4.516     30.327      3.272
            ?-?-?      4.173     32.883      2.530
            ?-?-?      1.624     30.954      2.165
            ?-?-?      0.212     54.652      4.607
            ?-?-?      3.924     57.793      4.803
            ?-?-?      2.061     38.655      3.273
            ?-?-?      3.587     32.366      1.917
            ?-?-?      3.636     32.363      1.924
            ?-?-?     -0.840     50.104      1.405
            ?-?-?      1.068     30.954      2.094
            ?-?-?      7.194     32.524      1.990
            ?-?-?      1.909     31.426      2.065
            ?-?-?      1.722     40.685      3.255
            ?-?-?      1.391     39.116      1.535
            ?-?-?      2.871     57.634      4.150
            ?-?-?      1.266     27.972      0.146
            ?-?-?      1.246     27.031      7.058
            ?-?-?      2.502     53.710      0.588
            ?-?-?      0.788     52.456      4.766
            ?-?-?      2.900     55.593      0.950
            ?-?-?      8.432     43.825      3.549
            ?-?-?      1.048     53.240      0.826
            ?-?-?      6.906     55.920     -0.141
            ?-?-?      7.711     55.124      7.111
            ?-?-?      0.576     36.447      1.574
            ?-?-?      1.452     50.101      0.783
            ?-?-?      6.876     49.939      0.784
            ?-?-?      7.322     48.614      1.579
            ?-?-?      7.358     48.559      1.578
            ?-?-?      2.397     54.337      1.576
            ?-?-?      2.190     55.594      0.531
            ?-?-?      9.258     54.966      0.957
            ?-?-?      2.100     58.579      5.246
            ?-?-?      4.307     43.196      3.237
            ?-?-?      7.590     52.145      0.391
            ?-?-?      7.494     42.411      1.351
            ?-?-?      0.704     58.105      1.698
            ?-?-?      7.684     45.857      4.005
            ?-?-?      0.573     55.909     -0.146
            ?-?-?      4.443     36.128      2.237
            ?-?-?     10.473     27.501      1.549
            ?-?-?      9.215     55.907      1.250
            ?-?-?      1.387     55.909      0.542
            ?-?-?      0.953     51.668      3.566
            ?-?-?      0.896     58.262      1.688
            ?-?-?      4.308     53.868      1.032
            ?-?-?      4.773     54.967      4.501
            ?-?-?      2.141     50.415      3.935
            ?-?-?      7.225     30.153      1.624
            ?-?-?      0.812     34.407      1.784
            ?-?-?      0.582     53.712      4.729
            ?-?-?      2.067     54.339      1.579
            ?-?-?      0.574     46.649      4.722
            ?-?-?      7.337     26.878      1.623
            ?-?-?      7.650     54.659      4.190
            ?-?-?      1.066     35.193      1.931
            ?-?-?      0.729     54.495      4.613
            ?-?-?      1.599     31.739      1.675
            ?-?-?      0.771     57.792      4.157
            ?-?-?      1.599     43.353      3.003
            ?-?-?      8.085     54.809      4.025
            ?-?-?      2.743     53.241      4.687
            ?-?-?      4.763     42.888      7.811
            ?-?-?      3.083     54.338      6.806
            ?-?-?      0.921     58.105      4.224
            ?-?-?      1.933     26.865      0.591
            ?-?-?      0.981     54.025      6.410
            ?-?-?      3.752     38.804      2.884
            ?-?-?      3.026     30.326      1.634
            ?-?-?      7.320     53.869      0.909
            ?-?-?      3.216     58.729      1.052
            ?-?-?      1.419     38.017      2.060
            ?-?-?      5.770     33.621      6.320
            ?-?-?      1.042     56.693      1.365
            ?-?-?      8.832     48.532      1.586
            ?-?-?      2.126     52.769      1.622
            ?-?-?      7.766     58.440      4.621
            ?-?-?      1.755     54.496      4.677
            ?-?-?      7.193     49.000      2.065
            ?-?-?      2.504     58.305      0.440
            ?-?-?      1.252     58.305      4.621
            ?-?-?      9.266     33.622      3.523
            ?-?-?      1.391     54.339      0.734
            ?-?-?      8.083     40.211      3.102
            ?-?-?      5.478     53.868      1.031
            ?-?-?      1.780     38.017      2.319
            ?-?-?      1.649     42.097      2.948
            ?-?-?      0.900     33.465      2.003
            ?-?-?      1.419     32.212      2.475
            ?-?-?      1.435     38.017      2.316
            ?-?-?      1.607     29.543      2.026
            ?-?-?      4.773     58.733      1.430
            ?-?-?      1.956     34.250      1.758
            ?-?-?      3.156     58.624      2.113
            ?-?-?      1.593     28.913      4.589
            ?-?-?      0.148     45.079      1.307
            ?-?-?      2.198     52.298      1.337
            ?-?-?      2.846     58.261      5.172
            ?-?-?      1.993     46.971      3.818
            ?-?-?      0.550     43.511      3.028
            ?-?-?      0.599     43.200      3.054
            ?-?-?      0.901     26.875      1.443
            ?-?-?      0.911     58.733      1.440
            ?-?-?      6.998     27.030      1.914
            ?-?-?      2.838     52.768      4.865
            ?-?-?      2.387     30.954      2.247
            ?-?-?      3.339     28.629      5.475
            ?-?-?      0.590     58.576      4.730
            ?-?-?      1.009     53.868      4.746
            ?-?-?      2.272     37.703      4.729
            ?-?-?      1.042     33.622      7.392
            ?-?-?      1.237     58.576      7.064
            ?-?-?      8.045     49.003      2.070
            ?-?-?      6.306     53.240      0.827
            ?-?-?      0.895     50.747      1.586
            ?-?-?      4.192     37.702      3.080
            ?-?-?      7.238     26.889      3.891
            ?-?-?      7.241     57.006      7.407
            ?-?-?      7.635     27.348      1.555
            ?-?-?      1.972     46.928      3.819
            ?-?-?      8.974     30.954      2.098
            ?-?-?      4.781     26.874      1.692
            ?-?-?      8.814     27.656      3.462
            ?-?-?      1.588     28.914      2.604
            ?-?-?      1.588     33.775      5.769
            ?-?-?      4.048     57.168      5.764
            ?-?-?      8.032     28.914      1.983
            ?-?-?      0.911     31.739      2.083
            ?-?-?      3.880     58.596      2.114
            ?-?-?      7.255     43.531      3.103
            ?-?-?      0.905     39.124      3.101
            ?-?-?      7.751     32.853      2.524
            ?-?-?      0.524     27.500      7.759
            ?-?-?      7.692     57.476      1.284
            ?-?-?      4.766     30.482      3.925
            ?-?-?      8.405     30.481      1.372
            ?-?-?      4.018     27.501      1.723
            ?-?-?      7.947     44.922      7.749
            ?-?-?      8.379     30.378      4.041
            ?-?-?      7.326     32.370      1.734
            ?-?-?      4.760     26.878      1.414
            ?-?-?      2.210     36.634      2.821
            ?-?-?      4.683     35.191      7.451
            ?-?-?      1.542     32.524      2.591
            ?-?-?      2.063     29.542      1.451
            ?-?-?      1.930     29.542      1.446
            ?-?-?     10.700     56.532      4.041
            ?-?-?      1.806     56.850      1.371
            ?-?-?      1.867     30.953      4.665
            ?-?-?      6.821     37.875      3.079
            ?-?-?      4.760     26.875      1.390
            ?-?-?      7.661     50.257      6.015
            ?-?-?      4.787     26.867      1.446
            ?-?-?      8.662     27.497      1.673
            ?-?-?      1.041     54.971      4.805
            ?-?-?      2.302     46.963      3.926
            ?-?-?      7.205     26.863      0.602
            ?-?-?      7.345     58.419      1.627
            ?-?-?      1.418     35.037      3.483
            ?-?-?      7.446     56.851      4.307
            ?-?-?      3.260     42.725      1.670
            ?-?-?      2.116     30.954      2.376
            ?-?-?      3.208     32.994      1.452
            ?-?-?      1.558     43.196      2.883
            ?-?-?      4.573     31.755      2.298
            ?-?-?      8.290     32.404      1.903
            ?-?-?      2.964     40.841      2.801
            ?-?-?      3.996     30.483      4.743
            ?-?-?      4.552     50.101      4.705
            ?-?-?      7.701     52.769      1.620
            ?-?-?      1.599     31.739      1.961
            ?-?-?      7.494     41.943      2.904
            ?-?-?      2.403     56.377      0.841
            ?-?-?      8.983     57.179      4.292
            ?-?-?      1.575     57.635      1.736
            ?-?-?      6.867     55.950      1.250
            ?-?-?      2.866     40.371      2.715
            ?-?-?      0.551     43.525      3.069
            ?-?-?      3.164     49.637      3.502
            ?-?-?      1.772     49.317      2.111
            ?-?-?      2.091     53.397      0.919
            ?-?-?      2.894     52.200      0.382
            ?-?-?      2.875     52.240      0.378
            ?-?-?      2.853     52.246      0.388
            ?-?-?      4.601     32.838      2.533
            ?-?-?      3.771     42.879      4.787
            ?-?-?      2.543     51.193      3.529
            ?-?-?      7.809     30.326      1.630
            ?-?-?      7.953     44.935      7.546
            ?-?-?      7.348     57.791      4.156
            ?-?-?      2.300     36.447      4.803
            ?-?-?      7.093     27.658      7.779
            ?-?-?      5.314     54.967      0.960
            ?-?-?      4.222     56.222      3.737
            ?-?-?      4.183     33.622      1.995
            ?-?-?      3.873     31.896      4.735
            ?-?-?      7.325     52.169      0.389
            ?-?-?      7.835     26.873      0.596
            ?-?-?      2.955     56.606      4.037
            ?-?-?      4.566     40.372      2.852
            ?-?-?      7.337     58.723      0.147
            ?-?-?      7.226     26.879      0.597
            ?-?-?      7.212     26.868      0.601
            ?-?-?      2.327     28.285      2.140
            ?-?-?      4.368     42.724      1.671
            ?-?-?      9.234     50.100      0.784
            ?-?-?      7.832     58.732      0.596
            ?-?-?      3.140     51.357      3.538
            ?-?-?      4.921     47.904      4.712
            ?-?-?      4.133     32.367      1.954
            ?-?-?      8.970     39.742      1.617
            ?-?-?      4.097     27.972      3.809
            ?-?-?      6.580     54.339      1.039
            ?-?-?      0.824     34.565      1.712
            ?-?-?      0.797     34.562      1.746
            ?-?-?      1.742     30.166      1.943
            ?-?-?      3.214     26.879      1.059
            ?-?-?      1.647     30.164      1.914
            ?-?-?      1.745     30.170      1.909
            ?-?-?      0.714     54.967      1.035
            ?-?-?      2.042     32.053      4.732
            ?-?-?      1.944     48.689      1.586
            ?-?-?      6.895     34.888      2.663
            ?-?-?      8.824     50.728      1.492
            ?-?-?      1.599     55.124      5.672
            ?-?-?      6.880     34.849      2.665
            ?-?-?      7.808     32.680      4.331
            ?-?-?      3.248     31.894      1.672
            ?-?-?      0.847     37.703      2.248
            ?-?-?      0.608     27.198      0.876
            ?-?-?      1.593     36.598      2.818
            ?-?-?      3.784     43.661      4.709
            ?-?-?      4.158     27.816      3.464
            ?-?-?      7.855     29.237      1.733
            ?-?-?      4.064     52.731      1.626
            ?-?-?      1.533     28.286      2.154
            ?-?-?      4.025     52.770      1.622
            ?-?-?      2.273     55.281      4.245
            ?-?-?      5.766     34.093      6.317
            ?-?-?      2.987     31.738      1.894
            ?-?-?      4.101     51.199      3.526
            ?-?-?      7.646     53.915      0.582
            ?-?-?      6.312     41.782      4.001
            ?-?-?      3.976     55.742      1.074
            ?-?-?      4.099     57.006      1.365
            ?-?-?      0.739     28.958      4.586
            ?-?-?      1.058     30.797      1.920
            ?-?-?      1.281     54.805      5.637
            ?-?-?      2.993     31.896      1.898
            ?-?-?      0.740     44.136      4.184
            ?-?-?      8.474     26.877      1.678
            ?-?-?      2.078     53.240      0.826
            ?-?-?      4.002     55.761      1.074
            ?-?-?      7.538     36.133      2.331
            ?-?-?      8.673     57.945      0.915
            ?-?-?      1.558     29.542      6.636
            ?-?-?      3.943     57.945      1.041
            ?-?-?      9.060     40.370      2.850
            ?-?-?      1.584     34.097      5.771
            ?-?-?      1.592     33.777      1.900
            ?-?-?      8.279     32.371      1.269
            ?-?-?      2.106     35.192      1.929
            ?-?-?      1.983     50.416      3.937
            ?-?-?      0.154     29.542      6.644
            ?-?-?      5.258     47.134      3.824
            ?-?-?      8.669     55.757      0.948
            ?-?-?      0.908     39.603      2.619
            ?-?-?      3.592     32.367      1.934
            ?-?-?      2.985     53.709      0.588
            ?-?-?      2.881     53.579      1.136
            ?-?-?      4.757     34.563      1.793
            ?-?-?      4.732     35.192      7.453
            ?-?-?      3.550     55.619      0.950
            ?-?-?      3.527     55.597      0.952
            ?-?-?      2.091     50.258      3.309
            ?-?-?      1.435     50.257      1.072
            ?-?-?      2.305     39.743      1.614
            ?-?-?      2.133     39.743      1.617
            ?-?-?      4.295     35.190      1.930
            ?-?-?      2.924     34.569      1.786
            ?-?-?      7.191     32.523      2.562
            ?-?-?      8.059     42.411      2.859
            ?-?-?      1.051     50.259      4.561
            ?-?-?      6.314     35.501      6.867
            ?-?-?      1.329     41.313      2.853
            ?-?-?      8.358     50.443      3.728
            ?-?-?      1.329     43.510      3.037
            ?-?-?      3.969     50.100      4.552
            ?-?-?      1.459     55.908     -0.151
            ?-?-?      8.107     27.502      8.235
            ?-?-?      3.537     54.654      4.374
            ?-?-?      0.920     30.326      3.714
            ?-?-?      7.558     40.566      4.287
            ?-?-?      8.280     36.290      2.223
            ?-?-?     -0.137     30.326      3.710
            ?-?-?      7.699     36.138      1.848
            ?-?-?      4.765     42.097      3.013
            ?-?-?      0.754     30.955      2.099
            ?-?-?      2.279     35.191      1.674
            ?-?-?      4.773     58.576      3.656
            ?-?-?      2.083     56.379      0.841
            ?-?-?      3.167     55.301      7.112
            ?-?-?      6.806     36.468      7.121
            ?-?-?      4.030     56.223      3.741
            ?-?-?      2.436     50.415      3.745
            ?-?-?      9.080     34.278      1.758
            ?-?-?      9.062     34.269      1.760
            ?-?-?      3.355     54.495      0.670
            ?-?-?      8.377     39.737      2.476
            ?-?-?      2.154     58.732      1.385
            ?-?-?      6.792     54.536      7.390
            ?-?-?      4.198     40.375      3.111
            ?-?-?      0.751     36.925      3.125
            ?-?-?      8.185     34.563      1.788
            ?-?-?      4.729     40.999      1.568
            ?-?-?      8.380     50.623      3.729
            ?-?-?      5.416     50.882      6.123
            ?-?-?      4.379     27.188      4.753
            ?-?-?      1.929     30.325      4.722
            ?-?-?      1.732     57.322      1.581
            ?-?-?      0.925     58.575      7.051
            ?-?-?      0.657     54.895      4.026
            ?-?-?      1.954     36.924      3.113
            ?-?-?      1.796     55.909      4.580
            ?-?-?      8.672     53.239      0.904
            ?-?-?      6.639     55.121      5.683
            ?-?-?      2.298     55.123      0.957
            ?-?-?      7.963     54.496      4.680
            ?-?-?      4.708     36.603      7.246
            ?-?-?      2.988     27.814      1.568
            ?-?-?      7.075     51.210      2.121
            ?-?-?      0.894     53.710      4.162
            ?-?-?      7.499     57.792      1.067
            ?-?-?      3.526     54.810      4.715
            ?-?-?      7.686     29.228      1.644
            ?-?-?      1.599     55.751      0.538
            ?-?-?      6.877     32.357      6.316
            ?-?-?      2.060     38.677      2.889
            ?-?-?      2.657     35.976      2.260
            ?-?-?      7.841     57.955      4.056
            ?-?-?      6.903     35.819      7.353
            ?-?-?      1.246     43.197      0.881
            ?-?-?      4.167     29.548      1.447
            ?-?-?      8.039     51.228      3.653
            ?-?-?      2.805     27.815      4.174
            ?-?-?      0.444     54.493      4.608
            ?-?-?      3.228     26.875      1.447
            ?-?-?      4.633     27.034      7.074
            ?-?-?      1.099     31.896      1.454
            ?-?-?      2.879     30.483      3.997
            ?-?-?      7.560     34.571      1.800
            ?-?-?      0.918     41.626      2.898
            ?-?-?      7.245     30.269      1.735
            ?-?-?      1.730     58.577      2.115
            ?-?-?      7.348     55.911      3.858
            ?-?-?      1.463     53.868      1.031
            ?-?-?      5.778     54.962      0.958
            ?-?-?      2.300     35.971      1.961
            ?-?-?      7.228     41.510      1.588
            ?-?-?      7.210     41.519      1.591
            ?-?-?      1.329     43.510      3.078
            ?-?-?      3.730     38.661      3.273
            ?-?-?      7.684     57.005      1.365
            ?-?-?      4.777     33.150      1.995
            ?-?-?      0.746     34.259      5.770
            ?-?-?      2.313     31.739      1.981
            ?-?-?      1.304     29.385      1.471
            ?-?-?      8.476     58.262      4.625
            ?-?-?      0.589     46.642      0.203
            ?-?-?      1.929     36.605      2.181
            ?-?-?      6.860     33.490      2.429
            ?-?-?      6.856     33.498      2.425
            ?-?-?      6.846     33.484      2.430
            ?-?-?     -0.147     55.908      0.803
            ?-?-?      0.549     49.009      6.989
            ?-?-?      0.548     48.996      6.989
            ?-?-?      0.537     48.995      6.989
            ?-?-?      1.091     55.593      0.526
            ?-?-?      1.090     55.594      0.527
            ?-?-?      1.092     55.595      0.527
            ?-?-?      2.091     30.797      2.226
            ?-?-?      8.632     27.338      1.251
            ?-?-?      8.631     27.334      1.251
            ?-?-?      8.623     27.342      1.251
            ?-?-?      9.111     54.651      5.321
            ?-?-?      9.111     54.655      5.322
            ?-?-?      4.365     50.885      0.860
            ?-?-?      4.366     50.885      0.859
            ?-?-?      4.365     50.884      0.859
            ?-?-?      1.452     49.631      3.500
            ?-?-?      8.475     58.264      4.624
            ?-?-?      9.111     54.653      5.322
            ?-?-?      7.684     57.006      1.365
            ?-?-?      9.243     53.727      0.733
            ?-?-?      9.236     53.719      0.733
            ?-?-?      1.608     56.405      4.443
            ?-?-?      1.610     56.396      4.443
            ?-?-?      1.603     56.404      4.443
            ?-?-?      7.883     29.576      1.558
            ?-?-?      7.879     29.593      1.556
            ?-?-?      7.865     29.595      1.557
            ?-?-?      1.566     26.871      4.613
            ?-?-?      1.564     26.874      4.613
            ?-?-?      1.564     26.875      4.613
            ?-?-?      2.797     54.965      1.032
            ?-?-?      2.796     54.967      1.032
            ?-?-?      4.591     30.638      2.044
            ?-?-?      4.589     30.639      2.043
            ?-?-?      4.591     30.642      2.044
            ?-?-?      7.544     52.488      0.616
            ?-?-?      7.531     52.489      0.615
            ?-?-?      7.525     52.497      0.614
            ?-?-?      1.931     36.604      2.182
            ?-?-?      1.929     36.605      2.182
            ?-?-?      7.684     57.007      1.365
            ?-?-?      9.244     53.718      0.733
            ?-?-?      2.796     54.968      1.032
            ?-?-?      6.797     27.401      4.375
            ?-?-?      6.871     42.097      2.700
            ?-?-?      3.937     36.761      2.179
            ?-?-?      9.217     36.132      1.849
            ?-?-?      6.805     27.398      4.371
            ?-?-?      9.216     36.132      1.849
            ?-?-?      9.215     36.135      1.849
            ?-?-?      7.089     58.263      1.344
            ?-?-?      7.079     58.265      1.344
            ?-?-?      5.298     54.025      0.976
            ?-?-?      5.298     54.025      0.976
            ?-?-?      5.298     54.025      0.976
            ?-?-?      7.087     58.269      1.344
            ?-?-?      6.873     42.095      2.700
            ?-?-?      3.257     35.409      1.931
            ?-?-?      1.054     34.253      7.113
            ?-?-?      1.048     34.260      7.114
            ?-?-?      1.040     34.278      7.113
            ?-?-?      3.273     35.380      1.931
            ?-?-?      6.814     27.373      4.375
            ?-?-?      6.869     42.108      2.700
            ?-?-?      3.265     35.395      1.930
            ?-?-?      8.894     37.697      2.249
            ?-?-?      8.879     37.696      2.250
            ?-?-?      2.397     50.414      1.590
            ?-?-?      2.397     50.416      1.590
            ?-?-?      2.398     50.415      1.590
            ?-?-?      0.948     55.834      1.730
            ?-?-?      1.773     55.750      1.077
            ?-?-?      0.946     55.811      1.730
            ?-?-?      0.925     55.788      1.736
            ?-?-?      1.641     55.754      1.074
            ?-?-?      1.638     55.748      1.074
            ?-?-?     10.712     31.614      2.204
            ?-?-?      4.752     27.847      3.462
            ?-?-?     10.698     31.627      2.203
            ?-?-?     10.712     31.624      2.201
            ?-?-?      8.890     37.711      2.250
            ?-?-?      3.620     56.124      0.762
            ?-?-?      4.762     27.844      3.462
            ?-?-?      4.768     27.819      3.462
            ?-?-?      3.603     56.057      1.045
            ?-?-?      3.612     56.064      1.045
            ?-?-?      3.622     56.079      1.045
            ?-?-?      2.074     52.456      0.907
            ?-?-?      2.075     52.456      0.907
            ?-?-?      2.075     52.454      0.907
            ?-?-?      3.629     56.107      0.759
            ?-?-?      3.641     56.093      0.759
            ?-?-?      1.968     50.101      0.783
            ?-?-?      8.669     53.243      0.734
            ?-?-?      8.688     53.268      0.733
            ?-?-?      4.218     27.500      3.956
            ?-?-?      8.682     53.263      0.730
            ?-?-?      0.246     55.908     -0.136
            ?-?-?      1.043     31.895      2.750
            ?-?-?      4.217     27.500      3.956
            ?-?-?      0.923     30.329      1.637
            ?-?-?      1.042     31.893      2.750
            ?-?-?      1.041     31.899      2.750
            ?-?-?      0.923     30.328      1.638
            ?-?-?      0.925     30.326      1.639
            ?-?-?      7.346     35.192      7.225
            ?-?-?      4.217     27.503      3.956
            ?-?-?      7.343     35.192      7.226
            ?-?-?      7.342     35.191      7.226
            ?-?-?      8.087     56.242      3.730
            ?-?-?      8.083     56.257      3.729
            ?-?-?      8.091     44.193      0.301
            ?-?-?      8.073     56.271      3.733
            ?-?-?      1.932     30.328      4.720
            ?-?-?      1.932     30.326      4.720
            ?-?-?      1.933     30.325      4.720
            ?-?-?      0.602     54.964      1.244
            ?-?-?      0.610     54.967      1.245
            ?-?-?      0.614     54.961      1.245
            ?-?-?      1.810     28.916      3.631
            ?-?-?      1.811     28.914      3.631
            ?-?-?      1.812     28.912      3.631
            ?-?-?      4.699     36.133      2.328
            ?-?-?      3.104     30.168      5.006
            ?-?-?      3.105     30.169      5.006
            ?-?-?      3.105     30.168      5.006
            ?-?-?      8.082     44.179      0.304
            ?-?-?      4.611     58.733      0.141
            ?-?-?      8.099     44.172      0.303
            ?-?-?      2.066     32.522      1.748
            ?-?-?      0.227     55.110      1.256
            ?-?-?      0.236     55.116      1.256
            ?-?-?      0.244     55.128      1.256
            ?-?-?      8.584     53.691      0.586
            ?-?-?      8.596     53.710      0.583
            ?-?-?      8.603     53.726      0.584
            ?-?-?      8.888     55.312      4.993
            ?-?-?      8.899     55.308      4.992
            ?-?-?      8.905     55.299      4.993
            ?-?-?      7.937     29.398      2.408
            ?-?-?      7.949     29.406      2.407
            ?-?-?      7.951     29.410      2.408
            ?-?-?      1.624     30.640      1.961
            ?-?-?      2.180     32.525      1.748
            ?-?-?      2.183     32.523      1.748
            ?-?-?      8.389     53.396      0.739
            ?-?-?     -0.152     26.866      1.682
            ?-?-?     -0.148     26.878      1.684
            ?-?-?      8.038     35.981      7.092
            ?-?-?      8.039     35.975      7.092
            ?-?-?      8.041     35.975      7.092
            ?-?-?      3.755     43.196      3.055
            ?-?-?      3.759     43.195      3.055
            ?-?-?      3.763     43.193      3.055
            ?-?-?      7.493     51.044      1.495
            ?-?-?      7.494     51.042      1.495
            ?-?-?      7.494     51.043      1.496
            ?-?-?      1.378     42.097      2.900
            ?-?-?      1.607     31.896      2.406
            ?-?-?      8.391     53.395      0.739
            ?-?-?     -0.162     26.858      1.684
            ?-?-?      8.389     53.398      0.739
            ?-?-?      3.073     50.756      3.645
            ?-?-?      1.606     31.896      2.406
            ?-?-?      8.607     35.373      1.665
            ?-?-?      1.607     31.897      2.406
            ?-?-?      4.610     58.733      0.141
            ?-?-?      4.612     58.733      0.142
            ?-?-?      0.734     58.276      1.827
            ?-?-?      0.741     58.284      1.828
            ?-?-?      1.735     31.739      2.306
            ?-?-?      1.734     31.739      2.307
            ?-?-?      1.734     31.739      2.307
            ?-?-?      3.059     50.774      3.644
            ?-?-?      0.726     58.244      1.828
            ?-?-?      3.075     50.747      3.645
            ?-?-?      1.077     55.278      4.237
            ?-?-?      8.602     35.391      1.662
            ?-?-?      8.591     35.383      1.666
            ?-?-?      2.901     32.401      1.624
            ?-?-?      2.893     32.421      1.622
            ?-?-?      0.542     55.751      4.793
            ?-?-?      0.911     32.210      1.934
            ?-?-?      2.885     32.434      1.625
            ?-?-?      1.074     55.282      4.237
            ?-?-?      1.068     55.303      4.237
            ?-?-?      1.895     58.576      1.682
            ?-?-?      4.192     54.347      6.812
            ?-?-?      4.197     54.340      6.813
            ?-?-?      4.188     54.340      6.812
            ?-?-?      3.025     35.227      1.671
            ?-?-?      3.537     30.013      2.072
            ?-?-?      3.011     35.201      1.673
            ?-?-?      6.539     37.408      7.575
            ?-?-?      6.531     37.409      7.571
            ?-?-?      6.522     37.401      7.575
            ?-?-?      4.060     49.003      2.070
            ?-?-?      3.538     30.010      2.072
            ?-?-?      3.537     30.012      2.072
            ?-?-?      1.070     55.751      4.800
            ?-?-?      1.747     50.729      1.498
            ?-?-?      7.087     58.101      1.359
            ?-?-?      7.086     58.101      1.359
            ?-?-?      7.080     58.105      1.358
            ?-?-?      4.729     41.000      1.611
            ?-?-?      1.070     55.751      4.799
            ?-?-?      1.070     55.750      4.799
            ?-?-?      5.285     52.325      1.334
            ?-?-?      3.032     35.219      1.672
            ?-?-?      3.630     48.217      0.445
            ?-?-?      5.295     52.315      1.334
            ?-?-?      4.731     40.999      1.610
            ?-?-?      8.038     30.340      3.709
            ?-?-?      8.034     30.323      3.708
            ?-?-?      8.026     30.305      3.710
            ?-?-?      3.626     48.215      0.445
            ?-?-?      3.625     48.220      0.445
            ?-?-?      1.083     40.528      3.255
            ?-?-?      5.297     52.324      1.334
            ?-?-?      3.805     57.636      4.136
            ?-?-?      3.803     57.636      4.136
            ?-?-?      3.803     57.635      4.136
            ?-?-?      6.864     35.208      5.779
            ?-?-?      6.861     35.212      5.777
            ?-?-?      6.848     35.188      5.778
            ?-?-?      4.728     40.996      1.611
            ?-?-?      1.825     44.163      4.095
            ?-?-?      1.821     44.162      4.094
            ?-?-?      4.287     34.091      4.750
            ?-?-?      4.282     34.095      4.749
            ?-?-?      2.662     52.768      4.865
            ?-?-?      6.870     45.865      4.047
            ?-?-?      6.866     45.859      4.045
            ?-?-?      6.872     45.865      4.043
            ?-?-?      4.773     30.984      2.373
            ?-?-?      4.765     30.981      2.371
            ?-?-?      4.752     30.962      2.375
            ?-?-?      7.332     26.873      0.147
            ?-?-?      7.332     26.871      0.148
            ?-?-?      7.326     26.873      0.147
            ?-?-?      2.663     52.769      4.866
            ?-?-?      2.663     52.770      4.865
            ?-?-?      8.674     53.392      0.906
            ?-?-?      4.285     34.093      4.750
            ?-?-?      2.011     33.623      2.491
            ?-?-?      2.011     33.621      2.491
            ?-?-?      2.244     34.563      1.718
            ?-?-?      1.805     44.140      4.096
            ?-?-?      4.620     44.138      0.301
            ?-?-?      4.616     44.137      0.301
            ?-?-?      4.613     44.160      0.302
            ?-?-?      6.917     57.035      7.420
            ?-?-?      6.909     57.023      7.417
            ?-?-?      6.895     56.997      7.420
            ?-?-?      2.242     34.565      1.718
            ?-?-?      2.014     33.621      2.491
            ?-?-?      2.242     34.562      1.718
            ?-?-?      9.056     44.164      0.302
            ?-?-?      9.054     44.148      0.302
            ?-?-?      9.050     44.139      0.302
            ?-?-?      8.366     35.832      1.738
            ?-?-?      8.365     35.822      1.738
            ?-?-?      8.359     35.839      1.739
            ?-?-?      8.673     53.403      0.907
            ?-?-?      1.289     54.182      5.287
            ?-?-?      8.675     53.396      0.906
            ?-?-?      8.093     29.578      1.557
            ?-?-?      0.285     40.407      2.853
            ?-?-?      2.061     37.855      4.736
            ?-?-?      2.058     37.860      4.736
            ?-?-?      2.058     37.863      4.736
            ?-?-?      8.978     55.750      1.073
            ?-?-?      8.979     55.749      1.074
            ?-?-?      8.971     55.751      1.073
            ?-?-?      8.087     29.586      1.555
            ?-?-?      4.748     54.496      5.263
            ?-?-?      8.080     29.596      1.557
            ?-?-?      8.955     49.317      2.111
            ?-?-?      0.857     28.609      3.743
            ?-?-?      0.852     28.602      3.742
            ?-?-?      0.844     28.591      3.743
            ?-?-?      0.933     39.738      2.843
            ?-?-?      0.932     39.739      2.843
            ?-?-?      0.295     40.388      2.851
            ?-?-?      8.653     35.268      3.469
            ?-?-?      3.313     50.258      4.790
            ?-?-?      8.186     53.552      1.231
            ?-?-?      2.682     39.115      4.746
            ?-?-?      8.388     52.777      1.618
            ?-?-?      8.382     52.773      1.618
            ?-?-?      8.379     52.796      1.618
            ?-?-?      9.216     41.781      4.000
            ?-?-?      9.214     41.782      4.000
            ?-?-?      9.213     41.784      4.000
            ?-?-?      8.183     53.553      1.231
            ?-?-?      8.664     35.260      3.467
            ?-?-?      8.180     53.554      1.231
            ?-?-?      7.668     30.638      2.535
            ?-?-?      7.666     30.638      2.535
            ?-?-?      7.665     30.640      2.536
            ?-?-?      1.290     54.180      5.287
            ?-?-?      1.290     54.182      5.287
            ?-?-?      8.668     35.247      3.469
            ?-?-?      0.929     39.748      2.843
            ?-?-?      0.292     40.387      2.852
            ?-?-?      3.312     50.258      4.790
            ?-?-?      1.444     30.482      3.992
            ?-?-?      1.443     30.485      3.992
            ?-?-?      4.031     29.384      1.739
            ?-?-?      3.882     29.383      1.748
            ?-?-?      3.926     29.382      1.718
            ?-?-?      1.248     53.867      4.743
            ?-?-?      1.247     53.868      4.743
            ?-?-?      2.362     50.572      3.895
            ?-?-?      8.304     36.445      2.419
            ?-?-?      8.303     36.445      2.419
            ?-?-?      8.304     36.449      2.419
            ?-?-?      4.360     54.342      6.806
            ?-?-?      4.362     54.336      6.807
            ?-?-?      4.352     54.333      6.807
            ?-?-?      4.013     28.637      5.473
            ?-?-?      4.003     28.664      5.470
            ?-?-?      3.988     28.652      5.474
            ?-?-?      3.311     50.259      4.790
            ?-?-?      1.443     30.483      3.992
            ?-?-?      1.247     53.870      4.743
            ?-?-?      4.762     30.481      2.120
            ?-?-?      1.977     33.309      2.320
            ?-?-?      4.773     43.510      3.193
            ?-?-?      4.760     30.481      2.121
            ?-?-?      4.760     30.484      2.121
            ?-?-?      1.772     36.133      2.328
            ?-?-?      0.756     36.912      3.116
            ?-?-?      0.746     36.924      3.116
            ?-?-?      1.978     33.306      2.320
            ?-?-?      0.753     36.910      3.115
            ?-?-?      1.978     33.309      2.320
            ?-?-?      3.125     51.215      2.117
            ?-?-?      3.119     51.205      2.118
            ?-?-?      3.116     51.217      2.118
            ?-?-?      1.482     46.020      4.005
            ?-?-?      1.481     46.021      4.006
            ?-?-?      1.481     46.020      4.006
            ?-?-?      6.866     32.382      5.779
            ?-?-?      9.214     41.779      2.780
            ?-?-?      6.864     32.381      5.777
            ?-?-?      6.851     32.367      5.778
            ?-?-?      1.912     27.813      1.733
            ?-?-?      1.910     27.813      1.732
            ?-?-?      1.909     27.815      1.732
            ?-?-?      3.764     33.779      4.113
            ?-?-?      9.214     41.779      2.780
            ?-?-?      1.056     58.260      1.829
            ?-?-?      9.214     41.786      2.779
            ?-?-?      8.044     56.410      0.841
            ?-?-?      8.031     56.436      0.839
            ?-?-?      8.022     56.432      0.838
            ?-?-?      8.645     50.738      0.736
            ?-?-?      8.648     50.738      0.736
            ?-?-?      8.641     50.734      0.736
            ?-?-?      1.673     53.240      0.899
            ?-?-?      2.067     36.604      2.322
            ?-?-?      2.642     49.309      2.108
            ?-?-?      2.596     53.242      0.912
            ?-?-?      2.596     53.240      0.912
            ?-?-?      1.052     58.256      1.829
            ?-?-?      0.774     50.103      4.777
            ?-?-?      2.638     49.314      2.108
            ?-?-?      2.642     49.317      2.109
            ?-?-?      7.801     28.623      1.448
            ?-?-?      7.798     28.630      1.444
            ?-?-?      7.781     28.614      1.448
            ?-?-?      2.305     39.741      1.730
            ?-?-?      2.305     39.742      1.730
            ?-?-?      2.304     39.743      1.730
            ?-?-?      1.029     30.639      4.531
            ?-?-?      1.029     30.640      4.532
            ?-?-?      1.027     30.640      4.531
            ?-?-?      7.616     57.633      4.144
            ?-?-?      7.615     57.633      4.144
            ?-?-?      7.615     57.635      4.144
            ?-?-?      2.597     53.239      0.913
            ?-?-?      1.054     58.260      1.829
            ?-?-?      2.534     51.202      2.120
            ?-?-?      7.390     33.145      7.373
            ?-?-?      7.269     33.148      7.345
            ?-?-?      1.414     36.133      2.332
            ?-?-?      1.414     36.134      2.332
            ?-?-?      1.524     28.939      2.230
            ?-?-?      1.517     28.953      2.228
            ?-?-?      1.503     28.941      2.232
            ?-?-?      1.534     32.365      2.353
            ?-?-?      1.534     32.368      2.353
            ?-?-?      1.534     32.368      2.353
            ?-?-?      2.152     31.737      2.623
            ?-?-?      2.146     31.739      2.625
            ?-?-?      2.145     31.739      2.625
            ?-?-?      7.557     31.288      1.911
            ?-?-?      7.552     31.285      1.909
            ?-?-?      7.543     31.266      1.911
            ?-?-?      2.537     51.207      2.119
            ?-?-?      0.775     50.101      4.777
            ?-?-?      2.527     51.199      2.119
            ?-?-?      1.415     36.132      2.332
            ?-?-?      0.923     42.256      3.007
            ?-?-?      0.923     42.255      3.007
            ?-?-?      7.568     28.284      7.201
            ?-?-?      2.387     30.797      2.090
            ?-?-?      3.067     37.701      4.695
            ?-?-?      3.065     37.702      4.694
            ?-?-?      3.065     37.704      4.694
            ?-?-?      4.965     49.472      3.653
            ?-?-?      4.962     49.472      3.653
            ?-?-?      4.961     49.474      3.653
            ?-?-?      7.568     28.284      7.201
            ?-?-?      0.924     42.255      3.007
            ?-?-?      7.567     28.287      7.201
            ?-?-?      4.766     58.573      1.684
            ?-?-?      4.765     58.575      1.684
            ?-?-?      4.764     58.577      1.684
            ?-?-?      3.233     58.733      1.445
            ?-?-?      3.234     58.733      1.444
            ?-?-?      3.231     58.733      1.445
            ?-?-?      0.775     50.101      4.777
            ?-?-?      7.339     33.149      7.354
            ?-?-?      1.327     55.909      4.361
            ?-?-?      7.319     27.343      1.543
            ?-?-?      8.776     29.854      6.643
            ?-?-?      8.775     29.854      6.643
            ?-?-?      8.774     29.860      6.643
            ?-?-?      3.541     26.883      3.896
            ?-?-?      3.535     26.878      3.894
            ?-?-?      3.522     26.866      3.897
            ?-?-?      0.189     54.653      4.607
            ?-?-?      0.180     54.654      4.606
            ?-?-?      0.178     54.653      4.606
            ?-?-?      0.845     56.205      1.551
            ?-?-?      0.846     56.220      1.552
            ?-?-?      0.842     56.222      1.552
            ?-?-?      2.477     35.505      7.085
            ?-?-?      2.477     35.505      7.085
            ?-?-?      2.476     35.507      7.085
            ?-?-?      5.038     50.572      0.752
            ?-?-?      5.038     50.572      0.752
            ?-?-?      7.315     27.344      1.543
            ?-?-?      7.325     27.338      1.543
            ?-?-?      2.605     42.715      3.171
            ?-?-?      2.124     33.936      4.103
            ?-?-?      1.328     55.907      4.361
            ?-?-?      0.927     30.324      3.272
            ?-?-?      0.926     30.325      3.271
            ?-?-?      0.926     30.327      3.272
            ?-?-?      8.038     30.325      1.631
            ?-?-?      8.037     30.325      1.631
            ?-?-?      8.036     30.327      1.631
            ?-?-?      1.911     55.438      0.255
            ?-?-?      1.910     55.440      0.255
            ?-?-?      6.816     27.204      4.368
            ?-?-?      6.810     27.208      4.367
            ?-?-?      6.800     27.212      4.369
            ?-?-?      2.123     33.934      4.104
            ?-?-?      2.124     33.935      4.103
            ?-?-?      5.037     50.573      0.752
            ?-?-?      1.913     55.438      0.255
            ?-?-?      2.601     42.724      3.172
            ?-?-?      8.769     27.973      1.569
            ?-?-?      4.157     55.296      0.765
            ?-?-?      4.144     55.295      0.766
            ?-?-?      3.923     46.959      4.731
            ?-?-?      3.922     46.960      4.730
            ?-?-?      3.920     46.961      4.730
            ?-?-?      4.374     35.813      7.228
            ?-?-?      4.371     35.816      7.228
            ?-?-?      4.369     35.819      7.227
            ?-?-?      5.188     39.928      1.748
            ?-?-?      5.180     39.951      1.745
            ?-?-?      5.171     39.952      1.748
            ?-?-?      4.558     54.515      0.671
            ?-?-?      4.560     54.507      0.671
            ?-?-?      4.557     54.507      0.671
            ?-?-?      1.452     42.254      2.873
            ?-?-?      2.599     42.717      3.171
            ?-?-?      1.330     55.905      4.361
            ?-?-?      4.162     55.293      0.766
            ?-?-?      4.429     55.908      5.134
            ?-?-?      8.769     27.971      1.569
            ?-?-?      0.609     45.079      1.209
            ?-?-?      6.809     54.647      7.120
            ?-?-?      6.813     54.612      7.120
            ?-?-?      8.770     27.971      1.569
            ?-?-?      6.808     54.654      7.120
            ?-?-?      2.868     52.501      0.614
            ?-?-?      2.863     52.502      0.615
            ?-?-?      0.612     45.077      1.209
            ?-?-?      0.609     45.078      1.209
            ?-?-?      2.878     52.480      0.615
            ?-?-?      8.082     50.099      1.406
            ?-?-?      8.077     50.100      1.406
            ?-?-?      8.076     50.101      1.406
            ?-?-?      0.749     26.857      5.172
            ?-?-?      4.773     41.940      2.907
            ?-?-?      0.752     26.860      5.170
            ?-?-?      0.753     26.868      5.171
            ?-?-?      8.772     29.536      6.637
            ?-?-?      0.906     41.458      1.589
            ?-?-?      0.904     41.457      1.589
            ?-?-?      0.895     41.462      1.590
            ?-?-?      8.774     29.531      6.636
            ?-?-?      4.773     58.733      4.351
            ?-?-?      8.769     29.544      6.636
            ?-?-?      7.955     44.608      7.765
            ?-?-?      0.757     48.531      1.106
            ?-?-?      0.756     48.530      1.106
            ?-?-?      0.756     48.532      1.106
            ?-?-?      7.955     44.606      7.765
            ?-?-?      5.138     49.479      5.418
            ?-?-?      1.244     39.117      1.534
            ?-?-?      1.245     39.115      1.534
            ?-?-?      1.246     39.114      1.535
            ?-?-?      5.125     49.459      5.418
            ?-?-?      5.133     49.470      5.417
            ?-?-?      1.272     55.124      6.956
            ?-?-?      1.280     55.118      6.956
            ?-?-?      1.279     55.118      6.956
            ?-?-?      5.469     57.793      1.072
            ?-?-?      5.473     57.800      1.074
            ?-?-?      5.472     57.797      1.073
            ?-?-?      1.583     49.003      2.067
            ?-?-?      1.435     30.657      3.921
            ?-?-?      7.955     44.608      7.765
            ?-?-?      0.158     43.039      1.461
            ?-?-?      1.582     49.004      2.067
            ?-?-?      2.057     29.226      1.304
            ?-?-?      1.443     30.634      3.920
            ?-?-?      5.141     51.129      5.888
            ?-?-?      5.143     51.132      5.888
            ?-?-?      5.189     51.193      5.892
            ?-?-?      1.508     58.644      2.116
            ?-?-?      1.523     58.623      2.114
            ?-?-?      1.534     58.607      2.114
            ?-?-?      8.622     40.880      2.519
            ?-?-?      8.632     40.897      2.514
            ?-?-?      8.639     40.875      2.517
            ?-?-?      0.155     43.039      1.461
            ?-?-?      0.156     43.039      1.461
            ?-?-?      2.055     29.229      1.304
            ?-?-?      2.058     29.227      1.304
            ?-?-?      1.583     49.006      2.067
            ?-?-?      2.600     34.564      4.798
            ?-?-?      2.599     34.562      4.796
            ?-?-?      2.600     34.564      4.797
            ?-?-?      2.297     46.958      3.818
            ?-?-?      2.299     46.961      3.818
            ?-?-?      2.302     46.958      3.818
            ?-?-?      8.766     27.974      1.575
            ?-?-?      8.770     27.971      1.575
            ?-?-?      8.768     27.968      1.575
            ?-?-?      2.569     54.842      4.186
            ?-?-?      2.578     54.853      4.184
            ?-?-?      2.588     54.844      4.186
            ?-?-?      1.440     30.636      3.921
            ?-?-?      2.318     35.520      1.743
            ?-?-?      4.168     53.711      4.749
            ?-?-?      0.436     30.640      1.971
            ?-?-?      0.899     33.464      2.006
            ?-?-?      0.903     33.464      2.011
            ?-?-?      3.205     26.849      0.593
            ?-?-?      3.215     26.862      0.593
            ?-?-?      3.221     26.883      0.593
            ?-?-?      0.890     35.167      7.591
            ?-?-?      0.901     35.183      7.589
            ?-?-?      0.908     35.202      7.590
            ?-?-?      2.397     32.526      2.224
            ?-?-?      2.398     32.523      2.224
            ?-?-?      2.397     32.520      2.224
            ?-?-?      5.004     58.576      2.120
            ?-?-?      5.006     58.576      2.121
            ?-?-?      5.006     58.575      2.121
            ?-?-?      9.380     55.439      0.249
            ?-?-?      9.384     55.439      0.250
            ?-?-?      9.382     55.432      0.249
            ?-?-?      1.046     28.293      2.319
            ?-?-?      1.048     28.284      2.320
            ?-?-?      4.168     53.711      4.749
            ?-?-?      8.058     35.507      6.859
            ?-?-?      8.059     35.504      6.859
            ?-?-?      8.060     35.505      6.860
            ?-?-?      1.267     53.240      0.826
            ?-?-?      1.267     53.242      0.827
            ?-?-?      1.267     53.241      0.827
            ?-?-?     -0.123     58.576      0.599
            ?-?-?      0.901     33.465      2.012
            ?-?-?      1.048     28.282      2.319
            ?-?-?      0.435     30.640      1.970
            ?-?-?      6.306     34.540      6.869
            ?-?-?      0.435     30.644      1.970
            ?-?-?      4.168     53.709      4.749
            ?-?-?      8.588     47.022      1.440
            ?-?-?      8.600     47.020      1.434
            ?-?-?      0.287     57.794      4.156
            ?-?-?      0.288     57.792      4.156
            ?-?-?      0.289     57.791      4.156
            ?-?-?      5.838     32.367      5.136
            ?-?-?      5.838     32.367      5.136
            ?-?-?      5.841     32.366      5.136
            ?-?-?      8.323     28.792      1.692
            ?-?-?      8.336     28.795      1.691
            ?-?-?      8.346     28.786      1.693
            ?-?-?      8.606     46.993      1.438
            ?-?-?      6.317     34.565      6.867
            ?-?-?      0.918     30.485      3.728
            ?-?-?      4.162     33.018      2.864
            ?-?-?      6.322     34.578      6.869
            ?-?-?      4.157     33.023      2.861
            ?-?-?      0.919     30.482      3.728
            ?-?-?      0.919     30.484      3.728
            ?-?-?      4.146     33.010      2.863
            ?-?-?      7.086     54.988      5.634
            ?-?-?      7.088     54.972      5.634
            ?-?-?      7.077     54.995      5.634
            ?-?-?      2.319     35.514      1.743
            ?-?-?      2.325     35.516      1.743
            ?-?-?      7.088     56.074      1.045
            ?-?-?      4.108     29.227      1.652
            ?-?-?      3.214     26.871      1.051
            ?-?-?      3.215     26.872      1.050
            ?-?-?      3.216     26.873      1.050
            ?-?-?      4.051     29.226      1.679
            ?-?-?      4.051     29.229      1.680
            ?-?-?      0.596     53.869      4.805
            ?-?-?      3.943     27.500      1.644
            ?-?-?      3.953     27.508      1.645
            ?-?-?      3.950     27.507      1.644
            ?-?-?      7.356     33.779      7.449
            ?-?-?      0.596     53.868      4.805
            ?-?-?      0.597     53.868      4.805
            ?-?-?      2.862     31.583      2.053
            ?-?-?      2.862     31.583      2.053
            ?-?-?      2.863     31.580      2.053
            ?-?-?      7.075     56.094      1.045
            ?-?-?      7.081     56.076      1.044
            ?-?-?      4.460     50.438      3.421
            ?-?-?      1.577     41.793      3.999
            ?-?-?      1.578     41.793      3.997
            ?-?-?      8.429     55.442      0.250
            ?-?-?      1.070     55.154      4.239
            ?-?-?      1.075     55.128      4.238
            ?-?-?      1.075     55.128      4.237
            ?-?-?      8.756     56.517      1.406
            ?-?-?      8.768     56.525      1.405
            ?-?-?      4.454     50.424      3.420
            ?-?-?      4.466     50.439      3.420
            ?-?-?      0.554     31.786      2.298
            ?-?-?      0.560     31.777      2.297
            ?-?-?      0.573     31.763      2.297
            ?-?-?      2.377     32.363      1.728
            ?-?-?      2.379     32.365      1.728
            ?-?-?      2.379     32.364      1.727
            ?-?-?      1.787     35.820      4.715
            ?-?-?      1.787     35.819      4.715
            ?-?-?      1.789     35.817      4.715
            ?-?-?      2.411     50.415      3.738
            ?-?-?      1.566     41.815      3.999
            ?-?-?      8.426     55.443      0.249
            ?-?-?      8.774     56.542      1.406
            ?-?-?      8.435     55.448      0.249
            ?-?-?      6.881     53.870      1.026
            ?-?-?      6.881     53.866      1.026
            ?-?-?      9.237     29.254      1.483
            ?-?-?      9.251     29.247      1.480
            ?-?-?      9.253     29.249      1.482
            ?-?-?      0.963     57.047      4.104
            ?-?-?      0.975     57.038      4.103
            ?-?-?      0.988     57.030      4.104
            ?-?-?      6.950     51.210      3.524
            ?-?-?      6.974     51.224      3.523
            ?-?-?      6.987     51.238      3.525
            ?-?-?      3.125     50.573      0.749
            ?-?-?      3.125     50.570      0.749
            ?-?-?      3.127     50.572      0.750
            ?-?-?      0.869     42.412      1.930
            ?-?-?      7.553     30.170      1.918
            ?-?-?      7.553     30.181      1.918
            ?-?-?      4.336     50.415      3.725
            ?-?-?      4.337     50.415      3.725
            ?-?-?      4.341     50.414      3.725
            ?-?-?      6.881     53.869      1.026
            ?-?-?      7.549     30.175      1.918
            ?-?-?      2.222     58.104      4.217
            ?-?-?      1.634     56.850      4.588
            ?-?-?      2.223     58.105      4.216
            ?-?-?      0.873     42.410      1.933
            ?-?-?      0.871     42.419      1.930
            ?-?-?      1.788     44.023      4.550
            ?-?-?      1.804     44.012      4.551
            ?-?-?      1.732     57.164      1.576
            ?-?-?      1.732     57.165      1.577
            ?-?-?      1.731     57.168      1.576
            ?-?-?      1.280     54.339      4.691
            ?-?-?      1.796     43.999      4.551
            ?-?-?      1.635     56.850      4.588
            ?-?-?      0.774     50.572      0.391
            ?-?-?      0.774     50.571      0.392
            ?-?-?      0.773     50.571      0.395
            ?-?-?      7.385     54.157      6.220
            ?-?-?      7.397     54.170      6.220
            ?-?-?      7.403     54.193      6.220
            ?-?-?      1.635     56.849      4.588
            ?-?-?      2.222     58.104      4.216
            ?-?-?      1.804     40.842      2.851
            ?-?-?      2.426     33.462      4.802
            ?-?-?      2.425     33.466      4.802
            ?-?-?      4.170     46.019      4.746
            ?-?-?      4.169     46.020      4.746
            ?-?-?      4.170     46.022      4.745
            ?-?-?      1.804     40.841      2.851
            ?-?-?      1.556     49.787      3.497
            ?-?-?      1.802     40.846      2.851
            ?-?-?      1.556     49.784      3.497
            ?-?-?      1.556     49.784      3.497
            ?-?-?      2.176     32.521      1.746
            ?-?-?      7.556     40.573      4.293
            ?-?-?      2.053     32.524      1.747
            ?-?-?      2.427     33.463      4.803
            ?-?-?      2.273     26.873      2.009
            ?-?-?      7.564     40.549      4.292
            ?-?-?      7.569     40.536      4.293
            ?-?-?      7.090     36.431      2.421
            ?-?-?      7.096     36.443      2.421
            ?-?-?      7.101     36.459      2.421
            ?-?-?      7.662     42.881      7.469
            ?-?-?      7.664     42.880      7.468
            ?-?-?      7.689     42.890      7.488
            ?-?-?      2.269     26.876      2.008
            ?-?-?      2.274     26.876      2.009
            ?-?-?      3.289     32.525      1.985
            ?-?-?      3.289     32.524      1.985
            ?-?-?      3.291     32.525      1.985
            ?-?-?      2.536     31.598      1.542
            ?-?-?      7.688     50.256      7.853
            ?-?-?      2.053     32.526      1.747
            ?-?-?      3.576     26.874      1.450
            ?-?-?      7.640     50.256      7.825
            ?-?-?      8.013     27.814      1.781
            ?-?-?      0.604     31.898      1.453
            ?-?-?      0.604     31.895      1.453
            ?-?-?      0.605     31.895      1.454
            ?-?-?      2.056     27.693      1.060
            ?-?-?      2.069     27.694      1.058
            ?-?-?      2.073     27.688      1.059
            ?-?-?      3.576     26.875      1.449
            ?-?-?      8.589     28.457      4.701
            ?-?-?      3.577     26.874      1.451
            ?-?-?      8.003     27.827      1.781
            ?-?-?      8.007     27.815      1.781
            ?-?-?      8.885     50.454      3.415
            ?-?-?      7.639     50.257      7.825
            ?-?-?      8.896     50.450      3.413
            ?-?-?      8.903     50.438      3.415
            ?-?-?      1.047     33.781      7.387
            ?-?-?      1.048     33.777      7.387
            ?-?-?      1.048     33.777      7.387
            ?-?-?      1.900     40.537      4.292
            ?-?-?      1.904     40.526      4.293
            ?-?-?      1.915     40.539      4.292
            ?-?-?      8.958     39.739      1.733
            ?-?-?      8.966     39.747      1.734
            ?-?-?      8.963     39.751      1.734
            ?-?-?      2.917     34.597      1.719
            ?-?-?      2.928     34.597      1.718
            ?-?-?      2.931     34.586      1.719
            ?-?-?      2.538     31.607      1.543
            ?-?-?      2.527     31.580      1.543
            ?-?-?      8.602     28.466      4.702
            ?-?-?      8.837     28.459      4.703
            ?-?-?      1.587     45.080      1.303
            ?-?-?      4.748     49.317      2.111
            ?-?-?      2.189     53.723      4.164
            ?-?-?      2.186     53.710      4.162
            ?-?-?      2.174     53.692      4.164
            ?-?-?      8.837     28.447      4.702
            ?-?-?      0.581     32.839      3.810
            ?-?-?      8.827     28.424      4.703
            ?-?-?      3.691     58.419      4.630
            ?-?-?      1.501     50.884      1.126
            ?-?-?      1.496     50.885      1.125
            ?-?-?      1.497     50.886      1.125
            ?-?-?      0.584     32.838      3.810
            ?-?-?      1.587     45.077      1.303
            ?-?-?      1.587     45.078      1.303
            ?-?-?      1.781     44.138      4.191
            ?-?-?      1.794     44.163      4.189
            ?-?-?      1.799     44.172      4.191
            ?-?-?      2.870     38.025      2.313
            ?-?-?      2.873     38.016      2.314
            ?-?-?      2.875     38.013      2.314
            ?-?-?      8.597     28.483      4.702
            ?-?-?      2.863     35.351      1.285
            ?-?-?      2.861     35.347      1.284
            ?-?-?      6.869     53.554      0.917
            ?-?-?      6.869     53.555      0.917
            ?-?-?      6.870     53.553      0.917
            ?-?-?      2.748     55.597      0.516
            ?-?-?      2.749     55.609      0.516
            ?-?-?      2.755     55.609      0.517
            ?-?-?      0.582     32.839      3.810
            ?-?-?      2.859     35.357      1.284
            ?-?-?      2.064     34.565      1.719
            ?-?-?      1.881     31.896      1.391
            ?-?-?      2.062     34.565      1.718
            ?-?-?      3.822     32.839      4.797
            ?-?-?      3.821     32.838      4.797
            ?-?-?      1.073     28.602      1.447
            ?-?-?      1.073     28.599      1.447
            ?-?-?      1.074     28.599      1.447
            ?-?-?      5.151     51.175      3.341
            ?-?-?      5.164     51.193      3.340
            ?-?-?      5.170     51.210      3.341
            ?-?-?      6.871     57.021      4.111
            ?-?-?      6.878     57.027      4.109
            ?-?-?      6.886     57.023      4.111
            ?-?-?      1.881     31.897      1.392
            ?-?-?      1.880     31.894      1.392
            ?-?-?      3.823     32.837      4.797
            ?-?-?      3.125     43.510      4.705
            ?-?-?      3.116     55.279      6.948
            ?-?-?      4.446     42.877      7.669
            ?-?-?      4.442     42.879      7.669
            ?-?-?      2.063     34.564      1.718
            ?-?-?      4.438     42.876      7.669
            ?-?-?      4.240     31.582      2.058
            ?-?-?      3.120     55.280      6.948
            ?-?-?      3.114     55.292      6.948
            ?-?-?      0.592     51.211      0.248
            ?-?-?      0.592     51.200      0.248
            ?-?-?      0.582     51.210      0.248
            ?-?-?      4.240     31.582      2.058
            ?-?-?      4.240     31.582      2.058
            ?-?-?      0.752     53.238      0.173
            ?-?-?      0.752     53.242      0.173
            ?-?-?     10.702     26.897      0.592
            ?-?-?     10.697     26.910      0.589
            ?-?-?      7.339     51.241      2.122
            ?-?-?     10.688     26.881      0.592
            ?-?-?      6.407     35.702      2.825
            ?-?-?      6.399     35.721      2.822
            ?-?-?      6.386     35.703      2.827
            ?-?-?      1.316     37.744      0.486
            ?-?-?      7.331     51.236      2.119
            ?-?-?      0.754     53.239      0.173
            ?-?-?      2.079     58.733      1.917
            ?-?-?      1.327     37.742      0.485
            ?-?-?      1.334     37.731      0.486
            ?-?-?      0.832     54.496      0.674
            ?-?-?      0.828     54.495      0.666
            ?-?-?      0.836     54.495      0.671
            ?-?-?      2.079     58.733      1.916
            ?-?-?      2.079     58.732      1.918
            ?-?-?      8.796     43.177      2.886
            ?-?-?      8.810     43.208      2.883
            ?-?-?      8.817     43.215      2.885
            ?-?-?      2.011     33.792      2.747
            ?-?-?      7.317     51.207      2.124
            ?-?-?      7.226     36.444      2.329
            ?-?-?      2.010     33.779      2.746
            ?-?-?      7.237     36.451      2.329
            ?-?-?      1.072     48.690      1.583
            ?-?-?      1.072     48.691      1.584
            ?-?-?      1.074     48.690      1.584
            ?-?-?      0.845     37.707      2.400
            ?-?-?      0.848     37.702      2.401
            ?-?-?      0.846     37.696      2.400
            ?-?-?      1.244     51.200      1.398
            ?-?-?      1.244     51.201      1.398
            ?-?-?      1.245     51.203      1.399
            ?-?-?      7.235     36.446      2.329
            ?-?-?      2.007     33.790      2.746
            ?-?-?      4.010     29.228      1.736
            ?-?-?      3.060     29.387      1.547
            ?-?-?      3.060     29.385      1.547
            ?-?-?      3.060     29.382      1.548
            ?-?-?      8.388     30.799      2.074
            ?-?-?      8.392     30.796      2.074
            ?-?-?      8.393     30.791      2.074
            ?-?-?      3.096     29.554      2.040
            ?-?-?      3.110     29.562      2.038
            ?-?-?      3.111     29.564      2.039
            ?-?-?      4.256     57.949      4.753
            ?-?-?      1.034     31.768      2.301
            ?-?-?      4.223     36.447      2.251
            ?-?-?      4.223     36.447      2.251
            ?-?-?      4.224     36.446      2.251
            ?-?-?      1.649     57.321      1.300
            ?-?-?      7.489     30.464      2.529
            ?-?-?      7.500     30.466      2.528
            ?-?-?      7.501     30.483      2.529
            ?-?-?      7.528     58.104      1.684
            ?-?-?      7.536     58.105      1.685
            ?-?-?      7.533     58.102      1.685
            ?-?-?      6.552     28.141      2.190
            ?-?-?      6.567     28.162      2.187
            ?-?-?      6.572     28.160      2.189
            ?-?-?      0.744     39.957      2.472
            ?-?-?      0.762     39.973      2.466
            ?-?-?      0.773     39.942      2.471
            ?-?-?      5.689     56.693      1.386
            ?-?-?      5.689     56.691      1.386
            ?-?-?      0.874     57.937      4.069
            ?-?-?      0.880     57.945      4.069
            ?-?-?      0.885     57.948      4.069
            ?-?-?      3.655     30.327      4.716
            ?-?-?      1.035     31.766      2.303
            ?-?-?      5.689     56.692      1.386
            ?-?-?      1.026     31.774      2.302
            ?-?-?      1.555     28.284      1.929
            ?-?-?      8.015     52.768      4.865
            ?-?-?      3.656     30.325      4.716
            ?-?-?      3.657     30.326      4.716
            ?-?-?      3.745     58.592      1.629
            ?-?-?      3.752     58.584      1.630
            ?-?-?      3.749     58.582      1.630
            ?-?-?      0.749     50.625      2.741
            ?-?-?      0.762     50.616      2.739
            ?-?-?      0.768     50.605      2.741
            ?-?-?      1.557     28.287      1.928
            ?-?-?      1.759     34.407      2.297
            ?-?-?      1.561     28.286      1.930
            ?-?-?      1.764     34.398      2.296
            ?-?-?      8.013     52.767      4.866
            ?-?-?      1.765     34.405      2.296
            ?-?-?      3.808     39.126      1.523
            ?-?-?      3.803     39.110      1.522
            ?-?-?      3.794     39.086      1.524
            ?-?-?      8.013     52.770      4.866
            ?-?-?      2.548     43.195      1.731
            ?-?-?      2.549     43.194      1.732
            ?-?-?      2.548     43.197      1.731
            ?-?-?      7.342     34.881      7.940
            ?-?-?      7.345     34.874      7.941
            ?-?-?      7.347     34.867      7.941
            ?-?-?      1.280     38.014      2.312
            ?-?-?      1.285     38.015      2.313
            ?-?-?      1.294     38.017      2.312
            ?-?-?      4.767     27.042      3.979
            ?-?-?      2.864     41.156      2.617
            ?-?-?      2.866     41.157      2.620
            ?-?-?      2.864     41.159      2.619
            ?-?-?      4.770     27.027      3.979
            ?-?-?      4.772     27.025      3.979
            ?-?-?      6.801     37.723      3.069
            ?-?-?      6.818     37.730      3.067
            ?-?-?      2.783     28.640      5.478
            ?-?-?      6.813     37.727      3.069
            ?-?-?      1.058     32.367      1.934
            ?-?-?      2.787     28.629      5.480
            ?-?-?      7.619     30.481      3.784
            ?-?-?      2.768     28.612      5.480
            ?-?-?      1.737     53.084      0.827
            ?-?-?      8.376     27.503      8.239
            ?-?-?      1.737     53.085      0.827
            ?-?-?      1.738     53.084      0.827
            ?-?-?      2.245     33.463      4.800
            ?-?-?      2.244     33.463      4.797
            ?-?-?      2.248     33.465      4.794
            ?-?-?      4.755     53.240      0.822
            ?-?-?      4.757     53.241      0.822
            ?-?-?      7.618     30.486      3.783
            ?-?-?      7.623     30.478      3.783
            ?-?-?      1.590     40.532      4.288
            ?-?-?      1.595     40.525      4.288
            ?-?-?      1.598     40.523      4.288
            ?-?-?      7.863     49.162      1.413
            ?-?-?      7.865     49.158      1.413
            ?-?-?      7.867     49.153      1.413
            ?-?-?      2.288     50.101      0.783
            ?-?-?      4.756     53.239      0.822
            ?-?-?      8.378     27.500      8.239
            ?-?-?      4.997     43.823      3.068
            ?-?-?      6.997     54.017      5.287
            ?-?-?      7.007     54.012      5.287
            ?-?-?      7.016     54.018      5.287
            ?-?-?      6.947     51.249      2.123
            ?-?-?      6.965     51.255      2.119
            ?-?-?      6.983     51.239      2.120
            ?-?-?      8.377     40.999      1.561
            ?-?-?      8.378     40.997      1.552
            ?-?-?      8.382     40.998      1.560
            ?-?-?      2.600     34.565      4.755
            ?-?-?      2.600     34.562      4.755
            ?-?-?      2.601     34.562      4.756
            ?-?-?      6.675     32.539      6.316
            ?-?-?      6.686     32.561      6.312
            ?-?-?      6.688     32.559      6.316
            ?-?-?      8.376     27.504      8.239
            ?-?-?      4.997     43.833      3.068
            ?-?-?      3.986     53.711      0.585
            ?-?-?      4.989     43.817      3.069
            ?-?-?      0.604     53.868      1.034
            ?-?-?      1.811     26.881      0.868
            ?-?-?      6.307     32.500      6.670
            ?-?-?      6.317     32.528      6.668
            ?-?-?      1.968     50.886      1.498
            ?-?-?      0.694     53.869      1.029
            ?-?-?      6.321     32.550      6.670
            ?-?-?      0.700     53.869      1.029
            ?-?-?      1.810     26.867      0.866
            ?-?-?      3.118     30.482      1.863
            ?-?-?      3.119     30.481      1.863
            ?-?-?      2.372     42.731      3.169
            ?-?-?      2.375     42.719      3.169
            ?-?-?      2.370     42.714      3.168
            ?-?-?      1.804     26.868      0.868
            ?-?-?      3.117     30.492      1.863
            ?-?-?      2.996     31.732      1.679
            ?-?-?      3.543     42.725      3.166
            ?-?-?      7.851     39.141      1.537
            ?-?-?      7.859     39.141      1.535
            ?-?-?      7.867     39.135      1.536
            ?-?-?      4.755     55.125      5.676
            ?-?-?      4.755     55.124      5.676
            ?-?-?      2.862     57.791      4.150
            ?-?-?      4.756     55.123      5.676
            ?-?-?      2.862     57.791      4.150
            ?-?-?      2.862     57.791      4.150
            ?-?-?      2.596     27.543      3.955
            ?-?-?      2.608     27.562      3.950
            ?-?-?      2.609     27.543      3.954
            ?-?-?      2.993     31.743      1.679
            ?-?-?      3.463     53.554      1.141
            ?-?-?      2.995     31.738      1.679
            ?-?-?      1.788     38.020      2.060
            ?-?-?      1.352     33.639      3.525
            ?-?-?      1.349     33.631      3.522
            ?-?-?      3.560     55.751      0.521
            ?-?-?      9.244     26.865      5.181
            ?-?-?      9.254     26.865      5.178
            ?-?-?      9.258     26.873      5.180
            ?-?-?      0.940     55.751      4.730
            ?-?-?      0.940     55.752      4.730
            ?-?-?      0.942     55.748      4.730
            ?-?-?      1.787     38.017      2.060
            ?-?-?      1.788     38.017      2.060
            ?-?-?      1.353     52.299      4.793
            ?-?-?      1.870     57.164      1.450
            ?-?-?      1.332     33.602      3.525
            ?-?-?      3.466     53.554      1.141
            ?-?-?      3.458     53.578      1.140
            ?-?-?      3.560     55.750      0.521
            ?-?-?      7.529     54.359      0.731
            ?-?-?      7.349     33.933      4.110
            ?-?-?      7.349     33.932      4.110
            ?-?-?      2.564     39.272      4.742
            ?-?-?      2.563     39.272      4.742
            ?-?-?      2.565     39.269      4.741
            ?-?-?      3.803     27.974      4.736
            ?-?-?      3.804     27.971      4.735
            ?-?-?      3.804     27.971      4.735
            ?-?-?      3.511     54.967      4.720
            ?-?-?      3.512     54.965      4.720
            ?-?-?      2.076     43.827      3.075
            ?-?-?      2.082     43.836      3.074
            ?-?-?      2.087     43.833      3.075
            ?-?-?      4.921     47.904      4.290
            ?-?-?      3.560     55.749      0.521
            ?-?-?      7.346     33.941      4.110
            ?-?-?      3.512     54.967      4.720
            ?-?-?      7.525     54.373      0.730
            ?-?-?      0.161     58.268      1.250
            ?-?-?      8.106     31.645      3.744
            ?-?-?      7.510     54.374      0.730
            ?-?-?      8.117     31.643      3.741
            ?-?-?      8.123     31.616      3.744
            ?-?-?      2.227     33.806      2.738
            ?-?-?      2.225     33.827      2.738
            ?-?-?      0.152     58.259      1.249
            ?-?-?      2.216     33.808      2.738
            ?-?-?      0.158     58.262      1.250
            ?-?-?      1.293     54.804      5.643
            ?-?-?      1.298     54.810      5.644
            ?-?-?      1.300     54.807      5.644
            ?-?-?      7.499     56.432      0.843
            ?-?-?     10.686     49.010      6.983
            ?-?-?     10.686     48.999      6.982
            ?-?-?     10.676     48.992      6.982
            ?-?-?      7.453     56.469      0.846
            ?-?-?      7.474     56.475      0.842
            ?-?-?      1.862     55.282      4.236
            ?-?-?      1.863     55.279      4.236
            ?-?-?      1.862     55.281      4.236
            ?-?-?      1.055     33.461      2.223
            ?-?-?      1.050     33.470      2.222
            ?-?-?      3.528     31.305      1.809
            ?-?-?      1.057     33.464      2.222
            ?-?-?      0.862     45.105      1.208
            ?-?-?      0.868     45.089      1.208
            ?-?-?      0.872     45.077      1.208
            ?-?-?      3.503     31.270      1.812
            ?-?-?      3.520     31.299      1.807
            ?-?-?      0.722     54.339      4.729
            ?-?-?      0.723     54.339      4.729
            ?-?-?      0.723     54.337      4.728
            ?-?-?      7.412     33.151      6.875
            ?-?-?      0.451     58.732      0.140
            ?-?-?      0.452     58.732      0.140
            ?-?-?      0.748     57.164      4.285
            ?-?-?      0.451     58.733      0.140
            ?-?-?      1.434     50.099      1.862
            ?-?-?      7.414     33.148      6.875
            ?-?-?      3.746     55.125      4.710
            ?-?-?      3.747     55.124      4.710
            ?-?-?      3.747     55.124      4.710
            ?-?-?      0.739     34.269      5.763
            ?-?-?      0.744     34.275      5.765
            ?-?-?      0.745     57.167      4.285
            ?-?-?      0.747     57.162      4.285
            ?-?-?      1.435     50.106      1.862
            ?-?-?      1.434     50.098      1.862
            ?-?-?      3.553     57.973      4.076
            ?-?-?      0.594     32.369      1.738
            ?-?-?      3.561     57.959      4.076
            ?-?-?      3.569     57.948      4.075
            ?-?-?      2.542     40.685      4.743
            ?-?-?      2.542     40.686      4.743
            ?-?-?      2.542     40.683      4.743
            ?-?-?      7.668     45.841      4.013
            ?-?-?      7.677     45.854      4.011
            ?-?-?      7.681     45.876      4.012
            ?-?-?      0.584     32.359      1.738
            ?-?-?      0.593     32.364      1.739
            ?-?-?      7.416     33.151      6.875
            ?-?-?      0.726     34.258      5.765
            ?-?-?      0.905     37.537      0.486
            ?-?-?      5.006     27.813      1.785
            ?-?-?      2.846     42.726      3.160
            ?-?-?      2.847     42.725      3.160
            ?-?-?      3.291     30.639      4.533
            ?-?-?      3.292     30.639      4.533
            ?-?-?      3.293     30.639      4.533
            ?-?-?      3.729     55.742      1.071
            ?-?-?      3.733     55.749      1.071
            ?-?-?      3.735     55.742      1.071
            ?-?-?      3.641     32.524      1.900
            ?-?-?      5.007     27.815      1.786
            ?-?-?      5.007     27.814      1.785
            ?-?-?      0.573     28.756      1.827
            ?-?-?      4.750     44.138      0.302
            ?-?-?      4.751     44.136      0.302
            ?-?-?      4.753     44.129      0.302
            ?-?-?      8.034     35.664      7.085
            ?-?-?      8.035     35.662      7.085
            ?-?-?      8.037     35.661      7.085
            ?-?-?      1.223     31.749      1.548
            ?-?-?      1.232     31.739      1.548
            ?-?-?      1.228     31.749      1.549
            ?-?-?      0.788     36.133      2.288
            ?-?-?      2.845     42.729      3.160
            ?-?-?      0.918     37.552      0.483
            ?-?-?      0.570     28.755      1.831
            ?-?-?      3.251     28.746      2.611
            ?-?-?      0.571     28.757      1.832
            ?-?-?      0.931     37.566      0.485
            ?-?-?      5.674     56.694      1.443
            ?-?-?      5.676     56.691      1.442
            ?-?-?      1.732     58.733      1.542
            ?-?-?      1.729     58.733      1.542
            ?-?-?      1.734     58.731      1.544
            ?-?-?      7.318     54.801      5.007
            ?-?-?      7.330     54.824      5.005
            ?-?-?      7.337     54.832      5.007
            ?-?-?      5.674     56.692      1.443
            ?-?-?      3.267     28.774      2.606
            ?-?-?      7.087     35.430      1.283
            ?-?-?      3.276     28.781      2.610
            ?-?-?      4.765     35.075      3.482
            ?-?-?      4.768     35.064      3.483
            ?-?-?      7.100     35.400      1.288
            ?-?-?      4.752     35.097      3.483
            ?-?-?      7.068     35.427      1.290
            ?-?-?      0.602     30.640      1.970
            ?-?-?      0.601     30.640      1.970
            ?-?-?      0.602     30.641      1.970
            ?-?-?      4.007     37.738      3.075
            ?-?-?      2.908     57.954      0.910
            ?-?-?      2.914     57.963      0.910
            ?-?-?      2.915     57.956      0.910
            ?-?-?      3.910     50.571      4.730
            ?-?-?      3.909     50.568      4.729
            ?-?-?      3.910     50.570      4.729
            ?-?-?      5.305     56.692      1.386
            ?-?-?      5.315     56.690      1.386
            ?-?-?      1.440     53.243      0.826
            ?-?-?      5.315     56.692      1.386
            ?-?-?      7.836     32.347      2.353
            ?-?-?      7.842     32.353      2.353
            ?-?-?      7.845     32.364      2.353
            ?-?-?      1.440     53.241      0.826
            ?-?-?      1.441     53.238      0.826
            ?-?-?      0.768     31.424      2.685
            ?-?-?      0.775     31.429      2.686
            ?-?-?      3.989     37.757      3.075
            ?-?-?      0.771     31.424      2.686
            ?-?-?      3.998     37.752      3.073
            ?-?-?      2.081     30.169      2.433
            ?-?-?      8.969     39.585      1.622
            ?-?-?      8.968     39.585      1.622
            ?-?-?      1.710     50.259      3.297
            ?-?-?      8.087     31.131      1.635
            ?-?-?      8.097     31.108      1.634
            ?-?-?      8.094     31.120      1.635
            ?-?-?      0.935     36.447      2.335
            ?-?-?      3.634     57.005      4.592
            ?-?-?      3.635     57.005      4.592
            ?-?-?      3.638     57.006      4.592
            ?-?-?      2.079     30.171      2.433
            ?-?-?      2.080     30.168      2.433
            ?-?-?      7.558     41.768      4.001
            ?-?-?      7.572     41.793      3.999
            ?-?-?      7.575     41.807      4.001
            ?-?-?      0.271     57.635      0.810
            ?-?-?      1.624     43.510      3.030
            ?-?-?      4.778     32.842      4.323
            ?-?-?      4.745     32.834      4.327
            ?-?-?      4.784     32.836      4.351
            ?-?-?      8.967     39.588      1.621
            ?-?-?      1.709     50.258      3.297
            ?-?-?      0.935     49.003      2.070
            ?-?-?      1.710     50.257      3.297
            ?-?-?      7.388     34.908      2.680
            ?-?-?      4.766     27.030      1.064
            ?-?-?      4.769     27.025      1.064
            ?-?-?      8.765     56.782      1.387
            ?-?-?      8.777     56.773      1.383
            ?-?-?      8.787     56.744      1.386
            ?-?-?      1.649     31.896      1.900
            ?-?-?      0.233     43.197      0.889
            ?-?-?      0.235     43.195      0.889
            ?-?-?      0.236     43.195      0.889
            ?-?-?      1.599     31.896      1.954
            ?-?-?      4.013     51.681      4.803
            ?-?-?      4.021     51.674      4.804
            ?-?-?      4.017     51.677      4.803
            ?-?-?      4.506     46.682     -0.160
            ?-?-?      4.082     28.286      7.174
            ?-?-?      4.530     46.672     -0.160
            ?-?-?      3.087     54.651      4.190
            ?-?-?      3.087     54.650      4.190
            ?-?-?      3.088     54.651      4.190
            ?-?-?      4.763     27.033      1.063
            ?-?-?      4.517     46.677     -0.161
            ?-?-?      7.382     34.918      2.678
            ?-?-?      2.323     36.449      1.575
            ?-?-?      7.371     34.907      2.679
            ?-?-?      4.084     28.285      7.174
            ?-?-?      4.084     28.281      7.174
            ?-?-?      1.858     35.349      1.290
            ?-?-?      1.857     35.347      1.290
            ?-?-?      6.846     54.185      6.214
            ?-?-?      6.857     54.181      6.214
            ?-?-?      6.860     54.170      6.214
            ?-?-?      1.858     35.349      1.290
            ?-?-?      2.325     36.446      1.575
            ?-?-?      1.747     43.510      3.030
            ?-?-?      0.766     26.866      4.203
            ?-?-?      0.774     26.869      4.203
            ?-?-?      0.770     26.881      4.203
            ?-?-?      7.936     27.345      2.060
            ?-?-?      7.937     27.342      2.060
            ?-?-?      7.938     27.343      2.060
            ?-?-?      2.328     36.446      1.575
            ?-?-?      4.306     57.478      4.753
            ?-?-?      1.733     57.007      1.555
            ?-?-?      1.732     57.007      1.554
            ?-?-?      1.733     57.007      1.555
            ?-?-?      1.230     54.073      2.209
            ?-?-?      1.246     54.059      2.204
            ?-?-?      1.249     54.048      2.207
            ?-?-?      9.112     56.708      1.387
            ?-?-?      4.060     42.097      2.955
            ?-?-?      9.107     56.720      1.386
            ?-?-?      9.114     56.704      1.387
            ?-?-?      5.627     36.315      1.576
            ?-?-?      5.643     36.320      1.575
            ?-?-?      5.643     36.313      1.577
            ?-?-?      2.387     53.240      0.892
            ?-?-?      1.673     53.397      0.905
            ?-?-?      1.262     54.025      5.287
            ?-?-?      2.205     30.015      4.210
            ?-?-?      3.104     32.682      1.883
            ?-?-?      3.105     32.679      1.883
            ?-?-?      3.105     32.679      1.883
            ?-?-?      2.256     31.740      2.625
            ?-?-?      2.256     31.736      2.625
            ?-?-?      2.259     31.738      2.625
            ?-?-?      1.262     54.025      5.287
            ?-?-?      1.263     54.025      5.287
            ?-?-?      2.082     43.668      3.263
            ?-?-?      2.083     43.667      3.263
            ?-?-?      2.083     43.665      3.263
            ?-?-?      7.267     28.802      0.951
            ?-?-?      7.282     28.817      0.948
            ?-?-?      7.291     28.798      0.951
            ?-?-?      2.192     29.991      4.213
            ?-?-?      1.722     56.850      1.552
            ?-?-?      2.208     30.030      4.213
            ?-?-?      7.080     30.324      3.272
            ?-?-?      1.955     33.466      2.128
            ?-?-?      1.956     33.465      2.129
            ?-?-?      1.957     33.466      2.129
            ?-?-?      3.747     43.048      3.053
            ?-?-?      3.758     43.041      3.053
            ?-?-?      3.757     43.047      3.053
            ?-?-?      2.222     53.239      0.828
            ?-?-?      2.222     53.238      0.828
            ?-?-?      2.222     53.239      0.828
            ?-?-?      2.288     54.496      4.684
            ?-?-?      4.502     55.594      0.531
            ?-?-?      1.558     55.358      6.951
            ?-?-?      1.575     55.360      6.946
            ?-?-?      1.584     55.338      6.950
            ?-?-?      1.908     43.197      3.053
            ?-?-?      7.083     30.320      3.272
            ?-?-?      5.413     55.751      1.076
            ?-?-?      7.079     30.329      3.272
            ?-?-?      4.764     55.906      4.368
            ?-?-?      0.745     50.598     -0.658
            ?-?-?      1.907     43.194      3.053
            ?-?-?      1.905     43.193      3.053
            ?-?-?      2.525     58.593      1.624
            ?-?-?      2.536     58.611      1.622
            ?-?-?      4.764     55.909      4.368
            ?-?-?      2.541     58.605      1.625
            ?-?-?      4.765     55.906      4.367
            ?-?-?      2.650     50.102      0.782
            ?-?-?      2.650     50.100      0.782
            ?-?-?      2.651     50.099      0.783
            ?-?-?      0.728     50.579     -0.656
            ?-?-?      0.738     50.600     -0.660
            ?-?-?      7.086     41.939      2.903
            ?-?-?      7.542     43.512      3.027
            ?-?-?      1.073     44.137      4.096
            ?-?-?      7.542     43.510      3.027
            ?-?-?      7.543     43.508      3.027
            ?-?-?      0.944     41.781      1.712
            ?-?-?      0.944     41.783      1.712
            ?-?-?      0.945     41.780      1.713
            ?-?-?      1.066     44.122      4.098
            ?-?-?      2.307     27.815      1.562
            ?-?-?      1.077     44.151      4.097
            ?-?-?      7.661     50.572      6.016
            ?-?-?      7.662     50.572      6.016
            ?-?-?      7.662     50.572      6.016
            ?-?-?      2.304     27.816      1.562
            ?-?-?      2.305     27.814      1.562
            ?-?-?      8.019     30.346      1.731
            ?-?-?      7.084     41.947      2.903
            ?-?-?      7.085     41.939      2.903
            ?-?-?      4.713     40.550      4.293
            ?-?-?      3.567     51.675      4.797
            ?-?-?      0.604     31.895      1.385
            ?-?-?      1.870     54.810      4.085
            ?-?-?      4.698     40.534      4.293
            ?-?-?      4.715     40.538      4.293
            ?-?-?      2.793     54.183      1.574
            ?-?-?      1.061     58.272      0.432
            ?-?-?      1.070     58.273      0.433
            ?-?-?      1.066     58.274      0.433
            ?-?-?      0.604     31.896      1.385
            ?-?-?      0.605     31.895      1.386
            ?-?-?      3.563     51.681      4.797
            ?-?-?      1.722     27.344      1.539
            ?-?-?      1.584     42.099      3.015
            ?-?-?      1.583     42.097      3.015
            ?-?-?      1.585     42.101      3.015
            ?-?-?      1.583     27.344      1.248
            ?-?-?      1.583     27.343      1.248
            ?-?-?      1.583     27.343      1.248
            ?-?-?      3.554     51.694      4.797
            ?-?-?      8.024     30.354      1.735
            ?-?-?      8.007     30.318      1.735
            ?-?-?      2.793     54.182      1.574
            ?-?-?      5.273     55.124      4.722
            ?-?-?      1.053     31.113      2.531
            ?-?-?      1.060     31.111      2.530
            ?-?-?      1.061     31.117      2.530
            ?-?-?      3.577     33.312      4.716
            ?-?-?      3.576     33.308      4.716
            ?-?-?      3.581     33.306      4.715
            ?-?-?      8.747     56.749      1.397
            ?-?-?      8.765     56.726      1.396
            ?-?-?      5.273     55.123      4.722
            ?-?-?      7.152     42.753      3.163
            ?-?-?      5.274     55.124      4.722
            ?-?-?      1.433     31.736      2.296
            ?-?-?      1.441     31.741      2.296
            ?-?-?      1.440     31.746      2.296
            ?-?-?      2.794     54.181      1.575
            ?-?-?      7.157     42.747      3.164
            ?-?-?      8.760     56.747      1.393
            ?-?-?      7.144     42.738      3.164
            ?-?-?      3.743     38.833      3.116
            ?-?-?      8.663     50.752      1.489
            ?-?-?      7.773     55.811      0.943
            ?-?-?      7.779     55.804      0.944
            ?-?-?      9.362     41.037      2.871
            ?-?-?      9.373     41.048      2.868
            ?-?-?      9.379     41.030      2.870
            ?-?-?      3.725     38.866      3.114
            ?-?-?      3.734     38.856      3.112
            ?-?-?      7.754     55.780      0.947
            ?-?-?      4.729     41.754      1.721
            ?-?-?      3.165     30.962      2.258
            ?-?-?      4.739     41.778      1.718
            ?-?-?      8.654     50.756      1.488
            ?-?-?      3.161     30.958      2.258
            ?-?-?      8.665     50.751      1.489
            ?-?-?      3.154     30.952      2.258
            ?-?-?      4.743     41.791      1.720
            ?-?-?      1.127     43.191      2.877
            ?-?-?      5.644     46.952      1.433
            ?-?-?      5.650     46.966      1.431
            ?-?-?      5.655     46.976      1.433
            ?-?-?      8.256     51.236      3.641
            ?-?-?      8.264     51.251      3.637
            ?-?-?      8.270     51.236      3.640
            ?-?-?      1.123     43.203      2.877
            ?-?-?      5.769     31.951      1.448
            ?-?-?      1.129     43.193      2.876
            ?-?-?      5.753     31.937      1.456
            ?-?-?      5.769     31.947      1.449
            ?-?-?      2.034     33.152      2.543
            ?-?-?      2.034     33.149      2.543
            ?-?-?      2.037     33.149      2.543
            ?-?-?      0.855     58.420      2.013
            ?-?-?      0.856     58.418      2.013
            ?-?-?      1.071     33.939      1.902
            ?-?-?      1.068     33.929      1.902
            ?-?-?      2.799     29.541      2.024
            ?-?-?      1.065     33.935      1.902
            ?-?-?      0.848     56.222      3.742
            ?-?-?      0.844     56.221      3.742
            ?-?-?      0.845     56.224      3.742
            ?-?-?      0.832     54.025      4.688
            ?-?-?      0.832     54.025      4.688
            ?-?-?      0.835     54.025      4.687
            ?-?-?      1.735     43.507      3.189
            ?-?-?      1.732     43.510      3.192
            ?-?-?      1.732     43.509      3.188
            ?-?-?      4.557     50.733      3.889
            ?-?-?      4.560     50.731      3.889
            ?-?-?      4.567     50.728      3.888
            ?-?-?      1.840     55.126      1.511
            ?-?-?      1.774     55.122      1.519
            ?-?-?      1.848     55.120      1.511
            ?-?-?      0.857     58.418      2.013
            ?-?-?      3.355     53.749      0.588
            ?-?-?      2.800     29.541      2.024
            ?-?-?      8.661     34.600      2.596
            ?-?-?      9.119     46.639      0.569
            ?-?-?      9.122     46.642      0.570
            ?-?-?      9.130     46.628      0.570
            ?-?-?      1.823     26.868      0.873
            ?-?-?      1.830     26.868      0.870
            ?-?-?      1.829     26.875      0.872
            ?-?-?      5.675     56.371      0.840
            ?-?-?      5.676     56.379      0.840
            ?-?-?      5.691     56.372      0.840
            ?-?-?      8.908     26.874      5.253
            ?-?-?      8.909     26.873      5.253
            ?-?-?      4.071     32.212      2.472
            ?-?-?      4.071     32.211      2.473
            ?-?-?      4.073     32.209      2.472
            ?-?-?      3.327     53.721      0.584
            ?-?-?      3.356     53.762      0.589
            ?-?-?      2.802     29.541      2.024
            ?-?-?      8.664     34.595      2.599
            ?-?-?      8.908     26.874      5.253
            ?-?-?      8.649     34.586      2.598
            ?-?-?      0.148     34.092      5.772
            ?-?-?      7.223     29.251      1.645
            ?-?-?      0.775     28.758      1.834
            ?-?-?      7.239     29.272      1.644
            ?-?-?      7.247     29.261      1.647
            ?-?-?      8.180     57.482      1.305
            ?-?-?      8.197     57.505      1.305
            ?-?-?      0.146     34.092      5.772
            ?-?-?      0.147     34.092      5.772
            ?-?-?      8.190     57.511      1.302
            ?-?-?      2.059     42.750      1.669
            ?-?-?      2.069     42.767      1.672
            ?-?-?      0.774     28.756      1.833
            ?-?-?      2.792     50.414      1.590
            ?-?-?      2.792     50.415      1.589
            ?-?-?      2.792     50.414      1.589
            ?-?-?      2.047     42.731      1.672
            ?-?-?      0.774     28.757      1.834
            ?-?-?      1.445     30.487      3.979
            ?-?-?      1.832     33.161      1.421
            ?-?-?      8.040     34.294      4.276
            ?-?-?      8.028     34.283      4.282
            ?-?-?      1.830     33.154      1.421
            ?-?-?      8.974     30.951      2.162
            ?-?-?      1.827     33.152      1.421
            ?-?-?      8.977     30.954      2.162
            ?-?-?      8.975     30.956      2.163
            ?-?-?     -0.146     45.249      1.314
            ?-?-?      8.043     34.275      4.280
            ?-?-?      3.524     50.892      1.487
            ?-?-?     -0.132     45.269      1.309
            ?-?-?     -0.120     45.265      1.312
            ?-?-?      1.380     27.790      0.600
            ?-?-?      1.391     27.817      0.596
            ?-?-?      1.401     27.826      0.597
            ?-?-?      4.786     33.309      1.793
            ?-?-?      4.787     33.307      1.793
            ?-?-?      4.788     33.306      1.793
            ?-?-?      3.532     50.906      1.487
            ?-?-?      3.532     50.897      1.487
            ?-?-?      1.441     30.487      3.979
            ?-?-?      1.443     30.482      3.980
            ?-?-?      4.301     27.493      2.060
            ?-?-?      8.660     35.819      1.825
            ?-?-?      0.596     57.478      1.366
            ?-?-?      0.940     28.758      1.823
            ?-?-?      0.938     28.755      1.822
            ?-?-?      0.943     28.757      1.830
            ?-?-?      4.290     27.503      2.060
            ?-?-?      4.294     27.500      2.060
            ?-?-?      8.273     50.442      4.563
            ?-?-?      4.493     33.530      2.222
            ?-?-?      4.510     33.524      2.224
            ?-?-?      4.507     33.510      2.223
            ?-?-?      0.596     57.478      1.366
            ?-?-?      0.597     57.477      1.365
            ?-?-?      1.505     53.710      4.164
            ?-?-?      6.795     39.299      2.551
            ?-?-?      6.809     39.299      2.550
            ?-?-?      0.140     54.952      5.664
            ?-?-?      0.151     54.962      5.663
            ?-?-?      0.152     54.977      5.663
            ?-?-?      3.733     43.223      2.874
            ?-?-?      3.749     43.227      2.874
            ?-?-?      3.751     43.228      2.876
            ?-?-?      1.504     53.713      4.164
            ?-?-?      1.504     53.711      4.164
            ?-?-?      8.261     50.441      4.564
            ?-?-?      6.804     39.302      2.548
            ?-?-?      8.273     50.436      4.565
            ?-?-?      8.061     27.659      1.719
            ?-?-?      0.017     30.482      2.053
            ?-?-?      0.542     55.751      4.719
            ?-?-?      2.042     53.240      0.735
            ?-?-?      3.970     35.012      7.454
            ?-?-?      3.979     35.032      7.452
            ?-?-?      3.984     35.049      7.454
            ?-?-?      0.148     46.649      0.572
            ?-?-?      8.329     47.433      8.128
            ?-?-?      8.329     47.433      8.127
            ?-?-?      8.328     47.432      8.127
            ?-?-?      8.062     27.658      1.719
            ?-?-?      0.016     30.484      2.053
            ?-?-?      8.062     27.656      1.719
            ?-?-?      2.074     49.003      1.683
            ?-?-?      2.074     49.003      1.683
            ?-?-?      2.074     49.002      1.683
            ?-?-?      3.729     55.341      4.240
            ?-?-?      3.737     55.335      4.238
            ?-?-?      3.747     55.319      4.239
            ?-?-?      2.298     29.385      4.728
            ?-?-?      2.299     29.385      4.728
            ?-?-?      0.819     34.407      1.713
            ?-?-?      0.017     30.482      2.053
            ?-?-?      2.298     29.385      4.728
            ?-?-?      4.728     36.290      2.230
            ?-?-?      7.852     33.817      3.525
            ?-?-?      4.726     36.289      2.229
            ?-?-?      0.790     34.405      1.748
            ?-?-?      0.906     32.369      1.629
            ?-?-?      0.916     32.367      1.630
            ?-?-?      0.914     32.365      1.630
            ?-?-?      3.804     53.716      4.164
            ?-?-?      3.804     53.711      4.164
            ?-?-?      3.807     53.710      4.164
            ?-?-?      7.829     33.818      3.527
            ?-?-?      7.842     33.831      3.523
            ?-?-?      0.824     34.405      1.716
            ?-?-?      8.036     56.849      1.557
            ?-?-?      2.717     35.161      7.447
            ?-?-?      8.040     56.842      1.557
            ?-?-?      2.737     35.201      7.447
            ?-?-?      2.730     35.186      7.446
            ?-?-?      4.726     36.292      2.229
            ?-?-?      0.604     35.506      3.109
            ?-?-?      0.604     35.508      3.109
            ?-?-?      0.603     35.508      3.108
            ?-?-?      8.040     56.841      1.557
            ?-?-?      1.074     30.162      4.048
            ?-?-?      2.863     27.659      1.679
            ?-?-?      2.863     27.658      1.678
            ?-?-?      6.983     50.732      7.323
            ?-?-?      6.987     50.727      7.323
            ?-?-?      6.990     50.726      7.322
            ?-?-?      1.412     51.205      2.026
            ?-?-?      1.422     51.196      2.027
            ?-?-?      2.860     27.662      1.679
            ?-?-?      0.589     40.856      2.803
            ?-?-?      1.429     51.200      2.027
            ?-?-?      0.575     40.872      2.803
            ?-?-?      0.588     40.857      2.802
            ?-?-?      7.345     58.578      1.630
            ?-?-?      7.345     58.575      1.630
            ?-?-?      7.345     58.574      1.630
            ?-?-?      4.028     27.015      1.910
            ?-?-?      4.041     27.027      1.908
            ?-?-?      1.064     30.156      4.048
            ?-?-?      4.041     27.046      1.909
            ?-?-?      1.071     30.151      4.048
            ?-?-?      5.163     36.339      2.419
            ?-?-?      0.148     39.759      1.624
            ?-?-?      0.148     39.756      1.624
            ?-?-?      4.512     27.663      7.785
            ?-?-?      4.784     29.855      4.618
            ?-?-?      4.784     29.857      4.618
            ?-?-?      4.784     29.854      4.618
            ?-?-?      2.854     28.434      1.453
            ?-?-?      2.867     28.428      1.452
            ?-?-?      2.872     28.441      1.453
            ?-?-?      2.086     57.165      0.992
            ?-?-?      2.086     57.163      0.992
            ?-?-?      2.088     57.162      0.992
            ?-?-?      5.149     36.320      2.423
            ?-?-?      5.172     36.328      2.423
            ?-?-?      2.895     30.486      3.919
            ?-?-?      2.896     30.482      3.919
            ?-?-?      2.898     30.481      3.919
            ?-?-?      1.575     29.385      1.736
            ?-?-?      0.886     58.576      2.117
            ?-?-?      0.137     39.778      1.625
            ?-?-?      4.507     27.659      7.785
            ?-?-?      2.372     32.521      1.733
            ?-?-?      4.510     27.658      7.785
            ?-?-?      2.883     37.868      2.053
            ?-?-?      8.346     31.946      3.981
            ?-?-?      8.354     31.943      3.980
            ?-?-?      8.357     31.935      3.981
            ?-?-?      7.686     58.733      3.980
            ?-?-?      7.694     58.733      3.982
            ?-?-?      7.694     58.733      3.981
            ?-?-?      2.869     37.841      2.054
            ?-?-?      2.881     37.853      2.053
            ?-?-?      8.391     34.597      2.608
            ?-?-?      7.346     53.863      1.032
            ?-?-?      2.539     42.220      1.345
            ?-?-?      8.412     34.599      2.605
            ?-?-?      2.956     58.141      4.057
            ?-?-?      2.964     58.129      4.057
            ?-?-?      2.961     58.124      4.057
            ?-?-?      7.057     58.724      0.598
            ?-?-?      7.061     58.730      0.598
            ?-?-?      7.065     58.733      0.597
            ?-?-?      7.353     53.880      1.033
            ?-?-?      8.404     34.611      2.603
            ?-?-?      7.338     53.853      1.033
            ?-?-?      2.368     32.522      1.732
            ?-?-?      8.785     35.845      1.734
            ?-?-?      2.549     42.243      1.345
            ?-?-?      2.551     42.278      1.345
            ?-?-?      1.613     38.019      2.319
            ?-?-?      1.615     38.015      2.319
            ?-?-?      4.215     30.168      4.744
            ?-?-?      4.215     30.168      4.744
            ?-?-?      4.215     30.169      4.744
            ?-?-?      1.614     38.017      2.319
            ?-?-?      2.370     32.521      1.732
            ?-?-?      0.389     43.822      3.544
            ?-?-?      0.390     43.823      3.544
            ?-?-?      3.925     57.791      4.739
            ?-?-?      3.926     57.792      4.740
            ?-?-?      3.925     57.793      4.739
            ?-?-?      8.764     35.840      1.736
            ?-?-?      0.384     43.826      3.544
            ?-?-?      8.776     35.857      1.733
            ?-?-?      6.812     53.423      1.136
            ?-?-?      0.752     45.080      1.209
            ?-?-?      0.752     45.078      1.209
            ?-?-?      0.759     45.077      1.209
            ?-?-?      6.799     53.432      1.136
            ?-?-?      6.807     53.430      1.134
            ?-?-?      2.864     48.501      1.110
            ?-?-?      2.858     48.522      1.108
            ?-?-?      2.866     48.508      1.109
            ?-?-?      7.194     58.733      1.053
            ?-?-?      7.207     58.733      1.050
            ?-?-?      9.075     36.132      2.331
            ?-?-?      9.078     36.132      2.330
            ?-?-?      3.239     32.055      1.658
            ?-?-?      9.075     36.133      2.331
            ?-?-?      4.615     28.289      1.951
            ?-?-?      4.613     28.284      1.947
            ?-?-?      9.212     28.444      4.701
            ?-?-?     10.969     50.881      0.584
            ?-?-?     10.963     50.874      0.583
            ?-?-?     10.954     50.860      0.585
            ?-?-?      3.244     32.052      1.658
            ?-?-?      3.241     32.052      1.658
            ?-?-?      9.213     28.442      4.701
            ?-?-?      9.213     28.442      4.701
            ?-?-?      7.195     26.910      1.055
            ?-?-?      7.215     58.733      1.053
            ?-?-?      4.614     28.287      1.951
            ?-?-?      7.210     26.929      1.052
            ?-?-?      7.226     57.007      0.975
            ?-?-?      7.217     26.911      1.054
            ?-?-?      1.565     28.285      1.964
            ?-?-?      1.561     28.284      1.965
            ?-?-?      1.562     28.284      1.965
            ?-?-?      0.775     50.893      1.490
            ?-?-?      0.768     50.890      1.492
            ?-?-?      8.076     58.288      0.869
            ?-?-?      8.075     58.300      0.868
            ?-?-?      8.065     58.293      0.870
            ?-?-?      7.226     57.007      0.974
            ?-?-?      7.225     57.004      0.975
            ?-?-?      0.770     50.891      1.493
            ?-?-?      1.732     29.227      2.998
            ?-?-?      1.591     28.288      4.701
            ?-?-?      1.732     29.228      2.998
            ?-?-?      0.236     43.198      1.454
            ?-?-?      0.238     43.194      1.454
            ?-?-?      1.591     28.289      4.701
            ?-?-?      0.239     43.195      1.454
            ?-?-?      1.593     28.285      4.701
            ?-?-?      4.673     52.242      0.394
            ?-?-?      4.704     52.232      0.388
            ?-?-?      4.720     52.201      0.389
            ?-?-?      1.731     29.228      2.998
            ?-?-?      1.073     53.556      1.222
            ?-?-?      1.073     53.556      1.222
            ?-?-?      4.488     41.452      2.563
            ?-?-?      4.503     41.460      2.563
            ?-?-?      4.504     41.481      2.564
            ?-?-?      7.798     28.758      1.691
            ?-?-?      5.620     52.505      0.774
            ?-?-?      5.628     52.497      0.772
            ?-?-?      5.635     52.485      0.774
            ?-?-?      7.782     28.746      1.691
            ?-?-?      7.795     28.753      1.692
            ?-?-?      4.785     46.493     -0.163
            ?-?-?      2.232     38.664      3.272
            ?-?-?      1.072     53.555      1.222
            ?-?-?      7.855     39.139      2.152
            ?-?-?      2.228     38.654      3.270
            ?-?-?      2.216     38.624      3.273
            ?-?-?      0.753     53.398      0.167
            ?-?-?      0.754     53.396      0.167
            ?-?-?      0.756     53.394      0.167
            ?-?-?      7.842     39.131      2.154
            ?-?-?      1.452     29.071      1.648
            ?-?-?      7.853     39.141      2.154
            ?-?-?      8.600     31.740      1.957
            ?-?-?      8.600     31.737      1.957
            ?-?-?      8.602     31.738      1.957
            ?-?-?      9.380     57.016      4.110
            ?-?-?      9.393     57.004      4.109
            ?-?-?      9.395     57.009      4.110
            ?-?-?      8.358     54.959      5.682
            ?-?-?      8.374     54.959      5.681
            ?-?-?      8.371     54.978      5.681
            ?-?-?      4.783     46.500     -0.163
            ?-?-?      4.779     46.485     -0.162
            ?-?-?      7.013     27.030      7.255
            ?-?-?      2.039     41.466      2.544
            ?-?-?      2.048     41.473      2.544
            ?-?-?      1.043     39.927      2.488
            ?-?-?      1.054     39.915      2.486
            ?-?-?      1.054     39.937      2.488
            ?-?-?      2.315     35.160      7.591
            ?-?-?      2.326     35.182      7.590
            ?-?-?      2.334     35.189      7.591
            ?-?-?      2.608     42.097      2.935
            ?-?-?      2.053     43.164      2.547
            ?-?-?      2.065     43.200      2.541
            ?-?-?      2.067     43.213      2.545
            ?-?-?      1.747     29.542      1.436
            ?-?-?      7.015     27.033      7.255
            ?-?-?      5.266     47.149      3.922
            ?-?-?      5.272     47.156      3.922
            ?-?-?      2.049     41.463      2.544
            ?-?-?      5.255     47.150      3.922
            ?-?-?      0.190     43.038      0.883
            ?-?-?      1.812     40.840      2.856
            ?-?-?      0.189     43.038      0.882
            ?-?-?      0.769     42.700      7.664
            ?-?-?      0.783     42.717      7.661
            ?-?-?      0.785     42.727      7.664
            ?-?-?      1.810     40.845      2.855
            ?-?-?      1.810     40.841      2.856
            ?-?-?      7.019     27.032      7.255
            ?-?-?      4.295     55.751      4.935
            ?-?-?      4.297     55.752      4.935
            ?-?-?      4.295     55.753      4.934
            ?-?-?      0.188     43.040      0.882
            ?-?-?      3.347     53.098      4.218
            ?-?-?      1.955     36.917      2.549
            ?-?-?      8.382     31.930      1.385
            ?-?-?      8.392     31.937      1.384
            ?-?-?      8.395     31.925      1.386
            ?-?-?      3.333     53.075      4.220
            ?-?-?      4.144     54.339      1.031
            ?-?-?      3.353     53.106      4.220
            ?-?-?      0.911     52.456      0.613
            ?-?-?      4.144     54.340      1.032
            ?-?-?      7.523     54.553      0.669
            ?-?-?      7.542     54.543      0.672
            ?-?-?      7.553     54.530      0.671
            ?-?-?      1.952     36.919      2.549
            ?-?-?      1.954     36.918      2.548
            ?-?-?      0.140     38.848      3.270
            ?-?-?      1.308     33.496      2.422
            ?-?-?      1.299     33.505      2.420
            ?-?-?      1.287     33.485      2.424
            ?-?-?      8.812     58.616      1.697
            ?-?-?      8.805     58.636      1.692
            ?-?-?      8.794     58.644      1.697
            ?-?-?      0.147     38.830      3.272
            ?-?-?      0.132     38.863      3.273
            ?-?-?      1.585     55.907     -0.148
            ?-?-?      1.585     55.907     -0.149
            ?-?-?      1.585     55.908     -0.149
            ?-?-?      7.162     37.739      0.481
            ?-?-?      7.152     37.751      0.478
            ?-?-?      7.140     37.753      0.481
            ?-?-?      7.132     51.351      6.805
            ?-?-?      7.123     51.347      6.806
            ?-?-?      4.143     54.337      1.032
            ?-?-?      7.135     51.363      6.806
            ?-?-?      1.338     55.910      4.366
            ?-?-?      7.253     31.281      1.802
            ?-?-?      7.245     31.270      1.799
            ?-?-?      7.234     31.244      1.802
            ?-?-?      0.918     30.639      3.739
            ?-?-?      0.917     30.639      3.740
            ?-?-?      0.919     30.641      3.742
            ?-?-?      3.026     42.251      2.627
            ?-?-?      3.015     42.251      2.621
            ?-?-?      3.016     42.254      2.622
            ?-?-?      5.240     49.317      2.111
            ?-?-?      1.340     55.906      4.367
            ?-?-?      1.339     55.907      4.366
            ?-?-?      0.925     58.104      1.744
            ?-?-?      8.775     57.162      4.710
            ?-?-?      0.922     58.104      1.743
            ?-?-?      7.540     49.786      1.585
            ?-?-?      7.536     49.791      1.584
            ?-?-?      1.698     43.353      3.050
            ?-?-?      8.774     57.165      4.710
            ?-?-?      8.775     57.163      4.710
            ?-?-?      7.528     49.781      1.584
            ?-?-?      1.427     32.524      1.879
            ?-?-?      4.739     54.497      0.670
            ?-?-?      4.746     54.524      0.670
            ?-?-?      4.749     54.524      0.670
            ?-?-?      0.923     58.105      1.745
            ?-?-?      4.096     28.602      7.196
            ?-?-?      1.679     55.752      0.519
            ?-?-?      4.091     28.616      7.197
            ?-?-?      7.048     30.162      3.720
            ?-?-?      7.060     30.177      3.719
            ?-?-?      7.064     30.183      3.720
            ?-?-?      4.063     58.106      4.804
            ?-?-?      4.063     58.106      4.805
            ?-?-?      4.063     58.110      4.804
            ?-?-?      7.512     33.615      2.967
            ?-?-?      1.574     55.751      0.540
            ?-?-?      1.754     55.751      0.547
            ?-?-?      3.002     42.097      4.759
            ?-?-?      2.205     57.486     -0.127
            ?-?-?      2.212     57.493     -0.127
            ?-?-?      2.212     57.489     -0.127
            ?-?-?      7.523     33.636      2.964
            ?-?-?      2.879     53.408      1.141
            ?-?-?      4.085     28.623      7.196
            ?-?-?      7.785     36.292      1.814
            ?-?-?      2.883     53.407      1.142
            ?-?-?      2.872     53.413      1.142
            ?-?-?      7.494     43.042      1.455
            ?-?-?      7.503     43.055      1.454
            ?-?-?      7.506     43.059      1.455
            ?-?-?      7.778     36.305      1.815
            ?-?-?      6.798     39.256      2.702
            ?-?-?      7.782     36.294      1.814
            ?-?-?      2.025     38.675      3.090
            ?-?-?      2.039     38.686      3.087
            ?-?-?      2.045     38.674      3.089
            ?-?-?      1.575     58.262      1.348
            ?-?-?      8.408     30.641      1.869
            ?-?-?      8.409     30.638      1.869
            ?-?-?      8.409     30.638      1.869
            ?-?-?     -0.123     27.031      0.150
            ?-?-?      2.387     37.703      4.805
            ?-?-?      2.387     37.701      4.805
            ?-?-?      2.389     37.703      4.805
            ?-?-?      7.529     33.642      2.967
            ?-?-?      0.944     36.603      2.323
            ?-?-?      6.802     39.263      2.702
            ?-?-?      6.812     46.054      4.171
            ?-?-?      0.428     52.792      4.703
            ?-?-?      0.435     52.776      4.704
            ?-?-?      0.441     52.791      4.703
            ?-?-?      5.100     57.479      4.715
            ?-?-?      5.102     57.479      4.715
            ?-?-?      5.107     57.477      4.715
            ?-?-?      1.040     50.418      4.741
            ?-?-?      1.045     50.413      4.741
            ?-?-?      1.048     50.413      4.741
            ?-?-?      3.153     54.803      7.114
            ?-?-?      6.808     39.261      2.702
            ?-?-?      3.160     54.820      7.115
            ?-?-?      2.667     35.822      7.656
            ?-?-?      2.671     35.821      7.657
            ?-?-?      2.669     35.815      7.657
            ?-?-?      3.162     54.815      7.115
            ?-?-?      6.807     46.077      4.168
            ?-?-?      7.376     48.844      2.066
            ?-?-?      6.792     46.075      4.172
            ?-?-?      0.945     36.605      2.324
            ?-?-?      0.600     57.634      5.078
            ?-?-?      0.609     57.652      5.075
            ?-?-?      0.617     57.660      5.076
            ?-?-?      7.373     48.847      2.067
            ?-?-?      7.373     48.847      2.067
            ?-?-?      0.951     36.604      2.324
            ?-?-?      0.574     46.685      0.991
            ?-?-?      0.589     46.671      0.991
            ?-?-?      6.113     27.715      5.126
            ?-?-?      6.125     27.717      5.124
            ?-?-?      6.135     27.718      5.125
            ?-?-?      1.083     30.954      2.165
            ?-?-?      0.584     46.681      0.990
            ?-?-?      1.060     38.823      3.109
            ?-?-?      1.481     32.984      7.044
            ?-?-?      1.492     32.979      7.044
            ?-?-?      1.497     32.992      7.045
            ?-?-?      1.043     38.809      3.109
            ?-?-?      1.057     38.831      3.106
            ?-?-?      2.049     28.441      2.415
            ?-?-?      2.048     28.442      2.415
            ?-?-?      2.049     28.444      2.415
            ?-?-?      0.595     35.506      7.079
            ?-?-?      0.595     35.506      7.079
            ?-?-?      0.595     35.504      7.079
            ?-?-?      5.476     54.967      1.038
            ?-?-?      5.476     54.967      1.038
            ?-?-?      2.312     57.162      4.710
            ?-?-?      5.476     54.967      1.038
            ?-?-?      0.613     45.077      1.216
            ?-?-?      0.611     45.079      1.216
            ?-?-?      0.611     45.081      1.216
            ?-?-?      1.083     40.685      3.268
            ?-?-?      0.777     55.123      7.112
            ?-?-?      0.777     55.125      7.112
            ?-?-?      2.313     57.163      4.710
            ?-?-?      2.311     57.165      4.710
            ?-?-?      3.186     49.801      3.497
            ?-?-?      3.178     49.797      3.498
            ?-?-?      3.164     49.790      3.499
            ?-?-?      4.767     28.442      1.455
            ?-?-?      4.766     28.443      1.455
            ?-?-?      0.778     55.123      7.111
            ?-?-?      4.769     28.441      1.454
            ?-?-?      7.116     57.491      6.800
            ?-?-?      8.814     58.623      1.684
            ?-?-?      8.804     58.650      1.680
            ?-?-?      8.788     58.662      1.684
            ?-?-?      1.914     51.669      4.022
            ?-?-?      1.912     51.674      4.022
            ?-?-?      8.776     31.928      1.680
            ?-?-?      8.775     31.923      1.680
            ?-?-?      7.811     43.040      7.629
            ?-?-?      8.758     31.922      1.680
            ?-?-?      1.624     36.290      2.247
            ?-?-?      2.434     53.565      4.450
            ?-?-?      2.431     53.570      4.449
            ?-?-?      2.419     53.574      4.450
            ?-?-?      1.913     51.672      4.023
            ?-?-?      7.115     57.477      6.799
            ?-?-?      5.221     46.978      1.440
            ?-?-?      7.105     57.451      6.800
            ?-?-?      7.812     43.038      7.629
            ?-?-?      7.812     43.037      7.629
            ?-?-?      3.308     48.534      1.107
            ?-?-?      3.314     48.538      1.106
            ?-?-?      3.305     48.533      1.106
            ?-?-?      5.234     46.992      1.437
            ?-?-?      5.241     46.989      1.440
            ?-?-?      5.766     26.846      4.342
            ?-?-?      5.776     26.872      4.340
            ?-?-?      5.780     26.889      4.342
            ?-?-?      8.365     28.634      3.735
            ?-?-?      1.565     32.838      2.524
            ?-?-?      8.361     28.646      3.732
            ?-?-?      8.352     28.629      3.736
            ?-?-?      7.135     45.883      4.008
            ?-?-?      7.130     45.867      4.006
            ?-?-?      7.122     45.836      4.009
            ?-?-?      4.773     43.510      3.030
            ?-?-?      1.569     32.836      2.524
            ?-?-?      1.566     32.837      2.524
            ?-?-?      7.684     30.332      1.746
            ?-?-?      3.769     54.672      4.376
            ?-?-?      3.763     54.679      4.374
            ?-?-?      3.753     54.662      4.376
            ?-?-?      7.695     30.325      1.746
            ?-?-?      7.690     30.325      1.747
            ?-?-?      7.257     32.219      1.264
            ?-?-?      7.252     32.208      1.263
            ?-?-?      7.247     32.184      1.264
            ?-?-?      0.935     54.025      2.206
            ?-?-?      7.187     41.494      0.706
            ?-?-?      1.739     29.700      3.013
            ?-?-?      7.200     41.503      0.704
            ?-?-?      9.363     52.153      0.378
            ?-?-?      9.364     52.145      0.376
            ?-?-?      9.350     52.127      0.380
            ?-?-?      7.548     30.344      3.969
            ?-?-?      7.543     30.327      3.966
            ?-?-?      1.740     29.698      3.013
            ?-?-?      1.739     29.698      3.013
            ?-?-?      7.532     30.305      3.969
            ?-?-?      8.416     34.589      2.361
            ?-?-?      9.387     49.673      3.495
            ?-?-?      8.411     34.588      2.359
            ?-?-?      2.756     32.053      1.995
            ?-?-?      9.375     49.677      3.497
            ?-?-?      7.210     41.493      0.706
            ?-?-?      9.391     49.659      3.497
            ?-?-?      8.397     34.560      2.361
            ?-?-?      3.822     32.839      4.729
            ?-?-?      7.531     33.477      2.428
            ?-?-?      8.974     30.638      2.061
            ?-?-?      8.972     30.638      2.061
            ?-?-?      8.971     30.640      2.061
            ?-?-?      6.872     29.548      1.447
            ?-?-?      6.870     29.542      1.446
            ?-?-?      6.860     29.521      1.447
            ?-?-?      3.822     32.836      4.729
            ?-?-?      3.822     32.838      4.729
            ?-?-?      0.615     44.137      0.299
            ?-?-?      7.999     41.658      3.224
            ?-?-?      7.995     41.660      3.220
            ?-?-?      7.982     41.632      3.225
            ?-?-?      0.895     50.571      1.587
            ?-?-?      0.894     50.571      1.588
            ?-?-?      0.893     50.574      1.587
            ?-?-?      7.544     33.484      2.428
            ?-?-?      7.541     33.488      2.425
            ?-?-?      4.391     43.688      3.265
            ?-?-?      8.764     57.517      1.284
            ?-?-?      4.782     33.152      1.890
            ?-?-?      4.398     43.682      3.266
            ?-?-?      8.762     57.532      1.283
            ?-?-?      8.747     57.532      1.285
            ?-?-?      4.378     49.791      3.511
            ?-?-?      4.366     49.783      3.511
            ?-?-?      4.360     49.763      3.511
            ?-?-?      6.859     31.918      1.389
            ?-?-?      6.844     31.897      1.394
            ?-?-?      4.783     33.149      1.889
            ?-?-?      6.867     31.919      1.392
            ?-?-?      4.781     33.152      1.889
            ?-?-?      7.074     58.616      1.623
            ?-?-?      7.066     58.615      1.625
            ?-?-?      5.021     44.020      4.544
            ?-?-?      5.013     44.046      4.541
            ?-?-?      5.001     44.042      4.546
            ?-?-?      7.676     42.725      8.082
            ?-?-?      7.081     58.601      1.624
            ?-?-?      4.407     43.683      3.266
            ?-?-?      8.067     31.756      3.981
            ?-?-?      5.277     54.338      4.796
            ?-?-?      8.054     31.715      3.982
            ?-?-?      8.062     31.739      3.978
            ?-?-?      7.341     28.819      5.480
            ?-?-?     -0.135     58.272      4.627
            ?-?-?     -0.132     58.259      4.627
            ?-?-?      5.276     54.342      4.796
            ?-?-?      5.277     54.337      4.796
            ?-?-?     -0.131     58.259      4.627
            ?-?-?      1.588     55.750     -0.148
            ?-?-?      1.586     55.749     -0.148
            ?-?-?      1.587     55.752     -0.149
            ?-?-?      3.904     50.572      4.798
            ?-?-?      3.903     50.571      4.798
            ?-?-?      3.903     50.574      4.798
            ?-?-?      5.169     39.776      1.726
            ?-?-?      5.163     39.799      1.722
            ?-?-?      5.151     39.791      1.728
            ?-?-?      7.359     28.799      5.478
            ?-?-?      7.350     28.826      5.475
            ?-?-?      7.550     33.830      3.533
            ?-?-?      7.418     33.152      6.880
            ?-?-?      7.568     28.284      7.143
            ?-?-?      5.627     53.715      1.026
            ?-?-?      5.626     53.710      1.026
            ?-?-?      5.625     53.712      1.026
            ?-?-?      7.419     33.149      6.880
            ?-?-?      2.971     27.814      1.646
            ?-?-?      2.971     27.816      1.646
            ?-?-?      9.222     46.647      0.568
            ?-?-?      9.220     46.646      0.569
            ?-?-?      9.216     46.647      0.568
            ?-?-?      2.975     27.814      1.646
            ?-?-?      7.567     28.284      7.143
            ?-?-?      1.918     41.939      2.766
            ?-?-?      1.915     41.939      2.766
            ?-?-?      1.914     41.940      2.766
            ?-?-?      7.554     33.817      3.537
            ?-?-?      7.536     33.800      3.537
            ?-?-?      7.421     33.150      6.880
            ?-?-?      7.568     28.287      7.143
            ?-?-?      3.244     35.210      1.903
            ?-?-?      1.489     36.604      2.182
            ?-?-?      1.490     36.604      2.182
            ?-?-?      1.491     36.602      2.182
            ?-?-?      3.231     35.194      1.904
            ?-?-?      3.240     35.216      1.901
            ?-?-?      0.750     54.339      4.687
            ?-?-?      1.737     42.095      3.013
            ?-?-?      1.735     42.098      3.013
            ?-?-?      1.733     42.101      3.013
            ?-?-?      0.748     54.339      4.687
            ?-?-?      0.750     54.337      4.687
            ?-?-?      0.901     57.165      4.293
            ?-?-?      0.902     57.162      4.293
            ?-?-?      2.025     34.563      2.222
            ?-?-?      0.900     57.166      4.293
            ?-?-?      4.379     31.736      4.750
            ?-?-?      4.376     31.737      4.750
            ?-?-?      4.371     31.741      4.749
            ?-?-?      7.333     53.247      0.827
            ?-?-?      7.335     53.249      0.826
            ?-?-?      7.325     53.244      0.828
            ?-?-?      0.894     28.912      3.633
            ?-?-?      0.894     28.913      3.633
            ?-?-?      0.894     28.914      3.633
            ?-?-?      1.465     53.400      1.130
            ?-?-?      1.369     53.398      1.138
            ?-?-?      1.371     53.397      1.137
            ?-?-?      2.018     34.568      2.222
            ?-?-?      3.747     50.414      4.734
            ?-?-?      2.026     34.545      2.221
            ?-?-?      2.756     29.383      1.740
            ?-?-?      0.748     56.717      4.036
            ?-?-?      3.653     50.400      4.742
            ?-?-?      3.746     50.415      4.732
            ?-?-?      1.445     39.742      1.727
            ?-?-?      1.445     39.743      1.727
            ?-?-?      1.444     39.748      1.727
            ?-?-?      7.695     52.455      4.684
            ?-?-?      7.694     52.457      4.684
            ?-?-?      1.605     50.569      1.217
            ?-?-?      1.602     50.572      1.216
            ?-?-?      1.602     50.572      1.216
            ?-?-?      2.841     29.385      1.727
            ?-?-?      7.697     52.448      4.684
            ?-?-?      2.832     29.385      1.719
            ?-?-?      4.500     46.507     -0.162
            ?-?-?      1.575     55.124      4.746
            ?-?-?      0.756     56.725      4.034
            ?-?-?      0.761     56.719      4.035
            ?-?-?      7.535     33.773      2.961
            ?-?-?      7.547     33.789      2.960
            ?-?-?      7.542     33.787      2.958
            ?-?-?      4.511     46.513     -0.161
            ?-?-?      4.516     46.510     -0.161
            ?-?-?      7.471     51.182      1.400
            ?-?-?      7.483     51.194      1.400
            ?-?-?      7.481     51.204      1.401
            ?-?-?      7.728     32.705      2.381
            ?-?-?      1.241     30.034      4.633
            ?-?-?      7.719     32.697      2.378
            ?-?-?      7.705     32.672      2.381
            ?-?-?      8.969     36.141      2.126
            ?-?-?      8.972     36.138      2.128
            ?-?-?      8.958     36.130      2.127
            ?-?-?      1.240     30.036      4.633
            ?-?-?      3.583     50.887      0.856
            ?-?-?      1.228     30.020      4.633
            ?-?-?      0.870     58.579      2.018
            ?-?-?      0.873     58.576      2.018
            ?-?-?      0.864     58.588      2.017
            ?-?-?      3.588     50.888      0.856
            ?-?-?      3.580     50.885      0.856
            ?-?-?      1.819     40.894      2.499
            ?-?-?      0.758     36.942      7.250
            ?-?-?      5.009     32.524      2.373
            ?-?-?      0.528     30.486      3.706
            ?-?-?      0.534     30.484      3.706
            ?-?-?      0.521     30.483      3.706
            ?-?-?      1.448     50.257      1.868
            ?-?-?      1.446     50.258      1.868
            ?-?-?      1.447     50.258      1.867
            ?-?-?      0.753     36.962      7.248
            ?-?-?      0.744     36.969      7.250
            ?-?-?      1.828     40.876      2.502
            ?-?-?      1.808     40.882      2.503
            ?-?-?      5.014     32.523      2.373
            ?-?-?      5.011     32.523      2.373
            ?-?-?      5.259     42.254      2.868
            ?-?-?     -0.127     31.911      2.408
            ?-?-?     -0.128     31.898      2.407
            ?-?-?     -0.135     31.922      2.407
            ?-?-?      7.130     52.800      4.866
            ?-?-?      7.126     52.810      4.864
            ?-?-?      7.116     52.810      4.866
            ?-?-?      5.262     42.246      2.867
            ?-?-?      4.437     35.992      2.244
            ?-?-?      5.258     42.248      2.868
            ?-?-?      1.521     30.167      4.632
            ?-?-?      1.521     30.168      4.632
            ?-?-?      1.520     30.170      4.632
            ?-?-?      4.442     35.972      2.244
            ?-?-?      3.297     50.886      1.491
            ?-?-?      4.448     35.975      2.241
            ?-?-?      7.960     57.006      3.618
            ?-?-?      7.959     57.008      3.617
            ?-?-?      2.904     33.971      4.102
            ?-?-?      7.960     57.005      3.617
            ?-?-?      0.746     28.908      3.639
            ?-?-?      2.914     33.955      4.102
            ?-?-?      2.918     33.961      4.102
            ?-?-?      1.255     54.967      1.035
            ?-?-?      2.070     39.761      2.633
            ?-?-?      2.052     39.734      2.633
            ?-?-?      0.748     28.912      3.639
            ?-?-?      2.063     39.751      2.631
            ?-?-?      0.747     28.917      3.639
            ?-?-?      4.294     52.762      1.628
            ?-?-?      4.298     52.804      1.628
            ?-?-?      4.229     52.828      1.623
            ?-?-?      8.651     50.574      0.744
            ?-?-?      8.653     50.566      0.745
            ?-?-?      8.649     50.589      0.744
            ?-?-?      3.305     50.259      4.722
            ?-?-?      1.459     42.096      3.012
            ?-?-?      1.461     42.098      3.013
            ?-?-?      4.139     28.894      1.977
            ?-?-?      4.151     28.902      1.977
            ?-?-?      4.155     28.913      1.977
            ?-?-?      3.304     50.259      4.722
            ?-?-?      3.108     31.897      2.054
            ?-?-?      3.305     50.257      4.722
            ?-?-?      2.288     36.604      2.056
            ?-?-?      7.860     27.031      1.385
            ?-?-?      7.860     27.030      1.385
            ?-?-?      7.861     27.030      1.385
            ?-?-?      3.108     31.897      2.053
            ?-?-?      1.684     52.299      1.334
            ?-?-?      1.461     42.098      3.013
            ?-?-?      4.615     58.420      5.172
            ?-?-?      1.682     52.298      1.334
            ?-?-?      1.680     52.301      1.334
            ?-?-?      2.885     27.500      1.562
            ?-?-?      2.884     27.503      1.562
            ?-?-?      2.884     27.501      1.562
            ?-?-?      4.616     58.418      5.172
            ?-?-?      4.614     58.418      5.172
            ?-?-?      5.497     54.216      1.573
            ?-?-?      5.494     54.218      1.573
            ?-?-?      5.479     54.206      1.575
            ?-?-?      1.895     32.367      4.719
            ?-?-?      8.255     36.442      2.218
            ?-?-?      8.262     36.445      2.218
            ?-?-?      8.260     36.446      2.218
            ?-?-?      2.380     37.702      4.732
            ?-?-?      3.109     31.895      2.054
            ?-?-?      3.303     31.894      2.061
            ?-?-?      2.380     37.701      4.733
            ?-?-?      7.117     37.073      6.809
            ?-?-?      2.383     37.702      4.733
            ?-?-?      3.304     31.892      2.061
            ?-?-?      3.303     31.898      2.061
            ?-?-?      2.603     54.022      0.972
            ?-?-?      2.601     54.026      0.972
            ?-?-?      2.601     54.026      0.972
            ?-?-?      3.633     30.985      4.666
            ?-?-?      3.627     30.971      4.668
            ?-?-?      4.289     37.858      4.751
            ?-?-?      4.288     37.859      4.750
            ?-?-?      4.289     37.861      4.750
            ?-?-?      3.642     30.976      4.668
            ?-?-?      7.117     37.079      6.809
            ?-?-?      2.800     55.298      4.245
            ?-?-?      7.114     37.069      6.810
            ?-?-?      3.298     31.740      2.079
            ?-?-?      3.301     31.738      2.080
            ?-?-?      1.764     55.123      1.517
            ?-?-?      1.765     55.125      1.517
            ?-?-?      1.851     55.123      1.510
            ?-?-?      3.300     31.740      2.080
            ?-?-?      2.801     55.280      4.244
            ?-?-?      6.526     38.641      2.890
            ?-?-?      6.537     38.657      2.888
            ?-?-?      6.541     38.663      2.890
            ?-?-?      2.804     55.280      4.244
            ?-?-?      8.410     40.683      2.850
            ?-?-?      5.247     28.797      1.840
            ?-?-?      5.249     28.777      1.841
            ?-?-?      5.240     28.775      1.841
            ?-?-?      8.413     40.681      2.850
            ?-?-?      8.412     40.681      2.850
            ?-?-?      4.733     58.311      1.828
            ?-?-?      4.747     58.299      1.828
            ?-?-?      4.742     58.312      1.826
            ?-?-?      6.870     50.581      7.549
            ?-?-?      6.868     50.571      7.548
            ?-?-?      6.855     50.564      7.549
            ?-?-?      1.438     50.258      4.755
            ?-?-?      1.437     50.256      4.755
            ?-?-?      4.765     26.873      3.653
            ?-?-?      1.439     50.257      4.755
            ?-?-?      2.070     57.950      4.068
            ?-?-?      7.126     45.879      4.184
            ?-?-?      7.112     45.868      4.184
            ?-?-?      7.123     45.868      4.182
            ?-?-?      4.767     26.872      3.653
            ?-?-?      4.765     26.875      3.653
            ?-?-?      2.071     57.947      4.068
            ?-?-?      2.069     57.948      4.068
            ?-?-?      3.155     32.571      1.749
            ?-?-?      7.565     34.561      1.711
            ?-?-?      1.463     32.207      1.620
            ?-?-?      1.459     32.211      1.620
            ?-?-?      1.460     32.210      1.620
            ?-?-?      3.740     58.576      1.649
            ?-?-?      3.737     58.571      1.649
            ?-?-?      3.735     58.585      1.649
            ?-?-?      7.570     34.571      1.710
            ?-?-?      7.567     34.564      1.711
            ?-?-?      2.572     27.353      4.374
            ?-?-?      7.114     46.058      4.179
            ?-?-?      7.109     46.075      4.174
            ?-?-?      7.096     46.051      4.179
            ?-?-?      2.585     27.344      4.374
            ?-?-?      2.576     27.343      4.374
            ?-?-?      2.282     46.648      0.567
            ?-?-?      2.279     46.648      0.567
            ?-?-?      2.279     46.650      0.567
            ?-?-?      3.175     32.554      1.748
            ?-?-?      3.166     32.571      1.745
            ?-?-?      0.170     43.038      0.879
            ?-?-?      4.252     28.281      4.703
            ?-?-?      0.169     43.039      0.879
            ?-?-?      4.263     28.279      4.701
            ?-?-?      5.413     51.357      6.121
            ?-?-?      8.818     53.240      0.922
            ?-?-?      8.819     53.241      0.922
            ?-?-?      8.815     53.242      0.921
            ?-?-?      3.234     43.039      1.633
            ?-?-?      3.230     43.039      1.633
            ?-?-?      3.912     43.510      3.078
            ?-?-?      3.233     43.036      1.633
            ?-?-?      4.302     35.376      2.079
            ?-?-?      4.296     35.391      2.077
            ?-?-?      4.289     35.391      2.080
            ?-?-?      1.829     34.274      3.972
            ?-?-?      1.820     34.273      3.971
            ?-?-?      1.809     34.260      3.973
            ?-?-?      0.169     43.040      0.879
            ?-?-?      4.270     28.282      4.702
            ?-?-?      7.659     50.729      7.827
            ?-?-?     10.473     58.732      0.142
            ?-?-?      6.633     27.331      1.544
            ?-?-?      4.429     56.065      4.759
            ?-?-?      4.724     52.769      4.868
            ?-?-?      7.659     50.728      7.827
            ?-?-?     10.471     58.732      0.142
            ?-?-?     10.470     58.733      0.142
            ?-?-?      7.659     50.727      7.827
            ?-?-?      6.643     27.349      1.543
            ?-?-?      6.642     27.334      1.543
            ?-?-?      8.032     52.455      4.687
            ?-?-?      8.031     52.458      4.687
            ?-?-?      4.774     53.241      0.738
            ?-?-?      4.773     53.240      0.738
            ?-?-?      4.775     53.240      0.738
            ?-?-?      1.673     29.071      1.443
            ?-?-?      8.032     52.455      4.687
            ?-?-?      5.019     30.169      4.712
            ?-?-?      3.731     41.000      1.605
            ?-?-?      5.691     27.828      1.563
            ?-?-?      5.684     27.820      1.562
            ?-?-?      7.085     58.293      1.836
            ?-?-?      7.079     58.292      1.835
            ?-?-?      7.068     58.270      1.836
            ?-?-?      2.370     34.562      2.237
            ?-?-?      1.720     28.026      3.233
            ?-?-?      1.642     28.050      3.235
            ?-?-?      1.631     28.050      3.235
            ?-?-?      2.371     34.565      2.237
            ?-?-?      2.370     34.563      2.237
            ?-?-?      3.729     40.999      1.603
            ?-?-?      3.727     40.997      1.600
            ?-?-?      5.693     27.825      1.562
            ?-?-?      0.143     39.735      1.727
            ?-?-?      0.747     53.429      2.549
            ?-?-?      0.749     53.411      2.549
            ?-?-?      0.742     53.413      2.549
            ?-?-?      3.410     34.875      2.671
            ?-?-?      3.407     34.879      2.671
            ?-?-?      0.142     39.742      1.726
            ?-?-?      3.407     34.878      2.671
            ?-?-?      0.136     39.752      1.726
            ?-?-?      1.569     43.508      4.709
            ?-?-?      1.567     43.508      4.709
            ?-?-?      1.566     43.510      4.709
            ?-?-?      3.470     27.838      4.724
            ?-?-?      4.261     27.790      3.469
            ?-?-?      1.536     28.293      2.066
            ?-?-?      1.543     28.292      2.066
            ?-?-?      1.533     28.295      2.066
            ?-?-?      7.873     29.384      1.663
            ?-?-?      7.874     29.384      1.663
            ?-?-?      7.867     29.377      1.664
            ?-?-?      1.759     54.025      0.977
            ?-?-?      3.464     27.818      4.721
            ?-?-?      3.452     27.791      4.723
            ?-?-?      1.466     55.907      1.051
            ?-?-?      1.464     55.907      1.051
            ?-?-?      1.463     55.910      1.051
            ?-?-?      1.760     54.025      0.977
            ?-?-?      1.759     54.025      0.977
            ?-?-?      4.276     27.818      3.469
            ?-?-?      4.271     27.806      3.469
            ?-?-?      8.010     58.733      4.158
            ?-?-?      1.073     44.290      4.178
            ?-?-?      0.432     54.692      4.614
            ?-?-?      1.084     44.302      4.180
            ?-?-?      8.011     58.733      4.158
            ?-?-?      1.059     44.266      4.180
            ?-?-?      1.712     30.167      4.716
            ?-?-?      1.711     30.169      4.716
            ?-?-?      0.447     54.692      4.613
            ?-?-?      0.446     54.703      4.611
            ?-?-?      1.711     30.170      4.715
            ?-?-?      4.773     28.286      1.961
            ?-?-?      7.078     30.347      3.729
            ?-?-?      7.073     30.355      3.726
            ?-?-?      7.062     30.353      3.729
            ?-?-?      8.418     31.933      1.455
            ?-?-?      8.407     31.954      1.453
            ?-?-?      8.397     31.952      1.456
            ?-?-?      8.015     58.733      4.158
            ?-?-?      1.892     49.939      4.553
            ?-?-?      0.929     53.396      0.369
            ?-?-?      5.257     31.737      2.627
            ?-?-?      5.257     31.738      2.628
            ?-?-?      5.256     31.740      2.628
            ?-?-?      1.699     27.499      2.257
            ?-?-?      1.889     49.938      4.553
            ?-?-?      1.880     49.932      4.553
            ?-?-?      1.398     32.377      2.353
            ?-?-?      1.391     32.365      2.353
            ?-?-?      1.384     32.354      2.354
            ?-?-?      0.931     53.396      0.369
            ?-?-?      0.930     53.396      0.369
            ?-?-?      1.692     27.489      2.257
            ?-?-?      1.682     27.485      2.258
            ?-?-?      1.606     57.162      1.451
            ?-?-?      2.843     30.170      3.007
            ?-?-?      1.606     57.169      1.451
            ?-?-?      3.272     35.195      2.075
            ?-?-?      3.266     35.195      2.075
            ?-?-?      3.261     35.207      2.075
            ?-?-?      5.142     51.671      4.725
            ?-?-?      0.449     27.031      0.146
            ?-?-?      0.445     27.032      0.146
            ?-?-?      0.454     27.028      0.146
            ?-?-?      2.842     30.169      3.007
            ?-?-?      2.841     30.171      3.007
            ?-?-?      2.830     54.496      0.667
            ?-?-?      1.608     57.164      1.451
            ?-?-?      2.740     35.009      7.453
            ?-?-?      3.423     55.282      4.715
            ?-?-?      3.420     55.274      4.716
            ?-?-?      3.412     55.303      4.715
            ?-?-?      3.891     44.015      4.546
            ?-?-?      3.888     44.032      4.544
            ?-?-?      3.877     44.029      4.546
            ?-?-?      2.647     52.469      0.773
            ?-?-?      2.406     32.014      2.218
            ?-?-?      2.399     32.046      2.213
            ?-?-?      2.396     32.059      2.214
            ?-?-?      2.653     52.456      0.773
            ?-?-?      2.650     52.455      0.773
            ?-?-?      8.169     57.337      1.466
            ?-?-?      2.753     35.048      7.453
            ?-?-?      2.746     35.031      7.452
            ?-?-?      8.178     57.346      1.467
            ?-?-?      4.836     58.731      1.911
            ?-?-?      8.185     57.335      1.467
            ?-?-?      1.075     53.863      4.020
            ?-?-?      1.078     53.862      4.020
            ?-?-?      1.068     53.868      4.019
            ?-?-?      6.862     55.478      0.770
            ?-?-?      6.851     55.462      0.774
            ?-?-?      4.840     58.732      1.911
            ?-?-?      6.867     55.470      0.774
            ?-?-?      4.834     58.733      1.911
            ?-?-?      7.635     37.389      7.126
            ?-?-?      7.634     37.389      7.126
            ?-?-?      8.983     53.242      0.739
            ?-?-?      8.977     53.229      0.740
            ?-?-?      7.635     37.387      7.126
            ?-?-?      8.972     53.229      0.738
            ?-?-?      3.844     46.962      4.736
            ?-?-?      7.112     37.392      7.322
            ?-?-?      7.127     37.386      7.326
            ?-?-?      3.843     46.962      4.736
            ?-?-?      6.291     27.687      1.559
            ?-?-?      3.847     46.962      4.736
            ?-?-?      6.277     27.673      1.563
            ?-?-?      6.297     27.684      1.563
            ?-?-?      8.037     30.180      3.732
            ?-?-?      7.115     37.391      7.323
            ?-?-?      7.869     29.532      1.658
            ?-?-?      8.029     30.163      3.730
            ?-?-?      8.016     30.153      3.733
            ?-?-?      0.181     43.196      1.455
            ?-?-?      0.179     43.196      1.455
            ?-?-?      3.863     43.510      3.037
            ?-?-?      0.179     43.197      1.455
            ?-?-?      7.873     29.548      1.659
            ?-?-?      7.860     29.521      1.660
            ?-?-?      8.493     57.956      0.917
            ?-?-?      8.489     57.963      0.917
            ?-?-?      2.904     39.656      1.069
            ?-?-?      8.504     57.949      0.917
            ?-?-?      2.603     34.732      2.239
            ?-?-?      3.967     37.737      3.071
            ?-?-?      2.910     39.631      1.073
            ?-?-?      2.890     39.644      1.074
            ?-?-?      7.110     54.809      7.303
            ?-?-?      7.108     54.809      7.303
            ?-?-?      7.108     54.810      7.303
            ?-?-?      2.601     34.716      2.237
            ?-?-?      1.550     57.478      1.743
            ?-?-?      4.131     30.477      3.789
            ?-?-?      4.130     30.480      3.789
            ?-?-?      4.125     30.481      3.789
            ?-?-?      3.992     37.757      3.070
            ?-?-?      3.981     37.761      3.067
            ?-?-?      2.590     34.687      2.240
            ?-?-?      1.697     27.641      2.271
            ?-?-?      3.699     27.655      7.781
            ?-?-?      2.095     44.004      4.545
            ?-?-?      2.089     43.986      4.544
            ?-?-?      2.079     43.960      4.545
            ?-?-?      1.712     27.661      2.271
            ?-?-?      1.707     27.650      2.269
            ?-?-?      0.731     54.345      1.936
            ?-?-?      4.954     53.261      0.831
            ?-?-?      4.957     53.252      0.831
            ?-?-?      4.950     53.260      0.831
            ?-?-?      0.731     54.338      1.936
            ?-?-?      0.731     54.341      1.936
            ?-?-?      3.716     27.663      7.781
            ?-?-?      3.714     27.658      7.780
            ?-?-?      7.921     31.601      3.197
            ?-?-?      8.151     30.484      1.924
            ?-?-?      0.830     57.321      1.461
            ?-?-?      1.574     39.431      2.814
            ?-?-?      1.573     39.431      2.813
            ?-?-?      8.151     30.483      1.924
            ?-?-?      8.406     54.650      4.607
            ?-?-?      8.405     54.654      4.607
            ?-?-?      8.404     54.656      4.607
            ?-?-?      1.571     39.429      2.816
            ?-?-?      0.828     57.319      1.461
            ?-?-?      0.829     57.322      1.461
            ?-?-?      7.919     31.585      3.195
            ?-?-?      7.904     31.564      3.197
            ?-?-?      8.151     30.479      1.924
            ?-?-?      7.328     51.215      3.523
            ?-?-?     10.690     27.216      7.060
            ?-?-?     10.695     27.186      7.060
            ?-?-?     10.696     27.197      7.060
            ?-?-?      3.576     51.675      4.736
            ?-?-?      3.578     51.671      4.736
            ?-?-?      3.578     51.665      4.736
            ?-?-?      3.929     35.661      4.804
            ?-?-?      3.929     35.661      4.804
            ?-?-?      7.320     51.190      3.526
            ?-?-?      3.928     35.665      4.804
            ?-?-?      7.334     51.221      3.525
            ?-?-?      3.005     27.501      1.693
            ?-?-?      7.847     56.237      0.596
            ?-?-?      7.843     56.228      0.596
            ?-?-?      7.830     56.211      0.596
            ?-?-?      3.006     27.500      1.692
            ?-?-?      7.763     53.240      4.682
            ?-?-?      3.006     27.499      1.693
            ?-?-?      7.768     53.239      4.682
            ?-?-?      7.765     53.239      4.682
            ?-?-?      1.909     53.553      1.228
            ?-?-?      7.111     35.369      1.673
            ?-?-?      7.108     35.368      1.670
            ?-?-?      7.093     35.346      1.673
            ?-?-?      6.317     35.355      6.879
            ?-?-?      6.309     35.347      6.876
            ?-?-?      6.296     35.336      6.879
            ?-?-?      1.255     54.361      1.569
            ?-?-?      1.253     54.344      1.570
            ?-?-?      1.244     54.352      1.570
            ?-?-?      1.909     53.553      1.228
            ?-?-?      1.909     53.556      1.228
            ?-?-?      3.666     48.532      1.110
            ?-?-?      6.808     41.159      7.118
            ?-?-?      1.492     34.409      2.597
            ?-?-?      1.478     34.380      2.600
            ?-?-?      2.305     57.479      1.297
            ?-?-?      2.300     57.487      1.297
            ?-?-?      2.291     57.487      1.297
            ?-?-?      1.493     34.424      2.600
            ?-?-?      6.798     41.132      7.121
            ?-?-?      6.811     41.173      7.121
            ?-?-?      2.102     34.260      1.754
            ?-?-?      7.008     58.732      7.250
            ?-?-?      7.005     58.733      7.250
            ?-?-?      7.004     58.733      7.250
            ?-?-?      1.348     58.416      1.555
            ?-?-?      1.058     58.262      0.871
            ?-?-?      1.345     58.421      1.556
            ?-?-?      5.261     53.861      1.027
            ?-?-?      5.260     53.868      1.027
            ?-?-?      5.258     53.870      1.027
            ?-?-?      1.346     58.419      1.556
            ?-?-?      2.100     34.249      1.755
            ?-?-?      2.099     46.646      0.575
            ?-?-?      2.099     46.649      0.576
            ?-?-?      2.099     46.648      0.576
            ?-?-?      8.510     32.380      1.816
            ?-?-?      8.501     32.394      1.815
            ?-?-?      8.492     32.394      1.816
            ?-?-?      0.591     50.886      0.858
            ?-?-?      2.101     34.248      1.752
            ?-?-?      3.114     30.491      1.877
            ?-?-?      4.026     51.672      4.729
            ?-?-?      1.280     54.967      0.953
            ?-?-?      3.118     30.482      1.877
            ?-?-?      3.116     30.483      1.877
            ?-?-?      2.199     51.201      0.582
            ?-?-?      2.200     51.199      0.583
            ?-?-?      3.010     32.365      1.811
            ?-?-?      3.009     32.366      1.811
            ?-?-?      3.009     32.369      1.811
            ?-?-?      2.199     51.198      0.582
            ?-?-?      4.028     51.670      4.729
            ?-?-?      4.027     51.670      4.729
            ?-?-?      4.614     28.287      2.060
            ?-?-?      4.616     28.285      2.060
            ?-?-?      1.661     27.817      4.714
            ?-?-?      1.660     27.817      4.714
            ?-?-?      2.559     29.385      1.743
            ?-?-?      1.662     27.814      4.714
            ?-?-?      4.615     28.286      2.060
            ?-?-?      7.234     57.022      1.436
            ?-?-?      7.229     57.007      1.435
            ?-?-?      7.221     56.989      1.436
            ?-?-?      3.552     57.813      4.080
            ?-?-?      3.937     34.757      1.795
            ?-?-?      3.932     34.764      1.793
            ?-?-?      3.924     34.757      1.795
            ?-?-?      0.910     28.636      0.166
            ?-?-?      0.903     28.647      0.163
            ?-?-?      0.893     28.639      0.168
            ?-?-?      9.265     54.038      5.267
            ?-?-?      9.261     54.021      5.265
            ?-?-?      9.247     53.998      5.267
            ?-?-?      3.556     57.814      4.081
            ?-?-?      2.305     27.814      1.571
            ?-?-?      3.538     57.800      4.081
            ?-?-?      1.802     40.839      3.194
            ?-?-?      1.801     40.843      3.196
            ?-?-?      1.794     40.842      3.195
            ?-?-?      2.307     27.814      1.571
            ?-?-?      0.579     36.953      2.547
            ?-?-?      2.302     27.818      1.571
            ?-?-?      2.067     32.053      4.787
            ?-?-?      5.865     31.894      5.145
            ?-?-?      5.864     31.898      5.145
            ?-?-?      0.569     36.932      2.550
            ?-?-?      5.865     31.895      5.145
            ?-?-?      0.587     36.945      2.550
            ?-?-?      4.511     32.051      2.486
            ?-?-?      1.949     36.919      2.538
            ?-?-?      2.245     33.467      4.729
            ?-?-?      2.244     33.465      4.729
            ?-?-?      4.502     55.594      0.517
            ?-?-?      6.318     52.483      0.617
            ?-?-?      6.309     52.492      0.614
            ?-?-?      6.295     52.481      0.617
            ?-?-?      2.574     31.739      2.122
            ?-?-?      2.574     31.738      2.122
            ?-?-?      2.573     31.741      2.122
            ?-?-?      2.241     33.463      4.728
            ?-?-?      4.510     32.054      2.486
            ?-?-?      3.291     32.524      1.967
            ?-?-?      4.509     32.053      2.485
            ?-?-?      1.950     36.917      2.538
            ?-?-?      3.291     32.526      1.967
            ?-?-?      1.951     36.917      2.538
            ?-?-?      3.292     32.524      1.967
            ?-?-?      4.074     54.968      4.741
            ?-?-?      4.074     54.969      4.742
            ?-?-?      4.075     54.967      4.742
            ?-?-?      7.226     26.866      4.191
            ?-?-?      5.393     51.036      4.949
            ?-?-?      7.562     53.252      0.829
            ?-?-?      7.564     53.247      0.829
            ?-?-?      7.559     53.260      0.829
            ?-?-?      1.058     39.768      1.727
            ?-?-?      1.055     39.770      1.727
            ?-?-?      1.043     39.796      1.729
            ?-?-?      3.890     30.954      4.669
            ?-?-?      7.224     26.863      4.191
            ?-?-?      7.220     26.863      4.191
            ?-?-?      3.891     30.953      4.669
            ?-?-?      3.890     30.954      4.669
            ?-?-?      1.426     34.128      5.772
            ?-?-?      1.419     34.127      5.771
            ?-?-?      1.406     34.129      5.773
            ?-?-?      5.411     51.062      4.946
            ?-?-?      5.406     51.057      4.942
            ?-?-?      9.102     29.754      1.621
            ?-?-?      9.090     29.735      1.625
            ?-?-?      4.155     35.092      3.481
            ?-?-?      9.111     29.734      1.625
            ?-?-?      0.931     53.407      2.904
            ?-?-?      0.930     53.392      2.903
            ?-?-?      0.914     53.378      2.905
            ?-?-?      0.605     48.062      0.447
            ?-?-?      0.605     48.060      0.446
            ?-?-?      4.160     35.069      3.484
            ?-?-?      0.606     48.060      0.447
            ?-?-?      4.142     35.088      3.484
            ?-?-?      2.322     36.447      1.570
            ?-?-?      2.319     36.449      1.570
            ?-?-?      4.354     53.235      0.895
            ?-?-?      4.354     53.232      0.895
            ?-?-?      2.321     36.441      1.570
            ?-?-?      4.352     53.241      0.896
            ?-?-?      0.446     48.219      4.716
            ?-?-?      3.001     35.204      1.957
            ?-?-?      3.015     35.209      1.956
            ?-?-?      3.009     35.212      1.957
            ?-?-?      0.448     48.216      4.717
            ?-?-?      7.730     38.957      2.836
            ?-?-?      0.446     48.217      4.717
            ?-?-?      6.869     33.476      6.670
            ?-?-?      9.244     57.686      1.412
            ?-?-?      9.251     57.668      1.414
            ?-?-?      7.732     38.956      2.836
            ?-?-?      9.231     57.679      1.414
            ?-?-?      2.319     55.750      1.073
            ?-?-?      2.322     55.759      1.073
            ?-?-?      2.308     55.742      1.072
            ?-?-?      8.340     27.834      1.720
            ?-?-?      8.334     27.823      1.719
            ?-?-?      8.326     27.799      1.722
            ?-?-?      7.731     38.957      2.836
            ?-?-?      6.891     33.505      6.669
            ?-?-?      6.884     33.499      6.666
            ?-?-?      1.511     39.761      2.848
            ?-?-?      7.492     55.307      4.238
            ?-?-?      4.764     28.915      1.570
            ?-?-?      7.504     55.323      4.237
            ?-?-?      0.931     53.374      1.937
            ?-?-?      0.927     53.387      1.937
            ?-?-?      0.920     53.392      1.936
            ?-?-?      8.049     27.688      1.657
            ?-?-?      8.046     27.694      1.655
            ?-?-?      4.765     28.912      1.570
            ?-?-?      4.765     28.913      1.570
            ?-?-?      8.035     27.683      1.658
            ?-?-?      1.903     43.352      2.992
            ?-?-?      7.080     53.705      4.162
            ?-?-?      7.507     55.316      4.239
            ?-?-?      1.904     43.352      2.992
            ?-?-?      1.508     39.768      2.848
            ?-?-?      1.498     39.778      2.848
            ?-?-?      7.091     53.706      4.162
            ?-?-?      7.092     53.715      4.162
            ?-?-?      1.903     43.353      2.992
            ?-?-?      8.826     35.190      2.078
            ?-?-?      8.744     57.695      1.279
            ?-?-?      8.760     57.707      1.274
            ?-?-?      2.228     31.427      2.067
            ?-?-?      2.226     31.425      2.064
            ?-?-?      2.228     31.421      2.065
            ?-?-?      1.304     54.496      4.698
            ?-?-?      8.815     35.177      2.081
            ?-?-?      8.766     57.685      1.278
            ?-?-?      8.835     35.200      2.080
            ?-?-?      0.914     44.040      3.080
            ?-?-?      0.920     44.021      3.082
            ?-?-?      4.733     37.415      7.576
            ?-?-?      0.902     44.052      3.082
            ?-?-?      4.742     37.434      7.574
            ?-?-?      4.748     37.422      7.576
            ?-?-?      0.938     36.292      2.329
            ?-?-?      1.722     29.385      4.719
            ?-?-?      0.947     36.289      2.327
            ?-?-?      3.168     51.668      4.022
            ?-?-?      0.935     36.291      2.329
            ?-?-?      3.169     51.668      4.020
            ?-?-?      3.157     51.675      4.017
            ?-?-?      4.157     44.135      4.751
            ?-?-?      4.160     44.138      4.750
            ?-?-?      0.449     48.243      0.076
            ?-?-?      0.459     48.213      0.077
            ?-?-?      0.460     48.223      0.077
            ?-?-?      4.158     44.137      4.751
            ?-?-?      4.058     55.152      5.675
            ?-?-?      4.044     55.157      5.676
            ?-?-?      4.401     54.494      4.756
            ?-?-?      4.397     54.496      4.755
            ?-?-?      7.287     57.796      7.011
            ?-?-?      7.302     57.807      7.010
            ?-?-?      7.298     57.809      7.006
            ?-?-?      2.091     36.447      2.328
            ?-?-?      4.065     55.155      5.676
            ?-?-?      4.397     54.496      4.755
            ?-?-?      1.427     42.097      2.941
            ?-?-?      1.476     28.286      1.961
            ?-?-?      3.022     56.851      1.552
            ?-?-?      2.957     56.845      1.597
            ?-?-?      3.013     56.848      1.542
            ?-?-?      7.081     26.905      1.624
            ?-?-?      7.074     26.912      1.622
            ?-?-?      7.064     26.921      1.625
            ?-?-?      0.149     31.950      1.376
            ?-?-?      2.746     31.580      2.223
            ?-?-?      2.746     31.582      2.223
            ?-?-?      5.675     55.122      4.804
            ?-?-?      5.675     55.123      4.804
            ?-?-?      5.674     55.125      4.804
            ?-?-?      0.165     31.917      1.377
            ?-?-?      3.064     26.870      3.977
            ?-?-?      0.133     31.955      1.382
            ?-?-?      3.060     58.733      3.973
            ?-?-?      3.065     26.875      3.978
            ?-?-?      3.062     26.875      3.978
            ?-?-?      7.336     40.371      3.338
            ?-?-?      3.061     58.733      3.973
            ?-?-?      2.747     31.580      2.223
            ?-?-?      3.061     58.727      3.973
            ?-?-?      7.337     40.370      3.338
            ?-?-?      0.930     55.906      1.735
            ?-?-?      0.968     29.852      4.716
            ?-?-?      0.966     29.860      4.716
            ?-?-?      1.047     55.918      4.368
            ?-?-?      1.043     55.918      4.366
            ?-?-?      1.035     55.915      4.368
            ?-?-?      0.969     29.856      4.716
            ?-?-?      0.929     55.908      1.734
            ?-?-?      0.928     55.907      1.735
            ?-?-?      7.950     45.871      7.747
            ?-?-?      7.950     45.854      7.747
            ?-?-?      7.938     45.848      7.748
            ?-?-?      7.339     40.371      3.338
            ?-?-?      8.776     29.555      1.616
            ?-?-?      4.243     55.281      4.748
            ?-?-?      4.243     55.282      4.748
            ?-?-?      4.354     55.280      4.757
            ?-?-?      0.585     43.237      2.878
            ?-?-?      0.593     43.254      2.876
            ?-?-?      0.597     43.243      2.878
            ?-?-?      5.182     41.000      2.870
            ?-?-?      5.182     41.000      2.870
            ?-?-?      5.184     40.997      2.870
            ?-?-?      8.766     29.553      1.618
            ?-?-?      8.782     29.555      1.618
            ?-?-?      1.273     57.162      4.713
            ?-?-?      7.785     58.292      1.824
            ?-?-?      0.156     58.326      1.549
            ?-?-?      0.143     58.336      1.554
            ?-?-?      0.157     58.306      1.548
            ?-?-?      1.270     57.164      4.713
            ?-?-?      1.270     57.168      4.712
            ?-?-?      7.804     58.302      1.823
            ?-?-?      7.799     58.317      1.821
            ?-?-?      6.944     54.820      5.007
            ?-?-?      7.226     29.070      2.073
            ?-?-?      7.214     29.044      2.076
            ?-?-?      8.095     40.208      2.663
            ?-?-?      8.096     40.210      2.662
            ?-?-?      8.088     40.213      2.663
            ?-?-?      6.947     54.809      5.007
            ?-?-?      6.949     54.811      5.008
            ?-?-?      0.860     26.888      2.119
            ?-?-?      2.076     48.989      4.043
            ?-?-?      2.075     49.001      4.043
            ?-?-?      2.074     49.004      4.043
            ?-?-?      1.919     50.572      1.586
            ?-?-?      0.854     26.876      2.117
            ?-?-?      0.847     26.855      2.119
            ?-?-?      4.910     48.930      4.701
            ?-?-?      7.234     29.089      2.076
            ?-?-?      3.782     42.097      2.883
            ?-?-?      4.919     48.903      4.699
            ?-?-?      0.770     42.255      2.868
            ?-?-?      3.782     42.095      2.883
            ?-?-?      3.781     42.102      2.883
            ?-?-?      7.128     39.130      2.688
            ?-?-?      7.123     39.119      2.686
            ?-?-?      7.114     39.100      2.690
            ?-?-?      0.773     42.255      2.868
            ?-?-?      4.924     48.889      4.701
            ?-?-?      0.767     42.257      2.868
            ?-?-?      8.008     30.656      3.924
            ?-?-?      7.998     30.656      3.926
            ?-?-?      0.736     33.789      5.765
            ?-?-?      0.732     33.773      5.765
            ?-?-?      0.720     33.745      5.765
            ?-?-?      8.012     30.657      3.925
            ?-?-?      2.593     54.967      0.957
            ?-?-?     -0.158     29.400      1.903
            ?-?-?      0.908     57.005      4.763
            ?-?-?      0.906     57.006      4.763
            ?-?-?      0.906     57.007      4.763
            ?-?-?      2.594     54.965      0.957
            ?-?-?      2.593     54.967      0.957
            ?-?-?      4.755     54.967      5.682
            ?-?-?      4.756     54.966      5.682
            ?-?-?      4.755     54.967      5.682
            ?-?-?      7.835     33.672      2.962
            ?-?-?      7.828     33.678      2.960
            ?-?-?      7.814     33.660      2.964
            ?-?-?     -0.156     29.386      1.903
            ?-?-?     -0.156     29.377      1.904
            ?-?-?      0.916     55.754      0.541
            ?-?-?      3.038     42.255      2.447
            ?-?-?      1.459     45.075      1.209
            ?-?-?      1.462     45.078      1.209
            ?-?-?      3.039     42.254      2.447
            ?-?-?      2.895     55.750      4.501
            ?-?-?      2.894     55.750      4.500
            ?-?-?      2.895     55.753      4.500
            ?-?-?      1.460     45.081      1.209
            ?-?-?      0.917     55.753      0.541
            ?-?-?      0.914     55.751      0.541
            ?-?-?      3.039     42.253      2.447
            ?-?-?      8.752     35.106      2.667
            ?-?-?      5.669     55.124      4.743
            ?-?-?      5.668     55.122      4.743
            ?-?-?      8.963     31.740      1.964
            ?-?-?      8.972     31.746      1.965
            ?-?-?      8.967     31.744      1.965
            ?-?-?      2.736     31.751      1.543
            ?-?-?      2.743     31.733      1.543
            ?-?-?      5.667     55.127      4.743
            ?-?-?      8.741     35.098      2.672
            ?-?-?      2.751     31.731      1.541
            ?-?-?      8.762     35.077      2.673
            ?-?-?      1.901     31.111      4.728
            ?-?-?     -0.158     56.679      1.686
            ?-?-?      8.480     26.887      1.445
            ?-?-?      8.473     26.861      1.445
            ?-?-?      8.479     26.875      1.442
            ?-?-?      1.901     31.111      4.728
            ?-?-?      1.901     31.112      4.728
            ?-?-?     -0.144     56.713      1.686
            ?-?-?     -0.148     56.704      1.684
            ?-?-?      2.669     41.620      1.732
            ?-?-?      9.077     35.976      2.289
            ?-?-?      9.083     35.976      2.288
            ?-?-?      9.082     35.978      2.289
            ?-?-?      1.260     50.102      1.407
            ?-?-?      1.258     50.102      1.404
            ?-?-?      1.262     50.102      1.407
            ?-?-?      2.663     41.600      1.733
            ?-?-?      2.677     41.637      1.733
            ?-?-?      8.262     43.181      0.875
            ?-?-?      8.273     43.195      0.874
            ?-?-?      8.272     43.209      0.875
            ?-?-?      1.762     26.880      2.115
            ?-?-?      1.766     26.875      2.116
            ?-?-?      1.768     26.874      2.115
            ?-?-?      5.160     39.797      1.737
            ?-?-?      7.300     55.123      0.957
            ?-?-?      7.299     55.123      0.957
            ?-?-?      7.298     55.125      0.957
            ?-?-?      5.190     39.775      1.737
            ?-?-?      5.180     39.801      1.731
            ?-?-?      3.660     31.424      1.917
            ?-?-?      3.672     31.436      1.917
            ?-?-?     10.697     49.160      6.977
            ?-?-?      3.672     31.425      1.916
            ?-?-?      2.989     27.657      1.658
            ?-?-?     10.699     49.159      6.977
            ?-?-?     10.698     49.159      6.977
            ?-?-?      2.989     27.659      1.658
            ?-?-?      1.536     58.412      2.000
            ?-?-?      2.993     27.655      1.659
            ?-?-?      1.523     58.397      2.000
            ?-?-?      7.741     55.436      0.239
            ?-?-?      4.768     31.582      3.750
            ?-?-?      7.730     55.433      0.239
            ?-?-?      1.545     58.426      2.000
            ?-?-?      7.734     55.437      0.238
            ?-?-?      3.139     39.114      2.655
            ?-?-?      3.138     39.113      2.655
            ?-?-?      3.138     39.116      2.655
            ?-?-?      4.770     31.580      3.750
            ?-?-?      4.769     31.580      3.750
            ?-?-?      1.584     31.742      4.714
            ?-?-?      5.688     28.011      1.563
            ?-?-?      5.696     28.002      1.562
            ?-?-?      5.701     27.988      1.563
            ?-?-?      2.822     54.968      0.958
            ?-?-?      2.823     54.966      0.958
            ?-?-?      2.824     54.965      0.958
            ?-?-?      1.618     35.817      7.082
            ?-?-?      1.622     35.837      7.084
            ?-?-?      1.606     35.790      7.084
            ?-?-?      1.597     31.733      4.715
            ?-?-?      1.593     31.735      4.715
            ?-?-?      2.854     55.124      1.525
            ?-?-?      2.985     55.627      0.257
            ?-?-?      2.990     55.638      0.255
            ?-?-?      2.995     55.630      0.256
            ?-?-?      0.419     49.631      3.500
            ?-?-?      0.148     57.635      0.803
            ?-?-?      2.052     57.477      1.295
            ?-?-?      2.676     34.562      8.248
            ?-?-?      2.158     28.127      4.734
            ?-?-?      2.157     28.129      4.734
            ?-?-?      2.157     28.130      4.734
            ?-?-?      7.330     55.759     -0.136
            ?-?-?      2.052     57.476      1.295
            ?-?-?      2.052     57.477      1.295
            ?-?-?      7.331     55.771     -0.134
            ?-?-?      1.380     57.323      0.866
            ?-?-?      7.318     55.747     -0.134
            ?-?-?      2.679     34.561      8.248
            ?-?-?      2.677     34.564      8.248
            ?-?-?      1.382     57.320      0.867
            ?-?-?      4.148     55.129      0.297
            ?-?-?      7.106     55.279      6.930
            ?-?-?      7.106     55.281      6.930
            ?-?-?      4.160     55.155      0.296
            ?-?-?      4.155     55.152      0.295
            ?-?-?      7.108     55.281      6.930
            ?-?-?      7.236     27.364      4.150
            ?-?-?      7.234     27.344      4.148
            ?-?-?      7.220     27.321      4.150
            ?-?-?      1.386     57.319      0.866
            ?-?-?      3.267     54.333      1.568
            ?-?-?      7.495     57.652      4.716
            ?-?-?      7.507     57.663      4.715
            ?-?-?      7.510     57.661      4.716
            ?-?-?      1.562     55.438      0.840
            ?-?-?      1.561     55.435      0.840
            ?-?-?      1.563     55.436      0.840
            ?-?-?      3.264     54.339      1.568
            ?-?-?      3.267     54.337      1.568
            ?-?-?      6.809     41.989      2.574
            ?-?-?      2.850     40.685      4.751
            ?-?-?      6.796     41.988      2.577
            ?-?-?      2.850     40.684      4.751
            ?-?-?      1.527     30.965      2.365
            ?-?-?      1.520     30.949      2.364
            ?-?-?      6.815     41.971      2.577
            ?-?-?      1.511     30.931      2.366
            ?-?-?      7.024     54.223      5.294
            ?-?-?      7.014     54.225      5.291
            ?-?-?      6.999     54.205      5.293
            ?-?-?      2.851     40.683      4.751
            ?-?-?      3.156     51.515      3.551
            ?-?-?      4.802     28.938      2.598
            ?-?-?      1.585     28.915      1.977
            ?-?-?      1.584     28.913      1.977
            ?-?-?      1.584     28.914      1.977
            ?-?-?      4.068     58.103      4.743
            ?-?-?      4.068     58.106      4.743
            ?-?-?      4.068     58.106      4.742
            ?-?-?      0.755     53.394      0.371
            ?-?-?      4.797     28.937      2.597
            ?-?-?      4.784     28.921      2.599
            ?-?-?      3.117     55.123      1.021
            ?-?-?      3.115     55.124      1.022
            ?-?-?      3.113     55.126      1.022
            ?-?-?      0.754     53.396      0.370
            ?-?-?      0.754     53.400      0.370
            ?-?-?      3.157     51.513      3.551
            ?-?-?      3.157     51.515      3.551
            ?-?-?      3.673     36.636      2.183
            ?-?-?      2.646     30.159      3.158
            ?-?-?      4.103     57.008      7.417
            ?-?-?      2.659     30.175      3.157
            ?-?-?      2.093     57.163      0.943
            ?-?-?      2.091     57.165      0.943
            ?-?-?      0.777     50.571      1.187
            ?-?-?      0.776     50.571      1.187
            ?-?-?      0.776     50.573      1.187
            ?-?-?      4.105     57.016      7.418
            ?-?-?      2.091     57.163      0.943
            ?-?-?      4.090     56.993      7.420
            ?-?-?      3.668     36.654      2.182
            ?-?-?      3.657     36.640      2.184
            ?-?-?      0.767     36.953      2.550
            ?-?-?      0.757     36.985      2.545
            ?-?-?      0.744     36.980      2.550
            ?-?-?      2.665     30.183      3.158
            ?-?-?      1.929     42.106      2.768
            ?-?-?      7.796     53.234      0.732
            ?-?-?      2.069     58.105      4.056
            ?-?-?      2.067     58.103      4.056
            ?-?-?      2.067     58.106      4.056
            ?-?-?      1.943     42.107      2.768
            ?-?-?      1.940     42.103      2.767
            ?-?-?      2.190     32.524      1.995
            ?-?-?      7.101     27.658      7.746
            ?-?-?      7.103     27.656      7.746
            ?-?-?      7.101     27.656      7.746
            ?-?-?      7.802     53.264      0.731
            ?-?-?      7.805     53.248      0.729
            ?-?-?      2.188     30.024      4.203
            ?-?-?      3.112     43.512      1.560
            ?-?-?      1.735     29.386      3.135
            ?-?-?      3.990     35.547      7.447
            ?-?-?      3.981     35.553      7.444
            ?-?-?      3.113     43.509      1.560
            ?-?-?      1.737     29.383      3.136
            ?-?-?      1.736     29.384      3.135
            ?-?-?      3.970     35.543      7.447
            ?-?-?      9.545     58.592      4.612
            ?-?-?      9.540     58.596      4.612
            ?-?-?      9.534     58.613      4.612
            ?-?-?      2.193     30.030      4.207
            ?-?-?      2.177     29.995      4.206
            ?-?-?      3.114     43.509      1.560
            ?-?-?      2.236     30.475      4.006
            ?-?-?      2.237     30.481      4.006
            ?-?-?      1.942     42.099      3.012
            ?-?-?      1.942     42.096      3.012
            ?-?-?      2.230     30.512      4.006
            ?-?-?      3.744     29.988      4.206
            ?-?-?      3.751     30.005      4.206
            ?-?-?      3.755     30.022      4.206
            ?-?-?      1.944     42.099      3.012
            ?-?-?      1.038     32.848      4.334
            ?-?-?      1.055     32.858      4.333
            ?-?-?      1.051     32.859      4.330
            ?-?-?     -0.137     43.075      3.063
            ?-?-?     -0.162     43.067      3.064
            ?-?-?     -0.146     43.092      3.060
            ?-?-?      4.987     32.504      1.897
            ?-?-?      8.031     39.097      3.381
            ?-?-?      8.042     39.120      3.378
            ?-?-?      8.044     39.133      3.381
            ?-?-?      1.736     42.097      3.013
            ?-?-?      1.733     42.096      3.008
            ?-?-?      1.739     42.100      3.014
            ?-?-?      7.543     45.844      3.988
            ?-?-?      7.565     45.884      3.987
            ?-?-?      0.870     27.036      1.353
            ?-?-?      0.870     27.032      1.354
            ?-?-?      0.870     27.030      1.352
            ?-?-?      7.555     45.873      3.986
            ?-?-?      4.994     32.526      1.892
            ?-?-?      4.201     54.968      7.104
            ?-?-?      4.994     32.544      1.895
            ?-?-?      6.989     49.153      7.105
            ?-?-?      6.989     49.154      7.105
            ?-?-?      6.983     49.167      7.105
            ?-?-?      4.208     54.985      7.108
            ?-?-?      4.189     54.940      7.107
            ?-?-?      5.779     31.754      3.981
            ?-?-?      5.776     31.736      3.980
            ?-?-?      5.768     31.716      3.981
            ?-?-?      1.744     33.802      2.964
            ?-?-?      1.611     57.005      1.444
            ?-?-?      1.607     57.010      1.444
            ?-?-?      1.608     57.003      1.444
            ?-?-?      1.756     33.810      2.966
            ?-?-?      1.754     33.783      2.965
            ?-?-?      0.946     53.399      0.393
            ?-?-?      0.939     53.390      0.393
            ?-?-?      4.506     31.895      1.385
            ?-?-?      4.506     31.897      1.385
            ?-?-?      4.505     31.899      1.385
            ?-?-?      0.942     53.400      0.394
            ?-?-?      7.201     30.680      4.525
            ?-?-?      7.193     30.672      4.527
            ?-?-?      3.335     54.812      1.038
            ?-?-?      7.206     30.672      4.526
            ?-?-?      0.402     52.305      4.716
            ?-?-?      2.780     29.385      1.743
            ?-?-?      1.287     52.705      1.611
            ?-?-?      3.336     54.809      1.039
            ?-?-?      3.335     54.810      1.039
            ?-?-?      1.286     52.694      1.608
            ?-?-?      0.405     52.302      4.716
            ?-?-?      7.413     57.792      7.245
            ?-?-?      0.396     52.296      4.715
            ?-?-?      7.411     57.799      7.245
            ?-?-?      1.253     52.771      1.624
            ?-?-?      7.414     57.787      7.245
            ?-?-?      8.448     28.628      1.451
            ?-?-?      3.253     28.925      1.978
            ?-?-?      3.266     28.942      1.974
            ?-?-?      1.302     33.483      2.417
            ?-?-?      1.317     33.503      2.412
            ?-?-?      1.327     33.495      2.416
            ?-?-?      8.124     39.260      2.553
            ?-?-?      8.137     39.288      2.547
            ?-?-?      8.140     39.293      2.550
            ?-?-?      8.434     28.620      1.454
            ?-?-?      3.272     28.938      1.978
            ?-?-?      8.455     28.618      1.454
            ?-?-?      7.815     48.677      7.665
            ?-?-?      7.827     48.716      7.665
            ?-?-?      2.075     47.277      2.148
            ?-?-?      2.075     47.276      2.148
            ?-?-?      2.075     47.275      2.148
            ?-?-?      1.444     46.651      0.575
            ?-?-?      1.444     46.651      0.574
            ?-?-?      1.444     46.649      0.574
            ?-?-?      7.823     48.699      7.664
            ?-?-?      6.867     32.543      6.334
            ?-?-?      8.612     55.774      1.251
            ?-?-?      6.848     32.495      6.335
            ?-?-?      6.863     32.527      6.331
            ?-?-?      7.733     57.792      4.293
            ?-?-?      9.044     40.046      3.306
            ?-?-?      9.050     40.049      3.306
            ?-?-?      8.594     55.716      1.252
            ?-?-?      8.608     55.754      1.249
            ?-?-?      3.422     50.414      4.728
            ?-?-?      5.787     55.782      1.076
            ?-?-?      5.771     55.818      1.075
            ?-?-?      5.749     55.842      1.081
            ?-?-?      7.733     57.791      4.292
            ?-?-?      3.419     50.414      4.728
            ?-?-?      3.419     50.415      4.728
            ?-?-?      6.817     34.416      7.113
            ?-?-?      6.815     34.399      7.114
            ?-?-?      6.804     34.390      7.114
            ?-?-?      7.733     57.792      4.293
            ?-?-?      9.036     40.045      3.305
            ?-?-?      3.410     55.128      4.709
            ?-?-?      0.708     58.733      3.896
            ?-?-?      3.412     55.124      4.709
            ?-?-?      5.290     54.339      4.725
            ?-?-?     -0.136     52.480      0.620
            ?-?-?     -0.147     52.486      0.620
            ?-?-?     -0.158     52.454      0.623
            ?-?-?      8.333     28.002      1.732
            ?-?-?      8.328     27.990      1.733
            ?-?-?      0.714     58.733      3.897
            ?-?-?      8.339     27.992      1.733
            ?-?-?      0.697     58.733      3.900
            ?-?-?      3.635     28.605      0.731
            ?-?-?      7.114     56.882      4.505
            ?-?-?      3.630     28.599      0.731
            ?-?-?      3.635     28.598      0.731
            ?-?-?      3.414     55.123      4.709
            ?-?-?      7.093     56.914      4.507
            ?-?-?      7.102     56.901      4.504
            ?-?-?      1.039     57.487      3.933
            ?-?-?      6.294     30.985      1.909
            ?-?-?      6.284     30.967      1.912
            ?-?-?      0.932     39.129      1.536
            ?-?-?      0.929     39.135      1.534
            ?-?-?      0.921     39.123      1.537
            ?-?-?      1.042     52.612      4.722
            ?-?-?      1.042     52.612      4.722
            ?-?-?      1.041     52.611      4.722
            ?-?-?      1.058     54.967      0.865
            ?-?-?      1.039     57.480      3.932
            ?-?-?      1.027     57.476      3.932
            ?-?-?      7.278     53.727      5.779
            ?-?-?      7.274     53.714      5.775
            ?-?-?      7.260     53.685      5.779
            ?-?-?      1.405     27.498      2.271
            ?-?-?      1.404     27.497      2.271
            ?-?-?      1.393     27.498      2.270
            ?-?-?      6.300     30.982      1.911
            ?-?-?      3.783     54.487      4.379
            ?-?-?      2.516     56.198      3.744
            ?-?-?      1.236     53.709      2.443
            ?-?-?      0.620     35.976      1.858
            ?-?-?      0.618     35.977      1.858
            ?-?-?      0.618     35.977      1.857
            ?-?-?      3.005     51.373      1.075
            ?-?-?      2.988     51.389      1.081
            ?-?-?      1.247     53.727      2.442
            ?-?-?      1.243     53.723      2.441
            ?-?-?      3.004     51.389      1.074
            ?-?-?      8.365     38.832      3.095
            ?-?-?      8.348     38.816      3.096
            ?-?-?      7.774     49.003      2.070
            ?-?-?      3.786     54.488      4.380
            ?-?-?      2.531     56.218      3.742
            ?-?-?      3.774     54.496      4.380
            ?-?-?      2.540     56.225      3.743
            ?-?-?      8.360     38.835      3.092
            ?-?-?      3.254     28.792      2.618
            ?-?-?      8.052     57.167      1.589
            ?-?-?      4.227     36.447      2.324
            ?-?-?      4.224     36.447      2.324
            ?-?-?      4.221     36.449      2.324
            ?-?-?      3.826     26.873      1.371
            ?-?-?      3.253     28.804      2.616
            ?-?-?      3.235     28.781      2.618
            ?-?-?      3.830     26.873      1.370
            ?-?-?      3.825     26.878      1.371
            ?-?-?      8.068     57.184      1.588
            ?-?-?      8.065     57.185      1.583
            ?-?-?      5.088     45.097      1.304
            ?-?-?      5.074     45.112      1.305
            ?-?-?      7.665     32.554      5.831
            ?-?-?      5.083     45.113      1.302
            ?-?-?      4.298     54.966      1.038
            ?-?-?      4.297     54.967      1.038
            ?-?-?      7.670     32.544      5.832
            ?-?-?      4.297     54.969      1.038
            ?-?-?      7.656     32.552      5.833
            ?-?-?      4.763     35.661      2.698
            ?-?-?      4.762     35.661      2.697
            ?-?-?      4.763     35.665      2.698
            ?-?-?      0.144     32.378      6.681
            ?-?-?      8.053     27.525      1.075
            ?-?-?      8.065     27.539      1.071
            ?-?-?      4.844     34.400      6.875
            ?-?-?      4.838     34.385      6.874
            ?-?-?      4.823     34.380      6.875
            ?-?-?      0.148     32.381      6.683
            ?-?-?      0.453     44.139      0.296
            ?-?-?      0.984     37.565      6.724
            ?-?-?      0.978     37.567      6.723
            ?-?-?      0.968     37.558      6.725
            ?-?-?      0.455     44.137      0.296
            ?-?-?      0.456     44.135      0.294
            ?-?-?      2.475     50.125      1.401
            ?-?-?      8.068     27.530      1.074
            ?-?-?      0.130     32.360      6.684
            ?-?-?      2.479     50.101      1.401
            ?-?-?      2.483     50.104      1.400
            ?-?-?      8.911     33.357      4.621
            ?-?-?      8.908     33.371      4.619
            ?-?-?     -0.128     50.735      1.583
            ?-?-?     -0.128     50.729      1.583
            ?-?-?     -0.130     50.735      1.583
            ?-?-?      8.894     33.356      4.622
            ?-?-?      0.877     49.939      1.039
            ?-?-?      0.874     49.942      1.038
            ?-?-?      2.087     36.911      3.115
            ?-?-?      2.085     36.915      3.115
            ?-?-?      2.080     36.913      3.115
            ?-?-?      0.878     49.945      1.039
            ?-?-?      3.512     52.807      1.615
            ?-?-?      1.568     51.356      0.774
            ?-?-?      1.565     51.357      0.774
            ?-?-?      1.562     51.365      0.774
            ?-?-?      3.523     52.787      1.615
            ?-?-?      7.773     48.092      0.438
            ?-?-?      3.509     52.842      1.615
            ?-?-?      7.776     48.088      0.440
            ?-?-?      7.768     48.073      0.443
            ?-?-?      5.258     31.895      2.019
            ?-?-?      5.257     31.898      2.019
            ?-?-?      5.260     31.895      2.019
            ?-?-?      1.860     27.343      4.715
            ?-?-?      1.862     27.342      4.715
            ?-?-?      1.269     53.553      0.730
            ?-?-?      1.271     53.553      0.730
            ?-?-?      1.272     53.554      0.730
            ?-?-?      5.769     31.928      1.385
            ?-?-?      5.779     31.910      1.383
            ?-?-?      5.777     31.913      1.384
            ?-?-?      1.860     27.347      4.715
            ?-?-?      1.235     36.131      2.324
            ?-?-?      1.390     51.389      2.592
            ?-?-?      3.654     53.710      4.715
            ?-?-?      3.655     53.712      4.715
            ?-?-?      1.919     32.524      4.684
            ?-?-?      1.406     51.381      2.591
            ?-?-?      1.401     51.394      2.590
            ?-?-?      3.888     31.740      4.477
            ?-?-?      1.530     34.102      3.973
            ?-?-?      1.526     34.087      3.973
            ?-?-?      1.515     34.090      3.973
            ?-?-?      3.892     31.732      4.474
            ?-?-?      3.885     31.737      4.472
            ?-?-?      3.657     53.709      4.715
            ?-?-?      4.164     31.895      3.830
            ?-?-?      1.235     36.133      2.324
            ?-?-?      1.296     57.634      0.807
            ?-?-?      1.236     36.133      2.323
            ?-?-?      4.164     31.897      3.830
            ?-?-?      0.448     45.112      1.204
            ?-?-?      0.439     45.111      1.204
            ?-?-?      0.434     45.098      1.206
            ?-?-?      4.164     31.895      3.830
            ?-?-?      1.294     57.635      0.807
            ?-?-?      0.803     57.480      1.443
            ?-?-?      0.799     57.470      1.442
            ?-?-?      0.797     57.475      1.443
            ?-?-?      1.293     57.636      0.807
            ?-?-?      7.223     35.505      4.797
            ?-?-?      1.928     26.875      1.627
            ?-?-?      4.728     58.303      0.438
            ?-?-?      4.724     58.323      0.437
            ?-?-?      4.711     58.326      0.438
            ?-?-?      2.600     54.965      0.956
            ?-?-?      7.223     35.505      4.797
            ?-?-?      7.222     35.507      4.796
            ?-?-?      2.600     54.967      0.956
            ?-?-?      2.599     54.968      0.956
            ?-?-?      1.928     26.873      1.626
            ?-?-?      1.928     26.875      1.628
            ?-?-?      7.240     29.045      2.224
            ?-?-?      3.793     54.635      4.184
            ?-?-?     -0.167     31.608      2.298
            ?-?-?      3.630     33.309      4.787
            ?-?-?      3.630     33.307      4.788
            ?-?-?     -0.152     31.601      2.298
            ?-?-?     -0.158     31.604      2.297
            ?-?-?      3.629     33.310      4.788
            ?-?-?      7.252     29.084      2.224
            ?-?-?      7.251     29.070      2.222
            ?-?-?      3.807     54.651      4.181
            ?-?-?      3.813     54.658      4.183
            ?-?-?      1.394     49.944      4.551
            ?-?-?      7.135     37.546      7.333
            ?-?-?      2.662     30.164      3.163
            ?-?-?      2.668     30.161      3.164
            ?-?-?      2.673     30.162      3.163
            ?-?-?      8.621     55.719      1.061
            ?-?-?      8.632     55.752      1.058
            ?-?-?      8.637     55.769      1.061
            ?-?-?      1.400     49.942      4.551
            ?-?-?      0.522     50.730      1.582
            ?-?-?      0.526     50.739      1.583
            ?-?-?      0.527     50.723      1.584
            ?-?-?      6.801     54.341      4.789
            ?-?-?      6.802     54.337      4.789
            ?-?-?      6.802     54.338      4.789
            ?-?-?      1.458     49.938      4.559
            ?-?-?      8.039     27.499      4.750
            ?-?-?      4.051     27.341      2.080
            ?-?-?      8.036     27.502      4.750
            ?-?-?      3.025     57.007      1.551
            ?-?-?      2.967     57.005      1.596
            ?-?-?      3.013     57.006      1.554
            ?-?-?      7.801     54.810      4.696
            ?-?-?      4.049     27.343      2.080
            ?-?-?      4.048     27.345      2.080
            ?-?-?      7.801     54.810      4.696
            ?-?-?      7.798     54.831      4.696
            ?-?-?      8.036     27.500      4.750
            ?-?-?      8.459     43.195      3.062
            ?-?-?      8.450     43.195      3.063
            ?-?-?      1.416     54.654      5.322
            ?-?-?      8.457     43.192      3.062
            ?-?-?      8.675     27.498      1.079
            ?-?-?      8.666     27.479      1.080
            ?-?-?      1.419     54.651      5.321
            ?-?-?      8.677     27.512      1.080
            ?-?-?      1.417     54.657      5.322
            ?-?-?      4.208     55.144      7.112
            ?-?-?      4.200     55.145      7.109
            ?-?-?      4.192     55.141      7.112
            ?-?-?      3.592     50.748      1.583
            ?-?-?      7.691     48.532      1.581
            ?-?-?      7.690     48.534      1.581
            ?-?-?      8.948     35.974      2.266
            ?-?-?      8.947     35.975      2.266
            ?-?-?      8.947     35.977      2.266
            ?-?-?      7.692     48.538      1.581
            ?-?-?      7.244     31.121      1.575
            ?-?-?      7.248     31.108      1.574
            ?-?-?      7.234     31.107      1.574
            ?-?-?     10.691     58.578      7.058
            ?-?-?      1.065     54.967      0.480
            ?-?-?      3.585     50.751      1.582
            ?-?-?      3.580     50.750      1.583
            ?-?-?      1.066     54.966      0.479
            ?-?-?      1.066     54.967      0.479
            ?-?-?      3.755     35.504      3.904
            ?-?-?      3.753     35.506      3.903
            ?-?-?      3.752     35.510      3.904
            ?-?-?     10.693     58.562      7.058
            ?-?-?     10.692     58.573      7.059
            ?-?-?      5.148     51.985      5.838
            ?-?-?      5.148     51.986      5.838
            ?-?-?      1.632     52.837      2.830
            ?-?-?      5.148     51.984      5.838
            ?-?-?      1.652     52.802      2.829
            ?-?-?      1.612     35.709      3.110
            ?-?-?      1.952     51.198      3.340
            ?-?-?      1.952     51.199      3.340
            ?-?-?      1.952     51.199      3.339
            ?-?-?      0.589     46.675      1.243
            ?-?-?      0.581     46.688      1.240
            ?-?-?      0.567     46.680      1.243
            ?-?-?      1.646     52.836      2.826
            ?-?-?      1.630     35.720      3.108
            ?-?-?      8.334     31.737      4.368
            ?-?-?      8.325     31.714      4.370
            ?-?-?      0.560     49.011      2.074
            ?-?-?      0.503     49.002      2.066
            ?-?-?      0.498     49.003      2.066
            ?-?-?      1.635     35.709      3.110
            ?-?-?      8.336     31.753      4.370
            ?-?-?      7.395     34.555      2.668
            ?-?-?      2.064     38.949      2.855
            ?-?-?      2.060     38.952      2.856
            ?-?-?      2.002     33.309      4.790
            ?-?-?      2.051     38.955      2.855
            ?-?-?      2.004     33.307      4.790
            ?-?-?      2.003     33.308      4.790
            ?-?-?      7.407     34.578      2.667
            ?-?-?      7.406     34.558      2.669
            ?-?-?      4.757     31.894      1.224
            ?-?-?      7.246     58.453      4.627
            ?-?-?      7.259     58.460      4.627
            ?-?-?      4.757     31.897      1.225
            ?-?-?      4.758     31.895      1.225
            ?-?-?      7.458     27.313      4.173
            ?-?-?      7.470     27.338      4.170
            ?-?-?      7.473     27.357      4.172
            ?-?-?      7.254     58.461      4.625
            ?-?-?      5.254     31.584      2.686
            ?-?-?      5.255     31.580      2.686
            ?-?-?      2.124     31.741      2.679
            ?-?-?      2.124     31.738      2.680
            ?-?-?      8.300     52.156      0.406
            ?-?-?      8.292     52.158      0.405
            ?-?-?      8.277     52.139      0.406
            ?-?-?      2.124     31.739      2.679
            ?-?-?      3.259     26.869      4.614
            ?-?-?      5.254     31.581      2.686
            ?-?-?      3.261     26.865      4.613
            ?-?-?     -0.133     33.638      1.999
            ?-?-?      3.263     26.872      4.613
            ?-?-?      4.418     43.700      3.188
            ?-?-?      4.410     43.708      3.190
            ?-?-?     -0.135     33.646      1.999
            ?-?-?      4.426     43.682      3.189
            ?-?-?     -0.140     33.645      1.999
            ?-?-?      9.673     27.056      1.910
            ?-?-?      9.661     27.043      1.909
            ?-?-?      9.655     27.031      1.911
            ?-?-?      1.944     31.739      1.573
            ?-?-?      0.582     46.653      0.787
            ?-?-?      4.192     31.558      3.749
            ?-?-?      4.205     31.577      3.747
            ?-?-?      4.211     31.598      3.749
            ?-?-?      5.057     45.137      1.194
            ?-?-?      5.068     45.139      1.191
            ?-?-?      5.072     45.125      1.194
            ?-?-?      7.809     55.737      1.073
            ?-?-?      7.816     55.744      1.072
            ?-?-?      7.818     55.749      1.072
            ?-?-?      7.097     30.638      1.926
            ?-?-?      0.584     46.649      0.787
            ?-?-?      0.584     46.649      0.787
            ?-?-?      7.094     30.645      1.927
            ?-?-?      7.098     30.641      1.927
            ?-?-?      2.077     53.398      0.737
            ?-?-?      2.079     53.398      0.737
            ?-?-?      2.080     53.397      0.738
            ?-?-?      4.748     27.658      1.648
            ?-?-?      8.090     28.313      2.158
            ?-?-?      2.068     49.484      1.591
            ?-?-?      2.070     49.474      1.591
            ?-?-?      8.079     28.294      2.164
            ?-?-?      2.075     49.473      1.591
            ?-?-?      8.093     28.311      2.161
            ?-?-?      1.435     48.690      1.582
            ?-?-?      1.437     48.690      1.583
            ?-?-?      1.435     48.690      1.582
            ?-?-?      6.400     31.727      1.891
            ?-?-?      7.558     45.889      4.000
            ?-?-?      7.569     45.893      3.996
            ?-?-?      0.893     48.215      0.446
            ?-?-?      0.894     48.217      0.446
            ?-?-?      0.894     48.216      0.446
            ?-?-?     10.465     46.961      1.434
            ?-?-?     10.479     46.983      1.430
            ?-?-?     10.481     46.985      1.434
            ?-?-?      7.576     45.880      3.999
            ?-?-?      6.410     31.748      1.888
            ?-?-?      7.736     33.041      2.871
            ?-?-?      7.747     33.051      2.868
            ?-?-?      7.756     33.037      2.871
            ?-?-?      0.989     31.122      1.566
            ?-?-?      0.999     31.118      1.565
            ?-?-?      0.994     31.118      1.566
            ?-?-?      6.414     31.754      1.890
            ?-?-?      1.583     28.441      4.701
            ?-?-?      4.260     42.094      2.882
            ?-?-?      4.734     53.716      0.584
            ?-?-?      4.735     53.711      0.584
            ?-?-?      4.733     53.716      0.583
            ?-?-?      3.273     28.935      2.075
            ?-?-?      3.268     28.938      2.074
            ?-?-?      3.253     28.924      2.075
            ?-?-?      0.597     30.641      1.959
            ?-?-?      1.583     28.444      4.701
            ?-?-?      1.583     28.445      4.701
            ?-?-?      0.600     30.639      1.959
            ?-?-?      0.598     30.642      1.959
            ?-?-?      3.581     41.782      2.894
            ?-?-?      3.581     41.783      2.895
            ?-?-?      3.581     41.785      2.895
            ?-?-?      4.264     42.096      2.882
            ?-?-?      4.260     42.097      2.882
            ?-?-?      0.996     54.339      6.214
            ?-?-?      0.974     54.369      6.214
            ?-?-?      0.724     35.844      7.072
            ?-?-?      3.433     57.824      4.287
            ?-?-?      3.425     57.821      4.288
            ?-?-?      3.403     57.825      4.287
            ?-?-?      0.583     51.197      4.729
            ?-?-?      0.583     51.201      4.729
            ?-?-?      0.744     35.861      7.072
            ?-?-?      0.738     35.870      7.069
            ?-?-?      0.583     51.200      4.729
            ?-?-?      1.042     54.965      2.237
            ?-?-?      1.042     54.966      2.237
            ?-?-?      1.041     54.968      2.237
            ?-?-?      4.159     41.032      2.851
            ?-?-?      4.146     41.058      2.848
            ?-?-?      4.136     41.049      2.853
            ?-?-?      0.987     54.344      6.214
            ?-?-?      3.298     36.650      2.170
            ?-?-?     -0.141     33.520      2.230
            ?-?-?     -0.149     33.530      2.227
            ?-?-?     -0.158     33.507      2.232
            ?-?-?      8.346     51.250      0.582
            ?-?-?      8.338     51.235      0.579
            ?-?-?      8.328     51.204      0.581
            ?-?-?      3.321     36.618      2.169
            ?-?-?      3.307     36.640      2.169
            ?-?-?      0.457     26.868      1.678
            ?-?-?      1.308     31.582      2.054
            ?-?-?      1.308     31.582      2.054
            ?-?-?      1.308     31.580      2.054
            ?-?-?      8.594     50.101      0.786
            ?-?-?      8.592     50.101      0.786
            ?-?-?      8.589     50.104      0.785
            ?-?-?      0.459     26.879      1.679
            ?-?-?      3.346     58.273      0.868
            ?-?-?      0.450     26.855      1.680
            ?-?-?      3.337     58.288      0.871
            ?-?-?      1.529     27.342      1.844
            ?-?-?      3.350     58.279      0.868
            ?-?-?      8.405     31.911      2.746
            ?-?-?      1.529     27.341      1.844
            ?-?-?      0.522     27.843      4.151
            ?-?-?      0.515     27.858      4.149
            ?-?-?      0.505     27.862      4.150
            ?-?-?      8.413     31.922      2.748
            ?-?-?      8.390     31.889      2.749
            ?-?-?      1.049     29.541      2.036
            ?-?-?      1.047     29.542      2.035
            ?-?-?      1.513     50.885      4.700
            ?-?-?      1.506     50.884      4.700
            ?-?-?      1.507     50.885      4.701
            ?-?-?      1.532     27.342      1.838
            ?-?-?      1.052     29.540      2.036
            ?-?-?      3.139     29.717      2.052
            ?-?-?      1.736     29.384      1.444
            ?-?-?      1.734     29.386      1.443
            ?-?-?      0.612     45.118      1.302
            ?-?-?      0.602     45.104      1.300
            ?-?-?      0.593     45.086      1.305
            ?-?-?      2.862     32.883      2.381
            ?-?-?      3.144     29.710      2.051
            ?-?-?      3.128     29.712      2.052
            ?-?-?      0.861     57.321      1.334
            ?-?-?      2.880     32.866      2.380
            ?-?-?      2.874     32.885      2.377
            ?-?-?      2.398     30.957      2.747
            ?-?-?      1.736     29.383      1.446
            ?-?-?      9.537     28.920      1.985
            ?-?-?      2.401     30.954      2.748
            ?-?-?      7.806     41.192      1.584
            ?-?-?      2.401     30.938      2.748
            ?-?-?      9.539     28.906      1.985
            ?-?-?      0.902     56.534     -0.139
            ?-?-?      0.900     56.534     -0.139
            ?-?-?      0.899     56.537     -0.139
            ?-?-?      9.538     28.912      1.985
            ?-?-?      7.801     41.181      1.581
            ?-?-?      7.786     41.148      1.585
            ?-?-?      0.982     54.194      6.219
            ?-?-?      0.984     54.182      6.219
            ?-?-?      0.975     54.195      6.218
            ?-?-?      2.276     29.072      1.644
            ?-?-?      0.583     54.796      5.629
            ?-?-?      0.590     54.796      5.629
            ?-?-?      0.591     54.808      5.629
            ?-?-?      8.370     50.882      1.494
            ?-?-?      8.379     50.879      1.495
            ?-?-?      8.384     50.880      1.494
            ?-?-?      2.882     27.500      1.554
            ?-?-?      2.885     27.499      1.554
            ?-?-?      2.882     27.503      1.554
            ?-?-?      2.273     29.071      1.644
            ?-?-?      2.279     29.070      1.649
            ?-?-?      2.756     32.368      2.218
            ?-?-?      2.756     32.366      2.218
            ?-?-?      2.758     32.365      2.217
            ?-?-?      4.706     54.495      4.884
            ?-?-?      8.569     57.488      1.285
            ?-?-?      8.404     36.786      7.227
            ?-?-?      8.392     36.768      7.230
            ?-?-?      8.044     57.978      1.039
            ?-?-?      8.034     57.973      1.037
            ?-?-?      8.024     57.953      1.040
            ?-?-?      8.586     57.501      1.285
            ?-?-?      8.578     57.505      1.282
            ?-?-?      7.557     57.477      1.305
            ?-?-?      9.374     54.361      4.688
            ?-?-?      1.585     54.495      0.670
            ?-?-?      9.351     54.388      4.688
            ?-?-?      7.117     28.109      6.807
            ?-?-?      7.556     57.477      1.305
            ?-?-?      7.555     57.477      1.305
            ?-?-?      1.587     54.496      0.670
            ?-?-?      1.585     54.497      0.670
            ?-?-?      8.414     36.785      7.229
            ?-?-?      9.362     54.378      4.687
            ?-?-?      7.129     28.132      6.805
            ?-?-?      8.896     41.777      1.714
            ?-?-?      4.749     30.660      2.530
            ?-?-?      4.745     30.640      2.528
            ?-?-?      4.732     30.611      2.530
            ?-?-?      8.906     41.787      1.713
            ?-?-?      8.902     41.786      1.712
            ?-?-?     -0.123     45.261      1.325
            ?-?-?      2.308     27.499      1.637
            ?-?-?     -0.132     45.263      1.321
            ?-?-?      2.304     27.504      1.637
            ?-?-?      7.130     28.144      6.807
            ?-?-?      2.310     27.499      1.637
            ?-?-?      0.935     49.944      0.783
            ?-?-?     -0.144     45.243      1.326
            ?-?-?      1.408     50.099      2.429
            ?-?-?      1.417     50.119      2.428
            ?-?-?      1.425     50.120      2.429
            ?-?-?      8.080     57.501      1.460
            ?-?-?      8.091     57.509      1.458
            ?-?-?      8.098     57.515      1.460
            ?-?-?      3.207     53.868      0.964
            ?-?-?      3.203     53.868      0.962
            ?-?-?      1.830     53.238      0.730
            ?-?-?      1.831     53.241      0.730
            ?-?-?      1.833     53.239      0.730
            ?-?-?      3.205     53.870      0.962
            ?-?-?      7.318     43.011      2.879
            ?-?-?      7.002     50.414      7.337
            ?-?-?      7.329     43.043      2.876
            ?-?-?      7.334     43.060      2.879
            ?-?-?      7.001     50.415      7.337
            ?-?-?      7.004     50.417      7.337
            ?-?-?      3.758     55.750      4.477
            ?-?-?      3.755     55.753      4.477
            ?-?-?      3.756     55.751      4.477
            ?-?-?      1.641     51.200      1.400
            ?-?-?      1.858     28.444      4.701
            ?-?-?      1.860     28.442      4.701
            ?-?-?      1.863     28.442      4.701
            ?-?-?      1.640     51.200      1.400
            ?-?-?      1.727     51.197      1.395
            ?-?-?      7.552     27.850      1.724
            ?-?-?      7.554     27.847      1.726
            ?-?-?     -0.154     27.648      7.757
            ?-?-?     -0.143     27.649      7.756
            ?-?-?     -0.143     27.665      7.757
            ?-?-?      7.540     27.834      1.726
            ?-?-?      4.743     58.117      1.823
            ?-?-?      1.845     50.572      0.756
            ?-?-?      4.730     58.100      1.823
            ?-?-?      4.741     58.110      1.822
            ?-?-?      6.714     55.619      6.411
            ?-?-?      6.728     55.620      6.407
            ?-?-?      6.735     55.616      6.410
            ?-?-?     -0.158     29.386      1.549
            ?-?-?      8.377     33.488      2.007
            ?-?-?     -0.157     29.383      1.549
            ?-?-?     -0.157     29.383      1.549
            ?-?-?      3.085     27.814      1.785
            ?-?-?      3.084     27.817      1.785
            ?-?-?      3.082     27.819      1.785
            ?-?-?      0.918     56.888      4.510
            ?-?-?      0.909     56.901      4.509
            ?-?-?      0.897     56.891      4.512
            ?-?-?      8.396     33.497      2.005
            ?-?-?      8.390     33.510      2.002
            ?-?-?      0.570     36.922      2.538
            ?-?-?      0.583     36.940      2.536
            ?-?-?      1.739     27.814      4.709
            ?-?-?      5.773     58.733      4.335
            ?-?-?      5.769     58.724      4.334
            ?-?-?      5.761     58.709      4.335
            ?-?-?      3.908     46.962      4.804
            ?-?-?      3.904     46.962      4.805
            ?-?-?      3.905     46.960      4.805
            ?-?-?      1.734     27.814      4.708
            ?-?-?      1.732     27.816      4.709
            ?-?-?      4.152     43.179      3.061
            ?-?-?      4.152     43.190      3.061
            ?-?-?      4.145     43.195      3.061
            ?-?-?      0.589     36.951      2.538
            ?-?-?      7.089     56.672      4.697
            ?-?-?      0.521     28.286      7.207
            ?-?-?      0.522     28.285      7.207
            ?-?-?      0.522     28.284      7.207
            ?-?-?      4.226     36.445      2.335
            ?-?-?      4.227     36.446      2.335
            ?-?-?      4.225     36.450      2.335
            ?-?-?      7.095     56.684      4.694
            ?-?-?      7.102     56.698      4.696
            ?-?-?      3.842     46.961      4.805
            ?-?-?      3.842     46.963      4.805
            ?-?-?      3.846     46.961      4.805
            ?-?-?      3.538     36.932      3.114
            ?-?-?      3.536     36.930      3.112
            ?-?-?      3.525     36.921      3.115
            ?-?-?      3.737     26.866      1.663
            ?-?-?      1.615     40.701      4.298
            ?-?-?      1.609     40.718      4.296
            ?-?-?      1.601     40.724      4.297
            ?-?-?      3.749     26.884      1.663
            ?-?-?      3.746     26.872      1.663
            ?-?-?      8.627     45.105      1.208
            ?-?-?      8.617     45.094      1.210
            ?-?-?      2.075     43.511      3.255
            ?-?-?      8.632     45.101      1.209
            ?-?-?      9.536     28.601      3.735
            ?-?-?      2.075     43.508      3.255
            ?-?-?      8.397     54.946      5.413
            ?-?-?      1.599     53.083      4.228
            ?-?-?      9.538     28.597      3.735
            ?-?-?      9.537     28.599      3.736
            ?-?-?      2.075     43.509      3.255
            ?-?-?      1.603     37.750      6.731
            ?-?-?      1.597     37.747      6.728
            ?-?-?      1.586     37.721      6.731
            ?-?-?      8.408     54.982      5.411
            ?-?-?      8.405     54.969      5.410
            ?-?-?      6.642     29.857      6.798
            ?-?-?      0.894     54.340      0.731
            ?-?-?      0.894     54.340      0.732
            ?-?-?      0.895     54.339      0.732
            ?-?-?      3.019     27.815      4.172
            ?-?-?      3.020     27.813      4.172
            ?-?-?      3.021     27.814      4.172
            ?-?-?      6.633     29.849      6.799
            ?-?-?      6.640     29.847      6.798
            ?-?-?      7.356     27.536      1.856
            ?-?-?      7.562     53.534      4.962
            ?-?-?      7.574     53.568      4.962
            ?-?-?      7.340     27.541      1.857
            ?-?-?      7.349     27.552      1.852
            ?-?-?      7.570     53.552      4.961
            ?-?-?      0.139     30.956      2.161
            ?-?-?      0.145     30.969      2.161
            ?-?-?      0.148     30.980      2.161
            ?-?-?      1.862     39.938      2.979
            ?-?-?      8.272     45.062      1.210
            ?-?-?      8.281     45.080      1.208
            ?-?-?      8.285     45.089      1.210
            ?-?-?      1.856     39.949      2.980
            ?-?-?      1.872     39.920      2.979
            ?-?-?      2.584     29.385      1.729
            ?-?-?      5.153     39.566      1.721
            ?-?-?      5.165     39.592      1.717
            ?-?-?      5.170     39.605      1.720
            ?-?-?      9.056     40.540      3.311
            ?-?-?      4.979     33.307      4.612
            ?-?-?      4.993     33.317      4.612
            ?-?-?      4.998     33.324      4.613
            ?-?-?      1.664     29.387      2.951
            ?-?-?      1.796     50.415      1.443
            ?-?-?      1.665     29.384      2.952
            ?-?-?      9.045     40.556      3.312
            ?-?-?      1.664     29.384      2.951
            ?-?-?      9.055     40.542      3.312
            ?-?-?      1.735     51.356      1.071
            ?-?-?      1.736     51.358      1.071
            ?-?-?      0.558     26.845      5.247
            ?-?-?      0.563     26.868      5.246
            ?-?-?      0.569     26.884      5.247
            ?-?-?      1.735     51.358      1.071
            ?-?-?      8.914     32.058      2.060
            ?-?-?      8.915     32.053      2.061
            ?-?-?      8.916     32.051      2.060
            ?-?-?      8.564     54.959      4.492
            ?-?-?      8.576     54.980      4.489
            ?-?-?      8.581     54.990      4.492
            ?-?-?      4.993     26.878      2.119
            ?-?-?      4.996     26.872      2.119
            ?-?-?      5.003     26.872      2.119
            ?-?-?      2.657     36.133      2.247
            ?-?-?      6.872     34.291      3.974
            ?-?-?      6.881     34.291      3.971
            ?-?-?      6.885     34.275      3.974
            ?-?-?      2.982     31.110      3.129
            ?-?-?     10.678     27.063      7.057
            ?-?-?     10.686     27.048      7.057
            ?-?-?      4.239     42.097      3.012
            ?-?-?      4.238     42.097      3.012
            ?-?-?      4.240     42.098      3.012
            ?-?-?      1.613     42.412      3.245
            ?-?-?      1.614     42.410      3.245
            ?-?-?      1.618     42.410      3.245
            ?-?-?     10.689     27.048      7.056
            ?-?-?      2.984     31.112      3.129
            ?-?-?      7.776     50.575      1.589
            ?-?-?      7.781     50.576      1.590
            ?-?-?      7.778     50.572      1.590
            ?-?-?      1.832     50.574      1.583
            ?-?-?      1.831     50.573      1.583
            ?-?-?      2.980     31.110      3.129
            ?-?-?      1.832     50.571      1.583
            ?-?-?      2.077     27.501      4.714
            ?-?-?      8.481     51.376      0.579
            ?-?-?      8.465     51.346      0.581
            ?-?-?      2.078     27.501      4.714
            ?-?-?      0.760     56.549      4.029
            ?-?-?      2.077     27.501      4.714
            ?-?-?      2.683     54.156      6.404
            ?-?-?      0.756     56.550      4.027
            ?-?-?      0.748     56.536      4.030
            ?-?-?      8.484     51.380      0.582
            ?-?-?      2.697     54.180      6.402
            ?-?-?      2.325     35.542      7.603
            ?-?-?      2.700     54.198      6.404
            ?-?-?      1.065     55.123      0.515
            ?-?-?      1.065     55.125      0.515
            ?-?-?      2.340     35.534      7.603
            ?-?-?      2.335     35.554      7.599
            ?-?-?      1.064     55.125      0.515
            ?-?-?      0.918     57.946      4.770
            ?-?-?      0.918     57.949      4.770
            ?-?-?      2.226     26.867      5.248
            ?-?-?      2.237     26.867      5.248
            ?-?-?      2.232     26.871      5.248
            ?-?-?      0.915     57.951      4.769
            ?-?-?      2.739     31.895      4.750
            ?-?-?      7.104     27.816      7.740
[truncated: 110,059 more chars]
