# Supplementary material for: Structural and regulatory insights into the glideosome-associated connector from Toxoplasma gondii
Source: eLife. 2023 Apr 4;12:e86049. doi: 10.7554/eLife.86049 (PMC10125020; doi:10.7554/eLife.86049)
Supplement: Figure 1—source data 1. — wwPDB X-ray structure validation; MTZ file for TgGAC X-ray diffraction data and final refined PDB file for TgGAC from X-ray diffraction. [file elife-86049-fig1-data1.zip › Figure 1-source data 1/NOE assignment and NMR structure/peak_lists/C13NOESY_cnoesy_strong.csv]

H	C	HC	responses
7.319	51.357	1.071	1.000
7.787	27.342	1.535	1.000
1.586	53.555	0.738	1.000
8.772	38.016	2.318	1.000
5.081	28.914	4.592	1.000
1.968	31.740	2.310	1.000
1.558	43.667	3.190	1.000
2.374	55.907	4.585	1.000
2.300	55.911	4.581	1.000
8.034	57.007	4.593	1.000
4.014	32.523	2.566	1.000
1.929	36.447	2.420	1.000
8.082	51.357	1.070	1.000
0.456	28.600	1.454	1.000
4.319	39.743	2.625	1.000
2.433	55.906	4.582	1.000
6.577	34.563	2.598	1.000
2.469	51.043	1.502	1.000
1.657	53.868	1.032	1.000
7.492	32.523	1.732	1.000
8.012	52.456	0.774	1.000
2.067	50.415	3.752	1.000
8.106	50.729	1.495	1.000
4.773	45.864	4.010	1.000
4.073	41.468	1.595	1.000
3.802	55.595	0.948	1.000
4.066	33.622	2.966	1.000
1.114	58.732	0.148	1.000
6.807	53.868	7.125	1.000
1.716	58.576	5.252	1.000
7.670	57.791	1.069	1.000
1.069	42.253	2.862	1.000
2.128	31.739	4.380	1.000
1.447	44.137	4.182	1.000
0.283	30.641	3.794	1.000
2.313	48.689	1.586	1.000
1.649	26.874	1.062	1.000
7.389	33.308	7.595	1.000
4.724	54.967	5.270	1.000
1.264	55.438	0.251	1.000
7.736	55.908	4.463	1.000
7.602	57.791	1.057	1.000
0.595	58.576	4.202	1.000
8.600	39.742	1.734	1.000
7.466	57.478	3.931	1.000
7.071	52.299	1.339	1.000
7.154	52.286	1.339	1.000
6.851	30.168	4.048	1.000
3.463	58.577	1.685	1.000
3.961	54.967	1.035	1.000
7.225	57.007	4.108	1.000
7.632	31.268	1.812	1.000
8.127	54.025	1.249	1.000
1.427	26.874	1.682	1.000
7.953	44.916	8.351	1.000
7.912	42.096	2.351	1.000
2.099	37.388	6.731	1.000
2.546	30.484	2.053	1.000
8.400	36.446	2.336	1.000
8.343	36.444	2.330	1.000
2.964	57.085	5.770	1.000
7.073	53.241	0.737	1.000
0.969	31.738	3.983	1.000
3.110	35.506	6.861	1.000
4.718	55.907	1.250	1.000
1.757	54.967	0.964	1.000
5.142	48.218	5.413	1.000
7.243	54.024	4.366	1.000
8.031	39.900	2.985	1.000
0.601	27.971	3.809	1.000
7.684	39.115	3.095	1.000
5.260	29.227	1.302	1.000
1.034	54.967	4.753	1.000
7.879	33.935	4.103	1.000
1.905	35.035	3.484	1.000
-0.605	37.546	0.477	1.000
0.763	39.115	1.532	1.000
2.502	41.021	3.190	1.000
0.730	35.584	6.859	1.000
6.851	38.643	3.278	1.000
0.774	35.349	1.288	1.000
8.968	57.635	5.078	1.000
7.858	33.936	1.971	1.000
7.342	41.941	2.775	1.000
7.444	41.938	2.774	1.000
7.788	31.582	3.749	1.000
3.061	58.575	1.687	1.000
4.738	51.200	1.400	1.000
7.983	30.483	1.378	1.000
8.340	54.025	0.973	1.000
7.369	54.809	1.046	1.000
1.929	35.193	2.085	1.000
0.578	41.783	1.716	1.000
8.007	36.211	2.332	1.000
0.788	28.757	0.946	1.000
1.073	50.102	1.410	1.000
1.612	26.875	3.891	1.000
1.908	51.356	1.405	1.000
7.793	42.725	3.167	1.000
8.040	26.873	4.607	1.000
-0.137	30.325	3.271	1.000
8.080	54.024	0.977	1.000
1.070	57.163	4.292	1.000
2.510	36.761	7.245	1.000
9.387	54.181	6.221	1.000
1.068	30.325	1.753	1.000
1.931	52.456	0.618	1.000
2.070	33.309	4.619	1.000
3.764	55.281	5.005	1.000
-0.606	51.200	0.581	1.000
3.235	27.815	1.637	1.000
0.776	39.114	2.154	1.000
4.762	33.464	2.430	1.000
1.593	30.168	4.045	1.000
8.094	54.496	0.674	1.000
4.765	39.585	1.076	1.000
2.116	27.815	3.820	1.000
8.673	30.326	3.713	1.000
1.907	54.496	0.674	1.000
5.770	58.732	0.144	1.000
2.971	40.372	3.114	1.000
7.803	54.339	1.039	1.000
1.533	36.761	7.242	1.000
-0.131	57.948	4.075	1.000
8.378	58.105	4.231	1.000
4.365	36.447	2.421	1.000
1.070	28.914	4.592	1.000
0.891	30.012	2.073	1.000
4.379	27.344	1.532	1.000
3.887	27.815	2.124	1.000
0.872	39.586	1.836	1.000
8.350	36.446	2.120	1.000
7.602	54.810	1.048	1.000
0.920	41.609	3.223	1.000
4.762	55.281	6.960	1.000
0.529	41.469	1.596	1.000
1.757	34.172	1.950	1.000
0.156	28.914	3.637	1.000
2.424	32.366	1.276	1.000
7.325	54.495	0.669	1.000
0.841	58.733	0.148	1.000
2.264	30.954	2.376	1.000
7.790	51.208	0.582	1.000
3.282	55.751	1.079	1.000
0.748	30.640	3.795	1.000
3.832	56.221	0.602	1.000
5.076	30.640	2.052	1.000
1.392	35.506	3.115	1.000
7.208	57.949	4.078	1.000
7.662	53.082	4.230	1.000
2.485	32.210	1.934	1.000
4.758	31.267	1.811	1.000
7.563	40.371	3.115	1.000
1.747	55.124	4.344	1.000
2.222	33.326	2.752	1.000
3.900	57.008	1.362	1.000
9.063	29.855	4.615	1.000
2.549	26.873	4.609	1.000
1.516	50.572	0.757	1.000
1.934	54.340	0.733	1.000
5.181	31.742	2.303	1.000
2.953	57.007	1.443	1.000
7.322	30.639	3.789	1.000
1.044	32.523	2.563	1.000
7.146	31.111	2.203	1.000
5.324	31.738	1.895	1.000
1.417	55.125	5.683	1.000
3.814	56.693	4.044	1.000
7.222	35.349	7.350	1.000
7.788	54.653	4.382	1.000
0.937	32.522	2.602	1.000
0.971	31.817	4.380	1.000
0.579	30.169	1.741	1.000
6.333	34.092	5.775	1.000
2.375	31.111	4.667	1.000
5.314	27.815	1.566	1.000
2.067	42.725	3.173	1.000
1.830	51.200	3.339	1.000
3.100	27.188	4.371	1.000
7.243	42.724	1.084	1.000
3.578	28.286	2.066	1.000
8.552	29.306	3.577	1.000
4.337	28.285	2.319	1.000
3.183	30.168	1.723	1.000
3.238	30.168	1.743	1.000
8.080	27.971	3.810	1.000
4.589	39.900	2.479	1.000
4.050	57.165	1.597	1.000
0.604	50.414	1.451	1.000
1.071	42.411	1.929	1.000
7.345	56.222	0.602	1.000
4.770	38.486	2.747	1.000
4.686	38.485	2.745	1.000
7.809	55.123	5.416	1.000
0.947	34.563	2.361	1.000
8.355	35.191	1.685	1.000
2.548	39.272	2.707	1.000
7.247	32.838	3.805	1.000
0.947	29.071	2.079	1.000
3.976	53.554	1.229	1.000
1.944	58.105	4.221	1.000
8.624	40.999	2.869	1.000
7.538	58.733	3.980	1.000
4.764	30.326	1.636	1.000
1.245	52.456	0.617	1.000
7.690	39.115	3.380	1.000
0.935	27.501	1.736	1.000
0.924	28.913	2.237	1.000
4.215	41.626	2.904	1.000
7.538	26.874	3.979	1.000
1.736	51.671	3.571	1.000
8.291	55.437	0.252	1.000
5.769	35.663	6.859	1.000
1.663	55.124	5.271	1.000
7.687	26.870	4.203	1.000
2.304	57.948	1.039	1.000
3.311	32.209	2.482	1.000
4.541	32.523	2.565	1.000
4.293	53.710	0.590	1.000
7.292	46.649	0.576	1.000
1.386	56.690	4.040	1.000
0.526	56.693	4.504	1.000
8.020	54.967	1.028	1.000
2.190	32.524	2.567	1.000
5.006	30.953	2.256	1.000
8.403	53.397	0.922	1.000
1.634	28.757	5.475	1.000
2.374	50.728	3.651	1.000
1.955	53.554	0.733	1.000
7.269	50.572	0.752	1.000
7.376	50.568	0.752	1.000
1.613	42.253	1.930	1.000
7.094	55.908	1.248	1.000
8.035	54.966	5.634	1.000
4.762	27.815	4.178	1.000
7.324	28.599	0.732	1.000
4.256	55.751	1.076	1.000
8.895	56.849	1.506	1.000
0.900	51.200	0.582	1.000
4.583	53.711	0.583	1.000
3.458	28.442	0.161	1.000
4.145	31.425	1.586	1.000
2.846	56.064	0.765	1.000
4.762	31.738	4.381	1.000
1.048	52.457	0.777	1.000
8.056	54.024	5.293	1.000
4.773	43.196	2.553	1.000
1.956	58.732	4.610	1.000
1.957	26.873	4.609	1.000
3.947	32.838	4.332	1.000
1.759	32.526	2.603	1.000
4.514	30.560	1.378	1.000
1.427	43.196	3.057	1.000
4.502	33.151	2.036	1.000
1.066	53.711	0.588	1.000
2.854	27.344	4.147	1.000
2.767	41.783	4.008	1.000
2.411	33.622	2.008	1.000
1.034	35.976	1.859	1.000
1.456	26.873	1.058	1.000
7.856	51.200	1.399	1.000
7.344	46.335	0.849	1.000
4.329	28.204	2.143	1.000
8.106	58.576	3.896	1.000
1.972	53.712	0.747	1.000
1.951	53.710	0.720	1.000
8.031	39.899	2.474	1.000
2.742	38.488	2.896	1.000
7.614	40.842	2.856	1.000
0.550	29.227	1.304	1.000
8.414	35.035	3.486	1.000
7.250	36.132	2.413	1.000
3.270	28.599	3.735	1.000
2.887	58.654	1.431	1.000
8.373	57.948	1.039	1.000
4.650	32.681	1.886	1.000
4.783	51.200	0.583	1.000
1.099	56.850	4.510	1.000
1.071	42.409	1.349	1.000
4.760	57.478	4.304	1.000
4.118	50.574	1.591	1.000
3.753	42.254	1.352	1.000
2.042	55.594	0.517	1.000
7.590	33.621	7.391	1.000
7.517	48.689	1.587	1.000
7.244	42.725	1.671	1.000
0.384	32.994	1.447	1.000
1.034	28.129	2.192	1.000
4.760	29.699	1.631	1.000
4.292	28.600	5.478	1.000
7.914	55.751	4.464	1.000
2.473	27.344	1.921	1.000
1.617	56.220	3.741	1.000
2.056	30.169	4.048	1.000
7.095	58.105	4.218	1.000
1.403	56.850	4.507	1.000
7.159	51.200	0.585	1.000
4.765	29.384	2.277	1.000
1.064	52.768	1.621	1.000
8.081	29.856	4.618	1.000
1.624	39.743	1.736	1.000
3.310	27.344	1.924	1.000
1.611	58.578	3.890	1.000
3.654	30.954	2.379	1.000
2.126	50.572	3.651	1.000
1.739	43.668	3.272	1.000
1.267	35.977	1.863	1.000
5.692	54.496	5.320	1.000
0.580	32.366	1.627	1.000
1.957	54.967	5.636	1.000
1.329	53.711	4.167	1.000
0.586	41.625	3.221	1.000
4.123	30.955	1.909	1.000
2.534	53.240	0.735	1.000
4.045	58.730	0.598	1.000
7.637	27.187	4.361	1.000
7.667	53.711	4.162	1.000
0.871	43.823	3.550	1.000
0.899	29.386	3.581	1.000
3.961	54.339	1.579	1.000
4.847	54.339	1.579	1.000
3.330	44.137	0.303	1.000
-0.158	48.061	0.446	1.000
4.760	55.751	1.072	1.000
1.624	50.415	3.724	1.000
1.595	31.739	2.305	1.000
8.670	29.071	2.080	1.000
3.654	58.261	1.829	1.000
4.618	32.054	2.066	1.000
8.842	52.762	1.622	1.000
2.541	55.124	1.519	1.000
3.517	55.455	0.254	1.000
3.539	55.457	0.254	1.000
3.582	55.414	0.252	1.000
0.386	31.738	3.203	1.000
7.095	56.850	4.599	1.000
7.565	27.188	4.380	1.000
3.084	58.733	4.355	1.000
4.220	33.936	1.901	1.000
3.508	26.874	2.117	1.000
0.432	51.199	3.340	1.000
0.751	30.483	2.053	1.000
0.580	31.582	3.749	1.000
4.773	50.101	4.555	1.000
7.911	55.281	5.001	1.000
8.965	47.118	3.931	1.000
0.591	28.443	0.163	1.000
7.922	38.644	2.880	1.000
1.243	54.653	4.606	1.000
4.045	35.505	6.860	1.000
6.655	58.733	0.147	1.000
0.837	27.031	0.150	1.000
7.342	55.281	4.239	1.000
1.114	44.138	0.302	1.000
9.386	43.823	3.548	1.000
2.055	50.572	1.590	1.000
-0.135	41.469	1.596	1.000
7.661	37.702	4.293	1.000
3.166	30.169	2.074	1.000
3.652	27.344	1.924	1.000
7.664	53.240	0.739	1.000
8.903	29.384	2.410	1.000
3.285	30.169	4.048	1.000
3.048	26.873	1.684	1.000
1.649	58.733	1.055	1.000
9.215	53.868	1.031	1.000
1.960	58.262	5.185	1.000
0.935	35.035	3.486	1.000
7.640	38.957	2.636	1.000
8.552	41.468	1.596	1.000
4.614	27.501	2.060	1.000
4.060	57.164	1.450	1.000
0.579	27.814	3.461	1.000
1.040	57.478	1.290	1.000
2.436	32.053	2.063	1.000
8.914	36.761	2.311	1.000
7.788	27.343	1.726	1.000
1.821	55.124	4.106	1.000
4.724	31.896	2.022	1.000
3.565	26.864	0.595	1.000
1.507	32.836	4.331	1.000
10.471	30.012	6.640	1.000
4.612	54.025	0.977	1.000
7.617	31.267	1.597	1.000
1.368	28.129	3.810	1.000
0.893	31.111	2.201	1.000
3.974	36.290	2.332	1.000
4.318	30.169	1.920	1.000
8.988	54.339	0.732	1.000
4.022	33.937	1.975	1.000
8.966	28.914	4.593	1.000
3.476	58.576	1.426	1.000
7.229	50.729	1.490	1.000
7.335	50.729	1.500	1.000
3.753	52.299	1.339	1.000
4.342	31.896	2.441	1.000
0.861	49.631	3.506	1.000
8.772	55.125	5.684	1.000
0.922	42.726	1.087	1.000
8.627	55.437	0.249	1.000
2.127	27.815	1.788	1.000
1.539	50.887	0.862	1.000
0.763	55.281	0.286	1.000
0.921	42.726	1.670	1.000
1.452	41.940	2.696	1.000
-0.157	52.456	1.340	1.000
8.045	30.168	4.043	1.000
7.930	30.169	4.048	1.000
4.367	50.258	3.301	1.000
0.960	33.779	1.757	1.000
4.839	56.378	0.844	1.000
5.012	36.916	3.113	1.000
7.487	33.935	4.102	1.000
2.774	55.907	1.251	1.000
3.235	30.168	1.631	1.000
4.021	28.286	2.067	1.000
3.750	53.868	0.908	1.000
1.266	36.133	1.857	1.000
2.056	33.936	3.782	1.000
2.875	27.839	3.462	1.000
-0.131	55.751	0.525	1.000
3.855	44.138	4.182	1.000
9.258	58.263	5.177	1.000
4.144	34.564	2.604	1.000
3.838	46.962	3.929	1.000
6.325	58.733	0.144	1.000
0.296	31.739	1.559	1.000
0.587	28.443	-0.614	1.000
7.989	52.461	0.616	1.000
0.935	50.258	3.295	1.000
4.724	50.415	3.731	1.000
0.484	28.439	-0.616	1.000
1.928	55.125	5.417	1.000
1.908	53.240	0.826	1.000
0.675	30.955	1.910	1.000
2.253	27.500	3.959	1.000
7.346	57.792	1.066	1.000
7.074	42.414	1.924	1.000
5.423	35.191	1.920	1.000
3.113	38.644	3.280	1.000
7.468	37.702	2.400	1.000
0.825	31.111	1.909	1.000
2.870	26.874	1.685	1.000
2.345	27.499	3.960	1.000
4.206	58.591	0.596	1.000
7.289	30.639	2.527	1.000
4.584	58.104	1.830	1.000
4.738	32.210	2.482	1.000
1.624	29.385	3.575	1.000
3.059	58.576	1.426	1.000
7.613	37.703	3.071	1.000
7.642	37.699	3.094	1.000
2.252	54.338	5.264	1.000
1.857	53.867	1.031	1.000
4.343	33.308	2.224	1.000
3.937	27.658	2.269	1.000
4.552	43.981	3.078	1.000
2.227	54.338	1.575	1.000
7.662	56.379	0.595	1.000
3.715	56.850	4.511	1.000
1.446	41.626	3.224	1.000
7.098	33.935	1.975	1.000
4.292	40.528	2.556	1.000
7.085	56.221	0.599	1.000
4.095	43.509	1.625	1.000
0.871	42.725	3.169	1.000
3.580	28.287	2.175	1.000
1.255	31.582	2.206	1.000
3.543	54.810	5.011	1.000
4.010	28.129	2.186	1.000
3.553	41.468	0.698	1.000
1.464	43.196	0.884	1.000
3.982	53.869	1.032	1.000
3.164	26.873	4.202	1.000
3.189	57.321	5.170	1.000
8.838	53.711	0.585	1.000
2.170	58.733	0.594	1.000
2.604	28.599	3.733	1.000
6.854	54.338	0.732	1.000
3.346	50.415	4.569	1.000
8.053	55.280	4.246	1.000
4.785	54.024	0.978	1.000
2.157	26.874	0.592	1.000
8.020	32.367	1.934	1.000
7.692	54.025	1.244	1.000
1.344	39.586	1.835	1.000
0.812	46.962	1.436	1.000
3.521	58.576	2.015	1.000
4.760	55.908	0.540	1.000
7.659	31.110	2.533	1.000
1.070	36.839	3.120	1.000
3.336	40.371	2.858	1.000
3.234	30.168	1.916	1.000
8.482	52.456	1.336	1.000
7.149	28.914	3.633	1.000
1.624	58.576	0.599	1.000
2.125	32.681	2.380	1.000
8.551	57.949	4.074	1.000
7.345	42.411	1.929	1.000
7.069	57.481	-0.132	1.000
4.725	55.359	0.252	1.000
0.949	28.285	2.066	1.000
10.469	29.541	6.641	1.000
4.587	39.900	2.987	1.000
1.734	33.309	2.224	1.000
4.999	27.397	2.062	1.000
4.964	27.342	2.090	1.000
4.833	51.671	4.021	1.000
3.473	43.196	2.879	1.000
2.867	58.732	4.614	1.000
8.006	56.379	4.448	1.000
4.160	33.463	2.009	1.000
4.055	33.465	1.994	1.000
4.227	33.464	1.981	1.000
3.284	58.419	4.626	1.000
0.148	52.456	1.341	1.000
1.919	51.357	1.076	1.000
4.956	31.424	1.916	1.000
1.512	33.152	1.889	1.000
1.772	56.850	4.310	1.000
7.947	44.922	8.157	1.000
5.164	55.447	0.246	1.000
2.859	35.349	1.669	1.000
-0.603	28.914	3.639	1.000
1.958	32.838	2.871	1.000
4.158	31.896	2.403	1.000
4.760	57.792	3.932	1.000
1.255	50.572	0.769	1.000
1.476	33.936	1.974	1.000
2.128	54.340	5.267	1.000
1.685	43.196	2.882	1.000
0.763	55.908	1.062	1.000
3.937	36.761	2.240	1.000
1.673	26.874	1.443	1.000
8.550	55.123	4.107	1.000
3.125	54.810	5.011	1.000
1.255	53.711	0.585	1.000
1.267	36.290	2.414	1.000
7.124	27.187	4.362	1.000
7.076	54.809	5.012	1.000
7.093	40.841	2.809	1.000
9.088	31.896	2.026	1.000
3.782	43.823	3.543	1.000
9.184	54.182	6.214	1.000
2.077	27.345	1.540	1.000
1.747	28.286	2.172	1.000
2.405	27.501	4.183	1.000
2.361	27.501	4.134	1.000
2.387	27.504	4.160	1.000
3.727	31.739	1.985	1.000
4.340	33.308	2.332	1.000
1.837	46.491	-0.161	1.000
1.854	42.886	7.814	1.000
7.226	27.185	4.378	1.000
2.862	26.874	4.607	1.000
2.738	55.280	0.766	1.000
7.934	38.722	3.115	1.000
2.860	44.136	0.301	1.000
7.494	56.223	0.596	1.000
1.845	28.129	3.806	1.000
0.704	41.468	1.596	1.000
1.044	41.783	2.774	1.000
8.554	53.239	0.887	1.000
4.773	30.326	1.750	1.000
8.970	53.710	0.585	1.000
7.221	40.213	2.979	1.000
4.078	41.469	0.698	1.000
8.070	39.586	2.846	1.000
0.750	58.262	5.186	1.000
9.374	41.190	3.183	1.000
1.870	54.810	5.011	1.000
8.502	32.994	3.803	1.000
4.589	29.385	2.047	1.000
0.906	38.799	2.876	1.000
1.280	32.210	1.906	1.000
4.453	29.542	2.022	1.000
2.986	35.740	7.084	1.000
6.990	33.740	3.528	1.000
4.769	29.385	1.740	1.000
4.737	30.483	3.794	1.000
1.058	30.326	1.641	1.000
4.146	39.743	2.628	1.000
-0.610	52.299	1.339	1.000
4.214	30.169	1.740	1.000
2.903	30.169	1.743	1.000
5.473	28.443	4.708	1.000
2.313	34.250	1.763	1.000
2.059	54.340	1.037	1.000
2.375	27.815	1.787	1.000
4.366	36.448	2.121	1.000
1.030	58.104	5.180	1.000
3.754	32.054	2.066	1.000
4.765	30.168	3.161	1.000
2.852	57.478	4.305	1.000
-0.147	48.689	1.586	1.000
0.468	46.492	-0.157	1.000
1.441	35.348	1.289	1.000
3.822	57.164	5.764	1.000
2.056	35.505	3.115	1.000
2.540	50.572	0.752	1.000
2.224	33.464	2.005	1.000
7.242	32.993	3.800	1.000
4.762	27.031	4.355	1.000
1.067	58.575	0.596	1.000
2.128	51.672	3.533	1.000
2.062	51.671	3.572	1.000
2.185	51.667	3.575	1.000
7.627	40.842	2.512	1.000
3.969	36.447	2.250	1.000
1.930	32.211	2.474	1.000
7.807	31.739	2.066	1.000
7.135	37.703	3.078	1.000
6.326	48.527	1.109	1.000
1.995	32.217	2.523	1.000
2.054	55.909	4.586	1.000
7.536	29.385	3.577	1.000
2.201	32.838	3.809	1.000
1.044	31.896	2.405	1.000
1.366	32.524	1.732	1.000
1.391	26.875	0.594	1.000
3.108	57.634	4.144	1.000
0.763	30.640	2.056	1.000
1.540	35.034	3.483	1.000
1.501	57.949	0.919	1.000
1.390	58.733	0.595	1.000
1.634	35.349	2.080	1.000
3.010	30.170	3.170	1.000
7.091	58.262	5.179	1.000
4.584	58.261	0.437	1.000
3.940	31.739	1.983	1.000
4.747	57.477	1.419	1.000
5.256	28.757	0.943	1.000
4.773	58.733	0.599	1.000
4.765	26.874	0.594	1.000
7.465	34.250	4.274	1.000
1.072	58.105	4.230	1.000
8.627	40.998	3.190	1.000
1.735	50.886	0.862	1.000
4.748	48.061	0.442	1.000
0.288	41.940	2.774	1.000
7.241	41.626	3.222	1.000
0.150	48.689	1.589	1.000
5.626	31.739	2.304	1.000
4.094	32.524	1.734	1.000
3.871	29.227	1.303	1.000
9.267	31.738	4.375	1.000
7.198	50.573	1.589	1.000
9.048	54.025	0.976	1.000
4.556	51.199	1.399	1.000
0.704	33.621	3.528	1.000
-0.157	43.195	0.880	1.000
4.787	54.967	0.956	1.000
7.807	56.535	1.440	1.000
8.038	32.366	1.816	1.000
8.889	29.384	1.719	1.000
3.734	50.417	3.940	1.000
3.651	50.416	3.894	1.000
3.465	26.874	1.679	1.000
1.944	33.779	4.106	1.000
0.623	54.653	4.607	1.000
2.247	56.379	0.848	1.000
5.639	48.679	1.583	1.000
-0.160	36.290	1.821	1.000
4.370	30.170	1.710	1.000
1.394	26.866	0.866	1.000
1.444	31.738	3.204	1.000
2.125	54.811	5.015	1.000
7.118	58.733	4.355	1.000
4.055	33.621	3.530	1.000
8.020	29.542	2.022	1.000
2.903	29.542	1.559	1.000
1.590	50.101	0.786	1.000
1.474	50.100	0.765	1.000
0.610	58.733	0.147	1.000
-0.123	29.385	3.581	1.000
2.570	54.340	1.039	1.000
2.104	54.967	1.023	1.000
0.246	27.344	1.253	1.000
1.446	44.137	0.302	1.000
7.077	42.253	1.352	1.000
8.899	50.430	3.742	1.000
4.200	26.861	0.601	1.000
3.411	38.799	2.881	1.000
2.386	43.981	4.543	1.000
2.169	51.672	4.023	1.000
0.607	48.532	1.107	1.000
1.944	53.711	0.585	1.000
0.583	30.169	1.625	1.000
1.628	31.426	2.175	1.000
4.773	31.739	1.559	1.000
1.442	27.817	4.171	1.000
-0.133	33.780	2.965	1.000
1.501	58.419	4.623	1.000
10.692	51.199	0.582	1.000
3.351	50.415	1.447	1.000
1.519	31.426	2.209	1.000
2.122	57.950	1.038	1.000
2.056	57.945	1.062	1.000
1.673	58.733	1.436	1.000
0.450	27.343	1.250	1.000
0.894	33.465	2.222	1.000
1.909	53.712	4.956	1.000
7.765	30.325	3.712	1.000
3.929	31.897	2.440	1.000
7.807	44.136	4.095	1.000
3.530	46.334	0.851	1.000
0.296	28.600	0.735	1.000
0.894	33.621	2.005	1.000
4.242	42.253	2.860	1.000
3.797	28.599	0.733	1.000
8.586	52.769	1.620	1.000
1.880	54.968	1.032	1.000
0.575	50.101	0.785	1.000
1.486	56.851	4.312	1.000
1.066	30.954	1.907	1.000
3.322	27.344	2.083	1.000
4.051	55.749	0.543	1.000
4.078	55.751	0.516	1.000
2.991	26.873	4.198	1.000
1.440	27.031	0.145	1.000
1.413	54.496	0.670	1.000
4.197	37.389	7.125	1.000
2.087	27.508	4.181	1.000
1.965	27.499	4.171	1.000
8.816	29.385	1.902	1.000
2.547	54.810	5.015	1.000
7.282	58.419	5.175	1.000
1.064	36.918	2.537	1.000
4.209	39.587	2.812	1.000
4.147	39.584	2.853	1.000
4.303	39.584	2.853	1.000
8.045	52.769	1.620	1.000
2.082	27.503	4.149	1.000
8.512	50.572	0.769	1.000
3.479	43.196	3.057	1.000
3.641	50.415	4.569	1.000
4.565	43.195	0.874	1.000
3.986	27.031	4.344	1.000
2.127	54.025	0.977	1.000
3.912	30.326	1.750	1.000
1.437	43.196	2.883	1.000
1.445	44.136	4.092	1.000
4.150	43.353	3.101	1.000
5.674	49.947	0.785	1.000
7.465	34.170	3.966	1.000
2.977	57.007	1.450	1.000
2.425	33.308	4.619	1.000
8.094	54.339	4.119	1.000
1.255	27.031	0.150	1.000
4.614	54.967	0.962	1.000
7.234	57.949	3.904	1.000
4.739	50.258	3.305	1.000
1.591	57.477	5.077	1.000
1.562	33.935	4.102	1.000
0.492	28.914	3.636	1.000
1.034	58.105	1.648	1.000
8.081	28.914	3.638	1.000
8.345	40.843	2.956	1.000
2.951	57.477	1.457	1.000
3.420	32.053	2.070	1.000
1.395	52.456	0.617	1.000
8.967	47.040	3.822	1.000
0.591	39.115	2.158	1.000
4.766	41.940	2.773	1.000
3.181	54.653	4.380	1.000
4.183	57.007	1.450	1.000
1.238	41.940	2.774	1.000
3.281	57.949	0.917	1.000
2.866	57.472	1.417	1.000
2.999	57.469	1.482	1.000
2.203	50.886	0.862	1.000
7.791	41.629	3.228	1.000
3.952	29.541	2.106	1.000
4.221	57.320	1.589	1.000
7.332	55.437	0.258	1.000
0.307	46.492	-0.159	1.000
3.937	41.626	3.227	1.000
7.911	37.232	7.574	1.000
0.463	48.529	1.107	1.000
2.805	40.842	2.955	1.000
4.780	32.994	2.868	1.000
8.818	29.228	1.548	1.000
4.684	39.114	3.382	1.000
4.763	39.112	3.384	1.000
3.925	30.326	1.625	1.000
3.807	39.587	1.073	1.000
1.046	32.994	7.041	1.000
7.541	26.874	3.889	1.000
4.556	58.260	0.868	1.000
7.690	46.028	4.184	1.000
1.714	26.873	5.252	1.000
0.777	34.249	1.951	1.000
1.538	31.583	2.201	1.000
8.432	43.511	3.102	1.000
8.594	58.261	5.179	1.000
7.858	53.090	0.827	1.000
0.598	56.370	1.344	1.000
7.247	57.163	5.172	1.000
1.911	30.482	3.973	1.000
1.939	30.483	3.993	1.000
2.154	27.031	1.390	1.000
3.332	56.222	0.600	1.000
0.292	53.552	1.229	1.000
3.727	57.949	1.054	1.000
6.578	34.565	2.360	1.000
4.758	40.214	3.103	1.000
3.369	56.227	0.608	1.000
3.200	53.869	0.900	1.000
3.081	53.867	0.906	1.000
3.201	53.866	0.930	1.000
3.783	28.600	1.447	1.000
8.842	57.792	1.066	1.000
2.127	48.689	1.586	1.000
3.994	58.733	4.348	1.000
0.582	26.873	1.622	1.000
7.335	28.128	3.802	1.000
3.508	30.955	2.372	1.000
1.608	33.779	2.966	1.000
0.620	50.100	4.552	1.000
7.739	53.868	0.908	1.000
4.758	37.389	7.123	1.000
7.939	55.907	4.581	1.000
3.125	31.268	1.600	1.000
4.763	44.137	4.184	1.000
4.773	50.415	1.450	1.000
2.079	29.071	2.237	1.000
3.631	37.545	0.480	1.000
9.267	31.738	3.986	1.000
1.919	32.367	1.627	1.000
4.762	43.195	2.883	1.000
2.977	57.164	1.457	1.000
7.096	33.935	1.902	1.000
1.617	58.102	0.440	1.000
1.515	58.103	0.440	1.000
4.592	30.481	2.523	1.000
2.105	52.457	0.781	1.000
4.293	54.496	0.671	1.000
2.870	31.268	1.597	1.000
3.459	51.200	0.586	1.000
4.760	31.739	3.987	1.000
2.903	58.262	1.348	1.000
1.734	51.671	4.020	1.000
4.242	50.100	1.413	1.000
7.845	50.258	3.652	1.000
4.765	50.571	0.766	1.000
2.101	35.662	2.700	1.000
6.308	50.100	4.552	1.000
2.421	55.907	4.368	1.000
7.326	54.652	4.376	1.000
2.863	46.506	-0.163	1.000
0.886	53.554	1.137	1.000
2.325	55.908	4.367	1.000
7.095	54.339	4.116	1.000
9.215	28.599	5.476	1.000
4.306	50.572	0.756	1.000
0.776	58.576	5.251	1.000
-0.845	27.343	1.855	1.000
5.421	35.192	2.087	1.000
3.733	28.930	2.610	1.000
2.665	54.339	5.261	1.000
1.034	27.501	3.956	1.000
1.049	51.199	3.641	1.000
1.452	30.640	3.792	1.000
5.421	57.164	4.294	1.000
2.854	27.508	1.072	1.000
1.993	28.600	3.738	1.000
2.711	53.560	1.228	1.000
2.777	53.545	1.232	1.000
1.230	50.101	4.555	1.000
7.733	31.110	4.667	1.000
7.085	53.082	4.225	1.000
2.116	33.465	2.431	1.000
8.079	55.594	0.950	1.000
3.804	50.571	0.772	1.000
2.102	35.034	3.488	1.000
0.603	39.585	1.828	1.000
0.872	39.586	1.075	1.000
3.316	32.210	1.936	1.000
3.222	32.210	1.917	1.000
3.739	52.766	1.617	1.000
1.586	56.379	0.843	1.000
7.479	58.262	1.348	1.000
3.828	33.465	2.426	1.000
8.127	53.394	1.140	1.000
0.921	54.026	1.245	1.000
0.795	57.478	1.288	1.000
2.907	58.732	0.593	1.000
0.876	32.524	1.745	1.000
1.366	53.083	4.230	1.000
5.765	48.556	1.104	1.000
5.798	48.523	1.118	1.000
3.051	29.228	1.300	1.000
7.538	36.290	2.237	1.000
0.271	46.335	0.851	1.000
2.964	54.024	5.294	1.000
1.747	43.667	3.186	1.000
1.071	35.506	6.857	1.000
2.899	26.865	0.594	1.000
1.978	28.914	4.588	1.000
1.573	58.733	0.595	1.000
4.043	39.114	2.154	1.000
3.204	52.141	0.388	1.000
1.728	58.733	0.593	1.000
1.747	28.286	2.063	1.000
1.045	31.896	1.220	1.000
4.384	40.213	3.117	1.000
4.456	40.213	3.097	1.000
-0.134	57.635	0.807	1.000
3.747	57.791	1.072	1.000
3.726	57.789	1.043	1.000
7.098	53.867	1.031	1.000
7.843	31.427	2.066	1.000
8.402	29.542	2.103	1.000
0.763	31.739	2.308	1.000
7.553	56.850	4.310	1.000
4.502	33.151	2.002	1.000
3.282	52.767	1.618	1.000
1.344	30.169	4.210	1.000
3.165	31.011	2.379	1.000
3.165	30.168	3.012	1.000
2.101	35.662	2.815	1.000
7.301	53.240	0.735	1.000
3.114	52.770	1.621	1.000
5.006	50.650	3.653	1.000
3.893	30.955	2.250	1.000
4.761	55.124	7.110	1.000
7.997	30.483	1.868	1.000
1.559	43.510	3.105	1.000
1.053	32.367	1.625	1.000
3.289	55.593	0.949	1.000
7.100	46.492	-0.165	1.000
5.462	52.769	1.627	1.000
1.722	57.949	0.919	1.000
4.289	27.499	1.072	1.000
0.788	31.582	2.206	1.000
7.093	50.572	0.763	1.000
3.633	28.599	1.447	1.000
3.485	54.967	1.025	1.000
1.247	41.626	4.001	1.000
2.472	50.257	3.653	1.000
3.936	56.851	1.507	1.000
3.919	56.847	1.459	1.000
1.531	30.639	2.528	1.000
8.821	57.477	4.306	1.000
-0.834	42.905	7.814	1.000
1.390	56.222	0.603	1.000
1.272	56.220	0.600	1.000
4.316	27.815	1.644	1.000
4.538	32.524	1.996	1.000
8.099	57.163	5.769	1.000
4.748	32.210	1.934	1.000
8.006	57.520	-0.130	1.000
8.025	57.529	-0.133	1.000
8.468	46.486	-0.159	1.000
2.080	37.705	2.399	1.000
7.860	53.711	4.958	1.000
2.078	34.565	2.605	1.000
2.879	30.326	1.750	1.000
8.329	35.191	1.954	1.000
1.449	28.914	3.632	1.000
2.201	53.868	0.908	1.000
4.767	39.113	2.830	1.000
7.765	30.325	3.272	1.000
3.715	54.810	1.048	1.000
1.067	54.339	4.116	1.000
4.870	39.115	2.828	1.000
2.553	58.732	4.612	1.000
0.945	26.873	5.252	1.000
0.156	37.703	0.473	1.000
6.677	46.648	0.571	1.000
0.703	57.477	-0.126	1.000
1.403	30.640	1.872	1.000
2.001	36.603	2.821	1.000
1.042	49.318	2.115	1.000
1.099	30.641	1.376	1.000
1.634	57.948	1.042	1.000
0.947	50.730	1.494	1.000
8.553	41.468	0.698	1.000
7.791	26.873	1.052	1.000
4.388	40.214	2.977	1.000
1.929	50.101	3.313	1.000
4.291	55.123	5.416	1.000
1.070	51.357	1.399	1.000
8.969	54.967	5.631	1.000
3.969	29.542	2.023	1.000
4.173	46.020	4.011	1.000
8.005	32.366	1.628	1.000
7.186	50.573	7.567	1.000
4.748	56.693	1.443	1.000
1.905	54.030	6.411	1.000
1.930	56.222	3.740	1.000
2.526	57.634	5.076	1.000
3.651	53.719	0.737	1.000
8.970	48.689	1.589	1.000
7.663	42.882	7.862	1.000
7.538	29.541	2.023	1.000
7.791	58.732	1.059	1.000
4.762	55.908	3.859	1.000
2.351	27.344	1.855	1.000
7.323	28.914	3.633	1.000
2.854	39.586	2.635	1.000
7.527	29.543	2.011	1.000
7.511	29.538	1.977	1.000
2.054	55.280	4.245	1.000
3.978	55.908	1.251	1.000
8.104	57.006	4.106	1.000
4.748	40.685	2.519	1.000
3.577	51.671	4.025	1.000
3.186	40.999	2.878	1.000
-0.147	51.200	0.585	1.000
1.907	54.340	4.122	1.000
3.887	27.815	1.791	1.000
7.332	54.810	4.031	1.000
1.364	56.222	3.741	1.000
7.246	34.564	2.604	1.000
0.748	28.600	1.453	1.000
0.287	29.541	1.448	1.000
2.313	52.456	0.776	1.000
3.749	53.711	0.588	1.000
2.227	31.896	2.746	1.000
7.095	39.900	2.986	1.000
0.158	27.815	3.462	1.000
1.760	58.576	3.890	1.000
2.078	34.564	2.361	1.000
3.780	53.241	0.889	1.000
7.590	55.281	5.001	1.000
8.474	29.227	1.554	1.000
3.778	50.572	1.590	1.000
0.787	29.542	1.493	1.000
0.754	29.544	1.448	1.000
1.673	27.501	1.076	1.000
7.662	41.626	2.549	1.000
0.456	36.290	1.823	1.000
5.301	40.841	2.807	1.000
4.737	38.017	2.324	1.000
0.750	29.384	4.321	1.000
4.256	53.397	1.137	1.000
8.871	32.838	4.335	1.000
4.221	39.586	1.071	1.000
3.652	27.815	1.787	1.000
5.472	40.527	4.293	1.000
1.464	28.599	0.739	1.000
7.863	51.357	1.073	1.000
7.977	48.539	1.107	1.000
7.588	42.097	2.693	1.000
8.185	53.240	0.826	1.000
3.307	50.258	4.015	1.000
1.349	39.586	1.073	1.000
-0.828	55.280	4.238	1.000
10.674	54.025	1.242	1.000
10.692	54.023	1.243	1.000
10.733	54.024	1.248	1.000
8.031	48.539	1.112	1.000
3.427	50.416	3.748	1.000
0.675	54.340	4.121	1.000
3.896	30.953	2.379	1.000
1.046	35.349	1.672	1.000
7.859	56.692	4.041	1.000
8.087	46.466	-0.163	1.000
1.047	50.414	3.727	1.000
8.399	55.751	1.073	1.000
7.881	50.101	1.412	1.000
3.338	58.262	0.433	1.000
3.776	54.340	1.038	1.000
1.957	35.192	1.679	1.000
5.240	52.456	0.776	1.000
4.144	27.345	1.563	1.000
8.129	53.710	4.164	1.000
0.599	58.262	1.347	1.000
4.632	55.595	0.949	1.000
2.869	41.000	3.197	1.000
1.363	42.411	1.929	1.000
4.170	57.006	1.561	1.000
4.221	57.005	1.589	1.000
3.578	57.478	-0.127	1.000
2.214	54.025	1.246	1.000
4.549	56.218	0.600	1.000
1.491	55.594	0.949	1.000
4.956	50.100	3.312	1.000
0.527	57.949	4.079	1.000
2.645	54.339	4.422	1.000
7.325	31.581	3.746	1.000
3.425	27.500	2.062	1.000
3.311	27.498	2.086	1.000
4.736	43.823	3.551	1.000
4.762	46.961	3.932	1.000
1.683	35.191	1.958	1.000
1.414	54.340	4.114	1.000
5.005	50.415	3.749	1.000
4.366	55.595	0.949	1.000
4.632	54.339	0.731	1.000
0.604	55.908	3.858	1.000
4.418	38.958	2.638	1.000
4.144	31.268	1.815	1.000
0.604	53.083	4.229	1.000
0.677	30.326	3.974	1.000
7.664	30.169	4.211	1.000
0.896	30.168	4.212	1.000
8.424	48.217	0.445	1.000
8.472	48.224	0.449	1.000
7.789	50.886	0.860	1.000
2.354	33.935	4.104	1.000
3.799	43.353	1.625	1.000
2.889	43.198	3.055	1.000
7.935	38.644	3.278	1.000
8.056	40.842	2.958	1.000
1.734	29.385	2.278	1.000
7.538	33.779	3.780	1.000
4.763	57.792	4.157	1.000
8.671	58.418	4.626	1.000
4.453	40.214	2.676	1.000
1.263	48.217	0.446	1.000
1.735	32.838	3.808	1.000
1.932	42.410	1.351	1.000
0.773	31.895	1.216	1.000
8.045	54.339	1.579	1.000
1.046	28.600	5.478	1.000
2.547	41.470	2.901	1.000
0.173	51.200	0.585	1.000
1.536	39.115	2.156	1.000
1.046	55.908	1.249	1.000
3.112	36.918	2.544	1.000
6.878	41.783	4.004	1.000
2.362	34.564	2.601	1.000
8.670	29.070	2.233	1.000
5.257	50.101	0.786	1.000
0.556	29.384	3.578	1.000
7.095	39.899	2.482	1.000
7.488	30.797	2.085	1.000
2.693	55.751	4.464	1.000
2.126	51.200	3.530	1.000
4.734	50.415	3.939	1.000
3.235	27.814	1.732	1.000
3.801	48.060	0.446	1.000
6.907	32.524	6.682	1.000
3.556	55.909	0.540	1.000
1.575	55.281	4.242	1.000
4.552	53.554	1.232	1.000
1.586	55.125	4.111	1.000
7.813	57.163	4.293	1.000
7.244	27.501	1.740	1.000
0.778	41.313	2.849	1.000
2.988	57.007	4.592	1.000
8.033	29.070	2.081	1.000
9.217	52.770	1.623	1.000
0.831	51.357	1.073	1.000
1.980	32.839	4.334	1.000
0.923	32.838	3.810	1.000
4.239	56.222	0.603	1.000
1.047	51.200	3.340	1.000
0.775	41.783	1.720	1.000
8.627	30.091	4.633	1.000
7.947	43.981	3.078	1.000
7.803	35.191	1.681	1.000
7.707	35.190	1.665	1.000
7.244	33.151	1.813	1.000
4.837	27.188	0.147	1.000
3.328	53.721	0.733	1.000
3.370	53.738	0.740	1.000
3.653	27.820	2.119	1.000
7.661	29.384	4.321	1.000
3.838	58.262	0.871	1.000
0.886	31.582	3.752	1.000
2.696	42.097	2.352	1.000
7.095	50.101	1.413	1.000
9.116	55.123	5.681	1.000
1.607	38.644	3.110	1.000
0.849	54.339	4.123	1.000
4.773	34.250	4.276	1.000
-0.136	41.468	0.703	1.000
8.006	29.384	3.575	1.000
1.928	57.478	4.308	1.000
3.346	55.908	1.253	1.000
0.605	51.356	1.405	1.000
0.529	58.104	1.690	1.000
4.736	49.630	3.510	1.000
0.691	51.355	1.404	1.000
3.420	55.281	5.005	1.000
3.530	51.200	2.121	1.000
2.744	31.896	2.401	1.000
4.748	39.272	2.703	1.000
0.897	31.896	2.403	1.000
3.641	51.200	0.585	1.000
6.876	43.353	3.810	1.000
1.599	41.469	0.701	1.000
4.586	53.712	0.736	1.000
7.197	54.338	1.039	1.000
-0.601	28.442	0.161	1.000
8.094	51.200	0.585	1.000
3.308	28.130	2.196	1.000
5.770	27.031	0.144	1.000
4.760	37.389	6.737	1.000
3.641	44.137	0.306	1.000
0.898	33.779	3.783	1.000
1.132	31.582	3.745	1.000
1.455	55.910	3.854	1.000
1.328	55.907	3.858	1.000
1.459	55.905	3.879	1.000
1.040	35.350	1.291	1.000
7.321	51.200	1.402	1.000
2.549	40.529	2.672	1.000
3.749	54.496	0.670	1.000
4.165	33.466	2.222	1.000
4.058	33.462	2.224	1.000
7.100	36.133	1.863	1.000
8.519	46.021	4.178	1.000
0.601	56.222	3.740	1.000
7.096	32.525	1.882	1.000
4.464	42.096	2.700	1.000
8.893	57.634	3.932	1.000
6.315	27.031	0.147	1.000
7.686	33.150	1.814	1.000
4.101	27.344	1.855	1.000
7.690	58.420	4.204	1.000
0.880	58.262	1.345	1.000
7.583	31.738	3.202	1.000
1.733	54.652	4.376	1.000
4.385	42.725	3.174	1.000
7.195	31.895	2.067	1.000
0.148	27.031	1.253	1.000
1.760	26.874	3.890	1.000
5.253	41.782	1.715	1.000
4.746	39.272	2.550	1.000
7.078	57.792	1.068	1.000
-0.144	53.240	0.888	1.000
-0.098	53.240	0.896	1.000
8.089	33.621	2.964	1.000
0.919	55.751	1.074	1.000
7.534	55.125	4.109	1.000
-0.163	28.444	-0.613	1.000
7.072	29.385	4.320	1.000
1.244	30.326	3.972	1.000
7.859	31.425	1.915	1.000
8.402	30.013	4.634	1.000
3.814	33.779	2.969	1.000
4.763	29.227	1.302	1.000
2.876	37.232	7.575	1.000
3.750	50.416	3.422	1.000
1.452	48.218	0.449	1.000
1.586	58.262	5.186	1.000
4.099	33.150	1.814	1.000
7.774	55.594	0.517	1.000
3.188	36.761	7.249	1.000
1.614	53.711	0.589	1.000
6.309	30.326	3.973	1.000
7.324	46.492	-0.160	1.000
3.371	39.115	3.105	1.000
7.094	57.164	1.596	1.000
7.467	30.797	2.220	1.000
2.990	39.899	2.478	1.000
7.729	56.377	0.845	1.000
7.781	46.492	-0.161	1.000
7.857	50.100	3.305	1.000
1.316	58.576	3.891	1.000
3.483	29.228	1.902	1.000
7.956	43.980	4.548	1.000
6.875	53.554	1.228	1.000
-0.160	28.914	3.640	1.000
7.355	35.647	6.901	1.000
2.323	38.017	2.059	1.000
3.814	54.025	1.246	1.000
1.587	33.779	3.784	1.000
3.309	53.711	4.955	1.000
3.337	51.199	3.643	1.000
2.963	33.778	3.530	1.000
7.085	51.357	1.076	1.000
8.045	28.600	3.738	1.000
3.947	28.285	2.321	1.000
3.305	54.339	1.038	1.000
8.032	58.262	5.186	1.000
1.047	33.779	3.783	1.000
0.578	26.874	1.393	1.000
1.796	27.815	2.124	1.000
3.309	50.102	3.656	1.000
7.922	50.258	1.586	1.000
5.300	51.199	0.584	1.000
8.130	52.299	1.342	1.000
0.584	58.733	1.385	1.000
7.148	50.886	0.861	1.000
0.282	55.282	0.772	1.000
8.059	58.105	4.232	1.000
7.442	35.656	6.877	1.000
0.583	52.300	1.342	1.000
2.028	55.752	4.504	1.000
4.217	30.168	3.165	1.000
8.035	53.398	0.923	1.000
2.570	30.639	4.532	1.000
1.034	30.326	3.970	1.000
2.898	41.469	2.552	1.000
0.148	56.379	0.844	1.000
1.083	35.506	3.112	1.000
8.030	34.563	2.361	1.000
2.152	39.115	1.535	1.000
1.858	51.201	3.530	1.000
2.521	40.843	2.848	1.000
6.323	48.689	1.586	1.000
7.883	54.809	4.074	1.000
8.365	55.281	4.249	1.000
2.351	55.751	4.463	1.000
4.172	37.703	2.400	1.000
0.947	54.025	4.366	1.000
4.731	38.017	2.058	1.000
1.599	28.600	3.738	1.000
2.277	55.124	4.340	1.000
2.869	31.739	3.203	1.000
5.771	48.689	1.590	1.000
7.941	55.278	4.250	1.000
3.750	51.357	1.072	1.000
3.728	28.286	2.325	1.000
6.410	37.389	6.735	1.000
6.889	27.031	0.150	1.000
7.344	56.222	3.740	1.000
7.876	55.281	4.237	1.000
1.070	54.809	4.027	1.000
6.534	31.739	3.204	1.000
8.552	50.571	1.590	1.000
1.255	28.600	5.481	1.000
1.586	31.267	1.808	1.000
-0.133	57.950	0.916	1.000
7.761	56.850	4.509	1.000
2.200	30.640	4.530	1.000
8.037	33.465	2.223	1.000
3.532	33.621	2.970	1.000
2.544	29.385	4.321	1.000
1.083	39.586	1.831	1.000
3.974	34.249	4.278	1.000
2.411	31.896	2.751	1.000
4.102	32.367	2.353	1.000
7.345	53.710	0.590	1.000
7.987	56.850	4.503	1.000
1.811	57.949	3.905	1.000
8.598	54.967	5.635	1.000
3.641	46.492	-0.157	1.000
8.020	29.071	2.233	1.000
8.894	54.338	1.576	1.000
3.530	27.344	1.855	1.000
7.101	48.532	1.107	1.000
8.673	55.123	1.522	1.000
7.146	31.582	3.748	1.000
8.402	55.124	1.521	1.000
7.332	50.101	1.409	1.000
2.524	32.838	2.870	1.000
1.415	54.811	4.075	1.000
8.031	53.711	0.738	1.000
3.654	51.199	3.347	1.000
8.403	52.456	0.617	1.000
9.213	54.339	1.575	1.000
7.071	57.949	0.916	1.000
4.021	51.671	3.572	1.000
1.536	42.725	3.171	1.000
3.975	54.496	0.676	1.000
3.803	51.357	1.405	1.000
0.925	58.262	4.626	1.000
0.973	36.446	2.120	1.000
7.736	43.980	4.549	1.000
6.875	34.878	7.452	1.000
8.032	27.658	4.164	1.000
8.034	37.702	2.401	1.000
9.262	57.164	5.770	1.000
6.801	37.547	7.127	1.000
0.871	51.200	1.406	1.000
5.473	55.908	1.254	1.000
4.442	36.603	2.822	1.000
2.903	41.626	3.227	1.000
7.668	52.299	1.337	1.000
4.020	55.594	0.949	1.000
2.868	36.761	7.248	1.000
9.062	54.967	0.963	1.000
1.501	32.838	3.813	1.000
1.993	32.524	2.567	1.000
0.527	57.478	-0.126	1.000
1.908	32.209	1.277	1.000
3.343	58.260	1.825	1.000
4.773	41.626	3.227	1.000
5.298	40.842	2.958	1.000
7.787	29.385	3.575	1.000
8.818	39.743	2.849	1.000
8.603	53.867	1.031	1.000
0.971	40.842	2.959	1.000
7.665	53.554	1.141	1.000
8.840	40.528	4.293	1.000
0.529	33.622	3.530	1.000
9.240	52.456	0.777	1.000
0.159	28.443	-0.616	1.000
7.590	42.097	2.353	1.000
8.400	54.338	0.731	1.000
2.055	30.483	2.529	1.000
4.025	54.024	4.370	1.000
3.109	40.214	2.672	1.000
4.204	30.168	3.012	1.000
7.222	40.370	3.114	1.000
2.052	38.017	2.318	1.000
4.281	57.792	1.069	1.000
7.085	58.105	4.051	1.000
4.735	35.192	1.678	1.000
1.637	57.949	3.907	1.000
3.469	52.299	1.341	1.000
4.317	31.268	2.536	1.000
0.773	54.025	1.249	1.000
4.762	58.261	0.874	1.000
3.479	29.228	1.556	1.000
6.889	48.689	1.586	1.000
0.901	31.739	3.203	1.000
8.031	34.563	2.604	1.000
0.433	58.105	1.835	1.000
3.344	55.907	3.860	1.000
4.168	52.299	1.340	1.000
4.994	38.644	2.880	1.000
7.765	48.531	1.107	1.000
1.141	30.168	4.213	1.000
1.831	58.262	0.437	1.000
1.353	27.815	3.466	1.000
8.045	30.797	2.090	1.000
7.627	48.061	0.449	1.000
7.244	57.948	0.916	1.000
8.549	58.105	1.691	1.000
7.578	38.644	2.880	1.000
8.358	50.258	1.589	1.000
0.529	33.780	2.966	1.000
4.145	29.071	2.237	1.000
2.670	54.182	6.220	1.000
0.848	27.345	1.544	1.000
8.106	54.653	4.191	1.000
2.054	29.385	2.413	1.000
4.464	42.096	2.352	1.000
1.058	40.528	4.290	1.000
5.009	51.200	3.530	1.000
4.764	30.640	4.532	1.000
1.427	35.192	1.961	1.000
3.898	50.730	3.650	1.000
2.472	39.900	2.985	1.000
2.820	56.379	4.444	1.000
4.618	32.053	2.436	1.000
7.686	57.949	3.905	1.000
7.074	54.024	1.249	1.000
7.246	40.999	3.198	1.000
1.565	57.636	4.151	1.000
8.034	37.702	2.244	1.000
1.499	42.881	7.813	1.000
1.312	26.874	3.891	1.000
7.197	33.778	3.782	1.000
8.842	28.600	5.477	1.000
-0.836	51.043	1.498	1.000
8.063	35.661	3.114	1.000
7.994	35.654	3.114	1.000
1.816	30.483	3.795	1.000
0.579	54.025	5.295	1.000
7.471	54.338	1.575	1.000
1.312	56.851	4.313	1.000
4.271	34.251	3.972	1.000
0.921	35.506	3.115	1.000
-0.163	28.444	0.167	1.000
2.547	36.918	3.122	1.000
7.098	53.711	0.588	1.000
8.131	55.908	4.366	1.000
1.537	54.653	4.382	1.000
8.449	30.640	3.795	1.000
4.765	36.603	2.823	1.000
3.113	39.115	3.382	1.000
1.734	33.309	2.332	1.000
6.658	27.030	0.146	1.000
8.032	30.797	2.223	1.000
1.261	40.527	4.294	1.000
1.142	37.859	4.290	1.000
4.317	57.321	1.309	1.000
0.566	39.115	1.539	1.000
7.324	48.061	0.445	1.000
4.071	50.101	1.413	1.000
8.060	55.751	1.077	1.000
1.870	51.200	2.117	1.000
4.293	40.528	2.673	1.000
7.738	43.981	3.082	1.000
6.306	53.553	1.228	1.000
7.338	36.289	1.821	1.000
2.151	28.286	2.326	1.000
-0.158	27.815	3.463	1.000
2.854	40.842	2.512	1.000
-0.132	57.948	1.692	1.000
5.191	53.711	0.735	1.000
0.751	31.267	2.537	1.000
8.034	27.501	3.960	1.000
1.890	50.731	3.884	1.000
1.784	50.729	3.893	1.000
8.452	27.344	1.562	1.000
7.813	51.043	1.502	1.000
7.151	53.868	0.908	1.000
4.627	52.456	0.618	1.000
1.673	35.349	1.293	1.000
0.791	29.546	1.442	1.000
7.685	56.378	0.840	1.000
3.897	32.683	2.380	1.000
7.689	46.961	1.440	1.000
3.814	32.524	1.852	1.000
0.896	31.896	2.746	1.000
2.868	31.267	1.810	1.000
0.597	55.909	1.251	1.000
0.684	55.908	1.252	1.000
4.617	27.031	0.146	1.000
6.306	54.495	0.672	1.000
4.222	39.584	1.827	1.000
1.061	54.497	0.671	1.000
1.632	43.353	3.810	1.000
5.078	30.483	2.528	1.000
1.304	35.349	1.668	1.000
2.436	32.838	4.330	1.000
1.584	37.703	2.399	1.000
8.091	33.779	3.528	1.000
7.858	53.553	4.449	1.000
3.855	50.416	1.453	1.000
4.340	31.740	1.985	1.000
4.215	41.628	3.222	1.000
3.525	30.483	3.789	1.000
0.871	28.130	3.807	1.000
5.770	33.700	3.530	1.000
1.613	50.415	3.938	1.000
8.990	55.124	1.521	1.000
1.412	51.357	1.073	1.000
1.806	31.267	1.596	1.000
8.013	46.022	4.176	1.000
4.616	50.729	1.495	1.000
8.992	55.124	5.418	1.000
2.423	27.815	3.824	1.000
7.783	57.477	-0.129	1.000
1.871	28.599	5.478	1.000
1.536	27.423	1.726	1.000
3.187	27.343	1.724	1.000
2.618	27.344	4.145	1.000
10.698	50.571	0.772	1.000
8.378	57.006	4.592	1.000
1.932	30.484	2.127	1.000
3.306	54.025	4.368	1.000
0.837	30.326	3.970	1.000
2.545	57.792	1.070	1.000
1.599	53.711	0.735	1.000
4.760	55.281	0.767	1.000
8.628	48.216	0.444	1.000
1.575	57.792	4.153	1.000
3.459	46.492	-0.159	1.000
8.622	54.653	4.607	1.000
3.282	56.850	4.510	1.000
4.045	38.644	3.113	1.000
8.075	58.593	4.620	1.000
8.028	58.576	4.611	1.000
9.116	50.102	0.787	1.000
7.686	32.838	3.809	1.000
0.871	55.908	3.857	1.000
4.221	57.320	1.478	1.000
4.316	57.319	1.470	1.000
0.308	28.914	3.639	1.000
4.217	50.886	1.499	1.000
4.316	34.563	1.801	1.000
4.592	57.635	5.076	1.000
8.772	38.016	2.059	1.000
1.248	54.496	0.674	1.000
7.855	54.339	4.116	1.000
7.865	54.339	4.105	1.000
4.758	46.020	4.176	1.000
8.643	54.344	0.732	1.000
3.165	50.885	0.862	1.000
6.861	38.800	3.117	1.000
4.773	34.250	3.976	1.000
0.591	31.425	2.206	1.000
7.245	36.290	2.228	1.000
3.113	31.267	1.809	1.000
4.769	42.845	7.663	1.000
4.318	27.815	1.732	1.000
2.055	50.415	3.422	1.000
2.861	55.908	1.063	1.000
7.338	48.532	1.107	1.000
8.332	55.908	4.368	1.000
7.071	53.239	0.826	1.000
3.641	50.729	3.888	1.000
4.760	40.371	2.672	1.000
8.080	51.357	1.406	1.000
0.776	55.124	5.267	1.000
1.972	32.366	2.355	1.000
1.867	32.368	2.362	1.000
4.724	49.944	0.783	1.000
4.712	28.600	5.477	1.000
4.158	31.739	1.566	1.000
2.009	33.466	2.221	1.000
1.242	55.281	0.769	1.000
4.958	50.258	3.660	1.000
1.066	30.483	2.529	1.000
3.737	53.554	1.141	1.000
2.670	53.396	4.449	1.000
1.117	46.490	-0.162	1.000
3.344	40.528	4.291	1.000
3.482	53.240	0.924	1.000
3.576	53.240	0.901	1.000
4.764	56.222	0.599	1.000
1.083	42.725	1.675	1.000
2.054	51.672	4.022	1.000
1.687	42.725	1.086	1.000
3.767	53.553	1.143	1.000
5.177	57.163	5.771	1.000
5.253	46.648	0.573	1.000
4.839	41.625	4.008	1.000
0.872	50.415	1.452	1.000
0.938	50.417	1.493	1.000
0.763	31.739	1.552	1.000
0.738	32.210	1.934	1.000
7.665	50.571	0.752	1.000
8.365	27.658	4.174	1.000
0.158	46.493	-0.161	1.000
7.711	50.570	0.771	1.000
0.753	27.500	1.646	1.000
8.603	54.967	1.038	1.000
3.740	54.339	1.579	1.000
1.845	33.936	4.106	1.000
1.722	30.169	2.077	1.000
7.122	54.339	6.805	1.000
1.575	27.658	4.174	1.000
-0.160	44.138	0.302	1.000
2.665	39.114	2.828	1.000
4.355	37.703	3.078	1.000
8.549	55.751	0.527	1.000
1.887	43.195	2.884	1.000
2.349	42.097	2.694	1.000
4.720	35.192	1.957	1.000
1.833	39.585	1.073	1.000
1.983	28.913	2.603	1.000
4.765	30.483	3.993	1.000
8.190	56.849	4.306	1.000
1.312	34.565	1.798	1.000
1.247	46.026	4.175	1.000
4.699	39.115	3.105	1.000
7.797	33.857	3.779	1.000
0.456	30.483	3.797	1.000
5.178	54.968	5.634	1.000
3.284	35.662	6.862	1.000
3.649	58.105	0.438	1.000
2.244	27.031	3.972	1.000
2.338	27.028	3.973	1.000
2.599	32.523	1.754	1.000
1.930	55.908	4.367	1.000
0.911	27.501	4.147	1.000
0.779	29.227	1.297	1.000
8.198	30.326	3.968	1.000
2.610	54.338	1.575	1.000
2.636	54.338	1.575	1.000
8.058	40.841	2.808	1.000
1.544	27.815	3.462	1.000
7.731	32.993	1.440	1.000
2.745	33.625	2.003	1.000
4.773	29.542	1.450	1.000
2.887	55.281	5.002	1.000
0.528	41.469	0.705	1.000
7.244	55.750	0.950	1.000
3.653	53.711	4.957	1.000
1.736	55.595	0.948	1.000
0.295	48.532	1.107	1.000
0.681	51.357	1.072	1.000
0.747	51.201	3.643	1.000
3.113	30.169	4.049	1.000
2.597	55.594	0.950	1.000
0.590	51.357	1.074	1.000
3.764	27.501	2.063	1.000
0.919	37.231	7.576	1.000
2.608	34.564	2.363	1.000
7.573	50.416	3.740	1.000
8.403	35.506	3.109	1.000
5.273	29.227	1.473	1.000
7.239	43.514	1.600	1.000
7.195	43.507	1.620	1.000
7.246	43.508	1.645	1.000
4.773	27.501	1.552	1.000
8.045	55.751	0.531	1.000
7.071	41.313	2.848	1.000
4.759	30.326	1.922	1.000
2.006	56.378	4.443	1.000
0.970	43.667	3.189	1.000
0.880	43.195	1.459	1.000
0.793	43.194	1.461	1.000
0.151	48.529	1.106	1.000
8.770	50.101	0.786	1.000
-0.827	32.367	1.964	1.000
4.170	30.797	2.222	1.000
7.465	35.035	6.881	1.000
8.400	29.542	2.032	1.000
7.085	57.321	1.464	1.000
8.839	55.908	1.254	1.000
4.748	40.842	2.846	1.000
0.597	57.793	1.068	1.000
8.451	31.267	1.596	1.000
4.760	37.861	4.288	1.000
5.327	55.125	5.682	1.000
1.071	56.222	0.602	1.000
2.154	32.838	4.334	1.000
0.148	46.962	1.436	1.000
1.883	30.640	1.380	1.000
3.061	43.195	2.884	1.000
1.537	30.015	2.073	1.000
8.400	27.501	3.960	1.000
2.693	37.310	7.575	1.000
4.183	30.797	2.090	1.000
4.773	32.838	2.533	1.000
1.009	35.035	3.486	1.000
5.782	54.339	0.735	1.000
2.077	55.595	0.949	1.000
4.146	29.071	2.082	1.000
4.741	27.344	1.923	1.000
2.865	29.228	1.304	1.000
4.764	41.626	2.556	1.000
4.146	31.268	1.597	1.000
1.045	56.066	0.765	1.000
3.822	55.909	0.541	1.000
3.574	58.596	0.598	1.000
2.302	53.553	0.737	1.000
1.439	58.733	1.060	1.000
2.082	54.654	4.383	1.000
7.085	51.357	1.402	1.000
1.609	35.505	6.859	1.000
8.032	31.896	2.407	1.000
4.299	55.124	1.516	1.000
8.968	54.339	5.266	1.000
3.175	58.418	4.205	1.000
3.900	30.168	5.011	1.000
2.608	29.071	2.233	1.000
0.566	28.757	0.946	1.000
0.603	42.411	1.930	1.000
2.018	33.308	2.751	1.000
0.911	52.299	1.341	1.000
4.122	54.496	0.670	1.000
0.939	50.258	4.016	1.000
1.069	56.221	3.741	1.000
0.606	42.332	1.352	1.000
1.061	50.254	4.012	1.000
4.089	55.908	3.857	1.000
5.769	32.367	6.323	1.000
4.343	29.385	2.274	1.000
3.912	46.962	3.827	1.000
7.208	55.594	0.517	1.000
9.533	58.104	4.231	1.000
4.199	55.905	3.860	1.000
3.532	32.367	2.353	1.000
1.949	57.793	1.066	1.000
6.896	48.532	1.105	1.000
4.060	32.524	1.879	1.000
5.273	35.348	1.664	1.000
8.030	35.035	3.489	1.000
2.219	32.367	1.268	1.000
9.115	56.406	0.841	1.000
0.305	28.600	1.453	1.000
9.205	56.381	0.841	1.000
4.783	55.123	1.517	1.000
1.242	32.839	3.810	1.000
0.155	27.187	1.547	1.000
8.771	54.496	5.320	1.000
1.882	58.105	4.055	1.000
1.585	52.456	0.777	1.000
1.727	52.456	0.777	1.000
1.439	58.106	4.055	1.000
7.858	58.105	4.219	1.000
8.627	52.457	0.617	1.000
7.517	57.634	5.082	1.000
-0.603	46.492	-0.160	1.000
7.542	58.577	3.891	1.000
1.982	28.288	2.325	1.000
3.231	41.627	2.903	1.000
7.319	28.600	1.447	1.000
4.625	55.437	0.252	1.000
0.738	35.506	3.112	1.000
0.577	57.951	0.916	1.000
7.345	51.043	1.501	1.000
7.528	50.729	1.586	1.000
7.565	40.371	2.979	1.000
0.518	31.896	2.408	1.000
1.427	57.949	3.901	1.000
8.045	31.895	2.747	1.000
5.623	53.711	0.731	1.000
2.473	57.007	4.591	1.000
0.601	58.262	0.872	1.000
6.878	43.353	1.623	1.000
1.047	29.229	1.304	1.000
2.667	40.215	3.100	1.000
7.564	55.907	1.251	1.000
7.240	43.510	3.810	1.000
4.238	50.258	1.590	1.000
1.930	50.102	3.657	1.000
1.058	58.576	1.634	1.000
5.275	57.478	1.291	1.000
0.553	56.692	4.041	1.000
3.542	58.576	2.124	1.000
8.821	39.743	2.630	1.000
1.624	58.105	4.058	1.000
3.525	58.576	2.126	1.000
1.905	27.815	3.462	1.000
3.799	44.137	0.302	1.000
6.675	48.689	1.583	1.000
0.527	31.896	2.748	1.000
0.849	27.031	1.918	1.000
2.154	56.693	4.041	1.000
1.501	54.653	4.194	1.000
-0.611	27.815	3.463	1.000
1.072	27.971	3.810	1.000
7.258	40.842	2.866	1.000
2.379	32.681	1.882	1.000
3.974	53.241	0.827	1.000
3.715	28.286	2.138	1.000
0.748	55.124	1.516	1.000
0.845	54.338	1.576	1.000
4.563	51.200	3.647	1.000
2.744	33.464	2.222	1.000
8.473	30.483	3.272	1.000
3.804	57.949	0.916	1.000
2.866	32.839	2.530	1.000
8.114	27.814	3.461	1.000
2.387	30.169	5.011	1.000
8.891	56.378	0.839	1.000
2.202	31.581	3.748	1.000
4.028	51.357	1.072	1.000
1.290	55.124	5.267	1.000
6.874	41.783	2.774	1.000
9.385	57.163	5.171	1.000
1.786	50.729	3.651	1.000
1.892	50.727	3.647	1.000
3.752	31.110	2.202	1.000
4.763	53.554	1.227	1.000
0.746	51.199	3.338	1.000
0.911	57.478	-0.130	1.000
4.576	51.200	3.343	1.000
2.251	37.704	2.399	1.000
3.919	33.151	1.810	1.000
4.588	29.384	2.414	1.000
5.275	35.348	1.290	1.000
4.764	42.725	3.171	1.000
1.452	55.281	0.769	1.000
1.808	57.635	4.143	1.000
4.073	57.478	-0.126	1.000
8.673	30.325	3.278	1.000
2.824	54.809	4.506	1.000
7.245	40.685	2.516	1.000
0.604	39.586	1.078	1.000
5.770	33.621	2.967	1.000
0.898	32.994	1.446	1.000
3.744	42.410	1.930	1.000
8.033	33.465	2.012	1.000
1.045	50.415	3.938	1.000
2.401	37.703	2.243	1.000
7.085	54.810	4.031	1.000
0.776	36.446	1.575	1.000
4.170	37.703	2.244	1.000
4.371	50.258	4.014	1.000
1.434	58.575	1.690	1.000
1.389	58.576	1.647	1.000
6.728	54.025	6.412	1.000
0.431	51.200	3.643	1.000
5.008	50.728	3.891	1.000
4.119	51.201	1.406	1.000
4.168	54.025	1.249	1.000
2.053	31.897	2.748	1.000
2.719	39.272	2.549	1.000
7.542	55.751	0.535	1.000
4.650	32.681	2.383	1.000
3.286	53.318	0.898	1.000
4.220	33.935	1.978	1.000
0.591	40.528	4.290	1.000
3.997	41.783	2.773	1.000
1.034	41.626	4.004	1.000
4.699	34.250	1.954	1.000
3.106	53.397	4.451	1.000
6.308	55.907	1.251	1.000
7.243	34.563	2.359	1.000
8.554	57.478	-0.127	1.000
8.037	28.913	2.605	1.000
4.192	54.339	1.575	1.000
3.086	37.388	7.125	1.000
7.348	55.907	1.251	1.000
1.036	54.967	5.628	1.000
1.058	27.501	1.654	1.000
-0.157	48.529	1.107	1.000
0.975	29.855	4.620	1.000
1.796	27.815	4.174	1.000
3.266	57.478	-0.127	1.000
1.071	29.385	3.579	1.000
2.001	30.640	4.531	1.000
5.005	30.953	2.376	1.000
0.971	40.842	2.808	1.000
8.474	29.384	1.903	1.000
7.072	50.887	1.501	1.000
4.635	57.949	0.914	1.000
4.760	46.962	3.823	1.000
8.406	54.967	1.025	1.000
3.740	28.286	2.145	1.000
6.881	58.733	0.147	1.000
3.718	30.326	3.274	1.000
2.888	26.874	1.431	1.000
7.086	56.222	3.741	1.000
7.247	57.163	5.770	1.000
2.127	55.908	4.368	1.000
3.653	50.101	3.312	1.000
3.580	32.366	1.629	1.000
4.318	34.564	1.713	1.000
3.652	30.169	5.011	1.000
1.378	58.262	0.871	1.000
7.490	28.129	3.809	1.000
5.624	58.263	5.186	1.000
4.013	46.022	4.176	1.000
7.342	44.137	0.302	1.000
1.510	57.479	3.932	1.000
-0.162	37.545	0.479	1.000
2.813	54.025	5.294	1.000
2.841	58.106	4.231	1.000
2.931	29.541	1.654	1.000
2.893	29.539	1.628	1.000
2.974	29.537	1.671	1.000
2.104	55.124	5.417	1.000
7.356	55.123	1.518	1.000
7.272	55.124	1.521	1.000
9.250	55.124	5.270	1.000
4.147	34.563	2.361	1.000
5.006	51.199	2.120	1.000
1.070	41.627	3.226	1.000
7.688	30.169	3.170	1.000
2.214	53.397	1.137	1.000
2.239	27.658	4.160	1.000
3.248	43.353	2.996	1.000
0.576	54.026	1.251	1.000
8.082	37.545	0.479	1.000
1.587	37.703	2.248	1.000
0.848	58.733	1.914	1.000
4.762	39.585	1.828	1.000
0.705	33.778	2.963	1.000
4.021	50.259	3.299	1.000
3.088	43.981	4.546	1.000
7.085	57.164	1.457	1.000
2.903	38.488	2.744	1.000
7.878	27.973	3.808	1.000
4.349	37.389	7.127	1.000
2.228	36.760	7.247	1.000
3.814	58.262	1.348	1.000
1.831	48.061	0.445	1.000
1.734	42.724	3.171	1.000
2.005	58.733	3.981	1.000
3.532	57.006	5.771	1.000
2.005	26.874	3.981	1.000
5.178	36.447	1.577	1.000
7.093	54.495	0.676	1.000
0.872	56.224	0.603	1.000
2.352	37.074	7.575	1.000
8.474	27.815	3.462	1.000
4.046	38.643	3.279	1.000
1.071	53.082	4.230	1.000
3.112	54.339	0.731	1.000
1.955	52.456	0.773	1.000
1.607	38.644	3.278	1.000
2.120	31.746	3.983	1.000
2.144	31.753	4.015	1.000
2.091	27.501	3.956	1.000
2.882	58.579	1.682	1.000
8.449	31.267	1.808	1.000
1.364	33.936	4.103	1.000
4.773	43.353	3.241	1.000
3.272	30.326	3.711	1.000
2.264	57.792	3.935	1.000
2.933	57.475	1.307	1.000
6.858	52.767	1.619	1.000
8.668	27.344	4.144	1.000
4.760	27.815	3.824	1.000
4.748	57.478	1.293	1.000
5.005	50.415	3.421	1.000
2.866	57.476	1.289	1.000
0.935	27.344	4.147	1.000
7.793	53.240	0.889	1.000
4.379	30.326	2.124	1.000
4.807	46.958	1.434	1.000
4.853	46.957	1.459	1.000
7.711	30.168	3.012	1.000
0.964	43.666	3.273	1.000
4.292	55.907	1.252	1.000
0.976	43.196	2.547	1.000
4.840	46.965	1.416	1.000
4.688	38.487	2.896	1.000
10.691	39.114	1.535	1.000
3.112	55.752	1.077	1.000
4.724	56.536	1.368	1.000
8.504	54.025	1.249	1.000
4.775	38.487	2.900	1.000
2.129	30.326	1.923	0.999
2.362	51.200	2.120	0.999
6.887	46.649	0.575	0.999
6.987	46.629	0.576	0.999
3.949	50.414	3.727	0.999
7.097	54.967	1.040	0.999
4.008	42.592	1.087	0.999
6.537	32.366	1.901	0.999
8.009	26.873	3.980	0.999
2.296	51.199	2.106	0.999
4.956	36.603	2.244	0.999
4.175	32.837	3.809	0.999
2.889	35.820	1.802	0.999
6.858	52.459	0.613	0.999
8.006	58.733	3.979	0.999
7.413	37.311	7.575	0.999
8.445	58.616	1.428	0.999
8.474	58.642	1.425	0.999
4.249	40.689	3.256	0.999
3.973	31.112	1.909	0.999
[truncated: 8,001 more rows]
