# Supplementary material for: Structural and regulatory insights into the glideosome-associated connector from Toxoplasma gondii
Source: eLife. 2023 Apr 4;12:e86049. doi: 10.7554/eLife.86049 (PMC10125020; doi:10.7554/eLife.86049)
Supplement: Figure 1—source data 1. — wwPDB X-ray structure validation; MTZ file for TgGAC X-ray diffraction data and final refined PDB file for TgGAC from X-ray diffraction. [file elife-86049-fig1-data1.zip › Figure 1-source data 1/NOE assignment and NMR structure/peak_lists/HCcoNH_hccconh_all.peaks]

# Number of dimensions 3
#FORMAT xeasy3D
#INAME 1 N
#INAME 2 H
#INAME 3 HN
#SPECTRUM HCcoNH N H HN
      1 121.365   2.872   7.266 1 U   1.071e+08  0.000e+00 e 0     0     0     0 #QU 1.000
      2 121.800   1.111   7.647 1 U   1.486e+08  0.000e+00 e 0     0     0     0 #QU 1.000
      3 118.735   3.144   7.689 1 U   8.543e+07  0.000e+00 e 0     0     0     0 #QU 1.000
      4 119.833   3.692   9.557 1 U   6.582e+07  0.000e+00 e 0     0     0     0 #QU 1.000
      5 124.863   1.601   8.989 1 U   2.674e+07  0.000e+00 e 0     0     0     0 #QU 1.000
      6 121.583   2.203   8.301 1 U   2.849e+07  0.000e+00 e 0     0     0     0 #QU 1.000
      7 116.552   2.531   7.753 1 U   1.228e+08  0.000e+00 e 0     0     0     0 #QU 1.000
      8 125.291   1.832  11.781 1 U   4.206e+07  0.000e+00 e 0     0     0     0 #QU 1.000
      9 125.216   1.938  11.785 1 U   3.405e+07  0.000e+00 e 0     0     0     0 #QU 1.000
     10 130.740   2.492   7.537 1 U   3.587e+07  0.000e+00 e 0     0     0     0 #QU 1.000
     11 107.803   1.306   7.695 1 U   2.585e+08  0.000e+00 e 0     0     0     0 #QU 1.000
     12 115.248   1.471   7.370 1 U   1.676e+08  0.000e+00 e 0     0     0     0 #QU 1.000
     13 112.195   1.540   7.647 1 U   1.187e+08  0.000e+00 e 0     0     0     0 #QU 1.000
     14 109.772   4.554   7.964 1 U   1.223e+08  0.000e+00 e 0     0     0     0 #QU 1.000
     15 121.145   4.078   8.577 1 U   9.813e+07  0.000e+00 e 0     0     0     0 #QU 1.000
     16 119.118   0.986   8.043 1 U   6.088e+07  0.000e+00 e 0     0     0     0 #QU 1.000
     17 119.203   0.898   8.044 1 U   6.788e+07  0.000e+00 e 0     0     0     0 #QU 1.000
     18 105.617   1.778   7.257 1 U   1.443e+08  0.000e+00 e 0     0     0     0 #QU 1.000
     19 127.925   0.726   8.418 1 U   6.589e+07  0.000e+00 e 0     0     0     0 #QU 1.000
     20 119.833   0.726   7.104 1 U   2.129e+08  0.000e+00 e 0     0     0     0 #QU 1.000
     21 113.072   0.847   7.687 1 U   3.133e+07  0.000e+00 e 0     0     0     0 #QU 1.000
     22 125.299   4.078  11.781 1 U   1.090e+08  0.000e+00 e 0     0     0     0 #QU 1.000
     23 115.021   1.875   8.355 1 U   2.887e+07  0.000e+00 e 0     0     0     0 #QU 1.000
     24 119.614   1.382   8.434 1 U   6.991e+07  0.000e+00 e 0     0     0     0 #QU 1.000
     25 118.083   2.273   8.071 1 U   1.379e+08  0.000e+00 e 0     0     0     0 #QU 1.000
     26 120.708   1.492   8.840 1 U   4.130e+07  0.000e+00 e 0     0     0     0 #QU 1.000
     27 110.895   3.018   7.884 1 U   3.796e+07  0.000e+00 e 0     0     0     0 #QU 1.000
     28 110.963   3.081   7.881 1 U   4.815e+07  0.000e+00 e 0     0     0     0 #QU 1.000
     29 116.989   4.019   7.117 1 U   1.187e+08  0.000e+00 e 0     0     0     0 #QU 1.000
     30 121.147   1.689   7.350 1 U   6.475e+07  0.000e+00 e 0     0     0     0 #QU 1.000
     31 116.333   0.849   7.815 1 U   8.582e+07  0.000e+00 e 0     0     0     0 #QU 1.000
     32 121.147   2.763   8.366 1 U   6.703e+07  0.000e+00 e 0     0     0     0 #QU 1.000
     33 116.332   4.191   7.874 1 U   1.254e+08  0.000e+00 e 0     0     0     0 #QU 1.000
     34 117.450   4.128   8.006 1 U   1.211e+08  0.000e+00 e 0     0     0     0 #QU 1.000
     35 120.257   4.290   8.210 1 U   1.194e+08  0.000e+00 e 0     0     0     0 #QU 1.000
     36 119.833   1.328   7.902 1 U   5.942e+07  0.000e+00 e 0     0     0     0 #QU 1.000
     37 112.178   4.117   7.651 1 U   1.132e+08  0.000e+00 e 0     0     0     0 #QU 1.000
     38 128.363   0.945   9.075 1 U   6.704e+07  0.000e+00 e 0     0     0     0 #QU 1.000
     39 118.520   4.609   8.496 1 U   3.563e+07  0.000e+00 e 0     0     0     0 #QU 1.000
     40 108.897   2.804   8.035 1 U   2.626e+08  0.000e+00 e 0     0     0     0 #QU 1.000
     41 122.221   1.964   7.555 1 U   9.126e+07  0.000e+00 e 0     0     0     0 #QU 1.000
     42 117.191   3.259   8.085 1 U   5.588e+07  0.000e+00 e 0     0     0     0 #QU 1.000
     43 120.051   1.273   9.263 1 U   4.196e+07  0.000e+00 e 0     0     0     0 #QU 1.000
     44 120.271   1.720   8.208 1 U   8.918e+07  0.000e+00 e 0     0     0     0 #QU 1.000
     45 108.886   2.632   8.032 1 U   2.325e+08  0.000e+00 e 0     0     0     0 #QU 1.000
     46 120.925   2.868   7.773 1 U   7.969e+07  0.000e+00 e 0     0     0     0 #QU 1.000
     47 125.260   5.650   9.134 1 U   5.208e+07  0.000e+00 e 0     0     0     0 #QU 1.000
     48 116.989   1.437   7.120 1 U   5.390e+07  0.000e+00 e 0     0     0     0 #QU 1.000
     49 122.240   2.599   8.118 1 U   1.119e+08  0.000e+00 e 0     0     0     0 #QU 1.000
     50 116.085   4.281   7.583 1 U   1.051e+08  0.000e+00 e 0     0     0     0 #QU 1.000
     51 118.079   2.043   8.071 1 U   8.869e+07  0.000e+00 e 0     0     0     0 #QU 1.000
     52 120.270   1.929   8.340 1 U   3.228e+07  0.000e+00 e 0     0     0     0 #QU 1.000
     53 126.817   0.721   8.054 1 U   6.237e+07  0.000e+00 e 0     0     0     0 #QU 1.000
     54 122.021   4.684   8.797 1 U   4.007e+07  0.000e+00 e 0     0     0     0 #QU 1.000
     55 118.520   3.242   8.496 1 U   5.809e+07  0.000e+00 e 0     0     0     0 #QU 1.000
     56 121.801   4.335   8.152 1 U   5.971e+07  0.000e+00 e 0     0     0     0 #QU 1.000
     57 114.584   4.075   7.109 1 U   9.598e+07  0.000e+00 e 0     0     0     0 #QU 1.000
     58 113.052   1.054   7.683 1 U   3.108e+07  0.000e+00 e 0     0     0     0 #QU 1.000
     59 126.176   0.343   6.572 1 U   1.568e+07  0.000e+00 e 0     0     0     0 #QU 1.000
     60 118.739   2.981   7.689 1 U   7.952e+07  0.000e+00 e 0     0     0     0 #QU 1.000
     61 120.708   3.419   8.838 1 U   1.021e+08  0.000e+00 e 0     0     0     0 #QU 1.000
     62 121.801   2.347   8.141 1 U   6.214e+07  0.000e+00 e 0     0     0     0 #QU 1.000
     63 120.286   4.678   8.336 1 U   3.959e+07  0.000e+00 e 0     0     0     0 #QU 1.000
     64 121.801   2.312   8.692 1 U   6.413e+07  0.000e+00 e 0     0     0     0 #QU 1.000
     65 120.270   1.273   8.215 1 U   5.371e+07  0.000e+00 e 0     0     0     0 #QU 1.000
     66 119.833   1.765   7.902 1 U   5.883e+07  0.000e+00 e 0     0     0     0 #QU 1.000
     67 118.083   2.093   9.012 1 U   8.381e+07  0.000e+00 e 0     0     0     0 #QU 1.000
     68 121.128   2.930   8.367 1 U   6.401e+07  0.000e+00 e 0     0     0     0 #QU 1.000
     69 125.738   2.673   7.594 1 U   6.386e+08  0.000e+00 e 0     0     0     0 #QU 1.000
     70 120.051   1.984   9.059 1 U   4.978e+07  0.000e+00 e 0     0     0     0 #QU 1.000
     71 118.084   2.653   7.931 1 U   1.145e+08  0.000e+00 e 0     0     0     0 #QU 1.000
     72 121.365   1.380   7.345 1 U   3.459e+08  0.000e+00 e 0     0     0     0 #QU 1.000
     73 122.460   2.438   8.384 1 U   5.849e+07  0.000e+00 e 0     0     0     0 #QU 1.000
     74 115.240   2.421   8.934 1 U   6.781e+07  0.000e+00 e 0     0     0     0 #QU 1.000
     75 119.834   4.293   7.105 1 U   1.689e+08  0.000e+00 e 0     0     0     0 #QU 1.000
     76 121.797   0.793   6.328 1 U   8.648e+07  0.000e+00 e 0     0     0     0 #QU 1.000
     77 118.958   1.558   7.953 1 U   2.545e+08  0.000e+00 e 0     0     0     0 #QU 1.000
     78 125.301   1.765   9.138 1 U   7.960e+07  0.000e+00 e 0     0     0     0 #QU 1.000
     79 125.291   1.394   9.134 1 U   6.505e+07  0.000e+00 e 0     0     0     0 #QU 1.000
     80 116.989   1.601   7.120 1 U   6.987e+07  0.000e+00 e 0     0     0     0 #QU 1.000
     81 123.551   2.804   7.213 1 U   1.715e+08  0.000e+00 e 0     0     0     0 #QU 1.000
     82 121.364   2.531   7.268 1 U   1.174e+08  0.000e+00 e 0     0     0     0 #QU 1.000
     83 118.958   4.007   8.387 1 U   7.526e+07  0.000e+00 e 0     0     0     0 #QU 1.000
     84 121.133   1.561   8.575 1 U   2.659e+08  0.000e+00 e 0     0     0     0 #QU 1.000
     85 122.239   2.257   7.550 1 U   1.388e+08  0.000e+00 e 0     0     0     0 #QU 1.000
     86 115.223   2.032   8.930 1 U   1.131e+08  0.000e+00 e 0     0     0     0 #QU 1.000
     87 125.739   2.520   7.592 1 U   6.745e+08  0.000e+00 e 0     0     0     0 #QU 1.000
     88 118.084   2.324   7.930 1 U   1.253e+08  0.000e+00 e 0     0     0     0 #QU 1.000
     89 120.051   2.493   9.063 1 U   8.221e+07  0.000e+00 e 0     0     0     0 #QU 1.000
     90 106.717   3.970   7.593 1 U   6.902e+07  0.000e+00 e 0     0     0     0 #QU 1.000
     91 116.104   1.549   8.916 1 U   2.056e+08  0.000e+00 e 0     0     0     0 #QU 1.000
     92 121.382   4.048   7.343 1 U   1.197e+08  0.000e+00 e 0     0     0     0 #QU 1.000
     93 122.021   2.791   8.381 1 U   1.249e+08  0.000e+00 e 0     0     0     0 #QU 1.000
     94 122.027   2.000   8.797 1 U   6.449e+07  0.000e+00 e 0     0     0     0 #QU 1.000
     95 130.758   1.004   9.234 1 U   1.341e+08  0.000e+00 e 0     0     0     0 #QU 1.000
     96 118.958   2.203   7.823 1 U   1.615e+08  0.000e+00 e 0     0     0     0 #QU 1.000
     97 107.546   1.775   7.825 1 U   3.696e+07  0.000e+00 e 0     0     0     0 #QU 1.000
     98 119.409   1.492   8.686 1 U   2.734e+08  0.000e+00 e 0     0     0     0 #QU 1.000
     99 130.743   2.023   7.536 1 U   3.049e+07  0.000e+00 e 0     0     0     0 #QU 1.000
    100 116.115   1.656   7.581 1 U   7.307e+07  0.000e+00 e 0     0     0     0 #QU 1.000
    101 121.618   4.118   8.688 1 U   1.135e+08  0.000e+00 e 0     0     0     0 #QU 1.000
    102 125.520   2.677   7.594 1 U   6.334e+08  0.000e+00 e 0     0     0     0 #QU 1.000
    103 116.765   3.086   8.420 1 U   1.118e+08  0.000e+00 e 0     0     0     0 #QU 1.000
    104 120.270   1.382   8.340 1 U   4.790e+07  0.000e+00 e 0     0     0     0 #QU 1.000
    105 117.646   4.281   8.856 1 U   1.049e+08  0.000e+00 e 0     0     0     0 #QU 1.000
    106 119.178   3.462   8.041 1 U   1.633e+08  0.000e+00 e 0     0     0     0 #QU 1.000
    107 121.807   3.940   6.329 1 U   1.241e+08  0.000e+00 e 0     0     0     0 #QU 1.000
    108 118.083   2.257   8.175 1 U   8.430e+07  0.000e+00 e 0     0     0     0 #QU 1.000
    109 118.520   3.679   8.496 1 U   5.527e+07  0.000e+00 e 0     0     0     0 #QU 1.000
    110 122.457   2.968   8.387 1 U   6.348e+07  0.000e+00 e 0     0     0     0 #QU 1.000
    111 111.303   2.859   9.403 1 U   2.747e+07  0.000e+00 e 0     0     0     0 #QU 1.000
    112 121.357   1.046   8.102 1 U   3.328e+08  0.000e+00 e 0     0     0     0 #QU 1.000
    113 120.270   1.656   8.332 1 U   4.618e+07  0.000e+00 e 0     0     0     0 #QU 1.000
    114 121.143   4.347   7.353 1 U   9.314e+07  0.000e+00 e 0     0     0     0 #QU 1.000
    115 116.114   1.891   7.584 1 U   7.687e+07  0.000e+00 e 0     0     0     0 #QU 1.000
    116 121.785   0.629   6.332 1 U   7.836e+07  0.000e+00 e 0     0     0     0 #QU 1.000
    117 120.052   3.056   8.163 1 U   1.378e+08  0.000e+00 e 0     0     0     0 #QU 1.000
    118 114.573   1.372   7.109 1 U   3.279e+08  0.000e+00 e 0     0     0     0 #QU 1.000
    119 108.244   1.476   7.499 1 U   9.287e+07  0.000e+00 e 0     0     0     0 #QU 1.000
    120 107.619   1.661   7.826 1 U   2.102e+07  0.000e+00 e 0     0     0     0 #QU 1.000
    121 116.552   2.640   7.753 1 U   1.235e+08  0.000e+00 e 0     0     0     0 #QU 1.000
    122 116.333   1.492   7.870 1 U   7.641e+07  0.000e+00 e 0     0     0     0 #QU 1.000
    123 105.616   1.382   7.260 1 U   1.038e+08  0.000e+00 e 0     0     0     0 #QU 1.000
    124 108.241   1.765   7.495 1 U   1.035e+08  0.000e+00 e 0     0     0     0 #QU 1.000
    125 117.428   1.458   8.165 1 U   2.405e+08  0.000e+00 e 0     0     0     0 #QU 1.000
    126 118.076   5.387   9.014 1 U   7.880e+07  0.000e+00 e 0     0     0     0 #QU 1.000
    127 106.710   2.750   7.589 1 U   5.967e+07  0.000e+00 e 0     0     0     0 #QU 1.000
    128 121.145   2.039   7.354 1 U   4.001e+07  0.000e+00 e 0     0     0     0 #QU 1.000
    129 117.204   3.093   8.085 1 U   5.518e+07  0.000e+00 e 0     0     0     0 #QU 0.999
    130 118.302   1.054   7.511 1 U   2.144e+07  0.000e+00 e 0     0     0     0 #QU 0.999
    131 117.208   3.986   8.531 1 U   5.547e+07  0.000e+00 e 0     0     0     0 #QU 0.999
    132 121.593   1.860   8.302 1 U   1.058e+07  0.000e+00 e 0     0     0     0 #QU 0.999
    133 113.052   1.820   7.683 1 U   2.576e+07  0.000e+00 e 0     0     0     0 #QU 0.999
    134 119.833   3.789   7.902 1 U   1.285e+08  0.000e+00 e 0     0     0     0 #QU 0.999
    135 118.958   4.226   7.956 1 U   1.066e+08  0.000e+00 e 0     0     0     0 #QU 0.999
    136 127.925   0.617   8.418 1 U   6.536e+07  0.000e+00 e 0     0     0     0 #QU 0.999
    137 117.646   5.429   8.856 1 U   3.728e+07  0.000e+00 e 0     0     0     0 #QU 0.999
    138 128.146   0.415   8.464 1 U   4.700e+07  0.000e+00 e 0     0     0     0 #QU 0.999
    139 116.333   1.218   7.737 1 U   5.836e+07  0.000e+00 e 0     0     0     0 #QU 0.999
    140 118.302   1.266   7.515 1 U   1.676e+07  0.000e+00 e 0     0     0     0 #QU 0.999
    141 118.204   1.340   7.513 1 U   2.577e+07  0.000e+00 e 0     0     0     0 #QU 0.999
    142 122.239   3.953   7.550 1 U   1.416e+08  0.000e+00 e 0     0     0     0 #QU 0.999
    143 118.118   3.930   8.071 1 U   1.348e+08  0.000e+00 e 0     0     0     0 #QU 0.999
    144 127.816   4.620   8.421 1 U   4.835e+07  0.000e+00 e 0     0     0     0 #QU 0.999
    145 121.644   1.826   8.303 1 U   8.372e+06  0.000e+00 e 0     0     0     0 #QU 0.999
    146 109.773   2.278   7.967 1 U   1.945e+08  0.000e+00 e 0     0     0     0 #QU 0.999
    147 125.301   2.312  11.781 1 U   4.633e+07  0.000e+00 e 0     0     0     0 #QU 0.999
    148 116.552   5.593   8.621 1 U   4.700e+07  0.000e+00 e 0     0     0     0 #QU 0.999
    149 115.021   4.718   8.355 1 U   5.088e+07  0.000e+00 e 0     0     0     0 #QU 0.999
    150 123.770   1.218   8.645 1 U   3.928e+07  0.000e+00 e 0     0     0     0 #QU 0.999
    151 124.863   4.554   8.997 1 U   4.612e+07  0.000e+00 e 0     0     0     0 #QU 0.999
    152 118.083   1.711   8.168 1 U   3.040e+07  0.000e+00 e 0     0     0     0 #QU 0.999
    153 119.614   1.765   8.058 1 U   6.183e+07  0.000e+00 e 0     0     0     0 #QU 0.999
    154 115.243   4.208   7.373 1 U   6.425e+07  0.000e+00 e 0     0     0     0 #QU 0.999
    155 119.644   1.407   8.063 1 U   4.015e+07  0.000e+00 e 0     0     0     0 #QU 0.999
    156 127.926   4.550   8.425 1 U   3.381e+07  0.000e+00 e 0     0     0     0 #QU 0.999
    157 119.712   1.515   8.058 1 U   4.779e+07  0.000e+00 e 0     0     0     0 #QU 0.999
    158 121.802   4.239   7.653 1 U   1.185e+08  0.000e+00 e 0     0     0     0 #QU 0.999
    159 130.789   4.674   9.235 1 U   5.282e+07  0.000e+00 e 0     0     0     0 #QU 0.999
    160 112.174   1.508   8.063 1 U   1.665e+07  0.000e+00 e 0     0     0     0 #QU 0.999
    161 115.240   4.302   8.900 1 U   4.345e+07  0.000e+00 e 0     0     0     0 #QU 0.999
    162 122.020   2.312   8.793 1 U   3.176e+07  0.000e+00 e 0     0     0     0 #QU 0.999
    163 118.755   4.185   7.694 1 U   5.393e+07  0.000e+00 e 0     0     0     0 #QU 0.999
    164 119.611   4.481   8.431 1 U   8.606e+07  0.000e+00 e 0     0     0     0 #QU 0.999
    165 120.268   1.448   8.211 1 U   5.183e+07  0.000e+00 e 0     0     0     0 #QU 0.999
    166 108.243   3.906   7.497 1 U   1.151e+08  0.000e+00 e 0     0     0     0 #QU 0.999
    167 122.911   2.820   7.992 1 U   4.642e+07  0.000e+00 e 0     0     0     0 #QU 0.999
    168 117.864   3.747   7.821 1 U   8.619e+07  0.000e+00 e 0     0     0     0 #QU 0.999
    169 121.801   1.875   6.330 1 U   4.458e+07  0.000e+00 e 0     0     0     0 #QU 0.999
    170 111.275   1.434   7.379 1 U   2.318e+07  0.000e+00 e 0     0     0     0 #QU 0.999
    171 111.201   1.530   7.380 1 U   3.797e+07  0.000e+00 e 0     0     0     0 #QU 0.999
    172 110.865   2.640   7.886 1 U   6.591e+07  0.000e+00 e 0     0     0     0 #QU 0.999
    173 116.971   1.852   7.115 1 U   1.253e+08  0.000e+00 e 0     0     0     0 #QU 0.999
    174 126.832   5.156   8.058 1 U   3.370e+07  0.000e+00 e 0     0     0     0 #QU 0.999
    175 116.326   1.908   7.875 1 U   1.186e+08  0.000e+00 e 0     0     0     0 #QU 0.999
    176 116.115   3.207   7.585 1 U   5.246e+07  0.000e+00 e 0     0     0     0 #QU 0.999
    177 124.929   1.818   8.991 1 U   1.501e+07  0.000e+00 e 0     0     0     0 #QU 0.999
    178 116.337   3.716   7.813 1 U   9.278e+07  0.000e+00 e 0     0     0     0 #QU 0.999
    179 124.940   1.936   8.993 1 U   2.696e+07  0.000e+00 e 0     0     0     0 #QU 0.999
    180 118.984   3.907   7.824 1 U   7.826e+07  0.000e+00 e 0     0     0     0 #QU 0.999
    181 115.240   4.609   8.934 1 U   6.926e+07  0.000e+00 e 0     0     0     0 #QU 0.999
    182 117.627   1.220   8.859 1 U   7.206e+07  0.000e+00 e 0     0     0     0 #QU 0.999
    183 123.113   2.276   9.102 1 U   3.495e+07  0.000e+00 e 0     0     0     0 #QU 0.999
    184 126.811   4.511   7.755 1 U   4.443e+07  0.000e+00 e 0     0     0     0 #QU 0.998
    185 117.207   4.149   8.531 1 U   5.221e+07  0.000e+00 e 0     0     0     0 #QU 0.998
    186 114.365   2.421   8.136 1 U   8.456e+07  0.000e+00 e 0     0     0     0 #QU 0.998
    187 116.325   0.738   7.737 1 U   5.871e+07  0.000e+00 e 0     0     0     0 #QU 0.998
    188 122.883   2.214   8.055 1 U   5.774e+07  0.000e+00 e 0     0     0     0 #QU 0.998
    189 111.350   0.548   7.175 1 U   5.391e+07  0.000e+00 e 0     0     0     0 #QU 0.998
    190 111.357   0.452   7.176 1 U   2.974e+07  0.000e+00 e 0     0     0     0 #QU 0.998
    191 109.772   2.039   7.964 1 U   3.349e+07  0.000e+00 e 0     0     0     0 #QU 0.998
    192 121.801   2.110   8.143 1 U   2.313e+07  0.000e+00 e 0     0     0     0 #QU 0.998
    193 130.769   1.820   9.231 1 U   3.666e+07  0.000e+00 e 0     0     0     0 #QU 0.998
    194 118.303   3.860   7.701 1 U   8.305e+07  0.000e+00 e 0     0     0     0 #QU 0.998
    195 121.583   4.664   8.301 1 U   4.342e+07  0.000e+00 e 0     0     0     0 #QU 0.998
    196 122.240   2.816   8.119 1 U   1.098e+08  0.000e+00 e 0     0     0     0 #QU 0.998
    197 112.179   1.785   7.648 1 U   4.741e+07  0.000e+00 e 0     0     0     0 #QU 0.998
    198 120.949   2.705   7.775 1 U   6.644e+07  0.000e+00 e 0     0     0     0 #QU 0.998
    199 116.334   3.776   7.735 1 U   1.287e+08  0.000e+00 e 0     0     0     0 #QU 0.998
    200 117.427   2.203   8.011 1 U   4.118e+07  0.000e+00 e 0     0     0     0 #QU 0.997
    201 118.084   4.301   8.176 1 U   5.370e+07  0.000e+00 e 0     0     0     0 #QU 0.997
    202 118.520   0.125   7.714 1 U   2.627e+07  0.000e+00 e 0     0     0     0 #QU 0.997
    203 116.329   1.720   7.871 1 U   4.771e+07  0.000e+00 e 0     0     0     0 #QU 0.997
    204 128.145   3.747   8.464 1 U   5.129e+07  0.000e+00 e 0     0     0     0 #QU 0.997
    205 118.293   1.894   7.515 1 U   2.511e+07  0.000e+00 e 0     0     0     0 #QU 0.997
    206 126.176   3.187   6.580 1 U   3.073e+07  0.000e+00 e 0     0     0     0 #QU 0.997
    207 126.176   0.890   6.572 1 U   1.964e+07  0.000e+00 e 0     0     0     0 #QU 0.997
    208 105.616   3.898   7.260 1 U   1.171e+08  0.000e+00 e 0     0     0     0 #QU 0.997
    209 118.302   1.711   7.706 1 U   4.597e+07  0.000e+00 e 0     0     0     0 #QU 0.997
    210 105.628   1.616   7.257 1 U   3.985e+07  0.000e+00 e 0     0     0     0 #QU 0.997
    211 118.739   2.914   9.286 1 U   2.635e+07  0.000e+00 e 0     0     0     0 #QU 0.997
    212 119.877   2.533   7.107 1 U   4.608e+07  0.000e+00 e 0     0     0     0 #QU 0.997
    213 119.918   2.478   7.105 1 U   4.314e+07  0.000e+00 e 0     0     0     0 #QU 0.997
    214 108.678   2.640   8.989 1 U   2.719e+07  0.000e+00 e 0     0     0     0 #QU 0.997
    215 121.583   2.367   8.301 1 U   2.957e+07  0.000e+00 e 0     0     0     0 #QU 0.997
    216 119.166   2.077   8.046 1 U   3.110e+07  0.000e+00 e 0     0     0     0 #QU 0.997
    217 113.052   0.562   7.683 1 U   2.012e+07  0.000e+00 e 0     0     0     0 #QU 0.997
    218 114.365   3.789   8.152 1 U   4.184e+07  0.000e+00 e 0     0     0     0 #QU 0.996
    219 116.769   1.034   8.424 1 U   2.481e+07  0.000e+00 e 0     0     0     0 #QU 0.996
    220 121.364   4.007   8.105 1 U   1.419e+08  0.000e+00 e 0     0     0     0 #QU 0.996
    221 119.635   1.807   8.435 1 U   2.553e+07  0.000e+00 e 0     0     0     0 #QU 0.996
    222 119.693   1.860   8.425 1 U   1.898e+07  0.000e+00 e 0     0     0     0 #QU 0.996
    223 116.115   0.671   7.573 1 U   2.565e+07  0.000e+00 e 0     0     0     0 #QU 0.996
    224 119.617   4.134   8.060 1 U   7.654e+07  0.000e+00 e 0     0     0     0 #QU 0.996
    225 111.305   4.120   7.379 1 U   2.400e+07  0.000e+00 e 0     0     0     0 #QU 0.996
    226 111.237   4.135   7.379 1 U   2.122e+07  0.000e+00 e 0     0     0     0 #QU 0.996
    227 114.365   2.093   8.136 1 U   1.909e+07  0.000e+00 e 0     0     0     0 #QU 0.996
    228 118.077   1.892   9.007 1 U   2.176e+07  0.000e+00 e 0     0     0     0 #QU 0.995
    229 118.078   2.022   7.818 1 U   1.454e+07  0.000e+00 e 0     0     0     0 #QU 0.995
    230 118.083   1.010   7.819 1 U   2.172e+07  0.000e+00 e 0     0     0     0 #QU 0.995
    231 120.706   1.665   8.838 1 U   2.417e+07  0.000e+00 e 0     0     0     0 #QU 0.995
    232 111.303   3.187   9.403 1 U   2.897e+07  0.000e+00 e 0     0     0     0 #QU 0.995
    233 117.427   4.171   8.160 1 U   1.043e+08  0.000e+00 e 0     0     0     0 #QU 0.995
    234 127.925   1.929   8.418 1 U   3.537e+07  0.000e+00 e 0     0     0     0 #QU 0.995
    235 126.839   1.566   8.054 1 U   1.623e+07  0.000e+00 e 0     0     0     0 #QU 0.995
    236 122.895   2.476   7.996 1 U   5.527e+07  0.000e+00 e 0     0     0     0 #QU 0.995
    237 122.884   2.377   8.054 1 U   4.967e+07  0.000e+00 e 0     0     0     0 #QU 0.995
    238 123.770   0.125   8.645 1 U   3.042e+07  0.000e+00 e 0     0     0     0 #QU 0.995
    239 118.310   1.315   7.700 1 U   1.235e+07  0.000e+00 e 0     0     0     0 #QU 0.995
    240 121.619   2.050   8.688 1 U   4.333e+07  0.000e+00 e 0     0     0     0 #QU 0.994
    241 121.139   3.120   7.353 1 U   3.468e+07  0.000e+00 e 0     0     0     0 #QU 0.994
    242 121.103   3.173   7.352 1 U   2.606e+07  0.000e+00 e 0     0     0     0 #QU 0.994
    243 117.432   2.378   8.005 1 U   6.454e+07  0.000e+00 e 0     0     0     0 #QU 0.994
    244 121.786   2.214   8.689 1 U   4.544e+07  0.000e+00 e 0     0     0     0 #QU 0.994
    245 107.585   4.281   7.823 1 U   2.256e+07  0.000e+00 e 0     0     0     0 #QU 0.994
    246 116.552   1.929   8.621 1 U   2.219e+07  0.000e+00 e 0     0     0     0 #QU 0.993
    247 120.707   1.883   8.836 1 U   3.909e+07  0.000e+00 e 0     0     0     0 #QU 0.993
    248 123.332   4.403   7.213 1 U   4.244e+07  0.000e+00 e 0     0     0     0 #QU 0.992
    249 118.520   1.382   7.722 1 U   1.611e+07  0.000e+00 e 0     0     0     0 #QU 0.992
    250 128.144   1.437   8.465 1 U   9.885e+06  0.000e+00 e 0     0     0     0 #QU 0.992
    251 118.301   1.619   7.507 1 U   9.998e+06  0.000e+00 e 0     0     0     0 #QU 0.992
    252 120.055   1.419   9.260 1 U   1.766e+07  0.000e+00 e 0     0     0     0 #QU 0.992
    253 115.240   3.548   8.023 1 U   9.987e+07  0.000e+00 e 0     0     0     0 #QU 0.991
    254 107.803   4.133   7.695 1 U   8.281e+07  0.000e+00 e 0     0     0     0 #QU 0.991
    255 121.583   2.586   8.692 1 U   6.700e+07  0.000e+00 e 0     0     0     0 #QU 0.991
    256 116.332   2.164   7.816 1 U   2.469e+07  0.000e+00 e 0     0     0     0 #QU 0.990
    257 119.175   1.852   8.055 1 U   3.184e+07  0.000e+00 e 0     0     0     0 #QU 0.990
    258 116.333   2.148   7.737 1 U   2.427e+07  0.000e+00 e 0     0     0     0 #QU 0.989
    259 118.520   0.836   7.722 1 U   8.987e+06  0.000e+00 e 0     0     0     0 #QU 0.989
    260 113.052   1.328   7.683 1 U   1.787e+07  0.000e+00 e 0     0     0     0 #QU 0.988
    261 126.832   3.057   7.757 1 U   1.968e+07  0.000e+00 e 0     0     0     0 #QU 0.988
    262 120.058   1.634   9.257 1 U   1.500e+07  0.000e+00 e 0     0     0     0 #QU 0.987
    263 118.739   3.515   9.286 1 U   2.606e+07  0.000e+00 e 0     0     0     0 #QU 0.987
    264 112.178   2.148   8.066 1 U   1.824e+07  0.000e+00 e 0     0     0     0 #QU 0.987
    265 107.147   3.789   6.908 1 U   2.402e+07  0.000e+00 e 0     0     0     0 #QU 0.987
    266 121.802   1.888   8.138 1 U   2.282e+07  0.000e+00 e 0     0     0     0 #QU 0.987
    267 117.454   2.709   8.005 1 U   5.862e+07  0.000e+00 e 0     0     0     0 #QU 0.985
    268 119.177   2.367   8.058 1 U   4.195e+07  0.000e+00 e 0     0     0     0 #QU 0.985
    269 117.513   1.986   8.006 1 U   3.683e+07  0.000e+00 e 0     0     0     0 #QU 0.984
    270 117.437   1.915   8.008 1 U   2.252e+07  0.000e+00 e 0     0     0     0 #QU 0.984
    271 123.114   4.664   9.106 1 U   2.022e+07  0.000e+00 e 0     0     0     0 #QU 0.984
    272 115.240   1.601   8.019 1 U   3.703e+07  0.000e+00 e 0     0     0     0 #QU 0.983
    273 119.833   1.929   9.560 1 U   1.162e+07  0.000e+00 e 0     0     0     0 #QU 0.982
    274 119.833   2.531   9.560 1 U   1.214e+07  0.000e+00 e 0     0     0     0 #QU 0.981
    275 111.264   0.733   7.379 1 U   1.384e+07  0.000e+00 e 0     0     0     0 #QU 0.981
    276 119.833   1.711   9.552 1 U   1.244e+07  0.000e+00 e 0     0     0     0 #QU 0.981
    277 116.143  -0.168   7.576 1 U   1.210e+07  0.000e+00 e 0     0     0     0 #QU 0.980
    278 116.093   4.044   7.578 1 U   3.001e+07  0.000e+00 e 0     0     0     0 #QU 0.979
    279 119.833   2.586   9.552 1 U   1.257e+07  0.000e+00 e 0     0     0     0 #QU 0.979
    280 122.887   4.149   8.055 1 U   6.251e+07  0.000e+00 e 0     0     0     0 #QU 0.978
    281 130.769   5.046   7.526 1 U   1.231e+07  0.000e+00 e 0     0     0     0 #QU 0.978
    282 128.349   4.581   9.078 1 U   2.614e+07  0.000e+00 e 0     0     0     0 #QU 0.977
    283 118.083   4.445   7.933 1 U   3.421e+07  0.000e+00 e 0     0     0     0 #QU 0.977
    284 119.177   4.642   8.062 1 U   3.862e+07  0.000e+00 e 0     0     0     0 #QU 0.977
    285 116.552   4.281   7.761 1 U   3.342e+07  0.000e+00 e 0     0     0     0 #QU 0.976
    286 116.771   0.890   8.418 1 U   4.502e+07  0.000e+00 e 0     0     0     0 #QU 0.976
    287 125.738   4.718   7.597 1 U   1.110e+08  0.000e+00 e 0     0     0     0 #QU 0.975
    288 108.894   1.837   7.499 1 U   -6.904e+06  0.000e+00 e 0     0     0     0 #QU 0.974
    289 120.051   4.500   9.059 1 U   5.767e+07  0.000e+00 e 0     0     0     0 #QU 0.974
    290 111.303   3.625   7.174 1 U   7.897e+07  0.000e+00 e 0     0     0     0 #QU 0.974
    291 119.832   1.961   9.558 1 U   1.149e+07  0.000e+00 e 0     0     0     0 #QU 0.974
    292 112.178   3.078   7.644 1 U   4.280e+07  0.000e+00 e 0     0     0     0 #QU 0.973
    293 118.303   1.294   7.700 1 U   1.244e+07  0.000e+00 e 0     0     0     0 #QU 0.973
    294 111.959   0.562   8.066 1 U   2.246e+07  0.000e+00 e 0     0     0     0 #QU 0.971
    295 128.144   1.820   8.465 1 U   2.570e+07  0.000e+00 e 0     0     0     0 #QU 0.969
    296 116.552   1.711   8.613 1 U   1.337e+07  0.000e+00 e 0     0     0     0 #QU 0.967
    297 115.024   2.439   8.350 1 U   9.929e+06  0.000e+00 e 0     0     0     0 #QU 0.966
    298 116.115   4.828   8.919 1 U   2.781e+07  0.000e+00 e 0     0     0     0 #QU 0.966
    299 115.297   2.452   8.347 1 U   8.454e+06  0.000e+00 e 0     0     0     0 #QU 0.966
    300 118.083   0.868   7.820 1 U   2.707e+07  0.000e+00 e 0     0     0     0 #QU 0.962
    301 113.267   4.074   8.114 1 U   1.487e+07  0.000e+00 e 0     0     0     0 #QU 0.962
    302 115.236   1.887   8.016 1 U   2.366e+07  0.000e+00 e 0     0     0     0 #QU 0.962
    303 119.395   4.773   8.692 1 U   2.932e+07  0.000e+00 e 0     0     0     0 #QU 0.962
    304 128.300   2.087   9.075 1 U   8.772e+06  0.000e+00 e 0     0     0     0 #QU 0.961
    305 128.315   2.070   9.079 1 U   7.246e+06  0.000e+00 e 0     0     0     0 #QU 0.961
    306 116.552   2.257   8.621 1 U   1.795e+07  0.000e+00 e 0     0     0     0 #QU 0.959
    307 105.616   2.914   7.260 1 U   1.545e+07  0.000e+00 e 0     0     0     0 #QU 0.957
    308 108.896   1.480   7.501 1 U   -8.596e+06  0.000e+00 e 0     0     0     0 #QU 0.954
    309 123.165   1.912   9.102 1 U   6.048e+06  0.000e+00 e 0     0     0     0 #QU 0.949
    310 106.745   4.810   7.591 1 U   8.985e+06  0.000e+00 e 0     0     0     0 #QU 0.948
    311 107.147   1.601   6.908 1 U   2.820e+07  0.000e+00 e 0     0     0     0 #QU 0.948
    312 120.066   5.229   9.258 1 U   3.188e+07  0.000e+00 e 0     0     0     0 #QU 0.944
    313 116.705   2.650   9.416 1 U   1.467e+07  0.000e+00 e 0     0     0     0 #QU 0.943
    314 116.554   2.599   9.404 1 U   1.005e+07  0.000e+00 e 0     0     0     0 #QU 0.943
    315 112.155   4.022   8.064 1 U   1.467e+07  0.000e+00 e 0     0     0     0 #QU 0.936
    316 112.180   3.999   8.065 1 U   1.489e+07  0.000e+00 e 0     0     0     0 #QU 0.936
    317 118.083   2.586   7.471 1 U   1.828e+07  0.000e+00 e 0     0     0     0 #QU 0.934
    318 107.585   5.156   7.823 1 U   1.071e+07  0.000e+00 e 0     0     0     0 #QU 0.927
    319 122.023   4.205   8.383 1 U   1.800e+07  0.000e+00 e 0     0     0     0 #QU 0.915
    320 118.302   3.734   7.518 1 U   4.157e+07  0.000e+00 e 0     0     0     0 #QU 0.910
    321 108.765   2.233   8.985 1 U   5.352e+06  0.000e+00 e 0     0     0     0 #QU 0.902
    322 108.762   2.210   8.985 1 U   5.939e+06  0.000e+00 e 0     0     0     0 #QU 0.902
    323 108.729   2.178   8.987 1 U   5.784e+06  0.000e+00 e 0     0     0     0 #QU 0.902
    324 121.172   5.277   8.361 1 U   1.021e+07  0.000e+00 e 0     0     0     0 #QU 0.899
    325 121.160   5.257   8.360 1 U   1.085e+07  0.000e+00 e 0     0     0     0 #QU 0.899
    326 115.316   3.741   8.933 1 U   7.997e+06  0.000e+00 e 0     0     0     0 #QU 0.884
    327 115.337   3.716   8.932 1 U   8.076e+06  0.000e+00 e 0     0     0     0 #QU 0.884
    328 115.343   3.698   8.932 1 U   7.640e+06  0.000e+00 e 0     0     0     0 #QU 0.884
    329 108.339   2.985   7.494 1 U   9.743e+06  0.000e+00 e 0     0     0     0 #QU 0.875
    330 108.355   2.927   7.500 1 U   5.482e+06  0.000e+00 e 0     0     0     0 #QU 0.875
    331 113.052   4.226   7.683 1 U   1.965e+07  0.000e+00 e 0     0     0     0 #QU 0.871
    332 118.090   2.597   7.435 1 U   1.783e+07  0.000e+00 e 0     0     0     0 #QU 0.862
    333 116.154   1.211   7.576 1 U   9.065e+06  0.000e+00 e 0     0     0     0 #QU 0.844
    334 111.303   0.179   7.174 1 U   9.191e+06  0.000e+00 e 0     0     0     0 #QU 0.840
    335 126.184   4.768   8.111 1 U   8.442e+06  0.000e+00 e 0     0     0     0 #QU 0.834
    336 126.163   4.736   8.111 1 U   7.582e+06  0.000e+00 e 0     0     0     0 #QU 0.834
    337 111.303  -0.203   7.182 1 U   8.158e+06  0.000e+00 e 0     0     0     0 #QU 0.818
    338 117.206   4.018   8.086 1 U   3.399e+07  0.000e+00 e 0     0     0     0 #QU 0.816
    339 122.874   2.049   8.055 1 U   2.377e+07  0.000e+00 e 0     0     0     0 #QU 0.815
    340 118.287   0.549   7.512 1 U   1.001e+07  0.000e+00 e 0     0     0     0 #QU 0.815
    341 120.708   3.023   8.840 1 U   1.119e+07  0.000e+00 e 0     0     0     0 #QU 0.804
    342 126.176   1.437   6.580 1 U   6.349e+06  0.000e+00 e 0     0     0     0 #QU 0.802
    343 121.583   1.239   8.295 1 U   1.297e+07  0.000e+00 e 0     0     0     0 #QU 0.793
    344 122.542   4.587   8.382 1 U   7.943e+06  0.000e+00 e 0     0     0     0 #QU 0.762
    345 122.556   4.569   8.383 1 U   9.072e+06  0.000e+00 e 0     0     0     0 #QU 0.762
    346 122.569   4.538   8.383 1 U   8.288e+06  0.000e+00 e 0     0     0     0 #QU 0.762
    347 116.771   2.039   8.418 1 U   1.034e+07  0.000e+00 e 0     0     0     0 #QU 0.694
    348 117.427   2.750   8.011 1 U   6.134e+07  0.000e+00 e 0     0     0     0 #QU 0.687
    349 114.582   0.849   7.813 1 U   -8.413e+06  0.000e+00 e 0     0     0     0 #QU 0.681
    350 111.303   0.289   7.385 1 U   8.326e+06  0.000e+00 e 0     0     0     0 #QU 0.681
    351 120.708   2.859   8.832 1 U   9.338e+06  0.000e+00 e 0     0     0     0 #QU 0.677
    352 119.785   2.893   7.905 1 U   8.553e+06  0.000e+00 e 0     0     0     0 #QU 0.661
    353 116.552   1.656   8.621 1 U   1.298e+07  0.000e+00 e 0     0     0     0 #QU 0.628
    354 122.244   3.066   8.116 1 U   -1.085e+07  0.000e+00 e 0     0     0     0 #QU 0.614
    355 123.114   1.765   9.114 1 U   6.262e+06  0.000e+00 e 0     0     0     0 #QU 0.580
    356 110.896   4.400   7.882 1 U   1.192e+07  0.000e+00 e 0     0     0     0 #QU 0.569
    357 115.239   1.427   8.017 1 U   1.625e+07  0.000e+00 e 0     0     0     0 #QU 0.563
    358 122.240   4.265   8.116 1 U   1.983e+07  0.000e+00 e 0     0     0     0 #QU 0.534
    359 118.512   2.748   8.492 1 U   -9.868e+06  0.000e+00 e 0     0     0     0 #QU 0.514
    360 124.863   0.398   8.989 1 U   8.225e+06  0.000e+00 e 0     0     0     0 #QU 0.493
    361 118.083   2.586   7.495 1 U   1.891e+07  0.000e+00 e 0     0     0     0 #QU 0.492
    362 107.585   2.695   7.823 1 U   -6.319e+06  0.000e+00 e 0     0     0     0 #QU 0.491
    363 108.897   3.898   7.495 1 U   -1.170e+07  0.000e+00 e 0     0     0     0 #QU 0.467
    364 122.895   0.726   8.066 1 U   1.076e+07  0.000e+00 e 0     0     0     0 #QU 0.466
    365 116.552   6.195   9.411 1 U   1.406e+07  0.000e+00 e 0     0     0     0 #QU 0.448
    366 110.865   2.148   7.878 1 U   -8.231e+06  0.000e+00 e 0     0     0     0 #QU 0.438
    367 127.269   0.617   8.418 1 U   -9.314e+06  0.000e+00 e 0     0     0     0 #QU 0.402
    368 122.676   2.914   8.058 1 U   -9.276e+06  0.000e+00 e 0     0     0     0 #QU 0.397
    369 121.364   4.718   7.268 1 U   3.562e+07  0.000e+00 e 0     0     0     0 #QU 0.394
    370 111.303   2.367   7.385 1 U   6.734e+06  0.000e+00 e 0     0     0     0 #QU 0.387
    371 111.521   2.531   7.597 1 U   -1.068e+07  0.000e+00 e 0     0     0     0 #QU 0.331
    372 120.489   1.546   8.567 1 U   -1.817e+07  0.000e+00 e 0     0     0     0 #QU 0.328
    373 121.583   0.890   7.816 1 U   6.756e+06  0.000e+00 e 0     0     0     0 #QU 0.323
    374 120.270   2.093   8.340 1 U   5.100e+06  0.000e+00 e 0     0     0     0 #QU 0.320
    375 119.177   6.195   8.042 1 U   1.070e+07  0.000e+00 e 0     0     0     0 #QU 0.307
    376 122.239   3.242   8.113 1 U   1.316e+07  0.000e+00 e 0     0     0     0 #QU 0.302
    377 121.801   0.617   8.136 1 U   -1.119e+07  0.000e+00 e 0     0     0     0 #QU 0.301
    378 123.114   1.711   9.098 1 U   7.543e+06  0.000e+00 e 0     0     0     0 #QU 0.295
    379 120.926   4.664   7.784 1 U   9.077e+06  0.000e+00 e 0     0     0     0 #QU 0.294
    380 118.520   1.546   7.949 1 U   -2.279e+07  0.000e+00 e 0     0     0     0 #QU 0.291
    381 126.832  -0.203   8.066 1 U   -8.427e+06  0.000e+00 e 0     0     0     0 #QU 0.284
    382 117.208   3.789   8.527 1 U   9.941e+06  0.000e+00 e 0     0     0     0 #QU 0.284
    383 107.366   1.382   8.058 1 U   7.165e+06  0.000e+00 e 0     0     0     0 #QU 0.284
    384 123.770   2.093   8.653 1 U   -8.077e+06  0.000e+00 e 0     0     0     0 #QU 0.270
    385 120.051   4.335   8.168 1 U   3.629e+07  0.000e+00 e 0     0     0     0 #QU 0.248
    386 130.987   2.750   9.239 1 U   -6.519e+06  0.000e+00 e 0     0     0     0 #QU 0.241
    387 119.614   3.023   8.058 1 U   8.010e+06  0.000e+00 e 0     0     0     0 #QU 0.237
    388 111.521   2.640   7.597 1 U   -5.831e+06  0.000e+00 e 0     0     0     0 #QU 0.237
    389 129.456   2.531   7.597 1 U   -9.158e+06  0.000e+00 e 0     0     0     0 #QU 0.237
    390 111.303   0.507   7.120 1 U   9.936e+06  0.000e+00 e 0     0     0     0 #QU 0.220
    391 113.271   1.601   8.121 1 U   7.185e+06  0.000e+00 e 0     0     0     0 #QU 0.219
    392 113.052   0.398   7.691 1 U   5.435e+06  0.000e+00 e 0     0     0     0 #QU 0.217
    393 130.769   1.601   7.550 1 U   -6.077e+06  0.000e+00 e 0     0     0     0 #QU 0.202
    394 108.897   4.828   8.027 1 U   1.457e+07  0.000e+00 e 0     0     0     0 #QU 0.194
    395 130.987   5.484   8.058 1 U   7.642e+06  0.000e+00 e 0     0     0     0 #QU 0.190
    396 118.520   0.507   7.722 1 U   6.864e+06  0.000e+00 e 0     0     0     0 #QU 0.184
    397 116.333   2.968   7.870 1 U   1.297e+07  0.000e+00 e 0     0     0     0 #QU 0.184
    398 114.584   2.257   8.066 1 U   -9.783e+06  0.000e+00 e 0     0     0     0 #QU 0.178
    399 120.051   1.984   9.122 1 U   1.150e+07  0.000e+00 e 0     0     0     0 #QU 0.177
    400 131.425   1.000   9.247 1 U   -9.700e+06  0.000e+00 e 0     0     0     0 #QU 0.175
    401 115.240   5.101   7.370 1 U   6.153e+06  0.000e+00 e 0     0     0     0 #QU 0.172
    402 122.457   3.242   8.379 1 U   5.355e+06  0.000e+00 e 0     0     0     0 #QU 0.169
    403 116.552   2.257   8.574 1 U   7.891e+06  0.000e+00 e 0     0     0     0 #QU 0.165
    404 123.770   4.554   8.645 1 U   6.032e+06  0.000e+00 e 0     0     0     0 #QU 0.160
    405 111.303   0.234   7.393 1 U   7.619e+06  0.000e+00 e 0     0     0     0 #QU 0.159
    406 122.020   3.296   8.371 1 U   4.636e+06  0.000e+00 e 0     0     0     0 #QU 0.148
    407 107.585   1.984   7.839 1 U   7.497e+06  0.000e+00 e 0     0     0     0 #QU 0.147
    408 116.771   5.593   8.574 1 U   1.205e+07  0.000e+00 e 0     0     0     0 #QU 0.136
    409 125.301   0.015   9.122 1 U   5.452e+06  0.000e+00 e 0     0     0     0 #QU 0.134
    410 126.832   0.507   8.050 1 U   7.374e+06  0.000e+00 e 0     0     0     0 #QU 0.125
    411 105.616   3.898   7.198 1 U   1.408e+07  0.000e+00 e 0     0     0     0 #QU 0.123
    412 116.333   1.875   7.792 1 U   9.521e+06  0.000e+00 e 0     0     0     0 #QU 0.108
    413 126.832   0.343   8.042 1 U   7.438e+06  0.000e+00 e 0     0     0     0 #QU 0.105
    414 122.895   2.203   7.980 1 U   6.454e+06  0.000e+00 e 0     0     0     0 #QU 0.104
    415 106.710   3.953   7.644 1 U   1.200e+07  0.000e+00 e 0     0     0     0 #QU 0.101
    416 131.206   2.695   7.597 1 U   -8.496e+06  0.000e+00 e 0     0     0     0 #QU 0.099
    417 118.739   4.828   7.714 1 U   6.864e+06  0.000e+00 e 0     0     0     0 #QU 0.099
    418 119.833   4.335   8.058 1 U   1.001e+07  0.000e+00 e 0     0     0     0 #QU 0.095
    419 127.925   5.046   8.418 1 U   -4.800e+06  0.000e+00 e 0     0     0     0 #QU 0.095
    420 118.520   2.968   8.488 1 U   8.282e+06  0.000e+00 e 0     0     0     0 #QU 0.094
    421 127.269   2.695   7.597 1 U   -1.146e+07  0.000e+00 e 0     0     0     0 #QU 0.093
    422 121.801   1.273   6.330 1 U   5.474e+06  0.000e+00 e 0     0     0     0 #QU 0.090
    423 119.833   3.242   9.560 1 U   6.805e+06  0.000e+00 e 0     0     0     0 #QU 0.088
    424 131.206   2.531   7.597 1 U   -7.962e+06  0.000e+00 e 0     0     0     0 #QU 0.088
    425 117.427   2.695   7.589 1 U   -7.585e+06  0.000e+00 e 0     0     0     0 #QU 0.087
    426 121.145   1.546   8.348 1 U   8.771e+06  0.000e+00 e 0     0     0     0 #QU 0.084
    427 116.771   1.929   8.582 1 U   6.820e+06  0.000e+00 e 0     0     0     0 #QU 0.082
    428 121.801   2.750   8.136 1 U   -9.414e+06  0.000e+00 e 0     0     0     0 #QU 0.082
    429 130.769   1.601   7.534 1 U   -6.505e+06  0.000e+00 e 0     0     0     0 #QU 0.081
    430 121.583   1.875   8.261 1 U   6.591e+06  0.000e+00 e 0     0     0     0 #QU 0.078
    431 119.614   1.164   8.434 1 U   6.951e+06  0.000e+00 e 0     0     0     0 #QU 0.076
    432 118.083   0.562   8.066 1 U   -7.984e+06  0.000e+00 e 0     0     0     0 #QU 0.075
    433 119.177   1.492   8.058 1 U   -1.035e+07  0.000e+00 e 0     0     0     0 #QU 0.074
    434 120.489   0.617   8.340 1 U   5.398e+06  0.000e+00 e 0     0     0     0 #QU 0.073
    435 119.177   0.343   8.066 1 U   -8.471e+06  0.000e+00 e 0     0     0     0 #QU 0.072
    436 116.333   4.007   7.878 1 U   8.338e+06  0.000e+00 e 0     0     0     0 #QU 0.072
    437 107.803   2.203   8.066 1 U   -8.259e+06  0.000e+00 e 0     0     0     0 #QU 0.072
    438 116.771   2.968   7.112 1 U   5.251e+06  0.000e+00 e 0     0     0     0 #QU 0.070
    439 119.614   5.320   8.793 1 U   7.101e+06  0.000e+00 e 0     0     0     0 #QU 0.070
    440 118.083   3.132   7.933 1 U   3.684e+06  0.000e+00 e 0     0     0     0 #QU 0.069
    441 126.832   2.476   8.058 1 U   -8.294e+06  0.000e+00 e 0     0     0     0 #QU 0.066
    442 115.240   4.171   7.323 1 U   1.066e+07  0.000e+00 e 0     0     0     0 #QU 0.064
    443 108.678   1.328   7.698 1 U   -7.206e+06  0.000e+00 e 0     0     0     0 #QU 0.062
    444 127.269   2.531   7.597 1 U   -1.128e+07  0.000e+00 e 0     0     0     0 #QU 0.062
    445 129.019   2.695   7.597 1 U   -1.129e+07  0.000e+00 e 0     0     0     0 #QU 0.061
    446 113.052   0.398   7.675 1 U   6.095e+06  0.000e+00 e 0     0     0     0 #QU 0.061
    447 124.863   1.765   9.028 1 U   6.236e+06  0.000e+00 e 0     0     0     0 #QU 0.060
    448 113.052   1.492   7.691 1 U   6.084e+06  0.000e+00 e 0     0     0     0 #QU 0.056
    449 116.115   5.867   7.589 1 U   7.984e+06  0.000e+00 e 0     0     0     0 #QU 0.055
    450 111.303   6.359   7.166 1 U   6.567e+06  0.000e+00 e 0     0     0     0 #QU 0.054
    451 116.115   2.148   7.573 1 U   -6.854e+06  0.000e+00 e 0     0     0     0 #QU 0.054
    452 125.301   0.015   9.138 1 U   4.527e+06  0.000e+00 e 0     0     0     0 #QU 0.053
    453 126.176   0.398   6.611 1 U   8.025e+06  0.000e+00 e 0     0     0     0 #QU 0.053
    454 112.178   2.695   7.644 1 U   6.360e+06  0.000e+00 e 0     0     0     0 #QU 0.052
    455 111.303   5.156   9.380 1 U   6.594e+06  0.000e+00 e 0     0     0     0 #QU 0.052
    456 107.585   2.695   7.800 1 U   -7.898e+06  0.000e+00 e 0     0     0     0 #QU 0.051
    457 115.240   1.164   8.019 1 U   8.069e+06  0.000e+00 e 0     0     0     0 #QU 0.050
    458 118.958   2.203   8.074 1 U   -6.945e+06  0.000e+00 e 0     0     0     0 #QU 0.050
    459 128.144   2.695   7.597 1 U   -8.724e+06  0.000e+00 e 0     0     0     0 #QU 0.049
    460 115.240   3.406   8.942 1 U   4.828e+06  0.000e+00 e 0     0     0     0 #QU 0.049
    461 117.427   2.640   7.761 1 U   -8.413e+06  0.000e+00 e 0     0     0     0 #QU 0.048
    462 122.676   5.921   8.050 1 U   -8.805e+06  0.000e+00 e 0     0     0     0 #QU 0.047
    463 111.303   3.132   9.317 1 U   8.378e+06  0.000e+00 e 0     0     0     0 #QU 0.046
    464 116.771   2.203   7.831 1 U   -7.118e+06  0.000e+00 e 0     0     0     0 #QU 0.046
    465 125.301   2.312   8.058 1 U   -5.791e+06  0.000e+00 e 0     0     0     0 #QU 0.046
    466 105.616   1.382   7.182 1 U   9.200e+06  0.000e+00 e 0     0     0     0 #QU 0.046
    467 107.803   2.039   8.058 1 U   -8.707e+06  0.000e+00 e 0     0     0     0 #QU 0.045
    468 119.614   2.203   8.050 1 U   7.631e+06  0.000e+00 e 0     0     0     0 #QU 0.043
    469 118.083   2.312   7.823 1 U   8.154e+06  0.000e+00 e 0     0     0     0 #QU 0.043
    470 111.303   3.132   9.349 1 U   8.342e+06  0.000e+00 e 0     0     0     0 #QU 0.042
    471 128.144   2.531   7.589 1 U   -1.000e+07  0.000e+00 e 0     0     0     0 #QU 0.041
    472 126.613   2.695   7.597 1 U   -1.541e+07  0.000e+00 e 0     0     0     0 #QU 0.040
    473 105.616   1.765   7.182 1 U   1.307e+07  0.000e+00 e 0     0     0     0 #QU 0.040
    474 120.051   5.210   9.310 1 U   8.840e+06  0.000e+00 e 0     0     0     0 #QU 0.038
    475 120.051   3.078   8.058 1 U   9.526e+06  0.000e+00 e 0     0     0     0 #QU 0.038
    476 119.614   1.382   7.112 1 U   -3.990e+06  0.000e+00 e 0     0     0     0 #QU 0.038
    477 122.020   2.804   8.324 1 U   1.004e+07  0.000e+00 e 0     0     0     0 #QU 0.037
    478 114.584   0.890   7.792 1 U   -5.014e+06  0.000e+00 e 0     0     0     0 #QU 0.037
    479 117.208   2.367   8.074 1 U   -8.667e+06  0.000e+00 e 0     0     0     0 #QU 0.036
    480 121.801   1.875   8.269 1 U   7.739e+06  0.000e+00 e 0     0     0     0 #QU 0.036
    481 123.332   4.117   8.066 1 U   -1.000e+07  0.000e+00 e 0     0     0     0 #QU 0.036
    482 125.082   1.765   9.036 1 U   5.783e+06  0.000e+00 e 0     0     0     0 #QU 0.036
    483 118.958   1.546   7.839 1 U   1.339e+07  0.000e+00 e 0     0     0     0 #QU 0.035
    484 108.678   5.210   8.981 1 U   9.543e+06  0.000e+00 e 0     0     0     0 #QU 0.034
    485 125.301   1.382   9.075 1 U   9.908e+06  0.000e+00 e 0     0     0     0 #QU 0.033
    486 123.551   3.460   7.589 1 U   5.930e+06  0.000e+00 e 0     0     0     0 #QU 0.033
    487 116.333   1.437   7.816 1 U   1.198e+07  0.000e+00 e 0     0     0     0 #QU 0.032
    488 117.427   3.242   8.011 1 U   6.750e+06  0.000e+00 e 0     0     0     0 #QU 0.031
    489 114.584   3.953   8.066 1 U   -6.792e+06  0.000e+00 e 0     0     0     0 #QU 0.031
    490 123.332   0.836   7.816 1 U   -5.623e+06  0.000e+00 e 0     0     0     0 #QU 0.031
    491 129.894   2.695   7.597 1 U   -8.159e+06  0.000e+00 e 0     0     0     0 #QU 0.031
    492 118.520   0.125   7.651 1 U   6.899e+06  0.000e+00 e 0     0     0     0 #QU 0.031
    493 128.144   0.836   8.465 1 U   -2.890e+06  0.000e+00 e 0     0     0     0 #QU 0.031
    494 120.270   2.968   8.324 1 U   6.778e+06  0.000e+00 e 0     0     0     0 #QU 0.031
    495 107.585   2.093   8.066 1 U   -7.521e+06  0.000e+00 e 0     0     0     0 #QU 0.030
    496 118.520   0.398   7.714 1 U   6.418e+06  0.000e+00 e 0     0     0     0 #QU 0.030
    497 122.020   1.328   7.956 1 U   8.492e+06  0.000e+00 e 0     0     0     0 #QU 0.030
    498 110.209   1.875   8.058 1 U   5.909e+06  0.000e+00 e 0     0     0     0 #QU 0.030
    499 122.020   3.242   8.387 1 U   4.942e+06  0.000e+00 e 0     0     0     0 #QU 0.030
    500 122.020   2.039   8.731 1 U   8.830e+06  0.000e+00 e 0     0     0     0 #QU 0.030
    501 116.333   1.929   7.730 1 U   4.034e+06  0.000e+00 e 0     0     0     0 #QU 0.030
    502 123.332   0.890   7.823 1 U   -5.821e+06  0.000e+00 e 0     0     0     0 #QU 0.030
    503 107.803   4.554   7.730 1 U   -8.138e+06  0.000e+00 e 0     0     0     0 #QU 0.030
    504 122.676   0.453   8.066 1 U   -8.456e+06  0.000e+00 e 0     0     0     0 #QU 0.029
    505 116.552   1.492   7.385 1 U   -6.806e+06  0.000e+00 e 0     0     0     0 #QU 0.029
    506 121.145   4.062   8.527 1 U   1.440e+07  0.000e+00 e 0     0     0     0 #QU 0.029
    507 122.457   3.515   8.387 1 U   -3.901e+06  0.000e+00 e 0     0     0     0 #QU 0.029
    508 118.302   1.218   8.074 1 U   -4.655e+06  0.000e+00 e 0     0     0     0 #QU 0.028
    509 121.364   2.859   7.206 1 U   1.245e+07  0.000e+00 e 0     0     0     0 #QU 0.028
    510 121.364   2.312   7.260 1 U   5.549e+06  0.000e+00 e 0     0     0     0 #QU 0.028
    511 122.239   3.570   7.550 1 U   5.495e+06  0.000e+00 e 0     0     0     0 #QU 0.028
    512 122.239   3.570   8.379 1 U   -4.114e+06  0.000e+00 e 0     0     0     0 #QU 0.027
    513 106.928   3.460   7.597 1 U   4.375e+06  0.000e+00 e 0     0     0     0 #QU 0.027
    514 125.301   2.093  11.813 1 U   4.118e+06  0.000e+00 e 0     0     0     0 #QU 0.026
    515 117.864   3.570   7.816 1 U   6.543e+06  0.000e+00 e 0     0     0     0 #QU 0.026
    516 128.144   0.945   9.138 1 U   1.305e+07  0.000e+00 e 0     0     0     0 #QU 0.026
    517 121.583   2.148   8.371 1 U   4.952e+06  0.000e+00 e 0     0     0     0 #QU 0.026
    518 120.926   2.695   7.706 1 U   1.037e+07  0.000e+00 e 0     0     0     0 #QU 0.025
    519 112.834   1.711   8.058 1 U   -6.261e+06  0.000e+00 e 0     0     0     0 #QU 0.025
    520 118.520   3.625   9.294 1 U   -3.434e+06  0.000e+00 e 0     0     0     0 #QU 0.025
    521 119.177   3.789   7.894 1 U   -1.025e+07  0.000e+00 e 0     0     0     0 #QU 0.025
    522 112.178   2.367   8.074 1 U   -5.198e+06  0.000e+00 e 0     0     0     0 #QU 0.025
    523 118.520   3.515   7.722 1 U   4.431e+06  0.000e+00 e 0     0     0     0 #QU 0.025
    524 119.614   3.843   8.058 1 U   -5.375e+06  0.000e+00 e 0     0     0     0 #QU 0.024
    525 115.458   2.804   8.934 1 U   5.091e+06  0.000e+00 e 0     0     0     0 #QU 0.024
    526 115.021   1.820   7.988 1 U   6.170e+06  0.000e+00 e 0     0     0     0 #QU 0.023
    527 121.583   4.117   8.050 1 U   6.545e+06  0.000e+00 e 0     0     0     0 #QU 0.023
    528 130.769   3.351   7.542 1 U   5.807e+06  0.000e+00 e 0     0     0     0 #QU 0.023
    529 125.301   3.898  11.781 1 U   5.789e+06  0.000e+00 e 0     0     0     0 #QU 0.023
    530 122.239   2.367   8.113 1 U   -1.038e+07  0.000e+00 e 0     0     0     0 #QU 0.023
    531 110.647   4.117   7.644 1 U   -7.409e+06  0.000e+00 e 0     0     0     0 #QU 0.023
    532 116.989   2.914   7.120 1 U   6.943e+06  0.000e+00 e 0     0     0     0 #QU 0.023
    533 118.083   1.437   8.168 1 U   -7.735e+06  0.000e+00 e 0     0     0     0 #QU 0.022
    534 111.084   2.859   8.074 1 U   6.590e+06  0.000e+00 e 0     0     0     0 #QU 0.022
    535 125.301   2.257   9.122 1 U   -5.690e+06  0.000e+00 e 0     0     0     0 #QU 0.022
    536 118.302   3.679   7.706 1 U   6.130e+06  0.000e+00 e 0     0     0     0 #QU 0.022
    537 117.208   3.734   8.089 1 U   5.881e+06  0.000e+00 e 0     0     0     0 #QU 0.022
    538 111.303   1.054   7.174 1 U   4.366e+06  0.000e+00 e 0     0     0     0 #QU 0.022
    539 120.489   4.390   8.340 1 U   4.519e+06  0.000e+00 e 0     0     0     0 #QU 0.021
    540 121.145   1.711   7.276 1 U   7.398e+06  0.000e+00 e 0     0     0     0 #QU 0.021
    541 121.583   2.640   8.293 1 U   -4.138e+06  0.000e+00 e 0     0     0     0 #QU 0.021
    542 114.802   4.992   8.363 1 U   4.847e+06  0.000e+00 e 0     0     0     0 #QU 0.021
    543 111.521   3.351   9.396 1 U   4.285e+06  0.000e+00 e 0     0     0     0 #QU 0.021
    544 119.614   1.109   8.066 1 U   6.669e+06  0.000e+00 e 0     0     0     0 #QU 0.021
    545 116.333   2.203   8.074 1 U   -7.349e+06  0.000e+00 e 0     0     0     0 #QU 0.021
    546 122.239   3.460   8.121 1 U   -7.082e+06  0.000e+00 e 0     0     0     0 #QU 0.021
    547 104.522   2.695   7.589 1 U   -9.877e+06  0.000e+00 e 0     0     0     0 #QU 0.021
    548 130.987   2.640   7.597 1 U   -8.252e+06  0.000e+00 e 0     0     0     0 #QU 0.021
    549 106.491   2.531   7.597 1 U   -4.615e+06  0.000e+00 e 0     0     0     0 #QU 0.021
    550 113.052   1.328   7.722 1 U   4.028e+06  0.000e+00 e 0     0     0     0 #QU 0.020
    551 122.020   3.953   7.644 1 U   7.086e+06  0.000e+00 e 0     0     0     0 #QU 0.020
    552 123.332   2.039   8.074 1 U   -5.819e+06  0.000e+00 e 0     0     0     0 #QU 0.020
    553 110.865   1.765   7.886 1 U   4.874e+06  0.000e+00 e 0     0     0     0 #QU 0.020
    554 130.987   5.156   8.066 1 U   6.879e+06  0.000e+00 e 0     0     0     0 #QU 0.020
    555 116.333   0.179   7.737 1 U   -5.705e+06  0.000e+00 e 0     0     0     0 #QU 0.020
    556 115.240   1.054   8.019 1 U   9.160e+06  0.000e+00 e 0     0     0     0 #QU 0.020
    557 125.082   4.390   8.997 1 U   3.969e+06  0.000e+00 e 0     0     0     0 #QU 0.019
    558 122.895   5.539   8.066 1 U   7.066e+06  0.000e+00 e 0     0     0     0 #QU 0.019
    559 130.113   6.085   7.589 1 U   8.084e+06  0.000e+00 e 0     0     0     0 #QU 0.019
    560 116.552   2.148   8.590 1 U   4.486e+06  0.000e+00 e 0     0     0     0 #QU 0.019
    561 119.395  -0.039   8.074 1 U   -5.601e+06  0.000e+00 e 0     0     0     0 #QU 0.019
    562 122.676   1.711   8.058 1 U   6.575e+06  0.000e+00 e 0     0     0     0 #QU 0.019
    563 118.083   2.695   7.831 1 U   7.079e+06  0.000e+00 e 0     0     0     0 #QU 0.019
    564 111.521   1.437   7.816 1 U   6.911e+06  0.000e+00 e 0     0     0     0 #QU 0.019
    565 106.928   1.328   7.698 1 U   7.043e+06  0.000e+00 e 0     0     0     0 #QU 0.019
    566 118.302   2.257   6.087 1 U   -5.557e+06  0.000e+00 e 0     0     0     0 #QU 0.018
    567 113.927   3.734   8.129 1 U   -7.465e+06  0.000e+00 e 0     0     0     0 #QU 0.018
    568 118.520   0.125   7.667 1 U   7.028e+06  0.000e+00 e 0     0     0     0 #QU 0.018
    569 121.364   4.664   8.058 1 U   5.850e+06  0.000e+00 e 0     0     0     0 #QU 0.018
    570 114.584   2.695   8.058 1 U   -6.804e+06  0.000e+00 e 0     0     0     0 #QU 0.018
    571 113.709   1.382   7.104 1 U   -8.019e+06  0.000e+00 e 0     0     0     0 #QU 0.018
    572 120.489   2.804   8.355 1 U   -5.810e+06  0.000e+00 e 0     0     0     0 #QU 0.017
    573 120.708   2.640   8.825 1 U   3.468e+06  0.000e+00 e 0     0     0     0 #QU 0.017
    574 122.020   5.648   7.558 1 U   8.286e+06  0.000e+00 e 0     0     0     0 #QU 0.017
    575 107.366  -0.422   8.066 1 U   -7.703e+06  0.000e+00 e 0     0     0     0 #QU 0.017
    576 119.833   1.164   7.112 1 U   5.364e+06  0.000e+00 e 0     0     0     0 #QU 0.017
    577 119.177  -0.422   8.058 1 U   -7.372e+06  0.000e+00 e 0     0     0     0 #QU 0.016
    578 118.958   3.460   7.823 1 U   6.519e+06  0.000e+00 e 0     0     0     0 #QU 0.016
    579 107.585   1.054   7.823 1 U   7.139e+06  0.000e+00 e 0     0     0     0 #QU 0.016
    580 122.239   1.929   7.511 1 U   8.627e+06  0.000e+00 e 0     0     0     0 #QU 0.016
    581 120.270   2.914   8.222 1 U   7.952e+06  0.000e+00 e 0     0     0     0 #QU 0.016
    582 113.052   0.015   7.691 1 U   -4.458e+06  0.000e+00 e 0     0     0     0 #QU 0.016
    583 122.895   5.921   8.058 1 U   -1.039e+07  0.000e+00 e 0     0     0     0 #QU 0.016
    584 115.896   4.171   8.058 1 U   -8.322e+06  0.000e+00 e 0     0     0     0 #QU 0.015
    585 120.926   1.546   8.426 1 U   1.132e+07  0.000e+00 e 0     0     0     0 #QU 0.015
    586 128.144   0.726   8.066 1 U   5.650e+06  0.000e+00 e 0     0     0     0 #QU 0.015
    587 107.585   0.890   7.823 1 U   6.866e+06  0.000e+00 e 0     0     0     0 #QU 0.015
    588 115.240   5.046   7.378 1 U   5.902e+06  0.000e+00 e 0     0     0     0 #QU 0.015
    589 121.583   1.492   8.301 1 U   2.777e+06  0.000e+00 e 0     0     0     0 #QU 0.015
    590 118.083   1.601   7.823 1 U   -4.145e+06  0.000e+00 e 0     0     0     0 #QU 0.015
    591 123.114   2.640   7.589 1 U   -8.196e+06  0.000e+00 e 0     0     0     0 #QU 0.015
    592 118.520   1.492   7.385 1 U   -6.382e+06  0.000e+00 e 0     0     0     0 #QU 0.014
    593 115.240   2.421   8.848 1 U   8.140e+06  0.000e+00 e 0     0     0     0 #QU 0.014
    594 122.239   3.734   8.121 1 U   6.831e+06  0.000e+00 e 0     0     0     0 #QU 0.014
    595 120.270   4.390   8.332 1 U   5.410e+06  0.000e+00 e 0     0     0     0 #QU 0.014
    596 109.772   4.882   7.956 1 U   5.398e+06  0.000e+00 e 0     0     0     0 #QU 0.014
    597 126.832   4.664   8.066 1 U   6.292e+06  0.000e+00 e 0     0     0     0 #QU 0.014
    598 116.333   0.671   7.816 1 U   5.616e+06  0.000e+00 e 0     0     0     0 #QU 0.014
    599 105.835   3.078   7.260 1 U   4.094e+06  0.000e+00 e 0     0     0     0 #QU 0.014
    600 117.427   5.046   8.864 1 U   3.210e+06  0.000e+00 e 0     0     0     0 #QU 0.014
    601 121.145   2.203   7.354 1 U   -2.741e+06  0.000e+00 e 0     0     0     0 #QU 0.014
    602 127.707   2.531   7.597 1 U   -1.078e+07  0.000e+00 e 0     0     0     0 #QU 0.014
    603 130.550   2.421   8.058 1 U   -8.148e+06  0.000e+00 e 0     0     0     0 #QU 0.014
    604 119.177   3.460   7.933 1 U   8.954e+06  0.000e+00 e 0     0     0     0 #QU 0.013
    605 112.834   0.836   7.644 1 U   4.747e+06  0.000e+00 e 0     0     0     0 #QU 0.013
    606 116.989   1.656   7.026 1 U   5.766e+06  0.000e+00 e 0     0     0     0 #QU 0.013
    607 118.083   2.750   8.175 1 U   4.470e+06  0.000e+00 e 0     0     0     0 #QU 0.013
    608 116.771   3.515   8.418 1 U   -5.646e+06  0.000e+00 e 0     0     0     0 #QU 0.013
    609 120.051   4.500   9.005 1 U   1.045e+07  0.000e+00 e 0     0     0     0 #QU 0.013
    610 114.584   1.382   7.346 1 U   -1.208e+07  0.000e+00 e 0     0     0     0 #QU 0.013
    611 122.895   4.609   8.050 1 U   7.475e+06  0.000e+00 e 0     0     0     0 #QU 0.013
    612 114.584   3.132   8.152 1 U   2.725e+06  0.000e+00 e 0     0     0     0 #QU 0.012
    613 116.989   1.820   7.245 1 U   -6.370e+06  0.000e+00 e 0     0     0     0 #QU 0.012
    614 121.801   3.953   8.129 1 U   -5.904e+06  0.000e+00 e 0     0     0     0 #QU 0.012
    615 119.833   1.929   8.512 1 U   6.451e+06  0.000e+00 e 0     0     0     0 #QU 0.012
    616 117.427   1.382   7.120 1 U   -6.886e+06  0.000e+00 e 0     0     0     0 #QU 0.012
    617 119.833   0.726   7.041 1 U   1.818e+07  0.000e+00 e 0     0     0     0 #QU 0.012
    618 119.614   0.070   8.434 1 U   5.426e+06  0.000e+00 e 0     0     0     0 #QU 0.012
    619 121.364   2.531   8.144 1 U   -6.737e+06  0.000e+00 e 0     0     0     0 #QU 0.012
    620 120.270   1.765   9.270 1 U   -3.369e+06  0.000e+00 e 0     0     0     0 #QU 0.012
    621 116.333   2.203   7.777 1 U   9.704e+06  0.000e+00 e 0     0     0     0 #QU 0.012
    622 118.083   3.078   7.925 1 U   4.042e+06  0.000e+00 e 0     0     0     0 #QU 0.012
    623 118.958   4.007   8.074 1 U   -5.970e+06  0.000e+00 e 0     0     0     0 #QU 0.012
    624 118.083   2.804   8.168 1 U   3.749e+06  0.000e+00 e 0     0     0     0 #QU 0.012
    625 121.583   1.054   8.308 1 U   -5.065e+06  0.000e+00 e 0     0     0     0 #QU 0.011
    626 118.083   5.375   8.965 1 U   9.090e+06  0.000e+00 e 0     0     0     0 #QU 0.011
    627 111.303   2.695   7.589 1 U   -6.570e+06  0.000e+00 e 0     0     0     0 #QU 0.011
    628 122.239   1.601   7.558 1 U   -4.850e+06  0.000e+00 e 0     0     0     0 #QU 0.011
    629 123.332   2.203   7.808 1 U   -5.504e+06  0.000e+00 e 0     0     0     0 #QU 0.011
    630 108.897   2.312   8.042 1 U   7.899e+06  0.000e+00 e 0     0     0     0 #QU 0.011
    631 118.958   1.546   7.777 1 U   7.433e+06  0.000e+00 e 0     0     0     0 #QU 0.011
    632 119.614   0.507   8.066 1 U   8.916e+06  0.000e+00 e 0     0     0     0 #QU 0.011
    633 112.178   1.328   7.675 1 U   -6.614e+06  0.000e+00 e 0     0     0     0 #QU 0.011
    634 118.739   3.460   9.341 1 U   5.425e+06  0.000e+00 e 0     0     0     0 #QU 0.011
    635 116.552   3.953   8.074 1 U   -7.201e+06  0.000e+00 e 0     0     0     0 #QU 0.011
    636 120.051   4.500   9.122 1 U   1.483e+07  0.000e+00 e 0     0     0     0 #QU 0.011
    637 117.427   2.531   7.589 1 U   -8.018e+06  0.000e+00 e 0     0     0     0 #QU 0.011
    638 109.334   1.929   8.050 1 U   -8.412e+06  0.000e+00 e 0     0     0     0 #QU 0.011
    639 128.582   2.531   7.597 1 U   -1.042e+07  0.000e+00 e 0     0     0     0 #QU 0.011
    640 119.177   1.218   8.042 1 U   7.919e+06  0.000e+00 e 0     0     0     0 #QU 0.011
    641 117.864   3.351   8.066 1 U   3.851e+06  0.000e+00 e 0     0     0     0 #QU 0.011
    642 127.269   1.929   8.434 1 U   -6.007e+06  0.000e+00 e 0     0     0     0 #QU 0.010
    643 118.520   0.398   7.737 1 U   4.791e+06  0.000e+00 e 0     0     0     0 #QU 0.010
    644 116.989   2.257   7.120 1 U   -4.037e+06  0.000e+00 e 0     0     0     0 #QU 0.010
    645 118.083   1.000   7.933 1 U   6.735e+06  0.000e+00 e 0     0     0     0 #QU 0.010
    646 124.863   4.171   8.981 1 U   4.322e+06  0.000e+00 e 0     0     0     0 #QU 0.010
    647 118.083   2.039   7.784 1 U   5.101e+06  0.000e+00 e 0     0     0     0 #QU 0.010
    648 121.364   2.531   7.198 1 U   1.250e+07  0.000e+00 e 0     0     0     0 #QU 0.010
    649 107.147  -0.094   7.589 1 U   6.897e+06  0.000e+00 e 0     0     0     0 #QU 0.010
    650 128.363   1.382   9.075 1 U   -2.841e+06  0.000e+00 e 0     0     0     0 #QU 0.010
    651 122.895   1.382   8.066 1 U   7.781e+06  0.000e+00 e 0     0     0     0 #QU 0.010
    652 117.208   3.789   8.144 1 U   6.204e+06  0.000e+00 e 0     0     0     0 #QU 0.010
    653 122.239   4.390   8.121 1 U   -8.715e+06  0.000e+00 e 0     0     0     0 #QU 0.010
    654 119.177   5.265   8.050 1 U   -6.691e+06  0.000e+00 e 0     0     0     0 #QU 0.010
    655 117.208   3.078   8.042 1 U   9.255e+06  0.000e+00 e 0     0     0     0 #QU 0.010
    656 107.147   6.304   7.597 1 U   4.236e+06  0.000e+00 e 0     0     0     0 #QU 0.010
    657 130.769   3.296   7.518 1 U   5.596e+06  0.000e+00 e 0     0     0     0 #QU 0.010
    658 123.988   2.695   7.581 1 U   -1.042e+07  0.000e+00 e 0     0     0     0 #QU 0.010
    659 121.801   1.546   7.644 1 U   8.682e+06  0.000e+00 e 0     0     0     0 #QU 0.010
    660 119.614   4.937   8.692 1 U   3.888e+06  0.000e+00 e 0     0     0     0 #QU 0.010
    661 109.772   2.640   7.972 1 U   7.935e+06  0.000e+00 e 0     0     0     0 #QU 0.009
    662 119.177   1.382   8.058 1 U   -7.569e+06  0.000e+00 e 0     0     0     0 #QU 0.009
    663 116.552   2.914   7.823 1 U   5.187e+06  0.000e+00 e 0     0     0     0 #QU 0.009
    664 109.334   6.031   9.419 1 U   -5.602e+06  0.000e+00 e 0     0     0     0 #QU 0.009
    665 116.552   2.476   7.675 1 U   5.655e+06  0.000e+00 e 0     0     0     0 #QU 0.009
    666 121.583   3.187   8.692 1 U   3.004e+06  0.000e+00 e 0     0     0     0 #QU 0.009
    667 123.770   0.343   8.684 1 U   3.383e+06  0.000e+00 e 0     0     0     0 #QU 0.009
    668 121.145   5.101   7.354 1 U   4.403e+06  0.000e+00 e 0     0     0     0 #QU 0.009
    669 119.833   6.085   7.112 1 U   8.719e+06  0.000e+00 e 0     0     0     0 #QU 0.009
    670 104.522   2.531   7.597 1 U   -8.900e+06  0.000e+00 e 0     0     0     0 #QU 0.009
    671 121.801   1.109   7.753 1 U   5.936e+06  0.000e+00 e 0     0     0     0 #QU 0.009
    672 122.895   5.648   8.058 1 U   6.704e+06  0.000e+00 e 0     0     0     0 #QU 0.009
    673 107.585   3.734   7.753 1 U   -5.061e+06  0.000e+00 e 0     0     0     0 #QU 0.008
    674 127.925   1.054   8.418 1 U   -2.808e+06  0.000e+00 e 0     0     0     0 #QU 0.008
    675 121.145   2.968   7.307 1 U   2.846e+06  0.000e+00 e 0     0     0     0 #QU 0.008
    676 120.270   1.382   8.285 1 U   9.330e+06  0.000e+00 e 0     0     0     0 #QU 0.008
    677 118.520   2.695   7.597 1 U   -9.767e+06  0.000e+00 e 0     0     0     0 #QU 0.008
    678 130.987   1.984   9.239 1 U   3.374e+06  0.000e+00 e 0     0     0     0 #QU 0.008
    679 108.459   2.804   7.495 1 U   4.896e+06  0.000e+00 e 0     0     0     0 #QU 0.008
    680 122.020   3.132   8.387 1 U   -2.978e+06  0.000e+00 e 0     0     0     0 #QU 0.008
    681 122.895   0.562   8.066 1 U   -6.239e+06  0.000e+00 e 0     0     0     0 #QU 0.008
    682 111.303   1.875   7.174 1 U   -5.023e+06  0.000e+00 e 0     0     0     0 #QU 0.008
    683 118.739   0.617   9.826 1 U   -4.376e+06  0.000e+00 e 0     0     0     0 #QU 0.008
    684 107.585   1.218   7.823 1 U   4.633e+06  0.000e+00 e 0     0     0     0 #QU 0.008
    685 119.833   4.773   7.104 1 U   4.764e+06  0.000e+00 e 0     0     0     0 #QU 0.008
    686 116.333   0.890   7.878 1 U   8.193e+06  0.000e+00 e 0     0     0     0 #QU 0.008
    687 121.801   1.109   6.314 1 U   -2.837e+06  0.000e+00 e 0     0     0     0 #QU 0.008
    688 130.113  -0.422   8.066 1 U   6.097e+06  0.000e+00 e 0     0     0     0 #QU 0.008
    689 126.613   5.484   8.058 1 U   5.823e+06  0.000e+00 e 0     0     0     0 #QU 0.008
    690 126.832   6.031   8.058 1 U   -6.261e+06  0.000e+00 e 0     0     0     0 #QU 0.008
    691 111.084   1.273   7.370 1 U   3.841e+06  0.000e+00 e 0     0     0     0 #QU 0.008
    692 119.614   4.500   8.308 1 U   7.297e+06  0.000e+00 e 0     0     0     0 #QU 0.008
    693 127.707   1.273   8.418 1 U   5.057e+06  0.000e+00 e 0     0     0     0 #QU 0.008
    694 123.551   2.804   8.019 1 U   -7.547e+06  0.000e+00 e 0     0     0     0 #QU 0.008
    695 108.459   2.914   8.387 1 U   -6.366e+06  0.000e+00 e 0     0     0     0 #QU 0.008
    696 120.270   4.281   8.332 1 U   4.057e+06  0.000e+00 e 0     0     0     0 #QU 0.008
    697 131.862   6.468   6.095 1 U   7.102e+06  0.000e+00 e 0     0     0     0 #QU 0.007
    698 122.676   3.078   8.058 1 U   -2.719e+06  0.000e+00 e 0     0     0     0 #QU 0.007
    699 130.331   1.984   8.066 1 U   -5.502e+06  0.000e+00 e 0     0     0     0 #QU 0.007
    700 118.520   3.953   8.504 1 U   5.920e+06  0.000e+00 e 0     0     0     0 #QU 0.007
    701 123.770   6.304   7.589 1 U   5.793e+06  0.000e+00 e 0     0     0     0 #QU 0.007
    702 122.020   5.429   8.809 1 U   -3.868e+06  0.000e+00 e 0     0     0     0 #QU 0.007
    703 117.427   1.929   8.168 1 U   5.500e+06  0.000e+00 e 0     0     0     0 #QU 0.007
    704 131.862  -0.477   6.095 1 U   0.000e+00  0.000e+00 e 0     0     0     0 #QU 0.007
    705 120.051   1.109   7.104 1 U   3.790e+06  0.000e+00 e 0     0     0     0 #QU 0.007
    706 126.176   1.601   7.651 1 U   -6.869e+06  0.000e+00 e 0     0     0     0 #QU 0.007
    707 125.519   6.085   7.597 1 U   7.298e+06  0.000e+00 e 0     0     0     0 #QU 0.007
    708 122.020   2.640   7.542 1 U   -4.630e+06  0.000e+00 e 0     0     0     0 #QU 0.007
    709 118.520   1.492   8.496 1 U   6.746e+06  0.000e+00 e 0     0     0     0 #QU 0.007
    710 118.302   1.929   7.698 1 U   5.595e+06  0.000e+00 e 0     0     0     0 #QU 0.007
    711 120.051   1.820   9.263 1 U   -4.642e+06  0.000e+00 e 0     0     0     0 #QU 0.007
    712 121.801   5.867   8.144 1 U   -6.242e+06  0.000e+00 e 0     0     0     0 #QU 0.007
    713 121.364   2.859   7.354 1 U   -4.338e+06  0.000e+00 e 0     0     0     0 #QU 0.007
    714 111.084   6.414   8.050 1 U   7.720e+06  0.000e+00 e 0     0     0     0 #QU 0.007
    715 129.019   5.757   8.066 1 U   7.448e+06  0.000e+00 e 0     0     0     0 #QU 0.007
    716 118.083   1.929   8.175 1 U   4.092e+06  0.000e+00 e 0     0     0     0 #QU 0.007
    717 117.427   4.664   8.105 1 U   7.143e+06  0.000e+00 e 0     0     0     0 #QU 0.007
    718 118.958   3.953   7.683 1 U   5.037e+06  0.000e+00 e 0     0     0     0 #QU 0.007
    719 121.583   2.750   8.684 1 U   4.265e+06  0.000e+00 e 0     0     0     0 #QU 0.007
    720 131.862   5.046   8.058 1 U   7.273e+06  0.000e+00 e 0     0     0     0 #QU 0.007
    721 119.614   0.562   8.050 1 U   6.321e+06  0.000e+00 e 0     0     0     0 #QU 0.007
    722 119.833   1.820   9.075 1 U   -4.379e+06  0.000e+00 e 0     0     0     0 #QU 0.006
    723 118.302   3.460   8.488 1 U   5.787e+06  0.000e+00 e 0     0     0     0 #QU 0.006
    724 121.801   1.000   6.330 1 U   2.974e+06  0.000e+00 e 0     0     0     0 #QU 0.006
    725 116.552   2.531   7.667 1 U   6.066e+06  0.000e+00 e 0     0     0     0 #QU 0.006
    726 110.209   2.531   7.597 1 U   -8.242e+06  0.000e+00 e 0     0     0     0 #QU 0.006
    727 120.926   2.531   7.784 1 U   7.689e+06  0.000e+00 e 0     0     0     0 #QU 0.006
    728 119.177   3.898   7.698 1 U   5.162e+06  0.000e+00 e 0     0     0     0 #QU 0.006
    729 118.739   2.859   7.823 1 U   -3.457e+06  0.000e+00 e 0     0     0     0 #QU 0.006
    730 122.020   5.484   8.801 1 U   -3.414e+06  0.000e+00 e 0     0     0     0 #QU 0.006
    731 118.302   1.054   7.565 1 U   5.451e+06  0.000e+00 e 0     0     0     0 #QU 0.006
    732 121.801   1.546   7.659 1 U   3.663e+06  0.000e+00 e 0     0     0     0 #QU 0.006
    733 109.334   4.062   8.066 1 U   6.805e+06  0.000e+00 e 0     0     0     0 #QU 0.006
    734 125.301   5.867   9.138 1 U   -3.838e+06  0.000e+00 e 0     0     0     0 #QU 0.006
    735 111.303   6.414   8.042 1 U   6.244e+06  0.000e+00 e 0     0     0     0 #QU 0.006
    736 122.895   2.093   7.996 1 U   5.003e+06  0.000e+00 e 0     0     0     0 #QU 0.006
    737 115.677   2.695   7.589 1 U   -7.612e+06  0.000e+00 e 0     0     0     0 #QU 0.006
    738 119.395   0.671   8.066 1 U   5.283e+06  0.000e+00 e 0     0     0     0 #QU 0.006
    739 111.959   2.148   7.644 1 U   -5.267e+06  0.000e+00 e 0     0     0     0 #QU 0.006
    740 125.301   2.148  11.773 1 U   6.097e+06  0.000e+00 e 0     0     0     0 #QU 0.006
    741 121.145   3.296   8.363 1 U   4.367e+06  0.000e+00 e 0     0     0     0 #QU 0.006
    742 118.520   4.007   8.488 1 U   4.261e+06  0.000e+00 e 0     0     0     0 #QU 0.006
    743 122.239   4.390   6.134 1 U   4.937e+06  0.000e+00 e 0     0     0     0 #QU 0.006
    744 106.710   3.734   7.612 1 U   3.211e+06  0.000e+00 e 0     0     0     0 #QU 0.006
    745 116.552   1.984   8.574 1 U   6.351e+06  0.000e+00 e 0     0     0     0 #QU 0.006
    746 118.739   4.007   7.691 1 U   6.752e+06  0.000e+00 e 0     0     0     0 #QU 0.006
    747 119.395   6.031   8.066 1 U   4.656e+06  0.000e+00 e 0     0     0     0 #QU 0.006
    748 121.583   2.039   8.637 1 U   1.170e+07  0.000e+00 e 0     0     0     0 #QU 0.006
    749 111.084   2.804   8.066 1 U   6.900e+06  0.000e+00 e 0     0     0     0 #QU 0.006
    750 126.613   2.531   7.597 1 U   -1.496e+07  0.000e+00 e 0     0     0     0 #QU 0.006
    751 119.177   5.429   8.042 1 U   6.208e+06  0.000e+00 e 0     0     0     0 #QU 0.006
    752 118.958   2.148   7.956 1 U   -3.447e+06  0.000e+00 e 0     0     0     0 #QU 0.006
    753 121.364   2.859   7.385 1 U   -5.027e+06  0.000e+00 e 0     0     0     0 #QU 0.006
    754 118.520   5.046   8.488 1 U   -6.794e+06  0.000e+00 e 0     0     0     0 #QU 0.006
    755 118.302   5.484   7.511 1 U   -5.059e+06  0.000e+00 e 0     0     0     0 #QU 0.006
    756 112.178   4.773   8.066 1 U   3.527e+06  0.000e+00 e 0     0     0     0 #QU 0.006
    757 118.739   4.828   7.691 1 U   5.370e+06  0.000e+00 e 0     0     0     0 #QU 0.006
    758 127.707   5.046   8.426 1 U   -4.711e+06  0.000e+00 e 0     0     0     0 #QU 0.006
    759 120.270   2.148   8.215 1 U   -5.039e+06  0.000e+00 e 0     0     0     0 #QU 0.005
    760 107.147   5.539   8.066 1 U   8.789e+06  0.000e+00 e 0     0     0     0 #QU 0.005
    761 118.083   2.586   7.558 1 U   4.804e+06  0.000e+00 e 0     0     0     0 #QU 0.005
    762 123.114   3.132   8.050 1 U   6.046e+06  0.000e+00 e 0     0     0     0 #QU 0.005
    763 110.865   3.296   7.886 1 U   5.319e+06  0.000e+00 e 0     0     0     0 #QU 0.005
    764 119.833   4.609   8.527 1 U   1.203e+07  0.000e+00 e 0     0     0     0 #QU 0.005
    765 119.177   4.335   8.410 1 U   4.575e+06  0.000e+00 e 0     0     0     0 #QU 0.005
    766 120.051   4.609   9.067 1 U   -7.918e+06  0.000e+00 e 0     0     0     0 #QU 0.005
    767 121.801   2.312   8.606 1 U   6.508e+06  0.000e+00 e 0     0     0     0 #QU 0.005
    768 130.769   1.820   7.526 1 U   4.842e+06  0.000e+00 e 0     0     0     0 #QU 0.005
    769 111.303   3.078   8.066 1 U   9.000e+06  0.000e+00 e 0     0     0     0 #QU 0.005
    770 119.177   1.546   7.784 1 U   7.747e+06  0.000e+00 e 0     0     0     0 #QU 0.005
    771 106.272   4.281   8.058 1 U   6.330e+06  0.000e+00 e 0     0     0     0 #QU 0.005
    772 120.926   3.351   7.346 1 U   3.261e+06  0.000e+00 e 0     0     0     0 #QU 0.005
    773 120.926   2.257   7.800 1 U   6.062e+06  0.000e+00 e 0     0     0     0 #QU 0.005
    774 121.364   1.875   7.331 1 U   4.165e+06  0.000e+00 e 0     0     0     0 #QU 0.005
    775 123.332   3.789   8.066 1 U   -7.391e+06  0.000e+00 e 0     0     0     0 #QU 0.005
    776 128.144   1.382   9.130 1 U   -3.288e+06  0.000e+00 e 0     0     0     0 #QU 0.005
    777 130.987   0.836   9.239 1 U   5.675e+06  0.000e+00 e 0     0     0     0 #QU 0.005
    778 121.801   1.711   8.160 1 U   4.040e+06  0.000e+00 e 0     0     0     0 #QU 0.005
    779 119.833   3.570   7.902 1 U   7.172e+06  0.000e+00 e 0     0     0     0 #QU 0.005
    780 116.115   2.367   7.597 1 U   6.289e+06  0.000e+00 e 0     0     0     0 #QU 0.005
    781 120.489   1.164   8.324 1 U   2.996e+06  0.000e+00 e 0     0     0     0 #QU 0.005
    782 123.770   4.554   8.629 1 U   5.082e+06  0.000e+00 e 0     0     0     0 #QU 0.005
    783 120.926   4.609   7.777 1 U   9.389e+06  0.000e+00 e 0     0     0     0 #QU 0.005
    784 128.144   2.148   8.457 1 U   -2.888e+06  0.000e+00 e 0     0     0     0 #QU 0.005
    785 117.427   4.335   8.113 1 U   4.634e+06  0.000e+00 e 0     0     0     0 #QU 0.005
    786 127.488   6.249   8.066 1 U   6.987e+06  0.000e+00 e 0     0     0     0 #QU 0.005
    787 107.585   2.039   7.808 1 U   3.005e+06  0.000e+00 e 0     0     0     0 #QU 0.005
    788 118.083   4.882   8.058 1 U   7.429e+06  0.000e+00 e 0     0     0     0 #QU 0.005
    789 125.519   3.898  11.797 1 U   3.578e+06  0.000e+00 e 0     0     0     0 #QU 0.005
    790 112.178   1.765   8.058 1 U   3.525e+06  0.000e+00 e 0     0     0     0 #QU 0.005
    791 116.333   1.218   7.550 1 U   4.001e+06  0.000e+00 e 0     0     0     0 #QU 0.005
    792 116.771   2.203   8.418 1 U   3.156e+06  0.000e+00 e 0     0     0     0 #QU 0.005
    793 121.145   1.054   8.371 1 U   -5.201e+06  0.000e+00 e 0     0     0     0 #QU 0.005
    794 118.958   3.953   7.698 1 U   4.878e+06  0.000e+00 e 0     0     0     0 #QU 0.005
    795 119.833   2.148   8.058 1 U   8.272e+06  0.000e+00 e 0     0     0     0 #QU 0.005
    796 114.146   2.531   8.136 1 U   -4.283e+06  0.000e+00 e 0     0     0     0 #QU 0.005
    797 118.958   1.382   7.956 1 U   8.301e+06  0.000e+00 e 0     0     0     0 #QU 0.005
    798 117.646   2.531   8.050 1 U   6.158e+06  0.000e+00 e 0     0     0     0 #QU 0.005
    799 116.771   5.210   7.878 1 U   4.523e+06  0.000e+00 e 0     0     0     0 #QU 0.005
    800 127.269   1.929   8.410 1 U   -5.820e+06  0.000e+00 e 0     0     0     0 #QU 0.005
    801 116.771   2.586   8.418 1 U   5.085e+06  0.000e+00 e 0     0     0     0 #QU 0.005
    802 129.675   2.257   8.050 1 U   -6.816e+06  0.000e+00 e 0     0     0     0 #QU 0.005
    803 108.678   1.820   8.050 1 U   -6.066e+06  0.000e+00 e 0     0     0     0 #QU 0.005
    804 124.863   1.546   9.028 1 U   6.000e+06  0.000e+00 e 0     0     0     0 #QU 0.005
    805 107.147   3.789   6.838 1 U   8.493e+06  0.000e+00 e 0     0     0     0 #QU 0.005
    806 118.958   4.445   7.863 1 U   5.206e+06  0.000e+00 e 0     0     0     0 #QU 0.005
    807 118.739   2.968   7.745 1 U   7.963e+06  0.000e+00 e 0     0     0     0 #QU 0.005
    808 125.082   3.843   8.989 1 U   -2.954e+06  0.000e+00 e 0     0     0     0 #QU 0.005
    809 117.208   3.679   8.535 1 U   -4.972e+06  0.000e+00 e 0     0     0     0 #QU 0.005
    810 119.177   2.531   7.597 1 U   -8.069e+06  0.000e+00 e 0     0     0     0 #QU 0.005
    811 113.052   1.437   7.651 1 U   -2.619e+06  0.000e+00 e 0     0     0     0 #QU 0.005
    812 130.769   1.546   7.558 1 U   -5.262e+06  0.000e+00 e 0     0     0     0 #QU 0.005
    813 127.925   1.109   8.097 1 U   -4.434e+06  0.000e+00 e 0     0     0     0 #QU 0.005
    814 130.769   2.750   7.542 1 U   4.070e+06  0.000e+00 e 0     0     0     0 #QU 0.005
    815 121.583   2.203   8.066 1 U   6.009e+06  0.000e+00 e 0     0     0     0 #QU 0.005
    816 106.491   5.156   8.074 1 U   6.585e+06  0.000e+00 e 0     0     0     0 #QU 0.005
    817 107.147   5.046   6.916 1 U   -5.138e+06  0.000e+00 e 0     0     0     0 #QU 0.005
    818 120.051   1.765   9.247 1 U   -4.749e+06  0.000e+00 e 0     0     0     0 #QU 0.005
    819 127.050   4.554   8.058 1 U   -5.789e+06  0.000e+00 e 0     0     0     0 #QU 0.005
    820 127.925   0.726   8.348 1 U   8.085e+06  0.000e+00 e 0     0     0     0 #QU 0.005
    821 126.176   1.711   8.105 1 U   8.231e+06  0.000e+00 e 0     0     0     0 #QU 0.005
    822 116.552   3.078   8.160 1 U   -6.279e+06  0.000e+00 e 0     0     0     0 #QU 0.005
    823 118.083   2.859   8.066 1 U   -7.554e+06  0.000e+00 e 0     0     0     0 #QU 0.005
    824 107.147   2.039   6.893 1 U   -2.839e+06  0.000e+00 e 0     0     0     0 #QU 0.005
    825 122.020   1.984   8.864 1 U   6.789e+06  0.000e+00 e 0     0     0     0 #QU 0.005
