# Supplementary material for: Structural and regulatory insights into the glideosome-associated connector from Toxoplasma gondii
Source: eLife. 2023 Apr 4;12:e86049. doi: 10.7554/eLife.86049 (PMC10125020; doi:10.7554/eLife.86049)
Supplement: Figure 1—source data 1. — wwPDB X-ray structure validation; MTZ file for TgGAC X-ray diffraction data and final refined PDB file for TgGAC from X-ray diffraction. [file elife-86049-fig1-data1.zip › Figure 1-source data 1/NOE assignment and NMR structure/peak_lists/N15HSQC_hsqc_strong_unfolded.peaks]

# Number of dimensions 2
#FORMAT xeasy2D
#INAME 1 N
#INAME 2 H
#SPECTRUM N15HSQC N H
      1 116.013   8.890 1 U   -1.000e+00  0.000e+00 e 0     0     0 #QU 1.000
      2 111.736   6.816 1 U   -1.000e+00  0.000e+00 e 0     0     0 #QU 1.000
      3 118.968   7.797 1 U   -1.000e+00  0.000e+00 e 0     0     0 #QU 1.000
      4 112.615   7.077 1 U   -1.000e+00  0.000e+00 e 0     0     0 #QU 1.000
      5 119.020   7.929 1 U   -1.000e+00  0.000e+00 e 0     0     0 #QU 1.000
      6 111.342   6.842 1 U   -1.000e+00  0.000e+00 e 0     0     0 #QU 1.000
      7 111.264   6.824 1 U   -1.000e+00  0.000e+00 e 0     0     0 #QU 1.000
      8 111.904   6.848 1 U   -1.000e+00  0.000e+00 e 0     0     0 #QU 1.000
      9 118.413   8.467 1 U   -1.000e+00  0.000e+00 e 0     0     0 #QU 1.000
     10 119.835   7.075 1 U   -1.000e+00  0.000e+00 e 0     0     0 #QU 1.000
     11 108.851   8.007 1 U   -1.000e+00  0.000e+00 e 0     0     0 #QU 1.000
     12 117.467   8.137 1 U   -1.000e+00  0.000e+00 e 0     0     0 #QU 1.000
     13 119.676   7.874 1 U   -1.000e+00  0.000e+00 e 0     0     0 #QU 1.000
     14 115.073   8.327 1 U   -1.000e+00  0.000e+00 e 0     0     0 #QU 1.000
     15 107.145   6.878 1 U   -1.000e+00  0.000e+00 e 0     0     0 #QU 1.000
     16 123.450   7.187 1 U   -1.000e+00  0.000e+00 e 0     0     0 #QU 1.000
     17 112.349   6.804 1 U   -1.000e+00  0.000e+00 e 0     0     0 #QU 1.000
     18 121.804   6.301 1 U   -1.000e+00  0.000e+00 e 0     0     0 #QU 1.000
     19 116.341   7.842 1 U   -1.000e+00  0.000e+00 e 0     0     0 #QU 1.000
     20 116.610   9.386 1 U   -1.000e+00  0.000e+00 e 0     0     0 #QU 1.000
     21 118.199   7.483 1 U   -1.000e+00  0.000e+00 e 0     0     0 #QU 1.000
     22 129.077  10.472 1 U   -1.000e+00  0.000e+00 e 0     0     0 #QU 1.000
     23 122.247   8.094 1 U   -1.000e+00  0.000e+00 e 0     0     0 #QU 1.000
     24 126.784   8.030 1 U   -1.000e+00  0.000e+00 e 0     0     0 #QU 1.000
     25 108.484   6.571 1 U   -1.000e+00  0.000e+00 e 0     0     0 #QU 1.000
     26 120.251   8.314 1 U   -1.000e+00  0.000e+00 e 0     0     0 #QU 1.000
     27 110.819   7.860 1 U   -1.000e+00  0.000e+00 e 0     0     0 #QU 1.000
     28 125.251   9.111 1 U   -1.000e+00  0.000e+00 e 0     0     0 #QU 1.000
     29 120.184   8.184 1 U   -1.000e+00  0.000e+00 e 0     0     0 #QU 1.000
     30 119.997   8.144 1 U   -1.000e+00  0.000e+00 e 0     0     0 #QU 1.000
     31 116.432   7.728 1 U   -1.000e+00  0.000e+00 e 0     0     0 #QU 1.000
     32 116.371   7.705 1 U   -1.000e+00  0.000e+00 e 0     0     0 #QU 1.000
     33 114.375   8.116 1 U   -1.000e+00  0.000e+00 e 0     0     0 #QU 1.000
     34 128.144   8.435 1 U   -1.000e+00  0.000e+00 e 0     0     0 #QU 1.000
     35 117.488   7.984 1 U   -1.000e+00  0.000e+00 e 0     0     0 #QU 1.000
     36 130.770   7.506 1 U   -1.000e+00  0.000e+00 e 0     0     0 #QU 1.000
     37 106.718   7.563 1 U   -1.000e+00  0.000e+00 e 0     0     0 #QU 1.000
     38 122.519   8.375 1 U   -1.000e+00  0.000e+00 e 0     0     0 #QU 1.000
     39 118.144   8.156 1 U   -1.000e+00  0.000e+00 e 0     0     0 #QU 1.000
     40 126.233   6.537 1 U   -1.000e+00  0.000e+00 e 0     0     0 #QU 1.000
     41 124.973   8.960 1 U   -1.000e+00  0.000e+00 e 0     0     0 #QU 1.000
     42 123.723   8.624 1 U   -1.000e+00  0.000e+00 e 0     0     0 #QU 1.000
     43 115.299   7.348 1 U   -1.000e+00  0.000e+00 e 0     0     0 #QU 1.000
     44 115.305   8.909 1 U   -1.000e+00  0.000e+00 e 0     0     0 #QU 1.000
     45 115.239   8.879 1 U   -1.000e+00  0.000e+00 e 0     0     0 #QU 1.000
     46 126.783   7.725 1 U   -1.000e+00  0.000e+00 e 0     0     0 #QU 1.000
     47 111.187   7.350 1 U   -1.000e+00  0.000e+00 e 0     0     0 #QU 1.000
     48 116.043   7.554 1 U   -1.000e+00  0.000e+00 e 0     0     0 #QU 1.000
     49 120.713   8.814 1 U   -1.000e+00  0.000e+00 e 0     0     0 #QU 1.000
     50 116.130   7.545 1 U   -1.000e+00  0.000e+00 e 0     0     0 #QU 1.000
     51 119.157   8.024 1 U   -1.000e+00  0.000e+00 e 0     0     0 #QU 1.000
     52 111.364   9.383 1 U   -1.000e+00  0.000e+00 e 0     0     0 #QU 1.000
     53 119.568   8.407 1 U   -1.000e+00  0.000e+00 e 0     0     0 #QU 1.000
     54 114.536   7.085 1 U   -1.000e+00  0.000e+00 e 0     0     0 #QU 1.000
     55 128.180   9.052 1 U   -1.000e+00  0.000e+00 e 0     0     0 #QU 1.000
     56 121.051   8.553 1 U   -1.000e+00  0.000e+00 e 0     0     0 #QU 1.000
     57 121.315   8.077 1 U   -1.000e+00  0.000e+00 e 0     0     0 #QU 1.000
     58 108.354   7.466 1 U   -1.000e+00  0.000e+00 e 0     0     0 #QU 1.000
     59 113.056   7.654 1 U   -1.000e+00  0.000e+00 e 0     0     0 #QU 1.000
     60 118.691   9.267 1 U   -1.000e+00  0.000e+00 e 0     0     0 #QU 1.000
     61 113.171   8.091 1 U   -1.000e+00  0.000e+00 e 0     0     0 #QU 1.000
     62 105.618   7.229 1 U   -1.000e+00  0.000e+00 e 0     0     0 #QU 1.000
     63 127.887  10.697 1 U   -1.000e+00  0.000e+00 e 0     0     0 #QU 1.000
     64 121.080   8.343 1 U   -1.000e+00  0.000e+00 e 0     0     0 #QU 1.000
     65 121.683   8.667 1 U   -1.000e+00  0.000e+00 e 0     0     0 #QU 1.000
     66 118.037   7.910 1 U   -1.000e+00  0.000e+00 e 0     0     0 #QU 1.000
     67 122.007   8.353 1 U   -1.000e+00  0.000e+00 e 0     0     0 #QU 1.000
     68 130.885   9.213 1 U   -1.000e+00  0.000e+00 e 0     0     0 #QU 1.000
     69 118.908   8.366 1 U   -1.000e+00  0.000e+00 e 0     0     0 #QU 1.000
     70 122.129   8.768 1 U   -1.000e+00  0.000e+00 e 0     0     0 #QU 1.000
     71 120.061   9.244 1 U   -1.000e+00  0.000e+00 e 0     0     0 #QU 1.000
     72 120.933   7.758 1 U   -1.000e+00  0.000e+00 e 0     0     0 #QU 1.000
     73 119.780   9.533 1 U   -1.000e+00  0.000e+00 e 0     0     0 #QU 1.000
     74 127.769   8.391 1 U   -1.000e+00  0.000e+00 e 0     0     0 #QU 1.000
     75 116.778   8.400 1 U   -1.000e+00  0.000e+00 e 0     0     0 #QU 1.000
     76 115.139   8.001 1 U   -1.000e+00  0.000e+00 e 0     0     0 #QU 1.000
     77 116.883   7.085 1 U   -1.000e+00  0.000e+00 e 0     0     0 #QU 1.000
     78 109.834   7.946 1 U   -1.000e+00  0.000e+00 e 0     0     0 #QU 1.000
     79 123.077   9.075 1 U   -1.000e+00  0.000e+00 e 0     0     0 #QU 0.999
     80 121.120   7.327 1 U   -1.000e+00  0.000e+00 e 0     0     0 #QU 0.999
     81 111.976   6.661 1 U   -1.000e+00  0.000e+00 e 0     0     0 #QU 0.999
     82 117.663   8.828 1 U   -1.000e+00  0.000e+00 e 0     0     0 #QU 0.999
     83 118.142   8.043 1 U   -1.000e+00  0.000e+00 e 0     0     0 #QU 0.999
     84 126.074   8.084 1 U   -1.000e+00  0.000e+00 e 0     0     0 #QU 0.999
     85 118.766   7.662 1 U   -1.000e+00  0.000e+00 e 0     0     0 #QU 0.999
     86 107.664   7.671 1 U   -1.000e+00  0.000e+00 e 0     0     0 #QU 0.999
     87 121.416   7.319 1 U   -1.000e+00  0.000e+00 e 0     0     0 #QU 0.999
     88 118.530   7.692 1 U   -1.000e+00  0.000e+00 e 0     0     0 #QU 0.999
     89 107.912   6.575 1 U   -1.000e+00  0.000e+00 e 0     0     0 #QU 0.999
     90 111.310   7.155 1 U   -1.000e+00  0.000e+00 e 0     0     0 #QU 0.999
     91 122.799   8.031 1 U   -1.000e+00  0.000e+00 e 0     0     0 #QU 0.999
     92 118.036   8.986 1 U   -1.000e+00  0.000e+00 e 0     0     0 #QU 0.999
     93 118.264   7.679 1 U   -1.000e+00  0.000e+00 e 0     0     0 #QU 0.999
     94 125.281  11.762 1 U   -1.000e+00  0.000e+00 e 0     0     0 #QU 0.999
     95 117.928   7.796 1 U   -1.000e+00  0.000e+00 e 0     0     0 #QU 0.999
     96 113.605   6.880 1 U   -1.000e+00  0.000e+00 e 0     0     0 #QU 0.999
     97 113.710   7.634 1 U   -1.000e+00  0.000e+00 e 0     0     0 #QU 0.999
     98 121.593   8.273 1 U   -1.000e+00  0.000e+00 e 0     0     0 #QU 0.999
     99 107.592   7.804 1 U   -1.000e+00  0.000e+00 e 0     0     0 #QU 0.999
    100 117.159   8.509 1 U   -1.000e+00  0.000e+00 e 0     0     0 #QU 0.998
    101 119.817   8.501 1 U   -1.000e+00  0.000e+00 e 0     0     0 #QU 0.998
    102 108.748   8.969 1 U   -1.000e+00  0.000e+00 e 0     0     0 #QU 0.998
    103 119.455   8.673 1 U   -1.000e+00  0.000e+00 e 0     0     0 #QU 0.998
    104 112.020   8.045 1 U   -1.000e+00  0.000e+00 e 0     0     0 #QU 0.998
    105 112.187   7.616 1 U   -1.000e+00  0.000e+00 e 0     0     0 #QU 0.997
    106 119.625   8.033 1 U   -1.000e+00  0.000e+00 e 0     0     0 #QU 0.997
    107 116.616   8.601 1 U   -1.000e+00  0.000e+00 e 0     0     0 #QU 0.997
    108 121.753   8.131 1 U   -1.000e+00  0.000e+00 e 0     0     0 #QU 0.996
    109 111.945   7.294 1 U   -1.000e+00  0.000e+00 e 0     0     0 #QU 0.996
    110 117.217   8.062 1 U   -1.000e+00  0.000e+00 e 0     0     0 #QU 0.996
    111 121.370   7.241 1 U   -1.000e+00  0.000e+00 e 0     0     0 #QU 0.995
    112 105.905   8.059 1 U   -1.000e+00  0.000e+00 e 0     0     0 #QU 0.995
    113 125.616   7.569 1 U   -1.000e+00  0.000e+00 e 0     0     0 #QU 0.995
    114 112.614   6.840 1 U   -1.000e+00  0.000e+00 e 0     0     0 #QU 0.994
    115 113.709   6.808 1 U   -1.000e+00  0.000e+00 e 0     0     0 #QU 0.994
    116 108.466   7.233 1 U   -1.000e+00  0.000e+00 e 0     0     0 #QU 0.993
    117 122.956   7.967 1 U   -1.000e+00  0.000e+00 e 0     0     0 #QU 0.992
    118 115.256   7.210 1 U   -1.000e+00  0.000e+00 e 0     0     0 #QU 0.991
    119 119.630   8.772 1 U   -1.000e+00  0.000e+00 e 0     0     0 #QU 0.991
    120 122.020   7.945 1 U   -1.000e+00  0.000e+00 e 0     0     0 #QU 0.991
    121 113.062   6.927 1 U   -1.000e+00  0.000e+00 e 0     0     0 #QU 0.987
    122 107.981   7.234 1 U   -1.000e+00  0.000e+00 e 0     0     0 #QU 0.980
    123 113.161   7.767 1 U   -1.000e+00  0.000e+00 e 0     0     0 #QU 0.973
    124 122.136   7.531 1 U   -1.000e+00  0.000e+00 e 0     0     0 #QU 0.970
    125 114.163   6.982 1 U   -1.000e+00  0.000e+00 e 0     0     0 #QU 0.969
    126 111.893   7.477 1 U   -1.000e+00  0.000e+00 e 0     0     0 #QU 0.959
    127 113.608   7.763 1 U   -1.000e+00  0.000e+00 e 0     0     0 #QU 0.954
    128 112.118   7.072 1 U   -1.000e+00  0.000e+00 e 0     0     0 #QU 0.925
    129 111.255   7.748 1 U   -1.000e+00  0.000e+00 e 0     0     0 #QU 0.910
    130 110.716   6.823 1 U   -1.000e+00  0.000e+00 e 0     0     0 #QU 0.909
    131 119.941   9.034 1 U   -1.000e+00  0.000e+00 e 0     0     0 #QU 0.867
    132 111.739   7.343 1 U   -1.000e+00  0.000e+00 e 0     0     0 #QU 0.835
    133 121.808   7.616 1 U   -1.000e+00  0.000e+00 e 0     0     0 #QU 0.808
    134 113.149   6.814 1 U   -1.000e+00  0.000e+00 e 0     0     0 #QU 0.799
    135 112.068   7.024 1 U   -1.000e+00  0.000e+00 e 0     0     0 #QU 0.786
    136 127.549   8.078 1 U   -1.000e+00  0.000e+00 e 0     0     0 #QU 0.757
    137 118.621   7.787 1 U   -1.000e+00  0.000e+00 e 0     0     0 #QU 0.697
    138 111.900   7.534 1 U   -1.000e+00  0.000e+00 e 0     0     0 #QU 0.692
    139 112.350   7.477 1 U   -1.000e+00  0.000e+00 e 0     0     0 #QU 0.664
    140 120.210   8.774 1 U   -1.000e+00  0.000e+00 e 0     0     0 #QU 0.558
