# Supplementary material for: Structural and regulatory insights into the glideosome-associated connector from Toxoplasma gondii
Source: eLife. 2023 Apr 4;12:e86049. doi: 10.7554/eLife.86049 (PMC10125020; doi:10.7554/eLife.86049)
Supplement: Figure 1—source data 1. — wwPDB X-ray structure validation; MTZ file for TgGAC X-ray diffraction data and final refined PDB file for TgGAC from X-ray diffraction. [file elife-86049-fig1-data1.zip › Figure 1-source data 1/NOE assignment and NMR structure/peak_lists/CBCANH_hncacb_all.list]

      Assignment          w1         w2         w3
            ?-?-?     31.465    116.302      7.852
            ?-?-?     61.399    113.013      7.660
            ?-?-?     46.000    108.836      8.014
            ?-?-?     39.691    124.934      8.970
            ?-?-?     61.410    115.120      8.005
            ?-?-?     18.624    122.134      7.530
            ?-?-?     56.682    110.809      7.862
            ?-?-?     30.322    121.666      8.671
            ?-?-?     41.012    122.483      8.374
            ?-?-?     59.573    116.766      8.402
            ?-?-?     32.287    126.221      6.544
            ?-?-?     55.139    121.084      8.557
            ?-?-?     54.749    118.993      7.804
            ?-?-?     62.179    107.668      7.672
            ?-?-?     34.524    108.486      7.241
            ?-?-?     32.562    126.224      6.545
            ?-?-?     40.784    112.202      7.623
            ?-?-?     18.307    122.021      8.356
            ?-?-?     61.271    113.035      7.670
            ?-?-?     30.801    119.685      8.040
            ?-?-?     35.746    119.466      8.673
            ?-?-?     72.471    106.736      7.568
            ?-?-?     31.209    128.201      8.448
            ?-?-?     31.360    128.226      8.435
            ?-?-?     40.910    123.652      8.634
            ?-?-?     57.989    118.286      7.683
            ?-?-?     58.332    118.306      7.682
            ?-?-?     19.289    121.318      8.084
            ?-?-?     59.371    119.101      8.023
            ?-?-?     55.862    115.252      8.914
            ?-?-?     54.114    111.974      8.046
            ?-?-?     31.918    123.417      7.194
            ?-?-?     54.221    121.317      8.086
            ?-?-?     58.170    114.552      7.091
            ?-?-?     39.504    113.033      7.661
            ?-?-?     54.647    121.328      8.083
            ?-?-?     28.905    122.834      8.035
            ?-?-?     43.160    121.675      8.276
            ?-?-?     67.611    117.232      8.065
            ?-?-?     60.712    106.733      7.570
            ?-?-?     39.215    112.335      7.480
            ?-?-?     29.071    121.660      8.672
            ?-?-?     39.904    122.488      8.376
            ?-?-?     36.134    128.202      8.448
            ?-?-?     36.328    128.166      8.437
            ?-?-?     32.186    121.668      8.281
            ?-?-?     57.354    122.278      8.087
            ?-?-?     57.615    122.284      8.096
            ?-?-?     56.264    118.163      7.490
            ?-?-?     41.401    120.966      8.557
            ?-?-?     42.698    121.318      7.248
            ?-?-?     41.527    118.751      7.669
            ?-?-?     45.982    117.118      8.515
            ?-?-?     54.412    121.671      8.274
            ?-?-?     33.504    111.824      7.535
            ?-?-?     67.612    116.767      8.400
            ?-?-?     34.533    116.073      7.561
            ?-?-?     33.329    111.870      7.546
            ?-?-?     56.858    116.093      7.563
            ?-?-?     35.235    117.701      8.836
            ?-?-?     56.789    117.468      7.984
            ?-?-?     67.048    119.568      8.408
            ?-?-?     43.890    126.802      7.726
            ?-?-?     62.648    121.084      7.335
            ?-?-?     22.266    130.871      9.219
            ?-?-?     52.812    112.219      7.624
            ?-?-?     31.185    113.025      7.667
            ?-?-?     40.850    111.984      8.048
            ?-?-?     32.372    115.125      8.006
            ?-?-?     54.927    124.934      8.970
            ?-?-?     54.657    123.771      8.631
            ?-?-?     50.055    121.784      6.310
            ?-?-?     60.138    118.168      7.490
            ?-?-?     52.580    122.484      8.376
            ?-?-?     37.635    121.759      7.623
            ?-?-?     36.051    116.631      8.603
            ?-?-?     29.598    115.134      8.003
            ?-?-?     39.468    119.801      9.538
            ?-?-?     29.037    108.486      6.576
            ?-?-?     43.934    109.769      7.947
            ?-?-?     41.737    111.166      7.360
            ?-?-?     23.188    127.713      8.397
            ?-?-?     33.453    118.149      8.051
            ?-?-?     69.852    107.669      7.673
            ?-?-?     59.777    118.170      8.054
            ?-?-?     30.064    116.302      7.796
            ?-?-?     62.260    118.985      7.930
            ?-?-?     59.208    121.775      7.622
            ?-?-?     54.326    114.551      7.091
            ?-?-?     66.178    108.369      7.475
            ?-?-?     29.571    116.768      8.403
            ?-?-?     57.526    120.734      8.821
            ?-?-?     58.991    115.135      8.001
            ?-?-?     38.712    118.051      7.913
            ?-?-?     30.563    117.463      7.985
            ?-?-?     33.194    115.943      8.895
            ?-?-?     54.717    122.251      8.094
            ?-?-?     30.973    120.151      8.191
            ?-?-?     54.879    119.682      7.881
            ?-?-?     55.116    122.134      7.530
            ?-?-?     29.085    119.088      8.020
            ?-?-?     57.956    120.968      8.561
            ?-?-?     39.155    110.819      7.861
            ?-?-?     29.037    108.484      7.240
            ?-?-?     55.276    122.025      8.358
            ?-?-?     36.249    121.084      7.335
            ?-?-?     33.092    118.285      7.679
            ?-?-?     63.624    111.286      7.157
            ?-?-?     18.975    125.257     11.767
            ?-?-?     50.442    121.662      8.280
            ?-?-?     57.611    118.026      8.989
            ?-?-?     61.414    117.922      7.803
            ?-?-?     54.377    118.761      7.666
            ?-?-?     54.915    119.801      7.085
            ?-?-?     30.509    118.051      8.991
            ?-?-?     33.939    116.265      7.851
            ?-?-?     52.782    122.469      8.369
            ?-?-?     36.864    119.801      7.084
            ?-?-?     32.128    117.936      7.803
            ?-?-?     32.388    117.898      7.801
            ?-?-?     18.083    119.684      7.881
            ?-?-?     50.171    116.059      8.894
            ?-?-?     20.389    117.456      8.140
            ?-?-?     54.950    111.169      7.358
            ?-?-?     33.786    116.304      7.861
            ?-?-?     29.359    115.252      8.911
            ?-?-?     21.510    121.764      6.309
            ?-?-?     32.493    114.552      7.091
            ?-?-?     55.181    118.050      7.917
            ?-?-?     55.697    118.034      7.914
            ?-?-?     58.141    119.799      9.542
            ?-?-?     30.298    116.068      7.553
            ?-?-?     39.655    120.734      8.820
            ?-?-?     34.528    108.485      6.577
            ?-?-?     50.525    127.721      8.397
            ?-?-?     35.344    118.497      7.697
            ?-?-?     58.583    116.289      7.713
            ?-?-?     46.951    125.284      9.117
            ?-?-?     42.067    118.052      7.914
            ?-?-?     31.096    111.273      7.156
            ?-?-?     58.153    116.885      7.096
            ?-?-?     39.071    111.995      8.050
            ?-?-?     53.985    125.284      9.117
            ?-?-?     32.423    118.168      7.490
            ?-?-?     31.622    117.074      8.508
            ?-?-?     31.438    117.120      8.522
            ?-?-?     31.691    116.774      8.401
            ?-?-?     18.736    117.452      8.140
            ?-?-?     35.212    118.989      7.803
            ?-?-?     45.812    118.879      8.364
            ?-?-?     52.951    112.322      7.484
            ?-?-?     29.592    122.133      7.529
            ?-?-?     62.608    128.212      8.440
            ?-?-?     35.805    118.861      8.369
            ?-?-?     59.579    119.683      8.041
            ?-?-?     45.985    118.925      8.377
            ?-?-?     32.103    115.265      8.913
            ?-?-?     31.887    115.262      8.905
            ?-?-?     32.490    116.879      7.096
            ?-?-?     55.856    116.418      7.735
            ?-?-?     39.156    113.590      6.886
            ?-?-?     38.996    113.619      6.895
            ?-?-?     39.162    119.086      8.042
            ?-?-?     18.082    121.418      7.324
            ?-?-?     41.749    122.144      8.772
            ?-?-?     45.876    107.114      6.885
            ?-?-?     45.838    107.117      6.868
            ?-?-?     52.994    112.336      6.801
            ?-?-?     45.733    107.093      6.892
            ?-?-?     52.801    113.619      7.772
            ?-?-?     20.382    107.659      7.673
            ?-?-?     58.629    116.059      7.552
            ?-?-?     52.956    125.627      7.570
            ?-?-?     32.425    119.684      7.882
            ?-?-?     53.710    116.299      7.851
            ?-?-?     53.746    117.465      8.137
            ?-?-?     44.171    107.553      7.808
            ?-?-?     41.812    118.172      8.156
            ?-?-?     32.357    127.738      8.402
            ?-?-?     27.696    111.868      6.848
            ?-?-?     65.909    123.417      7.194
            ?-?-?     54.439    126.217      6.541
            ?-?-?     31.680    119.567      8.408
            ?-?-?     62.185    117.238      8.062
            ?-?-?     31.384    119.114      8.030
            ?-?-?     36.394    121.084      8.343
            ?-?-?     42.074    116.396      7.735
            ?-?-?     33.427    111.851      6.852
            ?-?-?     60.498    116.650      8.602
            ?-?-?     56.032    120.297      8.319
            ?-?-?     55.880    120.269      8.310
            ?-?-?     54.671    130.766      7.513
            ?-?-?     42.333    115.232      7.353
            ?-?-?     55.142    118.050      8.986
            ?-?-?     22.193    116.097      8.883
            ?-?-?     22.119    116.067      8.894
            ?-?-?     39.217    112.335      6.805
            ?-?-?     30.360    118.291      7.683
            ?-?-?     31.719    119.066      8.028
            ?-?-?     31.584    119.102      8.018
            ?-?-?     22.336    116.120      8.905
            ?-?-?     18.748    122.232      8.097
            ?-?-?     29.583    118.174      8.052
            ?-?-?     50.167    130.882      9.215
            ?-?-?     57.249    119.451      8.671
            ?-?-?     61.894    121.074      8.345
            ?-?-?     55.126    117.701      8.837
            ?-?-?     53.492    110.950      7.863
            ?-?-?     56.361    108.369      7.475
            ?-?-?     37.603    111.287      7.157
            ?-?-?     60.136    119.664      7.883
            ?-?-?     34.533    120.268      8.188
            ?-?-?     35.261    118.027      8.990
            ?-?-?     62.446    120.150      8.190
            ?-?-?     58.134    116.306      7.853
            ?-?-?     40.600    116.421      7.733
            ?-?-?     53.043    113.093      7.663
            ?-?-?     58.522    118.746      7.664
            ?-?-?     38.744    113.740      7.648
            ?-?-?     38.941    113.716      7.634
            ?-?-?     38.716    118.985      7.934
            ?-?-?     30.813    122.828      8.039
            ?-?-?     56.811    120.270      8.187
            ?-?-?     30.586    119.585      8.403
            ?-?-?     31.019    116.650      9.390
            ?-?-?     39.426    122.010      8.358
            ?-?-?     30.425    119.611      8.413
            ?-?-?     33.875    116.881      7.095
            ?-?-?     57.906    111.174      7.359
            ?-?-?     39.036    113.595      7.772
            ?-?-?     58.236    120.034      9.235
            ?-?-?     57.488    115.951      8.894
            ?-?-?     52.524    119.102      8.037
            ?-?-?     58.372    120.084      9.247
            ?-?-?     58.454    120.129      9.269
            ?-?-?     57.695    128.202      8.444
            ?-?-?     63.713    126.217      6.549
            ?-?-?     36.003    130.895      9.210
            ?-?-?     18.621    120.977      8.556
            ?-?-?     42.273    118.169      7.491
            ?-?-?     50.479    119.446      8.672
            ?-?-?     57.246    123.777      8.632
            ?-?-?     45.057    123.712      8.629
            ?-?-?     30.572    130.803      7.521
            ?-?-?     19.373    121.441      7.322
            ?-?-?     30.076    116.302      7.711
            ?-?-?     32.413    119.683      8.037
            ?-?-?     60.606    119.795      9.540
            ?-?-?     59.836    120.733      8.820
            ?-?-?     30.332    130.767      7.511
            ?-?-?     31.682    117.235      8.068
            ?-?-?     56.573    112.060      8.053
            ?-?-?     56.747    112.040      8.047
            ?-?-?     54.121    121.318      7.248
            ?-?-?     55.148    118.868      8.365
            ?-?-?     57.041    113.152      8.094
            ?-?-?     69.781    121.785      7.625
            ?-?-?     43.425    105.570      7.239
            ?-?-?     59.843    118.400      8.472
            ?-?-?     61.312    119.811      7.079
            ?-?-?     30.028    121.099      7.330
            ?-?-?     60.995    111.294      7.157
            ?-?-?     56.334    123.534      7.190
            ?-?-?     56.993    116.546      9.392
            ?-?-?     55.225    118.965      7.936
            ?-?-?     60.965    124.951      8.971
            ?-?-?     64.927    117.117      8.513
            ?-?-?     33.430    117.469      7.985
            ?-?-?     39.669    116.654      8.601
            ?-?-?     35.760    125.287      9.110
            ?-?-?     36.579    123.416      7.191
            ?-?-?     40.136    110.818      7.859
            ?-?-?     41.514    120.976      7.761
            ?-?-?     59.311    125.633      7.570
            ?-?-?     58.387    121.664      8.670
            ?-?-?     36.410    120.035      9.243
            ?-?-?     29.336    118.401      8.474
            ?-?-?     30.075    118.756      7.670
            ?-?-?     52.780    113.619      6.888
            ?-?-?     58.426    118.400      8.474
            ?-?-?     43.868    111.400      9.389
            ?-?-?     54.909    121.434      7.322
            ?-?-?     64.976    116.314      7.710
            ?-?-?     67.055    119.116      8.024
            ?-?-?     54.925    116.653      8.600
            ?-?-?     41.340    116.070      7.543
            ?-?-?     41.499    116.106      7.550
            ?-?-?     59.742    117.451      7.988
            ?-?-?     27.705    111.870      7.536
            ?-?-?     41.562    121.319      7.248
            ?-?-?     58.159    122.019      8.360
            ?-?-?     19.253    114.551      7.088
            ?-?-?     30.645    124.954      8.967
            ?-?-?     53.732    107.668      7.670
            ?-?-?     57.562    130.775      7.514
            ?-?-?     58.973    122.125      7.530
            ?-?-?     34.504    107.961      7.240
            ?-?-?     40.870    121.093      8.340
            ?-?-?     63.846    118.755      9.266
            ?-?-?     58.918    118.752      9.269
            ?-?-?     23.195    119.433      8.672
            ?-?-?     40.852    112.627      7.085
            ?-?-?     29.298    120.742      8.818
            ?-?-?     39.094    108.864      8.014
            ?-?-?     56.801    119.563      8.409
            ?-?-?     29.379    111.987      6.670
            ?-?-?     60.705    117.715      8.831
            ?-?-?     46.988    118.540      7.697
            ?-?-?     28.938    107.903      6.569
            ?-?-?     56.988    122.490      8.374
            ?-?-?     55.140    125.284      9.117
            ?-?-?     33.332    111.412      6.844
            ?-?-?     33.060    126.821      7.733
            ?-?-?     53.778    118.168      8.153
            ?-?-?     55.146    118.518      7.698
            ?-?-?     45.054    130.775      7.512
            ?-?-?     40.326    125.635      7.571
            ?-?-?     55.276    125.290     11.767
            ?-?-?     58.335    126.840      8.037
            ?-?-?     57.699    116.068      7.562
            ?-?-?     34.518    107.903      6.567
            ?-?-?     59.554    122.837      8.038
            ?-?-?     62.403    121.789      6.308
            ?-?-?     32.241    125.288     11.763
            ?-?-?     54.145    112.572      7.084
            ?-?-?     65.720    113.169      8.101
            ?-?-?     40.285    114.453      8.119
            ?-?-?     52.850    111.868      6.795
            ?-?-?     54.959    120.083      9.235
            ?-?-?     54.065    121.119      8.345
            ?-?-?     28.936    108.019      7.240
            ?-?-?     54.336    113.735      7.644
            ?-?-?     62.126    127.746      8.402
            ?-?-?     62.135    121.793      7.625
            ?-?-?     39.878    126.800      8.033
            ?-?-?     39.650    122.251      8.096
            ?-?-?     57.724    116.416      7.740
            ?-?-?     60.528    122.834      8.040
            ?-?-?     27.564    115.274      8.878
            ?-?-?     36.342    126.814      8.039
            ?-?-?     72.514    117.700      8.836
            ?-?-?     58.658    122.134      8.773
            ?-?-?     65.916    117.946      7.795
            ?-?-?     63.139    119.209      8.042
            ?-?-?     30.948    121.783      6.309
            ?-?-?     30.300    120.269      8.325
            ?-?-?     30.475    120.310      8.307
            ?-?-?     30.306    121.671      8.131
            ?-?-?     54.656    116.302      7.793
            ?-?-?     55.922    109.889      7.944
            ?-?-?     27.709    111.417      6.841
            ?-?-?     18.912    115.287      7.354
            ?-?-?     44.621    122.011      8.359
            ?-?-?     33.255    112.020      7.305
            ?-?-?     31.901    121.797      8.131
            ?-?-?     56.312    115.252      7.350
            ?-?-?     40.817    112.684      6.850
            ?-?-?     57.656    112.192      7.621
            ?-?-?     57.450    112.226      7.637
            ?-?-?     31.172    119.829      7.082
            ?-?-?     28.883    119.798      9.542
            ?-?-?     54.651    117.468      8.140
            ?-?-?     30.290    118.401      8.470
            ?-?-?     63.638    116.311      7.789
            ?-?-?     27.508    119.006      7.800
            ?-?-?     39.217    125.634      7.570
            ?-?-?     31.250    112.219      7.622
            ?-?-?     57.852    115.265      8.876
            ?-?-?     57.664    115.264      8.885
            ?-?-?     65.243    115.283      8.913
            ?-?-?     64.899    115.300      8.886
            ?-?-?     38.941    113.755      6.814
            ?-?-?     31.705    111.169      7.357
            ?-?-?     35.767    107.564      7.804
            ?-?-?     38.710    117.238      8.069
            ?-?-?     54.746    120.408      8.319
            ?-?-?     63.782    126.686      7.732
            ?-?-?     40.849    112.568      6.841
            ?-?-?     31.742    122.147      8.775
            ?-?-?     53.519    114.323      8.117
            ?-?-?     31.532    116.282      7.716
            ?-?-?     52.822    111.888      7.476
            ?-?-?     57.985    105.688      7.237
            ?-?-?     54.141    112.600      6.853
            ?-?-?     53.967    112.571      6.834
            ?-?-?     29.361    111.984      7.303
            ?-?-?     34.951    116.685      9.392
            ?-?-?     34.728    116.674      9.394
            ?-?-?     33.337    112.000      6.672
            ?-?-?     35.228    120.035      9.243
            ?-?-?     60.527    130.885      9.210
            ?-?-?     57.015    126.812      8.035
            ?-?-?     29.360    109.885      7.943
            ?-?-?     52.763    108.850      8.014
            ?-?-?     44.455    120.623      8.806
            ?-?-?     18.317    119.103      7.928
            ?-?-?     40.378    125.636      8.319
            ?-?-?     58.443    128.206      9.047
            ?-?-?     54.370    113.760      6.812
            ?-?-?     30.161    112.004      6.857
            ?-?-?     44.539    119.824      7.079
            ?-?-?     52.386    120.633      8.821
            ?-?-?     41.643    106.758      7.563
            ?-?-?     55.232    115.276      7.354
            ?-?-?     37.851    112.334      6.804
            ?-?-?     57.355    115.175      8.337
            ?-?-?     59.361    121.668      8.670
            ?-?-?     30.752    121.213      8.030
            ?-?-?     54.815    120.856      7.755
            ?-?-?     61.842    128.234      9.041
            ?-?-?     52.799    113.151      6.878
            ?-?-?     64.104    120.063      7.947
            ?-?-?     59.928    119.832      8.493
            ?-?-?     65.929    125.284     11.760
            ?-?-?     39.172    111.877      6.795
            ?-?-?     34.831    117.935      8.040
            ?-?-?     33.398    108.509      7.234
            ?-?-?     32.770    128.900     11.601
            ?-?-?     58.321    123.534      7.182
            ?-?-?     54.336    116.535      9.404
            ?-?-?     44.725    110.469      9.450
            ?-?-?     29.488    117.468      7.988
            ?-?-?     49.882    114.552      8.903
            ?-?-?     18.235    111.985     10.718
            ?-?-?     68.401    119.684      8.426
            ?-?-?     58.087    105.570      7.245
            ?-?-?     15.657    125.284     11.774
            ?-?-?     42.381    109.769      7.941
            ?-?-?     41.912    121.201      8.027
            ?-?-?     32.535    112.685     11.312
            ?-?-?     38.396    117.585      8.840
            ?-?-?     39.333    111.985      7.479
            ?-?-?     57.149    121.784      8.136
            ?-?-?     37.927    124.584      7.464
            ?-?-?     57.149    122.134      8.778
            ?-?-?     30.191    115.135      8.340
            ?-?-?     52.930    120.034      8.144
            ?-?-?     64.182    107.786      7.683
            ?-?-?     38.161    122.951      7.378
            ?-?-?     55.977    121.784      8.129
            ?-?-?     26.675    110.586      9.560
            ?-?-?     48.945    111.869      8.050
            ?-?-?     43.318    115.252      7.221
            ?-?-?     44.725    116.185      7.550
            ?-?-?     30.660    123.067     10.201
            ?-?-?     29.722    131.933      8.762
            ?-?-?     45.663    110.819      7.855
            ?-?-?     35.114    120.851      8.833
            ?-?-?     28.081    111.286      7.753
            ?-?-?     60.197    115.135      8.003
            ?-?-?     44.725    118.401      7.698
            ?-?-?     65.354    120.968      8.559
            ?-?-?     57.618    118.985      7.816
            ?-?-?     69.808    116.768      6.322
            ?-?-?     27.847    108.369      7.245
            ?-?-?     29.722    123.301      7.182
            ?-?-?     41.678    111.052      7.878
            ?-?-?     71.215    116.885      8.215
            ?-?-?     44.725    116.418      7.855
            ?-?-?     24.799    113.852      6.447
            ?-?-?     66.057    128.200      8.402
            ?-?-?     36.520    128.200      9.059
            ?-?-?     19.876    118.285      6.470
            ?-?-?     30.660    115.368     11.781
            ?-?-?     56.915    118.285      7.503
            ?-?-?     52.226    118.751      9.208
            ?-?-?     62.307    122.951      7.972
            ?-?-?     37.224    125.050      8.958
            ?-?-?     58.790    127.967      8.395
            ?-?-?     18.001    119.335      6.087
            ?-?-?     55.040    125.634      8.316
            ?-?-?     15.657    118.168     10.984
            ?-?-?     44.959    108.486      6.572
            ?-?-?     31.129    120.501      6.627
            ?-?-?     34.879    131.350      6.533
            ?-?-?     41.443    123.534     10.021
            ?-?-?     27.612    121.784      6.322
            ?-?-?     17.532    123.301      6.376
            ?-?-?     57.618    110.936      7.870
            ?-?-?     44.491    125.634      7.573
            ?-?-?     40.974    112.219      6.846
            ?-?-?     57.384    123.067      9.091
            ?-?-?     31.832    108.428      6.584
            ?-?-?     65.823    123.884      7.206
            ?-?-?     54.805    120.268      8.308
            ?-?-?     57.149    107.669      7.816
            ?-?-?     49.648    123.651      8.629
            ?-?-?     47.538    116.652      8.582
            ?-?-?     57.384    108.369      7.479
            ?-?-?     52.695    113.035      6.885
            ?-?-?     63.010    116.885      8.410
            ?-?-?     64.651    127.500      6.071
            ?-?-?     65.823    121.668     10.272
            ?-?-?     52.226    124.584     11.836
            ?-?-?     43.084    115.368      7.221
            ?-?-?     18.001    117.585      7.393
            ?-?-?     19.408    115.835      6.541
            ?-?-?     27.847    109.536     11.789
            ?-?-?     59.494    118.635      7.675
            ?-?-?     44.491    118.168      8.050
            ?-?-?     31.832    120.268      6.157
            ?-?-?     65.354    125.284     11.766
            ?-?-?     32.770    117.001      8.856
            ?-?-?     27.143    114.902     11.719
            ?-?-?     48.007    121.084      8.340
            ?-?-?     68.636    108.836      7.432
            ?-?-?     47.304    116.652      8.606
            ?-?-?     34.645    124.934     11.774
            ?-?-?     39.333    125.167      9.083
            ?-?-?     41.912    123.067     11.390
            ?-?-?     34.410    108.719      7.425
            ?-?-?     44.725    119.684      7.878
            ?-?-?     71.449    118.285     10.154
            ?-?-?     45.194    115.252      7.315
            ?-?-?     17.767    104.636     11.711
            ?-?-?     33.942    121.901      7.949
            ?-?-?     32.535    111.985      7.307
            ?-?-?     59.494    118.751      7.667
            ?-?-?     69.105    108.836     11.195
            ?-?-?     31.597    121.784      8.684
            ?-?-?     24.096    131.933     11.289
            ?-?-?     34.645    119.801      7.080
            ?-?-?     41.443    116.885     11.805
            ?-?-?     33.004    105.686      7.237
            ?-?-?     55.743    110.819      7.863
            ?-?-?     38.630    106.153     11.727
            ?-?-?     19.408    117.468      8.160
            ?-?-?     43.553    107.203      6.885
            ?-?-?     33.004    115.135      8.011
            ?-?-?     46.835    124.467      6.572
            ?-?-?     32.770    119.218      8.043
            ?-?-?     35.114    120.268      8.332
            ?-?-?     29.253    118.168      8.160
            ?-?-?     43.553    118.168      7.902
            ?-?-?     44.725    130.183      6.525
            ?-?-?     57.618    119.918      7.080
            ?-?-?     33.707    107.903      6.572
            ?-?-?     43.084    107.553      7.800
            ?-?-?     69.808    132.050      6.635
            ?-?-?     65.120    127.617     11.249
            ?-?-?     53.867    119.568      7.886
            ?-?-?     60.900    118.985      7.925
            ?-?-?     66.292    129.600     11.304
            ?-?-?     34.645    118.635      7.698
            ?-?-?     30.894    114.552      6.064
            ?-?-?     67.698    118.868      8.371
            ?-?-?     33.707    130.183     11.852
            ?-?-?     41.443    113.035      7.667
            ?-?-?     30.191    122.018      8.168
            ?-?-?     61.369    118.985      7.941
            ?-?-?     72.387    130.067      9.091
            ?-?-?     25.034    115.252      7.221
            ?-?-?     25.502    108.019     11.023
            ?-?-?     67.229    123.534      7.190
            ?-?-?     56.915    118.168      8.997
            ?-?-?     33.238    112.102      6.682
            ?-?-?     74.731    106.736      7.472
            ?-?-?     50.117    122.018      8.762
            ?-?-?     62.072    119.218      7.996
            ?-?-?     50.117    128.200      6.940
            ?-?-?     30.425    108.019      7.260
            ?-?-?     39.568    130.766     10.678
            ?-?-?     56.212    122.018      8.371
            ?-?-?     58.790    120.618      8.833
            ?-?-?     26.675    108.719     10.342
            ?-?-?     42.850    125.750      7.253
            ?-?-?     33.004    117.001      8.512
            ?-?-?     32.770    129.717      9.763
            ?-?-?     49.179    125.284      9.106
            ?-?-?     65.120    122.484      6.087
            ?-?-?     44.022    106.619      8.199
            ?-?-?     44.491    120.851      8.520
            ?-?-?     54.102    113.619      6.893
            ?-?-?     32.301    111.985      7.315
            ?-?-?     48.007    116.885      8.035
            ?-?-?     28.316    107.903      6.572
            ?-?-?     53.867    113.502      6.885
            ?-?-?     45.194    120.151      8.183
            ?-?-?     44.725    122.484      8.387
            ?-?-?     64.651    107.553      7.683
            ?-?-?     31.363    111.869      8.176
            ?-?-?     54.805    113.735      6.517
            ?-?-?     68.401    118.401      6.103
            ?-?-?     51.992    128.317      9.411
            ?-?-?     39.568    117.935      8.989
            ?-?-?     55.274    113.735      7.698
            ?-?-?     39.802    111.169      7.159
            ?-?-?     29.019    127.967      8.457
            ?-?-?     56.446    106.269     10.616
            ?-?-?     29.956    124.584      8.527
            ?-?-?     72.152    119.218      7.073
            ?-?-?     74.262    125.400     11.789
            ?-?-?     20.580    120.501     11.515
            ?-?-?     38.396    132.166      7.401
            ?-?-?     32.066    129.017     11.727
            ?-?-?     37.692    123.534      7.229
            ?-?-?     43.787    126.800      7.346
            ?-?-?     16.360    115.252      7.378
            ?-?-?     26.206    108.836      6.439
            ?-?-?     17.532    104.403     11.539
            ?-?-?     63.010    104.753      6.697
            ?-?-?     44.725    114.552      7.088
            ?-?-?     47.538    106.153     10.264
            ?-?-?     21.049    104.986     10.045
            ?-?-?     54.102    119.335      6.228
            ?-?-?     43.318    107.553      7.808
            ?-?-?     53.399    111.869      8.582
            ?-?-?     42.381    118.635      6.822
            ?-?-?     59.728    105.803     11.414
            ?-?-?     47.069    118.635      7.088
            ?-?-?     15.657    110.119     11.789
            ?-?-?     59.259    130.417      9.912
            ?-?-?     73.793    128.433      8.238
            ?-?-?     48.476    126.450      8.050
            ?-?-?     51.758    107.203      6.197
            ?-?-?     51.054    115.368      7.354
            ?-?-?     50.820    121.434      9.732
            ?-?-?     62.541    127.500     11.789
            ?-?-?     40.037    123.301      9.818
            ?-?-?     65.120    122.834      6.728
            ?-?-?     33.707    119.218      8.035
            ?-?-?     39.099    120.034      9.208
            ?-?-?     36.286    116.068     10.952
            ?-?-?     57.853    110.819      7.855
            ?-?-?     44.491    115.135      8.003
            ?-?-?     47.069    110.352      7.605
            ?-?-?     49.413    118.168      9.357
            ?-?-?     60.197    121.784      7.628
            ?-?-?     30.191    120.734      8.817
            ?-?-?     62.072    128.783      8.355
            ?-?-?     67.464    117.468      8.684
            ?-?-?     39.099    113.035      6.885
            ?-?-?     33.473    125.050      7.292
            ?-?-?     22.455    121.551      8.082
            ?-?-?     58.321    106.036      6.056
            ?-?-?     65.354    111.286      7.159
            ?-?-?     56.446    119.568      8.668
            ?-?-?     23.393    115.952      6.439
            ?-?-?     44.725    122.251      8.097
            ?-?-?     30.894    132.166     11.734
            ?-?-?     39.568    116.418      7.730
            ?-?-?     59.728    115.718     11.476
            ?-?-?     51.289    118.985     11.750
            ?-?-?     61.603    116.535      8.598
            ?-?-?     55.508    129.833     11.781
            ?-?-?     25.034    122.951     11.257
            ?-?-?     41.443    123.534      8.387
            ?-?-?     56.915    130.883      6.768
            ?-?-?     28.550    108.369      7.487
            ?-?-?     71.215    121.084      8.082
            ?-?-?     40.974    118.051      7.917
            ?-?-?     39.568    117.351      7.698
            ?-?-?     45.194    107.436      7.808
            ?-?-?     41.678    129.017     11.852
            ?-?-?     24.330    125.634      6.071
            ?-?-?     33.004    108.369      6.572
            ?-?-?     52.695    119.568      7.902
            ?-?-?     63.010    121.901      7.651
            ?-?-?     40.505    122.251      6.040
            ?-?-?     33.004    129.717      9.779
            ?-?-?     56.915    118.168      7.299
            ?-?-?     48.476    116.302      8.043
            ?-?-?     60.197    119.101      7.910
            ?-?-?     28.081    118.285      7.260
            ?-?-?     22.221    112.219     11.883
            ?-?-?     16.360    130.883      9.247
            ?-?-?     26.440    106.386      6.337
            ?-?-?     28.784    119.451     11.742
            ?-?-?     66.526    112.219      7.847
            ?-?-?     64.416    107.669      7.683
            ?-?-?     51.992    119.684      7.080
            ?-?-?     47.304    115.252     10.514
            ?-?-?     25.502    107.203      6.384
            ?-?-?     27.143    111.752     11.601
            ?-?-?     74.731    121.901      8.363
            ?-?-?     40.740    112.102      6.838
            ?-?-?     33.942    120.268      8.911
            ?-?-?     20.580    111.286      9.576
            ?-?-?     40.037    128.083      8.441
            ?-?-?     49.648    119.801      7.096
            ?-?-?     37.224    127.967     10.741
            ?-?-?     51.992    122.251      8.786
            ?-?-?     44.491    122.484      8.363
            ?-?-?     40.271    128.317      9.059
            ?-?-?     67.229    126.217      6.541
            ?-?-?     42.146    112.452      6.822
            ?-?-?     41.209    116.535      8.621
            ?-?-?     42.850    125.634      7.268
            ?-?-?     44.491    117.001      8.504
            ?-?-?     31.832    107.086      9.834
            ?-?-?     54.336    113.152      6.830
            ?-?-?     35.348    113.969     10.084
            ?-?-?     33.942    117.468      7.917
            ?-?-?     30.660    122.717      6.040
            ?-?-?     18.235    106.153     11.750
            ?-?-?     21.752    132.050     11.062
            ?-?-?     44.725    131.000      9.216
            ?-?-?     19.173    114.085      6.150
            ?-?-?     32.535    129.017     11.586
            ?-?-?     44.022    109.302      7.472
            ?-?-?     62.307    123.067      7.980
            ?-?-?     32.535    125.284     11.226
            ?-?-?     24.096    109.652      6.259
            ?-?-?     15.891    105.453     10.303
            ?-?-?     63.479    111.635      8.692
            ?-?-?     19.408    107.786     11.789
            ?-?-?     44.725    111.519      8.316
            ?-?-?     46.132    126.217      7.949
            ?-?-?     43.084    117.235      6.728
            ?-?-?     28.784    115.135     11.515
            ?-?-?     32.770    108.486      6.580
            ?-?-?     54.102    112.102      6.846
            ?-?-?     34.879    105.103      6.267
            ?-?-?     37.224    104.403      9.059
            ?-?-?     57.149    126.217      6.204
            ?-?-?     27.612    117.351      7.988
            ?-?-?     62.541    120.968      9.943
            ?-?-?     24.799    113.735      6.463
            ?-?-?     64.182    104.286     11.484
            ?-?-?     49.648    130.417      6.807
            ?-?-?     41.443    128.783     10.459
            ?-?-?     55.743    108.952      6.619
            ?-?-?     44.491    121.201     11.774
            ?-?-?     45.663    128.667      6.306
            ?-?-?     69.808    107.903      6.330
            ?-?-?     61.838    125.167     11.860
            ?-?-?     40.974    127.733     11.860
            ?-?-?     59.025    106.386     10.147
            ?-?-?     24.096    127.733     10.843
            ?-?-?     18.470    120.851      9.161
            ?-?-?     41.209    110.002     11.085
            ?-?-?     31.832    120.268      8.191
            ?-?-?     16.595    107.319     11.664
            ?-?-?     30.191    123.534     11.226
            ?-?-?     53.633    115.952      7.518
            ?-?-?     56.915    117.935      7.917
            ?-?-?     48.241    123.534      6.658
            ?-?-?     36.286    115.952      6.118
            ?-?-?     67.933    120.734      6.283
            ?-?-?     42.381    110.936     11.484
            ?-?-?     44.959    112.102      8.043
            ?-?-?     56.680    119.101     11.578
            ?-?-?     52.226    122.018      6.228
            ?-?-?     28.081    106.969      9.505
            ?-?-?     29.253    118.168      7.683
            ?-?-?     25.502    119.801      7.432
            ?-?-?     31.597    117.818      8.997
            ?-?-?     38.630    130.417     10.514
            ?-?-?     19.642    118.401      6.455
            ?-?-?     65.354    121.901      6.290
            ?-?-?     23.627    108.253      8.121
            ?-?-?     68.401    131.350     10.780
            ?-?-?     53.633    114.902      6.079
            ?-?-?     34.410    105.803      9.419
            ?-?-?     46.366    114.085      9.200
            ?-?-?     60.666    105.919      6.314
            ?-?-?     29.253    111.985      7.542
            ?-?-?     28.784    124.117      6.087
            ?-?-?     56.212    104.986      8.121
            ?-?-?     57.384    104.403      7.503
            ?-?-?     38.630    124.817      8.966
            ?-?-?     56.915    117.935      8.981
            ?-?-?     40.037    121.201      7.331
            ?-?-?     50.820    127.034      6.572
            ?-?-?     18.704    116.418     10.772
            ?-?-?     67.464    114.902      8.457
            ?-?-?     44.959    111.286      7.159
            ?-?-?     59.728    106.969      9.787
            ?-?-?     26.440    127.500      7.612
            ?-?-?     37.927    131.466      6.533
            ?-?-?     39.099    128.083      8.457
            ?-?-?     15.188    128.900     11.719
            ?-?-?     61.838    118.985      6.603
            ?-?-?     36.989    122.251      7.534
            ?-?-?     37.927    129.950      6.056
            ?-?-?     36.755    131.000      7.479
            ?-?-?     18.235    107.086      8.590
            ?-?-?     57.384    112.802      9.145
            ?-?-?     18.001    111.985      6.079
            ?-?-?     33.707    127.967      9.638
            ?-?-?     17.063    117.701      9.231
            ?-?-?     35.114    109.652      8.707
            ?-?-?     39.099    111.869      7.479
            ?-?-?     30.425    106.153     11.601
            ?-?-?     23.158    115.368      7.346
            ?-?-?     63.244    118.051      8.950
            ?-?-?     36.755    112.219      7.472
            ?-?-?     49.413    108.136      7.479
            ?-?-?     62.072    130.650     10.725
            ?-?-?     21.986    122.367      8.097
            ?-?-?     44.725    118.051      8.989
            ?-?-?     56.446    115.835      8.903
            ?-?-?     50.820    108.719     10.240
            ?-?-?     52.461    119.335      8.700
            ?-?-?     39.802    106.736      7.620
            ?-?-?     53.867    128.900     11.781
            ?-?-?     28.784    117.701     11.766
            ?-?-?     33.238    114.552      9.098
            ?-?-?     58.321    127.617      6.494
            ?-?-?     34.645    108.486      6.165
            ?-?-?     23.158    108.602      8.825
            ?-?-?     36.755    125.050      7.292
            ?-?-?     69.105    129.483      8.418
            ?-?-?     25.034    119.684      7.268
            ?-?-?     51.054    118.168      8.152
            ?-?-?     59.259    119.684      9.552
            ?-?-?     62.775    117.701      9.544
            ?-?-?     55.040    126.917      8.598
            ?-?-?     22.689    124.001      8.168
            ?-?-?     50.820    117.351      6.259
            ?-?-?     31.129    118.401     10.694
            ?-?-?     57.618    131.350      8.324
            ?-?-?     26.440    122.367      9.443
            ?-?-?     54.805    114.318      8.129
            ?-?-?     49.882    108.602      7.988
            ?-?-?     72.387    112.802      8.316
            ?-?-?     71.215    105.686      6.502
            ?-?-?     41.209    132.166      7.417
            ?-?-?     61.838    106.736      7.972
            ?-?-?     59.025    127.384      6.408
            ?-?-?     52.930    127.850     11.570
            ?-?-?     53.164    118.868      6.095
            ?-?-?     28.784    113.269      7.472
            ?-?-?     37.458    111.052      9.834
            ?-?-?     54.571    122.367      8.410
            ?-?-?     29.253    107.436      7.706
            ?-?-?     38.161    132.050     10.890
            ?-?-?     57.149    126.334      6.212
            ?-?-?     62.775    116.768      8.402
            ?-?-?     50.117    118.168      7.456
            ?-?-?     52.461    125.050     10.272
            ?-?-?     50.351    118.401     11.124
            ?-?-?     55.508    117.351      7.980
            ?-?-?     64.416    117.235      8.152
            ?-?-?     28.316    108.253     10.663
            ?-?-?     25.971    124.934     11.461
            ?-?-?     49.648    118.051      9.349
            ?-?-?     47.772    128.317     11.727
            ?-?-?     18.939    115.835      8.911
            ?-?-?     18.001    108.253     10.084
            ?-?-?     51.054    122.251      7.526
            ?-?-?     27.847    106.969      8.238
            ?-?-?     54.805    106.619      7.573
            ?-?-?     19.408    125.634      7.331
            ?-?-?     41.443    116.068      8.895
            ?-?-?     28.081    108.019      6.588
            ?-?-?     68.167    112.919      7.049
            ?-?-?     45.897    117.585      6.071
            ?-?-?     50.351    108.602      8.950
            ?-?-?     51.054    127.967      9.560
            ?-?-?     15.422    115.602     10.788
            ?-?-?     60.666    122.251      8.152
            ?-?-?     15.891    112.452      7.088
            ?-?-?     57.853    119.801      7.104
            ?-?-?     49.413    108.602      9.583
            ?-?-?     40.505    116.302      7.073
            ?-?-?     22.924    124.117      8.379
            ?-?-?     52.226    116.652      9.982
            ?-?-?     50.351    119.684     11.601
            ?-?-?     53.164    106.503      9.192
            ?-?-?     49.882    106.153      9.341
            ?-?-?     36.755    119.801      8.269
            ?-?-?     30.191    117.935      7.784
            ?-?-?     48.476    129.483      9.756
            ?-?-?     54.571    122.484      8.395
            ?-?-?     48.945    127.034     11.656
            ?-?-?     34.176    119.101      9.771
            ?-?-?     57.853    125.634      7.581
            ?-?-?     37.692    127.150      6.549
            ?-?-?     45.428    120.968      8.355
            ?-?-?     25.737    116.185      6.095
            ?-?-?     18.001    106.153     11.758
            ?-?-?     72.387    127.384      6.572
            ?-?-?     63.479    109.069      9.255
            ?-?-?     46.132    109.769      7.956
            ?-?-?     26.206    106.386      6.869
            ?-?-?     35.348    122.717      6.040
            ?-?-?     48.007    111.869      6.330
            ?-?-?     25.971    104.286      6.142
            ?-?-?     66.526    112.802      6.251
            ?-?-?     60.197    110.702      6.627
            ?-?-?     45.897    122.601      8.371
            ?-?-?     34.176    113.035      7.198
            ?-?-?     62.541    111.635      6.236
            ?-?-?     41.443    117.585      7.190
            ?-?-?     25.971    132.166      6.142
            ?-?-?     24.096    115.252      8.011
            ?-?-?     57.384    125.634      8.872
            ?-?-?     20.345    121.901      6.314
            ?-?-?     23.393    128.900     11.015
            ?-?-?     64.182    123.767      8.019
            ?-?-?     23.393    119.101      6.533
            ?-?-?     32.770    122.018      8.215
            ?-?-?     31.832    123.067      9.075
            ?-?-?     28.784    105.103     11.742
            ?-?-?     68.870    113.735     11.836
            ?-?-?     26.675    107.903      7.237
            ?-?-?     36.520    110.936     11.539
            ?-?-?     47.538    130.417      7.026
            ?-?-?     35.348    117.118     10.952
            ?-?-?     64.416    118.168     10.327
            ?-?-?     42.615    119.335      8.058
            ?-?-?     29.956    111.869     11.390
            ?-?-?     68.870    126.100      7.581
            ?-?-?     23.862    123.184      6.713
            ?-?-?     70.511    119.684      8.465
            ?-?-?     51.758    110.469      8.082
            ?-?-?     55.977    106.736      9.169
            ?-?-?     41.443    114.552      6.337
            ?-?-?     52.226    130.417      7.432
            ?-?-?     46.132    114.435     11.656
            ?-?-?     54.805    118.051      7.487
            ?-?-?     50.117    121.318     10.710
            ?-?-?     55.743    119.451      6.071
            ?-?-?     19.408    130.650      7.863
            ?-?-?     70.980    107.669      7.675
            ?-?-?     45.428    121.084      8.340
            ?-?-?     52.226    130.766      7.534
            ?-?-?     45.194    111.286      8.848
            ?-?-?     31.363    130.766      6.971
            ?-?-?     26.206    110.819     10.459
            ?-?-?     30.660    121.551     10.788
            ?-?-?     73.793    117.118      6.220
            ?-?-?     49.413    128.550     11.203
            ?-?-?     43.084    132.050      6.431
            ?-?-?     66.995    127.617      9.787
            ?-?-?     73.793    116.535      9.544
            ?-?-?     16.595    107.203     10.624
            ?-?-?     49.882    122.717     11.586
            ?-?-?     61.369    125.050      9.114
            ?-?-?     43.318    119.801      7.878
            ?-?-?     43.084    125.400      7.589
            ?-?-?     55.977    111.052      9.724
            ?-?-?     31.597    108.369      7.229
            ?-?-?     15.891    121.084      9.372
            ?-?-?     67.698    108.253      6.650
            ?-?-?     53.399    120.968      8.551
            ?-?-?     31.363    119.801      7.354
            ?-?-?     59.494    122.134      6.650
            ?-?-?     68.401    125.634      8.770
            ?-?-?     44.959    108.952     10.796
            ?-?-?     55.040    111.985      7.636
            ?-?-?     53.399    122.018      7.018
            ?-?-?     46.132    104.636      7.706
            ?-?-?     32.535    128.317     10.084
            ?-?-?     23.393    104.520      9.122
            ?-?-?     28.784    124.934      8.332
            ?-?-?     67.464    124.584     11.210
            ?-?-?     18.470    111.286      9.529
            ?-?-?     57.384    113.969      6.509
            ?-?-?     65.354    124.817      8.097
            ?-?-?     64.182    120.268      8.207
            ?-?-?     63.479    124.584     10.217
            ?-?-?     62.541    112.102     11.688
            ?-?-?     70.277    104.986      9.388
            ?-?-?     25.971    113.969      8.363
            ?-?-?     61.134    117.001     11.719
            ?-?-?     29.956    108.486      7.237
            ?-?-?     61.603    120.968      8.567
            ?-?-?     20.814    121.551      8.129
            ?-?-?     46.835    118.285      7.511
            ?-?-?     42.615    110.002      8.277
            ?-?-?     32.301    114.552      9.239
            ?-?-?     40.740    124.467      6.345
            ?-?-?     65.354    117.701      8.011
            ?-?-?     30.191    105.570     11.609
            ?-?-?     68.401    115.135      9.959
            ?-?-?     40.974    106.736     11.625
            ?-?-?     46.366    128.433      8.942
            ?-?-?     70.042    117.468      8.660
            ?-?-?     72.387    128.550      7.378
            ?-?-?     28.081    131.116      9.333
            ?-?-?     56.212    108.369      9.317
            ?-?-?     49.179    123.884      9.795
            ?-?-?     21.283    116.418      8.645
            ?-?-?     69.105    125.984     10.045
            ?-?-?     45.428    127.384     10.921
            ?-?-?     15.188    109.186      6.204
            ?-?-?     69.574    130.883      9.083
            ?-?-?     22.455    120.151      8.191
            ?-?-?     17.298    115.252     11.656
            ?-?-?     21.986    117.468      7.565
            ?-?-?     48.710    119.568     11.860
            ?-?-?     20.111    121.201      7.339
            ?-?-?     31.832    131.816     10.765
            ?-?-?     73.090    123.884      7.206
            ?-?-?     59.025    105.570      7.190
            ?-?-?     49.179    124.351      8.355
            ?-?-?     53.164    121.551      7.331
            ?-?-?     19.408    116.418      6.916
            ?-?-?     32.301    110.352      6.509
            ?-?-?     34.645    111.169      9.208
            ?-?-?     46.600    125.750      6.118
            ?-?-?     28.550    109.419     10.006
            ?-?-?     32.301    116.302      7.855
            ?-?-?     31.129    126.100      6.588
            ?-?-?     53.867    120.968     11.680
            ?-?-?     40.037    131.933     11.320
            ?-?-?     34.645    121.084      7.339
            ?-?-?     69.574    127.034      7.393
            ?-?-?     21.283    123.534      7.190
            ?-?-?     28.784    104.636      7.769
            ?-?-?     69.339    105.103      6.165
            ?-?-?     17.063    107.669      6.463
            ?-?-?     25.737    117.118      7.518
            ?-?-?     30.660    129.367      8.793
            ?-?-?     56.212    113.619      6.893
            ?-?-?     53.164    125.167      8.457
            ?-?-?     42.615    130.067      9.083
            ?-?-?     30.894    117.585      8.441
            ?-?-?     58.087    117.468      7.988
            ?-?-?     66.292    124.117     11.789
            ?-?-?     34.645    132.050     11.469
            ?-?-?     74.496    109.886     10.976
            ?-?-?     72.855    113.152      7.034
            ?-?-?     66.761    117.935     10.123
            ?-?-?     36.286    121.901      7.910
            ?-?-?     40.037    128.433      8.136
            ?-?-?     33.004    114.785      6.721
            ?-?-?     40.037    127.617     10.342
            ?-?-?     61.603    122.601      7.002
            ?-?-?     55.508    115.718      6.275
            ?-?-?     27.378    121.784      9.224
            ?-?-?     74.496    116.418     10.100
            ?-?-?     18.704    127.733      9.591
            ?-?-?     26.909    116.652      8.590
            ?-?-?     40.037    131.466      7.346
            ?-?-?     46.366    122.018      7.886
            ?-?-?     36.520    107.553      8.082
            ?-?-?     66.761    116.652     10.068
            ?-?-?     24.330    127.850      6.064
            ?-?-?     58.790    117.468      7.964
            ?-?-?     72.387    130.766      8.308
            ?-?-?     21.986    125.984      6.572
            ?-?-?     43.318    122.018      8.809
            ?-?-?     48.710    117.235      6.431
            ?-?-?     48.007    112.335      6.079
            ?-?-?     61.603    108.952      8.152
            ?-?-?     44.725    104.636      9.975
            ?-?-?     26.675    121.201      9.231
            ?-?-?     20.580    131.116      8.035
            ?-?-?     67.698    112.802      8.105
            ?-?-?     25.034    119.568      7.878
            ?-?-?     64.416    118.868      7.847
            ?-?-?     53.399    119.101     11.836
            ?-?-?     65.120    118.868      6.611
            ?-?-?     36.051    110.702      9.521
            ?-?-?     38.161    125.634      7.573
            ?-?-?     54.336    127.267      7.245
            ?-?-?     45.194    120.968      8.348
            ?-?-?     33.238    105.919      7.526
            ?-?-?     42.850    125.634      7.573
            ?-?-?     26.440    107.319      7.816
            ?-?-?     41.912    112.102      8.363
            ?-?-?     58.556    119.918      7.902
            ?-?-?     48.476    116.652      9.411
            ?-?-?     46.835    116.768     11.117
            ?-?-?     55.274    117.468      7.988
            ?-?-?     33.238    107.436      6.103
            ?-?-?     17.767    120.034     10.452
            ?-?-?     72.855    124.117     10.671
            ?-?-?     26.675    108.253     10.678
            ?-?-?     72.152    119.335      7.065
            ?-?-?     33.473    126.217      7.190
            ?-?-?     58.790    118.401      9.098
            ?-?-?     25.971    111.869     10.037
            ?-?-?     62.775    120.384      9.286
            ?-?-?     42.146    118.751      6.048
            ?-?-?     64.182    110.936      6.251
            ?-?-?     16.126    116.885     11.860
            ?-?-?     17.767    119.684      7.511
            ?-?-?     56.212    108.486      9.333
            ?-?-?     46.132    114.435      7.088
            ?-?-?     20.580    129.950     10.100
            ?-?-?     32.770    109.536     11.836
            ?-?-?     24.330    117.351      8.082
            ?-?-?     58.321    116.885      8.418
            ?-?-?     20.345    130.183     11.179
            ?-?-?     58.556    123.417      7.174
            ?-?-?     40.271    121.901      6.783
            ?-?-?     69.105    117.235     10.248
            ?-?-?     22.455    119.568     10.538
            ?-?-?     50.820    111.752      6.799
            ?-?-?     29.253    125.750      7.065
            ?-?-?     54.102    111.052      7.362
            ?-?-?     40.740    111.286      6.854
            ?-?-?     42.146    132.050      7.816
            ?-?-?     31.597    118.168      8.121
            ?-?-?     48.241    120.968      8.348
            ?-?-?     69.105    109.186     11.539
            ?-?-?     37.224    118.985      8.332
            ?-?-?     40.037    121.318      7.323
            ?-?-?     34.176    107.553      7.839
            ?-?-?     41.912    120.034      9.255
            ?-?-?     33.707    125.517      6.204
            ?-?-?     57.384    118.051      8.089
            ?-?-?     16.360    113.619     11.445
            ?-?-?     27.143    119.218     11.860
            ?-?-?     69.339    117.118      7.980
            ?-?-?     66.292    129.483     10.811
            ?-?-?     35.114    118.518      8.966
            ?-?-?     40.505    123.067      7.831
            ?-?-?     36.755    113.735      6.838
            ?-?-?     46.835    127.733      8.387
            ?-?-?     18.704    122.251      9.153
            ?-?-?     55.977    121.318     10.264
            ?-?-?     70.042    120.034     10.898
            ?-?-?     73.090    131.000     10.827
            ?-?-?     57.853    111.635     11.453
            ?-?-?     46.366    109.886      7.941
            ?-?-?     54.102    112.102      7.628
            ?-?-?     58.790    111.635      8.692
            ?-?-?     22.924    110.119      6.071
            ?-?-?     47.069    122.484      8.809
            ?-?-?     59.494    128.900      9.380
            ?-?-?     74.731    119.684      7.894
            ?-?-?     69.808    108.253     10.350
            ?-?-?     49.179    114.785      8.441
            ?-?-?     27.612    127.850      7.260
            ?-?-?     54.336    123.184      7.354
            ?-?-?     57.853    127.150      6.126
            ?-?-?     42.146    112.569      6.807
            ?-?-?     74.028    109.302     11.766
            ?-?-?     67.229    114.785     10.952
            ?-?-?     64.182    116.535      7.855
            ?-?-?     57.853    129.017     10.913
            ?-?-?     56.446    105.336      6.087
            ?-?-?     55.040    122.367     11.867
            ?-?-?     24.565    111.869      8.074
            ?-?-?     55.274    118.168      8.152
            ?-?-?     44.491    131.466     11.469
            ?-?-?     70.042    119.335      7.057
            ?-?-?     40.271    126.100      8.879
            ?-?-?     52.226    115.018     10.428
            ?-?-?     61.134    126.217     11.476
            ?-?-?     49.179    110.352      9.012
            ?-?-?     27.612    125.167      8.449
            ?-?-?     26.440    125.517     11.210
            ?-?-?     74.028    126.100      9.075
            ?-?-?     44.491    122.601      8.340
            ?-?-?     62.307    124.117      7.636
            ?-?-?     16.360    122.251      8.121
            ?-?-?     60.900    116.652      9.364
            ?-?-?     42.381    113.852      7.636
            ?-?-?     30.191    118.635      7.010
            ?-?-?     51.992    121.318      8.035
            ?-?-?     33.942    112.685      6.838
            ?-?-?     70.277    110.352     11.828
            ?-?-?     42.850    122.018      8.700
            ?-?-?     42.850    108.952      7.151
            ?-?-?     44.959    108.486      7.237
            ?-?-?     37.458    118.635      7.745
            ?-?-?     44.959    111.752      9.849
            ?-?-?     30.894    122.134      7.534
            ?-?-?     18.001    123.884      7.088
            ?-?-?     18.939    107.086      7.902
            ?-?-?     44.725    115.835      6.118
            ?-?-?     74.496    129.250      6.517
            ?-?-?     64.651    107.903      7.378
            ?-?-?     46.132    106.853      8.833
            ?-?-?     36.755    120.501     10.608
            ?-?-?     39.802    119.801      8.035
            ?-?-?     34.879    115.718      6.126
            ?-?-?     63.713    111.752      8.911
            ?-?-?     29.253    108.836      9.826
            ?-?-?     25.502    121.318      7.253
            ?-?-?     39.802    125.400      9.122
            ?-?-?     57.384    121.201      7.237
            ?-?-?     36.520    129.833      8.277
            ?-?-?     35.114    113.035     11.703
            ?-?-?     73.090    107.786     10.053
            ?-?-?     17.767    108.253      9.756
            ?-?-?     67.464    125.050     10.632
            ?-?-?     57.853    109.069      6.830
            ?-?-?     25.502    120.618      8.269
            ?-?-?     68.401    115.485     11.594
            ?-?-?     23.393    130.067     11.883
            ?-?-?     67.464    104.286     11.453
            ?-?-?     67.464    132.166     11.453
            ?-?-?     23.627    131.000      6.416
            ?-?-?     72.621    115.252      8.903
            ?-?-?     30.191    113.152     11.179
            ?-?-?     64.416    108.952      8.019
            ?-?-?     59.494    123.301      8.426
            ?-?-?     60.431    114.668      8.614
            ?-?-?     43.318    105.919      8.660
            ?-?-?     22.221    117.351     10.592
            ?-?-?     55.274    111.052      8.238
            ?-?-?     67.698    129.950     10.514
            ?-?-?     40.505    122.951      6.580
            ?-?-?     27.612    132.166     11.774
            ?-?-?     34.645    113.502      7.761
            ?-?-?     43.084    116.768      8.614
            ?-?-?     42.850    121.318      7.339
            ?-?-?     52.226    118.051      8.152
            ?-?-?     41.678    120.968     11.054
            ?-?-?     26.909    115.835      8.700
            ?-?-?     29.253    127.500     10.147
            ?-?-?     32.535    125.634      8.551
            ?-?-?     35.114    110.819     11.719
            ?-?-?     54.336    117.935      8.066
            ?-?-?     46.600    113.735      6.353
            ?-?-?     70.042    125.517      9.349
            ?-?-?     14.954    123.534      7.096
            ?-?-?     49.882    106.619     10.827
            ?-?-?     41.678    119.918      9.255
            ?-?-?     54.336    117.818      6.087
            ?-?-?     21.986    126.800     11.875
            ?-?-?     47.069    113.619      7.737
            ?-?-?     28.081    110.586      7.784
            ?-?-?     44.491    117.585      7.722
            ?-?-?     51.054    104.753      9.224
            ?-?-?     61.838    108.253      7.464
            ?-?-?     24.565    117.701     10.381
            ?-?-?     37.927    121.551      7.260
            ?-?-?     52.695    121.784      6.353
            ?-?-?     24.799    131.000     11.695
            ?-?-?     26.206    110.586      6.744
            ?-?-?     57.149    131.466      8.238
            ?-?-?     27.612    119.101      8.027
            ?-?-?     74.496    123.884     11.633
            ?-?-?     43.318    109.069      8.809
            ?-?-?     55.040    115.252      8.019
            ?-?-?     27.612    104.286     11.766
            ?-?-?     66.995    113.385      9.552
            ?-?-?     58.087    106.853     11.273
            ?-?-?     55.977    125.634      7.573
            ?-?-?     25.737    125.517     10.788
            ?-?-?     49.413    125.284      9.091
            ?-?-?     42.850    114.318      8.801
            ?-?-?     29.956    118.285     10.929
            ?-?-?     33.004    125.284      9.169
            ?-?-?     52.930    118.051      7.526
            ?-?-?     33.942    122.251     11.500
            ?-?-?     73.559    105.570      6.744
            ?-?-?     17.767    109.652     10.483
            ?-?-?     70.980    116.302     11.101
            ?-?-?     30.191    113.735     10.882
            ?-?-?     38.161    123.067      7.691
            ?-?-?     71.449    118.401     10.170
            ?-?-?     74.496    118.168     10.405
            ?-?-?     21.986    127.034      7.213
            ?-?-?     56.212    111.169      7.370
            ?-?-?     54.571    129.133     11.289
            ?-?-?     59.494    129.483      6.580
            ?-?-?     44.959    119.451      9.138
            ?-?-?     44.491    116.418      7.714
            ?-?-?     42.146    105.686      7.229
            ?-?-?     41.678    132.050     11.719
            ?-?-?     72.387    116.652      8.410
            ?-?-?     36.755    126.217      6.509
            ?-?-?     63.479    122.601      6.400
            ?-?-?     66.761    116.768     10.084
            ?-?-?     32.066    110.469      6.509
            ?-?-?     44.725    129.833      6.087
            ?-?-?     42.381    109.886      6.971
            ?-?-?     36.755    130.533      8.418
            ?-?-?     36.989    116.418      7.706
            ?-?-?     36.051    117.118      8.567
            ?-?-?     49.413    117.585      8.543
            ?-?-?     74.028    125.284     11.711
            ?-?-?     18.001    126.684      6.298
            ?-?-?     29.253    125.750      9.052
            ?-?-?     51.523    126.684      8.027
            ?-?-?     27.612    118.051      8.043
            ?-?-?     23.862    129.600      6.392
            ?-?-?     22.455    117.468      8.183
            ?-?-?     66.526    124.584      7.237
            ?-?-?     47.772    126.217     11.813
            ?-?-?     59.962    122.251      7.503
            ?-?-?     56.446    131.000      7.784
            ?-?-?     39.333    115.602      7.034
            ?-?-?     56.446    125.517      7.299
            ?-?-?     24.330    115.835      8.966
            ?-?-?     52.461    122.951     11.179
            ?-?-?     71.449    106.736      7.550
            ?-?-?     31.363    112.802      7.542
            ?-?-?     60.431    105.453     10.280
            ?-?-?     38.630    120.034      8.183
            ?-?-?     63.244    112.219     10.608
            ?-?-?     33.473    119.568      8.410
            ?-?-?     42.850    122.251      6.103
            ?-?-?     39.802    131.700     11.601
            ?-?-?     28.316    119.568      8.348
            ?-?-?     21.283    130.300     10.976
            ?-?-?     15.891    121.434      7.315
            ?-?-?     51.758    112.802      8.950
            ?-?-?     16.126    104.753      9.419
            ?-?-?     18.235    121.434     11.195
            ?-?-?     24.096    125.167      8.074
            ?-?-?     23.393    130.650      7.518
            ?-?-?     58.087    113.969     10.984
            ?-?-?     37.458    121.668      7.393
            ?-?-?     45.663    114.668      7.706
            ?-?-?     28.784    122.134      7.511
            ?-?-?     45.897    112.102     11.539
            ?-?-?     42.850    114.318     10.358
            ?-?-?     74.262    124.934      6.212
            ?-?-?     56.446    126.684      7.714
            ?-?-?     29.488    119.568      8.395
            ?-?-?     46.600    117.351      9.404
            ?-?-?     45.897    117.001     10.600
            ?-?-?     20.580    126.100     11.163
            ?-?-?     47.538    106.036      6.932
            ?-?-?     69.574    130.883      7.917
            ?-?-?     57.384    123.534     11.320
            ?-?-?     56.446    121.201      9.364
            ?-?-?     63.713    118.051      7.683
            ?-?-?     43.318    130.533      6.079
            ?-?-?     48.945    108.019      9.255
            ?-?-?     39.333    105.919      8.074
            ?-?-?     29.253    121.084      6.768
            ?-?-?     70.746    114.552      9.333
            ?-?-?     43.787    112.452      7.487
            ?-?-?     45.897    108.602     10.240
            ?-?-?     40.740    122.367      8.512
            ?-?-?     31.363    120.034      6.603
            ?-?-?     65.354    108.136     11.875
            ?-?-?     66.761    119.568      7.190
            ?-?-?     50.117    131.816      7.479
            ?-?-?     51.758    112.335      7.628
            ?-?-?     37.692    124.817      8.778
            ?-?-?     38.396    124.117     10.358
            ?-?-?     54.102    116.068      9.380
            ?-?-?     57.149    116.768      9.756
            ?-?-?     32.770    106.619     10.021
            ?-?-?     40.740    130.417      8.879
            ?-?-?     59.025    110.002      9.560
            ?-?-?     25.971    123.767      6.869
            ?-?-?     55.977    119.451      8.621
            ?-?-?     69.574    116.768      6.705
            ?-?-?     49.648    127.733      8.410
            ?-?-?     56.446    125.517      8.308
            ?-?-?     52.695    125.400     11.774
            ?-?-?     50.117    122.717     11.601
            ?-?-?     69.339    125.517      6.846
            ?-?-?     37.458    115.485     11.813
            ?-?-?     54.336    115.835      8.903
            ?-?-?     74.731    112.335      8.035
            ?-?-?     41.912    123.884      8.621
            ?-?-?     22.221    107.086      7.268
            ?-?-?     63.947    107.786      6.087
            ?-?-?     66.292    115.252      8.011
            ?-?-?     27.847    117.351      8.574
            ?-?-?     55.508    123.651      7.151
            ?-?-?     27.143    118.868     11.828
            ?-?-?     55.040    126.217      6.525
            ?-?-?     57.384    126.217      6.517
            ?-?-?     70.042    113.852      6.885
            ?-?-?     50.117    129.017      9.255
            ?-?-?     39.802    105.220      8.348
            ?-?-?     34.879    110.119      6.416
            ?-?-?     47.538    118.051      7.917
            ?-?-?     15.891    120.851     11.680
            ?-?-?     59.728    121.084      8.551
            ?-?-?     35.114    117.701      6.705
            ?-?-?     42.850    110.819     11.555
            ?-?-?     40.740    113.152      7.558
            ?-?-?     26.909    107.553      6.517
            ?-?-?     46.132    104.753     11.774
            ?-?-?     26.909    121.201      7.346
            ?-?-?     58.556    108.602      7.292
            ?-?-?     33.942    116.768     10.647
            ?-?-?     26.909    121.084      6.572
            ?-?-?     70.746    124.934     11.805
            ?-?-?     57.618    130.183     10.765
            ?-?-?     32.066    109.769      9.646
            ?-?-?     21.517    122.251      7.894
            ?-?-?     70.277    105.570     11.633
            ?-?-?     25.034    114.435      7.151
            ?-?-?     63.010    117.351      6.345
            ?-?-?     33.238    108.602      7.307
            ?-?-?     43.318    115.835      8.911
            ?-?-?     42.146    115.252      8.653
            ?-?-?     42.850    111.052      9.865
            ?-?-?     26.675    125.050      8.621
            ?-?-?     30.660    108.486      7.245
            ?-?-?     64.416    130.533      8.684
            ?-?-?     51.523    131.933     11.531
            ?-?-?     74.262    114.202      7.745
            ?-?-?     54.336    117.701      6.142
            ?-?-?     36.051    118.635      7.714
            ?-?-?     52.695    120.501      6.603
            ?-?-?     30.660    123.301      8.191
            ?-?-?     32.066    107.903      9.709
            ?-?-?     55.040    125.634      7.581
            ?-?-?     69.574    117.935      6.071
            ?-?-?     59.728    110.469     10.624
            ?-?-?     32.301    118.868      7.698
            ?-?-?     17.298    108.602      8.833
            ?-?-?     30.894    117.818      7.784
            ?-?-?     42.146    112.802      6.846
            ?-?-?     71.215    118.518     10.342
            ?-?-?     48.241    110.352      9.607
            ?-?-?     44.256    116.302      7.691
            ?-?-?     61.603    127.967      8.387
            ?-?-?     39.568    112.102     11.406
            ?-?-?     21.752    125.284     11.789
            ?-?-?     60.900    109.302      6.290
            ?-?-?     72.387    115.135      6.924
            ?-?-?     61.369    117.935      8.355
            ?-?-?     29.253    118.635      6.580
            ?-?-?     73.324    131.116     11.406
            ?-?-?     38.630    131.466     11.586
            ?-?-?     23.862    119.918     10.467
            ?-?-?     72.152    121.668      7.002
            ?-?-?     61.603    128.667      9.529
            ?-?-?     73.559    104.636      9.497
            ?-?-?     40.740    105.919      8.645
            ?-?-?     29.956    124.584     11.828
            ?-?-?     25.268    129.483      7.120
            ?-?-?     51.992    111.169     10.483
            ?-?-?     44.725    118.401      8.457
            ?-?-?     21.283    114.902      9.388
            ?-?-?     49.882    107.319     11.797
            ?-?-?     25.737    119.101      9.239
            ?-?-?     57.853    112.219     10.608
            ?-?-?     58.790    113.152      8.113
            ?-?-?     62.072    124.117     10.233
            ?-?-?     49.648    109.186      7.425
            ?-?-?     38.396    108.369     11.273
            ?-?-?     46.835    131.116      7.026
            ?-?-?     31.129    121.901      6.212
            ?-?-?     15.891    125.284      7.550
            ?-?-?     59.962    118.635     10.921
            ?-?-?     18.939    111.286      7.166
            ?-?-?     65.120    123.884     11.641
            ?-?-?     36.286    110.119      6.369
            ?-?-?     72.152    110.002     10.514
            ?-?-?     70.746    117.585      7.487
            ?-?-?     73.090    110.236     10.616
            ?-?-?     53.867    117.701     11.539
            ?-?-?     34.176    120.851     10.209
            ?-?-?     23.627    124.001      6.079
            ?-?-?     25.737    117.351      8.465
            ?-?-?     29.488    120.151     11.085
            ?-?-?     46.835    127.733      6.752
            ?-?-?     59.494    107.903      7.393
            ?-?-?     67.698    124.817      8.089
            ?-?-?     38.396    114.085     11.641
            ?-?-?     25.737    115.718     10.952
            ?-?-?     49.413    107.903     11.156
            ?-?-?     33.707    122.484     11.789
            ?-?-?     55.977    129.483      6.103
            ?-?-?     25.268    114.435      7.135
            ?-?-?     21.986    130.183      9.364
            ?-?-?     27.143    130.766     10.592
            ?-?-?     56.212    125.400      9.388
            ?-?-?     57.384    109.302     11.852
            ?-?-?     27.612    121.784      9.239
            ?-?-?     70.042    118.285      8.473
            ?-?-?     37.927    111.519     10.170
            ?-?-?     52.930    115.368     10.788
            ?-?-?     28.550    113.502     11.727
            ?-?-?     32.301    109.886      7.910
            ?-?-?     70.277    105.220     10.108
            ?-?-?     53.633    124.117      8.958
            ?-?-?     45.897    113.735      7.659
            ?-?-?     17.298    114.785      7.737
            ?-?-?     65.588    127.034      7.628
            ?-?-?     53.399    108.136     11.218
            ?-?-?     39.802    123.067      9.294
            ?-?-?     25.034    106.503      6.197
            ?-?-?     45.428    123.301      8.778
            ?-?-?     45.897    122.484     11.171
            ?-?-?     25.268    113.735      7.558
            ?-?-?     51.523    132.166     10.780
            ?-?-?     68.870    122.367      6.408
            ?-?-?     29.019    108.136     10.624
            ?-?-?     38.396    124.467      9.052
            ?-?-?     18.235    119.451      6.095
            ?-?-?     25.502    127.967     10.749
            ?-?-?     73.559    113.619      7.847
            ?-?-?     66.292    123.651     11.484
            ?-?-?     39.099    112.102      6.830
            ?-?-?     26.440    125.750     11.860
            ?-?-?     23.393    115.835      6.431
            ?-?-?     58.321    127.500      6.502
            ?-?-?     47.538    108.952      8.097
            ?-?-?     36.520    120.734     11.781
            ?-?-?     34.645    131.350     10.819
            ?-?-?     40.271    114.202      8.778
            ?-?-?     67.933    107.553      9.091
            ?-?-?     71.918    115.135      9.959
            ?-?-?     49.882    113.852      7.636
            ?-?-?     51.758    114.085      6.682
            ?-?-?     21.752    106.036     11.766
            ?-?-?     32.301    117.935      8.043
            ?-?-?     33.707    106.853     10.702
            ?-?-?     65.588    118.635      9.271
            ?-?-?     37.458    124.117      8.277
            ?-?-?     48.241    111.402     10.843
            ?-?-?     66.995    115.718      8.199
            ?-?-?     65.120    113.502     11.375
            ?-?-?     62.072    117.351      7.996
            ?-?-?     59.962    117.468     10.984
            ?-?-?     31.129    107.903     10.037
            ?-?-?     60.197    131.350     11.382
            ?-?-?     31.129    120.151      8.840
            ?-?-?     60.900    121.901      8.410
            ?-?-?     21.517    125.517      7.581
            ?-?-?     45.897    105.919      6.713
            ?-?-?     36.051    131.000      8.348
            ?-?-?     70.042    107.903      6.955
            ?-?-?     42.146    131.816     11.820
            ?-?-?     49.648    117.235     11.320
            ?-?-?     66.057    128.900      8.402
            ?-?-?     37.224    108.253      9.263
            ?-?-?     29.956    108.486      6.572
            ?-?-?     33.942    116.068      7.456
            ?-?-?     54.805    110.702      9.834
            ?-?-?     70.746    118.751      6.150
            ?-?-?     66.057    123.651      9.881
            ?-?-?     28.784    113.502     11.719
            ?-?-?     24.330    115.135      7.996
