# Supplementary material for: Structural and regulatory insights into the glideosome-associated connector from Toxoplasma gondii
Source: eLife. 2023 Apr 4;12:e86049. doi: 10.7554/eLife.86049 (PMC10125020; doi:10.7554/eLife.86049)
Supplement: Figure 1—source data 1. — wwPDB X-ray structure validation; MTZ file for TgGAC X-ray diffraction data and final refined PDB file for TgGAC from X-ray diffraction. [file elife-86049-fig1-data1.zip › Figure 1-source data 1/NOE assignment and NMR structure/peak_lists/HNcaCO_hncaco_strong_unfolded.list]

      Assignment          w1         w2         w3
            ?-?-?    178.850    121.291      8.085
            ?-?-?    172.473    109.794      7.953
            ?-?-?    176.127    120.139      8.192
            ?-?-?    175.801    119.414      8.673
            ?-?-?    179.720    118.418      8.476
            ?-?-?    179.181    122.297      8.096
            ?-?-?    177.439    117.422      7.989
            ?-?-?    179.156    117.418      7.987
            ?-?-?    176.605    119.022      7.807
            ?-?-?    174.302    126.290      6.546
            ?-?-?    177.950    118.286      7.685
            ?-?-?    173.588    125.666      7.571
            ?-?-?    179.495    122.765      8.037
            ?-?-?    171.289    118.037      8.992
            ?-?-?    179.096    118.167      7.490
            ?-?-?    176.597    111.284      7.162
            ?-?-?    175.659    116.043      8.898
            ?-?-?    173.151    121.041      8.344
            ?-?-?    178.209    122.048      8.360
            ?-?-?    178.212    119.743      9.538
            ?-?-?    178.138    119.794      9.551
            ?-?-?    173.233    112.163      7.624
            ?-?-?    179.163    119.548      8.406
            ?-?-?    177.634    123.407      7.190
            ?-?-?    176.972    121.668      8.673
            ?-?-?    176.454    117.169      8.513
            ?-?-?    175.972    106.793      7.569
            ?-?-?    171.741    120.158      8.189
            ?-?-?    173.960    124.892      8.970
            ?-?-?    176.389    128.165      8.447
            ?-?-?    179.177    117.558      8.141
            ?-?-?    178.498    116.031      7.550
            ?-?-?    179.658    121.280      8.086
            ?-?-?    173.049    116.293      7.853
            ?-?-?    178.268    119.683      8.041
            ?-?-?    177.160    116.918      7.096
            ?-?-?    177.967    119.542      8.414
            ?-?-?    180.482    119.667      7.883
            ?-?-?    179.668    121.417      7.323
            ?-?-?    178.243    117.891      7.803
            ?-?-?    176.128    116.024      7.563
            ?-?-?    177.052    115.277      8.886
            ?-?-?    176.436    130.900      9.207
            ?-?-?    179.534    116.793      8.406
            ?-?-?    176.796    123.417      7.193
            ?-?-?    176.971    115.292      8.915
            ?-?-?    178.470    117.418      8.139
            ?-?-?    174.977    121.169      7.334
            ?-?-?    176.650    127.785      8.400
            ?-?-?    179.103    119.668      7.882
            ?-?-?    173.687    113.032      7.663
            ?-?-?    179.771    122.042      8.358
            ?-?-?    177.890    121.761      6.310
            ?-?-?    174.996    121.776      8.130
            ?-?-?    174.983    128.177      8.443
            ?-?-?    176.465    130.903      9.229
            ?-?-?    174.546    119.793      7.084
            ?-?-?    174.378    107.636      7.677
            ?-?-?    177.419    118.163      8.055
            ?-?-?    179.048    119.168      8.023
            ?-?-?    173.100    117.651      8.837
            ?-?-?    178.471    120.668      8.820
            ?-?-?    176.668    119.042      7.933
            ?-?-?    174.110    116.639      8.601
            ?-?-?    177.174    116.400      7.853
            ?-?-?    171.730    121.778      6.308
            ?-?-?    179.565    118.175      8.051
            ?-?-?    181.966    125.293     11.764
            ?-?-?    173.968    116.679      9.390
            ?-?-?    175.436    122.552      8.371
            ?-?-?    176.461    116.046      8.898
            ?-?-?    178.425    116.918      7.094
            ?-?-?    175.823    107.570      7.807
            ?-?-?    176.034    110.786      7.861
            ?-?-?    176.737    117.161      8.066
            ?-?-?    179.762    119.044      7.933
            ?-?-?    175.470    116.414      7.732
            ?-?-?    173.109    118.043      8.988
            ?-?-?    178.695    115.161      8.009
            ?-?-?    176.814    111.190      7.361
            ?-?-?    176.667    119.435      8.675
            ?-?-?    175.324    121.763      7.625
            ?-?-?    180.492    121.386      7.322
            ?-?-?    176.553    108.895      8.018
            ?-?-?    181.220    122.168      7.532
            ?-?-?    173.668    111.166      7.358
            ?-?-?    178.092    121.034      8.561
            ?-?-?    179.715    120.673      8.819
            ?-?-?    178.715    122.177      7.530
            ?-?-?    177.972    119.133      8.021
            ?-?-?    177.916    119.169      8.037
            ?-?-?    177.906    115.281      8.913
            ?-?-?    176.785    117.921      7.803
            ?-?-?    174.848    118.540      7.702
            ?-?-?    181.963    115.287      7.349
            ?-?-?    176.111    121.676      8.127
            ?-?-?    180.349    125.662      7.575
            ?-?-?    174.122    105.669      7.242
            ?-?-?    178.485    107.659      7.671
            ?-?-?    172.493    120.058      9.247
            ?-?-?    177.360    116.431      7.736
            ?-?-?    175.454    124.920      8.962
            ?-?-?    174.307    121.648      8.278
            ?-?-?    172.912    127.788      8.398
            ?-?-?    176.969    118.434      8.477
            ?-?-?    176.313    116.276      7.796
            ?-?-?    181.222    121.054      8.558
            ?-?-?    179.459    119.706      8.038
            ?-?-?    174.169    130.917      9.213
            ?-?-?    175.983    117.671      8.835
            ?-?-?    176.971    109.796      7.957
            ?-?-?    177.016    109.746      7.940
            ?-?-?    175.685    119.166      8.041
            ?-?-?    179.048    121.630      8.671
            ?-?-?    177.502    116.049      7.560
            ?-?-?    178.255    115.160      8.004
            ?-?-?    174.365    121.816      7.624
            ?-?-?    176.732    116.803      8.404
            ?-?-?    175.842    118.932      8.369
            ?-?-?    178.502    118.251      7.682
            ?-?-?    176.658    116.293      7.712
            ?-?-?    179.529    119.805      9.540
            ?-?-?    178.409    114.544      7.092
            ?-?-?    176.469    118.793      7.669
            ?-?-?    178.496    122.291      8.095
            ?-?-?    175.217    110.802      7.859
            ?-?-?    177.158    112.044      8.053
            ?-?-?    173.845    121.294      7.248
            ?-?-?    175.120    118.042      7.916
            ?-?-?    177.607    118.182      7.486
            ?-?-?    177.607    115.294      7.348
            ?-?-?    174.159    122.547      8.368
            ?-?-?    178.210    122.795      8.031
            ?-?-?    175.846    111.301      7.155
            ?-?-?    176.343    121.169      7.334
            ?-?-?    176.407    112.172      7.624
            ?-?-?    173.704    119.814      7.084
            ?-?-?    176.120    120.186      8.320
            ?-?-?    171.288    130.799      7.514
            ?-?-?    173.785    108.294      7.475
            ?-?-?    175.584    119.067      7.798
            ?-?-?    173.813    130.802      7.513
            ?-?-?    178.035    113.054      7.663
            ?-?-?    175.852    125.294      9.114
            ?-?-?    170.666    118.917      8.368
            ?-?-?    174.859    120.059      9.242
            ?-?-?    171.789    121.674      8.273
            ?-?-?    175.529    108.858      8.013
            ?-?-?    174.847    116.571      9.395
            ?-?-?    176.433    121.433      7.239
            ?-?-?    172.511    126.675      8.038
            ?-?-?    175.405    123.679      8.632
            ?-?-?    176.039    111.937      8.043
            ?-?-?    178.728    125.294     11.762
            ?-?-?    174.776    105.680      7.231
            ?-?-?    174.398    126.818      7.727
            ?-?-?    175.650    108.446      7.472
            ?-?-?    176.350    116.294      7.718
            ?-?-?    175.177    122.049      8.767
            ?-?-?    177.925    105.691      7.236
            ?-?-?    173.215    122.038      8.776
