# Supplementary material for: Structural and regulatory insights into the glideosome-associated connector from Toxoplasma gondii
Source: eLife. 2023 Apr 4;12:e86049. doi: 10.7554/eLife.86049 (PMC10125020; doi:10.7554/eLife.86049)
Supplement: Figure 1—source data 1. — wwPDB X-ray structure validation; MTZ file for TgGAC X-ray diffraction data and final refined PDB file for TgGAC from X-ray diffraction. [file elife-86049-fig1-data1.zip › Figure 1-source data 1/NOE assignment and NMR structure/peak_lists/CCHTOCSY_cch_weak_unfolded.csv]

C1	C2	H1	responses
31.219	21.226	2.547	1.000
65.742	27.362	4.116	1.000
55.236	30.994	5.430	1.000
27.720	50.610	1.793	1.000
50.234	27.371	3.317	1.000
63.742	18.811	3.757	1.000
32.225	55.790	2.503	1.000
40.732	54.206	2.966	1.000
22.215	18.547	1.258	1.000
24.722	24.825	1.381	1.000
67.739	23.768	3.123	1.000
29.222	33.315	2.284	1.000
27.220	23.487	-0.125	1.000
28.227	31.752	2.335	1.000
26.299	39.446	0.879	1.000
26.200	39.578	0.875	1.000
23.722	23.483	0.258	1.000
64.740	31.234	3.816	1.000
26.219	25.866	1.697	1.000
64.742	64.786	4.342	1.000
26.721	33.438	2.148	1.000
59.240	63.793	4.352	1.000
58.738	63.827	4.352	1.000
65.739	21.696	3.793	1.000
27.222	41.698	1.070	1.000
22.720	61.729	0.973	1.000
65.742	32.267	4.117	1.000
27.222	32.406	1.348	1.000
39.221	23.774	2.166	1.000
39.732	57.493	2.636	1.000
39.723	57.913	2.676	1.000
20.218	32.922	0.395	1.000
30.724	31.889	1.392	1.000
40.230	53.396	3.114	1.000
39.730	24.009	1.080	1.000
62.739	62.634	3.803	1.000
62.741	63.665	3.758	1.000
29.223	36.668	2.424	1.000
59.241	37.707	4.374	1.000
58.738	37.709	4.375	1.000
21.718	36.365	0.743	1.000
23.717	44.936	0.261	1.000
27.166	51.379	0.450	1.000
62.740	32.548	4.543	1.000
20.218	20.016	0.403	1.000
72.242	60.620	4.302	1.000
51.735	13.821	5.154	1.000
63.738	63.988	3.851	1.000
51.234	26.211	3.350	1.000
31.224	43.246	1.818	1.000
60.739	60.614	3.750	1.000
53.740	31.283	4.968	1.000
33.725	29.208	1.983	1.000
22.716	62.421	0.678	1.000
26.718	46.970	0.159	1.000
27.224	39.024	1.396	1.000
26.721	39.116	1.392	1.000
27.221	47.000	0.158	1.000
43.731	31.373	3.116	1.000
51.228	17.092	5.429	1.000
58.737	29.998	4.221	1.000
58.737	17.035	6.134	1.000
33.726	25.309	1.985	1.000
27.722	35.503	1.077	1.000
39.728	57.701	2.859	1.000
30.224	43.246	1.928	1.000
27.723	23.498	1.749	1.000
50.235	32.541	3.660	1.000
36.726	61.694	2.138	1.000
31.222	57.528	1.597	1.000
26.718	54.230	0.158	1.000
33.225	29.308	1.825	1.000
36.226	62.518	1.831	1.000
59.238	33.883	4.226	1.000
31.723	39.801	2.320	1.000
59.739	31.889	4.179	1.000
12.214	28.634	0.311	1.000
27.220	54.228	0.158	1.000
31.722	57.038	1.227	1.000
34.727	59.353	2.372	1.000
63.741	21.705	3.844	1.000
41.228	57.816	1.601	1.000
26.721	43.246	1.561	1.000
29.224	35.359	1.317	1.000
32.226	59.896	2.414	1.000
55.739	13.925	4.301	1.000
29.224	42.069	1.572	1.000
39.726	56.986	2.488	1.000
25.721	50.473	0.821	1.000
16.720	16.480	1.118	1.000
62.240	62.195	4.218	1.000
51.740	28.212	3.580	1.000
51.741	27.317	3.547	1.000
21.718	25.769	0.598	1.000
26.719	32.316	2.075	1.000
26.721	43.246	1.436	1.000
26.721	42.830	1.711	1.000
60.239	32.922	3.827	1.000
33.725	29.308	2.346	1.000
26.718	32.330	1.866	1.000
32.227	61.447	1.640	1.000
27.224	32.539	1.865	1.000
30.224	36.535	2.126	1.000
35.730	54.949	1.814	1.000
67.239	21.116	3.494	1.000
51.237	14.159	5.430	1.000
31.227	27.406	1.814	1.000
40.234	57.868	2.681	1.000
40.224	57.412	2.640	1.000
57.236	30.191	4.314	1.000
40.229	58.355	3.339	1.000
50.732	27.617	3.902	1.000
34.228	54.617	1.772	1.000
45.228	54.467	1.317	1.000
32.226	50.479	2.071	1.000
25.223	34.721	1.314	1.000
25.218	35.400	1.288	1.000
22.721	31.746	1.038	1.000
35.223	57.008	1.813	1.000
50.735	28.185	3.949	1.000
50.232	28.095	4.029	1.000
31.224	18.613	2.211	1.000
30.722	60.862	1.609	1.000
12.215	16.032	0.311	1.000
31.726	54.462	1.691	1.000
29.723	55.119	1.737	1.000
57.737	24.808	3.925	1.000
58.240	25.341	4.234	1.000
59.738	14.240	6.134	1.000
5.707	28.379	0.487	1.000
33.727	58.052	1.985	1.000
57.739	23.212	4.167	1.000
32.225	65.444	2.074	1.000
21.212	65.966	0.901	1.000
32.725	28.276	2.573	1.000
53.737	36.401	4.968	1.000
57.741	41.285	4.088	1.000
55.735	18.316	3.868	1.000
26.721	22.081	1.642	1.000
30.224	58.359	3.281	1.000
41.229	52.538	1.583	1.000
59.240	59.390	3.976	1.000
45.230	23.480	1.313	1.000
36.727	53.571	2.199	1.000
50.232	32.301	3.317	1.000
27.223	45.135	0.157	1.000
29.221	59.900	1.567	1.000
25.220	25.178	1.458	1.000
33.725	59.765	2.236	1.000
26.721	45.155	0.156	1.000
25.714	55.052	1.290	1.000
55.237	35.122	5.431	1.000
34.726	28.946	2.372	1.000
27.724	33.373	2.159	1.000
21.218	61.426	0.744	1.000
22.222	61.932	0.979	1.000
23.720	60.691	1.264	1.000
25.719	29.131	1.313	1.000
27.226	31.367	1.569	1.000
27.222	30.215	1.542	1.000
26.721	31.342	1.571	1.000
26.721	30.341	1.544	1.000
20.721	58.321	0.781	1.000
37.727	59.249	3.094	1.000
59.237	58.077	4.061	1.000
21.718	42.355	0.598	1.000
39.732	56.894	2.994	1.000
26.221	60.282	1.348	1.000
19.213	54.209	1.409	1.000
18.217	58.733	0.791	1.000
50.234	21.565	4.568	1.000
53.233	26.045	4.241	1.000
27.220	25.629	-0.122	1.000
63.740	21.864	3.910	1.000
31.226	57.560	1.820	1.000
33.221	42.071	1.820	1.000
16.215	62.489	0.460	1.000
31.224	21.565	1.920	1.000
27.222	42.214	1.334	1.000
31.224	61.314	2.544	1.000
29.225	42.151	1.653	1.000
31.724	36.019	2.639	1.000
51.233	32.336	2.127	1.000
29.223	58.217	1.744	1.000
65.742	65.960	3.790	1.000
51.233	25.478	5.424	1.000
51.228	26.144	5.451	1.000
54.735	44.962	4.624	1.000
21.721	31.540	0.919	1.000
51.234	22.081	5.433	1.000
18.717	61.314	0.762	1.000
35.226	55.119	1.686	1.000
33.225	31.889	2.008	1.000
61.240	30.996	4.330	1.000
32.225	54.431	1.284	1.000
55.738	32.051	4.520	1.000
48.233	25.823	5.146	1.000
48.236	21.919	5.148	1.000
27.723	22.736	1.651	1.000
50.733	32.479	3.895	1.000
30.225	27.404	2.083	1.000
21.720	21.450	1.241	1.000
21.718	22.106	1.255	1.000
33.222	63.699	1.453	1.000
16.214	16.021	0.459	1.000
54.236	39.116	4.436	1.000
51.735	17.435	5.154	1.000
36.227	60.412	1.864	1.000
42.228	29.442	2.707	1.000
24.220	46.999	0.853	1.000
36.726	56.285	2.834	1.000
63.735	20.103	3.215	1.000
32.724	62.994	2.394	1.000
57.238	27.624	4.315	1.000
27.722	30.172	1.740	1.000
27.722	57.287	1.737	1.000
59.738	24.823	4.182	1.000
28.721	37.502	-0.606	1.000
63.737	21.676	3.215	1.000
25.220	29.308	1.590	1.000
23.720	42.863	0.955	1.000
32.225	64.928	2.456	1.000
39.726	54.968	1.746	1.000
21.220	31.222	0.745	1.000
59.742	59.773	4.170	1.000
25.720	42.865	0.815	1.000
42.732	23.772	1.673	1.000
35.226	28.792	1.693	1.000
21.220	30.986	0.839	1.000
27.191	52.938	0.875	1.000
63.739	63.519	3.758	1.000
34.732	25.273	1.726	1.000
26.719	39.214	0.605	1.000
55.236	33.438	4.348	1.000
27.221	39.118	0.603	1.000
42.729	53.951	1.682	1.000
34.726	24.782	1.682	1.000
31.224	22.081	2.214	1.000
28.758	37.656	0.169	1.000
31.724	29.677	1.231	1.000
59.240	57.456	3.935	1.000
59.241	58.322	3.899	1.000
33.225	57.701	1.818	1.000
22.221	32.027	0.743	1.000
31.724	23.113	1.561	1.000
57.738	27.380	4.157	1.000
58.736	41.605	5.269	1.000
59.237	41.557	5.268	1.000
33.224	27.615	2.435	1.000
48.234	13.952	4.945	1.000
26.218	22.752	1.046	1.000
32.724	60.104	1.740	1.000
26.220	21.669	1.077	1.000
31.224	27.243	1.612	1.000
31.224	43.246	1.612	1.000
27.724	32.774	1.799	1.000
63.739	13.959	3.911	1.000
27.725	54.198	1.734	1.000
42.235	25.077	2.958	1.000
28.222	19.119	0.166	1.000
23.716	43.105	-0.141	1.000
25.220	25.178	1.590	1.000
60.737	19.122	3.646	1.000
32.721	62.622	2.573	1.000
32.723	63.140	2.613	1.000
62.240	20.390	4.645	1.000
20.718	32.256	0.628	1.000
55.739	36.678	4.594	1.000
21.719	21.723	0.597	1.000
33.227	55.771	2.047	1.000
73.743	67.643	3.802	1.000
30.723	62.209	2.386	1.000
33.232	29.449	2.233	1.000
36.225	58.366	1.588	1.000
36.227	21.049	1.583	1.000
41.729	55.119	4.018	1.000
37.725	52.399	0.757	1.000
30.224	27.759	1.928	1.000
40.729	57.851	2.562	1.000
23.217	50.542	1.528	1.000
28.222	50.491	2.329	1.000
15.215	54.087	1.444	1.000
33.725	31.889	2.236	1.000
22.721	36.360	0.972	1.000
28.721	17.879	0.952	1.000
38.728	62.347	3.292	1.000
26.221	50.990	0.447	1.000
60.740	72.671	5.492	1.000
42.228	55.771	2.364	1.000
67.239	31.536	3.500	1.000
21.719	49.957	1.238	1.000
30.722	57.555	2.540	1.000
27.223	23.478	1.256	1.000
60.739	37.478	3.648	1.000
42.730	54.087	1.092	1.000
34.726	54.603	1.964	1.000
42.227	56.345	1.361	1.000
50.235	27.416	3.761	1.000
50.231	28.308	3.737	1.000
14.206	42.574	0.862	1.000
26.720	23.481	1.262	1.000
54.236	40.798	5.304	1.000
23.720	26.865	0.260	1.000
26.719	27.182	1.561	1.000
39.228	52.538	3.394	1.000
45.231	26.839	1.212	1.000
11.213	50.473	0.894	1.000
58.240	32.529	4.066	1.000
36.229	16.030	1.830	1.000
27.222	22.597	1.048	1.000
30.725	37.703	2.233	1.000
26.720	14.251	1.921	1.000
57.738	31.535	4.160	1.000
62.238	69.710	4.218	1.000
72.245	72.526	4.299	1.000
21.717	58.384	0.743	1.000
27.223	14.262	1.924	1.000
50.234	27.377	3.435	1.000
34.727	28.959	2.615	1.000
58.238	21.049	5.198	1.000
32.225	36.163	1.285	1.000
18.215	54.761	1.419	1.000
27.725	36.639	2.276	1.000
26.219	41.904	1.067	1.000
26.217	41.057	1.047	1.000
26.209	42.377	1.080	1.000
62.242	58.356	3.724	1.000
26.719	36.959	2.278	1.000
30.724	36.535	1.935	1.000
35.223	54.989	1.302	1.000
26.225	26.066	0.446	1.000
62.739	36.158	3.799	1.000
26.719	27.098	1.256	1.000
45.231	54.603	1.217	1.000
59.237	40.291	5.185	1.000
28.723	16.023	0.742	1.000
18.217	41.634	0.794	1.000
27.187	30.663	0.444	1.000
35.225	29.237	1.298	1.000
65.742	65.960	4.113	1.000
54.236	42.730	4.377	1.000
58.240	33.779	4.236	1.000
12.211	36.153	0.311	1.000
39.728	53.054	1.085	1.000
29.223	42.368	1.316	1.000
20.718	36.357	0.780	1.000
19.217	37.568	0.593	1.000
58.243	36.380	5.197	1.000
59.742	26.587	3.471	1.000
50.234	43.246	4.582	1.000
51.234	27.197	2.128	1.000
25.721	42.592	0.928	1.000
40.729	57.701	2.683	1.000
64.736	28.325	4.346	1.000
26.221	30.857	0.447	1.000
59.238	36.323	5.184	1.000
38.227	31.745	2.071	1.000
23.720	41.698	0.777	1.000
61.238	21.192	4.331	1.000
39.226	26.582	1.551	1.000
59.721	29.304	3.471	1.000
14.715	37.568	-0.155	1.000
59.239	32.922	3.915	1.000
36.227	12.273	1.832	1.000
69.744	62.132	4.300	1.000
67.743	67.509	3.123	1.000
31.224	18.467	2.544	1.000
28.220	14.504	-0.605	1.000
39.228	52.538	3.116	1.000
65.742	57.184	3.541	1.000
28.723	12.273	0.747	1.000
28.723	12.273	1.458	1.000
28.724	16.026	1.463	1.000
16.216	28.792	0.454	1.000
47.228	26.897	1.446	1.000
28.221	14.473	0.174	1.000
37.724	19.148	0.487	1.000
55.235	31.741	5.641	1.000
54.735	39.768	5.641	1.000
56.737	39.116	4.054	1.000
57.234	65.588	5.781	1.000
49.732	26.545	3.522	1.000
20.215	53.736	1.352	1.000
55.233	29.260	4.351	1.000
55.229	30.159	4.384	1.000
26.721	50.473	2.082	1.000
38.730	62.255	3.120	1.000
66.239	56.353	4.292	1.000
14.714	14.471	-0.151	1.000
51.219	28.265	3.586	1.000
32.726	28.137	2.877	1.000
55.236	24.662	5.697	1.000
59.237	25.037	4.058	1.000
41.729	17.951	1.730	1.000
51.238	27.164	3.538	1.000
29.224	25.481	1.317	1.000
55.234	35.671	5.695	1.000
51.237	27.850	3.565	1.000
41.726	14.687	1.725	1.000
58.240	25.086	4.065	1.000
39.225	56.495	2.168	1.000
35.223	25.324	1.299	1.000
36.727	55.119	3.130	1.000
14.714	41.660	0.582	1.000
59.738	59.900	3.471	1.000
56.236	42.351	3.750	1.000
40.729	53.054	2.522	1.000
39.227	26.475	2.159	1.000
29.222	34.480	2.243	1.000
39.226	26.953	2.193	1.000
14.713	28.414	-0.151	1.000
28.723	14.854	0.953	1.000
63.741	63.895	3.218	1.000
67.243	66.993	3.497	1.000
43.230	50.473	1.466	1.000
19.216	54.927	1.080	1.000
33.725	57.184	2.976	1.000
31.724	38.084	2.030	1.000
26.221	53.054	0.879	1.000
26.721	51.097	1.859	1.000
29.225	55.057	2.282	1.000
29.157	55.433	2.309	1.000
59.236	20.903	5.193	1.000
67.238	22.978	3.496	1.000
39.726	31.715	1.742	1.000
39.727	31.748	1.632	1.000
27.220	51.162	1.866	1.000
30.223	58.354	3.028	1.000
61.238	61.444	3.588	1.000
61.241	61.429	4.329	1.000
45.229	26.861	1.313	1.000
42.225	21.694	1.357	1.000
57.733	33.087	3.925	1.000
57.738	40.665	5.184	1.000
36.227	22.597	1.869	1.000
16.214	36.157	0.459	1.000
64.742	31.743	4.343	1.000
41.726	58.555	1.726	1.000
27.723	54.496	1.556	1.000
60.739	60.929	3.646	1.000
14.713	28.707	0.582	1.000
30.727	57.505	2.055	1.000
33.225	55.636	2.001	1.000
22.218	50.090	1.586	1.000
41.729	30.199	3.237	1.000
28.724	36.186	0.744	1.000
54.234	31.743	5.276	1.000
25.721	42.214	1.312	1.000
14.213	14.470	0.861	1.000
42.225	56.300	1.938	1.000
51.736	21.701	5.155	1.000
50.234	27.380	3.660	1.000
56.737	34.470	4.326	1.000
45.230	23.436	1.211	1.000
18.714	31.191	0.765	1.000
18.723	31.977	0.782	1.000
27.221	43.273	1.438	1.000
27.213	41.930	1.470	1.000
62.241	62.347	5.022	1.000
39.226	56.522	1.552	1.000
61.238	26.830	3.587	1.000
18.717	21.565	0.769	1.000
41.229	25.695	1.598	1.000
62.235	38.781	4.058	1.000
32.225	55.636	2.544	1.000
51.234	32.472	3.544	1.000
42.229	25.830	1.937	1.000
73.245	67.585	3.794	1.000
42.231	21.666	1.939	1.000
58.738	29.450	3.986	1.000
33.224	55.232	2.338	1.000
59.240	29.445	3.903	1.000
62.245	21.110	3.983	1.000
62.230	22.430	3.981	1.000
28.735	19.108	-0.612	1.000
58.738	36.535	3.981	1.000
59.239	36.535	3.981	1.000
60.215	26.376	3.817	1.000
39.725	26.108	1.839	1.000
27.728	42.372	1.694	1.000
59.241	29.447	3.978	1.000
62.741	28.611	3.801	1.000
27.722	42.833	1.724	1.000
27.722	43.335	1.749	1.000
47.233	24.281	1.436	1.000
63.738	58.905	3.992	1.000
5.706	60.954	0.487	1.000
69.746	69.933	4.299	1.000
42.734	23.519	1.088	1.000
56.238	36.480	4.455	1.000
23.219	42.214	0.300	1.000
64.740	64.995	3.818	1.000
64.740	63.721	3.849	1.000
64.744	66.174	3.783	1.000
56.742	25.314	4.322	1.000
22.719	31.017	0.683	1.000
59.238	24.972	3.910	1.000
63.740	58.892	4.394	1.000
42.229	25.801	1.356	1.000
27.722	43.246	1.561	1.000
61.240	18.467	4.333	1.000
66.240	56.306	3.987	1.000
34.225	36.154	1.962	1.000
67.768	21.400	3.123	1.000
39.728	53.054	3.116	1.000
5.707	14.473	0.485	1.000
27.224	50.533	2.072	1.000
60.738	60.607	5.487	1.000
30.722	59.583	2.232	1.000
31.224	53.571	2.074	1.000
27.724	57.817	2.285	1.000
33.222	21.032	1.460	1.000
64.741	18.579	3.817	1.000
34.226	36.019	1.766	1.000
22.223	36.364	0.978	1.000
62.742	28.135	4.540	1.000
31.726	57.049	2.035	1.000
59.239	32.406	4.062	1.000
9.210	57.841	0.716	1.000
42.727	25.835	1.089	1.000
54.236	34.987	6.232	1.000
41.227	57.222	3.199	1.000
61.240	32.265	3.590	1.000
59.241	40.279	4.389	1.000
58.738	40.279	4.389	1.000
26.719	24.297	1.559	1.000
33.726	59.923	2.431	1.000
36.729	27.612	2.189	1.000
27.222	24.289	1.558	1.000
26.721	27.341	2.071	1.000
12.212	12.127	0.310	1.000
33.238	19.857	1.457	1.000
33.214	21.943	1.455	1.000
36.227	22.597	2.133	1.000
35.226	30.857	2.096	1.000
54.738	35.638	5.282	1.000
29.227	34.567	2.092	1.000
35.225	31.029	1.931	1.000
18.717	54.603	1.414	1.000
19.217	19.123	0.590	1.000
31.724	36.019	2.690	1.000
39.227	23.770	1.552	1.000
39.727	26.144	1.080	1.000
43.229	25.033	2.556	1.000
33.231	24.959	1.820	1.000
23.720	31.889	0.777	1.000
57.739	30.479	5.092	1.000
31.724	23.969	1.344	1.000
14.214	26.896	0.861	1.000
14.715	14.854	0.586	1.000
31.724	23.995	1.225	1.000
39.728	53.054	1.840	1.000
31.730	53.735	1.927	1.000
31.715	55.005	1.965	1.000
31.732	54.396	1.900	1.000
19.214	60.941	0.590	0.999
26.717	57.571	1.565	0.999
27.224	57.541	1.563	0.999
80.252	64.003	5.146	0.999
34.726	56.835	1.726	0.999
60.739	30.648	4.605	0.999
30.723	56.801	1.388	0.999
48.235	21.671	4.942	0.999
24.223	24.310	0.854	0.999
29.715	56.051	2.046	0.999
43.732	33.810	3.200	0.999
29.724	54.840	2.088	0.999
29.720	55.832	2.049	0.999
24.220	29.448	1.058	0.999
26.720	26.624	0.604	0.999
24.720	29.308	1.385	0.999
65.241	32.026	4.631	0.999
55.236	18.467	4.252	0.999
58.738	14.175	6.133	0.999
118.269	43.112	6.821	0.999
28.716	60.640	2.621	0.999
54.734	18.616	4.204	0.999
29.225	59.348	2.096	0.999
43.730	33.810	3.281	0.999
63.741	13.821	3.849	0.999
42.230	23.216	2.783	0.999
30.725	55.737	2.141	0.999
54.736	37.052	5.022	0.999
31.224	63.895	2.214	0.999
29.721	32.026	1.456	0.999
65.241	65.307	3.647	0.999
22.715	22.443	0.681	0.999
22.717	21.150	0.680	0.999
43.232	30.462	3.244	0.999
27.710	52.633	1.652	0.999
28.726	36.143	1.460	0.999
28.718	35.149	1.487	0.999
59.238	39.272	4.238	0.999
58.738	17.951	5.272	0.999
40.230	59.140	3.126	0.999
59.237	17.812	5.267	0.999
30.709	53.652	2.078	0.999
30.717	54.967	2.104	0.999
25.220	42.214	1.590	0.999
32.228	27.385	2.076	0.999
30.224	36.510	1.937	0.999
30.215	36.144	1.987	0.999
63.737	21.705	3.756	0.999
26.225	23.591	1.704	0.999
18.718	54.982	1.505	0.999
32.225	61.830	1.942	0.999
48.233	17.435	4.942	0.999
62.741	62.674	4.542	0.999
25.722	23.492	-0.122	0.999
35.725	42.043	1.814	0.999
38.728	55.269	2.884	0.999
35.726	31.373	2.104	0.999
38.230	31.719	2.328	0.999
28.222	57.349	1.653	0.999
29.725	35.826	1.640	0.999
30.223	58.356	3.177	0.999
27.221	44.933	1.257	0.999
26.720	44.931	1.256	0.999
23.219	66.993	1.033	0.999
35.726	24.662	1.744	0.999
24.220	39.499	0.612	0.999
60.237	17.053	6.288	0.999
36.227	59.249	2.338	0.999
22.220	31.507	1.257	0.999
18.219	18.638	0.771	0.999
18.216	17.878	0.792	0.999
33.720	43.748	1.762	0.999
56.238	36.391	4.381	0.999
59.239	30.341	4.201	0.999
38.226	57.084	2.071	0.999
22.719	60.413	1.046	0.999
32.225	64.928	1.957	0.999
25.221	29.173	1.463	0.999
26.721	25.695	1.642	0.999
27.718	33.310	2.085	0.999
27.724	32.172	2.071	0.999
40.729	53.054	2.852	0.999
22.217	64.824	1.256	0.999
44.230	29.502	3.038	0.999
44.220	28.073	3.008	0.999
32.225	33.438	2.412	0.999
33.712	42.190	1.739	0.999
31.724	33.579	2.760	0.999
14.215	21.668	0.915	0.999
41.728	53.717	2.673	0.999
24.720	55.119	1.392	0.999
55.738	14.188	4.410	0.999
35.725	24.796	1.815	0.999
67.741	73.322	3.944	0.999
19.215	28.411	0.589	0.999
57.238	31.706	3.630	0.999
25.223	32.553	1.454	0.999
25.213	33.771	1.489	0.999
20.719	20.666	1.630	0.999
42.229	55.784	2.709	0.999
24.219	57.009	1.051	0.999
29.223	59.415	2.245	0.999
61.237	61.072	4.606	0.999
41.729	54.603	2.910	0.999
61.740	22.597	4.634	0.999
29.228	33.389	1.740	0.999
18.217	55.636	1.451	0.999
19.217	14.475	0.587	0.999
31.724	66.993	2.111	0.999
61.232	62.047	4.644	0.999
31.226	49.773	2.261	0.999
18.214	18.058	1.419	0.999
56.236	25.798	3.751	0.999
60.239	26.204	6.288	0.999
57.747	27.482	3.948	0.999
42.229	29.439	2.782	0.999
39.229	52.901	2.561	0.999
40.228	59.233	2.987	0.999
27.722	32.406	2.074	0.999
59.238	28.678	5.261	0.999
58.737	28.620	5.268	0.999
42.730	27.375	3.183	0.999
32.223	50.401	2.441	0.999
32.224	50.102	2.485	0.999
32.227	50.934	2.443	0.999
62.239	22.256	4.637	0.999
25.726	23.640	0.926	0.999
43.248	23.449	0.890	0.999
33.225	21.565	1.458	0.999
27.222	26.211	0.879	0.999
27.224	23.791	1.394	0.999
72.746	23.529	4.298	0.999
26.719	23.770	0.604	0.999
32.225	20.532	1.950	0.999
41.229	54.603	2.822	0.999
24.223	27.010	0.855	0.999
59.243	59.308	4.381	0.999
27.220	23.769	0.605	0.999
48.234	14.227	5.149	0.999
56.737	40.149	4.604	0.999
25.721	21.565	1.077	0.999
62.741	16.021	3.801	0.999
36.730	31.503	2.193	0.999
43.233	27.890	3.247	0.999
41.228	25.346	0.711	0.999
26.720	27.380	1.865	0.999
59.222	41.556	4.086	0.999
34.228	29.005	2.371	0.999
34.230	29.694	2.333	0.999
59.744	28.948	4.159	0.999
59.727	30.033	4.195	0.999
41.230	23.527	0.708	0.999
62.240	62.262	4.655	0.999
62.239	61.650	4.632	0.999
62.232	63.099	4.680	0.999
34.726	28.948	1.707	0.999
59.240	58.353	5.186	0.999
57.732	29.333	3.919	0.999
60.239	26.727	3.827	0.999
53.736	20.016	4.172	0.999
59.244	28.968	4.162	0.999
59.739	17.057	6.134	0.999
27.181	39.455	0.876	0.999
48.235	17.024	5.146	0.999
20.716	61.970	0.628	0.999
43.731	27.332	3.116	0.999
58.738	28.936	4.162	0.999
24.720	55.119	1.451	0.999
55.235	38.740	5.016	0.999
50.233	32.505	4.022	0.999
43.731	26.556	3.072	0.999
26.719	54.456	1.548	0.999
16.717	16.512	1.595	0.999
55.235	25.348	5.283	0.999
27.223	23.771	0.156	0.999
55.236	41.698	4.502	0.999
58.738	65.537	3.686	0.999
59.245	65.531	3.685	0.999
50.234	32.030	3.429	0.999
28.723	41.698	0.960	0.999
39.228	52.674	2.839	0.999
60.239	59.928	3.820	0.999
55.739	17.557	4.302	0.999
25.717	25.576	-0.123	0.999
23.718	41.318	1.059	0.999
26.224	30.766	1.838	0.999
74.748	74.831	3.781	0.999
55.735	42.028	4.476	0.999
18.717	55.119	1.598	0.999
41.730	54.192	2.915	0.999
29.723	36.535	2.038	0.999
58.238	29.308	3.908	0.999
55.741	30.313	4.381	0.999
55.736	29.402	4.350	0.999
29.722	23.450	1.453	0.999
29.720	24.915	1.490	0.999
38.732	53.186	2.909	0.999
26.720	23.801	0.157	0.999
26.721	57.750	2.276	0.999
65.742	58.354	3.779	0.999
54.734	19.327	4.036	0.999
23.720	29.473	0.781	0.999
36.227	59.249	2.258	0.999
42.230	23.246	2.707	0.999
73.246	73.324	3.795	0.999
40.232	56.809	2.993	0.999
58.738	25.695	6.137	0.999
35.726	31.475	3.120	0.999
39.725	24.040	1.833	0.999
32.226	59.894	1.955	0.999
55.730	41.502	4.516	0.999
27.222	26.211	1.063	0.999
32.726	58.061	1.892	0.999
63.745	63.942	3.913	0.999
31.225	26.527	2.266	0.999
21.222	18.376	0.744	0.999
33.225	55.016	2.231	0.999
36.724	54.931	2.556	0.999
65.242	31.321	3.815	0.999
35.226	24.662	1.700	0.999
32.226	65.890	2.361	0.999
27.222	32.413	1.063	0.998
26.718	32.300	1.060	0.998
40.728	29.651	2.276	0.998
55.737	21.704	4.300	0.998
34.227	29.420	1.474	0.998
58.242	39.443	4.240	0.998
62.744	62.448	4.001	0.998
34.725	59.404	2.612	0.998
23.720	41.518	0.523	0.998
25.722	23.442	0.816	0.998
73.747	73.325	3.802	0.998
56.733	26.545	4.050	0.998
27.225	56.545	1.392	0.998
59.742	25.666	6.133	0.998
36.724	55.826	2.329	0.998
54.737	26.894	4.623	0.998
55.739	21.925	4.412	0.998
18.715	21.671	0.868	0.998
21.224	67.228	0.929	0.998
22.218	61.966	0.743	0.998
32.225	24.796	1.953	0.998
72.746	39.116	5.866	0.998
59.240	58.585	5.264	0.998
22.218	22.245	1.587	0.998
26.720	56.869	0.604	0.998
26.721	56.532	0.603	0.998
27.230	56.572	0.605	0.998
24.223	24.279	0.611	0.998
23.721	23.794	1.265	0.998
37.728	30.650	2.415	0.998
29.224	24.996	1.659	0.998
26.721	56.731	1.387	0.998
27.222	46.860	1.561	0.998
57.236	23.993	3.631	0.998
23.718	26.694	0.555	0.998
23.721	25.640	0.531	0.998
23.713	26.478	0.551	0.998
69.742	21.218	4.300	0.998
26.721	24.146	1.385	0.998
23.219	23.113	0.967	0.998
57.719	40.393	4.299	0.998
57.678	39.851	4.313	0.998
27.222	32.406	1.378	0.998
36.727	30.485	2.430	0.998
65.242	65.444	4.634	0.998
31.723	41.796	1.338	0.998
26.720	32.293	1.929	0.998
26.721	30.993	2.133	0.998
25.222	33.058	1.374	0.998
27.195	60.167	1.335	0.998
54.733	27.118	4.386	0.998
23.215	42.123	1.752	0.998
43.229	23.487	1.463	0.998
25.221	58.074	1.603	0.998
59.242	34.590	4.153	0.998
58.738	34.573	4.153	0.998
18.718	18.839	0.867	0.998
26.221	53.054	1.356	0.998
18.718	30.991	0.868	0.998
31.224	62.347	2.265	0.998
16.218	12.124	0.458	0.998
30.224	57.184	1.928	0.998
26.719	26.682	1.398	0.998
26.714	26.019	1.353	0.998
20.713	22.282	0.623	0.998
20.717	20.387	0.627	0.998
26.221	26.211	1.363	0.998
60.225	14.235	6.289	0.998
55.738	29.428	4.595	0.998
24.220	26.309	0.611	0.998
18.719	64.848	0.779	0.998
53.737	40.245	4.461	0.998
53.733	38.882	4.432	0.998
54.737	27.897	5.333	0.998
21.718	21.191	0.742	0.998
27.719	60.406	1.734	0.998
26.218	26.054	0.883	0.998
21.719	61.830	0.747	0.998
25.723	25.762	1.053	0.998
33.725	59.765	2.016	0.998
41.229	23.113	1.598	0.998
32.728	50.333	2.569	0.998
25.721	41.181	-0.118	0.998
53.235	39.633	4.238	0.998
59.241	58.521	4.629	0.998
19.215	19.090	1.411	0.998
26.716	27.091	0.157	0.998
28.721	14.658	1.834	0.998
44.232	25.008	3.022	0.998
37.727	59.619	2.411	0.998
26.721	29.824	1.715	0.998
41.726	54.060	2.568	0.998
41.728	52.775	2.517	0.998
26.720	27.137	1.926	0.998
65.241	27.379	4.631	0.998
29.721	41.858	1.454	0.998
29.214	32.508	1.688	0.997
130.775	42.869	7.366	0.997
29.232	33.043	1.656	0.997
43.229	57.557	3.242	0.997
29.220	59.914	1.915	0.997
25.720	56.288	1.073	0.997
27.233	54.674	1.255	0.997
28.730	58.559	0.957	0.997
43.301	31.179	2.553	0.997
32.225	27.243	1.957	0.997
32.225	22.081	1.942	0.997
58.738	37.659	4.183	0.997
23.220	23.012	1.527	0.997
26.721	54.709	1.259	0.997
27.225	24.243	0.872	0.997
35.726	29.824	1.818	0.997
27.223	30.236	1.068	0.997
25.719	42.364	1.078	0.997
25.712	41.111	1.047	0.997
65.242	65.363	3.560	0.997
27.224	65.025	2.070	0.997
26.720	65.023	2.071	0.997
22.719	35.901	1.045	0.997
26.221	24.146	1.363	0.997
32.724	25.054	1.889	0.997
50.234	32.026	3.751	0.997
31.723	54.975	2.319	0.997
55.743	25.556	4.411	0.997
25.220	42.214	1.458	0.997
31.725	59.902	2.759	0.997
19.217	19.390	1.081	0.997
49.736	30.957	3.515	0.997
62.738	62.487	3.932	0.997
29.221	55.803	2.423	0.997
26.721	46.868	1.553	0.997
24.718	42.153	1.380	0.997
33.720	25.169	1.481	0.997
21.218	62.483	0.838	0.997
23.720	57.316	0.780	0.997
62.241	26.351	5.019	0.997
23.720	67.607	1.082	0.997
25.220	32.922	1.598	0.997
42.231	29.124	2.953	0.997
34.726	54.223	2.686	0.997
30.724	26.727	1.620	0.997
26.720	56.280	1.629	0.996
23.268	57.815	0.297	0.996
56.235	66.290	4.668	0.996
31.730	21.654	2.081	0.996
31.719	21.340	2.107	0.996
31.722	23.192	2.106	0.996
42.730	25.695	1.678	0.996
51.234	63.895	5.433	0.996
66.241	42.870	6.888	0.996
57.738	37.052	3.944	0.996
31.725	29.608	1.569	0.996
32.225	59.918	1.829	0.996
32.726	62.964	1.755	0.996
56.238	14.195	4.484	0.996
18.221	28.640	0.793	0.996
32.725	50.990	2.382	0.996
56.241	21.573	3.749	0.996
56.235	17.054	4.484	0.996
36.725	53.676	2.072	0.996
27.225	32.521	1.465	0.996
55.737	63.895	4.414	0.996
31.726	54.442	2.690	0.996
31.718	54.378	2.668	0.996
21.719	63.555	0.920	0.996
20.717	20.395	0.784	0.996
23.718	25.835	0.956	0.996
18.718	18.368	1.595	0.996
20.718	21.243	0.746	0.996
38.725	42.303	3.009	0.996
31.724	57.184	1.356	0.996
42.230	24.825	3.024	0.995
20.216	20.181	1.352	0.995
24.723	35.647	1.392	0.995
35.723	58.540	2.826	0.995
20.216	63.738	0.391	0.995
60.731	26.151	4.605	0.995
21.721	21.408	1.147	0.995
26.720	30.235	1.065	0.995
25.722	26.825	0.255	0.995
54.736	18.467	4.113	0.995
67.745	67.644	3.940	0.995
31.223	18.383	0.758	0.995
28.223	23.571	0.920	0.995
36.231	34.038	2.337	0.995
48.233	30.341	4.942	0.995
27.722	30.341	1.649	0.995
33.725	65.960	2.976	0.995
21.722	18.841	0.919	0.994
35.259	42.143	1.300	0.994
36.227	54.087	2.258	0.994
31.722	22.215	1.044	0.994
23.720	23.630	-0.133	0.994
36.729	57.833	2.183	0.994
26.334	60.963	0.447	0.994
26.459	60.860	0.444	0.994
26.484	60.205	0.451	0.994
50.303	17.105	4.562	0.994
50.340	16.834	4.561	0.994
22.710	67.250	1.036	0.994
22.719	66.839	1.037	0.994
22.714	65.812	1.045	0.994
27.721	57.042	1.075	0.994
55.737	63.731	4.300	0.994
45.729	42.216	2.942	0.994
29.223	36.148	1.450	0.994
29.225	35.369	1.485	0.994
26.719	59.905	1.433	0.994
73.244	73.055	4.088	0.994
29.223	25.695	1.576	0.994
32.721	51.777	1.755	0.994
29.223	25.178	1.744	0.994
32.225	65.444	1.972	0.994
58.241	29.170	4.061	0.993
41.727	29.377	1.746	0.993
41.723	28.579	1.721	0.993
28.727	62.481	1.454	0.993
80.250	63.895	4.942	0.993
36.227	55.636	2.426	0.993
55.238	29.671	5.694	0.993
28.725	34.627	1.578	0.993
27.222	42.214	1.392	0.993
29.223	25.178	1.480	0.993
26.703	59.853	1.693	0.993
27.223	59.865	1.441	0.993
53.238	23.984	4.234	0.993
29.724	58.897	1.982	0.993
59.237	30.437	4.634	0.993
63.243	63.092	4.684	0.993
14.715	21.699	0.925	0.993
63.236	61.983	4.642	0.993
36.226	29.649	2.334	0.992
58.238	63.895	4.472	0.992
28.181	61.159	0.173	0.992
54.736	31.889	5.330	0.992
28.221	26.182	0.919	0.992
36.726	27.541	2.247	0.992
29.728	36.628	2.117	0.992
73.270	73.168	4.020	0.992
25.719	23.542	0.258	0.992
39.215	53.526	2.760	0.992
39.228	52.639	2.670	0.992
39.233	52.942	2.718	0.992
32.725	29.308	1.884	0.992
58.737	59.890	3.471	0.992
31.224	49.817	2.377	0.991
56.236	21.975	4.483	0.991
37.725	41.819	2.848	0.991
25.718	25.546	0.814	0.991
55.736	17.057	4.411	0.991
27.169	42.533	0.940	0.991
24.720	24.794	1.859	0.991
23.721	39.243	0.552	0.991
58.217	30.321	4.637	0.991
22.723	25.844	1.059	0.991
45.230	42.862	3.243	0.991
60.739	65.579	3.691	0.991
28.185	62.776	2.196	0.991
29.723	59.249	2.038	0.991
51.734	31.103	5.147	0.990
56.739	23.758	4.051	0.990
51.734	29.693	5.170	0.990
51.781	30.579	5.147	0.990
26.718	42.582	1.632	0.990
28.774	62.639	0.743	0.990
59.240	58.072	3.693	0.990
50.235	17.964	4.945	0.990
29.222	42.055	1.741	0.990
23.721	23.769	0.537	0.990
14.261	58.062	0.861	0.990
129.276	41.283	7.290	0.990
32.724	50.573	1.891	0.990
23.729	54.069	0.954	0.990
31.724	30.857	1.473	0.990
14.328	58.302	0.861	0.990
21.722	21.533	0.919	0.990
31.722	32.779	3.215	0.990
27.222	26.211	1.649	0.990
44.229	42.008	2.940	0.989
33.724	42.072	1.985	0.989
29.216	58.590	1.314	0.989
44.229	43.333	2.900	0.989
27.722	59.904	2.159	0.989
18.720	18.825	1.504	0.989
27.220	29.646	1.445	0.989
38.728	54.087	2.646	0.989
21.218	21.565	0.835	0.989
59.739	21.565	6.137	0.989
48.299	17.510	4.298	0.989
21.719	27.940	0.598	0.989
35.727	54.954	1.749	0.989
22.217	22.215	0.979	0.989
28.220	22.734	1.045	0.989
27.208	52.911	1.356	0.989
59.712	37.705	4.191	0.989
29.225	58.186	1.683	0.989
29.219	57.756	1.654	0.989
35.728	29.754	1.752	0.988
27.219	29.481	1.327	0.988
31.224	37.052	2.082	0.988
54.236	51.506	6.819	0.988
30.723	60.933	1.970	0.988
31.738	41.309	1.227	0.988
35.719	28.922	1.700	0.988
131.273	42.867	7.607	0.988
30.726	26.330	1.971	0.988
22.719	14.203	7.130	0.988
40.729	28.276	3.270	0.988
42.729	30.236	3.179	0.988
27.733	62.962	1.793	0.987
28.851	60.782	-0.613	0.987
129.273	43.073	7.292	0.987
32.724	42.048	1.886	0.987
64.241	58.353	3.861	0.987
26.209	52.669	1.045	0.986
25.222	58.038	1.375	0.986
14.213	28.691	0.311	0.986
43.748	57.845	3.114	0.986
18.717	63.519	0.868	0.986
66.743	32.922	6.027	0.986
32.724	51.608	2.608	0.986
28.223	50.573	2.137	0.986
62.241	31.889	4.648	0.986
22.720	22.531	0.970	0.986
54.218	23.425	4.617	0.985
14.733	19.083	-0.153	0.985
23.793	54.567	0.259	0.985
55.237	29.148	5.275	0.985
36.726	29.634	2.041	0.985
38.229	42.170	2.892	0.985
45.730	29.443	2.900	0.984
17.217	16.864	2.078	0.984
42.725	14.200	1.982	0.984
21.718	61.970	1.145	0.984
54.233	14.506	6.823	0.984
42.227	29.222	1.650	0.984
42.230	32.922	2.962	0.984
30.762	50.991	1.602	0.984
36.229	29.673	2.255	0.984
28.269	64.933	2.328	0.984
28.183	64.699	2.330	0.984
30.653	50.809	1.603	0.984
45.730	29.162	3.016	0.984
15.214	22.217	1.036	0.983
38.676	17.149	1.821	0.983
42.230	35.503	2.896	0.983
38.744	17.386	1.820	0.983
14.687	17.858	0.582	0.983
42.229	29.167	3.023	0.983
39.727	54.975	1.624	0.983
26.720	52.668	1.653	0.983
18.714	17.600	2.078	0.982
59.239	28.276	4.626	0.982
31.724	30.857	1.392	0.982
32.724	42.071	1.739	0.982
58.729	28.096	4.623	0.982
56.238	63.829	4.484	0.982
61.240	42.086	3.024	0.982
23.723	23.800	0.779	0.982
23.711	22.186	0.742	0.982
34.226	29.168	1.594	0.981
26.680	17.778	1.919	0.981
24.219	53.946	0.853	0.981
27.168	17.755	1.921	0.981
15.715	22.420	1.045	0.981
38.727	29.188	3.024	0.981
66.241	41.053	6.889	0.981
61.737	17.054	6.133	0.981
45.234	53.850	2.584	0.980
35.732	58.565	2.706	0.980
55.233	18.451	4.739	0.980
27.223	54.478	1.734	0.980
24.216	53.053	0.606	0.980
49.194	30.193	2.077	0.979
25.216	42.064	1.857	0.979
58.738	26.131	6.281	0.979
29.723	55.103	1.636	0.979
14.212	12.217	0.308	0.979
29.227	24.784	1.982	0.979
32.224	24.970	1.946	0.979
31.222	21.386	0.759	0.978
27.724	32.912	1.975	0.978
27.719	32.272	1.931	0.978
31.725	39.737	1.969	0.978
26.227	24.075	0.883	0.978
32.725	62.863	1.891	0.978
58.738	14.383	5.268	0.978
59.205	14.126	5.271	0.978
59.309	14.405	5.269	0.978
45.229	27.647	3.240	0.978
26.720	54.491	1.729	0.977
29.370	55.089	1.308	0.977
26.720	50.125	1.932	0.977
27.222	50.059	1.928	0.977
45.730	43.102	3.251	0.976
54.236	22.081	4.751	0.976
27.225	14.284	1.379	0.976
28.214	62.866	2.071	0.975
30.224	42.866	2.083	0.975
72.745	73.356	5.870	0.974
42.230	38.600	3.028	0.974
42.736	54.740	3.181	0.973
26.705	62.270	2.130	0.973
61.742	42.858	6.655	0.972
42.232	25.073	1.744	0.972
22.720	42.252	1.661	0.971
58.737	16.850	6.289	0.971
61.742	69.706	4.322	0.971
15.716	23.113	0.945	0.970
51.235	30.765	3.355	0.969
31.722	54.446	2.636	0.969
51.735	63.835	5.150	0.969
24.717	59.905	1.563	0.969
26.721	14.338	1.378	0.968
43.866	18.048	1.467	0.968
54.232	23.470	4.373	0.968
65.752	43.087	5.786	0.968
14.800	58.528	0.584	0.968
32.725	25.068	1.460	0.967
32.725	58.733	2.536	0.967
51.236	29.665	5.171	0.967
51.238	30.775	5.149	0.967
64.907	50.552	4.343	0.967
64.902	50.273	4.344	0.967
27.193	25.570	0.458	0.966
32.225	50.473	1.979	0.966
22.719	22.870	1.043	0.966
22.717	21.619	1.039	0.966
69.240	67.126	3.500	0.965
76.295	74.505	4.377	0.965
34.724	42.347	1.667	0.965
14.217	17.413	0.854	0.965
45.732	29.133	2.958	0.964
35.222	42.352	1.681	0.964
24.720	35.503	1.451	0.963
42.233	33.607	3.015	0.962
58.738	32.922	4.626	0.962
59.127	33.023	4.622	0.962
42.214	32.645	3.035	0.962
42.727	17.774	1.968	0.962
72.740	75.289	5.869	0.961
24.380	50.199	-0.126	0.961
24.405	50.474	-0.130	0.961
23.218	31.748	0.303	0.961
32.723	25.848	1.738	0.961
60.746	26.588	5.929	0.961
39.727	29.438	3.034	0.961
35.727	27.660	2.429	0.959
64.747	16.248	5.841	0.959
59.740	43.140	3.479	0.959
35.221	55.011	2.089	0.958
66.264	66.317	4.279	0.958
131.277	42.803	7.465	0.957
65.816	20.967	7.287	0.957
26.215	54.014	0.923	0.957
53.736	21.565	4.751	0.957
50.734	31.889	3.944	0.957
67.742	58.378	3.780	0.956
46.729	17.409	2.079	0.956
58.727	29.245	3.472	0.955
60.245	26.351	5.922	0.955
29.234	21.180	0.729	0.954
34.725	42.045	1.725	0.954
34.720	43.432	1.752	0.954
56.239	26.311	4.484	0.952
44.230	25.243	2.958	0.952
50.827	48.894	7.577	0.950
63.241	17.577	5.905	0.949
66.243	29.685	5.842	0.948
42.230	37.568	3.020	0.948
46.230	17.409	4.942	0.947
64.743	18.120	5.846	0.946
42.730	55.029	1.608	0.945
27.141	60.615	0.443	0.945
62.233	18.496	6.654	0.945
36.227	22.447	1.044	0.943
63.743	58.357	3.867	0.943
34.236	31.814	2.760	0.942
61.737	25.734	6.132	0.941
20.716	16.264	2.076	0.941
43.834	18.121	1.469	0.940
43.762	18.264	1.473	0.940
61.740	63.895	3.849	0.939
61.740	36.391	3.978	0.939
55.734	31.947	4.764	0.938
55.740	36.430	4.769	0.938
29.731	21.186	0.939	0.938
54.736	18.984	4.824	0.935
58.735	53.050	3.476	0.934
59.133	52.713	3.474	0.934
59.210	52.924	3.472	0.934
59.254	53.123	3.474	0.934
26.278	60.683	1.837	0.933
76.242	72.782	4.339	0.933
28.205	64.833	2.146	0.932
30.229	27.086	1.740	0.930
27.200	60.081	1.710	0.930
29.728	32.545	1.564	0.929
41.224	9.768	4.023	0.928
73.240	75.328	4.023	0.928
73.283	75.638	4.023	0.928
41.266	10.078	4.023	0.928
63.239	32.545	4.672	0.928
27.194	42.957	0.802	0.927
53.733	36.230	5.822	0.926
131.412	41.200	7.611	0.925
131.351	41.011	7.614	0.925
67.264	20.930	7.362	0.925
34.748	42.096	1.586	0.924
58.737	26.663	3.471	0.924
64.203	41.244	6.689	0.923
64.277	41.532	6.688	0.923
28.835	60.808	0.172	0.921
31.374	56.507	2.988	0.921
76.807	74.174	4.355	0.921
76.748	73.929	4.357	0.921
42.233	29.252	1.604	0.920
41.232	10.341	4.087	0.918
73.249	75.768	4.087	0.918
68.745	42.590	7.139	0.917
25.222	29.207	1.857	0.917
67.853	21.025	7.234	0.917
57.739	43.387	4.152	0.917
36.228	34.602	2.599	0.917
41.729	29.446	1.454	0.916
63.741	17.474	3.839	0.913
27.220	61.258	1.068	0.912
15.713	18.339	1.417	0.911
66.761	70.513	6.025	0.911
50.233	25.423	4.587	0.910
53.235	38.232	4.363	0.909
63.730	17.346	3.913	0.908
39.727	25.248	3.033	0.906
30.197	31.633	0.928	0.904
39.748	36.914	2.174	0.903
58.738	29.824	4.817	0.902
25.218	29.235	1.783	0.901
29.222	32.029	2.547	0.899
56.735	17.290	6.138	0.899
44.228	29.169	2.958	0.898
43.230	31.889	2.998	0.897
76.245	73.056	4.265	0.896
130.777	41.082	7.363	0.895
25.219	50.593	1.528	0.894
23.216	25.042	1.739	0.894
60.777	14.301	3.642	0.893
60.678	14.070	3.643	0.893
43.227	39.150	5.870	0.892
20.719	31.986	1.042	0.889
27.222	25.006	1.469	0.887
48.843	50.129	2.072	0.886
48.900	49.951	2.072	0.886
48.869	49.710	2.076	0.886
48.290	21.637	4.298	0.886
19.215	22.341	1.051	0.885
28.731	20.979	0.743	0.883
23.724	29.475	0.954	0.882
51.734	30.430	5.151	0.882
37.725	42.151	3.040	0.879
54.728	22.113	4.817	0.879
51.324	54.897	5.148	0.878
23.219	29.454	0.304	0.877
16.213	18.339	1.455	0.877
23.759	56.496	0.552	0.875
23.218	38.720	0.964	0.875
23.717	57.435	0.532	0.875
34.728	28.632	2.086	0.873
62.241	62.347	4.817	0.873
73.380	67.621	4.018	0.873
73.483	67.386	4.014	0.873
73.453	67.161	4.020	0.873
26.708	61.166	1.063	0.871
27.197	14.251	0.862	0.870
26.718	14.477	0.864	0.870
72.728	73.579	4.027	0.869
44.227	57.615	2.576	0.869
35.730	31.897	2.011	0.868
17.723	27.069	0.164	0.867
28.783	40.395	2.622	0.867
28.818	40.610	2.618	0.867
76.748	42.214	7.970	0.866
21.737	56.281	0.590	0.866
61.747	14.211	6.135	0.865
23.805	73.783	1.258	0.861
23.873	73.584	1.257	0.861
23.852	73.378	1.261	0.861
62.391	66.718	4.219	0.859
62.335	67.161	4.219	0.859
62.436	66.997	4.218	0.859
53.856	51.413	6.426	0.859
52.735	19.117	4.268	0.858
21.773	69.636	1.140	0.857
55.209	64.282	3.847	0.854
23.726	42.348	0.863	0.850
57.232	43.151	4.316	0.849
32.229	29.376	1.948	0.847
26.721	27.621	2.277	0.847
56.235	66.273	5.026	0.846
45.771	24.774	3.017	0.842
29.229	23.040	0.949	0.841
29.255	22.749	0.948	0.841
44.728	17.291	2.075	0.841
26.705	65.973	1.865	0.839
43.255	54.502	3.245	0.837
23.720	57.701	0.527	0.837
27.176	61.984	2.021	0.835
12.668	38.307	0.847	0.835
12.785	38.591	0.845	0.835
63.740	63.965	4.404	0.835
26.717	62.145	2.018	0.835
27.250	62.178	2.019	0.835
44.291	20.014	4.372	0.834
44.188	19.841	4.374	0.834
74.247	25.178	4.824	0.833
36.713	29.278	3.038	0.830
62.285	42.637	6.889	0.829
55.236	23.113	4.824	0.826
44.297	10.615	4.350	0.826
44.217	10.442	4.353	0.826
29.723	21.420	0.935	0.825
40.220	56.624	3.120	0.823
29.722	41.826	0.774	0.823
14.212	16.539	1.120	0.823
21.718	27.099	0.253	0.819
18.707	31.301	1.066	0.819
66.352	20.943	6.883	0.819
62.671	11.582	3.804	0.819
62.763	11.791	3.802	0.819
26.721	27.137	0.300	0.815
48.224	42.207	2.933	0.815
35.228	27.344	2.193	0.815
31.723	57.036	1.469	0.813
62.240	21.964	3.860	0.810
27.223	65.891	1.865	0.810
31.757	29.687	1.066	0.807
24.719	24.798	1.778	0.806
26.711	42.534	2.017	0.804
24.719	18.325	1.607	0.800
46.232	21.698	4.937	0.800
58.238	29.824	4.824	0.799
17.714	38.533	0.879	0.797
57.830	39.777	2.858	0.796
57.878	39.601	2.855	0.796
57.863	39.355	2.856	0.796
54.234	63.510	4.211	0.792
14.358	21.920	0.625	0.791
18.714	24.666	1.464	0.790
31.227	36.547	2.372	0.789
22.759	29.019	1.659	0.789
55.736	17.057	6.128	0.786
17.757	26.632	0.896	0.783
59.247	24.477	5.921	0.782
58.714	24.428	5.927	0.782
59.169	24.200	5.923	0.782
48.709	25.667	5.430	0.782
25.217	33.215	1.860	0.777
72.725	10.058	5.870	0.777
78.248	42.314	7.963	0.777
38.340	29.440	2.932	0.776
38.379	29.231	2.933	0.776
38.360	29.045	2.936	0.776
64.794	41.573	7.055	0.773
64.714	41.349	7.058	0.773
41.729	33.954	2.896	0.771
29.710	31.714	0.941	0.771
55.737	22.081	4.817	0.771
59.236	40.283	4.746	0.770
62.242	62.485	4.760	0.769
27.724	43.029	1.990	0.768
37.727	67.638	3.127	0.767
26.709	17.315	2.069	0.767
27.120	17.210	2.071	0.767
27.259	17.380	2.069	0.767
59.239	59.249	4.751	0.766
27.720	43.098	1.849	0.765
4.193	27.034	0.164	0.764
39.726	42.595	3.011	0.763
4.262	23.578	0.163	0.762
42.309	29.186	1.931	0.756
30.722	22.217	1.060	0.755
58.738	21.663	6.134	0.752
19.212	25.794	1.074	0.752
51.217	58.563	5.430	0.750
15.704	12.210	0.304	0.749
61.147	52.630	5.028	0.747
61.253	52.875	5.025	0.747
61.311	53.137	5.027	0.747
56.235	65.542	3.705	0.746
42.227	57.795	3.017	0.744
32.283	29.694	1.060	0.742
41.196	10.055	3.766	0.737
9.207	28.604	0.305	0.733
9.113	28.419	0.307	0.733
54.734	28.890	5.288	0.732
31.205	54.566	1.587	0.731
21.720	16.787	2.070	0.731
27.724	62.994	2.130	0.730
29.720	57.521	1.454	0.728
58.736	64.029	3.919	0.728
41.268	16.297	1.105	0.727
18.715	22.175	1.047	0.720
64.781	43.230	7.057	0.720
64.671	43.033	7.059	0.720
22.736	52.636	1.058	0.719
50.328	18.048	4.091	0.719
50.379	17.813	4.089	0.719
50.366	17.607	4.091	0.719
59.224	43.572	3.899	0.716
10.910	18.447	0.743	0.715
10.859	18.260	0.748	0.715
37.724	29.434	3.034	0.714
75.244	42.132	7.828	0.712
24.688	18.855	1.378	0.712
63.241	28.276	5.902	0.711
60.693	64.909	4.173	0.710
17.715	17.808	1.030	0.709
62.243	26.236	6.287	0.707
50.234	21.180	4.945	0.706
38.822	60.712	1.836	0.705
48.358	21.666	4.410	0.704
48.355	21.427	4.413	0.704
54.731	41.255	4.762	0.703
46.232	13.892	4.940	0.702
23.224	17.286	2.071	0.702
66.263	66.321	3.999	0.699
46.731	20.690	1.637	0.697
28.736	17.959	1.827	0.695
28.620	17.765	1.831	0.695
55.238	41.782	4.764	0.694
67.740	64.269	3.852	0.693
64.837	43.143	6.683	0.692
54.253	14.674	4.145	0.691
29.223	42.214	0.967	0.689
62.233	42.035	2.899	0.686
16.297	23.548	0.537	0.686
25.218	42.083	2.019	0.686
22.217	29.443	1.483	0.684
58.738	33.366	3.828	0.683
43.252	30.445	1.741	0.681
23.756	50.051	1.234	0.674
53.735	21.444	4.932	0.673
19.717	17.845	2.078	0.672
57.735	25.257	4.756	0.672
66.741	42.829	7.130	0.671
42.729	58.312	1.981	0.671
119.297	42.169	7.125	0.671
30.726	36.394	2.377	0.669
31.722	21.664	0.926	0.669
65.323	50.359	4.630	0.667
31.761	54.530	1.581	0.667
14.699	21.910	0.737	0.662
65.836	41.249	5.782	0.662
65.930	41.033	5.781	0.662
67.729	49.316	5.024	0.660
28.241	21.388	1.147	0.656
17.270	12.286	7.013	0.655
17.191	12.082	7.014	0.655
42.229	44.959	2.958	0.654
18.715	42.069	1.477	0.649
54.407	41.504	2.562	0.649
54.324	41.727	2.564	0.649
15.247	26.659	0.236	0.648
15.135	26.493	0.239	0.648
74.172	19.804	4.478	0.646
74.298	20.018	4.476	0.646
46.856	27.697	3.237	0.644
27.743	53.978	1.381	0.642
66.382	61.995	5.024	0.637
66.447	61.645	5.025	0.637
54.235	53.195	6.817	0.637
31.858	18.548	1.251	0.635
31.810	18.239	1.253	0.635
27.229	64.777	1.934	0.634
26.704	64.824	1.927	0.634
46.235	20.695	1.626	0.632
19.719	19.635	1.169	0.628
29.705	23.525	0.940	0.626
55.737	59.185	4.514	0.623
29.199	21.433	0.902	0.623
62.245	20.885	4.081	0.619
44.254	18.371	1.494	0.618
27.180	60.566	1.843	0.617
55.776	70.489	5.026	0.616
32.675	26.536	0.864	0.616
27.217	57.843	1.469	0.613
4.818	23.646	0.149	0.606
4.741	23.457	0.151	0.606
56.237	32.572	4.680	0.604
62.377	22.054	4.224	0.603
26.709	35.601	0.609	0.600
63.244	58.353	3.790	0.598
61.589	36.572	4.599	0.597
61.799	36.539	4.601	0.597
61.936	36.158	4.625	0.597
32.795	24.476	0.860	0.596
9.812	17.985	0.794	0.595
54.232	42.054	3.846	0.595
53.735	46.961	4.680	0.594
44.270	18.373	1.606	0.589
44.670	57.500	2.574	0.589
44.773	57.676	2.569	0.589
14.186	31.281	0.914	0.589
28.702	21.429	1.136	0.589
42.736	10.334	4.477	0.587
74.753	75.768	4.477	0.587
72.777	11.205	5.863	0.586
72.652	11.071	5.865	0.586
79.773	42.398	7.965	0.585
79.762	42.142	7.964	0.585
15.725	23.543	0.527	0.579
26.721	36.019	0.161	0.578
27.222	36.019	0.161	0.578
21.742	71.278	1.147	0.575
66.255	40.944	7.130	0.575
42.215	29.409	1.793	0.574
21.732	33.785	0.599	0.574
48.712	21.957	5.427	0.573
42.235	57.823	2.957	0.571
54.235	36.154	5.803	0.564
34.241	25.661	1.074	0.564
34.132	25.431	1.076	0.564
62.241	17.071	6.287	0.562
24.720	31.233	0.932	0.557
25.217	31.225	0.948	0.554
20.217	22.215	1.037	0.554
25.214	29.127	1.931	0.554
31.257	61.348	0.751	0.550
31.148	61.122	0.753	0.550
25.225	19.461	1.371	0.546
27.725	43.012	1.184	0.546
58.738	43.277	3.904	0.546
39.334	24.576	1.741	0.545
29.224	25.069	3.023	0.544
39.292	43.582	2.650	0.543
57.239	39.638	5.011	0.541
44.204	40.959	2.576	0.540
58.736	40.278	4.740	0.536
24.725	22.191	1.580	0.535
54.787	23.157	4.614	0.533
16.714	25.900	0.594	0.532
51.293	54.473	5.143	0.531
51.316	54.578	5.145	0.531
27.220	42.588	1.927	0.530
26.718	42.591	1.924	0.530
31.670	53.979	2.247	0.529
44.236	17.253	2.065	0.528
45.245	30.456	3.239	0.526
42.728	17.847	2.063	0.524
66.248	31.467	5.843	0.522
31.729	24.133	1.464	0.521
114.417	42.760	7.830	0.518
114.527	42.617	7.827	0.518
114.539	42.446	7.835	0.518
31.721	41.597	1.460	0.515
45.745	25.019	2.957	0.513
38.703	29.203	2.935	0.510
73.865	67.419	4.086	0.507
20.715	32.339	1.624	0.506
34.247	42.001	1.475	0.505
119.745	42.048	7.806	0.503
65.242	24.662	3.922	0.497
18.217	24.146	0.183	0.497
14.715	60.798	-0.155	0.496
9.212	12.273	0.315	0.496
21.719	31.889	1.473	0.495
49.233	16.919	2.492	0.494
26.721	34.470	2.228	0.494
25.220	32.922	1.781	0.491
43.731	17.435	4.942	0.491
24.720	32.922	1.238	0.490
62.241	59.765	3.820	0.490
36.227	29.308	2.588	0.487
28.723	21.049	0.923	0.486
16.216	31.373	0.931	0.485
15.716	25.695	-0.118	0.484
32.725	42.214	1.466	0.484
115.267	42.730	7.684	0.484
37.727	29.308	2.866	0.483
38.728	25.178	3.020	0.481
14.215	16.919	1.590	0.480
63.241	63.379	3.482	0.480
56.737	32.406	4.678	0.480
26.721	59.765	2.082	0.478
58.238	30.341	5.213	0.477
67.743	42.730	7.237	0.475
21.218	12.273	0.322	0.474
56.737	25.178	4.641	0.472
25.220	32.406	2.001	0.472
44.231	11.240	4.384	0.469
12.214	62.347	0.307	0.469
48.233	17.435	4.414	0.464
50.234	17.951	3.871	0.461
62.241	49.957	4.538	0.461
72.746	58.217	4.304	0.461
50.734	17.951	4.751	0.460
54.236	28.792	4.619	0.460
62.741	36.019	4.964	0.460
68.744	13.305	5.030	0.459
46.732	43.246	3.240	0.457
52.735	42.730	4.619	0.456
61.740	41.698	3.717	0.454
55.737	29.824	4.766	0.453
62.741	40.149	4.392	0.453
43.230	27.243	1.568	0.452
54.736	44.795	4.509	0.451
20.218	24.146	0.623	0.450
26.721	43.246	1.854	0.447
41.729	16.403	1.129	0.443
16.216	31.889	1.055	0.443
59.239	65.444	4.780	0.442
48.233	49.957	1.598	0.442
25.220	25.178	1.781	0.441
23.219	23.113	1.759	0.440
52.735	40.665	5.000	0.440
43.731	55.119	3.270	0.436
30.224	36.019	1.766	0.432
27.222	18.467	0.887	0.426
26.721	18.467	0.887	0.426
29.223	32.406	2.558	0.426
45.732	25.695	2.896	0.425
60.740	53.054	4.604	0.423
66.243	65.960	4.744	0.422
53.235	39.116	2.566	0.421
41.729	25.178	3.182	0.421
22.219	25.178	1.473	0.420
56.237	24.146	4.824	0.417
58.238	27.243	4.744	0.416
39.728	43.246	3.248	0.415
25.220	29.308	2.272	0.411
36.727	27.759	2.067	0.410
26.221	29.308	0.879	0.409
18.717	18.467	1.231	0.408
53.736	63.895	4.304	0.408
58.738	35.503	3.475	0.407
55.737	63.895	4.824	0.406
24.220	18.467	1.260	0.406
70.745	42.730	7.134	0.406
49.233	47.892	7.010	0.400
53.235	38.600	2.756	0.399
52.735	39.116	4.824	0.398
32.225	22.081	0.747	0.395
63.741	58.733	3.768	0.393
56.237	14.338	5.022	0.391
10.713	18.984	0.887	0.391
32.225	65.444	1.869	0.390
60.239	64.928	4.267	0.390
15.215	21.565	1.253	0.387
18.717	18.467	2.265	0.385
64.742	62.863	4.018	0.382
26.721	36.535	2.030	0.381
27.222	36.535	2.030	0.381
37.727	62.347	1.151	0.380
46.232	15.886	2.082	0.379
29.723	21.565	1.268	0.379
41.229	31.889	2.859	0.375
55.737	14.338	5.147	0.373
51.234	13.821	4.993	0.371
61.740	40.149	4.392	0.371
24.220	18.467	1.392	0.370
34.726	29.824	2.280	0.369
22.719	49.957	1.730	0.366
17.717	23.630	0.175	0.366
43.731	36.019	3.123	0.365
58.238	41.698	4.487	0.364
64.742	29.824	5.844	0.362
38.228	29.308	2.874	0.362
27.222	54.087	0.931	0.360
63.241	58.733	3.798	0.357
27.722	20.532	0.784	0.357
29.723	21.565	2.060	0.357
23.219	18.467	1.598	0.357
12.214	18.984	1.070	0.356
55.737	63.895	4.934	0.355
15.215	16.403	2.074	0.355
23.720	33.438	0.263	0.355
14.715	26.727	0.285	0.354
15.215	23.630	0.241	0.354
65.242	31.889	3.974	0.353
19.217	16.403	2.082	0.351
31.724	35.503	1.436	0.350
57.237	36.535	4.216	0.348
40.729	34.470	2.302	0.348
53.736	13.821	4.304	0.347
47.733	45.311	5.030	0.347
28.723	32.406	1.033	0.347
68.244	65.960	4.120	0.347
7.211	15.886	0.476	0.347
28.723	14.854	0.586	0.346
50.734	18.467	4.758	0.345
65.742	56.152	4.817	0.345
58.238	22.081	3.908	0.344
63.241	59.249	4.179	0.343
67.243	21.049	7.464	0.343
36.227	18.984	1.869	0.342
60.740	22.597	5.492	0.341
30.724	62.347	1.832	0.341
42.730	65.444	3.776	0.341
35.226	29.308	3.042	0.340
18.717	31.373	1.502	0.340
32.225	22.081	0.623	0.339
27.222	25.695	0.791	0.339
18.717	18.467	2.008	0.339
21.719	34.987	0.923	0.337
50.734	37.052	4.634	0.336
54.236	14.338	6.423	0.336
80.750	42.214	7.963	0.336
13.715	21.565	0.828	0.334
22.219	22.081	2.265	0.333
53.736	12.789	6.423	0.330
26.721	35.503	1.693	0.329
26.221	18.467	0.762	0.328
31.224	25.695	1.070	0.325
38.728	43.246	2.654	0.322
26.721	17.435	1.400	0.322
60.740	41.698	6.834	0.321
78.249	71.122	5.030	0.320
14.715	18.467	1.451	0.319
57.738	37.052	5.022	0.316
61.740	22.081	5.022	0.314
63.741	58.733	3.922	0.314
42.230	44.795	3.020	0.314
58.238	39.116	4.516	0.313
25.721	17.951	0.777	0.312
3.209	25.695	-0.111	0.311
24.720	36.535	2.023	0.311
23.720	71.122	1.260	0.311
25.220	29.308	2.023	0.309
29.223	42.214	1.986	0.307
21.719	31.373	1.598	0.307
16.716	29.824	1.121	0.307
48.233	13.821	4.685	0.306
36.227	29.824	2.720	0.304
57.237	18.467	4.091	0.304
35.726	55.119	1.033	0.302
39.728	42.730	2.888	0.301
66.743	32.922	5.976	0.300
50.734	18.984	4.120	0.300
60.239	24.662	4.326	0.298
31.724	55.636	2.793	0.294
35.726	29.824	1.400	0.293
29.223	21.565	0.586	0.293
63.241	27.759	4.678	0.293
4.210	12.273	0.307	0.290
25.721	20.016	1.356	0.288
58.738	65.444	4.788	0.287
58.738	59.765	3.834	0.286
25.220	29.308	1.700	0.285
42.230	38.600	2.962	0.284
23.720	36.019	0.747	0.283
22.219	24.146	-0.147	0.283
22.219	22.081	1.994	0.282
114.267	42.730	7.516	0.282
58.738	46.860	5.147	0.281
59.239	46.860	5.147	0.281
60.239	22.081	6.291	0.279
20.718	53.571	1.627	0.278
53.736	12.789	6.819	0.278
41.729	44.795	2.896	0.277
16.716	14.338	0.850	0.273
59.239	59.249	4.824	0.273
54.236	74.736	4.208	0.270
25.721	40.149	2.566	0.270
21.719	25.178	0.923	0.270
59.239	59.249	5.088	0.270
28.222	21.049	0.938	0.270
21.218	28.792	0.322	0.270
40.229	31.889	2.089	0.269
25.220	32.406	2.558	0.268
27.222	22.081	0.887	0.266
57.237	54.087	5.022	0.265
13.214	21.565	0.945	0.265
36.727	22.597	0.975	0.264
55.236	17.435	5.140	0.264
14.715	14.854	0.322	0.263
33.725	27.759	2.155	0.262
25.220	42.214	1.781	0.261
18.717	42.214	1.598	0.261
52.735	40.665	4.663	0.261
66.743	63.895	3.856	0.260
62.741	36.535	4.971	0.260
54.736	53.054	7.127	0.258
59.239	32.406	3.680	0.258
58.738	32.406	3.680	0.258
16.216	36.019	0.579	0.258
42.230	37.568	2.954	0.257
61.240	42.214	2.954	0.256
10.713	21.565	0.740	0.256
25.220	32.922	1.942	0.255
25.721	22.597	0.689	0.255
60.239	10.208	5.924	0.254
16.216	26.211	0.542	0.254
69.744	74.736	5.030	0.253
56.737	62.347	5.030	0.252
35.726	67.509	2.060	0.249
36.227	59.249	3.006	0.249
61.240	41.698	5.580	0.248
32.725	58.733	2.881	0.247
63.741	42.214	3.013	0.247
16.716	24.662	0.843	0.245
29.223	25.178	2.962	0.244
20.718	20.532	2.082	0.244
21.218	31.889	0.542	0.244
38.228	42.214	2.698	0.243
24.220	26.727	1.019	0.243
29.723	22.081	1.312	0.243
31.224	36.019	1.055	0.242
35.726	24.146	0.608	0.242
55.236	17.951	4.934	0.241
24.220	21.565	0.608	0.241
18.717	28.792	1.480	0.240
57.237	19.500	4.047	0.240
58.738	46.344	5.030	0.240
59.239	46.344	5.030	0.240
124.773	41.698	7.941	0.235
33.225	32.406	3.035	0.235
59.239	40.149	5.022	0.234
41.729	36.535	2.419	0.234
60.239	72.155	5.910	0.234
29.223	33.438	2.500	0.234
58.738	40.149	5.022	0.234
34.726	41.698	1.466	0.233
38.728	21.049	1.583	0.233
30.224	36.535	2.536	0.233
44.731	18.467	1.620	0.233
41.229	27.243	2.199	0.232
57.738	42.214	3.922	0.231
16.216	16.403	1.730	0.231
37.727	25.178	1.686	0.230
50.734	48.925	7.347	0.228
21.719	18.984	1.151	0.227
59.239	22.081	3.900	0.227
46.232	25.178	2.888	0.226
59.739	17.951	4.172	0.226
21.719	32.406	1.143	0.225
39.728	28.792	1.737	0.225
22.219	16.919	2.052	0.225
34.226	27.243	2.082	0.223
54.736	21.565	4.553	0.222
55.737	27.759	4.516	0.220
54.736	22.081	3.724	0.217
14.715	26.211	0.571	0.216
60.740	52.538	5.030	0.216
78.749	74.220	5.022	0.215
69.744	59.765	4.296	0.215
63.741	68.025	3.878	0.215
55.236	41.698	2.793	0.214
22.719	17.435	2.140	0.214
59.239	37.568	4.758	0.213
58.738	37.568	4.758	0.213
36.227	16.403	1.583	0.212
54.236	22.081	5.147	0.210
76.748	73.703	4.179	0.210
25.721	27.759	-0.118	0.210
26.721	17.951	1.348	0.208
58.238	29.824	4.758	0.207
14.215	21.565	0.740	0.207
59.739	21.049	4.172	0.206
59.239	40.149	4.333	0.205
43.230	29.308	2.272	0.204
53.736	21.565	4.817	0.203
11.714	18.984	0.879	0.201
140.781	43.762	7.970	0.200
63.241	66.476	3.856	0.200
55.737	13.821	4.758	0.198
21.218	31.373	1.085	0.196
43.230	37.052	3.248	0.196
46.232	29.308	2.720	0.196
64.742	69.574	5.844	0.195
50.734	55.119	2.008	0.195
16.716	14.338	-0.147	0.195
29.223	42.730	2.412	0.194
132.777	42.730	7.464	0.192
24.720	22.081	0.689	0.191
60.239	62.347	3.996	0.191
43.230	39.633	3.248	0.191
24.220	18.467	1.627	0.189
39.728	29.308	1.744	0.189
63.241	15.886	5.902	0.189
35.726	34.470	3.130	0.188
20.218	22.081	0.989	0.187
42.230	25.178	3.468	0.187
20.718	28.276	0.337	0.185
19.718	16.403	2.118	0.184
18.217	21.565	1.275	0.184
55.737	63.895	4.758	0.183
59.739	42.214	2.976	0.183
21.719	71.122	0.923	0.182
60.740	42.214	6.056	0.182
29.723	21.565	1.158	0.182
38.728	59.249	3.006	0.181
113.767	42.730	7.684	0.181
27.222	41.698	-0.103	0.180
31.224	18.984	0.916	0.179
54.736	35.503	4.634	0.179
58.238	55.636	4.230	0.178
27.222	31.889	2.551	0.178
50.734	21.565	4.773	0.177
30.224	31.373	2.771	0.177
55.737	31.889	4.458	0.177
57.738	49.957	5.030	0.176
68.744	29.824	4.824	0.175
29.223	25.178	1.209	0.174
63.241	57.184	5.030	0.173
42.730	59.765	2.903	0.173
43.230	17.951	1.414	0.173
55.236	15.886	6.819	0.172
45.231	21.565	4.942	0.172
45.732	21.565	1.173	0.172
53.736	38.600	4.164	0.171
33.225	25.178	2.089	0.170
31.724	29.308	2.272	0.170
52.735	39.116	2.676	0.170
50.234	27.759	4.678	0.168
24.220	36.535	1.928	0.167
31.724	23.630	1.085	0.167
29.223	36.535	2.221	0.166
29.223	25.178	1.818	0.166
56.237	27.759	3.754	0.164
63.741	65.444	3.570	0.164
58.738	40.149	3.116	0.163
14.715	21.049	1.151	0.163
34.726	53.054	2.580	0.162
33.725	22.597	1.063	0.161
[truncated: 163 more rows]
