# Supplementary material for: Structural and regulatory insights into the glideosome-associated connector from Toxoplasma gondii
Source: eLife. 2023 Apr 4;12:e86049. doi: 10.7554/eLife.86049 (PMC10125020; doi:10.7554/eLife.86049)
Supplement: Figure 1—source data 1. — wwPDB X-ray structure validation; MTZ file for TgGAC X-ray diffraction data and final refined PDB file for TgGAC from X-ray diffraction. [file elife-86049-fig1-data1.zip › Figure 1-source data 1/NOE assignment and NMR structure/peak_lists/HNcaCO_hncaco_all.csv]

C	N	HN	responses
178.850	121.291	8.085	1.000
172.473	109.794	7.953	1.000
176.127	120.139	8.192	1.000
175.801	119.414	8.673	1.000
179.720	118.418	8.476	1.000
179.181	122.297	8.096	1.000
177.439	117.422	7.989	1.000
179.156	117.418	7.987	1.000
176.605	119.022	7.807	1.000
174.302	126.290	6.546	1.000
177.950	118.286	7.685	1.000
173.588	125.666	7.571	1.000
179.495	122.765	8.037	1.000
171.289	118.037	8.992	1.000
179.096	118.167	7.490	1.000
176.597	111.284	7.162	1.000
175.659	116.043	8.898	1.000
173.151	121.041	8.344	1.000
178.209	122.048	8.360	1.000
178.212	119.743	9.538	1.000
178.138	119.794	9.551	1.000
173.233	112.163	7.624	1.000
179.163	119.548	8.406	1.000
177.634	123.407	7.190	1.000
176.972	121.668	8.673	1.000
176.454	117.169	8.513	1.000
175.972	106.793	7.569	1.000
171.741	120.158	8.189	1.000
173.960	124.892	8.970	1.000
176.389	128.165	8.447	1.000
179.177	117.558	8.141	1.000
178.498	116.031	7.550	1.000
179.658	121.280	8.086	1.000
173.049	116.293	7.853	1.000
178.268	119.683	8.041	1.000
177.160	116.918	7.096	1.000
177.967	119.542	8.414	1.000
180.482	119.667	7.883	1.000
179.668	121.417	7.323	1.000
178.243	117.891	7.803	1.000
176.128	116.024	7.563	1.000
177.052	115.277	8.886	1.000
176.436	130.900	9.207	1.000
179.534	116.793	8.406	1.000
176.796	123.417	7.193	1.000
176.971	115.292	8.915	1.000
178.470	117.418	8.139	1.000
174.977	121.169	7.334	1.000
176.650	127.785	8.400	1.000
179.103	119.668	7.882	1.000
173.687	113.032	7.663	1.000
179.771	122.042	8.358	1.000
177.890	121.761	6.310	1.000
174.996	121.776	8.130	1.000
174.983	128.177	8.443	1.000
176.465	130.903	9.229	1.000
174.546	119.793	7.084	1.000
174.378	107.636	7.677	1.000
177.419	118.163	8.055	1.000
179.048	119.168	8.023	1.000
173.100	117.651	8.837	1.000
178.471	120.668	8.820	1.000
176.668	119.042	7.933	0.999
174.110	116.639	8.601	0.999
177.174	116.400	7.853	0.999
171.730	121.778	6.308	0.999
179.565	118.175	8.051	0.999
181.966	125.293	11.764	0.999
173.968	116.679	9.390	0.999
175.436	122.552	8.371	0.999
176.461	116.046	8.898	0.999
178.425	116.918	7.094	0.999
175.823	107.570	7.807	0.999
176.034	110.786	7.861	0.999
176.737	117.161	8.066	0.999
179.762	119.044	7.933	0.999
175.470	116.414	7.732	0.999
173.109	118.043	8.988	0.999
178.695	115.161	8.009	0.999
176.814	111.190	7.361	0.999
176.667	119.435	8.675	0.999
175.324	121.763	7.625	0.999
180.492	121.386	7.322	0.999
176.553	108.895	8.018	0.999
181.220	122.168	7.532	0.999
173.668	111.166	7.358	0.998
178.092	121.034	8.561	0.998
179.715	120.673	8.819	0.998
178.715	122.177	7.530	0.998
177.972	119.133	8.021	0.998
177.916	119.169	8.037	0.998
177.906	115.281	8.913	0.998
176.785	117.921	7.803	0.998
174.848	118.540	7.702	0.998
181.963	115.287	7.349	0.998
176.111	121.676	8.127	0.998
180.349	125.662	7.575	0.998
174.122	105.669	7.242	0.998
178.485	107.659	7.671	0.997
172.493	120.058	9.247	0.997
177.360	116.431	7.736	0.997
175.454	124.920	8.962	0.997
174.307	121.648	8.278	0.997
172.912	127.788	8.398	0.997
176.969	118.434	8.477	0.997
176.313	116.276	7.796	0.997
181.222	121.054	8.558	0.997
179.459	119.706	8.038	0.996
174.169	130.917	9.213	0.996
175.983	117.671	8.835	0.996
176.971	109.796	7.957	0.996
177.016	109.746	7.940	0.996
175.685	119.166	8.041	0.996
179.048	121.630	8.671	0.995
177.502	116.049	7.560	0.995
178.255	115.160	8.004	0.995
174.365	121.816	7.624	0.995
176.732	116.803	8.404	0.994
175.842	118.932	8.369	0.993
178.502	118.251	7.682	0.993
176.658	116.293	7.712	0.992
179.529	119.805	9.540	0.992
178.409	114.544	7.092	0.991
176.469	118.793	7.669	0.991
178.496	122.291	8.095	0.991
175.217	110.802	7.859	0.990
177.158	112.044	8.053	0.990
173.845	121.294	7.248	0.988
175.120	118.042	7.916	0.987
177.607	118.182	7.486	0.987
177.607	115.294	7.348	0.987
174.159	122.547	8.368	0.986
178.210	122.795	8.031	0.984
175.846	111.301	7.155	0.980
176.343	121.169	7.334	0.978
176.407	112.172	7.624	0.977
173.704	119.814	7.084	0.973
176.120	120.186	8.320	0.967
171.288	130.799	7.514	0.963
173.785	108.294	7.475	0.962
175.584	119.067	7.798	0.943
173.813	130.802	7.513	0.941
178.035	113.054	7.663	0.937
175.852	125.294	9.114	0.920
170.666	118.917	8.368	0.919
174.859	120.059	9.242	0.902
171.789	121.674	8.273	0.879
175.529	108.858	8.013	0.877
174.847	116.571	9.395	0.870
176.433	121.433	7.239	0.856
172.511	126.675	8.038	0.829
175.405	123.679	8.632	0.826
176.039	111.937	8.043	0.814
178.728	125.294	11.762	0.783
174.776	105.680	7.231	0.707
174.398	126.818	7.727	0.682
175.650	108.446	7.472	0.678
176.350	116.294	7.718	0.645
175.177	122.049	8.767	0.626
177.925	105.691	7.236	0.600
173.215	122.038	8.776	0.527
176.134	119.168	8.043	0.463
179.164	121.293	8.086	0.462
169.823	111.294	9.388	0.400
175.603	115.230	8.887	0.385
177.071	123.417	7.190	0.378
174.135	126.792	8.043	0.328
179.946	120.793	8.817	0.320
173.135	128.167	9.052	0.313
177.446	121.668	6.306	0.278
175.947	116.168	8.887	0.246
176.634	120.293	8.324	0.229
174.822	125.667	7.565	0.218
170.761	107.169	6.869	0.208
178.821	114.543	7.088	0.204
174.822	107.544	7.675	0.204
175.822	116.418	7.792	0.203
174.635	125.667	7.573	0.199
175.134	122.168	8.778	0.195
178.134	116.168	7.550	0.158
175.384	125.167	9.122	0.158
179.883	125.667	7.573	0.144
170.948	125.667	11.476	0.142
178.509	118.043	7.800	0.140
172.822	118.043	8.989	0.134
175.947	118.793	7.675	0.126
175.634	120.918	7.753	0.107
175.447	106.544	7.573	0.098
177.446	118.168	7.495	0.098
177.321	123.417	7.182	0.094
177.384	121.793	6.314	0.086
175.822	116.293	7.800	0.086
179.258	119.168	7.910	0.083
171.010	125.542	11.476	0.083
180.196	108.294	7.472	0.079
174.135	108.294	7.472	0.073
167.386	122.168	7.534	0.072
180.008	121.293	7.339	0.069
168.886	116.793	11.007	0.061
179.321	117.668	8.168	0.061
176.634	126.292	6.103	0.060
180.321	118.293	8.473	0.055
178.321	115.293	8.919	0.054
174.759	105.670	7.229	0.053
176.821	114.418	11.594	0.052
179.383	129.667	6.064	0.049
175.634	124.917	8.958	0.048
174.947	122.043	7.972	0.047
166.887	116.918	7.104	0.047
175.697	116.543	7.745	0.046
173.322	130.791	7.518	0.045
176.134	111.294	7.151	0.042
175.759	118.043	8.152	0.038
175.572	120.918	7.761	0.038
176.946	116.418	7.730	0.037
173.885	112.294	7.620	0.036
175.072	107.794	7.683	0.036
177.446	113.669	10.029	0.036
176.821	106.794	7.565	0.035
177.696	114.418	6.064	0.034
175.259	119.543	8.707	0.033
172.573	116.043	10.389	0.032
173.822	123.667	8.629	0.032
176.447	107.794	7.683	0.031
167.574	104.670	9.724	0.030
177.071	118.293	8.050	0.030
173.447	108.294	7.479	0.029
175.072	121.668	7.612	0.028
180.196	115.918	11.875	0.028
173.572	120.043	8.144	0.028
172.822	121.543	8.332	0.028
178.134	118.043	8.050	0.024
168.449	130.666	6.674	0.024
175.509	118.043	7.917	0.023
175.884	116.918	7.120	0.021
180.695	125.417	11.766	0.020
175.697	118.418	7.683	0.020
178.446	125.292	11.766	0.019
175.259	121.543	7.253	0.019
174.635	125.042	8.973	0.018
173.510	125.542	6.220	0.018
175.384	123.917	7.894	0.017
173.322	118.043	7.777	0.017
178.446	119.543	8.410	0.017
175.259	116.418	7.722	0.017
175.759	118.168	8.160	0.016
173.947	112.169	7.636	0.015
174.260	117.543	8.879	0.014
180.383	110.544	11.296	0.014
175.572	130.916	9.231	0.014
172.073	121.668	8.277	0.014
174.822	116.418	7.855	0.014
178.071	111.544	7.182	0.013
170.761	117.918	8.997	0.013
172.885	113.294	6.142	0.013
174.385	118.668	7.714	0.013
178.384	105.045	10.483	0.013
175.509	110.419	7.706	0.013
178.384	116.793	8.395	0.013
177.759	118.793	7.737	0.013
175.384	128.667	9.185	0.012
171.760	109.794	7.956	0.012
179.071	115.168	7.354	0.012
182.070	107.669	7.198	0.012
175.759	116.418	7.730	0.012
175.509	113.044	7.659	0.012
175.697	108.419	7.096	0.012
174.884	108.294	7.472	0.012
173.510	127.917	8.387	0.011
175.884	117.168	8.512	0.010
178.196	113.919	9.286	0.010
175.384	106.544	7.565	0.010
182.508	122.417	8.840	0.010
182.383	107.294	6.111	0.010
174.260	122.542	10.428	0.010
177.821	118.793	7.730	0.010
168.636	129.792	11.156	0.010
181.008	104.420	11.586	0.010
174.385	117.543	8.833	0.010
173.947	126.292	6.103	0.009
174.697	122.043	8.754	0.009
168.824	110.919	9.098	0.009
177.259	127.667	8.308	0.009
181.070	117.418	7.589	0.009
180.133	106.794	11.500	0.009
177.509	119.793	9.529	0.009
176.197	115.043	7.996	0.008
180.883	126.667	7.002	0.008
178.446	117.043	8.739	0.008
176.134	122.292	6.071	0.008
174.759	119.668	7.878	0.008
179.758	116.168	7.847	0.008
171.385	121.543	8.285	0.008
178.259	125.792	7.573	0.008
174.447	118.668	7.706	0.007
181.383	104.795	8.911	0.007
175.259	111.044	7.362	0.007
170.073	128.667	6.901	0.007
167.324	111.294	11.382	0.007
175.822	116.168	7.863	0.007
180.508	119.293	8.105	0.007
177.384	118.043	7.487	0.007
178.134	117.918	8.058	0.007
173.697	119.543	7.088	0.007
174.759	107.669	7.675	0.006
178.134	110.419	8.301	0.006
174.822	107.669	7.667	0.006
171.635	131.041	9.169	0.006
175.697	123.542	7.659	0.006
175.197	111.294	7.182	0.006
167.199	114.543	6.627	0.006
182.570	120.043	6.392	0.006
177.009	118.918	7.941	0.006
171.885	124.292	11.429	0.006
179.821	119.668	11.656	0.006
174.697	113.044	7.698	0.006
176.197	107.669	7.698	0.006
172.573	122.043	6.924	0.006
167.761	129.542	6.838	0.006
179.446	117.293	8.074	0.006
170.823	122.417	11.562	0.006
180.571	114.918	7.996	0.006
177.134	121.168	8.348	0.006
167.636	119.043	11.594	0.006
176.322	119.043	8.418	0.006
178.384	118.918	7.824	0.006
174.385	120.418	6.369	0.006
172.073	125.417	6.228	0.005
176.884	127.917	8.379	0.005
170.511	113.919	8.402	0.005
173.885	109.794	8.707	0.005
171.198	121.168	11.852	0.005
177.634	116.543	7.722	0.005
177.571	116.293	7.847	0.005
167.761	109.794	9.357	0.005
171.323	105.295	10.827	0.005
175.509	117.793	8.825	0.005
181.133	115.168	8.066	0.005
177.571	131.291	10.710	0.005
172.135	121.918	6.314	0.005
178.696	121.793	8.668	0.005
178.134	111.419	7.190	0.005
171.573	116.293	7.855	0.005
180.820	122.168	7.518	0.005
174.947	130.292	10.108	0.005
176.759	116.043	8.488	0.005
172.698	126.167	6.197	0.005
169.511	120.793	8.089	0.005
172.698	121.043	8.332	0.005
173.572	112.169	7.620	0.005
180.945	121.668	8.692	0.005
175.322	119.043	7.800	0.005
178.883	111.419	10.342	0.005
176.572	116.293	7.792	0.005
174.822	108.419	7.479	0.005
167.636	125.917	10.381	0.005
170.136	111.169	6.963	0.005
167.824	105.295	6.807	0.005
174.135	114.418	10.929	0.005
