# Supplementary material for: Structural and regulatory insights into the glideosome-associated connector from Toxoplasma gondii
Source: eLife. 2023 Apr 4;12:e86049. doi: 10.7554/eLife.86049 (PMC10125020; doi:10.7554/eLife.86049)
Supplement: Figure 1—source data 1. — wwPDB X-ray structure validation; MTZ file for TgGAC X-ray diffraction data and final refined PDB file for TgGAC from X-ray diffraction. [file elife-86049-fig1-data1.zip › Figure 1-source data 1/NOE assignment and NMR structure/peak_lists/CBCAcoNH_hncocacb_all.peaks]

# Number of dimensions 3
#FORMAT xeasy3D
#INAME 1 C
#INAME 2 N
#INAME 3 HN
#SPECTRUM CBCAcoNH C N HN
      1  29.051 108.446   7.240 1 U   -1.516e+08  0.000e+00 e 0     0     0     0 #QU 1.000
      2  59.557 118.163   8.050 1 U   5.391e+07  0.000e+00 e 0     0     0     0 #QU 1.000
      3  41.526 121.408   7.249 1 U   -4.128e+07  0.000e+00 e 0     0     0     0 #QU 1.000
      4  39.730 116.601   8.600 1 U   -1.871e+07  0.000e+00 e 0     0     0     0 #QU 1.000
      5  39.101 108.834   8.019 1 U   -2.917e+07  0.000e+00 e 0     0     0     0 #QU 1.000
      6  55.086 121.011   8.561 1 U   3.942e+07  0.000e+00 e 0     0     0     0 #QU 1.000
      7  30.931 121.789   6.312 1 U   -5.102e+07  0.000e+00 e 0     0     0     0 #QU 1.000
      8  55.824 118.038   7.917 1 U   6.087e+07  0.000e+00 e 0     0     0     0 #QU 1.000
      9  54.954 116.600   8.603 1 U   2.431e+07  0.000e+00 e 0     0     0     0 #QU 1.000
     10  54.886 121.279   8.083 1 U   5.934e+07  0.000e+00 e 0     0     0     0 #QU 1.000
     11  30.337 118.427   8.477 1 U   -2.756e+07  0.000e+00 e 0     0     0     0 #QU 1.000
     12  35.265 118.021   8.989 1 U   -2.719e+07  0.000e+00 e 0     0     0     0 #QU 1.000
     13  33.225 108.298   7.474 1 U   -4.296e+07  0.000e+00 e 0     0     0     0 #QU 1.000
     14  23.051 119.464   8.673 1 U   -2.467e+07  0.000e+00 e 0     0     0     0 #QU 1.000
     15  23.279 119.405   8.675 1 U   -2.035e+07  0.000e+00 e 0     0     0     0 #QU 1.000
     16  33.469 117.523   7.992 1 U   -3.161e+07  0.000e+00 e 0     0     0     0 #QU 1.000
     17  33.396 111.937   6.851 1 U   4.753e+07  0.000e+00 e 0     0     0     0 #QU 1.000
     18  33.857 116.350   7.854 1 U   -7.228e+07  0.000e+00 e 0     0     0     0 #QU 1.000
     19  32.330 119.713   8.038 1 U   -3.013e+07  0.000e+00 e 0     0     0     0 #QU 1.000
     20  56.835 120.242   8.188 1 U   5.066e+07  0.000e+00 e 0     0     0     0 #QU 1.000
     21  42.063 118.015   7.914 1 U   -6.164e+07  0.000e+00 e 0     0     0     0 #QU 1.000
     22  29.028 108.434   6.574 1 U   -1.338e+08  0.000e+00 e 0     0     0     0 #QU 1.000
     23  40.587 116.479   7.736 1 U   -4.176e+07  0.000e+00 e 0     0     0     0 #QU 1.000
     24  32.452 119.722   7.884 1 U   -4.519e+07  0.000e+00 e 0     0     0     0 #QU 1.000
     25  32.269 127.755   8.399 1 U   -4.500e+07  0.000e+00 e 0     0     0     0 #QU 1.000
     26  50.100 115.945   8.899 1 U   2.742e+07  0.000e+00 e 0     0     0     0 #QU 1.000
     27  67.701 116.736   8.405 1 U   5.195e+07  0.000e+00 e 0     0     0     0 #QU 1.000
     28  39.685 122.186   8.095 1 U   -4.782e+07  0.000e+00 e 0     0     0     0 #QU 1.000
     29  34.528 120.241   8.192 1 U   -4.823e+07  0.000e+00 e 0     0     0     0 #QU 1.000
     30  39.242 125.555   7.570 1 U   -4.112e+08  0.000e+00 e 0     0     0     0 #QU 1.000
     31  52.796 108.835   8.015 1 U   1.762e+07  0.000e+00 e 0     0     0     0 #QU 0.999
     32  54.050 121.009   8.345 1 U   2.542e+07  0.000e+00 e 0     0     0     0 #QU 0.999
     33  55.241 119.067   7.937 1 U   3.490e+07  0.000e+00 e 0     0     0     0 #QU 0.999
     34  30.798 122.835   8.039 1 U   -2.141e+07  0.000e+00 e 0     0     0     0 #QU 0.999
     35  36.602 123.482   7.194 1 U   -3.779e+07  0.000e+00 e 0     0     0     0 #QU 0.999
     36  69.897 121.769   7.622 1 U   -2.447e+07  0.000e+00 e 0     0     0     0 #QU 0.999
     37  29.338 109.873   7.951 1 U   -4.422e+07  0.000e+00 e 0     0     0     0 #QU 0.999
     38  65.940 125.297  11.768 1 U   2.130e+07  0.000e+00 e 0     0     0     0 #QU 0.999
     39  66.177 125.263  11.763 1 U   1.554e+07  0.000e+00 e 0     0     0     0 #QU 0.999
     40  54.864 106.762   7.568 1 U   2.324e+07  0.000e+00 e 0     0     0     0 #QU 0.999
     41  57.506 122.186   8.097 1 U   4.181e+07  0.000e+00 e 0     0     0     0 #QU 0.999
     42  52.971 112.353   6.806 1 U   -1.034e+08  0.000e+00 e 0     0     0     0 #QU 0.999
     43  39.051 113.630   7.772 1 U   2.963e+07  0.000e+00 e 0     0     0     0 #QU 0.999
     44  42.365 118.137   7.491 1 U   -2.184e+07  0.000e+00 e 0     0     0     0 #QU 0.999
     45  61.426 115.186   8.006 1 U   4.637e+07  0.000e+00 e 0     0     0     0 #QU 0.999
     46  39.210 112.334   6.807 1 U   6.641e+07  0.000e+00 e 0     0     0     0 #QU 0.999
     47  72.494 117.649   8.836 1 U   -2.771e+07  0.000e+00 e 0     0     0     0 #QU 0.999
     48  60.514 130.876   9.216 1 U   2.473e+07  0.000e+00 e 0     0     0     0 #QU 0.999
     49  19.253 114.538   7.090 1 U   -6.206e+07  0.000e+00 e 0     0     0     0 #QU 0.999
     50  40.206 110.780   7.863 1 U   -2.776e+07  0.000e+00 e 0     0     0     0 #QU 0.999
     51  30.066 121.149   7.336 1 U   -3.341e+07  0.000e+00 e 0     0     0     0 #QU 0.999
     52  52.992 112.339   7.483 1 U   -6.647e+07  0.000e+00 e 0     0     0     0 #QU 0.999
     53  55.830 109.873   7.948 1 U   4.037e+07  0.000e+00 e 0     0     0     0 #QU 0.999
     54  52.804 113.632   6.889 1 U   -6.473e+07  0.000e+00 e 0     0     0     0 #QU 0.999
     55  62.258 117.259   8.066 1 U   2.366e+07  0.000e+00 e 0     0     0     0 #QU 0.999
     56  29.337 120.630   8.821 1 U   -3.130e+07  0.000e+00 e 0     0     0     0 #QU 0.999
     57  52.896 125.556   7.570 1 U   2.935e+08  0.000e+00 e 0     0     0     0 #QU 0.999
     58  22.291 115.951   8.897 1 U   -3.121e+07  0.000e+00 e 0     0     0     0 #QU 0.999
     59  37.601 111.297   7.160 1 U   -2.328e+07  0.000e+00 e 0     0     0     0 #QU 0.999
     60  39.446 121.927   8.358 1 U   -4.426e+07  0.000e+00 e 0     0     0     0 #QU 0.999
     61  29.595 122.185   7.531 1 U   -5.053e+07  0.000e+00 e 0     0     0     0 #QU 0.999
     62  61.389 119.842   7.085 1 U   6.226e+07  0.000e+00 e 0     0     0     0 #QU 0.999
     63  60.128 119.731   7.883 1 U   5.130e+07  0.000e+00 e 0     0     0     0 #QU 0.999
     64  30.540 119.595   8.408 1 U   -2.957e+07  0.000e+00 e 0     0     0     0 #QU 0.999
     65  58.040 116.337   7.855 1 U   7.546e+07  0.000e+00 e 0     0     0     0 #QU 0.999
     66  56.788 119.593   8.410 1 U   3.535e+07  0.000e+00 e 0     0     0     0 #QU 0.999
     67  19.353 121.279   8.085 1 U   -6.009e+07  0.000e+00 e 0     0     0     0 #QU 0.999
     68  18.743 117.519   8.139 1 U   -4.340e+07  0.000e+00 e 0     0     0     0 #QU 0.999
     69  32.243 121.668   8.280 1 U   -2.181e+07  0.000e+00 e 0     0     0     0 #QU 0.999
     70  67.099 119.205   8.026 1 U   4.690e+07  0.000e+00 e 0     0     0     0 #QU 0.999
     71  55.137 115.316   7.362 1 U   1.591e+07  0.000e+00 e 0     0     0     0 #QU 0.999
     72  31.186 119.852   7.085 1 U   -6.193e+07  0.000e+00 e 0     0     0     0 #QU 0.999
     73  55.285 115.332   7.353 1 U   1.977e+07  0.000e+00 e 0     0     0     0 #QU 0.999
     74  46.950 118.558   7.702 1 U   -1.644e+07  0.000e+00 e 0     0     0     0 #QU 0.999
     75  65.337 115.286   8.914 1 U   2.767e+07  0.000e+00 e 0     0     0     0 #QU 0.999
     76  65.074 115.331   8.889 1 U   1.338e+07  0.000e+00 e 0     0     0     0 #QU 0.999
     77  55.122 118.031   8.993 1 U   3.578e+07  0.000e+00 e 0     0     0     0 #QU 0.998
     78  58.164 116.867   7.099 1 U   5.046e+07  0.000e+00 e 0     0     0     0 #QU 0.998
     79  32.489 116.846   7.099 1 U   -4.647e+07  0.000e+00 e 0     0     0     0 #QU 0.998
     80  45.980 117.131   8.516 1 U   3.605e+07  0.000e+00 e 0     0     0     0 #QU 0.998
     81  63.713 116.353   7.792 1 U   2.258e+07  0.000e+00 e 0     0     0     0 #QU 0.998
     82  56.287 118.161   7.492 1 U   2.482e+07  0.000e+00 e 0     0     0     0 #QU 0.998
     83  54.256 114.539   7.093 1 U   5.769e+07  0.000e+00 e 0     0     0     0 #QU 0.998
     84  58.991 122.056   7.531 1 U   5.712e+07  0.000e+00 e 0     0     0     0 #QU 0.998
     85  27.694 111.946   7.537 1 U   -1.992e+07  0.000e+00 e 0     0     0     0 #QU 0.998
     86  54.655 117.520   8.140 1 U   4.261e+07  0.000e+00 e 0     0     0     0 #QU 0.998
     87  29.572 118.167   8.054 1 U   -4.718e+07  0.000e+00 e 0     0     0     0 #QU 0.998
     88  57.973 105.595   7.241 1 U   2.597e+07  0.000e+00 e 0     0     0     0 #QU 0.998
     89  30.664 124.906   8.971 1 U   -1.881e+07  0.000e+00 e 0     0     0     0 #QU 0.998
     90  18.802 115.317   7.366 1 U   -1.504e+07  0.000e+00 e 0     0     0     0 #QU 0.998
     91  18.895 115.281   7.353 1 U   -1.819e+07  0.000e+00 e 0     0     0     0 #QU 0.998
     92  19.015 115.255   7.345 1 U   -1.506e+07  0.000e+00 e 0     0     0     0 #QU 0.998
     93  59.875 119.594   8.040 1 U   2.908e+07  0.000e+00 e 0     0     0     0 #QU 0.998
     94  18.295 119.075   7.931 1 U   -3.301e+07  0.000e+00 e 0     0     0     0 #QU 0.998
     95  32.360 115.187   8.006 1 U   -3.666e+07  0.000e+00 e 0     0     0     0 #QU 0.998
     96  31.927 115.317   8.895 1 U   -1.490e+07  0.000e+00 e 0     0     0     0 #QU 0.998
     97  39.122 111.928   8.050 1 U   -2.098e+07  0.000e+00 e 0     0     0     0 #QU 0.998
     98  39.548 113.110   7.667 1 U   -3.055e+07  0.000e+00 e 0     0     0     0 #QU 0.998
     99  31.704 119.205   8.025 1 U   -3.808e+07  0.000e+00 e 0     0     0     0 #QU 0.998
    100  27.697 111.947   6.851 1 U   -5.669e+07  0.000e+00 e 0     0     0     0 #QU 0.998
    101  32.111 115.285   8.917 1 U   -2.028e+07  0.000e+00 e 0     0     0     0 #QU 0.998
    102  58.518 118.804   7.668 1 U   3.961e+07  0.000e+00 e 0     0     0     0 #QU 0.998
    103  41.418 116.086   7.553 1 U   -1.611e+07  0.000e+00 e 0     0     0     0 #QU 0.998
    104  53.946 118.565   7.703 1 U   1.474e+07  0.000e+00 e 0     0     0     0 #QU 0.998
    105  57.673 112.184   7.626 1 U   3.804e+07  0.000e+00 e 0     0     0     0 #QU 0.997
    106  62.464 121.772   6.310 1 U   3.985e+07  0.000e+00 e 0     0     0     0 #QU 0.997
    107  30.263 116.074   7.551 1 U   -1.203e+07  0.000e+00 e 0     0     0     0 #QU 0.997
    108  30.062 116.092   7.572 1 U   -1.367e+07  0.000e+00 e 0     0     0     0 #QU 0.997
    109  64.956 116.365   7.717 1 U   2.222e+07  0.000e+00 e 0     0     0     0 #QU 0.997
    110  32.354 125.299  11.763 1 U   -1.689e+07  0.000e+00 e 0     0     0     0 #QU 0.997
    111  35.762 107.539   7.806 1 U   -1.286e+07  0.000e+00 e 0     0     0     0 #QU 0.997
    112  31.707 116.742   8.406 1 U   -3.779e+07  0.000e+00 e 0     0     0     0 #QU 0.997
    113  31.278 112.205   7.623 1 U   -3.662e+07  0.000e+00 e 0     0     0     0 #QU 0.997
    114  56.994 122.466   8.372 1 U   2.167e+07  0.000e+00 e 0     0     0     0 #QU 0.997
    115  56.797 122.446   8.381 1 U   1.887e+07  0.000e+00 e 0     0     0     0 #QU 0.997
    116  18.622 121.027   8.560 1 U   -3.929e+07  0.000e+00 e 0     0     0     0 #QU 0.997
    117  34.521 108.447   7.240 1 U   1.264e+08  0.000e+00 e 0     0     0     0 #QU 0.997
    118  29.065 121.660   8.671 1 U   -3.025e+07  0.000e+00 e 0     0     0     0 #QU 0.996
    119  20.381 107.640   7.678 1 U   -3.846e+07  0.000e+00 e 0     0     0     0 #QU 0.996
    120  60.615 119.722   9.538 1 U   2.018e+07  0.000e+00 e 0     0     0     0 #QU 0.996
    121  31.889 117.909   7.802 1 U   -2.361e+07  0.000e+00 e 0     0     0     0 #QU 0.996
    122  27.608 118.943   7.803 1 U   -2.443e+07  0.000e+00 e 0     0     0     0 #QU 0.996
    123  58.166 121.927   8.358 1 U   3.965e+07  0.000e+00 e 0     0     0     0 #QU 0.996
    124  57.864 116.475   7.738 1 U   4.288e+07  0.000e+00 e 0     0     0     0 #QU 0.996
    125  65.907 117.909   7.803 1 U   2.729e+07  0.000e+00 e 0     0     0     0 #QU 0.996
    126  41.712 106.773   7.568 1 U   -2.481e+07  0.000e+00 e 0     0     0     0 #QU 0.996
    127  54.437 113.763   6.818 1 U   -1.316e+07  0.000e+00 e 0     0     0     0 #QU 0.996
    128  35.843 125.168   9.117 1 U   -2.479e+07  0.000e+00 e 0     0     0     0 #QU 0.996
    129  53.410 110.779   7.863 1 U   2.103e+07  0.000e+00 e 0     0     0     0 #QU 0.996
    130  55.931 121.797   8.131 1 U   1.165e+07  0.000e+00 e 0     0     0     0 #QU 0.996
    131  57.488 108.317   7.474 1 U   4.300e+07  0.000e+00 e 0     0     0     0 #QU 0.996
    132  18.081 121.408   7.324 1 U   -6.305e+07  0.000e+00 e 0     0     0     0 #QU 0.996
    133  31.750 111.160   7.359 1 U   -2.619e+07  0.000e+00 e 0     0     0     0 #QU 0.996
    134  59.797 117.521   7.991 1 U   3.866e+07  0.000e+00 e 0     0     0     0 #QU 0.995
    135  59.559 122.838   8.039 1 U   2.167e+07  0.000e+00 e 0     0     0     0 #QU 0.995
    136  60.988 124.924   8.969 1 U   1.988e+07  0.000e+00 e 0     0     0     0 #QU 0.995
    137  56.615 111.941   8.046 1 U   1.551e+07  0.000e+00 e 0     0     0     0 #QU 0.995
    138  29.304 111.949   6.678 1 U   -9.181e+06  0.000e+00 e 0     0     0     0 #QU 0.995
    139  29.520 111.970   6.669 1 U   -1.001e+07  0.000e+00 e 0     0     0     0 #QU 0.995
    140  40.849 121.020   8.345 1 U   -3.023e+07  0.000e+00 e 0     0     0     0 #QU 0.995
    141  62.196 121.771   7.624 1 U   1.817e+07  0.000e+00 e 0     0     0     0 #QU 0.994
    142  33.293 111.941   6.667 1 U   8.419e+06  0.000e+00 e 0     0     0     0 #QU 0.994
    143  57.717 111.170   7.375 1 U   2.084e+07  0.000e+00 e 0     0     0     0 #QU 0.994
    144  57.859 111.115   7.357 1 U   2.431e+07  0.000e+00 e 0     0     0     0 #QU 0.994
    145  58.404 118.427   8.477 1 U   2.903e+07  0.000e+00 e 0     0     0     0 #QU 0.994
    146  45.053 123.746   8.633 1 U   -1.378e+07  0.000e+00 e 0     0     0     0 #QU 0.994
    147  60.739 117.633   8.836 1 U   2.690e+07  0.000e+00 e 0     0     0     0 #QU 0.993
    148  45.835 118.954   8.369 1 U   2.137e+07  0.000e+00 e 0     0     0     0 #QU 0.992
    149  58.642 118.297   7.681 1 U   3.974e+07  0.000e+00 e 0     0     0     0 #QU 0.992
    150  63.154 119.205   8.048 1 U   2.112e+07  0.000e+00 e 0     0     0     0 #QU 0.992
    151  57.250 111.364   9.382 1 U   6.354e+06  0.000e+00 e 0     0     0     0 #QU 0.991
    152  54.125 112.603   7.091 1 U   -1.505e+07  0.000e+00 e 0     0     0     0 #QU 0.991
    153  39.051 113.623   6.890 1 U   4.306e+07  0.000e+00 e 0     0     0     0 #QU 0.991
    154  28.939 107.929   7.242 1 U   -1.371e+07  0.000e+00 e 0     0     0     0 #QU 0.991
    155  58.277 126.729   8.030 1 U   1.024e+07  0.000e+00 e 0     0     0     0 #QU 0.991
    156  29.389 111.951   7.305 1 U   -8.820e+06  0.000e+00 e 0     0     0     0 #QU 0.991
    157  62.657 128.148   8.445 1 U   1.613e+07  0.000e+00 e 0     0     0     0 #QU 0.991
    158  36.412 126.724   8.039 1 U   -7.648e+06  0.000e+00 e 0     0     0     0 #QU 0.990
    159  30.039 118.816   7.669 1 U   -3.924e+07  0.000e+00 e 0     0     0     0 #QU 0.989
    160  57.191 107.541   7.803 1 U   1.736e+07  0.000e+00 e 0     0     0     0 #QU 0.988
    161  34.494 107.929   7.241 1 U   1.177e+07  0.000e+00 e 0     0     0     0 #QU 0.988
    162  54.319 121.667   8.283 1 U   2.204e+07  0.000e+00 e 0     0     0     0 #QU 0.987
    163  33.428 111.924   7.536 1 U   1.606e+07  0.000e+00 e 0     0     0     0 #QU 0.987
    164  54.878 121.408   7.326 1 U   6.370e+07  0.000e+00 e 0     0     0     0 #QU 0.987
    165  38.711 117.261   8.070 1 U   -1.880e+07  0.000e+00 e 0     0     0     0 #QU 0.987
    166  52.780 113.632   7.774 1 U   -4.613e+07  0.000e+00 e 0     0     0     0 #QU 0.987
    167  59.838 120.631   8.821 1 U   3.587e+07  0.000e+00 e 0     0     0     0 #QU 0.986
    168  39.909 122.445   8.376 1 U   -2.561e+07  0.000e+00 e 0     0     0     0 #QU 0.985
    169  36.043 130.907   9.217 1 U   -2.504e+07  0.000e+00 e 0     0     0     0 #QU 0.985
    170  59.367 121.668   8.672 1 U   3.105e+07  0.000e+00 e 0     0     0     0 #QU 0.985
    171  57.482 130.741   7.521 1 U   1.141e+07  0.000e+00 e 0     0     0     0 #QU 0.985
    172  57.662 130.748   7.511 1 U   1.329e+07  0.000e+00 e 0     0     0     0 #QU 0.985
    173  31.020 116.353   7.798 1 U   -1.843e+07  0.000e+00 e 0     0     0     0 #QU 0.983
    174  28.981 107.932   6.575 1 U   -1.106e+07  0.000e+00 e 0     0     0     0 #QU 0.982
    175  56.330 123.482   7.195 1 U   3.625e+07  0.000e+00 e 0     0     0     0 #QU 0.981
    176  30.299 118.298   7.683 1 U   -3.049e+07  0.000e+00 e 0     0     0     0 #QU 0.980
    177  54.587 123.745   8.629 1 U   1.506e+07  0.000e+00 e 0     0     0     0 #QU 0.980
    178  34.519 108.447   6.575 1 U   1.145e+08  0.000e+00 e 0     0     0     0 #QU 0.979
    179  30.350 121.794   8.126 1 U   -1.093e+07  0.000e+00 e 0     0     0     0 #QU 0.979
    180  39.213 112.335   7.483 1 U   4.387e+07  0.000e+00 e 0     0     0     0 #QU 0.978
    181  57.487 116.105   7.567 1 U   1.988e+07  0.000e+00 e 0     0     0     0 #QU 0.978
    182  53.718 107.669   7.674 1 U   3.898e+07  0.000e+00 e 0     0     0     0 #QU 0.978
    183  57.851 116.072   7.548 1 U   2.071e+07  0.000e+00 e 0     0     0     0 #QU 0.978
    184  40.883 111.359   9.385 1 U   -4.871e+06  0.000e+00 e 0     0     0     0 #QU 0.977
    185  55.121 120.056   9.241 1 U   9.826e+06  0.000e+00 e 0     0     0     0 #QU 0.977
    186  30.530 130.740   7.513 1 U   -1.446e+07  0.000e+00 e 0     0     0     0 #QU 0.977
    187  33.112 105.595   7.240 1 U   -2.404e+07  0.000e+00 e 0     0     0     0 #QU 0.973
    188  31.876 122.058   8.772 1 U   -9.429e+06  0.000e+00 e 0     0     0     0 #QU 0.973
    189  35.065 125.548   7.574 1 U   -5.448e+06  0.000e+00 e 0     0     0     0 #QU 0.969
    190  34.699 125.611   7.575 1 U   -7.002e+06  0.000e+00 e 0     0     0     0 #QU 0.969
    191  55.134 125.172   9.114 1 U   2.238e+07  0.000e+00 e 0     0     0     0 #QU 0.969
    192  28.907 119.854   9.541 1 U   -1.217e+07  0.000e+00 e 0     0     0     0 #QU 0.962
    193  54.419 113.760   7.639 1 U   -1.708e+07  0.000e+00 e 0     0     0     0 #QU 0.962
    194  55.135 118.110   8.155 1 U   8.100e+06  0.000e+00 e 0     0     0     0 #QU 0.962
    195  65.915 118.743   9.277 1 U   -4.298e+06  0.000e+00 e 0     0     0     0 #QU 0.958
    196  65.722 118.687   9.266 1 U   -5.084e+06  0.000e+00 e 0     0     0     0 #QU 0.958
    197  55.544 125.563   8.313 1 U   1.138e+07  0.000e+00 e 0     0     0     0 #QU 0.957
    198  62.172 127.759   8.399 1 U   3.615e+07  0.000e+00 e 0     0     0     0 #QU 0.954
    199  54.020 112.613   6.850 1 U   -1.317e+07  0.000e+00 e 0     0     0     0 #QU 0.953
    200  50.769 125.565   7.569 1 U   7.336e+06  0.000e+00 e 0     0     0     0 #QU 0.953
    201  54.254 112.662   6.848 1 U   -1.052e+07  0.000e+00 e 0     0     0     0 #QU 0.953
    202  40.788 112.613   6.849 1 U   9.104e+06  0.000e+00 e 0     0     0     0 #QU 0.951
    203  61.002 111.289   7.158 1 U   2.697e+07  0.000e+00 e 0     0     0     0 #QU 0.949
    204  50.457 119.464   8.672 1 U   2.310e+07  0.000e+00 e 0     0     0     0 #QU 0.948
    205  36.798 125.579   7.568 1 U   -4.696e+06  0.000e+00 e 0     0     0     0 #QU 0.947
    206  36.583 125.558   7.572 1 U   -4.733e+06  0.000e+00 e 0     0     0     0 #QU 0.947
    207  33.320 111.428   6.849 1 U   8.165e+06  0.000e+00 e 0     0     0     0 #QU 0.944
    208  38.806 113.630   6.817 1 U   9.065e+06  0.000e+00 e 0     0     0     0 #QU 0.944
    209  38.611 120.965   7.749 1 U   -5.610e+06  0.000e+00 e 0     0     0     0 #QU 0.943
    210  38.442 120.923   7.777 1 U   -4.907e+06  0.000e+00 e 0     0     0     0 #QU 0.943
    211  34.518 107.929   6.575 1 U   9.145e+06  0.000e+00 e 0     0     0     0 #QU 0.941
    212  43.194 107.155   6.887 1 U   7.544e+06  0.000e+00 e 0     0     0     0 #QU 0.937
    213  43.391 107.183   6.865 1 U   7.636e+06  0.000e+00 e 0     0     0     0 #QU 0.937
    214  43.440 107.175   6.903 1 U   6.464e+06  0.000e+00 e 0     0     0     0 #QU 0.937
    215  38.882 113.671   7.639 1 U   1.324e+07  0.000e+00 e 0     0     0     0 #QU 0.936
    216  38.645 113.633   7.636 1 U   1.018e+07  0.000e+00 e 0     0     0     0 #QU 0.936
    217  53.261 120.963   7.770 1 U   4.690e+06  0.000e+00 e 0     0     0     0 #QU 0.932
    218  52.818 113.113   6.889 1 U   -7.362e+06  0.000e+00 e 0     0     0     0 #QU 0.925
    219  54.278 121.408   7.248 1 U   3.013e+07  0.000e+00 e 0     0     0     0 #QU 0.918
    220  36.084 128.149   8.450 1 U   -1.489e+07  0.000e+00 e 0     0     0     0 #QU 0.916
    221  36.340 128.111   8.447 1 U   -1.503e+07  0.000e+00 e 0     0     0     0 #QU 0.916
    222  39.219 111.946   6.806 1 U   6.805e+06  0.000e+00 e 0     0     0     0 #QU 0.905
    223  43.894 126.723   7.732 1 U   1.762e+07  0.000e+00 e 0     0     0     0 #QU 0.895
    224  27.713 111.429   6.848 1 U   -9.275e+06  0.000e+00 e 0     0     0     0 #QU 0.891
    225  63.840 126.204   6.544 1 U   7.058e+06  0.000e+00 e 0     0     0     0 #QU 0.891
    226  40.841 112.595   7.084 1 U   9.405e+06  0.000e+00 e 0     0     0     0 #QU 0.889
    227  33.298 111.970   7.300 1 U   5.380e+06  0.000e+00 e 0     0     0     0 #QU 0.887
    228  52.816 113.113   7.674 1 U   1.631e+07  0.000e+00 e 0     0     0     0 #QU 0.886
    229  57.742 118.946   7.805 1 U   1.943e+07  0.000e+00 e 0     0     0     0 #QU 0.886
    230  53.029 113.072   7.662 1 U   1.827e+07  0.000e+00 e 0     0     0     0 #QU 0.886
    231  32.654 119.140   8.039 1 U   -1.513e+07  0.000e+00 e 0     0     0     0 #QU 0.856
    232  54.685 120.246   8.310 1 U   6.159e+06  0.000e+00 e 0     0     0     0 #QU 0.849
    233  52.951 111.946   7.484 1 U   -6.238e+06  0.000e+00 e 0     0     0     0 #QU 0.833
    234  57.091 122.059   8.773 1 U   8.147e+06  0.000e+00 e 0     0     0     0 #QU 0.822
    235  35.251 119.991   9.245 1 U   -8.773e+06  0.000e+00 e 0     0     0     0 #QU 0.813
    236  48.582 125.664   7.574 1 U   8.870e+06  0.000e+00 e 0     0     0     0 #QU 0.782
    237  48.302 125.688   7.560 1 U   7.588e+06  0.000e+00 e 0     0     0     0 #QU 0.782
    238  48.805 125.651   7.575 1 U   7.148e+06  0.000e+00 e 0     0     0     0 #QU 0.782
    239  35.344 120.271   8.311 1 U   -5.723e+06  0.000e+00 e 0     0     0     0 #QU 0.750
    240  52.945 111.817   6.810 1 U   -1.182e+07  0.000e+00 e 0     0     0     0 #QU 0.741
    241  73.106 121.159   8.030 1 U   -6.831e+06  0.000e+00 e 0     0     0     0 #QU 0.739
    242  39.217 111.946   7.482 1 U   3.822e+06  0.000e+00 e 0     0     0     0 #QU 0.736
    243  36.371 128.295   9.046 1 U   -3.554e+06  0.000e+00 e 0     0     0     0 #QU 0.735
    244  24.731 115.214   7.905 1 U   5.766e+06  0.000e+00 e 0     0     0     0 #QU 0.731
    245  62.315 105.494   7.272 1 U   -2.820e+06  0.000e+00 e 0     0     0     0 #QU 0.699
    246  62.126 105.475   7.275 1 U   -2.383e+06  0.000e+00 e 0     0     0     0 #QU 0.699
    247  24.745 114.803   8.351 1 U   4.376e+06  0.000e+00 e 0     0     0     0 #QU 0.676
    248  35.927 108.445   6.569 1 U   -3.584e+06  0.000e+00 e 0     0     0     0 #QU 0.661
    249  73.156 122.112   8.157 1 U   -3.446e+06  0.000e+00 e 0     0     0     0 #QU 0.637
    250  31.034 125.694   7.571 1 U   -3.936e+06  0.000e+00 e 0     0     0     0 #QU 0.549
    251  73.332 122.465   8.083 1 U   -3.353e+06  0.000e+00 e 0     0     0     0 #QU 0.540
    252  73.109 122.434   8.086 1 U   -3.326e+06  0.000e+00 e 0     0     0     0 #QU 0.540
    253  30.351 116.617   8.400 1 U   -2.724e+06  0.000e+00 e 0     0     0     0 #QU 0.520
    254  31.597 116.353   7.714 1 U   -2.049e+07  0.000e+00 e 0     0     0     0 #QU 0.486
    255  73.090 123.223   8.191 1 U   -3.857e+06  0.000e+00 e 0     0     0     0 #QU 0.478
    256  54.102 116.613   9.388 1 U   5.713e+06  0.000e+00 e 0     0     0     0 #QU 0.477
    257  25.034 121.927   8.011 1 U   3.437e+06  0.000e+00 e 0     0     0     0 #QU 0.415
    258  33.473 125.686   8.316 1 U   -1.129e+07  0.000e+00 e 0     0     0     0 #QU 0.413
    259  31.597 108.447   6.580 1 U   4.699e+06  0.000e+00 e 0     0     0     0 #QU 0.406
    260  39.099 111.817   6.807 1 U   7.517e+06  0.000e+00 e 0     0     0     0 #QU 0.395
    261  43.318 128.667  10.178 1 U   2.749e+06  0.000e+00 e 0     0     0     0 #QU 0.379
    262  37.224 120.760  10.600 1 U   3.129e+06  0.000e+00 e 0     0     0     0 #QU 0.370
    263  22.689 127.371   6.118 1 U   -2.967e+06  0.000e+00 e 0     0     0     0 #QU 0.337
    264  46.600 112.465   7.479 1 U   -2.286e+06  0.000e+00 e 0     0     0     0 #QU 0.333
    265  46.366 112.983   6.885 1 U   -2.315e+06  0.000e+00 e 0     0     0     0 #QU 0.308
    266  33.238 108.447   6.580 1 U   7.081e+06  0.000e+00 e 0     0     0     0 #QU 0.281
    267  39.099 113.372   9.529 1 U   -3.003e+06  0.000e+00 e 0     0     0     0 #QU 0.265
    268  39.099 113.113   6.893 1 U   5.494e+06  0.000e+00 e 0     0     0     0 #QU 0.254
    269  21.283 107.021  11.789 1 U   -2.950e+06  0.000e+00 e 0     0     0     0 #QU 0.245
    270  31.363 125.556   6.126 1 U   -3.148e+06  0.000e+00 e 0     0     0     0 #QU 0.240
    271  39.333 125.038   7.581 1 U   4.423e+06  0.000e+00 e 0     0     0     0 #QU 0.231
    272  57.384 117.650   6.376 1 U   -3.374e+06  0.000e+00 e 0     0     0     0 #QU 0.228
    273  16.360 121.149   8.035 1 U   3.997e+06  0.000e+00 e 0     0     0     0 #QU 0.228
    274  28.316 112.076   6.721 1 U   -2.876e+06  0.000e+00 e 0     0     0     0 #QU 0.224
    275  62.072 128.278   9.052 1 U   4.399e+06  0.000e+00 e 0     0     0     0 #QU 0.214
    276  74.028 127.565  11.848 1 U   -2.549e+06  0.000e+00 e 0     0     0     0 #QU 0.208
    277  48.710 121.149   9.012 1 U   2.589e+06  0.000e+00 e 0     0     0     0 #QU 0.200
    278  31.129 113.243   8.105 1 U   -3.525e+06  0.000e+00 e 0     0     0     0 #QU 0.184
    279  33.004 126.204   6.541 1 U   -6.101e+06  0.000e+00 e 0     0     0     0 #QU 0.183
    280  57.149 118.686   9.271 1 U   2.896e+06  0.000e+00 e 0     0     0     0 #QU 0.167
    281  29.956 118.038   7.800 1 U   -2.583e+06  0.000e+00 e 0     0     0     0 #QU 0.161
    282  56.915 113.113   8.105 1 U   4.149e+06  0.000e+00 e 0     0     0     0 #QU 0.160
    283  47.772 119.983   9.208 1 U   -2.895e+06  0.000e+00 e 0     0     0     0 #QU 0.149
    284  15.188 115.187   8.864 1 U   2.499e+06  0.000e+00 e 0     0     0     0 #QU 0.146
    285  33.004 107.929   6.580 1 U   2.190e+06  0.000e+00 e 0     0     0     0 #QU 0.142
    286  20.580 106.503   7.925 1 U   -2.457e+06  0.000e+00 e 0     0     0     0 #QU 0.138
    287  61.838 128.278   9.059 1 U   4.685e+06  0.000e+00 e 0     0     0     0 #QU 0.133
    288  24.799 125.297   7.956 1 U   4.576e+06  0.000e+00 e 0     0     0     0 #QU 0.126
    289  51.289 127.759   9.693 1 U   -2.786e+06  0.000e+00 e 0     0     0     0 #QU 0.125
    290  31.832 105.077   6.369 1 U   3.235e+06  0.000e+00 e 0     0     0     0 #QU 0.124
    291  52.226 123.741   8.645 1 U   2.319e+06  0.000e+00 e 0     0     0     0 #QU 0.124
    292  51.758 104.688   9.388 1 U   2.445e+06  0.000e+00 e 0     0     0     0 #QU 0.124
    293  25.502 117.909   7.808 1 U   2.299e+06  0.000e+00 e 0     0     0     0 #QU 0.122
    294  39.099 113.243   9.544 1 U   -2.977e+06  0.000e+00 e 0     0     0     0 #QU 0.117
    295  25.737 117.909   7.800 1 U   2.303e+06  0.000e+00 e 0     0     0     0 #QU 0.114
    296  35.583 123.871  11.719 1 U   2.904e+06  0.000e+00 e 0     0     0     0 #QU 0.110
    297  28.784 108.317   7.456 1 U   -2.733e+06  0.000e+00 e 0     0     0     0 #QU 0.109
    298  18.235 108.058   6.666 1 U   2.791e+06  0.000e+00 e 0     0     0     0 #QU 0.107
    299  41.443 106.114  11.633 1 U   -2.924e+06  0.000e+00 e 0     0     0     0 #QU 0.106
    300  30.660 112.076   7.534 1 U   2.058e+06  0.000e+00 e 0     0     0     0 #QU 0.106
    301  50.351 125.556   8.465 1 U   -3.006e+06  0.000e+00 e 0     0     0     0 #QU 0.104
    302  66.292 122.964   8.043 1 U   2.744e+06  0.000e+00 e 0     0     0     0 #QU 0.102
    303  24.799 122.316   7.996 1 U   4.749e+06  0.000e+00 e 0     0     0     0 #QU 0.100
    304  16.595 123.223   8.183 1 U   3.716e+06  0.000e+00 e 0     0     0     0 #QU 0.099
    305  54.336 113.502   7.996 1 U   2.869e+06  0.000e+00 e 0     0     0     0 #QU 0.098
    306  22.689 117.909   6.267 1 U   2.588e+06  0.000e+00 e 0     0     0     0 #QU 0.098
    307  18.001 119.853   9.200 1 U   -2.826e+06  0.000e+00 e 0     0     0     0 #QU 0.098
    308  37.692 121.149   8.340 1 U   -2.124e+06  0.000e+00 e 0     0     0     0 #QU 0.097
    309  45.897 113.632   7.644 1 U   1.771e+06  0.000e+00 e 0     0     0     0 #QU 0.096
    310  33.238 107.929   6.572 1 U   2.202e+06  0.000e+00 e 0     0     0     0 #QU 0.094
    311  39.333 128.926  11.414 1 U   -2.527e+06  0.000e+00 e 0     0     0     0 #QU 0.094
    312  29.488 118.168   8.152 1 U   -8.353e+06  0.000e+00 e 0     0     0     0 #QU 0.092
    313  44.022 107.540   7.894 1 U   -3.323e+06  0.000e+00 e 0     0     0     0 #QU 0.090
    314  17.063 112.854   6.893 1 U   2.675e+06  0.000e+00 e 0     0     0     0 #QU 0.089
    315  61.134 122.186   7.534 1 U   -1.993e+06  0.000e+00 e 0     0     0     0 #QU 0.089
    316  31.363 120.890   8.856 1 U   -2.278e+06  0.000e+00 e 0     0     0     0 #QU 0.087
    317  25.502 107.021   6.807 1 U   -2.889e+06  0.000e+00 e 0     0     0     0 #QU 0.086
    318  33.707 110.910  11.351 1 U   -3.026e+06  0.000e+00 e 0     0     0     0 #QU 0.083
    319  46.366 112.595  11.734 1 U   -2.808e+06  0.000e+00 e 0     0     0     0 #QU 0.083
    320  32.066 119.723  11.469 1 U   2.563e+06  0.000e+00 e 0     0     0     0 #QU 0.082
    321  29.253 112.724   9.224 1 U   2.646e+06  0.000e+00 e 0     0     0     0 #QU 0.080
    322  42.850 107.151  10.045 1 U   2.800e+06  0.000e+00 e 0     0     0     0 #QU 0.079
    323  20.580 121.538   8.512 1 U   2.801e+06  0.000e+00 e 0     0     0     0 #QU 0.079
    324  68.636 114.280   6.330 1 U   -2.227e+06  0.000e+00 e 0     0     0     0 #QU 0.079
    325  46.835 111.428   9.388 1 U   1.847e+06  0.000e+00 e 0     0     0     0 #QU 0.079
    326  21.049 118.168  11.390 1 U   -2.689e+06  0.000e+00 e 0     0     0     0 #QU 0.073
    327  33.942 116.613   8.410 1 U   1.966e+06  0.000e+00 e 0     0     0     0 #QU 0.071
    328  16.360 128.278   9.896 1 U   2.549e+06  0.000e+00 e 0     0     0     0 #QU 0.070
    329  49.882 120.242   9.513 1 U   -2.876e+06  0.000e+00 e 0     0     0     0 #QU 0.069
    330  68.870 124.001   8.481 1 U   2.753e+06  0.000e+00 e 0     0     0     0 #QU 0.069
    331  21.986 116.483   6.111 1 U   3.105e+06  0.000e+00 e 0     0     0     0 #QU 0.069
    332  31.597 122.316   7.534 1 U   2.182e+06  0.000e+00 e 0     0     0     0 #QU 0.068
    333  65.588 116.742   8.402 1 U   -3.086e+06  0.000e+00 e 0     0     0     0 #QU 0.066
    334  27.143 108.317  11.453 1 U   -2.607e+06  0.000e+00 e 0     0     0     0 #QU 0.066
    335  59.962 114.409   8.121 1 U   2.992e+06  0.000e+00 e 0     0     0     0 #QU 0.065
    336  68.401 110.391   7.456 1 U   2.848e+06  0.000e+00 e 0     0     0     0 #QU 0.064
    337  18.470 110.132   9.967 1 U   2.349e+06  0.000e+00 e 0     0     0     0 #QU 0.063
    338  23.158 122.575  11.422 1 U   -2.942e+06  0.000e+00 e 0     0     0     0 #QU 0.061
    339  55.977 122.056   8.746 1 U   3.148e+06  0.000e+00 e 0     0     0     0 #QU 0.060
    340  23.627 122.964   9.709 1 U   2.757e+06  0.000e+00 e 0     0     0     0 #QU 0.060
    341  55.977 114.409   7.088 1 U   -1.966e+06  0.000e+00 e 0     0     0     0 #QU 0.060
    342  53.399 111.428   9.450 1 U   -2.154e+06  0.000e+00 e 0     0     0     0 #QU 0.058
    343  57.384 128.537   6.580 1 U   2.377e+06  0.000e+00 e 0     0     0     0 #QU 0.058
    344  71.449 121.668   7.526 1 U   2.127e+06  0.000e+00 e 0     0     0     0 #QU 0.058
    345  41.678 117.001   6.642 1 U   -2.491e+06  0.000e+00 e 0     0     0     0 #QU 0.058
    346  29.253 114.409  10.991 1 U   2.655e+06  0.000e+00 e 0     0     0     0 #QU 0.058
    347  54.336 112.076   8.058 1 U   2.130e+06  0.000e+00 e 0     0     0     0 #QU 0.057
    348  65.823 116.224   7.714 1 U   1.926e+06  0.000e+00 e 0     0     0     0 #QU 0.055
    349  66.761 123.093   9.185 1 U   2.686e+06  0.000e+00 e 0     0     0     0 #QU 0.054
    350  27.847 114.280   8.121 1 U   -2.699e+06  0.000e+00 e 0     0     0     0 #QU 0.054
    351  43.787 116.094   7.777 1 U   -2.261e+06  0.000e+00 e 0     0     0     0 #QU 0.054
    352  41.443 117.001   6.635 1 U   -2.403e+06  0.000e+00 e 0     0     0     0 #QU 0.054
    353  63.713 130.481   6.353 1 U   2.391e+06  0.000e+00 e 0     0     0     0 #QU 0.053
    354  44.725 114.539   7.096 1 U   3.392e+06  0.000e+00 e 0     0     0     0 #QU 0.053
    355  47.069 121.149   8.340 1 U   2.096e+06  0.000e+00 e 0     0     0     0 #QU 0.053
    356  26.909 124.908   9.975 1 U   2.351e+06  0.000e+00 e 0     0     0     0 #QU 0.051
    357  29.488 124.130   8.723 1 U   2.873e+06  0.000e+00 e 0     0     0     0 #QU 0.051
    358  54.102 113.113   6.893 1 U   -1.882e+06  0.000e+00 e 0     0     0     0 #QU 0.050
    359  41.443 125.686   7.573 1 U   5.185e+06  0.000e+00 e 0     0     0     0 #QU 0.050
    360  38.864 107.021   8.348 1 U   2.126e+06  0.000e+00 e 0     0     0     0 #QU 0.049
    361  28.784 111.817   7.542 1 U   2.074e+06  0.000e+00 e 0     0     0     0 #QU 0.049
    362  63.479 131.907   7.550 1 U   -2.568e+06  0.000e+00 e 0     0     0     0 #QU 0.048
    363  46.835 112.983   7.667 1 U   1.618e+06  0.000e+00 e 0     0     0     0 #QU 0.048
    364  54.102 123.871  10.272 1 U   -2.811e+06  0.000e+00 e 0     0     0     0 #QU 0.047
    365  34.879 116.613   9.396 1 U   -3.847e+06  0.000e+00 e 0     0     0     0 #QU 0.047
    366  36.755 117.909   6.087 1 U   2.435e+06  0.000e+00 e 0     0     0     0 #QU 0.047
    367  32.535 129.185   8.465 1 U   -2.562e+06  0.000e+00 e 0     0     0     0 #QU 0.046
    368  71.215 115.057  11.836 1 U   -2.456e+06  0.000e+00 e 0     0     0     0 #QU 0.044
    369  37.927 115.446  10.006 1 U   -1.931e+06  0.000e+00 e 0     0     0     0 #QU 0.043
    370  28.316 126.852  11.226 1 U   -2.816e+06  0.000e+00 e 0     0     0     0 #QU 0.043
    371  28.081 119.853   7.088 1 U   -2.194e+06  0.000e+00 e 0     0     0     0 #QU 0.043
    372  51.054 117.909   7.917 1 U   2.193e+06  0.000e+00 e 0     0     0     0 #QU 0.043
    373  27.378 114.928   8.465 1 U   2.751e+06  0.000e+00 e 0     0     0     0 #QU 0.042
    374  69.574 115.705  11.781 1 U   -2.226e+06  0.000e+00 e 0     0     0     0 #QU 0.041
    375  72.152 118.946   8.105 1 U   2.715e+06  0.000e+00 e 0     0     0     0 #QU 0.041
    376  72.621 118.038  10.389 1 U   2.667e+06  0.000e+00 e 0     0     0     0 #QU 0.040
    377  33.004 110.132  10.061 1 U   -2.482e+06  0.000e+00 e 0     0     0     0 #QU 0.040
    378  62.307 125.297  11.766 1 U   -2.334e+06  0.000e+00 e 0     0     0     0 #QU 0.040
    379  43.318 125.556   9.912 1 U   -2.359e+06  0.000e+00 e 0     0     0     0 #QU 0.040
    380  40.740 124.389   9.497 1 U   -2.644e+06  0.000e+00 e 0     0     0     0 #QU 0.040
    381  51.992 127.889   7.472 1 U   -2.520e+06  0.000e+00 e 0     0     0     0 #QU 0.040
    382  66.995 118.816   6.111 1 U   -2.531e+06  0.000e+00 e 0     0     0     0 #QU 0.039
    383  41.443 128.537   9.888 1 U   -2.165e+06  0.000e+00 e 0     0     0     0 #QU 0.039
    384  55.743 108.836   6.408 1 U   2.625e+06  0.000e+00 e 0     0     0     0 #QU 0.039
    385  38.161 132.037  11.203 1 U   2.468e+06  0.000e+00 e 0     0     0     0 #QU 0.038
    386  61.134 106.503   7.495 1 U   2.830e+06  0.000e+00 e 0     0     0     0 #QU 0.038
    387  29.956 131.907   9.271 1 U   2.615e+06  0.000e+00 e 0     0     0     0 #QU 0.038
    388  53.164 129.963   9.130 1 U   -2.919e+06  0.000e+00 e 0     0     0     0 #QU 0.038
    389  64.182 119.983   6.197 1 U   2.593e+06  0.000e+00 e 0     0     0     0 #QU 0.038
    390  16.595 106.762   6.588 1 U   2.797e+06  0.000e+00 e 0     0     0     0 #QU 0.038
    391  29.019 116.872   7.096 1 U   -2.463e+06  0.000e+00 e 0     0     0     0 #QU 0.037
    392  25.502 132.166  10.968 1 U   3.000e+06  0.000e+00 e 0     0     0     0 #QU 0.037
    393  19.408 122.316  10.358 1 U   -2.146e+06  0.000e+00 e 0     0     0     0 #QU 0.037
    394  29.488 121.020   7.644 1 U   -1.868e+06  0.000e+00 e 0     0     0     0 #QU 0.037
    395  44.725 123.482   7.190 1 U   2.126e+06  0.000e+00 e 0     0     0     0 #QU 0.036
    396  37.458 125.038   7.683 1 U   3.052e+06  0.000e+00 e 0     0     0     0 #QU 0.036
    397  27.847 107.929   7.253 1 U   -2.310e+06  0.000e+00 e 0     0     0     0 #QU 0.036
    398  36.520 110.002   6.056 1 U   2.352e+06  0.000e+00 e 0     0     0     0 #QU 0.036
    399  20.345 117.650   8.840 1 U   -2.080e+06  0.000e+00 e 0     0     0     0 #QU 0.035
    400  51.758 105.207   9.967 1 U   2.909e+06  0.000e+00 e 0     0     0     0 #QU 0.035
    401  67.464 109.613   9.036 1 U   2.829e+06  0.000e+00 e 0     0     0     0 #QU 0.035
    402  65.120 118.946   8.089 1 U   -2.102e+06  0.000e+00 e 0     0     0     0 #QU 0.035
    403  28.316 112.076   7.644 1 U   -2.235e+06  0.000e+00 e 0     0     0     0 #QU 0.035
    404  67.933 115.965  10.491 1 U   -2.506e+06  0.000e+00 e 0     0     0     0 #QU 0.034
    405  36.520 113.243   8.262 1 U   -2.153e+06  0.000e+00 e 0     0     0     0 #QU 0.034
    406  67.229 118.686   6.118 1 U   -2.418e+06  0.000e+00 e 0     0     0     0 #QU 0.034
    407  69.808 107.540   6.056 1 U   2.100e+06  0.000e+00 e 0     0     0     0 #QU 0.034
    408  27.847 115.576  11.414 1 U   2.589e+06  0.000e+00 e 0     0     0     0 #QU 0.034
    409  54.336 118.168   7.941 1 U   3.033e+06  0.000e+00 e 0     0     0     0 #QU 0.033
    410  72.152 118.946   9.912 1 U   2.958e+06  0.000e+00 e 0     0     0     0 #QU 0.033
    411  36.286 121.408   6.220 1 U   2.412e+06  0.000e+00 e 0     0     0     0 #QU 0.033
    412  41.209 128.667   9.192 1 U   -2.365e+06  0.000e+00 e 0     0     0     0 #QU 0.033
    413  51.289 112.983  10.201 1 U   2.663e+06  0.000e+00 e 0     0     0     0 #QU 0.033
    414  45.663 127.241   8.019 1 U   -2.401e+06  0.000e+00 e 0     0     0     0 #QU 0.033
    415  26.206 124.389   7.518 1 U   2.388e+06  0.000e+00 e 0     0     0     0 #QU 0.033
    416  54.571 112.335   6.658 1 U   2.963e+06  0.000e+00 e 0     0     0     0 #QU 0.033
    417  67.464 119.075   8.238 1 U   -1.772e+06  0.000e+00 e 0     0     0     0 #QU 0.033
    418  56.680 104.688   6.752 1 U   -3.000e+06  0.000e+00 e 0     0     0     0 #QU 0.033
    419  39.099 122.316   7.534 1 U   1.996e+06  0.000e+00 e 0     0     0     0 #QU 0.032
    420  38.864 107.151   8.340 1 U   2.090e+06  0.000e+00 e 0     0     0     0 #QU 0.032
    421  59.962 112.595   6.799 1 U   -2.453e+06  0.000e+00 e 0     0     0     0 #QU 0.032
    422  36.755 120.242   9.263 1 U   -2.520e+06  0.000e+00 e 0     0     0     0 #QU 0.032
    423  54.571 122.186   8.371 1 U   1.869e+06  0.000e+00 e 0     0     0     0 #QU 0.032
    424  56.915 122.186   6.079 1 U   2.703e+06  0.000e+00 e 0     0     0     0 #QU 0.032
    425  69.105 127.889  11.641 1 U   2.660e+06  0.000e+00 e 0     0     0     0 #QU 0.032
    426  32.301 108.447   7.237 1 U   4.883e+06  0.000e+00 e 0     0     0     0 #QU 0.031
    427  64.416 129.056   7.777 1 U   -2.804e+06  0.000e+00 e 0     0     0     0 #QU 0.031
    428  31.832 121.927   7.980 1 U   -2.513e+06  0.000e+00 e 0     0     0     0 #QU 0.031
    429  24.565 129.833  11.594 1 U   -2.825e+06  0.000e+00 e 0     0     0     0 #QU 0.031
    430  67.229 119.594   8.027 1 U   2.118e+06  0.000e+00 e 0     0     0     0 #QU 0.031
    431  42.381 113.761   6.079 1 U   3.030e+06  0.000e+00 e 0     0     0     0 #QU 0.030
    432  19.173 121.668  10.937 1 U   2.795e+06  0.000e+00 e 0     0     0     0 #QU 0.030
    433  48.007 116.742  11.007 1 U   2.419e+06  0.000e+00 e 0     0     0     0 #QU 0.030
    434  40.505 124.519   9.497 1 U   -2.687e+06  0.000e+00 e 0     0     0     0 #QU 0.030
    435  42.381 123.223   9.098 1 U   2.380e+06  0.000e+00 e 0     0     0     0 #QU 0.029
    436  60.900 112.595   7.589 1 U   -2.517e+06  0.000e+00 e 0     0     0     0 #QU 0.029
    437  39.568 109.484   6.071 1 U   2.691e+06  0.000e+00 e 0     0     0     0 #QU 0.029
    438  16.595 131.000   7.135 1 U   2.855e+06  0.000e+00 e 0     0     0     0 #QU 0.029
    439  74.496 123.482   8.645 1 U   -2.445e+06  0.000e+00 e 0     0     0     0 #QU 0.029
    440  66.761 123.871  11.734 1 U   2.163e+06  0.000e+00 e 0     0     0     0 #QU 0.029
    441  57.618 115.187   8.003 1 U   -2.191e+06  0.000e+00 e 0     0     0     0 #QU 0.029
    442  59.259 118.298   7.479 1 U   2.524e+06  0.000e+00 e 0     0     0     0 #QU 0.029
    443  37.224 104.559   9.865 1 U   2.835e+06  0.000e+00 e 0     0     0     0 #QU 0.028
    444  28.081 116.483   6.509 1 U   2.634e+06  0.000e+00 e 0     0     0     0 #QU 0.028
    445  22.924 126.723   8.762 1 U   -2.311e+06  0.000e+00 e 0     0     0     0 #QU 0.028
    446  34.645 116.094   7.526 1 U   -2.334e+06  0.000e+00 e 0     0     0     0 #QU 0.028
    447  15.657 122.964   7.260 1 U   2.134e+06  0.000e+00 e 0     0     0     0 #QU 0.028
    448  22.689 122.056  10.796 1 U   2.639e+06  0.000e+00 e 0     0     0     0 #QU 0.028
    449  15.657 115.705  10.084 1 U   -2.030e+06  0.000e+00 e 0     0     0     0 #QU 0.028
    450  62.775 115.187   8.003 1 U   1.725e+06  0.000e+00 e 0     0     0     0 #QU 0.028
    451  43.553 116.094   7.769 1 U   -2.334e+06  0.000e+00 e 0     0     0     0 #QU 0.028
    452  39.568 122.056   8.011 1 U   -2.879e+06  0.000e+00 e 0     0     0     0 #QU 0.028
    453  63.479 126.463   8.410 1 U   -2.742e+06  0.000e+00 e 0     0     0     0 #QU 0.028
    454  16.126 114.928   8.997 1 U   -2.182e+06  0.000e+00 e 0     0     0     0 #QU 0.027
    455  71.215 125.686  10.162 1 U   -3.055e+06  0.000e+00 e 0     0     0     0 #QU 0.027
    456  46.132 118.686  11.836 1 U   -2.410e+06  0.000e+00 e 0     0     0     0 #QU 0.026
    457  34.176 123.353  10.194 1 U   2.377e+06  0.000e+00 e 0     0     0     0 #QU 0.026
    458  39.568 117.650  10.858 1 U   -2.881e+06  0.000e+00 e 0     0     0     0 #QU 0.026
    459  34.410 107.929   6.486 1 U   2.551e+06  0.000e+00 e 0     0     0     0 #QU 0.026
    460  68.401 105.855   6.064 1 U   2.504e+06  0.000e+00 e 0     0     0     0 #QU 0.026
    461  24.096 114.668   8.129 1 U   2.451e+06  0.000e+00 e 0     0     0     0 #QU 0.026
    462  30.660 104.688   7.972 1 U   -2.164e+06  0.000e+00 e 0     0     0     0 #QU 0.026
    463  70.042 111.817   9.208 1 U   2.258e+06  0.000e+00 e 0     0     0     0 #QU 0.026
    464  31.129 117.520   6.932 1 U   2.354e+06  0.000e+00 e 0     0     0     0 #QU 0.026
    465  33.238 107.929  10.851 1 U   -2.535e+06  0.000e+00 e 0     0     0     0 #QU 0.025
    466  40.037 127.630  11.688 1 U   -2.354e+06  0.000e+00 e 0     0     0     0 #QU 0.025
    467  44.959 107.021  11.820 1 U   2.553e+06  0.000e+00 e 0     0     0     0 #QU 0.025
    468  26.206 106.244   8.770 1 U   -2.128e+06  0.000e+00 e 0     0     0     0 #QU 0.025
    469  56.915 117.520  11.860 1 U   2.281e+06  0.000e+00 e 0     0     0     0 #QU 0.025
    470  53.633 112.983   6.901 1 U   -1.819e+06  0.000e+00 e 0     0     0     0 #QU 0.025
    471  42.850 119.594  11.758 1 U   -2.746e+06  0.000e+00 e 0     0     0     0 #QU 0.025
    472  25.971 116.872   7.581 1 U   -2.650e+06  0.000e+00 e 0     0     0     0 #QU 0.025
    473  47.772 107.540   6.447 1 U   2.014e+06  0.000e+00 e 0     0     0     0 #QU 0.024
    474  36.989 125.945   6.744 1 U   -2.731e+06  0.000e+00 e 0     0     0     0 #QU 0.024
    475  36.755 122.704   9.177 1 U   2.060e+06  0.000e+00 e 0     0     0     0 #QU 0.024
    476  43.318 128.926   7.777 1 U   -2.415e+06  0.000e+00 e 0     0     0     0 #QU 0.024
    477  53.164 108.706   9.098 1 U   -2.452e+06  0.000e+00 e 0     0     0     0 #QU 0.024
    478  27.612 111.298   7.370 1 U   -1.803e+06  0.000e+00 e 0     0     0     0 #QU 0.024
    479  19.408 122.834  11.461 1 U   -2.799e+06  0.000e+00 e 0     0     0     0 #QU 0.024
    480  30.894 108.317   7.479 1 U   -2.186e+06  0.000e+00 e 0     0     0     0 #QU 0.024
    481  38.161 113.891   9.599 1 U   2.210e+06  0.000e+00 e 0     0     0     0 #QU 0.024
    482  65.120 126.852   7.956 1 U   2.320e+06  0.000e+00 e 0     0     0     0 #QU 0.024
    483  48.710 121.279  11.601 1 U   -2.672e+06  0.000e+00 e 0     0     0     0 #QU 0.024
    484  20.814 118.168  11.382 1 U   -2.641e+06  0.000e+00 e 0     0     0     0 #QU 0.024
    485  17.767 121.149   8.879 1 U   -2.514e+06  0.000e+00 e 0     0     0     0 #QU 0.024
    486  37.458 118.816   9.912 1 U   -2.956e+06  0.000e+00 e 0     0     0     0 #QU 0.024
    487  40.271 110.910   6.212 1 U   2.243e+06  0.000e+00 e 0     0     0     0 #QU 0.024
    488  51.289 119.075   7.034 1 U   2.425e+06  0.000e+00 e 0     0     0     0 #QU 0.024
    489  56.915 119.205   9.435 1 U   2.642e+06  0.000e+00 e 0     0     0     0 #QU 0.023
    490  36.286 117.779   7.792 1 U   1.975e+06  0.000e+00 e 0     0     0     0 #QU 0.023
    491  16.360 111.428   7.174 1 U   -2.304e+06  0.000e+00 e 0     0     0     0 #QU 0.023
    492  25.737 115.187   7.440 1 U   -1.884e+06  0.000e+00 e 0     0     0     0 #QU 0.023
    493  64.416 121.020  10.491 1 U   -2.967e+06  0.000e+00 e 0     0     0     0 #QU 0.022
    494  66.292 131.259   7.057 1 U   -2.646e+06  0.000e+00 e 0     0     0     0 #QU 0.022
    495  43.553 124.908   9.677 1 U   2.504e+06  0.000e+00 e 0     0     0     0 #QU 0.022
    496  33.238 108.058   6.580 1 U   2.154e+06  0.000e+00 e 0     0     0     0 #QU 0.022
    497  29.019 118.298   7.683 1 U   -2.791e+06  0.000e+00 e 0     0     0     0 #QU 0.022
    498  33.004 124.001  10.796 1 U   2.672e+06  0.000e+00 e 0     0     0     0 #QU 0.022
    499  43.084 122.834   8.911 1 U   -2.438e+06  0.000e+00 e 0     0     0     0 #QU 0.022
    500  29.488 110.910  11.555 1 U   -2.215e+06  0.000e+00 e 0     0     0     0 #QU 0.022
    501  62.307 119.723   9.255 1 U   -2.665e+06  0.000e+00 e 0     0     0     0 #QU 0.022
    502  31.597 110.780   7.354 1 U   2.278e+06  0.000e+00 e 0     0     0     0 #QU 0.021
    503  53.867 128.019   6.095 1 U   -3.113e+06  0.000e+00 e 0     0     0     0 #QU 0.021
    504  49.179 109.873   7.675 1 U   2.630e+06  0.000e+00 e 0     0     0     0 #QU 0.021
    505  25.268 115.965   7.550 1 U   -1.883e+06  0.000e+00 e 0     0     0     0 #QU 0.021
    506  52.930 121.668  10.553 1 U   2.347e+06  0.000e+00 e 0     0     0     0 #QU 0.021
    507  67.933 115.187   8.926 1 U   2.512e+06  0.000e+00 e 0     0     0     0 #QU 0.021
    508  27.378 126.593   6.893 1 U   -2.499e+06  0.000e+00 e 0     0     0     0 #QU 0.021
    509  68.870 104.818  11.813 1 U   2.572e+06  0.000e+00 e 0     0     0     0 #QU 0.021
    510  27.143 120.501   8.817 1 U   1.846e+06  0.000e+00 e 0     0     0     0 #QU 0.021
    511  66.995 125.167  11.774 1 U   2.034e+06  0.000e+00 e 0     0     0     0 #QU 0.021
    512  43.553 118.946  10.444 1 U   -2.675e+06  0.000e+00 e 0     0     0     0 #QU 0.020
    513  42.850 116.483   7.792 1 U   -2.204e+06  0.000e+00 e 0     0     0     0 #QU 0.020
    514  21.283 116.872   7.120 1 U   2.784e+06  0.000e+00 e 0     0     0     0 #QU 0.020
    515  30.425 117.909   7.800 1 U   -2.215e+06  0.000e+00 e 0     0     0     0 #QU 0.020
    516  15.891 115.446   6.118 1 U   -2.453e+06  0.000e+00 e 0     0     0     0 #QU 0.020
    517  28.081 125.556   8.449 1 U   -3.193e+06  0.000e+00 e 0     0     0     0 #QU 0.020
    518  57.853 129.574   6.165 1 U   2.384e+06  0.000e+00 e 0     0     0     0 #QU 0.020
    519  44.256 122.445   8.105 1 U   -1.961e+06  0.000e+00 e 0     0     0     0 #QU 0.020
    520  22.924 119.723   7.878 1 U   -2.251e+06  0.000e+00 e 0     0     0     0 #QU 0.020
    521  53.867 127.889   7.511 1 U   2.223e+06  0.000e+00 e 0     0     0     0 #QU 0.019
    522  53.633 117.909   8.050 1 U   -2.727e+06  0.000e+00 e 0     0     0     0 #QU 0.019
    523  37.927 124.001   6.486 1 U   -2.347e+06  0.000e+00 e 0     0     0     0 #QU 0.019
    524  16.829 115.446   7.385 1 U   -2.024e+06  0.000e+00 e 0     0     0     0 #QU 0.019
    525  44.725 108.447   6.572 1 U   3.006e+06  0.000e+00 e 0     0     0     0 #QU 0.019
    526  40.974 121.538   8.136 1 U   2.518e+06  0.000e+00 e 0     0     0     0 #QU 0.019
    527  58.321 106.632   8.520 1 U   -2.799e+06  0.000e+00 e 0     0     0     0 #QU 0.019
    528  50.117 122.704   9.959 1 U   -2.497e+06  0.000e+00 e 0     0     0     0 #QU 0.019
    529  24.799 105.984  11.836 1 U   -2.758e+06  0.000e+00 e 0     0     0     0 #QU 0.019
    530  16.126 124.908   6.580 1 U   2.549e+06  0.000e+00 e 0     0     0     0 #QU 0.019
    531  32.770 118.816   7.800 1 U   1.730e+06  0.000e+00 e 0     0     0     0 #QU 0.019
    532  61.603 118.686   9.615 1 U   -2.481e+06  0.000e+00 e 0     0     0     0 #QU 0.019
    533  34.410 119.464   8.410 1 U   2.399e+06  0.000e+00 e 0     0     0     0 #QU 0.019
    534  44.959 118.298   7.691 1 U   2.027e+06  0.000e+00 e 0     0     0     0 #QU 0.019
    535  39.099 126.852   7.143 1 U   2.453e+06  0.000e+00 e 0     0     0     0 #QU 0.019
    536  46.835 121.927   8.488 1 U   -2.378e+06  0.000e+00 e 0     0     0     0 #QU 0.019
    537  33.942 130.870   8.441 1 U   -2.999e+06  0.000e+00 e 0     0     0     0 #QU 0.019
    538  57.149 119.853   8.043 1 U   -2.248e+06  0.000e+00 e 0     0     0     0 #QU 0.019
    539  52.461 118.557   9.067 1 U   -2.560e+06  0.000e+00 e 0     0     0     0 #QU 0.018
    540  28.081 111.169   7.761 1 U   -4.030e+06  0.000e+00 e 0     0     0     0 #QU 0.018
    541  50.586 108.447  11.461 1 U   2.388e+06  0.000e+00 e 0     0     0     0 #QU 0.018
    542  39.333 126.852   7.581 1 U   -2.556e+06  0.000e+00 e 0     0     0     0 #QU 0.018
    543  48.476 132.166   6.103 1 U   -2.286e+06  0.000e+00 e 0     0     0     0 #QU 0.018
    544  48.476 104.299   6.103 1 U   0.000e+00  0.000e+00 e 0     0     0     0 #QU 0.018
    545  67.464 126.463  11.617 1 U   -2.848e+06  0.000e+00 e 0     0     0     0 #QU 0.018
    546  27.612 114.409   8.121 1 U   -2.773e+06  0.000e+00 e 0     0     0     0 #QU 0.018
    547  36.286 121.149  10.710 1 U   -2.515e+06  0.000e+00 e 0     0     0     0 #QU 0.018
    548  60.197 113.243   6.079 1 U   2.103e+06  0.000e+00 e 0     0     0     0 #QU 0.018
    549  45.428 112.983   6.713 1 U   3.340e+06  0.000e+00 e 0     0     0     0 #QU 0.018
    550  60.431 118.427   9.482 1 U   -2.181e+06  0.000e+00 e 0     0     0     0 #QU 0.018
    551  64.182 129.963  11.179 1 U   -2.211e+06  0.000e+00 e 0     0     0     0 #QU 0.018
    552  57.149 117.390  11.617 1 U   -3.132e+06  0.000e+00 e 0     0     0     0 #QU 0.018
    553  48.710 115.835  10.350 1 U   2.299e+06  0.000e+00 e 0     0     0     0 #QU 0.018
    554  62.072 121.279   8.097 1 U   -2.388e+06  0.000e+00 e 0     0     0     0 #QU 0.018
    555  51.289 106.632   7.565 1 U   -1.960e+06  0.000e+00 e 0     0     0     0 #QU 0.018
    556  44.725 125.556   7.573 1 U   3.998e+06  0.000e+00 e 0     0     0     0 #QU 0.018
    557  40.037 108.317  10.686 1 U   -2.158e+06  0.000e+00 e 0     0     0     0 #QU 0.017
    558  29.956 105.466   7.260 1 U   -1.861e+06  0.000e+00 e 0     0     0     0 #QU 0.017
    559  71.683 125.815   9.599 1 U   2.090e+06  0.000e+00 e 0     0     0     0 #QU 0.017
    560  52.226 122.704   8.011 1 U   2.863e+06  0.000e+00 e 0     0     0     0 #QU 0.017
    561  40.974 107.799   6.463 1 U   -2.382e+06  0.000e+00 e 0     0     0     0 #QU 0.017
    562  60.431 123.093   7.229 1 U   -2.839e+06  0.000e+00 e 0     0     0     0 #QU 0.017
    563  41.912 111.947  10.898 1 U   -2.551e+06  0.000e+00 e 0     0     0     0 #QU 0.017
    564  66.995 112.983  11.030 1 U   2.382e+06  0.000e+00 e 0     0     0     0 #QU 0.017
    565  21.517 113.891  10.984 1 U   2.564e+06  0.000e+00 e 0     0     0     0 #QU 0.017
    566  31.363 111.298   7.769 1 U   1.929e+06  0.000e+00 e 0     0     0     0 #QU 0.017
    567  59.494 112.983   7.651 1 U   -2.321e+06  0.000e+00 e 0     0     0     0 #QU 0.017
    568  17.063 126.463  11.382 1 U   -2.394e+06  0.000e+00 e 0     0     0     0 #QU 0.017
    569  35.114 116.872   8.457 1 U   2.627e+06  0.000e+00 e 0     0     0     0 #QU 0.017
    570  29.956 117.779   6.564 1 U   2.697e+06  0.000e+00 e 0     0     0     0 #QU 0.017
    571  61.369 122.964   8.058 1 U   -1.789e+06  0.000e+00 e 0     0     0     0 #QU 0.017
    572  71.215 115.576   6.580 1 U   2.526e+06  0.000e+00 e 0     0     0     0 #QU 0.017
    573  21.049 124.908  11.382 1 U   2.283e+06  0.000e+00 e 0     0     0     0 #QU 0.017
    574  50.820 120.371   6.768 1 U   2.191e+06  0.000e+00 e 0     0     0     0 #QU 0.016
    575  43.318 105.207   7.964 1 U   2.422e+06  0.000e+00 e 0     0     0     0 #QU 0.016
    576  36.051 108.447   7.237 1 U   -4.036e+06  0.000e+00 e 0     0     0     0 #QU 0.016
    577  29.253 118.168   7.675 1 U   -2.763e+06  0.000e+00 e 0     0     0     0 #QU 0.016
    578  57.384 125.556   7.573 1 U   3.432e+06  0.000e+00 e 0     0     0     0 #QU 0.016
    579  27.612 118.686   6.439 1 U   -2.382e+06  0.000e+00 e 0     0     0     0 #QU 0.016
    580  46.600 125.945   9.568 1 U   2.414e+06  0.000e+00 e 0     0     0     0 #QU 0.016
    581  22.455 105.466   9.294 1 U   2.234e+06  0.000e+00 e 0     0     0     0 #QU 0.016
    582  67.698 106.632   7.628 1 U   -2.729e+06  0.000e+00 e 0     0     0     0 #QU 0.016
    583  25.268 104.299  10.976 1 U   0.000e+00  0.000e+00 e 0     0     0     0 #QU 0.016
    584  35.114 112.724   7.800 1 U   2.860e+06  0.000e+00 e 0     0     0     0 #QU 0.016
    585  40.037 126.593   7.511 1 U   1.986e+06  0.000e+00 e 0     0     0     0 #QU 0.015
    586  52.695 118.168   7.417 1 U   2.801e+06  0.000e+00 e 0     0     0     0 #QU 0.015
    587  65.588 112.335   7.628 1 U   1.930e+06  0.000e+00 e 0     0     0     0 #QU 0.015
    588  58.790 125.556  11.820 1 U   2.226e+06  0.000e+00 e 0     0     0     0 #QU 0.015
    589  61.603 118.816  11.789 1 U   -2.554e+06  0.000e+00 e 0     0     0     0 #QU 0.015
    590  22.689 118.168   7.698 1 U   -2.283e+06  0.000e+00 e 0     0     0     0 #QU 0.015
    591  62.775 122.964  11.242 1 U   -2.289e+06  0.000e+00 e 0     0     0     0 #QU 0.015
    592  22.221 121.279   7.299 1 U   2.318e+06  0.000e+00 e 0     0     0     0 #QU 0.015
    593  37.692 126.463   7.479 1 U   2.343e+06  0.000e+00 e 0     0     0     0 #QU 0.015
    594  46.366 107.151   8.559 1 U   -2.210e+06  0.000e+00 e 0     0     0     0 #QU 0.015
    595  16.829 121.149  11.289 1 U   -2.240e+06  0.000e+00 e 0     0     0     0 #QU 0.015
    596  35.114 113.502   6.885 1 U   1.844e+06  0.000e+00 e 0     0     0     0 #QU 0.015
    597  44.256 115.057   7.996 1 U   2.624e+06  0.000e+00 e 0     0     0     0 #QU 0.015
    598  71.683 119.983   8.676 1 U   -2.244e+06  0.000e+00 e 0     0     0     0 #QU 0.015
    599  29.488 113.113   8.113 1 U   -2.674e+06  0.000e+00 e 0     0     0     0 #QU 0.015
    600  46.835 113.243   6.893 1 U   2.247e+06  0.000e+00 e 0     0     0     0 #QU 0.015
    601  61.603 105.207   7.980 1 U   2.626e+06  0.000e+00 e 0     0     0     0 #QU 0.015
    602  61.603 122.834   8.043 1 U   -1.825e+06  0.000e+00 e 0     0     0     0 #QU 0.015
    603  72.152 119.594   8.418 1 U   -3.027e+06  0.000e+00 e 0     0     0     0 #QU 0.015
    604  50.820 126.723   9.302 1 U   2.693e+06  0.000e+00 e 0     0     0     0 #QU 0.015
    605  56.680 124.130  10.968 1 U   2.236e+06  0.000e+00 e 0     0     0     0 #QU 0.015
    606  69.808 116.742  11.789 1 U   2.157e+06  0.000e+00 e 0     0     0     0 #QU 0.015
    607  29.956 118.168  11.390 1 U   2.299e+06  0.000e+00 e 0     0     0     0 #QU 0.015
    608  58.790 116.483   8.449 1 U   -2.330e+06  0.000e+00 e 0     0     0     0 #QU 0.015
    609  36.520 129.574   6.392 1 U   -2.273e+06  0.000e+00 e 0     0     0     0 #QU 0.014
    610  51.523 131.648  10.686 1 U   -2.922e+06  0.000e+00 e 0     0     0     0 #QU 0.014
    611  55.274 127.111   6.353 1 U   -2.071e+06  0.000e+00 e 0     0     0     0 #QU 0.014
    612  59.728 125.556   7.558 1 U   -2.381e+06  0.000e+00 e 0     0     0     0 #QU 0.014
    613  28.550 130.352   9.943 1 U   -2.360e+06  0.000e+00 e 0     0     0     0 #QU 0.014
    614  29.019 106.373   7.581 1 U   -2.573e+06  0.000e+00 e 0     0     0     0 #QU 0.014
    615  32.770 107.799   6.580 1 U   1.933e+06  0.000e+00 e 0     0     0     0 #QU 0.014
    616  16.360 118.686  10.514 1 U   2.526e+06  0.000e+00 e 0     0     0     0 #QU 0.014
    617  48.945 127.500   6.408 1 U   -2.849e+06  0.000e+00 e 0     0     0     0 #QU 0.014
    618  55.977 118.298   8.989 1 U   1.842e+06  0.000e+00 e 0     0     0     0 #QU 0.014
    619  60.431 107.151  10.452 1 U   -2.394e+06  0.000e+00 e 0     0     0     0 #QU 0.014
    620  71.918 127.241  10.600 1 U   2.549e+06  0.000e+00 e 0     0     0     0 #QU 0.014
    621  35.817 105.855   6.165 1 U   2.231e+06  0.000e+00 e 0     0     0     0 #QU 0.014
    622  44.022 116.224  10.311 1 U   3.050e+06  0.000e+00 e 0     0     0     0 #QU 0.014
    623  58.321 119.723   9.599 1 U   -2.183e+06  0.000e+00 e 0     0     0     0 #QU 0.014
    624  43.553 125.686   7.565 1 U   -4.139e+06  0.000e+00 e 0     0     0     0 #QU 0.014
    625  32.301 116.224  11.030 1 U   -2.348e+06  0.000e+00 e 0     0     0     0 #QU 0.014
    626  68.401 105.984   6.071 1 U   2.540e+06  0.000e+00 e 0     0     0     0 #QU 0.014
    627  35.817 116.224   7.863 1 U   2.470e+06  0.000e+00 e 0     0     0     0 #QU 0.014
    628  73.324 131.777  11.836 1 U   2.743e+06  0.000e+00 e 0     0     0     0 #QU 0.014
    629  35.583 116.613   6.869 1 U   2.419e+06  0.000e+00 e 0     0     0     0 #QU 0.014
    630  30.660 118.946   8.387 1 U   1.828e+06  0.000e+00 e 0     0     0     0 #QU 0.014
    631  47.772 128.019  10.475 1 U   -2.269e+06  0.000e+00 e 0     0     0     0 #QU 0.014
    632  21.283 113.243   6.940 1 U   -2.635e+06  0.000e+00 e 0     0     0     0 #QU 0.013
    633  25.268 120.371  10.334 1 U   1.919e+06  0.000e+00 e 0     0     0     0 #QU 0.013
    634  73.324 122.056   6.502 1 U   -2.305e+06  0.000e+00 e 0     0     0     0 #QU 0.013
    635  29.956 108.058   7.237 1 U   1.992e+06  0.000e+00 e 0     0     0     0 #QU 0.013
    636  52.930 124.001   8.207 1 U   2.439e+06  0.000e+00 e 0     0     0     0 #QU 0.013
    637  21.049 119.594   7.831 1 U   -2.335e+06  0.000e+00 e 0     0     0     0 #QU 0.013
    638  55.977 118.816   7.667 1 U   2.217e+06  0.000e+00 e 0     0     0     0 #QU 0.013
    639  33.004 106.762   9.372 1 U   2.549e+06  0.000e+00 e 0     0     0     0 #QU 0.013
    640  34.645 119.464   8.418 1 U   2.301e+06  0.000e+00 e 0     0     0     0 #QU 0.013
    641  71.918 123.093  10.944 1 U   -2.200e+06  0.000e+00 e 0     0     0     0 #QU 0.013
    642  42.381 116.094   6.955 1 U   2.177e+06  0.000e+00 e 0     0     0     0 #QU 0.013
    643  53.867 121.408   8.074 1 U   2.285e+06  0.000e+00 e 0     0     0     0 #QU 0.013
    644  66.995 118.557   6.134 1 U   -2.738e+06  0.000e+00 e 0     0     0     0 #QU 0.013
    645  54.571 119.335  10.819 1 U   -2.552e+06  0.000e+00 e 0     0     0     0 #QU 0.013
    646  31.832 120.112   8.199 1 U   -1.859e+06  0.000e+00 e 0     0     0     0 #QU 0.013
    647  70.042 125.167   7.542 1 U   2.453e+06  0.000e+00 e 0     0     0     0 #QU 0.013
    648  44.022 130.870  10.702 1 U   -2.663e+06  0.000e+00 e 0     0     0     0 #QU 0.013
    649  34.410 128.667  10.233 1 U   2.544e+06  0.000e+00 e 0     0     0     0 #QU 0.013
    650  50.586 121.668  11.836 1 U   2.061e+06  0.000e+00 e 0     0     0     0 #QU 0.013
    651  55.508 114.280   9.255 1 U   3.436e+06  0.000e+00 e 0     0     0     0 #QU 0.013
    652  35.114 115.965   7.573 1 U   1.622e+06  0.000e+00 e 0     0     0     0 #QU 0.013
    653  73.793 123.612  11.445 1 U   -2.169e+06  0.000e+00 e 0     0     0     0 #QU 0.012
    654  23.862 130.352   6.924 1 U   2.417e+06  0.000e+00 e 0     0     0     0 #QU 0.012
    655  47.772 113.761   6.893 1 U   -2.173e+06  0.000e+00 e 0     0     0     0 #QU 0.012
    656  21.049 116.224  10.866 1 U   2.726e+06  0.000e+00 e 0     0     0     0 #QU 0.012
    657  50.351 104.818   6.408 1 U   -2.422e+06  0.000e+00 e 0     0     0     0 #QU 0.012
    658  67.698 106.373   6.337 1 U   1.993e+06  0.000e+00 e 0     0     0     0 #QU 0.012
    659  52.226 123.741  10.240 1 U   -2.339e+06  0.000e+00 e 0     0     0     0 #QU 0.012
    660  39.099 118.298   7.487 1 U   -1.739e+06  0.000e+00 e 0     0     0     0 #QU 0.012
    661  28.316 131.129   6.376 1 U   -2.071e+06  0.000e+00 e 0     0     0     0 #QU 0.012
    662  45.897 131.777  11.375 1 U   2.444e+06  0.000e+00 e 0     0     0     0 #QU 0.012
    663  68.401 127.241  11.429 1 U   2.890e+06  0.000e+00 e 0     0     0     0 #QU 0.012
    664  34.176 119.335  10.233 1 U   -2.189e+06  0.000e+00 e 0     0     0     0 #QU 0.012
    665  45.428 116.872   6.220 1 U   2.299e+06  0.000e+00 e 0     0     0     0 #QU 0.012
    666  69.105 126.334   8.457 1 U   -2.146e+06  0.000e+00 e 0     0     0     0 #QU 0.012
    667  65.354 125.815   8.457 1 U   -2.175e+06  0.000e+00 e 0     0     0     0 #QU 0.012
    668  61.134 121.279   7.253 1 U   -1.794e+06  0.000e+00 e 0     0     0     0 #QU 0.012
    669  27.378 106.503   7.104 1 U   2.343e+06  0.000e+00 e 0     0     0     0 #QU 0.012
    670  68.401 125.167   6.392 1 U   2.445e+06  0.000e+00 e 0     0     0     0 #QU 0.012
    671  62.775 122.445   8.301 1 U   2.437e+06  0.000e+00 e 0     0     0     0 #QU 0.012
    672  44.491 106.503  10.960 1 U   2.446e+06  0.000e+00 e 0     0     0     0 #QU 0.012
    673  68.870 118.298   7.730 1 U   2.622e+06  0.000e+00 e 0     0     0     0 #QU 0.012
    674  70.511 130.611  11.719 1 U   -2.355e+06  0.000e+00 e 0     0     0     0 #QU 0.012
    675  39.333 111.169   7.151 1 U   1.792e+06  0.000e+00 e 0     0     0     0 #QU 0.012
    676  36.286 107.151   9.873 1 U   2.817e+06  0.000e+00 e 0     0     0     0 #QU 0.012
    677  63.244 121.538   7.221 1 U   -2.588e+06  0.000e+00 e 0     0     0     0 #QU 0.012
    678  35.583 116.483   7.722 1 U   1.801e+06  0.000e+00 e 0     0     0     0 #QU 0.012
    679  47.772 110.650   8.332 1 U   -2.206e+06  0.000e+00 e 0     0     0     0 #QU 0.011
    680  24.565 107.799   8.692 1 U   2.497e+06  0.000e+00 e 0     0     0     0 #QU 0.011
    681  17.063 123.871   8.371 1 U   -2.922e+06  0.000e+00 e 0     0     0     0 #QU 0.011
    682  61.369 115.446   8.911 1 U   -2.078e+06  0.000e+00 e 0     0     0     0 #QU 0.011
    683  66.292 121.668   8.668 1 U   -2.397e+06  0.000e+00 e 0     0     0     0 #QU 0.011
    684  21.049 106.632  10.819 1 U   -2.439e+06  0.000e+00 e 0     0     0     0 #QU 0.011
    685  29.253 113.372   8.825 1 U   2.418e+06  0.000e+00 e 0     0     0     0 #QU 0.011
    686  23.627 109.225  10.272 1 U   2.436e+06  0.000e+00 e 0     0     0     0 #QU 0.011
    687  40.974 112.206   6.807 1 U   -1.731e+06  0.000e+00 e 0     0     0     0 #QU 0.011
    688  38.630 123.612  10.608 1 U   2.389e+06  0.000e+00 e 0     0     0     0 #QU 0.011
    689  69.574 119.205   9.474 1 U   -2.623e+06  0.000e+00 e 0     0     0     0 #QU 0.011
    690  20.111 124.001  11.437 1 U   -2.526e+06  0.000e+00 e 0     0     0     0 #QU 0.011
    691  29.019 118.816   7.808 1 U   -1.672e+06  0.000e+00 e 0     0     0     0 #QU 0.011
    692  25.268 105.725  11.515 1 U   2.504e+06  0.000e+00 e 0     0     0     0 #QU 0.011
    693  61.134 121.020   7.010 1 U   -2.643e+06  0.000e+00 e 0     0     0     0 #QU 0.011
    694  54.805 121.020   9.271 1 U   -3.004e+06  0.000e+00 e 0     0     0     0 #QU 0.011
    695  15.657 107.669   6.940 1 U   -2.314e+06  0.000e+00 e 0     0     0     0 #QU 0.011
    696  29.722 124.260  10.405 1 U   -2.673e+06  0.000e+00 e 0     0     0     0 #QU 0.011
    697  27.847 119.723   7.096 1 U   -1.896e+06  0.000e+00 e 0     0     0     0 #QU 0.011
    698  65.588 114.409   8.254 1 U   2.577e+06  0.000e+00 e 0     0     0     0 #QU 0.011
    699  45.897 108.836   8.003 1 U   -1.731e+06  0.000e+00 e 0     0     0     0 #QU 0.011
    700  26.675 130.352   6.322 1 U   -3.104e+06  0.000e+00 e 0     0     0     0 #QU 0.011
    701  58.087 108.577  11.085 1 U   -2.220e+06  0.000e+00 e 0     0     0     0 #QU 0.011
    702  23.393 118.816   9.286 1 U   -1.747e+06  0.000e+00 e 0     0     0     0 #QU 0.011
    703  71.449 129.704   6.455 1 U   -2.010e+06  0.000e+00 e 0     0     0     0 #QU 0.011
    704  27.847 118.686   6.455 1 U   -2.430e+06  0.000e+00 e 0     0     0     0 #QU 0.011
    705  39.099 122.186   7.526 1 U   2.036e+06  0.000e+00 e 0     0     0     0 #QU 0.011
    706  20.580 118.946   9.302 1 U   2.549e+06  0.000e+00 e 0     0     0     0 #QU 0.011
    707  40.974 108.058  11.156 1 U   -2.152e+06  0.000e+00 e 0     0     0     0 #QU 0.011
    708  34.645 107.280   6.103 1 U   -2.457e+06  0.000e+00 e 0     0     0     0 #QU 0.011
    709  24.565 111.039   7.378 1 U   2.026e+06  0.000e+00 e 0     0     0     0 #QU 0.011
    710  66.292 119.075   8.027 1 U   -3.072e+06  0.000e+00 e 0     0     0     0 #QU 0.011
    711  58.321 108.577  11.077 1 U   -2.280e+06  0.000e+00 e 0     0     0     0 #QU 0.011
    712  35.114 116.094   7.565 1 U   1.812e+06  0.000e+00 e 0     0     0     0 #QU 0.011
    713  58.556 117.390   8.066 1 U   -1.680e+06  0.000e+00 e 0     0     0     0 #QU 0.010
    714  57.618 123.223  11.664 1 U   -2.266e+06  0.000e+00 e 0     0     0     0 #QU 0.010
    715  37.458 121.149   7.323 1 U   1.913e+06  0.000e+00 e 0     0     0     0 #QU 0.010
    716  52.695 105.725   6.259 1 U   -2.531e+06  0.000e+00 e 0     0     0     0 #QU 0.010
    717  59.025 115.965   6.337 1 U   2.335e+06  0.000e+00 e 0     0     0     0 #QU 0.010
    718  17.063 108.965   6.799 1 U   2.467e+06  0.000e+00 e 0     0     0     0 #QU 0.010
    719  27.612 124.389   7.589 1 U   -2.248e+06  0.000e+00 e 0     0     0     0 #QU 0.010
    720  25.971 107.669  11.218 1 U   -2.345e+06  0.000e+00 e 0     0     0     0 #QU 0.010
    721  25.034 105.595  11.515 1 U   2.536e+06  0.000e+00 e 0     0     0     0 #QU 0.010
    722  20.814 118.816   9.294 1 U   2.544e+06  0.000e+00 e 0     0     0     0 #QU 0.010
    723  16.126 126.074   7.698 1 U   1.654e+06  0.000e+00 e 0     0     0     0 #QU 0.010
    724  21.752 114.798   6.337 1 U   -2.747e+06  0.000e+00 e 0     0     0     0 #QU 0.010
    725  56.915 109.225   6.064 1 U   2.136e+06  0.000e+00 e 0     0     0     0 #QU 0.010
    726  35.348 123.353  10.397 1 U   -2.840e+06  0.000e+00 e 0     0     0     0 #QU 0.010
    727  27.143 110.650  11.719 1 U   -2.613e+06  0.000e+00 e 0     0     0     0 #QU 0.010
    728  17.063 108.188   8.739 1 U   -2.410e+06  0.000e+00 e 0     0     0     0 #QU 0.010
    729  73.793 115.187   8.856 1 U   2.152e+06  0.000e+00 e 0     0     0     0 #QU 0.010
    730  26.909 109.225  10.287 1 U   -2.266e+06  0.000e+00 e 0     0     0     0 #QU 0.010
    731  25.034 123.741  11.774 1 U   -2.168e+06  0.000e+00 e 0     0     0     0 #QU 0.010
    732  47.069 117.390   8.527 1 U   -1.865e+06  0.000e+00 e 0     0     0     0 #QU 0.010
    733  59.259 106.114  11.140 1 U   -2.197e+06  0.000e+00 e 0     0     0     0 #QU 0.010
    734  32.301 117.909   8.512 1 U   2.472e+06  0.000e+00 e 0     0     0     0 #QU 0.010
    735  17.298 104.299   6.783 1 U   0.000e+00  0.000e+00 e 0     0     0     0 #QU 0.010
    736  45.428 124.260   8.426 1 U   2.231e+06  0.000e+00 e 0     0     0     0 #QU 0.010
    737  55.508 117.261  11.836 1 U   -2.490e+06  0.000e+00 e 0     0     0     0 #QU 0.010
    738  44.959 107.021  11.852 1 U   2.254e+06  0.000e+00 e 0     0     0     0 #QU 0.010
    739  36.286 105.725   6.603 1 U   -2.305e+06  0.000e+00 e 0     0     0     0 #QU 0.010
    740  57.853 112.595   8.958 1 U   2.110e+06  0.000e+00 e 0     0     0     0 #QU 0.010
    741  53.164 127.889  10.882 1 U   -2.595e+06  0.000e+00 e 0     0     0     0 #QU 0.010
    742  68.636 110.650   7.667 1 U   -2.617e+06  0.000e+00 e 0     0     0     0 #QU 0.010
    743  69.574 116.872   6.854 1 U   2.465e+06  0.000e+00 e 0     0     0     0 #QU 0.010
    744  36.520 111.298   7.972 1 U   -1.924e+06  0.000e+00 e 0     0     0     0 #QU 0.010
    745  61.134 107.540   7.730 1 U   2.376e+06  0.000e+00 e 0     0     0     0 #QU 0.010
    746  34.410 111.947   6.157 1 U   2.304e+06  0.000e+00 e 0     0     0     0 #QU 0.010
    747  36.286 107.929   6.549 1 U   -1.995e+06  0.000e+00 e 0     0     0     0 #QU 0.010
    748  62.541 118.686   9.920 1 U   2.370e+06  0.000e+00 e 0     0     0     0 #QU 0.010
    749  36.520 105.855  11.727 1 U   -2.381e+06  0.000e+00 e 0     0     0     0 #QU 0.010
    750  32.535 107.799   6.595 1 U   2.056e+06  0.000e+00 e 0     0     0     0 #QU 0.009
    751  18.470 130.481  11.860 1 U   -2.527e+06  0.000e+00 e 0     0     0     0 #QU 0.009
    752  57.853 116.353   9.247 1 U   -2.899e+06  0.000e+00 e 0     0     0     0 #QU 0.009
    753  63.479 108.447   8.434 1 U   2.405e+06  0.000e+00 e 0     0     0     0 #QU 0.009
    754  70.980 128.278  10.608 1 U   -2.225e+06  0.000e+00 e 0     0     0     0 #QU 0.009
    755  56.212 115.835   7.573 1 U   -1.933e+06  0.000e+00 e 0     0     0     0 #QU 0.009
    756  20.111 124.908   8.668 1 U   3.067e+06  0.000e+00 e 0     0     0     0 #QU 0.009
    757  55.743 112.595   7.206 1 U   2.586e+06  0.000e+00 e 0     0     0     0 #QU 0.009
    758  66.292 121.149   6.142 1 U   -2.160e+06  0.000e+00 e 0     0     0     0 #QU 0.009
    759  18.704 108.188   8.441 1 U   2.616e+06  0.000e+00 e 0     0     0     0 #QU 0.009
    760  63.947 129.833  11.210 1 U   -1.872e+06  0.000e+00 e 0     0     0     0 #QU 0.009
    761  62.541 117.909   7.800 1 U   -1.679e+06  0.000e+00 e 0     0     0     0 #QU 0.009
    762  55.040 115.835   7.558 1 U   1.760e+06  0.000e+00 e 0     0     0     0 #QU 0.009
    763  48.476 111.039   6.251 1 U   -2.239e+06  0.000e+00 e 0     0     0     0 #QU 0.009
    764  36.989 118.298  10.749 1 U   -2.079e+06  0.000e+00 e 0     0     0     0 #QU 0.009
    765  44.725 118.038   7.456 1 U   -1.807e+06  0.000e+00 e 0     0     0     0 #QU 0.009
    766  22.689 108.058   6.572 1 U   1.755e+06  0.000e+00 e 0     0     0     0 #QU 0.009
    767  16.829 108.965  11.820 1 U   2.411e+06  0.000e+00 e 0     0     0     0 #QU 0.009
    768  34.410 121.927   7.213 1 U   -2.472e+06  0.000e+00 e 0     0     0     0 #QU 0.009
    769  44.959 113.502  11.594 1 U   2.479e+06  0.000e+00 e 0     0     0     0 #QU 0.009
    770  24.799 115.187   8.590 1 U   2.815e+06  0.000e+00 e 0     0     0     0 #QU 0.009
    771  25.034 131.777  11.617 1 U   2.359e+06  0.000e+00 e 0     0     0     0 #QU 0.009
    772  51.054 123.871  11.734 1 U   -2.433e+06  0.000e+00 e 0     0     0     0 #QU 0.009
    773  40.974 112.335   7.479 1 U   -1.715e+06  0.000e+00 e 0     0     0     0 #QU 0.009
    774  30.894 122.056   7.534 1 U   2.440e+06  0.000e+00 e 0     0     0     0 #QU 0.009
    775  23.393 130.741  10.952 1 U   -2.549e+06  0.000e+00 e 0     0     0     0 #QU 0.009
    776  51.758 126.074   9.654 1 U   2.232e+06  0.000e+00 e 0     0     0     0 #QU 0.009
    777  36.051 127.889  10.655 1 U   1.882e+06  0.000e+00 e 0     0     0     0 #QU 0.009
    778  32.770 114.409  10.678 1 U   -2.235e+06  0.000e+00 e 0     0     0     0 #QU 0.009
    779  24.565 121.927   7.487 1 U   -1.783e+06  0.000e+00 e 0     0     0     0 #QU 0.009
    780  64.885 126.204   6.549 1 U   2.446e+06  0.000e+00 e 0     0     0     0 #QU 0.009
    781  47.772 117.390   9.857 1 U   -2.489e+06  0.000e+00 e 0     0     0     0 #QU 0.009
    782  52.930 127.500  11.296 1 U   2.079e+06  0.000e+00 e 0     0     0     0 #QU 0.009
    783  25.268 117.520  11.273 1 U   2.535e+06  0.000e+00 e 0     0     0     0 #QU 0.009
    784  29.722 124.130  11.030 1 U   2.384e+06  0.000e+00 e 0     0     0     0 #QU 0.009
    785  62.541 115.057   8.003 1 U   1.952e+06  0.000e+00 e 0     0     0     0 #QU 0.009
    786  54.571 127.500   6.588 1 U   2.128e+06  0.000e+00 e 0     0     0     0 #QU 0.009
    787  15.422 111.947   9.935 1 U   -1.965e+06  0.000e+00 e 0     0     0     0 #QU 0.009
    788  19.408 124.001   9.654 1 U   2.017e+06  0.000e+00 e 0     0     0     0 #QU 0.009
    789  58.556 116.872   7.370 1 U   2.844e+06  0.000e+00 e 0     0     0     0 #QU 0.009
    790  54.336 121.020   8.035 1 U   2.481e+06  0.000e+00 e 0     0     0     0 #QU 0.009
    791  17.063 119.723   6.095 1 U   2.191e+06  0.000e+00 e 0     0     0     0 #QU 0.009
    792  33.004 118.816  11.469 1 U   2.119e+06  0.000e+00 e 0     0     0     0 #QU 0.009
    793  18.939 128.926  10.741 1 U   -2.074e+06  0.000e+00 e 0     0     0     0 #QU 0.009
    794  57.618 104.688   6.619 1 U   2.141e+06  0.000e+00 e 0     0     0     0 #QU 0.009
    795  30.894 124.260   6.877 1 U   2.755e+06  0.000e+00 e 0     0     0     0 #QU 0.009
    796  56.212 124.519   6.713 1 U   -2.039e+06  0.000e+00 e 0     0     0     0 #QU 0.009
    797  17.767 106.632   7.956 1 U   -2.386e+06  0.000e+00 e 0     0     0     0 #QU 0.009
    798  49.413 119.464   8.136 1 U   -2.669e+06  0.000e+00 e 0     0     0     0 #QU 0.009
    799  66.057 115.446   6.118 1 U   -2.350e+06  0.000e+00 e 0     0     0     0 #QU 0.009
    800  25.971 124.908   9.278 1 U   1.837e+06  0.000e+00 e 0     0     0     0 #QU 0.008
    801  31.597 105.207   7.691 1 U   -2.110e+06  0.000e+00 e 0     0     0     0 #QU 0.008
    802  72.855 113.891   7.354 1 U   -2.576e+06  0.000e+00 e 0     0     0     0 #QU 0.008
    803  58.790 117.390   8.058 1 U   -1.688e+06  0.000e+00 e 0     0     0     0 #QU 0.008
    804  56.446 132.166  10.952 1 U   -2.515e+06  0.000e+00 e 0     0     0     0 #QU 0.008
    805  51.992 121.279   7.393 1 U   1.954e+06  0.000e+00 e 0     0     0     0 #QU 0.008
    806  60.900 119.464   8.981 1 U   2.435e+06  0.000e+00 e 0     0     0     0 #QU 0.008
    807  44.959 118.038   7.464 1 U   -1.765e+06  0.000e+00 e 0     0     0     0 #QU 0.008
    808  24.330 131.648   7.863 1 U   -2.659e+06  0.000e+00 e 0     0     0     0 #QU 0.008
    809  60.900 117.390   6.087 1 U   2.686e+06  0.000e+00 e 0     0     0     0 #QU 0.008
    810  65.120 126.463   6.228 1 U   -2.233e+06  0.000e+00 e 0     0     0     0 #QU 0.008
    811  69.574 107.669   6.064 1 U   1.802e+06  0.000e+00 e 0     0     0     0 #QU 0.008
    812  60.431 122.964   7.213 1 U   -2.514e+06  0.000e+00 e 0     0     0     0 #QU 0.008
    813  15.891 121.020   8.582 1 U   1.920e+06  0.000e+00 e 0     0     0     0 #QU 0.008
    814  71.918 115.835  11.601 1 U   2.616e+06  0.000e+00 e 0     0     0     0 #QU 0.008
    815  21.986 129.574   7.432 1 U   2.662e+06  0.000e+00 e 0     0     0     0 #QU 0.008
    816  17.767 123.353   9.583 1 U   -2.415e+06  0.000e+00 e 0     0     0     0 #QU 0.008
    817  27.612 125.556  11.320 1 U   2.872e+06  0.000e+00 e 0     0     0     0 #QU 0.008
    818  35.817 117.001   8.504 1 U   -1.817e+06  0.000e+00 e 0     0     0     0 #QU 0.008
    819  61.838 113.632   8.973 1 U   -2.773e+06  0.000e+00 e 0     0     0     0 #QU 0.008
    820  50.586 120.760   7.049 1 U   -2.670e+06  0.000e+00 e 0     0     0     0 #QU 0.008
    821  16.360 127.371  10.647 1 U   -2.186e+06  0.000e+00 e 0     0     0     0 #QU 0.008
    822  61.838 119.594   8.027 1 U   1.748e+06  0.000e+00 e 0     0     0     0 #QU 0.008
    823  36.286 126.852   9.623 1 U   -2.391e+06  0.000e+00 e 0     0     0     0 #QU 0.008
    824  43.553 113.632   6.815 1 U   -1.896e+06  0.000e+00 e 0     0     0     0 #QU 0.008
    825  26.675 119.853   7.073 1 U   -2.316e+06  0.000e+00 e 0     0     0     0 #QU 0.008
    826  31.832 111.947   7.346 1 U   -2.820e+06  0.000e+00 e 0     0     0     0 #QU 0.008
    827  23.862 131.907   8.637 1 U   2.733e+06  0.000e+00 e 0     0     0     0 #QU 0.008
    828  43.084 132.037  11.734 1 U   2.247e+06  0.000e+00 e 0     0     0     0 #QU 0.008
    829  72.621 112.983  10.874 1 U   2.338e+06  0.000e+00 e 0     0     0     0 #QU 0.008
    830  35.348 130.741  10.264 1 U   1.999e+06  0.000e+00 e 0     0     0     0 #QU 0.008
    831  36.286 107.799   6.533 1 U   -1.791e+06  0.000e+00 e 0     0     0     0 #QU 0.008
    832  17.298 126.593  11.390 1 U   -2.209e+06  0.000e+00 e 0     0     0     0 #QU 0.008
    833  55.274 115.965   7.565 1 U   1.744e+06  0.000e+00 e 0     0     0     0 #QU 0.008
    834  49.179 121.797   7.495 1 U   1.646e+06  0.000e+00 e 0     0     0     0 #QU 0.008
    835  20.814 107.021   8.715 1 U   -2.217e+06  0.000e+00 e 0     0     0     0 #QU 0.008
    836  24.330 115.576   7.714 1 U   2.174e+06  0.000e+00 e 0     0     0     0 #QU 0.008
    837  33.707 114.539  11.062 1 U   2.250e+06  0.000e+00 e 0     0     0     0 #QU 0.008
    838  67.464 106.114   8.543 1 U   2.409e+06  0.000e+00 e 0     0     0     0 #QU 0.008
    839  50.351 114.668   7.073 1 U   2.227e+06  0.000e+00 e 0     0     0     0 #QU 0.008
    840  26.440 119.075   7.831 1 U   -1.741e+06  0.000e+00 e 0     0     0     0 #QU 0.008
    841  68.401 127.241   9.231 1 U   2.330e+06  0.000e+00 e 0     0     0     0 #QU 0.008
    842  50.351 118.038  10.804 1 U   2.852e+06  0.000e+00 e 0     0     0     0 #QU 0.008
    843  36.989 115.446   6.635 1 U   -2.344e+06  0.000e+00 e 0     0     0     0 #QU 0.008
    844  18.235 115.187  10.342 1 U   2.237e+06  0.000e+00 e 0     0     0     0 #QU 0.008
    845  66.292 127.630   7.104 1 U   2.301e+06  0.000e+00 e 0     0     0     0 #QU 0.008
    846  43.787 121.797   7.323 1 U   2.389e+06  0.000e+00 e 0     0     0     0 #QU 0.008
    847  63.479 104.947   6.095 1 U   -2.088e+06  0.000e+00 e 0     0     0     0 #QU 0.008
    848  15.657 123.093   7.276 1 U   2.234e+06  0.000e+00 e 0     0     0     0 #QU 0.008
    849  18.001 116.094   7.385 1 U   2.093e+06  0.000e+00 e 0     0     0     0 #QU 0.007
    850  56.212 114.409   7.080 1 U   -1.997e+06  0.000e+00 e 0     0     0     0 #QU 0.007
    851  35.583 116.483   9.716 1 U   -3.260e+06  0.000e+00 e 0     0     0     0 #QU 0.007
    852  50.820 104.688  10.757 1 U   -2.267e+06  0.000e+00 e 0     0     0     0 #QU 0.007
    853  45.897 115.705   6.635 1 U   2.090e+06  0.000e+00 e 0     0     0     0 #QU 0.007
    854  68.636 114.020   9.873 1 U   2.384e+06  0.000e+00 e 0     0     0     0 #QU 0.007
    855  66.526 122.186   8.418 1 U   -2.286e+06  0.000e+00 e 0     0     0     0 #QU 0.007
    856  36.051 118.298  11.711 1 U   2.065e+06  0.000e+00 e 0     0     0     0 #QU 0.007
    857  64.416 127.759  11.625 1 U   2.434e+06  0.000e+00 e 0     0     0     0 #QU 0.007
    858  69.105 124.519   7.495 1 U   -2.539e+06  0.000e+00 e 0     0     0     0 #QU 0.007
    859  52.226 125.167   9.098 1 U   1.933e+06  0.000e+00 e 0     0     0     0 #QU 0.007
    860  34.176 108.577   7.425 1 U   -2.670e+06  0.000e+00 e 0     0     0     0 #QU 0.007
    861  72.621 105.855   6.463 1 U   -2.635e+06  0.000e+00 e 0     0     0     0 #QU 0.007
    862  33.942 122.575   6.290 1 U   -2.437e+06  0.000e+00 e 0     0     0     0 #QU 0.007
    863  42.850 121.538   6.048 1 U   2.697e+06  0.000e+00 e 0     0     0     0 #QU 0.007
    864  35.348 120.890   7.331 1 U   1.776e+06  0.000e+00 e 0     0     0     0 #QU 0.007
    865  50.586 118.946   9.200 1 U   1.998e+06  0.000e+00 e 0     0     0     0 #QU 0.007
    866  54.805 131.518   6.588 1 U   -2.688e+06  0.000e+00 e 0     0     0     0 #QU 0.007
    867  51.289 122.056   8.082 1 U   -1.790e+06  0.000e+00 e 0     0     0     0 #QU 0.007
    868  46.366 129.315   7.088 1 U   2.228e+06  0.000e+00 e 0     0     0     0 #QU 0.007
    869  50.820 114.020   9.591 1 U   -2.453e+06  0.000e+00 e 0     0     0     0 #QU 0.007
    870  17.767 111.298   7.143 1 U   2.429e+06  0.000e+00 e 0     0     0     0 #QU 0.007
    871  34.176 117.779  11.664 1 U   2.339e+06  0.000e+00 e 0     0     0     0 #QU 0.007
    872  62.775 118.946  10.256 1 U   2.212e+06  0.000e+00 e 0     0     0     0 #QU 0.007
    873  57.384 120.112   7.784 1 U   -1.994e+06  0.000e+00 e 0     0     0     0 #QU 0.007
    874  26.440 121.279   8.089 1 U   2.032e+06  0.000e+00 e 0     0     0     0 #QU 0.007
    875  49.648 128.019   9.458 1 U   -2.541e+06  0.000e+00 e 0     0     0     0 #QU 0.007
    876  63.947 114.668   7.597 1 U   -2.473e+06  0.000e+00 e 0     0     0     0 #QU 0.007
    877  44.022 118.038   8.778 1 U   2.486e+06  0.000e+00 e 0     0     0     0 #QU 0.007
    878  73.559 111.039   9.490 1 U   -2.441e+06  0.000e+00 e 0     0     0     0 #QU 0.007
    879  31.597 113.372   6.760 1 U   2.173e+06  0.000e+00 e 0     0     0     0 #QU 0.007
    880  36.520 111.947   6.908 1 U   -2.070e+06  0.000e+00 e 0     0     0     0 #QU 0.007
    881  51.523 105.336   7.597 1 U   1.965e+06  0.000e+00 e 0     0     0     0 #QU 0.007
    882  17.532 121.149   8.590 1 U   1.962e+06  0.000e+00 e 0     0     0     0 #QU 0.007
    883  56.212 111.298   8.543 1 U   2.154e+06  0.000e+00 e 0     0     0     0 #QU 0.007
    884  29.956 131.000  11.273 1 U   2.792e+06  0.000e+00 e 0     0     0     0 #QU 0.007
    885  29.722 119.594   7.870 1 U   -2.425e+06  0.000e+00 e 0     0     0     0 #QU 0.007
    886  41.209 125.297   7.362 1 U   2.361e+06  0.000e+00 e 0     0     0     0 #QU 0.007
    887  29.253 110.780  11.547 1 U   -2.145e+06  0.000e+00 e 0     0     0     0 #QU 0.007
    888  44.491 125.686   7.573 1 U   4.172e+06  0.000e+00 e 0     0     0     0 #QU 0.007
    889  45.194 117.650   6.666 1 U   2.277e+06  0.000e+00 e 0     0     0     0 #QU 0.007
    890  47.772 111.817   6.815 1 U   1.793e+06  0.000e+00 e 0     0     0     0 #QU 0.007
    891  41.678 124.778   6.682 1 U   2.833e+06  0.000e+00 e 0     0     0     0 #QU 0.007
    892  66.057 112.854   8.778 1 U   2.525e+06  0.000e+00 e 0     0     0     0 #QU 0.007
    893  73.559 111.039   9.466 1 U   -2.475e+06  0.000e+00 e 0     0     0     0 #QU 0.007
    894  19.876 114.020  11.594 1 U   2.199e+06  0.000e+00 e 0     0     0     0 #QU 0.007
    895  57.149 122.056   7.949 1 U   2.681e+06  0.000e+00 e 0     0     0     0 #QU 0.007
    896  33.473 113.243   8.230 1 U   2.170e+06  0.000e+00 e 0     0     0     0 #QU 0.007
    897  68.401 121.149  11.789 1 U   -2.558e+06  0.000e+00 e 0     0     0     0 #QU 0.007
    898  15.891 109.354   6.118 1 U   -2.536e+06  0.000e+00 e 0     0     0     0 #QU 0.007
    899  73.090 126.074  11.797 1 U   2.123e+06  0.000e+00 e 0     0     0     0 #QU 0.007
    900  44.725 117.779   7.073 1 U   2.109e+06  0.000e+00 e 0     0     0     0 #QU 0.007
    901  63.947 117.390   8.395 1 U   -1.883e+06  0.000e+00 e 0     0     0     0 #QU 0.007
    902  67.698 107.021   7.980 1 U   2.270e+06  0.000e+00 e 0     0     0     0 #QU 0.007
    903  50.586 114.020   6.783 1 U   -2.469e+06  0.000e+00 e 0     0     0     0 #QU 0.007
    904  54.805 120.242   7.745 1 U   -2.831e+06  0.000e+00 e 0     0     0     0 #QU 0.007
    905  35.114 125.426   6.267 1 U   2.369e+06  0.000e+00 e 0     0     0     0 #QU 0.007
    906  68.401 116.224   7.034 1 U   2.037e+06  0.000e+00 e 0     0     0     0 #QU 0.007
    907  74.028 111.039   8.637 1 U   2.591e+06  0.000e+00 e 0     0     0     0 #QU 0.007
    908  66.761 108.317   6.181 1 U   -2.426e+06  0.000e+00 e 0     0     0     0 #QU 0.007
    909  45.194 104.688   7.206 1 U   -2.517e+06  0.000e+00 e 0     0     0     0 #QU 0.007
    910  66.057 115.705   7.644 1 U   -2.327e+06  0.000e+00 e 0     0     0     0 #QU 0.007
    911  23.627 113.502  10.663 1 U   -2.608e+06  0.000e+00 e 0     0     0     0 #QU 0.007
    912  73.324 106.373  11.562 1 U   -2.158e+06  0.000e+00 e 0     0     0     0 #QU 0.007
    913  54.805 107.929  11.171 1 U   -2.135e+06  0.000e+00 e 0     0     0     0 #QU 0.007
    914  47.538 119.335   7.597 1 U   1.934e+06  0.000e+00 e 0     0     0     0 #QU 0.007
    915  69.574 117.261   8.129 1 U   -2.124e+06  0.000e+00 e 0     0     0     0 #QU 0.007
    916  24.330 105.466  10.811 1 U   2.121e+06  0.000e+00 e 0     0     0     0 #QU 0.006
    917  56.915 124.389   7.511 1 U   2.634e+06  0.000e+00 e 0     0     0     0 #QU 0.006
    918  53.399 108.317  11.680 1 U   2.656e+06  0.000e+00 e 0     0     0     0 #QU 0.006
    919  38.396 123.093   7.127 1 U   1.955e+06  0.000e+00 e 0     0     0     0 #QU 0.006
    920  42.850 106.632  10.749 1 U   2.292e+06  0.000e+00 e 0     0     0     0 #QU 0.006
    921  58.556 105.336  11.609 1 U   -2.605e+06  0.000e+00 e 0     0     0     0 #QU 0.006
    922  49.648 126.593   9.263 1 U   2.244e+06  0.000e+00 e 0     0     0     0 #QU 0.006
    923  66.292 126.982  11.218 1 U   2.474e+06  0.000e+00 e 0     0     0     0 #QU 0.006
    924  40.974 104.429   9.716 1 U   -2.416e+06  0.000e+00 e 0     0     0     0 #QU 0.006
    925  38.161 132.037  11.734 1 U   2.092e+06  0.000e+00 e 0     0     0     0 #QU 0.006
    926  22.689 111.298   8.293 1 U   -2.256e+06  0.000e+00 e 0     0     0     0 #QU 0.006
    927  21.986 128.019  10.021 1 U   1.790e+06  0.000e+00 e 0     0     0     0 #QU 0.006
    928  16.829 129.315   9.247 1 U   1.920e+06  0.000e+00 e 0     0     0     0 #QU 0.006
    929  66.292 122.186   8.410 1 U   -2.398e+06  0.000e+00 e 0     0     0     0 #QU 0.006
    930  17.532 115.705  11.766 1 U   -2.330e+06  0.000e+00 e 0     0     0     0 #QU 0.006
    931  27.612 107.929   7.268 1 U   -2.300e+06  0.000e+00 e 0     0     0     0 #QU 0.006
    932  42.615 116.353   7.792 1 U   -2.142e+06  0.000e+00 e 0     0     0     0 #QU 0.006
    933  51.054 116.613   8.598 1 U   -1.649e+06  0.000e+00 e 0     0     0     0 #QU 0.006
    934  37.224 127.500  11.046 1 U   2.037e+06  0.000e+00 e 0     0     0     0 #QU 0.006
    935  58.087 108.836   9.576 1 U   2.291e+06  0.000e+00 e 0     0     0     0 #QU 0.006
    936  26.909 122.834  11.406 1 U   2.598e+06  0.000e+00 e 0     0     0     0 #QU 0.006
    937  50.351 111.817   8.011 1 U   2.129e+06  0.000e+00 e 0     0     0     0 #QU 0.006
    938  33.004 130.222   7.667 1 U   2.691e+06  0.000e+00 e 0     0     0     0 #QU 0.006
    939  70.746 107.021   8.559 1 U   2.663e+06  0.000e+00 e 0     0     0     0 #QU 0.006
    940  17.298 131.777  10.483 1 U   1.899e+06  0.000e+00 e 0     0     0     0 #QU 0.006
    941  34.645 116.224   7.706 1 U   -1.781e+06  0.000e+00 e 0     0     0     0 #QU 0.006
    942  71.449 120.890   9.396 1 U   -1.967e+06  0.000e+00 e 0     0     0     0 #QU 0.006
    943  63.479 130.352   7.847 1 U   -2.132e+06  0.000e+00 e 0     0     0     0 #QU 0.006
    944  74.496 123.482   8.668 1 U   -2.376e+06  0.000e+00 e 0     0     0     0 #QU 0.006
    945  74.028 119.464  11.351 1 U   -2.197e+06  0.000e+00 e 0     0     0     0 #QU 0.006
    946  50.117 117.001   6.635 1 U   -2.358e+06  0.000e+00 e 0     0     0     0 #QU 0.006
    947  46.835 108.447  11.719 1 U   -2.372e+06  0.000e+00 e 0     0     0     0 #QU 0.006
    948  36.520 115.835   6.079 1 U   -2.242e+06  0.000e+00 e 0     0     0     0 #QU 0.006
    949  25.034 127.889  10.280 1 U   1.889e+06  0.000e+00 e 0     0     0     0 #QU 0.006
    950  56.212 129.056   8.809 1 U   2.638e+06  0.000e+00 e 0     0     0     0 #QU 0.006
    951  23.862 104.429  10.780 1 U   -1.640e+06  0.000e+00 e 0     0     0     0 #QU 0.006
    952  62.072 120.371   8.481 1 U   -2.486e+06  0.000e+00 e 0     0     0     0 #QU 0.006
    953  54.102 124.908  11.617 1 U   -2.472e+06  0.000e+00 e 0     0     0     0 #QU 0.006
    954  53.399 113.632   9.404 1 U   -2.647e+06  0.000e+00 e 0     0     0     0 #QU 0.006
    955  60.431 127.630   6.142 1 U   -2.405e+06  0.000e+00 e 0     0     0     0 #QU 0.006
    956  45.428 120.242   8.316 1 U   -2.130e+06  0.000e+00 e 0     0     0     0 #QU 0.006
    957  64.182 127.759  11.633 1 U   2.451e+06  0.000e+00 e 0     0     0     0 #QU 0.006
    958  17.767 125.167   6.564 1 U   -2.234e+06  0.000e+00 e 0     0     0     0 #QU 0.006
    959  33.707 119.723   8.402 1 U   1.690e+06  0.000e+00 e 0     0     0     0 #QU 0.006
    960  15.657 121.279   8.848 1 U   2.316e+06  0.000e+00 e 0     0     0     0 #QU 0.006
    961  62.541 126.982   6.838 1 U   -2.736e+06  0.000e+00 e 0     0     0     0 #QU 0.006
    962  59.259 107.669   7.894 1 U   2.385e+06  0.000e+00 e 0     0     0     0 #QU 0.006
    963  57.149 118.168   8.027 1 U   -1.872e+06  0.000e+00 e 0     0     0     0 #QU 0.006
    964  46.132 114.539   7.393 1 U   -2.286e+06  0.000e+00 e 0     0     0     0 #QU 0.006
    965  30.191 106.892  11.234 1 U   -2.037e+06  0.000e+00 e 0     0     0     0 #QU 0.006
    966  70.042 116.742   8.402 1 U   2.342e+06  0.000e+00 e 0     0     0     0 #QU 0.006
    967  20.111 111.039  10.686 1 U   -2.302e+06  0.000e+00 e 0     0     0     0 #QU 0.006
    968  43.787 123.871   9.529 1 U   1.968e+06  0.000e+00 e 0     0     0     0 #QU 0.006
    969  61.369 116.224   7.847 1 U   1.813e+06  0.000e+00 e 0     0     0     0 #QU 0.006
    970  37.927 125.945   7.659 1 U   -2.783e+06  0.000e+00 e 0     0     0     0 #QU 0.006
    971  38.161 113.502   8.598 1 U   2.298e+06  0.000e+00 e 0     0     0     0 #QU 0.006
    972  57.853 128.019   7.002 1 U   -2.609e+06  0.000e+00 e 0     0     0     0 #QU 0.006
    973  51.992 114.409   9.505 1 U   2.242e+06  0.000e+00 e 0     0     0     0 #QU 0.006
    974  39.802 113.372   8.481 1 U   -2.623e+06  0.000e+00 e 0     0     0     0 #QU 0.006
    975  44.256 111.817   7.479 1 U   1.840e+06  0.000e+00 e 0     0     0     0 #QU 0.006
    976  34.410 112.983  10.984 1 U   -2.824e+06  0.000e+00 e 0     0     0     0 #QU 0.006
    977  70.042 130.741   6.541 1 U   -2.254e+06  0.000e+00 e 0     0     0     0 #QU 0.006
    978  42.146 124.519   8.113 1 U   2.488e+06  0.000e+00 e 0     0     0     0 #QU 0.006
    979  59.025 120.760  11.883 1 U   2.327e+06  0.000e+00 e 0     0     0     0 #QU 0.006
    980  37.692 121.149  11.750 1 U   -2.617e+06  0.000e+00 e 0     0     0     0 #QU 0.006
    981  68.401 109.484   7.276 1 U   -2.307e+06  0.000e+00 e 0     0     0     0 #QU 0.006
    982  19.173 117.131   6.111 1 U   2.378e+06  0.000e+00 e 0     0     0     0 #QU 0.006
    983  61.838 118.816  11.774 1 U   -2.279e+06  0.000e+00 e 0     0     0     0 #QU 0.006
    984  58.556 130.611   7.511 1 U   1.867e+06  0.000e+00 e 0     0     0     0 #QU 0.006
    985  29.019 108.447   6.728 1 U   2.587e+06  0.000e+00 e 0     0     0     0 #QU 0.006
    986  68.636 115.705   9.662 1 U   -2.061e+06  0.000e+00 e 0     0     0     0 #QU 0.006
    987  44.491 106.114   7.769 1 U   -2.779e+06  0.000e+00 e 0     0     0     0 #QU 0.006
    988  36.520 125.167  11.852 1 U   2.094e+06  0.000e+00 e 0     0     0     0 #QU 0.006
    989  38.630 117.909  10.100 1 U   2.214e+06  0.000e+00 e 0     0     0     0 #QU 0.006
    990  51.523 114.539   8.355 1 U   1.927e+06  0.000e+00 e 0     0     0     0 #QU 0.006
    991  69.105 118.686   9.623 1 U   2.182e+06  0.000e+00 e 0     0     0     0 #QU 0.006
    992  61.838 119.205   8.035 1 U   -2.055e+06  0.000e+00 e 0     0     0     0 #QU 0.006
    993  50.820 117.779   7.910 1 U   2.266e+06  0.000e+00 e 0     0     0     0 #QU 0.006
    994  16.829 107.021   6.822 1 U   2.068e+06  0.000e+00 e 0     0     0     0 #QU 0.006
    995  65.588 125.297  11.648 1 U   -2.467e+06  0.000e+00 e 0     0     0     0 #QU 0.006
    996  62.541 111.298   9.607 1 U   2.659e+06  0.000e+00 e 0     0     0     0 #QU 0.006
    997  25.268 114.020   6.330 1 U   -1.849e+06  0.000e+00 e 0     0     0     0 #QU 0.006
    998  25.268 130.870   7.526 1 U   1.855e+06  0.000e+00 e 0     0     0     0 #QU 0.006
    999  29.722 112.724   7.073 1 U   2.474e+06  0.000e+00 e 0     0     0     0 #QU 0.006
   1000  51.054 115.187  11.836 1 U   2.352e+06  0.000e+00 e 0     0     0     0 #QU 0.006
   1001  30.660 115.187   8.895 1 U   -1.680e+06  0.000e+00 e 0     0     0     0 #QU 0.006
   1002  29.722 107.929   7.284 1 U   -2.158e+06  0.000e+00 e 0     0     0     0 #QU 0.006
   1003  69.808 124.130  10.092 1 U   -2.839e+06  0.000e+00 e 0     0     0     0 #QU 0.006
   1004  19.408 130.611  11.171 1 U   2.464e+06  0.000e+00 e 0     0     0     0 #QU 0.006
   1005  61.603 107.021  10.749 1 U   2.407e+06  0.000e+00 e 0     0     0     0 #QU 0.006
   1006  58.087 119.723   8.426 1 U   -1.692e+06  0.000e+00 e 0     0     0     0 #QU 0.006
   1007  46.600 105.207   7.346 1 U   -2.278e+06  0.000e+00 e 0     0     0     0 #QU 0.006
   1008  56.446 112.465   7.487 1 U   -1.800e+06  0.000e+00 e 0     0     0     0 #QU 0.006
   1009  73.324 115.705   6.165 1 U   2.413e+06  0.000e+00 e 0     0     0     0 #QU 0.006
   1010  49.882 122.575   9.967 1 U   -2.582e+06  0.000e+00 e 0     0     0     0 #QU 0.006
   1011  22.455 109.095   7.284 1 U   -2.661e+06  0.000e+00 e 0     0     0     0 #QU 0.006
   1012  21.986 120.631   8.911 1 U   2.348e+06  0.000e+00 e 0     0     0     0 #QU 0.006
   1013  62.072 120.501   8.848 1 U   1.979e+06  0.000e+00 e 0     0     0     0 #QU 0.006
   1014  69.808 118.038   6.103 1 U   -2.736e+06  0.000e+00 e 0     0     0     0 #QU 0.006
   1015  27.847 120.760   6.259 1 U   2.898e+06  0.000e+00 e 0     0     0     0 #QU 0.006
   1016  26.675 111.817   7.534 1 U   -2.213e+06  0.000e+00 e 0     0     0     0 #QU 0.006
   1017  70.980 106.244  11.523 1 U   2.346e+06  0.000e+00 e 0     0     0     0 #QU 0.005
   1018  28.784 121.927   6.330 1 U   -2.036e+06  0.000e+00 e 0     0     0     0 #QU 0.005
   1019  66.761 111.558   6.752 1 U   1.977e+06  0.000e+00 e 0     0     0     0 #QU 0.005
   1020  33.238 126.204   9.388 1 U   -2.802e+06  0.000e+00 e 0     0     0     0 #QU 0.005
   1021  21.986 126.463  11.860 1 U   -2.617e+06  0.000e+00 e 0     0     0     0 #QU 0.005
   1022  36.286 122.834   7.166 1 U   2.069e+06  0.000e+00 e 0     0     0     0 #QU 0.005
   1023  40.271 126.074   8.332 1 U   2.547e+06  0.000e+00 e 0     0     0     0 #QU 0.005
   1024  39.099 117.520   8.582 1 U   2.257e+06  0.000e+00 e 0     0     0     0 #QU 0.005
   1025  33.942 122.704   6.306 1 U   -2.667e+06  0.000e+00 e 0     0     0     0 #QU 0.005
   1026  33.707 112.595  11.820 1 U   -2.466e+06  0.000e+00 e 0     0     0     0 #QU 0.005
   1027  25.268 121.279   7.393 1 U   -1.872e+06  0.000e+00 e 0     0     0     0 #QU 0.005
   1028  25.971 117.261  10.905 1 U   -2.443e+06  0.000e+00 e 0     0     0     0 #QU 0.005
   1029  55.977 119.983  10.061 1 U   -2.120e+06  0.000e+00 e 0     0     0     0 #QU 0.005
   1030  66.995 121.668   9.443 1 U   2.303e+06  0.000e+00 e 0     0     0     0 #QU 0.005
   1031  28.550 104.688   6.165 1 U   2.569e+06  0.000e+00 e 0     0     0     0 #QU 0.005
   1032  41.443 108.965   7.824 1 U   2.356e+06  0.000e+00 e 0     0     0     0 #QU 0.005
   1033  30.425 115.187   8.035 1 U   -2.014e+06  0.000e+00 e 0     0     0     0 #QU 0.005
   1034  59.259 122.704   8.379 1 U   1.889e+06  0.000e+00 e 0     0     0     0 #QU 0.005
   1035  50.586 122.445   6.470 1 U   2.216e+06  0.000e+00 e 0     0     0     0 #QU 0.005
   1036  47.304 106.892   8.082 1 U   -2.228e+06  0.000e+00 e 0     0     0     0 #QU 0.005
   1037  73.324 128.667   9.341 1 U   -2.489e+06  0.000e+00 e 0     0     0     0 #QU 0.005
   1038  49.413 118.686   6.322 1 U   2.240e+06  0.000e+00 e 0     0     0     0 #QU 0.005
   1039  48.007 112.335   6.815 1 U   -1.868e+06  0.000e+00 e 0     0     0     0 #QU 0.005
   1040  50.820 124.519   9.975 1 U   2.039e+06  0.000e+00 e 0     0     0     0 #QU 0.005
   1041  62.072 119.594   8.011 1 U   1.656e+06  0.000e+00 e 0     0     0     0 #QU 0.005
   1042  60.900 106.503   7.503 1 U   2.559e+06  0.000e+00 e 0     0     0     0 #QU 0.005
   1043  65.588 119.075  11.711 1 U   2.499e+06  0.000e+00 e 0     0     0     0 #QU 0.005
   1044  40.974 118.946  10.366 1 U   -2.376e+06  0.000e+00 e 0     0     0     0 #QU 0.005
   1045  70.980 105.077   7.174 1 U   -1.857e+06  0.000e+00 e 0     0     0     0 #QU 0.005
   1046  55.274 114.798   7.104 1 U   -1.910e+06  0.000e+00 e 0     0     0     0 #QU 0.005
   1047  35.817 105.207  10.280 1 U   -2.317e+06  0.000e+00 e 0     0     0     0 #QU 0.005
   1048  46.835 110.910   7.886 1 U   1.802e+06  0.000e+00 e 0     0     0     0 #QU 0.005
   1049  20.345 106.762  10.076 1 U   -2.455e+06  0.000e+00 e 0     0     0     0 #QU 0.005
   1050  15.188 116.483  11.852 1 U   -2.992e+06  0.000e+00 e 0     0     0     0 #QU 0.005
   1051  43.318 113.761   6.822 1 U   -2.003e+06  0.000e+00 e 0     0     0     0 #QU 0.005
   1052  42.146 121.797   8.293 1 U   -1.611e+06  0.000e+00 e 0     0     0     0 #QU 0.005
   1053  56.680 104.947   8.512 1 U   -2.244e+06  0.000e+00 e 0     0     0     0 #QU 0.005
   1054  40.271 130.611   6.517 1 U   -2.193e+06  0.000e+00 e 0     0     0     0 #QU 0.005
   1055  30.191 121.538   9.967 1 U   2.590e+06  0.000e+00 e 0     0     0     0 #QU 0.005
   1056  26.440 104.688   8.543 1 U   2.530e+06  0.000e+00 e 0     0     0     0 #QU 0.005
   1057  62.775 108.188   8.473 1 U   2.361e+06  0.000e+00 e 0     0     0     0 #QU 0.005
   1058  40.037 106.892   7.589 1 U   -1.767e+06  0.000e+00 e 0     0     0     0 #QU 0.005
   1059  33.238 117.520  11.343 1 U   2.228e+06  0.000e+00 e 0     0     0     0 #QU 0.005
   1060  46.132 129.185   8.230 1 U   2.296e+06  0.000e+00 e 0     0     0     0 #QU 0.005
   1061  49.413 117.909   7.910 1 U   -1.632e+06  0.000e+00 e 0     0     0     0 #QU 0.005
   1062  51.758 122.056   8.746 1 U   2.553e+06  0.000e+00 e 0     0     0     0 #QU 0.005
   1063  69.574 125.686   6.642 1 U   1.966e+06  0.000e+00 e 0     0     0     0 #QU 0.005
   1064  37.458 106.114  10.780 1 U   2.366e+06  0.000e+00 e 0     0     0     0 #QU 0.005
   1065  16.360 123.871   7.636 1 U   -2.501e+06  0.000e+00 e 0     0     0     0 #QU 0.005
   1066  45.194 125.556   7.401 1 U   -2.752e+06  0.000e+00 e 0     0     0     0 #QU 0.005
   1067  48.476 117.390  11.695 1 U   2.388e+06  0.000e+00 e 0     0     0     0 #QU 0.005
   1068  63.244 126.463   8.418 1 U   -2.657e+06  0.000e+00 e 0     0     0     0 #QU 0.005
   1069  67.464 122.445   7.855 1 U   -2.358e+06  0.000e+00 e 0     0     0     0 #QU 0.005
   1070  53.399 122.056   8.762 1 U   -1.859e+06  0.000e+00 e 0     0     0     0 #QU 0.005
   1071  27.143 118.168   8.050 1 U   -1.679e+06  0.000e+00 e 0     0     0     0 #QU 0.005
   1072  56.446 104.299  10.960 1 U   0.000e+00  0.000e+00 e 0     0     0     0 #QU 0.005
   1073  52.226 115.187   7.307 1 U   -2.381e+06  0.000e+00 e 0     0     0     0 #QU 0.005
   1074  51.758 117.001   7.120 1 U   -2.951e+06  0.000e+00 e 0     0     0     0 #QU 0.005
   1075  58.321 119.594   9.591 1 U   -2.049e+06  0.000e+00 e 0     0     0     0 #QU 0.005
   1076  70.980 113.502   8.027 1 U   2.305e+06  0.000e+00 e 0     0     0     0 #QU 0.005
   1077  18.001 127.371   8.496 1 U   -2.619e+06  0.000e+00 e 0     0     0     0 #QU 0.005
   1078  59.259 121.020   7.268 1 U   2.189e+06  0.000e+00 e 0     0     0     0 #QU 0.005
   1079  17.532 129.056   6.721 1 U   2.785e+06  0.000e+00 e 0     0     0     0 #QU 0.005
   1080  19.408 109.873   8.707 1 U   -2.112e+06  0.000e+00 e 0     0     0     0 #QU 0.005
   1081  47.304 114.150  11.132 1 U   2.450e+06  0.000e+00 e 0     0     0     0 #QU 0.005
   1082  31.597 122.964   9.756 1 U   -2.137e+06  0.000e+00 e 0     0     0     0 #QU 0.005
   1083  53.164 111.428   9.435 1 U   -2.042e+06  0.000e+00 e 0     0     0     0 #QU 0.005
   1084  20.814 117.390   9.771 1 U   2.057e+06  0.000e+00 e 0     0     0     0 #QU 0.005
   1085  61.369 119.464   8.285 1 U   2.545e+06  0.000e+00 e 0     0     0     0 #QU 0.005
   1086  24.330 131.907  11.398 1 U   2.826e+06  0.000e+00 e 0     0     0     0 #QU 0.005
   1087  35.817 122.575   9.802 1 U   2.967e+06  0.000e+00 e 0     0     0     0 #QU 0.005
   1088  35.114 108.058  10.851 1 U   2.901e+06  0.000e+00 e 0     0     0     0 #QU 0.005
   1089  56.915 109.354   6.071 1 U   2.088e+06  0.000e+00 e 0     0     0     0 #QU 0.005
   1090  36.051 121.538   8.293 1 U   1.994e+06  0.000e+00 e 0     0     0     0 #QU 0.005
   1091  58.556 121.020   8.355 1 U   -2.141e+06  0.000e+00 e 0     0     0     0 #QU 0.005
   1092  63.713 106.503  10.217 1 U   2.081e+06  0.000e+00 e 0     0     0     0 #QU 0.005
   1093  29.488 117.909  10.632 1 U   3.002e+06  0.000e+00 e 0     0     0     0 #QU 0.005
   1094  57.618 126.334  11.007 1 U   -2.042e+06  0.000e+00 e 0     0     0     0 #QU 0.005
   1095  49.413 107.540   9.372 1 U   2.880e+06  0.000e+00 e 0     0     0     0 #QU 0.005
   1096  68.401 106.892  11.672 1 U   -2.037e+06  0.000e+00 e 0     0     0     0 #QU 0.005
   1097  33.942 131.000   7.511 1 U   1.873e+06  0.000e+00 e 0     0     0     0 #QU 0.005
   1098  70.980 131.000   6.392 1 U   2.686e+06  0.000e+00 e 0     0     0     0 #QU 0.005
   1099  37.224 122.056   8.786 1 U   -1.693e+06  0.000e+00 e 0     0     0     0 #QU 0.005
   1100  35.817 111.687   6.846 1 U   -1.664e+06  0.000e+00 e 0     0     0     0 #QU 0.005
   1101  72.152 121.668   7.769 1 U   2.360e+06  0.000e+00 e 0     0     0     0 #QU 0.005
   1102  42.615 127.889   8.520 1 U   -2.350e+06  0.000e+00 e 0     0     0     0 #QU 0.005
   1103  38.161 128.537  11.469 1 U   2.516e+06  0.000e+00 e 0     0     0     0 #QU 0.005
   1104  65.823 109.873   9.904 1 U   2.102e+06  0.000e+00 e 0     0     0     0 #QU 0.005
   1105  26.440 129.704   6.071 1 U   2.529e+06  0.000e+00 e 0     0     0     0 #QU 0.005
   1106  67.229 122.056   7.440 1 U   3.414e+06  0.000e+00 e 0     0     0     0 #QU 0.005
   1107  58.087 119.205  10.765 1 U   2.143e+06  0.000e+00 e 0     0     0     0 #QU 0.005
   1108  48.241 107.540  10.467 1 U   2.455e+06  0.000e+00 e 0     0     0     0 #QU 0.005
   1109  64.651 112.595  11.844 1 U   2.049e+06  0.000e+00 e 0     0     0     0 #QU 0.005
   1110  48.476 107.540  10.475 1 U   2.429e+06  0.000e+00 e 0     0     0     0 #QU 0.005
   1111  32.301 104.688   6.197 1 U   -2.256e+06  0.000e+00 e 0     0     0     0 #QU 0.005
   1112  29.253 119.205  10.819 1 U   -2.658e+06  0.000e+00 e 0     0     0     0 #QU 0.005
   1113  29.956 123.482  10.827 1 U   -2.191e+06  0.000e+00 e 0     0     0     0 #QU 0.005
   1114  39.568 113.372   8.473 1 U   -2.545e+06  0.000e+00 e 0     0     0     0 #QU 0.005
   1115  61.838 121.149   8.089 1 U   -2.111e+06  0.000e+00 e 0     0     0     0 #QU 0.005
   1116  41.912 127.889  11.109 1 U   2.551e+06  0.000e+00 e 0     0     0     0 #QU 0.005
   1117  40.271 121.927   9.341 1 U   2.463e+06  0.000e+00 e 0     0     0     0 #QU 0.005
   1118  42.381 119.075  10.264 1 U   2.585e+06  0.000e+00 e 0     0     0     0 #QU 0.005
   1119  59.494 125.556   7.565 1 U   -2.350e+06  0.000e+00 e 0     0     0     0 #QU 0.005
   1120  26.909 125.815   7.432 1 U   -2.295e+06  0.000e+00 e 0     0     0     0 #QU 0.005
   1121  47.538 115.187   7.370 1 U   -2.459e+06  0.000e+00 e 0     0     0     0 #QU 0.005
   1122  58.087 119.983  10.280 1 U   2.606e+06  0.000e+00 e 0     0     0     0 #QU 0.005
   1123  24.096 116.742  10.162 1 U   -2.591e+06  0.000e+00 e 0     0     0     0 #QU 0.005
   1124  30.894 114.668   9.943 1 U   2.009e+06  0.000e+00 e 0     0     0     0 #QU 0.005
   1125  55.977 122.834   8.035 1 U   -1.825e+06  0.000e+00 e 0     0     0     0 #QU 0.005
   1126  16.126 111.428   9.873 1 U   -2.382e+06  0.000e+00 e 0     0     0     0 #QU 0.005
   1127  49.413 112.206  11.077 1 U   -2.078e+06  0.000e+00 e 0     0     0     0 #QU 0.005
   1128  52.695 113.113   7.777 1 U   -4.772e+06  0.000e+00 e 0     0     0     0 #QU 0.005
   1129  45.897 114.409   7.378 1 U   -1.957e+06  0.000e+00 e 0     0     0     0 #QU 0.005
   1130  54.805 131.389   6.580 1 U   -2.743e+06  0.000e+00 e 0     0     0     0 #QU 0.005
   1131  46.835 131.259   6.721 1 U   -2.415e+06  0.000e+00 e 0     0     0     0 #QU 0.005
   1132  21.283 118.557   9.669 1 U   -2.677e+06  0.000e+00 e 0     0     0     0 #QU 0.005
   1133  43.787 110.910   7.573 1 U   2.477e+06  0.000e+00 e 0     0     0     0 #QU 0.005
   1134  31.597 113.891  10.616 1 U   -1.855e+06  0.000e+00 e 0     0     0     0 #QU 0.005
   1135  61.603 119.983  10.194 1 U   -2.159e+06  0.000e+00 e 0     0     0     0 #QU 0.005
   1136  44.959 116.224   7.589 1 U   2.096e+06  0.000e+00 e 0     0     0     0 #QU 0.005
   1137  69.808 126.723   8.457 1 U   -2.027e+06  0.000e+00 e 0     0     0     0 #QU 0.005
   1138  22.455 124.649  11.789 1 U   -2.394e+06  0.000e+00 e 0     0     0     0 #QU 0.005
   1139  26.909 116.224   7.182 1 U   2.636e+06  0.000e+00 e 0     0     0     0 #QU 0.005
   1140  27.847 110.780   7.401 1 U   2.564e+06  0.000e+00 e 0     0     0     0 #QU 0.005
   1141  17.298 130.352  11.249 1 U   -2.676e+06  0.000e+00 e 0     0     0     0 #QU 0.005
   1142  37.224 117.261  10.014 1 U   2.538e+06  0.000e+00 e 0     0     0     0 #QU 0.005
   1143  21.283 124.908   8.621 1 U   -2.648e+06  0.000e+00 e 0     0     0     0 #QU 0.005
   1144  33.004 127.500  10.100 1 U   -2.557e+06  0.000e+00 e 0     0     0     0 #QU 0.005
   1145  65.823 110.650   7.065 1 U   2.574e+06  0.000e+00 e 0     0     0     0 #QU 0.005
   1146  25.034 124.389   7.636 1 U   -2.075e+06  0.000e+00 e 0     0     0     0 #QU 0.005
   1147  25.502 108.317   7.237 1 U   -2.344e+06  0.000e+00 e 0     0     0     0 #QU 0.005
   1148  65.120 105.855  10.577 1 U   -2.270e+06  0.000e+00 e 0     0     0     0 #QU 0.005
   1149  40.037 113.113   6.885 1 U   -1.681e+06  0.000e+00 e 0     0     0     0 #QU 0.005
   1150  18.704 120.371   8.449 1 U   -2.453e+06  0.000e+00 e 0     0     0     0 #QU 0.005
   1151  69.339 110.262   7.691 1 U   -2.222e+06  0.000e+00 e 0     0     0     0 #QU 0.005
   1152  16.829 126.204  10.522 1 U   -2.145e+06  0.000e+00 e 0     0     0     0 #QU 0.005
   1153  15.891 121.927   7.112 1 U   -2.274e+06  0.000e+00 e 0     0     0     0 #QU 0.005
   1154  34.645 111.817  11.038 1 U   2.471e+06  0.000e+00 e 0     0     0     0 #QU 0.005
   1155  55.040 110.391   7.706 1 U   2.491e+06  0.000e+00 e 0     0     0     0 #QU 0.005
   1156  33.238 130.222   7.260 1 U   2.027e+06  0.000e+00 e 0     0     0     0 #QU 0.005
   1157  59.025 121.149   8.582 1 U   1.777e+06  0.000e+00 e 0     0     0     0 #QU 0.005
