# Supplementary material for: Structural and regulatory insights into the glideosome-associated connector from Toxoplasma gondii
Source: eLife. 2023 Apr 4;12:e86049. doi: 10.7554/eLife.86049 (PMC10125020; doi:10.7554/eLife.86049)
Supplement: Figure 1—source data 1. — wwPDB X-ray structure validation; MTZ file for TgGAC X-ray diffraction data and final refined PDB file for TgGAC from X-ray diffraction. [file elife-86049-fig1-data1.zip › Figure 1-source data 1/NOE assignment and NMR structure/peak_lists/CcoNH_ccconh_strong_unfolded.csv]

N	C	HN	responses
120.050	32.023	9.062	1.000
121.124	27.199	7.349	1.000
112.060	39.364	8.070	1.000
121.144	55.088	8.573	1.000
119.832	32.404	7.901	1.000
118.115	29.630	8.071	1.000
118.518	29.970	8.498	1.000
122.039	31.448	8.800	1.000
122.119	32.063	8.796	1.000
115.357	27.513	8.930	1.000
115.238	28.194	8.900	1.000
120.752	26.173	8.837	1.000
120.678	26.759	8.836	1.000
112.177	38.840	8.063	1.000
115.318	65.381	8.931	1.000
115.254	64.944	8.892	1.000
115.994	43.247	7.582	1.000
107.582	35.870	7.826	1.000
119.830	18.184	7.109	1.000
119.913	18.718	7.104	1.000
116.108	57.721	7.577	1.000
116.325	25.354	7.874	1.000
122.456	40.137	8.386	1.000
121.152	30.102	7.351	1.000
118.405	30.568	8.495	1.000
116.115	42.844	7.585	1.000
125.626	39.231	7.592	1.000
119.395	23.093	8.683	1.000
122.238	36.156	7.554	1.000
115.057	64.365	8.359	1.000
115.052	64.906	8.352	1.000
115.007	65.100	8.351	1.000
124.862	26.218	8.988	1.000
121.801	21.136	6.330	1.000
130.768	23.125	9.230	1.000
116.114	27.765	7.580	1.000
109.772	36.672	7.967	1.000
117.427	59.868	8.007	1.000
120.354	24.103	8.340	1.000
120.317	24.718	8.336	1.000
116.769	67.599	8.422	1.000
120.274	35.126	8.334	1.000
115.019	26.866	8.351	1.000
115.105	27.367	8.359	1.000
115.175	27.623	8.355	1.000
116.757	21.570	8.421	1.000
108.458	33.435	7.494	1.000
120.708	59.859	8.838	1.000
118.963	36.876	7.824	1.000
125.225	27.577	11.779	1.000
119.832	21.211	7.106	1.000
122.221	59.067	7.552	1.000
125.293	27.258	11.781	1.000
118.519	58.696	8.495	1.000
111.303	22.709	7.381	1.000
122.018	39.483	8.382	1.000
120.269	25.324	8.209	1.000
122.897	40.725	7.987	1.000
122.019	57.150	8.800	1.000
125.294	55.224	9.134	1.000
111.302	41.168	9.402	1.000
119.832	25.736	7.906	1.000
119.730	26.378	7.903	1.000
115.138	31.665	8.358	1.000
115.066	32.373	8.354	1.000
116.361	28.708	7.872	1.000
116.358	29.395	7.871	1.000
111.380	60.780	7.175	1.000
111.335	61.283	7.171	1.000
118.082	59.727	8.073	1.000
111.194	23.385	7.379	1.000
116.770	29.311	7.119	1.000
120.288	54.716	8.335	1.000
117.207	38.730	8.085	1.000
108.233	57.576	7.496	1.000
130.768	60.759	9.238	1.000
121.582	32.404	8.300	1.000
130.768	36.013	9.230	1.000
119.613	32.015	8.430	1.000
107.580	57.266	7.826	1.000
130.768	22.094	9.230	1.000
125.268	24.723	9.133	1.000
116.333	64.985	7.735	1.000
113.051	39.622	7.682	1.000
120.266	56.999	8.210	1.000
121.830	30.981	6.333	1.000
121.363	19.361	8.101	1.000
118.302	42.274	7.513	1.000
105.643	25.000	7.257	1.000
121.369	55.050	7.343	1.000
118.082	65.914	7.815	1.000
126.175	63.852	6.571	1.000
121.582	34.574	8.688	1.000
122.019	37.562	8.798	1.000
122.142	38.121	8.795	1.000
118.075	42.076	7.931	1.000
117.645	72.616	8.855	1.000
120.949	38.623	7.778	1.000
116.316	58.174	7.872	1.000
121.364	54.595	7.346	1.000
122.238	39.726	8.117	1.000
116.760	32.515	7.115	1.000
118.094	33.115	8.175	1.000
118.157	33.492	8.168	1.000
118.081	36.585	8.070	1.000
121.367	41.533	7.265	1.000
108.874	39.053	8.029	1.000
120.259	34.586	8.210	1.000
115.233	19.047	7.372	1.000
120.051	37.694	8.163	1.000
106.703	41.776	7.592	1.000
118.082	30.985	9.010	1.000
117.881	66.022	7.818	1.000
123.524	36.623	7.208	1.000
116.530	40.575	7.754	1.000
116.927	25.208	7.116	1.000
121.142	40.788	8.367	1.000
109.785	55.959	7.965	1.000
115.239	31.819	8.902	1.000
115.249	32.055	8.928	1.000
121.787	22.532	6.328	1.000
125.300	65.914	11.780	1.000
116.991	24.850	7.118	1.000
114.565	54.448	7.110	1.000
109.756	29.338	7.967	1.000
110.865	40.249	7.882	1.000
117.427	18.626	8.161	1.000
121.362	18.071	7.342	1.000
130.766	30.477	7.538	1.000
116.074	30.204	7.582	1.000
105.617	33.061	7.256	1.000
126.817	43.847	7.754	1.000
116.988	58.312	7.116	1.000
121.794	59.525	8.686	1.000
125.258	35.866	9.133	1.000
118.974	18.393	7.952	1.000
118.741	30.187	7.687	1.000
123.083	36.090	9.101	1.000
121.600	36.154	8.300	1.000
120.196	35.469	9.241	1.000
118.082	55.222	9.012	1.000
105.615	58.181	7.259	1.000
118.956	45.942	8.385	1.000
108.242	24.788	7.498	1.000
122.174	29.945	7.553	1.000
125.291	32.216	11.780	1.000
125.177	32.666	11.780	1.000
120.205	35.567	9.273	1.000
122.240	29.239	7.554	1.000
120.094	34.651	9.256	1.000
114.582	19.107	7.108	1.000
116.114	22.231	8.914	1.000
121.143	54.709	7.350	1.000
116.332	33.865	7.869	1.000
120.707	29.311	8.839	1.000
121.143	18.615	8.578	1.000
118.082	35.497	9.011	0.999
119.615	56.951	8.430	0.999
118.060	21.237	7.819	0.999
108.358	29.673	7.496	0.999
119.880	27.714	9.555	0.999
119.902	28.914	9.555	0.999
108.341	29.455	7.498	0.999
108.239	28.834	7.493	0.999
105.689	29.395	7.259	0.999
116.332	63.745	7.816	0.999
118.738	65.914	9.293	0.999
105.659	28.800	7.260	0.999
118.060	55.746	7.929	0.999
116.330	18.333	7.734	0.999
128.169	28.671	8.461	0.999
116.313	18.612	7.740	0.999
122.891	30.751	8.053	0.999
128.242	28.268	8.478	0.999
119.175	32.061	8.053	0.999
119.832	61.416	7.107	0.999
111.313	37.388	7.168	0.999
111.378	38.013	7.176	0.999
107.577	27.596	7.818	0.999
116.332	31.373	7.815	0.999
119.175	32.808	8.063	0.999
119.868	28.649	9.554	0.999
119.903	60.229	9.559	0.999
119.893	60.826	9.555	0.999
107.121	43.164	6.902	0.999
112.200	57.727	7.647	0.999
116.303	19.084	7.736	0.999
118.736	58.656	7.686	0.999
119.613	32.288	8.061	0.999
119.832	60.243	7.901	0.999
118.519	54.057	7.713	0.999
122.894	59.504	8.053	0.999
122.802	59.757	8.053	0.999
112.177	31.373	7.650	0.999
128.351	61.914	9.080	0.999
122.893	37.684	8.053	0.999
107.800	20.361	7.694	0.999
127.925	19.954	8.423	0.999
127.796	20.538	8.419	0.999
112.189	27.380	7.647	0.999
118.082	29.311	8.174	0.999
120.051	55.222	9.258	0.999
121.773	36.466	8.138	0.999
119.630	24.804	8.060	0.999
114.382	33.514	8.138	0.999
117.972	21.468	7.820	0.999
117.861	22.432	7.817	0.999
124.985	30.236	8.993	0.999
124.921	30.932	8.989	0.999
116.551	31.889	8.612	0.999
116.101	41.305	7.573	0.999
128.276	23.006	9.075	0.999
118.519	27.249	7.713	0.998
107.802	53.682	7.693	0.998
117.645	60.759	8.855	0.998
128.172	62.745	8.468	0.998
115.346	55.123	7.373	0.998
115.294	55.448	7.372	0.998
115.218	55.759	7.372	0.998
121.800	62.446	6.334	0.998
116.825	23.700	8.422	0.998
116.735	24.281	8.423	0.998
111.198	31.947	7.379	0.998
111.302	31.287	7.382	0.998
128.212	12.253	8.464	0.998
128.267	11.733	8.470	0.998
119.179	67.254	8.043	0.998
128.164	16.412	8.461	0.998
119.918	31.513	7.099	0.998
118.235	30.283	7.706	0.998
118.301	29.134	7.701	0.998
127.883	62.260	8.421	0.998
128.235	15.899	8.466	0.998
119.897	31.080	7.107	0.998
121.690	30.361	8.141	0.998
121.797	29.782	8.157	0.998
118.109	55.220	8.175	0.998
121.585	28.907	8.688	0.998
121.676	30.516	8.153	0.998
115.240	61.410	8.022	0.997
112.079	55.819	8.064	0.997
111.988	56.740	8.069	0.997
120.036	56.013	9.063	0.997
128.324	22.154	9.078	0.997
120.069	55.649	9.066	0.997
119.820	29.734	7.905	0.997
111.328	28.396	7.173	0.997
118.545	46.952	7.717	0.997
121.775	21.502	7.645	0.997
128.266	35.841	8.465	0.997
128.164	36.502	8.461	0.997
123.768	23.463	8.640	0.997
127.924	22.609	8.417	0.997
118.993	55.252	7.956	0.997
115.132	32.681	8.017	0.997
115.239	32.036	8.016	0.997
121.319	55.003	8.100	0.997
118.958	57.811	7.826	0.997
117.427	54.705	8.156	0.997
123.758	26.865	8.647	0.997
123.769	44.918	8.648	0.996
116.111	25.327	7.576	0.996
111.303	57.649	7.382	0.996
111.215	58.227	7.378	0.996
116.593	39.653	8.616	0.996
126.282	21.474	6.567	0.996
123.550	56.634	7.212	0.996
121.123	54.207	8.363	0.996
120.050	25.702	9.254	0.996
117.644	24.062	8.855	0.996
117.709	23.714	8.859	0.996
123.113	54.572	9.105	0.996
126.242	22.080	6.574	0.996
116.794	31.761	8.421	0.995
117.426	31.889	8.010	0.995
124.927	60.873	8.990	0.995
127.706	32.404	8.425	0.995
126.395	19.975	6.570	0.995
126.326	20.211	6.577	0.995
126.831	58.316	8.055	0.995
120.269	29.311	8.206	0.995
126.830	21.680	8.048	0.995
113.051	24.156	7.682	0.995
119.180	63.207	8.060	0.994
118.300	58.803	7.700	0.994
116.551	55.088	8.620	0.994
120.307	28.719	8.333	0.993
120.354	28.387	8.336	0.993
119.156	27.709	8.059	0.993
111.958	23.640	8.065	0.993
111.342	19.013	7.175	0.992
111.368	19.297	7.175	0.992
119.176	23.125	8.041	0.992
112.191	26.166	8.071	0.992
112.109	26.746	8.066	0.992
126.802	36.448	8.051	0.991
118.964	27.651	7.825	0.990
119.482	50.922	8.684	0.990
119.444	49.794	8.681	0.990
113.080	26.341	7.684	0.990
113.060	26.098	7.686	0.990
119.643	29.429	8.058	0.989
116.551	57.802	7.756	0.988
121.179	42.848	7.351	0.987
121.143	42.568	7.352	0.987
121.624	54.597	8.299	0.987
121.673	53.941	8.295	0.987
111.258	29.426	7.380	0.985
116.332	19.001	7.815	0.985
117.207	62.305	8.081	0.985
122.887	27.089	8.053	0.980
116.375	21.507	7.821	0.980
116.395	22.074	7.813	0.980
117.198	46.167	8.528	0.980
118.576	24.368	7.718	0.979
118.568	24.093	7.718	0.979
120.707	43.230	8.839	0.979
118.082	25.702	7.517	0.977
121.989	58.333	8.383	0.977
110.864	53.541	7.885	0.976
122.894	63.336	8.057	0.975
119.615	59.874	8.060	0.974
116.598	34.996	9.414	0.973
116.681	34.459	9.406	0.973
121.363	54.572	7.267	0.972
125.296	29.666	9.135	0.972
116.326	22.011	7.733	0.970
116.354	21.517	7.735	0.970
118.301	56.289	7.508	0.968
116.332	31.519	7.735	0.965
121.853	70.617	7.653	0.964
121.801	70.157	7.642	0.964
121.861	70.965	7.649	0.964
128.324	36.447	9.072	0.963
114.413	27.933	8.146	0.961
114.481	27.725	8.130	0.961
114.485	27.557	8.150	0.961
121.800	56.119	8.143	0.960
119.178	21.390	8.038	0.959
121.754	62.316	7.651	0.954
121.820	61.864	7.653	0.954
125.519	53.166	7.590	0.952
108.713	31.720	8.983	0.945
118.087	31.992	7.816	0.943
120.080	29.246	9.249	0.943
120.037	28.973	9.253	0.943
118.236	25.839	7.513	0.939
118.302	25.431	7.517	0.939
118.149	22.005	7.510	0.936
112.178	43.374	7.653	0.930
113.087	53.107	7.685	0.924
111.312	57.316	9.406	0.921
123.728	54.719	8.637	0.918
108.456	41.790	7.496	0.915
107.660	30.406	7.819	0.907
107.646	30.125	7.818	0.907
115.239	50.448	8.925	0.901
126.831	20.547	8.049	0.897
125.300	29.827	9.152	0.894
119.876	58.778	8.511	0.892
116.012	50.682	8.914	0.885
116.078	49.740	8.907	0.885
119.672	17.329	8.062	0.882
115.248	64.797	8.030	0.878
114.393	60.229	8.151	0.875
114.441	59.690	8.153	0.875
108.712	54.457	8.983	0.874
118.093	36.994	9.010	0.872
113.273	57.118	8.116	0.871
123.986	36.633	7.214	0.867
105.668	42.164	7.260	0.858
105.618	41.965	7.248	0.858
116.114	50.963	8.918	0.849
118.103	38.690	7.486	0.832
119.863	32.968	8.510	0.827
115.233	26.864	8.015	0.813
113.262	31.228	8.116	0.812
118.738	29.454	8.060	0.810
118.815	57.448	9.292	0.810
122.486	57.027	8.383	0.805
122.255	57.601	8.115	0.777
126.202	33.027	6.575	0.771
106.788	54.863	7.591	0.753
106.766	55.135	7.589	0.753
118.082	39.106	7.502	0.748
125.746	31.955	8.330	0.707
122.676	32.818	8.061	0.691
106.727	20.161	7.698	0.678
121.133	24.458	7.348	0.655
114.402	59.882	8.129	0.650
119.641	20.041	8.050	0.607
119.629	19.830	8.054	0.607
128.142	39.138	7.599	0.604
124.938	51.540	8.986	0.557
124.956	51.164	8.983	0.557
121.826	69.169	7.640	0.549
112.169	36.307	8.061	0.547
115.220	30.436	8.017	0.522
126.611	39.241	7.600	0.515
108.435	66.264	7.495	0.511
126.788	51.056	8.061	0.508
126.832	51.289	8.056	0.508
120.488	18.590	8.565	0.506
118.518	39.238	7.587	0.504
