# Supplementary material for: Structural and regulatory insights into the glideosome-associated connector from Toxoplasma gondii
Source: eLife. 2023 Apr 4;12:e86049. doi: 10.7554/eLife.86049 (PMC10125020; doi:10.7554/eLife.86049)
Supplement: Figure 1—source data 1. — wwPDB X-ray structure validation; MTZ file for TgGAC X-ray diffraction data and final refined PDB file for TgGAC from X-ray diffraction. [file elife-86049-fig1-data1.zip › Figure 1-source data 1/NOE assignment and NMR structure/peak_lists/CcoNH_ccconh_all.list]

      Assignment          w1         w2         w3
            ?-?-?    120.050     32.023      9.062
            ?-?-?    121.124     27.199      7.349
            ?-?-?    112.060     39.364      8.070
            ?-?-?    121.144     55.088      8.573
            ?-?-?    119.832     32.404      7.901
            ?-?-?    118.115     29.630      8.071
            ?-?-?    118.518     29.970      8.498
            ?-?-?    122.039     31.448      8.800
            ?-?-?    122.119     32.063      8.796
            ?-?-?    115.357     27.513      8.930
            ?-?-?    115.238     28.194      8.900
            ?-?-?    120.752     26.173      8.837
            ?-?-?    120.678     26.759      8.836
            ?-?-?    112.177     38.840      8.063
            ?-?-?    115.318     65.381      8.931
            ?-?-?    115.254     64.944      8.892
            ?-?-?    115.994     43.247      7.582
            ?-?-?    107.582     35.870      7.826
            ?-?-?    119.830     18.184      7.109
            ?-?-?    119.913     18.718      7.104
            ?-?-?    116.108     57.721      7.577
            ?-?-?    116.325     25.354      7.874
            ?-?-?    122.456     40.137      8.386
            ?-?-?    121.152     30.102      7.351
            ?-?-?    118.405     30.568      8.495
            ?-?-?    116.115     42.844      7.585
            ?-?-?    125.626     39.231      7.592
            ?-?-?    119.395     23.093      8.683
            ?-?-?    122.238     36.156      7.554
            ?-?-?    115.057     64.365      8.359
            ?-?-?    115.052     64.906      8.352
            ?-?-?    115.007     65.100      8.351
            ?-?-?    124.862     26.218      8.988
            ?-?-?    121.801     21.136      6.330
            ?-?-?    130.768     23.125      9.230
            ?-?-?    116.114     27.765      7.580
            ?-?-?    109.772     36.672      7.967
            ?-?-?    117.427     59.868      8.007
            ?-?-?    120.354     24.103      8.340
            ?-?-?    120.317     24.718      8.336
            ?-?-?    116.769     67.599      8.422
            ?-?-?    120.274     35.126      8.334
            ?-?-?    115.019     26.866      8.351
            ?-?-?    115.105     27.367      8.359
            ?-?-?    115.175     27.623      8.355
            ?-?-?    116.757     21.570      8.421
            ?-?-?    108.458     33.435      7.494
            ?-?-?    120.708     59.859      8.838
            ?-?-?    118.963     36.876      7.824
            ?-?-?    125.225     27.577     11.779
            ?-?-?    119.832     21.211      7.106
            ?-?-?    122.221     59.067      7.552
            ?-?-?    125.293     27.258     11.781
            ?-?-?    118.519     58.696      8.495
            ?-?-?    111.303     22.709      7.381
            ?-?-?    122.018     39.483      8.382
            ?-?-?    120.269     25.324      8.209
            ?-?-?    122.897     40.725      7.987
            ?-?-?    122.019     57.150      8.800
            ?-?-?    125.294     55.224      9.134
            ?-?-?    111.302     41.168      9.402
            ?-?-?    119.832     25.736      7.906
            ?-?-?    119.730     26.378      7.903
            ?-?-?    115.138     31.665      8.358
            ?-?-?    115.066     32.373      8.354
            ?-?-?    116.361     28.708      7.872
            ?-?-?    116.358     29.395      7.871
            ?-?-?    111.380     60.780      7.175
            ?-?-?    111.335     61.283      7.171
            ?-?-?    118.082     59.727      8.073
            ?-?-?    111.194     23.385      7.379
            ?-?-?    116.770     29.311      7.119
            ?-?-?    120.288     54.716      8.335
            ?-?-?    117.207     38.730      8.085
            ?-?-?    108.233     57.576      7.496
            ?-?-?    130.768     60.759      9.238
            ?-?-?    121.582     32.404      8.300
            ?-?-?    130.768     36.013      9.230
            ?-?-?    119.613     32.015      8.430
            ?-?-?    107.580     57.266      7.826
            ?-?-?    130.768     22.094      9.230
            ?-?-?    125.268     24.723      9.133
            ?-?-?    116.333     64.985      7.735
            ?-?-?    113.051     39.622      7.682
            ?-?-?    120.266     56.999      8.210
            ?-?-?    121.830     30.981      6.333
            ?-?-?    121.363     19.361      8.101
            ?-?-?    118.302     42.274      7.513
            ?-?-?    105.643     25.000      7.257
            ?-?-?    121.369     55.050      7.343
            ?-?-?    118.082     65.914      7.815
            ?-?-?    126.175     63.852      6.571
            ?-?-?    121.582     34.574      8.688
            ?-?-?    122.019     37.562      8.798
            ?-?-?    122.142     38.121      8.795
            ?-?-?    118.075     42.076      7.931
            ?-?-?    117.645     72.616      8.855
            ?-?-?    120.949     38.623      7.778
            ?-?-?    116.316     58.174      7.872
            ?-?-?    121.364     54.595      7.346
            ?-?-?    122.238     39.726      8.117
            ?-?-?    116.760     32.515      7.115
            ?-?-?    118.094     33.115      8.175
            ?-?-?    118.157     33.492      8.168
            ?-?-?    118.081     36.585      8.070
            ?-?-?    121.367     41.533      7.265
            ?-?-?    108.874     39.053      8.029
            ?-?-?    120.259     34.586      8.210
            ?-?-?    115.233     19.047      7.372
            ?-?-?    120.051     37.694      8.163
            ?-?-?    106.703     41.776      7.592
            ?-?-?    118.082     30.985      9.010
            ?-?-?    117.881     66.022      7.818
            ?-?-?    123.524     36.623      7.208
            ?-?-?    116.530     40.575      7.754
            ?-?-?    116.927     25.208      7.116
            ?-?-?    121.142     40.788      8.367
            ?-?-?    109.785     55.959      7.965
            ?-?-?    115.239     31.819      8.902
            ?-?-?    115.249     32.055      8.928
            ?-?-?    121.787     22.532      6.328
            ?-?-?    125.300     65.914     11.780
            ?-?-?    116.991     24.850      7.118
            ?-?-?    114.565     54.448      7.110
            ?-?-?    109.756     29.338      7.967
            ?-?-?    110.865     40.249      7.882
            ?-?-?    117.427     18.626      8.161
            ?-?-?    121.362     18.071      7.342
            ?-?-?    130.766     30.477      7.538
            ?-?-?    116.074     30.204      7.582
            ?-?-?    105.617     33.061      7.256
            ?-?-?    126.817     43.847      7.754
            ?-?-?    116.988     58.312      7.116
            ?-?-?    121.794     59.525      8.686
            ?-?-?    125.258     35.866      9.133
            ?-?-?    118.974     18.393      7.952
            ?-?-?    118.741     30.187      7.687
            ?-?-?    123.083     36.090      9.101
            ?-?-?    121.600     36.154      8.300
            ?-?-?    120.196     35.469      9.241
            ?-?-?    118.082     55.222      9.012
            ?-?-?    105.615     58.181      7.259
            ?-?-?    118.956     45.942      8.385
            ?-?-?    108.242     24.788      7.498
            ?-?-?    122.174     29.945      7.553
            ?-?-?    125.291     32.216     11.780
            ?-?-?    125.177     32.666     11.780
            ?-?-?    120.205     35.567      9.273
            ?-?-?    122.240     29.239      7.554
            ?-?-?    120.094     34.651      9.256
            ?-?-?    114.582     19.107      7.108
            ?-?-?    116.114     22.231      8.914
            ?-?-?    121.143     54.709      7.350
            ?-?-?    116.332     33.865      7.869
            ?-?-?    120.707     29.311      8.839
            ?-?-?    121.143     18.615      8.578
            ?-?-?    118.082     35.497      9.011
            ?-?-?    119.615     56.951      8.430
            ?-?-?    118.060     21.237      7.819
            ?-?-?    108.358     29.673      7.496
            ?-?-?    119.880     27.714      9.555
            ?-?-?    119.902     28.914      9.555
            ?-?-?    108.341     29.455      7.498
            ?-?-?    108.239     28.834      7.493
            ?-?-?    105.689     29.395      7.259
            ?-?-?    116.332     63.745      7.816
            ?-?-?    118.738     65.914      9.293
            ?-?-?    105.659     28.800      7.260
            ?-?-?    118.060     55.746      7.929
            ?-?-?    116.330     18.333      7.734
            ?-?-?    128.169     28.671      8.461
            ?-?-?    116.313     18.612      7.740
            ?-?-?    122.891     30.751      8.053
            ?-?-?    128.242     28.268      8.478
            ?-?-?    119.175     32.061      8.053
            ?-?-?    119.832     61.416      7.107
            ?-?-?    111.313     37.388      7.168
            ?-?-?    111.378     38.013      7.176
            ?-?-?    107.577     27.596      7.818
            ?-?-?    116.332     31.373      7.815
            ?-?-?    119.175     32.808      8.063
            ?-?-?    119.868     28.649      9.554
            ?-?-?    119.903     60.229      9.559
            ?-?-?    119.893     60.826      9.555
            ?-?-?    107.121     43.164      6.902
            ?-?-?    112.200     57.727      7.647
            ?-?-?    116.303     19.084      7.736
            ?-?-?    118.736     58.656      7.686
            ?-?-?    119.613     32.288      8.061
            ?-?-?    119.832     60.243      7.901
            ?-?-?    118.519     54.057      7.713
            ?-?-?    122.894     59.504      8.053
            ?-?-?    122.802     59.757      8.053
            ?-?-?    112.177     31.373      7.650
            ?-?-?    128.351     61.914      9.080
            ?-?-?    122.893     37.684      8.053
            ?-?-?    107.800     20.361      7.694
            ?-?-?    127.925     19.954      8.423
            ?-?-?    127.796     20.538      8.419
            ?-?-?    112.189     27.380      7.647
            ?-?-?    118.082     29.311      8.174
            ?-?-?    120.051     55.222      9.258
            ?-?-?    121.773     36.466      8.138
            ?-?-?    119.630     24.804      8.060
            ?-?-?    114.382     33.514      8.138
            ?-?-?    117.972     21.468      7.820
            ?-?-?    117.861     22.432      7.817
            ?-?-?    124.985     30.236      8.993
            ?-?-?    124.921     30.932      8.989
            ?-?-?    116.551     31.889      8.612
            ?-?-?    116.101     41.305      7.573
            ?-?-?    128.276     23.006      9.075
            ?-?-?    118.519     27.249      7.713
            ?-?-?    107.802     53.682      7.693
            ?-?-?    117.645     60.759      8.855
            ?-?-?    128.172     62.745      8.468
            ?-?-?    115.346     55.123      7.373
            ?-?-?    115.294     55.448      7.372
            ?-?-?    115.218     55.759      7.372
            ?-?-?    121.800     62.446      6.334
            ?-?-?    116.825     23.700      8.422
            ?-?-?    116.735     24.281      8.423
            ?-?-?    111.198     31.947      7.379
            ?-?-?    111.302     31.287      7.382
            ?-?-?    128.212     12.253      8.464
            ?-?-?    128.267     11.733      8.470
            ?-?-?    119.179     67.254      8.043
            ?-?-?    128.164     16.412      8.461
            ?-?-?    119.918     31.513      7.099
            ?-?-?    118.235     30.283      7.706
            ?-?-?    118.301     29.134      7.701
            ?-?-?    127.883     62.260      8.421
            ?-?-?    128.235     15.899      8.466
            ?-?-?    119.897     31.080      7.107
            ?-?-?    121.690     30.361      8.141
            ?-?-?    121.797     29.782      8.157
            ?-?-?    118.109     55.220      8.175
            ?-?-?    121.585     28.907      8.688
            ?-?-?    121.676     30.516      8.153
            ?-?-?    115.240     61.410      8.022
            ?-?-?    112.079     55.819      8.064
            ?-?-?    111.988     56.740      8.069
            ?-?-?    120.036     56.013      9.063
            ?-?-?    128.324     22.154      9.078
            ?-?-?    120.069     55.649      9.066
            ?-?-?    119.820     29.734      7.905
            ?-?-?    111.328     28.396      7.173
            ?-?-?    118.545     46.952      7.717
            ?-?-?    121.775     21.502      7.645
            ?-?-?    128.266     35.841      8.465
            ?-?-?    128.164     36.502      8.461
            ?-?-?    123.768     23.463      8.640
            ?-?-?    127.924     22.609      8.417
            ?-?-?    118.993     55.252      7.956
            ?-?-?    115.132     32.681      8.017
            ?-?-?    115.239     32.036      8.016
            ?-?-?    121.319     55.003      8.100
            ?-?-?    118.958     57.811      7.826
            ?-?-?    117.427     54.705      8.156
            ?-?-?    123.758     26.865      8.647
            ?-?-?    123.769     44.918      8.648
            ?-?-?    116.111     25.327      7.576
            ?-?-?    111.303     57.649      7.382
            ?-?-?    111.215     58.227      7.378
            ?-?-?    116.593     39.653      8.616
            ?-?-?    126.282     21.474      6.567
            ?-?-?    123.550     56.634      7.212
            ?-?-?    121.123     54.207      8.363
            ?-?-?    120.050     25.702      9.254
            ?-?-?    117.644     24.062      8.855
            ?-?-?    117.709     23.714      8.859
            ?-?-?    123.113     54.572      9.105
            ?-?-?    126.242     22.080      6.574
            ?-?-?    116.794     31.761      8.421
            ?-?-?    117.426     31.889      8.010
            ?-?-?    124.927     60.873      8.990
            ?-?-?    127.706     32.404      8.425
            ?-?-?    126.395     19.975      6.570
            ?-?-?    126.326     20.211      6.577
            ?-?-?    126.831     58.316      8.055
            ?-?-?    120.269     29.311      8.206
            ?-?-?    126.830     21.680      8.048
            ?-?-?    113.051     24.156      7.682
            ?-?-?    119.180     63.207      8.060
            ?-?-?    118.300     58.803      7.700
            ?-?-?    116.551     55.088      8.620
            ?-?-?    120.307     28.719      8.333
            ?-?-?    120.354     28.387      8.336
            ?-?-?    119.156     27.709      8.059
            ?-?-?    111.958     23.640      8.065
            ?-?-?    111.342     19.013      7.175
            ?-?-?    111.368     19.297      7.175
            ?-?-?    119.176     23.125      8.041
            ?-?-?    112.191     26.166      8.071
            ?-?-?    112.109     26.746      8.066
            ?-?-?    126.802     36.448      8.051
            ?-?-?    118.964     27.651      7.825
            ?-?-?    119.482     50.922      8.684
            ?-?-?    119.444     49.794      8.681
            ?-?-?    113.080     26.341      7.684
            ?-?-?    113.060     26.098      7.686
            ?-?-?    119.643     29.429      8.058
            ?-?-?    116.551     57.802      7.756
            ?-?-?    121.179     42.848      7.351
            ?-?-?    121.143     42.568      7.352
            ?-?-?    121.624     54.597      8.299
            ?-?-?    121.673     53.941      8.295
            ?-?-?    111.258     29.426      7.380
            ?-?-?    116.332     19.001      7.815
            ?-?-?    117.207     62.305      8.081
            ?-?-?    122.887     27.089      8.053
            ?-?-?    116.375     21.507      7.821
            ?-?-?    116.395     22.074      7.813
            ?-?-?    117.198     46.167      8.528
            ?-?-?    118.576     24.368      7.718
            ?-?-?    118.568     24.093      7.718
            ?-?-?    120.707     43.230      8.839
            ?-?-?    118.082     25.702      7.517
            ?-?-?    121.989     58.333      8.383
            ?-?-?    110.864     53.541      7.885
            ?-?-?    122.894     63.336      8.057
            ?-?-?    119.615     59.874      8.060
            ?-?-?    116.598     34.996      9.414
            ?-?-?    116.681     34.459      9.406
            ?-?-?    121.363     54.572      7.267
            ?-?-?    125.296     29.666      9.135
            ?-?-?    116.326     22.011      7.733
            ?-?-?    116.354     21.517      7.735
            ?-?-?    118.301     56.289      7.508
            ?-?-?    116.332     31.519      7.735
            ?-?-?    121.853     70.617      7.653
            ?-?-?    121.801     70.157      7.642
            ?-?-?    121.861     70.965      7.649
            ?-?-?    128.324     36.447      9.072
            ?-?-?    114.413     27.933      8.146
            ?-?-?    114.481     27.725      8.130
            ?-?-?    114.485     27.557      8.150
            ?-?-?    121.800     56.119      8.143
            ?-?-?    119.178     21.390      8.038
            ?-?-?    121.754     62.316      7.651
            ?-?-?    121.820     61.864      7.653
            ?-?-?    125.519     53.166      7.590
            ?-?-?    108.713     31.720      8.983
            ?-?-?    118.087     31.992      7.816
            ?-?-?    120.080     29.246      9.249
            ?-?-?    120.037     28.973      9.253
            ?-?-?    118.236     25.839      7.513
            ?-?-?    118.302     25.431      7.517
            ?-?-?    118.149     22.005      7.510
            ?-?-?    112.178     43.374      7.653
            ?-?-?    113.087     53.107      7.685
            ?-?-?    111.312     57.316      9.406
            ?-?-?    123.728     54.719      8.637
            ?-?-?    108.456     41.790      7.496
            ?-?-?    107.660     30.406      7.819
            ?-?-?    107.646     30.125      7.818
            ?-?-?    115.239     50.448      8.925
            ?-?-?    126.831     20.547      8.049
            ?-?-?    125.300     29.827      9.152
            ?-?-?    119.876     58.778      8.511
            ?-?-?    116.012     50.682      8.914
            ?-?-?    116.078     49.740      8.907
            ?-?-?    119.672     17.329      8.062
            ?-?-?    115.248     64.797      8.030
            ?-?-?    114.393     60.229      8.151
            ?-?-?    114.441     59.690      8.153
            ?-?-?    108.712     54.457      8.983
            ?-?-?    118.093     36.994      9.010
            ?-?-?    113.273     57.118      8.116
            ?-?-?    123.986     36.633      7.214
            ?-?-?    105.668     42.164      7.260
            ?-?-?    105.618     41.965      7.248
            ?-?-?    116.114     50.963      8.918
            ?-?-?    118.103     38.690      7.486
            ?-?-?    119.863     32.968      8.510
            ?-?-?    115.233     26.864      8.015
            ?-?-?    113.262     31.228      8.116
            ?-?-?    118.738     29.454      8.060
            ?-?-?    118.815     57.448      9.292
            ?-?-?    122.486     57.027      8.383
            ?-?-?    122.255     57.601      8.115
            ?-?-?    126.202     33.027      6.575
            ?-?-?    106.788     54.863      7.591
            ?-?-?    106.766     55.135      7.589
            ?-?-?    118.082     39.106      7.502
            ?-?-?    125.746     31.955      8.330
            ?-?-?    122.676     32.818      8.061
            ?-?-?    106.727     20.161      7.698
            ?-?-?    121.133     24.458      7.348
            ?-?-?    114.402     59.882      8.129
            ?-?-?    119.641     20.041      8.050
            ?-?-?    119.629     19.830      8.054
            ?-?-?    128.142     39.138      7.599
            ?-?-?    124.938     51.540      8.986
            ?-?-?    124.956     51.164      8.983
            ?-?-?    121.826     69.169      7.640
            ?-?-?    112.169     36.307      8.061
            ?-?-?    115.220     30.436      8.017
            ?-?-?    126.611     39.241      7.600
            ?-?-?    108.435     66.264      7.495
            ?-?-?    126.788     51.056      8.061
            ?-?-?    126.832     51.289      8.056
            ?-?-?    120.488     18.590      8.565
            ?-?-?    118.518     39.238      7.587
            ?-?-?    119.176     70.554      8.041
            ?-?-?    108.896     33.435      7.494
            ?-?-?    122.019     31.889      7.971
            ?-?-?    125.737     32.404      7.588
            ?-?-?    119.613     58.696      8.433
            ?-?-?    122.894     14.361      8.049
            ?-?-?    131.205     39.106      7.596
            ?-?-?    113.270     25.187      8.112
            ?-?-?    107.146     43.230      6.845
            ?-?-?    123.113     34.466      9.105
            ?-?-?    116.770     42.199      7.119
            ?-?-?    117.426     33.435      8.002
            ?-?-?    116.551     54.572      9.410
            ?-?-?    119.176     29.827      8.057
            ?-?-?    118.957     28.796      8.057
            ?-?-?    118.082     39.106      7.455
            ?-?-?    127.268     22.609      8.417
            ?-?-?    125.300     51.479     11.772
            ?-?-?    111.958     72.100      8.065
            ?-?-?    119.832     28.280      8.511
            ?-?-?    130.768     23.125      9.191
            ?-?-?    128.143     53.541      8.065
            ?-?-?    119.613     58.181      8.049
            ?-?-?    126.175     32.404      8.112
            ?-?-?    130.768     57.665      7.525
            ?-?-?    111.958     30.342      8.065
            ?-?-?    118.301     43.746      7.705
            ?-?-?    115.239     28.796      8.026
            ?-?-?    115.020     32.404      7.596
            ?-?-?    115.020     39.622      7.588
            ?-?-?    120.269     42.199      8.206
            ?-?-?    112.177     59.727      7.650
            ?-?-?    125.518     72.100      7.596
            ?-?-?    108.896     52.510      8.026
            ?-?-?    117.645     39.622      8.855
            ?-?-?    123.550     39.106      7.588
            ?-?-?    110.427     40.653      7.596
            ?-?-?    119.176     18.485      7.838
            ?-?-?    115.239     61.790      8.925
            ?-?-?    127.706     53.541      8.433
            ?-?-?    115.239     62.305      8.933
            ?-?-?    116.114     72.100      7.588
            ?-?-?    117.207     29.827      8.065
            ?-?-?    119.176     75.193      8.041
            ?-?-?    104.959     58.696      7.690
            ?-?-?    118.082     42.199      7.822
            ?-?-?    131.205     40.653      7.596
            ?-?-?    116.114     36.013      7.564
            ?-?-?    117.426     59.727      7.948
            ?-?-?    108.896     32.404      8.034
            ?-?-?    123.331     38.075      8.057
            ?-?-?    109.552     72.616      7.588
            ?-?-?    132.080     39.106      7.596
            ?-?-?    112.177     72.100      8.065
            ?-?-?    118.082     66.945      8.065
            ?-?-?    111.520     18.485      7.815
            ?-?-?    123.550     34.982      7.212
            ?-?-?    116.114     73.647      7.580
            ?-?-?    108.677     36.013      8.988
            ?-?-?    119.176     67.460      7.979
            ?-?-?    125.518     32.404      7.596
            ?-?-?    126.612     32.404      7.596
            ?-?-?    119.832     32.920      8.464
            ?-?-?    123.331     33.951      8.065
            ?-?-?    119.613     32.404      7.588
            ?-?-?    118.957     25.702      7.830
            ?-?-?    122.894     53.026      7.987
            ?-?-?    115.239     23.640      8.347
            ?-?-?    104.521     39.106      7.596
            ?-?-?    117.426     32.404      7.588
            ?-?-?    121.363     52.510      8.096
            ?-?-?    116.770     39.622      8.425
            ?-?-?    116.114     23.640      7.564
            ?-?-?    120.488     41.168      8.362
            ?-?-?    111.958     44.262      8.065
            ?-?-?    116.332     58.181      7.776
            ?-?-?    115.895     32.404      8.933
            ?-?-?    119.176     66.945      7.987
            ?-?-?    104.959     72.100      7.588
            ?-?-?    113.051     37.044      7.682
            ?-?-?    120.488     39.622      7.580
            ?-?-?    112.177     21.578      8.057
            ?-?-?    111.739     39.622      7.588
            ?-?-?    111.739     72.100      7.588
            ?-?-?    117.207     65.914      9.254
            ?-?-?    105.834     72.616      7.588
            ?-?-?    120.050     41.684      8.589
            ?-?-?    122.019     24.156      7.987
            ?-?-?    120.488     25.187      8.049
            ?-?-?    131.424     72.100      7.588
            ?-?-?    124.644     72.616      8.049
            ?-?-?    128.143     15.907      8.417
            ?-?-?    125.081     57.665      8.996
            ?-?-?    121.800     64.883      6.313
            ?-?-?    120.488     59.727      8.057
            ?-?-?    117.645     63.852      8.863
            ?-?-?    115.020     24.156      8.347
            ?-?-?    119.832     26.218      7.854
            ?-?-?    120.050     59.212      8.159
            ?-?-?    120.707     31.373      8.831
            ?-?-?    120.050     18.485      8.566
            ?-?-?    127.706     16.423      8.448
            ?-?-?    110.208     39.106      8.026
            ?-?-?    115.020     72.100      7.588
            ?-?-?    106.927     32.404      7.588
            ?-?-?    111.083     39.106      7.596
            ?-?-?    127.924     53.541      8.417
            ?-?-?    116.114     39.106      7.596
            ?-?-?    109.771     33.435      7.971
            ?-?-?    112.614     61.274      8.065
            ?-?-?    120.925     53.026      7.783
            ?-?-?    119.176     12.814      8.041
            ?-?-?    116.114     60.243      7.580
            ?-?-?    108.896     34.982      8.026
            ?-?-?    122.894     57.150      8.057
            ?-?-?    122.019     57.150      7.979
            ?-?-?    122.019     65.398      8.800
            ?-?-?    125.518     51.479      7.596
            ?-?-?    123.113     39.106      7.588
            ?-?-?    121.144     21.063      7.353
            ?-?-?    127.268     72.100      7.596
            ?-?-?    120.925     21.578      7.635
            ?-?-?    111.520     18.485      7.791
            ?-?-?    112.177     57.665      7.713
            ?-?-?    104.521     38.075      7.596
            ?-?-?    113.708     46.324      7.596
            ?-?-?    119.832     56.634      7.901
            ?-?-?    107.146     46.324      6.915
            ?-?-?    118.082     70.038      8.073
            ?-?-?    117.426     51.994      8.151
            ?-?-?    126.175     63.336      8.112
            ?-?-?    115.020     57.150      8.065
            ?-?-?    117.645     22.609      8.863
            ?-?-?    118.082     57.665      7.815
            ?-?-?    126.612     44.262      8.057
            ?-?-?    120.269     59.212      8.182
            ?-?-?    119.832     63.336      8.057
            ?-?-?    128.143     70.038      8.479
            ?-?-?    105.396     39.106      7.596
            ?-?-?    116.988     59.727      8.057
            ?-?-?    122.019     55.603      8.378
            ?-?-?    116.770     55.088      7.072
            ?-?-?    122.894     55.088      8.049
            ?-?-?    123.987     39.106      7.588
            ?-?-?    113.051     32.920      7.674
            ?-?-?    118.738     20.547      8.049
            ?-?-?    107.146     46.839      6.900
            ?-?-?    121.144     59.212      8.683
            ?-?-?    124.862     28.796      8.988
            ?-?-?    127.706     30.342      8.065
            ?-?-?    121.800     66.429      6.329
            ?-?-?    109.115     30.342      8.073
            ?-?-?    120.488     31.889      8.831
            ?-?-?    125.300     76.740     11.772
            ?-?-?    125.300     11.268     11.772
            ?-?-?    119.613     60.759      8.425
            ?-?-?    118.082     33.435      8.073
            ?-?-?    114.364     19.001      7.353
            ?-?-?    112.177     42.199      8.065
            ?-?-?    117.426     39.622      7.588
            ?-?-?    111.302     31.889      7.330
            ?-?-?    120.050     30.342      9.097
            ?-?-?    117.863     30.342      7.682
            ?-?-?    126.831     48.901      8.065
            ?-?-?    126.831     23.125      8.057
            ?-?-?    125.737     48.386      7.588
            ?-?-?    121.800     59.212      6.329
            ?-?-?    116.114     19.001      7.384
            ?-?-?    125.956     56.119      8.073
            ?-?-?    116.114     31.889      7.572
            ?-?-?    122.894     71.585      8.057
            ?-?-?    128.362     64.883      9.058
            ?-?-?    120.707     37.044      8.065
            ?-?-?    117.426     40.653      7.768
            ?-?-?    114.364     28.280      8.065
            ?-?-?    127.268     20.547      8.417
            ?-?-?    118.519     63.336      8.503
            ?-?-?    108.021     34.982      7.502
            ?-?-?    116.551     34.982      9.363
            ?-?-?    130.768     72.100      7.588
            ?-?-?    106.709     49.417      7.603
            ?-?-?    131.643     72.100      7.596
            ?-?-?    120.050     35.497      8.049
            ?-?-?    116.332     37.560      7.869
            ?-?-?    123.113     45.808      9.097
            ?-?-?    105.396     30.342      7.259
            ?-?-?    117.426     19.001      8.049
            ?-?-?    125.737     30.858      7.588
            ?-?-?    112.177     59.212      8.065
            ?-?-?    126.831     58.181      8.002
            ?-?-?    108.240     21.063      7.494
            ?-?-?    122.019     39.622      7.588
            ?-?-?    124.862     27.249      9.011
            ?-?-?    119.613     39.106      7.588
            ?-?-?    124.425     62.821      8.049
            ?-?-?    118.957     59.212      8.065
            ?-?-?    119.832     60.759      9.481
            ?-?-?    116.770     46.324      7.111
            ?-?-?    125.518     76.224      7.596
            ?-?-?    112.177     42.715      8.073
            ?-?-?    121.800     38.591      8.135
            ?-?-?    120.925     21.578      6.321
            ?-?-?    118.301     41.684      7.259
            ?-?-?    127.049     72.100      7.588
            ?-?-?    104.740     58.696      7.697
            ?-?-?    114.364     27.765      8.073
            ?-?-?    113.051     43.230      7.682
            ?-?-?    119.832     27.249      8.065
            ?-?-?    113.270     65.398      8.057
            ?-?-?    119.176     34.982      8.049
            ?-?-?    109.771     29.311      7.909
            ?-?-?    119.394     20.547      8.683
            ?-?-?    119.176     37.044      7.713
            ?-?-?    112.177     40.137      7.643
            ?-?-?    120.269     62.305      8.214
            ?-?-?    121.363     46.324      7.588
            ?-?-?    116.551     47.870      8.620
            ?-?-?    127.706     39.106      7.603
            ?-?-?    116.551     32.404      7.596
            ?-?-?    122.894     17.454      8.065
            ?-?-?    128.362     25.702      9.082
            ?-?-?    127.706     22.094      8.464
            ?-?-?    126.175     31.373      8.057
            ?-?-?    116.770     14.876      8.417
            ?-?-?    119.394     53.026      8.049
            ?-?-?    122.019     31.889      8.730
            ?-?-?    125.300     29.311     11.780
            ?-?-?    120.050     31.889      9.262
            ?-?-?    121.582     40.653      8.300
            ?-?-?    105.834     56.634      7.267
            ?-?-?    120.488     19.516      8.096
            ?-?-?    113.270     38.075      7.596
            ?-?-?    116.332     23.125      7.822
            ?-?-?    114.583     16.423      7.111
            ?-?-?    131.861     76.740      7.353
            ?-?-?    119.394     19.001      8.675
            ?-?-?    117.863     30.342      7.815
            ?-?-?    125.737     65.398      8.034
            ?-?-?    118.301     48.386      8.057
            ?-?-?    120.050     35.497      9.207
            ?-?-?    105.396     19.516      7.111
            ?-?-?    125.300     29.311      9.246
            ?-?-?    105.615     32.920      7.173
            ?-?-?    112.177     11.268      7.643
            ?-?-?    117.645     60.759      8.800
            ?-?-?    112.177     76.740      7.643
            ?-?-?    116.332     19.001      7.119
            ?-?-?    116.770     64.367      8.417
            ?-?-?    117.645     27.249      8.863
            ?-?-?    118.301     63.336      7.697
            ?-?-?    122.456     32.920      7.596
            ?-?-?    119.176     73.131      8.041
            ?-?-?    131.643     29.827      8.049
            ?-?-?    117.426     64.883      8.057
            ?-?-?    125.300     26.733      9.137
            ?-?-?    121.800     28.280      8.128
            ?-?-?    126.393     72.616      7.588
            ?-?-?    127.487     72.616      8.057
            ?-?-?    114.145     56.634      8.065
            ?-?-?    113.270     73.647      8.354
            ?-?-?    108.896     57.665      7.502
            ?-?-?    120.488     40.653      8.354
            ?-?-?    118.301     30.342      8.120
            ?-?-?    120.269     34.982      8.284
            ?-?-?    116.332     72.616      7.736
            ?-?-?    107.146     39.622      8.386
            ?-?-?    119.613     54.057      8.057
            ?-?-?    110.427     46.324      7.596
            ?-?-?    121.144     45.808      7.361
            ?-?-?    129.237     46.324      8.049
            ?-?-?    107.583     59.727      7.838
            ?-?-?    123.987     72.616      7.588
            ?-?-?    110.208     72.616      7.596
            ?-?-?    118.082     36.529      7.940
            ?-?-?    116.988     60.759      7.119
            ?-?-?    114.583     27.765      8.057
            ?-?-?    118.082     57.665      8.073
            ?-?-?    120.488     32.404      7.588
            ?-?-?    118.519     54.057      7.674
            ?-?-?    118.738     46.324      7.588
            ?-?-?    122.019     65.398      7.549
            ?-?-?    126.831     30.342      8.041
            ?-?-?    125.300     31.373      9.129
            ?-?-?    120.050     31.889      9.215
            ?-?-?    106.709     33.435      8.057
            ?-?-?    114.364     31.889      8.135
            ?-?-?    112.177     15.392      7.643
            ?-?-?    126.612     51.479      8.065
            ?-?-?    107.146     39.106      7.588
            ?-?-?    111.958     37.044      8.065
            ?-?-?    121.800     42.199      8.300
            ?-?-?    122.019     24.156      8.010
            ?-?-?    116.114     64.883      7.588
            ?-?-?    118.957     55.088      7.909
            ?-?-?    126.393     23.640      6.579
            ?-?-?    119.832     48.901      8.057
            ?-?-?    108.240     37.560      8.065
            ?-?-?    130.330     39.106      7.596
            ?-?-?    126.175     66.429      6.579
            ?-?-?    121.363     39.106      7.588
            ?-?-?    115.020     72.616      8.026
            ?-?-?    123.987     53.541      8.049
            ?-?-?    119.832     21.063      7.048
            ?-?-?    128.143     46.324      7.596
            ?-?-?    119.176     40.137      8.057
            ?-?-?    121.144     30.342      7.275
            ?-?-?    122.019     60.243      8.800
            ?-?-?    125.518     39.106      7.721
            ?-?-?    118.957     49.417      7.815
            ?-?-?    120.050     32.404      9.246
            ?-?-?    128.362     37.560      8.464
            ?-?-?    127.706     65.398      8.417
            ?-?-?    111.958     33.951      8.073
            ?-?-?    127.924     28.280      8.425
            ?-?-?    118.082     33.435      8.104
            ?-?-?    116.332     64.883      7.666
            ?-?-?    125.518     23.125      7.596
            ?-?-?    116.770     55.088      7.119
            ?-?-?    110.208     36.529      8.065
            ?-?-?    118.082     41.684      7.807
            ?-?-?    119.176     50.963      8.065
            ?-?-?    123.113     58.696      7.557
            ?-?-?    112.395     32.404      7.596
            ?-?-?    128.362     61.790      9.129
            ?-?-?    122.456     48.901      8.049
            ?-?-?    128.143     66.429      8.472
            ?-?-?    106.271     31.889      8.065
            ?-?-?    121.363     45.808      7.338
            ?-?-?    112.833     24.156      8.057
            ?-?-?    131.205     38.075      7.588
            ?-?-?    119.176     26.218      8.057
            ?-?-?    110.864     44.262      7.885
            ?-?-?    113.270     59.212      8.120
            ?-?-?    119.832     59.727      8.002
            ?-?-?    123.331     44.777      8.057
            ?-?-?    121.144     32.920      7.345
            ?-?-?    108.677     36.013      9.011
            ?-?-?    127.706     32.404      7.596
            ?-?-?    111.520     72.100      8.073
            ?-?-?    105.178     26.218      7.251
            ?-?-?    118.082     37.560      7.822
            ?-?-?    119.832     22.609      7.095
            ?-?-?    123.550     45.808      7.588
            ?-?-?    118.301     27.765      8.065
            ?-?-?    108.677     60.243      8.041
            ?-?-?    119.176     28.796      8.081
            ?-?-?    118.519     49.932      7.721
            ?-?-?    120.488     23.125      8.683
            ?-?-?    122.675     27.765      8.026
            ?-?-?    131.861     11.268      7.361
            ?-?-?    105.178     31.889      8.057
            ?-?-?    117.207     37.044      7.830
            ?-?-?    109.989     72.100      7.596
            ?-?-?    114.145     31.889      8.339
            ?-?-?    118.082     24.156      7.815
            ?-?-?    121.363     45.808      7.596
            ?-?-?    126.831     28.796      8.049
            ?-?-?    116.332     14.361      7.744
            ?-?-?    108.677     39.106      8.237
            ?-?-?    108.240     22.609      7.502
            ?-?-?    119.613     15.392      8.049
            ?-?-?    115.895     65.398      8.941
            ?-?-?    125.518     68.491      7.596
            ?-?-?    116.332     25.187      7.776
            ?-?-?    118.519     38.591      7.815
            ?-?-?    119.613     57.150      7.901
            ?-?-?    121.582     44.777      8.128
            ?-?-?    120.050     29.311      9.223
            ?-?-?    111.520     72.100      7.596
            ?-?-?    118.082     57.150      8.182
            ?-?-?    108.458     23.640      8.065
            ?-?-?    109.115     34.982      8.065
            ?-?-?    109.989     57.665      7.510
            ?-?-?    121.800     59.727      8.558
            ?-?-?    112.177     64.367      7.650
            ?-?-?    121.363     45.808      7.259
            ?-?-?    116.114     64.367      7.572
            ?-?-?    128.362     32.404      7.596
            ?-?-?    121.582     20.032      8.691
            ?-?-?    109.771     60.243      7.963
            ?-?-?    107.146     40.137      6.915
            ?-?-?    122.456     61.274      8.065
            ?-?-?    120.488     17.969      7.338
            ?-?-?    117.426     64.883      8.010
            ?-?-?    123.769     28.280      8.644
            ?-?-?    115.239     36.013      8.354
            ?-?-?    119.613     55.603      8.057
            ?-?-?    119.832     28.796      8.683
            ?-?-?    120.269     51.479      8.331
            ?-?-?    116.988     40.653      7.580
            ?-?-?    112.177     36.013      7.643
            ?-?-?    111.302     64.367      7.181
            ?-?-?    109.552     20.547      7.690
            ?-?-?    116.770     72.616      7.588
            ?-?-?    129.455     39.106      7.596
            ?-?-?    113.270     47.870      7.682
            ?-?-?    115.020     67.976      8.347
            ?-?-?    128.799     71.069      8.065
            ?-?-?    113.051     56.119      7.674
            ?-?-?    126.831     39.106      8.034
            ?-?-?    119.832     22.609      7.119
            ?-?-?    131.861     45.808      7.588
            ?-?-?    121.800     65.398      8.065
            ?-?-?    124.862     30.342      9.050
            ?-?-?    118.301     22.609      6.313
            ?-?-?    118.082     36.529      7.955
            ?-?-?    116.332     42.199      7.877
            ?-?-?    118.957     72.100      7.588
            ?-?-?    118.957     40.653      8.370
            ?-?-?    118.957     49.932      7.822
            ?-?-?    114.364     19.516      7.377
            ?-?-?    118.957     58.181      7.948
            ?-?-?    115.020     23.640      8.339
            ?-?-?    107.802     40.653      7.596
            ?-?-?    119.394     23.125      8.863
            ?-?-?    108.240     22.609      7.697
            ?-?-?    117.426     56.634      8.002
            ?-?-?    130.986     62.821      9.238
            ?-?-?    125.518     49.417      7.588
            ?-?-?    121.582     41.684      8.307
            ?-?-?    123.769     46.324      7.588
            ?-?-?    128.143     21.063      8.479
            ?-?-?    109.771     39.106      8.034
            ?-?-?    122.675     58.696      7.564
            ?-?-?    120.269     51.994      8.339
            ?-?-?    122.456     72.100      7.596
            ?-?-?    126.612     46.324      7.596
            ?-?-?    108.896     24.671      7.502
            ?-?-?    124.862     39.106      7.603
            ?-?-?    116.551     42.715      7.736
            ?-?-?    114.583     55.088      9.011
            ?-?-?    116.770     28.796      7.244
            ?-?-?    119.176     20.032      8.049
            ?-?-?    130.986     39.622      8.378
            ?-?-?    121.144     51.479      8.057
            ?-?-?    117.426     34.466      7.979
            ?-?-?    121.800     64.883      6.352
            ?-?-?    121.363     15.392      7.345
            ?-?-?    111.520     72.100      8.041
            ?-?-?    120.488     45.293      8.057
            ?-?-?    114.583     60.759      9.238
            ?-?-?    120.488     31.889      8.433
            ?-?-?    120.269     25.187      9.309
            ?-?-?    121.582     21.063      7.345
            ?-?-?    123.987     56.119      7.212
            ?-?-?    116.114     16.938      7.596
            ?-?-?    126.831     39.106      8.065
            ?-?-?    130.768     30.858      7.470
            ?-?-?    120.488     30.342      8.331
            ?-?-?    114.583     23.125      7.103
            ?-?-?    124.425     70.038      8.073
            ?-?-?    112.177     18.485      7.650
            ?-?-?    130.768     60.243      9.160
            ?-?-?    110.208     39.106      7.588
            ?-?-?    116.114     18.485      7.948
            ?-?-?    113.270     32.404      7.588
            ?-?-?    120.925     24.671      7.650
            ?-?-?    123.769     45.293      8.566
            ?-?-?    120.050     41.684      8.542
            ?-?-?    122.019     57.150      8.010
            ?-?-?    107.583     20.547      7.822
            ?-?-?    108.677     20.547      7.690
            ?-?-?    111.520     27.249      7.181
            ?-?-?    126.831     28.796      8.065
            ?-?-?    124.425     73.131      8.049
            ?-?-?    120.050     31.889      9.160
            ?-?-?    105.615     33.435      7.158
            ?-?-?    111.520     29.311      8.073
            ?-?-?    126.831     47.870      7.760
            ?-?-?    117.863     47.870      7.940
            ?-?-?    115.895     19.516      7.119
            ?-?-?    121.363     27.249      8.104
            ?-?-?    108.677     40.653      7.596
            ?-?-?    131.424     63.852      8.049
            ?-?-?    112.177     45.808      7.596
            ?-?-?    111.302     25.702      7.377
            ?-?-?    117.207     58.181      8.049
            ?-?-?    117.645     62.821      8.847
            ?-?-?    111.302     41.168      9.309
            ?-?-?    107.146     32.404      7.596
            ?-?-?    118.957     44.777      7.830
            ?-?-?    105.834     46.324      7.588
            ?-?-?    113.270     62.821      8.057
            ?-?-?    118.082     29.311      7.815
            ?-?-?    121.800     15.392      6.329
            ?-?-?    132.080     58.696      7.580
            ?-?-?    119.176     66.945      7.916
            ?-?-?    120.269     55.088      7.353
            ?-?-?    115.895     28.796      7.111
            ?-?-?    128.362     55.088      9.090
            ?-?-?    114.801     41.684      7.259
            ?-?-?    119.832     58.181      7.111
            ?-?-?    106.490     32.920      8.057
            ?-?-?    128.143     60.759      8.464
            ?-?-?    128.581     72.100      7.588
            ?-?-?    110.864     44.777      7.877
            ?-?-?    125.300     31.373      9.144
            ?-?-?    131.643     32.404      7.596
            ?-?-?    121.582     56.119      8.057
            ?-?-?    113.489     16.938      8.065
            ?-?-?    119.176     17.454      8.049
            ?-?-?    124.206     38.075      8.057
            ?-?-?    106.271     15.392      8.073
            ?-?-?    121.582     31.889      8.691
            ?-?-?    131.205     38.591      8.049
            ?-?-?    116.770     36.529      9.160
            ?-?-?    111.083     22.609      8.073
            ?-?-?    128.143     55.603      9.090
            ?-?-?    111.302     54.057      7.173
            ?-?-?    118.082     22.094      8.182
            ?-?-?    125.300     26.733      9.121
            ?-?-?    122.456     36.529      8.128
            ?-?-?    121.582     27.765      8.143
