# Supplementary material for: Structural and regulatory insights into the glideosome-associated connector from Toxoplasma gondii
Source: eLife. 2023 Apr 4;12:e86049. doi: 10.7554/eLife.86049 (PMC10125020; doi:10.7554/eLife.86049)
Supplement: Figure 1—source data 1. — wwPDB X-ray structure validation; MTZ file for TgGAC X-ray diffraction data and final refined PDB file for TgGAC from X-ray diffraction. [file elife-86049-fig1-data1.zip › Figure 1-source data 1/NOE assignment and NMR structure/peak_lists/C13NOESY_cnoesy_all.peaks]

# Number of dimensions 3
#FORMAT xeasy3D
#INAME 1 H
#INAME 2 C
#INAME 3 HC
#SPECTRUM C13NOESY H C HC
      1   7.319  51.357   1.071 1 U   1.745e+08  0.000e+00 e 0     0     0     0 #QU 1.000
      2   7.787  27.342   1.535 1 U   2.095e+07  0.000e+00 e 0     0     0     0 #QU 1.000
      3   1.586  53.555   0.738 1 U   1.277e+08  0.000e+00 e 0     0     0     0 #QU 1.000
      4   8.772  38.016   2.318 1 U   2.531e+07  0.000e+00 e 0     0     0     0 #QU 1.000
      5   5.081  28.914   4.592 1 U   3.978e+07  0.000e+00 e 0     0     0     0 #QU 1.000
      6   1.968  31.740   2.310 1 U   9.348e+07  0.000e+00 e 0     0     0     0 #QU 1.000
      7   1.558  43.667   3.190 1 U   8.939e+07  0.000e+00 e 0     0     0     0 #QU 1.000
      8   2.374  55.907   4.585 1 U   1.146e+08  0.000e+00 e 0     0     0     0 #QU 1.000
      9   2.300  55.911   4.581 1 U   1.156e+08  0.000e+00 e 0     0     0     0 #QU 1.000
     10   8.034  57.007   4.593 1 U   1.821e+07  0.000e+00 e 0     0     0     0 #QU 1.000
     11   4.014  32.523   2.566 1 U   1.944e+07  0.000e+00 e 0     0     0     0 #QU 1.000
     12   1.929  36.447   2.420 1 U   1.165e+08  0.000e+00 e 0     0     0     0 #QU 1.000
     13   8.082  51.357   1.070 1 U   7.308e+07  0.000e+00 e 0     0     0     0 #QU 1.000
     14   0.456  28.600   1.454 1 U   4.064e+07  0.000e+00 e 0     0     0     0 #QU 1.000
     15   4.319  39.743   2.625 1 U   4.364e+07  0.000e+00 e 0     0     0     0 #QU 1.000
     16   2.433  55.906   4.582 1 U   1.002e+08  0.000e+00 e 0     0     0     0 #QU 1.000
     17   6.577  34.563   2.598 1 U   2.151e+07  0.000e+00 e 0     0     0     0 #QU 1.000
     18   2.469  51.043   1.502 1 U   6.459e+07  0.000e+00 e 0     0     0     0 #QU 1.000
     19   1.657  53.868   1.032 1 U   1.076e+08  0.000e+00 e 0     0     0     0 #QU 1.000
     20   7.492  32.523   1.732 1 U   3.338e+07  0.000e+00 e 0     0     0     0 #QU 1.000
     21   8.012  52.456   0.774 1 U   2.359e+07  0.000e+00 e 0     0     0     0 #QU 1.000
     22   2.067  50.415   3.752 1 U   1.871e+08  0.000e+00 e 0     0     0     0 #QU 1.000
     23   8.106  50.729   1.495 1 U   2.294e+08  0.000e+00 e 0     0     0     0 #QU 1.000
     24   4.773  45.864   4.010 1 U   5.634e+07  0.000e+00 e 0     0     0     0 #QU 1.000
     25   4.073  41.468   1.595 1 U   1.704e+07  0.000e+00 e 0     0     0     0 #QU 1.000
     26   3.802  55.595   0.948 1 U   3.372e+07  0.000e+00 e 0     0     0     0 #QU 1.000
     27   4.066  33.622   2.966 1 U   1.954e+07  0.000e+00 e 0     0     0     0 #QU 1.000
     28   1.114  58.732   0.148 1 U   3.538e+07  0.000e+00 e 0     0     0     0 #QU 1.000
     29   6.807  53.868   7.125 1 U   2.688e+07  0.000e+00 e 0     0     0     0 #QU 1.000
     30   1.716  58.576   5.252 1 U   4.902e+07  0.000e+00 e 0     0     0     0 #QU 1.000
     31   7.670  57.791   1.069 1 U   3.804e+07  0.000e+00 e 0     0     0     0 #QU 1.000
     32   1.069  42.253   2.862 1 U   6.953e+07  0.000e+00 e 0     0     0     0 #QU 1.000
     33   2.128  31.739   4.380 1 U   2.258e+07  0.000e+00 e 0     0     0     0 #QU 1.000
     34   1.447  44.137   4.182 1 U   2.658e+07  0.000e+00 e 0     0     0     0 #QU 1.000
     35   0.283  30.641   3.794 1 U   2.456e+07  0.000e+00 e 0     0     0     0 #QU 1.000
     36   2.313  48.689   1.586 1 U   1.273e+08  0.000e+00 e 0     0     0     0 #QU 1.000
     37   1.649  26.874   1.062 1 U   5.350e+07  0.000e+00 e 0     0     0     0 #QU 1.000
     38   7.389  33.308   7.595 1 U   1.693e+07  0.000e+00 e 0     0     0     0 #QU 1.000
     39   4.724  54.967   5.270 1 U   5.183e+07  0.000e+00 e 0     0     0     0 #QU 1.000
     40   1.264  55.438   0.251 1 U   1.663e+08  0.000e+00 e 0     0     0     0 #QU 1.000
     41   7.736  55.908   4.463 1 U   3.863e+07  0.000e+00 e 0     0     0     0 #QU 1.000
     42   7.602  57.791   1.057 1 U   2.135e+07  0.000e+00 e 0     0     0     0 #QU 1.000
     43   0.595  58.576   4.202 1 U   2.222e+07  0.000e+00 e 0     0     0     0 #QU 1.000
     44   8.600  39.742   1.734 1 U   1.832e+07  0.000e+00 e 0     0     0     0 #QU 1.000
     45   7.466  57.478   3.931 1 U   1.977e+07  0.000e+00 e 0     0     0     0 #QU 1.000
     46   7.071  52.299   1.339 1 U   2.871e+07  0.000e+00 e 0     0     0     0 #QU 1.000
     47   7.154  52.286   1.339 1 U   2.376e+07  0.000e+00 e 0     0     0     0 #QU 1.000
     48   6.851  30.168   4.048 1 U   3.510e+07  0.000e+00 e 0     0     0     0 #QU 1.000
     49   3.463  58.577   1.685 1 U   2.558e+07  0.000e+00 e 0     0     0     0 #QU 1.000
     50   3.961  54.967   1.035 1 U   1.600e+08  0.000e+00 e 0     0     0     0 #QU 1.000
     51   7.225  57.007   4.108 1 U   1.597e+07  0.000e+00 e 0     0     0     0 #QU 1.000
     52   7.632  31.268   1.812 1 U   2.139e+07  0.000e+00 e 0     0     0     0 #QU 1.000
     53   8.127  54.025   1.249 1 U   3.311e+07  0.000e+00 e 0     0     0     0 #QU 1.000
     54   1.427  26.874   1.682 1 U   5.751e+07  0.000e+00 e 0     0     0     0 #QU 1.000
     55   7.953  44.916   8.351 1 U   3.475e+07  0.000e+00 e 0     0     0     0 #QU 1.000
     56   7.912  42.096   2.351 1 U   1.514e+07  0.000e+00 e 0     0     0     0 #QU 1.000
     57   2.099  37.388   6.731 1 U   1.004e+07  0.000e+00 e 0     0     0     0 #QU 1.000
     58   2.546  30.484   2.053 1 U   8.263e+07  0.000e+00 e 0     0     0     0 #QU 1.000
     59   8.400  36.446   2.336 1 U   4.062e+07  0.000e+00 e 0     0     0     0 #QU 1.000
     60   8.343  36.444   2.330 1 U   2.978e+07  0.000e+00 e 0     0     0     0 #QU 1.000
     61   2.964  57.085   5.770 1 U   2.497e+07  0.000e+00 e 0     0     0     0 #QU 1.000
     62   7.073  53.241   0.737 1 U   2.440e+07  0.000e+00 e 0     0     0     0 #QU 1.000
     63   0.969  31.738   3.983 1 U   2.335e+07  0.000e+00 e 0     0     0     0 #QU 1.000
     64   3.110  35.506   6.861 1 U   2.731e+07  0.000e+00 e 0     0     0     0 #QU 1.000
     65   4.718  55.907   1.250 1 U   5.172e+07  0.000e+00 e 0     0     0     0 #QU 1.000
     66   1.757  54.967   0.964 1 U   1.492e+08  0.000e+00 e 0     0     0     0 #QU 1.000
     67   5.142  48.218   5.413 1 U   -4.710e+07  0.000e+00 e 0     0     0     0 #QU 1.000
     68   7.243  54.024   4.366 1 U   2.152e+07  0.000e+00 e 0     0     0     0 #QU 1.000
     69   8.031  39.900   2.985 1 U   1.924e+07  0.000e+00 e 0     0     0     0 #QU 1.000
     70   0.601  27.971   3.809 1 U   3.475e+07  0.000e+00 e 0     0     0     0 #QU 1.000
     71   7.684  39.115   3.095 1 U   1.815e+07  0.000e+00 e 0     0     0     0 #QU 1.000
     72   5.260  29.227   1.302 1 U   1.956e+07  0.000e+00 e 0     0     0     0 #QU 1.000
     73   1.034  54.967   4.753 1 U   1.292e+08  0.000e+00 e 0     0     0     0 #QU 1.000
     74   7.879  33.935   4.103 1 U   1.364e+07  0.000e+00 e 0     0     0     0 #QU 1.000
     75   1.905  35.035   3.484 1 U   3.180e+07  0.000e+00 e 0     0     0     0 #QU 1.000
     76  -0.605  37.546   0.477 1 U   1.826e+07  0.000e+00 e 0     0     0     0 #QU 1.000
     77   0.763  39.115   1.532 1 U   3.182e+07  0.000e+00 e 0     0     0     0 #QU 1.000
     78   2.502  41.021   3.190 1 U   7.647e+06  0.000e+00 e 0     0     0     0 #QU 1.000
     79   0.730  35.584   6.859 1 U   1.100e+07  0.000e+00 e 0     0     0     0 #QU 1.000
     80   6.851  38.643   3.278 1 U   3.051e+07  0.000e+00 e 0     0     0     0 #QU 1.000
     81   0.774  35.349   1.288 1 U   1.307e+07  0.000e+00 e 0     0     0     0 #QU 1.000
     82   8.968  57.635   5.078 1 U   3.279e+07  0.000e+00 e 0     0     0     0 #QU 1.000
     83   7.858  33.936   1.971 1 U   3.581e+07  0.000e+00 e 0     0     0     0 #QU 1.000
     84   7.342  41.941   2.775 1 U   3.688e+07  0.000e+00 e 0     0     0     0 #QU 1.000
     85   7.444  41.938   2.774 1 U   2.578e+07  0.000e+00 e 0     0     0     0 #QU 1.000
     86   7.788  31.582   3.749 1 U   1.802e+07  0.000e+00 e 0     0     0     0 #QU 1.000
     87   3.061  58.575   1.687 1 U   2.549e+07  0.000e+00 e 0     0     0     0 #QU 1.000
     88   4.738  51.200   1.400 1 U   3.697e+07  0.000e+00 e 0     0     0     0 #QU 1.000
     89   7.983  30.483   1.378 1 U   1.851e+07  0.000e+00 e 0     0     0     0 #QU 1.000
     90   8.340  54.025   0.973 1 U   5.267e+07  0.000e+00 e 0     0     0     0 #QU 1.000
     91   7.369  54.809   1.046 1 U   2.931e+07  0.000e+00 e 0     0     0     0 #QU 1.000
     92   1.929  35.193   2.085 1 U   3.586e+07  0.000e+00 e 0     0     0     0 #QU 1.000
     93   0.578  41.783   1.716 1 U   3.827e+07  0.000e+00 e 0     0     0     0 #QU 1.000
     94   8.007  36.211   2.332 1 U   4.748e+07  0.000e+00 e 0     0     0     0 #QU 1.000
     95   0.788  28.757   0.946 1 U   4.031e+07  0.000e+00 e 0     0     0     0 #QU 1.000
     96   1.073  50.102   1.410 1 U   6.001e+07  0.000e+00 e 0     0     0     0 #QU 1.000
     97   1.612  26.875   3.891 1 U   2.508e+07  0.000e+00 e 0     0     0     0 #QU 1.000
     98   1.908  51.356   1.405 1 U   1.115e+08  0.000e+00 e 0     0     0     0 #QU 1.000
     99   7.793  42.725   3.167 1 U   1.974e+07  0.000e+00 e 0     0     0     0 #QU 1.000
    100   8.040  26.873   4.607 1 U   0.000e+00  0.000e+00 e 0     0     0     0 #QU 1.000
    101  -0.137  30.325   3.271 1 U   1.768e+07  0.000e+00 e 0     0     0     0 #QU 1.000
    102   8.080  54.024   0.977 1 U   4.252e+07  0.000e+00 e 0     0     0     0 #QU 1.000
    103   1.070  57.163   4.292 1 U   3.595e+07  0.000e+00 e 0     0     0     0 #QU 1.000
    104   2.510  36.761   7.245 1 U   1.829e+07  0.000e+00 e 0     0     0     0 #QU 1.000
    105   9.387  54.181   6.221 1 U   3.236e+07  0.000e+00 e 0     0     0     0 #QU 1.000
    106   1.068  30.325   1.753 1 U   5.620e+07  0.000e+00 e 0     0     0     0 #QU 1.000
    107   1.931  52.456   0.618 1 U   1.949e+08  0.000e+00 e 0     0     0     0 #QU 1.000
    108   2.070  33.309   4.619 1 U   1.220e+08  0.000e+00 e 0     0     0     0 #QU 1.000
    109   3.764  55.281   5.005 1 U   9.614e+07  0.000e+00 e 0     0     0     0 #QU 1.000
    110  -0.606  51.200   0.581 1 U   7.761e+07  0.000e+00 e 0     0     0     0 #QU 1.000
    111   3.235  27.815   1.637 1 U   1.132e+08  0.000e+00 e 0     0     0     0 #QU 1.000
    112   0.776  39.114   2.154 1 U   3.716e+07  0.000e+00 e 0     0     0     0 #QU 1.000
    113   4.762  33.464   2.430 1 U   6.045e+07  0.000e+00 e 0     0     0     0 #QU 1.000
    114   1.593  30.168   4.045 1 U   2.007e+07  0.000e+00 e 0     0     0     0 #QU 1.000
    115   8.094  54.496   0.674 1 U   5.327e+07  0.000e+00 e 0     0     0     0 #QU 1.000
    116   4.765  39.585   1.076 1 U   1.422e+07  0.000e+00 e 0     0     0     0 #QU 1.000
    117   2.116  27.815   3.820 1 U   7.468e+07  0.000e+00 e 0     0     0     0 #QU 1.000
    118   8.673  30.326   3.713 1 U   2.859e+07  0.000e+00 e 0     0     0     0 #QU 1.000
    119   1.907  54.496   0.674 1 U   2.165e+08  0.000e+00 e 0     0     0     0 #QU 1.000
    120   5.770  58.732   0.144 1 U   1.600e+07  0.000e+00 e 0     0     0     0 #QU 1.000
    121   2.971  40.372   3.114 1 U   5.970e+08  0.000e+00 e 0     0     0     0 #QU 1.000
    122   7.803  54.339   1.039 1 U   3.283e+07  0.000e+00 e 0     0     0     0 #QU 1.000
    123   1.533  36.761   7.242 1 U   1.521e+07  0.000e+00 e 0     0     0     0 #QU 1.000
    124  -0.131  57.948   4.075 1 U   1.937e+07  0.000e+00 e 0     0     0     0 #QU 1.000
    125   8.378  58.105   4.231 1 U   2.105e+07  0.000e+00 e 0     0     0     0 #QU 1.000
    126   4.365  36.447   2.421 1 U   3.501e+07  0.000e+00 e 0     0     0     0 #QU 1.000
    127   1.070  28.914   4.592 1 U   2.113e+07  0.000e+00 e 0     0     0     0 #QU 1.000
    128   0.891  30.012   2.073 1 U   1.625e+07  0.000e+00 e 0     0     0     0 #QU 1.000
    129   4.379  27.344   1.532 1 U   4.278e+07  0.000e+00 e 0     0     0     0 #QU 1.000
    130   3.887  27.815   2.124 1 U   7.091e+07  0.000e+00 e 0     0     0     0 #QU 1.000
    131   0.872  39.586   1.836 1 U   5.732e+07  0.000e+00 e 0     0     0     0 #QU 1.000
    132   8.350  36.446   2.120 1 U   2.762e+07  0.000e+00 e 0     0     0     0 #QU 1.000
    133   7.602  54.810   1.048 1 U   3.523e+07  0.000e+00 e 0     0     0     0 #QU 1.000
    134   0.920  41.609   3.223 1 U   1.456e+07  0.000e+00 e 0     0     0     0 #QU 1.000
    135   4.762  55.281   6.960 1 U   1.867e+07  0.000e+00 e 0     0     0     0 #QU 1.000
    136   0.529  41.469   1.596 1 U   4.010e+07  0.000e+00 e 0     0     0     0 #QU 1.000
    137   1.757  34.172   1.950 1 U   1.812e+08  0.000e+00 e 0     0     0     0 #QU 1.000
    138   0.156  28.914   3.637 1 U   1.866e+07  0.000e+00 e 0     0     0     0 #QU 1.000
    139   2.424  32.366   1.276 1 U   2.206e+07  0.000e+00 e 0     0     0     0 #QU 1.000
    140   7.325  54.495   0.669 1 U   2.198e+07  0.000e+00 e 0     0     0     0 #QU 1.000
    141   0.841  58.733   0.148 1 U   5.957e+07  0.000e+00 e 0     0     0     0 #QU 1.000
    142   2.264  30.954   2.376 1 U   1.396e+08  0.000e+00 e 0     0     0     0 #QU 1.000
    143   7.790  51.208   0.582 1 U   9.632e+06  0.000e+00 e 0     0     0     0 #QU 1.000
    144   3.282  55.751   1.079 1 U   6.783e+07  0.000e+00 e 0     0     0     0 #QU 1.000
    145   0.748  30.640   3.795 1 U   2.843e+07  0.000e+00 e 0     0     0     0 #QU 1.000
    146   3.832  56.221   0.602 1 U   7.005e+07  0.000e+00 e 0     0     0     0 #QU 1.000
    147   5.076  30.640   2.052 1 U   2.208e+07  0.000e+00 e 0     0     0     0 #QU 1.000
    148   1.392  35.506   3.115 1 U   2.421e+07  0.000e+00 e 0     0     0     0 #QU 1.000
    149   7.208  57.949   4.078 1 U   5.317e+07  0.000e+00 e 0     0     0     0 #QU 1.000
    150   7.662  53.082   4.230 1 U   5.260e+07  0.000e+00 e 0     0     0     0 #QU 1.000
    151   2.485  32.210   1.934 1 U   2.605e+08  0.000e+00 e 0     0     0     0 #QU 1.000
    152   4.758  31.267   1.811 1 U   1.705e+07  0.000e+00 e 0     0     0     0 #QU 1.000
    153   7.563  40.371   3.115 1 U   2.889e+07  0.000e+00 e 0     0     0     0 #QU 1.000
    154   1.747  55.124   4.344 1 U   5.491e+07  0.000e+00 e 0     0     0     0 #QU 1.000
    155   2.222  33.326   2.752 1 U   -1.175e+07  0.000e+00 e 0     0     0     0 #QU 1.000
    156   3.900  57.008   1.362 1 U   3.851e+07  0.000e+00 e 0     0     0     0 #QU 1.000
    157   9.063  29.855   4.615 1 U   3.516e+07  0.000e+00 e 0     0     0     0 #QU 1.000
    158   2.549  26.873   4.609 1 U   0.000e+00  0.000e+00 e 0     0     0     0 #QU 1.000
    159   1.516  50.572   0.757 1 U   3.289e+08  0.000e+00 e 0     0     0     0 #QU 1.000
    160   1.934  54.340   0.733 1 U   2.188e+08  0.000e+00 e 0     0     0     0 #QU 1.000
    161   5.181  31.742   2.303 1 U   1.415e+07  0.000e+00 e 0     0     0     0 #QU 1.000
    162   2.953  57.007   1.443 1 U   1.017e+08  0.000e+00 e 0     0     0     0 #QU 1.000
    163   7.322  30.639   3.789 1 U   2.196e+07  0.000e+00 e 0     0     0     0 #QU 1.000
    164   1.044  32.523   2.563 1 U   4.149e+07  0.000e+00 e 0     0     0     0 #QU 1.000
    165   7.146  31.111   2.203 1 U   2.741e+07  0.000e+00 e 0     0     0     0 #QU 1.000
    166   5.324  31.738   1.895 1 U   1.593e+07  0.000e+00 e 0     0     0     0 #QU 1.000
    167   1.417  55.125   5.683 1 U   4.150e+07  0.000e+00 e 0     0     0     0 #QU 1.000
    168   3.814  56.693   4.044 1 U   2.565e+07  0.000e+00 e 0     0     0     0 #QU 1.000
    169   7.222  35.349   7.350 1 U   4.012e+08  0.000e+00 e 0     0     0     0 #QU 1.000
    170   7.788  54.653   4.382 1 U   2.799e+07  0.000e+00 e 0     0     0     0 #QU 1.000
    171   0.937  32.522   2.602 1 U   2.827e+07  0.000e+00 e 0     0     0     0 #QU 1.000
    172   0.971  31.817   4.380 1 U   1.999e+07  0.000e+00 e 0     0     0     0 #QU 1.000
    173   0.579  30.169   1.741 1 U   3.550e+07  0.000e+00 e 0     0     0     0 #QU 1.000
    174   6.333  34.092   5.775 1 U   1.657e+07  0.000e+00 e 0     0     0     0 #QU 1.000
    175   2.375  31.111   4.667 1 U   4.628e+07  0.000e+00 e 0     0     0     0 #QU 1.000
    176   5.314  27.815   1.566 1 U   2.644e+07  0.000e+00 e 0     0     0     0 #QU 1.000
    177   2.067  42.725   3.173 1 U   1.024e+08  0.000e+00 e 0     0     0     0 #QU 1.000
    178   1.830  51.200   3.339 1 U   2.834e+07  0.000e+00 e 0     0     0     0 #QU 1.000
    179   3.100  27.188   4.371 1 U   2.051e+08  0.000e+00 e 0     0     0     0 #QU 1.000
    180   7.243  42.724   1.084 1 U   2.095e+07  0.000e+00 e 0     0     0     0 #QU 1.000
    181   3.578  28.286   2.066 1 U   3.335e+07  0.000e+00 e 0     0     0     0 #QU 1.000
    182   8.552  29.306   3.577 1 U   1.301e+07  0.000e+00 e 0     0     0     0 #QU 1.000
    183   4.337  28.285   2.319 1 U   1.859e+07  0.000e+00 e 0     0     0     0 #QU 1.000
    184   3.183  30.168   1.723 1 U   2.992e+07  0.000e+00 e 0     0     0     0 #QU 1.000
    185   3.238  30.168   1.743 1 U   2.497e+07  0.000e+00 e 0     0     0     0 #QU 1.000
    186   8.080  27.971   3.810 1 U   1.855e+07  0.000e+00 e 0     0     0     0 #QU 1.000
    187   4.589  39.900   2.479 1 U   2.148e+07  0.000e+00 e 0     0     0     0 #QU 1.000
    188   4.050  57.165   1.597 1 U   6.028e+07  0.000e+00 e 0     0     0     0 #QU 1.000
    189   0.604  50.414   1.451 1 U   4.558e+07  0.000e+00 e 0     0     0     0 #QU 1.000
    190   1.071  42.411   1.929 1 U   4.044e+07  0.000e+00 e 0     0     0     0 #QU 1.000
    191   7.345  56.222   0.602 1 U   1.668e+07  0.000e+00 e 0     0     0     0 #QU 1.000
    192   4.770  38.486   2.747 1 U   6.402e+07  0.000e+00 e 0     0     0     0 #QU 1.000
    193   4.686  38.485   2.745 1 U   6.126e+07  0.000e+00 e 0     0     0     0 #QU 1.000
    194   7.809  55.123   5.416 1 U   2.444e+07  0.000e+00 e 0     0     0     0 #QU 1.000
    195   0.947  34.563   2.361 1 U   5.377e+07  0.000e+00 e 0     0     0     0 #QU 1.000
    196   8.355  35.191   1.685 1 U   1.294e+07  0.000e+00 e 0     0     0     0 #QU 1.000
    197   2.548  39.272   2.707 1 U   4.357e+08  0.000e+00 e 0     0     0     0 #QU 1.000
    198   7.247  32.838   3.805 1 U   1.184e+07  0.000e+00 e 0     0     0     0 #QU 1.000
    199   0.947  29.071   2.079 1 U   5.770e+07  0.000e+00 e 0     0     0     0 #QU 1.000
    200   3.976  53.554   1.229 1 U   3.227e+07  0.000e+00 e 0     0     0     0 #QU 1.000
    201   1.944  58.105   4.221 1 U   1.336e+08  0.000e+00 e 0     0     0     0 #QU 1.000
    202   8.624  40.999   2.869 1 U   1.753e+07  0.000e+00 e 0     0     0     0 #QU 1.000
    203   7.538  58.733   3.980 1 U   2.535e+07  0.000e+00 e 0     0     0     0 #QU 1.000
    204   4.764  30.326   1.636 1 U   6.927e+07  0.000e+00 e 0     0     0     0 #QU 1.000
    205   1.245  52.456   0.617 1 U   1.066e+08  0.000e+00 e 0     0     0     0 #QU 1.000
    206   7.690  39.115   3.380 1 U   1.490e+07  0.000e+00 e 0     0     0     0 #QU 1.000
    207   0.935  27.501   1.736 1 U   1.259e+08  0.000e+00 e 0     0     0     0 #QU 1.000
    208   0.924  28.913   2.237 1 U   3.660e+07  0.000e+00 e 0     0     0     0 #QU 1.000
    209   4.215  41.626   2.904 1 U   3.565e+07  0.000e+00 e 0     0     0     0 #QU 1.000
    210   7.538  26.874   3.979 1 U   3.670e+07  0.000e+00 e 0     0     0     0 #QU 1.000
    211   1.736  51.671   3.571 1 U   3.987e+07  0.000e+00 e 0     0     0     0 #QU 1.000
    212   8.291  55.437   0.252 1 U   1.468e+07  0.000e+00 e 0     0     0     0 #QU 1.000
    213   5.769  35.663   6.859 1 U   5.250e+07  0.000e+00 e 0     0     0     0 #QU 1.000
    214   1.663  55.124   5.271 1 U   3.067e+07  0.000e+00 e 0     0     0     0 #QU 1.000
    215   7.687  26.870   4.203 1 U   0.000e+00  0.000e+00 e 0     0     0     0 #QU 1.000
    216   2.304  57.948   1.039 1 U   2.259e+07  0.000e+00 e 0     0     0     0 #QU 1.000
    217   3.311  32.209   2.482 1 U   2.989e+07  0.000e+00 e 0     0     0     0 #QU 1.000
    218   4.541  32.523   2.565 1 U   5.963e+07  0.000e+00 e 0     0     0     0 #QU 1.000
    219   4.293  53.710   0.590 1 U   6.719e+07  0.000e+00 e 0     0     0     0 #QU 1.000
    220   7.292  46.649   0.576 1 U   2.666e+07  0.000e+00 e 0     0     0     0 #QU 1.000
    221   1.386  56.690   4.040 1 U   1.714e+07  0.000e+00 e 0     0     0     0 #QU 1.000
    222   0.526  56.693   4.504 1 U   1.313e+07  0.000e+00 e 0     0     0     0 #QU 1.000
    223   8.020  54.967   1.028 1 U   6.454e+07  0.000e+00 e 0     0     0     0 #QU 1.000
    224   2.190  32.524   2.567 1 U   1.237e+08  0.000e+00 e 0     0     0     0 #QU 1.000
    225   5.006  30.953   2.256 1 U   5.011e+07  0.000e+00 e 0     0     0     0 #QU 1.000
    226   8.403  53.397   0.922 1 U   1.116e+08  0.000e+00 e 0     0     0     0 #QU 1.000
    227   1.634  28.757   5.475 1 U   1.907e+07  0.000e+00 e 0     0     0     0 #QU 1.000
    228   2.374  50.728   3.651 1 U   5.406e+07  0.000e+00 e 0     0     0     0 #QU 1.000
    229   1.955  53.554   0.733 1 U   3.934e+07  0.000e+00 e 0     0     0     0 #QU 1.000
    230   7.269  50.572   0.752 1 U   7.600e+07  0.000e+00 e 0     0     0     0 #QU 1.000
    231   7.376  50.568   0.752 1 U   4.668e+07  0.000e+00 e 0     0     0     0 #QU 1.000
    232   1.613  42.253   1.930 1 U   1.819e+07  0.000e+00 e 0     0     0     0 #QU 1.000
    233   7.094  55.908   1.248 1 U   1.553e+07  0.000e+00 e 0     0     0     0 #QU 1.000
    234   8.035  54.966   5.634 1 U   1.181e+07  0.000e+00 e 0     0     0     0 #QU 1.000
    235   4.762  27.815   4.178 1 U   3.756e+07  0.000e+00 e 0     0     0     0 #QU 1.000
    236   7.324  28.599   0.732 1 U   1.557e+07  0.000e+00 e 0     0     0     0 #QU 1.000
    237   4.256  55.751   1.076 1 U   3.930e+07  0.000e+00 e 0     0     0     0 #QU 1.000
    238   8.895  56.849   1.506 1 U   3.288e+07  0.000e+00 e 0     0     0     0 #QU 1.000
    239   0.900  51.200   0.582 1 U   1.173e+08  0.000e+00 e 0     0     0     0 #QU 1.000
    240   4.583  53.711   0.583 1 U   2.443e+07  0.000e+00 e 0     0     0     0 #QU 1.000
    241   3.458  28.442   0.161 1 U   2.033e+07  0.000e+00 e 0     0     0     0 #QU 1.000
    242   4.145  31.425   1.586 1 U   4.034e+07  0.000e+00 e 0     0     0     0 #QU 1.000
    243   2.846  56.064   0.765 1 U   2.246e+07  0.000e+00 e 0     0     0     0 #QU 1.000
    244   4.762  31.738   4.381 1 U   6.501e+07  0.000e+00 e 0     0     0     0 #QU 1.000
    245   1.048  52.457   0.777 1 U   9.855e+07  0.000e+00 e 0     0     0     0 #QU 1.000
    246   8.056  54.024   5.293 1 U   2.957e+07  0.000e+00 e 0     0     0     0 #QU 1.000
    247   4.773  43.196   2.553 1 U   4.282e+07  0.000e+00 e 0     0     0     0 #QU 1.000
    248   1.956  58.732   4.610 1 U   4.896e+07  0.000e+00 e 0     0     0     0 #QU 1.000
    249   1.957  26.873   4.609 1 U   0.000e+00  0.000e+00 e 0     0     0     0 #QU 1.000
    250   3.947  32.838   4.332 1 U   3.673e+07  0.000e+00 e 0     0     0     0 #QU 1.000
    251   1.759  32.526   2.603 1 U   1.250e+08  0.000e+00 e 0     0     0     0 #QU 1.000
    252   4.514  30.560   1.378 1 U   1.597e+07  0.000e+00 e 0     0     0     0 #QU 1.000
    253   1.427  43.196   3.057 1 U   6.172e+07  0.000e+00 e 0     0     0     0 #QU 1.000
    254   4.502  33.151   2.036 1 U   3.650e+07  0.000e+00 e 0     0     0     0 #QU 1.000
    255   1.066  53.711   0.588 1 U   3.446e+08  0.000e+00 e 0     0     0     0 #QU 1.000
    256   2.854  27.344   4.147 1 U   4.725e+07  0.000e+00 e 0     0     0     0 #QU 1.000
    257   2.767  41.783   4.008 1 U   9.082e+07  0.000e+00 e 0     0     0     0 #QU 1.000
    258   2.411  33.622   2.008 1 U   5.579e+07  0.000e+00 e 0     0     0     0 #QU 1.000
    259   1.034  35.976   1.859 1 U   1.831e+08  0.000e+00 e 0     0     0     0 #QU 1.000
    260   1.456  26.873   1.058 1 U   0.000e+00  0.000e+00 e 0     0     0     0 #QU 1.000
    261   7.856  51.200   1.399 1 U   1.827e+07  0.000e+00 e 0     0     0     0 #QU 1.000
    262   7.344  46.335   0.849 1 U   4.100e+07  0.000e+00 e 0     0     0     0 #QU 1.000
    263   4.329  28.204   2.143 1 U   2.952e+07  0.000e+00 e 0     0     0     0 #QU 1.000
    264   8.106  58.576   3.896 1 U   2.083e+07  0.000e+00 e 0     0     0     0 #QU 1.000
    265   1.972  53.712   0.747 1 U   3.719e+07  0.000e+00 e 0     0     0     0 #QU 1.000
    266   1.951  53.710   0.720 1 U   3.010e+07  0.000e+00 e 0     0     0     0 #QU 1.000
    267   8.031  39.899   2.474 1 U   1.860e+07  0.000e+00 e 0     0     0     0 #QU 1.000
    268   2.742  38.488   2.896 1 U   3.920e+08  0.000e+00 e 0     0     0     0 #QU 1.000
    269   7.614  40.842   2.856 1 U   2.234e+07  0.000e+00 e 0     0     0     0 #QU 1.000
    270   0.550  29.227   1.304 1 U   1.436e+07  0.000e+00 e 0     0     0     0 #QU 1.000
    271   8.414  35.035   3.486 1 U   4.996e+07  0.000e+00 e 0     0     0     0 #QU 1.000
    272   7.250  36.132   2.413 1 U   1.905e+07  0.000e+00 e 0     0     0     0 #QU 1.000
    273   3.270  28.599   3.735 1 U   2.144e+07  0.000e+00 e 0     0     0     0 #QU 1.000
    274   2.887  58.654   1.431 1 U   2.545e+07  0.000e+00 e 0     0     0     0 #QU 1.000
    275   8.373  57.948   1.039 1 U   2.601e+07  0.000e+00 e 0     0     0     0 #QU 1.000
    276   4.650  32.681   1.886 1 U   6.630e+07  0.000e+00 e 0     0     0     0 #QU 1.000
    277   4.783  51.200   0.583 1 U   2.305e+07  0.000e+00 e 0     0     0     0 #QU 1.000
    278   1.099  56.850   4.510 1 U   1.543e+07  0.000e+00 e 0     0     0     0 #QU 1.000
    279   1.071  42.409   1.349 1 U   3.966e+07  0.000e+00 e 0     0     0     0 #QU 1.000
    280   4.760  57.478   4.304 1 U   9.406e+07  0.000e+00 e 0     0     0     0 #QU 1.000
    281   4.118  50.574   1.591 1 U   3.383e+08  0.000e+00 e 0     0     0     0 #QU 1.000
    282   3.753  42.254   1.352 1 U   2.132e+07  0.000e+00 e 0     0     0     0 #QU 1.000
    283   2.042  55.594   0.517 1 U   6.756e+07  0.000e+00 e 0     0     0     0 #QU 1.000
    284   7.590  33.621   7.391 1 U   7.558e+07  0.000e+00 e 0     0     0     0 #QU 1.000
    285   7.517  48.689   1.587 1 U   5.468e+07  0.000e+00 e 0     0     0     0 #QU 1.000
    286   7.244  42.725   1.671 1 U   2.575e+07  0.000e+00 e 0     0     0     0 #QU 1.000
    287   0.384  32.994   1.447 1 U   2.609e+07  0.000e+00 e 0     0     0     0 #QU 1.000
    288   1.034  28.129   2.192 1 U   7.539e+07  0.000e+00 e 0     0     0     0 #QU 1.000
    289   4.760  29.699   1.631 1 U   4.147e+07  0.000e+00 e 0     0     0     0 #QU 1.000
    290   4.292  28.600   5.478 1 U   4.779e+07  0.000e+00 e 0     0     0     0 #QU 1.000
    291   7.914  55.751   4.464 1 U   2.213e+07  0.000e+00 e 0     0     0     0 #QU 1.000
    292   2.473  27.344   1.921 1 U   6.289e+07  0.000e+00 e 0     0     0     0 #QU 1.000
    293   1.617  56.220   3.741 1 U   2.552e+07  0.000e+00 e 0     0     0     0 #QU 1.000
    294   2.056  30.169   4.048 1 U   4.405e+07  0.000e+00 e 0     0     0     0 #QU 1.000
    295   7.095  58.105   4.218 1 U   5.787e+07  0.000e+00 e 0     0     0     0 #QU 1.000
    296   1.403  56.850   4.507 1 U   4.738e+07  0.000e+00 e 0     0     0     0 #QU 1.000
    297   7.159  51.200   0.585 1 U   9.182e+07  0.000e+00 e 0     0     0     0 #QU 1.000
    298   4.765  29.384   2.277 1 U   1.710e+07  0.000e+00 e 0     0     0     0 #QU 1.000
    299   1.064  52.768   1.621 1 U   1.057e+08  0.000e+00 e 0     0     0     0 #QU 1.000
    300   8.081  29.856   4.618 1 U   2.175e+07  0.000e+00 e 0     0     0     0 #QU 1.000
    301   1.624  39.743   1.736 1 U   7.755e+07  0.000e+00 e 0     0     0     0 #QU 1.000
    302   3.310  27.344   1.924 1 U   4.636e+07  0.000e+00 e 0     0     0     0 #QU 1.000
    303   1.611  58.578   3.890 1 U   4.447e+07  0.000e+00 e 0     0     0     0 #QU 1.000
    304   3.654  30.954   2.379 1 U   3.082e+07  0.000e+00 e 0     0     0     0 #QU 1.000
    305   2.126  50.572   3.651 1 U   8.102e+07  0.000e+00 e 0     0     0     0 #QU 1.000
    306   1.739  43.668   3.272 1 U   6.279e+07  0.000e+00 e 0     0     0     0 #QU 1.000
    307   1.267  35.977   1.863 1 U   4.985e+07  0.000e+00 e 0     0     0     0 #QU 1.000
    308   5.692  54.496   5.320 1 U   3.992e+07  0.000e+00 e 0     0     0     0 #QU 1.000
    309   0.580  32.366   1.627 1 U   1.987e+07  0.000e+00 e 0     0     0     0 #QU 1.000
    310   1.957  54.967   5.636 1 U   3.108e+07  0.000e+00 e 0     0     0     0 #QU 1.000
    311   1.329  53.711   4.167 1 U   1.608e+08  0.000e+00 e 0     0     0     0 #QU 1.000
    312   0.586  41.625   3.221 1 U   2.042e+07  0.000e+00 e 0     0     0     0 #QU 1.000
    313   4.123  30.955   1.909 1 U   6.323e+07  0.000e+00 e 0     0     0     0 #QU 1.000
    314   2.534  53.240   0.735 1 U   2.765e+08  0.000e+00 e 0     0     0     0 #QU 1.000
    315   4.045  58.730   0.598 1 U   1.920e+07  0.000e+00 e 0     0     0     0 #QU 1.000
    316   7.637  27.187   4.361 1 U   4.733e+07  0.000e+00 e 0     0     0     0 #QU 1.000
    317   7.667  53.711   4.162 1 U   1.835e+07  0.000e+00 e 0     0     0     0 #QU 1.000
    318   0.871  43.823   3.550 1 U   1.844e+07  0.000e+00 e 0     0     0     0 #QU 1.000
    319   0.899  29.386   3.581 1 U   2.758e+07  0.000e+00 e 0     0     0     0 #QU 1.000
    320   3.961  54.339   1.579 1 U   3.340e+07  0.000e+00 e 0     0     0     0 #QU 1.000
    321   4.847  54.339   1.579 1 U   2.095e+08  0.000e+00 e 0     0     0     0 #QU 1.000
    322   3.330  44.137   0.303 1 U   2.769e+07  0.000e+00 e 0     0     0     0 #QU 1.000
    323  -0.158  48.061   0.446 1 U   3.596e+07  0.000e+00 e 0     0     0     0 #QU 1.000
    324   4.760  55.751   1.072 1 U   3.257e+07  0.000e+00 e 0     0     0     0 #QU 1.000
    325   1.624  50.415   3.724 1 U   6.926e+07  0.000e+00 e 0     0     0     0 #QU 1.000
    326   1.595  31.739   2.305 1 U   7.796e+07  0.000e+00 e 0     0     0     0 #QU 1.000
    327   8.670  29.071   2.080 1 U   2.431e+07  0.000e+00 e 0     0     0     0 #QU 1.000
    328   3.654  58.261   1.829 1 U   2.297e+07  0.000e+00 e 0     0     0     0 #QU 1.000
    329   4.618  32.054   2.066 1 U   8.373e+07  0.000e+00 e 0     0     0     0 #QU 1.000
    330   8.842  52.762   1.622 1 U   3.834e+07  0.000e+00 e 0     0     0     0 #QU 1.000
    331   2.541  55.124   1.519 1 U   5.810e+07  0.000e+00 e 0     0     0     0 #QU 1.000
    332   3.517  55.455   0.254 1 U   1.648e+07  0.000e+00 e 0     0     0     0 #QU 1.000
    333   3.539  55.457   0.254 1 U   1.854e+07  0.000e+00 e 0     0     0     0 #QU 1.000
    334   3.582  55.414   0.252 1 U   1.401e+07  0.000e+00 e 0     0     0     0 #QU 1.000
    335   0.386  31.738   3.203 1 U   3.446e+07  0.000e+00 e 0     0     0     0 #QU 1.000
    336   7.095  56.850   4.599 1 U   2.409e+07  0.000e+00 e 0     0     0     0 #QU 1.000
    337   7.565  27.188   4.380 1 U   6.076e+07  0.000e+00 e 0     0     0     0 #QU 1.000
    338   3.084  58.733   4.355 1 U   4.209e+07  0.000e+00 e 0     0     0     0 #QU 1.000
    339   4.220  33.936   1.901 1 U   7.114e+07  0.000e+00 e 0     0     0     0 #QU 1.000
    340   3.508  26.874   2.117 1 U   1.875e+07  0.000e+00 e 0     0     0     0 #QU 1.000
    341   0.432  51.199   3.340 1 U   2.415e+07  0.000e+00 e 0     0     0     0 #QU 1.000
    342   0.751  30.483   2.053 1 U   3.965e+07  0.000e+00 e 0     0     0     0 #QU 1.000
    343   0.580  31.582   3.749 1 U   1.958e+07  0.000e+00 e 0     0     0     0 #QU 1.000
    344   4.773  50.101   4.555 1 U   8.786e+07  0.000e+00 e 0     0     0     0 #QU 1.000
    345   7.911  55.281   5.001 1 U   2.830e+07  0.000e+00 e 0     0     0     0 #QU 1.000
    346   8.965  47.118   3.931 1 U   2.943e+07  0.000e+00 e 0     0     0     0 #QU 1.000
    347   0.591  28.443   0.163 1 U   4.021e+07  0.000e+00 e 0     0     0     0 #QU 1.000
    348   7.922  38.644   2.880 1 U   3.262e+07  0.000e+00 e 0     0     0     0 #QU 1.000
    349   1.243  54.653   4.606 1 U   4.410e+07  0.000e+00 e 0     0     0     0 #QU 1.000
    350   4.045  35.505   6.860 1 U   1.790e+07  0.000e+00 e 0     0     0     0 #QU 1.000
    351   6.655  58.733   0.147 1 U   1.373e+07  0.000e+00 e 0     0     0     0 #QU 1.000
    352   0.837  27.031   0.150 1 U   1.931e+08  0.000e+00 e 0     0     0     0 #QU 1.000
    353   7.342  55.281   4.239 1 U   2.414e+07  0.000e+00 e 0     0     0     0 #QU 1.000
    354   1.114  44.138   0.302 1 U   1.034e+08  0.000e+00 e 0     0     0     0 #QU 1.000
    355   9.386  43.823   3.548 1 U   2.170e+07  0.000e+00 e 0     0     0     0 #QU 1.000
    356   2.055  50.572   1.590 1 U   1.514e+08  0.000e+00 e 0     0     0     0 #QU 1.000
    357  -0.135  41.469   1.596 1 U   3.119e+07  0.000e+00 e 0     0     0     0 #QU 1.000
    358   7.661  37.702   4.293 1 U   2.908e+07  0.000e+00 e 0     0     0     0 #QU 1.000
    359   3.166  30.169   2.074 1 U   2.197e+07  0.000e+00 e 0     0     0     0 #QU 1.000
    360   3.652  27.344   1.924 1 U   5.252e+07  0.000e+00 e 0     0     0     0 #QU 1.000
    361   7.664  53.240   0.739 1 U   1.002e+08  0.000e+00 e 0     0     0     0 #QU 1.000
    362   8.903  29.384   2.410 1 U   1.346e+07  0.000e+00 e 0     0     0     0 #QU 1.000
    363   3.285  30.169   4.048 1 U   5.043e+07  0.000e+00 e 0     0     0     0 #QU 1.000
    364   3.048  26.873   1.684 1 U   0.000e+00  0.000e+00 e 0     0     0     0 #QU 1.000
    365   1.649  58.733   1.055 1 U   4.514e+07  0.000e+00 e 0     0     0     0 #QU 1.000
    366   9.215  53.868   1.031 1 U   6.651e+07  0.000e+00 e 0     0     0     0 #QU 1.000
    367   1.960  58.262   5.185 1 U   2.193e+07  0.000e+00 e 0     0     0     0 #QU 1.000
    368   0.935  35.035   3.486 1 U   1.150e+08  0.000e+00 e 0     0     0     0 #QU 1.000
    369   7.640  38.957   2.636 1 U   2.211e+07  0.000e+00 e 0     0     0     0 #QU 1.000
    370   8.552  41.468   1.596 1 U   2.272e+07  0.000e+00 e 0     0     0     0 #QU 1.000
    371   4.614  27.501   2.060 1 U   5.652e+07  0.000e+00 e 0     0     0     0 #QU 1.000
    372   4.060  57.164   1.450 1 U   7.954e+07  0.000e+00 e 0     0     0     0 #QU 1.000
    373   0.579  27.814   3.461 1 U   2.268e+07  0.000e+00 e 0     0     0     0 #QU 1.000
    374   1.040  57.478   1.290 1 U   2.507e+07  0.000e+00 e 0     0     0     0 #QU 1.000
    375   2.436  32.053   2.063 1 U   3.166e+08  0.000e+00 e 0     0     0     0 #QU 1.000
    376   8.914  36.761   2.311 1 U   2.716e+07  0.000e+00 e 0     0     0     0 #QU 1.000
    377   7.788  27.343   1.726 1 U   2.182e+07  0.000e+00 e 0     0     0     0 #QU 1.000
    378   1.821  55.124   4.106 1 U   8.943e+07  0.000e+00 e 0     0     0     0 #QU 1.000
    379   4.724  31.896   2.022 1 U   8.015e+07  0.000e+00 e 0     0     0     0 #QU 1.000
    380   3.565  26.864   0.595 1 U   0.000e+00  0.000e+00 e 0     0     0     0 #QU 1.000
    381   1.507  32.836   4.331 1 U   1.938e+07  0.000e+00 e 0     0     0     0 #QU 1.000
    382  10.471  30.012   6.640 1 U   1.777e+07  0.000e+00 e 0     0     0     0 #QU 1.000
    383   4.612  54.025   0.977 1 U   8.078e+07  0.000e+00 e 0     0     0     0 #QU 1.000
    384   7.617  31.267   1.597 1 U   1.969e+07  0.000e+00 e 0     0     0     0 #QU 1.000
    385   1.368  28.129   3.810 1 U   1.383e+08  0.000e+00 e 0     0     0     0 #QU 1.000
    386   0.893  31.111   2.201 1 U   2.157e+08  0.000e+00 e 0     0     0     0 #QU 1.000
    387   3.974  36.290   2.332 1 U   7.131e+07  0.000e+00 e 0     0     0     0 #QU 1.000
    388   4.318  30.169   1.920 1 U   1.034e+08  0.000e+00 e 0     0     0     0 #QU 1.000
    389   8.988  54.339   0.732 1 U   2.302e+07  0.000e+00 e 0     0     0     0 #QU 1.000
    390   4.022  33.937   1.975 1 U   3.303e+07  0.000e+00 e 0     0     0     0 #QU 1.000
    391   8.966  28.914   4.593 1 U   6.067e+07  0.000e+00 e 0     0     0     0 #QU 1.000
    392   3.476  58.576   1.426 1 U   2.677e+07  0.000e+00 e 0     0     0     0 #QU 1.000
    393   7.229  50.729   1.490 1 U   2.720e+07  0.000e+00 e 0     0     0     0 #QU 1.000
    394   7.335  50.729   1.500 1 U   3.057e+07  0.000e+00 e 0     0     0     0 #QU 1.000
    395   3.753  52.299   1.339 1 U   2.648e+07  0.000e+00 e 0     0     0     0 #QU 1.000
    396   4.342  31.896   2.441 1 U   6.601e+07  0.000e+00 e 0     0     0     0 #QU 1.000
    397   0.861  49.631   3.506 1 U   3.843e+07  0.000e+00 e 0     0     0     0 #QU 1.000
    398   8.772  55.125   5.684 1 U   2.479e+07  0.000e+00 e 0     0     0     0 #QU 1.000
    399   0.922  42.726   1.087 1 U   6.313e+07  0.000e+00 e 0     0     0     0 #QU 1.000
    400   8.627  55.437   0.249 1 U   2.001e+07  0.000e+00 e 0     0     0     0 #QU 1.000
    401   2.127  27.815   1.788 1 U   2.186e+08  0.000e+00 e 0     0     0     0 #QU 1.000
    402   1.539  50.887   0.862 1 U   8.912e+07  0.000e+00 e 0     0     0     0 #QU 1.000
    403   0.763  55.281   0.286 1 U   1.182e+08  0.000e+00 e 0     0     0     0 #QU 1.000
    404   0.921  42.726   1.670 1 U   6.108e+07  0.000e+00 e 0     0     0     0 #QU 1.000
    405   1.452  41.940   2.696 1 U   1.005e+08  0.000e+00 e 0     0     0     0 #QU 1.000
    406  -0.157  52.456   1.340 1 U   1.961e+07  0.000e+00 e 0     0     0     0 #QU 1.000
    407   8.045  30.168   4.043 1 U   2.819e+07  0.000e+00 e 0     0     0     0 #QU 1.000
    408   7.930  30.169   4.048 1 U   4.102e+07  0.000e+00 e 0     0     0     0 #QU 1.000
    409   4.367  50.258   3.301 1 U   6.355e+07  0.000e+00 e 0     0     0     0 #QU 1.000
    410   0.960  33.779   1.757 1 U   3.658e+07  0.000e+00 e 0     0     0     0 #QU 1.000
    411   4.839  56.378   0.844 1 U   3.075e+08  0.000e+00 e 0     0     0     0 #QU 1.000
    412   5.012  36.916   3.113 1 U   2.012e+07  0.000e+00 e 0     0     0     0 #QU 1.000
    413   7.487  33.935   4.102 1 U   2.396e+07  0.000e+00 e 0     0     0     0 #QU 1.000
    414   2.774  55.907   1.251 1 U   2.667e+07  0.000e+00 e 0     0     0     0 #QU 1.000
    415   3.235  30.168   1.631 1 U   2.821e+07  0.000e+00 e 0     0     0     0 #QU 1.000
    416   4.021  28.286   2.067 1 U   3.914e+07  0.000e+00 e 0     0     0     0 #QU 1.000
    417   3.750  53.868   0.908 1 U   1.743e+08  0.000e+00 e 0     0     0     0 #QU 1.000
    418   1.266  36.133   1.857 1 U   4.541e+07  0.000e+00 e 0     0     0     0 #QU 1.000
    419   2.056  33.936   3.782 1 U   3.495e+07  0.000e+00 e 0     0     0     0 #QU 1.000
    420   2.875  27.839   3.462 1 U   8.209e+06  0.000e+00 e 0     0     0     0 #QU 1.000
    421  -0.131  55.751   0.525 1 U   2.353e+08  0.000e+00 e 0     0     0     0 #QU 1.000
    422   3.855  44.138   4.182 1 U   2.096e+07  0.000e+00 e 0     0     0     0 #QU 1.000
    423   9.258  58.263   5.177 1 U   3.221e+07  0.000e+00 e 0     0     0     0 #QU 1.000
    424   4.144  34.564   2.604 1 U   4.040e+07  0.000e+00 e 0     0     0     0 #QU 1.000
    425   3.838  46.962   3.929 1 U   1.693e+08  0.000e+00 e 0     0     0     0 #QU 1.000
    426   6.325  58.733   0.144 1 U   1.360e+07  0.000e+00 e 0     0     0     0 #QU 1.000
    427   0.296  31.739   1.559 1 U   2.984e+07  0.000e+00 e 0     0     0     0 #QU 1.000
    428   0.587  28.443  -0.614 1 U   4.343e+07  0.000e+00 e 0     0     0     0 #QU 1.000
    429   7.989  52.461   0.616 1 U   2.091e+07  0.000e+00 e 0     0     0     0 #QU 1.000
    430   0.935  50.258   3.295 1 U   6.521e+07  0.000e+00 e 0     0     0     0 #QU 1.000
    431   4.724  50.415   3.731 1 U   7.494e+07  0.000e+00 e 0     0     0     0 #QU 1.000
    432   0.484  28.439  -0.616 1 U   2.234e+07  0.000e+00 e 0     0     0     0 #QU 1.000
    433   1.928  55.125   5.417 1 U   4.174e+07  0.000e+00 e 0     0     0     0 #QU 1.000
    434   1.908  53.240   0.826 1 U   2.459e+08  0.000e+00 e 0     0     0     0 #QU 1.000
    435   0.675  30.955   1.910 1 U   7.136e+07  0.000e+00 e 0     0     0     0 #QU 1.000
    436   2.253  27.500   3.959 1 U   5.328e+07  0.000e+00 e 0     0     0     0 #QU 1.000
    437   7.346  57.792   1.066 1 U   3.171e+07  0.000e+00 e 0     0     0     0 #QU 1.000
    438   7.074  42.414   1.924 1 U   1.327e+07  0.000e+00 e 0     0     0     0 #QU 1.000
    439   5.423  35.191   1.920 1 U   2.030e+07  0.000e+00 e 0     0     0     0 #QU 1.000
    440   3.113  38.644   3.280 1 U   6.045e+07  0.000e+00 e 0     0     0     0 #QU 1.000
    441   7.468  37.702   2.400 1 U   1.304e+07  0.000e+00 e 0     0     0     0 #QU 1.000
    442   0.825  31.111   1.909 1 U   7.758e+07  0.000e+00 e 0     0     0     0 #QU 1.000
    443   2.870  26.874   1.685 1 U   9.995e+06  0.000e+00 e 0     0     0     0 #QU 1.000
    444   2.345  27.499   3.960 1 U   4.180e+07  0.000e+00 e 0     0     0     0 #QU 1.000
    445   4.206  58.591   0.596 1 U   1.723e+07  0.000e+00 e 0     0     0     0 #QU 1.000
    446   7.289  30.639   2.527 1 U   2.085e+07  0.000e+00 e 0     0     0     0 #QU 1.000
    447   4.584  58.104   1.830 1 U   1.679e+07  0.000e+00 e 0     0     0     0 #QU 1.000
    448   4.738  32.210   2.482 1 U   1.123e+08  0.000e+00 e 0     0     0     0 #QU 1.000
    449   1.624  29.385   3.575 1 U   7.839e+07  0.000e+00 e 0     0     0     0 #QU 1.000
    450   3.059  58.576   1.426 1 U   2.571e+07  0.000e+00 e 0     0     0     0 #QU 1.000
    451   7.613  37.703   3.071 1 U   2.245e+07  0.000e+00 e 0     0     0     0 #QU 1.000
    452   7.642  37.699   3.094 1 U   2.230e+07  0.000e+00 e 0     0     0     0 #QU 1.000
    453   2.252  54.338   5.264 1 U   3.880e+07  0.000e+00 e 0     0     0     0 #QU 1.000
    454   1.857  53.867   1.031 1 U   1.862e+08  0.000e+00 e 0     0     0     0 #QU 1.000
    455   4.343  33.308   2.224 1 U   3.268e+07  0.000e+00 e 0     0     0     0 #QU 1.000
    456   3.937  27.658   2.269 1 U   5.672e+07  0.000e+00 e 0     0     0     0 #QU 1.000
    457   4.552  43.981   3.078 1 U   1.179e+08  0.000e+00 e 0     0     0     0 #QU 1.000
    458   2.227  54.338   1.575 1 U   1.411e+08  0.000e+00 e 0     0     0     0 #QU 1.000
    459   7.662  56.379   0.595 1 U   2.212e+07  0.000e+00 e 0     0     0     0 #QU 1.000
    460   3.715  56.850   4.511 1 U   3.138e+07  0.000e+00 e 0     0     0     0 #QU 1.000
    461   1.446  41.626   3.224 1 U   2.519e+07  0.000e+00 e 0     0     0     0 #QU 1.000
    462   7.098  33.935   1.975 1 U   5.786e+07  0.000e+00 e 0     0     0     0 #QU 1.000
    463   4.292  40.528   2.556 1 U   4.844e+07  0.000e+00 e 0     0     0     0 #QU 1.000
    464   7.085  56.221   0.599 1 U   1.731e+07  0.000e+00 e 0     0     0     0 #QU 1.000
    465   4.095  43.509   1.625 1 U   2.588e+07  0.000e+00 e 0     0     0     0 #QU 1.000
    466   0.871  42.725   3.169 1 U   6.363e+07  0.000e+00 e 0     0     0     0 #QU 1.000
    467   3.580  28.287   2.175 1 U   3.971e+07  0.000e+00 e 0     0     0     0 #QU 1.000
    468   1.255  31.582   2.206 1 U   7.170e+07  0.000e+00 e 0     0     0     0 #QU 1.000
    469   3.543  54.810   5.011 1 U   9.516e+07  0.000e+00 e 0     0     0     0 #QU 1.000
    470   4.010  28.129   2.186 1 U   9.576e+07  0.000e+00 e 0     0     0     0 #QU 1.000
    471   3.553  41.468   0.698 1 U   1.515e+07  0.000e+00 e 0     0     0     0 #QU 1.000
    472   1.464  43.196   0.884 1 U   4.342e+07  0.000e+00 e 0     0     0     0 #QU 1.000
    473   3.982  53.869   1.032 1 U   8.228e+07  0.000e+00 e 0     0     0     0 #QU 1.000
    474   3.164  26.873   4.202 1 U   0.000e+00  0.000e+00 e 0     0     0     0 #QU 1.000
    475   3.189  57.321   5.170 1 U   1.905e+07  0.000e+00 e 0     0     0     0 #QU 1.000
    476   8.838  53.711   0.585 1 U   2.047e+07  0.000e+00 e 0     0     0     0 #QU 1.000
    477   2.170  58.733   0.594 1 U   7.833e+07  0.000e+00 e 0     0     0     0 #QU 1.000
    478   2.604  28.599   3.733 1 U   1.972e+07  0.000e+00 e 0     0     0     0 #QU 1.000
    479   6.854  54.338   0.732 1 U   3.331e+07  0.000e+00 e 0     0     0     0 #QU 1.000
    480   3.346  50.415   4.569 1 U   3.043e+07  0.000e+00 e 0     0     0     0 #QU 1.000
    481   8.053  55.280   4.246 1 U   2.111e+07  0.000e+00 e 0     0     0     0 #QU 1.000
    482   4.785  54.024   0.978 1 U   1.011e+08  0.000e+00 e 0     0     0     0 #QU 1.000
    483   2.157  26.874   0.592 1 U   4.315e+07  0.000e+00 e 0     0     0     0 #QU 1.000
    484   8.020  32.367   1.934 1 U   4.121e+07  0.000e+00 e 0     0     0     0 #QU 1.000
    485   7.692  54.025   1.244 1 U   1.878e+07  0.000e+00 e 0     0     0     0 #QU 1.000
    486   1.344  39.586   1.835 1 U   4.559e+07  0.000e+00 e 0     0     0     0 #QU 1.000
    487   0.812  46.962   1.436 1 U   6.214e+07  0.000e+00 e 0     0     0     0 #QU 1.000
    488   3.521  58.576   2.015 1 U   6.388e+07  0.000e+00 e 0     0     0     0 #QU 1.000
    489   4.760  55.908   0.540 1 U   3.864e+07  0.000e+00 e 0     0     0     0 #QU 1.000
    490   7.659  31.110   2.533 1 U   1.642e+07  0.000e+00 e 0     0     0     0 #QU 1.000
    491   1.070  36.839   3.120 1 U   1.666e+07  0.000e+00 e 0     0     0     0 #QU 1.000
    492   3.336  40.371   2.858 1 U   2.075e+07  0.000e+00 e 0     0     0     0 #QU 1.000
    493   3.234  30.168   1.916 1 U   5.784e+07  0.000e+00 e 0     0     0     0 #QU 1.000
    494   8.482  52.456   1.336 1 U   1.272e+07  0.000e+00 e 0     0     0     0 #QU 1.000
    495   7.149  28.914   3.633 1 U   1.220e+07  0.000e+00 e 0     0     0     0 #QU 1.000
    496   1.624  58.576   0.599 1 U   8.406e+07  0.000e+00 e 0     0     0     0 #QU 1.000
    497   2.125  32.681   2.380 1 U   6.576e+07  0.000e+00 e 0     0     0     0 #QU 1.000
    498   8.551  57.949   4.074 1 U   2.627e+07  0.000e+00 e 0     0     0     0 #QU 1.000
    499   7.345  42.411   1.929 1 U   2.087e+07  0.000e+00 e 0     0     0     0 #QU 1.000
    500   7.069  57.481  -0.132 1 U   1.271e+07  0.000e+00 e 0     0     0     0 #QU 1.000
    501   4.725  55.359   0.252 1 U   2.471e+07  0.000e+00 e 0     0     0     0 #QU 1.000
    502   0.949  28.285   2.066 1 U   2.200e+07  0.000e+00 e 0     0     0     0 #QU 1.000
    503  10.469  29.541   6.641 1 U   1.712e+07  0.000e+00 e 0     0     0     0 #QU 1.000
    504   4.587  39.900   2.987 1 U   2.947e+07  0.000e+00 e 0     0     0     0 #QU 1.000
    505   1.734  33.309   2.224 1 U   7.513e+07  0.000e+00 e 0     0     0     0 #QU 1.000
    506   4.999  27.397   2.062 1 U   3.074e+07  0.000e+00 e 0     0     0     0 #QU 1.000
    507   4.964  27.342   2.090 1 U   2.433e+07  0.000e+00 e 0     0     0     0 #QU 1.000
    508   4.833  51.671   4.021 1 U   4.270e+07  0.000e+00 e 0     0     0     0 #QU 1.000
    509   3.473  43.196   2.879 1 U   2.130e+07  0.000e+00 e 0     0     0     0 #QU 1.000
    510   2.867  58.732   4.614 1 U   2.540e+07  0.000e+00 e 0     0     0     0 #QU 1.000
    511   8.006  56.379   4.448 1 U   2.440e+07  0.000e+00 e 0     0     0     0 #QU 1.000
    512   4.160  33.463   2.009 1 U   5.759e+07  0.000e+00 e 0     0     0     0 #QU 1.000
    513   4.055  33.465   1.994 1 U   1.875e+07  0.000e+00 e 0     0     0     0 #QU 1.000
    514   4.227  33.464   1.981 1 U   2.442e+07  0.000e+00 e 0     0     0     0 #QU 1.000
    515   3.284  58.419   4.626 1 U   2.962e+07  0.000e+00 e 0     0     0     0 #QU 1.000
    516   0.148  52.456   1.341 1 U   2.642e+07  0.000e+00 e 0     0     0     0 #QU 1.000
    517   1.919  51.357   1.076 1 U   6.552e+07  0.000e+00 e 0     0     0     0 #QU 1.000
    518   4.956  31.424   1.916 1 U   3.542e+07  0.000e+00 e 0     0     0     0 #QU 1.000
    519   1.512  33.152   1.889 1 U   8.670e+07  0.000e+00 e 0     0     0     0 #QU 1.000
    520   1.772  56.850   4.310 1 U   1.146e+08  0.000e+00 e 0     0     0     0 #QU 1.000
    521   7.947  44.922   8.157 1 U   9.403e+07  0.000e+00 e 0     0     0     0 #QU 1.000
    522   5.164  55.447   0.246 1 U   1.474e+07  0.000e+00 e 0     0     0     0 #QU 1.000
    523   2.859  35.349   1.669 1 U   1.147e+07  0.000e+00 e 0     0     0     0 #QU 1.000
    524  -0.603  28.914   3.639 1 U   1.401e+07  0.000e+00 e 0     0     0     0 #QU 1.000
    525   1.958  32.838   2.871 1 U   2.857e+07  0.000e+00 e 0     0     0     0 #QU 1.000
    526   4.158  31.896   2.403 1 U   5.613e+07  0.000e+00 e 0     0     0     0 #QU 1.000
    527   4.760  57.792   3.932 1 U   4.061e+07  0.000e+00 e 0     0     0     0 #QU 1.000
    528   1.255  50.572   0.769 1 U   3.099e+08  0.000e+00 e 0     0     0     0 #QU 1.000
    529   1.476  33.936   1.974 1 U   4.889e+07  0.000e+00 e 0     0     0     0 #QU 1.000
    530   2.128  54.340   5.267 1 U   3.393e+07  0.000e+00 e 0     0     0     0 #QU 1.000
    531   1.685  43.196   2.882 1 U   5.144e+07  0.000e+00 e 0     0     0     0 #QU 1.000
    532   0.763  55.908   1.062 1 U   1.846e+08  0.000e+00 e 0     0     0     0 #QU 1.000
    533   3.937  36.761   2.240 1 U   6.366e+07  0.000e+00 e 0     0     0     0 #QU 1.000
    534   1.673  26.874   1.443 1 U   9.384e+07  0.000e+00 e 0     0     0     0 #QU 1.000
    535   8.550  55.123   4.107 1 U   1.526e+07  0.000e+00 e 0     0     0     0 #QU 1.000
    536   3.125  54.810   5.011 1 U   3.136e+07  0.000e+00 e 0     0     0     0 #QU 1.000
    537   1.255  53.711   0.585 1 U   1.634e+08  0.000e+00 e 0     0     0     0 #QU 1.000
    538   1.267  36.290   2.414 1 U   2.786e+07  0.000e+00 e 0     0     0     0 #QU 1.000
    539   7.124  27.187   4.362 1 U   5.221e+07  0.000e+00 e 0     0     0     0 #QU 1.000
    540   7.076  54.809   5.012 1 U   2.295e+07  0.000e+00 e 0     0     0     0 #QU 1.000
    541   7.093  40.841   2.809 1 U   1.473e+07  0.000e+00 e 0     0     0     0 #QU 1.000
    542   9.088  31.896   2.026 1 U   3.223e+07  0.000e+00 e 0     0     0     0 #QU 1.000
    543   3.782  43.823   3.543 1 U   1.702e+07  0.000e+00 e 0     0     0     0 #QU 1.000
    544   9.184  54.182   6.214 1 U   9.895e+06  0.000e+00 e 0     0     0     0 #QU 1.000
    545   2.077  27.345   1.540 1 U   6.061e+07  0.000e+00 e 0     0     0     0 #QU 1.000
    546   1.747  28.286   2.172 1 U   5.780e+07  0.000e+00 e 0     0     0     0 #QU 1.000
    547   2.405  27.501   4.183 1 U   7.011e+07  0.000e+00 e 0     0     0     0 #QU 1.000
    548   2.361  27.501   4.134 1 U   6.090e+07  0.000e+00 e 0     0     0     0 #QU 1.000
    549   2.387  27.504   4.160 1 U   9.927e+07  0.000e+00 e 0     0     0     0 #QU 1.000
    550   3.727  31.739   1.985 1 U   2.647e+07  0.000e+00 e 0     0     0     0 #QU 1.000
    551   4.340  33.308   2.332 1 U   3.102e+07  0.000e+00 e 0     0     0     0 #QU 1.000
    552   1.837  46.491  -0.161 1 U   4.235e+07  0.000e+00 e 0     0     0     0 #QU 1.000
    553   1.854  42.886   7.814 1 U   1.241e+07  0.000e+00 e 0     0     0     0 #QU 1.000
    554   7.226  27.185   4.378 1 U   4.519e+07  0.000e+00 e 0     0     0     0 #QU 1.000
    555   2.862  26.874   4.607 1 U   1.842e+07  0.000e+00 e 0     0     0     0 #QU 1.000
    556   2.738  55.280   0.766 1 U   2.223e+07  0.000e+00 e 0     0     0     0 #QU 1.000
    557   7.934  38.722   3.115 1 U   2.954e+07  0.000e+00 e 0     0     0     0 #QU 1.000
    558   2.860  44.136   0.301 1 U   3.202e+07  0.000e+00 e 0     0     0     0 #QU 1.000
    559   7.494  56.223   0.596 1 U   1.600e+07  0.000e+00 e 0     0     0     0 #QU 1.000
    560   1.845  28.129   3.806 1 U   8.995e+07  0.000e+00 e 0     0     0     0 #QU 1.000
    561   0.704  41.468   1.596 1 U   4.339e+07  0.000e+00 e 0     0     0     0 #QU 1.000
    562   1.044  41.783   2.774 1 U   3.146e+07  0.000e+00 e 0     0     0     0 #QU 1.000
    563   8.554  53.239   0.887 1 U   2.106e+07  0.000e+00 e 0     0     0     0 #QU 1.000
    564   4.773  30.326   1.750 1 U   7.221e+07  0.000e+00 e 0     0     0     0 #QU 1.000
    565   8.970  53.710   0.585 1 U   2.520e+07  0.000e+00 e 0     0     0     0 #QU 1.000
    566   7.221  40.213   2.979 1 U   3.610e+07  0.000e+00 e 0     0     0     0 #QU 1.000
    567   4.078  41.469   0.698 1 U   2.092e+07  0.000e+00 e 0     0     0     0 #QU 1.000
    568   8.070  39.586   2.846 1 U   2.897e+07  0.000e+00 e 0     0     0     0 #QU 1.000
    569   0.750  58.262   5.186 1 U   7.964e+07  0.000e+00 e 0     0     0     0 #QU 1.000
    570   9.374  41.190   3.183 1 U   6.978e+06  0.000e+00 e 0     0     0     0 #QU 1.000
    571   1.870  54.810   5.011 1 U   3.571e+07  0.000e+00 e 0     0     0     0 #QU 1.000
    572   8.502  32.994   3.803 1 U   1.333e+07  0.000e+00 e 0     0     0     0 #QU 1.000
    573   4.589  29.385   2.047 1 U   5.829e+07  0.000e+00 e 0     0     0     0 #QU 1.000
    574   0.906  38.799   2.876 1 U   2.212e+07  0.000e+00 e 0     0     0     0 #QU 1.000
    575   1.280  32.210   1.906 1 U   1.062e+08  0.000e+00 e 0     0     0     0 #QU 1.000
    576   4.453  29.542   2.022 1 U   3.363e+07  0.000e+00 e 0     0     0     0 #QU 1.000
    577   2.986  35.740   7.084 1 U   1.374e+07  0.000e+00 e 0     0     0     0 #QU 1.000
    578   6.990  33.740   3.528 1 U   1.009e+07  0.000e+00 e 0     0     0     0 #QU 1.000
    579   4.769  29.385   1.740 1 U   6.647e+07  0.000e+00 e 0     0     0     0 #QU 1.000
    580   4.737  30.483   3.794 1 U   2.397e+07  0.000e+00 e 0     0     0     0 #QU 1.000
    581   1.058  30.326   1.641 1 U   6.543e+07  0.000e+00 e 0     0     0     0 #QU 1.000
    582   4.146  39.743   2.628 1 U   2.685e+07  0.000e+00 e 0     0     0     0 #QU 1.000
    583  -0.610  52.299   1.339 1 U   2.357e+07  0.000e+00 e 0     0     0     0 #QU 1.000
    584   4.214  30.169   1.740 1 U   1.683e+07  0.000e+00 e 0     0     0     0 #QU 1.000
    585   2.903  30.169   1.743 1 U   3.509e+07  0.000e+00 e 0     0     0     0 #QU 1.000
    586   5.473  28.443   4.708 1 U   2.968e+07  0.000e+00 e 0     0     0     0 #QU 1.000
    587   2.313  34.250   1.763 1 U   4.348e+07  0.000e+00 e 0     0     0     0 #QU 1.000
    588   2.059  54.340   1.037 1 U   2.355e+08  0.000e+00 e 0     0     0     0 #QU 1.000
    589   2.375  27.815   1.787 1 U   5.746e+07  0.000e+00 e 0     0     0     0 #QU 1.000
    590   4.366  36.448   2.121 1 U   2.145e+07  0.000e+00 e 0     0     0     0 #QU 1.000
    591   1.030  58.104   5.180 1 U   1.293e+07  0.000e+00 e 0     0     0     0 #QU 1.000
    592   3.754  32.054   2.066 1 U   4.173e+07  0.000e+00 e 0     0     0     0 #QU 1.000
    593   4.765  30.168   3.161 1 U   1.870e+07  0.000e+00 e 0     0     0     0 #QU 1.000
    594   2.852  57.478   4.305 1 U   5.562e+07  0.000e+00 e 0     0     0     0 #QU 1.000
    595  -0.147  48.689   1.586 1 U   6.152e+07  0.000e+00 e 0     0     0     0 #QU 1.000
    596   0.468  46.492  -0.157 1 U   9.682e+07  0.000e+00 e 0     0     0     0 #QU 1.000
    597   1.441  35.348   1.289 1 U   5.146e+07  0.000e+00 e 0     0     0     0 #QU 1.000
    598   3.822  57.164   5.764 1 U   1.238e+07  0.000e+00 e 0     0     0     0 #QU 1.000
    599   2.056  35.505   3.115 1 U   3.516e+07  0.000e+00 e 0     0     0     0 #QU 1.000
    600   2.540  50.572   0.752 1 U   3.113e+08  0.000e+00 e 0     0     0     0 #QU 1.000
    601   2.224  33.464   2.005 1 U   1.917e+08  0.000e+00 e 0     0     0     0 #QU 1.000
    602   7.242  32.993   3.800 1 U   1.107e+07  0.000e+00 e 0     0     0     0 #QU 1.000
    603   4.762  27.031   4.355 1 U   1.562e+08  0.000e+00 e 0     0     0     0 #QU 1.000
    604   1.067  58.575   0.596 1 U   4.621e+07  0.000e+00 e 0     0     0     0 #QU 1.000
    605   2.128  51.672   3.533 1 U   3.349e+07  0.000e+00 e 0     0     0     0 #QU 1.000
    606   2.062  51.671   3.572 1 U   5.791e+07  0.000e+00 e 0     0     0     0 #QU 1.000
    607   2.185  51.667   3.575 1 U   4.766e+07  0.000e+00 e 0     0     0     0 #QU 1.000
    608   7.627  40.842   2.512 1 U   1.633e+07  0.000e+00 e 0     0     0     0 #QU 1.000
    609   3.969  36.447   2.250 1 U   7.136e+07  0.000e+00 e 0     0     0     0 #QU 1.000
    610   1.930  32.211   2.474 1 U   3.119e+08  0.000e+00 e 0     0     0     0 #QU 1.000
    611   7.807  31.739   2.066 1 U   2.653e+07  0.000e+00 e 0     0     0     0 #QU 1.000
    612   7.135  37.703   3.078 1 U   6.438e+07  0.000e+00 e 0     0     0     0 #QU 1.000
    613   6.326  48.527   1.109 1 U   2.660e+07  0.000e+00 e 0     0     0     0 #QU 1.000
    614   1.995  32.217   2.523 1 U   1.175e+08  0.000e+00 e 0     0     0     0 #QU 1.000
    615   2.054  55.909   4.586 1 U   7.449e+07  0.000e+00 e 0     0     0     0 #QU 1.000
    616   7.536  29.385   3.577 1 U   1.246e+07  0.000e+00 e 0     0     0     0 #QU 1.000
    617   2.201  32.838   3.809 1 U   6.968e+07  0.000e+00 e 0     0     0     0 #QU 1.000
    618   1.044  31.896   2.405 1 U   2.470e+07  0.000e+00 e 0     0     0     0 #QU 1.000
    619   1.366  32.524   1.732 1 U   6.465e+07  0.000e+00 e 0     0     0     0 #QU 1.000
    620   1.391  26.875   0.594 1 U   9.666e+07  0.000e+00 e 0     0     0     0 #QU 1.000
    621   3.108  57.634   4.144 1 U   2.175e+07  0.000e+00 e 0     0     0     0 #QU 1.000
    622   0.763  30.640   2.056 1 U   3.982e+07  0.000e+00 e 0     0     0     0 #QU 1.000
    623   1.540  35.034   3.483 1 U   1.781e+07  0.000e+00 e 0     0     0     0 #QU 1.000
    624   1.501  57.949   0.919 1 U   1.252e+08  0.000e+00 e 0     0     0     0 #QU 1.000
    625   1.390  58.733   0.595 1 U   1.353e+08  0.000e+00 e 0     0     0     0 #QU 1.000
    626   1.634  35.349   2.080 1 U   1.486e+07  0.000e+00 e 0     0     0     0 #QU 1.000
    627   3.010  30.170   3.170 1 U   1.506e+08  0.000e+00 e 0     0     0     0 #QU 1.000
    628   7.091  58.262   5.179 1 U   2.069e+07  0.000e+00 e 0     0     0     0 #QU 1.000
    629   4.584  58.261   0.437 1 U   1.542e+07  0.000e+00 e 0     0     0     0 #QU 1.000
    630   3.940  31.739   1.983 1 U   2.706e+07  0.000e+00 e 0     0     0     0 #QU 1.000
    631   4.747  57.477   1.419 1 U   1.742e+07  0.000e+00 e 0     0     0     0 #QU 1.000
    632   5.256  28.757   0.943 1 U   1.609e+07  0.000e+00 e 0     0     0     0 #QU 1.000
    633   4.773  58.733   0.599 1 U   4.300e+07  0.000e+00 e 0     0     0     0 #QU 1.000
    634   4.765  26.874   0.594 1 U   2.100e+07  0.000e+00 e 0     0     0     0 #QU 1.000
    635   7.465  34.250   4.274 1 U   1.392e+07  0.000e+00 e 0     0     0     0 #QU 1.000
    636   1.072  58.105   4.230 1 U   2.458e+07  0.000e+00 e 0     0     0     0 #QU 1.000
    637   8.627  40.998   3.190 1 U   1.440e+07  0.000e+00 e 0     0     0     0 #QU 1.000
    638   1.735  50.886   0.862 1 U   1.437e+08  0.000e+00 e 0     0     0     0 #QU 1.000
    639   4.748  48.061   0.442 1 U   3.364e+07  0.000e+00 e 0     0     0     0 #QU 1.000
    640   0.288  41.940   2.774 1 U   3.043e+07  0.000e+00 e 0     0     0     0 #QU 1.000
    641   7.241  41.626   3.222 1 U   1.239e+07  0.000e+00 e 0     0     0     0 #QU 1.000
    642   0.150  48.689   1.589 1 U   2.845e+08  0.000e+00 e 0     0     0     0 #QU 1.000
    643   5.626  31.739   2.304 1 U   2.529e+07  0.000e+00 e 0     0     0     0 #QU 1.000
    644   4.094  32.524   1.734 1 U   3.619e+07  0.000e+00 e 0     0     0     0 #QU 1.000
    645   3.871  29.227   1.303 1 U   2.993e+07  0.000e+00 e 0     0     0     0 #QU 1.000
    646   9.267  31.738   4.375 1 U   1.402e+07  0.000e+00 e 0     0     0     0 #QU 1.000
    647   7.198  50.573   1.589 1 U   2.628e+07  0.000e+00 e 0     0     0     0 #QU 1.000
    648   9.048  54.025   0.976 1 U   2.659e+07  0.000e+00 e 0     0     0     0 #QU 1.000
    649   4.556  51.199   1.399 1 U   2.131e+07  0.000e+00 e 0     0     0     0 #QU 1.000
    650   0.704  33.621   3.528 1 U   2.126e+07  0.000e+00 e 0     0     0     0 #QU 1.000
    651  -0.157  43.195   0.880 1 U   1.900e+07  0.000e+00 e 0     0     0     0 #QU 1.000
    652   4.787  54.967   0.956 1 U   6.676e+07  0.000e+00 e 0     0     0     0 #QU 1.000
    653   7.807  56.535   1.440 1 U   1.584e+07  0.000e+00 e 0     0     0     0 #QU 1.000
    654   8.038  32.366   1.816 1 U   3.391e+07  0.000e+00 e 0     0     0     0 #QU 1.000
    655   8.889  29.384   1.719 1 U   1.256e+07  0.000e+00 e 0     0     0     0 #QU 1.000
    656   3.734  50.417   3.940 1 U   1.444e+08  0.000e+00 e 0     0     0     0 #QU 1.000
    657   3.651  50.416   3.894 1 U   8.821e+07  0.000e+00 e 0     0     0     0 #QU 1.000
    658   3.465  26.874   1.679 1 U   1.302e+07  0.000e+00 e 0     0     0     0 #QU 1.000
    659   1.944  33.779   4.106 1 U   6.914e+07  0.000e+00 e 0     0     0     0 #QU 1.000
    660   0.623  54.653   4.607 1 U   2.718e+07  0.000e+00 e 0     0     0     0 #QU 1.000
    661   2.247  56.379   0.848 1 U   4.314e+07  0.000e+00 e 0     0     0     0 #QU 1.000
    662   5.639  48.679   1.583 1 U   3.057e+07  0.000e+00 e 0     0     0     0 #QU 1.000
    663  -0.160  36.290   1.821 1 U   2.142e+07  0.000e+00 e 0     0     0     0 #QU 1.000
    664   4.370  30.170   1.710 1 U   2.191e+07  0.000e+00 e 0     0     0     0 #QU 1.000
    665   1.394  26.866   0.866 1 U   0.000e+00  0.000e+00 e 0     0     0     0 #QU 1.000
    666   1.444  31.738   3.204 1 U   1.832e+07  0.000e+00 e 0     0     0     0 #QU 1.000
    667   2.125  54.811   5.015 1 U   7.249e+07  0.000e+00 e 0     0     0     0 #QU 1.000
    668   7.118  58.733   4.355 1 U   1.547e+07  0.000e+00 e 0     0     0     0 #QU 1.000
    669   4.055  33.621   3.530 1 U   2.041e+07  0.000e+00 e 0     0     0     0 #QU 1.000
    670   8.020  29.542   2.022 1 U   1.163e+08  0.000e+00 e 0     0     0     0 #QU 1.000
    671   2.903  29.542   1.559 1 U   8.703e+07  0.000e+00 e 0     0     0     0 #QU 1.000
    672   1.590  50.101   0.786 1 U   1.431e+08  0.000e+00 e 0     0     0     0 #QU 1.000
    673   1.474  50.100   0.765 1 U   7.886e+07  0.000e+00 e 0     0     0     0 #QU 1.000
    674   0.610  58.733   0.147 1 U   2.804e+07  0.000e+00 e 0     0     0     0 #QU 1.000
    675  -0.123  29.385   3.581 1 U   4.044e+07  0.000e+00 e 0     0     0     0 #QU 1.000
    676   2.570  54.340   1.039 1 U   4.503e+07  0.000e+00 e 0     0     0     0 #QU 1.000
    677   2.104  54.967   1.023 1 U   2.393e+08  0.000e+00 e 0     0     0     0 #QU 1.000
    678   0.246  27.344   1.253 1 U   3.411e+07  0.000e+00 e 0     0     0     0 #QU 1.000
    679   1.446  44.137   0.302 1 U   1.146e+08  0.000e+00 e 0     0     0     0 #QU 1.000
    680   7.077  42.253   1.352 1 U   9.870e+06  0.000e+00 e 0     0     0     0 #QU 1.000
    681   8.899  50.430   3.742 1 U   1.020e+07  0.000e+00 e 0     0     0     0 #QU 1.000
    682   4.200  26.861   0.601 1 U   0.000e+00  0.000e+00 e 0     0     0     0 #QU 1.000
    683   3.411  38.799   2.881 1 U   9.354e+06  0.000e+00 e 0     0     0     0 #QU 1.000
    684   2.386  43.981   4.543 1 U   1.269e+07  0.000e+00 e 0     0     0     0 #QU 1.000
    685   2.169  51.672   4.023 1 U   4.722e+07  0.000e+00 e 0     0     0     0 #QU 1.000
    686   0.607  48.532   1.107 1 U   9.548e+07  0.000e+00 e 0     0     0     0 #QU 1.000
    687   1.944  53.711   0.585 1 U   1.086e+08  0.000e+00 e 0     0     0     0 #QU 1.000
    688   0.583  30.169   1.625 1 U   3.736e+07  0.000e+00 e 0     0     0     0 #QU 1.000
    689   1.628  31.426   2.175 1 U   1.550e+07  0.000e+00 e 0     0     0     0 #QU 1.000
    690   4.773  31.739   1.559 1 U   4.452e+07  0.000e+00 e 0     0     0     0 #QU 1.000
    691   1.442  27.817   4.171 1 U   3.930e+07  0.000e+00 e 0     0     0     0 #QU 1.000
    692  -0.133  33.780   2.965 1 U   1.196e+07  0.000e+00 e 0     0     0     0 #QU 1.000
    693   1.501  58.419   4.623 1 U   3.317e+07  0.000e+00 e 0     0     0     0 #QU 1.000
    694  10.692  51.199   0.582 1 U   3.725e+07  0.000e+00 e 0     0     0     0 #QU 1.000
    695   3.351  50.415   1.447 1 U   1.900e+07  0.000e+00 e 0     0     0     0 #QU 1.000
    696   1.519  31.426   2.209 1 U   2.564e+07  0.000e+00 e 0     0     0     0 #QU 1.000
    697   2.122  57.950   1.038 1 U   6.859e+07  0.000e+00 e 0     0     0     0 #QU 1.000
    698   2.056  57.945   1.062 1 U   4.103e+07  0.000e+00 e 0     0     0     0 #QU 1.000
    699   1.673  58.733   1.436 1 U   1.225e+08  0.000e+00 e 0     0     0     0 #QU 1.000
    700   0.450  27.343   1.250 1 U   1.447e+07  0.000e+00 e 0     0     0     0 #QU 1.000
    701   0.894  33.465   2.222 1 U   1.993e+07  0.000e+00 e 0     0     0     0 #QU 1.000
    702   1.909  53.712   4.956 1 U   6.123e+07  0.000e+00 e 0     0     0     0 #QU 1.000
    703   7.765  30.325   3.712 1 U   1.621e+07  0.000e+00 e 0     0     0     0 #QU 1.000
    704   3.929  31.897   2.440 1 U   2.556e+07  0.000e+00 e 0     0     0     0 #QU 1.000
    705   7.807  44.136   4.095 1 U   2.393e+07  0.000e+00 e 0     0     0     0 #QU 1.000
    706   3.530  46.334   0.851 1 U   5.394e+07  0.000e+00 e 0     0     0     0 #QU 1.000
    707   0.296  28.600   0.735 1 U   4.338e+07  0.000e+00 e 0     0     0     0 #QU 1.000
    708   0.894  33.621   2.005 1 U   1.941e+07  0.000e+00 e 0     0     0     0 #QU 1.000
    709   4.242  42.253   2.860 1 U   2.753e+07  0.000e+00 e 0     0     0     0 #QU 1.000
    710   3.797  28.599   0.733 1 U   2.052e+07  0.000e+00 e 0     0     0     0 #QU 1.000
    711   8.586  52.769   1.620 1 U   2.817e+07  0.000e+00 e 0     0     0     0 #QU 1.000
    712   1.880  54.968   1.032 1 U   2.129e+08  0.000e+00 e 0     0     0     0 #QU 1.000
    713   0.575  50.101   0.785 1 U   1.673e+08  0.000e+00 e 0     0     0     0 #QU 1.000
    714   1.486  56.851   4.312 1 U   3.998e+07  0.000e+00 e 0     0     0     0 #QU 1.000
    715   1.066  30.954   1.907 1 U   2.490e+07  0.000e+00 e 0     0     0     0 #QU 1.000
    716   3.322  27.344   2.083 1 U   7.248e+07  0.000e+00 e 0     0     0     0 #QU 1.000
    717   4.051  55.749   0.543 1 U   1.437e+08  0.000e+00 e 0     0     0     0 #QU 1.000
    718   4.078  55.751   0.516 1 U   1.422e+08  0.000e+00 e 0     0     0     0 #QU 1.000
    719   2.991  26.873   4.198 1 U   0.000e+00  0.000e+00 e 0     0     0     0 #QU 1.000
    720   1.440  27.031   0.145 1 U   1.490e+08  0.000e+00 e 0     0     0     0 #QU 1.000
    721   1.413  54.496   0.670 1 U   1.610e+08  0.000e+00 e 0     0     0     0 #QU 1.000
    722   4.197  37.389   7.125 1 U   1.655e+07  0.000e+00 e 0     0     0     0 #QU 1.000
    723   2.087  27.508   4.181 1 U   1.080e+08  0.000e+00 e 0     0     0     0 #QU 1.000
    724   1.965  27.499   4.171 1 U   6.693e+07  0.000e+00 e 0     0     0     0 #QU 1.000
    725   8.816  29.385   1.902 1 U   2.066e+07  0.000e+00 e 0     0     0     0 #QU 1.000
    726   2.547  54.810   5.015 1 U   2.444e+07  0.000e+00 e 0     0     0     0 #QU 1.000
    727   7.282  58.419   5.175 1 U   2.298e+07  0.000e+00 e 0     0     0     0 #QU 1.000
    728   1.064  36.918   2.537 1 U   1.934e+07  0.000e+00 e 0     0     0     0 #QU 1.000
    729   4.209  39.587   2.812 1 U   3.945e+07  0.000e+00 e 0     0     0     0 #QU 1.000
    730   4.147  39.584   2.853 1 U   4.402e+07  0.000e+00 e 0     0     0     0 #QU 1.000
    731   4.303  39.584   2.853 1 U   3.694e+07  0.000e+00 e 0     0     0     0 #QU 1.000
    732   8.045  52.769   1.620 1 U   5.507e+07  0.000e+00 e 0     0     0     0 #QU 1.000
    733   2.082  27.503   4.149 1 U   1.314e+08  0.000e+00 e 0     0     0     0 #QU 1.000
    734   8.512  50.572   0.769 1 U   7.006e+07  0.000e+00 e 0     0     0     0 #QU 1.000
    735   3.479  43.196   3.057 1 U   2.502e+07  0.000e+00 e 0     0     0     0 #QU 1.000
    736   3.641  50.415   4.569 1 U   4.017e+07  0.000e+00 e 0     0     0     0 #QU 1.000
    737   4.565  43.195   0.874 1 U   1.373e+07  0.000e+00 e 0     0     0     0 #QU 1.000
    738   3.986  27.031   4.344 1 U   4.890e+07  0.000e+00 e 0     0     0     0 #QU 1.000
    739   2.127  54.025   0.977 1 U   1.678e+08  0.000e+00 e 0     0     0     0 #QU 1.000
    740   3.912  30.326   1.750 1 U   3.056e+07  0.000e+00 e 0     0     0     0 #QU 1.000
    741   1.437  43.196   2.883 1 U   4.968e+07  0.000e+00 e 0     0     0     0 #QU 1.000
    742   1.445  44.136   4.092 1 U   2.312e+07  0.000e+00 e 0     0     0     0 #QU 1.000
    743   4.150  43.353   3.101 1 U   2.579e+07  0.000e+00 e 0     0     0     0 #QU 1.000
    744   5.674  49.947   0.785 1 U   1.705e+07  0.000e+00 e 0     0     0     0 #QU 1.000
    745   7.465  34.170   3.966 1 U   1.422e+07  0.000e+00 e 0     0     0     0 #QU 1.000
    746   2.977  57.007   1.450 1 U   1.023e+08  0.000e+00 e 0     0     0     0 #QU 1.000
    747   2.425  33.308   4.619 1 U   1.382e+08  0.000e+00 e 0     0     0     0 #QU 1.000
    748   8.094  54.339   4.119 1 U   4.688e+07  0.000e+00 e 0     0     0     0 #QU 1.000
    749   1.255  27.031   0.150 1 U   1.567e+08  0.000e+00 e 0     0     0     0 #QU 1.000
    750   4.614  54.967   0.962 1 U   7.226e+07  0.000e+00 e 0     0     0     0 #QU 1.000
    751   7.234  57.949   3.904 1 U   2.002e+07  0.000e+00 e 0     0     0     0 #QU 1.000
    752   4.739  50.258   3.305 1 U   2.690e+07  0.000e+00 e 0     0     0     0 #QU 1.000
    753   1.591  57.477   5.077 1 U   2.396e+07  0.000e+00 e 0     0     0     0 #QU 1.000
    754   1.562  33.935   4.102 1 U   3.748e+07  0.000e+00 e 0     0     0     0 #QU 1.000
    755   0.492  28.914   3.636 1 U   5.859e+07  0.000e+00 e 0     0     0     0 #QU 1.000
    756   1.034  58.105   1.648 1 U   -3.640e+07  0.000e+00 e 0     0     0     0 #QU 1.000
    757   8.081  28.914   3.638 1 U   2.682e+07  0.000e+00 e 0     0     0     0 #QU 1.000
    758   8.345  40.843   2.956 1 U   1.480e+07  0.000e+00 e 0     0     0     0 #QU 1.000
    759   2.951  57.477   1.457 1 U   5.195e+07  0.000e+00 e 0     0     0     0 #QU 1.000
    760   3.420  32.053   2.070 1 U   3.210e+07  0.000e+00 e 0     0     0     0 #QU 1.000
    761   1.395  52.456   0.617 1 U   1.096e+08  0.000e+00 e 0     0     0     0 #QU 1.000
    762   8.967  47.040   3.822 1 U   2.861e+07  0.000e+00 e 0     0     0     0 #QU 1.000
    763   0.591  39.115   2.158 1 U   6.194e+07  0.000e+00 e 0     0     0     0 #QU 1.000
    764   4.766  41.940   2.773 1 U   8.103e+07  0.000e+00 e 0     0     0     0 #QU 1.000
    765   3.181  54.653   4.380 1 U   5.653e+07  0.000e+00 e 0     0     0     0 #QU 1.000
    766   4.183  57.007   1.450 1 U   4.277e+07  0.000e+00 e 0     0     0     0 #QU 1.000
    767   1.238  41.940   2.774 1 U   2.897e+07  0.000e+00 e 0     0     0     0 #QU 1.000
    768   3.281  57.949   0.917 1 U   3.372e+07  0.000e+00 e 0     0     0     0 #QU 1.000
    769   2.866  57.472   1.417 1 U   4.235e+07  0.000e+00 e 0     0     0     0 #QU 1.000
    770   2.999  57.469   1.482 1 U   4.619e+07  0.000e+00 e 0     0     0     0 #QU 1.000
    771   2.203  50.886   0.862 1 U   2.511e+08  0.000e+00 e 0     0     0     0 #QU 1.000
    772   7.791  41.629   3.228 1 U   1.248e+07  0.000e+00 e 0     0     0     0 #QU 1.000
    773   3.952  29.541   2.106 1 U   6.897e+07  0.000e+00 e 0     0     0     0 #QU 1.000
    774   4.221  57.320   1.589 1 U   4.393e+07  0.000e+00 e 0     0     0     0 #QU 1.000
    775   7.332  55.437   0.258 1 U   1.737e+07  0.000e+00 e 0     0     0     0 #QU 1.000
    776   0.307  46.492  -0.159 1 U   9.677e+07  0.000e+00 e 0     0     0     0 #QU 1.000
    777   3.937  41.626   3.227 1 U   2.959e+07  0.000e+00 e 0     0     0     0 #QU 1.000
    778   7.911  37.232   7.574 1 U   1.455e+07  0.000e+00 e 0     0     0     0 #QU 1.000
    779   0.463  48.529   1.107 1 U   9.190e+07  0.000e+00 e 0     0     0     0 #QU 1.000
    780   2.805  40.842   2.955 1 U   1.846e+08  0.000e+00 e 0     0     0     0 #QU 1.000
    781   4.780  32.994   2.868 1 U   2.964e+07  0.000e+00 e 0     0     0     0 #QU 1.000
    782   8.818  29.228   1.548 1 U   1.634e+07  0.000e+00 e 0     0     0     0 #QU 1.000
    783   4.684  39.114   3.382 1 U   4.567e+07  0.000e+00 e 0     0     0     0 #QU 1.000
    784   4.763  39.112   3.384 1 U   4.525e+07  0.000e+00 e 0     0     0     0 #QU 1.000
    785   3.925  30.326   1.625 1 U   2.973e+07  0.000e+00 e 0     0     0     0 #QU 1.000
    786   3.807  39.587   1.073 1 U   1.156e+07  0.000e+00 e 0     0     0     0 #QU 1.000
    787   1.046  32.994   7.041 1 U   1.707e+07  0.000e+00 e 0     0     0     0 #QU 1.000
    788   7.541  26.874   3.889 1 U   1.677e+07  0.000e+00 e 0     0     0     0 #QU 1.000
    789   4.556  58.260   0.868 1 U   1.829e+07  0.000e+00 e 0     0     0     0 #QU 1.000
    790   7.690  46.028   4.184 1 U   9.557e+06  0.000e+00 e 0     0     0     0 #QU 1.000
    791   1.714  26.873   5.252 1 U   0.000e+00  0.000e+00 e 0     0     0     0 #QU 1.000
    792   0.777  34.249   1.951 1 U   3.139e+07  0.000e+00 e 0     0     0     0 #QU 1.000
    793   1.538  31.583   2.201 1 U   2.558e+07  0.000e+00 e 0     0     0     0 #QU 1.000
    794   8.432  43.511   3.102 1 U   1.578e+07  0.000e+00 e 0     0     0     0 #QU 1.000
    795   8.594  58.261   5.179 1 U   1.558e+07  0.000e+00 e 0     0     0     0 #QU 1.000
    796   7.858  53.090   0.827 1 U   1.589e+07  0.000e+00 e 0     0     0     0 #QU 1.000
    797   0.598  56.370   1.344 1 U   -2.235e+07  0.000e+00 e 0     0     0     0 #QU 1.000
    798   7.247  57.163   5.172 1 U   1.885e+07  0.000e+00 e 0     0     0     0 #QU 1.000
    799   1.911  30.482   3.973 1 U   3.505e+07  0.000e+00 e 0     0     0     0 #QU 1.000
    800   1.939  30.483   3.993 1 U   3.247e+07  0.000e+00 e 0     0     0     0 #QU 1.000
    801   2.154  27.031   1.390 1 U   2.844e+07  0.000e+00 e 0     0     0     0 #QU 1.000
    802   3.332  56.222   0.600 1 U   3.418e+07  0.000e+00 e 0     0     0     0 #QU 1.000
    803   0.292  53.552   1.229 1 U   3.053e+07  0.000e+00 e 0     0     0     0 #QU 1.000
    804   3.727  57.949   1.054 1 U   2.875e+07  0.000e+00 e 0     0     0     0 #QU 1.000
    805   6.578  34.565   2.360 1 U   1.384e+07  0.000e+00 e 0     0     0     0 #QU 1.000
    806   4.758  40.214   3.103 1 U   2.402e+07  0.000e+00 e 0     0     0     0 #QU 1.000
    807   3.369  56.227   0.608 1 U   3.007e+07  0.000e+00 e 0     0     0     0 #QU 1.000
    808   3.200  53.869   0.900 1 U   5.886e+07  0.000e+00 e 0     0     0     0 #QU 1.000
    809   3.081  53.867   0.906 1 U   3.205e+07  0.000e+00 e 0     0     0     0 #QU 1.000
    810   3.201  53.866   0.930 1 U   4.424e+07  0.000e+00 e 0     0     0     0 #QU 1.000
    811   3.783  28.600   1.447 1 U   2.259e+07  0.000e+00 e 0     0     0     0 #QU 1.000
    812   8.842  57.792   1.066 1 U   2.237e+07  0.000e+00 e 0     0     0     0 #QU 1.000
    813   2.127  48.689   1.586 1 U   1.028e+08  0.000e+00 e 0     0     0     0 #QU 1.000
    814   3.994  58.733   4.348 1 U   2.895e+07  0.000e+00 e 0     0     0     0 #QU 1.000
    815   0.582  26.873   1.622 1 U   0.000e+00  0.000e+00 e 0     0     0     0 #QU 1.000
    816   7.335  28.128   3.802 1 U   1.313e+07  0.000e+00 e 0     0     0     0 #QU 1.000
    817   3.508  30.955   2.372 1 U   2.277e+07  0.000e+00 e 0     0     0     0 #QU 1.000
    818   1.608  33.779   2.966 1 U   2.343e+07  0.000e+00 e 0     0     0     0 #QU 1.000
    819   0.620  50.100   4.552 1 U   2.371e+07  0.000e+00 e 0     0     0     0 #QU 1.000
    820   7.739  53.868   0.908 1 U   6.768e+07  0.000e+00 e 0     0     0     0 #QU 1.000
    821   4.758  37.389   7.123 1 U   1.498e+07  0.000e+00 e 0     0     0     0 #QU 1.000
    822   7.939  55.907   4.581 1 U   2.021e+07  0.000e+00 e 0     0     0     0 #QU 1.000
    823   3.125  31.268   1.600 1 U   3.183e+07  0.000e+00 e 0     0     0     0 #QU 1.000
    824   4.763  44.137   4.184 1 U   4.354e+07  0.000e+00 e 0     0     0     0 #QU 1.000
    825   4.773  50.415   1.450 1 U   2.391e+08  0.000e+00 e 0     0     0     0 #QU 1.000
    826   2.079  29.071   2.237 1 U   2.279e+08  0.000e+00 e 0     0     0     0 #QU 1.000
    827   3.631  37.545   0.480 1 U   2.804e+07  0.000e+00 e 0     0     0     0 #QU 1.000
    828   9.267  31.738   3.986 1 U   1.478e+07  0.000e+00 e 0     0     0     0 #QU 1.000
    829   1.919  32.367   1.627 1 U   6.141e+07  0.000e+00 e 0     0     0     0 #QU 1.000
    830   4.762  43.195   2.883 1 U   9.049e+07  0.000e+00 e 0     0     0     0 #QU 1.000
    831   2.977  57.164   1.457 1 U   1.001e+08  0.000e+00 e 0     0     0     0 #QU 1.000
    832   7.096  33.935   1.902 1 U   6.002e+07  0.000e+00 e 0     0     0     0 #QU 1.000
    833   1.617  58.102   0.440 1 U   2.529e+07  0.000e+00 e 0     0     0     0 #QU 1.000
    834   1.515  58.103   0.440 1 U   2.242e+07  0.000e+00 e 0     0     0     0 #QU 1.000
    835   4.592  30.481   2.523 1 U   1.071e+07  0.000e+00 e 0     0     0     0 #QU 1.000
    836   2.105  52.457   0.781 1 U   5.135e+07  0.000e+00 e 0     0     0     0 #QU 1.000
    837   4.293  54.496   0.671 1 U   2.293e+07  0.000e+00 e 0     0     0     0 #QU 1.000
    838   2.870  31.268   1.597 1 U   1.568e+07  0.000e+00 e 0     0     0     0 #QU 1.000
    839   3.459  51.200   0.586 1 U   2.376e+07  0.000e+00 e 0     0     0     0 #QU 1.000
    840   4.760  31.739   3.987 1 U   4.641e+07  0.000e+00 e 0     0     0     0 #QU 1.000
    841   2.903  58.262   1.348 1 U   4.223e+07  0.000e+00 e 0     0     0     0 #QU 1.000
    842   1.734  51.671   4.020 1 U   3.098e+07  0.000e+00 e 0     0     0     0 #QU 1.000
    843   4.242  50.100   1.413 1 U   1.289e+08  0.000e+00 e 0     0     0     0 #QU 1.000
    844   7.845  50.258   3.652 1 U   2.106e+07  0.000e+00 e 0     0     0     0 #QU 1.000
    845   4.765  50.571   0.766 1 U   7.570e+07  0.000e+00 e 0     0     0     0 #QU 1.000
    846   2.101  35.662   2.700 1 U   1.617e+07  0.000e+00 e 0     0     0     0 #QU 1.000
    847   6.308  50.100   4.552 1 U   3.146e+07  0.000e+00 e 0     0     0     0 #QU 1.000
    848   2.421  55.907   4.368 1 U   2.778e+07  0.000e+00 e 0     0     0     0 #QU 1.000
    849   7.326  54.652   4.376 1 U   2.150e+07  0.000e+00 e 0     0     0     0 #QU 1.000
    850   2.863  46.506  -0.163 1 U   1.281e+07  0.000e+00 e 0     0     0     0 #QU 1.000
    851   0.886  53.554   1.137 1 U   1.343e+08  0.000e+00 e 0     0     0     0 #QU 1.000
    852   2.325  55.908   4.367 1 U   4.434e+07  0.000e+00 e 0     0     0     0 #QU 1.000
    853   7.095  54.339   4.116 1 U   2.387e+07  0.000e+00 e 0     0     0     0 #QU 1.000
    854   9.215  28.599   5.476 1 U   2.068e+07  0.000e+00 e 0     0     0     0 #QU 1.000
    855   4.306  50.572   0.756 1 U   9.065e+07  0.000e+00 e 0     0     0     0 #QU 1.000
    856   0.776  58.576   5.251 1 U   4.123e+07  0.000e+00 e 0     0     0     0 #QU 1.000
    857  -0.845  27.343   1.855 1 U   2.493e+07  0.000e+00 e 0     0     0     0 #QU 1.000
    858   5.421  35.192   2.087 1 U   1.984e+07  0.000e+00 e 0     0     0     0 #QU 1.000
    859   3.733  28.930   2.610 1 U   8.433e+06  0.000e+00 e 0     0     0     0 #QU 1.000
    860   2.665  54.339   5.261 1 U   2.105e+07  0.000e+00 e 0     0     0     0 #QU 1.000
    861   1.034  27.501   3.956 1 U   4.632e+07  0.000e+00 e 0     0     0     0 #QU 1.000
    862   1.049  51.199   3.641 1 U   2.175e+07  0.000e+00 e 0     0     0     0 #QU 1.000
    863   1.452  30.640   3.792 1 U   2.604e+07  0.000e+00 e 0     0     0     0 #QU 1.000
    864   5.421  57.164   4.294 1 U   3.223e+07  0.000e+00 e 0     0     0     0 #QU 1.000
    865   2.854  27.508   1.072 1 U   1.136e+07  0.000e+00 e 0     0     0     0 #QU 1.000
    866   1.993  28.600   3.738 1 U   3.058e+07  0.000e+00 e 0     0     0     0 #QU 1.000
    867   2.711  53.560   1.228 1 U   3.009e+07  0.000e+00 e 0     0     0     0 #QU 1.000
    868   2.777  53.545   1.232 1 U   2.849e+07  0.000e+00 e 0     0     0     0 #QU 1.000
    869   1.230  50.101   4.555 1 U   1.493e+08  0.000e+00 e 0     0     0     0 #QU 1.000
    870   7.733  31.110   4.667 1 U   2.046e+07  0.000e+00 e 0     0     0     0 #QU 1.000
    871   7.085  53.082   4.225 1 U   1.216e+07  0.000e+00 e 0     0     0     0 #QU 1.000
    872   2.116  33.465   2.431 1 U   1.483e+08  0.000e+00 e 0     0     0     0 #QU 1.000
    873   8.079  55.594   0.950 1 U   2.211e+07  0.000e+00 e 0     0     0     0 #QU 1.000
    874   3.804  50.571   0.772 1 U   5.484e+07  0.000e+00 e 0     0     0     0 #QU 1.000
    875   2.102  35.034   3.488 1 U   4.422e+07  0.000e+00 e 0     0     0     0 #QU 1.000
    876   0.603  39.585   1.828 1 U   2.712e+07  0.000e+00 e 0     0     0     0 #QU 1.000
    877   0.872  39.586   1.075 1 U   4.905e+07  0.000e+00 e 0     0     0     0 #QU 1.000
    878   3.316  32.210   1.936 1 U   2.848e+07  0.000e+00 e 0     0     0     0 #QU 1.000
    879   3.222  32.210   1.917 1 U   1.901e+07  0.000e+00 e 0     0     0     0 #QU 1.000
    880   3.739  52.766   1.617 1 U   1.285e+08  0.000e+00 e 0     0     0     0 #QU 1.000
    881   1.586  56.379   0.843 1 U   4.178e+08  0.000e+00 e 0     0     0     0 #QU 1.000
    882   7.479  58.262   1.348 1 U   4.128e+07  0.000e+00 e 0     0     0     0 #QU 1.000
    883   3.828  33.465   2.426 1 U   3.795e+07  0.000e+00 e 0     0     0     0 #QU 1.000
    884   8.127  53.394   1.140 1 U   1.400e+07  0.000e+00 e 0     0     0     0 #QU 1.000
    885   0.921  54.026   1.245 1 U   8.505e+07  0.000e+00 e 0     0     0     0 #QU 1.000
    886   0.795  57.478   1.288 1 U   1.633e+07  0.000e+00 e 0     0     0     0 #QU 1.000
    887   2.907  58.732   0.593 1 U   1.991e+07  0.000e+00 e 0     0     0     0 #QU 1.000
    888   0.876  32.524   1.745 1 U   3.980e+07  0.000e+00 e 0     0     0     0 #QU 1.000
    889   1.366  53.083   4.230 1 U   4.361e+07  0.000e+00 e 0     0     0     0 #QU 1.000
    890   5.765  48.556   1.104 1 U   2.262e+07  0.000e+00 e 0     0     0     0 #QU 1.000
    891   5.798  48.523   1.118 1 U   2.180e+07  0.000e+00 e 0     0     0     0 #QU 1.000
    892   3.051  29.228   1.300 1 U   2.248e+07  0.000e+00 e 0     0     0     0 #QU 1.000
    893   7.538  36.290   2.237 1 U   1.574e+07  0.000e+00 e 0     0     0     0 #QU 1.000
    894   0.271  46.335   0.851 1 U   9.926e+07  0.000e+00 e 0     0     0     0 #QU 1.000
    895   2.964  54.024   5.294 1 U   3.896e+07  0.000e+00 e 0     0     0     0 #QU 1.000
    896   1.747  43.667   3.186 1 U   6.831e+07  0.000e+00 e 0     0     0     0 #QU 1.000
    897   1.071  35.506   6.857 1 U   1.514e+07  0.000e+00 e 0     0     0     0 #QU 1.000
    898   2.899  26.865   0.594 1 U   0.000e+00  0.000e+00 e 0     0     0     0 #QU 1.000
    899   1.978  28.914   4.588 1 U   2.435e+07  0.000e+00 e 0     0     0     0 #QU 1.000
    900   1.573  58.733   0.595 1 U   8.215e+07  0.000e+00 e 0     0     0     0 #QU 1.000
    901   4.043  39.114   2.154 1 U   1.765e+07  0.000e+00 e 0     0     0     0 #QU 1.000
    902   3.204  52.141   0.388 1 U   1.765e+07  0.000e+00 e 0     0     0     0 #QU 1.000
    903   1.728  58.733   0.593 1 U   5.129e+07  0.000e+00 e 0     0     0     0 #QU 1.000
    904   1.747  28.286   2.063 1 U   4.608e+07  0.000e+00 e 0     0     0     0 #QU 1.000
    905   1.045  31.896   1.220 1 U   6.832e+07  0.000e+00 e 0     0     0     0 #QU 1.000
    906   4.384  40.213   3.117 1 U   9.633e+07  0.000e+00 e 0     0     0     0 #QU 1.000
    907   4.456  40.213   3.097 1 U   6.115e+07  0.000e+00 e 0     0     0     0 #QU 1.000
    908  -0.134  57.635   0.807 1 U   3.234e+07  0.000e+00 e 0     0     0     0 #QU 1.000
    909   3.747  57.791   1.072 1 U   2.530e+07  0.000e+00 e 0     0     0     0 #QU 1.000
    910   3.726  57.789   1.043 1 U   2.154e+07  0.000e+00 e 0     0     0     0 #QU 1.000
    911   7.098  53.867   1.031 1 U   6.808e+07  0.000e+00 e 0     0     0     0 #QU 1.000
    912   7.843  31.427   2.066 1 U   2.063e+07  0.000e+00 e 0     0     0     0 #QU 1.000
    913   8.402  29.542   2.103 1 U   7.589e+07  0.000e+00 e 0     0     0     0 #QU 1.000
    914   0.763  31.739   2.308 1 U   4.822e+07  0.000e+00 e 0     0     0     0 #QU 1.000
    915   7.553  56.850   4.310 1 U   2.015e+07  0.000e+00 e 0     0     0     0 #QU 1.000
    916   4.502  33.151   2.002 1 U   3.932e+07  0.000e+00 e 0     0     0     0 #QU 1.000
    917   3.282  52.767   1.618 1 U   1.053e+08  0.000e+00 e 0     0     0     0 #QU 1.000
    918   1.344  30.169   4.210 1 U   1.310e+07  0.000e+00 e 0     0     0     0 #QU 1.000
    919   3.165  31.011   2.379 1 U   7.506e+06  0.000e+00 e 0     0     0     0 #QU 1.000
    920   3.165  30.168   3.012 1 U   1.438e+08  0.000e+00 e 0     0     0     0 #QU 1.000
    921   2.101  35.662   2.815 1 U   1.770e+07  0.000e+00 e 0     0     0     0 #QU 1.000
    922   7.301  53.240   0.735 1 U   1.924e+07  0.000e+00 e 0     0     0     0 #QU 1.000
    923   3.114  52.770   1.621 1 U   1.081e+08  0.000e+00 e 0     0     0     0 #QU 1.000
    924   5.006  50.650   3.653 1 U   8.730e+07  0.000e+00 e 0     0     0     0 #QU 1.000
    925   3.893  30.955   2.250 1 U   2.752e+07  0.000e+00 e 0     0     0     0 #QU 1.000
    926   4.761  55.124   7.110 1 U   2.278e+07  0.000e+00 e 0     0     0     0 #QU 1.000
    927   7.997  30.483   1.868 1 U   2.654e+07  0.000e+00 e 0     0     0     0 #QU 1.000
    928   1.559  43.510   3.105 1 U   2.884e+08  0.000e+00 e 0     0     0     0 #QU 1.000
    929   1.053  32.367   1.625 1 U   2.328e+07  0.000e+00 e 0     0     0     0 #QU 1.000
    930   3.289  55.593   0.949 1 U   7.564e+07  0.000e+00 e 0     0     0     0 #QU 1.000
    931   7.100  46.492  -0.165 1 U   1.706e+07  0.000e+00 e 0     0     0     0 #QU 1.000
    932   5.462  52.769   1.627 1 U   2.981e+07  0.000e+00 e 0     0     0     0 #QU 1.000
    933   1.722  57.949   0.919 1 U   2.027e+08  0.000e+00 e 0     0     0     0 #QU 1.000
    934   4.289  27.499   1.072 1 U   1.120e+07  0.000e+00 e 0     0     0     0 #QU 1.000
    935   0.788  31.582   2.206 1 U   8.227e+07  0.000e+00 e 0     0     0     0 #QU 1.000
    936   7.093  50.572   0.763 1 U   7.767e+07  0.000e+00 e 0     0     0     0 #QU 1.000
    937   3.633  28.599   1.447 1 U   1.703e+07  0.000e+00 e 0     0     0     0 #QU 1.000
    938   3.485  54.967   1.025 1 U   1.547e+08  0.000e+00 e 0     0     0     0 #QU 1.000
    939   1.247  41.626   4.001 1 U   1.712e+07  0.000e+00 e 0     0     0     0 #QU 1.000
    940   2.472  50.257   3.653 1 U   2.456e+07  0.000e+00 e 0     0     0     0 #QU 1.000
    941   3.936  56.851   1.507 1 U   5.403e+07  0.000e+00 e 0     0     0     0 #QU 1.000
    942   3.919  56.847   1.459 1 U   4.057e+07  0.000e+00 e 0     0     0     0 #QU 1.000
    943   1.531  30.639   2.528 1 U   1.779e+07  0.000e+00 e 0     0     0     0 #QU 1.000
    944   8.821  57.477   4.306 1 U   4.406e+07  0.000e+00 e 0     0     0     0 #QU 1.000
    945  -0.834  42.905   7.814 1 U   1.747e+07  0.000e+00 e 0     0     0     0 #QU 1.000
    946   1.390  56.222   0.603 1 U   3.070e+08  0.000e+00 e 0     0     0     0 #QU 1.000
    947   1.272  56.220   0.600 1 U   1.798e+08  0.000e+00 e 0     0     0     0 #QU 1.000
    948   4.316  27.815   1.644 1 U   6.141e+07  0.000e+00 e 0     0     0     0 #QU 1.000
    949   4.538  32.524   1.996 1 U   3.237e+07  0.000e+00 e 0     0     0     0 #QU 1.000
    950   8.099  57.163   5.769 1 U   1.302e+07  0.000e+00 e 0     0     0     0 #QU 1.000
    951   4.748  32.210   1.934 1 U   1.611e+08  0.000e+00 e 0     0     0     0 #QU 1.000
    952   8.006  57.520  -0.130 1 U   5.418e+06  0.000e+00 e 0     0     0     0 #QU 1.000
    953   8.025  57.529  -0.133 1 U   5.712e+06  0.000e+00 e 0     0     0     0 #QU 1.000
    954   8.468  46.486  -0.159 1 U   2.023e+07  0.000e+00 e 0     0     0     0 #QU 1.000
    955   2.080  37.705   2.399 1 U   7.840e+07  0.000e+00 e 0     0     0     0 #QU 1.000
    956   7.860  53.711   4.958 1 U   3.029e+07  0.000e+00 e 0     0     0     0 #QU 1.000
    957   2.078  34.565   2.605 1 U   4.988e+07  0.000e+00 e 0     0     0     0 #QU 1.000
    958   2.879  30.326   1.750 1 U   3.460e+07  0.000e+00 e 0     0     0     0 #QU 1.000
    959   8.329  35.191   1.954 1 U   1.510e+07  0.000e+00 e 0     0     0     0 #QU 1.000
    960   1.449  28.914   3.632 1 U   1.917e+07  0.000e+00 e 0     0     0     0 #QU 1.000
    961   2.201  53.868   0.908 1 U   2.627e+08  0.000e+00 e 0     0     0     0 #QU 1.000
    962   4.767  39.113   2.830 1 U   3.520e+07  0.000e+00 e 0     0     0     0 #QU 1.000
    963   7.765  30.325   3.272 1 U   1.563e+07  0.000e+00 e 0     0     0     0 #QU 1.000
    964   3.715  54.810   1.048 1 U   6.900e+07  0.000e+00 e 0     0     0     0 #QU 1.000
    965   1.067  54.339   4.116 1 U   1.834e+07  0.000e+00 e 0     0     0     0 #QU 1.000
    966   4.870  39.115   2.828 1 U   5.838e+07  0.000e+00 e 0     0     0     0 #QU 1.000
    967   2.553  58.732   4.612 1 U   2.896e+07  0.000e+00 e 0     0     0     0 #QU 1.000
    968   0.945  26.873   5.252 1 U   0.000e+00  0.000e+00 e 0     0     0     0 #QU 1.000
    969   0.156  37.703   0.473 1 U   1.395e+07  0.000e+00 e 0     0     0     0 #QU 1.000
    970   6.677  46.648   0.571 1 U   1.427e+07  0.000e+00 e 0     0     0     0 #QU 1.000
    971   0.703  57.477  -0.126 1 U   4.544e+07  0.000e+00 e 0     0     0     0 #QU 1.000
    972   1.403  30.640   1.872 1 U   8.152e+07  0.000e+00 e 0     0     0     0 #QU 1.000
    973   2.001  36.603   2.821 1 U   1.779e+07  0.000e+00 e 0     0     0     0 #QU 1.000
    974   1.042  49.318   2.115 1 U   2.137e+08  0.000e+00 e 0     0     0     0 #QU 1.000
    975   1.099  30.641   1.376 1 U   1.782e+07  0.000e+00 e 0     0     0     0 #QU 1.000
    976   1.634  57.948   1.042 1 U   3.554e+08  0.000e+00 e 0     0     0     0 #QU 1.000
    977   0.947  50.730   1.494 1 U   2.587e+08  0.000e+00 e 0     0     0     0 #QU 1.000
    978   8.553  41.468   0.698 1 U   1.839e+07  0.000e+00 e 0     0     0     0 #QU 1.000
    979   7.791  26.873   1.052 1 U   0.000e+00  0.000e+00 e 0     0     0     0 #QU 1.000
    980   4.388  40.214   2.977 1 U   6.703e+07  0.000e+00 e 0     0     0     0 #QU 1.000
    981   1.929  50.101   3.313 1 U   9.953e+07  0.000e+00 e 0     0     0     0 #QU 1.000
    982   4.291  55.123   5.416 1 U   4.430e+07  0.000e+00 e 0     0     0     0 #QU 1.000
    983   1.070  51.357   1.399 1 U   6.436e+07  0.000e+00 e 0     0     0     0 #QU 1.000
    984   8.969  54.967   5.631 1 U   1.467e+07  0.000e+00 e 0     0     0     0 #QU 1.000
    985   3.969  29.542   2.023 1 U   1.320e+08  0.000e+00 e 0     0     0     0 #QU 1.000
    986   4.173  46.020   4.011 1 U   1.813e+08  0.000e+00 e 0     0     0     0 #QU 1.000
    987   8.005  32.366   1.628 1 U   1.631e+07  0.000e+00 e 0     0     0     0 #QU 1.000
    988   7.186  50.573   7.567 1 U   2.322e+07  0.000e+00 e 0     0     0     0 #QU 1.000
    989   4.748  56.693   1.443 1 U   5.265e+07  0.000e+00 e 0     0     0     0 #QU 1.000
    990   1.905  54.030   6.411 1 U   8.229e+06  0.000e+00 e 0     0     0     0 #QU 1.000
    991   1.930  56.222   3.740 1 U   3.130e+07  0.000e+00 e 0     0     0     0 #QU 1.000
    992   2.526  57.634   5.076 1 U   1.988e+07  0.000e+00 e 0     0     0     0 #QU 1.000
    993   3.651  53.719   0.737 1 U   2.008e+07  0.000e+00 e 0     0     0     0 #QU 1.000
    994   8.970  48.689   1.589 1 U   3.884e+07  0.000e+00 e 0     0     0     0 #QU 1.000
    995   7.663  42.882   7.862 1 U   4.890e+07  0.000e+00 e 0     0     0     0 #QU 1.000
    996   7.538  29.541   2.023 1 U   4.588e+07  0.000e+00 e 0     0     0     0 #QU 1.000
    997   7.791  58.732   1.059 1 U   1.423e+07  0.000e+00 e 0     0     0     0 #QU 1.000
    998   4.762  55.908   3.859 1 U   5.169e+07  0.000e+00 e 0     0     0     0 #QU 1.000
    999   2.351  27.344   1.855 1 U   1.137e+08  0.000e+00 e 0     0     0     0 #QU 1.000
   1000   7.323  28.914   3.633 1 U   1.281e+07  0.000e+00 e 0     0     0     0 #QU 1.000
   1001   2.854  39.586   2.635 1 U   1.826e+08  0.000e+00 e 0     0     0     0 #QU 1.000
   1002   7.527  29.543   2.011 1 U   4.812e+07  0.000e+00 e 0     0     0     0 #QU 1.000
   1003   7.511  29.538   1.977 1 U   4.460e+07  0.000e+00 e 0     0     0     0 #QU 1.000
   1004   2.054  55.280   4.245 1 U   6.702e+07  0.000e+00 e 0     0     0     0 #QU 1.000
   1005   3.978  55.908   1.251 1 U   5.226e+07  0.000e+00 e 0     0     0     0 #QU 1.000
   1006   8.104  57.006   4.106 1 U   2.258e+07  0.000e+00 e 0     0     0     0 #QU 1.000
   1007   4.748  40.685   2.519 1 U   5.413e+07  0.000e+00 e 0     0     0     0 #QU 1.000
   1008   3.577  51.671   4.025 1 U   1.156e+08  0.000e+00 e 0     0     0     0 #QU 1.000
   1009   3.186  40.999   2.878 1 U   6.550e+07  0.000e+00 e 0     0     0     0 #QU 1.000
   1010  -0.147  51.200   0.585 1 U   6.578e+07  0.000e+00 e 0     0     0     0 #QU 1.000
   1011   1.907  54.340   4.122 1 U   1.135e+08  0.000e+00 e 0     0     0     0 #QU 1.000
   1012   3.887  27.815   1.791 1 U   5.160e+07  0.000e+00 e 0     0     0     0 #QU 1.000
   1013   7.332  54.810   4.031 1 U   5.849e+07  0.000e+00 e 0     0     0     0 #QU 1.000
   1014   1.364  56.222   3.741 1 U   4.632e+07  0.000e+00 e 0     0     0     0 #QU 1.000
   1015   7.246  34.564   2.604 1 U   3.342e+07  0.000e+00 e 0     0     0     0 #QU 1.000
   1016   0.748  28.600   1.453 1 U   1.175e+08  0.000e+00 e 0     0     0     0 #QU 1.000
   1017   0.287  29.541   1.448 1 U   6.572e+07  0.000e+00 e 0     0     0     0 #QU 1.000
   1018   2.313  52.456   0.776 1 U   3.569e+07  0.000e+00 e 0     0     0     0 #QU 1.000
   1019   3.749  53.711   0.588 1 U   1.639e+08  0.000e+00 e 0     0     0     0 #QU 1.000
   1020   2.227  31.896   2.746 1 U   8.202e+07  0.000e+00 e 0     0     0     0 #QU 1.000
   1021   7.095  39.900   2.986 1 U   4.647e+07  0.000e+00 e 0     0     0     0 #QU 1.000
   1022   0.158  27.815   3.462 1 U   3.406e+07  0.000e+00 e 0     0     0     0 #QU 1.000
   1023   1.760  58.576   3.890 1 U   7.422e+07  0.000e+00 e 0     0     0     0 #QU 1.000
   1024   2.078  34.564   2.361 1 U   8.301e+07  0.000e+00 e 0     0     0     0 #QU 1.000
   1025   3.780  53.241   0.889 1 U   1.380e+08  0.000e+00 e 0     0     0     0 #QU 1.000
   1026   7.590  55.281   5.001 1 U   3.854e+07  0.000e+00 e 0     0     0     0 #QU 1.000
   1027   8.474  29.227   1.554 1 U   2.988e+07  0.000e+00 e 0     0     0     0 #QU 1.000
   1028   3.778  50.572   1.590 1 U   1.231e+08  0.000e+00 e 0     0     0     0 #QU 1.000
   1029   0.787  29.542   1.493 1 U   5.087e+07  0.000e+00 e 0     0     0     0 #QU 1.000
   1030   0.754  29.544   1.448 1 U   9.414e+07  0.000e+00 e 0     0     0     0 #QU 1.000
   1031   1.673  27.501   1.076 1 U   7.008e+07  0.000e+00 e 0     0     0     0 #QU 1.000
   1032   7.662  41.626   2.549 1 U   3.500e+07  0.000e+00 e 0     0     0     0 #QU 1.000
   1033   0.456  36.290   1.823 1 U   7.053e+07  0.000e+00 e 0     0     0     0 #QU 1.000
   1034   5.301  40.841   2.807 1 U   5.610e+07  0.000e+00 e 0     0     0     0 #QU 1.000
   1035   4.737  38.017   2.324 1 U   3.942e+07  0.000e+00 e 0     0     0     0 #QU 1.000
   1036   0.750  29.384   4.321 1 U   1.689e+08  0.000e+00 e 0     0     0     0 #QU 1.000
   1037   4.256  53.397   1.137 1 U   2.391e+08  0.000e+00 e 0     0     0     0 #QU 1.000
   1038   8.871  32.838   4.335 1 U   4.920e+07  0.000e+00 e 0     0     0     0 #QU 1.000
   1039   4.221  39.586   1.071 1 U   2.273e+07  0.000e+00 e 0     0     0     0 #QU 1.000
   1040   3.652  27.815   1.787 1 U   4.228e+07  0.000e+00 e 0     0     0     0 #QU 1.000
   1041   5.472  40.527   4.293 1 U   4.559e+07  0.000e+00 e 0     0     0     0 #QU 1.000
   1042   1.464  28.599   0.739 1 U   8.210e+07  0.000e+00 e 0     0     0     0 #QU 1.000
   1043   7.863  51.357   1.073 1 U   2.252e+07  0.000e+00 e 0     0     0     0 #QU 1.000
   1044   7.977  48.539   1.107 1 U   2.314e+07  0.000e+00 e 0     0     0     0 #QU 1.000
   1045   7.588  42.097   2.693 1 U   4.443e+07  0.000e+00 e 0     0     0     0 #QU 1.000
   1046   8.185  53.240   0.826 1 U   6.583e+07  0.000e+00 e 0     0     0     0 #QU 1.000
   1047   3.307  50.258   4.015 1 U   1.133e+08  0.000e+00 e 0     0     0     0 #QU 1.000
   1048   1.349  39.586   1.073 1 U   4.682e+07  0.000e+00 e 0     0     0     0 #QU 1.000
   1049  -0.828  55.280   4.238 1 U   4.446e+07  0.000e+00 e 0     0     0     0 #QU 1.000
   1050  10.674  54.025   1.242 1 U   4.773e+07  0.000e+00 e 0     0     0     0 #QU 1.000
   1051  10.692  54.023   1.243 1 U   5.609e+07  0.000e+00 e 0     0     0     0 #QU 1.000
   1052  10.733  54.024   1.248 1 U   4.761e+07  0.000e+00 e 0     0     0     0 #QU 1.000
   1053   8.031  48.539   1.112 1 U   2.045e+07  0.000e+00 e 0     0     0     0 #QU 1.000
   1054   3.427  50.416   3.748 1 U   3.089e+08  0.000e+00 e 0     0     0     0 #QU 1.000
   1055   0.675  54.340   4.121 1 U   5.513e+07  0.000e+00 e 0     0     0     0 #QU 1.000
   1056   3.896  30.953   2.379 1 U   2.066e+07  0.000e+00 e 0     0     0     0 #QU 1.000
   1057   1.046  35.349   1.672 1 U   4.994e+07  0.000e+00 e 0     0     0     0 #QU 1.000
   1058   7.859  56.692   4.041 1 U   4.997e+07  0.000e+00 e 0     0     0     0 #QU 1.000
   1059   8.087  46.466  -0.163 1 U   1.853e+07  0.000e+00 e 0     0     0     0 #QU 1.000
   1060   1.047  50.414   3.727 1 U   6.123e+07  0.000e+00 e 0     0     0     0 #QU 1.000
   1061   8.399  55.751   1.073 1 U   4.058e+07  0.000e+00 e 0     0     0     0 #QU 1.000
   1062   7.881  50.101   1.412 1 U   2.977e+08  0.000e+00 e 0     0     0     0 #QU 1.000
   1063   3.338  58.262   0.433 1 U   1.910e+07  0.000e+00 e 0     0     0     0 #QU 1.000
   1064   3.776  54.340   1.038 1 U   1.663e+08  0.000e+00 e 0     0     0     0 #QU 1.000
   1065   1.957  35.192   1.679 1 U   1.233e+08  0.000e+00 e 0     0     0     0 #QU 1.000
   1066   5.240  52.456   0.776 1 U   4.693e+07  0.000e+00 e 0     0     0     0 #QU 1.000
   1067   4.144  27.345   1.563 1 U   6.356e+07  0.000e+00 e 0     0     0     0 #QU 1.000
   1068   8.129  53.710   4.164 1 U   4.563e+07  0.000e+00 e 0     0     0     0 #QU 1.000
   1069   0.599  58.262   1.347 1 U   4.118e+07  0.000e+00 e 0     0     0     0 #QU 1.000
   1070   4.632  55.595   0.949 1 U   7.044e+07  0.000e+00 e 0     0     0     0 #QU 1.000
   1071   2.869  41.000   3.197 1 U   6.524e+07  0.000e+00 e 0     0     0     0 #QU 1.000
   1072   1.363  42.411   1.929 1 U   5.179e+07  0.000e+00 e 0     0     0     0 #QU 1.000
   1073   4.170  57.006   1.561 1 U   4.347e+07  0.000e+00 e 0     0     0     0 #QU 1.000
   1074   4.221  57.005   1.589 1 U   2.534e+07  0.000e+00 e 0     0     0     0 #QU 1.000
   1075   3.578  57.478  -0.127 1 U   3.731e+07  0.000e+00 e 0     0     0     0 #QU 1.000
   1076   2.214  54.025   1.246 1 U   1.441e+08  0.000e+00 e 0     0     0     0 #QU 1.000
   1077   4.549  56.218   0.600 1 U   2.158e+07  0.000e+00 e 0     0     0     0 #QU 1.000
   1078   1.491  55.594   0.949 1 U   1.843e+08  0.000e+00 e 0     0     0     0 #QU 1.000
   1079   4.956  50.100   3.312 1 U   9.786e+07  0.000e+00 e 0     0     0     0 #QU 1.000
   1080   0.527  57.949   4.079 1 U   9.270e+07  0.000e+00 e 0     0     0     0 #QU 1.000
   1081   2.645  54.339   4.422 1 U   9.041e+07  0.000e+00 e 0     0     0     0 #QU 1.000
   1082   7.325  31.581   3.746 1 U   1.270e+07  0.000e+00 e 0     0     0     0 #QU 1.000
   1083   3.425  27.500   2.062 1 U   1.131e+08  0.000e+00 e 0     0     0     0 #QU 1.000
   1084   3.311  27.498   2.086 1 U   4.307e+07  0.000e+00 e 0     0     0     0 #QU 1.000
   1085   4.736  43.823   3.551 1 U   7.866e+07  0.000e+00 e 0     0     0     0 #QU 1.000
   1086   4.762  46.961   3.932 1 U   6.813e+07  0.000e+00 e 0     0     0     0 #QU 1.000
   1087   1.683  35.191   1.958 1 U   1.585e+08  0.000e+00 e 0     0     0     0 #QU 1.000
   1088   1.414  54.340   4.114 1 U   1.546e+08  0.000e+00 e 0     0     0     0 #QU 1.000
   1089   5.005  50.415   3.749 1 U   1.384e+08  0.000e+00 e 0     0     0     0 #QU 1.000
   1090   4.366  55.595   0.949 1 U   1.385e+08  0.000e+00 e 0     0     0     0 #QU 1.000
   1091   4.632  54.339   0.731 1 U   1.178e+08  0.000e+00 e 0     0     0     0 #QU 1.000
   1092   0.604  55.908   3.858 1 U   4.429e+07  0.000e+00 e 0     0     0     0 #QU 1.000
   1093   4.418  38.958   2.638 1 U   9.538e+07  0.000e+00 e 0     0     0     0 #QU 1.000
   1094   4.144  31.268   1.815 1 U   5.642e+07  0.000e+00 e 0     0     0     0 #QU 1.000
   1095   0.604  53.083   4.229 1 U   8.819e+07  0.000e+00 e 0     0     0     0 #QU 1.000
   1096   0.677  30.326   3.974 1 U   6.996e+07  0.000e+00 e 0     0     0     0 #QU 1.000
   1097   7.664  30.169   4.211 1 U   4.850e+07  0.000e+00 e 0     0     0     0 #QU 1.000
   1098   0.896  30.168   4.212 1 U   3.355e+07  0.000e+00 e 0     0     0     0 #QU 1.000
   1099   8.424  48.217   0.445 1 U   4.381e+07  0.000e+00 e 0     0     0     0 #QU 1.000
   1100   8.472  48.224   0.449 1 U   3.857e+07  0.000e+00 e 0     0     0     0 #QU 1.000
   1101   7.789  50.886   0.860 1 U   5.401e+07  0.000e+00 e 0     0     0     0 #QU 1.000
   1102   2.354  33.935   4.104 1 U   1.031e+08  0.000e+00 e 0     0     0     0 #QU 1.000
   1103   3.799  43.353   1.625 1 U   6.402e+07  0.000e+00 e 0     0     0     0 #QU 1.000
   1104   2.889  43.198   3.055 1 U   2.410e+08  0.000e+00 e 0     0     0     0 #QU 1.000
   1105   7.935  38.644   3.278 1 U   3.473e+07  0.000e+00 e 0     0     0     0 #QU 1.000
   1106   8.056  40.842   2.958 1 U   3.517e+07  0.000e+00 e 0     0     0     0 #QU 1.000
   1107   1.734  29.385   2.278 1 U   1.691e+08  0.000e+00 e 0     0     0     0 #QU 1.000
   1108   7.538  33.779   3.780 1 U   2.546e+07  0.000e+00 e 0     0     0     0 #QU 1.000
   1109   4.763  57.792   4.157 1 U   1.094e+08  0.000e+00 e 0     0     0     0 #QU 1.000
   1110   8.671  58.418   4.626 1 U   2.776e+07  0.000e+00 e 0     0     0     0 #QU 1.000
   1111   4.453  40.214   2.676 1 U   5.560e+07  0.000e+00 e 0     0     0     0 #QU 1.000
   1112   1.263  48.217   0.446 1 U   5.435e+07  0.000e+00 e 0     0     0     0 #QU 1.000
   1113   1.735  32.838   3.808 1 U   4.255e+07  0.000e+00 e 0     0     0     0 #QU 1.000
   1114   1.932  42.410   1.351 1 U   4.550e+07  0.000e+00 e 0     0     0     0 #QU 1.000
   1115   0.773  31.895   1.216 1 U   3.526e+07  0.000e+00 e 0     0     0     0 #QU 1.000
   1116   8.045  54.339   1.579 1 U   7.691e+07  0.000e+00 e 0     0     0     0 #QU 1.000
   1117   1.046  28.600   5.478 1 U   4.458e+07  0.000e+00 e 0     0     0     0 #QU 1.000
   1118   2.547  41.470   2.901 1 U   1.884e+08  0.000e+00 e 0     0     0     0 #QU 1.000
   1119   0.173  51.200   0.585 1 U   7.321e+07  0.000e+00 e 0     0     0     0 #QU 1.000
   1120   1.536  39.115   2.156 1 U   7.826e+07  0.000e+00 e 0     0     0     0 #QU 1.000
   1121   1.046  55.908   1.249 1 U   2.440e+08  0.000e+00 e 0     0     0     0 #QU 1.000
   1122   3.112  36.918   2.544 1 U   4.740e+07  0.000e+00 e 0     0     0     0 #QU 1.000
   1123   6.878  41.783   4.004 1 U   2.039e+07  0.000e+00 e 0     0     0     0 #QU 1.000
   1124   2.362  34.564   2.601 1 U   2.704e+08  0.000e+00 e 0     0     0     0 #QU 1.000
   1125   8.670  29.070   2.233 1 U   2.749e+07  0.000e+00 e 0     0     0     0 #QU 1.000
   1126   5.257  50.101   0.786 1 U   9.183e+07  0.000e+00 e 0     0     0     0 #QU 1.000
   1127   0.556  29.384   3.578 1 U   5.161e+07  0.000e+00 e 0     0     0     0 #QU 1.000
   1128   7.095  39.899   2.482 1 U   3.387e+07  0.000e+00 e 0     0     0     0 #QU 1.000
   1129   7.488  30.797   2.085 1 U   2.569e+07  0.000e+00 e 0     0     0     0 #QU 1.000
   1130   2.693  55.751   4.464 1 U   6.361e+07  0.000e+00 e 0     0     0     0 #QU 1.000
   1131   2.126  51.200   3.530 1 U   1.956e+08  0.000e+00 e 0     0     0     0 #QU 1.000
   1132   4.734  50.415   3.939 1 U   8.146e+07  0.000e+00 e 0     0     0     0 #QU 1.000
   1133   3.235  27.814   1.732 1 U   1.202e+08  0.000e+00 e 0     0     0     0 #QU 1.000
   1134   3.801  48.060   0.446 1 U   6.614e+07  0.000e+00 e 0     0     0     0 #QU 1.000
   1135   6.907  32.524   6.682 1 U   2.353e+07  0.000e+00 e 0     0     0     0 #QU 1.000
   1136   3.556  55.909   0.540 1 U   7.281e+07  0.000e+00 e 0     0     0     0 #QU 1.000
   1137   1.575  55.281   4.242 1 U   2.477e+08  0.000e+00 e 0     0     0     0 #QU 1.000
   1138   4.552  53.554   1.232 1 U   2.176e+08  0.000e+00 e 0     0     0     0 #QU 1.000
   1139   1.586  55.125   4.111 1 U   2.104e+08  0.000e+00 e 0     0     0     0 #QU 1.000
   1140   7.813  57.163   4.293 1 U   5.171e+07  0.000e+00 e 0     0     0     0 #QU 1.000
   1141   7.244  27.501   1.740 1 U   2.866e+07  0.000e+00 e 0     0     0     0 #QU 1.000
   1142   0.778  41.313   2.849 1 U   4.627e+07  0.000e+00 e 0     0     0     0 #QU 1.000
   1143   2.988  57.007   4.592 1 U   3.299e+07  0.000e+00 e 0     0     0     0 #QU 1.000
   1144   8.033  29.070   2.081 1 U   5.462e+07  0.000e+00 e 0     0     0     0 #QU 1.000
   1145   9.217  52.770   1.623 1 U   4.661e+07  0.000e+00 e 0     0     0     0 #QU 1.000
   1146   0.831  51.357   1.073 1 U   1.307e+08  0.000e+00 e 0     0     0     0 #QU 1.000
   1147   1.980  32.839   4.334 1 U   5.125e+07  0.000e+00 e 0     0     0     0 #QU 1.000
   1148   0.923  32.838   3.810 1 U   6.237e+07  0.000e+00 e 0     0     0     0 #QU 1.000
   1149   4.239  56.222   0.603 1 U   1.298e+08  0.000e+00 e 0     0     0     0 #QU 1.000
   1150   1.047  51.200   3.340 1 U   2.241e+07  0.000e+00 e 0     0     0     0 #QU 1.000
   1151   0.775  41.783   1.720 1 U   9.177e+07  0.000e+00 e 0     0     0     0 #QU 1.000
   1152   8.627  30.091   4.633 1 U   1.456e+07  0.000e+00 e 0     0     0     0 #QU 1.000
   1153   7.947  43.981   3.078 1 U   3.312e+07  0.000e+00 e 0     0     0     0 #QU 1.000
   1154   7.803  35.191   1.681 1 U   2.304e+07  0.000e+00 e 0     0     0     0 #QU 1.000
   1155   7.707  35.190   1.665 1 U   1.661e+07  0.000e+00 e 0     0     0     0 #QU 1.000
   1156   7.244  33.151   1.813 1 U   5.021e+07  0.000e+00 e 0     0     0     0 #QU 1.000
   1157   4.837  27.188   0.147 1 U   3.224e+07  0.000e+00 e 0     0     0     0 #QU 1.000
   1158   3.328  53.721   0.733 1 U   2.601e+07  0.000e+00 e 0     0     0     0 #QU 1.000
   1159   3.370  53.738   0.740 1 U   2.376e+07  0.000e+00 e 0     0     0     0 #QU 1.000
   1160   3.653  27.820   2.119 1 U   6.937e+07  0.000e+00 e 0     0     0     0 #QU 1.000
   1161   7.661  29.384   4.321 1 U   3.365e+07  0.000e+00 e 0     0     0     0 #QU 1.000
   1162   3.838  58.262   0.871 1 U   5.924e+07  0.000e+00 e 0     0     0     0 #QU 1.000
   1163   0.886  31.582   3.752 1 U   1.629e+08  0.000e+00 e 0     0     0     0 #QU 1.000
   1164   2.696  42.097   2.352 1 U   1.758e+08  0.000e+00 e 0     0     0     0 #QU 1.000
   1165   7.095  50.101   1.413 1 U   2.524e+07  0.000e+00 e 0     0     0     0 #QU 1.000
   1166   9.116  55.123   5.681 1 U   1.013e+08  0.000e+00 e 0     0     0     0 #QU 1.000
   1167   1.607  38.644   3.110 1 U   2.237e+07  0.000e+00 e 0     0     0     0 #QU 1.000
   1168   0.849  54.339   4.123 1 U   3.872e+07  0.000e+00 e 0     0     0     0 #QU 1.000
   1169   4.773  34.250   4.276 1 U   8.687e+07  0.000e+00 e 0     0     0     0 #QU 1.000
   1170  -0.136  41.468   0.703 1 U   3.066e+07  0.000e+00 e 0     0     0     0 #QU 1.000
   1171   8.006  29.384   3.575 1 U   1.507e+07  0.000e+00 e 0     0     0     0 #QU 1.000
   1172   1.928  57.478   4.308 1 U   1.640e+08  0.000e+00 e 0     0     0     0 #QU 1.000
   1173   3.346  55.908   1.253 1 U   6.836e+07  0.000e+00 e 0     0     0     0 #QU 1.000
   1174   0.605  51.356   1.405 1 U   1.980e+08  0.000e+00 e 0     0     0     0 #QU 1.000
   1175   0.529  58.104   1.690 1 U   4.893e+07  0.000e+00 e 0     0     0     0 #QU 1.000
   1176   4.736  49.630   3.510 1 U   4.694e+07  0.000e+00 e 0     0     0     0 #QU 1.000
   1177   0.691  51.355   1.404 1 U   1.353e+08  0.000e+00 e 0     0     0     0 #QU 1.000
   1178   3.420  55.281   5.005 1 U   8.157e+07  0.000e+00 e 0     0     0     0 #QU 1.000
   1179   3.530  51.200   2.121 1 U   1.993e+08  0.000e+00 e 0     0     0     0 #QU 1.000
   1180   2.744  31.896   2.401 1 U   3.080e+08  0.000e+00 e 0     0     0     0 #QU 1.000
   1181   4.748  39.272   2.703 1 U   9.881e+07  0.000e+00 e 0     0     0     0 #QU 1.000
   1182   0.897  31.896   2.403 1 U   4.223e+07  0.000e+00 e 0     0     0     0 #QU 1.000
   1183   3.641  51.200   0.585 1 U   4.406e+07  0.000e+00 e 0     0     0     0 #QU 1.000
   1184   6.876  43.353   3.810 1 U   3.161e+07  0.000e+00 e 0     0     0     0 #QU 1.000
   1185   1.599  41.469   0.701 1 U   5.222e+07  0.000e+00 e 0     0     0     0 #QU 1.000
   1186   4.586  53.712   0.736 1 U   3.547e+07  0.000e+00 e 0     0     0     0 #QU 1.000
   1187   7.197  54.338   1.039 1 U   1.317e+08  0.000e+00 e 0     0     0     0 #QU 1.000
   1188  -0.601  28.442   0.161 1 U   4.988e+07  0.000e+00 e 0     0     0     0 #QU 1.000
   1189   8.094  51.200   0.585 1 U   1.170e+08  0.000e+00 e 0     0     0     0 #QU 1.000
   1190   3.308  28.130   2.196 1 U   6.112e+07  0.000e+00 e 0     0     0     0 #QU 1.000
   1191   5.770  27.031   0.144 1 U   3.483e+07  0.000e+00 e 0     0     0     0 #QU 1.000
   1192   4.760  37.389   6.737 1 U   2.500e+07  0.000e+00 e 0     0     0     0 #QU 1.000
   1193   3.641  44.137   0.306 1 U   7.705e+07  0.000e+00 e 0     0     0     0 #QU 1.000
   1194   0.898  33.779   3.783 1 U   8.952e+07  0.000e+00 e 0     0     0     0 #QU 1.000
   1195   1.132  31.582   3.745 1 U   5.220e+07  0.000e+00 e 0     0     0     0 #QU 1.000
   1196   1.455  55.910   3.854 1 U   1.283e+08  0.000e+00 e 0     0     0     0 #QU 1.000
   1197   1.328  55.907   3.858 1 U   5.462e+07  0.000e+00 e 0     0     0     0 #QU 1.000
   1198   1.459  55.905   3.879 1 U   9.483e+07  0.000e+00 e 0     0     0     0 #QU 1.000
   1199   1.040  35.350   1.291 1 U   2.473e+07  0.000e+00 e 0     0     0     0 #QU 1.000
   1200   7.321  51.200   1.402 1 U   2.403e+07  0.000e+00 e 0     0     0     0 #QU 1.000
   1201   2.549  40.529   2.672 1 U   3.153e+08  0.000e+00 e 0     0     0     0 #QU 1.000
   1202   3.749  54.496   0.670 1 U   3.530e+07  0.000e+00 e 0     0     0     0 #QU 1.000
   1203   4.165  33.466   2.222 1 U   5.214e+07  0.000e+00 e 0     0     0     0 #QU 1.000
   1204   4.058  33.462   2.224 1 U   2.179e+07  0.000e+00 e 0     0     0     0 #QU 1.000
   1205   7.100  36.133   1.863 1 U   3.130e+07  0.000e+00 e 0     0     0     0 #QU 1.000
   1206   8.519  46.021   4.178 1 U   3.350e+07  0.000e+00 e 0     0     0     0 #QU 1.000
   1207   0.601  56.222   3.740 1 U   1.144e+08  0.000e+00 e 0     0     0     0 #QU 1.000
   1208   7.096  32.525   1.882 1 U   1.806e+08  0.000e+00 e 0     0     0     0 #QU 1.000
   1209   4.464  42.096   2.700 1 U   3.602e+07  0.000e+00 e 0     0     0     0 #QU 1.000
   1210   8.893  57.634   3.932 1 U   5.594e+07  0.000e+00 e 0     0     0     0 #QU 1.000
   1211   6.315  27.031   0.147 1 U   2.539e+07  0.000e+00 e 0     0     0     0 #QU 1.000
   1212   7.686  33.150   1.814 1 U   1.509e+08  0.000e+00 e 0     0     0     0 #QU 1.000
   1213   4.101  27.344   1.855 1 U   5.393e+07  0.000e+00 e 0     0     0     0 #QU 1.000
   1214   7.690  58.420   4.204 1 U   3.144e+07  0.000e+00 e 0     0     0     0 #QU 1.000
   1215   0.880  58.262   1.345 1 U   1.581e+08  0.000e+00 e 0     0     0     0 #QU 1.000
   1216   7.583  31.738   3.202 1 U   2.872e+07  0.000e+00 e 0     0     0     0 #QU 1.000
   1217   1.733  54.652   4.376 1 U   6.632e+07  0.000e+00 e 0     0     0     0 #QU 1.000
   1218   4.385  42.725   3.174 1 U   1.093e+08  0.000e+00 e 0     0     0     0 #QU 1.000
   1219   7.195  31.895   2.067 1 U   3.872e+07  0.000e+00 e 0     0     0     0 #QU 1.000
   1220   0.148  27.031   1.253 1 U   5.326e+07  0.000e+00 e 0     0     0     0 #QU 1.000
   1221   1.760  26.874   3.890 1 U   3.999e+07  0.000e+00 e 0     0     0     0 #QU 1.000
   1222   5.253  41.782   1.715 1 U   3.471e+07  0.000e+00 e 0     0     0     0 #QU 1.000
   1223   4.746  39.272   2.550 1 U   9.447e+07  0.000e+00 e 0     0     0     0 #QU 1.000
   1224   7.078  57.792   1.068 1 U   4.510e+07  0.000e+00 e 0     0     0     0 #QU 1.000
   1225  -0.144  53.240   0.888 1 U   1.362e+08  0.000e+00 e 0     0     0     0 #QU 1.000
   1226  -0.098  53.240   0.896 1 U   1.146e+08  0.000e+00 e 0     0     0     0 #QU 1.000
   1227   8.089  33.621   2.964 1 U   2.625e+07  0.000e+00 e 0     0     0     0 #QU 1.000
   1228   0.919  55.751   1.074 1 U   2.988e+08  0.000e+00 e 0     0     0     0 #QU 1.000
   1229   7.534  55.125   4.109 1 U   6.648e+07  0.000e+00 e 0     0     0     0 #QU 1.000
   1230  -0.163  28.444  -0.613 1 U   4.152e+07  0.000e+00 e 0     0     0     0 #QU 1.000
   1231   7.072  29.385   4.320 1 U   3.034e+07  0.000e+00 e 0     0     0     0 #QU 1.000
   1232   1.244  30.326   3.972 1 U   3.125e+07  0.000e+00 e 0     0     0     0 #QU 1.000
   1233   7.859  31.425   1.915 1 U   3.307e+07  0.000e+00 e 0     0     0     0 #QU 1.000
   1234   8.402  30.013   4.634 1 U   7.524e+07  0.000e+00 e 0     0     0     0 #QU 1.000
   1235   3.814  33.779   2.969 1 U   4.136e+07  0.000e+00 e 0     0     0     0 #QU 1.000
   1236   4.763  29.227   1.302 1 U   4.317e+07  0.000e+00 e 0     0     0     0 #QU 1.000
   1237   2.876  37.232   7.575 1 U   4.977e+07  0.000e+00 e 0     0     0     0 #QU 1.000
   1238   3.750  50.416   3.422 1 U   3.102e+08  0.000e+00 e 0     0     0     0 #QU 1.000
   1239   1.452  48.218   0.449 1 U   6.602e+07  0.000e+00 e 0     0     0     0 #QU 1.000
   1240   1.586  58.262   5.186 1 U   4.908e+07  0.000e+00 e 0     0     0     0 #QU 1.000
   1241   4.099  33.150   1.814 1 U   8.604e+07  0.000e+00 e 0     0     0     0 #QU 1.000
   1242   7.774  55.594   0.517 1 U   5.633e+07  0.000e+00 e 0     0     0     0 #QU 1.000
   1243   3.188  36.761   7.249 1 U   2.653e+07  0.000e+00 e 0     0     0     0 #QU 1.000
   1244   1.614  53.711   0.589 1 U   1.502e+08  0.000e+00 e 0     0     0     0 #QU 1.000
   1245   6.309  30.326   3.973 1 U   7.593e+07  0.000e+00 e 0     0     0     0 #QU 1.000
   1246   7.324  46.492  -0.160 1 U   2.045e+07  0.000e+00 e 0     0     0     0 #QU 1.000
   1247   3.371  39.115   3.105 1 U   8.930e+07  0.000e+00 e 0     0     0     0 #QU 1.000
   1248   7.094  57.164   1.596 1 U   7.232e+07  0.000e+00 e 0     0     0     0 #QU 1.000
   1249   7.467  30.797   2.220 1 U   2.849e+07  0.000e+00 e 0     0     0     0 #QU 1.000
   1250   2.990  39.899   2.478 1 U   8.678e+07  0.000e+00 e 0     0     0     0 #QU 1.000
   1251   7.729  56.377   0.845 1 U   3.844e+07  0.000e+00 e 0     0     0     0 #QU 1.000
   1252   7.781  46.492  -0.161 1 U   2.533e+07  0.000e+00 e 0     0     0     0 #QU 1.000
   1253   7.857  50.100   3.305 1 U   2.591e+07  0.000e+00 e 0     0     0     0 #QU 1.000
   1254   1.316  58.576   3.891 1 U   3.601e+07  0.000e+00 e 0     0     0     0 #QU 1.000
   1255   3.483  29.228   1.902 1 U   3.547e+07  0.000e+00 e 0     0     0     0 #QU 1.000
   1256   7.956  43.980   4.548 1 U   3.686e+07  0.000e+00 e 0     0     0     0 #QU 1.000
   1257   6.875  53.554   1.228 1 U   6.489e+07  0.000e+00 e 0     0     0     0 #QU 1.000
   1258  -0.160  28.914   3.640 1 U   7.465e+07  0.000e+00 e 0     0     0     0 #QU 1.000
   1259   7.355  35.647   6.901 1 U   3.984e+07  0.000e+00 e 0     0     0     0 #QU 1.000
   1260   2.323  38.017   2.059 1 U   1.633e+08  0.000e+00 e 0     0     0     0 #QU 1.000
   1261   3.814  54.025   1.246 1 U   1.033e+08  0.000e+00 e 0     0     0     0 #QU 1.000
   1262   1.587  33.779   3.784 1 U   7.981e+07  0.000e+00 e 0     0     0     0 #QU 1.000
   1263   3.309  53.711   4.955 1 U   6.299e+07  0.000e+00 e 0     0     0     0 #QU 1.000
   1264   3.337  51.199   3.643 1 U   8.880e+07  0.000e+00 e 0     0     0     0 #QU 1.000
   1265   2.963  33.778   3.530 1 U   8.250e+07  0.000e+00 e 0     0     0     0 #QU 1.000
   1266   7.085  51.357   1.076 1 U   1.134e+08  0.000e+00 e 0     0     0     0 #QU 1.000
   1267   8.045  28.600   3.738 1 U   4.345e+07  0.000e+00 e 0     0     0     0 #QU 1.000
   1268   3.947  28.285   2.321 1 U   4.987e+07  0.000e+00 e 0     0     0     0 #QU 1.000
   1269   3.305  54.339   1.038 1 U   6.220e+07  0.000e+00 e 0     0     0     0 #QU 1.000
   1270   8.032  58.262   5.186 1 U   5.866e+07  0.000e+00 e 0     0     0     0 #QU 1.000
   1271   1.047  33.779   3.783 1 U   1.002e+08  0.000e+00 e 0     0     0     0 #QU 1.000
   1272   0.578  26.874   1.393 1 U   9.266e+07  0.000e+00 e 0     0     0     0 #QU 1.000
   1273   1.796  27.815   2.124 1 U   2.727e+08  0.000e+00 e 0     0     0     0 #QU 1.000
   1274   3.309  50.102   3.656 1 U   2.469e+08  0.000e+00 e 0     0     0     0 #QU 1.000
   1275   7.922  50.258   1.586 1 U   9.595e+07  0.000e+00 e 0     0     0     0 #QU 1.000
   1276   5.300  51.199   0.584 1 U   6.192e+07  0.000e+00 e 0     0     0     0 #QU 1.000
   1277   8.130  52.299   1.342 1 U   1.638e+08  0.000e+00 e 0     0     0     0 #QU 1.000
   1278   0.584  58.733   1.385 1 U   8.516e+07  0.000e+00 e 0     0     0     0 #QU 1.000
   1279   7.148  50.886   0.861 1 U   1.761e+08  0.000e+00 e 0     0     0     0 #QU 1.000
   1280   0.282  55.282   0.772 1 U   1.033e+08  0.000e+00 e 0     0     0     0 #QU 1.000
   1281   8.059  58.105   4.232 1 U   3.473e+07  0.000e+00 e 0     0     0     0 #QU 1.000
   1282   7.442  35.656   6.877 1 U   1.177e+08  0.000e+00 e 0     0     0     0 #QU 1.000
   1283   0.583  52.300   1.342 1 U   1.983e+08  0.000e+00 e 0     0     0     0 #QU 1.000
   1284   2.028  55.752   4.504 1 U   1.013e+08  0.000e+00 e 0     0     0     0 #QU 1.000
   1285   4.217  30.168   3.165 1 U   4.785e+07  0.000e+00 e 0     0     0     0 #QU 1.000
   1286   8.035  53.398   0.923 1 U   9.927e+07  0.000e+00 e 0     0     0     0 #QU 1.000
   1287   2.570  30.639   4.532 1 U   7.163e+07  0.000e+00 e 0     0     0     0 #QU 1.000
   1288   1.034  30.326   3.970 1 U   4.927e+07  0.000e+00 e 0     0     0     0 #QU 1.000
   1289   2.898  41.469   2.552 1 U   1.774e+08  0.000e+00 e 0     0     0     0 #QU 1.000
   1290   0.148  56.379   0.844 1 U   2.723e+08  0.000e+00 e 0     0     0     0 #QU 1.000
   1291   1.083  35.506   3.112 1 U   8.742e+07  0.000e+00 e 0     0     0     0 #QU 1.000
   1292   8.030  34.563   2.361 1 U   2.943e+07  0.000e+00 e 0     0     0     0 #QU 1.000
   1293   2.152  39.115   1.535 1 U   8.459e+07  0.000e+00 e 0     0     0     0 #QU 1.000
   1294   1.858  51.201   3.530 1 U   1.346e+08  0.000e+00 e 0     0     0     0 #QU 1.000
   1295   2.521  40.843   2.848 1 U   2.071e+08  0.000e+00 e 0     0     0     0 #QU 1.000
   1296   6.323  48.689   1.586 1 U   7.285e+07  0.000e+00 e 0     0     0     0 #QU 1.000
   1297   7.883  54.809   4.074 1 U   6.744e+07  0.000e+00 e 0     0     0     0 #QU 1.000
   1298   8.365  55.281   4.249 1 U   7.057e+07  0.000e+00 e 0     0     0     0 #QU 1.000
   1299   2.351  55.751   4.463 1 U   8.471e+07  0.000e+00 e 0     0     0     0 #QU 1.000
   1300   4.172  37.703   2.400 1 U   5.068e+07  0.000e+00 e 0     0     0     0 #QU 1.000
   1301   0.947  54.025   4.366 1 U   1.058e+08  0.000e+00 e 0     0     0     0 #QU 1.000
   1302   4.731  38.017   2.058 1 U   3.600e+07  0.000e+00 e 0     0     0     0 #QU 1.000
   1303   1.599  28.600   3.738 1 U   9.402e+07  0.000e+00 e 0     0     0     0 #QU 1.000
   1304   2.277  55.124   4.340 1 U   1.109e+08  0.000e+00 e 0     0     0     0 #QU 1.000
   1305   2.869  31.739   3.203 1 U   4.177e+07  0.000e+00 e 0     0     0     0 #QU 1.000
   1306   5.771  48.689   1.590 1 U   9.361e+07  0.000e+00 e 0     0     0     0 #QU 1.000
   1307   7.941  55.278   4.250 1 U   2.546e+07  0.000e+00 e 0     0     0     0 #QU 1.000
   1308   3.750  51.357   1.072 1 U   7.097e+07  0.000e+00 e 0     0     0     0 #QU 1.000
   1309   3.728  28.286   2.325 1 U   5.319e+07  0.000e+00 e 0     0     0     0 #QU 1.000
   1310   6.410  37.389   6.735 1 U   3.396e+07  0.000e+00 e 0     0     0     0 #QU 1.000
   1311   6.889  27.031   0.150 1 U   3.654e+07  0.000e+00 e 0     0     0     0 #QU 1.000
   1312   7.344  56.222   3.740 1 U   3.958e+07  0.000e+00 e 0     0     0     0 #QU 1.000
   1313   7.876  55.281   4.237 1 U   3.115e+07  0.000e+00 e 0     0     0     0 #QU 1.000
   1314   1.070  54.809   4.027 1 U   1.673e+08  0.000e+00 e 0     0     0     0 #QU 1.000
   1315   6.534  31.739   3.204 1 U   9.212e+07  0.000e+00 e 0     0     0     0 #QU 1.000
   1316   8.552  50.571   1.590 1 U   9.075e+07  0.000e+00 e 0     0     0     0 #QU 1.000
   1317   1.255  28.600   5.481 1 U   7.847e+07  0.000e+00 e 0     0     0     0 #QU 1.000
   1318   1.586  31.267   1.808 1 U   2.541e+08  0.000e+00 e 0     0     0     0 #QU 1.000
   1319  -0.133  57.950   0.916 1 U   1.037e+08  0.000e+00 e 0     0     0     0 #QU 1.000
   1320   7.761  56.850   4.509 1 U   4.290e+07  0.000e+00 e 0     0     0     0 #QU 1.000
   1321   2.200  30.640   4.530 1 U   4.118e+07  0.000e+00 e 0     0     0     0 #QU 1.000
   1322   8.037  33.465   2.223 1 U   7.560e+07  0.000e+00 e 0     0     0     0 #QU 1.000
   1323   3.532  33.621   2.970 1 U   8.723e+07  0.000e+00 e 0     0     0     0 #QU 1.000
   1324   2.544  29.385   4.321 1 U   1.183e+08  0.000e+00 e 0     0     0     0 #QU 1.000
   1325   1.083  39.586   1.831 1 U   9.456e+07  0.000e+00 e 0     0     0     0 #QU 1.000
   1326   3.974  34.249   4.278 1 U   7.984e+07  0.000e+00 e 0     0     0     0 #QU 1.000
   1327   2.411  31.896   2.751 1 U   3.197e+08  0.000e+00 e 0     0     0     0 #QU 1.000
   1328   4.102  32.367   2.353 1 U   1.254e+08  0.000e+00 e 0     0     0     0 #QU 1.000
   1329   7.345  53.710   0.590 1 U   4.177e+07  0.000e+00 e 0     0     0     0 #QU 1.000
   1330   7.987  56.850   4.503 1 U   3.730e+07  0.000e+00 e 0     0     0     0 #QU 1.000
   1331   1.811  57.949   3.905 1 U   1.772e+08  0.000e+00 e 0     0     0     0 #QU 1.000
   1332   8.598  54.967   5.635 1 U   5.397e+07  0.000e+00 e 0     0     0     0 #QU 1.000
   1333   3.641  46.492  -0.157 1 U   1.025e+08  0.000e+00 e 0     0     0     0 #QU 1.000
   1334   8.020  29.071   2.233 1 U   7.107e+07  0.000e+00 e 0     0     0     0 #QU 1.000
   1335   8.894  54.338   1.576 1 U   1.009e+08  0.000e+00 e 0     0     0     0 #QU 1.000
   1336   3.530  27.344   1.855 1 U   1.038e+08  0.000e+00 e 0     0     0     0 #QU 1.000
   1337   7.101  48.532   1.107 1 U   4.758e+07  0.000e+00 e 0     0     0     0 #QU 1.000
   1338   8.673  55.123   1.522 1 U   5.044e+07  0.000e+00 e 0     0     0     0 #QU 1.000
   1339   7.146  31.582   3.748 1 U   4.445e+07  0.000e+00 e 0     0     0     0 #QU 1.000
   1340   8.402  55.124   1.521 1 U   1.093e+08  0.000e+00 e 0     0     0     0 #QU 1.000
   1341   7.332  50.101   1.409 1 U   1.659e+08  0.000e+00 e 0     0     0     0 #QU 1.000
   1342   2.524  32.838   2.870 1 U   7.155e+07  0.000e+00 e 0     0     0     0 #QU 1.000
   1343   1.415  54.811   4.075 1 U   2.504e+08  0.000e+00 e 0     0     0     0 #QU 1.000
   1344   8.031  53.711   0.738 1 U   6.223e+07  0.000e+00 e 0     0     0     0 #QU 1.000
   1345   3.654  51.199   3.347 1 U   8.730e+07  0.000e+00 e 0     0     0     0 #QU 1.000
   1346   8.403  52.456   0.617 1 U   4.190e+07  0.000e+00 e 0     0     0     0 #QU 1.000
   1347   9.213  54.339   1.575 1 U   1.132e+08  0.000e+00 e 0     0     0     0 #QU 1.000
   1348   7.071  57.949   0.916 1 U   6.893e+07  0.000e+00 e 0     0     0     0 #QU 1.000
   1349   4.021  51.671   3.572 1 U   1.138e+08  0.000e+00 e 0     0     0     0 #QU 1.000
   1350   1.536  42.725   3.171 1 U   1.202e+08  0.000e+00 e 0     0     0     0 #QU 1.000
   1351   3.975  54.496   0.676 1 U   1.367e+08  0.000e+00 e 0     0     0     0 #QU 1.000
   1352   3.803  51.357   1.405 1 U   8.652e+07  0.000e+00 e 0     0     0     0 #QU 1.000
   1353   0.925  58.262   4.626 1 U   8.531e+07  0.000e+00 e 0     0     0     0 #QU 1.000
   1354   0.973  36.446   2.120 1 U   1.547e+08  0.000e+00 e 0     0     0     0 #QU 1.000
   1355   7.736  43.980   4.549 1 U   4.807e+07  0.000e+00 e 0     0     0     0 #QU 1.000
   1356   6.875  34.878   7.452 1 U   7.933e+07  0.000e+00 e 0     0     0     0 #QU 1.000
   1357   8.032  27.658   4.164 1 U   1.370e+08  0.000e+00 e 0     0     0     0 #QU 1.000
   1358   8.034  37.702   2.401 1 U   2.904e+07  0.000e+00 e 0     0     0     0 #QU 1.000
   1359   9.262  57.164   5.770 1 U   5.350e+07  0.000e+00 e 0     0     0     0 #QU 1.000
   1360   6.801  37.547   7.127 1 U   1.647e+08  0.000e+00 e 0     0     0     0 #QU 1.000
   1361   0.871  51.200   1.406 1 U   1.843e+08  0.000e+00 e 0     0     0     0 #QU 1.000
   1362   5.473  55.908   1.254 1 U   9.143e+07  0.000e+00 e 0     0     0     0 #QU 1.000
   1363   4.442  36.603   2.822 1 U   1.368e+08  0.000e+00 e 0     0     0     0 #QU 1.000
   1364   2.903  41.626   3.227 1 U   2.229e+08  0.000e+00 e 0     0     0     0 #QU 1.000
   1365   7.668  52.299   1.337 1 U   4.404e+07  0.000e+00 e 0     0     0     0 #QU 1.000
   1366   4.020  55.594   0.949 1 U   6.842e+07  0.000e+00 e 0     0     0     0 #QU 1.000
   1367   2.868  36.761   7.248 1 U   2.935e+07  0.000e+00 e 0     0     0     0 #QU 1.000
   1368   9.062  54.967   0.963 1 U   6.221e+07  0.000e+00 e 0     0     0     0 #QU 1.000
   1369   1.501  32.838   3.813 1 U   8.837e+07  0.000e+00 e 0     0     0     0 #QU 1.000
   1370   1.993  32.524   2.567 1 U   1.773e+08  0.000e+00 e 0     0     0     0 #QU 1.000
   1371   0.527  57.478  -0.126 1 U   1.987e+08  0.000e+00 e 0     0     0     0 #QU 1.000
   1372   1.908  32.209   1.277 1 U   9.419e+07  0.000e+00 e 0     0     0     0 #QU 1.000
   1373   3.343  58.260   1.825 1 U   2.458e+07  0.000e+00 e 0     0     0     0 #QU 1.000
   1374   4.773  41.626   3.227 1 U   7.740e+07  0.000e+00 e 0     0     0     0 #QU 1.000
   1375   5.298  40.842   2.958 1 U   3.827e+07  0.000e+00 e 0     0     0     0 #QU 1.000
   1376   7.787  29.385   3.575 1 U   2.987e+07  0.000e+00 e 0     0     0     0 #QU 1.000
   1377   8.818  39.743   2.849 1 U   4.334e+07  0.000e+00 e 0     0     0     0 #QU 1.000
   1378   8.603  53.867   1.031 1 U   5.239e+07  0.000e+00 e 0     0     0     0 #QU 1.000
   1379   0.971  40.842   2.959 1 U   4.496e+07  0.000e+00 e 0     0     0     0 #QU 1.000
   1380   7.665  53.554   1.141 1 U   5.662e+07  0.000e+00 e 0     0     0     0 #QU 1.000
   1381   8.840  40.528   4.293 1 U   4.494e+07  0.000e+00 e 0     0     0     0 #QU 1.000
   1382   0.529  33.622   3.530 1 U   3.490e+07  0.000e+00 e 0     0     0     0 #QU 1.000
   1383   9.240  52.456   0.777 1 U   7.102e+07  0.000e+00 e 0     0     0     0 #QU 1.000
   1384   0.159  28.443  -0.616 1 U   4.876e+07  0.000e+00 e 0     0     0     0 #QU 1.000
   1385   7.590  42.097   2.353 1 U   4.260e+07  0.000e+00 e 0     0     0     0 #QU 1.000
   1386   8.400  54.338   0.731 1 U   6.141e+07  0.000e+00 e 0     0     0     0 #QU 1.000
   1387   2.055  30.483   2.529 1 U   7.569e+07  0.000e+00 e 0     0     0     0 #QU 1.000
   1388   4.025  54.024   4.370 1 U   6.770e+07  0.000e+00 e 0     0     0     0 #QU 1.000
   1389   3.109  40.214   2.672 1 U   1.127e+08  0.000e+00 e 0     0     0     0 #QU 1.000
   1390   4.204  30.168   3.012 1 U   3.588e+07  0.000e+00 e 0     0     0     0 #QU 1.000
   1391   7.222  40.370   3.114 1 U   3.944e+07  0.000e+00 e 0     0     0     0 #QU 1.000
   1392   2.052  38.017   2.318 1 U   2.529e+08  0.000e+00 e 0     0     0     0 #QU 1.000
   1393   4.281  57.792   1.069 1 U   8.665e+07  0.000e+00 e 0     0     0     0 #QU 1.000
   1394   7.085  58.105   4.051 1 U   9.195e+07  0.000e+00 e 0     0     0     0 #QU 1.000
   1395   4.735  35.192   1.678 1 U   3.857e+07  0.000e+00 e 0     0     0     0 #QU 1.000
   1396   1.637  57.949   3.907 1 U   4.730e+07  0.000e+00 e 0     0     0     0 #QU 1.000
   1397   3.469  52.299   1.341 1 U   6.024e+07  0.000e+00 e 0     0     0     0 #QU 1.000
   1398   4.317  31.268   2.536 1 U   8.220e+07  0.000e+00 e 0     0     0     0 #QU 1.000
   1399   0.773  54.025   1.249 1 U   2.284e+08  0.000e+00 e 0     0     0     0 #QU 1.000
   1400   4.762  58.261   0.874 1 U   4.811e+07  0.000e+00 e 0     0     0     0 #QU 1.000
   1401   3.479  29.228   1.556 1 U   3.685e+07  0.000e+00 e 0     0     0     0 #QU 1.000
   1402   6.889  48.689   1.586 1 U   4.257e+07  0.000e+00 e 0     0     0     0 #QU 1.000
   1403   0.901  31.739   3.203 1 U   4.785e+07  0.000e+00 e 0     0     0     0 #QU 1.000
   1404   8.031  34.563   2.604 1 U   4.669e+07  0.000e+00 e 0     0     0     0 #QU 1.000
   1405   0.433  58.105   1.835 1 U   7.922e+07  0.000e+00 e 0     0     0     0 #QU 1.000
   1406   3.344  55.907   3.860 1 U   3.613e+07  0.000e+00 e 0     0     0     0 #QU 1.000
   1407   4.168  52.299   1.340 1 U   2.232e+08  0.000e+00 e 0     0     0     0 #QU 1.000
   1408   4.994  38.644   2.880 1 U   4.033e+07  0.000e+00 e 0     0     0     0 #QU 1.000
   1409   7.765  48.531   1.107 1 U   4.171e+07  0.000e+00 e 0     0     0     0 #QU 1.000
   1410   1.141  30.168   4.213 1 U   1.262e+08  0.000e+00 e 0     0     0     0 #QU 1.000
   1411   1.831  58.262   0.437 1 U   7.299e+07  0.000e+00 e 0     0     0     0 #QU 1.000
   1412   1.353  27.815   3.466 1 U   5.433e+07  0.000e+00 e 0     0     0     0 #QU 1.000
   1413   8.045  30.797   2.090 1 U   5.989e+07  0.000e+00 e 0     0     0     0 #QU 1.000
   1414   7.627  48.061   0.449 1 U   4.257e+07  0.000e+00 e 0     0     0     0 #QU 1.000
   1415   7.244  57.948   0.916 1 U   4.435e+07  0.000e+00 e 0     0     0     0 #QU 1.000
   1416   8.549  58.105   1.691 1 U   2.700e+07  0.000e+00 e 0     0     0     0 #QU 1.000
   1417   7.578  38.644   2.880 1 U   6.799e+07  0.000e+00 e 0     0     0     0 #QU 1.000
   1418   8.358  50.258   1.589 1 U   2.383e+08  0.000e+00 e 0     0     0     0 #QU 1.000
   1419   0.529  33.780   2.966 1 U   3.679e+07  0.000e+00 e 0     0     0     0 #QU 1.000
   1420   4.145  29.071   2.237 1 U   8.424e+07  0.000e+00 e 0     0     0     0 #QU 1.000
   1421   2.670  54.182   6.220 1 U   2.631e+07  0.000e+00 e 0     0     0     0 #QU 1.000
   1422   0.848  27.345   1.544 1 U   9.076e+07  0.000e+00 e 0     0     0     0 #QU 1.000
   1423   8.106  54.653   4.191 1 U   6.074e+07  0.000e+00 e 0     0     0     0 #QU 1.000
   1424   2.054  29.385   2.413 1 U   2.369e+08  0.000e+00 e 0     0     0     0 #QU 1.000
   1425   4.464  42.096   2.352 1 U   5.864e+07  0.000e+00 e 0     0     0     0 #QU 1.000
   1426   1.058  40.528   4.290 1 U   6.795e+07  0.000e+00 e 0     0     0     0 #QU 1.000
   1427   5.009  51.200   3.530 1 U   1.211e+08  0.000e+00 e 0     0     0     0 #QU 1.000
   1428   4.764  30.640   4.532 1 U   9.539e+07  0.000e+00 e 0     0     0     0 #QU 1.000
   1429   1.427  35.192   1.961 1 U   5.160e+07  0.000e+00 e 0     0     0     0 #QU 1.000
   1430   3.898  50.730   3.650 1 U   1.814e+08  0.000e+00 e 0     0     0     0 #QU 1.000
   1431   2.472  39.900   2.985 1 U   9.401e+07  0.000e+00 e 0     0     0     0 #QU 1.000
   1432   2.820  56.379   4.444 1 U   1.716e+08  0.000e+00 e 0     0     0     0 #QU 1.000
   1433   4.618  32.053   2.436 1 U   1.270e+08  0.000e+00 e 0     0     0     0 #QU 1.000
   1434   7.686  57.949   3.905 1 U   5.683e+07  0.000e+00 e 0     0     0     0 #QU 1.000
   1435   7.074  54.024   1.249 1 U   8.865e+07  0.000e+00 e 0     0     0     0 #QU 1.000
   1436   7.246  40.999   3.198 1 U   3.800e+07  0.000e+00 e 0     0     0     0 #QU 1.000
   1437   1.565  57.636   4.151 1 U   1.530e+08  0.000e+00 e 0     0     0     0 #QU 1.000
   1438   8.034  37.702   2.244 1 U   2.902e+07  0.000e+00 e 0     0     0     0 #QU 1.000
   1439   1.499  42.881   7.813 1 U   3.363e+07  0.000e+00 e 0     0     0     0 #QU 1.000
   1440   1.312  26.874   3.891 1 U   1.835e+07  0.000e+00 e 0     0     0     0 #QU 1.000
   1441   7.197  33.778   3.782 1 U   3.481e+07  0.000e+00 e 0     0     0     0 #QU 1.000
   1442   8.842  28.600   5.477 1 U   6.518e+07  0.000e+00 e 0     0     0     0 #QU 1.000
   1443  -0.836  51.043   1.498 1 U   1.641e+08  0.000e+00 e 0     0     0     0 #QU 1.000
   1444   8.063  35.661   3.114 1 U   3.827e+07  0.000e+00 e 0     0     0     0 #QU 1.000
   1445   7.994  35.654   3.114 1 U   2.914e+07  0.000e+00 e 0     0     0     0 #QU 1.000
   1446   1.816  30.483   3.795 1 U   2.276e+07  0.000e+00 e 0     0     0     0 #QU 1.000
   1447   0.579  54.025   5.295 1 U   5.794e+07  0.000e+00 e 0     0     0     0 #QU 1.000
   1448   7.471  54.338   1.575 1 U   9.095e+07  0.000e+00 e 0     0     0     0 #QU 1.000
   1449   1.312  56.851   4.313 1 U   7.146e+07  0.000e+00 e 0     0     0     0 #QU 1.000
   1450   4.271  34.251   3.972 1 U   7.323e+07  0.000e+00 e 0     0     0     0 #QU 1.000
   1451   0.921  35.506   3.115 1 U   7.885e+07  0.000e+00 e 0     0     0     0 #QU 1.000
   1452  -0.163  28.444   0.167 1 U   4.301e+07  0.000e+00 e 0     0     0     0 #QU 1.000
   1453   2.547  36.918   3.122 1 U   5.771e+07  0.000e+00 e 0     0     0     0 #QU 1.000
   1454   7.098  53.711   0.588 1 U   1.006e+08  0.000e+00 e 0     0     0     0 #QU 1.000
   1455   8.131  55.908   4.366 1 U   6.746e+07  0.000e+00 e 0     0     0     0 #QU 1.000
   1456   1.537  54.653   4.382 1 U   4.913e+07  0.000e+00 e 0     0     0     0 #QU 1.000
   1457   8.449  30.640   3.795 1 U   6.200e+07  0.000e+00 e 0     0     0     0 #QU 1.000
   1458   4.765  36.603   2.823 1 U   7.839e+07  0.000e+00 e 0     0     0     0 #QU 1.000
   1459   3.113  39.115   3.382 1 U   8.530e+07  0.000e+00 e 0     0     0     0 #QU 1.000
   1460   1.734  33.309   2.332 1 U   1.004e+08  0.000e+00 e 0     0     0     0 #QU 1.000
   1461   6.658  27.030   0.146 1 U   3.717e+07  0.000e+00 e 0     0     0     0 #QU 1.000
   1462   8.032  30.797   2.223 1 U   5.009e+07  0.000e+00 e 0     0     0     0 #QU 1.000
   1463   1.261  40.527   4.294 1 U   8.259e+07  0.000e+00 e 0     0     0     0 #QU 1.000
   1464   1.142  37.859   4.290 1 U   1.541e+08  0.000e+00 e 0     0     0     0 #QU 1.000
   1465   4.317  57.321   1.309 1 U   5.730e+07  0.000e+00 e 0     0     0     0 #QU 1.000
   1466   0.566  39.115   1.539 1 U   6.501e+07  0.000e+00 e 0     0     0     0 #QU 1.000
   1467   7.324  48.061   0.445 1 U   3.961e+07  0.000e+00 e 0     0     0     0 #QU 1.000
   1468   4.071  50.101   1.413 1 U   4.051e+08  0.000e+00 e 0     0     0     0 #QU 1.000
   1469   8.060  55.751   1.077 1 U   1.294e+08  0.000e+00 e 0     0     0     0 #QU 1.000
   1470   1.870  51.200   2.117 1 U   1.324e+08  0.000e+00 e 0     0     0     0 #QU 1.000
   1471   4.293  40.528   2.673 1 U   6.003e+07  0.000e+00 e 0     0     0     0 #QU 1.000
   1472   7.738  43.981   3.082 1 U   4.244e+07  0.000e+00 e 0     0     0     0 #QU 1.000
   1473   6.306  53.553   1.228 1 U   1.060e+08  0.000e+00 e 0     0     0     0 #QU 1.000
   1474   7.338  36.289   1.821 1 U   4.952e+07  0.000e+00 e 0     0     0     0 #QU 1.000
   1475   2.151  28.286   2.326 1 U   1.914e+08  0.000e+00 e 0     0     0     0 #QU 1.000
   1476  -0.158  27.815   3.463 1 U   2.761e+07  0.000e+00 e 0     0     0     0 #QU 1.000
   1477   2.854  40.842   2.512 1 U   2.045e+08  0.000e+00 e 0     0     0     0 #QU 1.000
   1478  -0.132  57.948   1.692 1 U   4.248e+07  0.000e+00 e 0     0     0     0 #QU 1.000
   1479   5.191  53.711   0.735 1 U   7.132e+07  0.000e+00 e 0     0     0     0 #QU 1.000
   1480   0.751  31.267   2.537 1 U   1.890e+08  0.000e+00 e 0     0     0     0 #QU 1.000
   1481   8.034  27.501   3.960 1 U   4.023e+07  0.000e+00 e 0     0     0     0 #QU 1.000
   1482   1.890  50.731   3.884 1 U   2.408e+07  0.000e+00 e 0     0     0     0 #QU 1.000
   1483   1.784  50.729   3.893 1 U   5.595e+07  0.000e+00 e 0     0     0     0 #QU 1.000
   1484   8.452  27.344   1.562 1 U   4.085e+07  0.000e+00 e 0     0     0     0 #QU 1.000
   1485   7.813  51.043   1.502 1 U   7.859e+07  0.000e+00 e 0     0     0     0 #QU 1.000
   1486   7.151  53.868   0.908 1 U   1.663e+08  0.000e+00 e 0     0     0     0 #QU 1.000
   1487   4.627  52.456   0.618 1 U   1.338e+08  0.000e+00 e 0     0     0     0 #QU 1.000
   1488   1.673  35.349   1.293 1 U   6.773e+07  0.000e+00 e 0     0     0     0 #QU 1.000
   1489   0.791  29.546   1.442 1 U   9.214e+07  0.000e+00 e 0     0     0     0 #QU 1.000
   1490   7.685  56.378   0.840 1 U   4.495e+07  0.000e+00 e 0     0     0     0 #QU 1.000
   1491   3.897  32.683   2.380 1 U   1.630e+07  0.000e+00 e 0     0     0     0 #QU 1.000
   1492   7.689  46.961   1.440 1 U   4.582e+07  0.000e+00 e 0     0     0     0 #QU 1.000
   1493   3.814  32.524   1.852 1 U   5.234e+07  0.000e+00 e 0     0     0     0 #QU 1.000
   1494   0.896  31.896   2.746 1 U   3.923e+07  0.000e+00 e 0     0     0     0 #QU 1.000
   1495   2.868  31.267   1.810 1 U   1.727e+07  0.000e+00 e 0     0     0     0 #QU 1.000
   1496   0.597  55.909   1.251 1 U   2.458e+08  0.000e+00 e 0     0     0     0 #QU 1.000
   1497   0.684  55.908   1.252 1 U   1.969e+08  0.000e+00 e 0     0     0     0 #QU 1.000
   1498   4.617  27.031   0.146 1 U   2.505e+07  0.000e+00 e 0     0     0     0 #QU 1.000
   1499   6.306  54.495   0.672 1 U   3.927e+07  0.000e+00 e 0     0     0     0 #QU 1.000
   1500   4.222  39.584   1.827 1 U   2.111e+07  0.000e+00 e 0     0     0     0 #QU 1.000
   1501   1.061  54.497   0.671 1 U   3.273e+08  0.000e+00 e 0     0     0     0 #QU 1.000
   1502   1.632  43.353   3.810 1 U   8.316e+07  0.000e+00 e 0     0     0     0 #QU 1.000
   1503   5.078  30.483   2.528 1 U   2.000e+07  0.000e+00 e 0     0     0     0 #QU 1.000
   1504   1.304  35.349   1.668 1 U   1.381e+08  0.000e+00 e 0     0     0     0 #QU 1.000
   1505   2.436  32.838   4.330 1 U   8.536e+07  0.000e+00 e 0     0     0     0 #QU 1.000
   1506   1.584  37.703   2.399 1 U   4.156e+07  0.000e+00 e 0     0     0     0 #QU 1.000
   1507   8.091  33.779   3.528 1 U   1.754e+07  0.000e+00 e 0     0     0     0 #QU 1.000
   1508   7.858  53.553   4.449 1 U   1.620e+07  0.000e+00 e 0     0     0     0 #QU 1.000
   1509   3.855  50.416   1.453 1 U   1.801e+08  0.000e+00 e 0     0     0     0 #QU 1.000
   1510   4.340  31.740   1.985 1 U   4.055e+07  0.000e+00 e 0     0     0     0 #QU 1.000
   1511   4.215  41.628   3.222 1 U   1.351e+07  0.000e+00 e 0     0     0     0 #QU 1.000
   1512   3.525  30.483   3.789 1 U   2.321e+07  0.000e+00 e 0     0     0     0 #QU 1.000
   1513   0.871  28.130   3.807 1 U   3.759e+07  0.000e+00 e 0     0     0     0 #QU 1.000
   1514   5.770  33.700   3.530 1 U   2.911e+07  0.000e+00 e 0     0     0     0 #QU 1.000
   1515   1.613  50.415   3.938 1 U   4.697e+07  0.000e+00 e 0     0     0     0 #QU 1.000
   1516   8.990  55.124   1.521 1 U   2.768e+07  0.000e+00 e 0     0     0     0 #QU 1.000
   1517   1.412  51.357   1.073 1 U   9.768e+07  0.000e+00 e 0     0     0     0 #QU 1.000
   1518   1.806  31.267   1.596 1 U   1.372e+08  0.000e+00 e 0     0     0     0 #QU 1.000
   1519   8.013  46.022   4.176 1 U   1.235e+07  0.000e+00 e 0     0     0     0 #QU 1.000
   1520   4.616  50.729   1.495 1 U   6.265e+07  0.000e+00 e 0     0     0     0 #QU 1.000
   1521   8.992  55.124   5.418 1 U   5.403e+07  0.000e+00 e 0     0     0     0 #QU 1.000
   1522   2.423  27.815   3.824 1 U   4.202e+07  0.000e+00 e 0     0     0     0 #QU 1.000
   1523   7.783  57.477  -0.129 1 U   1.691e+07  0.000e+00 e 0     0     0     0 #QU 1.000
   1524   1.871  28.599   5.478 1 U   1.341e+07  0.000e+00 e 0     0     0     0 #QU 1.000
   1525   1.536  27.423   1.726 1 U   1.582e+08  0.000e+00 e 0     0     0     0 #QU 1.000
   1526   3.187  27.343   1.724 1 U   5.762e+07  0.000e+00 e 0     0     0     0 #QU 1.000
   1527   2.618  27.344   4.145 1 U   6.193e+07  0.000e+00 e 0     0     0     0 #QU 1.000
   1528  10.698  50.571   0.772 1 U   2.433e+07  0.000e+00 e 0     0     0     0 #QU 1.000
   1529   8.378  57.006   4.592 1 U   7.702e+07  0.000e+00 e 0     0     0     0 #QU 1.000
   1530   1.932  30.484   2.127 1 U   2.439e+08  0.000e+00 e 0     0     0     0 #QU 1.000
   1531   3.306  54.025   4.368 1 U   4.980e+07  0.000e+00 e 0     0     0     0 #QU 1.000
   1532   0.837  30.326   3.970 1 U   7.170e+07  0.000e+00 e 0     0     0     0 #QU 1.000
   1533   2.545  57.792   1.070 1 U   4.997e+07  0.000e+00 e 0     0     0     0 #QU 1.000
   1534   1.599  53.711   0.735 1 U   1.364e+08  0.000e+00 e 0     0     0     0 #QU 1.000
   1535   4.760  55.281   0.767 1 U   3.032e+07  0.000e+00 e 0     0     0     0 #QU 1.000
   1536   8.628  48.216   0.444 1 U   1.814e+07  0.000e+00 e 0     0     0     0 #QU 1.000
   1537   1.575  57.792   4.153 1 U   1.589e+08  0.000e+00 e 0     0     0     0 #QU 1.000
   1538   3.459  46.492  -0.159 1 U   3.661e+07  0.000e+00 e 0     0     0     0 #QU 1.000
   1539   8.622  54.653   4.607 1 U   5.228e+07  0.000e+00 e 0     0     0     0 #QU 1.000
   1540   3.282  56.850   4.510 1 U   2.278e+07  0.000e+00 e 0     0     0     0 #QU 1.000
   1541   4.045  38.644   3.113 1 U   2.237e+07  0.000e+00 e 0     0     0     0 #QU 1.000
   1542   8.075  58.593   4.620 1 U   2.096e+07  0.000e+00 e 0     0     0     0 #QU 1.000
   1543   8.028  58.576   4.611 1 U   2.359e+07  0.000e+00 e 0     0     0     0 #QU 1.000
   1544   9.116  50.102   0.787 1 U   5.028e+07  0.000e+00 e 0     0     0     0 #QU 1.000
   1545   7.686  32.838   3.809 1 U   1.434e+07  0.000e+00 e 0     0     0     0 #QU 1.000
   1546   0.871  55.908   3.857 1 U   2.889e+07  0.000e+00 e 0     0     0     0 #QU 1.000
   1547   4.221  57.320   1.478 1 U   6.289e+07  0.000e+00 e 0     0     0     0 #QU 1.000
   1548   4.316  57.319   1.470 1 U   3.974e+07  0.000e+00 e 0     0     0     0 #QU 1.000
   1549   0.308  28.914   3.639 1 U   4.443e+07  0.000e+00 e 0     0     0     0 #QU 1.000
   1550   4.217  50.886   1.499 1 U   3.722e+08  0.000e+00 e 0     0     0     0 #QU 1.000
   1551   4.316  34.563   1.801 1 U   4.946e+07  0.000e+00 e 0     0     0     0 #QU 1.000
   1552   4.592  57.635   5.076 1 U   4.860e+07  0.000e+00 e 0     0     0     0 #QU 1.000
   1553   8.772  38.016   2.059 1 U   1.820e+07  0.000e+00 e 0     0     0     0 #QU 1.000
   1554   1.248  54.496   0.674 1 U   2.304e+08  0.000e+00 e 0     0     0     0 #QU 1.000
   1555   7.855  54.339   4.116 1 U   2.173e+07  0.000e+00 e 0     0     0     0 #QU 1.000
   1556   7.865  54.339   4.105 1 U   1.977e+07  0.000e+00 e 0     0     0     0 #QU 1.000
   1557   4.758  46.020   4.176 1 U   3.541e+07  0.000e+00 e 0     0     0     0 #QU 1.000
   1558   8.643  54.344   0.732 1 U   1.228e+07  0.000e+00 e 0     0     0     0 #QU 1.000
   1559   3.165  50.885   0.862 1 U   4.100e+07  0.000e+00 e 0     0     0     0 #QU 1.000
   1560   6.861  38.800   3.117 1 U   2.857e+07  0.000e+00 e 0     0     0     0 #QU 1.000
   1561   4.773  34.250   3.976 1 U   8.294e+07  0.000e+00 e 0     0     0     0 #QU 1.000
   1562   0.591  31.425   2.206 1 U   3.038e+07  0.000e+00 e 0     0     0     0 #QU 1.000
   1563   7.245  36.290   2.228 1 U   3.666e+07  0.000e+00 e 0     0     0     0 #QU 1.000
   1564   3.113  31.267   1.809 1 U   3.852e+07  0.000e+00 e 0     0     0     0 #QU 1.000
   1565   4.769  42.845   7.663 1 U   3.396e+07  0.000e+00 e 0     0     0     0 #QU 1.000
   1566   4.318  27.815   1.732 1 U   5.420e+07  0.000e+00 e 0     0     0     0 #QU 1.000
   1567   2.055  50.415   3.422 1 U   1.675e+08  0.000e+00 e 0     0     0     0 #QU 1.000
   1568   2.861  55.908   1.063 1 U   3.947e+07  0.000e+00 e 0     0     0     0 #QU 1.000
   1569   7.338  48.532   1.107 1 U   5.628e+07  0.000e+00 e 0     0     0     0 #QU 1.000
   1570   8.332  55.908   4.368 1 U   2.115e+07  0.000e+00 e 0     0     0     0 #QU 1.000
   1571   7.071  53.239   0.826 1 U   8.024e+07  0.000e+00 e 0     0     0     0 #QU 1.000
   1572   3.641  50.729   3.888 1 U   1.847e+08  0.000e+00 e 0     0     0     0 #QU 1.000
   1573   4.760  40.371   2.672 1 U   3.606e+07  0.000e+00 e 0     0     0     0 #QU 1.000
   1574   8.080  51.357   1.406 1 U   2.129e+08  0.000e+00 e 0     0     0     0 #QU 1.000
   1575   0.776  55.124   5.267 1 U   3.973e+07  0.000e+00 e 0     0     0     0 #QU 1.000
   1576   1.972  32.366   2.355 1 U   3.153e+08  0.000e+00 e 0     0     0     0 #QU 1.000
   1577   1.867  32.368   2.362 1 U   2.051e+08  0.000e+00 e 0     0     0     0 #QU 1.000
   1578   4.724  49.944   0.783 1 U   3.782e+07  0.000e+00 e 0     0     0     0 #QU 1.000
   1579   4.712  28.600   5.477 1 U   5.435e+07  0.000e+00 e 0     0     0     0 #QU 1.000
   1580   4.158  31.739   1.566 1 U   4.027e+07  0.000e+00 e 0     0     0     0 #QU 1.000
   1581   2.009  33.466   2.221 1 U   2.107e+08  0.000e+00 e 0     0     0     0 #QU 1.000
   1582   1.242  55.281   0.769 1 U   2.863e+07  0.000e+00 e 0     0     0     0 #QU 1.000
   1583   4.958  50.258   3.660 1 U   1.284e+08  0.000e+00 e 0     0     0     0 #QU 1.000
   1584   1.066  30.483   2.529 1 U   1.643e+07  0.000e+00 e 0     0     0     0 #QU 1.000
   1585   3.737  53.554   1.141 1 U   6.068e+07  0.000e+00 e 0     0     0     0 #QU 1.000
   1586   2.670  53.396   4.449 1 U   7.075e+07  0.000e+00 e 0     0     0     0 #QU 1.000
   1587   1.117  46.490  -0.162 1 U   5.684e+07  0.000e+00 e 0     0     0     0 #QU 1.000
   1588   3.344  40.528   4.291 1 U   2.738e+07  0.000e+00 e 0     0     0     0 #QU 1.000
   1589   3.482  53.240   0.924 1 U   1.417e+08  0.000e+00 e 0     0     0     0 #QU 1.000
   1590   3.576  53.240   0.901 1 U   3.076e+07  0.000e+00 e 0     0     0     0 #QU 1.000
   1591   4.764  56.222   0.599 1 U   4.431e+07  0.000e+00 e 0     0     0     0 #QU 1.000
   1592   1.083  42.725   1.675 1 U   5.837e+07  0.000e+00 e 0     0     0     0 #QU 1.000
   1593   2.054  51.672   4.022 1 U   5.712e+07  0.000e+00 e 0     0     0     0 #QU 1.000
   1594   1.687  42.725   1.086 1 U   5.437e+07  0.000e+00 e 0     0     0     0 #QU 1.000
   1595   3.767  53.553   1.143 1 U   5.799e+07  0.000e+00 e 0     0     0     0 #QU 1.000
   1596   5.177  57.163   5.771 1 U   1.797e+07  0.000e+00 e 0     0     0     0 #QU 1.000
   1597   5.253  46.648   0.573 1 U   3.021e+07  0.000e+00 e 0     0     0     0 #QU 1.000
   1598   4.839  41.625   4.008 1 U   2.656e+07  0.000e+00 e 0     0     0     0 #QU 1.000
   1599   0.872  50.415   1.452 1 U   9.471e+07  0.000e+00 e 0     0     0     0 #QU 1.000
   1600   0.938  50.417   1.493 1 U   6.458e+07  0.000e+00 e 0     0     0     0 #QU 1.000
   1601   0.763  31.739   1.552 1 U   2.846e+07  0.000e+00 e 0     0     0     0 #QU 1.000
   1602   0.738  32.210   1.934 1 U   9.601e+07  0.000e+00 e 0     0     0     0 #QU 1.000
   1603   7.665  50.571   0.752 1 U   2.206e+08  0.000e+00 e 0     0     0     0 #QU 1.000
   1604   8.365  27.658   4.174 1 U   3.094e+07  0.000e+00 e 0     0     0     0 #QU 1.000
   1605   0.158  46.493  -0.161 1 U   9.945e+07  0.000e+00 e 0     0     0     0 #QU 1.000
   1606   7.711  50.570   0.771 1 U   1.289e+08  0.000e+00 e 0     0     0     0 #QU 1.000
   1607   0.753  27.500   1.646 1 U   4.193e+07  0.000e+00 e 0     0     0     0 #QU 1.000
   1608   8.603  54.967   1.038 1 U   4.254e+07  0.000e+00 e 0     0     0     0 #QU 1.000
   1609   3.740  54.339   1.579 1 U   6.911e+07  0.000e+00 e 0     0     0     0 #QU 1.000
   1610   1.845  33.936   4.106 1 U   9.075e+07  0.000e+00 e 0     0     0     0 #QU 1.000
   1611   1.722  30.169   2.077 1 U   9.191e+07  0.000e+00 e 0     0     0     0 #QU 1.000
   1612   7.122  54.339   6.805 1 U   1.725e+08  0.000e+00 e 0     0     0     0 #QU 1.000
   1613   1.575  27.658   4.174 1 U   1.374e+08  0.000e+00 e 0     0     0     0 #QU 1.000
   1614  -0.160  44.138   0.302 1 U   1.341e+08  0.000e+00 e 0     0     0     0 #QU 1.000
   1615   2.665  39.114   2.828 1 U   3.297e+08  0.000e+00 e 0     0     0     0 #QU 1.000
   1616   4.355  37.703   3.078 1 U   6.028e+07  0.000e+00 e 0     0     0     0 #QU 1.000
   1617   8.549  55.751   0.527 1 U   4.093e+07  0.000e+00 e 0     0     0     0 #QU 1.000
   1618   1.887  43.195   2.884 1 U   2.620e+07  0.000e+00 e 0     0     0     0 #QU 1.000
   1619   2.349  42.097   2.694 1 U   1.546e+08  0.000e+00 e 0     0     0     0 #QU 1.000
   1620   4.720  35.192   1.957 1 U   4.735e+07  0.000e+00 e 0     0     0     0 #QU 1.000
   1621   1.833  39.585   1.073 1 U   8.497e+07  0.000e+00 e 0     0     0     0 #QU 1.000
   1622   1.983  28.913   2.603 1 U   1.859e+07  0.000e+00 e 0     0     0     0 #QU 1.000
   1623   4.765  30.483   3.993 1 U   1.265e+08  0.000e+00 e 0     0     0     0 #QU 1.000
   1624   8.190  56.849   4.306 1 U   1.832e+07  0.000e+00 e 0     0     0     0 #QU 1.000
   1625   1.312  34.565   1.798 1 U   4.155e+07  0.000e+00 e 0     0     0     0 #QU 1.000
   1626   1.247  46.026   4.175 1 U   1.121e+07  0.000e+00 e 0     0     0     0 #QU 1.000
   1627   4.699  39.115   3.105 1 U   5.032e+07  0.000e+00 e 0     0     0     0 #QU 1.000
   1628   7.797  33.857   3.779 1 U   1.388e+07  0.000e+00 e 0     0     0     0 #QU 1.000
   1629   0.456  30.483   3.797 1 U   4.741e+07  0.000e+00 e 0     0     0     0 #QU 1.000
   1630   5.178  54.968   5.634 1 U   4.369e+07  0.000e+00 e 0     0     0     0 #QU 1.000
   1631   3.284  35.662   6.862 1 U   2.112e+07  0.000e+00 e 0     0     0     0 #QU 1.000
   1632   3.649  58.105   0.438 1 U   2.079e+07  0.000e+00 e 0     0     0     0 #QU 1.000
   1633   2.244  27.031   3.972 1 U   3.946e+07  0.000e+00 e 0     0     0     0 #QU 1.000
   1634   2.338  27.028   3.973 1 U   3.911e+07  0.000e+00 e 0     0     0     0 #QU 1.000
   1635   2.599  32.523   1.754 1 U   1.042e+08  0.000e+00 e 0     0     0     0 #QU 1.000
   1636   1.930  55.908   4.367 1 U   5.768e+07  0.000e+00 e 0     0     0     0 #QU 1.000
   1637   0.911  27.501   4.147 1 U   4.592e+07  0.000e+00 e 0     0     0     0 #QU 1.000
   1638   0.779  29.227   1.297 1 U   1.430e+07  0.000e+00 e 0     0     0     0 #QU 1.000
   1639   8.198  30.326   3.968 1 U   2.306e+07  0.000e+00 e 0     0     0     0 #QU 1.000
   1640   2.610  54.338   1.575 1 U   3.867e+07  0.000e+00 e 0     0     0     0 #QU 1.000
   1641   2.636  54.338   1.575 1 U   3.491e+07  0.000e+00 e 0     0     0     0 #QU 1.000
   1642   8.058  40.841   2.808 1 U   2.592e+07  0.000e+00 e 0     0     0     0 #QU 1.000
   1643   1.544  27.815   3.462 1 U   3.806e+07  0.000e+00 e 0     0     0     0 #QU 1.000
   1644   7.731  32.993   1.440 1 U   2.247e+07  0.000e+00 e 0     0     0     0 #QU 1.000
   1645   2.745  33.625   2.003 1 U   2.351e+07  0.000e+00 e 0     0     0     0 #QU 1.000
   1646   4.773  29.542   1.450 1 U   8.796e+07  0.000e+00 e 0     0     0     0 #QU 1.000
   1647   2.887  55.281   5.002 1 U   6.373e+07  0.000e+00 e 0     0     0     0 #QU 1.000
   1648   0.528  41.469   0.705 1 U   4.113e+07  0.000e+00 e 0     0     0     0 #QU 1.000
   1649   7.244  55.750   0.950 1 U   4.814e+07  0.000e+00 e 0     0     0     0 #QU 1.000
   1650   3.653  53.711   4.957 1 U   8.999e+07  0.000e+00 e 0     0     0     0 #QU 1.000
   1651   1.736  55.595   0.948 1 U   1.831e+08  0.000e+00 e 0     0     0     0 #QU 1.000
   1652   0.295  48.532   1.107 1 U   1.771e+08  0.000e+00 e 0     0     0     0 #QU 1.000
   1653   0.681  51.357   1.072 1 U   1.491e+08  0.000e+00 e 0     0     0     0 #QU 1.000
   1654   0.747  51.201   3.643 1 U   2.177e+07  0.000e+00 e 0     0     0     0 #QU 1.000
   1655   3.113  30.169   4.049 1 U   3.852e+07  0.000e+00 e 0     0     0     0 #QU 1.000
   1656   2.597  55.594   0.950 1 U   3.467e+07  0.000e+00 e 0     0     0     0 #QU 1.000
   1657   0.590  51.357   1.074 1 U   6.849e+07  0.000e+00 e 0     0     0     0 #QU 1.000
   1658   3.764  27.501   2.063 1 U   1.220e+08  0.000e+00 e 0     0     0     0 #QU 1.000
   1659   0.919  37.231   7.576 1 U   1.483e+07  0.000e+00 e 0     0     0     0 #QU 1.000
   1660   2.608  34.564   2.363 1 U   2.552e+08  0.000e+00 e 0     0     0     0 #QU 1.000
   1661   7.573  50.416   3.740 1 U   1.268e+07  0.000e+00 e 0     0     0     0 #QU 1.000
   1662   8.403  35.506   3.109 1 U   2.374e+07  0.000e+00 e 0     0     0     0 #QU 1.000
   1663   5.273  29.227   1.473 1 U   1.970e+07  0.000e+00 e 0     0     0     0 #QU 1.000
   1664   7.239  43.514   1.600 1 U   4.207e+07  0.000e+00 e 0     0     0     0 #QU 1.000
   1665   7.195  43.507   1.620 1 U   4.169e+07  0.000e+00 e 0     0     0     0 #QU 1.000
   1666   7.246  43.508   1.645 1 U   3.972e+07  0.000e+00 e 0     0     0     0 #QU 1.000
   1667   4.773  27.501   1.552 1 U   5.995e+07  0.000e+00 e 0     0     0     0 #QU 1.000
   1668   8.045  55.751   0.531 1 U   2.662e+07  0.000e+00 e 0     0     0     0 #QU 1.000
   1669   7.071  41.313   2.848 1 U   2.603e+07  0.000e+00 e 0     0     0     0 #QU 1.000
   1670   4.759  30.326   1.922 1 U   5.584e+07  0.000e+00 e 0     0     0     0 #QU 1.000
   1671   2.006  56.378   4.443 1 U   7.312e+07  0.000e+00 e 0     0     0     0 #QU 1.000
   1672   0.970  43.667   3.189 1 U   4.262e+07  0.000e+00 e 0     0     0     0 #QU 1.000
   1673   0.880  43.195   1.459 1 U   5.909e+07  0.000e+00 e 0     0     0     0 #QU 1.000
   1674   0.793  43.194   1.461 1 U   4.082e+07  0.000e+00 e 0     0     0     0 #QU 1.000
   1675   0.151  48.529   1.106 1 U   1.733e+08  0.000e+00 e 0     0     0     0 #QU 1.000
   1676   8.770  50.101   0.786 1 U   8.761e+07  0.000e+00 e 0     0     0     0 #QU 1.000
   1677  -0.827  32.367   1.964 1 U   2.327e+07  0.000e+00 e 0     0     0     0 #QU 1.000
   1678   4.170  30.797   2.222 1 U   4.327e+07  0.000e+00 e 0     0     0     0 #QU 1.000
   1679   7.465  35.035   6.881 1 U   -6.897e+07  0.000e+00 e 0     0     0     0 #QU 1.000
   1680   8.400  29.542   2.032 1 U   7.322e+07  0.000e+00 e 0     0     0     0 #QU 1.000
   1681   7.085  57.321   1.464 1 U   4.317e+07  0.000e+00 e 0     0     0     0 #QU 1.000
   1682   8.839  55.908   1.254 1 U   3.631e+07  0.000e+00 e 0     0     0     0 #QU 1.000
   1683   4.748  40.842   2.846 1 U   7.484e+07  0.000e+00 e 0     0     0     0 #QU 1.000
   1684   0.597  57.793   1.068 1 U   1.837e+08  0.000e+00 e 0     0     0     0 #QU 1.000
   1685   8.451  31.267   1.596 1 U   2.563e+07  0.000e+00 e 0     0     0     0 #QU 1.000
   1686   4.760  37.861   4.288 1 U   4.436e+07  0.000e+00 e 0     0     0     0 #QU 1.000
   1687   5.327  55.125   5.682 1 U   4.913e+07  0.000e+00 e 0     0     0     0 #QU 1.000
   1688   1.071  56.222   0.602 1 U   1.465e+08  0.000e+00 e 0     0     0     0 #QU 1.000
   1689   2.154  32.838   4.334 1 U   4.540e+07  0.000e+00 e 0     0     0     0 #QU 1.000
   1690   0.148  46.962   1.436 1 U   5.524e+07  0.000e+00 e 0     0     0     0 #QU 1.000
   1691   1.883  30.640   1.380 1 U   4.284e+07  0.000e+00 e 0     0     0     0 #QU 1.000
   1692   3.061  43.195   2.884 1 U   2.227e+08  0.000e+00 e 0     0     0     0 #QU 1.000
   1693   1.537  30.015   2.073 1 U   3.207e+07  0.000e+00 e 0     0     0     0 #QU 1.000
   1694   8.400  27.501   3.960 1 U   7.476e+07  0.000e+00 e 0     0     0     0 #QU 1.000
   1695   2.693  37.310   7.575 1 U   1.730e+07  0.000e+00 e 0     0     0     0 #QU 1.000
   1696   4.183  30.797   2.090 1 U   5.344e+07  0.000e+00 e 0     0     0     0 #QU 1.000
   1697   4.773  32.838   2.533 1 U   3.415e+07  0.000e+00 e 0     0     0     0 #QU 1.000
   1698   1.009  35.035   3.486 1 U   1.303e+08  0.000e+00 e 0     0     0     0 #QU 1.000
   1699   5.782  54.339   0.735 1 U   4.530e+07  0.000e+00 e 0     0     0     0 #QU 1.000
   1700   2.077  55.595   0.949 1 U   1.034e+08  0.000e+00 e 0     0     0     0 #QU 1.000
   1701   4.146  29.071   2.082 1 U   8.386e+07  0.000e+00 e 0     0     0     0 #QU 1.000
   1702   4.741  27.344   1.923 1 U   3.532e+07  0.000e+00 e 0     0     0     0 #QU 1.000
   1703   2.865  29.228   1.304 1 U   6.055e+07  0.000e+00 e 0     0     0     0 #QU 1.000
   1704   4.764  41.626   2.556 1 U   8.231e+07  0.000e+00 e 0     0     0     0 #QU 1.000
   1705   4.146  31.268   1.597 1 U   4.078e+07  0.000e+00 e 0     0     0     0 #QU 1.000
   1706   1.045  56.066   0.765 1 U   1.377e+08  0.000e+00 e 0     0     0     0 #QU 1.000
   1707   3.822  55.909   0.541 1 U   6.368e+07  0.000e+00 e 0     0     0     0 #QU 1.000
   1708   3.574  58.596   0.598 1 U   2.167e+07  0.000e+00 e 0     0     0     0 #QU 1.000
   1709   2.302  53.553   0.737 1 U   2.689e+07  0.000e+00 e 0     0     0     0 #QU 1.000
   1710   1.439  58.733   1.060 1 U   3.221e+07  0.000e+00 e 0     0     0     0 #QU 1.000
   1711   2.082  54.654   4.383 1 U   5.316e+07  0.000e+00 e 0     0     0     0 #QU 1.000
   1712   7.085  51.357   1.402 1 U   9.815e+07  0.000e+00 e 0     0     0     0 #QU 1.000
   1713   1.609  35.505   6.859 1 U   2.340e+07  0.000e+00 e 0     0     0     0 #QU 1.000
   1714   8.032  31.896   2.407 1 U   3.964e+07  0.000e+00 e 0     0     0     0 #QU 1.000
   1715   4.299  55.124   1.516 1 U   1.660e+07  0.000e+00 e 0     0     0     0 #QU 1.000
   1716   8.968  54.339   5.266 1 U   4.493e+07  0.000e+00 e 0     0     0     0 #QU 1.000
   1717   3.175  58.418   4.205 1 U   7.222e+07  0.000e+00 e 0     0     0     0 #QU 1.000
   1718   3.900  30.168   5.011 1 U   1.116e+08  0.000e+00 e 0     0     0     0 #QU 1.000
   1719   2.608  29.071   2.233 1 U   6.049e+07  0.000e+00 e 0     0     0     0 #QU 1.000
   1720   0.566  28.757   0.946 1 U   4.713e+07  0.000e+00 e 0     0     0     0 #QU 1.000
   1721   0.603  42.411   1.930 1 U   4.180e+07  0.000e+00 e 0     0     0     0 #QU 1.000
   1722   2.018  33.308   2.751 1 U   -1.646e+07  0.000e+00 e 0     0     0     0 #QU 1.000
   1723   0.911  52.299   1.341 1 U   1.767e+08  0.000e+00 e 0     0     0     0 #QU 1.000
   1724   4.122  54.496   0.670 1 U   8.537e+07  0.000e+00 e 0     0     0     0 #QU 1.000
   1725   0.939  50.258   4.016 1 U   6.806e+07  0.000e+00 e 0     0     0     0 #QU 1.000
   1726   1.069  56.221   3.741 1 U   8.231e+07  0.000e+00 e 0     0     0     0 #QU 1.000
   1727   0.606  42.332   1.352 1 U   5.402e+07  0.000e+00 e 0     0     0     0 #QU 1.000
   1728   1.061  50.254   4.012 1 U   4.774e+07  0.000e+00 e 0     0     0     0 #QU 1.000
   1729   4.089  55.908   3.857 1 U   2.952e+07  0.000e+00 e 0     0     0     0 #QU 1.000
   1730   5.769  32.367   6.323 1 U   1.914e+07  0.000e+00 e 0     0     0     0 #QU 1.000
   1731   4.343  29.385   2.274 1 U   4.065e+07  0.000e+00 e 0     0     0     0 #QU 1.000
   1732   3.912  46.962   3.827 1 U   1.550e+08  0.000e+00 e 0     0     0     0 #QU 1.000
   1733   7.208  55.594   0.517 1 U   9.931e+07  0.000e+00 e 0     0     0     0 #QU 1.000
   1734   9.533  58.104   4.231 1 U   2.633e+07  0.000e+00 e 0     0     0     0 #QU 1.000
   1735   4.199  55.905   3.860 1 U   2.585e+07  0.000e+00 e 0     0     0     0 #QU 1.000
   1736   3.532  32.367   2.353 1 U   2.296e+07  0.000e+00 e 0     0     0     0 #QU 1.000
   1737   1.949  57.793   1.066 1 U   8.238e+07  0.000e+00 e 0     0     0     0 #QU 1.000
   1738   6.896  48.532   1.105 1 U   3.371e+07  0.000e+00 e 0     0     0     0 #QU 1.000
   1739   4.060  32.524   1.879 1 U   2.049e+08  0.000e+00 e 0     0     0     0 #QU 1.000
   1740   5.273  35.348   1.664 1 U   2.070e+07  0.000e+00 e 0     0     0     0 #QU 1.000
   1741   8.030  35.035   3.489 1 U   2.222e+07  0.000e+00 e 0     0     0     0 #QU 1.000
   1742   2.219  32.367   1.268 1 U   2.312e+07  0.000e+00 e 0     0     0     0 #QU 1.000
   1743   9.115  56.406   0.841 1 U   1.974e+07  0.000e+00 e 0     0     0     0 #QU 1.000
   1744   0.305  28.600   1.453 1 U   5.741e+07  0.000e+00 e 0     0     0     0 #QU 1.000
   1745   9.205  56.381   0.841 1 U   1.965e+07  0.000e+00 e 0     0     0     0 #QU 1.000
   1746   4.783  55.123   1.517 1 U   2.323e+08  0.000e+00 e 0     0     0     0 #QU 1.000
   1747   1.242  32.839   3.810 1 U   7.703e+07  0.000e+00 e 0     0     0     0 #QU 1.000
   1748   0.155  27.187   1.547 1 U   6.537e+07  0.000e+00 e 0     0     0     0 #QU 1.000
   1749   8.771  54.496   5.320 1 U   6.450e+07  0.000e+00 e 0     0     0     0 #QU 1.000
   1750   1.882  58.105   4.055 1 U   1.848e+08  0.000e+00 e 0     0     0     0 #QU 1.000
   1751   1.585  52.456   0.777 1 U   1.442e+08  0.000e+00 e 0     0     0     0 #QU 1.000
   1752   1.727  52.456   0.777 1 U   1.038e+08  0.000e+00 e 0     0     0     0 #QU 1.000
   1753   1.439  58.106   4.055 1 U   6.793e+07  0.000e+00 e 0     0     0     0 #QU 1.000
   1754   7.858  58.105   4.219 1 U   2.760e+07  0.000e+00 e 0     0     0     0 #QU 1.000
   1755   8.627  52.457   0.617 1 U   2.352e+07  0.000e+00 e 0     0     0     0 #QU 1.000
   1756   7.517  57.634   5.082 1 U   5.590e+07  0.000e+00 e 0     0     0     0 #QU 1.000
   1757  -0.603  46.492  -0.160 1 U   8.588e+07  0.000e+00 e 0     0     0     0 #QU 1.000
   1758   7.542  58.577   3.891 1 U   3.209e+07  0.000e+00 e 0     0     0     0 #QU 1.000
   1759   1.982  28.288   2.325 1 U   8.358e+07  0.000e+00 e 0     0     0     0 #QU 1.000
   1760   3.231  41.627   2.903 1 U   2.485e+08  0.000e+00 e 0     0     0     0 #QU 1.000
   1761   7.319  28.600   1.447 1 U   2.922e+07  0.000e+00 e 0     0     0     0 #QU 1.000
   1762   4.625  55.437   0.252 1 U   3.813e+07  0.000e+00 e 0     0     0     0 #QU 1.000
   1763   0.738  35.506   3.112 1 U   4.281e+07  0.000e+00 e 0     0     0     0 #QU 1.000
   1764   0.577  57.951   0.916 1 U   9.365e+07  0.000e+00 e 0     0     0     0 #QU 1.000
   1765   7.345  51.043   1.501 1 U   6.125e+07  0.000e+00 e 0     0     0     0 #QU 1.000
   1766   7.528  50.729   1.586 1 U   2.878e+08  0.000e+00 e 0     0     0     0 #QU 1.000
   1767   7.565  40.371   2.979 1 U   4.411e+07  0.000e+00 e 0     0     0     0 #QU 1.000
   1768   0.518  31.896   2.408 1 U   3.664e+07  0.000e+00 e 0     0     0     0 #QU 1.000
   1769   1.427  57.949   3.901 1 U   6.158e+07  0.000e+00 e 0     0     0     0 #QU 1.000
   1770   8.045  31.895   2.747 1 U   5.057e+07  0.000e+00 e 0     0     0     0 #QU 1.000
   1771   5.623  53.711   0.731 1 U   1.926e+07  0.000e+00 e 0     0     0     0 #QU 1.000
   1772   2.473  57.007   4.591 1 U   2.387e+07  0.000e+00 e 0     0     0     0 #QU 1.000
   1773   0.601  58.262   0.872 1 U   2.156e+08  0.000e+00 e 0     0     0     0 #QU 1.000
   1774   6.878  43.353   1.623 1 U   2.540e+07  0.000e+00 e 0     0     0     0 #QU 1.000
   1775   1.047  29.229   1.304 1 U   2.722e+07  0.000e+00 e 0     0     0     0 #QU 1.000
   1776   2.667  40.215   3.100 1 U   1.160e+08  0.000e+00 e 0     0     0     0 #QU 1.000
   1777   7.564  55.907   1.251 1 U   4.211e+07  0.000e+00 e 0     0     0     0 #QU 1.000
   1778   7.240  43.510   3.810 1 U   4.447e+07  0.000e+00 e 0     0     0     0 #QU 1.000
   1779   4.238  50.258   1.590 1 U   3.782e+08  0.000e+00 e 0     0     0     0 #QU 1.000
   1780   1.930  50.102   3.657 1 U   1.033e+08  0.000e+00 e 0     0     0     0 #QU 1.000
   1781   1.058  58.576   1.634 1 U   3.788e+07  0.000e+00 e 0     0     0     0 #QU 1.000
   1782   5.275  57.478   1.291 1 U   2.533e+07  0.000e+00 e 0     0     0     0 #QU 1.000
   1783   0.553  56.692   4.041 1 U   5.766e+07  0.000e+00 e 0     0     0     0 #QU 1.000
   1784   3.542  58.576   2.124 1 U   5.775e+07  0.000e+00 e 0     0     0     0 #QU 1.000
   1785   8.821  39.743   2.630 1 U   3.488e+07  0.000e+00 e 0     0     0     0 #QU 1.000
   1786   1.624  58.105   4.058 1 U   7.304e+07  0.000e+00 e 0     0     0     0 #QU 1.000
   1787   3.525  58.576   2.126 1 U   6.194e+07  0.000e+00 e 0     0     0     0 #QU 1.000
   1788   1.905  27.815   3.462 1 U   2.827e+07  0.000e+00 e 0     0     0     0 #QU 1.000
   1789   3.799  44.137   0.302 1 U   3.856e+07  0.000e+00 e 0     0     0     0 #QU 1.000
   1790   6.675  48.689   1.583 1 U   3.241e+07  0.000e+00 e 0     0     0     0 #QU 1.000
   1791   0.527  31.896   2.748 1 U   2.584e+07  0.000e+00 e 0     0     0     0 #QU 1.000
   1792   0.849  27.031   1.918 1 U   6.996e+07  0.000e+00 e 0     0     0     0 #QU 1.000
   1793   2.154  56.693   4.041 1 U   2.255e+07  0.000e+00 e 0     0     0     0 #QU 1.000
   1794   1.501  54.653   4.194 1 U   1.654e+08  0.000e+00 e 0     0     0     0 #QU 1.000
   1795  -0.611  27.815   3.463 1 U   2.532e+07  0.000e+00 e 0     0     0     0 #QU 1.000
   1796   1.072  27.971   3.810 1 U   2.228e+07  0.000e+00 e 0     0     0     0 #QU 1.000
   1797   7.258  40.842   2.866 1 U   4.838e+07  0.000e+00 e 0     0     0     0 #QU 1.000
   1798   2.379  32.681   1.882 1 U   2.417e+08  0.000e+00 e 0     0     0     0 #QU 1.000
   1799   3.974  53.241   0.827 1 U   1.141e+08  0.000e+00 e 0     0     0     0 #QU 1.000
   1800   3.715  28.286   2.138 1 U   4.340e+07  0.000e+00 e 0     0     0     0 #QU 1.000
   1801   0.748  55.124   1.516 1 U   3.096e+08  0.000e+00 e 0     0     0     0 #QU 1.000
   1802   0.845  54.338   1.576 1 U   1.431e+08  0.000e+00 e 0     0     0     0 #QU 1.000
   1803   4.563  51.200   3.647 1 U   6.471e+07  0.000e+00 e 0     0     0     0 #QU 1.000
   1804   2.744  33.464   2.222 1 U   5.271e+07  0.000e+00 e 0     0     0     0 #QU 1.000
   1805   8.473  30.483   3.272 1 U   1.493e+07  0.000e+00 e 0     0     0     0 #QU 1.000
   1806   3.804  57.949   0.916 1 U   6.205e+07  0.000e+00 e 0     0     0     0 #QU 1.000
   1807   2.866  32.839   2.530 1 U   7.246e+07  0.000e+00 e 0     0     0     0 #QU 1.000
   1808   8.114  27.814   3.461 1 U   1.619e+07  0.000e+00 e 0     0     0     0 #QU 1.000
   1809   2.387  30.169   5.011 1 U   7.776e+07  0.000e+00 e 0     0     0     0 #QU 1.000
   1810   8.891  56.378   0.839 1 U   2.511e+07  0.000e+00 e 0     0     0     0 #QU 1.000
   1811   2.202  31.581   3.748 1 U   1.158e+08  0.000e+00 e 0     0     0     0 #QU 1.000
   1812   4.028  51.357   1.072 1 U   2.423e+08  0.000e+00 e 0     0     0     0 #QU 1.000
   1813   1.290  55.124   5.267 1 U   7.155e+07  0.000e+00 e 0     0     0     0 #QU 1.000
   1814   6.874  41.783   2.774 1 U   2.352e+07  0.000e+00 e 0     0     0     0 #QU 1.000
   1815   9.385  57.163   5.171 1 U   4.452e+07  0.000e+00 e 0     0     0     0 #QU 1.000
   1816   1.786  50.729   3.651 1 U   4.902e+07  0.000e+00 e 0     0     0     0 #QU 1.000
   1817   1.892  50.727   3.647 1 U   3.168e+07  0.000e+00 e 0     0     0     0 #QU 1.000
   1818   3.752  31.110   2.202 1 U   9.486e+07  0.000e+00 e 0     0     0     0 #QU 1.000
   1819   4.763  53.554   1.227 1 U   1.384e+08  0.000e+00 e 0     0     0     0 #QU 1.000
   1820   0.746  51.199   3.338 1 U   2.930e+07  0.000e+00 e 0     0     0     0 #QU 1.000
   1821   0.911  57.478  -0.130 1 U   1.558e+08  0.000e+00 e 0     0     0     0 #QU 1.000
   1822   4.576  51.200   3.343 1 U   5.727e+07  0.000e+00 e 0     0     0     0 #QU 1.000
   1823   2.251  37.704   2.399 1 U   3.292e+08  0.000e+00 e 0     0     0     0 #QU 1.000
   1824   3.919  33.151   1.810 1 U   2.112e+08  0.000e+00 e 0     0     0     0 #QU 1.000
   1825   4.588  29.384   2.414 1 U   7.819e+07  0.000e+00 e 0     0     0     0 #QU 1.000
   1826   5.275  35.348   1.290 1 U   2.084e+07  0.000e+00 e 0     0     0     0 #QU 1.000
   1827   4.764  42.725   3.171 1 U   1.241e+08  0.000e+00 e 0     0     0     0 #QU 1.000
   1828   1.452  55.281   0.769 1 U   5.497e+07  0.000e+00 e 0     0     0     0 #QU 1.000
   1829   1.808  57.635   4.143 1 U   6.524e+07  0.000e+00 e 0     0     0     0 #QU 1.000
   1830   4.073  57.478  -0.126 1 U   2.298e+07  0.000e+00 e 0     0     0     0 #QU 1.000
   1831   8.673  30.325   3.278 1 U   3.236e+07  0.000e+00 e 0     0     0     0 #QU 1.000
   1832   2.824  54.809   4.506 1 U   6.373e+07  0.000e+00 e 0     0     0     0 #QU 1.000
   1833   7.245  40.685   2.516 1 U   2.672e+07  0.000e+00 e 0     0     0     0 #QU 1.000
   1834   0.604  39.586   1.078 1 U   3.175e+07  0.000e+00 e 0     0     0     0 #QU 1.000
   1835   5.770  33.621   2.967 1 U   2.767e+07  0.000e+00 e 0     0     0     0 #QU 1.000
   1836   0.898  32.994   1.446 1 U   3.344e+07  0.000e+00 e 0     0     0     0 #QU 1.000
   1837   3.744  42.410   1.930 1 U   1.850e+07  0.000e+00 e 0     0     0     0 #QU 1.000
   1838   8.033  33.465   2.012 1 U   5.693e+07  0.000e+00 e 0     0     0     0 #QU 1.000
   1839   1.045  50.415   3.938 1 U   5.853e+07  0.000e+00 e 0     0     0     0 #QU 1.000
   1840   2.401  37.703   2.243 1 U   2.417e+08  0.000e+00 e 0     0     0     0 #QU 1.000
   1841   7.085  54.810   4.031 1 U   3.896e+07  0.000e+00 e 0     0     0     0 #QU 1.000
   1842   0.776  36.446   1.575 1 U   1.429e+08  0.000e+00 e 0     0     0     0 #QU 1.000
   1843   4.170  37.703   2.244 1 U   3.915e+07  0.000e+00 e 0     0     0     0 #QU 1.000
   1844   4.371  50.258   4.014 1 U   8.476e+07  0.000e+00 e 0     0     0     0 #QU 1.000
   1845   1.434  58.575   1.690 1 U   1.018e+08  0.000e+00 e 0     0     0     0 #QU 1.000
   1846   1.389  58.576   1.647 1 U   4.430e+07  0.000e+00 e 0     0     0     0 #QU 1.000
   1847   6.728  54.025   6.412 1 U   4.794e+07  0.000e+00 e 0     0     0     0 #QU 1.000
   1848   0.431  51.200   3.643 1 U   2.727e+07  0.000e+00 e 0     0     0     0 #QU 1.000
   1849   5.008  50.728   3.891 1 U   1.101e+08  0.000e+00 e 0     0     0     0 #QU 1.000
   1850   4.119  51.201   1.406 1 U   2.245e+08  0.000e+00 e 0     0     0     0 #QU 1.000
   1851   4.168  54.025   1.249 1 U   1.066e+08  0.000e+00 e 0     0     0     0 #QU 1.000
   1852   2.053  31.897   2.748 1 U   7.039e+07  0.000e+00 e 0     0     0     0 #QU 1.000
   1853   2.719  39.272   2.549 1 U   4.079e+08  0.000e+00 e 0     0     0     0 #QU 1.000
   1854   7.542  55.751   0.535 1 U   3.753e+07  0.000e+00 e 0     0     0     0 #QU 1.000
   1855   4.650  32.681   2.383 1 U   9.247e+07  0.000e+00 e 0     0     0     0 #QU 1.000
   1856   3.286  53.318   0.898 1 U   4.215e+07  0.000e+00 e 0     0     0     0 #QU 1.000
   1857   4.220  33.935   1.978 1 U   7.927e+07  0.000e+00 e 0     0     0     0 #QU 1.000
   1858   0.591  40.528   4.290 1 U   5.470e+07  0.000e+00 e 0     0     0     0 #QU 1.000
   1859   3.997  41.783   2.773 1 U   8.716e+07  0.000e+00 e 0     0     0     0 #QU 1.000
   1860   1.034  41.626   4.004 1 U   4.231e+07  0.000e+00 e 0     0     0     0 #QU 1.000
   1861   4.699  34.250   1.954 1 U   4.279e+07  0.000e+00 e 0     0     0     0 #QU 1.000
   1862   3.106  53.397   4.451 1 U   7.491e+07  0.000e+00 e 0     0     0     0 #QU 1.000
   1863   6.308  55.907   1.251 1 U   3.728e+07  0.000e+00 e 0     0     0     0 #QU 1.000
   1864   7.243  34.563   2.359 1 U   2.402e+07  0.000e+00 e 0     0     0     0 #QU 1.000
   1865   8.554  57.478  -0.127 1 U   2.598e+07  0.000e+00 e 0     0     0     0 #QU 1.000
   1866   8.037  28.913   2.605 1 U   1.730e+07  0.000e+00 e 0     0     0     0 #QU 1.000
   1867   4.192  54.339   1.575 1 U   1.794e+07  0.000e+00 e 0     0     0     0 #QU 1.000
   1868   3.086  37.388   7.125 1 U   6.841e+07  0.000e+00 e 0     0     0     0 #QU 1.000
   1869   7.348  55.907   1.251 1 U   2.442e+07  0.000e+00 e 0     0     0     0 #QU 1.000
   1870   1.036  54.967   5.628 1 U   2.262e+07  0.000e+00 e 0     0     0     0 #QU 1.000
   1871   1.058  27.501   1.654 1 U   1.474e+08  0.000e+00 e 0     0     0     0 #QU 1.000
   1872  -0.157  48.529   1.107 1 U   1.460e+08  0.000e+00 e 0     0     0     0 #QU 1.000
   1873   0.975  29.855   4.620 1 U   5.524e+07  0.000e+00 e 0     0     0     0 #QU 1.000
   1874   1.796  27.815   4.174 1 U   6.780e+07  0.000e+00 e 0     0     0     0 #QU 1.000
   1875   3.266  57.478  -0.127 1 U   2.549e+07  0.000e+00 e 0     0     0     0 #QU 1.000
   1876   1.071  29.385   3.579 1 U   4.082e+07  0.000e+00 e 0     0     0     0 #QU 1.000
   1877   2.001  30.640   4.531 1 U   4.384e+07  0.000e+00 e 0     0     0     0 #QU 1.000
   1878   5.005  30.953   2.376 1 U   5.180e+07  0.000e+00 e 0     0     0     0 #QU 1.000
   1879   0.971  40.842   2.808 1 U   4.674e+07  0.000e+00 e 0     0     0     0 #QU 1.000
   1880   8.474  29.384   1.903 1 U   2.857e+07  0.000e+00 e 0     0     0     0 #QU 1.000
   1881   7.072  50.887   1.501 1 U   4.659e+07  0.000e+00 e 0     0     0     0 #QU 1.000
   1882   4.635  57.949   0.914 1 U   8.709e+07  0.000e+00 e 0     0     0     0 #QU 1.000
   1883   4.760  46.962   3.823 1 U   5.602e+07  0.000e+00 e 0     0     0     0 #QU 1.000
   1884   8.406  54.967   1.025 1 U   1.516e+08  0.000e+00 e 0     0     0     0 #QU 1.000
   1885   3.740  28.286   2.145 1 U   4.314e+07  0.000e+00 e 0     0     0     0 #QU 1.000
   1886   6.881  58.733   0.147 1 U   1.646e+07  0.000e+00 e 0     0     0     0 #QU 1.000
   1887   3.718  30.326   3.274 1 U   4.844e+07  0.000e+00 e 0     0     0     0 #QU 1.000
   1888   2.888  26.874   1.431 1 U   1.788e+07  0.000e+00 e 0     0     0     0 #QU 1.000
   1889   7.086  56.222   3.741 1 U   1.378e+07  0.000e+00 e 0     0     0     0 #QU 1.000
   1890   7.247  57.163   5.770 1 U   2.833e+07  0.000e+00 e 0     0     0     0 #QU 1.000
   1891   2.127  55.908   4.368 1 U   7.285e+07  0.000e+00 e 0     0     0     0 #QU 1.000
   1892   3.653  50.101   3.312 1 U   2.323e+08  0.000e+00 e 0     0     0     0 #QU 1.000
   1893   3.580  32.366   1.629 1 U   2.697e+07  0.000e+00 e 0     0     0     0 #QU 1.000
   1894   4.318  34.564   1.713 1 U   4.069e+07  0.000e+00 e 0     0     0     0 #QU 1.000
   1895   3.652  30.169   5.011 1 U   8.224e+07  0.000e+00 e 0     0     0     0 #QU 1.000
   1896   1.378  58.262   0.871 1 U   2.976e+08  0.000e+00 e 0     0     0     0 #QU 1.000
   1897   7.490  28.129   3.809 1 U   4.181e+07  0.000e+00 e 0     0     0     0 #QU 1.000
   1898   5.624  58.263   5.186 1 U   4.374e+07  0.000e+00 e 0     0     0     0 #QU 1.000
   1899   4.013  46.022   4.176 1 U   1.646e+08  0.000e+00 e 0     0     0     0 #QU 1.000
   1900   7.342  44.137   0.302 1 U   5.408e+07  0.000e+00 e 0     0     0     0 #QU 1.000
   1901   1.510  57.479   3.932 1 U   6.600e+07  0.000e+00 e 0     0     0     0 #QU 1.000
   1902  -0.162  37.545   0.479 1 U   2.756e+07  0.000e+00 e 0     0     0     0 #QU 1.000
   1903   2.813  54.025   5.294 1 U   5.705e+07  0.000e+00 e 0     0     0     0 #QU 1.000
   1904   2.841  58.106   4.231 1 U   7.843e+07  0.000e+00 e 0     0     0     0 #QU 1.000
   1905   2.931  29.541   1.654 1 U   1.637e+08  0.000e+00 e 0     0     0     0 #QU 1.000
   1906   2.893  29.539   1.628 1 U   1.916e+08  0.000e+00 e 0     0     0     0 #QU 1.000
   1907   2.974  29.537   1.671 1 U   7.108e+07  0.000e+00 e 0     0     0     0 #QU 1.000
   1908   2.104  55.124   5.417 1 U   5.565e+07  0.000e+00 e 0     0     0     0 #QU 1.000
   1909   7.356  55.123   1.518 1 U   4.866e+07  0.000e+00 e 0     0     0     0 #QU 1.000
   1910   7.272  55.124   1.521 1 U   1.076e+08  0.000e+00 e 0     0     0     0 #QU 1.000
   1911   9.250  55.124   5.270 1 U   5.726e+07  0.000e+00 e 0     0     0     0 #QU 1.000
   1912   4.147  34.563   2.361 1 U   5.994e+07  0.000e+00 e 0     0     0     0 #QU 1.000
   1913   5.006  51.199   2.120 1 U   9.781e+07  0.000e+00 e 0     0     0     0 #QU 1.000
   1914   1.070  41.627   3.226 1 U   2.990e+07  0.000e+00 e 0     0     0     0 #QU 1.000
   1915   7.688  30.169   3.170 1 U   2.289e+07  0.000e+00 e 0     0     0     0 #QU 1.000
   1916   2.214  53.397   1.137 1 U   4.503e+07  0.000e+00 e 0     0     0     0 #QU 1.000
   1917   2.239  27.658   4.160 1 U   1.754e+08  0.000e+00 e 0     0     0     0 #QU 1.000
   1918   3.248  43.353   2.996 1 U   1.698e+08  0.000e+00 e 0     0     0     0 #QU 1.000
   1919   0.576  54.026   1.251 1 U   7.227e+07  0.000e+00 e 0     0     0     0 #QU 1.000
   1920   8.082  37.545   0.479 1 U   2.231e+07  0.000e+00 e 0     0     0     0 #QU 1.000
   1921   1.587  37.703   2.248 1 U   5.985e+07  0.000e+00 e 0     0     0     0 #QU 1.000
   1922   0.848  58.733   1.914 1 U   3.810e+07  0.000e+00 e 0     0     0     0 #QU 1.000
   1923   4.762  39.585   1.828 1 U   2.037e+07  0.000e+00 e 0     0     0     0 #QU 1.000
   1924   0.705  33.778   2.963 1 U   2.415e+07  0.000e+00 e 0     0     0     0 #QU 1.000
   1925   4.021  50.259   3.299 1 U   1.144e+08  0.000e+00 e 0     0     0     0 #QU 1.000
   1926   3.088  43.981   4.546 1 U   1.193e+08  0.000e+00 e 0     0     0     0 #QU 1.000
   1927   7.085  57.164   1.457 1 U   4.426e+07  0.000e+00 e 0     0     0     0 #QU 1.000
   1928   2.903  38.488   2.744 1 U   4.063e+08  0.000e+00 e 0     0     0     0 #QU 1.000
   1929   7.878  27.973   3.808 1 U   2.395e+07  0.000e+00 e 0     0     0     0 #QU 1.000
   1930   4.349  37.389   7.127 1 U   2.946e+07  0.000e+00 e 0     0     0     0 #QU 1.000
   1931   2.228  36.760   7.247 1 U   1.634e+07  0.000e+00 e 0     0     0     0 #QU 1.000
   1932   3.814  58.262   1.348 1 U   6.153e+07  0.000e+00 e 0     0     0     0 #QU 1.000
   1933   1.831  48.061   0.445 1 U   1.321e+08  0.000e+00 e 0     0     0     0 #QU 1.000
   1934   1.734  42.724   3.171 1 U   1.837e+08  0.000e+00 e 0     0     0     0 #QU 1.000
   1935   2.005  58.733   3.981 1 U   8.634e+07  0.000e+00 e 0     0     0     0 #QU 1.000
   1936   3.532  57.006   5.771 1 U   2.919e+07  0.000e+00 e 0     0     0     0 #QU 1.000
   1937   2.005  26.874   3.981 1 U   1.202e+08  0.000e+00 e 0     0     0     0 #QU 1.000
   1938   5.178  36.447   1.577 1 U   3.416e+07  0.000e+00 e 0     0     0     0 #QU 1.000
   1939   7.093  54.495   0.676 1 U   5.012e+07  0.000e+00 e 0     0     0     0 #QU 1.000
   1940   0.872  56.224   0.603 1 U   2.854e+08  0.000e+00 e 0     0     0     0 #QU 1.000
   1941   2.352  37.074   7.575 1 U   1.120e+07  0.000e+00 e 0     0     0     0 #QU 1.000
   1942   8.474  27.815   3.462 1 U   2.746e+07  0.000e+00 e 0     0     0     0 #QU 1.000
   1943   4.046  38.643   3.279 1 U   3.268e+07  0.000e+00 e 0     0     0     0 #QU 1.000
   1944   1.071  53.082   4.230 1 U   6.860e+07  0.000e+00 e 0     0     0     0 #QU 1.000
   1945   3.112  54.339   0.731 1 U   5.664e+07  0.000e+00 e 0     0     0     0 #QU 1.000
   1946   1.955  52.456   0.773 1 U   5.029e+07  0.000e+00 e 0     0     0     0 #QU 1.000
   1947   1.607  38.644   3.278 1 U   2.138e+07  0.000e+00 e 0     0     0     0 #QU 1.000
   1948   2.120  31.746   3.983 1 U   2.960e+07  0.000e+00 e 0     0     0     0 #QU 1.000
   1949   2.144  31.753   4.015 1 U   1.748e+07  0.000e+00 e 0     0     0     0 #QU 1.000
   1950   2.091  27.501   3.956 1 U   1.614e+08  0.000e+00 e 0     0     0     0 #QU 1.000
   1951   2.882  58.579   1.682 1 U   2.232e+07  0.000e+00 e 0     0     0     0 #QU 1.000
   1952   8.449  31.267   1.808 1 U   2.612e+07  0.000e+00 e 0     0     0     0 #QU 1.000
   1953   1.364  33.936   4.103 1 U   3.283e+07  0.000e+00 e 0     0     0     0 #QU 1.000
   1954   4.773  43.353   3.241 1 U   1.286e+08  0.000e+00 e 0     0     0     0 #QU 1.000
   1955   3.272  30.326   3.711 1 U   4.418e+07  0.000e+00 e 0     0     0     0 #QU 1.000
   1956   2.264  57.792   3.935 1 U   1.356e+08  0.000e+00 e 0     0     0     0 #QU 1.000
   1957   2.933  57.475   1.307 1 U   4.231e+07  0.000e+00 e 0     0     0     0 #QU 1.000
   1958   6.858  52.767   1.619 1 U   1.389e+08  0.000e+00 e 0     0     0     0 #QU 1.000
   1959   8.668  27.344   4.144 1 U   1.904e+07  0.000e+00 e 0     0     0     0 #QU 1.000
   1960   4.760  27.815   3.824 1 U   7.925e+07  0.000e+00 e 0     0     0     0 #QU 1.000
   1961   4.748  57.478   1.293 1 U   2.718e+07  0.000e+00 e 0     0     0     0 #QU 1.000
   1962   5.005  50.415   3.421 1 U   1.151e+08  0.000e+00 e 0     0     0     0 #QU 1.000
   1963   2.866  57.476   1.289 1 U   5.049e+07  0.000e+00 e 0     0     0     0 #QU 1.000
   1964   0.935  27.344   4.147 1 U   4.621e+07  0.000e+00 e 0     0     0     0 #QU 1.000
   1965   7.793  53.240   0.889 1 U   3.678e+07  0.000e+00 e 0     0     0     0 #QU 1.000
   1966   4.379  30.326   2.124 1 U   6.166e+07  0.000e+00 e 0     0     0     0 #QU 1.000
   1967   4.807  46.958   1.434 1 U   2.817e+07  0.000e+00 e 0     0     0     0 #QU 1.000
   1968   4.853  46.957   1.459 1 U   2.753e+07  0.000e+00 e 0     0     0     0 #QU 1.000
   1969   7.711  30.168   3.012 1 U   2.693e+07  0.000e+00 e 0     0     0     0 #QU 1.000
   1970   0.964  43.666   3.273 1 U   3.881e+07  0.000e+00 e 0     0     0     0 #QU 1.000
   1971   4.292  55.907   1.252 1 U   1.231e+08  0.000e+00 e 0     0     0     0 #QU 1.000
   1972   0.976  43.196   2.547 1 U   1.988e+07  0.000e+00 e 0     0     0     0 #QU 1.000
   1973   4.840  46.965   1.416 1 U   2.845e+07  0.000e+00 e 0     0     0     0 #QU 1.000
   1974   4.688  38.487   2.896 1 U   7.739e+07  0.000e+00 e 0     0     0     0 #QU 1.000
   1975  10.691  39.114   1.535 1 U   1.712e+07  0.000e+00 e 0     0     0     0 #QU 1.000
   1976   3.112  55.752   1.077 1 U   1.395e+08  0.000e+00 e 0     0     0     0 #QU 1.000
   1977   4.724  56.536   1.368 1 U   4.753e+07  0.000e+00 e 0     0     0     0 #QU 1.000
   1978   8.504  54.025   1.249 1 U   5.349e+07  0.000e+00 e 0     0     0     0 #QU 1.000
   1979   4.775  38.487   2.900 1 U   4.778e+07  0.000e+00 e 0     0     0     0 #QU 1.000
   1980   2.129  30.326   1.923 1 U   2.476e+08  0.000e+00 e 0     0     0     0 #QU 0.999
   1981   2.362  51.200   2.120 1 U   2.809e+07  0.000e+00 e 0     0     0     0 #QU 0.999
   1982   6.887  46.649   0.575 1 U   2.142e+07  0.000e+00 e 0     0     0     0 #QU 0.999
   1983   6.987  46.629   0.576 1 U   1.615e+07  0.000e+00 e 0     0     0     0 #QU 0.999
   1984   3.949  50.414   3.727 1 U   1.530e+08  0.000e+00 e 0     0     0     0 #QU 0.999
   1985   7.097  54.967   1.040 1 U   9.985e+07  0.000e+00 e 0     0     0     0 #QU 0.999
   1986   4.008  42.592   1.087 1 U   7.504e+06  0.000e+00 e 0     0     0     0 #QU 0.999
   1987   6.537  32.366   1.901 1 U   1.256e+07  0.000e+00 e 0     0     0     0 #QU 0.999
   1988   8.009  26.873   3.980 1 U   0.000e+00  0.000e+00 e 0     0     0     0 #QU 0.999
   1989   2.296  51.199   2.106 1 U   1.865e+07  0.000e+00 e 0     0     0     0 #QU 0.999
   1990   4.956  36.603   2.244 1 U   4.375e+07  0.000e+00 e 0     0     0     0 #QU 0.999
   1991   4.175  32.837   3.809 1 U   2.010e+07  0.000e+00 e 0     0     0     0 #QU 0.999
   1992   2.889  35.820   1.802 1 U   2.382e+07  0.000e+00 e 0     0     0     0 #QU 0.999
   1993   6.858  52.459   0.613 1 U   1.042e+07  0.000e+00 e 0     0     0     0 #QU 0.999
   1994   8.006  58.733   3.979 1 U   3.727e+07  0.000e+00 e 0     0     0     0 #QU 0.999
   1995   7.413  37.311   7.575 1 U   3.465e+07  0.000e+00 e 0     0     0     0 #QU 0.999
   1996   8.445  58.616   1.428 1 U   8.792e+06  0.000e+00 e 0     0     0     0 #QU 0.999
   1997   8.474  58.642   1.425 1 U   9.619e+06  0.000e+00 e 0     0     0     0 #QU 0.999
   1998   4.249  40.689   3.256 1 U   9.389e+06  0.000e+00 e 0     0     0     0 #QU 0.999
   1999   3.973  31.112   1.909 1 U   1.839e+07  0.000e+00 e 0     0     0     0 #QU 0.999
   2000  10.472  56.378   0.841 1 U   2.067e+07  0.000e+00 e 0     0     0     0 #QU 0.999
   2001   4.279  39.427   2.851 1 U   3.382e+07  0.000e+00 e 0     0     0     0 #QU 0.999
   2002   4.756  31.110   1.920 1 U   1.612e+07  0.000e+00 e 0     0     0     0 #QU 0.999
   2003   3.558  41.469   1.594 1 U   1.606e+07  0.000e+00 e 0     0     0     0 #QU 0.999
   2004   2.338  30.326   1.927 1 U   7.892e+07  0.000e+00 e 0     0     0     0 #QU 0.999
   2005   5.183  31.740   1.961 1 U   1.925e+07  0.000e+00 e 0     0     0     0 #QU 0.999
   2006   7.192  36.603   2.823 1 U   1.180e+07  0.000e+00 e 0     0     0     0 #QU 0.999
   2007   1.071  26.875   1.450 1 U   5.000e+07  0.000e+00 e 0     0     0     0 #QU 0.999
   2008   3.798  29.463   1.555 1 U   1.410e+07  0.000e+00 e 0     0     0     0 #QU 0.999
   2009   7.545  29.228   1.304 1 U   1.354e+07  0.000e+00 e 0     0     0     0 #QU 0.999
   2010   8.772  26.874   5.252 1 U   1.477e+07  0.000e+00 e 0     0     0     0 #QU 0.999
   2011   4.171  39.424   2.852 1 U   4.272e+07  0.000e+00 e 0     0     0     0 #QU 0.999
   2012   8.473  26.868   1.428 1 U   0.000e+00  0.000e+00 e 0     0     0     0 #QU 0.999
   2013   4.213  39.431   2.800 1 U   3.886e+07  0.000e+00 e 0     0     0     0 #QU 0.999
   2014   3.992  36.447   2.121 1 U   2.506e+07  0.000e+00 e 0     0     0     0 #QU 0.999
   2015   8.354  56.693   1.436 1 U   1.408e+07  0.000e+00 e 0     0     0     0 #QU 0.999
   2016   2.669  46.648   0.574 1 U   2.246e+07  0.000e+00 e 0     0     0     0 #QU 0.999
   2017   0.448  43.225   2.883 1 U   1.433e+07  0.000e+00 e 0     0     0     0 #QU 0.999
   2018   1.832  58.262   0.875 1 U   9.754e+07  0.000e+00 e 0     0     0     0 #QU 0.999
   2019   7.725  35.349   1.668 1 U   1.983e+07  0.000e+00 e 0     0     0     0 #QU 0.999
   2020   7.003  46.334   0.850 1 U   2.646e+07  0.000e+00 e 0     0     0     0 #QU 0.999
   2021   6.897  46.332   0.846 1 U   2.168e+07  0.000e+00 e 0     0     0     0 #QU 0.999
   2022   7.517  54.653   4.606 1 U   1.182e+07  0.000e+00 e 0     0     0     0 #QU 0.999
   2023   4.773  32.524   2.587 1 U   4.372e+07  0.000e+00 e 0     0     0     0 #QU 0.999
   2024   1.564  32.993   2.869 1 U   1.652e+07  0.000e+00 e 0     0     0     0 #QU 0.999
   2025   1.518  31.110   2.535 1 U   1.770e+07  0.000e+00 e 0     0     0     0 #QU 0.999
   2026   1.022  54.966   5.267 1 U   1.636e+07  0.000e+00 e 0     0     0     0 #QU 0.999
   2027   1.888  35.507   3.116 1 U   2.737e+07  0.000e+00 e 0     0     0     0 #QU 0.999
   2028   3.535  27.343   1.549 1 U   1.961e+07  0.000e+00 e 0     0     0     0 #QU 0.999
   2029   4.270  56.380   4.653 1 U   3.064e+07  0.000e+00 e 0     0     0     0 #QU 0.999
   2030   4.724  28.757   1.695 1 U   3.921e+07  0.000e+00 e 0     0     0     0 #QU 0.999
   2031   2.313  50.415   3.935 1 U   4.982e+07  0.000e+00 e 0     0     0     0 #QU 0.999
   2032   5.774  58.260   5.175 1 U   1.387e+07  0.000e+00 e 0     0     0     0 #QU 0.999
   2033   2.302  54.967   5.628 1 U   2.153e+07  0.000e+00 e 0     0     0     0 #QU 0.999
   2034   6.847  33.936   5.771 1 U   2.256e+07  0.000e+00 e 0     0     0     0 #QU 0.999
   2035   2.597  28.914   1.981 1 U   2.072e+07  0.000e+00 e 0     0     0     0 #QU 0.999
   2036   1.968  27.815   4.167 1 U   1.199e+08  0.000e+00 e 0     0     0     0 #QU 0.999
   2037   8.086  56.222   0.596 1 U   1.649e+07  0.000e+00 e 0     0     0     0 #QU 0.999
   2038   8.818  35.034   3.482 1 U   1.320e+07  0.000e+00 e 0     0     0     0 #QU 0.999
   2039   4.371  28.127   2.204 1 U   2.539e+07  0.000e+00 e 0     0     0     0 #QU 0.999
   2040   9.381  41.002   3.195 1 U   7.840e+06  0.000e+00 e 0     0     0     0 #QU 0.999
   2041   2.741  32.029   2.216 1 U   -1.800e+07  0.000e+00 e 0     0     0     0 #QU 0.999
   2042   4.765  30.797   2.229 1 U   2.162e+07  0.000e+00 e 0     0     0     0 #QU 0.999
   2043  -0.846  51.201   3.531 1 U   1.242e+07  0.000e+00 e 0     0     0     0 #QU 0.999
   2044   7.543  56.222   4.449 1 U   1.223e+07  0.000e+00 e 0     0     0     0 #QU 0.999
   2045   2.221  55.594   0.949 1 U   6.806e+07  0.000e+00 e 0     0     0     0 #QU 0.999
   2046   4.592  30.639   1.604 1 U   2.126e+07  0.000e+00 e 0     0     0     0 #QU 0.999
   2047   2.846  31.895   1.338 1 U   2.330e+07  0.000e+00 e 0     0     0     0 #QU 0.999
   2048   1.108  48.061   0.446 1 U   3.729e+07  0.000e+00 e 0     0     0     0 #QU 0.999
   2049   1.718  30.954   2.372 1 U   1.341e+07  0.000e+00 e 0     0     0     0 #QU 0.999
   2050   1.452  33.151   1.811 1 U   1.534e+08  0.000e+00 e 0     0     0     0 #QU 0.999
   2051   4.109  43.353   3.806 1 U   2.584e+07  0.000e+00 e 0     0     0     0 #QU 0.999
   2052   2.082  27.345   1.725 1 U   6.648e+07  0.000e+00 e 0     0     0     0 #QU 0.999
   2053   8.783  58.576   5.256 1 U   3.427e+07  0.000e+00 e 0     0     0     0 #QU 0.999
   2054   0.678  54.497   4.804 1 U   3.655e+07  0.000e+00 e 0     0     0     0 #QU 0.999
   2055   1.730  58.577   2.014 1 U   1.727e+07  0.000e+00 e 0     0     0     0 #QU 0.999
   2056   7.465  56.378   4.653 1 U   5.609e+07  0.000e+00 e 0     0     0     0 #QU 0.999
   2057   1.363  29.543   1.561 1 U   1.590e+08  0.000e+00 e 0     0     0     0 #QU 0.999
   2058   4.958  36.603   2.182 1 U   4.925e+07  0.000e+00 e 0     0     0     0 #QU 0.999
   2059   2.124  28.757   5.477 1 U   1.145e+07  0.000e+00 e 0     0     0     0 #QU 0.999
   2060   4.315  28.913   1.644 1 U   2.325e+07  0.000e+00 e 0     0     0     0 #QU 0.999
   2061   3.870  31.580   4.286 1 U   3.369e+07  0.000e+00 e 0     0     0     0 #QU 0.999
   2062   0.911  42.254   2.860 1 U   4.428e+07  0.000e+00 e 0     0     0     0 #QU 0.999
   2063   5.771  52.458   0.614 1 U   1.960e+07  0.000e+00 e 0     0     0     0 #QU 0.999
   2064   4.774  30.168   3.013 1 U   1.752e+07  0.000e+00 e 0     0     0     0 #QU 0.999
   2065   0.527  33.465   2.223 1 U   2.073e+07  0.000e+00 e 0     0     0     0 #QU 0.999
   2066   6.312  41.625   2.774 1 U   1.150e+07  0.000e+00 e 0     0     0     0 #QU 0.999
   2067   4.660  35.348   7.452 1 U   1.299e+07  0.000e+00 e 0     0     0     0 #QU 0.999
   2068   7.690  57.478   1.426 1 U   1.067e+07  0.000e+00 e 0     0     0     0 #QU 0.999
   2069   3.415  55.750   4.465 1 U   1.122e+07  0.000e+00 e 0     0     0     0 #QU 0.999
   2070   0.777  53.711   4.163 1 U   1.611e+07  0.000e+00 e 0     0     0     0 #QU 0.999
   2071   7.515  33.151   1.807 1 U   2.492e+07  0.000e+00 e 0     0     0     0 #QU 0.999
   2072   1.624  54.810   1.048 1 U   3.047e+08  0.000e+00 e 0     0     0     0 #QU 0.999
   2073   8.040  32.680   2.381 1 U   3.028e+07  0.000e+00 e 0     0     0     0 #QU 0.999
   2074   7.943  32.674   2.378 1 U   2.636e+07  0.000e+00 e 0     0     0     0 #QU 0.999
   2075   7.343  42.411   1.350 1 U   1.577e+07  0.000e+00 e 0     0     0     0 #QU 0.999
   2076   3.993  31.740   4.383 1 U   5.031e+07  0.000e+00 e 0     0     0     0 #QU 0.999
   2077   3.111  31.582   2.051 1 U   1.756e+07  0.000e+00 e 0     0     0     0 #QU 0.999
   2078   1.459  32.370   1.622 1 U   2.754e+07  0.000e+00 e 0     0     0     0 #QU 0.999
   2079   1.435  35.820   1.739 1 U   6.365e+07  0.000e+00 e 0     0     0     0 #QU 0.999
   2080   3.649  32.682   1.881 1 U   2.656e+07  0.000e+00 e 0     0     0     0 #QU 0.999
   2081   7.254  54.654   4.598 1 U   1.022e+07  0.000e+00 e 0     0     0     0 #QU 0.999
   2082   7.854  57.321   1.469 1 U   1.134e+07  0.000e+00 e 0     0     0     0 #QU 0.999
   2083   3.647  32.681   2.379 1 U   1.985e+07  0.000e+00 e 0     0     0     0 #QU 0.999
   2084   8.381  53.553   0.735 1 U   1.007e+07  0.000e+00 e 0     0     0     0 #QU 0.999
   2085   7.690  58.600   0.594 1 U   9.587e+06  0.000e+00 e 0     0     0     0 #QU 0.999
   2086   8.062  56.693   4.041 1 U   1.254e+07  0.000e+00 e 0     0     0     0 #QU 0.999
   2087   3.208  37.232   7.575 1 U   1.072e+07  0.000e+00 e 0     0     0     0 #QU 0.999
   2088   2.076  53.711   4.954 1 U   6.077e+07  0.000e+00 e 0     0     0     0 #QU 0.999
   2089   2.424  50.415   3.423 1 U   3.795e+07  0.000e+00 e 0     0     0     0 #QU 0.999
   2090   4.076  58.104   1.684 1 U   1.320e+07  0.000e+00 e 0     0     0     0 #QU 0.999
   2091   3.529  48.219   0.446 1 U   1.489e+07  0.000e+00 e 0     0     0     0 #QU 0.999
   2092   0.773  42.097   2.775 1 U   2.909e+07  0.000e+00 e 0     0     0     0 #QU 0.999
   2093   1.592  27.031   0.146 1 U   2.586e+08  0.000e+00 e 0     0     0     0 #QU 0.999
   2094   2.325  50.415   3.728 1 U   6.348e+07  0.000e+00 e 0     0     0     0 #QU 0.999
   2095   8.968  57.791   1.065 1 U   2.224e+07  0.000e+00 e 0     0     0     0 #QU 0.999
   2096   8.839  30.954   2.100 1 U   3.440e+07  0.000e+00 e 0     0     0     0 #QU 0.999
   2097   7.758  54.966   4.498 1 U   1.256e+07  0.000e+00 e 0     0     0     0 #QU 0.999
   2098   4.357  28.129   2.178 1 U   3.164e+07  0.000e+00 e 0     0     0     0 #QU 0.999
   2099   0.673  53.084   0.827 1 U   2.960e+08  0.000e+00 e 0     0     0     0 #QU 0.999
   2100   7.916  50.415   3.745 1 U   1.835e+07  0.000e+00 e 0     0     0     0 #QU 0.999
   2101   1.329  31.896   1.219 1 U   1.657e+08  0.000e+00 e 0     0     0     0 #QU 0.999
   2102   2.075  54.024   4.368 1 U   1.873e+07  0.000e+00 e 0     0     0     0 #QU 0.999
   2103   3.578  32.524   2.596 1 U   1.330e+07  0.000e+00 e 0     0     0     0 #QU 0.999
   2104   2.277  29.384   1.735 1 U   2.840e+08  0.000e+00 e 0     0     0     0 #QU 0.999
   2105   8.354  39.430   2.804 1 U   1.878e+07  0.000e+00 e 0     0     0     0 #QU 0.999
   2106   8.381  39.419   2.842 1 U   1.709e+07  0.000e+00 e 0     0     0     0 #QU 0.999
   2107   2.067  30.169   1.716 1 U   6.454e+07  0.000e+00 e 0     0     0     0 #QU 0.999
   2108   4.002  54.025   0.977 1 U   2.841e+07  0.000e+00 e 0     0     0     0 #QU 0.999
   2109   2.116  50.572   3.895 1 U   6.944e+07  0.000e+00 e 0     0     0     0 #QU 0.999
   2110   2.387  29.385   2.043 1 U   2.763e+08  0.000e+00 e 0     0     0     0 #QU 0.999
   2111   6.723  54.182   6.215 1 U   1.294e+07  0.000e+00 e 0     0     0     0 #QU 0.999
   2112   7.258  58.262   5.175 1 U   2.291e+07  0.000e+00 e 0     0     0     0 #QU 0.999
   2113   6.991  57.163   5.772 1 U   1.155e+07  0.000e+00 e 0     0     0     0 #QU 0.999
   2114   7.498  53.711   0.586 1 U   1.630e+07  0.000e+00 e 0     0     0     0 #QU 0.999
   2115   8.028  46.023   4.006 1 U   1.238e+07  0.000e+00 e 0     0     0     0 #QU 0.999
   2116   7.543  29.227   1.746 1 U   1.926e+07  0.000e+00 e 0     0     0     0 #QU 0.999
   2117   2.116  49.631   3.506 1 U   6.416e+07  0.000e+00 e 0     0     0     0 #QU 0.999
   2118   3.120  40.214   2.978 1 U   5.916e+08  0.000e+00 e 0     0     0     0 #QU 0.999
   2119   3.746  57.478  -0.131 1 U   1.600e+07  0.000e+00 e 0     0     0     0 #QU 0.999
   2120   7.368  35.664   7.220 1 U   2.389e+08  0.000e+00 e 0     0     0     0 #QU 0.999
   2121   4.617  36.447   2.121 1 U   1.351e+07  0.000e+00 e 0     0     0     0 #QU 0.999
   2122   4.100  58.262   1.349 1 U   2.111e+07  0.000e+00 e 0     0     0     0 #QU 0.999
   2123   2.520  55.752   4.503 1 U   6.275e+07  0.000e+00 e 0     0     0     0 #QU 0.999
   2124   1.034  40.999   1.607 1 U   8.275e+07  0.000e+00 e 0     0     0     0 #QU 0.999
   2125   9.242  35.191   1.290 1 U   1.078e+07  0.000e+00 e 0     0     0     0 #QU 0.999
   2126   1.832  53.082   4.225 1 U   2.875e+07  0.000e+00 e 0     0     0     0 #QU 0.999
   2127   1.930  53.081   4.227 1 U   2.029e+07  0.000e+00 e 0     0     0     0 #QU 0.999
   2128   1.594  51.199   3.645 1 U   1.303e+07  0.000e+00 e 0     0     0     0 #QU 0.999
   2129   0.603  30.013   4.633 1 U   4.075e+07  0.000e+00 e 0     0     0     0 #QU 0.999
   2130   1.052  41.314   2.858 1 U   6.611e+07  0.000e+00 e 0     0     0     0 #QU 0.999
   2131   1.020  41.313   2.814 1 U   3.142e+07  0.000e+00 e 0     0     0     0 #QU 0.999
   2132   2.067  32.053   2.431 1 U   5.256e+08  0.000e+00 e 0     0     0     0 #QU 0.999
   2133   7.314  31.269   2.530 1 U   1.002e+07  0.000e+00 e 0     0     0     0 #QU 0.999
   2134   1.685  27.812   3.462 1 U   2.780e+07  0.000e+00 e 0     0     0     0 #QU 0.999
   2135   7.199  53.240   0.890 1 U   4.906e+07  0.000e+00 e 0     0     0     0 #QU 0.999
   2136   8.039  33.307   4.621 1 U   2.812e+07  0.000e+00 e 0     0     0     0 #QU 0.999
   2137   7.944  33.304   4.618 1 U   1.625e+07  0.000e+00 e 0     0     0     0 #QU 0.999
   2138   4.167  55.592   0.949 1 U   3.507e+07  0.000e+00 e 0     0     0     0 #QU 0.999
   2139   8.410  31.739   2.105 1 U   6.993e+07  0.000e+00 e 0     0     0     0 #QU 0.999
   2140   9.536  28.913   2.604 1 U   1.136e+07  0.000e+00 e 0     0     0     0 #QU 0.999
   2141   4.537  28.130   2.187 1 U   2.667e+07  0.000e+00 e 0     0     0     0 #QU 0.999
   2142   8.396  31.737   2.054 1 U   4.520e+07  0.000e+00 e 0     0     0     0 #QU 0.999
   2143   1.338  28.443  -0.629 1 U   1.181e+07  0.000e+00 e 0     0     0     0 #QU 0.999
   2144   1.550  29.228   1.906 1 U   6.082e+07  0.000e+00 e 0     0     0     0 #QU 0.999
   2145   2.373  55.593   0.949 1 U   5.152e+07  0.000e+00 e 0     0     0     0 #QU 0.999
   2146   7.790  30.051   2.076 1 U   1.258e+07  0.000e+00 e 0     0     0     0 #QU 0.999
   2147   1.463  42.728   1.670 1 U   1.231e+07  0.000e+00 e 0     0     0     0 #QU 0.999
   2148   8.902  27.502   2.058 1 U   1.535e+07  0.000e+00 e 0     0     0     0 #QU 0.999
   2149   3.560  30.168   1.725 1 U   1.957e+07  0.000e+00 e 0     0     0     0 #QU 0.999
   2150   4.317  53.555   1.228 1 U   2.876e+07  0.000e+00 e 0     0     0     0 #QU 0.999
   2151   6.825  38.957   2.631 1 U   1.134e+07  0.000e+00 e 0     0     0     0 #QU 0.999
   2152   1.312  30.326   1.747 1 U   2.704e+07  0.000e+00 e 0     0     0     0 #QU 0.999
   2153   8.674  56.849   4.503 1 U   1.490e+07  0.000e+00 e 0     0     0     0 #QU 0.999
   2154   4.763  33.621   3.762 1 U   7.084e+07  0.000e+00 e 0     0     0     0 #QU 0.999
   2155   4.762  53.554   1.140 1 U   8.578e+07  0.000e+00 e 0     0     0     0 #QU 0.999
   2156   1.513  39.900   2.988 1 U   2.988e+07  0.000e+00 e 0     0     0     0 #QU 0.999
   2157   8.765  54.351   6.213 1 U   9.942e+06  0.000e+00 e 0     0     0     0 #QU 0.999
   2158   8.283  57.634   0.807 1 U   1.215e+07  0.000e+00 e 0     0     0     0 #QU 0.999
   2159   2.059  27.344   2.438 1 U   1.199e+07  0.000e+00 e 0     0     0     0 #QU 0.999
   2160   5.322  31.738   1.679 1 U   1.240e+07  0.000e+00 e 0     0     0     0 #QU 0.999
   2161   4.761  40.842   2.957 1 U   2.218e+07  0.000e+00 e 0     0     0     0 #QU 0.999
   2162   1.062  57.634   5.076 1 U   1.082e+07  0.000e+00 e 0     0     0     0 #QU 0.999
   2163   1.587  46.649   0.575 1 U   7.691e+07  0.000e+00 e 0     0     0     0 #QU 0.999
   2164   7.791  32.366   1.624 1 U   1.729e+07  0.000e+00 e 0     0     0     0 #QU 0.999
   2165   8.109  32.833   3.804 1 U   7.182e+06  0.000e+00 e 0     0     0     0 #QU 0.999
   2166   2.483  58.104   1.828 1 U   8.559e+06  0.000e+00 e 0     0     0     0 #QU 0.999
   2167   7.241  50.261   3.292 1 U   1.358e+07  0.000e+00 e 0     0     0     0 #QU 0.999
   2168   8.888  31.902   2.434 1 U   1.059e+07  0.000e+00 e 0     0     0     0 #QU 0.999
   2169   4.293  33.334   4.614 1 U   7.757e+06  0.000e+00 e 0     0     0     0 #QU 0.999
   2170   1.434  35.820   1.807 1 U   7.529e+07  0.000e+00 e 0     0     0     0 #QU 0.999
   2171   4.166  51.203   0.584 1 U   1.200e+07  0.000e+00 e 0     0     0     0 #QU 0.999
   2172   9.111  27.565   1.546 1 U   8.445e+06  0.000e+00 e 0     0     0     0 #QU 0.999
   2173   0.775  26.873   5.251 1 U   0.000e+00  0.000e+00 e 0     0     0     0 #QU 0.999
   2174   7.650  55.122   1.519 1 U   1.130e+07  0.000e+00 e 0     0     0     0 #QU 0.999
   2175   7.846  36.603   2.237 1 U   2.269e+07  0.000e+00 e 0     0     0     0 #QU 0.999
   2176   8.059  53.716   0.586 1 U   1.385e+07  0.000e+00 e 0     0     0     0 #QU 0.999
   2177   7.117  30.169   3.164 1 U   1.068e+07  0.000e+00 e 0     0     0     0 #QU 0.999
   2178   3.822  57.008   4.110 1 U   2.023e+07  0.000e+00 e 0     0     0     0 #QU 0.999
   2179   8.056  38.719   3.276 1 U   1.796e+07  0.000e+00 e 0     0     0     0 #QU 0.999
   2180   8.127  31.895   1.216 1 U   1.640e+07  0.000e+00 e 0     0     0     0 #QU 0.999
   2181   8.055  29.542   2.101 1 U   4.707e+07  0.000e+00 e 0     0     0     0 #QU 0.999
   2182   1.068  54.340   0.732 1 U   1.854e+08  0.000e+00 e 0     0     0     0 #QU 0.999
   2183   7.880  58.104   1.351 1 U   1.122e+07  0.000e+00 e 0     0     0     0 #QU 0.999
   2184   8.348  54.967   0.962 1 U   1.907e+07  0.000e+00 e 0     0     0     0 #QU 0.999
   2185   8.522  46.020   4.011 1 U   2.599e+07  0.000e+00 e 0     0     0     0 #QU 0.999
   2186   6.666  34.877   2.673 1 U   1.243e+07  0.000e+00 e 0     0     0     0 #QU 0.999
   2187   2.225  57.321   1.473 1 U   2.856e+07  0.000e+00 e 0     0     0     0 #QU 0.999
   2188   4.762  36.447   2.121 1 U   2.689e+07  0.000e+00 e 0     0     0     0 #QU 0.999
   2189   4.768  55.124   4.340 1 U   5.910e+07  0.000e+00 e 0     0     0     0 #QU 0.999
   2190   6.844  40.853   2.956 1 U   1.062e+07  0.000e+00 e 0     0     0     0 #QU 0.999
   2191   1.314  34.565   1.712 1 U   3.654e+07  0.000e+00 e 0     0     0     0 #QU 0.999
   2192   7.381  29.542   1.450 1 U   1.668e+07  0.000e+00 e 0     0     0     0 #QU 0.999
   2193   7.663  50.257   7.494 1 U   4.310e+07  0.000e+00 e 0     0     0     0 #QU 0.999
   2194   4.096  33.937   4.742 1 U   1.999e+07  0.000e+00 e 0     0     0     0 #QU 0.999
   2195   0.384  53.870   0.908 1 U   9.016e+07  0.000e+00 e 0     0     0     0 #QU 0.999
   2196   6.904  55.455   0.250 1 U   1.283e+07  0.000e+00 e 0     0     0     0 #QU 0.999
   2197   9.096  38.016   2.319 1 U   1.250e+07  0.000e+00 e 0     0     0     0 #QU 0.999
   2198   3.086  31.110   4.667 1 U   3.888e+07  0.000e+00 e 0     0     0     0 #QU 0.999
   2199   1.589  32.523   6.322 1 U   8.414e+06  0.000e+00 e 0     0     0     0 #QU 0.999
   2200   8.133  41.469   2.834 1 U   8.884e+06  0.000e+00 e 0     0     0     0 #QU 0.999
   2201   2.381  27.812   2.121 1 U   1.100e+08  0.000e+00 e 0     0     0     0 #QU 0.999
   2202   5.003  49.786   3.503 1 U   8.659e+06  0.000e+00 e 0     0     0     0 #QU 0.999
   2203   7.512  45.079   1.303 1 U   1.531e+07  0.000e+00 e 0     0     0     0 #QU 0.999
   2204   2.748  33.150   2.004 1 U   1.331e+07  0.000e+00 e 0     0     0     0 #QU 0.999
   2205   8.400  36.447   2.254 1 U   3.744e+07  0.000e+00 e 0     0     0     0 #QU 0.999
   2206   2.398  27.813   2.124 1 U   1.188e+08  0.000e+00 e 0     0     0     0 #QU 0.999
   2207   2.436  27.813   2.158 1 U   1.098e+08  0.000e+00 e 0     0     0     0 #QU 0.999
   2208   3.059  26.873   1.420 1 U   0.000e+00  0.000e+00 e 0     0     0     0 #QU 0.999
   2209   7.072  58.418   4.627 1 U   4.327e+07  0.000e+00 e 0     0     0     0 #QU 0.999
   2210   1.733  26.863   4.211 1 U   0.000e+00  0.000e+00 e 0     0     0     0 #QU 0.999
   2211   4.740  28.285   2.319 1 U   1.207e+07  0.000e+00 e 0     0     0     0 #QU 0.999
   2212   1.599  51.200   3.343 1 U   1.615e+07  0.000e+00 e 0     0     0     0 #QU 0.999
   2213   8.151  41.782   2.563 1 U   1.386e+07  0.000e+00 e 0     0     0     0 #QU 0.999
   2214   8.083  32.367   2.604 1 U   1.412e+07  0.000e+00 e 0     0     0     0 #QU 0.999
   2215   0.779  35.349   1.665 1 U   1.372e+07  0.000e+00 e 0     0     0     0 #QU 0.999
   2216   8.059  38.801   3.115 1 U   2.098e+07  0.000e+00 e 0     0     0     0 #QU 0.999
   2217   0.929  46.649   0.575 1 U   1.070e+08  0.000e+00 e 0     0     0     0 #QU 0.999
   2218   1.041  46.648   0.575 1 U   4.219e+07  0.000e+00 e 0     0     0     0 #QU 0.999
   2219   0.605  30.482   1.381 1 U   1.485e+07  0.000e+00 e 0     0     0     0 #QU 0.999
   2220   1.526  58.262   0.442 1 U   2.324e+07  0.000e+00 e 0     0     0     0 #QU 0.999
   2221   1.403  31.896   1.464 1 U   1.567e+08  0.000e+00 e 0     0     0     0 #QU 0.999
   2222   2.485  50.101   3.309 1 U   3.504e+07  0.000e+00 e 0     0     0     0 #QU 0.999
   2223   8.988  35.191   1.925 1 U   1.703e+07  0.000e+00 e 0     0     0     0 #QU 0.999
   2224   8.066  36.452   2.113 1 U   9.088e+06  0.000e+00 e 0     0     0     0 #QU 0.999
   2225   1.550  26.874   0.599 1 U   4.314e+07  0.000e+00 e 0     0     0     0 #QU 0.999
   2226   1.673  54.810   4.705 1 U   3.846e+07  0.000e+00 e 0     0     0     0 #QU 0.999
   2227   8.661  34.616   2.360 1 U   8.138e+06  0.000e+00 e 0     0     0     0 #QU 0.999
   2228   1.499  33.150   1.800 1 U   1.422e+08  0.000e+00 e 0     0     0     0 #QU 0.999
   2229   1.397  33.150   1.814 1 U   1.361e+08  0.000e+00 e 0     0     0     0 #QU 0.999
   2230   1.636  43.195   3.238 1 U   2.468e+08  0.000e+00 e 0     0     0     0 #QU 0.999
   2231   1.737  43.196   3.236 1 U   2.151e+08  0.000e+00 e 0     0     0     0 #QU 0.999
   2232   7.094  55.908   4.367 1 U   1.252e+07  0.000e+00 e 0     0     0     0 #QU 0.999
   2233   4.699  57.164   5.175 1 U   2.938e+07  0.000e+00 e 0     0     0     0 #QU 0.999
   2234   3.169  58.595   2.014 1 U   9.560e+06  0.000e+00 e 0     0     0     0 #QU 0.999
   2235   4.569  57.634   0.801 1 U   1.376e+07  0.000e+00 e 0     0     0     0 #QU 0.999
   2236   5.010  27.814   2.121 1 U   1.960e+07  0.000e+00 e 0     0     0     0 #QU 0.999
   2237   4.765  35.661   2.814 1 U   1.876e+07  0.000e+00 e 0     0     0     0 #QU 0.999
   2238   0.947  51.668   4.020 1 U   1.819e+07  0.000e+00 e 0     0     0     0 #QU 0.999
   2239   3.331  58.260   5.184 1 U   1.145e+07  0.000e+00 e 0     0     0     0 #QU 0.999
   2240   1.042  57.478   1.419 1 U   1.956e+07  0.000e+00 e 0     0     0     0 #QU 0.999
   2241   0.746  57.478   5.076 1 U   1.110e+07  0.000e+00 e 0     0     0     0 #QU 0.999
   2242   0.589  26.872   1.059 1 U   0.000e+00  0.000e+00 e 0     0     0     0 #QU 0.999
   2243   2.088  43.667   3.183 1 U   1.358e+07  0.000e+00 e 0     0     0     0 #QU 0.999
   2244   3.107  52.464   0.616 1 U   1.955e+07  0.000e+00 e 0     0     0     0 #QU 0.999
   2245   2.447  31.738   1.982 1 U   2.105e+08  0.000e+00 e 0     0     0     0 #QU 0.999
   2246   1.041  54.325   1.575 1 U   4.099e+07  0.000e+00 e 0     0     0     0 #QU 0.999
   2247   1.550  55.281   0.769 1 U   3.731e+07  0.000e+00 e 0     0     0     0 #QU 0.999
   2248   7.826  51.220   2.120 1 U   9.202e+06  0.000e+00 e 0     0     0     0 #QU 0.999
   2249  -0.139  43.196   1.460 1 U   1.938e+07  0.000e+00 e 0     0     0     0 #QU 0.999
   2250   4.758  54.338   6.806 1 U   2.227e+07  0.000e+00 e 0     0     0     0 #QU 0.999
   2251   7.662  41.627   2.903 1 U   3.208e+07  0.000e+00 e 0     0     0     0 #QU 0.999
   2252   1.831  51.200   3.646 1 U   2.967e+07  0.000e+00 e 0     0     0     0 #QU 0.999
   2253   1.472  42.726   1.085 1 U   1.211e+07  0.000e+00 e 0     0     0     0 #QU 0.999
   2254   8.187  34.564   1.716 1 U   1.273e+07  0.000e+00 e 0     0     0     0 #QU 0.999
   2255   3.814  27.501   1.736 1 U   2.645e+07  0.000e+00 e 0     0     0     0 #QU 0.999
   2256   2.928  56.850   1.375 1 U   5.727e+07  0.000e+00 e 0     0     0     0 #QU 0.999
   2257   7.753  41.628   2.870 1 U   1.677e+07  0.000e+00 e 0     0     0     0 #QU 0.999
   2258   3.354  57.800   1.066 1 U   1.575e+07  0.000e+00 e 0     0     0     0 #QU 0.999
   2259   7.542  41.469   1.596 1 U   1.572e+07  0.000e+00 e 0     0     0     0 #QU 0.999
   2260   2.887  50.416   3.421 1 U   1.646e+07  0.000e+00 e 0     0     0     0 #QU 0.999
   2261   1.034  29.542   1.491 1 U   5.971e+07  0.000e+00 e 0     0     0     0 #QU 0.999
   2262   0.886  32.524   2.601 1 U   3.664e+07  0.000e+00 e 0     0     0     0 #QU 0.999
   2263   4.773  27.815   2.151 1 U   7.183e+07  0.000e+00 e 0     0     0     0 #QU 0.999
   2264   1.042  56.850   4.593 1 U   1.228e+07  0.000e+00 e 0     0     0     0 #QU 0.999
   2265   8.279  43.193   1.459 1 U   1.322e+07  0.000e+00 e 0     0     0     0 #QU 0.999
   2266   7.348  36.760   3.115 1 U   1.140e+07  0.000e+00 e 0     0     0     0 #QU 0.999
   2267   1.634  30.639   3.923 1 U   1.913e+07  0.000e+00 e 0     0     0     0 #QU 0.999
   2268   1.575  55.281   0.279 1 U   3.867e+07  0.000e+00 e 0     0     0     0 #QU 0.999
   2269   4.699  34.250   1.763 1 U   3.012e+07  0.000e+00 e 0     0     0     0 #QU 0.999
   2270   9.087  38.016   2.060 1 U   1.206e+07  0.000e+00 e 0     0     0     0 #QU 0.999
   2271   1.586  45.079   1.208 1 U   2.376e+07  0.000e+00 e 0     0     0     0 #QU 0.999
   2272   2.052  42.253   2.863 1 U   4.659e+07  0.000e+00 e 0     0     0     0 #QU 0.999
   2273   6.728  35.584   2.699 1 U   1.619e+07  0.000e+00 e 0     0     0     0 #QU 0.999
   2274   0.148  52.456   0.613 1 U   8.903e+07  0.000e+00 e 0     0     0     0 #QU 0.999
   2275   1.313  28.914   1.569 1 U   6.275e+07  0.000e+00 e 0     0     0     0 #QU 0.999
   2276  -0.134  46.648   0.575 1 U   5.056e+07  0.000e+00 e 0     0     0     0 #QU 0.999
   2277   8.507  53.711   4.158 1 U   7.719e+06  0.000e+00 e 0     0     0     0 #QU 0.999
   2278   2.057  48.380   1.107 1 U   1.893e+07  0.000e+00 e 0     0     0     0 #QU 0.999
   2279   3.899  29.229   1.643 1 U   4.228e+07  0.000e+00 e 0     0     0     0 #QU 0.999
   2280   4.502  41.626   2.832 1 U   3.688e+07  0.000e+00 e 0     0     0     0 #QU 0.999
   2281   3.488  31.739   2.113 1 U   2.675e+07  0.000e+00 e 0     0     0     0 #QU 0.999
   2282   3.464  31.740   2.085 1 U   2.142e+07  0.000e+00 e 0     0     0     0 #QU 0.999
   2283   4.363  42.725   1.079 1 U   1.642e+07  0.000e+00 e 0     0     0     0 #QU 0.999
   2284   4.507  30.325   3.714 1 U   1.380e+07  0.000e+00 e 0     0     0     0 #QU 0.999
   2285   3.410  33.307   4.619 1 U   1.688e+07  0.000e+00 e 0     0     0     0 #QU 0.999
   2286   2.206  57.949   0.914 1 U   6.077e+07  0.000e+00 e 0     0     0     0 #QU 0.999
   2287   9.537  54.331   1.576 1 U   1.359e+07  0.000e+00 e 0     0     0     0 #QU 0.999
   2288   0.911  30.169   1.736 1 U   2.703e+07  0.000e+00 e 0     0     0     0 #QU 0.999
   2289   5.623  39.742   1.735 1 U   1.829e+07  0.000e+00 e 0     0     0     0 #QU 0.999
   2290   3.707  27.814   3.463 1 U   1.059e+07  0.000e+00 e 0     0     0     0 #QU 0.999
   2291   4.631  50.410   3.420 1 U   2.297e+07  0.000e+00 e 0     0     0     0 #QU 0.999
   2292   0.837  44.137   0.299 1 U   9.238e+07  0.000e+00 e 0     0     0     0 #QU 0.999
   2293   1.329  51.200   0.585 1 U   1.806e+08  0.000e+00 e 0     0     0     0 #QU 0.999
   2294   4.650  27.815   1.791 1 U   2.666e+07  0.000e+00 e 0     0     0     0 #QU 0.999
   2295   4.712  32.210   1.277 1 U   2.855e+07  0.000e+00 e 0     0     0     0 #QU 0.999
   2296   0.938  54.653   4.190 1 U   1.225e+07  0.000e+00 e 0     0     0     0 #QU 0.999
   2297   7.242  50.268   4.013 1 U   1.315e+07  0.000e+00 e 0     0     0     0 #QU 0.999
   2298   1.877  48.531   1.107 1 U   5.979e+07  0.000e+00 e 0     0     0     0 #QU 0.999
   2299   3.764  33.622   4.793 1 U   1.490e+08  0.000e+00 e 0     0     0     0 #QU 0.999
   2300   1.238  27.657   0.147 1 U   -1.350e+07  0.000e+00 e 0     0     0     0 #QU 0.999
   2301   4.711  53.868   1.030 1 U   8.770e+07  0.000e+00 e 0     0     0     0 #QU 0.999
   2302   7.947  52.769   1.620 1 U   3.434e+07  0.000e+00 e 0     0     0     0 #QU 0.999
   2303   7.541  57.477  -0.132 1 U   1.076e+07  0.000e+00 e 0     0     0     0 #QU 0.999
   2304   8.375  53.711   0.732 1 U   9.896e+06  0.000e+00 e 0     0     0     0 #QU 0.999
   2305   0.746  35.192   1.921 1 U   1.522e+07  0.000e+00 e 0     0     0     0 #QU 0.999
   2306   3.278  55.617   0.522 1 U   1.923e+07  0.000e+00 e 0     0     0     0 #QU 0.999
   2307   9.117  56.694   1.434 1 U   9.892e+06  0.000e+00 e 0     0     0     0 #QU 0.999
   2308   7.544  41.308   0.692 1 U   1.088e+07  0.000e+00 e 0     0     0     0 #QU 0.999
   2309   6.800  54.182   6.997 1 U   2.006e+07  0.000e+00 e 0     0     0     0 #QU 0.999
   2310   5.004  37.388   7.577 1 U   1.544e+07  0.000e+00 e 0     0     0     0 #QU 0.999
   2311   8.373  39.914   2.986 1 U   9.278e+06  0.000e+00 e 0     0     0     0 #QU 0.999
   2312   0.886  52.142   0.395 1 U   6.722e+07  0.000e+00 e 0     0     0     0 #QU 0.999
   2313   4.770  33.150   2.031 1 U   1.911e+07  0.000e+00 e 0     0     0     0 #QU 0.999
   2314   1.880  31.896   1.461 1 U   3.451e+07  0.000e+00 e 0     0     0     0 #QU 0.999
   2315   3.997  42.765   1.672 1 U   5.853e+06  0.000e+00 e 0     0     0     0 #QU 0.999
   2316   4.822  51.671   3.575 1 U   3.760e+07  0.000e+00 e 0     0     0     0 #QU 0.999
   2317   3.010  55.124   7.112 1 U   1.306e+07  0.000e+00 e 0     0     0     0 #QU 0.999
   2318   2.893  58.727   1.052 1 U   8.740e+06  0.000e+00 e 0     0     0     0 #QU 0.999
   2319   7.799  26.874   1.447 1 U   2.197e+07  0.000e+00 e 0     0     0     0 #QU 0.999
   2320   8.365  45.864   4.017 1 U   3.464e+07  0.000e+00 e 0     0     0     0 #QU 0.999
   2321   2.227  33.778   1.898 1 U   2.931e+07  0.000e+00 e 0     0     0     0 #QU 0.999
   2322   2.868  57.163   5.176 1 U   1.190e+07  0.000e+00 e 0     0     0     0 #QU 0.999
   2323   7.791  58.732   1.447 1 U   1.823e+07  0.000e+00 e 0     0     0     0 #QU 0.999
   2324   8.045  31.739   2.063 1 U   5.031e+07  0.000e+00 e 0     0     0     0 #QU 0.999
   2325   2.077  35.666   6.856 1 U   1.068e+07  0.000e+00 e 0     0     0     0 #QU 0.999
   2326   4.092  28.129   3.803 1 U   2.511e+07  0.000e+00 e 0     0     0     0 #QU 0.999
   2327   3.655  32.212   2.481 1 U   2.276e+07  0.000e+00 e 0     0     0     0 #QU 0.999
   2328   3.730  32.224   2.444 1 U   2.069e+07  0.000e+00 e 0     0     0     0 #QU 0.999
   2329   8.990  30.482   2.528 1 U   1.714e+07  0.000e+00 e 0     0     0     0 #QU 0.999
   2330   4.020  57.949   0.914 1 U   1.796e+07  0.000e+00 e 0     0     0     0 #QU 0.999
   2331   7.984  31.896   1.461 1 U   2.912e+07  0.000e+00 e 0     0     0     0 #QU 0.999
   2332   7.807  35.818   1.815 1 U   1.390e+07  0.000e+00 e 0     0     0     0 #QU 0.999
   2333   1.463  56.064   0.765 1 U   4.622e+07  0.000e+00 e 0     0     0     0 #QU 0.999
   2334   4.158  53.240   0.912 1 U   6.887e+07  0.000e+00 e 0     0     0     0 #QU 0.999
   2335   0.432  51.044   1.502 1 U   3.557e+07  0.000e+00 e 0     0     0     0 #QU 0.999
   2336   7.253  49.159   6.991 1 U   1.236e+07  0.000e+00 e 0     0     0     0 #QU 0.999
   2337   7.735  42.097   2.697 1 U   3.327e+07  0.000e+00 e 0     0     0     0 #QU 0.999
   2338   1.919  58.733   1.436 1 U   4.709e+07  0.000e+00 e 0     0     0     0 #QU 0.999
   2339   7.093  40.842   2.952 1 U   1.698e+07  0.000e+00 e 0     0     0     0 #QU 0.999
   2340   3.925  33.151   1.892 1 U   6.140e+07  0.000e+00 e 0     0     0     0 #QU 0.999
   2341   8.100  26.872   3.892 1 U   0.000e+00  0.000e+00 e 0     0     0     0 #QU 0.999
   2342   1.872  56.850   4.505 1 U   2.658e+07  0.000e+00 e 0     0     0     0 #QU 0.999
   2343   3.173  51.670   3.570 1 U   1.452e+07  0.000e+00 e 0     0     0     0 #QU 0.999
   2344   4.762  27.501   1.073 1 U   1.661e+07  0.000e+00 e 0     0     0     0 #QU 0.999
   2345   7.120  30.168   3.014 1 U   1.571e+07  0.000e+00 e 0     0     0     0 #QU 0.999
   2346   4.586  36.761   2.311 1 U   1.424e+08  0.000e+00 e 0     0     0     0 #QU 0.999
   2347   7.736  31.738   3.204 1 U   2.511e+07  0.000e+00 e 0     0     0     0 #QU 0.999
   2348   4.775  55.280   0.291 1 U   2.734e+07  0.000e+00 e 0     0     0     0 #QU 0.999
   2349   2.118  58.732   4.341 1 U   1.159e+07  0.000e+00 e 0     0     0     0 #QU 0.999
   2350   1.285  57.634   5.075 1 U   1.147e+07  0.000e+00 e 0     0     0     0 #QU 0.999
   2351   0.596  35.818   7.086 1 U   1.121e+07  0.000e+00 e 0     0     0     0 #QU 0.999
   2352   3.751  50.885   0.861 1 U   8.508e+07  0.000e+00 e 0     0     0     0 #QU 0.999
   2353   8.327  30.326   1.930 1 U   2.546e+07  0.000e+00 e 0     0     0     0 #QU 0.999
   2354   4.289  35.819   1.814 1 U   2.018e+07  0.000e+00 e 0     0     0     0 #QU 0.999
   2355   7.515  45.078   1.209 1 U   1.810e+07  0.000e+00 e 0     0     0     0 #QU 0.999
   2356   1.756  58.588   4.611 1 U   1.042e+07  0.000e+00 e 0     0     0     0 #QU 0.999
   2357   0.747  54.967   5.632 1 U   2.410e+07  0.000e+00 e 0     0     0     0 #QU 0.999
   2358   0.788  54.967   5.676 1 U   1.847e+07  0.000e+00 e 0     0     0     0 #QU 0.999
   2359   6.977  33.622   2.966 1 U   1.071e+07  0.000e+00 e 0     0     0     0 #QU 0.999
   2360   8.955  52.769   1.620 1 U   3.111e+07  0.000e+00 e 0     0     0     0 #QU 0.999
   2361   0.943  34.563   2.601 1 U   3.524e+07  0.000e+00 e 0     0     0     0 #QU 0.999
   2362   1.403  48.532   1.110 1 U   1.886e+08  0.000e+00 e 0     0     0     0 #QU 0.999
   2363   4.224  30.326   1.631 1 U   1.218e+07  0.000e+00 e 0     0     0     0 #QU 0.999
   2364   1.247  36.778   7.242 1 U   5.150e+06  0.000e+00 e 0     0     0     0 #QU 0.999
   2365   3.106  27.345   1.564 1 U   1.534e+08  0.000e+00 e 0     0     0     0 #QU 0.999
   2366   7.682  57.008   1.439 1 U   1.922e+07  0.000e+00 e 0     0     0     0 #QU 0.999
   2367   3.179  27.342   1.538 1 U   9.200e+07  0.000e+00 e 0     0     0     0 #QU 0.999
   2368   4.330  30.326   1.920 1 U   1.041e+08  0.000e+00 e 0     0     0     0 #QU 0.999
   2369   1.070  51.357   4.797 1 U   3.092e+07  0.000e+00 e 0     0     0     0 #QU 0.999
   2370   3.508  26.873   2.010 1 U   0.000e+00  0.000e+00 e 0     0     0     0 #QU 0.999
   2371   3.641  32.210   1.934 1 U   2.953e+07  0.000e+00 e 0     0     0     0 #QU 0.999
   2372   4.316  28.914   1.574 1 U   1.711e+07  0.000e+00 e 0     0     0     0 #QU 0.999
   2373   7.766  56.221   7.099 1 U   1.561e+07  0.000e+00 e 0     0     0     0 #QU 0.999
   2374   7.693  27.028   0.146 1 U   1.960e+07  0.000e+00 e 0     0     0     0 #QU 0.999
   2375   4.241  42.258   1.928 1 U   1.385e+07  0.000e+00 e 0     0     0     0 #QU 0.999
   2376   7.447  34.249   6.874 1 U   1.649e+07  0.000e+00 e 0     0     0     0 #QU 0.999
   2377   7.685  26.876   3.890 1 U   9.243e+06  0.000e+00 e 0     0     0     0 #QU 0.999
   2378   1.895  57.164   1.593 1 U   1.681e+08  0.000e+00 e 0     0     0     0 #QU 0.999
   2379   3.002  58.419   4.208 1 U   5.643e+07  0.000e+00 e 0     0     0     0 #QU 0.999
   2380   1.613  42.253   1.352 1 U   1.797e+07  0.000e+00 e 0     0     0     0 #QU 0.999
   2381   9.264  36.446   2.120 1 U   1.191e+07  0.000e+00 e 0     0     0     0 #QU 0.999
   2382   0.935  27.501   3.956 1 U   4.835e+07  0.000e+00 e 0     0     0     0 #QU 0.999
   2383   7.070  55.594   0.948 1 U   1.552e+07  0.000e+00 e 0     0     0     0 #QU 0.999
   2384   4.762  27.659   2.074 1 U   7.157e+07  0.000e+00 e 0     0     0     0 #QU 0.999
   2385   6.317  32.366   5.768 1 U   -1.737e+07  0.000e+00 e 0     0     0     0 #QU 0.999
   2386   7.282  56.222   7.102 1 U   2.035e+07  0.000e+00 e 0     0     0     0 #QU 0.999
   2387   1.599  58.105   1.831 1 U   3.296e+07  0.000e+00 e 0     0     0     0 #QU 0.999
   2388   1.730  33.938   4.103 1 U   5.527e+07  0.000e+00 e 0     0     0     0 #QU 0.999
   2389   7.863  57.320   1.583 1 U   1.159e+07  0.000e+00 e 0     0     0     0 #QU 0.999
   2390   7.074  36.917   2.542 1 U   1.319e+07  0.000e+00 e 0     0     0     0 #QU 0.999
   2391   0.744  30.013   4.634 1 U   4.597e+07  0.000e+00 e 0     0     0     0 #QU 0.999
   2392   1.785  30.247   5.008 1 U   2.139e+07  0.000e+00 e 0     0     0     0 #QU 0.999
   2393   8.449  44.156   0.303 1 U   1.230e+07  0.000e+00 e 0     0     0     0 #QU 0.999
   2394   4.614  45.078   1.203 1 U   2.310e+07  0.000e+00 e 0     0     0     0 #QU 0.999
   2395   7.202  29.416   3.573 1 U   8.631e+06  0.000e+00 e 0     0     0     0 #QU 0.999
   2396   7.590  50.420   3.414 1 U   9.714e+06  0.000e+00 e 0     0     0     0 #QU 0.999
   2397   1.680  54.601   4.700 1 U   3.784e+07  0.000e+00 e 0     0     0     0 #QU 0.999
   2398   1.768  54.652   4.683 1 U   2.866e+07  0.000e+00 e 0     0     0     0 #QU 0.999
   2399   2.403  55.595   0.516 1 U   2.984e+07  0.000e+00 e 0     0     0     0 #QU 0.999
   2400   1.906  31.739   1.678 1 U   5.239e+07  0.000e+00 e 0     0     0     0 #QU 0.999
   2401   2.674  57.792   4.294 1 U   1.212e+08  0.000e+00 e 0     0     0     0 #QU 0.999
   2402   2.561  57.791   4.293 1 U   8.055e+07  0.000e+00 e 0     0     0     0 #QU 0.999
   2403   2.963  33.151   1.807 1 U   2.194e+07  0.000e+00 e 0     0     0     0 #QU 0.999
   2404   3.199  38.644   2.880 1 U   3.307e+07  0.000e+00 e 0     0     0     0 #QU 0.999
   2405   1.444  29.385   3.579 1 U   2.902e+07  0.000e+00 e 0     0     0     0 #QU 0.999
   2406   7.244  33.700   3.530 1 U   1.468e+07  0.000e+00 e 0     0     0     0 #QU 0.999
   2407   8.611  35.976   1.859 1 U   2.628e+07  0.000e+00 e 0     0     0     0 #QU 0.999
   2408   4.613  32.838   2.867 1 U   2.076e+07  0.000e+00 e 0     0     0     0 #QU 0.999
   2409   4.045  39.114   1.534 1 U   1.860e+07  0.000e+00 e 0     0     0     0 #QU 0.999
   2410   3.945  41.626   2.897 1 U   3.288e+07  0.000e+00 e 0     0     0     0 #QU 0.999
   2411   0.584  26.874   0.866 1 U   6.540e+06  0.000e+00 e 0     0     0     0 #QU 0.999
   2412   1.288  53.870   1.033 1 U   1.986e+08  0.000e+00 e 0     0     0     0 #QU 0.999
   2413   1.208  53.868   1.027 1 U   1.577e+08  0.000e+00 e 0     0     0     0 #QU 0.999
   2414   7.118  37.703   6.820 1 U   -2.335e+07  0.000e+00 e 0     0     0     0 #QU 0.999
   2415   3.297  38.801   3.112 1 U   5.906e+07  0.000e+00 e 0     0     0     0 #QU 0.999
   2416   8.080  39.742   2.631 1 U   2.157e+07  0.000e+00 e 0     0     0     0 #QU 0.999
   2417   2.370  58.576   2.119 1 U   3.628e+07  0.000e+00 e 0     0     0     0 #QU 0.999
   2418   3.461  28.442  -0.617 1 U   1.649e+07  0.000e+00 e 0     0     0     0 #QU 0.999
   2419   1.452  52.142   0.395 1 U   3.094e+07  0.000e+00 e 0     0     0     0 #QU 0.999
   2420   0.583  26.866   4.203 1 U   0.000e+00  0.000e+00 e 0     0     0     0 #QU 0.999
   2421   7.456  53.553   1.229 1 U   4.239e+07  0.000e+00 e 0     0     0     0 #QU 0.999
   2422   7.355  53.551   1.228 1 U   4.080e+07  0.000e+00 e 0     0     0     0 #QU 0.999
   2423   4.765  30.797   2.093 1 U   2.842e+07  0.000e+00 e 0     0     0     0 #QU 0.999
   2424   0.284  48.062   0.443 1 U   2.262e+08  0.000e+00 e 0     0     0     0 #QU 0.999
   2425   3.115  28.600   3.735 1 U   1.267e+07  0.000e+00 e 0     0     0     0 #QU 0.999
   2426   2.351  51.200   3.530 1 U   2.757e+07  0.000e+00 e 0     0     0     0 #QU 0.999
   2427   2.937  28.914   1.569 1 U   6.687e+07  0.000e+00 e 0     0     0     0 #QU 0.999
   2428   6.853  35.662   3.108 1 U   1.500e+07  0.000e+00 e 0     0     0     0 #QU 0.999
   2429   7.738  42.097   2.351 1 U   2.943e+07  0.000e+00 e 0     0     0     0 #QU 0.999
   2430   4.196  53.869   0.908 1 U   4.723e+07  0.000e+00 e 0     0     0     0 #QU 0.999
   2431   1.608  58.733   0.147 1 U   7.803e+07  0.000e+00 e 0     0     0     0 #QU 0.999
   2432   4.640  34.251   4.273 1 U   4.108e+07  0.000e+00 e 0     0     0     0 #QU 0.999
   2433   7.914  50.415   3.421 1 U   2.228e+07  0.000e+00 e 0     0     0     0 #QU 0.999
   2434   7.208  36.290   7.354 1 U   1.647e+08  0.000e+00 e 0     0     0     0 #QU 0.999
   2435   0.601  41.627   2.904 1 U   3.630e+07  0.000e+00 e 0     0     0     0 #QU 0.999
   2436   7.763  55.750   0.522 1 U   4.850e+07  0.000e+00 e 0     0     0     0 #QU 0.999
   2437   7.861  55.748   0.542 1 U   4.557e+07  0.000e+00 e 0     0     0     0 #QU 0.999
   2438   3.801  32.524   1.732 1 U   3.493e+07  0.000e+00 e 0     0     0     0 #QU 0.999
   2439   1.044  57.635   1.640 1 U   2.365e+07  0.000e+00 e 0     0     0     0 #QU 0.999
   2440   7.243  41.626   2.903 1 U   2.393e+07  0.000e+00 e 0     0     0     0 #QU 0.999
   2441   1.045  35.349   7.597 1 U   1.284e+07  0.000e+00 e 0     0     0     0 #QU 0.999
   2442   7.877  32.524   1.733 1 U   2.823e+07  0.000e+00 e 0     0     0     0 #QU 0.999
   2443   7.807  32.521   1.760 1 U   1.710e+07  0.000e+00 e 0     0     0     0 #QU 0.999
   2444   3.009  26.873   3.891 1 U   0.000e+00  0.000e+00 e 0     0     0     0 #QU 0.999
   2445   7.348  36.918   2.543 1 U   1.291e+07  0.000e+00 e 0     0     0     0 #QU 0.999
   2446   7.392  35.350   7.595 1 U   8.035e+07  0.000e+00 e 0     0     0     0 #QU 0.999
   2447   1.550  56.693   4.044 1 U   2.636e+07  0.000e+00 e 0     0     0     0 #QU 0.999
   2448   2.436  27.501   2.063 1 U   2.596e+08  0.000e+00 e 0     0     0     0 #QU 0.999
   2449   8.101  57.478   4.303 1 U   2.141e+07  0.000e+00 e 0     0     0     0 #QU 0.999
   2450   6.183  37.388   6.731 1 U   1.197e+07  0.000e+00 e 0     0     0     0 #QU 0.999
   2451   8.422  48.509   1.113 1 U   1.499e+07  0.000e+00 e 0     0     0     0 #QU 0.999
   2452   4.585  48.700   1.590 1 U   4.552e+07  0.000e+00 e 0     0     0     0 #QU 0.999
   2453   4.664  48.683   1.590 1 U   2.582e+07  0.000e+00 e 0     0     0     0 #QU 0.999
   2454   2.070  57.948   0.914 1 U   3.892e+07  0.000e+00 e 0     0     0     0 #QU 0.999
   2455   7.790  57.949   0.917 1 U   1.471e+07  0.000e+00 e 0     0     0     0 #QU 0.999
   2456   2.854  29.385   1.471 1 U   9.490e+07  0.000e+00 e 0     0     0     0 #QU 0.999
   2457   1.072  55.908   3.857 1 U   1.220e+07  0.000e+00 e 0     0     0     0 #QU 0.999
   2458   3.851  44.137   4.096 1 U   1.841e+07  0.000e+00 e 0     0     0     0 #QU 0.999
   2459   7.099  31.895   1.216 1 U   1.514e+07  0.000e+00 e 0     0     0     0 #QU 0.999
   2460   7.491  55.481   0.271 1 U   8.589e+06  0.000e+00 e 0     0     0     0 #QU 0.999
   2461   8.001  54.338   0.730 1 U   2.006e+07  0.000e+00 e 0     0     0     0 #QU 0.999
   2462   2.055  57.478   5.075 1 U   2.436e+07  0.000e+00 e 0     0     0     0 #QU 0.999
   2463   3.732  32.836   4.334 1 U   1.512e+07  0.000e+00 e 0     0     0     0 #QU 0.999
   2464   7.200  28.128   2.189 1 U   1.778e+07  0.000e+00 e 0     0     0     0 #QU 0.999
   2465   0.763  31.739   1.961 1 U   6.246e+07  0.000e+00 e 0     0     0     0 #QU 0.999
   2466   0.591  58.419   1.627 1 U   2.876e+07  0.000e+00 e 0     0     0     0 #QU 0.999
   2467   8.185  30.953   1.909 1 U   2.716e+07  0.000e+00 e 0     0     0     0 #QU 0.999
   2468   2.373  58.575   2.012 1 U   3.373e+07  0.000e+00 e 0     0     0     0 #QU 0.999
   2469   4.716  36.290   2.420 1 U   2.896e+07  0.000e+00 e 0     0     0     0 #QU 0.999
   2470   6.315  41.625   4.007 1 U   1.028e+07  0.000e+00 e 0     0     0     0 #QU 0.999
   2471   4.150  31.895   2.747 1 U   3.454e+07  0.000e+00 e 0     0     0     0 #QU 0.999
   2472   1.635  41.625   3.227 1 U   7.637e+07  0.000e+00 e 0     0     0     0 #QU 0.999
   2473   7.524  55.481   0.248 1 U   1.195e+07  0.000e+00 e 0     0     0     0 #QU 0.999
   2474   7.558  55.475   0.245 1 U   9.707e+06  0.000e+00 e 0     0     0     0 #QU 0.999
   2475   8.093  53.553   4.444 1 U   1.023e+07  0.000e+00 e 0     0     0     0 #QU 0.999
   2476   3.060  27.826   3.459 1 U   1.105e+07  0.000e+00 e 0     0     0     0 #QU 0.999
   2477   4.368  57.949   0.916 1 U   2.793e+07  0.000e+00 e 0     0     0     0 #QU 0.999
   2478   0.773  32.838   3.810 1 U   3.598e+07  0.000e+00 e 0     0     0     0 #QU 0.999
   2479   1.745  41.622   3.225 1 U   4.336e+07  0.000e+00 e 0     0     0     0 #QU 0.999
   2480   4.232  29.542   2.104 1 U   4.051e+07  0.000e+00 e 0     0     0     0 #QU 0.999
   2481   4.040  26.857   0.594 1 U   0.000e+00  0.000e+00 e 0     0     0     0 #QU 0.999
   2482   4.960  31.425   2.068 1 U   4.199e+07  0.000e+00 e 0     0     0     0 #QU 0.999
   2483   2.510  32.994   1.995 1 U   7.452e+07  0.000e+00 e 0     0     0     0 #QU 0.999
   2484   1.693  57.477  -0.128 1 U   9.836e+07  0.000e+00 e 0     0     0     0 #QU 0.999
   2485   1.598  57.475  -0.129 1 U   7.733e+07  0.000e+00 e 0     0     0     0 #QU 0.999
   2486   5.011  36.917   2.537 1 U   1.559e+07  0.000e+00 e 0     0     0     0 #QU 0.999
   2487   8.045  31.110   4.669 1 U   7.403e+07  0.000e+00 e 0     0     0     0 #QU 0.999
   2488   7.947  31.110   4.667 1 U   4.291e+07  0.000e+00 e 0     0     0     0 #QU 0.999
   2489   7.808  44.136   4.185 1 U   2.800e+07  0.000e+00 e 0     0     0     0 #QU 0.999
   2490   4.719  35.397   1.289 1 U   6.859e+06  0.000e+00 e 0     0     0     0 #QU 0.999
   2491   4.232  58.262   0.871 1 U   3.122e+07  0.000e+00 e 0     0     0     0 #QU 0.999
   2492   8.990  50.571   0.752 1 U   3.603e+07  0.000e+00 e 0     0     0     0 #QU 0.999
   2493   7.660  42.726   7.868 1 U   4.954e+07  0.000e+00 e 0     0     0     0 #QU 0.999
   2494   1.919  26.874   1.443 1 U   4.380e+07  0.000e+00 e 0     0     0     0 #QU 0.999
   2495   1.611  30.954   2.099 1 U   1.478e+08  0.000e+00 e 0     0     0     0 #QU 0.999
   2496   3.015  57.948   1.039 1 U   2.367e+07  0.000e+00 e 0     0     0     0 #QU 0.999
   2497   7.078  27.977   3.803 1 U   9.598e+06  0.000e+00 e 0     0     0     0 #QU 0.999
   2498   3.584  58.732   1.052 1 U   1.683e+07  0.000e+00 e 0     0     0     0 #QU 0.999
   2499   6.209  34.878   2.669 1 U   1.523e+07  0.000e+00 e 0     0     0     0 #QU 0.999
   2500   6.864  55.751   1.076 1 U   4.762e+07  0.000e+00 e 0     0     0     0 #QU 0.999
   2501   8.671  53.398   0.923 1 U   1.520e+07  0.000e+00 e 0     0     0     0 #QU 0.999
   2502   0.847  56.379   4.733 1 U   2.991e+07  0.000e+00 e 0     0     0     0 #QU 0.999
   2503   7.367  41.940   2.692 1 U   2.408e+07  0.000e+00 e 0     0     0     0 #QU 0.999
   2504   7.247  58.419   4.204 1 U   1.306e+07  0.000e+00 e 0     0     0     0 #QU 0.999
   2505   3.002  43.353   3.241 1 U   1.967e+08  0.000e+00 e 0     0     0     0 #QU 0.999
   2506   1.079  28.596   3.736 1 U   8.769e+06  0.000e+00 e 0     0     0     0 #QU 0.999
   2507   1.560  54.968   0.959 1 U   8.317e+07  0.000e+00 e 0     0     0     0 #QU 0.999
   2508   1.065  42.253   3.008 1 U   9.079e+07  0.000e+00 e 0     0     0     0 #QU 0.999
   2509   1.732  50.101   0.786 1 U   1.325e+08  0.000e+00 e 0     0     0     0 #QU 0.999
   2510   5.175  40.920   3.190 1 U   1.727e+07  0.000e+00 e 0     0     0     0 #QU 0.999
   2511   4.236  58.261   1.344 1 U   1.380e+07  0.000e+00 e 0     0     0     0 #QU 0.999
   2512   0.861  50.101   4.555 1 U   3.949e+07  0.000e+00 e 0     0     0     0 #QU 0.999
   2513   3.970  53.397   0.916 1 U   6.646e+07  0.000e+00 e 0     0     0     0 #QU 0.999
   2514   1.340  53.867   0.909 1 U   2.128e+08  0.000e+00 e 0     0     0     0 #QU 0.999
   2515   1.485  53.868   0.904 1 U   8.323e+07  0.000e+00 e 0     0     0     0 #QU 0.999
   2516   4.243  29.543   2.032 1 U   4.395e+07  0.000e+00 e 0     0     0     0 #QU 0.999
   2517   0.639  27.030   0.147 1 U   5.117e+07  0.000e+00 e 0     0     0     0 #QU 0.999
   2518   0.599  27.031   0.147 1 U   5.772e+07  0.000e+00 e 0     0     0     0 #QU 0.999
   2519   7.192  56.379   4.443 1 U   1.534e+07  0.000e+00 e 0     0     0     0 #QU 0.999
   2520   4.590  57.793   1.065 1 U   2.447e+07  0.000e+00 e 0     0     0     0 #QU 0.999
   2521   4.760  58.261   1.350 1 U   2.141e+07  0.000e+00 e 0     0     0     0 #QU 0.999
   2522   3.973  56.378   4.651 1 U   3.835e+07  0.000e+00 e 0     0     0     0 #QU 0.999
   2523   3.653  30.954   2.258 1 U   4.333e+07  0.000e+00 e 0     0     0     0 #QU 0.999
   2524   4.762  56.379   4.447 1 U   4.143e+07  0.000e+00 e 0     0     0     0 #QU 0.999
   2525   8.012  36.290   2.243 1 U   4.183e+07  0.000e+00 e 0     0     0     0 #QU 0.999
   2526   1.462  57.635   0.807 1 U   3.070e+07  0.000e+00 e 0     0     0     0 #QU 0.999
   2527   2.745  55.279   0.289 1 U   2.052e+07  0.000e+00 e 0     0     0     0 #QU 0.999
   2528   1.575  30.482   3.789 1 U   1.683e+07  0.000e+00 e 0     0     0     0 #QU 0.999
   2529   1.919  46.335   0.851 1 U   1.331e+08  0.000e+00 e 0     0     0     0 #QU 0.999
   2530   4.734  54.810   1.046 1 U   2.156e+08  0.000e+00 e 0     0     0     0 #QU 0.999
   2531   4.023  33.936   1.896 1 U   3.072e+07  0.000e+00 e 0     0     0     0 #QU 0.999
   2532   4.183  32.367   1.818 1 U   6.155e+07  0.000e+00 e 0     0     0     0 #QU 0.999
   2533   0.968  26.873   4.344 1 U   0.000e+00  0.000e+00 e 0     0     0     0 #QU 0.999
   2534   0.960  58.732   4.342 1 U   1.101e+07  0.000e+00 e 0     0     0     0 #QU 0.999
   2535   0.763  57.949   1.042 1 U   1.211e+08  0.000e+00 e 0     0     0     0 #QU 0.999
   2536   8.333  54.182   5.291 1 U   1.272e+07  0.000e+00 e 0     0     0     0 #QU 0.999
   2537   1.042  56.536   1.440 1 U   2.249e+07  0.000e+00 e 0     0     0     0 #QU 0.999
   2538  -0.831  51.199   2.119 1 U   1.755e+07  0.000e+00 e 0     0     0     0 #QU 0.999
   2539   1.637  56.852   1.369 1 U   3.239e+08  0.000e+00 e 0     0     0     0 #QU 0.999
   2540   2.879  28.129   1.961 1 U   1.929e+07  0.000e+00 e 0     0     0     0 #QU 0.999
   2541   6.808  39.740   7.120 1 U   7.742e+06  0.000e+00 e 0     0     0     0 #QU 0.999
   2542   7.807  32.366   2.598 1 U   9.687e+06  0.000e+00 e 0     0     0     0 #QU 0.999
   2543   2.999  57.163   1.583 1 U   6.031e+07  0.000e+00 e 0     0     0     0 #QU 0.999
   2544   2.964  57.166   1.597 1 U   5.351e+07  0.000e+00 e 0     0     0     0 #QU 0.999
   2545   3.030  57.165   1.539 1 U   2.646e+07  0.000e+00 e 0     0     0     0 #QU 0.999
   2546   5.690  35.818   1.740 1 U   3.549e+07  0.000e+00 e 0     0     0     0 #QU 0.999
   2547   7.471  37.702   2.244 1 U   1.196e+07  0.000e+00 e 0     0     0     0 #QU 0.999
   2548   0.566  46.492  -0.157 1 U   8.323e+07  0.000e+00 e 0     0     0     0 #QU 0.999
   2549   2.559  32.524   1.995 1 U   1.383e+08  0.000e+00 e 0     0     0     0 #QU 0.999
   2550   4.762  30.169   4.211 1 U   2.835e+07  0.000e+00 e 0     0     0     0 #QU 0.999
   2551   8.629  36.760   7.243 1 U   1.813e+07  0.000e+00 e 0     0     0     0 #QU 0.999
   2552   4.609  45.078   1.304 1 U   1.598e+07  0.000e+00 e 0     0     0     0 #QU 0.999
   2553   3.581  26.873   1.057 1 U   0.000e+00  0.000e+00 e 0     0     0     0 #QU 0.999
   2554   2.985  35.978   7.220 1 U   9.711e+06  0.000e+00 e 0     0     0     0 #QU 0.999
   2555   1.046  53.555   0.735 1 U   1.143e+08  0.000e+00 e 0     0     0     0 #QU 0.999
   2556   0.927  53.398   4.783 1 U   9.920e+07  0.000e+00 e 0     0     0     0 #QU 0.999
   2557   0.888  53.395   4.740 1 U   6.734e+07  0.000e+00 e 0     0     0     0 #QU 0.999
   2558   1.722  46.649   0.579 1 U   9.987e+07  0.000e+00 e 0     0     0     0 #QU 0.999
   2559   1.443  46.335   0.849 1 U   6.830e+07  0.000e+00 e 0     0     0     0 #QU 0.999
   2560   1.305  46.333   0.848 1 U   4.757e+07  0.000e+00 e 0     0     0     0 #QU 0.999
   2561   1.441  35.349   1.670 1 U   9.329e+07  0.000e+00 e 0     0     0     0 #QU 0.999
   2562   6.877  58.640   4.611 1 U   1.134e+07  0.000e+00 e 0     0     0     0 #QU 0.999
   2563   1.919  27.344   2.083 1 U   3.427e+08  0.000e+00 e 0     0     0     0 #QU 0.999
   2564   0.580  53.869   0.909 1 U   1.275e+08  0.000e+00 e 0     0     0     0 #QU 0.999
   2565   2.363  26.874   2.121 1 U   1.148e+07  0.000e+00 e 0     0     0     0 #QU 0.999
   2566   3.814  50.729   1.491 1 U   1.263e+08  0.000e+00 e 0     0     0     0 #QU 0.999
   2567   1.466  57.479   1.295 1 U   3.550e+08  0.000e+00 e 0     0     0     0 #QU 0.999
   2568   7.690  35.350   1.285 1 U   1.050e+07  0.000e+00 e 0     0     0     0 #QU 0.999
   2569   1.928  27.816   1.637 1 U   1.860e+08  0.000e+00 e 0     0     0     0 #QU 0.999
   2570   4.639  34.250   3.974 1 U   3.987e+07  0.000e+00 e 0     0     0     0 #QU 0.999
   2571   4.761  41.943   2.683 1 U   1.080e+08  0.000e+00 e 0     0     0     0 #QU 0.999
   2572   4.748  41.940   2.657 1 U   6.590e+07  0.000e+00 e 0     0     0     0 #QU 0.999
   2573   4.781  41.938   2.710 1 U   8.234e+07  0.000e+00 e 0     0     0     0 #QU 0.999
   2574   7.492  32.524   1.846 1 U   3.098e+07  0.000e+00 e 0     0     0     0 #QU 0.999
   2575   8.374  35.820   1.799 1 U   1.355e+07  0.000e+00 e 0     0     0     0 #QU 0.999
   2576   2.968  41.473   0.697 1 U   1.068e+07  0.000e+00 e 0     0     0     0 #QU 0.999
   2577   1.957  36.447   1.573 1 U   1.731e+07  0.000e+00 e 0     0     0     0 #QU 0.999
   2578   7.083  56.072   0.764 1 U   1.079e+07  0.000e+00 e 0     0     0     0 #QU 0.999
   2579   2.707  35.663   2.819 1 U   4.625e+07  0.000e+00 e 0     0     0     0 #QU 0.999
   2580   4.207  29.385   1.743 1 U   5.692e+07  0.000e+00 e 0     0     0     0 #QU 0.999
   2581   8.470  43.224   2.877 1 U   7.503e+06  0.000e+00 e 0     0     0     0 #QU 0.999
   2582   1.070  26.874   0.595 1 U   2.058e+07  0.000e+00 e 0     0     0     0 #QU 0.999
   2583   4.766  55.752   4.503 1 U   7.724e+07  0.000e+00 e 0     0     0     0 #QU 0.999
   2584   0.157  29.858   6.643 1 U   9.770e+06  0.000e+00 e 0     0     0     0 #QU 0.999
   2585   1.955  56.537   1.372 1 U   5.096e+07  0.000e+00 e 0     0     0     0 #QU 0.999
   2586   0.584  28.913   4.586 1 U   1.256e+07  0.000e+00 e 0     0     0     0 #QU 0.999
   2587   1.734  54.025   1.243 1 U   1.873e+07  0.000e+00 e 0     0     0     0 #QU 0.999
   2588   3.560  27.344   1.726 1 U   1.549e+07  0.000e+00 e 0     0     0     0 #QU 0.999
   2589   7.807  56.535   1.365 1 U   1.585e+07  0.000e+00 e 0     0     0     0 #QU 0.999
   2590   1.365  27.032   1.916 1 U   4.555e+07  0.000e+00 e 0     0     0     0 #QU 0.999
   2591   4.076  46.334   3.925 1 U   2.661e+07  0.000e+00 e 0     0     0     0 #QU 0.999
   2592   1.512  53.869   1.243 1 U   1.012e+08  0.000e+00 e 0     0     0     0 #QU 0.999
   2593   4.618  55.125   1.513 1 U   3.980e+07  0.000e+00 e 0     0     0     0 #QU 0.999
   2594   7.791  30.129   2.079 1 U   1.278e+07  0.000e+00 e 0     0     0     0 #QU 0.999
   2595   2.124  27.031   4.340 1 U   1.746e+07  0.000e+00 e 0     0     0     0 #QU 0.999
   2596   0.825  32.993   7.044 1 U   1.353e+07  0.000e+00 e 0     0     0     0 #QU 0.999
   2597   8.965  31.743   2.305 1 U   1.480e+07  0.000e+00 e 0     0     0     0 #QU 0.999
   2598   1.488  34.564   1.794 1 U   4.764e+07  0.000e+00 e 0     0     0     0 #QU 0.999
   2599   4.761  31.739   1.676 1 U   2.154e+07  0.000e+00 e 0     0     0     0 #QU 0.999
   2600   4.736  57.948   1.036 1 U   4.075e+07  0.000e+00 e 0     0     0     0 #QU 0.999
   2601   4.127  48.121   0.447 1 U   9.269e+06  0.000e+00 e 0     0     0     0 #QU 0.999
   2602   2.248  30.170   5.008 1 U   6.180e+07  0.000e+00 e 0     0     0     0 #QU 0.999
   2603   7.125  53.396   6.808 1 U   -1.534e+07  0.000e+00 e 0     0     0     0 #QU 0.999
   2604   8.496  50.728   1.488 1 U   1.369e+07  0.000e+00 e 0     0     0     0 #QU 0.999
   2605   2.805  37.389   6.734 1 U   1.872e+07  0.000e+00 e 0     0     0     0 #QU 0.999
   2606   2.981  58.590   3.891 1 U   2.267e+07  0.000e+00 e 0     0     0     0 #QU 0.999
   2607   0.621  27.344   1.250 1 U   1.726e+07  0.000e+00 e 0     0     0     0 #QU 0.999
   2608   2.090  57.163   4.300 1 U   2.599e+07  0.000e+00 e 0     0     0     0 #QU 0.999
   2609   1.444  58.733   0.147 1 U   5.000e+07  0.000e+00 e 0     0     0     0 #QU 0.999
   2610   2.302  32.838   4.334 1 U   3.658e+07  0.000e+00 e 0     0     0     0 #QU 0.999
   2611   9.268  55.127   0.955 1 U   1.372e+07  0.000e+00 e 0     0     0     0 #QU 0.999
   2612   3.070  58.597   3.890 1 U   1.933e+07  0.000e+00 e 0     0     0     0 #QU 0.999
   2613   8.602  56.390   0.841 1 U   8.753e+06  0.000e+00 e 0     0     0     0 #QU 0.999
   2614   4.761  44.137   4.094 1 U   3.891e+07  0.000e+00 e 0     0     0     0 #QU 0.999
   2615   3.780  36.290   1.819 1 U   1.647e+07  0.000e+00 e 0     0     0     0 #QU 0.999
   2616   3.119  57.791   1.072 1 U   2.055e+07  0.000e+00 e 0     0     0     0 #QU 0.999
   2617  -0.131  55.594   0.949 1 U   2.311e+07  0.000e+00 e 0     0     0     0 #QU 0.999
   2618   3.117  35.818   7.228 1 U   1.278e+07  0.000e+00 e 0     0     0     0 #QU 0.999
   2619   9.242  36.446   1.574 1 U   1.281e+07  0.000e+00 e 0     0     0     0 #QU 0.999
   2620   2.524  28.918   4.588 1 U   1.146e+07  0.000e+00 e 0     0     0     0 #QU 0.999
   2621   1.452  55.124   5.270 1 U   4.705e+07  0.000e+00 e 0     0     0     0 #QU 0.999
   2622   1.452  42.097   2.771 1 U   1.052e+08  0.000e+00 e 0     0     0     0 #QU 0.999
   2623   2.224  57.321   1.582 1 U   1.478e+07  0.000e+00 e 0     0     0     0 #QU 0.999
   2624   1.392  58.733   1.914 1 U   2.642e+07  0.000e+00 e 0     0     0     0 #QU 0.999
   2625  -0.137  55.437   0.248 1 U   6.927e+07  0.000e+00 e 0     0     0     0 #QU 0.999
   2626   2.851  31.895   1.213 1 U   1.968e+07  0.000e+00 e 0     0     0     0 #QU 0.999
   2627   3.012  29.063   1.712 1 U   1.540e+08  0.000e+00 e 0     0     0     0 #QU 0.999
   2628   1.476  41.313   2.853 1 U   1.151e+08  0.000e+00 e 0     0     0     0 #QU 0.999
   2629   4.207  50.572   0.762 1 U   8.110e+07  0.000e+00 e 0     0     0     0 #QU 0.999
   2630   0.788  46.649   0.579 1 U   2.736e+08  0.000e+00 e 0     0     0     0 #QU 0.999
   2631   7.088  36.917   3.115 1 U   1.456e+07  0.000e+00 e 0     0     0     0 #QU 0.999
   2632   2.339  58.732   3.975 1 U   2.579e+07  0.000e+00 e 0     0     0     0 #QU 0.999
   2633   2.248  58.730   3.975 1 U   2.592e+07  0.000e+00 e 0     0     0     0 #QU 0.999
   2634   2.964  29.072   1.679 1 U   2.189e+08  0.000e+00 e 0     0     0     0 #QU 0.999
   2635   2.939  29.070   1.643 1 U   2.500e+08  0.000e+00 e 0     0     0     0 #QU 0.999
   2636   3.233  32.390   1.630 1 U   8.352e+06  0.000e+00 e 0     0     0     0 #QU 0.999
   2637   5.252  57.478   1.420 1 U   1.672e+07  0.000e+00 e 0     0     0     0 #QU 0.999
   2638   1.722  43.196   2.546 1 U   3.568e+07  0.000e+00 e 0     0     0     0 #QU 0.999
   2639   7.809  35.192   1.954 1 U   1.757e+07  0.000e+00 e 0     0     0     0 #QU 0.999
   2640   3.627  31.896   1.216 1 U   1.550e+07  0.000e+00 e 0     0     0     0 #QU 0.999
   2641   1.513  39.899   2.474 1 U   2.345e+07  0.000e+00 e 0     0     0     0 #QU 0.999
   2642   1.588  31.896   2.748 1 U   2.722e+07  0.000e+00 e 0     0     0     0 #QU 0.999
   2643   1.575  54.496   5.325 1 U   3.981e+07  0.000e+00 e 0     0     0     0 #QU 0.999
   2644   4.776  35.818   1.808 1 U   4.499e+07  0.000e+00 e 0     0     0     0 #QU 0.999
   2645   4.714  35.816   1.855 1 U   2.902e+07  0.000e+00 e 0     0     0     0 #QU 0.999
   2646   3.231  33.779   1.753 1 U   1.645e+07  0.000e+00 e 0     0     0     0 #QU 0.999
   2647   0.918  27.047   7.058 1 U   9.296e+06  0.000e+00 e 0     0     0     0 #QU 0.999
   2648   1.932  29.385   3.578 1 U   3.024e+07  0.000e+00 e 0     0     0     0 #QU 0.999
   2649   5.074  48.699   1.590 1 U   2.753e+07  0.000e+00 e 0     0     0     0 #QU 0.999
   2650   5.156  48.677   1.590 1 U   1.805e+07  0.000e+00 e 0     0     0     0 #QU 0.999
   2651  10.480  27.031   0.150 1 U   2.731e+07  0.000e+00 e 0     0     0     0 #QU 0.999
   2652   7.860  33.935   1.902 1 U   3.489e+07  0.000e+00 e 0     0     0     0 #QU 0.999
   2653   4.365  27.501   1.729 1 U   4.122e+07  0.000e+00 e 0     0     0     0 #QU 0.999
   2654   4.317  53.240   0.739 1 U   2.070e+08  0.000e+00 e 0     0     0     0 #QU 0.999
   2655   7.567  28.599   5.475 1 U   1.580e+07  0.000e+00 e 0     0     0     0 #QU 0.999
   2656   0.927  26.861   4.624 1 U   0.000e+00  0.000e+00 e 0     0     0     0 #QU 0.999
   2657   2.061  55.750   1.075 1 U   1.890e+08  0.000e+00 e 0     0     0     0 #QU 0.999
   2658   3.094  50.569   3.887 1 U   1.149e+07  0.000e+00 e 0     0     0     0 #QU 0.999
   2659   0.788  34.250   1.763 1 U   2.883e+07  0.000e+00 e 0     0     0     0 #QU 0.999
   2660   8.284  48.570   1.584 1 U   1.521e+07  0.000e+00 e 0     0     0     0 #QU 0.999
   2661   4.355  31.739   3.983 1 U   6.401e+07  0.000e+00 e 0     0     0     0 #QU 0.999
   2662   4.757  37.703   3.082 1 U   2.302e+07  0.000e+00 e 0     0     0     0 #QU 0.999
   2663   8.009  33.957   3.776 1 U   6.245e+06  0.000e+00 e 0     0     0     0 #QU 0.999
   2664   1.603  33.620   3.529 1 U   1.860e+07  0.000e+00 e 0     0     0     0 #QU 0.999
   2665   4.510  48.532   1.107 1 U   4.035e+07  0.000e+00 e 0     0     0     0 #QU 0.999
   2666   7.512  28.913   4.591 1 U   1.462e+07  0.000e+00 e 0     0     0     0 #QU 0.999
   2667   2.190  50.258   4.017 1 U   7.924e+07  0.000e+00 e 0     0     0     0 #QU 0.999
   2668   2.604  28.286   2.068 1 U   4.291e+07  0.000e+00 e 0     0     0     0 #QU 0.999
   2669   3.995  30.639   4.531 1 U   1.737e+07  0.000e+00 e 0     0     0     0 #QU 0.999
   2670   2.243  50.415   1.591 1 U   5.066e+07  0.000e+00 e 0     0     0     0 #QU 0.999
   2671   4.609  27.344   1.250 1 U   1.591e+07  0.000e+00 e 0     0     0     0 #QU 0.999
   2672   7.911  42.096   2.691 1 U   1.654e+07  0.000e+00 e 0     0     0     0 #QU 0.999
   2673   2.597  29.071   2.077 1 U   3.877e+07  0.000e+00 e 0     0     0     0 #QU 0.999
   2674   3.535  33.935   4.107 1 U   1.465e+07  0.000e+00 e 0     0     0     0 #QU 0.999
   2675   2.101  54.339   0.732 1 U   6.691e+07  0.000e+00 e 0     0     0     0 #QU 0.999
   2676   0.615  32.210   1.934 1 U   9.784e+07  0.000e+00 e 0     0     0     0 #QU 0.999
   2677   2.108  54.967   0.962 1 U   1.958e+08  0.000e+00 e 0     0     0     0 #QU 0.999
   2678   8.020  31.739   2.104 1 U   5.227e+07  0.000e+00 e 0     0     0     0 #QU 0.999
   2679   3.740  31.896   2.437 1 U   3.703e+07  0.000e+00 e 0     0     0     0 #QU 0.999
   2680   0.748  53.083   4.228 1 U   2.970e+07  0.000e+00 e 0     0     0     0 #QU 0.998
   2681   8.772  46.648   0.575 1 U   1.425e+07  0.000e+00 e 0     0     0     0 #QU 0.998
   2682   8.132  31.895   1.335 1 U   1.573e+07  0.000e+00 e 0     0     0     0 #QU 0.998
   2683   1.929  26.873   1.055 1 U   0.000e+00  0.000e+00 e 0     0     0     0 #QU 0.998
   2684   1.510  34.306   4.273 1 U   5.385e+06  0.000e+00 e 0     0     0     0 #QU 0.998
   2685   5.765  58.418   5.176 1 U   1.365e+07  0.000e+00 e 0     0     0     0 #QU 0.998
   2686   7.523  27.030   0.148 1 U   1.111e+07  0.000e+00 e 0     0     0     0 #QU 0.998
   2687   2.600  51.670   3.565 1 U   1.341e+07  0.000e+00 e 0     0     0     0 #QU 0.998
   2688   3.822  39.595   1.824 1 U   9.934e+06  0.000e+00 e 0     0     0     0 #QU 0.998
   2689   3.577  30.169   1.625 1 U   1.228e+07  0.000e+00 e 0     0     0     0 #QU 0.998
   2690   3.092  54.346   6.219 1 U   9.426e+06  0.000e+00 e 0     0     0     0 #QU 0.998
   2691   1.653  57.321   4.307 1 U   9.615e+07  0.000e+00 e 0     0     0     0 #QU 0.998
   2692   1.535  34.300   4.271 1 U   5.952e+06  0.000e+00 e 0     0     0     0 #QU 0.998
   2693   0.525  58.104   7.241 1 U   1.096e+07  0.000e+00 e 0     0     0     0 #QU 0.998
   2694   0.757  34.415   7.282 1 U   8.974e+06  0.000e+00 e 0     0     0     0 #QU 0.998
   2695   3.298  54.966   0.958 1 U   2.897e+07  0.000e+00 e 0     0     0     0 #QU 0.998
   2696   3.191  54.968   0.960 1 U   4.621e+07  0.000e+00 e 0     0     0     0 #QU 0.998
   2697   7.095  29.228   1.737 1 U   2.392e+07  0.000e+00 e 0     0     0     0 #QU 0.998
   2698   4.169  27.658   4.750 1 U   7.098e+07  0.000e+00 e 0     0     0     0 #QU 0.998
   2699   1.774  57.319   4.301 1 U   7.912e+07  0.000e+00 e 0     0     0     0 #QU 0.998
   2700   2.361  26.873   2.009 1 U   0.000e+00  0.000e+00 e 0     0     0     0 #QU 0.998
   2701   2.052  54.967   5.266 1 U   1.348e+07  0.000e+00 e 0     0     0     0 #QU 0.998
   2702   6.984  49.944   0.780 1 U   9.847e+06  0.000e+00 e 0     0     0     0 #QU 0.998
   2703   0.904  57.792   1.691 1 U   1.586e+07  0.000e+00 e 0     0     0     0 #QU 0.998
   2704   4.027  42.725   3.169 1 U   1.841e+07  0.000e+00 e 0     0     0     0 #QU 0.998
   2705   3.577  57.940   0.916 1 U   1.457e+07  0.000e+00 e 0     0     0     0 #QU 0.998
   2706   2.436  33.465   4.732 1 U   -5.891e+07  0.000e+00 e 0     0     0     0 #QU 0.998
   2707   2.091  27.344   1.920 1 U   2.279e+08  0.000e+00 e 0     0     0     0 #QU 0.998
   2708   9.058  58.419   5.177 1 U   1.178e+07  0.000e+00 e 0     0     0     0 #QU 0.998
   2709   1.531  51.682   3.564 1 U   9.271e+06  0.000e+00 e 0     0     0     0 #QU 0.998
   2710   0.745  44.142   4.095 1 U   1.453e+07  0.000e+00 e 0     0     0     0 #QU 0.998
   2711   2.903  58.419   4.208 1 U   4.449e+07  0.000e+00 e 0     0     0     0 #QU 0.998
   2712   4.773  58.419   4.208 1 U   5.098e+07  0.000e+00 e 0     0     0     0 #QU 0.998
   2713   2.047  55.123   1.513 1 U   2.322e+07  0.000e+00 e 0     0     0     0 #QU 0.998
   2714   9.546  39.429   2.805 1 U   2.662e+07  0.000e+00 e 0     0     0     0 #QU 0.998
   2715   6.861  56.388   0.838 1 U   1.179e+07  0.000e+00 e 0     0     0     0 #QU 0.998
   2716   2.080  37.704   2.242 1 U   1.015e+08  0.000e+00 e 0     0     0     0 #QU 0.998
   2717   2.376  49.631   3.500 1 U   1.857e+07  0.000e+00 e 0     0     0     0 #QU 0.998
   2718   2.996  56.695   1.369 1 U   4.178e+07  0.000e+00 e 0     0     0     0 #QU 0.998
   2719   2.890  56.693   1.390 1 U   5.492e+07  0.000e+00 e 0     0     0     0 #QU 0.998
   2720   5.429  50.729   6.276 1 U   1.905e+07  0.000e+00 e 0     0     0     0 #QU 0.998
   2721   6.636  56.381   0.840 1 U   1.573e+07  0.000e+00 e 0     0     0     0 #QU 0.998
   2722   4.761  54.967   6.957 1 U   1.716e+07  0.000e+00 e 0     0     0     0 #QU 0.998
   2723   0.730  35.198   2.079 1 U   9.137e+06  0.000e+00 e 0     0     0     0 #QU 0.998
   2724   1.268  43.117   1.460 1 U   1.966e+07  0.000e+00 e 0     0     0     0 #QU 0.998
   2725   8.136  30.483   2.128 1 U   2.479e+07  0.000e+00 e 0     0     0     0 #QU 0.998
   2726   8.043  30.481   2.094 1 U   2.085e+07  0.000e+00 e 0     0     0     0 #QU 0.998
   2727   1.124  43.206   3.057 1 U   1.163e+07  0.000e+00 e 0     0     0     0 #QU 0.998
   2728   7.068  29.542   1.449 1 U   2.225e+07  0.000e+00 e 0     0     0     0 #QU 0.998
   2729   5.175  36.760   7.241 1 U   1.116e+07  0.000e+00 e 0     0     0     0 #QU 0.998
   2730   8.032  36.447   1.571 1 U   1.159e+07  0.000e+00 e 0     0     0     0 #QU 0.998
   2731   0.836  54.992   4.019 1 U   8.991e+06  0.000e+00 e 0     0     0     0 #QU 0.998
   2732   1.342  50.886   0.862 1 U   5.184e+07  0.000e+00 e 0     0     0     0 #QU 0.998
   2733   1.492  39.758   2.619 1 U   9.653e+06  0.000e+00 e 0     0     0     0 #QU 0.998
   2734   3.355  44.156   4.096 1 U   8.875e+06  0.000e+00 e 0     0     0     0 #QU 0.998
   2735   2.202  50.571   0.772 1 U   2.301e+08  0.000e+00 e 0     0     0     0 #QU 0.998
   2736   2.069  50.571   0.756 1 U   1.089e+08  0.000e+00 e 0     0     0     0 #QU 0.998
   2737   2.203  54.339   1.035 1 U   1.331e+08  0.000e+00 e 0     0     0     0 #QU 0.998
   2738   7.610  58.733   4.362 1 U   1.138e+07  0.000e+00 e 0     0     0     0 #QU 0.998
   2739   6.539  53.867   0.908 1 U   1.374e+07  0.000e+00 e 0     0     0     0 #QU 0.998
   2740   1.575  55.437   0.258 1 U   4.078e+07  0.000e+00 e 0     0     0     0 #QU 0.998
   2741   2.354  32.368   1.961 1 U   2.786e+08  0.000e+00 e 0     0     0     0 #QU 0.998
   2742   4.338  57.791   3.932 1 U   1.851e+07  0.000e+00 e 0     0     0     0 #QU 0.998
   2743   2.863  53.396   0.919 1 U   5.955e+07  0.000e+00 e 0     0     0     0 #QU 0.998
   2744   3.649  28.449  -0.623 1 U   1.082e+07  0.000e+00 e 0     0     0     0 #QU 0.998
   2745   2.042  33.308   4.719 1 U   -4.372e+07  0.000e+00 e 0     0     0     0 #QU 0.998
   2746   7.706  50.100   7.537 1 U   2.767e+07  0.000e+00 e 0     0     0     0 #QU 0.998
   2747   7.660  50.100   7.498 1 U   4.172e+07  0.000e+00 e 0     0     0     0 #QU 0.998
   2748   0.156  50.113   0.800 1 U   2.911e+07  0.000e+00 e 0     0     0     0 #QU 0.998
   2749   0.139  50.107   0.780 1 U   3.951e+07  0.000e+00 e 0     0     0     0 #QU 0.998
   2750   3.558  32.524   1.745 1 U   1.588e+07  0.000e+00 e 0     0     0     0 #QU 0.998
   2751   0.700  57.949   4.075 1 U   2.870e+07  0.000e+00 e 0     0     0     0 #QU 0.998
   2752   2.669  40.529   2.557 1 U   3.077e+08  0.000e+00 e 0     0     0     0 #QU 0.998
   2753   2.751  53.394   0.895 1 U   3.528e+07  0.000e+00 e 0     0     0     0 #QU 0.998
   2754   2.856  29.538   1.496 1 U   7.990e+07  0.000e+00 e 0     0     0     0 #QU 0.998
   2755   1.329  57.792   1.069 1 U   8.426e+07  0.000e+00 e 0     0     0     0 #QU 0.998
   2756   3.478  26.875   1.420 1 U   1.511e+07  0.000e+00 e 0     0     0     0 #QU 0.998
   2757   2.338  30.326   2.124 1 U   1.084e+08  0.000e+00 e 0     0     0     0 #QU 0.998
   2758   7.693  53.868   1.031 1 U   1.976e+07  0.000e+00 e 0     0     0     0 #QU 0.998
   2759   7.873  32.524   1.859 1 U   3.380e+07  0.000e+00 e 0     0     0     0 #QU 0.998
   2760   4.453  29.542   1.974 1 U   3.217e+07  0.000e+00 e 0     0     0     0 #QU 0.998
   2761   1.599  54.967   5.638 1 U   4.773e+07  0.000e+00 e 0     0     0     0 #QU 0.998
   2762   2.731  29.539   1.447 1 U   9.606e+07  0.000e+00 e 0     0     0     0 #QU 0.998
   2763   2.841  29.545   1.447 1 U   9.438e+07  0.000e+00 e 0     0     0     0 #QU 0.998
   2764   7.543  30.326   1.747 1 U   1.713e+07  0.000e+00 e 0     0     0     0 #QU 0.998
   2765   7.684  55.123   4.108 1 U   2.248e+07  0.000e+00 e 0     0     0     0 #QU 0.998
   2766   4.155  48.251   0.442 1 U   8.246e+06  0.000e+00 e 0     0     0     0 #QU 0.998
   2767   4.144  48.190   0.442 1 U   9.541e+06  0.000e+00 e 0     0     0     0 #QU 0.998
   2768   1.895  26.874   1.688 1 U   2.243e+07  0.000e+00 e 0     0     0     0 #QU 0.998
   2769   4.761  53.397   0.913 1 U   5.585e+07  0.000e+00 e 0     0     0     0 #QU 0.998
   2770   7.327  42.765   3.169 1 U   7.407e+06  0.000e+00 e 0     0     0     0 #QU 0.998
   2771   1.242  57.951   0.918 1 U   7.644e+07  0.000e+00 e 0     0     0     0 #QU 0.998
   2772   8.659  34.875   3.482 1 U   5.977e+06  0.000e+00 e 0     0     0     0 #QU 0.998
   2773   1.882  29.385   1.556 1 U   1.035e+08  0.000e+00 e 0     0     0     0 #QU 0.998
   2774   1.452  55.281   0.279 1 U   6.007e+07  0.000e+00 e 0     0     0     0 #QU 0.998
   2775   4.197  40.372   2.979 1 U   1.709e+07  0.000e+00 e 0     0     0     0 #QU 0.998
   2776   4.833  52.763   1.624 1 U   6.704e+07  0.000e+00 e 0     0     0     0 #QU 0.998
   2777   9.538  27.814   4.172 1 U   1.481e+07  0.000e+00 e 0     0     0     0 #QU 0.998
   2778   0.288  41.939   2.700 1 U   2.777e+07  0.000e+00 e 0     0     0     0 #QU 0.998
   2779   8.032  51.206   3.342 1 U   9.922e+06  0.000e+00 e 0     0     0     0 #QU 0.998
   2780   0.526  33.543   2.005 1 U   2.777e+07  0.000e+00 e 0     0     0     0 #QU 0.998
   2781   7.221  43.201   2.556 1 U   9.266e+06  0.000e+00 e 0     0     0     0 #QU 0.998
   2782   3.637  28.442   0.160 1 U   9.558e+06  0.000e+00 e 0     0     0     0 #QU 0.998
   2783   0.947  55.673   4.804 1 U   3.710e+07  0.000e+00 e 0     0     0     0 #QU 0.998
   2784   4.625  30.326   3.268 1 U   2.144e+07  0.000e+00 e 0     0     0     0 #QU 0.998
   2785   1.641  54.181   6.407 1 U   1.202e+07  0.000e+00 e 0     0     0     0 #QU 0.998
   2786   5.429  30.954   2.162 1 U   2.721e+07  0.000e+00 e 0     0     0     0 #QU 0.998
   2787   9.111  46.963   1.433 1 U   1.221e+07  0.000e+00 e 0     0     0     0 #QU 0.998
   2788   6.872  45.864   4.007 1 U   1.995e+07  0.000e+00 e 0     0     0     0 #QU 0.998
   2789   7.795  30.639   3.920 1 U   9.176e+06  0.000e+00 e 0     0     0     0 #QU 0.998
   2790   7.843  36.603   2.183 1 U   2.133e+07  0.000e+00 e 0     0     0     0 #QU 0.998
   2791  10.694  52.296   1.336 1 U   1.360e+07  0.000e+00 e 0     0     0     0 #QU 0.998
   2792  10.470  50.571   7.568 1 U   1.072e+07  0.000e+00 e 0     0     0     0 #QU 0.998
   2793   1.413  54.498   5.322 1 U   1.696e+07  0.000e+00 e 0     0     0     0 #QU 0.998
   2794   0.788  48.689   1.586 1 U   1.364e+08  0.000e+00 e 0     0     0     0 #QU 0.998
   2795   7.806  30.487   3.993 1 U   9.499e+06  0.000e+00 e 0     0     0     0 #QU 0.998
   2796   2.871  35.348   7.596 1 U   1.110e+07  0.000e+00 e 0     0     0     0 #QU 0.998
   2797   5.421  51.043   4.804 1 U   8.281e+07  0.000e+00 e 0     0     0     0 #QU 0.998
   2798   7.763  39.115   2.652 1 U   1.214e+07  0.000e+00 e 0     0     0     0 #QU 0.998
   2799   1.465  29.228   1.304 1 U   2.212e+08  0.000e+00 e 0     0     0     0 #QU 0.998
   2800   7.064  32.834   3.803 1 U   7.366e+06  0.000e+00 e 0     0     0     0 #QU 0.998
   2801   2.850  53.082   0.826 1 U   1.956e+07  0.000e+00 e 0     0     0     0 #QU 0.998
   2802   4.557  50.415   1.446 1 U   1.462e+07  0.000e+00 e 0     0     0     0 #QU 0.998
   2803   6.876  58.671   4.610 1 U   1.152e+07  0.000e+00 e 0     0     0     0 #QU 0.998
   2804   6.871  26.911   4.608 1 U   7.434e+06  0.000e+00 e 0     0     0     0 #QU 0.998
   2805   2.338  30.483   1.920 1 U   8.035e+07  0.000e+00 e 0     0     0     0 #QU 0.998
   2806   1.919  54.810   4.031 1 U   5.708e+07  0.000e+00 e 0     0     0     0 #QU 0.998
   2807   1.337  28.442   0.156 1 U   1.458e+07  0.000e+00 e 0     0     0     0 #QU 0.998
   2808   7.250  41.626   2.548 1 U   9.707e+06  0.000e+00 e 0     0     0     0 #QU 0.998
   2809   8.773  41.782   1.713 1 U   1.192e+07  0.000e+00 e 0     0     0     0 #QU 0.998
   2810   1.034  32.524   1.988 1 U   5.742e+07  0.000e+00 e 0     0     0     0 #QU 0.998
   2811   1.489  34.564   1.711 1 U   4.552e+07  0.000e+00 e 0     0     0     0 #QU 0.998
   2812   7.816  27.348   1.856 1 U   1.408e+07  0.000e+00 e 0     0     0     0 #QU 0.998
   2813   5.008  27.344   1.855 1 U   3.162e+07  0.000e+00 e 0     0     0     0 #QU 0.998
   2814   4.301  35.347   7.453 1 U   7.287e+06  0.000e+00 e 0     0     0     0 #QU 0.998
   2815   9.044  36.447   2.117 1 U   8.120e+06  0.000e+00 e 0     0     0     0 #QU 0.998
   2816   2.148  36.447   2.420 1 U   1.291e+08  0.000e+00 e 0     0     0     0 #QU 0.998
   2817   8.084  54.967   0.957 1 U   2.116e+07  0.000e+00 e 0     0     0     0 #QU 0.998
   2818   7.337  49.304   2.111 1 U   1.529e+07  0.000e+00 e 0     0     0     0 #QU 0.998
   2819   4.724  35.976   1.852 1 U   4.013e+07  0.000e+00 e 0     0     0     0 #QU 0.998
   2820   4.761  27.815   1.730 1 U   4.301e+07  0.000e+00 e 0     0     0     0 #QU 0.998
   2821   1.044  50.572   1.590 1 U   3.019e+07  0.000e+00 e 0     0     0     0 #QU 0.998
   2822   0.583  58.732   1.052 1 U   1.869e+07  0.000e+00 e 0     0     0     0 #QU 0.998
   2823  -0.838  32.366   2.352 1 U   1.600e+07  0.000e+00 e 0     0     0     0 #QU 0.998
   2824   7.121  44.149   0.300 1 U   1.063e+07  0.000e+00 e 0     0     0     0 #QU 0.998
   2825   8.061  29.385   1.733 1 U   1.118e+07  0.000e+00 e 0     0     0     0 #QU 0.998
   2826   0.427  28.758   4.588 1 U   8.706e+06  0.000e+00 e 0     0     0     0 #QU 0.998
   2827   1.609  57.006   4.117 1 U   3.638e+07  0.000e+00 e 0     0     0     0 #QU 0.998
   2828   8.445  56.849   4.507 1 U   1.762e+07  0.000e+00 e 0     0     0     0 #QU 0.998
   2829   1.304  43.510   3.030 1 U   3.097e+07  0.000e+00 e 0     0     0     0 #QU 0.998
   2830   4.199  50.885   0.857 1 U   1.956e+07  0.000e+00 e 0     0     0     0 #QU 0.998
   2831   1.616  36.918   3.117 1 U   1.699e+07  0.000e+00 e 0     0     0     0 #QU 0.998
   2832  -0.146  46.334   0.848 1 U   1.828e+07  0.000e+00 e 0     0     0     0 #QU 0.998
   2833   2.049  57.483  -0.129 1 U   1.818e+07  0.000e+00 e 0     0     0     0 #QU 0.998
   2834   2.221  28.607   3.734 1 U   9.136e+06  0.000e+00 e 0     0     0     0 #QU 0.998
   2835   9.237  57.484   1.290 1 U   6.961e+06  0.000e+00 e 0     0     0     0 #QU 0.998
   2836   9.660  54.967   0.957 1 U   3.530e+07  0.000e+00 e 0     0     0     0 #QU 0.998
   2837   9.241  35.354   1.664 1 U   9.191e+06  0.000e+00 e 0     0     0     0 #QU 0.998
   2838   1.073  35.192   2.080 1 U   1.593e+07  0.000e+00 e 0     0     0     0 #QU 0.998
   2839   4.955  27.189   1.920 1 U   1.752e+07  0.000e+00 e 0     0     0     0 #QU 0.998
   2840   0.153  35.506   6.855 1 U   9.823e+06  0.000e+00 e 0     0     0     0 #QU 0.998
   2841   2.955  56.684   4.040 1 U   7.191e+06  0.000e+00 e 0     0     0     0 #QU 0.998
   2842   8.043  57.008   1.448 1 U   9.854e+06  0.000e+00 e 0     0     0     0 #QU 0.998
   2843   9.079  34.249   1.950 1 U   1.234e+07  0.000e+00 e 0     0     0     0 #QU 0.998
   2844   3.092  46.654   0.575 1 U   1.621e+07  0.000e+00 e 0     0     0     0 #QU 0.998
   2845   9.536  50.258   1.584 1 U   1.684e+07  0.000e+00 e 0     0     0     0 #QU 0.998
   2846   1.066  55.124   5.417 1 U   2.406e+07  0.000e+00 e 0     0     0     0 #QU 0.998
   2847   3.289  32.523   2.557 1 U   1.502e+07  0.000e+00 e 0     0     0     0 #QU 0.998
   2848   4.760  54.181   6.410 1 U   3.854e+07  0.000e+00 e 0     0     0     0 #QU 0.998
   2849   8.605  31.746   2.305 1 U   9.206e+06  0.000e+00 e 0     0     0     0 #QU 0.998
   2850   0.576  58.590   5.248 1 U   1.566e+07  0.000e+00 e 0     0     0     0 #QU 0.998
   2851   4.732  46.335   0.848 1 U   2.149e+07  0.000e+00 e 0     0     0     0 #QU 0.998
   2852   2.596  50.887   0.861 1 U   4.913e+07  0.000e+00 e 0     0     0     0 #QU 0.998
   2853   6.536  36.290   2.420 1 U   9.717e+06  0.000e+00 e 0     0     0     0 #QU 0.998
   2854   4.109  51.200   2.117 1 U   1.639e+07  0.000e+00 e 0     0     0     0 #QU 0.998
   2855   7.582  55.908   4.464 1 U   1.469e+07  0.000e+00 e 0     0     0     0 #QU 0.998
   2856   3.010  27.498   1.073 1 U   1.020e+07  0.000e+00 e 0     0     0     0 #QU 0.998
   2857   1.086  50.573   0.754 1 U   1.377e+08  0.000e+00 e 0     0     0     0 #QU 0.998
   2858   1.019  50.571   0.761 1 U   1.068e+08  0.000e+00 e 0     0     0     0 #QU 0.998
   2859   2.570  28.129   2.191 1 U   9.668e+07  0.000e+00 e 0     0     0     0 #QU 0.998
   2860   0.738  44.137   0.306 1 U   1.080e+08  0.000e+00 e 0     0     0     0 #QU 0.998
   2861   1.730  28.916   2.611 1 U   1.143e+07  0.000e+00 e 0     0     0     0 #QU 0.998
   2862   2.354  34.564   4.797 1 U   -1.711e+07  0.000e+00 e 0     0     0     0 #QU 0.998
   2863   1.833  56.224   0.600 1 U   7.016e+07  0.000e+00 e 0     0     0     0 #QU 0.998
   2864   1.613  58.733   3.978 1 U   2.908e+07  0.000e+00 e 0     0     0     0 #QU 0.998
   2865   1.613  26.875   3.980 1 U   3.846e+07  0.000e+00 e 0     0     0     0 #QU 0.998
   2866   4.773  32.367   1.818 1 U   5.505e+07  0.000e+00 e 0     0     0     0 #QU 0.998
   2867   7.799  32.367   1.927 1 U   2.379e+07  0.000e+00 e 0     0     0     0 #QU 0.998
   2868   0.773  41.940   2.699 1 U   3.170e+07  0.000e+00 e 0     0     0     0 #QU 0.998
   2869   3.961  31.739   2.111 1 U   3.580e+07  0.000e+00 e 0     0     0     0 #QU 0.998
   2870   6.210  54.181   6.406 1 U   1.430e+07  0.000e+00 e 0     0     0     0 #QU 0.998
   2871   8.836  55.125   5.411 1 U   1.929e+07  0.000e+00 e 0     0     0     0 #QU 0.998
   2872   3.030  30.326   1.754 1 U   4.594e+07  0.000e+00 e 0     0     0     0 #QU 0.998
   2873   4.240  42.410   1.350 1 U   1.333e+07  0.000e+00 e 0     0     0     0 #QU 0.998
   2874   2.810  53.868   1.032 1 U   5.096e+07  0.000e+00 e 0     0     0     0 #QU 0.998
   2875   3.539  32.993   1.441 1 U   1.402e+07  0.000e+00 e 0     0     0     0 #QU 0.998
   2876   6.992  56.535   4.048 1 U   1.242e+07  0.000e+00 e 0     0     0     0 #QU 0.998
   2877   8.443  57.635   4.143 1 U   3.013e+07  0.000e+00 e 0     0     0     0 #QU 0.998
   2878  -0.163  28.600   1.445 1 U   1.582e+07  0.000e+00 e 0     0     0     0 #QU 0.998
   2879   3.068  48.053   0.446 1 U   1.329e+07  0.000e+00 e 0     0     0     0 #QU 0.998
   2880   1.058  29.542   1.450 1 U   5.850e+07  0.000e+00 e 0     0     0     0 #QU 0.998
   2881   2.190  54.025   4.371 1 U   2.430e+07  0.000e+00 e 0     0     0     0 #QU 0.998
   2882   7.784  44.158   0.302 1 U   8.891e+06  0.000e+00 e 0     0     0     0 #QU 0.998
   2883   0.944  58.576   5.252 1 U   1.782e+07  0.000e+00 e 0     0     0     0 #QU 0.998
   2884   1.290  28.127   0.151 1 U   1.003e+07  0.000e+00 e 0     0     0     0 #QU 0.998
   2885   1.083  58.262   1.348 1 U   4.567e+07  0.000e+00 e 0     0     0     0 #QU 0.998
   2886   0.744  36.289   1.826 1 U   2.256e+07  0.000e+00 e 0     0     0     0 #QU 0.998
   2887   0.770  46.021   4.178 1 U   1.048e+07  0.000e+00 e 0     0     0     0 #QU 0.998
   2888   1.034  28.757   1.641 1 U   3.223e+07  0.000e+00 e 0     0     0     0 #QU 0.998
   2889   0.530  55.670   1.691 1 U   -1.326e+07  0.000e+00 e 0     0     0     0 #QU 0.998
   2890   8.607  48.688   1.581 1 U   1.805e+07  0.000e+00 e 0     0     0     0 #QU 0.998
   2891   0.477  55.642   1.681 1 U   -7.684e+06  0.000e+00 e 0     0     0     0 #QU 0.998
   2892   1.304  42.254   2.866 1 U   1.765e+08  0.000e+00 e 0     0     0     0 #QU 0.998
   2893   1.077  38.647   3.114 1 U   6.320e+06  0.000e+00 e 0     0     0     0 #QU 0.998
   2894   2.224  30.168   4.046 1 U   2.017e+07  0.000e+00 e 0     0     0     0 #QU 0.998
   2895   1.934  56.219   0.601 1 U   6.205e+07  0.000e+00 e 0     0     0     0 #QU 0.998
   2896   2.042  49.631   3.506 1 U   6.329e+07  0.000e+00 e 0     0     0     0 #QU 0.998
   2897   1.400  35.710   6.855 1 U   5.976e+06  0.000e+00 e 0     0     0     0 #QU 0.998
   2898   8.892  33.150   1.889 1 U   3.134e+07  0.000e+00 e 0     0     0     0 #QU 0.998
   2899   3.343  44.145   4.184 1 U   8.556e+06  0.000e+00 e 0     0     0     0 #QU 0.998
   2900   8.989  35.189   2.080 1 U   1.163e+07  0.000e+00 e 0     0     0     0 #QU 0.998
   2901   4.756  52.455   0.615 1 U   4.596e+07  0.000e+00 e 0     0     0     0 #QU 0.998
   2902   0.015  30.482   2.533 1 U   1.872e+07  0.000e+00 e 0     0     0     0 #QU 0.998
   2903   0.602  56.222   4.728 1 U   3.178e+07  0.000e+00 e 0     0     0     0 #QU 0.998
   2904   4.120  53.240   0.826 1 U   4.690e+07  0.000e+00 e 0     0     0     0 #QU 0.998
   2905   2.649  35.976   2.135 1 U   1.295e+07  0.000e+00 e 0     0     0     0 #QU 0.998
   2906   6.952  32.212   1.276 1 U   9.665e+06  0.000e+00 e 0     0     0     0 #QU 0.998
   2907   2.254  50.729   3.645 1 U   5.184e+07  0.000e+00 e 0     0     0     0 #QU 0.998
   2908   1.828  28.599   0.731 1 U   1.859e+07  0.000e+00 e 0     0     0     0 #QU 0.998
   2909   1.821  33.151   4.712 1 U   -2.756e+07  0.000e+00 e 0     0     0     0 #QU 0.998
   2910   0.583  50.885   1.502 1 U   3.536e+07  0.000e+00 e 0     0     0     0 #QU 0.998
   2911   1.932  58.580   0.596 1 U   1.758e+07  0.000e+00 e 0     0     0     0 #QU 0.998
   2912   1.586  54.339   0.731 1 U   5.142e+07  0.000e+00 e 0     0     0     0 #QU 0.998
   2913   8.153  41.939   2.663 1 U   1.356e+07  0.000e+00 e 0     0     0     0 #QU 0.998
   2914   7.665  50.730   1.494 1 U   2.191e+07  0.000e+00 e 0     0     0     0 #QU 0.998
   2915   0.865  55.435   0.251 1 U   1.068e+08  0.000e+00 e 0     0     0     0 #QU 0.998
   2916   0.759  55.438   0.294 1 U   8.799e+07  0.000e+00 e 0     0     0     0 #QU 0.998
   2917   0.782  55.436   0.258 1 U   1.109e+08  0.000e+00 e 0     0     0     0 #QU 0.998
   2918   9.111  27.598   1.547 1 U   8.317e+06  0.000e+00 e 0     0     0     0 #QU 0.998
   2919   4.614  50.573   0.753 1 U   1.742e+07  0.000e+00 e 0     0     0     0 #QU 0.998
   2920   8.365  45.864   4.058 1 U   3.189e+07  0.000e+00 e 0     0     0     0 #QU 0.998
   2921   7.528  29.542   1.974 1 U   5.069e+07  0.000e+00 e 0     0     0     0 #QU 0.998
   2922   4.762  33.308   2.224 1 U   2.422e+07  0.000e+00 e 0     0     0     0 #QU 0.998
   2923   7.807  57.792   3.934 1 U   2.119e+07  0.000e+00 e 0     0     0     0 #QU 0.998
   2924   1.821  44.137   0.306 1 U   7.839e+07  0.000e+00 e 0     0     0     0 #QU 0.998
   2925   2.871  48.061   0.447 1 U   1.863e+07  0.000e+00 e 0     0     0     0 #QU 0.998
   2926   6.126  27.658   5.413 1 U   1.622e+07  0.000e+00 e 0     0     0     0 #QU 0.998
   2927   3.404  54.182   6.220 1 U   1.583e+07  0.000e+00 e 0     0     0     0 #QU 0.998
   2928   2.396  30.170   4.048 1 U   1.095e+07  0.000e+00 e 0     0     0     0 #QU 0.998
   2929   4.296  39.272   2.549 1 U   1.456e+07  0.000e+00 e 0     0     0     0 #QU 0.998
   2930   1.494  33.778   1.899 1 U   4.374e+07  0.000e+00 e 0     0     0     0 #QU 0.998
   2931   1.708  31.582   3.748 1 U   1.350e+07  0.000e+00 e 0     0     0     0 #QU 0.998
   2932   0.542  53.240   0.892 1 U   7.385e+07  0.000e+00 e 0     0     0     0 #QU 0.998
   2933   5.421  51.188   5.137 1 U   -5.180e+07  0.000e+00 e 0     0     0     0 #QU 0.998
   2934   4.758  50.259   3.652 1 U   2.572e+07  0.000e+00 e 0     0     0     0 #QU 0.998
   2935   1.501  58.105   1.831 1 U   3.620e+07  0.000e+00 e 0     0     0     0 #QU 0.998
   2936   7.789  30.168   1.717 1 U   2.327e+07  0.000e+00 e 0     0     0     0 #QU 0.998
   2937   7.701  50.415   5.856 1 U   -6.871e+07  0.000e+00 e 0     0     0     0 #QU 0.998
   2938   0.135  44.137   0.303 1 U   1.872e+08  0.000e+00 e 0     0     0     0 #QU 0.998
   2939   3.634  36.287   1.822 1 U   1.004e+07  0.000e+00 e 0     0     0     0 #QU 0.998
   2940   8.045  32.681   1.886 1 U   3.698e+07  0.000e+00 e 0     0     0     0 #QU 0.998
   2941   2.302  58.262   5.184 1 U   1.166e+07  0.000e+00 e 0     0     0     0 #QU 0.998
   2942   0.958  57.212   5.764 1 U   5.960e+06  0.000e+00 e 0     0     0     0 #QU 0.998
   2943   4.611  51.204   0.579 1 U   1.486e+07  0.000e+00 e 0     0     0     0 #QU 0.998
   2944   8.537  33.772   3.769 1 U   7.381e+06  0.000e+00 e 0     0     0     0 #QU 0.998
   2945   2.899  26.873   1.056 1 U   0.000e+00  0.000e+00 e 0     0     0     0 #QU 0.998
   2946   3.112  52.456   4.690 1 U   5.432e+07  0.000e+00 e 0     0     0     0 #QU 0.998
   2947   5.256  38.016   2.320 1 U   9.573e+06  0.000e+00 e 0     0     0     0 #QU 0.998
   2948   2.715  37.388   6.732 1 U   1.660e+07  0.000e+00 e 0     0     0     0 #QU 0.998
   2949   1.460  43.823   3.542 1 U   1.518e+07  0.000e+00 e 0     0     0     0 #QU 0.998
   2950   0.844  52.768   1.619 1 U   3.697e+08  0.000e+00 e 0     0     0     0 #QU 0.998
   2951   3.822  58.733   0.595 1 U   1.186e+07  0.000e+00 e 0     0     0     0 #QU 0.998
   2952   4.099  29.542   1.562 1 U   3.010e+07  0.000e+00 e 0     0     0     0 #QU 0.998
   2953   3.429  32.053   2.432 1 U   3.116e+07  0.000e+00 e 0     0     0     0 #QU 0.998
   2954   7.217  57.479  -0.134 1 U   1.167e+07  0.000e+00 e 0     0     0     0 #QU 0.998
   2955   1.821  28.600   1.450 1 U   3.622e+07  0.000e+00 e 0     0     0     0 #QU 0.998
   2956   1.233  35.348   7.454 1 U   1.104e+07  0.000e+00 e 0     0     0     0 #QU 0.998
   2957   6.534  32.209   1.270 1 U   8.977e+06  0.000e+00 e 0     0     0     0 #QU 0.998
   2958   4.158  50.415   1.457 1 U   6.234e+07  0.000e+00 e 0     0     0     0 #QU 0.998
   2959   0.746  48.061   0.446 1 U   7.599e+07  0.000e+00 e 0     0     0     0 #QU 0.998
   2960   1.928  58.733   1.055 1 U   1.474e+07  0.000e+00 e 0     0     0     0 #QU 0.998
   2961   8.974  30.482   2.049 1 U   1.683e+07  0.000e+00 e 0     0     0     0 #QU 0.998
   2962   3.821  26.900   0.595 1 U   6.275e+06  0.000e+00 e 0     0     0     0 #QU 0.998
   2963   8.918  29.385   2.045 1 U   1.670e+07  0.000e+00 e 0     0     0     0 #QU 0.998
   2964   3.874  31.740   4.401 1 U   4.896e+07  0.000e+00 e 0     0     0     0 #QU 0.998
   2965   5.320  56.707   1.447 1 U   8.656e+06  0.000e+00 e 0     0     0     0 #QU 0.998
   2966   3.026  29.385   1.736 1 U   3.515e+08  0.000e+00 e 0     0     0     0 #QU 0.998
   2967   8.033  30.318   3.259 1 U   6.439e+06  0.000e+00 e 0     0     0     0 #QU 0.998
   2968   1.230  31.896   1.341 1 U   1.469e+08  0.000e+00 e 0     0     0     0 #QU 0.998
   2969   1.237  58.732   0.145 1 U   4.167e+07  0.000e+00 e 0     0     0     0 #QU 0.998
   2970   1.575  49.631   3.506 1 U   1.588e+07  0.000e+00 e 0     0     0     0 #QU 0.998
   2971   8.818  27.343   4.144 1 U   1.823e+07  0.000e+00 e 0     0     0     0 #QU 0.998
   2972   3.248  27.815   1.559 1 U   4.626e+07  0.000e+00 e 0     0     0     0 #QU 0.998
   2973   2.830  39.115   2.662 1 U   3.397e+08  0.000e+00 e 0     0     0     0 #QU 0.998
   2974   2.970  32.525   1.882 1 U   2.512e+07  0.000e+00 e 0     0     0     0 #QU 0.998
   2975   2.927  32.523   1.844 1 U   1.727e+07  0.000e+00 e 0     0     0     0 #QU 0.998
   2976   0.812  55.908  -0.143 1 U   4.520e+07  0.000e+00 e 0     0     0     0 #QU 0.998
   2977   2.871  53.868   0.904 1 U   4.510e+07  0.000e+00 e 0     0     0     0 #QU 0.998
   2978   2.592  27.501   1.724 1 U   1.681e+07  0.000e+00 e 0     0     0     0 #QU 0.998
   2979   7.982  38.957   2.635 1 U   1.491e+07  0.000e+00 e 0     0     0     0 #QU 0.998
   2980   2.214  31.425   1.913 1 U   1.126e+08  0.000e+00 e 0     0     0     0 #QU 0.998
   2981   6.727  35.663   2.822 1 U   2.235e+07  0.000e+00 e 0     0     0     0 #QU 0.998
   2982   3.231  30.640   3.919 1 U   1.094e+07  0.000e+00 e 0     0     0     0 #QU 0.998
   2983   1.955  30.640   1.611 1 U   6.070e+07  0.000e+00 e 0     0     0     0 #QU 0.998
   2984   1.278  36.291   2.222 1 U   2.388e+07  0.000e+00 e 0     0     0     0 #QU 0.998
   2985   1.083  58.733   1.443 1 U   4.232e+07  0.000e+00 e 0     0     0     0 #QU 0.998
   2986   7.860  56.231   3.743 1 U   5.989e+06  0.000e+00 e 0     0     0     0 #QU 0.998
   2987   1.519  53.240   0.738 1 U   1.436e+08  0.000e+00 e 0     0     0     0 #QU 0.998
   2988   0.601  28.600   5.478 1 U   1.872e+07  0.000e+00 e 0     0     0     0 #QU 0.998
   2989   7.295  30.483   2.047 1 U   1.575e+07  0.000e+00 e 0     0     0     0 #QU 0.998
   2990   1.076  52.456   0.615 1 U   8.973e+07  0.000e+00 e 0     0     0     0 #QU 0.998
   2991   2.805  35.663   2.696 1 U   3.624e+07  0.000e+00 e 0     0     0     0 #QU 0.998
   2992   3.084  32.681   2.383 1 U   1.522e+07  0.000e+00 e 0     0     0     0 #QU 0.998
   2993   3.838  33.779   3.527 1 U   3.512e+07  0.000e+00 e 0     0     0     0 #QU 0.998
   2994   0.618  52.456   4.738 1 U   3.413e+07  0.000e+00 e 0     0     0     0 #QU 0.998
   2995   1.476  58.105   4.221 1 U   6.145e+07  0.000e+00 e 0     0     0     0 #QU 0.998
   2996   7.876  56.257   3.739 1 U   5.861e+06  0.000e+00 e 0     0     0     0 #QU 0.998
   2997   0.432  30.640   1.604 1 U   1.832e+07  0.000e+00 e 0     0     0     0 #QU 0.998
   2998   0.921  58.577   0.596 1 U   6.178e+07  0.000e+00 e 0     0     0     0 #QU 0.998
   2999   0.304  36.290   1.820 1 U   3.363e+07  0.000e+00 e 0     0     0     0 #QU 0.998
   3000   7.542  30.326   1.612 1 U   2.021e+07  0.000e+00 e 0     0     0     0 #QU 0.998
   3001   4.619  57.478  -0.129 1 U   1.176e+07  0.000e+00 e 0     0     0     0 #QU 0.998
   3002   2.116  49.317   1.729 1 U   3.764e+07  0.000e+00 e 0     0     0     0 #QU 0.998
   3003   8.349  40.849   2.809 1 U   1.131e+07  0.000e+00 e 0     0     0     0 #QU 0.998
   3004   0.584  53.711   4.159 1 U   1.294e+07  0.000e+00 e 0     0     0     0 #QU 0.998
   3005   6.990  33.686   3.526 1 U   1.025e+07  0.000e+00 e 0     0     0     0 #QU 0.998
   3006   1.959  39.743   1.623 1 U   1.701e+07  0.000e+00 e 0     0     0     0 #QU 0.998
   3007   2.280  56.692   1.368 1 U   1.613e+07  0.000e+00 e 0     0     0     0 #QU 0.998
   3008   2.756  53.240   0.892 1 U   4.481e+07  0.000e+00 e 0     0     0     0 #QU 0.998
   3009   7.093  31.896   1.337 1 U   1.275e+07  0.000e+00 e 0     0     0     0 #QU 0.998
   3010   0.592  42.887   7.664 1 U   9.813e+06  0.000e+00 e 0     0     0     0 #QU 0.998
   3011   5.771  52.756   1.623 1 U   4.229e+07  0.000e+00 e 0     0     0     0 #QU 0.998
   3012   7.790  29.070   3.625 1 U   8.951e+06  0.000e+00 e 0     0     0     0 #QU 0.998
   3013   0.582  48.688   1.587 1 U   6.985e+07  0.000e+00 e 0     0     0     0 #QU 0.998
   3014   5.479  53.711   0.586 1 U   1.707e+07  0.000e+00 e 0     0     0     0 #QU 0.998
   3015   2.847  40.369   3.326 1 U   1.752e+07  0.000e+00 e 0     0     0     0 #QU 0.998
   3016   2.129  42.881   7.808 1 U   9.063e+06  0.000e+00 e 0     0     0     0 #QU 0.998
   3017   8.671  57.166   4.290 1 U   1.140e+07  0.000e+00 e 0     0     0     0 #QU 0.998
   3018   0.146  52.768   1.621 1 U   4.165e+08  0.000e+00 e 0     0     0     0 #QU 0.998
   3019   5.683  35.819   1.804 1 U   4.064e+07  0.000e+00 e 0     0     0     0 #QU 0.998
   3020   1.796  43.510   3.098 1 U   9.209e+07  0.000e+00 e 0     0     0     0 #QU 0.998
   3021   9.118  27.211   0.146 1 U   9.131e+06  0.000e+00 e 0     0     0     0 #QU 0.998
   3022   3.382  52.456   4.687 1 U   5.373e+07  0.000e+00 e 0     0     0     0 #QU 0.998
   3023   4.611  58.262   5.172 1 U   1.714e+07  0.000e+00 e 0     0     0     0 #QU 0.998
   3024   7.545  57.948   4.075 1 U   1.752e+07  0.000e+00 e 0     0     0     0 #QU 0.998
   3025   2.091  50.258   3.656 1 U   8.080e+07  0.000e+00 e 0     0     0     0 #QU 0.998
   3026   6.407  54.181   6.217 1 U   1.535e+07  0.000e+00 e 0     0     0     0 #QU 0.998
   3027   3.813  31.110   1.598 1 U   1.049e+07  0.000e+00 e 0     0     0     0 #QU 0.997
   3028  10.474  45.863   4.007 1 U   1.997e+07  0.000e+00 e 0     0     0     0 #QU 0.997
   3029   2.544  55.126   6.956 1 U   7.616e+06  0.000e+00 e 0     0     0     0 #QU 0.997
   3030   3.804  27.973   4.804 1 U   2.269e+07  0.000e+00 e 0     0     0     0 #QU 0.997
   3031   3.507  30.955   2.256 1 U   2.482e+07  0.000e+00 e 0     0     0     0 #QU 0.997
   3032   2.239  31.896   2.410 1 U   1.627e+08  0.000e+00 e 0     0     0     0 #QU 0.997
   3033   1.378  57.949   1.048 1 U   7.238e+07  0.000e+00 e 0     0     0     0 #QU 0.997
   3034   7.690  29.227   1.303 1 U   9.782e+06  0.000e+00 e 0     0     0     0 #QU 0.997
   3035   6.864  49.003   2.070 1 U   5.765e+07  0.000e+00 e 0     0     0     0 #QU 0.997
   3036   3.081  27.828   2.127 1 U   8.749e+06  0.000e+00 e 0     0     0     0 #QU 0.997
   3037   0.957  54.025   5.291 1 U   1.916e+07  0.000e+00 e 0     0     0     0 #QU 0.997
   3038   4.760  43.510   3.099 1 U   1.959e+08  0.000e+00 e 0     0     0     0 #QU 0.997
   3039   7.561  49.002   2.071 1 U   8.801e+07  0.000e+00 e 0     0     0     0 #QU 0.997
   3040   3.618  32.368   1.928 1 U   2.719e+07  0.000e+00 e 0     0     0     0 #QU 0.997
   3041   3.528  32.368   1.964 1 U   2.826e+07  0.000e+00 e 0     0     0     0 #QU 0.997
   3042   4.762  50.886   0.856 1 U   2.176e+07  0.000e+00 e 0     0     0     0 #QU 0.997
   3043  10.701  58.604   0.597 1 U   9.194e+06  0.000e+00 e 0     0     0     0 #QU 0.997
   3044   2.900  32.533   1.733 1 U   9.235e+06  0.000e+00 e 0     0     0     0 #QU 0.997
   3045   0.778  46.023   4.006 1 U   9.252e+06  0.000e+00 e 0     0     0     0 #QU 0.997
   3046   1.261  28.443   4.702 1 U   2.180e+07  0.000e+00 e 0     0     0     0 #QU 0.997
   3047   1.476  33.936   1.906 1 U   4.255e+07  0.000e+00 e 0     0     0     0 #QU 0.997
   3048   3.115  54.962   6.956 1 U   8.167e+06  0.000e+00 e 0     0     0     0 #QU 0.997
   3049   1.066  33.779   1.985 1 U   1.102e+07  0.000e+00 e 0     0     0     0 #QU 0.997
   3050   3.013  42.254   1.755 1 U   5.862e+07  0.000e+00 e 0     0     0     0 #QU 0.997
   3051   1.058  31.896   1.341 1 U   5.100e+07  0.000e+00 e 0     0     0     0 #QU 0.997
   3052   0.544  55.741   1.391 1 U   -1.486e+07  0.000e+00 e 0     0     0     0 #QU 0.997
   3053   1.914  43.196   3.237 1 U   1.895e+08  0.000e+00 e 0     0     0     0 #QU 0.997
   3054   1.034  40.999   1.579 1 U   8.018e+07  0.000e+00 e 0     0     0     0 #QU 0.997
   3055   5.254  35.976   2.260 1 U   1.786e+07  0.000e+00 e 0     0     0     0 #QU 0.997
   3056   0.533  58.576   3.890 1 U   1.468e+07  0.000e+00 e 0     0     0     0 #QU 0.997
   3057   2.280  56.693   1.447 1 U   2.307e+07  0.000e+00 e 0     0     0     0 #QU 0.997
   3058   3.750  28.914   1.977 1 U   1.091e+07  0.000e+00 e 0     0     0     0 #QU 0.997
   3059   4.814  28.599   3.742 1 U   1.095e+07  0.000e+00 e 0     0     0     0 #QU 0.997
   3060   1.757  26.873   3.976 1 U   0.000e+00  0.000e+00 e 0     0     0     0 #QU 0.997
   3061   1.755  58.733   3.976 1 U   2.137e+07  0.000e+00 e 0     0     0     0 #QU 0.997
   3062   0.771  58.419   4.205 1 U   1.471e+07  0.000e+00 e 0     0     0     0 #QU 0.997
   3063   2.929  42.254   1.657 1 U   5.891e+07  0.000e+00 e 0     0     0     0 #QU 0.997
   3064   2.894  53.239   4.686 1 U   7.257e+07  0.000e+00 e 0     0     0     0 #QU 0.997
   3065   3.303  31.582   2.059 1 U   1.428e+07  0.000e+00 e 0     0     0     0 #QU 0.997
   3066   1.586  26.870   5.177 1 U   0.000e+00  0.000e+00 e 0     0     0     0 #QU 0.997
   3067   9.088  54.496   4.680 1 U   3.530e+07  0.000e+00 e 0     0     0     0 #QU 0.997
   3068   3.978  56.379   4.442 1 U   1.626e+07  0.000e+00 e 0     0     0     0 #QU 0.997
   3069   7.475  33.150   1.891 1 U   1.180e+07  0.000e+00 e 0     0     0     0 #QU 0.997
   3070   3.940  40.999   1.605 1 U   1.439e+07  0.000e+00 e 0     0     0     0 #QU 0.997
   3071   2.965  42.276   1.691 1 U   5.583e+07  0.000e+00 e 0     0     0     0 #QU 0.997
   3072   8.127  27.186   4.351 1 U   1.023e+07  0.000e+00 e 0     0     0     0 #QU 0.997
   3073   7.955  44.451   8.146 1 U   -1.731e+07  0.000e+00 e 0     0     0     0 #QU 0.997
   3074   3.633  31.895   1.331 1 U   1.166e+07  0.000e+00 e 0     0     0     0 #QU 0.997
   3075   6.871  54.342   1.570 1 U   1.336e+07  0.000e+00 e 0     0     0     0 #QU 0.997
   3076   7.721  52.141   0.378 1 U   9.647e+06  0.000e+00 e 0     0     0     0 #QU 0.997
   3077   0.752  57.006   4.592 1 U   1.382e+07  0.000e+00 e 0     0     0     0 #QU 0.997
   3078   3.173  28.311   2.060 1 U   8.873e+06  0.000e+00 e 0     0     0     0 #QU 0.997
   3079   7.774  41.626   2.839 1 U   2.204e+07  0.000e+00 e 0     0     0     0 #QU 0.997
   3080   6.877  56.378   4.653 1 U   1.650e+07  0.000e+00 e 0     0     0     0 #QU 0.997
   3081   8.914  55.907   4.586 1 U   1.695e+07  0.000e+00 e 0     0     0     0 #QU 0.997
   3082   1.821  28.757   0.946 1 U   4.408e+07  0.000e+00 e 0     0     0     0 #QU 0.997
   3083   7.666  53.561   4.451 1 U   7.504e+06  0.000e+00 e 0     0     0     0 #QU 0.997
   3084   4.373  54.025   0.975 1 U   2.100e+07  0.000e+00 e 0     0     0     0 #QU 0.997
   3085   3.068  53.396   1.135 1 U   1.470e+07  0.000e+00 e 0     0     0     0 #QU 0.997
   3086   3.557  58.614   3.892 1 U   1.008e+07  0.000e+00 e 0     0     0     0 #QU 0.997
   3087   4.368  36.447   2.327 1 U   4.516e+07  0.000e+00 e 0     0     0     0 #QU 0.997
   3088   2.557  50.256   4.013 1 U   1.464e+07  0.000e+00 e 0     0     0     0 #QU 0.997
   3089   8.151  55.124   4.341 1 U   1.249e+07  0.000e+00 e 0     0     0     0 #QU 0.997
   3090   3.530  58.618   3.891 1 U   1.035e+07  0.000e+00 e 0     0     0     0 #QU 0.997
   3091   4.773  40.685   3.261 1 U   2.809e+07  0.000e+00 e 0     0     0     0 #QU 0.997
   3092   0.583  39.907   2.481 1 U   8.551e+06  0.000e+00 e 0     0     0     0 #QU 0.997
   3093   7.709  50.101   5.858 1 U   3.515e+07  0.000e+00 e 0     0     0     0 #QU 0.997
   3094   7.346  55.283   0.263 1 U   1.362e+07  0.000e+00 e 0     0     0     0 #QU 0.997
   3095   4.306  42.097   2.928 1 U   2.937e+07  0.000e+00 e 0     0     0     0 #QU 0.997
   3096   4.591  52.457   0.773 1 U   1.191e+07  0.000e+00 e 0     0     0     0 #QU 0.997
   3097   8.370  40.999   1.610 1 U   1.942e+07  0.000e+00 e 0     0     0     0 #QU 0.997
   3098   0.870  51.670   3.564 1 U   1.877e+07  0.000e+00 e 0     0     0     0 #QU 0.997
   3099   7.802  27.696   2.261 1 U   6.686e+06  0.000e+00 e 0     0     0     0 #QU 0.997
   3100   7.783  27.698   2.264 1 U   6.058e+06  0.000e+00 e 0     0     0     0 #QU 0.997
   3101   1.132  31.111   2.199 1 U   3.257e+07  0.000e+00 e 0     0     0     0 #QU 0.997
   3102   2.875  29.228   1.898 1 U   1.185e+07  0.000e+00 e 0     0     0     0 #QU 0.997
   3103   6.929  44.143   0.304 1 U   9.030e+06  0.000e+00 e 0     0     0     0 #QU 0.997
   3104   8.062  40.691   3.254 1 U   1.598e+07  0.000e+00 e 0     0     0     0 #QU 0.997
   3105   5.852  32.722   5.138 1 U   4.098e+07  0.000e+00 e 0     0     0     0 #QU 0.997
   3106   5.811  32.690   5.137 1 U   4.372e+07  0.000e+00 e 0     0     0     0 #QU 0.997
   3107   1.881  55.325   6.955 1 U   7.323e+06  0.000e+00 e 0     0     0     0 #QU 0.997
   3108   3.288  46.493  -0.160 1 U   1.137e+07  0.000e+00 e 0     0     0     0 #QU 0.997
   3109   1.993  54.339   1.573 1 U   7.690e+07  0.000e+00 e 0     0     0     0 #QU 0.997
   3110   0.919  53.239   2.106 1 U   -2.073e+07  0.000e+00 e 0     0     0     0 #QU 0.997
   3111   1.034  36.133   2.328 1 U   2.262e+07  0.000e+00 e 0     0     0     0 #QU 0.997
   3112   3.522  52.143   0.390 1 U   8.548e+06  0.000e+00 e 0     0     0     0 #QU 0.997
   3113   0.853  55.908   1.248 1 U   4.804e+07  0.000e+00 e 0     0     0     0 #QU 0.997
   3114   1.395  31.593   3.747 1 U   1.569e+07  0.000e+00 e 0     0     0     0 #QU 0.997
   3115   1.335  31.582   3.748 1 U   2.089e+07  0.000e+00 e 0     0     0     0 #QU 0.997
   3116   3.764  33.622   4.739 1 U   1.763e+08  0.000e+00 e 0     0     0     0 #QU 0.997
   3117   1.065  29.383   4.322 1 U   1.092e+07  0.000e+00 e 0     0     0     0 #QU 0.997
   3118   7.077  31.297   2.530 1 U   6.546e+06  0.000e+00 e 0     0     0     0 #QU 0.997
   3119   4.738  52.455   0.772 1 U   2.257e+07  0.000e+00 e 0     0     0     0 #QU 0.997
   3120   3.233  30.484   3.999 1 U   1.596e+07  0.000e+00 e 0     0     0     0 #QU 0.997
   3121   1.614  28.286   2.314 1 U   1.355e+07  0.000e+00 e 0     0     0     0 #QU 0.997
   3122   7.664  26.902   0.595 1 U   4.908e+06  0.000e+00 e 0     0     0     0 #QU 0.997
   3123   4.657  36.761   7.243 1 U   1.070e+07  0.000e+00 e 0     0     0     0 #QU 0.997
   3124   0.868  50.885   4.732 1 U   3.819e+07  0.000e+00 e 0     0     0     0 #QU 0.997
   3125   2.901  29.227   4.322 1 U   1.221e+07  0.000e+00 e 0     0     0     0 #QU 0.997
   3126   0.776  50.884   4.755 1 U   1.993e+07  0.000e+00 e 0     0     0     0 #QU 0.997
   3127   3.877  31.897   4.801 1 U   2.394e+08  0.000e+00 e 0     0     0     0 #QU 0.997
   3128   8.373  27.658   1.644 1 U   2.566e+07  0.000e+00 e 0     0     0     0 #QU 0.997
   3129   7.143  53.553   1.134 1 U   1.545e+07  0.000e+00 e 0     0     0     0 #QU 0.997
   3130   4.017  55.124   0.962 1 U   2.397e+07  0.000e+00 e 0     0     0     0 #QU 0.997
   3131   0.911  55.751   0.524 1 U   9.185e+07  0.000e+00 e 0     0     0     0 #QU 0.997
   3132   1.747  27.972   3.813 1 U   7.502e+07  0.000e+00 e 0     0     0     0 #QU 0.997
   3133   1.391  39.116   2.154 1 U   3.598e+07  0.000e+00 e 0     0     0     0 #QU 0.997
   3134   1.575  43.510   3.261 1 U   1.125e+08  0.000e+00 e 0     0     0     0 #QU 0.997
   3135   8.375  39.745   2.992 1 U   9.666e+06  0.000e+00 e 0     0     0     0 #QU 0.997
   3136   8.088  32.523   1.746 1 U   1.187e+07  0.000e+00 e 0     0     0     0 #QU 0.997
   3137   3.804  55.751   0.521 1 U   3.975e+07  0.000e+00 e 0     0     0     0 #QU 0.997
   3138   7.125  30.172   4.204 1 U   1.144e+07  0.000e+00 e 0     0     0     0 #QU 0.997
   3139   4.774  52.300   1.337 1 U   1.875e+07  0.000e+00 e 0     0     0     0 #QU 0.997
   3140   1.613  36.917   2.546 1 U   1.800e+07  0.000e+00 e 0     0     0     0 #QU 0.997
   3141   1.575  33.936   1.974 1 U   5.126e+07  0.000e+00 e 0     0     0     0 #QU 0.997
   3142   6.652  49.980   0.780 1 U   8.098e+06  0.000e+00 e 0     0     0     0 #QU 0.997
   3143   2.288  29.542   2.036 1 U   2.930e+08  0.000e+00 e 0     0     0     0 #QU 0.997
   3144  -0.133  33.777   3.530 1 U   1.065e+07  0.000e+00 e 0     0     0     0 #QU 0.997
   3145  10.692  54.183   5.292 1 U   9.983e+06  0.000e+00 e 0     0     0     0 #QU 0.997
   3146   8.446  49.711   3.516 1 U   5.902e+06  0.000e+00 e 0     0     0     0 #QU 0.997
   3147   4.301  53.240   0.825 1 U   1.623e+07  0.000e+00 e 0     0     0     0 #QU 0.997
   3148   1.698  43.196   3.057 1 U   6.750e+07  0.000e+00 e 0     0     0     0 #QU 0.997
   3149   1.980  32.525   2.355 1 U   2.185e+08  0.000e+00 e 0     0     0     0 #QU 0.997
   3150   1.871  32.577   2.373 1 U   2.492e+08  0.000e+00 e 0     0     0     0 #QU 0.997
   3151   7.317  50.886   0.862 1 U   2.289e+07  0.000e+00 e 0     0     0     0 #QU 0.997
   3152   3.784  27.346   1.555 1 U   1.193e+07  0.000e+00 e 0     0     0     0 #QU 0.997
   3153   8.464  49.691   3.509 1 U   6.352e+06  0.000e+00 e 0     0     0     0 #QU 0.997
   3154   0.451  43.197   3.054 1 U   1.563e+07  0.000e+00 e 0     0     0     0 #QU 0.997
   3155   4.762  29.384   2.039 1 U   1.362e+07  0.000e+00 e 0     0     0     0 #QU 0.997
   3156   2.671  58.633   5.253 1 U   1.222e+07  0.000e+00 e 0     0     0     0 #QU 0.997
   3157   2.640  58.647   5.261 1 U   1.132e+07  0.000e+00 e 0     0     0     0 #QU 0.997
   3158   7.988  31.895   1.385 1 U   3.026e+07  0.000e+00 e 0     0     0     0 #QU 0.997
   3159   0.770  36.134   2.325 1 U   2.710e+07  0.000e+00 e 0     0     0     0 #QU 0.997
   3160   0.916  57.633   1.726 1 U   1.356e+07  0.000e+00 e 0     0     0     0 #QU 0.997
   3161   8.832  30.954   2.165 1 U   4.201e+07  0.000e+00 e 0     0     0     0 #QU 0.997
   3162   2.963  54.025   0.977 1 U   6.689e+07  0.000e+00 e 0     0     0     0 #QU 0.997
   3163   3.045  27.814   3.823 1 U   2.051e+07  0.000e+00 e 0     0     0     0 #QU 0.997
   3164   0.879  54.340   1.032 1 U   3.974e+08  0.000e+00 e 0     0     0     0 #QU 0.997
   3165   2.883  50.413   3.748 1 U   1.810e+07  0.000e+00 e 0     0     0     0 #QU 0.997
   3166   1.523  51.678   4.022 1 U   7.112e+06  0.000e+00 e 0     0     0     0 #QU 0.997
   3167   2.690  35.358   7.595 1 U   8.299e+06  0.000e+00 e 0     0     0     0 #QU 0.997
   3168   8.617  27.025   0.146 1 U   1.374e+07  0.000e+00 e 0     0     0     0 #QU 0.997
   3169   7.148  32.520   1.745 1 U   9.545e+06  0.000e+00 e 0     0     0     0 #QU 0.997
   3170  -0.137  58.733   0.147 1 U   2.965e+07  0.000e+00 e 0     0     0     0 #QU 0.997
   3171   9.226  54.967   1.035 1 U   5.708e+07  0.000e+00 e 0     0     0     0 #QU 0.997
   3172   7.307  52.482   0.613 1 U   9.231e+06  0.000e+00 e 0     0     0     0 #QU 0.997
   3173   7.276  52.503   0.614 1 U   9.330e+06  0.000e+00 e 0     0     0     0 #QU 0.997
   3174   7.246  52.478   0.621 1 U   8.425e+06  0.000e+00 e 0     0     0     0 #QU 0.997
   3175   8.349  57.483   4.304 1 U   7.624e+06  0.000e+00 e 0     0     0     0 #QU 0.997
   3176   2.798  54.026   0.977 1 U   6.950e+07  0.000e+00 e 0     0     0     0 #QU 0.997
   3177   2.214  53.711   4.957 1 U   5.948e+07  0.000e+00 e 0     0     0     0 #QU 0.997
   3178   4.635  30.326   3.707 1 U   1.648e+07  0.000e+00 e 0     0     0     0 #QU 0.997
   3179   3.010  33.779   1.897 1 U   1.032e+07  0.000e+00 e 0     0     0     0 #QU 0.997
   3180   7.493  42.254   1.926 1 U   1.524e+07  0.000e+00 e 0     0     0     0 #QU 0.997
   3181   0.235  45.079   1.209 1 U   2.614e+07  0.000e+00 e 0     0     0     0 #QU 0.997
   3182   0.132  45.079   1.209 1 U   3.602e+07  0.000e+00 e 0     0     0     0 #QU 0.997
   3183   0.763  50.572   4.753 1 U   7.525e+07  0.000e+00 e 0     0     0     0 #QU 0.997
   3184   1.925  41.624   3.224 1 U   2.615e+07  0.000e+00 e 0     0     0     0 #QU 0.997
   3185   7.569  55.907   3.858 1 U   9.412e+06  0.000e+00 e 0     0     0     0 #QU 0.997
   3186   4.185  26.877   0.593 1 U   6.268e+06  0.000e+00 e 0     0     0     0 #QU 0.997
   3187   4.494  31.896   1.458 1 U   1.323e+07  0.000e+00 e 0     0     0     0 #QU 0.997
   3188   1.045  36.449   1.576 1 U   9.922e+06  0.000e+00 e 0     0     0     0 #QU 0.997
   3189   1.624  41.940   2.907 1 U   4.308e+08  0.000e+00 e 0     0     0     0 #QU 0.997
   3190   8.399  32.210   1.937 1 U   1.410e+07  0.000e+00 e 0     0     0     0 #QU 0.997
   3191   2.993  33.935   1.970 1 U   1.145e+07  0.000e+00 e 0     0     0     0 #QU 0.997
   3192   8.444  36.303   1.819 1 U   7.652e+06  0.000e+00 e 0     0     0     0 #QU 0.997
   3193   3.180  40.840   2.503 1 U   1.032e+07  0.000e+00 e 0     0     0     0 #QU 0.997
   3194   7.417  57.007   4.115 1 U   1.094e+07  0.000e+00 e 0     0     0     0 #QU 0.997
   3195   3.793  55.499   0.251 1 U   6.395e+06  0.000e+00 e 0     0     0     0 #QU 0.997
   3196   3.765  55.534   0.253 1 U   5.244e+06  0.000e+00 e 0     0     0     0 #QU 0.997
   3197   2.510  32.053   4.746 1 U   -5.589e+07  0.000e+00 e 0     0     0     0 #QU 0.997
   3198   3.912  57.007   1.443 1 U   5.211e+07  0.000e+00 e 0     0     0     0 #QU 0.997
   3199   0.779  54.338   5.266 1 U   1.981e+07  0.000e+00 e 0     0     0     0 #QU 0.997
   3200   8.418  29.121   2.235 1 U   6.324e+06  0.000e+00 e 0     0     0     0 #QU 0.997
   3201   8.393  29.111   2.236 1 U   6.356e+06  0.000e+00 e 0     0     0     0 #QU 0.997
   3202   0.828  34.563   1.798 1 U   2.297e+07  0.000e+00 e 0     0     0     0 #QU 0.997
   3203   0.805  34.560   1.773 1 U   1.910e+07  0.000e+00 e 0     0     0     0 #QU 0.997
   3204   1.734  39.743   1.622 1 U   4.782e+07  0.000e+00 e 0     0     0     0 #QU 0.997
   3205   8.773  31.896   2.025 1 U   2.357e+07  0.000e+00 e 0     0     0     0 #QU 0.997
   3206   6.847  40.857   2.808 1 U   8.315e+06  0.000e+00 e 0     0     0     0 #QU 0.997
   3207   3.784  49.631   3.502 1 U   1.601e+07  0.000e+00 e 0     0     0     0 #QU 0.997
   3208   0.537  26.893   3.891 1 U   7.995e+06  0.000e+00 e 0     0     0     0 #QU 0.997
   3209   2.042  29.542   4.725 1 U   -3.548e+07  0.000e+00 e 0     0     0     0 #QU 0.997
   3210   1.540  28.128   0.153 1 U   1.203e+07  0.000e+00 e 0     0     0     0 #QU 0.997
   3211   7.244  33.779   2.971 1 U   1.351e+07  0.000e+00 e 0     0     0     0 #QU 0.997
   3212   6.536  52.141   0.389 1 U   1.101e+07  0.000e+00 e 0     0     0     0 #QU 0.997
   3213   9.111  35.818   1.738 1 U   1.940e+07  0.000e+00 e 0     0     0     0 #QU 0.997
   3214   7.942  34.250   1.760 1 U   9.686e+06  0.000e+00 e 0     0     0     0 #QU 0.997
   3215   1.149  27.814   3.458 1 U   8.525e+06  0.000e+00 e 0     0     0     0 #QU 0.997
   3216   7.463  57.009   1.502 1 U   1.129e+07  0.000e+00 e 0     0     0     0 #QU 0.997
   3217   3.947  32.367   1.630 1 U   1.196e+07  0.000e+00 e 0     0     0     0 #QU 0.997
   3218   1.280  37.860   2.319 1 U   1.004e+07  0.000e+00 e 0     0     0     0 #QU 0.997
   3219   3.069  50.257   1.588 1 U   1.838e+07  0.000e+00 e 0     0     0     0 #QU 0.997
   3220   1.770  29.226   1.324 1 U   5.298e+07  0.000e+00 e 0     0     0     0 #QU 0.997
   3221   1.648  29.224   1.307 1 U   5.129e+07  0.000e+00 e 0     0     0     0 #QU 0.997
   3222   1.761  29.229   1.300 1 U   7.054e+07  0.000e+00 e 0     0     0     0 #QU 0.997
   3223   0.770  31.896   1.338 1 U   2.283e+07  0.000e+00 e 0     0     0     0 #QU 0.997
   3224   4.370  54.340   1.037 1 U   1.538e+07  0.000e+00 e 0     0     0     0 #QU 0.997
   3225   8.839  54.962   1.035 1 U   1.330e+07  0.000e+00 e 0     0     0     0 #QU 0.997
   3226   3.116  53.395   0.918 1 U   1.264e+08  0.000e+00 e 0     0     0     0 #QU 0.997
   3227   1.586  30.797   2.223 1 U   6.043e+07  0.000e+00 e 0     0     0     0 #QU 0.997
   3228   1.883  55.908   1.252 1 U   5.216e+07  0.000e+00 e 0     0     0     0 #QU 0.997
   3229   8.014  30.324   3.715 1 U   5.305e+06  0.000e+00 e 0     0     0     0 #QU 0.997
   3230   8.369  38.661   3.279 1 U   6.413e+06  0.000e+00 e 0     0     0     0 #QU 0.997
   3231   8.351  38.625   3.280 1 U   5.736e+06  0.000e+00 e 0     0     0     0 #QU 0.997
   3232   3.006  53.393   0.915 1 U   7.087e+07  0.000e+00 e 0     0     0     0 #QU 0.997
   3233   0.519  56.391   7.098 1 U   7.608e+06  0.000e+00 e 0     0     0     0 #QU 0.997
   3234   2.313  36.604   4.739 1 U   -1.066e+08  0.000e+00 e 0     0     0     0 #QU 0.997
   3235   0.591  35.975   7.090 1 U   1.105e+07  0.000e+00 e 0     0     0     0 #QU 0.997
   3236   0.874  53.084   4.223 1 U   2.492e+07  0.000e+00 e 0     0     0     0 #QU 0.997
   3237   0.454  52.456   0.615 1 U   1.667e+08  0.000e+00 e 0     0     0     0 #QU 0.997
   3238   3.730  40.997   1.568 1 U   1.783e+07  0.000e+00 e 0     0     0     0 #QU 0.997
   3239   2.275  29.541   2.101 1 U   1.546e+08  0.000e+00 e 0     0     0     0 #QU 0.997
   3240   3.281  42.723   1.084 1 U   1.106e+07  0.000e+00 e 0     0     0     0 #QU 0.997
   3241   6.951  36.918   3.121 1 U   1.166e+07  0.000e+00 e 0     0     0     0 #QU 0.997
   3242   1.316  56.063   0.767 1 U   3.903e+07  0.000e+00 e 0     0     0     0 #QU 0.997
   3243   1.214  56.065   0.764 1 U   4.414e+07  0.000e+00 e 0     0     0     0 #QU 0.997
   3244   4.765  37.702   2.394 1 U   1.471e+07  0.000e+00 e 0     0     0     0 #QU 0.997
   3245   9.113  35.818   1.800 1 U   1.996e+07  0.000e+00 e 0     0     0     0 #QU 0.997
   3246   0.829  56.850   4.314 1 U   1.084e+07  0.000e+00 e 0     0     0     0 #QU 0.997
   3247   2.074  42.724   1.073 1 U   1.067e+07  0.000e+00 e 0     0     0     0 #QU 0.997
   3248   7.233  35.976   7.347 1 U   -4.703e+08  0.000e+00 e 0     0     0     0 #QU 0.997
   3249   8.084  57.949   0.916 1 U   1.219e+07  0.000e+00 e 0     0     0     0 #QU 0.997
   3250   3.944  40.999   1.583 1 U   1.358e+07  0.000e+00 e 0     0     0     0 #QU 0.997
   3251   1.068  33.936   1.970 1 U   1.225e+07  0.000e+00 e 0     0     0     0 #QU 0.997
   3252   0.748  55.124   5.410 1 U   2.065e+07  0.000e+00 e 0     0     0     0 #QU 0.997
   3253   2.009  33.622   2.537 1 U   3.197e+07  0.000e+00 e 0     0     0     0 #QU 0.997
   3254   3.803  31.285   1.808 1 U   8.158e+06  0.000e+00 e 0     0     0     0 #QU 0.997
   3255   1.494  46.047   4.177 1 U   8.976e+06  0.000e+00 e 0     0     0     0 #QU 0.997
   3256   4.736  31.740   3.203 1 U   1.127e+07  0.000e+00 e 0     0     0     0 #QU 0.997
   3257   9.260  33.701   2.965 1 U   1.088e+07  0.000e+00 e 0     0     0     0 #QU 0.997
   3258   7.286  55.280   6.957 1 U   1.159e+07  0.000e+00 e 0     0     0     0 #QU 0.997
   3259   1.838  55.906   3.859 1 U   1.032e+07  0.000e+00 e 0     0     0     0 #QU 0.997
   3260   4.564  43.196   1.452 1 U   1.340e+07  0.000e+00 e 0     0     0     0 #QU 0.997
   3261   8.496  58.583   1.684 1 U   1.258e+07  0.000e+00 e 0     0     0     0 #QU 0.997
   3262   1.132  53.554   4.746 1 U   3.207e+07  0.000e+00 e 0     0     0     0 #QU 0.997
   3263   0.773  49.317   2.113 1 U   2.337e+08  0.000e+00 e 0     0     0     0 #QU 0.997
   3264   2.653  26.876   5.252 1 U   5.289e+06  0.000e+00 e 0     0     0     0 #QU 0.997
   3265   4.611  28.922   2.610 1 U   7.524e+06  0.000e+00 e 0     0     0     0 #QU 0.997
   3266   1.745  50.103   1.405 1 U   7.980e+07  0.000e+00 e 0     0     0     0 #QU 0.996
   3267   3.012  33.308   1.886 1 U   9.957e+06  0.000e+00 e 0     0     0     0 #QU 0.996
   3268   1.194  50.885   0.854 1 U   5.359e+07  0.000e+00 e 0     0     0     0 #QU 0.996
   3269   2.894  35.818   1.737 1 U   1.770e+07  0.000e+00 e 0     0     0     0 #QU 0.996
   3270   1.121  50.887   0.862 1 U   7.513e+07  0.000e+00 e 0     0     0     0 #QU 0.996
   3271   1.664  50.099   1.413 1 U   8.410e+07  0.000e+00 e 0     0     0     0 #QU 0.996
   3272   7.617  40.998   3.190 1 U   1.026e+07  0.000e+00 e 0     0     0     0 #QU 0.996
   3273   7.125  52.768   6.810 1 U   -1.042e+07  0.000e+00 e 0     0     0     0 #QU 0.996
   3274   1.550  33.779   1.757 1 U   5.640e+07  0.000e+00 e 0     0     0     0 #QU 0.996
   3275   1.903  54.497   5.325 1 U   2.489e+07  0.000e+00 e 0     0     0     0 #QU 0.996
   3276   0.911  53.868   4.759 1 U   8.496e+07  0.000e+00 e 0     0     0     0 #QU 0.996
   3277   8.775  31.738   1.897 1 U   9.933e+06  0.000e+00 e 0     0     0     0 #QU 0.996
   3278   3.012  41.782   1.746 1 U   -3.553e+07  0.000e+00 e 0     0     0     0 #QU 0.996
   3279   5.626  39.742   1.610 1 U   1.243e+07  0.000e+00 e 0     0     0     0 #QU 0.996
   3280   1.632  56.222   0.603 1 U   2.738e+07  0.000e+00 e 0     0     0     0 #QU 0.996
   3281   4.175  57.949   0.915 1 U   1.662e+07  0.000e+00 e 0     0     0     0 #QU 0.996
   3282   8.357  56.614   1.374 1 U   1.020e+07  0.000e+00 e 0     0     0     0 #QU 0.996
   3283   7.489  50.098   1.407 1 U   2.711e+07  0.000e+00 e 0     0     0     0 #QU 0.996
   3284   7.071  33.024   3.810 1 U   6.970e+06  0.000e+00 e 0     0     0     0 #QU 0.996
   3285   8.132  27.030   4.356 1 U   1.077e+07  0.000e+00 e 0     0     0     0 #QU 0.996
   3286   0.902  46.492  -0.160 1 U   1.661e+07  0.000e+00 e 0     0     0     0 #QU 0.996
   3287   0.845  56.705   1.543 1 U   6.974e+06  0.000e+00 e 0     0     0     0 #QU 0.996
   3288   1.039  28.443   4.701 1 U   4.962e+07  0.000e+00 e 0     0     0     0 #QU 0.996
   3289   8.230  27.506   8.060 1 U   -2.932e+07  0.000e+00 e 0     0     0     0 #QU 0.996
   3290   8.895  33.151   1.800 1 U   3.256e+07  0.000e+00 e 0     0     0     0 #QU 0.996
   3291   2.990  50.886   1.501 1 U   6.290e+07  0.000e+00 e 0     0     0     0 #QU 0.996
   3292   2.600  51.670   4.020 1 U   1.254e+07  0.000e+00 e 0     0     0     0 #QU 0.996
   3293   9.269  26.874   4.347 1 U   2.286e+07  0.000e+00 e 0     0     0     0 #QU 0.996
   3294   9.264  58.733   4.347 1 U   1.410e+07  0.000e+00 e 0     0     0     0 #QU 0.996
   3295   1.962  39.742   1.732 1 U   2.097e+07  0.000e+00 e 0     0     0     0 #QU 0.996
   3296   1.039  36.630   2.817 1 U   9.450e+06  0.000e+00 e 0     0     0     0 #QU 0.996
   3297   2.239  33.936   1.906 1 U   3.089e+07  0.000e+00 e 0     0     0     0 #QU 0.996
   3298   0.790  39.742   1.727 1 U   1.093e+07  0.000e+00 e 0     0     0     0 #QU 0.996
   3299   3.983  34.250   4.743 1 U   1.037e+07  0.000e+00 e 0     0     0     0 #QU 0.996
   3300   7.506  39.114   2.543 1 U   9.243e+06  0.000e+00 e 0     0     0     0 #QU 0.996
   3301   7.690  30.325   1.617 1 U   1.225e+07  0.000e+00 e 0     0     0     0 #QU 0.996
   3302   1.263  44.135   0.303 1 U   3.500e+07  0.000e+00 e 0     0     0     0 #QU 0.996
   3303   7.738  40.527   2.672 1 U   1.374e+07  0.000e+00 e 0     0     0     0 #QU 0.996
   3304   7.588  53.869   0.909 1 U   4.914e+07  0.000e+00 e 0     0     0     0 #QU 0.996
   3305   3.258  27.700   1.071 1 U   6.299e+06  0.000e+00 e 0     0     0     0 #QU 0.996
   3306   3.276  27.695   1.070 1 U   6.400e+06  0.000e+00 e 0     0     0     0 #QU 0.996
   3307   0.782  57.163   4.712 1 U   1.136e+07  0.000e+00 e 0     0     0     0 #QU 0.996
   3308   7.537  53.239   0.888 1 U   1.342e+07  0.000e+00 e 0     0     0     0 #QU 0.996
   3309   1.554  40.841   2.509 1 U   1.315e+07  0.000e+00 e 0     0     0     0 #QU 0.996
   3310   2.330  42.254   2.863 1 U   2.089e+07  0.000e+00 e 0     0     0     0 #QU 0.996
   3311   7.359  55.283   0.760 1 U   1.021e+07  0.000e+00 e 0     0     0     0 #QU 0.996
   3312   0.369  57.635   0.810 1 U   3.394e+07  0.000e+00 e 0     0     0     0 #QU 0.996
   3313  -0.157  56.849   4.503 1 U   1.173e+07  0.000e+00 e 0     0     0     0 #QU 0.996
   3314   2.264  29.542   2.029 1 U   2.900e+08  0.000e+00 e 0     0     0     0 #QU 0.996
   3315   1.933  34.288   4.272 1 U   6.322e+06  0.000e+00 e 0     0     0     0 #QU 0.996
   3316   4.344  29.385   1.738 1 U   3.278e+07  0.000e+00 e 0     0     0     0 #QU 0.996
   3317   0.143  32.522   6.322 1 U   9.833e+06  0.000e+00 e 0     0     0     0 #QU 0.996
   3318   8.880  27.698   2.276 1 U   6.403e+06  0.000e+00 e 0     0     0     0 #QU 0.996
   3319   1.599  58.105   4.221 1 U   5.236e+07  0.000e+00 e 0     0     0     0 #QU 0.996
   3320   1.880  50.100   1.412 1 U   6.927e+07  0.000e+00 e 0     0     0     0 #QU 0.996
   3321   9.218  35.975   1.856 1 U   1.103e+07  0.000e+00 e 0     0     0     0 #QU 0.996
   3322   5.627  31.739   1.958 1 U   2.535e+07  0.000e+00 e 0     0     0     0 #QU 0.996
   3323   1.603  40.842   3.191 1 U   1.465e+07  0.000e+00 e 0     0     0     0 #QU 0.996
   3324   2.124  27.344   1.855 1 U   1.245e+08  0.000e+00 e 0     0     0     0 #QU 0.996
   3325   8.030  26.872   5.183 1 U   0.000e+00  0.000e+00 e 0     0     0     0 #QU 0.996
   3326   1.587  38.017   2.057 1 U   2.181e+07  0.000e+00 e 0     0     0     0 #QU 0.996
   3327   4.762  29.227   1.909 1 U   1.376e+07  0.000e+00 e 0     0     0     0 #QU 0.996
   3328   1.243  50.731   1.494 1 U   9.626e+07  0.000e+00 e 0     0     0     0 #QU 0.996
   3329   1.421  35.499   6.860 1 U   6.239e+06  0.000e+00 e 0     0     0     0 #QU 0.996
   3330   4.743  58.413   2.020 1 U   7.573e+06  0.000e+00 e 0     0     0     0 #QU 0.996
   3331   7.054  29.539   1.456 1 U   2.178e+07  0.000e+00 e 0     0     0     0 #QU 0.996
   3332   7.077  29.542   1.500 1 U   2.437e+07  0.000e+00 e 0     0     0     0 #QU 0.996
   3333   1.042  28.758   1.692 1 U   2.722e+07  0.000e+00 e 0     0     0     0 #QU 0.996
   3334   3.533  56.701   4.042 1 U   9.432e+06  0.000e+00 e 0     0     0     0 #QU 0.996
   3335   2.525  28.129   1.963 1 U   1.999e+07  0.000e+00 e 0     0     0     0 #QU 0.996
   3336   7.003  49.944   0.777 1 U   9.854e+06  0.000e+00 e 0     0     0     0 #QU 0.996
   3337   6.854  35.975   5.777 1 U   1.139e+07  0.000e+00 e 0     0     0     0 #QU 0.996
   3338   4.748  28.757   1.641 1 U   4.359e+07  0.000e+00 e 0     0     0     0 #QU 0.996
   3339   5.272  38.017   2.059 1 U   1.074e+07  0.000e+00 e 0     0     0     0 #QU 0.996
   3340   7.243  30.172   1.739 1 U   8.881e+06  0.000e+00 e 0     0     0     0 #QU 0.996
   3341   9.390  35.076   2.665 1 U   6.523e+06  0.000e+00 e 0     0     0     0 #QU 0.996
   3342   0.456  28.600   0.740 1 U   3.026e+07  0.000e+00 e 0     0     0     0 #QU 0.996
   3343   6.857  30.968   2.095 1 U   1.104e+07  0.000e+00 e 0     0     0     0 #QU 0.996
   3344  10.695  57.947   0.917 1 U   1.259e+07  0.000e+00 e 0     0     0     0 #QU 0.996
   3345   8.324  47.432   7.903 1 U   1.118e+07  0.000e+00 e 0     0     0     0 #QU 0.996
   3346   2.239  29.071   2.077 1 U   2.568e+08  0.000e+00 e 0     0     0     0 #QU 0.996
   3347   4.763  33.307   2.331 1 U   2.354e+07  0.000e+00 e 0     0     0     0 #QU 0.996
   3348   1.772  55.124   5.679 1 U   6.973e+07  0.000e+00 e 0     0     0     0 #QU 0.996
   3349   0.921  26.875   0.593 1 U   2.537e+07  0.000e+00 e 0     0     0     0 #QU 0.996
   3350   1.049  35.506   7.077 1 U   1.623e+07  0.000e+00 e 0     0     0     0 #QU 0.996
   3351   1.476  56.065   1.048 1 U   5.228e+07  0.000e+00 e 0     0     0     0 #QU 0.996
   3352   8.252  27.542   8.088 1 U   -1.934e+07  0.000e+00 e 0     0     0     0 #QU 0.996
   3353   1.683  53.397   1.135 1 U   1.591e+07  0.000e+00 e 0     0     0     0 #QU 0.996
   3354   7.004  49.312   2.108 1 U   2.238e+07  0.000e+00 e 0     0     0     0 #QU 0.996
   3355   0.141  31.809   2.297 1 U   6.362e+06  0.000e+00 e 0     0     0     0 #QU 0.996
   3356   0.164  31.770   2.298 1 U   7.303e+06  0.000e+00 e 0     0     0     0 #QU 0.996
   3357   2.288  34.093   1.954 1 U   5.933e+07  0.000e+00 e 0     0     0     0 #QU 0.996
   3358   3.566  41.670   3.218 1 U   8.172e+06  0.000e+00 e 0     0     0     0 #QU 0.996
   3359   7.362  41.626   4.001 1 U   1.467e+07  0.000e+00 e 0     0     0     0 #QU 0.996
   3360   1.799  34.110   4.272 1 U   8.501e+06  0.000e+00 e 0     0     0     0 #QU 0.996
   3361   4.830  58.733   0.147 1 U   1.209e+07  0.000e+00 e 0     0     0     0 #QU 0.996
   3362   4.742  58.415   2.120 1 U   8.003e+06  0.000e+00 e 0     0     0     0 #QU 0.996
   3363   3.531  43.824   4.713 1 U   4.422e+07  0.000e+00 e 0     0     0     0 #QU 0.996
   3364   3.059  27.031   3.978 1 U   1.442e+07  0.000e+00 e 0     0     0     0 #QU 0.996
   3365   0.805  30.060   6.642 1 U   4.912e+06  0.000e+00 e 0     0     0     0 #QU 0.996
   3366   1.444  46.493  -0.157 1 U   4.197e+07  0.000e+00 e 0     0     0     0 #QU 0.996
   3367   1.339  46.492  -0.157 1 U   2.860e+07  0.000e+00 e 0     0     0     0 #QU 0.996
   3368   1.563  46.490  -0.158 1 U   2.503e+07  0.000e+00 e 0     0     0     0 #QU 0.996
   3369   7.538  56.379   4.442 1 U   1.240e+07  0.000e+00 e 0     0     0     0 #QU 0.996
   3370   7.341  58.264   1.352 1 U   1.092e+07  0.000e+00 e 0     0     0     0 #QU 0.996
   3371   1.034  31.739   2.083 1 U   1.589e+08  0.000e+00 e 0     0     0     0 #QU 0.996
   3372   7.065  58.091   1.320 1 U   7.201e+06  0.000e+00 e 0     0     0     0 #QU 0.996
   3373   7.082  58.111   1.319 1 U   7.886e+06  0.000e+00 e 0     0     0     0 #QU 0.996
   3374   1.734  58.105   4.217 1 U   4.304e+07  0.000e+00 e 0     0     0     0 #QU 0.996
   3375   8.657  48.524   1.112 1 U   6.977e+06  0.000e+00 e 0     0     0     0 #QU 0.996
   3376   0.284  43.818   3.548 1 U   8.797e+06  0.000e+00 e 0     0     0     0 #QU 0.996
   3377   5.009  58.577   2.012 1 U   1.051e+07  0.000e+00 e 0     0     0     0 #QU 0.996
   3378   5.275  35.976   2.141 1 U   1.106e+07  0.000e+00 e 0     0     0     0 #QU 0.996
   3379   4.019  45.864   4.743 1 U   3.766e+07  0.000e+00 e 0     0     0     0 #QU 0.996
   3380   3.117  51.200   3.530 1 U   1.107e+07  0.000e+00 e 0     0     0     0 #QU 0.996
   3381   0.604  55.439   0.248 1 U   3.381e+07  0.000e+00 e 0     0     0     0 #QU 0.996
   3382   7.489  29.542   1.556 1 U   1.345e+07  0.000e+00 e 0     0     0     0 #QU 0.996
   3383  10.695  55.908   0.539 1 U   1.974e+07  0.000e+00 e 0     0     0     0 #QU 0.996
   3384   1.239  46.027   4.006 1 U   9.215e+06  0.000e+00 e 0     0     0     0 #QU 0.996
   3385   8.782  52.505   0.775 1 U   7.253e+06  0.000e+00 e 0     0     0     0 #QU 0.996
   3386  -0.831  33.935   4.104 1 U   1.244e+07  0.000e+00 e 0     0     0     0 #QU 0.996
   3387   6.877  56.699   4.313 1 U   7.986e+06  0.000e+00 e 0     0     0     0 #QU 0.996
   3388  -0.153  52.147   0.385 1 U   1.243e+07  0.000e+00 e 0     0     0     0 #QU 0.996
   3389   0.535  57.007   5.765 1 U   1.054e+07  0.000e+00 e 0     0     0     0 #QU 0.996
   3390   8.325  30.485   2.127 1 U   1.160e+07  0.000e+00 e 0     0     0     0 #QU 0.996
   3391   8.339  31.786   3.980 1 U   6.828e+06  0.000e+00 e 0     0     0     0 #QU 0.996
   3392   7.792  30.951   2.204 1 U   6.901e+06  0.000e+00 e 0     0     0     0 #QU 0.996
   3393   7.502  29.384   1.646 1 U   1.193e+07  0.000e+00 e 0     0     0     0 #QU 0.996
   3394   0.749  53.240   4.730 1 U   5.143e+07  0.000e+00 e 0     0     0     0 #QU 0.996
   3395   7.560  57.329   1.466 1 U   9.329e+06  0.000e+00 e 0     0     0     0 #QU 0.996
   3396   1.772  43.510   3.091 1 U   9.173e+07  0.000e+00 e 0     0     0     0 #QU 0.996
   3397   1.452  55.437   0.258 1 U   6.946e+07  0.000e+00 e 0     0     0     0 #QU 0.996
   3398   2.125  32.683   1.882 1 U   9.433e+07  0.000e+00 e 0     0     0     0 #QU 0.996
   3399   0.585  26.874   4.729 1 U   9.958e+06  0.000e+00 e 0     0     0     0 #QU 0.996
   3400   7.693  55.123   5.265 1 U   1.514e+07  0.000e+00 e 0     0     0     0 #QU 0.996
   3401   3.973  27.345   4.741 1 U   2.714e+07  0.000e+00 e 0     0     0     0 #QU 0.996
   3402   8.941  41.625   2.821 1 U   1.542e+07  0.000e+00 e 0     0     0     0 #QU 0.996
   3403   7.865  54.508   0.665 1 U   1.040e+07  0.000e+00 e 0     0     0     0 #QU 0.996
   3404   0.138  54.339   0.732 1 U   3.328e+07  0.000e+00 e 0     0     0     0 #QU 0.996
   3405   3.112  30.679   1.372 1 U   7.568e+06  0.000e+00 e 0     0     0     0 #QU 0.996
   3406   3.728  27.657   1.644 1 U   1.337e+07  0.000e+00 e 0     0     0     0 #QU 0.996
   3407   0.896  57.948   1.689 1 U   1.662e+07  0.000e+00 e 0     0     0     0 #QU 0.996
   3408   3.266  50.257   1.589 1 U   1.626e+07  0.000e+00 e 0     0     0     0 #QU 0.996
   3409   3.287  31.425   1.909 1 U   7.925e+06  0.000e+00 e 0     0     0     0 #QU 0.996
   3410   1.234  41.940   2.700 1 U   2.502e+07  0.000e+00 e 0     0     0     0 #QU 0.996
   3411   3.827  39.125   2.148 1 U   5.894e+06  0.000e+00 e 0     0     0     0 #QU 0.996
   3412   2.875  30.953   4.669 1 U   1.049e+07  0.000e+00 e 0     0     0     0 #QU 0.996
   3413   1.293  52.457   0.772 1 U   1.495e+07  0.000e+00 e 0     0     0     0 #QU 0.996
   3414   1.031  34.567   1.793 1 U   7.690e+06  0.000e+00 e 0     0     0     0 #QU 0.996
   3415   0.246  54.338   0.732 1 U   2.431e+07  0.000e+00 e 0     0     0     0 #QU 0.996
   3416   1.633  30.483   3.992 1 U   2.505e+07  0.000e+00 e 0     0     0     0 #QU 0.996
   3417   2.723  31.740   1.567 1 U   1.081e+07  0.000e+00 e 0     0     0     0 #QU 0.996
   3418   7.689  31.569   2.204 1 U   5.937e+06  0.000e+00 e 0     0     0     0 #QU 0.996
   3419   4.030  27.031   1.384 1 U   1.117e+07  0.000e+00 e 0     0     0     0 #QU 0.996
   3420   5.044  57.792   1.067 1 U   1.207e+07  0.000e+00 e 0     0     0     0 #QU 0.996
   3421   8.277  48.652   1.584 1 U   1.520e+07  0.000e+00 e 0     0     0     0 #QU 0.996
   3422   4.199  28.597   3.736 1 U   7.470e+06  0.000e+00 e 0     0     0     0 #QU 0.996
   3423   1.071  38.639   3.272 1 U   5.267e+06  0.000e+00 e 0     0     0     0 #QU 0.996
   3424   0.532  30.326   3.285 1 U   9.267e+06  0.000e+00 e 0     0     0     0 #QU 0.996
   3425   4.631  58.575   7.063 1 U   1.084e+07  0.000e+00 e 0     0     0     0 #QU 0.996
   3426   8.595  39.751   1.611 1 U   1.077e+07  0.000e+00 e 0     0     0     0 #QU 0.996
   3427   2.527  30.797   1.605 1 U   1.377e+07  0.000e+00 e 0     0     0     0 #QU 0.996
   3428   1.403  54.653   4.698 1 U   3.167e+07  0.000e+00 e 0     0     0     0 #QU 0.996
   3429   8.280  54.496   4.694 1 U   4.841e+07  0.000e+00 e 0     0     0     0 #QU 0.996
   3430   7.093  29.228   1.677 1 U   2.451e+07  0.000e+00 e 0     0     0     0 #QU 0.996
   3431   1.255  48.689   1.586 1 U   1.632e+08  0.000e+00 e 0     0     0     0 #QU 0.996
   3432   3.515  54.843   4.385 1 U   7.310e+06  0.000e+00 e 0     0     0     0 #QU 0.996
   3433   0.143  54.338   1.573 1 U   2.510e+07  0.000e+00 e 0     0     0     0 #QU 0.996
   3434   5.426  51.041   4.731 1 U   8.037e+07  0.000e+00 e 0     0     0     0 #QU 0.996
   3435   2.940  41.939   1.652 1 U   -4.749e+07  0.000e+00 e 0     0     0     0 #QU 0.995
   3436   8.627  57.163   5.179 1 U   1.050e+07  0.000e+00 e 0     0     0     0 #QU 0.995
   3437   2.973  41.919   1.683 1 U   -5.214e+07  0.000e+00 e 0     0     0     0 #QU 0.995
   3438   8.876  27.494   2.271 1 U   6.897e+06  0.000e+00 e 0     0     0     0 #QU 0.995
   3439   6.949  36.769   2.549 1 U   7.503e+06  0.000e+00 e 0     0     0     0 #QU 0.995
   3440   6.684  48.544   1.105 1 U   7.569e+06  0.000e+00 e 0     0     0     0 #QU 0.995
   3441   8.965  30.820   1.603 1 U   7.114e+06  0.000e+00 e 0     0     0     0 #QU 0.995
   3442   0.864  28.122   0.154 1 U   7.286e+06  0.000e+00 e 0     0     0     0 #QU 0.995
   3443   8.398  33.455   2.223 1 U   8.745e+06  0.000e+00 e 0     0     0     0 #QU 0.995
   3444   1.688  50.258   4.009 1 U   1.756e+07  0.000e+00 e 0     0     0     0 #QU 0.995
   3445  10.694  39.115   2.148 1 U   1.277e+07  0.000e+00 e 0     0     0     0 #QU 0.995
   3446   3.237  57.321   4.304 1 U   3.190e+07  0.000e+00 e 0     0     0     0 #QU 0.995
   3447   1.958  39.905   2.468 1 U   9.251e+06  0.000e+00 e 0     0     0     0 #QU 0.995
   3448   8.471  30.481   3.706 1 U   1.638e+07  0.000e+00 e 0     0     0     0 #QU 0.995
   3449   5.295  54.012   1.248 1 U   1.143e+07  0.000e+00 e 0     0     0     0 #QU 0.995
   3450   7.253  30.024   4.627 1 U   8.931e+06  0.000e+00 e 0     0     0     0 #QU 0.995
   3451   2.398  54.339   1.033 1 U   3.181e+07  0.000e+00 e 0     0     0     0 #QU 0.995
   3452   3.749  55.914   1.250 1 U   1.322e+07  0.000e+00 e 0     0     0     0 #QU 0.995
   3453   2.067  31.425   1.913 1 U   2.071e+08  0.000e+00 e 0     0     0     0 #QU 0.995
   3454   7.734  40.528   2.550 1 U   1.448e+07  0.000e+00 e 0     0     0     0 #QU 0.995
   3455   7.963  34.250   1.947 1 U   1.151e+07  0.000e+00 e 0     0     0     0 #QU 0.995
   3456   8.089  58.100   4.054 1 U   7.550e+06  0.000e+00 e 0     0     0     0 #QU 0.995
   3457   7.094  31.268   1.903 1 U   1.059e+07  0.000e+00 e 0     0     0     0 #QU 0.995
   3458   2.174  55.907   0.559 1 U   4.627e+07  0.000e+00 e 0     0     0     0 #QU 0.995
   3459   0.901  27.835   3.464 1 U   6.922e+06  0.000e+00 e 0     0     0     0 #QU 0.995
   3460   2.321  35.819   1.808 1 U   1.203e+07  0.000e+00 e 0     0     0     0 #QU 0.995
   3461   2.977  55.594   0.531 1 U   2.343e+07  0.000e+00 e 0     0     0     0 #QU 0.995
   3462   2.247  37.703   4.804 1 U   -1.281e+07  0.000e+00 e 0     0     0     0 #QU 0.995
   3463   2.083  35.505   6.860 1 U   1.064e+07  0.000e+00 e 0     0     0     0 #QU 0.995
   3464   0.279  52.455   0.615 1 U   6.079e+07  0.000e+00 e 0     0     0     0 #QU 0.995
   3465   2.033  55.906   0.526 1 U   2.707e+07  0.000e+00 e 0     0     0     0 #QU 0.995
   3466   0.903  37.781   4.285 1 U   1.115e+07  0.000e+00 e 0     0     0     0 #QU 0.995
   3467   7.517  39.272   2.706 1 U   1.237e+07  0.000e+00 e 0     0     0     0 #QU 0.995
   3468   1.955  54.495   4.687 1 U   6.364e+07  0.000e+00 e 0     0     0     0 #QU 0.995
   3469   2.171  55.908   0.538 1 U   6.834e+07  0.000e+00 e 0     0     0     0 #QU 0.995
   3470  -0.127  31.925   2.747 1 U   8.152e+06  0.000e+00 e 0     0     0     0 #QU 0.995
   3471   5.634  52.769   1.620 1 U   1.968e+07  0.000e+00 e 0     0     0     0 #QU 0.995
   3472   1.586  55.908   1.250 1 U   2.640e+07  0.000e+00 e 0     0     0     0 #QU 0.995
   3473   1.727  49.631   3.503 1 U   1.504e+07  0.000e+00 e 0     0     0     0 #QU 0.995
   3474   0.155  58.732   1.536 1 U   -9.059e+06  0.000e+00 e 0     0     0     0 #QU 0.995
   3475   2.122  30.170   5.010 1 U   3.973e+07  0.000e+00 e 0     0     0     0 #QU 0.995
   3476   2.190  50.258   3.302 1 U   8.265e+07  0.000e+00 e 0     0     0     0 #QU 0.995
   3477   1.244  39.115   2.154 1 U   1.453e+07  0.000e+00 e 0     0     0     0 #QU 0.995
   3478   7.557  43.509   3.089 1 U   1.466e+07  0.000e+00 e 0     0     0     0 #QU 0.995
   3479   4.093  58.109   7.246 1 U   9.385e+06  0.000e+00 e 0     0     0     0 #QU 0.995
   3480   5.416  51.047   5.838 1 U   8.857e+06  0.000e+00 e 0     0     0     0 #QU 0.995
   3481   4.510  30.482   1.868 1 U   1.552e+07  0.000e+00 e 0     0     0     0 #QU 0.995
   3482   7.199  58.653   0.602 1 U   5.472e+06  0.000e+00 e 0     0     0     0 #QU 0.995
   3483   3.534  31.307   1.606 1 U   8.146e+06  0.000e+00 e 0     0     0     0 #QU 0.995
   3484   1.116  48.541   4.739 1 U   3.111e+07  0.000e+00 e 0     0     0     0 #QU 0.995
   3485   2.994  50.100   1.406 1 U   2.189e+07  0.000e+00 e 0     0     0     0 #QU 0.995
   3486   1.034  57.949   4.759 1 U   5.454e+07  0.000e+00 e 0     0     0     0 #QU 0.995
   3487   2.080  40.685   3.250 1 U   1.430e+07  0.000e+00 e 0     0     0     0 #QU 0.995
   3488   6.175  46.840   0.573 1 U   6.862e+06  0.000e+00 e 0     0     0     0 #QU 0.995
   3489   1.845  58.262   1.341 1 U   8.909e+07  0.000e+00 e 0     0     0     0 #QU 0.995
   3490   3.384  46.649   0.575 1 U   2.097e+07  0.000e+00 e 0     0     0     0 #QU 0.995
   3491   7.224  58.646   0.601 1 U   6.314e+06  0.000e+00 e 0     0     0     0 #QU 0.995
   3492   7.085  51.200   3.534 1 U   1.061e+07  0.000e+00 e 0     0     0     0 #QU 0.995
   3493   7.246  58.616   0.599 1 U   6.344e+06  0.000e+00 e 0     0     0     0 #QU 0.995
   3494   5.420  30.955   2.101 1 U   2.628e+07  0.000e+00 e 0     0     0     0 #QU 0.995
   3495   4.781  37.703   2.250 1 U   1.351e+07  0.000e+00 e 0     0     0     0 #QU 0.995
   3496   8.372  52.470   0.775 1 U   1.027e+07  0.000e+00 e 0     0     0     0 #QU 0.995
   3497   3.216  58.733   0.600 1 U   1.171e+07  0.000e+00 e 0     0     0     0 #QU 0.995
   3498   1.649  36.133   2.328 1 U   4.813e+07  0.000e+00 e 0     0     0     0 #QU 0.995
   3499   7.243  30.172   1.624 1 U   7.205e+06  0.000e+00 e 0     0     0     0 #QU 0.995
   3500   2.007  30.168   5.006 1 U   1.965e+07  0.000e+00 e 0     0     0     0 #QU 0.995
   3501   7.486  56.221   3.736 1 U   1.284e+07  0.000e+00 e 0     0     0     0 #QU 0.995
   3502   0.781  57.478   1.420 1 U   1.113e+07  0.000e+00 e 0     0     0     0 #QU 0.995
   3503   0.920  30.168   1.638 1 U   1.938e+07  0.000e+00 e 0     0     0     0 #QU 0.995
   3504   8.132  36.448   2.415 1 U   9.749e+06  0.000e+00 e 0     0     0     0 #QU 0.995
   3505   2.262  58.580   5.250 1 U   1.127e+07  0.000e+00 e 0     0     0     0 #QU 0.995
   3506   8.103  50.729   0.861 1 U   1.547e+07  0.000e+00 e 0     0     0     0 #QU 0.995
   3507   4.034  50.573   0.767 1 U   2.122e+07  0.000e+00 e 0     0     0     0 #QU 0.995
   3508   1.066  35.348   2.084 1 U   1.561e+07  0.000e+00 e 0     0     0     0 #QU 0.995
   3509   2.031  57.164   4.712 1 U   2.731e+07  0.000e+00 e 0     0     0     0 #QU 0.995
   3510   2.389  43.985   3.078 1 U   1.242e+07  0.000e+00 e 0     0     0     0 #QU 0.995
   3511   4.516  30.327   3.272 1 U   1.392e+07  0.000e+00 e 0     0     0     0 #QU 0.995
   3512   4.173  32.883   2.530 1 U   7.117e+06  0.000e+00 e 0     0     0     0 #QU 0.995
   3513   1.624  30.954   2.165 1 U   1.312e+08  0.000e+00 e 0     0     0     0 #QU 0.995
   3514   0.212  54.652   4.607 1 U   1.464e+07  0.000e+00 e 0     0     0     0 #QU 0.995
   3515   3.924  57.793   4.803 1 U   4.491e+07  0.000e+00 e 0     0     0     0 #QU 0.995
   3516   2.061  38.655   3.273 1 U   8.257e+06  0.000e+00 e 0     0     0     0 #QU 0.995
   3517   3.587  32.366   1.917 1 U   2.569e+07  0.000e+00 e 0     0     0     0 #QU 0.995
   3518   3.636  32.363   1.924 1 U   2.622e+07  0.000e+00 e 0     0     0     0 #QU 0.995
   3519  -0.840  50.104   1.405 1 U   1.060e+07  0.000e+00 e 0     0     0     0 #QU 0.995
   3520   1.068  30.954   2.094 1 U   3.996e+07  0.000e+00 e 0     0     0     0 #QU 0.995
   3521   7.194  32.524   1.990 1 U   2.203e+07  0.000e+00 e 0     0     0     0 #QU 0.995
   3522   1.909  31.426   2.065 1 U   2.146e+08  0.000e+00 e 0     0     0     0 #QU 0.995
   3523   1.722  40.685   3.255 1 U   2.842e+07  0.000e+00 e 0     0     0     0 #QU 0.995
   3524   1.391  39.116   1.535 1 U   3.877e+07  0.000e+00 e 0     0     0     0 #QU 0.995
   3525   2.871  57.634   4.150 1 U   1.353e+07  0.000e+00 e 0     0     0     0 #QU 0.995
   3526   1.266  27.972   0.146 1 U   8.622e+06  0.000e+00 e 0     0     0     0 #QU 0.995
   3527   1.246  27.031   7.058 1 U   1.068e+07  0.000e+00 e 0     0     0     0 #QU 0.995
   3528   2.502  53.710   0.588 1 U   3.021e+07  0.000e+00 e 0     0     0     0 #QU 0.995
   3529   0.788  52.456   4.766 1 U   2.847e+07  0.000e+00 e 0     0     0     0 #QU 0.995
   3530   2.900  55.593   0.950 1 U   1.052e+07  0.000e+00 e 0     0     0     0 #QU 0.995
   3531   8.432  43.825   3.549 1 U   1.012e+07  0.000e+00 e 0     0     0     0 #QU 0.995
   3532   1.048  53.240   0.826 1 U   2.737e+08  0.000e+00 e 0     0     0     0 #QU 0.995
   3533   6.906  55.920  -0.141 1 U   1.069e+07  0.000e+00 e 0     0     0     0 #QU 0.995
   3534   7.711  55.124   7.111 1 U   9.698e+06  0.000e+00 e 0     0     0     0 #QU 0.995
   3535   0.576  36.447   1.574 1 U   2.090e+07  0.000e+00 e 0     0     0     0 #QU 0.995
   3536   1.452  50.101   0.783 1 U   1.245e+08  0.000e+00 e 0     0     0     0 #QU 0.995
   3537   6.876  49.939   0.784 1 U   9.053e+06  0.000e+00 e 0     0     0     0 #QU 0.995
   3538   7.322  48.614   1.579 1 U   8.183e+06  0.000e+00 e 0     0     0     0 #QU 0.995
   3539   7.358  48.559   1.578 1 U   7.720e+06  0.000e+00 e 0     0     0     0 #QU 0.995
   3540   2.397  54.337   1.576 1 U   4.331e+07  0.000e+00 e 0     0     0     0 #QU 0.995
   3541   2.190  55.594   0.531 1 U   3.808e+07  0.000e+00 e 0     0     0     0 #QU 0.995
   3542   9.258  54.966   0.957 1 U   1.386e+07  0.000e+00 e 0     0     0     0 #QU 0.995
   3543   2.100  58.579   5.246 1 U   1.229e+07  0.000e+00 e 0     0     0     0 #QU 0.995
   3544   4.307  43.196   3.237 1 U   5.602e+07  0.000e+00 e 0     0     0     0 #QU 0.995
   3545   7.590  52.145   0.391 1 U   7.568e+06  0.000e+00 e 0     0     0     0 #QU 0.995
   3546   7.494  42.411   1.351 1 U   1.103e+07  0.000e+00 e 0     0     0     0 #QU 0.995
   3547   0.704  58.105   1.698 1 U   1.152e+07  0.000e+00 e 0     0     0     0 #QU 0.995
   3548   7.684  45.857   4.005 1 U   5.833e+06  0.000e+00 e 0     0     0     0 #QU 0.995
   3549   0.573  55.909  -0.146 1 U   2.354e+07  0.000e+00 e 0     0     0     0 #QU 0.995
   3550   4.443  36.128   2.237 1 U   9.150e+06  0.000e+00 e 0     0     0     0 #QU 0.995
   3551  10.473  27.501   1.549 1 U   1.014e+07  0.000e+00 e 0     0     0     0 #QU 0.995
   3552   9.215  55.907   1.250 1 U   1.505e+07  0.000e+00 e 0     0     0     0 #QU 0.995
   3553   1.387  55.909   0.542 1 U   1.446e+08  0.000e+00 e 0     0     0     0 #QU 0.995
   3554   0.953  51.668   3.566 1 U   1.875e+07  0.000e+00 e 0     0     0     0 #QU 0.995
   3555   0.896  58.262   1.688 1 U   1.546e+07  0.000e+00 e 0     0     0     0 #QU 0.995
   3556   4.308  53.868   1.032 1 U   1.366e+07  0.000e+00 e 0     0     0     0 #QU 0.995
   3557   4.773  54.967   4.501 1 U   9.601e+07  0.000e+00 e 0     0     0     0 #QU 0.995
   3558   2.141  50.415   3.935 1 U   5.310e+07  0.000e+00 e 0     0     0     0 #QU 0.995
   3559   7.225  30.153   1.624 1 U   6.709e+06  0.000e+00 e 0     0     0     0 #QU 0.995
   3560   0.812  34.407   1.784 1 U   2.526e+07  0.000e+00 e 0     0     0     0 #QU 0.995
   3561   0.582  53.712   4.729 1 U   2.158e+07  0.000e+00 e 0     0     0     0 #QU 0.995
   3562   2.067  54.339   1.579 1 U   8.214e+07  0.000e+00 e 0     0     0     0 #QU 0.995
   3563   0.574  46.649   4.722 1 U   1.494e+07  0.000e+00 e 0     0     0     0 #QU 0.994
   3564   7.337  26.878   1.623 1 U   7.334e+06  0.000e+00 e 0     0     0     0 #QU 0.994
   3565   7.650  54.659   4.190 1 U   7.770e+06  0.000e+00 e 0     0     0     0 #QU 0.994
   3566   1.066  35.193   1.931 1 U   1.969e+07  0.000e+00 e 0     0     0     0 #QU 0.994
   3567   0.729  54.495   4.613 1 U   2.253e+07  0.000e+00 e 0     0     0     0 #QU 0.994
   3568   1.599  31.739   1.675 1 U   6.477e+07  0.000e+00 e 0     0     0     0 #QU 0.994
   3569   0.771  57.792   4.157 1 U   1.071e+07  0.000e+00 e 0     0     0     0 #QU 0.994
   3570   1.599  43.353   3.003 1 U   6.990e+07  0.000e+00 e 0     0     0     0 #QU 0.994
   3571   8.085  54.809   4.025 1 U   2.026e+07  0.000e+00 e 0     0     0     0 #QU 0.994
   3572   2.743  53.241   4.687 1 U   4.570e+07  0.000e+00 e 0     0     0     0 #QU 0.994
   3573   4.763  42.888   7.811 1 U   2.150e+07  0.000e+00 e 0     0     0     0 #QU 0.994
   3574   3.083  54.338   6.806 1 U   8.638e+06  0.000e+00 e 0     0     0     0 #QU 0.994
   3575   0.921  58.105   4.224 1 U   1.258e+07  0.000e+00 e 0     0     0     0 #QU 0.994
   3576   1.933  26.865   0.591 1 U   0.000e+00  0.000e+00 e 0     0     0     0 #QU 0.994
   3577   0.981  54.025   6.410 1 U   7.748e+06  0.000e+00 e 0     0     0     0 #QU 0.994
   3578   3.752  38.804   2.884 1 U   9.801e+06  0.000e+00 e 0     0     0     0 #QU 0.994
   3579   3.026  30.326   1.634 1 U   2.762e+07  0.000e+00 e 0     0     0     0 #QU 0.994
   3580   7.320  53.869   0.909 1 U   2.908e+07  0.000e+00 e 0     0     0     0 #QU 0.994
   3581   3.216  58.729   1.052 1 U   7.472e+06  0.000e+00 e 0     0     0     0 #QU 0.994
   3582   1.419  38.017   2.060 1 U   1.503e+07  0.000e+00 e 0     0     0     0 #QU 0.994
   3583   5.770  33.621   6.320 1 U   -8.430e+06  0.000e+00 e 0     0     0     0 #QU 0.994
   3584   1.042  56.693   1.365 1 U   1.712e+07  0.000e+00 e 0     0     0     0 #QU 0.994
   3585   8.832  48.532   1.586 1 U   1.006e+07  0.000e+00 e 0     0     0     0 #QU 0.994
   3586   2.126  52.769   1.622 1 U   2.923e+08  0.000e+00 e 0     0     0     0 #QU 0.994
   3587   7.766  58.440   4.621 1 U   5.466e+06  0.000e+00 e 0     0     0     0 #QU 0.994
   3588   1.755  54.496   4.677 1 U   3.238e+07  0.000e+00 e 0     0     0     0 #QU 0.994
   3589   7.193  49.000   2.065 1 U   9.853e+07  0.000e+00 e 0     0     0     0 #QU 0.994
   3590   2.504  58.305   0.440 1 U   5.838e+06  0.000e+00 e 0     0     0     0 #QU 0.994
   3591   1.252  58.305   4.621 1 U   6.894e+06  0.000e+00 e 0     0     0     0 #QU 0.994
   3592   9.266  33.622   3.523 1 U   1.523e+07  0.000e+00 e 0     0     0     0 #QU 0.994
   3593   1.391  54.339   0.734 1 U   5.712e+07  0.000e+00 e 0     0     0     0 #QU 0.994
   3594   8.083  40.211   3.102 1 U   7.554e+06  0.000e+00 e 0     0     0     0 #QU 0.994
   3595   5.478  53.868   1.031 1 U   2.181e+07  0.000e+00 e 0     0     0     0 #QU 0.994
   3596   1.780  38.017   2.319 1 U   2.005e+07  0.000e+00 e 0     0     0     0 #QU 0.994
   3597   1.649  42.097   2.948 1 U   6.093e+08  0.000e+00 e 0     0     0     0 #QU 0.994
   3598   0.900  33.465   2.003 1 U   1.933e+07  0.000e+00 e 0     0     0     0 #QU 0.994
   3599   1.419  32.212   2.475 1 U   1.063e+07  0.000e+00 e 0     0     0     0 #QU 0.994
   3600   1.435  38.017   2.316 1 U   1.644e+07  0.000e+00 e 0     0     0     0 #QU 0.994
   3601   1.607  29.543   2.026 1 U   3.857e+07  0.000e+00 e 0     0     0     0 #QU 0.994
   3602   4.773  58.733   1.430 1 U   2.927e+07  0.000e+00 e 0     0     0     0 #QU 0.994
   3603   1.956  34.250   1.758 1 U   1.505e+08  0.000e+00 e 0     0     0     0 #QU 0.994
   3604   3.156  58.624   2.113 1 U   7.216e+06  0.000e+00 e 0     0     0     0 #QU 0.994
   3605   1.593  28.913   4.589 1 U   3.093e+07  0.000e+00 e 0     0     0     0 #QU 0.994
   3606   0.148  45.079   1.307 1 U   2.786e+07  0.000e+00 e 0     0     0     0 #QU 0.994
   3607   2.198  52.298   1.337 1 U   2.768e+07  0.000e+00 e 0     0     0     0 #QU 0.994
   3608   2.846  58.261   5.172 1 U   1.172e+07  0.000e+00 e 0     0     0     0 #QU 0.994
   3609   1.993  46.971   3.818 1 U   7.653e+06  0.000e+00 e 0     0     0     0 #QU 0.994
   3610   0.550  43.511   3.028 1 U   1.305e+07  0.000e+00 e 0     0     0     0 #QU 0.994
   3611   0.599  43.200   3.054 1 U   6.480e+06  0.000e+00 e 0     0     0     0 #QU 0.994
   3612   0.901  26.875   1.443 1 U   2.344e+07  0.000e+00 e 0     0     0     0 #QU 0.994
   3613   0.911  58.733   1.440 1 U   2.023e+07  0.000e+00 e 0     0     0     0 #QU 0.994
   3614   6.998  27.030   1.914 1 U   1.146e+07  0.000e+00 e 0     0     0     0 #QU 0.994
   3615   2.838  52.768   4.865 1 U   6.991e+07  0.000e+00 e 0     0     0     0 #QU 0.994
   3616   2.387  30.954   2.247 1 U   1.764e+08  0.000e+00 e 0     0     0     0 #QU 0.994
   3617   3.339  28.629   5.475 1 U   9.216e+06  0.000e+00 e 0     0     0     0 #QU 0.994
   3618   0.590  58.576   4.730 1 U   1.942e+07  0.000e+00 e 0     0     0     0 #QU 0.994
   3619   1.009  53.868   4.746 1 U   8.410e+07  0.000e+00 e 0     0     0     0 #QU 0.994
   3620   2.272  37.703   4.729 1 U   -1.553e+07  0.000e+00 e 0     0     0     0 #QU 0.994
   3621   1.042  33.622   7.392 1 U   1.009e+07  0.000e+00 e 0     0     0     0 #QU 0.994
   3622   1.237  58.576   7.064 1 U   1.041e+07  0.000e+00 e 0     0     0     0 #QU 0.994
   3623   8.045  49.003   2.070 1 U   6.377e+07  0.000e+00 e 0     0     0     0 #QU 0.994
   3624   6.306  53.240   0.827 1 U   2.003e+07  0.000e+00 e 0     0     0     0 #QU 0.994
   3625   0.895  50.747   1.586 1 U   3.526e+07  0.000e+00 e 0     0     0     0 #QU 0.994
   3626   4.192  37.702   3.080 1 U   1.799e+07  0.000e+00 e 0     0     0     0 #QU 0.994
   3627   7.238  26.889   3.891 1 U   3.473e+06  0.000e+00 e 0     0     0     0 #QU 0.994
   3628   7.241  57.006   7.407 1 U   1.224e+07  0.000e+00 e 0     0     0     0 #QU 0.994
   3629   7.635  27.348   1.555 1 U   1.988e+07  0.000e+00 e 0     0     0     0 #QU 0.994
   3630   1.972  46.928   3.819 1 U   6.924e+06  0.000e+00 e 0     0     0     0 #QU 0.994
   3631   8.974  30.954   2.098 1 U   2.962e+07  0.000e+00 e 0     0     0     0 #QU 0.994
   3632   4.781  26.874   1.692 1 U   1.134e+07  0.000e+00 e 0     0     0     0 #QU 0.994
   3633   8.814  27.656   3.462 1 U   1.065e+07  0.000e+00 e 0     0     0     0 #QU 0.994
   3634   1.588  28.914   2.604 1 U   1.386e+07  0.000e+00 e 0     0     0     0 #QU 0.994
   3635   1.588  33.775   5.769 1 U   7.772e+06  0.000e+00 e 0     0     0     0 #QU 0.994
   3636   4.048  57.168   5.764 1 U   7.704e+06  0.000e+00 e 0     0     0     0 #QU 0.994
   3637   8.032  28.914   1.983 1 U   2.234e+07  0.000e+00 e 0     0     0     0 #QU 0.994
   3638   0.911  31.739   2.083 1 U   1.820e+08  0.000e+00 e 0     0     0     0 #QU 0.994
   3639   3.880  58.596   2.114 1 U   7.124e+06  0.000e+00 e 0     0     0     0 #QU 0.994
   3640   7.255  43.531   3.103 1 U   6.241e+06  0.000e+00 e 0     0     0     0 #QU 0.994
   3641   0.905  39.124   3.101 1 U   6.880e+06  0.000e+00 e 0     0     0     0 #QU 0.994
   3642   7.751  32.853   2.524 1 U   7.648e+06  0.000e+00 e 0     0     0     0 #QU 0.994
   3643   0.524  27.500   7.759 1 U   8.311e+06  0.000e+00 e 0     0     0     0 #QU 0.994
   3644   7.692  57.476   1.284 1 U   9.529e+06  0.000e+00 e 0     0     0     0 #QU 0.994
   3645   4.766  30.482   3.925 1 U   3.863e+07  0.000e+00 e 0     0     0     0 #QU 0.994
   3646   8.405  30.481   1.372 1 U   9.869e+06  0.000e+00 e 0     0     0     0 #QU 0.994
   3647   4.018  27.501   1.723 1 U   1.298e+07  0.000e+00 e 0     0     0     0 #QU 0.994
   3648   7.947  44.922   7.749 1 U   7.773e+07  0.000e+00 e 0     0     0     0 #QU 0.994
   3649   8.379  30.378   4.041 1 U   6.878e+06  0.000e+00 e 0     0     0     0 #QU 0.994
   3650   7.326  32.370   1.734 1 U   1.101e+07  0.000e+00 e 0     0     0     0 #QU 0.994
   3651   4.760  26.878   1.414 1 U   2.366e+07  0.000e+00 e 0     0     0     0 #QU 0.993
   3652   2.210  36.634   2.821 1 U   7.043e+06  0.000e+00 e 0     0     0     0 #QU 0.993
   3653   4.683  35.191   7.451 1 U   1.293e+07  0.000e+00 e 0     0     0     0 #QU 0.993
   3654   1.542  32.524   2.591 1 U   1.355e+07  0.000e+00 e 0     0     0     0 #QU 0.993
   3655   2.063  29.542   1.451 1 U   1.834e+07  0.000e+00 e 0     0     0     0 #QU 0.993
   3656   1.930  29.542   1.446 1 U   3.999e+07  0.000e+00 e 0     0     0     0 #QU 0.993
   3657  10.700  56.532   4.041 1 U   7.720e+06  0.000e+00 e 0     0     0     0 #QU 0.993
   3658   1.806  56.850   1.371 1 U   1.235e+08  0.000e+00 e 0     0     0     0 #QU 0.993
   3659   1.867  30.953   4.665 1 U   2.774e+07  0.000e+00 e 0     0     0     0 #QU 0.993
   3660   6.821  37.875   3.079 1 U   6.404e+06  0.000e+00 e 0     0     0     0 #QU 0.993
   3661   4.760  26.875   1.390 1 U   1.935e+07  0.000e+00 e 0     0     0     0 #QU 0.993
   3662   7.661  50.257   6.015 1 U   -3.297e+07  0.000e+00 e 0     0     0     0 #QU 0.993
   3663   4.787  26.867   1.446 1 U   0.000e+00  0.000e+00 e 0     0     0     0 #QU 0.993
   3664   8.662  27.497   1.673 1 U   8.355e+06  0.000e+00 e 0     0     0     0 #QU 0.993
   3665   1.041  54.971   4.805 1 U   8.146e+07  0.000e+00 e 0     0     0     0 #QU 0.993
   3666   2.302  46.963   3.926 1 U   8.665e+06  0.000e+00 e 0     0     0     0 #QU 0.993
   3667   7.205  26.863   0.602 1 U   0.000e+00  0.000e+00 e 0     0     0     0 #QU 0.993
   3668   7.345  58.419   1.627 1 U   1.495e+07  0.000e+00 e 0     0     0     0 #QU 0.993
   3669   1.418  35.037   3.483 1 U   1.153e+07  0.000e+00 e 0     0     0     0 #QU 0.993
   3670   7.446  56.851   4.307 1 U   1.113e+07  0.000e+00 e 0     0     0     0 #QU 0.993
   3671   3.260  42.725   1.670 1 U   8.817e+06  0.000e+00 e 0     0     0     0 #QU 0.993
   3672   2.116  30.954   2.376 1 U   6.211e+07  0.000e+00 e 0     0     0     0 #QU 0.993
   3673   3.208  32.994   1.452 1 U   9.950e+06  0.000e+00 e 0     0     0     0 #QU 0.993
   3674   1.558  43.196   2.883 1 U   3.225e+07  0.000e+00 e 0     0     0     0 #QU 0.993
   3675   4.573  31.755   2.298 1 U   7.175e+06  0.000e+00 e 0     0     0     0 #QU 0.993
   3676   8.290  32.404   1.903 1 U   7.255e+06  0.000e+00 e 0     0     0     0 #QU 0.993
   3677   2.964  40.841   2.801 1 U   1.734e+08  0.000e+00 e 0     0     0     0 #QU 0.993
   3678   3.996  30.483   4.743 1 U   8.333e+07  0.000e+00 e 0     0     0     0 #QU 0.993
   3679   4.552  50.101   4.705 1 U   -4.003e+07  0.000e+00 e 0     0     0     0 #QU 0.993
   3680   7.701  52.769   1.620 1 U   1.344e+07  0.000e+00 e 0     0     0     0 #QU 0.993
   3681   1.599  31.739   1.961 1 U   8.102e+07  0.000e+00 e 0     0     0     0 #QU 0.993
   3682   7.494  41.943   2.904 1 U   1.225e+07  0.000e+00 e 0     0     0     0 #QU 0.993
   3683   2.403  56.377   0.841 1 U   1.611e+07  0.000e+00 e 0     0     0     0 #QU 0.993
   3684   8.983  57.179   4.292 1 U   9.239e+06  0.000e+00 e 0     0     0     0 #QU 0.993
   3685   1.575  57.635   1.736 1 U   3.167e+07  0.000e+00 e 0     0     0     0 #QU 0.993
   3686   6.867  55.950   1.250 1 U   7.286e+06  0.000e+00 e 0     0     0     0 #QU 0.993
   3687   2.866  40.371   2.715 1 U   3.955e+07  0.000e+00 e 0     0     0     0 #QU 0.993
   3688   0.551  43.525   3.069 1 U   1.205e+07  0.000e+00 e 0     0     0     0 #QU 0.993
   3689   3.164  49.637   3.502 1 U   8.856e+06  0.000e+00 e 0     0     0     0 #QU 0.993
   3690   1.772  49.317   2.111 1 U   1.398e+08  0.000e+00 e 0     0     0     0 #QU 0.993
   3691   2.091  53.397   0.919 1 U   4.302e+08  0.000e+00 e 0     0     0     0 #QU 0.993
   3692   2.894  52.200   0.382 1 U   4.625e+06  0.000e+00 e 0     0     0     0 #QU 0.993
   3693   2.875  52.240   0.378 1 U   4.619e+06  0.000e+00 e 0     0     0     0 #QU 0.993
   3694   2.853  52.246   0.388 1 U   4.810e+06  0.000e+00 e 0     0     0     0 #QU 0.993
   3695   4.601  32.838   2.533 1 U   2.096e+07  0.000e+00 e 0     0     0     0 #QU 0.993
   3696   3.771  42.879   4.787 1 U   1.963e+07  0.000e+00 e 0     0     0     0 #QU 0.993
   3697   2.543  51.193   3.529 1 U   1.037e+07  0.000e+00 e 0     0     0     0 #QU 0.993
   3698   7.809  30.326   1.630 1 U   1.351e+07  0.000e+00 e 0     0     0     0 #QU 0.993
   3699   7.953  44.935   7.546 1 U   2.447e+07  0.000e+00 e 0     0     0     0 #QU 0.993
   3700   7.348  57.791   4.156 1 U   1.261e+07  0.000e+00 e 0     0     0     0 #QU 0.993
   3701   2.300  36.447   4.803 1 U   -8.252e+07  0.000e+00 e 0     0     0     0 #QU 0.993
   3702   7.093  27.658   7.779 1 U   8.878e+06  0.000e+00 e 0     0     0     0 #QU 0.993
   3703   5.314  54.967   0.960 1 U   2.277e+07  0.000e+00 e 0     0     0     0 #QU 0.993
   3704   4.222  56.222   3.737 1 U   9.582e+06  0.000e+00 e 0     0     0     0 #QU 0.993
   3705   4.183  33.622   1.995 1 U   5.765e+07  0.000e+00 e 0     0     0     0 #QU 0.993
   3706   3.873  31.896   4.735 1 U   2.643e+08  0.000e+00 e 0     0     0     0 #QU 0.993
   3707   7.325  52.169   0.389 1 U   7.443e+06  0.000e+00 e 0     0     0     0 #QU 0.993
   3708   7.835  26.873   0.596 1 U   0.000e+00  0.000e+00 e 0     0     0     0 #QU 0.993
   3709   2.955  56.606   4.037 1 U   7.107e+06  0.000e+00 e 0     0     0     0 #QU 0.993
   3710   4.566  40.372   2.852 1 U   1.100e+07  0.000e+00 e 0     0     0     0 #QU 0.993
   3711   7.337  58.723   0.147 1 U   5.965e+06  0.000e+00 e 0     0     0     0 #QU 0.993
   3712   7.226  26.879   0.597 1 U   2.745e+06  0.000e+00 e 0     0     0     0 #QU 0.993
   3713   7.212  26.868   0.601 1 U   0.000e+00  0.000e+00 e 0     0     0     0 #QU 0.993
   3714   2.327  28.285   2.140 1 U   1.808e+08  0.000e+00 e 0     0     0     0 #QU 0.993
   3715   4.368  42.724   1.671 1 U   1.201e+07  0.000e+00 e 0     0     0     0 #QU 0.993
   3716   9.234  50.100   0.784 1 U   2.493e+07  0.000e+00 e 0     0     0     0 #QU 0.993
   3717   7.832  58.732   0.596 1 U   1.440e+07  0.000e+00 e 0     0     0     0 #QU 0.993
   3718   3.140  51.357   3.538 1 U   1.018e+07  0.000e+00 e 0     0     0     0 #QU 0.993
   3719   4.921  47.904   4.712 1 U   1.983e+08  0.000e+00 e 0     0     0     0 #QU 0.993
   3720   4.133  32.367   1.954 1 U   9.485e+07  0.000e+00 e 0     0     0     0 #QU 0.993
   3721   8.970  39.742   1.617 1 U   1.097e+07  0.000e+00 e 0     0     0     0 #QU 0.993
   3722   4.097  27.972   3.809 1 U   2.429e+07  0.000e+00 e 0     0     0     0 #QU 0.993
   3723   6.580  54.339   1.039 1 U   2.261e+07  0.000e+00 e 0     0     0     0 #QU 0.993
   3724   0.824  34.565   1.712 1 U   2.335e+07  0.000e+00 e 0     0     0     0 #QU 0.993
   3725   0.797  34.562   1.746 1 U   1.753e+07  0.000e+00 e 0     0     0     0 #QU 0.993
   3726   1.742  30.166   1.943 1 U   1.287e+08  0.000e+00 e 0     0     0     0 #QU 0.993
   3727   3.214  26.879   1.059 1 U   8.925e+06  0.000e+00 e 0     0     0     0 #QU 0.993
   3728   1.647  30.164   1.914 1 U   1.149e+08  0.000e+00 e 0     0     0     0 #QU 0.993
   3729   1.745  30.170   1.909 1 U   1.605e+08  0.000e+00 e 0     0     0     0 #QU 0.993
   3730   0.714  54.967   1.035 1 U   1.935e+08  0.000e+00 e 0     0     0     0 #QU 0.993
   3731   2.042  32.053   4.732 1 U   -3.181e+07  0.000e+00 e 0     0     0     0 #QU 0.993
   3732   1.944  48.689   1.586 1 U   1.135e+08  0.000e+00 e 0     0     0     0 #QU 0.993
   3733   6.895  34.888   2.663 1 U   6.406e+06  0.000e+00 e 0     0     0     0 #QU 0.993
   3734   8.824  50.728   1.492 1 U   1.526e+07  0.000e+00 e 0     0     0     0 #QU 0.993
   3735   1.599  55.124   5.672 1 U   4.155e+07  0.000e+00 e 0     0     0     0 #QU 0.993
   3736   6.880  34.849   2.665 1 U   5.845e+06  0.000e+00 e 0     0     0     0 #QU 0.993
   3737   7.808  32.680   4.331 1 U   1.304e+07  0.000e+00 e 0     0     0     0 #QU 0.993
   3738   3.248  31.894   1.672 1 U   8.200e+06  0.000e+00 e 0     0     0     0 #QU 0.993
   3739   0.847  37.703   2.248 1 U   1.912e+07  0.000e+00 e 0     0     0     0 #QU 0.993
   3740   0.608  27.198   0.876 1 U   7.835e+06  0.000e+00 e 0     0     0     0 #QU 0.992
   3741   1.593  36.598   2.818 1 U   7.866e+06  0.000e+00 e 0     0     0     0 #QU 0.992
   3742   3.784  43.661   4.709 1 U   9.901e+06  0.000e+00 e 0     0     0     0 #QU 0.992
   3743   4.158  27.816   3.464 1 U   6.092e+06  0.000e+00 e 0     0     0     0 #QU 0.992
   3744   7.855  29.237   1.733 1 U   9.243e+06  0.000e+00 e 0     0     0     0 #QU 0.992
   3745   4.064  52.731   1.626 1 U   1.950e+07  0.000e+00 e 0     0     0     0 #QU 0.992
   3746   1.533  28.286   2.154 1 U   1.640e+07  0.000e+00 e 0     0     0     0 #QU 0.992
   3747   4.025  52.770   1.622 1 U   2.448e+07  0.000e+00 e 0     0     0     0 #QU 0.992
   3748   2.273  55.281   4.245 1 U   1.743e+07  0.000e+00 e 0     0     0     0 #QU 0.992
   3749   5.766  34.093   6.317 1 U   1.355e+07  0.000e+00 e 0     0     0     0 #QU 0.992
   3750   2.987  31.738   1.894 1 U   1.153e+07  0.000e+00 e 0     0     0     0 #QU 0.992
   3751   4.101  51.199   3.526 1 U   1.801e+07  0.000e+00 e 0     0     0     0 #QU 0.992
   3752   7.646  53.915   0.582 1 U   5.901e+06  0.000e+00 e 0     0     0     0 #QU 0.992
   3753   6.312  41.782   4.001 1 U   1.036e+07  0.000e+00 e 0     0     0     0 #QU 0.992
   3754   3.976  55.742   1.074 1 U   7.988e+06  0.000e+00 e 0     0     0     0 #QU 0.992
   3755   4.099  57.006   1.365 1 U   1.228e+07  0.000e+00 e 0     0     0     0 #QU 0.992
   3756   0.739  28.958   4.586 1 U   6.161e+06  0.000e+00 e 0     0     0     0 #QU 0.992
   3757   1.058  30.797   1.920 1 U   2.486e+07  0.000e+00 e 0     0     0     0 #QU 0.992
   3758   1.281  54.805   5.637 1 U   6.780e+06  0.000e+00 e 0     0     0     0 #QU 0.992
   3759   2.993  31.896   1.898 1 U   1.044e+07  0.000e+00 e 0     0     0     0 #QU 0.992
   3760   0.740  44.136   4.184 1 U   1.160e+07  0.000e+00 e 0     0     0     0 #QU 0.992
   3761   8.474  26.877   1.678 1 U   6.321e+06  0.000e+00 e 0     0     0     0 #QU 0.992
   3762   2.078  53.240   0.826 1 U   5.903e+07  0.000e+00 e 0     0     0     0 #QU 0.992
   3763   4.002  55.761   1.074 1 U   8.127e+06  0.000e+00 e 0     0     0     0 #QU 0.992
   3764   7.538  36.133   2.331 1 U   1.316e+07  0.000e+00 e 0     0     0     0 #QU 0.992
   3765   8.673  57.945   0.915 1 U   1.373e+07  0.000e+00 e 0     0     0     0 #QU 0.992
   3766   1.558  29.542   6.636 1 U   1.039e+07  0.000e+00 e 0     0     0     0 #QU 0.992
   3767   3.943  57.945   1.041 1 U   1.257e+07  0.000e+00 e 0     0     0     0 #QU 0.992
   3768   9.060  40.370   2.850 1 U   9.834e+06  0.000e+00 e 0     0     0     0 #QU 0.992
   3769   1.584  34.097   5.771 1 U   7.869e+06  0.000e+00 e 0     0     0     0 #QU 0.992
   3770   1.592  33.777   1.900 1 U   4.845e+07  0.000e+00 e 0     0     0     0 #QU 0.992
   3771   8.279  32.371   1.269 1 U   9.423e+06  0.000e+00 e 0     0     0     0 #QU 0.992
   3772   2.106  35.192   1.929 1 U   6.579e+07  0.000e+00 e 0     0     0     0 #QU 0.992
   3773   1.983  50.416   3.937 1 U   2.439e+07  0.000e+00 e 0     0     0     0 #QU 0.992
   3774   0.154  29.542   6.644 1 U   8.436e+06  0.000e+00 e 0     0     0     0 #QU 0.992
   3775   5.258  47.134   3.824 1 U   8.307e+06  0.000e+00 e 0     0     0     0 #QU 0.992
   3776   8.669  55.757   0.948 1 U   1.431e+07  0.000e+00 e 0     0     0     0 #QU 0.992
   3777   0.908  39.603   2.619 1 U   6.056e+06  0.000e+00 e 0     0     0     0 #QU 0.992
   3778   3.592  32.367   1.934 1 U   2.865e+07  0.000e+00 e 0     0     0     0 #QU 0.992
   3779   2.985  53.709   0.588 1 U   1.358e+07  0.000e+00 e 0     0     0     0 #QU 0.992
   3780   2.881  53.579   1.136 1 U   7.498e+06  0.000e+00 e 0     0     0     0 #QU 0.992
   3781   4.757  34.563   1.793 1 U   1.249e+07  0.000e+00 e 0     0     0     0 #QU 0.992
   3782   4.732  35.192   7.453 1 U   1.234e+07  0.000e+00 e 0     0     0     0 #QU 0.992
   3783   3.550  55.619   0.950 1 U   7.078e+06  0.000e+00 e 0     0     0     0 #QU 0.992
   3784   3.527  55.597   0.952 1 U   7.418e+06  0.000e+00 e 0     0     0     0 #QU 0.992
   3785   2.091  50.258   3.309 1 U   1.088e+08  0.000e+00 e 0     0     0     0 #QU 0.992
   3786   1.435  50.257   1.072 1 U   2.282e+07  0.000e+00 e 0     0     0     0 #QU 0.992
   3787   2.305  39.743   1.614 1 U   1.456e+07  0.000e+00 e 0     0     0     0 #QU 0.992
   3788   2.133  39.743   1.617 1 U   1.588e+07  0.000e+00 e 0     0     0     0 #QU 0.992
   3789   4.295  35.190   1.930 1 U   7.994e+06  0.000e+00 e 0     0     0     0 #QU 0.992
   3790   2.924  34.569   1.786 1 U   8.609e+06  0.000e+00 e 0     0     0     0 #QU 0.992
   3791   7.191  32.523   2.562 1 U   1.943e+07  0.000e+00 e 0     0     0     0 #QU 0.992
   3792   8.059  42.411   2.859 1 U   1.331e+07  0.000e+00 e 0     0     0     0 #QU 0.992
   3793   1.051  50.259   4.561 1 U   1.439e+07  0.000e+00 e 0     0     0     0 #QU 0.992
   3794   6.314  35.501   6.867 1 U   6.338e+06  0.000e+00 e 0     0     0     0 #QU 0.992
   3795   1.329  41.313   2.853 1 U   6.733e+07  0.000e+00 e 0     0     0     0 #QU 0.992
   3796   8.358  50.443   3.728 1 U   5.447e+06  0.000e+00 e 0     0     0     0 #QU 0.992
   3797   1.329  43.510   3.037 1 U   3.053e+07  0.000e+00 e 0     0     0     0 #QU 0.992
   3798   3.969  50.100   4.552 1 U   1.134e+07  0.000e+00 e 0     0     0     0 #QU 0.992
   3799   1.459  55.908  -0.151 1 U   1.703e+07  0.000e+00 e 0     0     0     0 #QU 0.992
   3800   8.107  27.502   8.235 1 U   -1.606e+07  0.000e+00 e 0     0     0     0 #QU 0.992
   3801   3.537  54.654   4.374 1 U   8.604e+06  0.000e+00 e 0     0     0     0 #QU 0.992
   3802   0.920  30.326   3.714 1 U   1.001e+07  0.000e+00 e 0     0     0     0 #QU 0.992
   3803   7.558  40.566   4.287 1 U   7.622e+06  0.000e+00 e 0     0     0     0 #QU 0.992
   3804   8.280  36.290   2.223 1 U   8.795e+06  0.000e+00 e 0     0     0     0 #QU 0.992
   3805  -0.137  30.326   3.710 1 U   1.494e+07  0.000e+00 e 0     0     0     0 #QU 0.992
   3806   7.699  36.138   1.848 1 U   9.452e+06  0.000e+00 e 0     0     0     0 #QU 0.992
   3807   4.765  42.097   3.013 1 U   2.291e+08  0.000e+00 e 0     0     0     0 #QU 0.992
   3808   0.754  30.955   2.099 1 U   2.706e+07  0.000e+00 e 0     0     0     0 #QU 0.992
   3809   2.279  35.191   1.674 1 U   8.083e+06  0.000e+00 e 0     0     0     0 #QU 0.992
   3810   4.773  58.576   3.656 1 U   7.966e+07  0.000e+00 e 0     0     0     0 #QU 0.992
   3811   2.083  56.379   0.841 1 U   2.106e+07  0.000e+00 e 0     0     0     0 #QU 0.992
   3812   3.167  55.301   7.112 1 U   8.649e+06  0.000e+00 e 0     0     0     0 #QU 0.992
   3813   6.806  36.468   7.121 1 U   -8.746e+06  0.000e+00 e 0     0     0     0 #QU 0.992
   3814   4.030  56.223   3.741 1 U   9.789e+06  0.000e+00 e 0     0     0     0 #QU 0.992
   3815   2.436  50.415   3.745 1 U   5.044e+07  0.000e+00 e 0     0     0     0 #QU 0.992
   3816   9.080  34.278   1.758 1 U   6.480e+06  0.000e+00 e 0     0     0     0 #QU 0.992
   3817   9.062  34.269   1.760 1 U   6.011e+06  0.000e+00 e 0     0     0     0 #QU 0.992
   3818   3.355  54.495   0.670 1 U   1.021e+07  0.000e+00 e 0     0     0     0 #QU 0.992
   3819   8.377  39.737   2.476 1 U   7.876e+06  0.000e+00 e 0     0     0     0 #QU 0.992
   3820   2.154  58.732   1.385 1 U   1.320e+07  0.000e+00 e 0     0     0     0 #QU 0.992
   3821   6.792  54.536   7.390 1 U   7.126e+06  0.000e+00 e 0     0     0     0 #QU 0.992
   3822   4.198  40.375   3.111 1 U   1.217e+07  0.000e+00 e 0     0     0     0 #QU 0.992
   3823   0.751  36.925   3.125 1 U   6.936e+06  0.000e+00 e 0     0     0     0 #QU 0.992
   3824   8.185  34.563   1.788 1 U   1.294e+07  0.000e+00 e 0     0     0     0 #QU 0.992
   3825   4.729  40.999   1.568 1 U   2.384e+07  0.000e+00 e 0     0     0     0 #QU 0.992
   3826   8.380  50.623   3.729 1 U   4.570e+06  0.000e+00 e 0     0     0     0 #QU 0.992
   3827   5.416  50.882   6.123 1 U   3.374e+07  0.000e+00 e 0     0     0     0 #QU 0.992
   3828   4.379  27.188   4.753 1 U   1.328e+08  0.000e+00 e 0     0     0     0 #QU 0.992
   3829   1.929  30.325   4.722 1 U   -2.524e+07  0.000e+00 e 0     0     0     0 #QU 0.992
   3830   1.732  57.322   1.581 1 U   3.901e+08  0.000e+00 e 0     0     0     0 #QU 0.992
   3831   0.925  58.575   7.051 1 U   9.441e+06  0.000e+00 e 0     0     0     0 #QU 0.992
   3832   0.657  54.895   4.026 1 U   1.073e+07  0.000e+00 e 0     0     0     0 #QU 0.992
   3833   1.954  36.924   3.113 1 U   8.908e+06  0.000e+00 e 0     0     0     0 #QU 0.991
   3834   1.796  55.909   4.580 1 U   1.006e+07  0.000e+00 e 0     0     0     0 #QU 0.991
   3835   8.672  53.239   0.904 1 U   1.301e+07  0.000e+00 e 0     0     0     0 #QU 0.991
   3836   6.639  55.121   5.683 1 U   9.656e+06  0.000e+00 e 0     0     0     0 #QU 0.991
   3837   2.298  55.123   0.957 1 U   3.293e+07  0.000e+00 e 0     0     0     0 #QU 0.991
   3838   7.963  54.496   4.680 1 U   1.091e+07  0.000e+00 e 0     0     0     0 #QU 0.991
   3839   4.708  36.603   7.246 1 U   9.886e+06  0.000e+00 e 0     0     0     0 #QU 0.991
   3840   2.988  27.814   1.568 1 U   2.551e+07  0.000e+00 e 0     0     0     0 #QU 0.991
   3841   7.075  51.210   2.121 1 U   6.493e+06  0.000e+00 e 0     0     0     0 #QU 0.991
   3842   0.894  53.710   4.162 1 U   1.578e+07  0.000e+00 e 0     0     0     0 #QU 0.991
   3843   7.499  57.792   1.067 1 U   1.567e+07  0.000e+00 e 0     0     0     0 #QU 0.991
   3844   3.526  54.810   4.715 1 U   1.158e+07  0.000e+00 e 0     0     0     0 #QU 0.991
   3845   7.686  29.228   1.644 1 U   1.383e+07  0.000e+00 e 0     0     0     0 #QU 0.991
   3846   1.599  55.751   0.538 1 U   1.676e+08  0.000e+00 e 0     0     0     0 #QU 0.991
   3847   6.877  32.357   6.316 1 U   5.270e+06  0.000e+00 e 0     0     0     0 #QU 0.991
   3848   2.060  38.677   2.889 1 U   6.707e+06  0.000e+00 e 0     0     0     0 #QU 0.991
   3849   2.657  35.976   2.260 1 U   2.008e+07  0.000e+00 e 0     0     0     0 #QU 0.991
   3850   7.841  57.955   4.056 1 U   6.543e+06  0.000e+00 e 0     0     0     0 #QU 0.991
   3851   6.903  35.819   7.353 1 U   3.308e+07  0.000e+00 e 0     0     0     0 #QU 0.991
   3852   1.246  43.197   0.881 1 U   1.183e+07  0.000e+00 e 0     0     0     0 #QU 0.991
   3853   4.167  29.548   1.447 1 U   1.039e+07  0.000e+00 e 0     0     0     0 #QU 0.991
   3854   8.039  51.228   3.653 1 U   6.035e+06  0.000e+00 e 0     0     0     0 #QU 0.991
   3855   2.805  27.815   4.174 1 U   5.015e+07  0.000e+00 e 0     0     0     0 #QU 0.991
   3856   0.444  54.493   4.608 1 U   7.064e+06  0.000e+00 e 0     0     0     0 #QU 0.991
   3857   3.228  26.875   1.447 1 U   1.122e+07  0.000e+00 e 0     0     0     0 #QU 0.991
   3858   4.633  27.034   7.074 1 U   9.602e+06  0.000e+00 e 0     0     0     0 #QU 0.991
   3859   1.099  31.896   1.454 1 U   1.530e+07  0.000e+00 e 0     0     0     0 #QU 0.991
   3860   2.879  30.483   3.997 1 U   1.514e+07  0.000e+00 e 0     0     0     0 #QU 0.991
   3861   7.560  34.571   1.800 1 U   1.054e+07  0.000e+00 e 0     0     0     0 #QU 0.991
   3862   0.918  41.626   2.898 1 U   2.067e+07  0.000e+00 e 0     0     0     0 #QU 0.991
   3863   7.245  30.269   1.735 1 U   8.875e+06  0.000e+00 e 0     0     0     0 #QU 0.991
   3864   1.730  58.577   2.115 1 U   1.115e+07  0.000e+00 e 0     0     0     0 #QU 0.991
   3865   7.348  55.911   3.858 1 U   7.288e+06  0.000e+00 e 0     0     0     0 #QU 0.991
   3866   1.463  53.868   1.031 1 U   9.298e+07  0.000e+00 e 0     0     0     0 #QU 0.991
   3867   5.778  54.962   0.958 1 U   1.540e+07  0.000e+00 e 0     0     0     0 #QU 0.991
   3868   2.300  35.971   1.961 1 U   -1.583e+07  0.000e+00 e 0     0     0     0 #QU 0.991
   3869   7.228  41.510   1.588 1 U   4.832e+06  0.000e+00 e 0     0     0     0 #QU 0.991
   3870   7.210  41.519   1.591 1 U   4.727e+06  0.000e+00 e 0     0     0     0 #QU 0.991
   3871   1.329  43.510   3.078 1 U   2.599e+07  0.000e+00 e 0     0     0     0 #QU 0.991
   3872   3.730  38.661   3.273 1 U   5.667e+06  0.000e+00 e 0     0     0     0 #QU 0.991
   3873   7.684  57.005   1.365 1 U   1.518e+07  0.000e+00 e 0     0     0     0 #QU 0.991
   3874   4.777  33.150   1.995 1 U   1.828e+07  0.000e+00 e 0     0     0     0 #QU 0.991
   3875   0.746  34.259   5.770 1 U   6.041e+06  0.000e+00 e 0     0     0     0 #QU 0.991
   3876   2.313  31.739   1.981 1 U   1.950e+08  0.000e+00 e 0     0     0     0 #QU 0.991
   3877   1.304  29.385   1.471 1 U   2.719e+08  0.000e+00 e 0     0     0     0 #QU 0.991
   3878   8.476  58.262   4.625 1 U   9.845e+06  0.000e+00 e 0     0     0     0 #QU 0.991
   3879   0.589  46.642   0.203 1 U   7.268e+06  0.000e+00 e 0     0     0     0 #QU 0.991
   3880   1.929  36.605   2.181 1 U   1.314e+08  0.000e+00 e 0     0     0     0 #QU 0.991
   3881   6.860  33.490   2.429 1 U   5.582e+06  0.000e+00 e 0     0     0     0 #QU 0.991
   3882   6.856  33.498   2.425 1 U   5.335e+06  0.000e+00 e 0     0     0     0 #QU 0.991
   3883   6.846  33.484   2.430 1 U   5.341e+06  0.000e+00 e 0     0     0     0 #QU 0.991
   3884  -0.147  55.908   0.803 1 U   -1.373e+07  0.000e+00 e 0     0     0     0 #QU 0.991
   3885   0.549  49.009   6.989 1 U   7.359e+06  0.000e+00 e 0     0     0     0 #QU 0.991
   3886   0.548  48.996   6.989 1 U   7.266e+06  0.000e+00 e 0     0     0     0 #QU 0.991
   3887   0.537  48.995   6.989 1 U   7.088e+06  0.000e+00 e 0     0     0     0 #QU 0.991
   3888   1.091  55.593   0.526 1 U   2.629e+07  0.000e+00 e 0     0     0     0 #QU 0.991
   3889   1.090  55.594   0.527 1 U   2.672e+07  0.000e+00 e 0     0     0     0 #QU 0.991
   3890   1.092  55.595   0.527 1 U   2.653e+07  0.000e+00 e 0     0     0     0 #QU 0.991
   3891   2.091  30.797   2.226 1 U   1.760e+08  0.000e+00 e 0     0     0     0 #QU 0.991
   3892   8.632  27.338   1.251 1 U   7.462e+06  0.000e+00 e 0     0     0     0 #QU 0.991
   3893   8.631  27.334   1.251 1 U   7.380e+06  0.000e+00 e 0     0     0     0 #QU 0.991
   3894   8.623  27.342   1.251 1 U   7.344e+06  0.000e+00 e 0     0     0     0 #QU 0.991
   3895   9.111  54.651   5.321 1 U   1.746e+07  0.000e+00 e 0     0     0     0 #QU 0.991
   3896   9.111  54.655   5.322 1 U   1.741e+07  0.000e+00 e 0     0     0     0 #QU 0.991
   3897   4.365  50.885   0.860 1 U   2.596e+07  0.000e+00 e 0     0     0     0 #QU 0.991
   3898   4.366  50.885   0.859 1 U   2.599e+07  0.000e+00 e 0     0     0     0 #QU 0.991
   3899   4.365  50.884   0.859 1 U   2.596e+07  0.000e+00 e 0     0     0     0 #QU 0.991
   3900   1.452  49.631   3.500 1 U   1.108e+07  0.000e+00 e 0     0     0     0 #QU 0.991
   3901   8.475  58.264   4.624 1 U   9.833e+06  0.000e+00 e 0     0     0     0 #QU 0.991
   3902   9.111  54.653   5.322 1 U   1.747e+07  0.000e+00 e 0     0     0     0 #QU 0.991
   3903   7.684  57.006   1.365 1 U   1.519e+07  0.000e+00 e 0     0     0     0 #QU 0.991
   3904   9.243  53.727   0.733 1 U   1.199e+07  0.000e+00 e 0     0     0     0 #QU 0.991
   3905   9.236  53.719   0.733 1 U   1.196e+07  0.000e+00 e 0     0     0     0 #QU 0.991
   3906   1.608  56.405   4.443 1 U   9.585e+06  0.000e+00 e 0     0     0     0 #QU 0.991
   3907   1.610  56.396   4.443 1 U   9.712e+06  0.000e+00 e 0     0     0     0 #QU 0.991
   3908   1.603  56.404   4.443 1 U   9.730e+06  0.000e+00 e 0     0     0     0 #QU 0.991
   3909   7.883  29.576   1.558 1 U   6.924e+06  0.000e+00 e 0     0     0     0 #QU 0.991
   3910   7.879  29.593   1.556 1 U   6.599e+06  0.000e+00 e 0     0     0     0 #QU 0.991
   3911   7.865  29.595   1.557 1 U   6.235e+06  0.000e+00 e 0     0     0     0 #QU 0.991
   3912   1.566  26.871   4.613 1 U   0.000e+00  0.000e+00 e 0     0     0     0 #QU 0.991
   3913   1.564  26.874   4.613 1 U   9.313e+06  0.000e+00 e 0     0     0     0 #QU 0.991
   3914   1.564  26.875   4.613 1 U   9.265e+06  0.000e+00 e 0     0     0     0 #QU 0.991
   3915   2.797  54.965   1.032 1 U   3.991e+07  0.000e+00 e 0     0     0     0 #QU 0.991
   3916   2.796  54.967   1.032 1 U   3.999e+07  0.000e+00 e 0     0     0     0 #QU 0.991
   3917   4.591  30.638   2.044 1 U   1.447e+07  0.000e+00 e 0     0     0     0 #QU 0.991
   3918   4.589  30.639   2.043 1 U   1.440e+07  0.000e+00 e 0     0     0     0 #QU 0.991
   3919   4.591  30.642   2.044 1 U   1.442e+07  0.000e+00 e 0     0     0     0 #QU 0.991
   3920   7.544  52.488   0.616 1 U   8.427e+06  0.000e+00 e 0     0     0     0 #QU 0.991
   3921   7.531  52.489   0.615 1 U   8.354e+06  0.000e+00 e 0     0     0     0 #QU 0.991
   3922   7.525  52.497   0.614 1 U   7.889e+06  0.000e+00 e 0     0     0     0 #QU 0.991
   3923   1.931  36.604   2.182 1 U   1.314e+08  0.000e+00 e 0     0     0     0 #QU 0.991
   3924   1.929  36.605   2.182 1 U   1.320e+08  0.000e+00 e 0     0     0     0 #QU 0.991
   3925   7.684  57.007   1.365 1 U   1.519e+07  0.000e+00 e 0     0     0     0 #QU 0.991
   3926   9.244  53.718   0.733 1 U   1.237e+07  0.000e+00 e 0     0     0     0 #QU 0.991
   3927   2.796  54.968   1.032 1 U   3.992e+07  0.000e+00 e 0     0     0     0 #QU 0.991
   3928   6.797  27.401   4.375 1 U   5.862e+06  0.000e+00 e 0     0     0     0 #QU 0.991
   3929   6.871  42.097   2.700 1 U   1.151e+07  0.000e+00 e 0     0     0     0 #QU 0.991
   3930   3.937  36.761   2.179 1 U   4.706e+07  0.000e+00 e 0     0     0     0 #QU 0.991
   3931   9.217  36.132   1.849 1 U   1.067e+07  0.000e+00 e 0     0     0     0 #QU 0.991
   3932   6.805  27.398   4.371 1 U   5.972e+06  0.000e+00 e 0     0     0     0 #QU 0.991
   3933   9.216  36.132   1.849 1 U   1.066e+07  0.000e+00 e 0     0     0     0 #QU 0.991
   3934   9.215  36.135   1.849 1 U   1.062e+07  0.000e+00 e 0     0     0     0 #QU 0.991
   3935   7.089  58.263   1.344 1 U   9.334e+06  0.000e+00 e 0     0     0     0 #QU 0.991
   3936   7.079  58.265   1.344 1 U   8.881e+06  0.000e+00 e 0     0     0     0 #QU 0.991
   3937   5.298  54.025   0.976 1 U   2.146e+07  0.000e+00 e 0     0     0     0 #QU 0.991
   3938   5.298  54.025   0.976 1 U   2.146e+07  0.000e+00 e 0     0     0     0 #QU 0.991
   3939   5.298  54.025   0.976 1 U   2.146e+07  0.000e+00 e 0     0     0     0 #QU 0.991
   3940   7.087  58.269   1.344 1 U   9.246e+06  0.000e+00 e 0     0     0     0 #QU 0.991
   3941   6.873  42.095   2.700 1 U   1.144e+07  0.000e+00 e 0     0     0     0 #QU 0.991
   3942   3.257  35.409   1.931 1 U   5.459e+06  0.000e+00 e 0     0     0     0 #QU 0.991
   3943   1.054  34.253   7.113 1 U   8.599e+06  0.000e+00 e 0     0     0     0 #QU 0.991
   3944   1.048  34.260   7.114 1 U   8.593e+06  0.000e+00 e 0     0     0     0 #QU 0.991
   3945   1.040  34.278   7.113 1 U   8.203e+06  0.000e+00 e 0     0     0     0 #QU 0.991
   3946   3.273  35.380   1.931 1 U   6.280e+06  0.000e+00 e 0     0     0     0 #QU 0.991
   3947   6.814  27.373   4.375 1 U   6.570e+06  0.000e+00 e 0     0     0     0 #QU 0.991
   3948   6.869  42.108   2.700 1 U   1.122e+07  0.000e+00 e 0     0     0     0 #QU 0.991
   3949   3.265  35.395   1.930 1 U   5.858e+06  0.000e+00 e 0     0     0     0 #QU 0.991
   3950   8.894  37.697   2.249 1 U   6.793e+06  0.000e+00 e 0     0     0     0 #QU 0.990
   3951   8.879  37.696   2.250 1 U   7.168e+06  0.000e+00 e 0     0     0     0 #QU 0.990
   3952   2.397  50.414   1.590 1 U   3.334e+07  0.000e+00 e 0     0     0     0 #QU 0.990
   3953   2.397  50.416   1.590 1 U   3.334e+07  0.000e+00 e 0     0     0     0 #QU 0.990
   3954   2.398  50.415   1.590 1 U   3.329e+07  0.000e+00 e 0     0     0     0 #QU 0.990
   3955   0.948  55.834   1.730 1 U   6.751e+06  0.000e+00 e 0     0     0     0 #QU 0.990
   3956   1.773  55.750   1.077 1 U   5.248e+07  0.000e+00 e 0     0     0     0 #QU 0.990
   3957   0.946  55.811   1.730 1 U   6.925e+06  0.000e+00 e 0     0     0     0 #QU 0.990
   3958   0.925  55.788   1.736 1 U   6.695e+06  0.000e+00 e 0     0     0     0 #QU 0.990
   3959   1.641  55.754   1.074 1 U   7.614e+07  0.000e+00 e 0     0     0     0 #QU 0.990
   3960   1.638  55.748   1.074 1 U   7.538e+07  0.000e+00 e 0     0     0     0 #QU 0.990
   3961  10.712  31.614   2.204 1 U   7.212e+06  0.000e+00 e 0     0     0     0 #QU 0.990
   3962   4.752  27.847   3.462 1 U   7.398e+06  0.000e+00 e 0     0     0     0 #QU 0.990
   3963  10.698  31.627   2.203 1 U   6.984e+06  0.000e+00 e 0     0     0     0 #QU 0.990
   3964  10.712  31.624   2.201 1 U   6.832e+06  0.000e+00 e 0     0     0     0 #QU 0.990
   3965   8.890  37.711   2.250 1 U   6.938e+06  0.000e+00 e 0     0     0     0 #QU 0.990
   3966   3.620  56.124   0.762 1 U   7.191e+06  0.000e+00 e 0     0     0     0 #QU 0.990
   3967   4.762  27.844   3.462 1 U   7.499e+06  0.000e+00 e 0     0     0     0 #QU 0.990
   3968   4.768  27.819   3.462 1 U   8.164e+06  0.000e+00 e 0     0     0     0 #QU 0.990
   3969   3.603  56.057   1.045 1 U   7.373e+06  0.000e+00 e 0     0     0     0 #QU 0.990
   3970   3.612  56.064   1.045 1 U   7.707e+06  0.000e+00 e 0     0     0     0 #QU 0.990
   3971   3.622  56.079   1.045 1 U   7.637e+06  0.000e+00 e 0     0     0     0 #QU 0.990
   3972   2.074  52.456   0.907 1 U   9.691e+06  0.000e+00 e 0     0     0     0 #QU 0.990
   3973   2.075  52.456   0.907 1 U   9.658e+06  0.000e+00 e 0     0     0     0 #QU 0.990
   3974   2.075  52.454   0.907 1 U   9.637e+06  0.000e+00 e 0     0     0     0 #QU 0.990
   3975   3.629  56.107   0.759 1 U   7.477e+06  0.000e+00 e 0     0     0     0 #QU 0.990
   3976   3.641  56.093   0.759 1 U   7.878e+06  0.000e+00 e 0     0     0     0 #QU 0.990
   3977   1.968  50.101   0.783 1 U   4.703e+07  0.000e+00 e 0     0     0     0 #QU 0.990
   3978   8.669  53.243   0.734 1 U   5.868e+06  0.000e+00 e 0     0     0     0 #QU 0.990
   3979   8.688  53.268   0.733 1 U   5.223e+06  0.000e+00 e 0     0     0     0 #QU 0.990
   3980   4.218  27.500   3.956 1 U   1.479e+07  0.000e+00 e 0     0     0     0 #QU 0.990
   3981   8.682  53.263   0.730 1 U   5.234e+06  0.000e+00 e 0     0     0     0 #QU 0.990
   3982   0.246  55.908  -0.136 1 U   3.352e+07  0.000e+00 e 0     0     0     0 #QU 0.990
   3983   1.043  31.895   2.750 1 U   1.402e+07  0.000e+00 e 0     0     0     0 #QU 0.990
   3984   4.217  27.500   3.956 1 U   1.480e+07  0.000e+00 e 0     0     0     0 #QU 0.990
   3985   0.923  30.329   1.637 1 U   1.892e+07  0.000e+00 e 0     0     0     0 #QU 0.990
   3986   1.042  31.893   2.750 1 U   1.403e+07  0.000e+00 e 0     0     0     0 #QU 0.990
   3987   1.041  31.899   2.750 1 U   1.404e+07  0.000e+00 e 0     0     0     0 #QU 0.990
   3988   0.923  30.328   1.638 1 U   1.907e+07  0.000e+00 e 0     0     0     0 #QU 0.990
   3989   0.925  30.326   1.639 1 U   1.931e+07  0.000e+00 e 0     0     0     0 #QU 0.990
   3990   7.346  35.192   7.225 1 U   -4.547e+08  0.000e+00 e 0     0     0     0 #QU 0.990
   3991   4.217  27.503   3.956 1 U   1.479e+07  0.000e+00 e 0     0     0     0 #QU 0.990
   3992   7.343  35.192   7.226 1 U   -4.544e+08  0.000e+00 e 0     0     0     0 #QU 0.990
   3993   7.342  35.191   7.226 1 U   -4.546e+08  0.000e+00 e 0     0     0     0 #QU 0.990
   3994   8.087  56.242   3.730 1 U   8.348e+06  0.000e+00 e 0     0     0     0 #QU 0.990
   3995   8.083  56.257   3.729 1 U   8.012e+06  0.000e+00 e 0     0     0     0 #QU 0.990
   3996   8.091  44.193   0.301 1 U   5.895e+06  0.000e+00 e 0     0     0     0 #QU 0.990
   3997   8.073  56.271   3.733 1 U   7.882e+06  0.000e+00 e 0     0     0     0 #QU 0.990
   3998   1.932  30.328   4.720 1 U   -2.518e+07  0.000e+00 e 0     0     0     0 #QU 0.990
   3999   1.932  30.326   4.720 1 U   -2.522e+07  0.000e+00 e 0     0     0     0 #QU 0.990
   4000   1.933  30.325   4.720 1 U   -2.520e+07  0.000e+00 e 0     0     0     0 #QU 0.990
   4001   0.602  54.964   1.244 1 U   7.430e+06  0.000e+00 e 0     0     0     0 #QU 0.990
   4002   0.610  54.967   1.245 1 U   7.597e+06  0.000e+00 e 0     0     0     0 #QU 0.990
   4003   0.614  54.961   1.245 1 U   7.645e+06  0.000e+00 e 0     0     0     0 #QU 0.990
   4004   1.810  28.916   3.631 1 U   1.185e+07  0.000e+00 e 0     0     0     0 #QU 0.990
   4005   1.811  28.914   3.631 1 U   1.193e+07  0.000e+00 e 0     0     0     0 #QU 0.990
   4006   1.812  28.912   3.631 1 U   1.195e+07  0.000e+00 e 0     0     0     0 #QU 0.990
   4007   4.699  36.133   2.328 1 U   3.922e+07  0.000e+00 e 0     0     0     0 #QU 0.990
   4008   3.104  30.168   5.006 1 U   1.307e+07  0.000e+00 e 0     0     0     0 #QU 0.990
   4009   3.105  30.169   5.006 1 U   1.305e+07  0.000e+00 e 0     0     0     0 #QU 0.990
   4010   3.105  30.168   5.006 1 U   1.302e+07  0.000e+00 e 0     0     0     0 #QU 0.990
   4011   8.082  44.179   0.304 1 U   5.971e+06  0.000e+00 e 0     0     0     0 #QU 0.990
   4012   4.611  58.733   0.141 1 U   7.841e+06  0.000e+00 e 0     0     0     0 #QU 0.990
   4013   8.099  44.172   0.303 1 U   6.361e+06  0.000e+00 e 0     0     0     0 #QU 0.990
   4014   2.066  32.522   1.748 1 U   4.383e+07  0.000e+00 e 0     0     0     0 #QU 0.990
   4015   0.227  55.110   1.256 1 U   -6.095e+06  0.000e+00 e 0     0     0     0 #QU 0.990
   4016   0.236  55.116   1.256 1 U   -6.462e+06  0.000e+00 e 0     0     0     0 #QU 0.990
   4017   0.244  55.128   1.256 1 U   -6.796e+06  0.000e+00 e 0     0     0     0 #QU 0.990
   4018   8.584  53.691   0.586 1 U   5.384e+06  0.000e+00 e 0     0     0     0 #QU 0.990
   4019   8.596  53.710   0.583 1 U   5.692e+06  0.000e+00 e 0     0     0     0 #QU 0.990
   4020   8.603  53.726   0.584 1 U   5.814e+06  0.000e+00 e 0     0     0     0 #QU 0.990
   4021   8.888  55.312   4.993 1 U   6.201e+06  0.000e+00 e 0     0     0     0 #QU 0.990
   4022   8.899  55.308   4.992 1 U   6.550e+06  0.000e+00 e 0     0     0     0 #QU 0.990
   4023   8.905  55.299   4.993 1 U   6.856e+06  0.000e+00 e 0     0     0     0 #QU 0.990
   4024   7.937  29.398   2.408 1 U   6.149e+06  0.000e+00 e 0     0     0     0 #QU 0.990
   4025   7.949  29.406   2.407 1 U   6.449e+06  0.000e+00 e 0     0     0     0 #QU 0.990
   4026   7.951  29.410   2.408 1 U   6.425e+06  0.000e+00 e 0     0     0     0 #QU 0.990
   4027   1.624  30.640   1.961 1 U   6.459e+07  0.000e+00 e 0     0     0     0 #QU 0.990
   4028   2.180  32.525   1.748 1 U   3.890e+07  0.000e+00 e 0     0     0     0 #QU 0.990
   4029   2.183  32.523   1.748 1 U   3.870e+07  0.000e+00 e 0     0     0     0 #QU 0.990
   4030   8.389  53.396   0.739 1 U   9.922e+06  0.000e+00 e 0     0     0     0 #QU 0.990
   4031  -0.152  26.866   1.682 1 U   0.000e+00  0.000e+00 e 0     0     0     0 #QU 0.990
   4032  -0.148  26.878   1.684 1 U   4.340e+06  0.000e+00 e 0     0     0     0 #QU 0.990
   4033   8.038  35.981   7.092 1 U   8.133e+06  0.000e+00 e 0     0     0     0 #QU 0.990
   4034   8.039  35.975   7.092 1 U   8.190e+06  0.000e+00 e 0     0     0     0 #QU 0.990
   4035   8.041  35.975   7.092 1 U   8.231e+06  0.000e+00 e 0     0     0     0 #QU 0.990
   4036   3.755  43.196   3.055 1 U   8.748e+06  0.000e+00 e 0     0     0     0 #QU 0.990
   4037   3.759  43.195   3.055 1 U   8.917e+06  0.000e+00 e 0     0     0     0 #QU 0.990
   4038   3.763  43.193   3.055 1 U   9.063e+06  0.000e+00 e 0     0     0     0 #QU 0.990
   4039   7.493  51.044   1.495 1 U   1.419e+07  0.000e+00 e 0     0     0     0 #QU 0.990
   4040   7.494  51.042   1.495 1 U   1.424e+07  0.000e+00 e 0     0     0     0 #QU 0.990
   4041   7.494  51.043   1.496 1 U   1.439e+07  0.000e+00 e 0     0     0     0 #QU 0.990
   4042   1.378  42.097   2.900 1 U   2.249e+08  0.000e+00 e 0     0     0     0 #QU 0.990
   4043   1.607  31.896   2.406 1 U   2.126e+07  0.000e+00 e 0     0     0     0 #QU 0.990
   4044   8.391  53.395   0.739 1 U   9.822e+06  0.000e+00 e 0     0     0     0 #QU 0.990
   4045  -0.162  26.858   1.684 1 U   0.000e+00  0.000e+00 e 0     0     0     0 #QU 0.990
   4046   8.389  53.398   0.739 1 U   9.941e+06  0.000e+00 e 0     0     0     0 #QU 0.990
   4047   3.073  50.756   3.645 1 U   7.259e+06  0.000e+00 e 0     0     0     0 #QU 0.990
   4048   1.606  31.896   2.406 1 U   2.131e+07  0.000e+00 e 0     0     0     0 #QU 0.990
   4049   8.607  35.373   1.665 1 U   5.072e+06  0.000e+00 e 0     0     0     0 #QU 0.990
   4050   1.607  31.897   2.406 1 U   2.122e+07  0.000e+00 e 0     0     0     0 #QU 0.990
   4051   4.610  58.733   0.141 1 U   7.903e+06  0.000e+00 e 0     0     0     0 #QU 0.990
   4052   4.612  58.733   0.142 1 U   7.889e+06  0.000e+00 e 0     0     0     0 #QU 0.990
   4053   0.734  58.276   1.827 1 U   7.388e+06  0.000e+00 e 0     0     0     0 #QU 0.990
   4054   0.741  58.284   1.828 1 U   7.519e+06  0.000e+00 e 0     0     0     0 #QU 0.990
   4055   1.735  31.739   2.306 1 U   2.999e+07  0.000e+00 e 0     0     0     0 #QU 0.990
   4056   1.734  31.739   2.307 1 U   3.012e+07  0.000e+00 e 0     0     0     0 #QU 0.990
   4057   1.734  31.739   2.307 1 U   3.012e+07  0.000e+00 e 0     0     0     0 #QU 0.990
   4058   3.059  50.774   3.644 1 U   6.243e+06  0.000e+00 e 0     0     0     0 #QU 0.990
   4059   0.726  58.244   1.828 1 U   7.082e+06  0.000e+00 e 0     0     0     0 #QU 0.990
   4060   3.075  50.747   3.645 1 U   7.590e+06  0.000e+00 e 0     0     0     0 #QU 0.990
   4061   1.077  55.278   4.237 1 U   1.004e+07  0.000e+00 e 0     0     0     0 #QU 0.990
   4062   8.602  35.391   1.662 1 U   4.849e+06  0.000e+00 e 0     0     0     0 #QU 0.990
   4063   8.591  35.383   1.666 1 U   4.946e+06  0.000e+00 e 0     0     0     0 #QU 0.990
   4064   2.901  32.401   1.624 1 U   6.438e+06  0.000e+00 e 0     0     0     0 #QU 0.990
   4065   2.893  32.421   1.622 1 U   5.922e+06  0.000e+00 e 0     0     0     0 #QU 0.990
   4066   0.542  55.751   4.793 1 U   3.735e+07  0.000e+00 e 0     0     0     0 #QU 0.990
   4067   0.911  32.210   1.934 1 U   3.810e+07  0.000e+00 e 0     0     0     0 #QU 0.990
   4068   2.885  32.434   1.625 1 U   5.621e+06  0.000e+00 e 0     0     0     0 #QU 0.990
   4069   1.074  55.282   4.237 1 U   9.900e+06  0.000e+00 e 0     0     0     0 #QU 0.990
   4070   1.068  55.303   4.237 1 U   9.146e+06  0.000e+00 e 0     0     0     0 #QU 0.990
   4071   1.895  58.576   1.682 1 U   3.630e+07  0.000e+00 e 0     0     0     0 #QU 0.990
   4072   4.192  54.347   6.812 1 U   7.408e+06  0.000e+00 e 0     0     0     0 #QU 0.990
   4073   4.197  54.340   6.813 1 U   7.438e+06  0.000e+00 e 0     0     0     0 #QU 0.990
   4074   4.188  54.340   6.812 1 U   7.490e+06  0.000e+00 e 0     0     0     0 #QU 0.990
   4075   3.025  35.227   1.671 1 U   6.518e+06  0.000e+00 e 0     0     0     0 #QU 0.989
   4076   3.537  30.013   2.072 1 U   1.473e+07  0.000e+00 e 0     0     0     0 #QU 0.989
   4077   3.011  35.201   1.673 1 U   6.547e+06  0.000e+00 e 0     0     0     0 #QU 0.989
   4078   6.539  37.408   7.575 1 U   5.254e+06  0.000e+00 e 0     0     0     0 #QU 0.989
   4079   6.531  37.409   7.571 1 U   5.011e+06  0.000e+00 e 0     0     0     0 #QU 0.989
   4080   6.522  37.401   7.575 1 U   5.266e+06  0.000e+00 e 0     0     0     0 #QU 0.989
   4081   4.060  49.003   2.070 1 U   1.819e+08  0.000e+00 e 0     0     0     0 #QU 0.989
   4082   3.538  30.010   2.072 1 U   1.470e+07  0.000e+00 e 0     0     0     0 #QU 0.989
   4083   3.537  30.012   2.072 1 U   1.471e+07  0.000e+00 e 0     0     0     0 #QU 0.989
   4084   1.070  55.751   4.800 1 U   2.794e+07  0.000e+00 e 0     0     0     0 #QU 0.989
   4085   1.747  50.729   1.498 1 U   1.291e+08  0.000e+00 e 0     0     0     0 #QU 0.989
   4086   7.087  58.101   1.359 1 U   9.147e+06  0.000e+00 e 0     0     0     0 #QU 0.989
   4087   7.086  58.101   1.359 1 U   9.178e+06  0.000e+00 e 0     0     0     0 #QU 0.989
   4088   7.080  58.105   1.358 1 U   8.923e+06  0.000e+00 e 0     0     0     0 #QU 0.989
   4089   4.729  41.000   1.611 1 U   2.395e+07  0.000e+00 e 0     0     0     0 #QU 0.989
   4090   1.070  55.751   4.799 1 U   2.793e+07  0.000e+00 e 0     0     0     0 #QU 0.989
   4091   1.070  55.750   4.799 1 U   2.788e+07  0.000e+00 e 0     0     0     0 #QU 0.989
   4092   5.285  52.325   1.334 1 U   8.744e+06  0.000e+00 e 0     0     0     0 #QU 0.989
   4093   3.032  35.219   1.672 1 U   6.398e+06  0.000e+00 e 0     0     0     0 #QU 0.989
   4094   3.630  48.217   0.445 1 U   1.679e+07  0.000e+00 e 0     0     0     0 #QU 0.989
   4095   5.295  52.315   1.334 1 U   8.821e+06  0.000e+00 e 0     0     0     0 #QU 0.989
   4096   4.731  40.999   1.610 1 U   2.397e+07  0.000e+00 e 0     0     0     0 #QU 0.989
   4097   8.038  30.340   3.709 1 U   5.310e+06  0.000e+00 e 0     0     0     0 #QU 0.989
   4098   8.034  30.323   3.708 1 U   5.421e+06  0.000e+00 e 0     0     0     0 #QU 0.989
   4099   8.026  30.305   3.710 1 U   5.421e+06  0.000e+00 e 0     0     0     0 #QU 0.989
   4100   3.626  48.215   0.445 1 U   1.667e+07  0.000e+00 e 0     0     0     0 #QU 0.989
   4101   3.625  48.220   0.445 1 U   1.657e+07  0.000e+00 e 0     0     0     0 #QU 0.989
   4102   1.083  40.528   3.255 1 U   2.410e+07  0.000e+00 e 0     0     0     0 #QU 0.989
   4103   5.297  52.324   1.334 1 U   8.693e+06  0.000e+00 e 0     0     0     0 #QU 0.989
   4104   3.805  57.636   4.136 1 U   1.220e+07  0.000e+00 e 0     0     0     0 #QU 0.989
   4105   3.803  57.636   4.136 1 U   1.214e+07  0.000e+00 e 0     0     0     0 #QU 0.989
   4106   3.803  57.635   4.136 1 U   1.215e+07  0.000e+00 e 0     0     0     0 #QU 0.989
   4107   6.864  35.208   5.779 1 U   -7.883e+06  0.000e+00 e 0     0     0     0 #QU 0.989
   4108   6.861  35.212   5.777 1 U   -7.690e+06  0.000e+00 e 0     0     0     0 #QU 0.989
   4109   6.848  35.188   5.778 1 U   -7.185e+06  0.000e+00 e 0     0     0     0 #QU 0.989
   4110   4.728  40.996   1.611 1 U   2.391e+07  0.000e+00 e 0     0     0     0 #QU 0.989
   4111   1.825  44.163   4.095 1 U   6.288e+06  0.000e+00 e 0     0     0     0 #QU 0.989
   4112   1.821  44.162   4.094 1 U   6.347e+06  0.000e+00 e 0     0     0     0 #QU 0.989
   4113   4.287  34.091   4.750 1 U   8.811e+06  0.000e+00 e 0     0     0     0 #QU 0.989
   4114   4.282  34.095   4.749 1 U   9.064e+06  0.000e+00 e 0     0     0     0 #QU 0.989
   4115   2.662  52.768   4.865 1 U   4.609e+07  0.000e+00 e 0     0     0     0 #QU 0.989
   4116   6.870  45.865   4.047 1 U   1.798e+07  0.000e+00 e 0     0     0     0 #QU 0.989
   4117   6.866  45.859   4.045 1 U   1.770e+07  0.000e+00 e 0     0     0     0 #QU 0.989
   4118   6.872  45.865   4.043 1 U   1.780e+07  0.000e+00 e 0     0     0     0 #QU 0.989
   4119   4.773  30.984   2.373 1 U   6.220e+06  0.000e+00 e 0     0     0     0 #QU 0.989
   4120   4.765  30.981   2.371 1 U   6.142e+06  0.000e+00 e 0     0     0     0 #QU 0.989
   4121   4.752  30.962   2.375 1 U   6.469e+06  0.000e+00 e 0     0     0     0 #QU 0.989
   4122   7.332  26.873   0.147 1 U   0.000e+00  0.000e+00 e 0     0     0     0 #QU 0.989
   4123   7.332  26.871   0.148 1 U   0.000e+00  0.000e+00 e 0     0     0     0 #QU 0.989
   4124   7.326  26.873   0.147 1 U   0.000e+00  0.000e+00 e 0     0     0     0 #QU 0.989
   4125   2.663  52.769   4.866 1 U   4.613e+07  0.000e+00 e 0     0     0     0 #QU 0.989
   4126   2.663  52.770   4.865 1 U   4.593e+07  0.000e+00 e 0     0     0     0 #QU 0.989
   4127   8.674  53.392   0.906 1 U   1.255e+07  0.000e+00 e 0     0     0     0 #QU 0.989
   4128   4.285  34.093   4.750 1 U   8.944e+06  0.000e+00 e 0     0     0     0 #QU 0.989
   4129   2.011  33.623   2.491 1 U   3.183e+07  0.000e+00 e 0     0     0     0 #QU 0.989
   4130   2.011  33.621   2.491 1 U   3.188e+07  0.000e+00 e 0     0     0     0 #QU 0.989
   4131   2.244  34.563   1.718 1 U   1.459e+07  0.000e+00 e 0     0     0     0 #QU 0.989
   4132   1.805  44.140   4.096 1 U   5.849e+06  0.000e+00 e 0     0     0     0 #QU 0.989
   4133   4.620  44.138   0.301 1 U   1.008e+07  0.000e+00 e 0     0     0     0 #QU 0.989
   4134   4.616  44.137   0.301 1 U   9.960e+06  0.000e+00 e 0     0     0     0 #QU 0.989
   4135   4.613  44.160   0.302 1 U   9.328e+06  0.000e+00 e 0     0     0     0 #QU 0.989
   4136   6.917  57.035   7.420 1 U   4.727e+06  0.000e+00 e 0     0     0     0 #QU 0.989
   4137   6.909  57.023   7.417 1 U   4.744e+06  0.000e+00 e 0     0     0     0 #QU 0.989
   4138   6.895  56.997   7.420 1 U   4.495e+06  0.000e+00 e 0     0     0     0 #QU 0.989
   4139   2.242  34.565   1.718 1 U   1.469e+07  0.000e+00 e 0     0     0     0 #QU 0.989
   4140   2.014  33.621   2.491 1 U   3.236e+07  0.000e+00 e 0     0     0     0 #QU 0.989
   4141   2.242  34.562   1.718 1 U   1.471e+07  0.000e+00 e 0     0     0     0 #QU 0.989
   4142   9.056  44.164   0.302 1 U   1.215e+07  0.000e+00 e 0     0     0     0 #QU 0.989
   4143   9.054  44.148   0.302 1 U   1.282e+07  0.000e+00 e 0     0     0     0 #QU 0.989
   4144   9.050  44.139   0.302 1 U   1.286e+07  0.000e+00 e 0     0     0     0 #QU 0.989
   4145   8.366  35.832   1.738 1 U   1.093e+07  0.000e+00 e 0     0     0     0 #QU 0.989
   4146   8.365  35.822   1.738 1 U   1.112e+07  0.000e+00 e 0     0     0     0 #QU 0.989
   4147   8.359  35.839   1.739 1 U   1.038e+07  0.000e+00 e 0     0     0     0 #QU 0.989
   4148   8.673  53.403   0.907 1 U   1.253e+07  0.000e+00 e 0     0     0     0 #QU 0.989
   4149   1.289  54.182   5.287 1 U   1.354e+07  0.000e+00 e 0     0     0     0 #QU 0.989
   4150   8.675  53.396   0.906 1 U   1.254e+07  0.000e+00 e 0     0     0     0 #QU 0.989
   4151   8.093  29.578   1.557 1 U   5.164e+06  0.000e+00 e 0     0     0     0 #QU 0.989
   4152   0.285  40.407   2.853 1 U   7.428e+06  0.000e+00 e 0     0     0     0 #QU 0.989
   4153   2.061  37.855   4.736 1 U   -1.047e+07  0.000e+00 e 0     0     0     0 #QU 0.989
   4154   2.058  37.860   4.736 1 U   -1.050e+07  0.000e+00 e 0     0     0     0 #QU 0.989
   4155   2.058  37.863   4.736 1 U   -1.050e+07  0.000e+00 e 0     0     0     0 #QU 0.989
   4156   8.978  55.750   1.073 1 U   9.567e+06  0.000e+00 e 0     0     0     0 #QU 0.989
   4157   8.979  55.749   1.074 1 U   9.673e+06  0.000e+00 e 0     0     0     0 #QU 0.989
   4158   8.971  55.751   1.073 1 U   9.076e+06  0.000e+00 e 0     0     0     0 #QU 0.989
   4159   8.087  29.586   1.555 1 U   4.969e+06  0.000e+00 e 0     0     0     0 #QU 0.989
   4160   4.748  54.496   5.263 1 U   4.549e+07  0.000e+00 e 0     0     0     0 #QU 0.989
   4161   8.080  29.596   1.557 1 U   4.843e+06  0.000e+00 e 0     0     0     0 #QU 0.989
   4162   8.955  49.317   2.111 1 U   1.952e+07  0.000e+00 e 0     0     0     0 #QU 0.989
   4163   0.857  28.609   3.743 1 U   7.038e+06  0.000e+00 e 0     0     0     0 #QU 0.989
   4164   0.852  28.602   3.742 1 U   6.962e+06  0.000e+00 e 0     0     0     0 #QU 0.989
   4165   0.844  28.591   3.743 1 U   6.882e+06  0.000e+00 e 0     0     0     0 #QU 0.989
   4166   0.933  39.738   2.843 1 U   7.937e+06  0.000e+00 e 0     0     0     0 #QU 0.989
   4167   0.932  39.739   2.843 1 U   7.908e+06  0.000e+00 e 0     0     0     0 #QU 0.989
   4168   0.295  40.388   2.851 1 U   8.084e+06  0.000e+00 e 0     0     0     0 #QU 0.989
   4169   8.653  35.268   3.469 1 U   4.216e+06  0.000e+00 e 0     0     0     0 #QU 0.989
   4170   3.313  50.258   4.790 1 U   1.193e+07  0.000e+00 e 0     0     0     0 #QU 0.989
   4171   8.186  53.552   1.231 1 U   1.042e+07  0.000e+00 e 0     0     0     0 #QU 0.989
   4172   2.682  39.115   4.746 1 U   -2.939e+07  0.000e+00 e 0     0     0     0 #QU 0.989
   4173   8.388  52.777   1.618 1 U   1.017e+07  0.000e+00 e 0     0     0     0 #QU 0.989
   4174   8.382  52.773   1.618 1 U   1.005e+07  0.000e+00 e 0     0     0     0 #QU 0.989
   4175   8.379  52.796   1.618 1 U   9.788e+06  0.000e+00 e 0     0     0     0 #QU 0.989
   4176   9.216  41.781   4.000 1 U   1.383e+07  0.000e+00 e 0     0     0     0 #QU 0.989
   4177   9.214  41.782   4.000 1 U   1.380e+07  0.000e+00 e 0     0     0     0 #QU 0.989
   4178   9.213  41.784   4.000 1 U   1.376e+07  0.000e+00 e 0     0     0     0 #QU 0.989
   4179   8.183  53.553   1.231 1 U   1.035e+07  0.000e+00 e 0     0     0     0 #QU 0.989
   4180   8.664  35.260   3.467 1 U   4.555e+06  0.000e+00 e 0     0     0     0 #QU 0.989
   4181   8.180  53.554   1.231 1 U   1.028e+07  0.000e+00 e 0     0     0     0 #QU 0.989
   4182   7.668  30.638   2.535 1 U   7.160e+06  0.000e+00 e 0     0     0     0 #QU 0.989
   4183   7.666  30.638   2.535 1 U   7.110e+06  0.000e+00 e 0     0     0     0 #QU 0.989
   4184   7.665  30.640   2.536 1 U   7.120e+06  0.000e+00 e 0     0     0     0 #QU 0.989
   4185   1.290  54.180   5.287 1 U   1.351e+07  0.000e+00 e 0     0     0     0 #QU 0.989
   4186   1.290  54.182   5.287 1 U   1.351e+07  0.000e+00 e 0     0     0     0 #QU 0.989
   4187   8.668  35.247   3.469 1 U   4.818e+06  0.000e+00 e 0     0     0     0 #QU 0.989
   4188   0.929  39.748   2.843 1 U   7.804e+06  0.000e+00 e 0     0     0     0 #QU 0.989
   4189   0.292  40.387   2.852 1 U   8.003e+06  0.000e+00 e 0     0     0     0 #QU 0.989
   4190   3.312  50.258   4.790 1 U   1.193e+07  0.000e+00 e 0     0     0     0 #QU 0.989
   4191   1.444  30.482   3.992 1 U   1.161e+07  0.000e+00 e 0     0     0     0 #QU 0.989
   4192   1.443  30.485   3.992 1 U   1.160e+07  0.000e+00 e 0     0     0     0 #QU 0.989
   4193   4.031  29.384   1.739 1 U   3.894e+07  0.000e+00 e 0     0     0     0 #QU 0.989
   4194   3.882  29.383   1.748 1 U   3.248e+07  0.000e+00 e 0     0     0     0 #QU 0.989
   4195   3.926  29.382   1.718 1 U   4.045e+07  0.000e+00 e 0     0     0     0 #QU 0.989
   4196   1.248  53.867   4.743 1 U   2.145e+07  0.000e+00 e 0     0     0     0 #QU 0.989
   4197   1.247  53.868   4.743 1 U   2.143e+07  0.000e+00 e 0     0     0     0 #QU 0.989
   4198   2.362  50.572   3.895 1 U   5.132e+07  0.000e+00 e 0     0     0     0 #QU 0.989
   4199   8.304  36.445   2.419 1 U   1.690e+07  0.000e+00 e 0     0     0     0 #QU 0.989
   4200   8.303  36.445   2.419 1 U   1.688e+07  0.000e+00 e 0     0     0     0 #QU 0.989
   4201   8.304  36.449   2.419 1 U   1.687e+07  0.000e+00 e 0     0     0     0 #QU 0.989
   4202   4.360  54.342   6.806 1 U   7.693e+06  0.000e+00 e 0     0     0     0 #QU 0.989
   4203   4.362  54.336   6.807 1 U   7.719e+06  0.000e+00 e 0     0     0     0 #QU 0.989
   4204   4.352  54.333   6.807 1 U   7.744e+06  0.000e+00 e 0     0     0     0 #QU 0.989
   4205   4.013  28.637   5.473 1 U   5.684e+06  0.000e+00 e 0     0     0     0 #QU 0.989
   4206   4.003  28.664   5.470 1 U   4.805e+06  0.000e+00 e 0     0     0     0 #QU 0.989
   4207   3.988  28.652   5.474 1 U   5.396e+06  0.000e+00 e 0     0     0     0 #QU 0.989
   4208   3.311  50.259   4.790 1 U   1.191e+07  0.000e+00 e 0     0     0     0 #QU 0.989
   4209   1.443  30.483   3.992 1 U   1.161e+07  0.000e+00 e 0     0     0     0 #QU 0.989
   4210   1.247  53.870   4.743 1 U   2.137e+07  0.000e+00 e 0     0     0     0 #QU 0.989
   4211   4.762  30.481   2.120 1 U   2.001e+07  0.000e+00 e 0     0     0     0 #QU 0.989
   4212   1.977  33.309   2.320 1 U   1.218e+07  0.000e+00 e 0     0     0     0 #QU 0.989
   4213   4.773  43.510   3.193 1 U   6.342e+07  0.000e+00 e 0     0     0     0 #QU 0.989
   4214   4.760  30.481   2.121 1 U   2.003e+07  0.000e+00 e 0     0     0     0 #QU 0.989
   4215   4.760  30.484   2.121 1 U   2.006e+07  0.000e+00 e 0     0     0     0 #QU 0.989
   4216   1.772  36.133   2.328 1 U   7.416e+07  0.000e+00 e 0     0     0     0 #QU 0.989
   4217   0.756  36.912   3.116 1 U   7.580e+06  0.000e+00 e 0     0     0     0 #QU 0.989
   4218   0.746  36.924   3.116 1 U   7.410e+06  0.000e+00 e 0     0     0     0 #QU 0.989
   4219   1.978  33.306   2.320 1 U   1.216e+07  0.000e+00 e 0     0     0     0 #QU 0.989
   4220   0.753  36.910   3.115 1 U   7.441e+06  0.000e+00 e 0     0     0     0 #QU 0.989
   4221   1.978  33.309   2.320 1 U   1.219e+07  0.000e+00 e 0     0     0     0 #QU 0.989
   4222   3.125  51.215   2.117 1 U   1.029e+07  0.000e+00 e 0     0     0     0 #QU 0.989
   4223   3.119  51.205   2.118 1 U   1.018e+07  0.000e+00 e 0     0     0     0 #QU 0.989
   4224   3.116  51.217   2.118 1 U   9.853e+06  0.000e+00 e 0     0     0     0 #QU 0.989
   4225   1.482  46.020   4.005 1 U   1.399e+07  0.000e+00 e 0     0     0     0 #QU 0.989
   4226   1.481  46.021   4.006 1 U   1.409e+07  0.000e+00 e 0     0     0     0 #QU 0.989
   4227   1.481  46.020   4.006 1 U   1.409e+07  0.000e+00 e 0     0     0     0 #QU 0.989
   4228   6.866  32.382   5.779 1 U   -6.672e+06  0.000e+00 e 0     0     0     0 #QU 0.988
   4229   9.214  41.779   2.780 1 U   9.933e+06  0.000e+00 e 0     0     0     0 #QU 0.988
   4230   6.864  32.381   5.777 1 U   -6.652e+06  0.000e+00 e 0     0     0     0 #QU 0.988
   4231   6.851  32.367   5.778 1 U   -6.100e+06  0.000e+00 e 0     0     0     0 #QU 0.988
   4232   1.912  27.813   1.733 1 U   2.211e+08  0.000e+00 e 0     0     0     0 #QU 0.988
   4233   1.910  27.813   1.732 1 U   2.204e+08  0.000e+00 e 0     0     0     0 #QU 0.988
   4234   1.909  27.815   1.732 1 U   2.208e+08  0.000e+00 e 0     0     0     0 #QU 0.988
   4235   3.764  33.779   4.113 1 U   2.116e+07  0.000e+00 e 0     0     0     0 #QU 0.988
   4236   9.214  41.779   2.780 1 U   9.933e+06  0.000e+00 e 0     0     0     0 #QU 0.988
   4237   1.056  58.260   1.829 1 U   1.066e+07  0.000e+00 e 0     0     0     0 #QU 0.988
   4238   9.214  41.786   2.779 1 U   9.914e+06  0.000e+00 e 0     0     0     0 #QU 0.988
   4239   8.044  56.410   0.841 1 U   6.035e+06  0.000e+00 e 0     0     0     0 #QU 0.988
   4240   8.031  56.436   0.839 1 U   5.027e+06  0.000e+00 e 0     0     0     0 #QU 0.988
   4241   8.022  56.432   0.838 1 U   4.965e+06  0.000e+00 e 0     0     0     0 #QU 0.988
   4242   8.645  50.738   0.736 1 U   9.400e+06  0.000e+00 e 0     0     0     0 #QU 0.988
   4243   8.648  50.738   0.736 1 U   9.338e+06  0.000e+00 e 0     0     0     0 #QU 0.988
   4244   8.641  50.734   0.736 1 U   9.629e+06  0.000e+00 e 0     0     0     0 #QU 0.988
   4245   1.673  53.240   0.899 1 U   1.279e+08  0.000e+00 e 0     0     0     0 #QU 0.988
   4246   2.067  36.604   2.322 1 U   3.966e+08  0.000e+00 e 0     0     0     0 #QU 0.988
   4247   2.642  49.309   2.108 1 U   9.509e+07  0.000e+00 e 0     0     0     0 #QU 0.988
   4248   2.596  53.242   0.912 1 U   3.489e+07  0.000e+00 e 0     0     0     0 #QU 0.988
   4249   2.596  53.240   0.912 1 U   3.490e+07  0.000e+00 e 0     0     0     0 #QU 0.988
   4250   1.052  58.256   1.829 1 U   1.039e+07  0.000e+00 e 0     0     0     0 #QU 0.988
   4251   0.774  50.103   4.777 1 U   3.032e+07  0.000e+00 e 0     0     0     0 #QU 0.988
   4252   2.638  49.314   2.108 1 U   9.670e+07  0.000e+00 e 0     0     0     0 #QU 0.988
   4253   2.642  49.317   2.109 1 U   9.841e+07  0.000e+00 e 0     0     0     0 #QU 0.988
   4254   7.801  28.623   1.448 1 U   5.658e+06  0.000e+00 e 0     0     0     0 #QU 0.988
   4255   7.798  28.630   1.444 1 U   5.675e+06  0.000e+00 e 0     0     0     0 #QU 0.988
   4256   7.781  28.614   1.448 1 U   5.545e+06  0.000e+00 e 0     0     0     0 #QU 0.988
   4257   2.305  39.741   1.730 1 U   1.488e+07  0.000e+00 e 0     0     0     0 #QU 0.988
   4258   2.305  39.742   1.730 1 U   1.490e+07  0.000e+00 e 0     0     0     0 #QU 0.988
   4259   2.304  39.743   1.730 1 U   1.490e+07  0.000e+00 e 0     0     0     0 #QU 0.988
   4260   1.029  30.639   4.531 1 U   1.144e+07  0.000e+00 e 0     0     0     0 #QU 0.988
   4261   1.029  30.640   4.532 1 U   1.146e+07  0.000e+00 e 0     0     0     0 #QU 0.988
   4262   1.027  30.640   4.531 1 U   1.136e+07  0.000e+00 e 0     0     0     0 #QU 0.988
   4263   7.616  57.633   4.144 1 U   1.570e+07  0.000e+00 e 0     0     0     0 #QU 0.988
   4264   7.615  57.633   4.144 1 U   1.569e+07  0.000e+00 e 0     0     0     0 #QU 0.988
   4265   7.615  57.635   4.144 1 U   1.572e+07  0.000e+00 e 0     0     0     0 #QU 0.988
   4266   2.597  53.239   0.913 1 U   3.480e+07  0.000e+00 e 0     0     0     0 #QU 0.988
   4267   1.054  58.260   1.829 1 U   1.053e+07  0.000e+00 e 0     0     0     0 #QU 0.988
   4268   2.534  51.202   2.120 1 U   9.368e+06  0.000e+00 e 0     0     0     0 #QU 0.988
   4269   7.390  33.145   7.373 1 U   3.746e+07  0.000e+00 e 0     0     0     0 #QU 0.988
   4270   7.269  33.148   7.345 1 U   1.061e+08  0.000e+00 e 0     0     0     0 #QU 0.988
   4271   1.414  36.133   2.332 1 U   1.971e+07  0.000e+00 e 0     0     0     0 #QU 0.988
   4272   1.414  36.134   2.332 1 U   1.971e+07  0.000e+00 e 0     0     0     0 #QU 0.988
   4273   1.524  28.939   2.230 1 U   4.705e+06  0.000e+00 e 0     0     0     0 #QU 0.988
   4274   1.517  28.953   2.228 1 U   4.482e+06  0.000e+00 e 0     0     0     0 #QU 0.988
   4275   1.503  28.941   2.232 1 U   4.701e+06  0.000e+00 e 0     0     0     0 #QU 0.988
   4276   1.534  32.365   2.353 1 U   1.131e+07  0.000e+00 e 0     0     0     0 #QU 0.988
   4277   1.534  32.368   2.353 1 U   1.130e+07  0.000e+00 e 0     0     0     0 #QU 0.988
   4278   1.534  32.368   2.353 1 U   1.130e+07  0.000e+00 e 0     0     0     0 #QU 0.988
   4279   2.152  31.737   2.623 1 U   2.311e+07  0.000e+00 e 0     0     0     0 #QU 0.988
   4280   2.146  31.739   2.625 1 U   2.386e+07  0.000e+00 e 0     0     0     0 #QU 0.988
   4281   2.145  31.739   2.625 1 U   2.399e+07  0.000e+00 e 0     0     0     0 #QU 0.988
   4282   7.557  31.288   1.911 1 U   5.503e+06  0.000e+00 e 0     0     0     0 #QU 0.988
   4283   7.552  31.285   1.909 1 U   5.581e+06  0.000e+00 e 0     0     0     0 #QU 0.988
   4284   7.543  31.266   1.911 1 U   5.181e+06  0.000e+00 e 0     0     0     0 #QU 0.988
   4285   2.537  51.207   2.119 1 U   9.266e+06  0.000e+00 e 0     0     0     0 #QU 0.988
   4286   0.775  50.101   4.777 1 U   3.043e+07  0.000e+00 e 0     0     0     0 #QU 0.988
   4287   2.527  51.199   2.119 1 U   9.026e+06  0.000e+00 e 0     0     0     0 #QU 0.988
   4288   1.415  36.132   2.332 1 U   1.970e+07  0.000e+00 e 0     0     0     0 #QU 0.988
   4289   0.923  42.256   3.007 1 U   6.598e+07  0.000e+00 e 0     0     0     0 #QU 0.988
   4290   0.923  42.255   3.007 1 U   6.604e+07  0.000e+00 e 0     0     0     0 #QU 0.988
   4291   7.568  28.284   7.201 1 U   1.415e+07  0.000e+00 e 0     0     0     0 #QU 0.988
   4292   2.387  30.797   2.090 1 U   8.002e+07  0.000e+00 e 0     0     0     0 #QU 0.988
   4293   3.067  37.701   4.695 1 U   1.180e+07  0.000e+00 e 0     0     0     0 #QU 0.988
   4294   3.065  37.702   4.694 1 U   1.165e+07  0.000e+00 e 0     0     0     0 #QU 0.988
   4295   3.065  37.704   4.694 1 U   1.164e+07  0.000e+00 e 0     0     0     0 #QU 0.988
   4296   4.965  49.472   3.653 1 U   6.378e+06  0.000e+00 e 0     0     0     0 #QU 0.988
   4297   4.962  49.472   3.653 1 U   6.215e+06  0.000e+00 e 0     0     0     0 #QU 0.988
   4298   4.961  49.474   3.653 1 U   6.193e+06  0.000e+00 e 0     0     0     0 #QU 0.988
   4299   7.568  28.284   7.201 1 U   1.415e+07  0.000e+00 e 0     0     0     0 #QU 0.988
   4300   0.924  42.255   3.007 1 U   6.598e+07  0.000e+00 e 0     0     0     0 #QU 0.988
   4301   7.567  28.287   7.201 1 U   1.417e+07  0.000e+00 e 0     0     0     0 #QU 0.988
   4302   4.766  58.573   1.684 1 U   1.678e+07  0.000e+00 e 0     0     0     0 #QU 0.988
   4303   4.765  58.575   1.684 1 U   1.675e+07  0.000e+00 e 0     0     0     0 #QU 0.988
   4304   4.764  58.577   1.684 1 U   1.670e+07  0.000e+00 e 0     0     0     0 #QU 0.988
   4305   3.233  58.733   1.445 1 U   8.001e+06  0.000e+00 e 0     0     0     0 #QU 0.988
   4306   3.234  58.733   1.444 1 U   8.043e+06  0.000e+00 e 0     0     0     0 #QU 0.988
   4307   3.231  58.733   1.445 1 U   8.103e+06  0.000e+00 e 0     0     0     0 #QU 0.988
   4308   0.775  50.101   4.777 1 U   3.043e+07  0.000e+00 e 0     0     0     0 #QU 0.988
   4309   7.339  33.149   7.354 1 U   8.356e+07  0.000e+00 e 0     0     0     0 #QU 0.988
   4310   1.327  55.909   4.361 1 U   1.030e+07  0.000e+00 e 0     0     0     0 #QU 0.988
   4311   7.319  27.343   1.543 1 U   7.879e+06  0.000e+00 e 0     0     0     0 #QU 0.988
   4312   8.776  29.854   6.643 1 U   8.493e+06  0.000e+00 e 0     0     0     0 #QU 0.988
   4313   8.775  29.854   6.643 1 U   8.483e+06  0.000e+00 e 0     0     0     0 #QU 0.988
   4314   8.774  29.860   6.643 1 U   8.471e+06  0.000e+00 e 0     0     0     0 #QU 0.988
   4315   3.541  26.883   3.896 1 U   5.348e+06  0.000e+00 e 0     0     0     0 #QU 0.988
   4316   3.535  26.878   3.894 1 U   5.421e+06  0.000e+00 e 0     0     0     0 #QU 0.988
   4317   3.522  26.866   3.897 1 U   0.000e+00  0.000e+00 e 0     0     0     0 #QU 0.988
   4318   0.189  54.653   4.607 1 U   1.445e+07  0.000e+00 e 0     0     0     0 #QU 0.988
   4319   0.180  54.654   4.606 1 U   1.436e+07  0.000e+00 e 0     0     0     0 #QU 0.988
   4320   0.178  54.653   4.606 1 U   1.438e+07  0.000e+00 e 0     0     0     0 #QU 0.988
   4321   0.845  56.205   1.551 1 U   -1.469e+07  0.000e+00 e 0     0     0     0 #QU 0.988
   4322   0.846  56.220   1.552 1 U   -1.541e+07  0.000e+00 e 0     0     0     0 #QU 0.988
   4323   0.842  56.222   1.552 1 U   -1.560e+07  0.000e+00 e 0     0     0     0 #QU 0.988
   4324   2.477  35.505   7.085 1 U   1.207e+07  0.000e+00 e 0     0     0     0 #QU 0.988
   4325   2.477  35.505   7.085 1 U   1.207e+07  0.000e+00 e 0     0     0     0 #QU 0.988
   4326   2.476  35.507   7.085 1 U   1.206e+07  0.000e+00 e 0     0     0     0 #QU 0.988
   4327   5.038  50.572   0.752 1 U   1.865e+07  0.000e+00 e 0     0     0     0 #QU 0.988
   4328   5.038  50.572   0.752 1 U   1.865e+07  0.000e+00 e 0     0     0     0 #QU 0.988
   4329   7.315  27.344   1.543 1 U   7.846e+06  0.000e+00 e 0     0     0     0 #QU 0.988
   4330   7.325  27.338   1.543 1 U   7.891e+06  0.000e+00 e 0     0     0     0 #QU 0.988
   4331   2.605  42.715   3.171 1 U   1.165e+07  0.000e+00 e 0     0     0     0 #QU 0.988
   4332   2.124  33.936   4.103 1 U   1.402e+07  0.000e+00 e 0     0     0     0 #QU 0.988
   4333   1.328  55.907   4.361 1 U   1.032e+07  0.000e+00 e 0     0     0     0 #QU 0.988
   4334   0.927  30.324   3.272 1 U   1.300e+07  0.000e+00 e 0     0     0     0 #QU 0.988
   4335   0.926  30.325   3.271 1 U   1.299e+07  0.000e+00 e 0     0     0     0 #QU 0.988
   4336   0.926  30.327   3.272 1 U   1.301e+07  0.000e+00 e 0     0     0     0 #QU 0.988
   4337   8.038  30.325   1.631 1 U   1.000e+07  0.000e+00 e 0     0     0     0 #QU 0.988
   4338   8.037  30.325   1.631 1 U   9.994e+06  0.000e+00 e 0     0     0     0 #QU 0.988
   4339   8.036  30.327   1.631 1 U   1.000e+07  0.000e+00 e 0     0     0     0 #QU 0.988
   4340   1.911  55.438   0.255 1 U   1.169e+07  0.000e+00 e 0     0     0     0 #QU 0.988
   4341   1.910  55.440   0.255 1 U   1.159e+07  0.000e+00 e 0     0     0     0 #QU 0.988
   4342   6.816  27.204   4.368 1 U   6.964e+06  0.000e+00 e 0     0     0     0 #QU 0.988
   4343   6.810  27.208   4.367 1 U   6.991e+06  0.000e+00 e 0     0     0     0 #QU 0.988
   4344   6.800  27.212   4.369 1 U   6.880e+06  0.000e+00 e 0     0     0     0 #QU 0.988
   4345   2.123  33.934   4.104 1 U   1.420e+07  0.000e+00 e 0     0     0     0 #QU 0.988
   4346   2.124  33.935   4.103 1 U   1.402e+07  0.000e+00 e 0     0     0     0 #QU 0.988
   4347   5.037  50.573   0.752 1 U   1.858e+07  0.000e+00 e 0     0     0     0 #QU 0.988
   4348   1.913  55.438   0.255 1 U   1.176e+07  0.000e+00 e 0     0     0     0 #QU 0.988
   4349   2.601  42.724   3.172 1 U   1.204e+07  0.000e+00 e 0     0     0     0 #QU 0.988
   4350   8.769  27.973   1.569 1 U   1.037e+07  0.000e+00 e 0     0     0     0 #QU 0.988
   4351   4.157  55.296   0.765 1 U   6.510e+06  0.000e+00 e 0     0     0     0 #QU 0.988
   4352   4.144  55.295   0.766 1 U   6.098e+06  0.000e+00 e 0     0     0     0 #QU 0.988
   4353   3.923  46.959   4.731 1 U   1.401e+07  0.000e+00 e 0     0     0     0 #QU 0.988
   4354   3.922  46.960   4.730 1 U   1.391e+07  0.000e+00 e 0     0     0     0 #QU 0.988
   4355   3.920  46.961   4.730 1 U   1.392e+07  0.000e+00 e 0     0     0     0 #QU 0.988
   4356   4.374  35.813   7.228 1 U   8.252e+06  0.000e+00 e 0     0     0     0 #QU 0.988
   4357   4.371  35.816   7.228 1 U   8.174e+06  0.000e+00 e 0     0     0     0 #QU 0.988
   4358   4.369  35.819   7.227 1 U   8.126e+06  0.000e+00 e 0     0     0     0 #QU 0.988
   4359   5.188  39.928   1.748 1 U   4.197e+06  0.000e+00 e 0     0     0     0 #QU 0.988
   4360   5.180  39.951   1.745 1 U   3.608e+06  0.000e+00 e 0     0     0     0 #QU 0.988
   4361   5.171  39.952   1.748 1 U   3.507e+06  0.000e+00 e 0     0     0     0 #QU 0.988
   4362   4.558  54.515   0.671 1 U   1.108e+07  0.000e+00 e 0     0     0     0 #QU 0.988
   4363   4.560  54.507   0.671 1 U   1.126e+07  0.000e+00 e 0     0     0     0 #QU 0.988
   4364   4.557  54.507   0.671 1 U   1.140e+07  0.000e+00 e 0     0     0     0 #QU 0.988
   4365   1.452  42.254   2.873 1 U   1.550e+08  0.000e+00 e 0     0     0     0 #QU 0.988
   4366   2.599  42.717   3.171 1 U   1.158e+07  0.000e+00 e 0     0     0     0 #QU 0.988
   4367   1.330  55.905   4.361 1 U   1.030e+07  0.000e+00 e 0     0     0     0 #QU 0.988
   4368   4.162  55.293   0.766 1 U   6.419e+06  0.000e+00 e 0     0     0     0 #QU 0.988
   4369   4.429  55.908   5.134 1 U   6.358e+07  0.000e+00 e 0     0     0     0 #QU 0.988
   4370   8.769  27.971   1.569 1 U   1.038e+07  0.000e+00 e 0     0     0     0 #QU 0.988
   4371   0.609  45.079   1.209 1 U   1.451e+07  0.000e+00 e 0     0     0     0 #QU 0.988
   4372   6.809  54.647   7.120 1 U   -1.906e+07  0.000e+00 e 0     0     0     0 #QU 0.988
   4373   6.813  54.612   7.120 1 U   -1.784e+07  0.000e+00 e 0     0     0     0 #QU 0.988
   4374   8.770  27.971   1.569 1 U   1.038e+07  0.000e+00 e 0     0     0     0 #QU 0.988
   4375   6.808  54.654   7.120 1 U   -1.917e+07  0.000e+00 e 0     0     0     0 #QU 0.988
   4376   2.868  52.501   0.614 1 U   8.105e+06  0.000e+00 e 0     0     0     0 #QU 0.988
   4377   2.863  52.502   0.615 1 U   8.095e+06  0.000e+00 e 0     0     0     0 #QU 0.988
   4378   0.612  45.077   1.209 1 U   1.473e+07  0.000e+00 e 0     0     0     0 #QU 0.988
   4379   0.609  45.078   1.209 1 U   1.449e+07  0.000e+00 e 0     0     0     0 #QU 0.988
   4380   2.878  52.480   0.615 1 U   8.492e+06  0.000e+00 e 0     0     0     0 #QU 0.988
   4381   8.082  50.099   1.406 1 U   2.016e+07  0.000e+00 e 0     0     0     0 #QU 0.988
   4382   8.077  50.100   1.406 1 U   2.028e+07  0.000e+00 e 0     0     0     0 #QU 0.988
   4383   8.076  50.101   1.406 1 U   2.032e+07  0.000e+00 e 0     0     0     0 #QU 0.988
   4384   0.749  26.857   5.172 1 U   0.000e+00  0.000e+00 e 0     0     0     0 #QU 0.988
   4385   4.773  41.940   2.907 1 U   2.231e+08  0.000e+00 e 0     0     0     0 #QU 0.988
   4386   0.752  26.860   5.170 1 U   0.000e+00  0.000e+00 e 0     0     0     0 #QU 0.988
   4387   0.753  26.868   5.171 1 U   0.000e+00  0.000e+00 e 0     0     0     0 #QU 0.988
   4388   8.772  29.536   6.637 1 U   7.370e+06  0.000e+00 e 0     0     0     0 #QU 0.987
   4389   0.906  41.458   1.589 1 U   8.261e+06  0.000e+00 e 0     0     0     0 #QU 0.987
   4390   0.904  41.457   1.589 1 U   8.223e+06  0.000e+00 e 0     0     0     0 #QU 0.987
   4391   0.895  41.462   1.590 1 U   8.135e+06  0.000e+00 e 0     0     0     0 #QU 0.987
   4392   8.774  29.531   6.636 1 U   7.341e+06  0.000e+00 e 0     0     0     0 #QU 0.987
   4393   4.773  58.733   4.351 1 U   7.123e+07  0.000e+00 e 0     0     0     0 #QU 0.987
[truncated: 510,718 more chars]
