# Supplementary material for: Structural and regulatory insights into the glideosome-associated connector from Toxoplasma gondii
Source: eLife. 2023 Apr 4;12:e86049. doi: 10.7554/eLife.86049 (PMC10125020; doi:10.7554/eLife.86049)
Supplement: Figure 1—source data 1. — wwPDB X-ray structure validation; MTZ file for TgGAC X-ray diffraction data and final refined PDB file for TgGAC from X-ray diffraction. [file elife-86049-fig1-data1.zip › Figure 1-source data 1/NOE assignment and NMR structure/peak_lists/HNcaCO_hncaco_all.peaks]

# Number of dimensions 3
#FORMAT xeasy3D
#INAME 1 C
#INAME 2 N
#INAME 3 HN
#SPECTRUM HNcaCO C N HN
      1 178.850 121.291   8.085 1 U   9.469e+07  0.000e+00 e 0     0     0     0 #QU 1.000
      2 172.473 109.794   7.953 1 U   3.621e+07  0.000e+00 e 0     0     0     0 #QU 1.000
      3 176.127 120.139   8.192 1 U   1.989e+07  0.000e+00 e 0     0     0     0 #QU 1.000
      4 175.801 119.414   8.673 1 U   2.072e+07  0.000e+00 e 0     0     0     0 #QU 1.000
      5 179.720 118.418   8.476 1 U   3.736e+07  0.000e+00 e 0     0     0     0 #QU 1.000
      6 179.181 122.297   8.096 1 U   8.108e+07  0.000e+00 e 0     0     0     0 #QU 1.000
      7 177.439 117.422   7.989 1 U   1.652e+07  0.000e+00 e 0     0     0     0 #QU 1.000
      8 179.156 117.418   7.987 1 U   4.558e+07  0.000e+00 e 0     0     0     0 #QU 1.000
      9 176.605 119.022   7.807 1 U   2.709e+07  0.000e+00 e 0     0     0     0 #QU 1.000
     10 174.302 126.290   6.546 1 U   1.889e+07  0.000e+00 e 0     0     0     0 #QU 1.000
     11 177.950 118.286   7.685 1 U   7.070e+07  0.000e+00 e 0     0     0     0 #QU 1.000
     12 173.588 125.666   7.571 1 U   1.012e+08  0.000e+00 e 0     0     0     0 #QU 1.000
     13 179.495 122.765   8.037 1 U   2.397e+07  0.000e+00 e 0     0     0     0 #QU 1.000
     14 171.289 118.037   8.992 1 U   3.765e+07  0.000e+00 e 0     0     0     0 #QU 1.000
     15 179.096 118.167   7.490 1 U   4.234e+07  0.000e+00 e 0     0     0     0 #QU 1.000
     16 176.597 111.284   7.162 1 U   5.264e+07  0.000e+00 e 0     0     0     0 #QU 1.000
     17 175.659 116.043   8.898 1 U   2.826e+07  0.000e+00 e 0     0     0     0 #QU 1.000
     18 173.151 121.041   8.344 1 U   4.170e+07  0.000e+00 e 0     0     0     0 #QU 1.000
     19 178.209 122.048   8.360 1 U   1.207e+07  0.000e+00 e 0     0     0     0 #QU 1.000
     20 178.212 119.743   9.538 1 U   1.726e+07  0.000e+00 e 0     0     0     0 #QU 1.000
     21 178.138 119.794   9.551 1 U   1.418e+07  0.000e+00 e 0     0     0     0 #QU 1.000
     22 173.233 112.163   7.624 1 U   4.515e+07  0.000e+00 e 0     0     0     0 #QU 1.000
     23 179.163 119.548   8.406 1 U   1.635e+07  0.000e+00 e 0     0     0     0 #QU 1.000
     24 177.634 123.407   7.190 1 U   1.705e+07  0.000e+00 e 0     0     0     0 #QU 1.000
     25 176.972 121.668   8.673 1 U   3.678e+07  0.000e+00 e 0     0     0     0 #QU 1.000
     26 176.454 117.169   8.513 1 U   1.261e+07  0.000e+00 e 0     0     0     0 #QU 1.000
     27 175.972 106.793   7.569 1 U   4.020e+07  0.000e+00 e 0     0     0     0 #QU 1.000
     28 171.741 120.158   8.189 1 U   6.127e+07  0.000e+00 e 0     0     0     0 #QU 1.000
     29 173.960 124.892   8.970 1 U   1.553e+07  0.000e+00 e 0     0     0     0 #QU 1.000
     30 176.389 128.165   8.447 1 U   2.773e+07  0.000e+00 e 0     0     0     0 #QU 1.000
     31 179.177 117.558   8.141 1 U   1.452e+07  0.000e+00 e 0     0     0     0 #QU 1.000
     32 178.498 116.031   7.550 1 U   2.434e+07  0.000e+00 e 0     0     0     0 #QU 1.000
     33 179.658 121.280   8.086 1 U   2.464e+07  0.000e+00 e 0     0     0     0 #QU 1.000
     34 173.049 116.293   7.853 1 U   9.370e+07  0.000e+00 e 0     0     0     0 #QU 1.000
     35 178.268 119.683   8.041 1 U   3.959e+07  0.000e+00 e 0     0     0     0 #QU 1.000
     36 177.160 116.918   7.096 1 U   5.945e+07  0.000e+00 e 0     0     0     0 #QU 1.000
     37 177.967 119.542   8.414 1 U   4.265e+07  0.000e+00 e 0     0     0     0 #QU 1.000
     38 180.482 119.667   7.883 1 U   8.481e+07  0.000e+00 e 0     0     0     0 #QU 1.000
     39 179.668 121.417   7.323 1 U   9.303e+07  0.000e+00 e 0     0     0     0 #QU 1.000
     40 178.243 117.891   7.803 1 U   3.292e+07  0.000e+00 e 0     0     0     0 #QU 1.000
     41 176.128 116.024   7.563 1 U   2.407e+07  0.000e+00 e 0     0     0     0 #QU 1.000
     42 177.052 115.277   8.886 1 U   1.489e+07  0.000e+00 e 0     0     0     0 #QU 1.000
     43 176.436 130.900   9.207 1 U   3.455e+07  0.000e+00 e 0     0     0     0 #QU 1.000
     44 179.534 116.793   8.406 1 U   5.961e+07  0.000e+00 e 0     0     0     0 #QU 1.000
     45 176.796 123.417   7.193 1 U   3.970e+07  0.000e+00 e 0     0     0     0 #QU 1.000
     46 176.971 115.292   8.915 1 U   4.159e+07  0.000e+00 e 0     0     0     0 #QU 1.000
     47 178.470 117.418   8.139 1 U   6.575e+07  0.000e+00 e 0     0     0     0 #QU 1.000
     48 174.977 121.169   7.334 1 U   4.239e+07  0.000e+00 e 0     0     0     0 #QU 1.000
     49 176.650 127.785   8.400 1 U   6.021e+07  0.000e+00 e 0     0     0     0 #QU 1.000
     50 179.103 119.668   7.882 1 U   2.317e+07  0.000e+00 e 0     0     0     0 #QU 1.000
     51 173.687 113.032   7.663 1 U   4.342e+07  0.000e+00 e 0     0     0     0 #QU 1.000
     52 179.771 122.042   8.358 1 U   7.258e+07  0.000e+00 e 0     0     0     0 #QU 1.000
     53 177.890 121.761   6.310 1 U   7.365e+07  0.000e+00 e 0     0     0     0 #QU 1.000
     54 174.996 121.776   8.130 1 U   1.135e+07  0.000e+00 e 0     0     0     0 #QU 1.000
     55 174.983 128.177   8.443 1 U   1.210e+07  0.000e+00 e 0     0     0     0 #QU 1.000
     56 176.465 130.903   9.229 1 U   2.846e+07  0.000e+00 e 0     0     0     0 #QU 1.000
     57 174.546 119.793   7.084 1 U   9.557e+07  0.000e+00 e 0     0     0     0 #QU 1.000
     58 174.378 107.636   7.677 1 U   3.693e+07  0.000e+00 e 0     0     0     0 #QU 1.000
     59 177.419 118.163   8.055 1 U   6.408e+07  0.000e+00 e 0     0     0     0 #QU 1.000
     60 179.048 119.168   8.023 1 U   6.382e+07  0.000e+00 e 0     0     0     0 #QU 1.000
     61 173.100 117.651   8.837 1 U   3.494e+07  0.000e+00 e 0     0     0     0 #QU 1.000
     62 178.471 120.668   8.820 1 U   4.380e+07  0.000e+00 e 0     0     0     0 #QU 1.000
     63 176.668 119.042   7.933 1 U   3.542e+07  0.000e+00 e 0     0     0     0 #QU 0.999
     64 174.110 116.639   8.601 1 U   1.850e+07  0.000e+00 e 0     0     0     0 #QU 0.999
     65 177.174 116.400   7.853 1 U   2.962e+07  0.000e+00 e 0     0     0     0 #QU 0.999
     66 171.730 121.778   6.308 1 U   1.578e+07  0.000e+00 e 0     0     0     0 #QU 0.999
     67 179.565 118.175   8.051 1 U   2.253e+07  0.000e+00 e 0     0     0     0 #QU 0.999
     68 181.966 125.293  11.764 1 U   2.616e+07  0.000e+00 e 0     0     0     0 #QU 0.999
     69 173.968 116.679   9.390 1 U   1.252e+07  0.000e+00 e 0     0     0     0 #QU 0.999
     70 175.436 122.552   8.371 1 U   2.128e+07  0.000e+00 e 0     0     0     0 #QU 0.999
     71 176.461 116.046   8.898 1 U   2.568e+07  0.000e+00 e 0     0     0     0 #QU 0.999
     72 178.425 116.918   7.094 1 U   1.701e+07  0.000e+00 e 0     0     0     0 #QU 0.999
     73 175.823 107.570   7.807 1 U   1.524e+07  0.000e+00 e 0     0     0     0 #QU 0.999
     74 176.034 110.786   7.861 1 U   2.410e+07  0.000e+00 e 0     0     0     0 #QU 0.999
     75 176.737 117.161   8.066 1 U   2.247e+07  0.000e+00 e 0     0     0     0 #QU 0.999
     76 179.762 119.044   7.933 1 U   1.980e+07  0.000e+00 e 0     0     0     0 #QU 0.999
     77 175.470 116.414   7.732 1 U   2.484e+07  0.000e+00 e 0     0     0     0 #QU 0.999
     78 173.109 118.043   8.988 1 U   1.833e+07  0.000e+00 e 0     0     0     0 #QU 0.999
     79 178.695 115.161   8.009 1 U   7.375e+07  0.000e+00 e 0     0     0     0 #QU 0.999
     80 176.814 111.190   7.361 1 U   1.944e+07  0.000e+00 e 0     0     0     0 #QU 0.999
     81 176.667 119.435   8.675 1 U   1.184e+07  0.000e+00 e 0     0     0     0 #QU 0.999
     82 175.324 121.763   7.625 1 U   4.343e+07  0.000e+00 e 0     0     0     0 #QU 0.999
     83 180.492 121.386   7.322 1 U   2.599e+07  0.000e+00 e 0     0     0     0 #QU 0.999
     84 176.553 108.895   8.018 1 U   1.718e+07  0.000e+00 e 0     0     0     0 #QU 0.999
     85 181.220 122.168   7.532 1 U   9.094e+07  0.000e+00 e 0     0     0     0 #QU 0.999
     86 173.668 111.166   7.358 1 U   1.134e+07  0.000e+00 e 0     0     0     0 #QU 0.998
     87 178.092 121.034   8.561 1 U   1.888e+07  0.000e+00 e 0     0     0     0 #QU 0.998
     88 179.715 120.673   8.819 1 U   1.381e+07  0.000e+00 e 0     0     0     0 #QU 0.998
     89 178.715 122.177   7.530 1 U   2.175e+07  0.000e+00 e 0     0     0     0 #QU 0.998
     90 177.972 119.133   8.021 1 U   1.296e+07  0.000e+00 e 0     0     0     0 #QU 0.998
     91 177.916 119.169   8.037 1 U   1.026e+07  0.000e+00 e 0     0     0     0 #QU 0.998
     92 177.906 115.281   8.913 1 U   9.445e+06  0.000e+00 e 0     0     0     0 #QU 0.998
     93 176.785 117.921   7.803 1 U   1.071e+07  0.000e+00 e 0     0     0     0 #QU 0.998
     94 174.848 118.540   7.702 1 U   2.867e+07  0.000e+00 e 0     0     0     0 #QU 0.998
     95 181.963 115.287   7.349 1 U   1.141e+07  0.000e+00 e 0     0     0     0 #QU 0.998
     96 176.111 121.676   8.127 1 U   5.856e+06  0.000e+00 e 0     0     0     0 #QU 0.998
     97 180.349 125.662   7.575 1 U   2.960e+08  0.000e+00 e 0     0     0     0 #QU 0.998
     98 174.122 105.669   7.242 1 U   1.939e+07  0.000e+00 e 0     0     0     0 #QU 0.998
     99 178.485 107.659   7.671 1 U   1.375e+07  0.000e+00 e 0     0     0     0 #QU 0.997
    100 172.493 120.058   9.247 1 U   1.087e+07  0.000e+00 e 0     0     0     0 #QU 0.997
    101 177.360 116.431   7.736 1 U   7.336e+06  0.000e+00 e 0     0     0     0 #QU 0.997
    102 175.454 124.920   8.962 1 U   8.346e+06  0.000e+00 e 0     0     0     0 #QU 0.997
    103 174.307 121.648   8.278 1 U   2.397e+07  0.000e+00 e 0     0     0     0 #QU 0.997
    104 172.912 127.788   8.398 1 U   1.800e+07  0.000e+00 e 0     0     0     0 #QU 0.997
    105 176.969 118.434   8.477 1 U   1.252e+07  0.000e+00 e 0     0     0     0 #QU 0.997
    106 176.313 116.276   7.796 1 U   3.032e+07  0.000e+00 e 0     0     0     0 #QU 0.997
    107 181.222 121.054   8.558 1 U   1.666e+07  0.000e+00 e 0     0     0     0 #QU 0.997
    108 179.459 119.706   8.038 1 U   9.644e+06  0.000e+00 e 0     0     0     0 #QU 0.996
    109 174.169 130.917   9.213 1 U   8.583e+06  0.000e+00 e 0     0     0     0 #QU 0.996
    110 175.983 117.671   8.835 1 U   8.060e+06  0.000e+00 e 0     0     0     0 #QU 0.996
    111 176.971 109.796   7.957 1 U   8.768e+06  0.000e+00 e 0     0     0     0 #QU 0.996
    112 177.016 109.746   7.940 1 U   7.603e+06  0.000e+00 e 0     0     0     0 #QU 0.996
    113 175.685 119.166   8.041 1 U   1.820e+07  0.000e+00 e 0     0     0     0 #QU 0.996
    114 179.048 121.630   8.671 1 U   1.020e+07  0.000e+00 e 0     0     0     0 #QU 0.995
    115 177.502 116.049   7.560 1 U   7.263e+06  0.000e+00 e 0     0     0     0 #QU 0.995
    116 178.255 115.160   8.004 1 U   2.237e+07  0.000e+00 e 0     0     0     0 #QU 0.995
    117 174.365 121.816   7.624 1 U   5.340e+06  0.000e+00 e 0     0     0     0 #QU 0.995
    118 176.732 116.803   8.404 1 U   1.139e+07  0.000e+00 e 0     0     0     0 #QU 0.994
    119 175.842 118.932   8.369 1 U   1.356e+07  0.000e+00 e 0     0     0     0 #QU 0.993
    120 178.502 118.251   7.682 1 U   1.162e+07  0.000e+00 e 0     0     0     0 #QU 0.993
    121 176.658 116.293   7.712 1 U   3.897e+07  0.000e+00 e 0     0     0     0 #QU 0.992
    122 179.529 119.805   9.540 1 U   1.119e+07  0.000e+00 e 0     0     0     0 #QU 0.992
    123 178.409 114.544   7.092 1 U   8.844e+07  0.000e+00 e 0     0     0     0 #QU 0.991
    124 176.469 118.793   7.669 1 U   3.031e+07  0.000e+00 e 0     0     0     0 #QU 0.991
    125 178.496 122.291   8.095 1 U   1.150e+07  0.000e+00 e 0     0     0     0 #QU 0.991
    126 175.217 110.802   7.859 1 U   5.582e+06  0.000e+00 e 0     0     0     0 #QU 0.990
    127 177.158 112.044   8.053 1 U   2.441e+07  0.000e+00 e 0     0     0     0 #QU 0.990
    128 173.845 121.294   7.248 1 U   2.798e+07  0.000e+00 e 0     0     0     0 #QU 0.988
    129 175.120 118.042   7.916 1 U   5.902e+07  0.000e+00 e 0     0     0     0 #QU 0.987
    130 177.607 118.182   7.486 1 U   4.792e+06  0.000e+00 e 0     0     0     0 #QU 0.987
    131 177.607 115.294   7.348 1 U   1.008e+07  0.000e+00 e 0     0     0     0 #QU 0.987
    132 174.159 122.547   8.368 1 U   7.029e+06  0.000e+00 e 0     0     0     0 #QU 0.986
    133 178.210 122.795   8.031 1 U   6.577e+06  0.000e+00 e 0     0     0     0 #QU 0.984
    134 175.846 111.301   7.155 1 U   6.392e+06  0.000e+00 e 0     0     0     0 #QU 0.980
    135 176.343 121.169   7.334 1 U   1.322e+07  0.000e+00 e 0     0     0     0 #QU 0.978
    136 176.407 112.172   7.624 1 U   6.515e+06  0.000e+00 e 0     0     0     0 #QU 0.977
    137 173.704 119.814   7.084 1 U   1.107e+07  0.000e+00 e 0     0     0     0 #QU 0.973
    138 176.120 120.186   8.320 1 U   1.049e+07  0.000e+00 e 0     0     0     0 #QU 0.967
    139 171.288 130.799   7.514 1 U   7.329e+06  0.000e+00 e 0     0     0     0 #QU 0.963
    140 173.785 108.294   7.475 1 U   2.148e+07  0.000e+00 e 0     0     0     0 #QU 0.962
    141 175.584 119.067   7.798 1 U   4.767e+06  0.000e+00 e 0     0     0     0 #QU 0.943
    142 173.813 130.802   7.513 1 U   4.376e+06  0.000e+00 e 0     0     0     0 #QU 0.941
    143 178.035 113.054   7.663 1 U   1.167e+07  0.000e+00 e 0     0     0     0 #QU 0.937
    144 175.852 125.294   9.114 1 U   1.945e+07  0.000e+00 e 0     0     0     0 #QU 0.920
    145 170.666 118.917   8.368 1 U   4.304e+06  0.000e+00 e 0     0     0     0 #QU 0.919
    146 174.859 120.059   9.242 1 U   4.290e+06  0.000e+00 e 0     0     0     0 #QU 0.902
    147 171.789 121.674   8.273 1 U   5.030e+06  0.000e+00 e 0     0     0     0 #QU 0.879
    148 175.529 108.858   8.013 1 U   4.232e+06  0.000e+00 e 0     0     0     0 #QU 0.877
    149 174.847 116.571   9.395 1 U   3.679e+06  0.000e+00 e 0     0     0     0 #QU 0.870
    150 176.433 121.433   7.239 1 U   4.764e+06  0.000e+00 e 0     0     0     0 #QU 0.856
    151 172.511 126.675   8.038 1 U   5.696e+06  0.000e+00 e 0     0     0     0 #QU 0.829
    152 175.405 123.679   8.632 1 U   6.978e+06  0.000e+00 e 0     0     0     0 #QU 0.826
    153 176.039 111.937   8.043 1 U   4.659e+06  0.000e+00 e 0     0     0     0 #QU 0.814
    154 178.728 125.294  11.762 1 U   5.742e+06  0.000e+00 e 0     0     0     0 #QU 0.783
    155 174.776 105.680   7.231 1 U   -2.870e+06  0.000e+00 e 0     0     0     0 #QU 0.707
    156 174.398 126.818   7.727 1 U   5.876e+06  0.000e+00 e 0     0     0     0 #QU 0.682
    157 175.650 108.446   7.472 1 U   5.431e+06  0.000e+00 e 0     0     0     0 #QU 0.678
    158 176.350 116.294   7.718 1 U   1.071e+07  0.000e+00 e 0     0     0     0 #QU 0.645
    159 175.177 122.049   8.767 1 U   4.528e+06  0.000e+00 e 0     0     0     0 #QU 0.626
    160 177.925 105.691   7.236 1 U   3.566e+06  0.000e+00 e 0     0     0     0 #QU 0.600
    161 173.215 122.038   8.776 1 U   5.211e+06  0.000e+00 e 0     0     0     0 #QU 0.527
    162 176.134 119.168   8.043 1 U   7.022e+06  0.000e+00 e 0     0     0     0 #QU 0.463
    163 179.164 121.293   8.086 1 U   2.411e+06  0.000e+00 e 0     0     0     0 #QU 0.462
    164 169.823 111.294   9.388 1 U   4.324e+06  0.000e+00 e 0     0     0     0 #QU 0.400
    165 175.603 115.230   8.887 1 U   3.041e+06  0.000e+00 e 0     0     0     0 #QU 0.385
    166 177.071 123.417   7.190 1 U   3.355e+06  0.000e+00 e 0     0     0     0 #QU 0.378
    167 174.135 126.792   8.043 1 U   5.238e+06  0.000e+00 e 0     0     0     0 #QU 0.328
    168 179.946 120.793   8.817 1 U   -2.076e+06  0.000e+00 e 0     0     0     0 #QU 0.320
    169 173.135 128.167   9.052 1 U   3.459e+06  0.000e+00 e 0     0     0     0 #QU 0.313
    170 177.446 121.668   6.306 1 U   2.202e+06  0.000e+00 e 0     0     0     0 #QU 0.278
    171 175.947 116.168   8.887 1 U   -1.963e+06  0.000e+00 e 0     0     0     0 #QU 0.246
    172 176.634 120.293   8.324 1 U   3.287e+06  0.000e+00 e 0     0     0     0 #QU 0.229
    173 174.822 125.667   7.565 1 U   5.149e+06  0.000e+00 e 0     0     0     0 #QU 0.218
    174 170.761 107.169   6.869 1 U   3.629e+06  0.000e+00 e 0     0     0     0 #QU 0.208
    175 178.821 114.543   7.088 1 U   2.643e+07  0.000e+00 e 0     0     0     0 #QU 0.204
    176 174.822 107.544   7.675 1 U   2.013e+06  0.000e+00 e 0     0     0     0 #QU 0.204
    177 175.822 116.418   7.792 1 U   2.595e+06  0.000e+00 e 0     0     0     0 #QU 0.203
    178 174.635 125.667   7.573 1 U   -5.093e+06  0.000e+00 e 0     0     0     0 #QU 0.199
    179 175.134 122.168   8.778 1 U   5.056e+06  0.000e+00 e 0     0     0     0 #QU 0.195
    180 178.134 116.168   7.550 1 U   3.903e+06  0.000e+00 e 0     0     0     0 #QU 0.158
    181 175.384 125.167   9.122 1 U   2.558e+06  0.000e+00 e 0     0     0     0 #QU 0.158
    182 179.883 125.667   7.573 1 U   -1.117e+07  0.000e+00 e 0     0     0     0 #QU 0.144
    183 170.948 125.667  11.476 1 U   2.890e+06  0.000e+00 e 0     0     0     0 #QU 0.142
    184 178.509 118.043   7.800 1 U   3.114e+06  0.000e+00 e 0     0     0     0 #QU 0.140
    185 172.822 118.043   8.989 1 U   2.352e+06  0.000e+00 e 0     0     0     0 #QU 0.134
    186 175.947 118.793   7.675 1 U   2.434e+06  0.000e+00 e 0     0     0     0 #QU 0.126
    187 175.634 120.918   7.753 1 U   4.044e+06  0.000e+00 e 0     0     0     0 #QU 0.107
    188 175.447 106.544   7.573 1 U   2.195e+06  0.000e+00 e 0     0     0     0 #QU 0.098
    189 177.446 118.168   7.495 1 U   2.410e+06  0.000e+00 e 0     0     0     0 #QU 0.098
    190 177.321 123.417   7.182 1 U   2.281e+06  0.000e+00 e 0     0     0     0 #QU 0.094
    191 177.384 121.793   6.314 1 U   2.013e+06  0.000e+00 e 0     0     0     0 #QU 0.086
    192 175.822 116.293   7.800 1 U   2.715e+06  0.000e+00 e 0     0     0     0 #QU 0.086
    193 179.258 119.168   7.910 1 U   -2.631e+06  0.000e+00 e 0     0     0     0 #QU 0.083
    194 171.010 125.542  11.476 1 U   2.994e+06  0.000e+00 e 0     0     0     0 #QU 0.083
    195 180.196 108.294   7.472 1 U   -3.595e+06  0.000e+00 e 0     0     0     0 #QU 0.079
    196 174.135 108.294   7.472 1 U   4.076e+06  0.000e+00 e 0     0     0     0 #QU 0.073
    197 167.386 122.168   7.534 1 U   3.249e+06  0.000e+00 e 0     0     0     0 #QU 0.072
    198 180.008 121.293   7.339 1 U   2.765e+06  0.000e+00 e 0     0     0     0 #QU 0.069
    199 168.886 116.793  11.007 1 U   3.094e+06  0.000e+00 e 0     0     0     0 #QU 0.061
    200 179.321 117.668   8.168 1 U   2.108e+06  0.000e+00 e 0     0     0     0 #QU 0.061
    201 176.634 126.292   6.103 1 U   2.755e+06  0.000e+00 e 0     0     0     0 #QU 0.060
    202 180.321 118.293   8.473 1 U   -2.002e+06  0.000e+00 e 0     0     0     0 #QU 0.055
    203 178.321 115.293   8.919 1 U   -2.016e+06  0.000e+00 e 0     0     0     0 #QU 0.054
    204 174.759 105.670   7.229 1 U   -2.991e+06  0.000e+00 e 0     0     0     0 #QU 0.053
    205 176.821 114.418  11.594 1 U   3.235e+06  0.000e+00 e 0     0     0     0 #QU 0.052
    206 179.383 129.667   6.064 1 U   3.466e+06  0.000e+00 e 0     0     0     0 #QU 0.049
    207 175.634 124.917   8.958 1 U   -2.237e+06  0.000e+00 e 0     0     0     0 #QU 0.048
    208 174.947 122.043   7.972 1 U   3.405e+06  0.000e+00 e 0     0     0     0 #QU 0.047
    209 166.887 116.918   7.104 1 U   3.436e+06  0.000e+00 e 0     0     0     0 #QU 0.047
    210 175.697 116.543   7.745 1 U   -2.620e+06  0.000e+00 e 0     0     0     0 #QU 0.046
    211 173.322 130.791   7.518 1 U   2.091e+06  0.000e+00 e 0     0     0     0 #QU 0.045
    212 176.134 111.294   7.151 1 U   2.779e+06  0.000e+00 e 0     0     0     0 #QU 0.042
    213 175.759 118.043   8.152 1 U   4.278e+06  0.000e+00 e 0     0     0     0 #QU 0.038
    214 175.572 120.918   7.761 1 U   4.049e+06  0.000e+00 e 0     0     0     0 #QU 0.038
    215 176.946 116.418   7.730 1 U   -2.011e+06  0.000e+00 e 0     0     0     0 #QU 0.037
    216 173.885 112.294   7.620 1 U   2.567e+06  0.000e+00 e 0     0     0     0 #QU 0.036
    217 175.072 107.794   7.683 1 U   2.085e+06  0.000e+00 e 0     0     0     0 #QU 0.036
    218 177.446 113.669  10.029 1 U   2.571e+06  0.000e+00 e 0     0     0     0 #QU 0.036
    219 176.821 106.794   7.565 1 U   2.207e+06  0.000e+00 e 0     0     0     0 #QU 0.035
    220 177.696 114.418   6.064 1 U   -3.369e+06  0.000e+00 e 0     0     0     0 #QU 0.034
    221 175.259 119.543   8.707 1 U   2.505e+06  0.000e+00 e 0     0     0     0 #QU 0.033
    222 172.573 116.043  10.389 1 U   3.141e+06  0.000e+00 e 0     0     0     0 #QU 0.032
    223 173.822 123.667   8.629 1 U   3.390e+06  0.000e+00 e 0     0     0     0 #QU 0.032
    224 176.447 107.794   7.683 1 U   2.168e+06  0.000e+00 e 0     0     0     0 #QU 0.031
    225 167.574 104.670   9.724 1 U   2.910e+06  0.000e+00 e 0     0     0     0 #QU 0.030
    226 177.071 118.293   8.050 1 U   2.226e+06  0.000e+00 e 0     0     0     0 #QU 0.030
    227 173.447 108.294   7.479 1 U   3.994e+06  0.000e+00 e 0     0     0     0 #QU 0.029
    228 175.072 121.668   7.612 1 U   2.174e+06  0.000e+00 e 0     0     0     0 #QU 0.028
    229 180.196 115.918  11.875 1 U   4.044e+06  0.000e+00 e 0     0     0     0 #QU 0.028
    230 173.572 120.043   8.144 1 U   3.226e+06  0.000e+00 e 0     0     0     0 #QU 0.028
    231 172.822 121.543   8.332 1 U   -2.198e+06  0.000e+00 e 0     0     0     0 #QU 0.028
    232 178.134 118.043   8.050 1 U   -1.959e+06  0.000e+00 e 0     0     0     0 #QU 0.024
    233 168.449 130.666   6.674 1 U   2.934e+06  0.000e+00 e 0     0     0     0 #QU 0.024
    234 175.509 118.043   7.917 1 U   1.240e+07  0.000e+00 e 0     0     0     0 #QU 0.023
    235 175.884 116.918   7.120 1 U   2.444e+06  0.000e+00 e 0     0     0     0 #QU 0.021
    236 180.695 125.417  11.766 1 U   -2.073e+06  0.000e+00 e 0     0     0     0 #QU 0.020
    237 175.697 118.418   7.683 1 U   2.292e+06  0.000e+00 e 0     0     0     0 #QU 0.020
    238 178.446 125.292  11.766 1 U   2.138e+06  0.000e+00 e 0     0     0     0 #QU 0.019
    239 175.259 121.543   7.253 1 U   -2.095e+06  0.000e+00 e 0     0     0     0 #QU 0.019
    240 174.635 125.042   8.973 1 U   -2.345e+06  0.000e+00 e 0     0     0     0 #QU 0.018
    241 173.510 125.542   6.220 1 U   3.342e+06  0.000e+00 e 0     0     0     0 #QU 0.018
    242 175.384 123.917   7.894 1 U   -3.335e+06  0.000e+00 e 0     0     0     0 #QU 0.017
    243 173.322 118.043   7.777 1 U   -3.028e+06  0.000e+00 e 0     0     0     0 #QU 0.017
    244 178.446 119.543   8.410 1 U   -2.060e+06  0.000e+00 e 0     0     0     0 #QU 0.017
    245 175.259 116.418   7.722 1 U   1.932e+06  0.000e+00 e 0     0     0     0 #QU 0.017
    246 175.759 118.168   8.160 1 U   4.130e+06  0.000e+00 e 0     0     0     0 #QU 0.016
    247 173.947 112.169   7.636 1 U   2.103e+06  0.000e+00 e 0     0     0     0 #QU 0.015
    248 174.260 117.543   8.879 1 U   2.940e+06  0.000e+00 e 0     0     0     0 #QU 0.014
    249 180.383 110.544  11.296 1 U   2.683e+06  0.000e+00 e 0     0     0     0 #QU 0.014
    250 175.572 130.916   9.231 1 U   2.464e+06  0.000e+00 e 0     0     0     0 #QU 0.014
    251 172.073 121.668   8.277 1 U   2.539e+06  0.000e+00 e 0     0     0     0 #QU 0.014
    252 174.822 116.418   7.855 1 U   2.405e+06  0.000e+00 e 0     0     0     0 #QU 0.014
    253 178.071 111.544   7.182 1 U   -2.297e+06  0.000e+00 e 0     0     0     0 #QU 0.013
    254 170.761 117.918   8.997 1 U   -2.087e+06  0.000e+00 e 0     0     0     0 #QU 0.013
    255 172.885 113.294   6.142 1 U   2.905e+06  0.000e+00 e 0     0     0     0 #QU 0.013
    256 174.385 118.668   7.714 1 U   -2.015e+06  0.000e+00 e 0     0     0     0 #QU 0.013
    257 178.384 105.045  10.483 1 U   -2.951e+06  0.000e+00 e 0     0     0     0 #QU 0.013
    258 175.509 110.419   7.706 1 U   -3.434e+06  0.000e+00 e 0     0     0     0 #QU 0.013
    259 178.384 116.793   8.395 1 U   1.985e+06  0.000e+00 e 0     0     0     0 #QU 0.013
    260 177.759 118.793   7.737 1 U   2.462e+06  0.000e+00 e 0     0     0     0 #QU 0.013
    261 175.384 128.667   9.185 1 U   2.693e+06  0.000e+00 e 0     0     0     0 #QU 0.012
    262 171.760 109.794   7.956 1 U   -3.044e+06  0.000e+00 e 0     0     0     0 #QU 0.012
    263 179.071 115.168   7.354 1 U   -2.035e+06  0.000e+00 e 0     0     0     0 #QU 0.012
    264 182.070 107.669   7.198 1 U   3.138e+06  0.000e+00 e 0     0     0     0 #QU 0.012
    265 175.759 116.418   7.730 1 U   -3.039e+06  0.000e+00 e 0     0     0     0 #QU 0.012
    266 175.509 113.044   7.659 1 U   -2.018e+06  0.000e+00 e 0     0     0     0 #QU 0.012
    267 175.697 108.419   7.096 1 U   3.537e+06  0.000e+00 e 0     0     0     0 #QU 0.012
    268 174.884 108.294   7.472 1 U   2.357e+06  0.000e+00 e 0     0     0     0 #QU 0.012
    269 173.510 127.917   8.387 1 U   1.950e+06  0.000e+00 e 0     0     0     0 #QU 0.011
    270 175.884 117.168   8.512 1 U   1.947e+06  0.000e+00 e 0     0     0     0 #QU 0.010
    271 178.196 113.919   9.286 1 U   2.796e+06  0.000e+00 e 0     0     0     0 #QU 0.010
    272 175.384 106.544   7.565 1 U   2.129e+06  0.000e+00 e 0     0     0     0 #QU 0.010
    273 182.508 122.417   8.840 1 U   2.293e+06  0.000e+00 e 0     0     0     0 #QU 0.010
    274 182.383 107.294   6.111 1 U   2.430e+06  0.000e+00 e 0     0     0     0 #QU 0.010
    275 174.260 122.542  10.428 1 U   -3.052e+06  0.000e+00 e 0     0     0     0 #QU 0.010
    276 177.821 118.793   7.730 1 U   2.299e+06  0.000e+00 e 0     0     0     0 #QU 0.010
    277 168.636 129.792  11.156 1 U   2.923e+06  0.000e+00 e 0     0     0     0 #QU 0.010
    278 181.008 104.420  11.586 1 U   2.533e+06  0.000e+00 e 0     0     0     0 #QU 0.010
    279 174.385 117.543   8.833 1 U   -1.871e+06  0.000e+00 e 0     0     0     0 #QU 0.010
    280 173.947 126.292   6.103 1 U   3.424e+06  0.000e+00 e 0     0     0     0 #QU 0.009
    281 174.697 122.043   8.754 1 U   -2.555e+06  0.000e+00 e 0     0     0     0 #QU 0.009
    282 168.824 110.919   9.098 1 U   3.337e+06  0.000e+00 e 0     0     0     0 #QU 0.009
    283 177.259 127.667   8.308 1 U   -2.743e+06  0.000e+00 e 0     0     0     0 #QU 0.009
    284 181.070 117.418   7.589 1 U   -2.324e+06  0.000e+00 e 0     0     0     0 #QU 0.009
    285 180.133 106.794  11.500 1 U   -3.036e+06  0.000e+00 e 0     0     0     0 #QU 0.009
    286 177.509 119.793   9.529 1 U   -1.895e+06  0.000e+00 e 0     0     0     0 #QU 0.009
    287 176.197 115.043   7.996 1 U   2.647e+06  0.000e+00 e 0     0     0     0 #QU 0.008
    288 180.883 126.667   7.002 1 U   2.603e+06  0.000e+00 e 0     0     0     0 #QU 0.008
    289 178.446 117.043   8.739 1 U   3.102e+06  0.000e+00 e 0     0     0     0 #QU 0.008
    290 176.134 122.292   6.071 1 U   2.820e+06  0.000e+00 e 0     0     0     0 #QU 0.008
    291 174.759 119.668   7.878 1 U   3.784e+06  0.000e+00 e 0     0     0     0 #QU 0.008
    292 179.758 116.168   7.847 1 U   -2.459e+06  0.000e+00 e 0     0     0     0 #QU 0.008
    293 171.385 121.543   8.285 1 U   2.860e+06  0.000e+00 e 0     0     0     0 #QU 0.008
    294 178.259 125.792   7.573 1 U   -1.910e+06  0.000e+00 e 0     0     0     0 #QU 0.008
    295 174.447 118.668   7.706 1 U   -2.173e+06  0.000e+00 e 0     0     0     0 #QU 0.007
    296 181.383 104.795   8.911 1 U   2.875e+06  0.000e+00 e 0     0     0     0 #QU 0.007
    297 175.259 111.044   7.362 1 U   -2.455e+06  0.000e+00 e 0     0     0     0 #QU 0.007
    298 170.073 128.667   6.901 1 U   -2.800e+06  0.000e+00 e 0     0     0     0 #QU 0.007
    299 167.324 111.294  11.382 1 U   2.961e+06  0.000e+00 e 0     0     0     0 #QU 0.007
    300 175.822 116.168   7.863 1 U   -2.129e+06  0.000e+00 e 0     0     0     0 #QU 0.007
    301 180.508 119.293   8.105 1 U   2.707e+06  0.000e+00 e 0     0     0     0 #QU 0.007
    302 177.384 118.043   7.487 1 U   2.451e+06  0.000e+00 e 0     0     0     0 #QU 0.007
    303 178.134 117.918   8.058 1 U   -1.947e+06  0.000e+00 e 0     0     0     0 #QU 0.007
    304 173.697 119.543   7.088 1 U   -3.574e+06  0.000e+00 e 0     0     0     0 #QU 0.007
    305 174.759 107.669   7.675 1 U   2.040e+06  0.000e+00 e 0     0     0     0 #QU 0.006
    306 178.134 110.419   8.301 1 U   -2.882e+06  0.000e+00 e 0     0     0     0 #QU 0.006
    307 174.822 107.669   7.667 1 U   1.969e+06  0.000e+00 e 0     0     0     0 #QU 0.006
    308 171.635 131.041   9.169 1 U   2.630e+06  0.000e+00 e 0     0     0     0 #QU 0.006
    309 175.697 123.542   7.659 1 U   -2.684e+06  0.000e+00 e 0     0     0     0 #QU 0.006
    310 175.197 111.294   7.182 1 U   2.514e+06  0.000e+00 e 0     0     0     0 #QU 0.006
    311 167.199 114.543   6.627 1 U   -3.006e+06  0.000e+00 e 0     0     0     0 #QU 0.006
    312 182.570 120.043   6.392 1 U   -3.068e+06  0.000e+00 e 0     0     0     0 #QU 0.006
    313 177.009 118.918   7.941 1 U   1.982e+06  0.000e+00 e 0     0     0     0 #QU 0.006
    314 171.885 124.292  11.429 1 U   1.961e+06  0.000e+00 e 0     0     0     0 #QU 0.006
    315 179.821 119.668  11.656 1 U   3.831e+06  0.000e+00 e 0     0     0     0 #QU 0.006
    316 174.697 113.044   7.698 1 U   -2.082e+06  0.000e+00 e 0     0     0     0 #QU 0.006
    317 176.197 107.669   7.698 1 U   -2.446e+06  0.000e+00 e 0     0     0     0 #QU 0.006
    318 172.573 122.043   6.924 1 U   2.869e+06  0.000e+00 e 0     0     0     0 #QU 0.006
    319 167.761 129.542   6.838 1 U   2.770e+06  0.000e+00 e 0     0     0     0 #QU 0.006
    320 179.446 117.293   8.074 1 U   -2.337e+06  0.000e+00 e 0     0     0     0 #QU 0.006
    321 170.823 122.417  11.562 1 U   -3.269e+06  0.000e+00 e 0     0     0     0 #QU 0.006
    322 180.571 114.918   7.996 1 U   -2.655e+06  0.000e+00 e 0     0     0     0 #QU 0.006
    323 177.134 121.168   8.348 1 U   3.338e+06  0.000e+00 e 0     0     0     0 #QU 0.006
    324 167.636 119.043  11.594 1 U   2.856e+06  0.000e+00 e 0     0     0     0 #QU 0.006
    325 176.322 119.043   8.418 1 U   -2.794e+06  0.000e+00 e 0     0     0     0 #QU 0.006
    326 178.384 118.918   7.824 1 U   2.086e+06  0.000e+00 e 0     0     0     0 #QU 0.006
    327 174.385 120.418   6.369 1 U   2.866e+06  0.000e+00 e 0     0     0     0 #QU 0.006
    328 172.073 125.417   6.228 1 U   -2.556e+06  0.000e+00 e 0     0     0     0 #QU 0.005
    329 176.884 127.917   8.379 1 U   2.748e+06  0.000e+00 e 0     0     0     0 #QU 0.005
    330 170.511 113.919   8.402 1 U   2.357e+06  0.000e+00 e 0     0     0     0 #QU 0.005
    331 173.885 109.794   8.707 1 U   3.475e+06  0.000e+00 e 0     0     0     0 #QU 0.005
    332 171.198 121.168  11.852 1 U   -2.681e+06  0.000e+00 e 0     0     0     0 #QU 0.005
    333 177.634 116.543   7.722 1 U   -2.038e+06  0.000e+00 e 0     0     0     0 #QU 0.005
    334 177.571 116.293   7.847 1 U   -3.068e+06  0.000e+00 e 0     0     0     0 #QU 0.005
    335 167.761 109.794   9.357 1 U   2.869e+06  0.000e+00 e 0     0     0     0 #QU 0.005
    336 171.323 105.295  10.827 1 U   2.775e+06  0.000e+00 e 0     0     0     0 #QU 0.005
    337 175.509 117.793   8.825 1 U   -1.950e+06  0.000e+00 e 0     0     0     0 #QU 0.005
    338 181.133 115.168   8.066 1 U   3.057e+06  0.000e+00 e 0     0     0     0 #QU 0.005
    339 177.571 131.291  10.710 1 U   -2.248e+06  0.000e+00 e 0     0     0     0 #QU 0.005
    340 172.135 121.918   6.314 1 U   -1.865e+06  0.000e+00 e 0     0     0     0 #QU 0.005
    341 178.696 121.793   8.668 1 U   1.990e+06  0.000e+00 e 0     0     0     0 #QU 0.005
    342 178.134 111.419   7.190 1 U   -1.982e+06  0.000e+00 e 0     0     0     0 #QU 0.005
    343 171.573 116.293   7.855 1 U   2.086e+06  0.000e+00 e 0     0     0     0 #QU 0.005
    344 180.820 122.168   7.518 1 U   2.030e+06  0.000e+00 e 0     0     0     0 #QU 0.005
    345 174.947 130.292  10.108 1 U   2.881e+06  0.000e+00 e 0     0     0     0 #QU 0.005
    346 176.759 116.043   8.488 1 U   -2.692e+06  0.000e+00 e 0     0     0     0 #QU 0.005
    347 172.698 126.167   6.197 1 U   2.881e+06  0.000e+00 e 0     0     0     0 #QU 0.005
    348 169.511 120.793   8.089 1 U   -2.527e+06  0.000e+00 e 0     0     0     0 #QU 0.005
    349 172.698 121.043   8.332 1 U   2.246e+06  0.000e+00 e 0     0     0     0 #QU 0.005
    350 173.572 112.169   7.620 1 U   2.494e+06  0.000e+00 e 0     0     0     0 #QU 0.005
    351 180.945 121.668   8.692 1 U   -2.611e+06  0.000e+00 e 0     0     0     0 #QU 0.005
    352 175.322 119.043   7.800 1 U   2.006e+06  0.000e+00 e 0     0     0     0 #QU 0.005
    353 178.883 111.419  10.342 1 U   2.889e+06  0.000e+00 e 0     0     0     0 #QU 0.005
    354 176.572 116.293   7.792 1 U   7.123e+06  0.000e+00 e 0     0     0     0 #QU 0.005
    355 174.822 108.419   7.479 1 U   2.238e+06  0.000e+00 e 0     0     0     0 #QU 0.005
    356 167.636 125.917  10.381 1 U   -3.311e+06  0.000e+00 e 0     0     0     0 #QU 0.005
    357 170.136 111.169   6.963 1 U   2.624e+06  0.000e+00 e 0     0     0     0 #QU 0.005
    358 167.824 105.295   6.807 1 U   -2.990e+06  0.000e+00 e 0     0     0     0 #QU 0.005
    359 174.135 114.418  10.929 1 U   3.286e+06  0.000e+00 e 0     0     0     0 #QU 0.005
