# Supplementary material for: Structural and regulatory insights into the glideosome-associated connector from Toxoplasma gondii
Source: eLife. 2023 Apr 4;12:e86049. doi: 10.7554/eLife.86049 (PMC10125020; doi:10.7554/eLife.86049)
Supplement: Figure 1—source data 1. — wwPDB X-ray structure validation; MTZ file for TgGAC X-ray diffraction data and final refined PDB file for TgGAC from X-ray diffraction. [file elife-86049-fig1-data1.zip › Figure 1-source data 1/NOE assignment and NMR structure/peak_lists/HNCO_hnco_all.csv]

C	N	HN	responses
174.836	120.112	9.245	1.000
175.839	125.296	9.114	1.000
172.928	127.759	8.398	1.000
178.429	116.872	7.094	1.000
175.244	110.780	7.863	1.000
176.990	118.427	8.475	1.000
177.635	118.169	7.498	1.000
177.168	121.020	8.346	1.000
174.167	130.870	9.216	1.000
176.594	117.131	8.519	1.000
176.471	115.964	8.895	1.000
175.805	111.298	7.158	1.000
178.033	113.113	7.671	1.000
174.172	122.446	8.379	1.000
176.742	116.742	8.408	1.000
173.150	128.277	9.056	1.000
174.294	121.668	8.281	1.000
178.845	114.539	7.091	1.000
175.171	122.056	8.776	1.000
179.157	119.593	8.410	1.000
177.970	105.595	7.246	1.000
171.140	127.866	10.698	1.000
170.859	127.896	10.702	1.000
174.982	122.056	7.962	1.000
176.057	111.947	8.049	1.000
176.363	116.353	7.715	1.000
175.481	118.039	7.924	1.000
173.106	118.038	8.989	1.000
176.345	121.149	7.340	1.000
177.430	117.520	7.988	1.000
174.901	123.093	9.084	1.000
174.425	115.309	7.220	1.000
179.713	120.630	8.818	1.000
170.681	118.946	8.377	1.000
178.241	115.186	8.003	1.000
171.293	130.742	7.516	1.000
179.063	121.668	8.676	1.000
176.598	116.353	7.797	1.000
176.823	106.762	7.565	1.000
177.471	116.094	7.562	1.000
174.909	116.613	9.395	1.000
178.483	118.297	7.686	1.000
176.676	117.261	8.067	1.000
177.099	115.176	8.883	1.000
175.416	111.298	9.388	1.000
176.953	113.762	6.823	1.000
176.128	121.798	8.131	1.000
175.269	120.886	7.764	1.000
174.432	126.201	6.546	1.000
174.151	107.151	6.887	1.000
178.095	116.094	7.546	1.000
176.125	120.242	8.190	1.000
171.741	121.797	6.311	1.000
175.454	124.908	8.974	1.000
175.856	118.557	7.703	1.000
173.960	116.613	8.601	1.000
176.671	119.465	8.677	1.000
172.498	126.723	8.036	1.000
177.969	119.205	8.031	1.000
176.378	112.206	7.622	1.000
177.632	123.483	7.198	1.000
174.990	128.148	8.445	1.000
175.658	108.317	7.481	1.000
176.809	117.909	7.800	1.000
178.282	122.834	8.037	1.000
175.810	107.540	7.813	1.000
175.863	118.169	8.159	0.999
178.463	107.668	7.673	0.999
178.022	119.852	8.505	0.999
177.400	116.483	7.736	0.999
175.345	119.979	8.142	0.999
178.721	115.057	8.337	0.999
179.513	119.853	9.540	0.999
173.846	123.741	8.628	0.999
176.326	112.596	6.847	0.999
176.665	118.816	7.672	0.999
178.227	121.927	8.362	0.999
175.671	118.686	9.272	0.999
175.527	108.836	8.018	0.999
179.175	117.520	8.142	0.999
175.598	118.946	7.812	0.999
178.720	122.186	7.530	0.999
172.482	126.723	7.734	0.999
173.666	111.169	7.358	0.999
173.678	119.853	7.088	0.999
181.237	121.019	8.563	0.999
175.989	117.650	8.837	0.999
179.095	119.723	7.888	0.998
171.682	129.022	10.474	0.998
176.616	120.242	8.318	0.998
174.373	121.796	7.624	0.998
176.979	109.873	7.952	0.998
179.676	121.278	8.082	0.998
171.958	128.996	10.470	0.998
179.790	119.075	7.938	0.998
181.978	115.316	7.358	0.998
178.489	122.186	8.097	0.998
177.928	115.316	8.913	0.998
176.159	119.205	8.047	0.997
176.991	114.409	8.124	0.997
176.315	112.592	7.092	0.996
178.721	125.297	11.766	0.996
179.338	108.446	6.575	0.996
177.345	113.632	6.885	0.994
175.819	105.853	8.064	0.994
176.462	121.407	7.247	0.994
173.964	113.113	8.098	0.993
179.343	108.447	7.246	0.993
177.437	112.335	6.808	0.993
179.544	118.168	8.049	0.993
177.176	116.353	7.857	0.991
180.481	121.408	7.325	0.991
177.419	112.335	7.483	0.990
179.734	111.947	6.855	0.990
180.425	111.300	7.760	0.989
179.692	111.421	6.855	0.988
173.242	122.963	7.974	0.988
173.614	125.556	7.575	0.987
177.335	113.633	7.773	0.986
180.429	111.297	6.828	0.982
179.460	119.723	8.045	0.979
179.764	111.947	7.544	0.974
176.035	111.687	6.834	0.839
176.906	113.243	7.640	0.837
177.284	113.113	7.769	0.828
173.681	129.085	10.470	0.822
180.449	111.941	7.306	0.781
176.885	113.109	6.820	0.761
175.146	120.110	9.307	0.717
177.347	111.817	6.809	0.681
175.813	119.971	9.041	0.606
180.431	111.946	6.670	0.601
176.890	122.049	8.164	0.562
175.168	116.760	9.103	0.547
180.350	110.747	6.829	0.517
178.134	114.798	8.354	0.499
177.634	124.130	7.193	0.483
175.634	109.095	7.475	0.464
171.760	121.279	6.315	0.449
179.696	111.428	7.538	0.419
176.946	113.761	7.648	0.404
177.384	111.817	7.475	0.373
176.197	112.076	6.848	0.348
177.384	113.113	7.617	0.332
176.821	122.445	8.087	0.321
179.258	107.929	6.581	0.317
177.946	119.853	8.040	0.311
179.258	107.929	7.240	0.308
176.447	115.187	8.887	0.283
176.821	122.316	8.071	0.278
178.009	119.983	8.024	0.261
176.072	111.687	7.350	0.260
176.322	121.149	7.773	0.228
176.447	115.446	8.903	0.197
180.508	122.186	7.319	0.165
178.821	114.020	7.099	0.164
173.072	118.038	8.746	0.146
171.760	122.575	6.315	0.132
178.509	121.538	8.087	0.126
173.572	126.593	7.570	0.122
176.821	119.464	7.993	0.121
174.822	126.463	7.585	0.114
175.197	116.742	9.169	0.113
178.758	122.834	7.538	0.111
178.821	115.316	7.099	0.103
176.134	120.890	8.134	0.100
175.509	108.447	8.024	0.098
176.072	119.594	8.056	0.098
177.634	122.964	7.209	0.082
177.259	113.113	6.895	0.081
177.946	114.798	8.918	0.080
175.822	112.076	7.036	0.077
175.509	118.816	7.915	0.076
176.572	115.705	7.789	0.068
177.509	112.854	6.801	0.068
179.383	108.965	7.256	0.066
176.447	112.983	6.832	0.065
178.384	117.650	7.099	0.065
175.634	107.799	7.475	0.064
176.884	119.594	8.009	0.064
176.946	123.223	8.181	0.064
178.071	114.798	8.370	0.063
176.197	112.206	7.083	0.062
172.323	128.926	6.127	0.060
179.696	122.056	8.087	0.059
179.196	118.168	8.134	0.058
177.384	112.595	6.926	0.057
178.259	115.965	8.009	0.056
175.572	108.317	8.024	0.055
177.946	118.298	8.009	0.055
177.509	113.113	7.648	0.053
176.572	116.742	7.821	0.053
173.635	125.038	7.570	0.048
177.384	113.113	6.926	0.047
175.947	117.779	7.805	0.046
176.447	112.983	7.632	0.046
178.196	121.279	8.354	0.045
179.321	108.965	7.240	0.044
173.572	126.204	7.570	0.044
179.508	118.946	8.040	0.044
177.134	121.797	8.354	0.043
177.384	112.724	6.942	0.037
180.383	110.780	7.758	0.035
175.822	110.780	7.162	0.035
181.570	114.798	7.240	0.032
175.822	112.465	7.177	0.031
178.071	112.465	7.679	0.031
178.071	113.891	7.664	0.028
175.822	112.076	7.162	0.027
181.445	126.204	10.471	0.027
178.571	122.704	8.103	0.025
179.071	114.928	8.197	0.024
176.572	122.964	9.279	0.023
178.509	118.946	7.679	0.023
178.009	119.335	8.495	0.022
176.322	113.113	6.848	0.022
179.133	120.112	8.385	0.022
176.821	130.611	9.734	0.021
176.759	117.520	8.417	0.020
179.071	118.946	7.868	0.020
167.261	121.020	8.558	0.020
176.696	115.187	8.918	0.019
177.821	115.057	8.338	0.019
179.821	111.039	6.848	0.019
180.383	111.558	6.675	0.019
176.134	125.426	7.962	0.018
176.696	121.149	8.024	0.018
176.696	118.298	7.679	0.017
173.635	126.334	7.585	0.017
177.134	113.372	7.632	0.017
176.572	119.205	7.679	0.017
181.258	120.242	8.558	0.017
182.008	114.798	7.350	0.016
176.572	121.797	7.256	0.016
178.321	114.539	8.009	0.016
179.196	108.836	7.256	0.015
178.509	121.408	8.071	0.015
177.384	114.020	6.879	0.015
180.008	117.520	8.150	0.015
176.946	114.150	7.648	0.014
178.384	119.205	7.679	0.014
178.509	107.151	7.679	0.014
176.759	117.650	8.071	0.013
175.947	116.224	7.852	0.013
176.259	112.076	7.083	0.013
175.822	111.947	7.021	0.013
179.321	118.038	8.338	0.013
167.386	118.038	8.056	0.012
178.696	124.778	11.773	0.012
178.509	121.668	8.119	0.012
178.821	115.835	7.099	0.011
180.508	120.890	7.334	0.011
179.696	120.371	8.071	0.011
166.949	121.279	8.071	0.011
176.447	121.408	7.648	0.011
177.321	117.390	7.742	0.011
179.758	112.335	6.848	0.010
176.509	116.483	8.918	0.010
178.446	116.353	7.099	0.010
179.571	118.946	8.056	0.010
177.571	117.909	7.585	0.010
174.635	108.836	8.009	0.010
176.696	118.038	7.664	0.010
176.009	111.169	6.832	0.009
173.135	125.556	7.570	0.009
173.385	129.056	10.487	0.009
173.947	116.094	8.605	0.008
179.571	119.464	7.758	0.008
175.009	127.371	8.432	0.008
179.758	110.521	6.848	0.008
173.260	121.668	7.617	0.008
179.321	107.540	7.256	0.008
175.634	119.594	8.668	0.008
174.385	121.279	7.632	0.007
176.447	122.056	7.240	0.007
176.134	120.890	8.197	0.007
176.572	115.187	11.773	0.007
179.883	119.594	8.417	0.007
176.134	121.149	8.134	0.007
177.196	121.149	7.334	0.007
181.945	121.020	8.511	0.007
167.511	115.316	7.350	0.006
168.261	117.650	6.189	0.006
174.884	119.983	9.028	0.006
175.947	115.965	8.824	0.006
179.133	120.242	8.417	0.006
173.947	116.613	9.389	0.006
178.633	122.575	7.538	0.006
174.447	120.890	7.648	0.006
172.698	128.148	9.075	0.006
175.884	115.835	8.824	0.006
177.384	117.001	7.726	0.006
176.884	122.056	8.087	0.006
176.384	121.020	7.679	0.006
181.008	111.169	7.758	0.006
178.196	122.056	7.946	0.006
175.447	121.149	7.334	0.006
178.446	108.447	7.679	0.005
178.821	118.946	7.883	0.005
176.634	112.983	7.648	0.005
172.947	126.982	7.601	0.005
177.946	116.224	8.950	0.005
174.447	122.575	7.632	0.005
179.571	122.056	7.538	0.005
182.383	122.704	7.193	0.005
177.509	115.576	7.570	0.005
179.383	120.112	8.056	0.005
173.635	125.556	7.632	0.005
173.697	120.501	7.083	0.005
181.195	121.797	8.573	0.005
174.385	122.575	7.617	0.005
178.446	126.074	8.103	0.005
167.074	119.075	7.930	0.005
177.134	117.131	7.852	0.005
177.946	118.686	8.040	0.005
180.383	111.817	6.895	0.005
171.323	131.518	7.491	0.005
170.885	121.797	6.315	0.005
