# Supplementary material for: Structural and regulatory insights into the glideosome-associated connector from Toxoplasma gondii
Source: eLife. 2023 Apr 4;12:e86049. doi: 10.7554/eLife.86049 (PMC10125020; doi:10.7554/eLife.86049)
Supplement: Figure 1—source data 1. — wwPDB X-ray structure validation; MTZ file for TgGAC X-ray diffraction data and final refined PDB file for TgGAC from X-ray diffraction. [file elife-86049-fig1-data1.zip › Figure 1-source data 1/NOE assignment and NMR structure/peak_lists/HCcoNH_hccconh_weak.peaks]

# Number of dimensions 3
#FORMAT xeasy3D
#INAME 1 N
#INAME 2 H
#INAME 3 HN
#SPECTRUM HCcoNH N H HN
      1 121.365   2.872   7.266 1 U   -1.000e+00  0.000e+00 e 0     0     0     0 #QU 1.000
      2 121.800   1.111   7.647 1 U   -1.000e+00  0.000e+00 e 0     0     0     0 #QU 1.000
      3 118.735   3.144   7.689 1 U   -1.000e+00  0.000e+00 e 0     0     0     0 #QU 1.000
      4 119.833   3.692   9.557 1 U   -1.000e+00  0.000e+00 e 0     0     0     0 #QU 1.000
      5 124.863   1.601   8.989 1 U   -1.000e+00  0.000e+00 e 0     0     0     0 #QU 1.000
      6 121.583   2.203   8.301 1 U   -1.000e+00  0.000e+00 e 0     0     0     0 #QU 1.000
      7 116.552   2.531   7.753 1 U   -1.000e+00  0.000e+00 e 0     0     0     0 #QU 1.000
      8 125.291   1.832  11.781 1 U   -1.000e+00  0.000e+00 e 0     0     0     0 #QU 1.000
      9 125.216   1.938  11.785 1 U   -1.000e+00  0.000e+00 e 0     0     0     0 #QU 1.000
     10 130.740   2.492   7.537 1 U   -1.000e+00  0.000e+00 e 0     0     0     0 #QU 1.000
     11 107.803   1.306   7.695 1 U   -1.000e+00  0.000e+00 e 0     0     0     0 #QU 1.000
     12 115.248   1.471   7.370 1 U   -1.000e+00  0.000e+00 e 0     0     0     0 #QU 1.000
     13 112.195   1.540   7.647 1 U   -1.000e+00  0.000e+00 e 0     0     0     0 #QU 1.000
     14 109.772   4.554   7.964 1 U   -1.000e+00  0.000e+00 e 0     0     0     0 #QU 1.000
     15 121.145   4.078   8.577 1 U   -1.000e+00  0.000e+00 e 0     0     0     0 #QU 1.000
     16 119.118   0.986   8.043 1 U   -1.000e+00  0.000e+00 e 0     0     0     0 #QU 1.000
     17 119.203   0.898   8.044 1 U   -1.000e+00  0.000e+00 e 0     0     0     0 #QU 1.000
     18 105.617   1.778   7.257 1 U   -1.000e+00  0.000e+00 e 0     0     0     0 #QU 1.000
     19 127.925   0.726   8.418 1 U   -1.000e+00  0.000e+00 e 0     0     0     0 #QU 1.000
     20 119.833   0.726   7.104 1 U   -1.000e+00  0.000e+00 e 0     0     0     0 #QU 1.000
     21 113.072   0.847   7.687 1 U   -1.000e+00  0.000e+00 e 0     0     0     0 #QU 1.000
     22 125.299   4.078  11.781 1 U   -1.000e+00  0.000e+00 e 0     0     0     0 #QU 1.000
     23 115.021   1.875   8.355 1 U   -1.000e+00  0.000e+00 e 0     0     0     0 #QU 1.000
     24 119.614   1.382   8.434 1 U   -1.000e+00  0.000e+00 e 0     0     0     0 #QU 1.000
     25 118.083   2.273   8.071 1 U   -1.000e+00  0.000e+00 e 0     0     0     0 #QU 1.000
     26 120.708   1.492   8.840 1 U   -1.000e+00  0.000e+00 e 0     0     0     0 #QU 1.000
     27 110.895   3.018   7.884 1 U   -1.000e+00  0.000e+00 e 0     0     0     0 #QU 1.000
     28 110.963   3.081   7.881 1 U   -1.000e+00  0.000e+00 e 0     0     0     0 #QU 1.000
     29 116.989   4.019   7.117 1 U   -1.000e+00  0.000e+00 e 0     0     0     0 #QU 1.000
     30 121.147   1.689   7.350 1 U   -1.000e+00  0.000e+00 e 0     0     0     0 #QU 1.000
     31 116.333   0.849   7.815 1 U   -1.000e+00  0.000e+00 e 0     0     0     0 #QU 1.000
     32 121.147   2.763   8.366 1 U   -1.000e+00  0.000e+00 e 0     0     0     0 #QU 1.000
     33 116.332   4.191   7.874 1 U   -1.000e+00  0.000e+00 e 0     0     0     0 #QU 1.000
     34 117.450   4.128   8.006 1 U   -1.000e+00  0.000e+00 e 0     0     0     0 #QU 1.000
     35 120.257   4.290   8.210 1 U   -1.000e+00  0.000e+00 e 0     0     0     0 #QU 1.000
     36 119.833   1.328   7.902 1 U   -1.000e+00  0.000e+00 e 0     0     0     0 #QU 1.000
     37 112.178   4.117   7.651 1 U   -1.000e+00  0.000e+00 e 0     0     0     0 #QU 1.000
     38 128.363   0.945   9.075 1 U   -1.000e+00  0.000e+00 e 0     0     0     0 #QU 1.000
     39 118.520   4.609   8.496 1 U   -1.000e+00  0.000e+00 e 0     0     0     0 #QU 1.000
     40 108.897   2.804   8.035 1 U   -1.000e+00  0.000e+00 e 0     0     0     0 #QU 1.000
     41 122.221   1.964   7.555 1 U   -1.000e+00  0.000e+00 e 0     0     0     0 #QU 1.000
     42 117.191   3.259   8.085 1 U   -1.000e+00  0.000e+00 e 0     0     0     0 #QU 1.000
     43 120.051   1.273   9.263 1 U   -1.000e+00  0.000e+00 e 0     0     0     0 #QU 1.000
     44 120.271   1.720   8.208 1 U   -1.000e+00  0.000e+00 e 0     0     0     0 #QU 1.000
     45 108.886   2.632   8.032 1 U   -1.000e+00  0.000e+00 e 0     0     0     0 #QU 1.000
     46 120.925   2.868   7.773 1 U   -1.000e+00  0.000e+00 e 0     0     0     0 #QU 1.000
     47 125.260   5.650   9.134 1 U   -1.000e+00  0.000e+00 e 0     0     0     0 #QU 1.000
     48 116.989   1.437   7.120 1 U   -1.000e+00  0.000e+00 e 0     0     0     0 #QU 1.000
     49 122.240   2.599   8.118 1 U   -1.000e+00  0.000e+00 e 0     0     0     0 #QU 1.000
     50 116.085   4.281   7.583 1 U   -1.000e+00  0.000e+00 e 0     0     0     0 #QU 1.000
     51 118.079   2.043   8.071 1 U   -1.000e+00  0.000e+00 e 0     0     0     0 #QU 1.000
     52 120.270   1.929   8.340 1 U   -1.000e+00  0.000e+00 e 0     0     0     0 #QU 1.000
     53 126.817   0.721   8.054 1 U   -1.000e+00  0.000e+00 e 0     0     0     0 #QU 1.000
     54 122.021   4.684   8.797 1 U   -1.000e+00  0.000e+00 e 0     0     0     0 #QU 1.000
     55 118.520   3.242   8.496 1 U   -1.000e+00  0.000e+00 e 0     0     0     0 #QU 1.000
     56 121.801   4.335   8.152 1 U   -1.000e+00  0.000e+00 e 0     0     0     0 #QU 1.000
     57 114.584   4.075   7.109 1 U   -1.000e+00  0.000e+00 e 0     0     0     0 #QU 1.000
     58 113.052   1.054   7.683 1 U   -1.000e+00  0.000e+00 e 0     0     0     0 #QU 1.000
     59 126.176   0.343   6.572 1 U   -1.000e+00  0.000e+00 e 0     0     0     0 #QU 1.000
     60 118.739   2.981   7.689 1 U   -1.000e+00  0.000e+00 e 0     0     0     0 #QU 1.000
     61 120.708   3.419   8.838 1 U   -1.000e+00  0.000e+00 e 0     0     0     0 #QU 1.000
     62 121.801   2.347   8.141 1 U   -1.000e+00  0.000e+00 e 0     0     0     0 #QU 1.000
     63 120.286   4.678   8.336 1 U   -1.000e+00  0.000e+00 e 0     0     0     0 #QU 1.000
     64 121.801   2.312   8.692 1 U   -1.000e+00  0.000e+00 e 0     0     0     0 #QU 1.000
     65 120.270   1.273   8.215 1 U   -1.000e+00  0.000e+00 e 0     0     0     0 #QU 1.000
     66 119.833   1.765   7.902 1 U   -1.000e+00  0.000e+00 e 0     0     0     0 #QU 1.000
     67 118.083   2.093   9.012 1 U   -1.000e+00  0.000e+00 e 0     0     0     0 #QU 1.000
     68 121.128   2.930   8.367 1 U   -1.000e+00  0.000e+00 e 0     0     0     0 #QU 1.000
     69 125.738   2.673   7.594 1 U   -1.000e+00  0.000e+00 e 0     0     0     0 #QU 1.000
     70 120.051   1.984   9.059 1 U   -1.000e+00  0.000e+00 e 0     0     0     0 #QU 1.000
     71 118.084   2.653   7.931 1 U   -1.000e+00  0.000e+00 e 0     0     0     0 #QU 1.000
     72 121.365   1.380   7.345 1 U   -1.000e+00  0.000e+00 e 0     0     0     0 #QU 1.000
     73 122.460   2.438   8.384 1 U   -1.000e+00  0.000e+00 e 0     0     0     0 #QU 1.000
     74 115.240   2.421   8.934 1 U   -1.000e+00  0.000e+00 e 0     0     0     0 #QU 1.000
     75 119.834   4.293   7.105 1 U   -1.000e+00  0.000e+00 e 0     0     0     0 #QU 1.000
     76 121.797   0.793   6.328 1 U   -1.000e+00  0.000e+00 e 0     0     0     0 #QU 1.000
     77 118.958   1.558   7.953 1 U   -1.000e+00  0.000e+00 e 0     0     0     0 #QU 1.000
     78 125.301   1.765   9.138 1 U   -1.000e+00  0.000e+00 e 0     0     0     0 #QU 1.000
     79 125.291   1.394   9.134 1 U   -1.000e+00  0.000e+00 e 0     0     0     0 #QU 1.000
     80 116.989   1.601   7.120 1 U   -1.000e+00  0.000e+00 e 0     0     0     0 #QU 1.000
     81 123.551   2.804   7.213 1 U   -1.000e+00  0.000e+00 e 0     0     0     0 #QU 1.000
     82 121.364   2.531   7.268 1 U   -1.000e+00  0.000e+00 e 0     0     0     0 #QU 1.000
     83 118.958   4.007   8.387 1 U   -1.000e+00  0.000e+00 e 0     0     0     0 #QU 1.000
     84 121.133   1.561   8.575 1 U   -1.000e+00  0.000e+00 e 0     0     0     0 #QU 1.000
     85 122.239   2.257   7.550 1 U   -1.000e+00  0.000e+00 e 0     0     0     0 #QU 1.000
     86 115.223   2.032   8.930 1 U   -1.000e+00  0.000e+00 e 0     0     0     0 #QU 1.000
     87 125.739   2.520   7.592 1 U   -1.000e+00  0.000e+00 e 0     0     0     0 #QU 1.000
     88 118.084   2.324   7.930 1 U   -1.000e+00  0.000e+00 e 0     0     0     0 #QU 1.000
     89 120.051   2.493   9.063 1 U   -1.000e+00  0.000e+00 e 0     0     0     0 #QU 1.000
     90 106.717   3.970   7.593 1 U   -1.000e+00  0.000e+00 e 0     0     0     0 #QU 1.000
     91 116.104   1.549   8.916 1 U   -1.000e+00  0.000e+00 e 0     0     0     0 #QU 1.000
     92 121.382   4.048   7.343 1 U   -1.000e+00  0.000e+00 e 0     0     0     0 #QU 1.000
     93 122.021   2.791   8.381 1 U   -1.000e+00  0.000e+00 e 0     0     0     0 #QU 1.000
     94 122.027   2.000   8.797 1 U   -1.000e+00  0.000e+00 e 0     0     0     0 #QU 1.000
     95 130.758   1.004   9.234 1 U   -1.000e+00  0.000e+00 e 0     0     0     0 #QU 1.000
     96 118.958   2.203   7.823 1 U   -1.000e+00  0.000e+00 e 0     0     0     0 #QU 1.000
     97 107.546   1.775   7.825 1 U   -1.000e+00  0.000e+00 e 0     0     0     0 #QU 1.000
     98 119.409   1.492   8.686 1 U   -1.000e+00  0.000e+00 e 0     0     0     0 #QU 1.000
     99 130.743   2.023   7.536 1 U   -1.000e+00  0.000e+00 e 0     0     0     0 #QU 1.000
    100 116.115   1.656   7.581 1 U   -1.000e+00  0.000e+00 e 0     0     0     0 #QU 1.000
    101 121.618   4.118   8.688 1 U   -1.000e+00  0.000e+00 e 0     0     0     0 #QU 1.000
    102 125.520   2.677   7.594 1 U   -1.000e+00  0.000e+00 e 0     0     0     0 #QU 1.000
    103 116.765   3.086   8.420 1 U   -1.000e+00  0.000e+00 e 0     0     0     0 #QU 1.000
    104 120.270   1.382   8.340 1 U   -1.000e+00  0.000e+00 e 0     0     0     0 #QU 1.000
    105 117.646   4.281   8.856 1 U   -1.000e+00  0.000e+00 e 0     0     0     0 #QU 1.000
    106 119.178   3.462   8.041 1 U   -1.000e+00  0.000e+00 e 0     0     0     0 #QU 1.000
    107 121.807   3.940   6.329 1 U   -1.000e+00  0.000e+00 e 0     0     0     0 #QU 1.000
    108 118.083   2.257   8.175 1 U   -1.000e+00  0.000e+00 e 0     0     0     0 #QU 1.000
    109 118.520   3.679   8.496 1 U   -1.000e+00  0.000e+00 e 0     0     0     0 #QU 1.000
    110 122.457   2.968   8.387 1 U   -1.000e+00  0.000e+00 e 0     0     0     0 #QU 1.000
    111 111.303   2.859   9.403 1 U   -1.000e+00  0.000e+00 e 0     0     0     0 #QU 1.000
    112 121.357   1.046   8.102 1 U   -1.000e+00  0.000e+00 e 0     0     0     0 #QU 1.000
    113 120.270   1.656   8.332 1 U   -1.000e+00  0.000e+00 e 0     0     0     0 #QU 1.000
    114 121.143   4.347   7.353 1 U   -1.000e+00  0.000e+00 e 0     0     0     0 #QU 1.000
    115 116.114   1.891   7.584 1 U   -1.000e+00  0.000e+00 e 0     0     0     0 #QU 1.000
    116 121.785   0.629   6.332 1 U   -1.000e+00  0.000e+00 e 0     0     0     0 #QU 1.000
    117 120.052   3.056   8.163 1 U   -1.000e+00  0.000e+00 e 0     0     0     0 #QU 1.000
    118 114.573   1.372   7.109 1 U   -1.000e+00  0.000e+00 e 0     0     0     0 #QU 1.000
    119 108.244   1.476   7.499 1 U   -1.000e+00  0.000e+00 e 0     0     0     0 #QU 1.000
    120 107.619   1.661   7.826 1 U   -1.000e+00  0.000e+00 e 0     0     0     0 #QU 1.000
    121 116.552   2.640   7.753 1 U   -1.000e+00  0.000e+00 e 0     0     0     0 #QU 1.000
    122 116.333   1.492   7.870 1 U   -1.000e+00  0.000e+00 e 0     0     0     0 #QU 1.000
    123 105.616   1.382   7.260 1 U   -1.000e+00  0.000e+00 e 0     0     0     0 #QU 1.000
    124 108.241   1.765   7.495 1 U   -1.000e+00  0.000e+00 e 0     0     0     0 #QU 1.000
    125 117.428   1.458   8.165 1 U   -1.000e+00  0.000e+00 e 0     0     0     0 #QU 1.000
    126 118.076   5.387   9.014 1 U   -1.000e+00  0.000e+00 e 0     0     0     0 #QU 1.000
    127 106.710   2.750   7.589 1 U   -1.000e+00  0.000e+00 e 0     0     0     0 #QU 1.000
    128 121.145   2.039   7.354 1 U   -1.000e+00  0.000e+00 e 0     0     0     0 #QU 1.000
    129 117.204   3.093   8.085 1 U   -1.000e+00  0.000e+00 e 0     0     0     0 #QU 0.999
    130 118.302   1.054   7.511 1 U   -1.000e+00  0.000e+00 e 0     0     0     0 #QU 0.999
    131 117.208   3.986   8.531 1 U   -1.000e+00  0.000e+00 e 0     0     0     0 #QU 0.999
    132 121.593   1.860   8.302 1 U   -1.000e+00  0.000e+00 e 0     0     0     0 #QU 0.999
    133 113.052   1.820   7.683 1 U   -1.000e+00  0.000e+00 e 0     0     0     0 #QU 0.999
    134 119.833   3.789   7.902 1 U   -1.000e+00  0.000e+00 e 0     0     0     0 #QU 0.999
    135 118.958   4.226   7.956 1 U   -1.000e+00  0.000e+00 e 0     0     0     0 #QU 0.999
    136 127.925   0.617   8.418 1 U   -1.000e+00  0.000e+00 e 0     0     0     0 #QU 0.999
    137 117.646   5.429   8.856 1 U   -1.000e+00  0.000e+00 e 0     0     0     0 #QU 0.999
    138 128.146   0.415   8.464 1 U   -1.000e+00  0.000e+00 e 0     0     0     0 #QU 0.999
    139 116.333   1.218   7.737 1 U   -1.000e+00  0.000e+00 e 0     0     0     0 #QU 0.999
    140 118.302   1.266   7.515 1 U   -1.000e+00  0.000e+00 e 0     0     0     0 #QU 0.999
    141 118.204   1.340   7.513 1 U   -1.000e+00  0.000e+00 e 0     0     0     0 #QU 0.999
    142 122.239   3.953   7.550 1 U   -1.000e+00  0.000e+00 e 0     0     0     0 #QU 0.999
    143 118.118   3.930   8.071 1 U   -1.000e+00  0.000e+00 e 0     0     0     0 #QU 0.999
    144 127.816   4.620   8.421 1 U   -1.000e+00  0.000e+00 e 0     0     0     0 #QU 0.999
    145 121.644   1.826   8.303 1 U   -1.000e+00  0.000e+00 e 0     0     0     0 #QU 0.999
    146 109.773   2.278   7.967 1 U   -1.000e+00  0.000e+00 e 0     0     0     0 #QU 0.999
    147 125.301   2.312  11.781 1 U   -1.000e+00  0.000e+00 e 0     0     0     0 #QU 0.999
    148 116.552   5.593   8.621 1 U   -1.000e+00  0.000e+00 e 0     0     0     0 #QU 0.999
    149 115.021   4.718   8.355 1 U   -1.000e+00  0.000e+00 e 0     0     0     0 #QU 0.999
    150 123.770   1.218   8.645 1 U   -1.000e+00  0.000e+00 e 0     0     0     0 #QU 0.999
    151 124.863   4.554   8.997 1 U   -1.000e+00  0.000e+00 e 0     0     0     0 #QU 0.999
    152 118.083   1.711   8.168 1 U   -1.000e+00  0.000e+00 e 0     0     0     0 #QU 0.999
    153 119.614   1.765   8.058 1 U   -1.000e+00  0.000e+00 e 0     0     0     0 #QU 0.999
    154 115.243   4.208   7.373 1 U   -1.000e+00  0.000e+00 e 0     0     0     0 #QU 0.999
    155 119.644   1.407   8.063 1 U   -1.000e+00  0.000e+00 e 0     0     0     0 #QU 0.999
    156 127.926   4.550   8.425 1 U   -1.000e+00  0.000e+00 e 0     0     0     0 #QU 0.999
    157 119.712   1.515   8.058 1 U   -1.000e+00  0.000e+00 e 0     0     0     0 #QU 0.999
    158 121.802   4.239   7.653 1 U   -1.000e+00  0.000e+00 e 0     0     0     0 #QU 0.999
    159 130.789   4.674   9.235 1 U   -1.000e+00  0.000e+00 e 0     0     0     0 #QU 0.999
    160 112.174   1.508   8.063 1 U   -1.000e+00  0.000e+00 e 0     0     0     0 #QU 0.999
    161 115.240   4.302   8.900 1 U   -1.000e+00  0.000e+00 e 0     0     0     0 #QU 0.999
    162 122.020   2.312   8.793 1 U   -1.000e+00  0.000e+00 e 0     0     0     0 #QU 0.999
    163 118.755   4.185   7.694 1 U   -1.000e+00  0.000e+00 e 0     0     0     0 #QU 0.999
    164 119.611   4.481   8.431 1 U   -1.000e+00  0.000e+00 e 0     0     0     0 #QU 0.999
    165 120.268   1.448   8.211 1 U   -1.000e+00  0.000e+00 e 0     0     0     0 #QU 0.999
    166 108.243   3.906   7.497 1 U   -1.000e+00  0.000e+00 e 0     0     0     0 #QU 0.999
    167 122.911   2.820   7.992 1 U   -1.000e+00  0.000e+00 e 0     0     0     0 #QU 0.999
    168 117.864   3.747   7.821 1 U   -1.000e+00  0.000e+00 e 0     0     0     0 #QU 0.999
    169 121.801   1.875   6.330 1 U   -1.000e+00  0.000e+00 e 0     0     0     0 #QU 0.999
    170 111.275   1.434   7.379 1 U   -1.000e+00  0.000e+00 e 0     0     0     0 #QU 0.999
    171 111.201   1.530   7.380 1 U   -1.000e+00  0.000e+00 e 0     0     0     0 #QU 0.999
    172 110.865   2.640   7.886 1 U   -1.000e+00  0.000e+00 e 0     0     0     0 #QU 0.999
    173 116.971   1.852   7.115 1 U   -1.000e+00  0.000e+00 e 0     0     0     0 #QU 0.999
    174 126.832   5.156   8.058 1 U   -1.000e+00  0.000e+00 e 0     0     0     0 #QU 0.999
    175 116.326   1.908   7.875 1 U   -1.000e+00  0.000e+00 e 0     0     0     0 #QU 0.999
    176 116.115   3.207   7.585 1 U   -1.000e+00  0.000e+00 e 0     0     0     0 #QU 0.999
    177 124.929   1.818   8.991 1 U   -1.000e+00  0.000e+00 e 0     0     0     0 #QU 0.999
    178 116.337   3.716   7.813 1 U   -1.000e+00  0.000e+00 e 0     0     0     0 #QU 0.999
    179 124.940   1.936   8.993 1 U   -1.000e+00  0.000e+00 e 0     0     0     0 #QU 0.999
    180 118.984   3.907   7.824 1 U   -1.000e+00  0.000e+00 e 0     0     0     0 #QU 0.999
    181 115.240   4.609   8.934 1 U   -1.000e+00  0.000e+00 e 0     0     0     0 #QU 0.999
    182 117.627   1.220   8.859 1 U   -1.000e+00  0.000e+00 e 0     0     0     0 #QU 0.999
    183 123.113   2.276   9.102 1 U   -1.000e+00  0.000e+00 e 0     0     0     0 #QU 0.999
    184 126.811   4.511   7.755 1 U   -1.000e+00  0.000e+00 e 0     0     0     0 #QU 0.998
    185 117.207   4.149   8.531 1 U   -1.000e+00  0.000e+00 e 0     0     0     0 #QU 0.998
    186 114.365   2.421   8.136 1 U   -1.000e+00  0.000e+00 e 0     0     0     0 #QU 0.998
    187 116.325   0.738   7.737 1 U   -1.000e+00  0.000e+00 e 0     0     0     0 #QU 0.998
    188 122.883   2.214   8.055 1 U   -1.000e+00  0.000e+00 e 0     0     0     0 #QU 0.998
    189 111.350   0.548   7.175 1 U   -1.000e+00  0.000e+00 e 0     0     0     0 #QU 0.998
    190 111.357   0.452   7.176 1 U   -1.000e+00  0.000e+00 e 0     0     0     0 #QU 0.998
    191 109.772   2.039   7.964 1 U   -1.000e+00  0.000e+00 e 0     0     0     0 #QU 0.998
    192 121.801   2.110   8.143 1 U   -1.000e+00  0.000e+00 e 0     0     0     0 #QU 0.998
    193 130.769   1.820   9.231 1 U   -1.000e+00  0.000e+00 e 0     0     0     0 #QU 0.998
    194 118.303   3.860   7.701 1 U   -1.000e+00  0.000e+00 e 0     0     0     0 #QU 0.998
    195 121.583   4.664   8.301 1 U   -1.000e+00  0.000e+00 e 0     0     0     0 #QU 0.998
    196 122.240   2.816   8.119 1 U   -1.000e+00  0.000e+00 e 0     0     0     0 #QU 0.998
    197 112.179   1.785   7.648 1 U   -1.000e+00  0.000e+00 e 0     0     0     0 #QU 0.998
    198 120.949   2.705   7.775 1 U   -1.000e+00  0.000e+00 e 0     0     0     0 #QU 0.998
    199 116.334   3.776   7.735 1 U   -1.000e+00  0.000e+00 e 0     0     0     0 #QU 0.998
    200 117.427   2.203   8.011 1 U   -1.000e+00  0.000e+00 e 0     0     0     0 #QU 0.997
    201 118.084   4.301   8.176 1 U   -1.000e+00  0.000e+00 e 0     0     0     0 #QU 0.997
    202 118.520   0.125   7.714 1 U   -1.000e+00  0.000e+00 e 0     0     0     0 #QU 0.997
    203 116.329   1.720   7.871 1 U   -1.000e+00  0.000e+00 e 0     0     0     0 #QU 0.997
    204 128.145   3.747   8.464 1 U   -1.000e+00  0.000e+00 e 0     0     0     0 #QU 0.997
    205 118.293   1.894   7.515 1 U   -1.000e+00  0.000e+00 e 0     0     0     0 #QU 0.997
    206 126.176   3.187   6.580 1 U   -1.000e+00  0.000e+00 e 0     0     0     0 #QU 0.997
    207 126.176   0.890   6.572 1 U   -1.000e+00  0.000e+00 e 0     0     0     0 #QU 0.997
    208 105.616   3.898   7.260 1 U   -1.000e+00  0.000e+00 e 0     0     0     0 #QU 0.997
    209 118.302   1.711   7.706 1 U   -1.000e+00  0.000e+00 e 0     0     0     0 #QU 0.997
    210 105.628   1.616   7.257 1 U   -1.000e+00  0.000e+00 e 0     0     0     0 #QU 0.997
    211 118.739   2.914   9.286 1 U   -1.000e+00  0.000e+00 e 0     0     0     0 #QU 0.997
    212 119.877   2.533   7.107 1 U   -1.000e+00  0.000e+00 e 0     0     0     0 #QU 0.997
    213 119.918   2.478   7.105 1 U   -1.000e+00  0.000e+00 e 0     0     0     0 #QU 0.997
    214 108.678   2.640   8.989 1 U   -1.000e+00  0.000e+00 e 0     0     0     0 #QU 0.997
    215 121.583   2.367   8.301 1 U   -1.000e+00  0.000e+00 e 0     0     0     0 #QU 0.997
    216 119.166   2.077   8.046 1 U   -1.000e+00  0.000e+00 e 0     0     0     0 #QU 0.997
    217 113.052   0.562   7.683 1 U   -1.000e+00  0.000e+00 e 0     0     0     0 #QU 0.997
    218 114.365   3.789   8.152 1 U   -1.000e+00  0.000e+00 e 0     0     0     0 #QU 0.996
    219 116.769   1.034   8.424 1 U   -1.000e+00  0.000e+00 e 0     0     0     0 #QU 0.996
    220 121.364   4.007   8.105 1 U   -1.000e+00  0.000e+00 e 0     0     0     0 #QU 0.996
    221 119.635   1.807   8.435 1 U   -1.000e+00  0.000e+00 e 0     0     0     0 #QU 0.996
    222 119.693   1.860   8.425 1 U   -1.000e+00  0.000e+00 e 0     0     0     0 #QU 0.996
    223 116.115   0.671   7.573 1 U   -1.000e+00  0.000e+00 e 0     0     0     0 #QU 0.996
    224 119.617   4.134   8.060 1 U   -1.000e+00  0.000e+00 e 0     0     0     0 #QU 0.996
    225 111.305   4.120   7.379 1 U   -1.000e+00  0.000e+00 e 0     0     0     0 #QU 0.996
    226 111.237   4.135   7.379 1 U   -1.000e+00  0.000e+00 e 0     0     0     0 #QU 0.996
    227 114.365   2.093   8.136 1 U   -1.000e+00  0.000e+00 e 0     0     0     0 #QU 0.996
    228 118.077   1.892   9.007 1 U   -1.000e+00  0.000e+00 e 0     0     0     0 #QU 0.995
    229 118.078   2.022   7.818 1 U   -1.000e+00  0.000e+00 e 0     0     0     0 #QU 0.995
    230 118.083   1.010   7.819 1 U   -1.000e+00  0.000e+00 e 0     0     0     0 #QU 0.995
    231 120.706   1.665   8.838 1 U   -1.000e+00  0.000e+00 e 0     0     0     0 #QU 0.995
    232 111.303   3.187   9.403 1 U   -1.000e+00  0.000e+00 e 0     0     0     0 #QU 0.995
    233 117.427   4.171   8.160 1 U   -1.000e+00  0.000e+00 e 0     0     0     0 #QU 0.995
    234 127.925   1.929   8.418 1 U   -1.000e+00  0.000e+00 e 0     0     0     0 #QU 0.995
    235 126.839   1.566   8.054 1 U   -1.000e+00  0.000e+00 e 0     0     0     0 #QU 0.995
    236 122.895   2.476   7.996 1 U   -1.000e+00  0.000e+00 e 0     0     0     0 #QU 0.995
    237 122.884   2.377   8.054 1 U   -1.000e+00  0.000e+00 e 0     0     0     0 #QU 0.995
    238 123.770   0.125   8.645 1 U   -1.000e+00  0.000e+00 e 0     0     0     0 #QU 0.995
    239 118.310   1.315   7.700 1 U   -1.000e+00  0.000e+00 e 0     0     0     0 #QU 0.995
    240 121.619   2.050   8.688 1 U   -1.000e+00  0.000e+00 e 0     0     0     0 #QU 0.994
    241 121.139   3.120   7.353 1 U   -1.000e+00  0.000e+00 e 0     0     0     0 #QU 0.994
    242 121.103   3.173   7.352 1 U   -1.000e+00  0.000e+00 e 0     0     0     0 #QU 0.994
    243 117.432   2.378   8.005 1 U   -1.000e+00  0.000e+00 e 0     0     0     0 #QU 0.994
    244 121.786   2.214   8.689 1 U   -1.000e+00  0.000e+00 e 0     0     0     0 #QU 0.994
    245 107.585   4.281   7.823 1 U   -1.000e+00  0.000e+00 e 0     0     0     0 #QU 0.994
    246 116.552   1.929   8.621 1 U   -1.000e+00  0.000e+00 e 0     0     0     0 #QU 0.993
    247 120.707   1.883   8.836 1 U   -1.000e+00  0.000e+00 e 0     0     0     0 #QU 0.993
    248 123.332   4.403   7.213 1 U   -1.000e+00  0.000e+00 e 0     0     0     0 #QU 0.992
    249 118.520   1.382   7.722 1 U   -1.000e+00  0.000e+00 e 0     0     0     0 #QU 0.992
    250 128.144   1.437   8.465 1 U   -1.000e+00  0.000e+00 e 0     0     0     0 #QU 0.992
    251 118.301   1.619   7.507 1 U   -1.000e+00  0.000e+00 e 0     0     0     0 #QU 0.992
    252 120.055   1.419   9.260 1 U   -1.000e+00  0.000e+00 e 0     0     0     0 #QU 0.992
    253 115.240   3.548   8.023 1 U   -1.000e+00  0.000e+00 e 0     0     0     0 #QU 0.991
    254 107.803   4.133   7.695 1 U   -1.000e+00  0.000e+00 e 0     0     0     0 #QU 0.991
    255 121.583   2.586   8.692 1 U   -1.000e+00  0.000e+00 e 0     0     0     0 #QU 0.991
    256 116.332   2.164   7.816 1 U   -1.000e+00  0.000e+00 e 0     0     0     0 #QU 0.990
    257 119.175   1.852   8.055 1 U   -1.000e+00  0.000e+00 e 0     0     0     0 #QU 0.990
    258 116.333   2.148   7.737 1 U   -1.000e+00  0.000e+00 e 0     0     0     0 #QU 0.989
    259 118.520   0.836   7.722 1 U   -1.000e+00  0.000e+00 e 0     0     0     0 #QU 0.989
    260 113.052   1.328   7.683 1 U   -1.000e+00  0.000e+00 e 0     0     0     0 #QU 0.988
    261 126.832   3.057   7.757 1 U   -1.000e+00  0.000e+00 e 0     0     0     0 #QU 0.988
    262 120.058   1.634   9.257 1 U   -1.000e+00  0.000e+00 e 0     0     0     0 #QU 0.987
    263 118.739   3.515   9.286 1 U   -1.000e+00  0.000e+00 e 0     0     0     0 #QU 0.987
    264 112.178   2.148   8.066 1 U   -1.000e+00  0.000e+00 e 0     0     0     0 #QU 0.987
    265 107.147   3.789   6.908 1 U   -1.000e+00  0.000e+00 e 0     0     0     0 #QU 0.987
    266 121.802   1.888   8.138 1 U   -1.000e+00  0.000e+00 e 0     0     0     0 #QU 0.987
    267 117.454   2.709   8.005 1 U   -1.000e+00  0.000e+00 e 0     0     0     0 #QU 0.985
    268 119.177   2.367   8.058 1 U   -1.000e+00  0.000e+00 e 0     0     0     0 #QU 0.985
    269 117.513   1.986   8.006 1 U   -1.000e+00  0.000e+00 e 0     0     0     0 #QU 0.984
    270 117.437   1.915   8.008 1 U   -1.000e+00  0.000e+00 e 0     0     0     0 #QU 0.984
    271 123.114   4.664   9.106 1 U   -1.000e+00  0.000e+00 e 0     0     0     0 #QU 0.984
    272 115.240   1.601   8.019 1 U   -1.000e+00  0.000e+00 e 0     0     0     0 #QU 0.983
    273 119.833   1.929   9.560 1 U   -1.000e+00  0.000e+00 e 0     0     0     0 #QU 0.982
    274 119.833   2.531   9.560 1 U   -1.000e+00  0.000e+00 e 0     0     0     0 #QU 0.981
    275 111.264   0.733   7.379 1 U   -1.000e+00  0.000e+00 e 0     0     0     0 #QU 0.981
    276 119.833   1.711   9.552 1 U   -1.000e+00  0.000e+00 e 0     0     0     0 #QU 0.981
    277 116.143  -0.168   7.576 1 U   -1.000e+00  0.000e+00 e 0     0     0     0 #QU 0.980
    278 116.093   4.044   7.578 1 U   -1.000e+00  0.000e+00 e 0     0     0     0 #QU 0.979
    279 119.833   2.586   9.552 1 U   -1.000e+00  0.000e+00 e 0     0     0     0 #QU 0.979
    280 122.887   4.149   8.055 1 U   -1.000e+00  0.000e+00 e 0     0     0     0 #QU 0.978
    281 130.769   5.046   7.526 1 U   -1.000e+00  0.000e+00 e 0     0     0     0 #QU 0.978
    282 128.349   4.581   9.078 1 U   -1.000e+00  0.000e+00 e 0     0     0     0 #QU 0.977
    283 118.083   4.445   7.933 1 U   -1.000e+00  0.000e+00 e 0     0     0     0 #QU 0.977
    284 119.177   4.642   8.062 1 U   -1.000e+00  0.000e+00 e 0     0     0     0 #QU 0.977
    285 116.552   4.281   7.761 1 U   -1.000e+00  0.000e+00 e 0     0     0     0 #QU 0.976
    286 116.771   0.890   8.418 1 U   -1.000e+00  0.000e+00 e 0     0     0     0 #QU 0.976
    287 125.738   4.718   7.597 1 U   -1.000e+00  0.000e+00 e 0     0     0     0 #QU 0.975
    288 108.894   1.837   7.499 1 U   -1.000e+00  0.000e+00 e 0     0     0     0 #QU 0.974
    289 120.051   4.500   9.059 1 U   -1.000e+00  0.000e+00 e 0     0     0     0 #QU 0.974
    290 111.303   3.625   7.174 1 U   -1.000e+00  0.000e+00 e 0     0     0     0 #QU 0.974
    291 119.832   1.961   9.558 1 U   -1.000e+00  0.000e+00 e 0     0     0     0 #QU 0.974
    292 112.178   3.078   7.644 1 U   -1.000e+00  0.000e+00 e 0     0     0     0 #QU 0.973
    293 118.303   1.294   7.700 1 U   -1.000e+00  0.000e+00 e 0     0     0     0 #QU 0.973
    294 111.959   0.562   8.066 1 U   -1.000e+00  0.000e+00 e 0     0     0     0 #QU 0.971
    295 128.144   1.820   8.465 1 U   -1.000e+00  0.000e+00 e 0     0     0     0 #QU 0.969
    296 116.552   1.711   8.613 1 U   -1.000e+00  0.000e+00 e 0     0     0     0 #QU 0.967
    297 115.024   2.439   8.350 1 U   -1.000e+00  0.000e+00 e 0     0     0     0 #QU 0.966
    298 116.115   4.828   8.919 1 U   -1.000e+00  0.000e+00 e 0     0     0     0 #QU 0.966
    299 115.297   2.452   8.347 1 U   -1.000e+00  0.000e+00 e 0     0     0     0 #QU 0.966
    300 118.083   0.868   7.820 1 U   -1.000e+00  0.000e+00 e 0     0     0     0 #QU 0.962
    301 113.267   4.074   8.114 1 U   -1.000e+00  0.000e+00 e 0     0     0     0 #QU 0.962
    302 115.236   1.887   8.016 1 U   -1.000e+00  0.000e+00 e 0     0     0     0 #QU 0.962
    303 119.395   4.773   8.692 1 U   -1.000e+00  0.000e+00 e 0     0     0     0 #QU 0.962
    304 128.300   2.087   9.075 1 U   -1.000e+00  0.000e+00 e 0     0     0     0 #QU 0.961
    305 128.315   2.070   9.079 1 U   -1.000e+00  0.000e+00 e 0     0     0     0 #QU 0.961
    306 116.552   2.257   8.621 1 U   -1.000e+00  0.000e+00 e 0     0     0     0 #QU 0.959
    307 105.616   2.914   7.260 1 U   -1.000e+00  0.000e+00 e 0     0     0     0 #QU 0.957
    308 108.896   1.480   7.501 1 U   -1.000e+00  0.000e+00 e 0     0     0     0 #QU 0.954
    309 123.165   1.912   9.102 1 U   -1.000e+00  0.000e+00 e 0     0     0     0 #QU 0.949
    310 106.745   4.810   7.591 1 U   -1.000e+00  0.000e+00 e 0     0     0     0 #QU 0.948
    311 107.147   1.601   6.908 1 U   -1.000e+00  0.000e+00 e 0     0     0     0 #QU 0.948
    312 120.066   5.229   9.258 1 U   -1.000e+00  0.000e+00 e 0     0     0     0 #QU 0.944
    313 116.705   2.650   9.416 1 U   -1.000e+00  0.000e+00 e 0     0     0     0 #QU 0.943
    314 116.554   2.599   9.404 1 U   -1.000e+00  0.000e+00 e 0     0     0     0 #QU 0.943
    315 112.155   4.022   8.064 1 U   -1.000e+00  0.000e+00 e 0     0     0     0 #QU 0.936
    316 112.180   3.999   8.065 1 U   -1.000e+00  0.000e+00 e 0     0     0     0 #QU 0.936
    317 118.083   2.586   7.471 1 U   -1.000e+00  0.000e+00 e 0     0     0     0 #QU 0.934
    318 107.585   5.156   7.823 1 U   -1.000e+00  0.000e+00 e 0     0     0     0 #QU 0.927
    319 122.023   4.205   8.383 1 U   -1.000e+00  0.000e+00 e 0     0     0     0 #QU 0.915
    320 118.302   3.734   7.518 1 U   -1.000e+00  0.000e+00 e 0     0     0     0 #QU 0.910
    321 108.765   2.233   8.985 1 U   -1.000e+00  0.000e+00 e 0     0     0     0 #QU 0.902
    322 108.762   2.210   8.985 1 U   -1.000e+00  0.000e+00 e 0     0     0     0 #QU 0.902
    323 108.729   2.178   8.987 1 U   -1.000e+00  0.000e+00 e 0     0     0     0 #QU 0.902
    324 121.172   5.277   8.361 1 U   -1.000e+00  0.000e+00 e 0     0     0     0 #QU 0.899
    325 121.160   5.257   8.360 1 U   -1.000e+00  0.000e+00 e 0     0     0     0 #QU 0.899
    326 115.316   3.741   8.933 1 U   -1.000e+00  0.000e+00 e 0     0     0     0 #QU 0.884
    327 115.337   3.716   8.932 1 U   -1.000e+00  0.000e+00 e 0     0     0     0 #QU 0.884
    328 115.343   3.698   8.932 1 U   -1.000e+00  0.000e+00 e 0     0     0     0 #QU 0.884
    329 108.339   2.985   7.494 1 U   -1.000e+00  0.000e+00 e 0     0     0     0 #QU 0.875
    330 108.355   2.927   7.500 1 U   -1.000e+00  0.000e+00 e 0     0     0     0 #QU 0.875
    331 113.052   4.226   7.683 1 U   -1.000e+00  0.000e+00 e 0     0     0     0 #QU 0.871
    332 118.090   2.597   7.435 1 U   -1.000e+00  0.000e+00 e 0     0     0     0 #QU 0.862
    333 116.154   1.211   7.576 1 U   -1.000e+00  0.000e+00 e 0     0     0     0 #QU 0.844
    334 111.303   0.179   7.174 1 U   -1.000e+00  0.000e+00 e 0     0     0     0 #QU 0.840
    335 126.184   4.768   8.111 1 U   -1.000e+00  0.000e+00 e 0     0     0     0 #QU 0.834
    336 126.163   4.736   8.111 1 U   -1.000e+00  0.000e+00 e 0     0     0     0 #QU 0.834
    337 111.303  -0.203   7.182 1 U   -1.000e+00  0.000e+00 e 0     0     0     0 #QU 0.818
    338 117.206   4.018   8.086 1 U   -1.000e+00  0.000e+00 e 0     0     0     0 #QU 0.816
    339 122.874   2.049   8.055 1 U   -1.000e+00  0.000e+00 e 0     0     0     0 #QU 0.815
    340 118.287   0.549   7.512 1 U   -1.000e+00  0.000e+00 e 0     0     0     0 #QU 0.815
    341 120.708   3.023   8.840 1 U   -1.000e+00  0.000e+00 e 0     0     0     0 #QU 0.804
    342 126.176   1.437   6.580 1 U   -1.000e+00  0.000e+00 e 0     0     0     0 #QU 0.802
    343 121.583   1.239   8.295 1 U   -1.000e+00  0.000e+00 e 0     0     0     0 #QU 0.793
    344 122.542   4.587   8.382 1 U   -1.000e+00  0.000e+00 e 0     0     0     0 #QU 0.762
    345 122.556   4.569   8.383 1 U   -1.000e+00  0.000e+00 e 0     0     0     0 #QU 0.762
    346 122.569   4.538   8.383 1 U   -1.000e+00  0.000e+00 e 0     0     0     0 #QU 0.762
    347 116.771   2.039   8.418 1 U   -1.000e+00  0.000e+00 e 0     0     0     0 #QU 0.694
    348 117.427   2.750   8.011 1 U   -1.000e+00  0.000e+00 e 0     0     0     0 #QU 0.687
    349 114.582   0.849   7.813 1 U   -1.000e+00  0.000e+00 e 0     0     0     0 #QU 0.681
    350 111.303   0.289   7.385 1 U   -1.000e+00  0.000e+00 e 0     0     0     0 #QU 0.681
    351 120.708   2.859   8.832 1 U   -1.000e+00  0.000e+00 e 0     0     0     0 #QU 0.677
    352 119.785   2.893   7.905 1 U   -1.000e+00  0.000e+00 e 0     0     0     0 #QU 0.661
    353 116.552   1.656   8.621 1 U   -1.000e+00  0.000e+00 e 0     0     0     0 #QU 0.628
    354 122.244   3.066   8.116 1 U   -1.000e+00  0.000e+00 e 0     0     0     0 #QU 0.614
    355 123.114   1.765   9.114 1 U   -1.000e+00  0.000e+00 e 0     0     0     0 #QU 0.580
    356 110.896   4.400   7.882 1 U   -1.000e+00  0.000e+00 e 0     0     0     0 #QU 0.569
    357 115.239   1.427   8.017 1 U   -1.000e+00  0.000e+00 e 0     0     0     0 #QU 0.563
    358 122.240   4.265   8.116 1 U   -1.000e+00  0.000e+00 e 0     0     0     0 #QU 0.534
    359 118.512   2.748   8.492 1 U   -1.000e+00  0.000e+00 e 0     0     0     0 #QU 0.514
    360 124.863   0.398   8.989 1 U   -1.000e+00  0.000e+00 e 0     0     0     0 #QU 0.493
    361 118.083   2.586   7.495 1 U   -1.000e+00  0.000e+00 e 0     0     0     0 #QU 0.492
    362 107.585   2.695   7.823 1 U   -1.000e+00  0.000e+00 e 0     0     0     0 #QU 0.491
    363 108.897   3.898   7.495 1 U   -1.000e+00  0.000e+00 e 0     0     0     0 #QU 0.467
    364 122.895   0.726   8.066 1 U   -1.000e+00  0.000e+00 e 0     0     0     0 #QU 0.466
    365 116.552   6.195   9.411 1 U   -1.000e+00  0.000e+00 e 0     0     0     0 #QU 0.448
    366 110.865   2.148   7.878 1 U   -1.000e+00  0.000e+00 e 0     0     0     0 #QU 0.438
    367 127.269   0.617   8.418 1 U   -1.000e+00  0.000e+00 e 0     0     0     0 #QU 0.402
    368 122.676   2.914   8.058 1 U   -1.000e+00  0.000e+00 e 0     0     0     0 #QU 0.397
    369 121.364   4.718   7.268 1 U   -1.000e+00  0.000e+00 e 0     0     0     0 #QU 0.394
    370 111.303   2.367   7.385 1 U   -1.000e+00  0.000e+00 e 0     0     0     0 #QU 0.387
    371 111.521   2.531   7.597 1 U   -1.000e+00  0.000e+00 e 0     0     0     0 #QU 0.331
    372 120.489   1.546   8.567 1 U   -1.000e+00  0.000e+00 e 0     0     0     0 #QU 0.328
    373 121.583   0.890   7.816 1 U   -1.000e+00  0.000e+00 e 0     0     0     0 #QU 0.323
    374 120.270   2.093   8.340 1 U   -1.000e+00  0.000e+00 e 0     0     0     0 #QU 0.320
    375 119.177   6.195   8.042 1 U   -1.000e+00  0.000e+00 e 0     0     0     0 #QU 0.307
    376 122.239   3.242   8.113 1 U   -1.000e+00  0.000e+00 e 0     0     0     0 #QU 0.302
    377 121.801   0.617   8.136 1 U   -1.000e+00  0.000e+00 e 0     0     0     0 #QU 0.301
    378 123.114   1.711   9.098 1 U   -1.000e+00  0.000e+00 e 0     0     0     0 #QU 0.295
    379 120.926   4.664   7.784 1 U   -1.000e+00  0.000e+00 e 0     0     0     0 #QU 0.294
    380 118.520   1.546   7.949 1 U   -1.000e+00  0.000e+00 e 0     0     0     0 #QU 0.291
    381 126.832  -0.203   8.066 1 U   -1.000e+00  0.000e+00 e 0     0     0     0 #QU 0.284
    382 117.208   3.789   8.527 1 U   -1.000e+00  0.000e+00 e 0     0     0     0 #QU 0.284
    383 107.366   1.382   8.058 1 U   -1.000e+00  0.000e+00 e 0     0     0     0 #QU 0.284
    384 123.770   2.093   8.653 1 U   -1.000e+00  0.000e+00 e 0     0     0     0 #QU 0.270
    385 120.051   4.335   8.168 1 U   -1.000e+00  0.000e+00 e 0     0     0     0 #QU 0.248
    386 130.987   2.750   9.239 1 U   -1.000e+00  0.000e+00 e 0     0     0     0 #QU 0.241
    387 119.614   3.023   8.058 1 U   -1.000e+00  0.000e+00 e 0     0     0     0 #QU 0.237
    388 111.521   2.640   7.597 1 U   -1.000e+00  0.000e+00 e 0     0     0     0 #QU 0.237
    389 129.456   2.531   7.597 1 U   -1.000e+00  0.000e+00 e 0     0     0     0 #QU 0.237
    390 111.303   0.507   7.120 1 U   -1.000e+00  0.000e+00 e 0     0     0     0 #QU 0.220
    391 113.271   1.601   8.121 1 U   -1.000e+00  0.000e+00 e 0     0     0     0 #QU 0.219
    392 113.052   0.398   7.691 1 U   -1.000e+00  0.000e+00 e 0     0     0     0 #QU 0.217
    393 130.769   1.601   7.550 1 U   -1.000e+00  0.000e+00 e 0     0     0     0 #QU 0.202
    394 108.897   4.828   8.027 1 U   -1.000e+00  0.000e+00 e 0     0     0     0 #QU 0.194
    395 130.987   5.484   8.058 1 U   -1.000e+00  0.000e+00 e 0     0     0     0 #QU 0.190
    396 118.520   0.507   7.722 1 U   -1.000e+00  0.000e+00 e 0     0     0     0 #QU 0.184
    397 116.333   2.968   7.870 1 U   -1.000e+00  0.000e+00 e 0     0     0     0 #QU 0.184
    398 114.584   2.257   8.066 1 U   -1.000e+00  0.000e+00 e 0     0     0     0 #QU 0.178
    399 120.051   1.984   9.122 1 U   -1.000e+00  0.000e+00 e 0     0     0     0 #QU 0.177
    400 131.425   1.000   9.247 1 U   -1.000e+00  0.000e+00 e 0     0     0     0 #QU 0.175
    401 115.240   5.101   7.370 1 U   -1.000e+00  0.000e+00 e 0     0     0     0 #QU 0.172
    402 122.457   3.242   8.379 1 U   -1.000e+00  0.000e+00 e 0     0     0     0 #QU 0.169
    403 116.552   2.257   8.574 1 U   -1.000e+00  0.000e+00 e 0     0     0     0 #QU 0.165
    404 123.770   4.554   8.645 1 U   -1.000e+00  0.000e+00 e 0     0     0     0 #QU 0.160
    405 111.303   0.234   7.393 1 U   -1.000e+00  0.000e+00 e 0     0     0     0 #QU 0.159
    406 122.020   3.296   8.371 1 U   -1.000e+00  0.000e+00 e 0     0     0     0 #QU 0.148
    407 107.585   1.984   7.839 1 U   -1.000e+00  0.000e+00 e 0     0     0     0 #QU 0.147
    408 116.771   5.593   8.574 1 U   -1.000e+00  0.000e+00 e 0     0     0     0 #QU 0.136
    409 125.301   0.015   9.122 1 U   -1.000e+00  0.000e+00 e 0     0     0     0 #QU 0.134
    410 126.832   0.507   8.050 1 U   -1.000e+00  0.000e+00 e 0     0     0     0 #QU 0.125
    411 105.616   3.898   7.198 1 U   -1.000e+00  0.000e+00 e 0     0     0     0 #QU 0.123
    412 116.333   1.875   7.792 1 U   -1.000e+00  0.000e+00 e 0     0     0     0 #QU 0.108
    413 126.832   0.343   8.042 1 U   -1.000e+00  0.000e+00 e 0     0     0     0 #QU 0.105
    414 122.895   2.203   7.980 1 U   -1.000e+00  0.000e+00 e 0     0     0     0 #QU 0.104
    415 106.710   3.953   7.644 1 U   -1.000e+00  0.000e+00 e 0     0     0     0 #QU 0.101
