# Supplementary material for: Structural and regulatory insights into the glideosome-associated connector from Toxoplasma gondii
Source: eLife. 2023 Apr 4;12:e86049. doi: 10.7554/eLife.86049 (PMC10125020; doi:10.7554/eLife.86049)
Supplement: Figure 1—source data 1. — wwPDB X-ray structure validation; MTZ file for TgGAC X-ray diffraction data and final refined PDB file for TgGAC from X-ray diffraction. [file elife-86049-fig1-data1.zip › Figure 1-source data 1/NOE assignment and NMR structure/peak_lists/CBCAcoNH_hncocacb_strong.list]

      Assignment          w1         w2         w3
            ?-?-?     29.051    108.446      7.240
            ?-?-?     59.557    118.163      8.050
            ?-?-?     41.526    121.408      7.249
            ?-?-?     39.730    116.601      8.600
            ?-?-?     39.101    108.834      8.019
            ?-?-?     55.086    121.011      8.561
            ?-?-?     30.931    121.789      6.312
            ?-?-?     55.824    118.038      7.917
            ?-?-?     54.954    116.600      8.603
            ?-?-?     54.886    121.279      8.083
            ?-?-?     30.337    118.427      8.477
            ?-?-?     35.265    118.021      8.989
            ?-?-?     33.225    108.298      7.474
            ?-?-?     23.051    119.464      8.673
            ?-?-?     23.279    119.405      8.675
            ?-?-?     33.469    117.523      7.992
            ?-?-?     33.396    111.937      6.851
            ?-?-?     33.857    116.350      7.854
            ?-?-?     32.330    119.713      8.038
            ?-?-?     56.835    120.242      8.188
            ?-?-?     42.063    118.015      7.914
            ?-?-?     29.028    108.434      6.574
            ?-?-?     40.587    116.479      7.736
            ?-?-?     32.452    119.722      7.884
            ?-?-?     32.269    127.755      8.399
            ?-?-?     50.100    115.945      8.899
            ?-?-?     67.701    116.736      8.405
            ?-?-?     39.685    122.186      8.095
            ?-?-?     34.528    120.241      8.192
            ?-?-?     39.242    125.555      7.570
            ?-?-?     52.796    108.835      8.015
            ?-?-?     54.050    121.009      8.345
            ?-?-?     55.241    119.067      7.937
            ?-?-?     30.798    122.835      8.039
            ?-?-?     36.602    123.482      7.194
            ?-?-?     69.897    121.769      7.622
            ?-?-?     29.338    109.873      7.951
            ?-?-?     65.940    125.297     11.768
            ?-?-?     66.177    125.263     11.763
            ?-?-?     54.864    106.762      7.568
            ?-?-?     57.506    122.186      8.097
            ?-?-?     52.971    112.353      6.806
            ?-?-?     39.051    113.630      7.772
            ?-?-?     42.365    118.137      7.491
            ?-?-?     61.426    115.186      8.006
            ?-?-?     39.210    112.334      6.807
            ?-?-?     72.494    117.649      8.836
            ?-?-?     60.514    130.876      9.216
            ?-?-?     19.253    114.538      7.090
            ?-?-?     40.206    110.780      7.863
            ?-?-?     30.066    121.149      7.336
            ?-?-?     52.992    112.339      7.483
            ?-?-?     55.830    109.873      7.948
            ?-?-?     52.804    113.632      6.889
            ?-?-?     62.258    117.259      8.066
            ?-?-?     29.337    120.630      8.821
            ?-?-?     52.896    125.556      7.570
            ?-?-?     22.291    115.951      8.897
            ?-?-?     37.601    111.297      7.160
            ?-?-?     39.446    121.927      8.358
            ?-?-?     29.595    122.185      7.531
            ?-?-?     61.389    119.842      7.085
            ?-?-?     60.128    119.731      7.883
            ?-?-?     30.540    119.595      8.408
            ?-?-?     58.040    116.337      7.855
            ?-?-?     56.788    119.593      8.410
            ?-?-?     19.353    121.279      8.085
            ?-?-?     18.743    117.519      8.139
            ?-?-?     32.243    121.668      8.280
            ?-?-?     67.099    119.205      8.026
            ?-?-?     55.137    115.316      7.362
            ?-?-?     31.186    119.852      7.085
            ?-?-?     55.285    115.332      7.353
            ?-?-?     46.950    118.558      7.702
            ?-?-?     65.337    115.286      8.914
            ?-?-?     65.074    115.331      8.889
            ?-?-?     55.122    118.031      8.993
            ?-?-?     58.164    116.867      7.099
            ?-?-?     32.489    116.846      7.099
            ?-?-?     45.980    117.131      8.516
            ?-?-?     63.713    116.353      7.792
            ?-?-?     56.287    118.161      7.492
            ?-?-?     54.256    114.539      7.093
            ?-?-?     58.991    122.056      7.531
            ?-?-?     27.694    111.946      7.537
            ?-?-?     54.655    117.520      8.140
            ?-?-?     29.572    118.167      8.054
            ?-?-?     57.973    105.595      7.241
            ?-?-?     30.664    124.906      8.971
            ?-?-?     18.802    115.317      7.366
            ?-?-?     18.895    115.281      7.353
            ?-?-?     19.015    115.255      7.345
            ?-?-?     59.875    119.594      8.040
            ?-?-?     18.295    119.075      7.931
            ?-?-?     32.360    115.187      8.006
            ?-?-?     31.927    115.317      8.895
            ?-?-?     39.122    111.928      8.050
            ?-?-?     39.548    113.110      7.667
            ?-?-?     31.704    119.205      8.025
            ?-?-?     27.697    111.947      6.851
            ?-?-?     32.111    115.285      8.917
            ?-?-?     58.518    118.804      7.668
            ?-?-?     41.418    116.086      7.553
            ?-?-?     53.946    118.565      7.703
            ?-?-?     57.673    112.184      7.626
            ?-?-?     62.464    121.772      6.310
            ?-?-?     30.263    116.074      7.551
            ?-?-?     30.062    116.092      7.572
            ?-?-?     64.956    116.365      7.717
            ?-?-?     32.354    125.299     11.763
            ?-?-?     35.762    107.539      7.806
            ?-?-?     31.707    116.742      8.406
            ?-?-?     31.278    112.205      7.623
            ?-?-?     56.994    122.466      8.372
            ?-?-?     56.797    122.446      8.381
            ?-?-?     18.622    121.027      8.560
            ?-?-?     34.521    108.447      7.240
            ?-?-?     29.065    121.660      8.671
            ?-?-?     20.381    107.640      7.678
            ?-?-?     60.615    119.722      9.538
            ?-?-?     31.889    117.909      7.802
            ?-?-?     27.608    118.943      7.803
            ?-?-?     58.166    121.927      8.358
            ?-?-?     57.864    116.475      7.738
            ?-?-?     65.907    117.909      7.803
            ?-?-?     41.712    106.773      7.568
            ?-?-?     54.437    113.763      6.818
            ?-?-?     35.843    125.168      9.117
            ?-?-?     53.410    110.779      7.863
            ?-?-?     55.931    121.797      8.131
            ?-?-?     57.488    108.317      7.474
            ?-?-?     18.081    121.408      7.324
            ?-?-?     31.750    111.160      7.359
            ?-?-?     59.797    117.521      7.991
            ?-?-?     59.559    122.838      8.039
            ?-?-?     60.988    124.924      8.969
            ?-?-?     56.615    111.941      8.046
            ?-?-?     29.304    111.949      6.678
            ?-?-?     29.520    111.970      6.669
            ?-?-?     40.849    121.020      8.345
            ?-?-?     62.196    121.771      7.624
            ?-?-?     33.293    111.941      6.667
            ?-?-?     57.717    111.170      7.375
            ?-?-?     57.859    111.115      7.357
            ?-?-?     58.404    118.427      8.477
            ?-?-?     45.053    123.746      8.633
            ?-?-?     60.739    117.633      8.836
            ?-?-?     45.835    118.954      8.369
            ?-?-?     58.642    118.297      7.681
            ?-?-?     63.154    119.205      8.048
            ?-?-?     57.250    111.364      9.382
            ?-?-?     54.125    112.603      7.091
            ?-?-?     39.051    113.623      6.890
            ?-?-?     28.939    107.929      7.242
            ?-?-?     58.277    126.729      8.030
            ?-?-?     29.389    111.951      7.305
            ?-?-?     62.657    128.148      8.445
            ?-?-?     36.412    126.724      8.039
            ?-?-?     30.039    118.816      7.669
            ?-?-?     57.191    107.541      7.803
            ?-?-?     34.494    107.929      7.241
            ?-?-?     54.319    121.667      8.283
            ?-?-?     33.428    111.924      7.536
            ?-?-?     54.878    121.408      7.326
            ?-?-?     38.711    117.261      8.070
            ?-?-?     52.780    113.632      7.774
            ?-?-?     59.838    120.631      8.821
            ?-?-?     39.909    122.445      8.376
            ?-?-?     36.043    130.907      9.217
            ?-?-?     59.367    121.668      8.672
            ?-?-?     57.482    130.741      7.521
            ?-?-?     57.662    130.748      7.511
            ?-?-?     31.020    116.353      7.798
            ?-?-?     28.981    107.932      6.575
            ?-?-?     56.330    123.482      7.195
            ?-?-?     30.299    118.298      7.683
            ?-?-?     54.587    123.745      8.629
            ?-?-?     34.519    108.447      6.575
            ?-?-?     30.350    121.794      8.126
            ?-?-?     39.213    112.335      7.483
            ?-?-?     57.487    116.105      7.567
            ?-?-?     53.718    107.669      7.674
            ?-?-?     57.851    116.072      7.548
            ?-?-?     40.883    111.359      9.385
            ?-?-?     55.121    120.056      9.241
            ?-?-?     30.530    130.740      7.513
            ?-?-?     33.112    105.595      7.240
            ?-?-?     31.876    122.058      8.772
            ?-?-?     35.065    125.548      7.574
            ?-?-?     34.699    125.611      7.575
            ?-?-?     55.134    125.172      9.114
            ?-?-?     28.907    119.854      9.541
            ?-?-?     54.419    113.760      7.639
            ?-?-?     55.135    118.110      8.155
            ?-?-?     65.915    118.743      9.277
            ?-?-?     65.722    118.687      9.266
            ?-?-?     55.544    125.563      8.313
            ?-?-?     62.172    127.759      8.399
            ?-?-?     54.020    112.613      6.850
            ?-?-?     50.769    125.565      7.569
            ?-?-?     54.254    112.662      6.848
            ?-?-?     40.788    112.613      6.849
            ?-?-?     61.002    111.289      7.158
            ?-?-?     50.457    119.464      8.672
            ?-?-?     36.798    125.579      7.568
            ?-?-?     36.583    125.558      7.572
            ?-?-?     33.320    111.428      6.849
            ?-?-?     38.806    113.630      6.817
            ?-?-?     38.611    120.965      7.749
            ?-?-?     38.442    120.923      7.777
            ?-?-?     34.518    107.929      6.575
            ?-?-?     43.194    107.155      6.887
            ?-?-?     43.391    107.183      6.865
            ?-?-?     43.440    107.175      6.903
            ?-?-?     38.882    113.671      7.639
            ?-?-?     38.645    113.633      7.636
            ?-?-?     53.261    120.963      7.770
            ?-?-?     52.818    113.113      6.889
            ?-?-?     54.278    121.408      7.248
            ?-?-?     36.084    128.149      8.450
            ?-?-?     36.340    128.111      8.447
            ?-?-?     39.219    111.946      6.806
            ?-?-?     43.894    126.723      7.732
            ?-?-?     27.713    111.429      6.848
            ?-?-?     63.840    126.204      6.544
            ?-?-?     40.841    112.595      7.084
            ?-?-?     33.298    111.970      7.300
            ?-?-?     52.816    113.113      7.674
            ?-?-?     57.742    118.946      7.805
            ?-?-?     53.029    113.072      7.662
            ?-?-?     32.654    119.140      8.039
            ?-?-?     54.685    120.246      8.310
            ?-?-?     52.951    111.946      7.484
            ?-?-?     57.091    122.059      8.773
            ?-?-?     35.251    119.991      9.245
            ?-?-?     48.582    125.664      7.574
            ?-?-?     48.302    125.688      7.560
            ?-?-?     48.805    125.651      7.575
            ?-?-?     35.344    120.271      8.311
            ?-?-?     52.945    111.817      6.810
            ?-?-?     73.106    121.159      8.030
            ?-?-?     39.217    111.946      7.482
            ?-?-?     36.371    128.295      9.046
            ?-?-?     24.731    115.214      7.905
            ?-?-?     62.315    105.494      7.272
            ?-?-?     62.126    105.475      7.275
            ?-?-?     24.745    114.803      8.351
            ?-?-?     35.927    108.445      6.569
            ?-?-?     73.156    122.112      8.157
            ?-?-?     31.034    125.694      7.571
            ?-?-?     73.332    122.465      8.083
            ?-?-?     73.109    122.434      8.086
            ?-?-?     30.351    116.617      8.400
