# Supplementary material for: Structural and regulatory insights into the glideosome-associated connector from Toxoplasma gondii
Source: eLife. 2023 Apr 4;12:e86049. doi: 10.7554/eLife.86049 (PMC10125020; doi:10.7554/eLife.86049)
Supplement: Figure 1—source data 1. — wwPDB X-ray structure validation; MTZ file for TgGAC X-ray diffraction data and final refined PDB file for TgGAC from X-ray diffraction. [file elife-86049-fig1-data1.zip › Figure 1-source data 1/NOE assignment and NMR structure/peak_lists/CBCANH_hncacb_strong.list]

      Assignment          w1         w2         w3
            ?-?-?     31.465    116.302      7.852
            ?-?-?     61.399    113.013      7.660
            ?-?-?     46.000    108.836      8.014
            ?-?-?     39.691    124.934      8.970
            ?-?-?     61.410    115.120      8.005
            ?-?-?     18.624    122.134      7.530
            ?-?-?     56.682    110.809      7.862
            ?-?-?     30.322    121.666      8.671
            ?-?-?     41.012    122.483      8.374
            ?-?-?     59.573    116.766      8.402
            ?-?-?     32.287    126.221      6.544
            ?-?-?     55.139    121.084      8.557
            ?-?-?     54.749    118.993      7.804
            ?-?-?     62.179    107.668      7.672
            ?-?-?     34.524    108.486      7.241
            ?-?-?     32.562    126.224      6.545
            ?-?-?     40.784    112.202      7.623
            ?-?-?     18.307    122.021      8.356
            ?-?-?     61.271    113.035      7.670
            ?-?-?     30.801    119.685      8.040
            ?-?-?     35.746    119.466      8.673
            ?-?-?     72.471    106.736      7.568
            ?-?-?     31.209    128.201      8.448
            ?-?-?     31.360    128.226      8.435
            ?-?-?     40.910    123.652      8.634
            ?-?-?     57.989    118.286      7.683
            ?-?-?     58.332    118.306      7.682
            ?-?-?     19.289    121.318      8.084
            ?-?-?     59.371    119.101      8.023
            ?-?-?     55.862    115.252      8.914
            ?-?-?     54.114    111.974      8.046
            ?-?-?     31.918    123.417      7.194
            ?-?-?     54.221    121.317      8.086
            ?-?-?     58.170    114.552      7.091
            ?-?-?     39.504    113.033      7.661
            ?-?-?     54.647    121.328      8.083
            ?-?-?     28.905    122.834      8.035
            ?-?-?     43.160    121.675      8.276
            ?-?-?     67.611    117.232      8.065
            ?-?-?     60.712    106.733      7.570
            ?-?-?     39.215    112.335      7.480
            ?-?-?     29.071    121.660      8.672
            ?-?-?     39.904    122.488      8.376
            ?-?-?     36.134    128.202      8.448
            ?-?-?     36.328    128.166      8.437
            ?-?-?     32.186    121.668      8.281
            ?-?-?     57.354    122.278      8.087
            ?-?-?     57.615    122.284      8.096
            ?-?-?     56.264    118.163      7.490
            ?-?-?     41.401    120.966      8.557
            ?-?-?     42.698    121.318      7.248
            ?-?-?     41.527    118.751      7.669
            ?-?-?     45.982    117.118      8.515
            ?-?-?     54.412    121.671      8.274
            ?-?-?     33.504    111.824      7.535
            ?-?-?     67.612    116.767      8.400
            ?-?-?     34.533    116.073      7.561
            ?-?-?     33.329    111.870      7.546
            ?-?-?     56.858    116.093      7.563
            ?-?-?     35.235    117.701      8.836
            ?-?-?     56.789    117.468      7.984
            ?-?-?     67.048    119.568      8.408
            ?-?-?     43.890    126.802      7.726
            ?-?-?     62.648    121.084      7.335
            ?-?-?     22.266    130.871      9.219
            ?-?-?     52.812    112.219      7.624
            ?-?-?     31.185    113.025      7.667
            ?-?-?     40.850    111.984      8.048
            ?-?-?     32.372    115.125      8.006
            ?-?-?     54.927    124.934      8.970
            ?-?-?     54.657    123.771      8.631
            ?-?-?     50.055    121.784      6.310
            ?-?-?     60.138    118.168      7.490
            ?-?-?     52.580    122.484      8.376
            ?-?-?     37.635    121.759      7.623
            ?-?-?     36.051    116.631      8.603
            ?-?-?     29.598    115.134      8.003
            ?-?-?     39.468    119.801      9.538
            ?-?-?     29.037    108.486      6.576
            ?-?-?     43.934    109.769      7.947
            ?-?-?     41.737    111.166      7.360
            ?-?-?     23.188    127.713      8.397
            ?-?-?     33.453    118.149      8.051
            ?-?-?     69.852    107.669      7.673
            ?-?-?     59.777    118.170      8.054
            ?-?-?     30.064    116.302      7.796
            ?-?-?     62.260    118.985      7.930
            ?-?-?     59.208    121.775      7.622
            ?-?-?     54.326    114.551      7.091
            ?-?-?     66.178    108.369      7.475
            ?-?-?     29.571    116.768      8.403
            ?-?-?     57.526    120.734      8.821
            ?-?-?     58.991    115.135      8.001
            ?-?-?     38.712    118.051      7.913
            ?-?-?     30.563    117.463      7.985
            ?-?-?     33.194    115.943      8.895
            ?-?-?     54.717    122.251      8.094
            ?-?-?     30.973    120.151      8.191
            ?-?-?     54.879    119.682      7.881
            ?-?-?     55.116    122.134      7.530
            ?-?-?     29.085    119.088      8.020
            ?-?-?     57.956    120.968      8.561
            ?-?-?     39.155    110.819      7.861
            ?-?-?     29.037    108.484      7.240
            ?-?-?     55.276    122.025      8.358
            ?-?-?     36.249    121.084      7.335
            ?-?-?     33.092    118.285      7.679
            ?-?-?     63.624    111.286      7.157
            ?-?-?     18.975    125.257     11.767
            ?-?-?     50.442    121.662      8.280
            ?-?-?     57.611    118.026      8.989
            ?-?-?     61.414    117.922      7.803
            ?-?-?     54.377    118.761      7.666
            ?-?-?     54.915    119.801      7.085
            ?-?-?     30.509    118.051      8.991
            ?-?-?     33.939    116.265      7.851
            ?-?-?     52.782    122.469      8.369
            ?-?-?     36.864    119.801      7.084
            ?-?-?     32.128    117.936      7.803
            ?-?-?     32.388    117.898      7.801
            ?-?-?     18.083    119.684      7.881
            ?-?-?     50.171    116.059      8.894
            ?-?-?     20.389    117.456      8.140
            ?-?-?     54.950    111.169      7.358
            ?-?-?     33.786    116.304      7.861
            ?-?-?     29.359    115.252      8.911
            ?-?-?     21.510    121.764      6.309
            ?-?-?     32.493    114.552      7.091
            ?-?-?     55.181    118.050      7.917
            ?-?-?     55.697    118.034      7.914
            ?-?-?     58.141    119.799      9.542
            ?-?-?     30.298    116.068      7.553
            ?-?-?     39.655    120.734      8.820
            ?-?-?     34.528    108.485      6.577
            ?-?-?     50.525    127.721      8.397
            ?-?-?     35.344    118.497      7.697
            ?-?-?     58.583    116.289      7.713
            ?-?-?     46.951    125.284      9.117
            ?-?-?     42.067    118.052      7.914
            ?-?-?     31.096    111.273      7.156
            ?-?-?     58.153    116.885      7.096
            ?-?-?     39.071    111.995      8.050
            ?-?-?     53.985    125.284      9.117
            ?-?-?     32.423    118.168      7.490
            ?-?-?     31.622    117.074      8.508
            ?-?-?     31.438    117.120      8.522
            ?-?-?     31.691    116.774      8.401
            ?-?-?     18.736    117.452      8.140
            ?-?-?     35.212    118.989      7.803
            ?-?-?     45.812    118.879      8.364
            ?-?-?     52.951    112.322      7.484
            ?-?-?     29.592    122.133      7.529
            ?-?-?     62.608    128.212      8.440
            ?-?-?     35.805    118.861      8.369
            ?-?-?     59.579    119.683      8.041
            ?-?-?     45.985    118.925      8.377
            ?-?-?     32.103    115.265      8.913
            ?-?-?     31.887    115.262      8.905
            ?-?-?     32.490    116.879      7.096
            ?-?-?     55.856    116.418      7.735
            ?-?-?     39.156    113.590      6.886
            ?-?-?     38.996    113.619      6.895
            ?-?-?     39.162    119.086      8.042
            ?-?-?     18.082    121.418      7.324
            ?-?-?     41.749    122.144      8.772
            ?-?-?     45.876    107.114      6.885
            ?-?-?     45.838    107.117      6.868
            ?-?-?     52.994    112.336      6.801
            ?-?-?     45.733    107.093      6.892
            ?-?-?     52.801    113.619      7.772
            ?-?-?     20.382    107.659      7.673
            ?-?-?     58.629    116.059      7.552
            ?-?-?     52.956    125.627      7.570
            ?-?-?     32.425    119.684      7.882
            ?-?-?     53.710    116.299      7.851
            ?-?-?     53.746    117.465      8.137
            ?-?-?     44.171    107.553      7.808
            ?-?-?     41.812    118.172      8.156
            ?-?-?     32.357    127.738      8.402
            ?-?-?     27.696    111.868      6.848
            ?-?-?     65.909    123.417      7.194
            ?-?-?     54.439    126.217      6.541
            ?-?-?     31.680    119.567      8.408
            ?-?-?     62.185    117.238      8.062
            ?-?-?     31.384    119.114      8.030
            ?-?-?     36.394    121.084      8.343
            ?-?-?     42.074    116.396      7.735
            ?-?-?     33.427    111.851      6.852
            ?-?-?     60.498    116.650      8.602
            ?-?-?     56.032    120.297      8.319
            ?-?-?     55.880    120.269      8.310
            ?-?-?     54.671    130.766      7.513
            ?-?-?     42.333    115.232      7.353
            ?-?-?     55.142    118.050      8.986
            ?-?-?     22.193    116.097      8.883
            ?-?-?     22.119    116.067      8.894
            ?-?-?     39.217    112.335      6.805
            ?-?-?     30.360    118.291      7.683
            ?-?-?     31.719    119.066      8.028
            ?-?-?     31.584    119.102      8.018
            ?-?-?     22.336    116.120      8.905
            ?-?-?     18.748    122.232      8.097
            ?-?-?     29.583    118.174      8.052
            ?-?-?     50.167    130.882      9.215
            ?-?-?     57.249    119.451      8.671
            ?-?-?     61.894    121.074      8.345
            ?-?-?     55.126    117.701      8.837
            ?-?-?     53.492    110.950      7.863
            ?-?-?     56.361    108.369      7.475
            ?-?-?     37.603    111.287      7.157
            ?-?-?     60.136    119.664      7.883
            ?-?-?     34.533    120.268      8.188
            ?-?-?     35.261    118.027      8.990
            ?-?-?     62.446    120.150      8.190
            ?-?-?     58.134    116.306      7.853
            ?-?-?     40.600    116.421      7.733
            ?-?-?     53.043    113.093      7.663
            ?-?-?     58.522    118.746      7.664
            ?-?-?     38.744    113.740      7.648
            ?-?-?     38.941    113.716      7.634
            ?-?-?     38.716    118.985      7.934
            ?-?-?     30.813    122.828      8.039
            ?-?-?     56.811    120.270      8.187
            ?-?-?     30.586    119.585      8.403
            ?-?-?     31.019    116.650      9.390
            ?-?-?     39.426    122.010      8.358
            ?-?-?     30.425    119.611      8.413
            ?-?-?     33.875    116.881      7.095
            ?-?-?     57.906    111.174      7.359
            ?-?-?     39.036    113.595      7.772
            ?-?-?     58.236    120.034      9.235
            ?-?-?     57.488    115.951      8.894
            ?-?-?     52.524    119.102      8.037
            ?-?-?     58.372    120.084      9.247
            ?-?-?     58.454    120.129      9.269
            ?-?-?     57.695    128.202      8.444
            ?-?-?     63.713    126.217      6.549
            ?-?-?     36.003    130.895      9.210
            ?-?-?     18.621    120.977      8.556
            ?-?-?     42.273    118.169      7.491
            ?-?-?     50.479    119.446      8.672
            ?-?-?     57.246    123.777      8.632
            ?-?-?     45.057    123.712      8.629
            ?-?-?     30.572    130.803      7.521
            ?-?-?     19.373    121.441      7.322
            ?-?-?     30.076    116.302      7.711
            ?-?-?     32.413    119.683      8.037
            ?-?-?     60.606    119.795      9.540
            ?-?-?     59.836    120.733      8.820
            ?-?-?     30.332    130.767      7.511
            ?-?-?     31.682    117.235      8.068
            ?-?-?     56.573    112.060      8.053
            ?-?-?     56.747    112.040      8.047
            ?-?-?     54.121    121.318      7.248
            ?-?-?     55.148    118.868      8.365
            ?-?-?     57.041    113.152      8.094
            ?-?-?     69.781    121.785      7.625
            ?-?-?     43.425    105.570      7.239
            ?-?-?     59.843    118.400      8.472
            ?-?-?     61.312    119.811      7.079
            ?-?-?     30.028    121.099      7.330
            ?-?-?     60.995    111.294      7.157
            ?-?-?     56.334    123.534      7.190
            ?-?-?     56.993    116.546      9.392
            ?-?-?     55.225    118.965      7.936
            ?-?-?     60.965    124.951      8.971
            ?-?-?     64.927    117.117      8.513
            ?-?-?     33.430    117.469      7.985
            ?-?-?     39.669    116.654      8.601
            ?-?-?     35.760    125.287      9.110
            ?-?-?     36.579    123.416      7.191
            ?-?-?     40.136    110.818      7.859
            ?-?-?     41.514    120.976      7.761
            ?-?-?     59.311    125.633      7.570
            ?-?-?     58.387    121.664      8.670
            ?-?-?     36.410    120.035      9.243
            ?-?-?     29.336    118.401      8.474
            ?-?-?     30.075    118.756      7.670
            ?-?-?     52.780    113.619      6.888
            ?-?-?     58.426    118.400      8.474
            ?-?-?     43.868    111.400      9.389
            ?-?-?     54.909    121.434      7.322
            ?-?-?     64.976    116.314      7.710
            ?-?-?     67.055    119.116      8.024
            ?-?-?     54.925    116.653      8.600
            ?-?-?     41.340    116.070      7.543
            ?-?-?     41.499    116.106      7.550
            ?-?-?     59.742    117.451      7.988
            ?-?-?     27.705    111.870      7.536
            ?-?-?     41.562    121.319      7.248
            ?-?-?     58.159    122.019      8.360
            ?-?-?     19.253    114.551      7.088
            ?-?-?     30.645    124.954      8.967
            ?-?-?     53.732    107.668      7.670
            ?-?-?     57.562    130.775      7.514
            ?-?-?     58.973    122.125      7.530
            ?-?-?     34.504    107.961      7.240
            ?-?-?     40.870    121.093      8.340
            ?-?-?     63.846    118.755      9.266
            ?-?-?     58.918    118.752      9.269
            ?-?-?     23.195    119.433      8.672
            ?-?-?     40.852    112.627      7.085
            ?-?-?     29.298    120.742      8.818
            ?-?-?     39.094    108.864      8.014
            ?-?-?     56.801    119.563      8.409
            ?-?-?     29.379    111.987      6.670
            ?-?-?     60.705    117.715      8.831
            ?-?-?     46.988    118.540      7.697
            ?-?-?     28.938    107.903      6.569
            ?-?-?     56.988    122.490      8.374
            ?-?-?     55.140    125.284      9.117
            ?-?-?     33.332    111.412      6.844
            ?-?-?     33.060    126.821      7.733
            ?-?-?     53.778    118.168      8.153
            ?-?-?     55.146    118.518      7.698
            ?-?-?     45.054    130.775      7.512
            ?-?-?     40.326    125.635      7.571
            ?-?-?     55.276    125.290     11.767
            ?-?-?     58.335    126.840      8.037
            ?-?-?     57.699    116.068      7.562
            ?-?-?     34.518    107.903      6.567
            ?-?-?     59.554    122.837      8.038
            ?-?-?     62.403    121.789      6.308
            ?-?-?     32.241    125.288     11.763
            ?-?-?     54.145    112.572      7.084
            ?-?-?     65.720    113.169      8.101
            ?-?-?     40.285    114.453      8.119
            ?-?-?     52.850    111.868      6.795
            ?-?-?     54.959    120.083      9.235
            ?-?-?     54.065    121.119      8.345
            ?-?-?     28.936    108.019      7.240
            ?-?-?     54.336    113.735      7.644
            ?-?-?     62.126    127.746      8.402
            ?-?-?     62.135    121.793      7.625
            ?-?-?     39.878    126.800      8.033
            ?-?-?     39.650    122.251      8.096
            ?-?-?     57.724    116.416      7.740
            ?-?-?     60.528    122.834      8.040
            ?-?-?     27.564    115.274      8.878
            ?-?-?     36.342    126.814      8.039
            ?-?-?     72.514    117.700      8.836
            ?-?-?     58.658    122.134      8.773
            ?-?-?     65.916    117.946      7.795
            ?-?-?     63.139    119.209      8.042
            ?-?-?     30.948    121.783      6.309
            ?-?-?     30.300    120.269      8.325
            ?-?-?     30.475    120.310      8.307
            ?-?-?     30.306    121.671      8.131
            ?-?-?     54.656    116.302      7.793
            ?-?-?     55.922    109.889      7.944
            ?-?-?     27.709    111.417      6.841
            ?-?-?     18.912    115.287      7.354
            ?-?-?     44.621    122.011      8.359
            ?-?-?     33.255    112.020      7.305
            ?-?-?     31.901    121.797      8.131
            ?-?-?     56.312    115.252      7.350
            ?-?-?     40.817    112.684      6.850
            ?-?-?     57.656    112.192      7.621
            ?-?-?     57.450    112.226      7.637
            ?-?-?     31.172    119.829      7.082
            ?-?-?     28.883    119.798      9.542
            ?-?-?     54.651    117.468      8.140
            ?-?-?     30.290    118.401      8.470
            ?-?-?     63.638    116.311      7.789
            ?-?-?     27.508    119.006      7.800
            ?-?-?     39.217    125.634      7.570
            ?-?-?     31.250    112.219      7.622
            ?-?-?     57.852    115.265      8.876
            ?-?-?     57.664    115.264      8.885
            ?-?-?     65.243    115.283      8.913
            ?-?-?     64.899    115.300      8.886
            ?-?-?     38.941    113.755      6.814
            ?-?-?     31.705    111.169      7.357
            ?-?-?     35.767    107.564      7.804
            ?-?-?     38.710    117.238      8.069
            ?-?-?     54.746    120.408      8.319
            ?-?-?     63.782    126.686      7.732
            ?-?-?     40.849    112.568      6.841
            ?-?-?     31.742    122.147      8.775
            ?-?-?     53.519    114.323      8.117
            ?-?-?     31.532    116.282      7.716
            ?-?-?     52.822    111.888      7.476
            ?-?-?     57.985    105.688      7.237
            ?-?-?     54.141    112.600      6.853
            ?-?-?     53.967    112.571      6.834
            ?-?-?     29.361    111.984      7.303
            ?-?-?     34.951    116.685      9.392
            ?-?-?     34.728    116.674      9.394
            ?-?-?     33.337    112.000      6.672
            ?-?-?     35.228    120.035      9.243
            ?-?-?     60.527    130.885      9.210
            ?-?-?     57.015    126.812      8.035
            ?-?-?     29.360    109.885      7.943
            ?-?-?     52.763    108.850      8.014
            ?-?-?     44.455    120.623      8.806
            ?-?-?     18.317    119.103      7.928
            ?-?-?     40.378    125.636      8.319
            ?-?-?     58.443    128.206      9.047
            ?-?-?     54.370    113.760      6.812
            ?-?-?     30.161    112.004      6.857
            ?-?-?     44.539    119.824      7.079
            ?-?-?     52.386    120.633      8.821
            ?-?-?     41.643    106.758      7.563
            ?-?-?     55.232    115.276      7.354
            ?-?-?     37.851    112.334      6.804
            ?-?-?     57.355    115.175      8.337
            ?-?-?     59.361    121.668      8.670
            ?-?-?     30.752    121.213      8.030
            ?-?-?     54.815    120.856      7.755
            ?-?-?     61.842    128.234      9.041
            ?-?-?     52.799    113.151      6.878
            ?-?-?     64.104    120.063      7.947
            ?-?-?     59.928    119.832      8.493
            ?-?-?     65.929    125.284     11.760
            ?-?-?     39.172    111.877      6.795
            ?-?-?     34.831    117.935      8.040
            ?-?-?     33.398    108.509      7.234
