# Supplementary material for: Structural and regulatory insights into the glideosome-associated connector from Toxoplasma gondii
Source: eLife. 2023 Apr 4;12:e86049. doi: 10.7554/eLife.86049 (PMC10125020; doi:10.7554/eLife.86049)
Supplement: Figure 1—source data 1. — wwPDB X-ray structure validation; MTZ file for TgGAC X-ray diffraction data and final refined PDB file for TgGAC from X-ray diffraction. [file elife-86049-fig1-data1.zip › Figure 1-source data 1/NOE assignment and NMR structure/peak_lists/CcoNH_ccconh_all.peaks]

# Number of dimensions 3
#FORMAT xeasy3D
#INAME 1 N
#INAME 2 C
#INAME 3 HN
#SPECTRUM CcoNH N C HN
      1 120.050  32.023   9.062 1 U   1.307e+08  0.000e+00 e 0     0     0     0 #QU 1.000
      2 121.124  27.199   7.349 1 U   5.159e+07  0.000e+00 e 0     0     0     0 #QU 1.000
      3 112.060  39.364   8.070 1 U   4.820e+07  0.000e+00 e 0     0     0     0 #QU 1.000
      4 121.144  55.088   8.573 1 U   8.250e+07  0.000e+00 e 0     0     0     0 #QU 1.000
      5 119.832  32.404   7.901 1 U   1.004e+08  0.000e+00 e 0     0     0     0 #QU 1.000
      6 118.115  29.630   8.071 1 U   4.584e+07  0.000e+00 e 0     0     0     0 #QU 1.000
      7 118.518  29.970   8.498 1 U   8.948e+07  0.000e+00 e 0     0     0     0 #QU 1.000
      8 122.039  31.448   8.800 1 U   3.018e+07  0.000e+00 e 0     0     0     0 #QU 1.000
      9 122.119  32.063   8.796 1 U   3.214e+07  0.000e+00 e 0     0     0     0 #QU 1.000
     10 115.357  27.513   8.930 1 U   4.128e+07  0.000e+00 e 0     0     0     0 #QU 1.000
     11 115.238  28.194   8.900 1 U   2.468e+07  0.000e+00 e 0     0     0     0 #QU 1.000
     12 120.752  26.173   8.837 1 U   3.509e+07  0.000e+00 e 0     0     0     0 #QU 1.000
     13 120.678  26.759   8.836 1 U   4.685e+07  0.000e+00 e 0     0     0     0 #QU 1.000
     14 112.177  38.840   8.063 1 U   4.623e+07  0.000e+00 e 0     0     0     0 #QU 1.000
     15 115.318  65.381   8.931 1 U   1.246e+08  0.000e+00 e 0     0     0     0 #QU 1.000
     16 115.254  64.944   8.892 1 U   5.581e+07  0.000e+00 e 0     0     0     0 #QU 1.000
     17 115.994  43.247   7.582 1 U   5.265e+07  0.000e+00 e 0     0     0     0 #QU 1.000
     18 107.582  35.870   7.826 1 U   4.642e+07  0.000e+00 e 0     0     0     0 #QU 1.000
     19 119.830  18.184   7.109 1 U   5.517e+07  0.000e+00 e 0     0     0     0 #QU 1.000
     20 119.913  18.718   7.104 1 U   6.070e+07  0.000e+00 e 0     0     0     0 #QU 1.000
     21 116.108  57.721   7.577 1 U   1.257e+08  0.000e+00 e 0     0     0     0 #QU 1.000
     22 116.325  25.354   7.874 1 U   1.005e+08  0.000e+00 e 0     0     0     0 #QU 1.000
     23 122.456  40.137   8.386 1 U   1.568e+08  0.000e+00 e 0     0     0     0 #QU 1.000
     24 121.152  30.102   7.351 1 U   6.261e+07  0.000e+00 e 0     0     0     0 #QU 1.000
     25 118.405  30.568   8.495 1 U   1.104e+08  0.000e+00 e 0     0     0     0 #QU 1.000
     26 116.115  42.844   7.585 1 U   4.378e+07  0.000e+00 e 0     0     0     0 #QU 1.000
     27 125.626  39.231   7.592 1 U   1.263e+09  0.000e+00 e 0     0     0     0 #QU 1.000
     28 119.395  23.093   8.683 1 U   2.659e+08  0.000e+00 e 0     0     0     0 #QU 1.000
     29 122.238  36.156   7.554 1 U   2.003e+08  0.000e+00 e 0     0     0     0 #QU 1.000
     30 115.057  64.365   8.359 1 U   3.655e+07  0.000e+00 e 0     0     0     0 #QU 1.000
     31 115.052  64.906   8.352 1 U   5.676e+07  0.000e+00 e 0     0     0     0 #QU 1.000
     32 115.007  65.100   8.351 1 U   4.316e+07  0.000e+00 e 0     0     0     0 #QU 1.000
     33 124.862  26.218   8.988 1 U   2.480e+07  0.000e+00 e 0     0     0     0 #QU 1.000
     34 121.801  21.136   6.330 1 U   9.969e+07  0.000e+00 e 0     0     0     0 #QU 1.000
     35 130.768  23.125   9.230 1 U   6.258e+07  0.000e+00 e 0     0     0     0 #QU 1.000
     36 116.114  27.765   7.580 1 U   7.296e+07  0.000e+00 e 0     0     0     0 #QU 1.000
     37 109.772  36.672   7.967 1 U   1.995e+08  0.000e+00 e 0     0     0     0 #QU 1.000
     38 117.427  59.868   8.007 1 U   1.210e+08  0.000e+00 e 0     0     0     0 #QU 1.000
     39 120.354  24.103   8.340 1 U   3.005e+07  0.000e+00 e 0     0     0     0 #QU 1.000
     40 120.317  24.718   8.336 1 U   4.440e+07  0.000e+00 e 0     0     0     0 #QU 1.000
     41 116.769  67.599   8.422 1 U   1.014e+08  0.000e+00 e 0     0     0     0 #QU 1.000
     42 120.274  35.126   8.334 1 U   4.845e+07  0.000e+00 e 0     0     0     0 #QU 1.000
     43 115.019  26.866   8.351 1 U   1.282e+07  0.000e+00 e 0     0     0     0 #QU 1.000
     44 115.105  27.367   8.359 1 U   1.578e+07  0.000e+00 e 0     0     0     0 #QU 1.000
     45 115.175  27.623   8.355 1 U   1.208e+07  0.000e+00 e 0     0     0     0 #QU 1.000
     46 116.757  21.570   8.421 1 U   6.107e+07  0.000e+00 e 0     0     0     0 #QU 1.000
     47 108.458  33.435   7.494 1 U   1.221e+08  0.000e+00 e 0     0     0     0 #QU 1.000
     48 120.708  59.859   8.838 1 U   1.101e+08  0.000e+00 e 0     0     0     0 #QU 1.000
     49 118.963  36.876   7.824 1 U   1.450e+08  0.000e+00 e 0     0     0     0 #QU 1.000
     50 125.225  27.577  11.779 1 U   3.449e+07  0.000e+00 e 0     0     0     0 #QU 1.000
     51 119.832  21.211   7.106 1 U   1.015e+08  0.000e+00 e 0     0     0     0 #QU 1.000
     52 122.221  59.067   7.552 1 U   1.209e+08  0.000e+00 e 0     0     0     0 #QU 1.000
     53 125.293  27.258  11.781 1 U   4.612e+07  0.000e+00 e 0     0     0     0 #QU 1.000
     54 118.519  58.696   8.495 1 U   4.927e+07  0.000e+00 e 0     0     0     0 #QU 1.000
     55 111.303  22.709   7.381 1 U   1.892e+07  0.000e+00 e 0     0     0     0 #QU 1.000
     56 122.018  39.483   8.382 1 U   1.756e+08  0.000e+00 e 0     0     0     0 #QU 1.000
     57 120.269  25.324   8.209 1 U   8.152e+07  0.000e+00 e 0     0     0     0 #QU 1.000
     58 122.897  40.725   7.987 1 U   1.099e+08  0.000e+00 e 0     0     0     0 #QU 1.000
     59 122.019  57.150   8.800 1 U   4.987e+07  0.000e+00 e 0     0     0     0 #QU 1.000
     60 125.294  55.224   9.134 1 U   4.926e+07  0.000e+00 e 0     0     0     0 #QU 1.000
     61 111.302  41.168   9.402 1 U   7.124e+07  0.000e+00 e 0     0     0     0 #QU 1.000
     62 119.832  25.736   7.906 1 U   3.222e+07  0.000e+00 e 0     0     0     0 #QU 1.000
     63 119.730  26.378   7.903 1 U   5.275e+07  0.000e+00 e 0     0     0     0 #QU 1.000
     64 115.138  31.665   8.358 1 U   2.767e+07  0.000e+00 e 0     0     0     0 #QU 1.000
     65 115.066  32.373   8.354 1 U   4.698e+07  0.000e+00 e 0     0     0     0 #QU 1.000
     66 116.361  28.708   7.872 1 U   1.217e+07  0.000e+00 e 0     0     0     0 #QU 1.000
     67 116.358  29.395   7.871 1 U   2.337e+07  0.000e+00 e 0     0     0     0 #QU 1.000
     68 111.380  60.780   7.175 1 U   6.607e+07  0.000e+00 e 0     0     0     0 #QU 1.000
     69 111.335  61.283   7.171 1 U   7.452e+07  0.000e+00 e 0     0     0     0 #QU 1.000
     70 118.082  59.727   8.073 1 U   1.596e+08  0.000e+00 e 0     0     0     0 #QU 1.000
     71 111.194  23.385   7.379 1 U   2.737e+07  0.000e+00 e 0     0     0     0 #QU 1.000
     72 116.770  29.311   7.119 1 U   2.936e+07  0.000e+00 e 0     0     0     0 #QU 1.000
     73 120.288  54.716   8.335 1 U   4.302e+07  0.000e+00 e 0     0     0     0 #QU 1.000
     74 117.207  38.730   8.085 1 U   1.398e+08  0.000e+00 e 0     0     0     0 #QU 1.000
     75 108.233  57.576   7.496 1 U   1.057e+08  0.000e+00 e 0     0     0     0 #QU 1.000
     76 130.768  60.759   9.238 1 U   6.091e+07  0.000e+00 e 0     0     0     0 #QU 1.000
     77 121.582  32.404   8.300 1 U   2.315e+07  0.000e+00 e 0     0     0     0 #QU 1.000
     78 130.768  36.013   9.230 1 U   3.733e+07  0.000e+00 e 0     0     0     0 #QU 1.000
     79 119.613  32.015   8.430 1 U   8.153e+07  0.000e+00 e 0     0     0     0 #QU 1.000
     80 107.580  57.266   7.826 1 U   4.877e+07  0.000e+00 e 0     0     0     0 #QU 1.000
     81 130.768  22.094   9.230 1 U   5.814e+07  0.000e+00 e 0     0     0     0 #QU 1.000
     82 125.268  24.723   9.133 1 U   6.538e+07  0.000e+00 e 0     0     0     0 #QU 1.000
     83 116.333  64.985   7.735 1 U   1.470e+08  0.000e+00 e 0     0     0     0 #QU 1.000
     84 113.051  39.622   7.682 1 U   6.654e+07  0.000e+00 e 0     0     0     0 #QU 1.000
     85 120.266  56.999   8.210 1 U   1.117e+08  0.000e+00 e 0     0     0     0 #QU 1.000
     86 121.830  30.981   6.333 1 U   4.868e+07  0.000e+00 e 0     0     0     0 #QU 1.000
     87 121.363  19.361   8.101 1 U   3.088e+08  0.000e+00 e 0     0     0     0 #QU 1.000
     88 118.302  42.274   7.513 1 U   6.130e+07  0.000e+00 e 0     0     0     0 #QU 1.000
     89 105.643  25.000   7.257 1 U   9.484e+07  0.000e+00 e 0     0     0     0 #QU 1.000
     90 121.369  55.050   7.343 1 U   1.248e+08  0.000e+00 e 0     0     0     0 #QU 1.000
     91 118.082  65.914   7.815 1 U   9.936e+07  0.000e+00 e 0     0     0     0 #QU 1.000
     92 126.175  63.852   6.571 1 U   3.032e+07  0.000e+00 e 0     0     0     0 #QU 1.000
     93 121.582  34.574   8.688 1 U   1.374e+08  0.000e+00 e 0     0     0     0 #QU 1.000
     94 122.019  37.562   8.798 1 U   4.270e+07  0.000e+00 e 0     0     0     0 #QU 1.000
     95 122.142  38.121   8.795 1 U   6.175e+07  0.000e+00 e 0     0     0     0 #QU 1.000
     96 118.075  42.076   7.931 1 U   2.676e+08  0.000e+00 e 0     0     0     0 #QU 1.000
     97 117.645  72.616   8.855 1 U   9.657e+07  0.000e+00 e 0     0     0     0 #QU 1.000
     98 120.949  38.623   7.778 1 U   1.673e+08  0.000e+00 e 0     0     0     0 #QU 1.000
     99 116.316  58.174   7.872 1 U   1.296e+08  0.000e+00 e 0     0     0     0 #QU 1.000
    100 121.364  54.595   7.346 1 U   1.265e+08  0.000e+00 e 0     0     0     0 #QU 1.000
    101 122.238  39.726   8.117 1 U   2.588e+08  0.000e+00 e 0     0     0     0 #QU 1.000
    102 116.760  32.515   7.115 1 U   1.037e+08  0.000e+00 e 0     0     0     0 #QU 1.000
    103 118.094  33.115   8.175 1 U   8.019e+07  0.000e+00 e 0     0     0     0 #QU 1.000
    104 118.157  33.492   8.168 1 U   1.003e+08  0.000e+00 e 0     0     0     0 #QU 1.000
    105 118.081  36.585   8.070 1 U   2.194e+08  0.000e+00 e 0     0     0     0 #QU 1.000
    106 121.367  41.533   7.265 1 U   2.286e+08  0.000e+00 e 0     0     0     0 #QU 1.000
    107 108.874  39.053   8.029 1 U   4.789e+08  0.000e+00 e 0     0     0     0 #QU 1.000
    108 120.259  34.586   8.210 1 U   9.261e+07  0.000e+00 e 0     0     0     0 #QU 1.000
    109 115.233  19.047   7.372 1 U   1.906e+08  0.000e+00 e 0     0     0     0 #QU 1.000
    110 120.051  37.694   8.163 1 U   1.728e+08  0.000e+00 e 0     0     0     0 #QU 1.000
    111 106.703  41.776   7.592 1 U   1.591e+08  0.000e+00 e 0     0     0     0 #QU 1.000
    112 118.082  30.985   9.010 1 U   7.914e+07  0.000e+00 e 0     0     0     0 #QU 1.000
    113 117.881  66.022   7.818 1 U   9.013e+07  0.000e+00 e 0     0     0     0 #QU 1.000
    114 123.524  36.623   7.208 1 U   2.014e+08  0.000e+00 e 0     0     0     0 #QU 1.000
    115 116.530  40.575   7.754 1 U   2.763e+08  0.000e+00 e 0     0     0     0 #QU 1.000
    116 116.927  25.208   7.116 1 U   9.785e+07  0.000e+00 e 0     0     0     0 #QU 1.000
    117 121.142  40.788   8.367 1 U   1.672e+08  0.000e+00 e 0     0     0     0 #QU 1.000
    118 109.785  55.959   7.965 1 U   1.231e+08  0.000e+00 e 0     0     0     0 #QU 1.000
    119 115.239  31.819   8.902 1 U   6.977e+07  0.000e+00 e 0     0     0     0 #QU 1.000
    120 115.249  32.055   8.928 1 U   1.159e+08  0.000e+00 e 0     0     0     0 #QU 1.000
    121 121.787  22.532   6.328 1 U   9.152e+07  0.000e+00 e 0     0     0     0 #QU 1.000
    122 125.300  65.914  11.780 1 U   1.112e+08  0.000e+00 e 0     0     0     0 #QU 1.000
    123 116.991  24.850   7.118 1 U   7.984e+07  0.000e+00 e 0     0     0     0 #QU 1.000
    124 114.565  54.448   7.110 1 U   6.729e+07  0.000e+00 e 0     0     0     0 #QU 1.000
    125 109.756  29.338   7.967 1 U   8.126e+07  0.000e+00 e 0     0     0     0 #QU 1.000
    126 110.865  40.249   7.882 1 U   1.535e+08  0.000e+00 e 0     0     0     0 #QU 1.000
    127 117.427  18.626   8.161 1 U   2.291e+08  0.000e+00 e 0     0     0     0 #QU 1.000
    128 121.362  18.071   7.342 1 U   2.971e+08  0.000e+00 e 0     0     0     0 #QU 1.000
    129 130.766  30.477   7.538 1 U   9.272e+07  0.000e+00 e 0     0     0     0 #QU 1.000
    130 116.074  30.204   7.582 1 U   6.340e+07  0.000e+00 e 0     0     0     0 #QU 1.000
    131 105.617  33.061   7.256 1 U   1.105e+08  0.000e+00 e 0     0     0     0 #QU 1.000
    132 126.817  43.847   7.754 1 U   1.006e+08  0.000e+00 e 0     0     0     0 #QU 1.000
    133 116.988  58.312   7.116 1 U   1.139e+08  0.000e+00 e 0     0     0     0 #QU 1.000
    134 121.794  59.525   8.686 1 U   9.626e+07  0.000e+00 e 0     0     0     0 #QU 1.000
    135 125.258  35.866   9.133 1 U   7.387e+07  0.000e+00 e 0     0     0     0 #QU 1.000
    136 118.974  18.393   7.952 1 U   2.423e+08  0.000e+00 e 0     0     0     0 #QU 1.000
    137 118.741  30.187   7.687 1 U   1.952e+08  0.000e+00 e 0     0     0     0 #QU 1.000
    138 123.083  36.090   9.101 1 U   5.150e+07  0.000e+00 e 0     0     0     0 #QU 1.000
    139 121.600  36.154   8.300 1 U   5.766e+07  0.000e+00 e 0     0     0     0 #QU 1.000
    140 120.196  35.469   9.241 1 U   2.484e+07  0.000e+00 e 0     0     0     0 #QU 1.000
    141 118.082  55.222   9.012 1 U   8.965e+07  0.000e+00 e 0     0     0     0 #QU 1.000
    142 105.615  58.181   7.259 1 U   1.193e+08  0.000e+00 e 0     0     0     0 #QU 1.000
    143 118.956  45.942   8.385 1 U   9.811e+07  0.000e+00 e 0     0     0     0 #QU 1.000
    144 108.242  24.788   7.498 1 U   8.630e+07  0.000e+00 e 0     0     0     0 #QU 1.000
    145 122.174  29.945   7.553 1 U   7.001e+07  0.000e+00 e 0     0     0     0 #QU 1.000
    146 125.291  32.216  11.780 1 U   7.890e+07  0.000e+00 e 0     0     0     0 #QU 1.000
    147 125.177  32.666  11.780 1 U   5.279e+07  0.000e+00 e 0     0     0     0 #QU 1.000
    148 120.205  35.567   9.273 1 U   2.070e+07  0.000e+00 e 0     0     0     0 #QU 1.000
    149 122.240  29.239   7.554 1 U   6.326e+07  0.000e+00 e 0     0     0     0 #QU 1.000
    150 120.094  34.651   9.256 1 U   1.457e+07  0.000e+00 e 0     0     0     0 #QU 1.000
    151 114.582  19.107   7.108 1 U   3.464e+08  0.000e+00 e 0     0     0     0 #QU 1.000
    152 116.114  22.231   8.914 1 U   1.864e+08  0.000e+00 e 0     0     0     0 #QU 1.000
    153 121.143  54.709   7.350 1 U   9.955e+07  0.000e+00 e 0     0     0     0 #QU 1.000
    154 116.332  33.865   7.869 1 U   1.380e+08  0.000e+00 e 0     0     0     0 #QU 1.000
    155 120.707  29.311   8.839 1 U   8.292e+07  0.000e+00 e 0     0     0     0 #QU 1.000
    156 121.143  18.615   8.578 1 U   2.240e+08  0.000e+00 e 0     0     0     0 #QU 1.000
    157 118.082  35.497   9.011 1 U   3.415e+07  0.000e+00 e 0     0     0     0 #QU 0.999
    158 119.615  56.951   8.430 1 U   9.583e+07  0.000e+00 e 0     0     0     0 #QU 0.999
    159 118.060  21.237   7.819 1 U   4.697e+07  0.000e+00 e 0     0     0     0 #QU 0.999
    160 108.358  29.673   7.496 1 U   2.788e+07  0.000e+00 e 0     0     0     0 #QU 0.999
    161 119.880  27.714   9.555 1 U   2.153e+07  0.000e+00 e 0     0     0     0 #QU 0.999
    162 119.902  28.914   9.555 1 U   2.392e+07  0.000e+00 e 0     0     0     0 #QU 0.999
    163 108.341  29.455   7.498 1 U   3.363e+07  0.000e+00 e 0     0     0     0 #QU 0.999
    164 108.239  28.834   7.493 1 U   2.301e+07  0.000e+00 e 0     0     0     0 #QU 0.999
    165 105.689  29.395   7.259 1 U   3.171e+07  0.000e+00 e 0     0     0     0 #QU 0.999
    166 116.332  63.745   7.816 1 U   9.844e+07  0.000e+00 e 0     0     0     0 #QU 0.999
    167 118.738  65.914   9.293 1 U   4.806e+07  0.000e+00 e 0     0     0     0 #QU 0.999
    168 105.659  28.800   7.260 1 U   3.052e+07  0.000e+00 e 0     0     0     0 #QU 0.999
    169 118.060  55.746   7.929 1 U   5.513e+07  0.000e+00 e 0     0     0     0 #QU 0.999
    170 116.330  18.333   7.734 1 U   3.213e+07  0.000e+00 e 0     0     0     0 #QU 0.999
    171 128.169  28.671   8.461 1 U   2.050e+07  0.000e+00 e 0     0     0     0 #QU 0.999
    172 116.313  18.612   7.740 1 U   3.317e+07  0.000e+00 e 0     0     0     0 #QU 0.999
    173 122.891  30.751   8.053 1 U   3.414e+07  0.000e+00 e 0     0     0     0 #QU 0.999
    174 128.242  28.268   8.478 1 U   1.248e+07  0.000e+00 e 0     0     0     0 #QU 0.999
    175 119.175  32.061   8.053 1 U   5.562e+07  0.000e+00 e 0     0     0     0 #QU 0.999
    176 119.832  61.416   7.107 1 U   1.560e+08  0.000e+00 e 0     0     0     0 #QU 0.999
    177 111.313  37.388   7.168 1 U   2.551e+07  0.000e+00 e 0     0     0     0 #QU 0.999
    178 111.378  38.013   7.176 1 U   2.008e+07  0.000e+00 e 0     0     0     0 #QU 0.999
    179 107.577  27.596   7.818 1 U   1.774e+07  0.000e+00 e 0     0     0     0 #QU 0.999
    180 116.332  31.373   7.815 1 U   3.160e+07  0.000e+00 e 0     0     0     0 #QU 0.999
    181 119.175  32.808   8.063 1 U   1.012e+08  0.000e+00 e 0     0     0     0 #QU 0.999
    182 119.868  28.649   9.554 1 U   2.667e+07  0.000e+00 e 0     0     0     0 #QU 0.999
    183 119.903  60.229   9.559 1 U   4.481e+07  0.000e+00 e 0     0     0     0 #QU 0.999
    184 119.893  60.826   9.555 1 U   6.334e+07  0.000e+00 e 0     0     0     0 #QU 0.999
    185 107.121  43.164   6.902 1 U   4.529e+07  0.000e+00 e 0     0     0     0 #QU 0.999
    186 112.200  57.727   7.647 1 U   9.598e+07  0.000e+00 e 0     0     0     0 #QU 0.999
    187 116.303  19.084   7.736 1 U   2.112e+07  0.000e+00 e 0     0     0     0 #QU 0.999
    188 118.736  58.656   7.686 1 U   4.460e+07  0.000e+00 e 0     0     0     0 #QU 0.999
    189 119.613  32.288   8.061 1 U   6.919e+07  0.000e+00 e 0     0     0     0 #QU 0.999
    190 119.832  60.243   7.901 1 U   1.250e+08  0.000e+00 e 0     0     0     0 #QU 0.999
    191 118.519  54.057   7.713 1 U   3.328e+07  0.000e+00 e 0     0     0     0 #QU 0.999
    192 122.894  59.504   8.053 1 U   7.175e+07  0.000e+00 e 0     0     0     0 #QU 0.999
    193 122.802  59.757   8.053 1 U   7.267e+07  0.000e+00 e 0     0     0     0 #QU 0.999
    194 112.177  31.373   7.650 1 U   1.039e+08  0.000e+00 e 0     0     0     0 #QU 0.999
    195 128.351  61.914   9.080 1 U   3.594e+07  0.000e+00 e 0     0     0     0 #QU 0.999
    196 122.893  37.684   8.053 1 U   9.314e+07  0.000e+00 e 0     0     0     0 #QU 0.999
    197 107.800  20.361   7.694 1 U   2.676e+08  0.000e+00 e 0     0     0     0 #QU 0.999
    198 127.925  19.954   8.423 1 U   3.476e+07  0.000e+00 e 0     0     0     0 #QU 0.999
    199 127.796  20.538   8.419 1 U   6.934e+07  0.000e+00 e 0     0     0     0 #QU 0.999
    200 112.189  27.380   7.647 1 U   5.678e+07  0.000e+00 e 0     0     0     0 #QU 0.999
    201 118.082  29.311   8.174 1 U   2.804e+07  0.000e+00 e 0     0     0     0 #QU 0.999
    202 120.051  55.222   9.258 1 U   3.650e+07  0.000e+00 e 0     0     0     0 #QU 0.999
    203 121.773  36.466   8.138 1 U   1.255e+08  0.000e+00 e 0     0     0     0 #QU 0.999
    204 119.630  24.804   8.060 1 U   6.309e+07  0.000e+00 e 0     0     0     0 #QU 0.999
    205 114.382  33.514   8.138 1 U   9.030e+07  0.000e+00 e 0     0     0     0 #QU 0.999
    206 117.972  21.468   7.820 1 U   4.451e+07  0.000e+00 e 0     0     0     0 #QU 0.999
    207 117.861  22.432   7.817 1 U   3.867e+07  0.000e+00 e 0     0     0     0 #QU 0.999
    208 124.985  30.236   8.993 1 U   3.163e+07  0.000e+00 e 0     0     0     0 #QU 0.999
    209 124.921  30.932   8.989 1 U   4.484e+07  0.000e+00 e 0     0     0     0 #QU 0.999
    210 116.551  31.889   8.612 1 U   4.753e+07  0.000e+00 e 0     0     0     0 #QU 0.999
    211 116.101  41.305   7.573 1 U   5.077e+07  0.000e+00 e 0     0     0     0 #QU 0.999
    212 128.276  23.006   9.075 1 U   3.128e+07  0.000e+00 e 0     0     0     0 #QU 0.999
    213 118.519  27.249   7.713 1 U   2.134e+07  0.000e+00 e 0     0     0     0 #QU 0.998
    214 107.802  53.682   7.693 1 U   4.905e+07  0.000e+00 e 0     0     0     0 #QU 0.998
    215 117.645  60.759   8.855 1 U   4.380e+07  0.000e+00 e 0     0     0     0 #QU 0.998
    216 128.172  62.745   8.468 1 U   5.518e+07  0.000e+00 e 0     0     0     0 #QU 0.998
    217 115.346  55.123   7.373 1 U   3.778e+07  0.000e+00 e 0     0     0     0 #QU 0.998
    218 115.294  55.448   7.372 1 U   4.372e+07  0.000e+00 e 0     0     0     0 #QU 0.998
    219 115.218  55.759   7.372 1 U   3.881e+07  0.000e+00 e 0     0     0     0 #QU 0.998
    220 121.800  62.446   6.334 1 U   1.268e+08  0.000e+00 e 0     0     0     0 #QU 0.998
    221 116.825  23.700   8.422 1 U   2.992e+07  0.000e+00 e 0     0     0     0 #QU 0.998
    222 116.735  24.281   8.423 1 U   2.647e+07  0.000e+00 e 0     0     0     0 #QU 0.998
    223 111.198  31.947   7.379 1 U   4.670e+07  0.000e+00 e 0     0     0     0 #QU 0.998
    224 111.302  31.287   7.382 1 U   3.742e+07  0.000e+00 e 0     0     0     0 #QU 0.998
    225 128.212  12.253   8.464 1 U   1.281e+07  0.000e+00 e 0     0     0     0 #QU 0.998
    226 128.267  11.733   8.470 1 U   8.347e+06  0.000e+00 e 0     0     0     0 #QU 0.998
    227 119.179  67.254   8.043 1 U   1.474e+08  0.000e+00 e 0     0     0     0 #QU 0.998
    228 128.164  16.412   8.461 1 U   5.366e+07  0.000e+00 e 0     0     0     0 #QU 0.998
    229 119.918  31.513   7.099 1 U   4.748e+07  0.000e+00 e 0     0     0     0 #QU 0.998
    230 118.235  30.283   7.706 1 U   2.673e+07  0.000e+00 e 0     0     0     0 #QU 0.998
    231 118.301  29.134   7.701 1 U   4.412e+07  0.000e+00 e 0     0     0     0 #QU 0.998
    232 127.883  62.260   8.421 1 U   7.986e+07  0.000e+00 e 0     0     0     0 #QU 0.998
    233 128.235  15.899   8.466 1 U   4.509e+07  0.000e+00 e 0     0     0     0 #QU 0.998
    234 119.897  31.080   7.107 1 U   4.819e+07  0.000e+00 e 0     0     0     0 #QU 0.998
    235 121.690  30.361   8.141 1 U   1.973e+07  0.000e+00 e 0     0     0     0 #QU 0.998
    236 121.797  29.782   8.157 1 U   2.189e+07  0.000e+00 e 0     0     0     0 #QU 0.998
    237 118.109  55.220   8.175 1 U   5.361e+07  0.000e+00 e 0     0     0     0 #QU 0.998
    238 121.585  28.907   8.688 1 U   5.808e+07  0.000e+00 e 0     0     0     0 #QU 0.998
    239 121.676  30.516   8.153 1 U   2.564e+07  0.000e+00 e 0     0     0     0 #QU 0.998
    240 115.240  61.410   8.022 1 U   1.056e+08  0.000e+00 e 0     0     0     0 #QU 0.997
    241 112.079  55.819   8.064 1 U   1.466e+07  0.000e+00 e 0     0     0     0 #QU 0.997
    242 111.988  56.740   8.069 1 U   2.359e+07  0.000e+00 e 0     0     0     0 #QU 0.997
    243 120.036  56.013   9.063 1 U   5.859e+07  0.000e+00 e 0     0     0     0 #QU 0.997
    244 128.324  22.154   9.078 1 U   3.082e+07  0.000e+00 e 0     0     0     0 #QU 0.997
    245 120.069  55.649   9.066 1 U   5.556e+07  0.000e+00 e 0     0     0     0 #QU 0.997
    246 119.820  29.734   7.905 1 U   1.399e+07  0.000e+00 e 0     0     0     0 #QU 0.997
    247 111.328  28.396   7.173 1 U   1.761e+07  0.000e+00 e 0     0     0     0 #QU 0.997
    248 118.545  46.952   7.717 1 U   1.455e+07  0.000e+00 e 0     0     0     0 #QU 0.997
    249 121.775  21.502   7.645 1 U   1.956e+08  0.000e+00 e 0     0     0     0 #QU 0.997
    250 128.266  35.841   8.465 1 U   1.340e+07  0.000e+00 e 0     0     0     0 #QU 0.997
    251 128.164  36.502   8.461 1 U   2.253e+07  0.000e+00 e 0     0     0     0 #QU 0.997
    252 123.768  23.463   8.640 1 U   1.523e+07  0.000e+00 e 0     0     0     0 #QU 0.997
    253 127.924  22.609   8.417 1 U   6.516e+07  0.000e+00 e 0     0     0     0 #QU 0.997
    254 118.993  55.252   7.956 1 U   7.068e+07  0.000e+00 e 0     0     0     0 #QU 0.997
    255 115.132  32.681   8.017 1 U   4.682e+07  0.000e+00 e 0     0     0     0 #QU 0.997
    256 115.239  32.036   8.016 1 U   4.454e+07  0.000e+00 e 0     0     0     0 #QU 0.997
    257 121.319  55.003   8.100 1 U   7.940e+07  0.000e+00 e 0     0     0     0 #QU 0.997
    258 118.958  57.811   7.826 1 U   8.257e+07  0.000e+00 e 0     0     0     0 #QU 0.997
    259 117.427  54.705   8.156 1 U   7.087e+07  0.000e+00 e 0     0     0     0 #QU 0.997
    260 123.758  26.865   8.647 1 U   4.192e+07  0.000e+00 e 0     0     0     0 #QU 0.997
    261 123.769  44.918   8.648 1 U   3.710e+07  0.000e+00 e 0     0     0     0 #QU 0.996
    262 116.111  25.327   7.576 1 U   3.618e+07  0.000e+00 e 0     0     0     0 #QU 0.996
    263 111.303  57.649   7.382 1 U   4.523e+07  0.000e+00 e 0     0     0     0 #QU 0.996
    264 111.215  58.227   7.378 1 U   4.662e+07  0.000e+00 e 0     0     0     0 #QU 0.996
    265 116.593  39.653   8.616 1 U   1.663e+07  0.000e+00 e 0     0     0     0 #QU 0.996
    266 126.282  21.474   6.567 1 U   1.236e+07  0.000e+00 e 0     0     0     0 #QU 0.996
    267 123.550  56.634   7.212 1 U   3.372e+07  0.000e+00 e 0     0     0     0 #QU 0.996
    268 121.123  54.207   8.363 1 U   2.942e+07  0.000e+00 e 0     0     0     0 #QU 0.996
    269 120.050  25.702   9.254 1 U   2.809e+07  0.000e+00 e 0     0     0     0 #QU 0.996
    270 117.644  24.062   8.855 1 U   9.331e+07  0.000e+00 e 0     0     0     0 #QU 0.996
    271 117.709  23.714   8.859 1 U   7.688e+07  0.000e+00 e 0     0     0     0 #QU 0.996
    272 123.113  54.572   9.105 1 U   3.008e+07  0.000e+00 e 0     0     0     0 #QU 0.996
    273 126.242  22.080   6.574 1 U   1.864e+07  0.000e+00 e 0     0     0     0 #QU 0.996
    274 116.794  31.761   8.421 1 U   3.053e+07  0.000e+00 e 0     0     0     0 #QU 0.995
    275 117.426  31.889   8.010 1 U   1.689e+08  0.000e+00 e 0     0     0     0 #QU 0.995
    276 124.927  60.873   8.990 1 U   4.335e+07  0.000e+00 e 0     0     0     0 #QU 0.995
    277 127.706  32.404   8.425 1 U   4.237e+07  0.000e+00 e 0     0     0     0 #QU 0.995
    278 126.395  19.975   6.570 1 U   1.742e+07  0.000e+00 e 0     0     0     0 #QU 0.995
    279 126.326  20.211   6.577 1 U   1.541e+07  0.000e+00 e 0     0     0     0 #QU 0.995
    280 126.831  58.316   8.055 1 U   2.219e+07  0.000e+00 e 0     0     0     0 #QU 0.995
    281 120.269  29.311   8.206 1 U   1.725e+07  0.000e+00 e 0     0     0     0 #QU 0.995
    282 126.830  21.680   8.048 1 U   1.597e+07  0.000e+00 e 0     0     0     0 #QU 0.995
    283 113.051  24.156   7.682 1 U   1.618e+07  0.000e+00 e 0     0     0     0 #QU 0.995
    284 119.180  63.207   8.060 1 U   5.207e+07  0.000e+00 e 0     0     0     0 #QU 0.994
    285 118.300  58.803   7.700 1 U   8.363e+07  0.000e+00 e 0     0     0     0 #QU 0.994
    286 116.551  55.088   8.620 1 U   5.226e+07  0.000e+00 e 0     0     0     0 #QU 0.994
    287 120.307  28.719   8.333 1 U   1.625e+07  0.000e+00 e 0     0     0     0 #QU 0.993
    288 120.354  28.387   8.336 1 U   1.223e+07  0.000e+00 e 0     0     0     0 #QU 0.993
    289 119.156  27.709   8.059 1 U   2.892e+07  0.000e+00 e 0     0     0     0 #QU 0.993
    290 111.958  23.640   8.065 1 U   1.491e+07  0.000e+00 e 0     0     0     0 #QU 0.993
    291 111.342  19.013   7.175 1 U   4.920e+07  0.000e+00 e 0     0     0     0 #QU 0.992
    292 111.368  19.297   7.175 1 U   4.358e+07  0.000e+00 e 0     0     0     0 #QU 0.992
    293 119.176  23.125   8.041 1 U   5.091e+07  0.000e+00 e 0     0     0     0 #QU 0.992
    294 112.191  26.166   8.071 1 U   1.601e+07  0.000e+00 e 0     0     0     0 #QU 0.992
    295 112.109  26.746   8.066 1 U   3.034e+07  0.000e+00 e 0     0     0     0 #QU 0.992
    296 126.802  36.448   8.051 1 U   1.079e+07  0.000e+00 e 0     0     0     0 #QU 0.991
    297 118.964  27.651   7.825 1 U   3.173e+07  0.000e+00 e 0     0     0     0 #QU 0.990
    298 119.482  50.922   8.684 1 U   1.773e+07  0.000e+00 e 0     0     0     0 #QU 0.990
    299 119.444  49.794   8.681 1 U   1.438e+07  0.000e+00 e 0     0     0     0 #QU 0.990
    300 113.080  26.341   7.684 1 U   2.222e+07  0.000e+00 e 0     0     0     0 #QU 0.990
    301 113.060  26.098   7.686 1 U   2.223e+07  0.000e+00 e 0     0     0     0 #QU 0.990
    302 119.643  29.429   8.058 1 U   2.551e+07  0.000e+00 e 0     0     0     0 #QU 0.989
    303 116.551  57.802   7.756 1 U   2.388e+07  0.000e+00 e 0     0     0     0 #QU 0.988
    304 121.179  42.848   7.351 1 U   4.189e+07  0.000e+00 e 0     0     0     0 #QU 0.987
    305 121.143  42.568   7.352 1 U   4.501e+07  0.000e+00 e 0     0     0     0 #QU 0.987
    306 121.624  54.597   8.299 1 U   4.455e+07  0.000e+00 e 0     0     0     0 #QU 0.987
    307 121.673  53.941   8.295 1 U   2.875e+07  0.000e+00 e 0     0     0     0 #QU 0.987
    308 111.258  29.426   7.380 1 U   1.200e+07  0.000e+00 e 0     0     0     0 #QU 0.985
    309 116.332  19.001   7.815 1 U   2.196e+07  0.000e+00 e 0     0     0     0 #QU 0.985
    310 117.207  62.305   8.081 1 U   2.779e+07  0.000e+00 e 0     0     0     0 #QU 0.985
    311 122.887  27.089   8.053 1 U   1.226e+07  0.000e+00 e 0     0     0     0 #QU 0.980
    312 116.375  21.507   7.821 1 U   3.018e+07  0.000e+00 e 0     0     0     0 #QU 0.980
    313 116.395  22.074   7.813 1 U   4.024e+07  0.000e+00 e 0     0     0     0 #QU 0.980
    314 117.198  46.167   8.528 1 U   1.379e+08  0.000e+00 e 0     0     0     0 #QU 0.980
    315 118.576  24.368   7.718 1 U   8.286e+06  0.000e+00 e 0     0     0     0 #QU 0.979
    316 118.568  24.093   7.718 1 U   8.956e+06  0.000e+00 e 0     0     0     0 #QU 0.979
    317 120.707  43.230   8.839 1 U   2.824e+07  0.000e+00 e 0     0     0     0 #QU 0.979
    318 118.082  25.702   7.517 1 U   2.340e+07  0.000e+00 e 0     0     0     0 #QU 0.977
    319 121.989  58.333   8.383 1 U   4.107e+07  0.000e+00 e 0     0     0     0 #QU 0.977
    320 110.864  53.541   7.885 1 U   1.835e+07  0.000e+00 e 0     0     0     0 #QU 0.976
    321 122.894  63.336   8.057 1 U   1.407e+07  0.000e+00 e 0     0     0     0 #QU 0.975
    322 119.615  59.874   8.060 1 U   7.055e+07  0.000e+00 e 0     0     0     0 #QU 0.974
    323 116.598  34.996   9.414 1 U   3.231e+07  0.000e+00 e 0     0     0     0 #QU 0.973
    324 116.681  34.459   9.406 1 U   2.281e+07  0.000e+00 e 0     0     0     0 #QU 0.973
    325 121.363  54.572   7.267 1 U   6.862e+07  0.000e+00 e 0     0     0     0 #QU 0.972
    326 125.296  29.666   9.135 1 U   1.329e+07  0.000e+00 e 0     0     0     0 #QU 0.972
    327 116.326  22.011   7.733 1 U   6.588e+07  0.000e+00 e 0     0     0     0 #QU 0.970
    328 116.354  21.517   7.735 1 U   4.783e+07  0.000e+00 e 0     0     0     0 #QU 0.970
    329 118.301  56.289   7.508 1 U   4.549e+07  0.000e+00 e 0     0     0     0 #QU 0.968
    330 116.332  31.519   7.735 1 U   4.203e+07  0.000e+00 e 0     0     0     0 #QU 0.965
    331 121.853  70.617   7.653 1 U   2.234e+07  0.000e+00 e 0     0     0     0 #QU 0.964
    332 121.801  70.157   7.642 1 U   8.119e+06  0.000e+00 e 0     0     0     0 #QU 0.964
    333 121.861  70.965   7.649 1 U   1.620e+07  0.000e+00 e 0     0     0     0 #QU 0.964
    334 128.324  36.447   9.072 1 U   8.489e+06  0.000e+00 e 0     0     0     0 #QU 0.963
    335 114.413  27.933   8.146 1 U   1.350e+07  0.000e+00 e 0     0     0     0 #QU 0.961
    336 114.481  27.725   8.130 1 U   1.329e+07  0.000e+00 e 0     0     0     0 #QU 0.961
    337 114.485  27.557   8.150 1 U   1.203e+07  0.000e+00 e 0     0     0     0 #QU 0.961
    338 121.800  56.119   8.143 1 U   3.269e+07  0.000e+00 e 0     0     0     0 #QU 0.960
    339 119.178  21.390   8.038 1 U   3.819e+07  0.000e+00 e 0     0     0     0 #QU 0.959
    340 121.754  62.316   7.651 1 U   3.522e+07  0.000e+00 e 0     0     0     0 #QU 0.954
    341 121.820  61.864   7.653 1 U   2.042e+07  0.000e+00 e 0     0     0     0 #QU 0.954
    342 125.519  53.166   7.590 1 U   1.108e+08  0.000e+00 e 0     0     0     0 #QU 0.952
    343 108.713  31.720   8.983 1 U   1.144e+07  0.000e+00 e 0     0     0     0 #QU 0.945
    344 118.087  31.992   7.816 1 U   1.714e+07  0.000e+00 e 0     0     0     0 #QU 0.943
    345 120.080  29.246   9.249 1 U   5.418e+06  0.000e+00 e 0     0     0     0 #QU 0.943
    346 120.037  28.973   9.253 1 U   5.693e+06  0.000e+00 e 0     0     0     0 #QU 0.943
    347 118.236  25.839   7.513 1 U   2.188e+07  0.000e+00 e 0     0     0     0 #QU 0.939
    348 118.302  25.431   7.517 1 U   1.703e+07  0.000e+00 e 0     0     0     0 #QU 0.939
    349 118.149  22.005   7.510 1 U   9.384e+06  0.000e+00 e 0     0     0     0 #QU 0.936
    350 112.178  43.374   7.653 1 U   4.706e+07  0.000e+00 e 0     0     0     0 #QU 0.930
    351 113.087  53.107   7.685 1 U   1.751e+07  0.000e+00 e 0     0     0     0 #QU 0.924
    352 111.312  57.316   9.406 1 U   1.563e+07  0.000e+00 e 0     0     0     0 #QU 0.921
    353 123.728  54.719   8.637 1 U   1.621e+07  0.000e+00 e 0     0     0     0 #QU 0.918
    354 108.456  41.790   7.496 1 U   1.563e+07  0.000e+00 e 0     0     0     0 #QU 0.915
    355 107.660  30.406   7.819 1 U   5.778e+06  0.000e+00 e 0     0     0     0 #QU 0.907
    356 107.646  30.125   7.818 1 U   5.159e+06  0.000e+00 e 0     0     0     0 #QU 0.907
    357 115.239  50.448   8.925 1 U   1.732e+07  0.000e+00 e 0     0     0     0 #QU 0.901
    358 126.831  20.547   8.049 1 U   1.483e+07  0.000e+00 e 0     0     0     0 #QU 0.897
    359 125.300  29.827   9.152 1 U   1.552e+07  0.000e+00 e 0     0     0     0 #QU 0.894
    360 119.876  58.778   8.511 1 U   1.531e+07  0.000e+00 e 0     0     0     0 #QU 0.892
    361 116.012  50.682   8.914 1 U   9.438e+06  0.000e+00 e 0     0     0     0 #QU 0.885
    362 116.078  49.740   8.907 1 U   1.152e+07  0.000e+00 e 0     0     0     0 #QU 0.885
    363 119.672  17.329   8.062 1 U   9.983e+06  0.000e+00 e 0     0     0     0 #QU 0.882
    364 115.248  64.797   8.030 1 U   1.285e+07  0.000e+00 e 0     0     0     0 #QU 0.878
    365 114.393  60.229   8.151 1 U   3.482e+07  0.000e+00 e 0     0     0     0 #QU 0.875
    366 114.441  59.690   8.153 1 U   2.684e+07  0.000e+00 e 0     0     0     0 #QU 0.875
    367 108.712  54.457   8.983 1 U   1.092e+07  0.000e+00 e 0     0     0     0 #QU 0.874
    368 118.093  36.994   9.010 1 U   8.609e+06  0.000e+00 e 0     0     0     0 #QU 0.872
    369 113.273  57.118   8.116 1 U   1.751e+07  0.000e+00 e 0     0     0     0 #QU 0.871
    370 123.986  36.633   7.214 1 U   -1.484e+07  0.000e+00 e 0     0     0     0 #QU 0.867
    371 105.668  42.164   7.260 1 U   1.447e+07  0.000e+00 e 0     0     0     0 #QU 0.858
    372 105.618  41.965   7.248 1 U   1.146e+07  0.000e+00 e 0     0     0     0 #QU 0.858
    373 116.114  50.963   8.918 1 U   1.105e+07  0.000e+00 e 0     0     0     0 #QU 0.849
    374 118.103  38.690   7.486 1 U   1.505e+07  0.000e+00 e 0     0     0     0 #QU 0.832
    375 119.863  32.968   8.510 1 U   2.942e+07  0.000e+00 e 0     0     0     0 #QU 0.827
    376 115.233  26.864   8.015 1 U   1.979e+07  0.000e+00 e 0     0     0     0 #QU 0.813
    377 113.262  31.228   8.116 1 U   1.031e+07  0.000e+00 e 0     0     0     0 #QU 0.812
    378 118.738  29.454   8.060 1 U   -8.874e+06  0.000e+00 e 0     0     0     0 #QU 0.810
    379 118.815  57.448   9.292 1 U   6.849e+06  0.000e+00 e 0     0     0     0 #QU 0.810
    380 122.486  57.027   8.383 1 U   1.475e+07  0.000e+00 e 0     0     0     0 #QU 0.805
    381 122.255  57.601   8.115 1 U   1.959e+07  0.000e+00 e 0     0     0     0 #QU 0.777
    382 126.202  33.027   6.575 1 U   1.109e+07  0.000e+00 e 0     0     0     0 #QU 0.771
    383 106.788  54.863   7.591 1 U   6.867e+06  0.000e+00 e 0     0     0     0 #QU 0.753
    384 106.766  55.135   7.589 1 U   8.894e+06  0.000e+00 e 0     0     0     0 #QU 0.753
    385 118.082  39.106   7.502 1 U   1.868e+07  0.000e+00 e 0     0     0     0 #QU 0.748
    386 125.746  31.955   8.330 1 U   1.260e+07  0.000e+00 e 0     0     0     0 #QU 0.707
    387 122.676  32.818   8.061 1 U   1.018e+07  0.000e+00 e 0     0     0     0 #QU 0.691
    388 106.727  20.161   7.698 1 U   7.029e+06  0.000e+00 e 0     0     0     0 #QU 0.678
    389 121.133  24.458   7.348 1 U   7.090e+06  0.000e+00 e 0     0     0     0 #QU 0.655
    390 114.402  59.882   8.129 1 U   2.197e+07  0.000e+00 e 0     0     0     0 #QU 0.650
    391 119.641  20.041   8.050 1 U   -7.087e+06  0.000e+00 e 0     0     0     0 #QU 0.607
    392 119.629  19.830   8.054 1 U   -6.114e+06  0.000e+00 e 0     0     0     0 #QU 0.607
    393 128.142  39.138   7.599 1 U   -1.529e+07  0.000e+00 e 0     0     0     0 #QU 0.604
    394 124.938  51.540   8.986 1 U   6.105e+06  0.000e+00 e 0     0     0     0 #QU 0.557
    395 124.956  51.164   8.983 1 U   5.075e+06  0.000e+00 e 0     0     0     0 #QU 0.557
    396 121.826  69.169   7.640 1 U   9.269e+06  0.000e+00 e 0     0     0     0 #QU 0.549
    397 112.169  36.307   8.061 1 U   6.788e+06  0.000e+00 e 0     0     0     0 #QU 0.547
    398 115.220  30.436   8.017 1 U   1.377e+07  0.000e+00 e 0     0     0     0 #QU 0.522
    399 126.611  39.241   7.600 1 U   -2.356e+07  0.000e+00 e 0     0     0     0 #QU 0.515
    400 108.435  66.264   7.495 1 U   8.351e+06  0.000e+00 e 0     0     0     0 #QU 0.511
    401 126.788  51.056   8.061 1 U   -5.055e+06  0.000e+00 e 0     0     0     0 #QU 0.508
    402 126.832  51.289   8.056 1 U   -5.103e+06  0.000e+00 e 0     0     0     0 #QU 0.508
    403 120.488  18.590   8.565 1 U   -1.229e+07  0.000e+00 e 0     0     0     0 #QU 0.506
    404 118.518  39.238   7.587 1 U   -1.490e+07  0.000e+00 e 0     0     0     0 #QU 0.504
    405 119.176  70.554   8.041 1 U   1.589e+07  0.000e+00 e 0     0     0     0 #QU 0.499
    406 108.896  33.435   7.494 1 U   -1.154e+07  0.000e+00 e 0     0     0     0 #QU 0.462
    407 122.019  31.889   7.971 1 U   1.302e+07  0.000e+00 e 0     0     0     0 #QU 0.452
    408 125.737  32.404   7.588 1 U   1.262e+07  0.000e+00 e 0     0     0     0 #QU 0.438
    409 119.613  58.696   8.433 1 U   1.268e+07  0.000e+00 e 0     0     0     0 #QU 0.435
    410 122.894  14.361   8.049 1 U   8.004e+06  0.000e+00 e 0     0     0     0 #QU 0.434
    411 131.205  39.106   7.596 1 U   -1.082e+07  0.000e+00 e 0     0     0     0 #QU 0.423
    412 113.270  25.187   8.112 1 U   1.005e+07  0.000e+00 e 0     0     0     0 #QU 0.409
    413 107.146  43.230   6.845 1 U   1.365e+07  0.000e+00 e 0     0     0     0 #QU 0.405
    414 123.113  34.466   9.105 1 U   9.879e+06  0.000e+00 e 0     0     0     0 #QU 0.392
    415 116.770  42.199   7.119 1 U   1.231e+07  0.000e+00 e 0     0     0     0 #QU 0.390
    416 117.426  33.435   8.002 1 U   1.897e+07  0.000e+00 e 0     0     0     0 #QU 0.378
    417 116.551  54.572   9.410 1 U   6.121e+06  0.000e+00 e 0     0     0     0 #QU 0.376
    418 119.176  29.827   8.057 1 U   8.403e+06  0.000e+00 e 0     0     0     0 #QU 0.372
    419 118.957  28.796   8.057 1 U   -7.065e+06  0.000e+00 e 0     0     0     0 #QU 0.362
    420 118.082  39.106   7.455 1 U   1.864e+07  0.000e+00 e 0     0     0     0 #QU 0.358
    421 127.268  22.609   8.417 1 U   -5.696e+06  0.000e+00 e 0     0     0     0 #QU 0.357
    422 125.300  51.479  11.772 1 U   1.007e+07  0.000e+00 e 0     0     0     0 #QU 0.343
    423 111.958  72.100   8.065 1 U   8.219e+06  0.000e+00 e 0     0     0     0 #QU 0.339
    424 119.832  28.280   8.511 1 U   9.327e+06  0.000e+00 e 0     0     0     0 #QU 0.332
    425 130.768  23.125   9.191 1 U   1.425e+07  0.000e+00 e 0     0     0     0 #QU 0.330
    426 128.143  53.541   8.065 1 U   7.772e+06  0.000e+00 e 0     0     0     0 #QU 0.325
    427 119.613  58.181   8.049 1 U   -1.064e+07  0.000e+00 e 0     0     0     0 #QU 0.320
    428 126.175  32.404   8.112 1 U   1.135e+07  0.000e+00 e 0     0     0     0 #QU 0.314
    429 130.768  57.665   7.525 1 U   1.097e+07  0.000e+00 e 0     0     0     0 #QU 0.297
    430 111.958  30.342   8.065 1 U   8.161e+06  0.000e+00 e 0     0     0     0 #QU 0.293
    431 118.301  43.746   7.705 1 U   1.012e+07  0.000e+00 e 0     0     0     0 #QU 0.293
    432 115.239  28.796   8.026 1 U   1.211e+07  0.000e+00 e 0     0     0     0 #QU 0.281
    433 115.020  32.404   7.596 1 U   8.309e+06  0.000e+00 e 0     0     0     0 #QU 0.271
    434 115.020  39.622   7.588 1 U   -8.782e+06  0.000e+00 e 0     0     0     0 #QU 0.257
    435 120.269  42.199   8.206 1 U   9.733e+06  0.000e+00 e 0     0     0     0 #QU 0.251
    436 112.177  59.727   7.650 1 U   1.089e+07  0.000e+00 e 0     0     0     0 #QU 0.248
    437 125.518  72.100   7.596 1 U   1.150e+07  0.000e+00 e 0     0     0     0 #QU 0.248
    438 108.896  52.510   8.026 1 U   1.972e+07  0.000e+00 e 0     0     0     0 #QU 0.244
    439 117.645  39.622   8.855 1 U   5.911e+06  0.000e+00 e 0     0     0     0 #QU 0.240
    440 123.550  39.106   7.588 1 U   -1.344e+07  0.000e+00 e 0     0     0     0 #QU 0.238
    441 110.427  40.653   7.596 1 U   -6.171e+06  0.000e+00 e 0     0     0     0 #QU 0.235
    442 119.176  18.485   7.838 1 U   1.494e+07  0.000e+00 e 0     0     0     0 #QU 0.233
    443 115.239  61.790   8.925 1 U   -8.642e+06  0.000e+00 e 0     0     0     0 #QU 0.227
    444 127.706  53.541   8.433 1 U   6.048e+06  0.000e+00 e 0     0     0     0 #QU 0.226
    445 115.239  62.305   8.933 1 U   -8.377e+06  0.000e+00 e 0     0     0     0 #QU 0.224
    446 116.114  72.100   7.588 1 U   1.016e+07  0.000e+00 e 0     0     0     0 #QU 0.218
    447 117.207  29.827   8.065 1 U   6.692e+06  0.000e+00 e 0     0     0     0 #QU 0.216
    448 119.176  75.193   8.041 1 U   8.714e+06  0.000e+00 e 0     0     0     0 #QU 0.216
    449 104.959  58.696   7.690 1 U   -7.613e+06  0.000e+00 e 0     0     0     0 #QU 0.212
    450 118.082  42.199   7.822 1 U   1.185e+07  0.000e+00 e 0     0     0     0 #QU 0.210
    451 131.205  40.653   7.596 1 U   -6.612e+06  0.000e+00 e 0     0     0     0 #QU 0.210
    452 116.114  36.013   7.564 1 U   -7.725e+06  0.000e+00 e 0     0     0     0 #QU 0.207
    453 117.426  59.727   7.948 1 U   1.559e+07  0.000e+00 e 0     0     0     0 #QU 0.206
    454 108.896  32.404   8.034 1 U   9.454e+06  0.000e+00 e 0     0     0     0 #QU 0.199
    455 123.331  38.075   8.057 1 U   -9.776e+06  0.000e+00 e 0     0     0     0 #QU 0.198
    456 109.552  72.616   7.588 1 U   8.029e+06  0.000e+00 e 0     0     0     0 #QU 0.197
    457 132.080  39.106   7.596 1 U   -9.275e+06  0.000e+00 e 0     0     0     0 #QU 0.195
    458 112.177  72.100   8.065 1 U   8.692e+06  0.000e+00 e 0     0     0     0 #QU 0.185
    459 118.082  66.945   8.065 1 U   9.998e+06  0.000e+00 e 0     0     0     0 #QU 0.181
    460 111.520  18.485   7.815 1 U   1.033e+07  0.000e+00 e 0     0     0     0 #QU 0.178
    461 123.550  34.982   7.212 1 U   1.062e+07  0.000e+00 e 0     0     0     0 #QU 0.176
    462 116.114  73.647   7.580 1 U   1.088e+07  0.000e+00 e 0     0     0     0 #QU 0.172
    463 108.677  36.013   8.988 1 U   5.187e+06  0.000e+00 e 0     0     0     0 #QU 0.171
    464 119.176  67.460   7.979 1 U   1.947e+07  0.000e+00 e 0     0     0     0 #QU 0.168
    465 125.518  32.404   7.596 1 U   1.249e+07  0.000e+00 e 0     0     0     0 #QU 0.167
    466 126.612  32.404   7.596 1 U   8.445e+06  0.000e+00 e 0     0     0     0 #QU 0.161
    467 119.832  32.920   8.464 1 U   9.070e+06  0.000e+00 e 0     0     0     0 #QU 0.154
    468 123.331  33.951   8.065 1 U   8.554e+06  0.000e+00 e 0     0     0     0 #QU 0.153
    469 119.613  32.404   7.588 1 U   7.083e+06  0.000e+00 e 0     0     0     0 #QU 0.153
    470 118.957  25.702   7.830 1 U   8.159e+06  0.000e+00 e 0     0     0     0 #QU 0.148
    471 122.894  53.026   7.987 1 U   9.914e+06  0.000e+00 e 0     0     0     0 #QU 0.142
    472 115.239  23.640   8.347 1 U   6.609e+06  0.000e+00 e 0     0     0     0 #QU 0.141
    473 104.521  39.106   7.596 1 U   -1.182e+07  0.000e+00 e 0     0     0     0 #QU 0.140
    474 117.426  32.404   7.588 1 U   8.380e+06  0.000e+00 e 0     0     0     0 #QU 0.139
    475 121.363  52.510   8.096 1 U   -6.938e+06  0.000e+00 e 0     0     0     0 #QU 0.131
    476 116.770  39.622   8.425 1 U   5.259e+06  0.000e+00 e 0     0     0     0 #QU 0.128
    477 116.114  23.640   7.564 1 U   6.941e+06  0.000e+00 e 0     0     0     0 #QU 0.124
    478 120.488  41.168   8.362 1 U   -6.834e+06  0.000e+00 e 0     0     0     0 #QU 0.121
    479 111.958  44.262   8.065 1 U   -6.794e+06  0.000e+00 e 0     0     0     0 #QU 0.119
    480 116.332  58.181   7.776 1 U   1.928e+07  0.000e+00 e 0     0     0     0 #QU 0.119
    481 115.895  32.404   8.933 1 U   -5.809e+06  0.000e+00 e 0     0     0     0 #QU 0.113
    482 119.176  66.945   7.987 1 U   1.988e+07  0.000e+00 e 0     0     0     0 #QU 0.113
    483 104.959  72.100   7.588 1 U   8.969e+06  0.000e+00 e 0     0     0     0 #QU 0.111
    484 113.051  37.044   7.682 1 U   6.673e+06  0.000e+00 e 0     0     0     0 #QU 0.109
    485 120.488  39.622   7.580 1 U   -1.030e+07  0.000e+00 e 0     0     0     0 #QU 0.105
    486 112.177  21.578   8.057 1 U   -6.376e+06  0.000e+00 e 0     0     0     0 #QU 0.104
    487 111.739  39.622   7.588 1 U   -9.779e+06  0.000e+00 e 0     0     0     0 #QU 0.103
    488 111.739  72.100   7.588 1 U   8.962e+06  0.000e+00 e 0     0     0     0 #QU 0.103
    489 117.207  65.914   9.254 1 U   -6.585e+06  0.000e+00 e 0     0     0     0 #QU 0.101
    490 105.834  72.616   7.588 1 U   8.012e+06  0.000e+00 e 0     0     0     0 #QU 0.101
    491 120.050  41.684   8.589 1 U   7.863e+06  0.000e+00 e 0     0     0     0 #QU 0.096
    492 122.019  24.156   7.987 1 U   9.474e+06  0.000e+00 e 0     0     0     0 #QU 0.094
    493 120.488  25.187   8.049 1 U   8.197e+06  0.000e+00 e 0     0     0     0 #QU 0.091
    494 131.424  72.100   7.588 1 U   9.334e+06  0.000e+00 e 0     0     0     0 #QU 0.090
    495 124.644  72.616   8.049 1 U   7.405e+06  0.000e+00 e 0     0     0     0 #QU 0.089
    496 128.143  15.907   8.417 1 U   9.271e+06  0.000e+00 e 0     0     0     0 #QU 0.088
    497 125.081  57.665   8.996 1 U   5.273e+06  0.000e+00 e 0     0     0     0 #QU 0.087
    498 121.800  64.883   6.313 1 U   7.286e+06  0.000e+00 e 0     0     0     0 #QU 0.086
    499 120.488  59.727   8.057 1 U   1.044e+07  0.000e+00 e 0     0     0     0 #QU 0.082
    500 117.645  63.852   8.863 1 U   5.090e+06  0.000e+00 e 0     0     0     0 #QU 0.081
    501 115.020  24.156   8.347 1 U   6.007e+06  0.000e+00 e 0     0     0     0 #QU 0.079
    502 119.832  26.218   7.854 1 U   1.030e+07  0.000e+00 e 0     0     0     0 #QU 0.078
    503 120.050  59.212   8.159 1 U   1.161e+07  0.000e+00 e 0     0     0     0 #QU 0.076
    504 120.707  31.373   8.831 1 U   -4.972e+06  0.000e+00 e 0     0     0     0 #QU 0.075
    505 120.050  18.485   8.566 1 U   -7.129e+06  0.000e+00 e 0     0     0     0 #QU 0.074
    506 127.706  16.423   8.448 1 U   -6.491e+06  0.000e+00 e 0     0     0     0 #QU 0.074
    507 110.208  39.106   8.026 1 U   -9.858e+06  0.000e+00 e 0     0     0     0 #QU 0.073
    508 115.020  72.100   7.588 1 U   9.616e+06  0.000e+00 e 0     0     0     0 #QU 0.073
    509 106.927  32.404   7.588 1 U   8.203e+06  0.000e+00 e 0     0     0     0 #QU 0.072
    510 111.083  39.106   7.596 1 U   -8.615e+06  0.000e+00 e 0     0     0     0 #QU 0.072
    511 127.924  53.541   8.417 1 U   6.655e+06  0.000e+00 e 0     0     0     0 #QU 0.071
    512 116.114  39.106   7.596 1 U   -1.321e+07  0.000e+00 e 0     0     0     0 #QU 0.071
    513 109.771  33.435   7.971 1 U   -5.844e+06  0.000e+00 e 0     0     0     0 #QU 0.071
    514 112.614  61.274   8.065 1 U   -7.048e+06  0.000e+00 e 0     0     0     0 #QU 0.070
    515 120.925  53.026   7.783 1 U   8.669e+06  0.000e+00 e 0     0     0     0 #QU 0.069
    516 119.176  12.814   8.041 1 U   7.566e+06  0.000e+00 e 0     0     0     0 #QU 0.069
    517 116.114  60.243   7.580 1 U   1.129e+07  0.000e+00 e 0     0     0     0 #QU 0.068
    518 108.896  34.982   8.026 1 U   1.017e+07  0.000e+00 e 0     0     0     0 #QU 0.067
    519 122.894  57.150   8.057 1 U   8.409e+06  0.000e+00 e 0     0     0     0 #QU 0.067
    520 122.019  57.150   7.979 1 U   8.732e+06  0.000e+00 e 0     0     0     0 #QU 0.066
    521 122.019  65.398   8.800 1 U   6.341e+06  0.000e+00 e 0     0     0     0 #QU 0.066
    522 125.518  51.479   7.596 1 U   -1.431e+07  0.000e+00 e 0     0     0     0 #QU 0.065
    523 123.113  39.106   7.588 1 U   -1.180e+07  0.000e+00 e 0     0     0     0 #QU 0.063
    524 121.144  21.063   7.353 1 U   5.106e+06  0.000e+00 e 0     0     0     0 #QU 0.062
    525 127.268  72.100   7.596 1 U   9.007e+06  0.000e+00 e 0     0     0     0 #QU 0.061
    526 120.925  21.578   7.635 1 U   -8.010e+06  0.000e+00 e 0     0     0     0 #QU 0.060
    527 111.520  18.485   7.791 1 U   8.660e+06  0.000e+00 e 0     0     0     0 #QU 0.060
    528 112.177  57.665   7.713 1 U   9.793e+06  0.000e+00 e 0     0     0     0 #QU 0.060
    529 104.521  38.075   7.596 1 U   -9.395e+06  0.000e+00 e 0     0     0     0 #QU 0.060
    530 113.708  46.324   7.596 1 U   7.580e+06  0.000e+00 e 0     0     0     0 #QU 0.059
    531 119.832  56.634   7.901 1 U   -7.884e+06  0.000e+00 e 0     0     0     0 #QU 0.058
    532 107.146  46.324   6.915 1 U   -5.140e+06  0.000e+00 e 0     0     0     0 #QU 0.058
    533 118.082  70.038   8.073 1 U   6.797e+06  0.000e+00 e 0     0     0     0 #QU 0.057
    534 117.426  51.994   8.151 1 U   8.054e+06  0.000e+00 e 0     0     0     0 #QU 0.056
    535 126.175  63.336   8.112 1 U   8.752e+06  0.000e+00 e 0     0     0     0 #QU 0.055
    536 115.020  57.150   8.065 1 U   6.294e+06  0.000e+00 e 0     0     0     0 #QU 0.055
    537 117.645  22.609   8.863 1 U   -7.657e+06  0.000e+00 e 0     0     0     0 #QU 0.054
    538 118.082  57.665   7.815 1 U   -5.715e+06  0.000e+00 e 0     0     0     0 #QU 0.053
    539 126.612  44.262   8.057 1 U   -6.773e+06  0.000e+00 e 0     0     0     0 #QU 0.053
    540 120.269  59.212   8.182 1 U   7.595e+06  0.000e+00 e 0     0     0     0 #QU 0.052
    541 119.832  63.336   8.057 1 U   -6.576e+06  0.000e+00 e 0     0     0     0 #QU 0.050
    542 128.143  70.038   8.479 1 U   6.093e+06  0.000e+00 e 0     0     0     0 #QU 0.050
    543 105.396  39.106   7.596 1 U   -9.251e+06  0.000e+00 e 0     0     0     0 #QU 0.049
    544 116.988  59.727   8.057 1 U   -6.117e+06  0.000e+00 e 0     0     0     0 #QU 0.049
    545 122.019  55.603   8.378 1 U   -6.521e+06  0.000e+00 e 0     0     0     0 #QU 0.048
    546 116.770  55.088   7.072 1 U   -5.076e+06  0.000e+00 e 0     0     0     0 #QU 0.047
    547 122.894  55.088   8.049 1 U   -6.996e+06  0.000e+00 e 0     0     0     0 #QU 0.047
    548 123.987  39.106   7.588 1 U   -1.203e+07  0.000e+00 e 0     0     0     0 #QU 0.046
    549 113.051  32.920   7.674 1 U   6.173e+06  0.000e+00 e 0     0     0     0 #QU 0.044
    550 118.738  20.547   8.049 1 U   6.838e+06  0.000e+00 e 0     0     0     0 #QU 0.042
    551 107.146  46.839   6.900 1 U   -6.092e+06  0.000e+00 e 0     0     0     0 #QU 0.042
    552 121.144  59.212   8.683 1 U   -6.843e+06  0.000e+00 e 0     0     0     0 #QU 0.042
    553 124.862  28.796   8.988 1 U   5.166e+06  0.000e+00 e 0     0     0     0 #QU 0.042
    554 127.706  30.342   8.065 1 U   7.245e+06  0.000e+00 e 0     0     0     0 #QU 0.042
    555 121.800  66.429   6.329 1 U   7.373e+06  0.000e+00 e 0     0     0     0 #QU 0.041
    556 109.115  30.342   8.073 1 U   7.899e+06  0.000e+00 e 0     0     0     0 #QU 0.040
    557 120.488  31.889   8.831 1 U   -4.763e+06  0.000e+00 e 0     0     0     0 #QU 0.040
    558 125.300  76.740  11.772 1 U   0.000e+00  0.000e+00 e 0     0     0     0 #QU 0.039
    559 125.300  11.268  11.772 1 U   -3.229e+06  0.000e+00 e 0     0     0     0 #QU 0.039
    560 119.613  60.759   8.425 1 U   6.710e+06  0.000e+00 e 0     0     0     0 #QU 0.038
    561 118.082  33.435   8.073 1 U   9.735e+06  0.000e+00 e 0     0     0     0 #QU 0.038
    562 114.364  19.001   7.353 1 U   -6.799e+06  0.000e+00 e 0     0     0     0 #QU 0.038
    563 112.177  42.199   8.065 1 U   6.583e+06  0.000e+00 e 0     0     0     0 #QU 0.038
    564 117.426  39.622   7.588 1 U   -8.689e+06  0.000e+00 e 0     0     0     0 #QU 0.037
    565 111.302  31.889   7.330 1 U   1.025e+07  0.000e+00 e 0     0     0     0 #QU 0.037
    566 120.050  30.342   9.097 1 U   6.146e+06  0.000e+00 e 0     0     0     0 #QU 0.037
    567 117.863  30.342   7.682 1 U   -8.005e+06  0.000e+00 e 0     0     0     0 #QU 0.037
    568 126.831  48.901   8.065 1 U   5.562e+06  0.000e+00 e 0     0     0     0 #QU 0.037
    569 126.831  23.125   8.057 1 U   -6.977e+06  0.000e+00 e 0     0     0     0 #QU 0.036
    570 125.737  48.386   7.588 1 U   -1.447e+07  0.000e+00 e 0     0     0     0 #QU 0.036
    571 121.800  59.212   6.329 1 U   -7.576e+06  0.000e+00 e 0     0     0     0 #QU 0.035
    572 116.114  19.001   7.384 1 U   -8.316e+06  0.000e+00 e 0     0     0     0 #QU 0.035
    573 125.956  56.119   8.073 1 U   6.904e+06  0.000e+00 e 0     0     0     0 #QU 0.035
    574 116.114  31.889   7.572 1 U   -1.139e+07  0.000e+00 e 0     0     0     0 #QU 0.035
    575 122.894  71.585   8.057 1 U   7.987e+06  0.000e+00 e 0     0     0     0 #QU 0.035
    576 128.362  64.883   9.058 1 U   3.699e+06  0.000e+00 e 0     0     0     0 #QU 0.034
    577 120.707  37.044   8.065 1 U   -1.037e+07  0.000e+00 e 0     0     0     0 #QU 0.034
    578 117.426  40.653   7.768 1 U   -7.016e+06  0.000e+00 e 0     0     0     0 #QU 0.033
    579 114.364  28.280   8.065 1 U   7.690e+06  0.000e+00 e 0     0     0     0 #QU 0.033
    580 127.268  20.547   8.417 1 U   -7.705e+06  0.000e+00 e 0     0     0     0 #QU 0.033
    581 118.519  63.336   8.503 1 U   -5.566e+06  0.000e+00 e 0     0     0     0 #QU 0.033
    582 108.021  34.982   7.502 1 U   -4.793e+06  0.000e+00 e 0     0     0     0 #QU 0.033
    583 116.551  34.982   9.363 1 U   8.815e+06  0.000e+00 e 0     0     0     0 #QU 0.033
    584 130.768  72.100   7.588 1 U   8.502e+06  0.000e+00 e 0     0     0     0 #QU 0.032
    585 106.709  49.417   7.603 1 U   -6.607e+06  0.000e+00 e 0     0     0     0 #QU 0.032
    586 131.643  72.100   7.596 1 U   8.334e+06  0.000e+00 e 0     0     0     0 #QU 0.032
    587 120.050  35.497   8.049 1 U   6.639e+06  0.000e+00 e 0     0     0     0 #QU 0.031
    588 116.332  37.560   7.869 1 U   -7.804e+06  0.000e+00 e 0     0     0     0 #QU 0.031
    589 123.113  45.808   9.097 1 U   -5.013e+06  0.000e+00 e 0     0     0     0 #QU 0.031
    590 105.396  30.342   7.259 1 U   -2.732e+06  0.000e+00 e 0     0     0     0 #QU 0.031
    591 117.426  19.001   8.049 1 U   1.258e+07  0.000e+00 e 0     0     0     0 #QU 0.031
    592 125.737  30.858   7.588 1 U   9.315e+06  0.000e+00 e 0     0     0     0 #QU 0.030
    593 112.177  59.212   8.065 1 U   6.305e+06  0.000e+00 e 0     0     0     0 #QU 0.030
    594 126.831  58.181   8.002 1 U   5.846e+06  0.000e+00 e 0     0     0     0 #QU 0.030
    595 108.240  21.063   7.494 1 U   6.550e+06  0.000e+00 e 0     0     0     0 #QU 0.030
    596 122.019  39.622   7.588 1 U   -1.182e+07  0.000e+00 e 0     0     0     0 #QU 0.029
    597 124.862  27.249   9.011 1 U   -4.329e+06  0.000e+00 e 0     0     0     0 #QU 0.029
    598 119.613  39.106   7.588 1 U   -1.129e+07  0.000e+00 e 0     0     0     0 #QU 0.028
    599 124.425  62.821   8.049 1 U   6.527e+06  0.000e+00 e 0     0     0     0 #QU 0.028
    600 118.957  59.212   8.065 1 U   -7.267e+06  0.000e+00 e 0     0     0     0 #QU 0.027
    601 119.832  60.759   9.481 1 U   9.734e+06  0.000e+00 e 0     0     0     0 #QU 0.027
    602 116.770  46.324   7.111 1 U   -5.661e+06  0.000e+00 e 0     0     0     0 #QU 0.027
    603 125.518  76.224   7.596 1 U   5.458e+06  0.000e+00 e 0     0     0     0 #QU 0.026
    604 112.177  42.715   8.073 1 U   6.872e+06  0.000e+00 e 0     0     0     0 #QU 0.026
    605 121.800  38.591   8.135 1 U   -1.285e+07  0.000e+00 e 0     0     0     0 #QU 0.026
    606 120.925  21.578   6.321 1 U   -5.050e+06  0.000e+00 e 0     0     0     0 #QU 0.026
    607 118.301  41.684   7.259 1 U   -6.713e+06  0.000e+00 e 0     0     0     0 #QU 0.025
    608 127.049  72.100   7.588 1 U   9.026e+06  0.000e+00 e 0     0     0     0 #QU 0.025
    609 104.740  58.696   7.697 1 U   -7.325e+06  0.000e+00 e 0     0     0     0 #QU 0.025
    610 114.364  27.765   8.073 1 U   7.656e+06  0.000e+00 e 0     0     0     0 #QU 0.025
    611 113.051  43.230   7.682 1 U   -5.309e+06  0.000e+00 e 0     0     0     0 #QU 0.025
    612 119.832  27.249   8.065 1 U   -6.739e+06  0.000e+00 e 0     0     0     0 #QU 0.025
    613 113.270  65.398   8.057 1 U   7.978e+06  0.000e+00 e 0     0     0     0 #QU 0.024
    614 119.176  34.982   8.049 1 U   -6.852e+06  0.000e+00 e 0     0     0     0 #QU 0.024
    615 109.771  29.311   7.909 1 U   1.098e+07  0.000e+00 e 0     0     0     0 #QU 0.024
    616 119.394  20.547   8.683 1 U   9.580e+06  0.000e+00 e 0     0     0     0 #QU 0.024
    617 119.176  37.044   7.713 1 U   6.715e+06  0.000e+00 e 0     0     0     0 #QU 0.024
    618 112.177  40.137   7.643 1 U   9.643e+06  0.000e+00 e 0     0     0     0 #QU 0.023
    619 120.269  62.305   8.214 1 U   6.761e+06  0.000e+00 e 0     0     0     0 #QU 0.023
    620 121.363  46.324   7.588 1 U   6.947e+06  0.000e+00 e 0     0     0     0 #QU 0.023
    621 116.551  47.870   8.620 1 U   3.951e+06  0.000e+00 e 0     0     0     0 #QU 0.023
    622 127.706  39.106   7.603 1 U   -1.438e+07  0.000e+00 e 0     0     0     0 #QU 0.023
    623 116.551  32.404   7.596 1 U   6.875e+06  0.000e+00 e 0     0     0     0 #QU 0.023
    624 122.894  17.454   8.065 1 U   -6.589e+06  0.000e+00 e 0     0     0     0 #QU 0.023
    625 128.362  25.702   9.082 1 U   5.051e+06  0.000e+00 e 0     0     0     0 #QU 0.022
    626 127.706  22.094   8.464 1 U   1.084e+07  0.000e+00 e 0     0     0     0 #QU 0.022
    627 126.175  31.373   8.057 1 U   -6.470e+06  0.000e+00 e 0     0     0     0 #QU 0.022
    628 116.770  14.876   8.417 1 U   -4.327e+06  0.000e+00 e 0     0     0     0 #QU 0.021
    629 119.394  53.026   8.049 1 U   6.200e+06  0.000e+00 e 0     0     0     0 #QU 0.021
    630 122.019  31.889   8.730 1 U   6.228e+06  0.000e+00 e 0     0     0     0 #QU 0.021
    631 125.300  29.311  11.780 1 U   4.928e+06  0.000e+00 e 0     0     0     0 #QU 0.021
    632 120.050  31.889   9.262 1 U   3.956e+06  0.000e+00 e 0     0     0     0 #QU 0.021
    633 121.582  40.653   8.300 1 U   -6.700e+06  0.000e+00 e 0     0     0     0 #QU 0.020
    634 105.834  56.634   7.267 1 U   -4.634e+06  0.000e+00 e 0     0     0     0 #QU 0.020
    635 120.488  19.516   8.096 1 U   -9.312e+06  0.000e+00 e 0     0     0     0 #QU 0.020
    636 113.270  38.075   7.596 1 U   -6.735e+06  0.000e+00 e 0     0     0     0 #QU 0.020
    637 116.332  23.125   7.822 1 U   -7.774e+06  0.000e+00 e 0     0     0     0 #QU 0.020
    638 114.583  16.423   7.111 1 U   1.028e+07  0.000e+00 e 0     0     0     0 #QU 0.019
    639 131.861  76.740   7.353 1 U   0.000e+00  0.000e+00 e 0     0     0     0 #QU 0.019
    640 119.394  19.001   8.675 1 U   7.030e+06  0.000e+00 e 0     0     0     0 #QU 0.019
    641 117.863  30.342   7.815 1 U   5.591e+06  0.000e+00 e 0     0     0     0 #QU 0.019
    642 125.737  65.398   8.034 1 U   7.519e+06  0.000e+00 e 0     0     0     0 #QU 0.019
    643 118.301  48.386   8.057 1 U   -7.181e+06  0.000e+00 e 0     0     0     0 #QU 0.019
    644 120.050  35.497   9.207 1 U   1.116e+07  0.000e+00 e 0     0     0     0 #QU 0.018
    645 105.396  19.516   7.111 1 U   -5.688e+06  0.000e+00 e 0     0     0     0 #QU 0.018
    646 125.300  29.311   9.246 1 U   7.770e+06  0.000e+00 e 0     0     0     0 #QU 0.018
    647 105.615  32.920   7.173 1 U   5.892e+06  0.000e+00 e 0     0     0     0 #QU 0.018
    648 112.177  11.268   7.643 1 U   8.103e+06  0.000e+00 e 0     0     0     0 #QU 0.018
    649 117.645  60.759   8.800 1 U   8.796e+06  0.000e+00 e 0     0     0     0 #QU 0.018
    650 112.177  76.740   7.643 1 U   0.000e+00  0.000e+00 e 0     0     0     0 #QU 0.018
    651 116.332  19.001   7.119 1 U   -8.946e+06  0.000e+00 e 0     0     0     0 #QU 0.018
    652 116.770  64.367   8.417 1 U   -5.801e+06  0.000e+00 e 0     0     0     0 #QU 0.017
    653 117.645  27.249   8.863 1 U   4.579e+06  0.000e+00 e 0     0     0     0 #QU 0.017
    654 118.301  63.336   7.697 1 U   6.146e+06  0.000e+00 e 0     0     0     0 #QU 0.017
    655 122.456  32.920   7.596 1 U   4.926e+06  0.000e+00 e 0     0     0     0 #QU 0.017
    656 119.176  73.131   8.041 1 U   7.184e+06  0.000e+00 e 0     0     0     0 #QU 0.017
    657 131.643  29.827   8.049 1 U   7.362e+06  0.000e+00 e 0     0     0     0 #QU 0.017
    658 117.426  64.883   8.057 1 U   5.798e+06  0.000e+00 e 0     0     0     0 #QU 0.017
    659 125.300  26.733   9.137 1 U   -6.171e+06  0.000e+00 e 0     0     0     0 #QU 0.017
    660 121.800  28.280   8.128 1 U   5.540e+06  0.000e+00 e 0     0     0     0 #QU 0.017
    661 126.393  72.616   7.588 1 U   7.955e+06  0.000e+00 e 0     0     0     0 #QU 0.016
    662 127.487  72.616   8.057 1 U   6.799e+06  0.000e+00 e 0     0     0     0 #QU 0.016
    663 114.145  56.634   8.065 1 U   7.510e+06  0.000e+00 e 0     0     0     0 #QU 0.016
    664 113.270  73.647   8.354 1 U   5.140e+06  0.000e+00 e 0     0     0     0 #QU 0.016
    665 108.896  57.665   7.502 1 U   -7.228e+06  0.000e+00 e 0     0     0     0 #QU 0.016
    666 120.488  40.653   8.354 1 U   -6.225e+06  0.000e+00 e 0     0     0     0 #QU 0.016
    667 118.301  30.342   8.120 1 U   3.514e+06  0.000e+00 e 0     0     0     0 #QU 0.016
    668 120.269  34.982   8.284 1 U   1.176e+07  0.000e+00 e 0     0     0     0 #QU 0.016
    669 116.332  72.616   7.736 1 U   6.444e+06  0.000e+00 e 0     0     0     0 #QU 0.015
    670 107.146  39.622   8.386 1 U   -5.648e+06  0.000e+00 e 0     0     0     0 #QU 0.015
    671 119.613  54.057   8.057 1 U   7.060e+06  0.000e+00 e 0     0     0     0 #QU 0.015
    672 110.427  46.324   7.596 1 U   6.476e+06  0.000e+00 e 0     0     0     0 #QU 0.015
    673 121.144  45.808   7.361 1 U   -3.170e+06  0.000e+00 e 0     0     0     0 #QU 0.015
    674 129.237  46.324   8.049 1 U   7.280e+06  0.000e+00 e 0     0     0     0 #QU 0.015
    675 107.583  59.727   7.838 1 U   4.304e+06  0.000e+00 e 0     0     0     0 #QU 0.015
    676 123.987  72.616   7.588 1 U   8.597e+06  0.000e+00 e 0     0     0     0 #QU 0.015
    677 110.208  72.616   7.596 1 U   8.124e+06  0.000e+00 e 0     0     0     0 #QU 0.015
    678 118.082  36.529   7.940 1 U   9.340e+06  0.000e+00 e 0     0     0     0 #QU 0.015
    679 116.988  60.759   7.119 1 U   5.831e+06  0.000e+00 e 0     0     0     0 #QU 0.015
    680 114.583  27.765   8.057 1 U   8.593e+06  0.000e+00 e 0     0     0     0 #QU 0.015
    681 118.082  57.665   8.073 1 U   -7.596e+06  0.000e+00 e 0     0     0     0 #QU 0.014
    682 120.488  32.404   7.588 1 U   7.275e+06  0.000e+00 e 0     0     0     0 #QU 0.014
    683 118.519  54.057   7.674 1 U   7.643e+06  0.000e+00 e 0     0     0     0 #QU 0.014
    684 118.738  46.324   7.588 1 U   7.781e+06  0.000e+00 e 0     0     0     0 #QU 0.014
    685 122.019  65.398   7.549 1 U   5.136e+06  0.000e+00 e 0     0     0     0 #QU 0.014
    686 126.831  30.342   8.041 1 U   5.986e+06  0.000e+00 e 0     0     0     0 #QU 0.014
    687 125.300  31.373   9.129 1 U   3.146e+06  0.000e+00 e 0     0     0     0 #QU 0.014
    688 120.050  31.889   9.215 1 U   6.430e+06  0.000e+00 e 0     0     0     0 #QU 0.014
    689 106.709  33.435   8.057 1 U   6.197e+06  0.000e+00 e 0     0     0     0 #QU 0.013
    690 114.364  31.889   8.135 1 U   7.676e+06  0.000e+00 e 0     0     0     0 #QU 0.013
    691 112.177  15.392   7.643 1 U   1.238e+07  0.000e+00 e 0     0     0     0 #QU 0.013
    692 126.612  51.479   8.065 1 U   -5.833e+06  0.000e+00 e 0     0     0     0 #QU 0.013
    693 107.146  39.106   7.588 1 U   -9.622e+06  0.000e+00 e 0     0     0     0 #QU 0.013
    694 111.958  37.044   8.065 1 U   5.318e+06  0.000e+00 e 0     0     0     0 #QU 0.013
    695 121.800  42.199   8.300 1 U   -5.096e+06  0.000e+00 e 0     0     0     0 #QU 0.013
    696 122.019  24.156   8.010 1 U   7.333e+06  0.000e+00 e 0     0     0     0 #QU 0.013
    697 116.114  64.883   7.588 1 U   7.047e+06  0.000e+00 e 0     0     0     0 #QU 0.013
    698 118.957  55.088   7.909 1 U   1.414e+07  0.000e+00 e 0     0     0     0 #QU 0.013
    699 126.393  23.640   6.579 1 U   2.881e+06  0.000e+00 e 0     0     0     0 #QU 0.013
    700 119.832  48.901   8.057 1 U   6.749e+06  0.000e+00 e 0     0     0     0 #QU 0.013
    701 108.240  37.560   8.065 1 U   -6.019e+06  0.000e+00 e 0     0     0     0 #QU 0.013
    702 130.330  39.106   7.596 1 U   -1.008e+07  0.000e+00 e 0     0     0     0 #QU 0.013
    703 126.175  66.429   6.579 1 U   4.631e+06  0.000e+00 e 0     0     0     0 #QU 0.013
    704 121.363  39.106   7.588 1 U   -9.383e+06  0.000e+00 e 0     0     0     0 #QU 0.013
    705 115.020  72.616   8.026 1 U   6.193e+06  0.000e+00 e 0     0     0     0 #QU 0.012
    706 123.987  53.541   8.049 1 U   5.457e+06  0.000e+00 e 0     0     0     0 #QU 0.012
    707 119.832  21.063   7.048 1 U   9.141e+06  0.000e+00 e 0     0     0     0 #QU 0.012
    708 128.143  46.324   7.596 1 U   6.104e+06  0.000e+00 e 0     0     0     0 #QU 0.012
    709 119.176  40.137   8.057 1 U   -7.045e+06  0.000e+00 e 0     0     0     0 #QU 0.012
    710 121.144  30.342   7.275 1 U   7.823e+06  0.000e+00 e 0     0     0     0 #QU 0.012
    711 122.019  60.243   8.800 1 U   3.878e+06  0.000e+00 e 0     0     0     0 #QU 0.011
    712 125.518  39.106   7.721 1 U   1.160e+07  0.000e+00 e 0     0     0     0 #QU 0.011
    713 118.957  49.417   7.815 1 U   -5.303e+06  0.000e+00 e 0     0     0     0 #QU 0.011
    714 120.050  32.404   9.246 1 U   3.711e+06  0.000e+00 e 0     0     0     0 #QU 0.011
    715 128.362  37.560   8.464 1 U   -3.260e+06  0.000e+00 e 0     0     0     0 #QU 0.011
    716 127.706  65.398   8.417 1 U   -5.173e+06  0.000e+00 e 0     0     0     0 #QU 0.011
    717 111.958  33.951   8.073 1 U   -6.150e+06  0.000e+00 e 0     0     0     0 #QU 0.011
    718 127.924  28.280   8.425 1 U   3.972e+06  0.000e+00 e 0     0     0     0 #QU 0.011
    719 118.082  33.435   8.104 1 U   9.733e+06  0.000e+00 e 0     0     0     0 #QU 0.011
    720 116.332  64.883   7.666 1 U   9.945e+06  0.000e+00 e 0     0     0     0 #QU 0.011
    721 125.518  23.125   7.596 1 U   4.356e+06  0.000e+00 e 0     0     0     0 #QU 0.011
    722 116.770  55.088   7.119 1 U   -4.040e+06  0.000e+00 e 0     0     0     0 #QU 0.011
    723 110.208  36.529   8.065 1 U   -6.429e+06  0.000e+00 e 0     0     0     0 #QU 0.011
    724 118.082  41.684   7.807 1 U   8.461e+06  0.000e+00 e 0     0     0     0 #QU 0.011
    725 119.176  50.963   8.065 1 U   8.073e+06  0.000e+00 e 0     0     0     0 #QU 0.011
    726 123.113  58.696   7.557 1 U   -5.605e+06  0.000e+00 e 0     0     0     0 #QU 0.011
    727 112.395  32.404   7.596 1 U   5.841e+06  0.000e+00 e 0     0     0     0 #QU 0.011
    728 128.362  61.790   9.129 1 U   8.244e+06  0.000e+00 e 0     0     0     0 #QU 0.010
    729 122.456  48.901   8.049 1 U   -4.730e+06  0.000e+00 e 0     0     0     0 #QU 0.010
    730 128.143  66.429   8.472 1 U   -5.006e+06  0.000e+00 e 0     0     0     0 #QU 0.010
    731 106.271  31.889   8.065 1 U   7.177e+06  0.000e+00 e 0     0     0     0 #QU 0.010
    732 121.363  45.808   7.338 1 U   -6.757e+06  0.000e+00 e 0     0     0     0 #QU 0.010
    733 112.833  24.156   8.057 1 U   -7.017e+06  0.000e+00 e 0     0     0     0 #QU 0.010
    734 131.205  38.075   7.588 1 U   -5.825e+06  0.000e+00 e 0     0     0     0 #QU 0.010
    735 119.176  26.218   8.057 1 U   4.432e+06  0.000e+00 e 0     0     0     0 #QU 0.010
    736 110.864  44.262   7.885 1 U   4.218e+06  0.000e+00 e 0     0     0     0 #QU 0.010
    737 113.270  59.212   8.120 1 U   5.207e+06  0.000e+00 e 0     0     0     0 #QU 0.010
    738 119.832  59.727   8.002 1 U   9.328e+06  0.000e+00 e 0     0     0     0 #QU 0.010
    739 123.331  44.777   8.057 1 U   -4.538e+06  0.000e+00 e 0     0     0     0 #QU 0.010
    740 121.144  32.920   7.345 1 U   -5.261e+06  0.000e+00 e 0     0     0     0 #QU 0.010
    741 108.677  36.013   9.011 1 U   5.004e+06  0.000e+00 e 0     0     0     0 #QU 0.010
    742 127.706  32.404   7.596 1 U   6.770e+06  0.000e+00 e 0     0     0     0 #QU 0.010
    743 111.520  72.100   8.073 1 U   5.722e+06  0.000e+00 e 0     0     0     0 #QU 0.010
    744 105.178  26.218   7.251 1 U   6.276e+06  0.000e+00 e 0     0     0     0 #QU 0.010
    745 118.082  37.560   7.822 1 U   -5.656e+06  0.000e+00 e 0     0     0     0 #QU 0.010
    746 119.832  22.609   7.095 1 U   -5.878e+06  0.000e+00 e 0     0     0     0 #QU 0.010
    747 123.550  45.808   7.588 1 U   7.599e+06  0.000e+00 e 0     0     0     0 #QU 0.009
    748 118.301  27.765   8.065 1 U   6.692e+06  0.000e+00 e 0     0     0     0 #QU 0.009
    749 108.677  60.243   8.041 1 U   6.730e+06  0.000e+00 e 0     0     0     0 #QU 0.009
    750 119.176  28.796   8.081 1 U   -5.081e+06  0.000e+00 e 0     0     0     0 #QU 0.009
    751 118.519  49.932   7.721 1 U   -4.365e+06  0.000e+00 e 0     0     0     0 #QU 0.009
    752 120.488  23.125   8.683 1 U   6.784e+06  0.000e+00 e 0     0     0     0 #QU 0.009
    753 122.675  27.765   8.026 1 U   6.646e+06  0.000e+00 e 0     0     0     0 #QU 0.009
    754 131.861  11.268   7.361 1 U   -1.038e+07  0.000e+00 e 0     0     0     0 #QU 0.009
    755 105.178  31.889   8.057 1 U   -9.513e+06  0.000e+00 e 0     0     0     0 #QU 0.009
    756 117.207  37.044   7.830 1 U   -6.043e+06  0.000e+00 e 0     0     0     0 #QU 0.009
    757 109.989  72.100   7.596 1 U   8.577e+06  0.000e+00 e 0     0     0     0 #QU 0.009
    758 114.145  31.889   8.339 1 U   -5.302e+06  0.000e+00 e 0     0     0     0 #QU 0.009
    759 118.082  24.156   7.815 1 U   3.997e+06  0.000e+00 e 0     0     0     0 #QU 0.009
    760 121.363  45.808   7.596 1 U   6.513e+06  0.000e+00 e 0     0     0     0 #QU 0.009
    761 126.831  28.796   8.049 1 U   -5.000e+06  0.000e+00 e 0     0     0     0 #QU 0.009
    762 116.332  14.361   7.744 1 U   6.087e+06  0.000e+00 e 0     0     0     0 #QU 0.009
    763 108.677  39.106   8.237 1 U   -6.297e+06  0.000e+00 e 0     0     0     0 #QU 0.009
    764 108.240  22.609   7.502 1 U   6.163e+06  0.000e+00 e 0     0     0     0 #QU 0.009
    765 119.613  15.392   8.049 1 U   -5.838e+06  0.000e+00 e 0     0     0     0 #QU 0.009
    766 115.895  65.398   8.941 1 U   -5.574e+06  0.000e+00 e 0     0     0     0 #QU 0.009
    767 125.518  68.491   7.596 1 U   5.649e+06  0.000e+00 e 0     0     0     0 #QU 0.009
    768 116.332  25.187   7.776 1 U   1.071e+07  0.000e+00 e 0     0     0     0 #QU 0.009
    769 118.519  38.591   7.815 1 U   -3.599e+06  0.000e+00 e 0     0     0     0 #QU 0.009
    770 119.613  57.150   7.901 1 U   -6.823e+06  0.000e+00 e 0     0     0     0 #QU 0.009
    771 121.582  44.777   8.128 1 U   -5.896e+06  0.000e+00 e 0     0     0     0 #QU 0.009
    772 120.050  29.311   9.223 1 U   5.071e+06  0.000e+00 e 0     0     0     0 #QU 0.009
    773 111.520  72.100   7.596 1 U   8.795e+06  0.000e+00 e 0     0     0     0 #QU 0.008
    774 118.082  57.150   8.182 1 U   4.349e+06  0.000e+00 e 0     0     0     0 #QU 0.008
    775 108.458  23.640   8.065 1 U   -6.585e+06  0.000e+00 e 0     0     0     0 #QU 0.008
    776 109.115  34.982   8.065 1 U   7.373e+06  0.000e+00 e 0     0     0     0 #QU 0.008
    777 109.989  57.665   7.510 1 U   -5.891e+06  0.000e+00 e 0     0     0     0 #QU 0.008
    778 121.800  59.727   8.558 1 U   7.651e+06  0.000e+00 e 0     0     0     0 #QU 0.008
    779 112.177  64.367   7.650 1 U   7.066e+06  0.000e+00 e 0     0     0     0 #QU 0.008
    780 121.363  45.808   7.259 1 U   -5.576e+06  0.000e+00 e 0     0     0     0 #QU 0.008
    781 116.114  64.367   7.572 1 U   7.413e+06  0.000e+00 e 0     0     0     0 #QU 0.008
    782 128.362  32.404   7.596 1 U   6.644e+06  0.000e+00 e 0     0     0     0 #QU 0.008
    783 121.582  20.032   8.691 1 U   6.051e+06  0.000e+00 e 0     0     0     0 #QU 0.008
    784 109.771  60.243   7.963 1 U   5.796e+06  0.000e+00 e 0     0     0     0 #QU 0.008
    785 107.146  40.137   6.915 1 U   3.989e+06  0.000e+00 e 0     0     0     0 #QU 0.008
    786 122.456  61.274   8.065 1 U   -5.097e+06  0.000e+00 e 0     0     0     0 #QU 0.008
    787 120.488  17.969   7.338 1 U   -9.164e+06  0.000e+00 e 0     0     0     0 #QU 0.008
    788 117.426  64.883   8.010 1 U   5.466e+06  0.000e+00 e 0     0     0     0 #QU 0.008
    789 123.769  28.280   8.644 1 U   -7.639e+06  0.000e+00 e 0     0     0     0 #QU 0.008
    790 115.239  36.013   8.354 1 U   -3.012e+06  0.000e+00 e 0     0     0     0 #QU 0.008
    791 119.613  55.603   8.057 1 U   -7.588e+06  0.000e+00 e 0     0     0     0 #QU 0.008
    792 119.832  28.796   8.683 1 U   -5.880e+06  0.000e+00 e 0     0     0     0 #QU 0.008
    793 120.269  51.479   8.331 1 U   4.845e+06  0.000e+00 e 0     0     0     0 #QU 0.008
    794 116.988  40.653   7.580 1 U   -6.767e+06  0.000e+00 e 0     0     0     0 #QU 0.008
    795 112.177  36.013   7.643 1 U   -1.059e+07  0.000e+00 e 0     0     0     0 #QU 0.008
    796 111.302  64.367   7.181 1 U   3.618e+06  0.000e+00 e 0     0     0     0 #QU 0.008
    797 109.552  20.547   7.690 1 U   -5.315e+06  0.000e+00 e 0     0     0     0 #QU 0.008
    798 116.770  72.616   7.588 1 U   6.601e+06  0.000e+00 e 0     0     0     0 #QU 0.008
    799 129.455  39.106   7.596 1 U   -1.042e+07  0.000e+00 e 0     0     0     0 #QU 0.008
    800 113.270  47.870   7.682 1 U   -2.912e+06  0.000e+00 e 0     0     0     0 #QU 0.007
    801 115.020  67.976   8.347 1 U   5.335e+06  0.000e+00 e 0     0     0     0 #QU 0.007
    802 128.799  71.069   8.065 1 U   7.798e+06  0.000e+00 e 0     0     0     0 #QU 0.007
    803 113.051  56.119   7.674 1 U   4.236e+06  0.000e+00 e 0     0     0     0 #QU 0.007
    804 126.831  39.106   8.034 1 U   -6.344e+06  0.000e+00 e 0     0     0     0 #QU 0.007
    805 119.832  22.609   7.119 1 U   -5.111e+06  0.000e+00 e 0     0     0     0 #QU 0.007
    806 131.861  45.808   7.588 1 U   6.865e+06  0.000e+00 e 0     0     0     0 #QU 0.007
    807 121.800  65.398   8.065 1 U   7.582e+06  0.000e+00 e 0     0     0     0 #QU 0.007
    808 124.862  30.342   9.050 1 U   6.923e+06  0.000e+00 e 0     0     0     0 #QU 0.007
    809 118.301  22.609   6.313 1 U   -5.728e+06  0.000e+00 e 0     0     0     0 #QU 0.007
    810 118.082  36.529   7.955 1 U   9.847e+06  0.000e+00 e 0     0     0     0 #QU 0.007
    811 116.332  42.199   7.877 1 U   9.489e+06  0.000e+00 e 0     0     0     0 #QU 0.007
    812 118.957  72.100   7.588 1 U   7.495e+06  0.000e+00 e 0     0     0     0 #QU 0.007
    813 118.957  40.653   8.370 1 U   -5.674e+06  0.000e+00 e 0     0     0     0 #QU 0.007
    814 118.957  49.932   7.822 1 U   -5.268e+06  0.000e+00 e 0     0     0     0 #QU 0.007
    815 114.364  19.516   7.377 1 U   -6.614e+06  0.000e+00 e 0     0     0     0 #QU 0.007
    816 118.957  58.181   7.948 1 U   4.701e+06  0.000e+00 e 0     0     0     0 #QU 0.007
    817 115.020  23.640   8.339 1 U   6.031e+06  0.000e+00 e 0     0     0     0 #QU 0.007
    818 107.802  40.653   7.596 1 U   -5.289e+06  0.000e+00 e 0     0     0     0 #QU 0.007
    819 119.394  23.125   8.863 1 U   -7.240e+06  0.000e+00 e 0     0     0     0 #QU 0.007
    820 108.240  22.609   7.697 1 U   6.204e+06  0.000e+00 e 0     0     0     0 #QU 0.007
    821 117.426  56.634   8.002 1 U   -5.163e+06  0.000e+00 e 0     0     0     0 #QU 0.007
    822 130.986  62.821   9.238 1 U   4.932e+06  0.000e+00 e 0     0     0     0 #QU 0.007
    823 125.518  49.417   7.588 1 U   -1.263e+07  0.000e+00 e 0     0     0     0 #QU 0.007
    824 121.582  41.684   8.307 1 U   -4.567e+06  0.000e+00 e 0     0     0     0 #QU 0.007
    825 123.769  46.324   7.588 1 U   6.566e+06  0.000e+00 e 0     0     0     0 #QU 0.007
    826 128.143  21.063   8.479 1 U   3.532e+06  0.000e+00 e 0     0     0     0 #QU 0.007
    827 109.771  39.106   8.034 1 U   -1.100e+07  0.000e+00 e 0     0     0     0 #QU 0.007
    828 122.675  58.696   7.564 1 U   -6.454e+06  0.000e+00 e 0     0     0     0 #QU 0.007
    829 120.269  51.994   8.339 1 U   4.502e+06  0.000e+00 e 0     0     0     0 #QU 0.007
    830 122.456  72.100   7.596 1 U   6.952e+06  0.000e+00 e 0     0     0     0 #QU 0.007
    831 126.612  46.324   7.596 1 U   5.664e+06  0.000e+00 e 0     0     0     0 #QU 0.006
    832 108.896  24.671   7.502 1 U   -5.728e+06  0.000e+00 e 0     0     0     0 #QU 0.006
    833 124.862  39.106   7.603 1 U   1.433e+07  0.000e+00 e 0     0     0     0 #QU 0.006
    834 116.551  42.715   7.736 1 U   -7.610e+06  0.000e+00 e 0     0     0     0 #QU 0.006
    835 114.583  55.088   9.011 1 U   -4.416e+06  0.000e+00 e 0     0     0     0 #QU 0.006
    836 116.770  28.796   7.244 1 U   -7.619e+06  0.000e+00 e 0     0     0     0 #QU 0.006
    837 119.176  20.032   8.049 1 U   -7.466e+06  0.000e+00 e 0     0     0     0 #QU 0.006
    838 130.986  39.622   8.378 1 U   -5.523e+06  0.000e+00 e 0     0     0     0 #QU 0.006
    839 121.144  51.479   8.057 1 U   -4.622e+06  0.000e+00 e 0     0     0     0 #QU 0.006
    840 117.426  34.466   7.979 1 U   3.481e+06  0.000e+00 e 0     0     0     0 #QU 0.006
    841 121.800  64.883   6.352 1 U   5.736e+06  0.000e+00 e 0     0     0     0 #QU 0.006
    842 121.363  15.392   7.345 1 U   8.268e+06  0.000e+00 e 0     0     0     0 #QU 0.006
    843 111.520  72.100   8.041 1 U   6.340e+06  0.000e+00 e 0     0     0     0 #QU 0.006
    844 120.488  45.293   8.057 1 U   6.435e+06  0.000e+00 e 0     0     0     0 #QU 0.006
    845 114.583  60.759   9.238 1 U   -5.449e+06  0.000e+00 e 0     0     0     0 #QU 0.006
    846 120.488  31.889   8.433 1 U   -5.256e+06  0.000e+00 e 0     0     0     0 #QU 0.006
    847 120.269  25.187   9.309 1 U   6.293e+06  0.000e+00 e 0     0     0     0 #QU 0.006
    848 121.582  21.063   7.345 1 U   -5.843e+06  0.000e+00 e 0     0     0     0 #QU 0.006
    849 123.987  56.119   7.212 1 U   -6.078e+06  0.000e+00 e 0     0     0     0 #QU 0.006
    850 116.114  16.938   7.596 1 U   -7.515e+06  0.000e+00 e 0     0     0     0 #QU 0.006
    851 126.831  39.106   8.065 1 U   -3.110e+06  0.000e+00 e 0     0     0     0 #QU 0.006
    852 130.768  30.858   7.470 1 U   1.062e+07  0.000e+00 e 0     0     0     0 #QU 0.006
    853 120.488  30.342   8.331 1 U   -2.721e+06  0.000e+00 e 0     0     0     0 #QU 0.006
    854 114.583  23.125   7.103 1 U   -6.245e+06  0.000e+00 e 0     0     0     0 #QU 0.006
    855 124.425  70.038   8.073 1 U   5.505e+06  0.000e+00 e 0     0     0     0 #QU 0.006
    856 112.177  18.485   7.650 1 U   6.885e+06  0.000e+00 e 0     0     0     0 #QU 0.006
    857 130.768  60.243   9.160 1 U   8.137e+06  0.000e+00 e 0     0     0     0 #QU 0.006
    858 110.208  39.106   7.588 1 U   -9.530e+06  0.000e+00 e 0     0     0     0 #QU 0.006
    859 116.114  18.485   7.948 1 U   -6.298e+06  0.000e+00 e 0     0     0     0 #QU 0.006
    860 113.270  32.404   7.588 1 U   7.767e+06  0.000e+00 e 0     0     0     0 #QU 0.006
    861 120.925  24.671   7.650 1 U   5.696e+06  0.000e+00 e 0     0     0     0 #QU 0.006
    862 123.769  45.293   8.566 1 U   8.432e+06  0.000e+00 e 0     0     0     0 #QU 0.006
    863 120.050  41.684   8.542 1 U   6.057e+06  0.000e+00 e 0     0     0     0 #QU 0.006
    864 122.019  57.150   8.010 1 U   7.229e+06  0.000e+00 e 0     0     0     0 #QU 0.006
    865 107.583  20.547   7.822 1 U   5.134e+06  0.000e+00 e 0     0     0     0 #QU 0.006
    866 108.677  20.547   7.690 1 U   -7.154e+06  0.000e+00 e 0     0     0     0 #QU 0.006
    867 111.520  27.249   7.181 1 U   -3.133e+06  0.000e+00 e 0     0     0     0 #QU 0.006
    868 126.831  28.796   8.065 1 U   -4.849e+06  0.000e+00 e 0     0     0     0 #QU 0.006
    869 124.425  73.131   8.049 1 U   5.920e+06  0.000e+00 e 0     0     0     0 #QU 0.006
    870 120.050  31.889   9.160 1 U   1.186e+07  0.000e+00 e 0     0     0     0 #QU 0.006
    871 105.615  33.435   7.158 1 U   7.395e+06  0.000e+00 e 0     0     0     0 #QU 0.005
    872 111.520  29.311   8.073 1 U   -7.023e+06  0.000e+00 e 0     0     0     0 #QU 0.005
    873 126.831  47.870   7.760 1 U   -6.308e+06  0.000e+00 e 0     0     0     0 #QU 0.005
    874 117.863  47.870   7.940 1 U   -3.248e+06  0.000e+00 e 0     0     0     0 #QU 0.005
    875 115.895  19.516   7.119 1 U   -5.991e+06  0.000e+00 e 0     0     0     0 #QU 0.005
    876 121.363  27.249   8.104 1 U   -6.325e+06  0.000e+00 e 0     0     0     0 #QU 0.005
    877 108.677  40.653   7.596 1 U   -5.949e+06  0.000e+00 e 0     0     0     0 #QU 0.005
    878 131.424  63.852   8.049 1 U   5.185e+06  0.000e+00 e 0     0     0     0 #QU 0.005
    879 112.177  45.808   7.596 1 U   6.186e+06  0.000e+00 e 0     0     0     0 #QU 0.005
    880 111.302  25.702   7.377 1 U   3.341e+06  0.000e+00 e 0     0     0     0 #QU 0.005
    881 117.207  58.181   8.049 1 U   4.913e+06  0.000e+00 e 0     0     0     0 #QU 0.005
    882 117.645  62.821   8.847 1 U   4.984e+06  0.000e+00 e 0     0     0     0 #QU 0.005
    883 111.302  41.168   9.309 1 U   1.155e+07  0.000e+00 e 0     0     0     0 #QU 0.005
    884 107.146  32.404   7.596 1 U   7.609e+06  0.000e+00 e 0     0     0     0 #QU 0.005
    885 118.957  44.777   7.830 1 U   -7.058e+06  0.000e+00 e 0     0     0     0 #QU 0.005
    886 105.834  46.324   7.588 1 U   7.068e+06  0.000e+00 e 0     0     0     0 #QU 0.005
    887 113.270  62.821   8.057 1 U   -5.910e+06  0.000e+00 e 0     0     0     0 #QU 0.005
    888 118.082  29.311   7.815 1 U   5.456e+06  0.000e+00 e 0     0     0     0 #QU 0.005
    889 121.800  15.392   6.329 1 U   -5.223e+06  0.000e+00 e 0     0     0     0 #QU 0.005
    890 132.080  58.696   7.580 1 U   -7.509e+06  0.000e+00 e 0     0     0     0 #QU 0.005
    891 119.176  66.945   7.916 1 U   8.320e+06  0.000e+00 e 0     0     0     0 #QU 0.005
    892 120.269  55.088   7.353 1 U   -4.093e+06  0.000e+00 e 0     0     0     0 #QU 0.005
    893 115.895  28.796   7.111 1 U   5.810e+06  0.000e+00 e 0     0     0     0 #QU 0.005
    894 128.362  55.088   9.090 1 U   -4.033e+06  0.000e+00 e 0     0     0     0 #QU 0.005
    895 114.801  41.684   7.259 1 U   -5.426e+06  0.000e+00 e 0     0     0     0 #QU 0.005
    896 119.832  58.181   7.111 1 U   -6.845e+06  0.000e+00 e 0     0     0     0 #QU 0.005
    897 106.490  32.920   8.057 1 U   6.376e+06  0.000e+00 e 0     0     0     0 #QU 0.005
    898 128.143  60.759   8.464 1 U   -4.915e+06  0.000e+00 e 0     0     0     0 #QU 0.005
    899 128.581  72.100   7.588 1 U   7.808e+06  0.000e+00 e 0     0     0     0 #QU 0.005
    900 110.864  44.777   7.877 1 U   4.681e+06  0.000e+00 e 0     0     0     0 #QU 0.005
    901 125.300  31.373   9.144 1 U   3.350e+06  0.000e+00 e 0     0     0     0 #QU 0.005
    902 131.643  32.404   7.596 1 U   6.004e+06  0.000e+00 e 0     0     0     0 #QU 0.005
    903 121.582  56.119   8.057 1 U   6.218e+06  0.000e+00 e 0     0     0     0 #QU 0.005
    904 113.489  16.938   8.065 1 U   -8.101e+06  0.000e+00 e 0     0     0     0 #QU 0.005
    905 119.176  17.454   8.049 1 U   8.461e+06  0.000e+00 e 0     0     0     0 #QU 0.005
    906 124.206  38.075   8.057 1 U   -7.222e+06  0.000e+00 e 0     0     0     0 #QU 0.005
    907 106.271  15.392   8.073 1 U   7.024e+06  0.000e+00 e 0     0     0     0 #QU 0.005
    908 121.582  31.889   8.691 1 U   5.808e+06  0.000e+00 e 0     0     0     0 #QU 0.005
    909 131.205  38.591   8.049 1 U   -5.039e+06  0.000e+00 e 0     0     0     0 #QU 0.005
    910 116.770  36.529   9.160 1 U   7.393e+06  0.000e+00 e 0     0     0     0 #QU 0.005
    911 111.083  22.609   8.073 1 U   7.040e+06  0.000e+00 e 0     0     0     0 #QU 0.005
    912 128.143  55.603   9.090 1 U   -4.616e+06  0.000e+00 e 0     0     0     0 #QU 0.005
    913 111.302  54.057   7.173 1 U   4.678e+06  0.000e+00 e 0     0     0     0 #QU 0.005
    914 118.082  22.094   8.182 1 U   -5.648e+06  0.000e+00 e 0     0     0     0 #QU 0.005
    915 125.300  26.733   9.121 1 U   -4.285e+06  0.000e+00 e 0     0     0     0 #QU 0.005
    916 122.456  36.529   8.128 1 U   5.260e+06  0.000e+00 e 0     0     0     0 #QU 0.005
    917 121.582  27.765   8.143 1 U   5.434e+06  0.000e+00 e 0     0     0     0 #QU 0.005
