# Supplementary material for: Structural and regulatory insights into the glideosome-associated connector from Toxoplasma gondii
Source: eLife. 2023 Apr 4;12:e86049. doi: 10.7554/eLife.86049 (PMC10125020; doi:10.7554/eLife.86049)
Supplement: Figure 1—source data 1. — wwPDB X-ray structure validation; MTZ file for TgGAC X-ray diffraction data and final refined PDB file for TgGAC from X-ray diffraction. [file elife-86049-fig1-data1.zip › Figure 1-source data 1/NOE assignment and NMR structure/peak_lists/CBCANH_hncacb_all.peaks]

# Number of dimensions 3
#FORMAT xeasy3D
#INAME 1 C
#INAME 2 N
#INAME 3 HN
#SPECTRUM CBCANH C N HN
      1  31.465 116.302   7.852 1 U   -7.887e+07  0.000e+00 e 0     0     0     0 #QU 1.000
      2  61.399 113.013   7.660 1 U   3.612e+07  0.000e+00 e 0     0     0     0 #QU 1.000
      3  46.000 108.836   8.014 1 U   4.643e+07  0.000e+00 e 0     0     0     0 #QU 1.000
      4  39.691 124.934   8.970 1 U   -2.070e+07  0.000e+00 e 0     0     0     0 #QU 1.000
      5  61.410 115.120   8.005 1 U   2.041e+07  0.000e+00 e 0     0     0     0 #QU 1.000
      6  18.624 122.134   7.530 1 U   -8.755e+07  0.000e+00 e 0     0     0     0 #QU 1.000
      7  56.682 110.809   7.862 1 U   3.048e+07  0.000e+00 e 0     0     0     0 #QU 1.000
      8  30.322 121.666   8.671 1 U   -3.097e+07  0.000e+00 e 0     0     0     0 #QU 1.000
      9  41.012 122.483   8.374 1 U   -3.374e+07  0.000e+00 e 0     0     0     0 #QU 1.000
     10  59.573 116.766   8.402 1 U   7.430e+07  0.000e+00 e 0     0     0     0 #QU 1.000
     11  32.287 126.221   6.544 1 U   -1.803e+07  0.000e+00 e 0     0     0     0 #QU 1.000
     12  55.139 121.084   8.557 1 U   1.284e+07  0.000e+00 e 0     0     0     0 #QU 1.000
     13  54.749 118.993   7.804 1 U   2.448e+07  0.000e+00 e 0     0     0     0 #QU 1.000
     14  62.179 107.668   7.672 1 U   4.454e+07  0.000e+00 e 0     0     0     0 #QU 1.000
     15  34.524 108.486   7.241 1 U   1.076e+08  0.000e+00 e 0     0     0     0 #QU 1.000
     16  32.562 126.224   6.545 1 U   -1.245e+07  0.000e+00 e 0     0     0     0 #QU 1.000
     17  40.784 112.202   7.623 1 U   -8.869e+07  0.000e+00 e 0     0     0     0 #QU 1.000
     18  18.307 122.021   8.356 1 U   -6.766e+07  0.000e+00 e 0     0     0     0 #QU 1.000
     19  61.271 113.035   7.670 1 U   3.590e+07  0.000e+00 e 0     0     0     0 #QU 1.000
     20  30.801 119.685   8.040 1 U   -3.634e+07  0.000e+00 e 0     0     0     0 #QU 1.000
     21  35.746 119.466   8.673 1 U   -1.922e+07  0.000e+00 e 0     0     0     0 #QU 1.000
     22  72.471 106.736   7.568 1 U   -4.891e+07  0.000e+00 e 0     0     0     0 #QU 1.000
     23  31.209 128.201   8.448 1 U   -2.202e+07  0.000e+00 e 0     0     0     0 #QU 1.000
     24  31.360 128.226   8.435 1 U   -2.028e+07  0.000e+00 e 0     0     0     0 #QU 1.000
     25  40.910 123.652   8.634 1 U   -1.106e+07  0.000e+00 e 0     0     0     0 #QU 1.000
     26  57.989 118.286   7.683 1 U   7.048e+07  0.000e+00 e 0     0     0     0 #QU 1.000
     27  58.332 118.306   7.682 1 U   3.397e+07  0.000e+00 e 0     0     0     0 #QU 1.000
     28  19.289 121.318   8.084 1 U   -9.941e+07  0.000e+00 e 0     0     0     0 #QU 1.000
     29  59.371 119.101   8.023 1 U   6.721e+07  0.000e+00 e 0     0     0     0 #QU 1.000
     30  55.862 115.252   8.914 1 U   3.168e+07  0.000e+00 e 0     0     0     0 #QU 1.000
     31  54.114 111.974   8.046 1 U   4.352e+07  0.000e+00 e 0     0     0     0 #QU 1.000
     32  31.918 123.417   7.194 1 U   -3.506e+07  0.000e+00 e 0     0     0     0 #QU 1.000
     33  54.221 121.317   8.086 1 U   8.142e+07  0.000e+00 e 0     0     0     0 #QU 1.000
     34  58.170 114.552   7.091 1 U   9.360e+07  0.000e+00 e 0     0     0     0 #QU 1.000
     35  39.504 113.033   7.661 1 U   -1.859e+07  0.000e+00 e 0     0     0     0 #QU 1.000
     36  54.647 121.328   8.083 1 U   4.784e+07  0.000e+00 e 0     0     0     0 #QU 1.000
     37  28.905 122.834   8.035 1 U   -1.740e+07  0.000e+00 e 0     0     0     0 #QU 1.000
     38  43.160 121.675   8.276 1 U   -1.839e+07  0.000e+00 e 0     0     0     0 #QU 1.000
     39  67.611 117.232   8.065 1 U   4.114e+07  0.000e+00 e 0     0     0     0 #QU 1.000
     40  60.712 106.733   7.570 1 U   5.073e+07  0.000e+00 e 0     0     0     0 #QU 1.000
     41  39.215 112.335   7.480 1 U   3.825e+07  0.000e+00 e 0     0     0     0 #QU 1.000
     42  29.071 121.660   8.672 1 U   -1.278e+07  0.000e+00 e 0     0     0     0 #QU 1.000
     43  39.904 122.488   8.376 1 U   -1.303e+07  0.000e+00 e 0     0     0     0 #QU 1.000
     44  36.134 128.202   8.448 1 U   -1.174e+07  0.000e+00 e 0     0     0     0 #QU 1.000
     45  36.328 128.166   8.437 1 U   -1.253e+07  0.000e+00 e 0     0     0     0 #QU 1.000
     46  32.186 121.668   8.281 1 U   -1.835e+07  0.000e+00 e 0     0     0     0 #QU 1.000
     47  57.354 122.278   8.087 1 U   1.264e+07  0.000e+00 e 0     0     0     0 #QU 1.000
     48  57.615 122.284   8.096 1 U   1.667e+07  0.000e+00 e 0     0     0     0 #QU 1.000
     49  56.264 118.163   7.490 1 U   1.109e+07  0.000e+00 e 0     0     0     0 #QU 1.000
     50  41.401 120.966   8.557 1 U   -3.343e+07  0.000e+00 e 0     0     0     0 #QU 1.000
     51  42.698 121.318   7.248 1 U   -4.926e+07  0.000e+00 e 0     0     0     0 #QU 1.000
     52  41.527 118.751   7.669 1 U   -6.579e+07  0.000e+00 e 0     0     0     0 #QU 1.000
     53  45.982 117.118   8.515 1 U   2.988e+07  0.000e+00 e 0     0     0     0 #QU 1.000
     54  54.412 121.671   8.274 1 U   1.860e+07  0.000e+00 e 0     0     0     0 #QU 1.000
     55  33.504 111.824   7.535 1 U   1.506e+07  0.000e+00 e 0     0     0     0 #QU 1.000
     56  67.612 116.767   8.400 1 U   2.155e+07  0.000e+00 e 0     0     0     0 #QU 1.000
     57  34.533 116.073   7.561 1 U   -2.070e+07  0.000e+00 e 0     0     0     0 #QU 1.000
     58  33.329 111.870   7.546 1 U   1.492e+07  0.000e+00 e 0     0     0     0 #QU 1.000
     59  56.858 116.093   7.563 1 U   2.001e+07  0.000e+00 e 0     0     0     0 #QU 1.000
     60  35.235 117.701   8.836 1 U   -2.605e+07  0.000e+00 e 0     0     0     0 #QU 1.000
     61  56.789 117.468   7.984 1 U   4.776e+07  0.000e+00 e 0     0     0     0 #QU 1.000
     62  67.048 119.568   8.408 1 U   6.861e+07  0.000e+00 e 0     0     0     0 #QU 1.000
     63  43.890 126.802   7.726 1 U   9.374e+06  0.000e+00 e 0     0     0     0 #QU 1.000
     64  62.648 121.084   7.335 1 U   4.686e+07  0.000e+00 e 0     0     0     0 #QU 1.000
     65  22.266 130.871   9.219 1 U   -3.975e+07  0.000e+00 e 0     0     0     0 #QU 1.000
     66  52.812 112.219   7.624 1 U   7.183e+07  0.000e+00 e 0     0     0     0 #QU 1.000
     67  31.185 113.025   7.667 1 U   -3.345e+07  0.000e+00 e 0     0     0     0 #QU 1.000
     68  40.850 111.984   8.048 1 U   -4.479e+07  0.000e+00 e 0     0     0     0 #QU 1.000
     69  32.372 115.125   8.006 1 U   -1.465e+07  0.000e+00 e 0     0     0     0 #QU 1.000
     70  54.927 124.934   8.970 1 U   2.764e+07  0.000e+00 e 0     0     0     0 #QU 1.000
     71  54.657 123.771   8.631 1 U   8.033e+06  0.000e+00 e 0     0     0     0 #QU 1.000
     72  50.055 121.784   6.310 1 U   7.464e+07  0.000e+00 e 0     0     0     0 #QU 1.000
     73  60.138 118.168   7.490 1 U   4.981e+07  0.000e+00 e 0     0     0     0 #QU 1.000
     74  52.580 122.484   8.376 1 U   3.550e+07  0.000e+00 e 0     0     0     0 #QU 1.000
     75  37.635 121.759   7.623 1 U   -4.112e+07  0.000e+00 e 0     0     0     0 #QU 1.000
     76  36.051 116.631   8.603 1 U   -2.257e+07  0.000e+00 e 0     0     0     0 #QU 1.000
     77  29.598 115.134   8.003 1 U   -6.251e+07  0.000e+00 e 0     0     0     0 #QU 1.000
     78  39.468 119.801   9.538 1 U   -3.020e+07  0.000e+00 e 0     0     0     0 #QU 1.000
     79  29.037 108.486   6.576 1 U   -1.074e+08  0.000e+00 e 0     0     0     0 #QU 1.000
     80  43.934 109.769   7.947 1 U   9.064e+07  0.000e+00 e 0     0     0     0 #QU 1.000
     81  41.737 111.166   7.360 1 U   -4.306e+07  0.000e+00 e 0     0     0     0 #QU 1.000
     82  23.188 127.713   8.397 1 U   -5.626e+07  0.000e+00 e 0     0     0     0 #QU 1.000
     83  33.453 118.149   8.051 1 U   -5.598e+07  0.000e+00 e 0     0     0     0 #QU 1.000
     84  69.852 107.669   7.673 1 U   -6.781e+07  0.000e+00 e 0     0     0     0 #QU 1.000
     85  59.777 118.170   8.054 1 U   9.342e+07  0.000e+00 e 0     0     0     0 #QU 1.000
     86  30.064 116.302   7.796 1 U   -2.813e+07  0.000e+00 e 0     0     0     0 #QU 1.000
     87  62.260 118.985   7.930 1 U   4.691e+07  0.000e+00 e 0     0     0     0 #QU 1.000
     88  59.208 121.775   7.622 1 U   4.243e+07  0.000e+00 e 0     0     0     0 #QU 1.000
     89  54.326 114.551   7.091 1 U   2.592e+07  0.000e+00 e 0     0     0     0 #QU 1.000
     90  66.178 108.369   7.475 1 U   -7.645e+07  0.000e+00 e 0     0     0     0 #QU 1.000
     91  29.571 116.768   8.403 1 U   -5.654e+07  0.000e+00 e 0     0     0     0 #QU 1.000
     92  57.526 120.734   8.821 1 U   5.696e+07  0.000e+00 e 0     0     0     0 #QU 1.000
     93  58.991 115.135   8.001 1 U   7.979e+07  0.000e+00 e 0     0     0     0 #QU 1.000
     94  38.712 118.051   7.913 1 U   -7.192e+07  0.000e+00 e 0     0     0     0 #QU 1.000
     95  30.563 117.463   7.985 1 U   -3.680e+07  0.000e+00 e 0     0     0     0 #QU 1.000
     96  33.194 115.943   8.895 1 U   -2.717e+07  0.000e+00 e 0     0     0     0 #QU 1.000
     97  54.717 122.251   8.094 1 U   8.163e+07  0.000e+00 e 0     0     0     0 #QU 1.000
     98  30.973 120.151   8.191 1 U   -4.987e+07  0.000e+00 e 0     0     0     0 #QU 1.000
     99  54.879 119.682   7.881 1 U   8.640e+07  0.000e+00 e 0     0     0     0 #QU 1.000
    100  55.116 122.134   7.530 1 U   9.843e+07  0.000e+00 e 0     0     0     0 #QU 1.000
    101  29.085 119.088   8.020 1 U   -5.275e+07  0.000e+00 e 0     0     0     0 #QU 1.000
    102  57.956 120.968   8.561 1 U   4.177e+07  0.000e+00 e 0     0     0     0 #QU 1.000
    103  39.155 110.819   7.861 1 U   -3.696e+07  0.000e+00 e 0     0     0     0 #QU 1.000
    104  29.037 108.484   7.240 1 U   -1.204e+08  0.000e+00 e 0     0     0     0 #QU 1.000
    105  55.276 122.025   8.358 1 U   8.106e+07  0.000e+00 e 0     0     0     0 #QU 1.000
    106  36.249 121.084   7.335 1 U   -4.574e+07  0.000e+00 e 0     0     0     0 #QU 1.000
    107  33.092 118.285   7.679 1 U   -5.831e+07  0.000e+00 e 0     0     0     0 #QU 1.000
    108  63.624 111.286   7.157 1 U   5.662e+07  0.000e+00 e 0     0     0     0 #QU 1.000
    109  18.975 125.257  11.767 1 U   -2.276e+07  0.000e+00 e 0     0     0     0 #QU 1.000
    110  50.442 121.662   8.280 1 U   1.520e+07  0.000e+00 e 0     0     0     0 #QU 1.000
    111  57.611 118.026   8.989 1 U   4.024e+07  0.000e+00 e 0     0     0     0 #QU 1.000
    112  61.414 117.922   7.803 1 U   4.388e+07  0.000e+00 e 0     0     0     0 #QU 1.000
    113  54.377 118.761   7.666 1 U   5.745e+07  0.000e+00 e 0     0     0     0 #QU 1.000
    114  54.915 119.801   7.085 1 U   9.435e+07  0.000e+00 e 0     0     0     0 #QU 1.000
    115  30.509 118.051   8.991 1 U   -4.166e+07  0.000e+00 e 0     0     0     0 #QU 1.000
    116  33.939 116.265   7.851 1 U   -2.189e+07  0.000e+00 e 0     0     0     0 #QU 1.000
    117  52.782 122.469   8.369 1 U   3.015e+07  0.000e+00 e 0     0     0     0 #QU 1.000
    118  36.864 119.801   7.084 1 U   -8.269e+07  0.000e+00 e 0     0     0     0 #QU 1.000
    119  32.128 117.936   7.803 1 U   -2.766e+07  0.000e+00 e 0     0     0     0 #QU 1.000
    120  32.388 117.898   7.801 1 U   -2.758e+07  0.000e+00 e 0     0     0     0 #QU 1.000
    121  18.083 119.684   7.881 1 U   -7.862e+07  0.000e+00 e 0     0     0     0 #QU 1.000
    122  50.171 116.059   8.894 1 U   2.216e+07  0.000e+00 e 0     0     0     0 #QU 1.000
    123  20.389 117.456   8.140 1 U   -6.637e+07  0.000e+00 e 0     0     0     0 #QU 1.000
    124  54.950 111.169   7.358 1 U   4.129e+07  0.000e+00 e 0     0     0     0 #QU 1.000
    125  33.786 116.304   7.861 1 U   -2.421e+07  0.000e+00 e 0     0     0     0 #QU 1.000
    126  29.359 115.252   8.911 1 U   -3.569e+07  0.000e+00 e 0     0     0     0 #QU 1.000
    127  21.510 121.764   6.309 1 U   -7.773e+07  0.000e+00 e 0     0     0     0 #QU 1.000
    128  32.493 114.552   7.091 1 U   -8.414e+07  0.000e+00 e 0     0     0     0 #QU 1.000
    129  55.181 118.050   7.917 1 U   4.962e+07  0.000e+00 e 0     0     0     0 #QU 1.000
    130  55.697 118.034   7.914 1 U   3.646e+07  0.000e+00 e 0     0     0     0 #QU 1.000
    131  58.141 119.799   9.542 1 U   3.012e+07  0.000e+00 e 0     0     0     0 #QU 1.000
    132  30.298 116.068   7.553 1 U   -2.707e+07  0.000e+00 e 0     0     0     0 #QU 1.000
    133  39.655 120.734   8.820 1 U   -6.144e+07  0.000e+00 e 0     0     0     0 #QU 1.000
    134  34.528 108.485   6.577 1 U   9.372e+07  0.000e+00 e 0     0     0     0 #QU 1.000
    135  50.525 127.721   8.397 1 U   4.899e+07  0.000e+00 e 0     0     0     0 #QU 1.000
    136  35.344 118.497   7.697 1 U   -2.610e+07  0.000e+00 e 0     0     0     0 #QU 1.000
    137  58.583 116.289   7.713 1 U   4.574e+07  0.000e+00 e 0     0     0     0 #QU 1.000
    138  46.951 125.284   9.117 1 U   -2.766e+07  0.000e+00 e 0     0     0     0 #QU 1.000
    139  42.067 118.052   7.914 1 U   -2.484e+07  0.000e+00 e 0     0     0     0 #QU 1.000
    140  31.096 111.273   7.156 1 U   -4.422e+07  0.000e+00 e 0     0     0     0 #QU 1.000
    141  58.153 116.885   7.096 1 U   8.475e+07  0.000e+00 e 0     0     0     0 #QU 1.000
    142  39.071 111.995   8.050 1 U   -8.602e+06  0.000e+00 e 0     0     0     0 #QU 0.999
    143  53.985 125.284   9.117 1 U   2.565e+07  0.000e+00 e 0     0     0     0 #QU 0.999
    144  32.423 118.168   7.490 1 U   -3.639e+07  0.000e+00 e 0     0     0     0 #QU 0.999
    145  31.622 117.074   8.508 1 U   -1.318e+07  0.000e+00 e 0     0     0     0 #QU 0.999
    146  31.438 117.120   8.522 1 U   -1.619e+07  0.000e+00 e 0     0     0     0 #QU 0.999
    147  31.691 116.774   8.401 1 U   -1.516e+07  0.000e+00 e 0     0     0     0 #QU 0.999
    148  18.736 117.452   8.140 1 U   -1.697e+07  0.000e+00 e 0     0     0     0 #QU 0.999
    149  35.212 118.989   7.803 1 U   -2.390e+07  0.000e+00 e 0     0     0     0 #QU 0.999
    150  45.812 118.879   8.364 1 U   1.242e+07  0.000e+00 e 0     0     0     0 #QU 0.999
    151  52.951 112.322   7.484 1 U   -5.264e+07  0.000e+00 e 0     0     0     0 #QU 0.999
    152  29.592 122.133   7.529 1 U   -1.938e+07  0.000e+00 e 0     0     0     0 #QU 0.999
    153  62.608 128.212   8.440 1 U   1.296e+07  0.000e+00 e 0     0     0     0 #QU 0.999
    154  35.805 118.861   8.369 1 U   -1.606e+07  0.000e+00 e 0     0     0     0 #QU 0.999
    155  59.579 119.683   8.041 1 U   5.349e+07  0.000e+00 e 0     0     0     0 #QU 0.999
    156  45.985 118.925   8.377 1 U   1.114e+07  0.000e+00 e 0     0     0     0 #QU 0.999
    157  32.103 115.265   8.913 1 U   -8.276e+06  0.000e+00 e 0     0     0     0 #QU 0.999
    158  31.887 115.262   8.905 1 U   -7.747e+06  0.000e+00 e 0     0     0     0 #QU 0.999
    159  32.490 116.879   7.096 1 U   -1.720e+07  0.000e+00 e 0     0     0     0 #QU 0.999
    160  55.856 116.418   7.735 1 U   5.054e+07  0.000e+00 e 0     0     0     0 #QU 0.999
    161  39.156 113.590   6.886 1 U   3.468e+07  0.000e+00 e 0     0     0     0 #QU 0.999
    162  38.996 113.619   6.895 1 U   3.469e+07  0.000e+00 e 0     0     0     0 #QU 0.999
    163  39.162 119.086   8.042 1 U   -2.145e+07  0.000e+00 e 0     0     0     0 #QU 0.999
    164  18.082 121.418   7.324 1 U   -2.056e+07  0.000e+00 e 0     0     0     0 #QU 0.999
    165  41.749 122.144   8.772 1 U   -1.099e+07  0.000e+00 e 0     0     0     0 #QU 0.999
    166  45.876 107.114   6.885 1 U   1.292e+07  0.000e+00 e 0     0     0     0 #QU 0.999
    167  45.838 107.117   6.868 1 U   1.059e+07  0.000e+00 e 0     0     0     0 #QU 0.999
    168  52.994 112.336   6.801 1 U   -7.695e+07  0.000e+00 e 0     0     0     0 #QU 0.999
    169  45.733 107.093   6.892 1 U   9.569e+06  0.000e+00 e 0     0     0     0 #QU 0.999
    170  52.801 113.619   7.772 1 U   -3.863e+07  0.000e+00 e 0     0     0     0 #QU 0.999
    171  20.382 107.659   7.673 1 U   -1.487e+07  0.000e+00 e 0     0     0     0 #QU 0.999
    172  58.629 116.059   7.552 1 U   3.324e+07  0.000e+00 e 0     0     0     0 #QU 0.999
    173  52.956 125.627   7.570 1 U   1.035e+08  0.000e+00 e 0     0     0     0 #QU 0.999
    174  32.425 119.684   7.882 1 U   -1.933e+07  0.000e+00 e 0     0     0     0 #QU 0.999
    175  53.710 116.299   7.851 1 U   5.648e+07  0.000e+00 e 0     0     0     0 #QU 0.999
    176  53.746 117.465   8.137 1 U   6.754e+07  0.000e+00 e 0     0     0     0 #QU 0.999
    177  44.171 107.553   7.808 1 U   2.464e+07  0.000e+00 e 0     0     0     0 #QU 0.999
    178  41.812 118.172   8.156 1 U   -1.497e+07  0.000e+00 e 0     0     0     0 #QU 0.999
    179  32.357 127.738   8.402 1 U   -1.345e+07  0.000e+00 e 0     0     0     0 #QU 0.999
    180  27.696 111.868   6.848 1 U   -4.861e+07  0.000e+00 e 0     0     0     0 #QU 0.999
    181  65.909 123.417   7.194 1 U   4.786e+07  0.000e+00 e 0     0     0     0 #QU 0.999
    182  54.439 126.217   6.541 1 U   1.407e+07  0.000e+00 e 0     0     0     0 #QU 0.999
    183  31.680 119.567   8.408 1 U   -4.575e+07  0.000e+00 e 0     0     0     0 #QU 0.999
    184  62.185 117.238   8.062 1 U   9.716e+06  0.000e+00 e 0     0     0     0 #QU 0.999
    185  31.384 119.114   8.030 1 U   -7.552e+06  0.000e+00 e 0     0     0     0 #QU 0.999
    186  36.394 121.084   8.343 1 U   -3.637e+07  0.000e+00 e 0     0     0     0 #QU 0.999
    187  42.074 116.396   7.735 1 U   -4.543e+07  0.000e+00 e 0     0     0     0 #QU 0.999
    188  33.427 111.851   6.852 1 U   4.723e+07  0.000e+00 e 0     0     0     0 #QU 0.999
    189  60.498 116.650   8.602 1 U   2.386e+07  0.000e+00 e 0     0     0     0 #QU 0.999
    190  56.032 120.297   8.319 1 U   1.274e+07  0.000e+00 e 0     0     0     0 #QU 0.999
    191  55.880 120.269   8.310 1 U   1.253e+07  0.000e+00 e 0     0     0     0 #QU 0.999
    192  54.671 130.766   7.513 1 U   1.193e+07  0.000e+00 e 0     0     0     0 #QU 0.999
    193  42.333 115.232   7.353 1 U   -1.878e+07  0.000e+00 e 0     0     0     0 #QU 0.999
    194  55.142 118.050   8.986 1 U   1.701e+07  0.000e+00 e 0     0     0     0 #QU 0.999
    195  22.193 116.097   8.883 1 U   -1.812e+07  0.000e+00 e 0     0     0     0 #QU 0.999
    196  22.119 116.067   8.894 1 U   -2.160e+07  0.000e+00 e 0     0     0     0 #QU 0.999
    197  39.217 112.335   6.805 1 U   5.627e+07  0.000e+00 e 0     0     0     0 #QU 0.999
    198  30.360 118.291   7.683 1 U   -1.147e+07  0.000e+00 e 0     0     0     0 #QU 0.999
    199  31.719 119.066   8.028 1 U   -9.984e+06  0.000e+00 e 0     0     0     0 #QU 0.999
    200  31.584 119.102   8.018 1 U   -1.212e+07  0.000e+00 e 0     0     0     0 #QU 0.999
    201  22.336 116.120   8.905 1 U   -1.473e+07  0.000e+00 e 0     0     0     0 #QU 0.999
    202  18.748 122.232   8.097 1 U   -7.611e+07  0.000e+00 e 0     0     0     0 #QU 0.999
    203  29.583 118.174   8.052 1 U   -1.936e+07  0.000e+00 e 0     0     0     0 #QU 0.999
    204  50.167 130.882   9.215 1 U   3.986e+07  0.000e+00 e 0     0     0     0 #QU 0.999
    205  57.249 119.451   8.671 1 U   2.376e+07  0.000e+00 e 0     0     0     0 #QU 0.999
    206  61.894 121.074   8.345 1 U   4.482e+07  0.000e+00 e 0     0     0     0 #QU 0.999
    207  55.126 117.701   8.837 1 U   3.599e+07  0.000e+00 e 0     0     0     0 #QU 0.998
    208  53.492 110.950   7.863 1 U   6.752e+06  0.000e+00 e 0     0     0     0 #QU 0.998
    209  56.361 108.369   7.475 1 U   6.232e+07  0.000e+00 e 0     0     0     0 #QU 0.998
    210  37.603 111.287   7.157 1 U   -7.546e+06  0.000e+00 e 0     0     0     0 #QU 0.998
    211  60.136 119.664   7.883 1 U   2.248e+07  0.000e+00 e 0     0     0     0 #QU 0.998
    212  34.533 120.268   8.188 1 U   -1.361e+07  0.000e+00 e 0     0     0     0 #QU 0.998
    213  35.261 118.027   8.990 1 U   -1.066e+07  0.000e+00 e 0     0     0     0 #QU 0.998
    214  62.446 120.150   8.190 1 U   4.680e+07  0.000e+00 e 0     0     0     0 #QU 0.998
    215  58.134 116.306   7.853 1 U   3.077e+07  0.000e+00 e 0     0     0     0 #QU 0.998
    216  40.600 116.421   7.733 1 U   -1.475e+07  0.000e+00 e 0     0     0     0 #QU 0.998
    217  53.043 113.093   7.663 1 U   1.157e+07  0.000e+00 e 0     0     0     0 #QU 0.998
    218  58.522 118.746   7.664 1 U   1.421e+07  0.000e+00 e 0     0     0     0 #QU 0.998
    219  38.744 113.740   7.648 1 U   9.379e+06  0.000e+00 e 0     0     0     0 #QU 0.998
    220  38.941 113.716   7.634 1 U   1.089e+07  0.000e+00 e 0     0     0     0 #QU 0.998
    221  38.716 118.985   7.934 1 U   -3.135e+07  0.000e+00 e 0     0     0     0 #QU 0.998
    222  30.813 122.828   8.039 1 U   -7.398e+06  0.000e+00 e 0     0     0     0 #QU 0.998
    223  56.811 120.270   8.187 1 U   1.623e+07  0.000e+00 e 0     0     0     0 #QU 0.998
    224  30.586 119.585   8.403 1 U   -1.428e+07  0.000e+00 e 0     0     0     0 #QU 0.998
    225  31.019 116.650   9.390 1 U   -1.155e+07  0.000e+00 e 0     0     0     0 #QU 0.998
    226  39.426 122.010   8.358 1 U   -1.803e+07  0.000e+00 e 0     0     0     0 #QU 0.998
    227  30.425 119.611   8.413 1 U   -1.261e+07  0.000e+00 e 0     0     0     0 #QU 0.998
    228  33.875 116.881   7.095 1 U   -5.648e+07  0.000e+00 e 0     0     0     0 #QU 0.998
    229  57.906 111.174   7.359 1 U   1.024e+07  0.000e+00 e 0     0     0     0 #QU 0.998
    230  39.036 113.595   7.772 1 U   2.620e+07  0.000e+00 e 0     0     0     0 #QU 0.998
    231  58.236 120.034   9.235 1 U   1.252e+07  0.000e+00 e 0     0     0     0 #QU 0.998
    232  57.488 115.951   8.894 1 U   2.478e+07  0.000e+00 e 0     0     0     0 #QU 0.998
    233  52.524 119.102   8.037 1 U   1.874e+07  0.000e+00 e 0     0     0     0 #QU 0.998
    234  58.372 120.084   9.247 1 U   1.323e+07  0.000e+00 e 0     0     0     0 #QU 0.998
    235  58.454 120.129   9.269 1 U   7.181e+06  0.000e+00 e 0     0     0     0 #QU 0.998
    236  57.695 128.202   8.444 1 U   2.544e+07  0.000e+00 e 0     0     0     0 #QU 0.998
    237  63.713 126.217   6.549 1 U   1.163e+07  0.000e+00 e 0     0     0     0 #QU 0.998
    238  36.003 130.895   9.210 1 U   -1.003e+07  0.000e+00 e 0     0     0     0 #QU 0.997
    239  18.621 120.977   8.556 1 U   -1.433e+07  0.000e+00 e 0     0     0     0 #QU 0.997
    240  42.273 118.169   7.491 1 U   -8.204e+06  0.000e+00 e 0     0     0     0 #QU 0.997
    241  50.479 119.446   8.672 1 U   1.146e+07  0.000e+00 e 0     0     0     0 #QU 0.997
    242  57.246 123.777   8.632 1 U   1.237e+07  0.000e+00 e 0     0     0     0 #QU 0.997
    243  45.057 123.712   8.629 1 U   -8.206e+06  0.000e+00 e 0     0     0     0 #QU 0.997
    244  30.572 130.803   7.521 1 U   -8.129e+06  0.000e+00 e 0     0     0     0 #QU 0.997
    245  19.373 121.441   7.322 1 U   -8.014e+07  0.000e+00 e 0     0     0     0 #QU 0.997
    246  30.076 116.302   7.711 1 U   -4.122e+07  0.000e+00 e 0     0     0     0 #QU 0.997
    247  32.413 119.683   8.037 1 U   -1.026e+07  0.000e+00 e 0     0     0     0 #QU 0.997
    248  60.606 119.795   9.540 1 U   1.059e+07  0.000e+00 e 0     0     0     0 #QU 0.997
    249  59.836 120.733   8.820 1 U   1.622e+07  0.000e+00 e 0     0     0     0 #QU 0.997
    250  30.332 130.767   7.511 1 U   -8.436e+06  0.000e+00 e 0     0     0     0 #QU 0.997
    251  31.682 117.235   8.068 1 U   -2.888e+07  0.000e+00 e 0     0     0     0 #QU 0.996
    252  56.573 112.060   8.053 1 U   4.427e+06  0.000e+00 e 0     0     0     0 #QU 0.996
    253  56.747 112.040   8.047 1 U   5.133e+06  0.000e+00 e 0     0     0     0 #QU 0.996
    254  54.121 121.318   7.248 1 U   7.191e+07  0.000e+00 e 0     0     0     0 #QU 0.996
    255  55.148 118.868   8.365 1 U   1.509e+07  0.000e+00 e 0     0     0     0 #QU 0.996
    256  57.041 113.152   8.094 1 U   7.801e+06  0.000e+00 e 0     0     0     0 #QU 0.996
    257  69.781 121.785   7.625 1 U   -8.961e+06  0.000e+00 e 0     0     0     0 #QU 0.996
    258  43.425 105.570   7.239 1 U   5.541e+07  0.000e+00 e 0     0     0     0 #QU 0.996
    259  59.843 118.400   8.472 1 U   4.073e+07  0.000e+00 e 0     0     0     0 #QU 0.996
    260  61.312 119.811   7.079 1 U   9.112e+06  0.000e+00 e 0     0     0     0 #QU 0.996
    261  30.028 121.099   7.330 1 U   -1.010e+07  0.000e+00 e 0     0     0     0 #QU 0.996
    262  60.995 111.294   7.157 1 U   8.006e+06  0.000e+00 e 0     0     0     0 #QU 0.996
    263  56.334 123.534   7.190 1 U   1.383e+07  0.000e+00 e 0     0     0     0 #QU 0.996
    264  56.993 116.546   9.392 1 U   1.400e+07  0.000e+00 e 0     0     0     0 #QU 0.996
    265  55.225 118.965   7.936 1 U   1.286e+07  0.000e+00 e 0     0     0     0 #QU 0.996
    266  60.965 124.951   8.971 1 U   8.793e+06  0.000e+00 e 0     0     0     0 #QU 0.996
    267  64.927 117.117   8.513 1 U   2.534e+07  0.000e+00 e 0     0     0     0 #QU 0.996
    268  33.430 117.469   7.985 1 U   -1.373e+07  0.000e+00 e 0     0     0     0 #QU 0.996
    269  39.669 116.654   8.601 1 U   -1.018e+07  0.000e+00 e 0     0     0     0 #QU 0.996
    270  35.760 125.287   9.110 1 U   -1.207e+07  0.000e+00 e 0     0     0     0 #QU 0.996
    271  36.579 123.416   7.191 1 U   -1.421e+07  0.000e+00 e 0     0     0     0 #QU 0.995
    272  40.136 110.818   7.859 1 U   -9.018e+06  0.000e+00 e 0     0     0     0 #QU 0.995
    273  41.514 120.976   7.761 1 U   -8.102e+06  0.000e+00 e 0     0     0     0 #QU 0.995
    274  59.311 125.633   7.570 1 U   3.850e+08  0.000e+00 e 0     0     0     0 #QU 0.995
    275  58.387 121.664   8.670 1 U   4.409e+07  0.000e+00 e 0     0     0     0 #QU 0.995
    276  36.410 120.035   9.243 1 U   -9.830e+06  0.000e+00 e 0     0     0     0 #QU 0.995
    277  29.336 118.401   8.474 1 U   -3.055e+07  0.000e+00 e 0     0     0     0 #QU 0.995
    278  30.075 118.756   7.670 1 U   -1.401e+07  0.000e+00 e 0     0     0     0 #QU 0.995
    279  52.780 113.619   6.888 1 U   -5.074e+07  0.000e+00 e 0     0     0     0 #QU 0.994
    280  58.426 118.400   8.474 1 U   1.096e+07  0.000e+00 e 0     0     0     0 #QU 0.994
    281  43.868 111.400   9.389 1 U   1.200e+07  0.000e+00 e 0     0     0     0 #QU 0.994
    282  54.909 121.434   7.322 1 U   1.121e+08  0.000e+00 e 0     0     0     0 #QU 0.994
    283  64.976 116.314   7.710 1 U   6.901e+06  0.000e+00 e 0     0     0     0 #QU 0.994
    284  67.055 119.116   8.024 1 U   2.025e+07  0.000e+00 e 0     0     0     0 #QU 0.993
    285  54.925 116.653   8.600 1 U   1.326e+07  0.000e+00 e 0     0     0     0 #QU 0.993
    286  41.340 116.070   7.543 1 U   -6.029e+06  0.000e+00 e 0     0     0     0 #QU 0.993
    287  41.499 116.106   7.550 1 U   -6.130e+06  0.000e+00 e 0     0     0     0 #QU 0.993
    288  59.742 117.451   7.988 1 U   2.120e+07  0.000e+00 e 0     0     0     0 #QU 0.993
    289  27.705 111.870   7.536 1 U   -2.020e+07  0.000e+00 e 0     0     0     0 #QU 0.993
    290  41.562 121.319   7.248 1 U   -1.148e+07  0.000e+00 e 0     0     0     0 #QU 0.992
    291  58.159 122.019   8.360 1 U   1.429e+07  0.000e+00 e 0     0     0     0 #QU 0.992
    292  19.253 114.551   7.088 1 U   -2.647e+07  0.000e+00 e 0     0     0     0 #QU 0.992
    293  30.645 124.954   8.967 1 U   -7.710e+06  0.000e+00 e 0     0     0     0 #QU 0.992
    294  53.732 107.668   7.670 1 U   1.261e+07  0.000e+00 e 0     0     0     0 #QU 0.991
    295  57.562 130.775   7.514 1 U   7.403e+06  0.000e+00 e 0     0     0     0 #QU 0.991
    296  58.973 122.125   7.530 1 U   2.460e+07  0.000e+00 e 0     0     0     0 #QU 0.991
    297  34.504 107.961   7.240 1 U   1.114e+07  0.000e+00 e 0     0     0     0 #QU 0.991
    298  40.870 121.093   8.340 1 U   -6.138e+06  0.000e+00 e 0     0     0     0 #QU 0.991
    299  63.846 118.755   9.266 1 U   -6.547e+06  0.000e+00 e 0     0     0     0 #QU 0.990
    300  58.918 118.752   9.269 1 U   6.664e+06  0.000e+00 e 0     0     0     0 #QU 0.990
    301  23.195 119.433   8.672 1 U   -1.205e+07  0.000e+00 e 0     0     0     0 #QU 0.989
    302  40.852 112.627   7.085 1 U   1.003e+07  0.000e+00 e 0     0     0     0 #QU 0.988
    303  29.298 120.742   8.818 1 U   -1.239e+07  0.000e+00 e 0     0     0     0 #QU 0.988
    304  39.094 108.864   8.014 1 U   -7.879e+06  0.000e+00 e 0     0     0     0 #QU 0.988
    305  56.801 119.563   8.409 1 U   1.535e+07  0.000e+00 e 0     0     0     0 #QU 0.988
    306  29.379 111.987   6.670 1 U   -6.886e+06  0.000e+00 e 0     0     0     0 #QU 0.988
    307  60.705 117.715   8.831 1 U   8.131e+06  0.000e+00 e 0     0     0     0 #QU 0.987
    308  46.988 118.540   7.697 1 U   -6.491e+06  0.000e+00 e 0     0     0     0 #QU 0.987
    309  28.938 107.903   6.569 1 U   -8.875e+06  0.000e+00 e 0     0     0     0 #QU 0.987
    310  56.988 122.490   8.374 1 U   1.021e+07  0.000e+00 e 0     0     0     0 #QU 0.987
    311  55.140 125.284   9.117 1 U   1.051e+07  0.000e+00 e 0     0     0     0 #QU 0.987
    312  33.332 111.412   6.844 1 U   6.308e+06  0.000e+00 e 0     0     0     0 #QU 0.986
    313  33.060 126.821   7.733 1 U   -7.121e+06  0.000e+00 e 0     0     0     0 #QU 0.986
    314  53.778 118.168   8.153 1 U   1.050e+07  0.000e+00 e 0     0     0     0 #QU 0.986
    315  55.146 118.518   7.698 1 U   2.752e+07  0.000e+00 e 0     0     0     0 #QU 0.986
    316  45.054 130.775   7.512 1 U   -1.184e+07  0.000e+00 e 0     0     0     0 #QU 0.985
    317  40.326 125.635   7.571 1 U   -3.776e+08  0.000e+00 e 0     0     0     0 #QU 0.984
    318  55.276 125.290  11.767 1 U   2.868e+07  0.000e+00 e 0     0     0     0 #QU 0.984
    319  58.335 126.840   8.037 1 U   6.046e+06  0.000e+00 e 0     0     0     0 #QU 0.984
    320  57.699 116.068   7.562 1 U   1.173e+07  0.000e+00 e 0     0     0     0 #QU 0.983
    321  34.518 107.903   6.567 1 U   8.857e+06  0.000e+00 e 0     0     0     0 #QU 0.983
    322  59.554 122.837   8.038 1 U   8.649e+06  0.000e+00 e 0     0     0     0 #QU 0.982
    323  62.403 121.789   6.308 1 U   1.067e+07  0.000e+00 e 0     0     0     0 #QU 0.982
    324  32.241 125.288  11.763 1 U   -6.607e+06  0.000e+00 e 0     0     0     0 #QU 0.982
    325  54.145 112.572   7.084 1 U   -1.208e+07  0.000e+00 e 0     0     0     0 #QU 0.982
    326  65.720 113.169   8.101 1 U   -7.032e+06  0.000e+00 e 0     0     0     0 #QU 0.982
    327  40.285 114.453   8.119 1 U   -5.824e+06  0.000e+00 e 0     0     0     0 #QU 0.982
    328  52.850 111.868   6.795 1 U   -1.042e+07  0.000e+00 e 0     0     0     0 #QU 0.981
    329  54.959 120.083   9.235 1 U   3.878e+06  0.000e+00 e 0     0     0     0 #QU 0.981
    330  54.065 121.119   8.345 1 U   5.269e+06  0.000e+00 e 0     0     0     0 #QU 0.980
    331  28.936 108.019   7.240 1 U   -1.245e+07  0.000e+00 e 0     0     0     0 #QU 0.980
    332  54.336 113.735   7.644 1 U   -1.654e+07  0.000e+00 e 0     0     0     0 #QU 0.979
    333  62.126 127.746   8.402 1 U   1.042e+07  0.000e+00 e 0     0     0     0 #QU 0.978
    334  62.135 121.793   7.625 1 U   6.068e+06  0.000e+00 e 0     0     0     0 #QU 0.977
    335  39.878 126.800   8.033 1 U   -9.517e+06  0.000e+00 e 0     0     0     0 #QU 0.976
    336  39.650 122.251   8.096 1 U   -2.169e+07  0.000e+00 e 0     0     0     0 #QU 0.973
    337  57.724 116.416   7.740 1 U   1.066e+07  0.000e+00 e 0     0     0     0 #QU 0.972
    338  60.528 122.834   8.040 1 U   2.878e+07  0.000e+00 e 0     0     0     0 #QU 0.970
    339  27.564 115.274   8.878 1 U   -5.360e+06  0.000e+00 e 0     0     0     0 #QU 0.970
    340  36.342 126.814   8.039 1 U   -5.279e+06  0.000e+00 e 0     0     0     0 #QU 0.969
    341  72.514 117.700   8.836 1 U   -7.489e+06  0.000e+00 e 0     0     0     0 #QU 0.967
    342  58.658 122.134   8.773 1 U   1.115e+07  0.000e+00 e 0     0     0     0 #QU 0.966
    343  65.916 117.946   7.795 1 U   1.213e+07  0.000e+00 e 0     0     0     0 #QU 0.961
    344  63.139 119.209   8.042 1 U   4.753e+06  0.000e+00 e 0     0     0     0 #QU 0.961
    345  30.948 121.783   6.309 1 U   -1.294e+07  0.000e+00 e 0     0     0     0 #QU 0.961
    346  30.300 120.269   8.325 1 U   -1.246e+07  0.000e+00 e 0     0     0     0 #QU 0.961
    347  30.475 120.310   8.307 1 U   -1.044e+07  0.000e+00 e 0     0     0     0 #QU 0.961
    348  30.306 121.671   8.131 1 U   -5.268e+06  0.000e+00 e 0     0     0     0 #QU 0.959
    349  54.656 116.302   7.793 1 U   2.724e+07  0.000e+00 e 0     0     0     0 #QU 0.959
    350  55.922 109.889   7.944 1 U   7.676e+06  0.000e+00 e 0     0     0     0 #QU 0.958
    351  27.709 111.417   6.841 1 U   -6.519e+06  0.000e+00 e 0     0     0     0 #QU 0.956
    352  18.912 115.287   7.354 1 U   -1.029e+07  0.000e+00 e 0     0     0     0 #QU 0.956
    353  44.621 122.011   8.359 1 U   3.930e+06  0.000e+00 e 0     0     0     0 #QU 0.954
    354  33.255 112.020   7.305 1 U   5.511e+06  0.000e+00 e 0     0     0     0 #QU 0.952
    355  31.901 121.797   8.131 1 U   -1.045e+07  0.000e+00 e 0     0     0     0 #QU 0.951
    356  56.312 115.252   7.350 1 U   2.566e+07  0.000e+00 e 0     0     0     0 #QU 0.948
    357  40.817 112.684   6.850 1 U   9.697e+06  0.000e+00 e 0     0     0     0 #QU 0.947
    358  57.656 112.192   7.621 1 U   6.579e+06  0.000e+00 e 0     0     0     0 #QU 0.945
    359  57.450 112.226   7.637 1 U   4.426e+06  0.000e+00 e 0     0     0     0 #QU 0.945
    360  31.172 119.829   7.082 1 U   -1.055e+07  0.000e+00 e 0     0     0     0 #QU 0.932
    361  28.883 119.798   9.542 1 U   -5.533e+06  0.000e+00 e 0     0     0     0 #QU 0.926
    362  54.651 117.468   8.140 1 U   1.846e+07  0.000e+00 e 0     0     0     0 #QU 0.918
    363  30.290 118.401   8.470 1 U   -8.755e+06  0.000e+00 e 0     0     0     0 #QU 0.913
    364  63.638 116.311   7.789 1 U   6.174e+06  0.000e+00 e 0     0     0     0 #QU 0.913
    365  27.508 119.006   7.800 1 U   -4.431e+06  0.000e+00 e 0     0     0     0 #QU 0.909
    366  39.217 125.634   7.570 1 U   -1.297e+08  0.000e+00 e 0     0     0     0 #QU 0.906
    367  31.250 112.219   7.622 1 U   -7.543e+06  0.000e+00 e 0     0     0     0 #QU 0.904
    368  57.852 115.265   8.876 1 U   3.541e+06  0.000e+00 e 0     0     0     0 #QU 0.902
    369  57.664 115.264   8.885 1 U   3.465e+06  0.000e+00 e 0     0     0     0 #QU 0.902
    370  65.243 115.283   8.913 1 U   9.301e+06  0.000e+00 e 0     0     0     0 #QU 0.899
    371  64.899 115.300   8.886 1 U   5.967e+06  0.000e+00 e 0     0     0     0 #QU 0.899
    372  38.941 113.755   6.814 1 U   9.793e+06  0.000e+00 e 0     0     0     0 #QU 0.890
    373  31.705 111.169   7.357 1 U   -1.006e+07  0.000e+00 e 0     0     0     0 #QU 0.876
    374  35.767 107.564   7.804 1 U   -3.677e+06  0.000e+00 e 0     0     0     0 #QU 0.876
    375  38.710 117.238   8.069 1 U   -8.420e+06  0.000e+00 e 0     0     0     0 #QU 0.874
    376  54.746 120.408   8.319 1 U   2.626e+06  0.000e+00 e 0     0     0     0 #QU 0.869
    377  63.782 126.686   7.732 1 U   8.893e+06  0.000e+00 e 0     0     0     0 #QU 0.861
    378  40.849 112.568   6.841 1 U   1.042e+07  0.000e+00 e 0     0     0     0 #QU 0.851
    379  31.742 122.147   8.775 1 U   -4.206e+06  0.000e+00 e 0     0     0     0 #QU 0.837
    380  53.519 114.323   8.117 1 U   4.419e+06  0.000e+00 e 0     0     0     0 #QU 0.834
    381  31.532 116.282   7.716 1 U   -5.330e+06  0.000e+00 e 0     0     0     0 #QU 0.832
    382  52.822 111.888   7.476 1 U   -4.488e+06  0.000e+00 e 0     0     0     0 #QU 0.819
    383  57.985 105.688   7.237 1 U   3.917e+06  0.000e+00 e 0     0     0     0 #QU 0.816
    384  54.141 112.600   6.853 1 U   -1.563e+07  0.000e+00 e 0     0     0     0 #QU 0.802
    385  53.967 112.571   6.834 1 U   -1.143e+07  0.000e+00 e 0     0     0     0 #QU 0.802
    386  29.361 111.984   7.303 1 U   -7.293e+06  0.000e+00 e 0     0     0     0 #QU 0.790
    387  34.951 116.685   9.392 1 U   -2.945e+06  0.000e+00 e 0     0     0     0 #QU 0.790
    388  34.728 116.674   9.394 1 U   -2.648e+06  0.000e+00 e 0     0     0     0 #QU 0.790
    389  33.337 112.000   6.672 1 U   5.766e+06  0.000e+00 e 0     0     0     0 #QU 0.779
    390  35.228 120.035   9.243 1 U   -3.424e+06  0.000e+00 e 0     0     0     0 #QU 0.777
    391  60.527 130.885   9.210 1 U   8.550e+06  0.000e+00 e 0     0     0     0 #QU 0.763
    392  57.015 126.812   8.035 1 U   6.813e+06  0.000e+00 e 0     0     0     0 #QU 0.758
    393  29.360 109.885   7.943 1 U   -8.002e+06  0.000e+00 e 0     0     0     0 #QU 0.740
    394  52.763 108.850   8.014 1 U   5.893e+06  0.000e+00 e 0     0     0     0 #QU 0.731
    395  44.455 120.623   8.806 1 U   3.379e+06  0.000e+00 e 0     0     0     0 #QU 0.704
    396  18.317 119.103   7.928 1 U   -1.432e+07  0.000e+00 e 0     0     0     0 #QU 0.701
    397  40.378 125.636   8.319 1 U   -7.644e+06  0.000e+00 e 0     0     0     0 #QU 0.697
    398  58.443 128.206   9.047 1 U   4.318e+06  0.000e+00 e 0     0     0     0 #QU 0.696
    399  54.370 113.760   6.812 1 U   -9.561e+06  0.000e+00 e 0     0     0     0 #QU 0.695
    400  30.161 112.004   6.857 1 U   3.360e+06  0.000e+00 e 0     0     0     0 #QU 0.693
    401  44.539 119.824   7.079 1 U   4.286e+06  0.000e+00 e 0     0     0     0 #QU 0.690
    402  52.386 120.633   8.821 1 U   -2.692e+06  0.000e+00 e 0     0     0     0 #QU 0.684
    403  41.643 106.758   7.563 1 U   -3.935e+06  0.000e+00 e 0     0     0     0 #QU 0.675
    404  55.232 115.276   7.354 1 U   7.236e+06  0.000e+00 e 0     0     0     0 #QU 0.673
    405  37.851 112.334   6.804 1 U   3.640e+06  0.000e+00 e 0     0     0     0 #QU 0.657
    406  57.355 115.175   8.337 1 U   4.246e+06  0.000e+00 e 0     0     0     0 #QU 0.656
    407  59.361 121.668   8.670 1 U   1.323e+07  0.000e+00 e 0     0     0     0 #QU 0.640
    408  30.752 121.213   8.030 1 U   -4.368e+06  0.000e+00 e 0     0     0     0 #QU 0.629
    409  54.815 120.856   7.755 1 U   4.917e+06  0.000e+00 e 0     0     0     0 #QU 0.617
    410  61.842 128.234   9.041 1 U   4.206e+06  0.000e+00 e 0     0     0     0 #QU 0.589
    411  52.799 113.151   6.878 1 U   -6.542e+06  0.000e+00 e 0     0     0     0 #QU 0.586
    412  64.104 120.063   7.947 1 U   -3.095e+06  0.000e+00 e 0     0     0     0 #QU 0.584
    413  59.928 119.832   8.493 1 U   3.509e+06  0.000e+00 e 0     0     0     0 #QU 0.576
    414  65.929 125.284  11.760 1 U   7.307e+06  0.000e+00 e 0     0     0     0 #QU 0.573
    415  39.172 111.877   6.795 1 U   5.509e+06  0.000e+00 e 0     0     0     0 #QU 0.558
    416  34.831 117.935   8.040 1 U   2.562e+06  0.000e+00 e 0     0     0     0 #QU 0.524
    417  33.398 108.509   7.234 1 U   5.721e+06  0.000e+00 e 0     0     0     0 #QU 0.514
    418  32.770 128.900  11.601 1 U   3.042e+06  0.000e+00 e 0     0     0     0 #QU 0.493
    419  58.321 123.534   7.182 1 U   2.685e+06  0.000e+00 e 0     0     0     0 #QU 0.433
    420  54.336 116.535   9.404 1 U   4.281e+06  0.000e+00 e 0     0     0     0 #QU 0.431
    421  44.725 110.469   9.450 1 U   -2.636e+06  0.000e+00 e 0     0     0     0 #QU 0.424
    422  29.488 117.468   7.988 1 U   -2.735e+06  0.000e+00 e 0     0     0     0 #QU 0.407
    423  49.882 114.552   8.903 1 U   3.277e+06  0.000e+00 e 0     0     0     0 #QU 0.405
    424  18.235 111.985  10.718 1 U   2.724e+06  0.000e+00 e 0     0     0     0 #QU 0.384
    425  68.401 119.684   8.426 1 U   3.310e+06  0.000e+00 e 0     0     0     0 #QU 0.381
    426  58.087 105.570   7.245 1 U   4.516e+06  0.000e+00 e 0     0     0     0 #QU 0.369
    427  15.657 125.284  11.774 1 U   2.657e+06  0.000e+00 e 0     0     0     0 #QU 0.366
    428  42.381 109.769   7.941 1 U   2.943e+06  0.000e+00 e 0     0     0     0 #QU 0.361
    429  41.912 121.201   8.027 1 U   5.072e+06  0.000e+00 e 0     0     0     0 #QU 0.350
    430  32.535 112.685  11.312 1 U   3.181e+06  0.000e+00 e 0     0     0     0 #QU 0.348
    431  38.396 117.585   8.840 1 U   2.625e+06  0.000e+00 e 0     0     0     0 #QU 0.326
    432  39.333 111.985   7.479 1 U   3.732e+06  0.000e+00 e 0     0     0     0 #QU 0.325
    433  57.149 121.784   8.136 1 U   1.305e+07  0.000e+00 e 0     0     0     0 #QU 0.307
    434  37.927 124.584   7.464 1 U   -3.032e+06  0.000e+00 e 0     0     0     0 #QU 0.303
    435  57.149 122.134   8.778 1 U   3.410e+06  0.000e+00 e 0     0     0     0 #QU 0.302
    436  30.191 115.135   8.340 1 U   -4.984e+06  0.000e+00 e 0     0     0     0 #QU 0.282
    437  52.930 120.034   8.144 1 U   4.181e+06  0.000e+00 e 0     0     0     0 #QU 0.279
    438  64.182 107.786   7.683 1 U   1.958e+06  0.000e+00 e 0     0     0     0 #QU 0.279
    439  38.161 122.951   7.378 1 U   -2.872e+06  0.000e+00 e 0     0     0     0 #QU 0.269
    440  55.977 121.784   8.129 1 U   6.472e+06  0.000e+00 e 0     0     0     0 #QU 0.265
    441  26.675 110.586   9.560 1 U   3.124e+06  0.000e+00 e 0     0     0     0 #QU 0.261
    442  48.945 111.869   8.050 1 U   -2.008e+06  0.000e+00 e 0     0     0     0 #QU 0.258
    443  43.318 115.252   7.221 1 U   4.457e+06  0.000e+00 e 0     0     0     0 #QU 0.252
    444  44.725 116.185   7.550 1 U   3.079e+06  0.000e+00 e 0     0     0     0 #QU 0.249
    445  30.660 123.067  10.201 1 U   4.077e+06  0.000e+00 e 0     0     0     0 #QU 0.249
    446  29.722 131.933   8.762 1 U   2.718e+06  0.000e+00 e 0     0     0     0 #QU 0.247
    447  45.663 110.819   7.855 1 U   -2.465e+06  0.000e+00 e 0     0     0     0 #QU 0.240
    448  35.114 120.851   8.833 1 U   2.236e+06  0.000e+00 e 0     0     0     0 #QU 0.238
    449  28.081 111.286   7.753 1 U   -3.797e+06  0.000e+00 e 0     0     0     0 #QU 0.237
    450  60.197 115.135   8.003 1 U   3.910e+06  0.000e+00 e 0     0     0     0 #QU 0.237
    451  44.725 118.401   7.698 1 U   3.316e+06  0.000e+00 e 0     0     0     0 #QU 0.235
    452  65.354 120.968   8.559 1 U   3.032e+06  0.000e+00 e 0     0     0     0 #QU 0.233
    453  57.618 118.985   7.816 1 U   4.292e+06  0.000e+00 e 0     0     0     0 #QU 0.227
    454  69.808 116.768   6.322 1 U   -3.280e+06  0.000e+00 e 0     0     0     0 #QU 0.226
    455  27.847 108.369   7.245 1 U   -4.066e+06  0.000e+00 e 0     0     0     0 #QU 0.217
    456  29.722 123.301   7.182 1 U   -2.372e+06  0.000e+00 e 0     0     0     0 #QU 0.213
    457  41.678 111.052   7.878 1 U   -2.485e+06  0.000e+00 e 0     0     0     0 #QU 0.213
    458  71.215 116.885   8.215 1 U   2.728e+06  0.000e+00 e 0     0     0     0 #QU 0.211
    459  44.725 116.418   7.855 1 U   4.019e+06  0.000e+00 e 0     0     0     0 #QU 0.207
    460  24.799 113.852   6.447 1 U   3.387e+06  0.000e+00 e 0     0     0     0 #QU 0.205
    461  66.057 128.200   8.402 1 U   3.094e+06  0.000e+00 e 0     0     0     0 #QU 0.202
    462  36.520 128.200   9.059 1 U   -3.960e+06  0.000e+00 e 0     0     0     0 #QU 0.200
    463  19.876 118.285   6.470 1 U   2.967e+06  0.000e+00 e 0     0     0     0 #QU 0.200
    464  30.660 115.368  11.781 1 U   3.428e+06  0.000e+00 e 0     0     0     0 #QU 0.198
    465  56.915 118.285   7.503 1 U   -1.915e+06  0.000e+00 e 0     0     0     0 #QU 0.194
    466  52.226 118.751   9.208 1 U   -3.589e+06  0.000e+00 e 0     0     0     0 #QU 0.189
    467  62.307 122.951   7.972 1 U   2.949e+06  0.000e+00 e 0     0     0     0 #QU 0.182
    468  37.224 125.050   8.958 1 U   -2.380e+06  0.000e+00 e 0     0     0     0 #QU 0.181
    469  58.790 127.967   8.395 1 U   2.088e+06  0.000e+00 e 0     0     0     0 #QU 0.180
    470  18.001 119.335   6.087 1 U   2.654e+06  0.000e+00 e 0     0     0     0 #QU 0.179
    471  55.040 125.634   8.316 1 U   6.182e+06  0.000e+00 e 0     0     0     0 #QU 0.179
    472  15.657 118.168  10.984 1 U   2.680e+06  0.000e+00 e 0     0     0     0 #QU 0.178
    473  44.959 108.486   6.572 1 U   4.394e+06  0.000e+00 e 0     0     0     0 #QU 0.178
    474  31.129 120.501   6.627 1 U   3.127e+06  0.000e+00 e 0     0     0     0 #QU 0.178
    475  34.879 131.350   6.533 1 U   3.091e+06  0.000e+00 e 0     0     0     0 #QU 0.176
    476  41.443 123.534  10.021 1 U   -3.869e+06  0.000e+00 e 0     0     0     0 #QU 0.172
    477  27.612 121.784   6.322 1 U   2.650e+06  0.000e+00 e 0     0     0     0 #QU 0.170
    478  17.532 123.301   6.376 1 U   3.405e+06  0.000e+00 e 0     0     0     0 #QU 0.165
    479  57.618 110.936   7.870 1 U   2.333e+06  0.000e+00 e 0     0     0     0 #QU 0.163
    480  44.491 125.634   7.573 1 U   1.594e+07  0.000e+00 e 0     0     0     0 #QU 0.159
    481  40.974 112.219   6.846 1 U   3.612e+06  0.000e+00 e 0     0     0     0 #QU 0.158
    482  57.384 123.067   9.091 1 U   3.970e+06  0.000e+00 e 0     0     0     0 #QU 0.157
    483  31.832 108.428   6.584 1 U   3.817e+06  0.000e+00 e 0     0     0     0 #QU 0.156
    484  65.823 123.884   7.206 1 U   3.868e+06  0.000e+00 e 0     0     0     0 #QU 0.153
    485  54.805 120.268   8.308 1 U   2.672e+06  0.000e+00 e 0     0     0     0 #QU 0.148
    486  57.149 107.669   7.816 1 U   6.223e+06  0.000e+00 e 0     0     0     0 #QU 0.148
    487  49.648 123.651   8.629 1 U   2.403e+06  0.000e+00 e 0     0     0     0 #QU 0.145
    488  47.538 116.652   8.582 1 U   -2.961e+06  0.000e+00 e 0     0     0     0 #QU 0.144
    489  57.384 108.369   7.479 1 U   5.130e+06  0.000e+00 e 0     0     0     0 #QU 0.144
    490  52.695 113.035   6.885 1 U   -6.885e+06  0.000e+00 e 0     0     0     0 #QU 0.143
    491  63.010 116.885   8.410 1 U   -2.358e+06  0.000e+00 e 0     0     0     0 #QU 0.142
    492  64.651 127.500   6.071 1 U   2.947e+06  0.000e+00 e 0     0     0     0 #QU 0.132
    493  65.823 121.668  10.272 1 U   -3.097e+06  0.000e+00 e 0     0     0     0 #QU 0.128
    494  52.226 124.584  11.836 1 U   -2.918e+06  0.000e+00 e 0     0     0     0 #QU 0.127
    495  43.084 115.368   7.221 1 U   5.166e+06  0.000e+00 e 0     0     0     0 #QU 0.124
    496  18.001 117.585   7.393 1 U   -3.969e+06  0.000e+00 e 0     0     0     0 #QU 0.123
    497  19.408 115.835   6.541 1 U   2.826e+06  0.000e+00 e 0     0     0     0 #QU 0.120
    498  27.847 109.536  11.789 1 U   3.037e+06  0.000e+00 e 0     0     0     0 #QU 0.119
    499  59.494 118.635   7.675 1 U   2.364e+06  0.000e+00 e 0     0     0     0 #QU 0.119
    500  44.491 118.168   8.050 1 U   5.490e+06  0.000e+00 e 0     0     0     0 #QU 0.118
    501  31.832 120.268   6.157 1 U   3.267e+06  0.000e+00 e 0     0     0     0 #QU 0.115
    502  65.354 125.284  11.766 1 U   -3.443e+06  0.000e+00 e 0     0     0     0 #QU 0.114
    503  32.770 117.001   8.856 1 U   -3.098e+06  0.000e+00 e 0     0     0     0 #QU 0.113
    504  27.143 114.902  11.719 1 U   -3.144e+06  0.000e+00 e 0     0     0     0 #QU 0.113
    505  48.007 121.084   8.340 1 U   -2.450e+06  0.000e+00 e 0     0     0     0 #QU 0.113
    506  68.636 108.836   7.432 1 U   -3.216e+06  0.000e+00 e 0     0     0     0 #QU 0.113
    507  47.304 116.652   8.606 1 U   -2.508e+06  0.000e+00 e 0     0     0     0 #QU 0.112
    508  34.645 124.934  11.774 1 U   -3.552e+06  0.000e+00 e 0     0     0     0 #QU 0.111
    509  39.333 125.167   9.083 1 U   -2.986e+06  0.000e+00 e 0     0     0     0 #QU 0.110
    510  41.912 123.067  11.390 1 U   -2.828e+06  0.000e+00 e 0     0     0     0 #QU 0.109
    511  34.410 108.719   7.425 1 U   2.704e+06  0.000e+00 e 0     0     0     0 #QU 0.109
    512  44.725 119.684   7.878 1 U   3.117e+06  0.000e+00 e 0     0     0     0 #QU 0.108
    513  71.449 118.285  10.154 1 U   2.918e+06  0.000e+00 e 0     0     0     0 #QU 0.106
    514  45.194 115.252   7.315 1 U   2.860e+06  0.000e+00 e 0     0     0     0 #QU 0.106
    515  17.767 104.636  11.711 1 U   2.781e+06  0.000e+00 e 0     0     0     0 #QU 0.106
    516  33.942 121.901   7.949 1 U   -3.534e+06  0.000e+00 e 0     0     0     0 #QU 0.102
    517  32.535 111.985   7.307 1 U   2.596e+06  0.000e+00 e 0     0     0     0 #QU 0.101
    518  59.494 118.751   7.667 1 U   2.223e+06  0.000e+00 e 0     0     0     0 #QU 0.100
    519  69.105 108.836  11.195 1 U   -3.315e+06  0.000e+00 e 0     0     0     0 #QU 0.100
    520  31.597 121.784   8.684 1 U   2.071e+06  0.000e+00 e 0     0     0     0 #QU 0.100
    521  24.096 131.933  11.289 1 U   3.052e+06  0.000e+00 e 0     0     0     0 #QU 0.100
    522  34.645 119.801   7.080 1 U   -2.400e+06  0.000e+00 e 0     0     0     0 #QU 0.100
    523  41.443 116.885  11.805 1 U   2.968e+06  0.000e+00 e 0     0     0     0 #QU 0.097
    524  33.004 105.686   7.237 1 U   -3.650e+06  0.000e+00 e 0     0     0     0 #QU 0.097
    525  55.743 110.819   7.863 1 U   -2.522e+06  0.000e+00 e 0     0     0     0 #QU 0.096
    526  38.630 106.153  11.727 1 U   -3.672e+06  0.000e+00 e 0     0     0     0 #QU 0.095
    527  19.408 117.468   8.160 1 U   2.630e+06  0.000e+00 e 0     0     0     0 #QU 0.094
    528  43.553 107.203   6.885 1 U   2.520e+06  0.000e+00 e 0     0     0     0 #QU 0.094
    529  33.004 115.135   8.011 1 U   2.394e+06  0.000e+00 e 0     0     0     0 #QU 0.093
    530  46.835 124.467   6.572 1 U   3.256e+06  0.000e+00 e 0     0     0     0 #QU 0.093
    531  32.770 119.218   8.043 1 U   -4.046e+06  0.000e+00 e 0     0     0     0 #QU 0.092
    532  35.114 120.268   8.332 1 U   -3.307e+06  0.000e+00 e 0     0     0     0 #QU 0.092
    533  29.253 118.168   8.160 1 U   -2.638e+06  0.000e+00 e 0     0     0     0 #QU 0.090
    534  43.553 118.168   7.902 1 U   2.529e+06  0.000e+00 e 0     0     0     0 #QU 0.088
    535  44.725 130.183   6.525 1 U   -3.240e+06  0.000e+00 e 0     0     0     0 #QU 0.086
    536  57.618 119.918   7.080 1 U   2.377e+06  0.000e+00 e 0     0     0     0 #QU 0.084
    537  33.707 107.903   6.572 1 U   2.379e+06  0.000e+00 e 0     0     0     0 #QU 0.083
    538  43.084 107.553   7.800 1 U   2.690e+06  0.000e+00 e 0     0     0     0 #QU 0.082
    539  69.808 132.050   6.635 1 U   -3.164e+06  0.000e+00 e 0     0     0     0 #QU 0.081
    540  65.120 127.617  11.249 1 U   -2.903e+06  0.000e+00 e 0     0     0     0 #QU 0.081
    541  53.867 119.568   7.886 1 U   -1.937e+06  0.000e+00 e 0     0     0     0 #QU 0.080
    542  60.900 118.985   7.925 1 U   -1.962e+06  0.000e+00 e 0     0     0     0 #QU 0.079
    543  66.292 129.600  11.304 1 U   -3.358e+06  0.000e+00 e 0     0     0     0 #QU 0.077
    544  34.645 118.635   7.698 1 U   -4.617e+06  0.000e+00 e 0     0     0     0 #QU 0.077
    545  30.894 114.552   6.064 1 U   3.407e+06  0.000e+00 e 0     0     0     0 #QU 0.075
    546  67.698 118.868   8.371 1 U   2.493e+06  0.000e+00 e 0     0     0     0 #QU 0.075
    547  33.707 130.183  11.852 1 U   2.798e+06  0.000e+00 e 0     0     0     0 #QU 0.074
    548  41.443 113.035   7.667 1 U   2.014e+06  0.000e+00 e 0     0     0     0 #QU 0.071
    549  30.191 122.018   8.168 1 U   -3.331e+06  0.000e+00 e 0     0     0     0 #QU 0.071
    550  61.369 118.985   7.941 1 U   -1.945e+06  0.000e+00 e 0     0     0     0 #QU 0.067
    551  72.387 130.067   9.091 1 U   -2.584e+06  0.000e+00 e 0     0     0     0 #QU 0.065
    552  25.034 115.252   7.221 1 U   -3.270e+06  0.000e+00 e 0     0     0     0 #QU 0.063
    553  25.502 108.019  11.023 1 U   2.379e+06  0.000e+00 e 0     0     0     0 #QU 0.063
    554  67.229 123.534   7.190 1 U   2.660e+06  0.000e+00 e 0     0     0     0 #QU 0.061
    555  56.915 118.168   8.997 1 U   2.145e+06  0.000e+00 e 0     0     0     0 #QU 0.061
    556  33.238 112.102   6.682 1 U   5.963e+06  0.000e+00 e 0     0     0     0 #QU 0.060
    557  74.731 106.736   7.472 1 U   0.000e+00  0.000e+00 e 0     0     0     0 #QU 0.060
    558  50.117 122.018   8.762 1 U   2.385e+06  0.000e+00 e 0     0     0     0 #QU 0.059
    559  62.072 119.218   7.996 1 U   2.678e+06  0.000e+00 e 0     0     0     0 #QU 0.059
    560  50.117 128.200   6.940 1 U   -3.545e+06  0.000e+00 e 0     0     0     0 #QU 0.059
    561  30.425 108.019   7.260 1 U   2.523e+06  0.000e+00 e 0     0     0     0 #QU 0.058
    562  39.568 130.766  10.678 1 U   3.001e+06  0.000e+00 e 0     0     0     0 #QU 0.058
    563  56.212 122.018   8.371 1 U   3.148e+06  0.000e+00 e 0     0     0     0 #QU 0.058
    564  58.790 120.618   8.833 1 U   2.873e+06  0.000e+00 e 0     0     0     0 #QU 0.057
    565  26.675 108.719  10.342 1 U   -3.272e+06  0.000e+00 e 0     0     0     0 #QU 0.057
    566  42.850 125.750   7.253 1 U   3.411e+06  0.000e+00 e 0     0     0     0 #QU 0.056
    567  33.004 117.001   8.512 1 U   1.919e+06  0.000e+00 e 0     0     0     0 #QU 0.056
    568  32.770 129.717   9.763 1 U   2.947e+06  0.000e+00 e 0     0     0     0 #QU 0.055
    569  49.179 125.284   9.106 1 U   2.180e+06  0.000e+00 e 0     0     0     0 #QU 0.054
    570  65.120 122.484   6.087 1 U   -2.922e+06  0.000e+00 e 0     0     0     0 #QU 0.053
    571  44.022 106.619   8.199 1 U   -2.601e+06  0.000e+00 e 0     0     0     0 #QU 0.053
    572  44.491 120.851   8.520 1 U   2.873e+06  0.000e+00 e 0     0     0     0 #QU 0.053
    573  54.102 113.619   6.893 1 U   -2.975e+06  0.000e+00 e 0     0     0     0 #QU 0.052
    574  32.301 111.985   7.315 1 U   2.561e+06  0.000e+00 e 0     0     0     0 #QU 0.052
    575  48.007 116.885   8.035 1 U   -3.166e+06  0.000e+00 e 0     0     0     0 #QU 0.051
    576  28.316 107.903   6.572 1 U   -2.486e+06  0.000e+00 e 0     0     0     0 #QU 0.051
    577  53.867 113.502   6.885 1 U   -2.654e+06  0.000e+00 e 0     0     0     0 #QU 0.050
    578  45.194 120.151   8.183 1 U   -2.589e+06  0.000e+00 e 0     0     0     0 #QU 0.050
    579  44.725 122.484   8.387 1 U   1.969e+06  0.000e+00 e 0     0     0     0 #QU 0.049
    580  64.651 107.553   7.683 1 U   2.400e+06  0.000e+00 e 0     0     0     0 #QU 0.049
    581  31.363 111.869   8.176 1 U   2.827e+06  0.000e+00 e 0     0     0     0 #QU 0.049
    582  54.805 113.735   6.517 1 U   3.911e+06  0.000e+00 e 0     0     0     0 #QU 0.049
    583  68.401 118.401   6.103 1 U   -3.620e+06  0.000e+00 e 0     0     0     0 #QU 0.047
    584  51.992 128.317   9.411 1 U   -2.968e+06  0.000e+00 e 0     0     0     0 #QU 0.047
    585  39.568 117.935   8.989 1 U   2.241e+06  0.000e+00 e 0     0     0     0 #QU 0.047
    586  55.274 113.735   7.698 1 U   3.072e+06  0.000e+00 e 0     0     0     0 #QU 0.047
    587  39.802 111.169   7.159 1 U   2.619e+06  0.000e+00 e 0     0     0     0 #QU 0.047
    588  29.019 127.967   8.457 1 U   -2.234e+06  0.000e+00 e 0     0     0     0 #QU 0.046
    589  56.446 106.269  10.616 1 U   -2.867e+06  0.000e+00 e 0     0     0     0 #QU 0.046
    590  29.956 124.584   8.527 1 U   -3.209e+06  0.000e+00 e 0     0     0     0 #QU 0.045
    591  72.152 119.218   7.073 1 U   3.069e+06  0.000e+00 e 0     0     0     0 #QU 0.045
    592  74.262 125.400  11.789 1 U   -2.583e+06  0.000e+00 e 0     0     0     0 #QU 0.045
    593  20.580 120.501  11.515 1 U   3.494e+06  0.000e+00 e 0     0     0     0 #QU 0.044
    594  38.396 132.166   7.401 1 U   2.891e+06  0.000e+00 e 0     0     0     0 #QU 0.044
    595  32.066 129.017  11.727 1 U   -3.227e+06  0.000e+00 e 0     0     0     0 #QU 0.044
    596  37.692 123.534   7.229 1 U   -3.051e+06  0.000e+00 e 0     0     0     0 #QU 0.044
    597  43.787 126.800   7.346 1 U   -3.033e+06  0.000e+00 e 0     0     0     0 #QU 0.043
    598  16.360 115.252   7.378 1 U   2.753e+06  0.000e+00 e 0     0     0     0 #QU 0.043
    599  26.206 108.836   6.439 1 U   -2.409e+06  0.000e+00 e 0     0     0     0 #QU 0.043
    600  17.532 104.403  11.539 1 U   -3.235e+06  0.000e+00 e 0     0     0     0 #QU 0.043
    601  63.010 104.753   6.697 1 U   2.559e+06  0.000e+00 e 0     0     0     0 #QU 0.043
    602  44.725 114.552   7.088 1 U   3.709e+06  0.000e+00 e 0     0     0     0 #QU 0.043
    603  47.538 106.153  10.264 1 U   -3.174e+06  0.000e+00 e 0     0     0     0 #QU 0.042
    604  21.049 104.986  10.045 1 U   -3.188e+06  0.000e+00 e 0     0     0     0 #QU 0.042
    605  54.102 119.335   6.228 1 U   3.040e+06  0.000e+00 e 0     0     0     0 #QU 0.042
    606  43.318 107.553   7.808 1 U   2.829e+06  0.000e+00 e 0     0     0     0 #QU 0.042
    607  53.399 111.869   8.582 1 U   -3.344e+06  0.000e+00 e 0     0     0     0 #QU 0.042
    608  42.381 118.635   6.822 1 U   -3.473e+06  0.000e+00 e 0     0     0     0 #QU 0.041
    609  59.728 105.803  11.414 1 U   3.481e+06  0.000e+00 e 0     0     0     0 #QU 0.041
    610  47.069 118.635   7.088 1 U   3.078e+06  0.000e+00 e 0     0     0     0 #QU 0.041
    611  15.657 110.119  11.789 1 U   -3.204e+06  0.000e+00 e 0     0     0     0 #QU 0.041
    612  59.259 130.417   9.912 1 U   3.066e+06  0.000e+00 e 0     0     0     0 #QU 0.040
    613  73.793 128.433   8.238 1 U   2.973e+06  0.000e+00 e 0     0     0     0 #QU 0.040
    614  48.476 126.450   8.050 1 U   2.807e+06  0.000e+00 e 0     0     0     0 #QU 0.040
    615  51.758 107.203   6.197 1 U   2.980e+06  0.000e+00 e 0     0     0     0 #QU 0.040
    616  51.054 115.368   7.354 1 U   -1.958e+06  0.000e+00 e 0     0     0     0 #QU 0.040
    617  50.820 121.434   9.732 1 U   2.950e+06  0.000e+00 e 0     0     0     0 #QU 0.039
    618  62.541 127.500  11.789 1 U   -2.815e+06  0.000e+00 e 0     0     0     0 #QU 0.039
    619  40.037 123.301   9.818 1 U   -3.528e+06  0.000e+00 e 0     0     0     0 #QU 0.038
    620  65.120 122.834   6.728 1 U   3.088e+06  0.000e+00 e 0     0     0     0 #QU 0.038
    621  33.707 119.218   8.035 1 U   2.107e+06  0.000e+00 e 0     0     0     0 #QU 0.037
    622  39.099 120.034   9.208 1 U   2.894e+06  0.000e+00 e 0     0     0     0 #QU 0.037
    623  36.286 116.068  10.952 1 U   2.451e+06  0.000e+00 e 0     0     0     0 #QU 0.037
    624  57.853 110.819   7.855 1 U   2.215e+06  0.000e+00 e 0     0     0     0 #QU 0.037
    625  44.491 115.135   8.003 1 U   5.904e+06  0.000e+00 e 0     0     0     0 #QU 0.037
    626  47.069 110.352   7.605 1 U   3.400e+06  0.000e+00 e 0     0     0     0 #QU 0.037
    627  49.413 118.168   9.357 1 U   2.537e+06  0.000e+00 e 0     0     0     0 #QU 0.037
    628  60.197 121.784   7.628 1 U   2.454e+06  0.000e+00 e 0     0     0     0 #QU 0.037
    629  30.191 120.734   8.817 1 U   2.107e+06  0.000e+00 e 0     0     0     0 #QU 0.037
    630  62.072 128.783   8.355 1 U   3.384e+06  0.000e+00 e 0     0     0     0 #QU 0.036
    631  67.464 117.468   8.684 1 U   -3.340e+06  0.000e+00 e 0     0     0     0 #QU 0.036
    632  39.099 113.035   6.885 1 U   4.151e+06  0.000e+00 e 0     0     0     0 #QU 0.035
    633  33.473 125.050   7.292 1 U   -2.627e+06  0.000e+00 e 0     0     0     0 #QU 0.035
    634  22.455 121.551   8.082 1 U   2.230e+06  0.000e+00 e 0     0     0     0 #QU 0.035
    635  58.321 106.036   6.056 1 U   2.718e+06  0.000e+00 e 0     0     0     0 #QU 0.035
    636  65.354 111.286   7.159 1 U   2.310e+06  0.000e+00 e 0     0     0     0 #QU 0.035
    637  56.446 119.568   8.668 1 U   -2.007e+06  0.000e+00 e 0     0     0     0 #QU 0.035
    638  23.393 115.952   6.439 1 U   2.309e+06  0.000e+00 e 0     0     0     0 #QU 0.035
    639  44.725 122.251   8.097 1 U   2.656e+06  0.000e+00 e 0     0     0     0 #QU 0.035
    640  30.894 132.166  11.734 1 U   2.560e+06  0.000e+00 e 0     0     0     0 #QU 0.035
    641  39.568 116.418   7.730 1 U   -3.196e+06  0.000e+00 e 0     0     0     0 #QU 0.034
    642  59.728 115.718  11.476 1 U   -3.447e+06  0.000e+00 e 0     0     0     0 #QU 0.034
    643  51.289 118.985  11.750 1 U   3.042e+06  0.000e+00 e 0     0     0     0 #QU 0.034
    644  61.603 116.535   8.598 1 U   3.204e+06  0.000e+00 e 0     0     0     0 #QU 0.034
    645  55.508 129.833  11.781 1 U   2.735e+06  0.000e+00 e 0     0     0     0 #QU 0.034
    646  25.034 122.951  11.257 1 U   3.717e+06  0.000e+00 e 0     0     0     0 #QU 0.034
    647  41.443 123.534   8.387 1 U   -2.683e+06  0.000e+00 e 0     0     0     0 #QU 0.033
    648  56.915 130.883   6.768 1 U   -2.600e+06  0.000e+00 e 0     0     0     0 #QU 0.033
    649  28.550 108.369   7.487 1 U   -2.660e+06  0.000e+00 e 0     0     0     0 #QU 0.032
    650  71.215 121.084   8.082 1 U   2.109e+06  0.000e+00 e 0     0     0     0 #QU 0.032
    651  40.974 118.051   7.917 1 U   -2.116e+06  0.000e+00 e 0     0     0     0 #QU 0.032
    652  39.568 117.351   7.698 1 U   -3.419e+06  0.000e+00 e 0     0     0     0 #QU 0.032
    653  45.194 107.436   7.808 1 U   1.959e+06  0.000e+00 e 0     0     0     0 #QU 0.031
    654  41.678 129.017  11.852 1 U   -2.737e+06  0.000e+00 e 0     0     0     0 #QU 0.031
    655  24.330 125.634   6.071 1 U   -3.347e+06  0.000e+00 e 0     0     0     0 #QU 0.031
    656  33.004 108.369   6.572 1 U   2.775e+06  0.000e+00 e 0     0     0     0 #QU 0.031
    657  52.695 119.568   7.902 1 U   2.051e+06  0.000e+00 e 0     0     0     0 #QU 0.031
    658  63.010 121.901   7.651 1 U   2.433e+06  0.000e+00 e 0     0     0     0 #QU 0.031
    659  40.505 122.251   6.040 1 U   4.012e+06  0.000e+00 e 0     0     0     0 #QU 0.031
    660  33.004 129.717   9.779 1 U   2.733e+06  0.000e+00 e 0     0     0     0 #QU 0.031
    661  56.915 118.168   7.299 1 U   2.496e+06  0.000e+00 e 0     0     0     0 #QU 0.031
    662  48.476 116.302   8.043 1 U   -2.645e+06  0.000e+00 e 0     0     0     0 #QU 0.031
    663  60.197 119.101   7.910 1 U   2.137e+06  0.000e+00 e 0     0     0     0 #QU 0.030
    664  28.081 118.285   7.260 1 U   2.840e+06  0.000e+00 e 0     0     0     0 #QU 0.030
    665  22.221 112.219  11.883 1 U   -3.371e+06  0.000e+00 e 0     0     0     0 #QU 0.030
    666  16.360 130.883   9.247 1 U   2.672e+06  0.000e+00 e 0     0     0     0 #QU 0.030
    667  26.440 106.386   6.337 1 U   3.033e+06  0.000e+00 e 0     0     0     0 #QU 0.030
    668  28.784 119.451  11.742 1 U   2.825e+06  0.000e+00 e 0     0     0     0 #QU 0.030
    669  66.526 112.219   7.847 1 U   2.291e+06  0.000e+00 e 0     0     0     0 #QU 0.030
    670  64.416 107.669   7.683 1 U   2.352e+06  0.000e+00 e 0     0     0     0 #QU 0.030
    671  51.992 119.684   7.080 1 U   -2.360e+06  0.000e+00 e 0     0     0     0 #QU 0.030
    672  47.304 115.252  10.514 1 U   -2.835e+06  0.000e+00 e 0     0     0     0 #QU 0.030
    673  25.502 107.203   6.384 1 U   2.395e+06  0.000e+00 e 0     0     0     0 #QU 0.030
    674  27.143 111.752  11.601 1 U   2.291e+06  0.000e+00 e 0     0     0     0 #QU 0.030
    675  74.731 121.901   8.363 1 U   0.000e+00  0.000e+00 e 0     0     0     0 #QU 0.029
    676  40.740 112.102   6.838 1 U   4.618e+06  0.000e+00 e 0     0     0     0 #QU 0.029
    677  33.942 120.268   8.911 1 U   3.126e+06  0.000e+00 e 0     0     0     0 #QU 0.029
    678  20.580 111.286   9.576 1 U   2.988e+06  0.000e+00 e 0     0     0     0 #QU 0.029
    679  40.037 128.083   8.441 1 U   2.845e+06  0.000e+00 e 0     0     0     0 #QU 0.029
    680  49.648 119.801   7.096 1 U   2.468e+06  0.000e+00 e 0     0     0     0 #QU 0.029
    681  37.224 127.967  10.741 1 U   -3.241e+06  0.000e+00 e 0     0     0     0 #QU 0.029
    682  51.992 122.251   8.786 1 U   -2.170e+06  0.000e+00 e 0     0     0     0 #QU 0.028
    683  44.491 122.484   8.363 1 U   2.494e+06  0.000e+00 e 0     0     0     0 #QU 0.028
    684  40.271 128.317   9.059 1 U   -3.390e+06  0.000e+00 e 0     0     0     0 #QU 0.028
    685  67.229 126.217   6.541 1 U   2.342e+06  0.000e+00 e 0     0     0     0 #QU 0.028
    686  42.146 112.452   6.822 1 U   -2.450e+06  0.000e+00 e 0     0     0     0 #QU 0.028
    687  41.209 116.535   8.621 1 U   2.068e+06  0.000e+00 e 0     0     0     0 #QU 0.028
    688  42.850 125.634   7.268 1 U   2.887e+06  0.000e+00 e 0     0     0     0 #QU 0.028
    689  44.491 117.001   8.504 1 U   1.975e+06  0.000e+00 e 0     0     0     0 #QU 0.028
    690  31.832 107.086   9.834 1 U   -2.490e+06  0.000e+00 e 0     0     0     0 #QU 0.028
    691  54.336 113.152   6.830 1 U   -2.602e+06  0.000e+00 e 0     0     0     0 #QU 0.027
    692  35.348 113.969  10.084 1 U   2.948e+06  0.000e+00 e 0     0     0     0 #QU 0.027
    693  33.942 117.468   7.917 1 U   2.498e+06  0.000e+00 e 0     0     0     0 #QU 0.027
    694  30.660 122.717   6.040 1 U   -3.224e+06  0.000e+00 e 0     0     0     0 #QU 0.027
    695  18.235 106.153  11.750 1 U   2.912e+06  0.000e+00 e 0     0     0     0 #QU 0.027
    696  21.752 132.050  11.062 1 U   -2.993e+06  0.000e+00 e 0     0     0     0 #QU 0.027
    697  44.725 131.000   9.216 1 U   1.937e+06  0.000e+00 e 0     0     0     0 #QU 0.027
    698  19.173 114.085   6.150 1 U   -2.477e+06  0.000e+00 e 0     0     0     0 #QU 0.027
    699  32.535 129.017  11.586 1 U   3.286e+06  0.000e+00 e 0     0     0     0 #QU 0.027
    700  44.022 109.302   7.472 1 U   -2.840e+06  0.000e+00 e 0     0     0     0 #QU 0.026
    701  62.307 123.067   7.980 1 U   2.874e+06  0.000e+00 e 0     0     0     0 #QU 0.026
    702  32.535 125.284  11.226 1 U   2.829e+06  0.000e+00 e 0     0     0     0 #QU 0.026
    703  24.096 109.652   6.259 1 U   -2.725e+06  0.000e+00 e 0     0     0     0 #QU 0.026
    704  15.891 105.453  10.303 1 U   2.927e+06  0.000e+00 e 0     0     0     0 #QU 0.026
    705  63.479 111.635   8.692 1 U   -2.717e+06  0.000e+00 e 0     0     0     0 #QU 0.026
    706  19.408 107.786  11.789 1 U   2.706e+06  0.000e+00 e 0     0     0     0 #QU 0.025
    707  44.725 111.519   8.316 1 U   -2.334e+06  0.000e+00 e 0     0     0     0 #QU 0.025
    708  46.132 126.217   7.949 1 U   2.756e+06  0.000e+00 e 0     0     0     0 #QU 0.025
    709  43.084 117.235   6.728 1 U   3.224e+06  0.000e+00 e 0     0     0     0 #QU 0.025
    710  28.784 115.135  11.515 1 U   -2.657e+06  0.000e+00 e 0     0     0     0 #QU 0.025
    711  32.770 108.486   6.580 1 U   2.558e+06  0.000e+00 e 0     0     0     0 #QU 0.025
    712  54.102 112.102   6.846 1 U   -4.125e+06  0.000e+00 e 0     0     0     0 #QU 0.025
    713  34.879 105.103   6.267 1 U   2.817e+06  0.000e+00 e 0     0     0     0 #QU 0.025
    714  37.224 104.403   9.059 1 U   -2.865e+06  0.000e+00 e 0     0     0     0 #QU 0.025
    715  57.149 126.217   6.204 1 U   -3.033e+06  0.000e+00 e 0     0     0     0 #QU 0.024
    716  27.612 117.351   7.988 1 U   -2.114e+06  0.000e+00 e 0     0     0     0 #QU 0.024
    717  62.541 120.968   9.943 1 U   -2.458e+06  0.000e+00 e 0     0     0     0 #QU 0.024
    718  24.799 113.735   6.463 1 U   3.394e+06  0.000e+00 e 0     0     0     0 #QU 0.024
    719  64.182 104.286  11.484 1 U   0.000e+00  0.000e+00 e 0     0     0     0 #QU 0.024
    720  49.648 130.417   6.807 1 U   3.072e+06  0.000e+00 e 0     0     0     0 #QU 0.024
    721  41.443 128.783  10.459 1 U   -3.310e+06  0.000e+00 e 0     0     0     0 #QU 0.024
    722  55.743 108.952   6.619 1 U   -2.667e+06  0.000e+00 e 0     0     0     0 #QU 0.024
    723  44.491 121.201  11.774 1 U   -2.617e+06  0.000e+00 e 0     0     0     0 #QU 0.024
    724  45.663 128.667   6.306 1 U   2.943e+06  0.000e+00 e 0     0     0     0 #QU 0.024
    725  69.808 107.903   6.330 1 U   -3.573e+06  0.000e+00 e 0     0     0     0 #QU 0.024
    726  61.838 125.167  11.860 1 U   -2.912e+06  0.000e+00 e 0     0     0     0 #QU 0.024
    727  40.974 127.733  11.860 1 U   -2.569e+06  0.000e+00 e 0     0     0     0 #QU 0.024
    728  59.025 106.386  10.147 1 U   -3.046e+06  0.000e+00 e 0     0     0     0 #QU 0.024
    729  24.096 127.733  10.843 1 U   -2.959e+06  0.000e+00 e 0     0     0     0 #QU 0.023
    730  18.470 120.851   9.161 1 U   -3.175e+06  0.000e+00 e 0     0     0     0 #QU 0.023
    731  41.209 110.002  11.085 1 U   -3.140e+06  0.000e+00 e 0     0     0     0 #QU 0.023
    732  31.832 120.268   8.191 1 U   2.739e+06  0.000e+00 e 0     0     0     0 #QU 0.023
    733  16.595 107.319  11.664 1 U   -3.366e+06  0.000e+00 e 0     0     0     0 #QU 0.023
    734  30.191 123.534  11.226 1 U   3.381e+06  0.000e+00 e 0     0     0     0 #QU 0.023
    735  53.633 115.952   7.518 1 U   -2.492e+06  0.000e+00 e 0     0     0     0 #QU 0.023
    736  56.915 117.935   7.917 1 U   1.954e+06  0.000e+00 e 0     0     0     0 #QU 0.023
    737  48.241 123.534   6.658 1 U   -3.313e+06  0.000e+00 e 0     0     0     0 #QU 0.022
    738  36.286 115.952   6.118 1 U   2.781e+06  0.000e+00 e 0     0     0     0 #QU 0.022
    739  67.933 120.734   6.283 1 U   3.126e+06  0.000e+00 e 0     0     0     0 #QU 0.022
    740  42.381 110.936  11.484 1 U   3.014e+06  0.000e+00 e 0     0     0     0 #QU 0.022
    741  44.959 112.102   8.043 1 U   2.054e+06  0.000e+00 e 0     0     0     0 #QU 0.022
    742  56.680 119.101  11.578 1 U   -2.507e+06  0.000e+00 e 0     0     0     0 #QU 0.022
    743  52.226 122.018   6.228 1 U   2.293e+06  0.000e+00 e 0     0     0     0 #QU 0.022
    744  28.081 106.969   9.505 1 U   2.975e+06  0.000e+00 e 0     0     0     0 #QU 0.022
    745  29.253 118.168   7.683 1 U   -2.119e+06  0.000e+00 e 0     0     0     0 #QU 0.022
    746  25.502 119.801   7.432 1 U   -3.604e+06  0.000e+00 e 0     0     0     0 #QU 0.022
    747  31.597 117.818   8.997 1 U   2.071e+06  0.000e+00 e 0     0     0     0 #QU 0.022
    748  38.630 130.417  10.514 1 U   2.497e+06  0.000e+00 e 0     0     0     0 #QU 0.022
    749  19.642 118.401   6.455 1 U   2.762e+06  0.000e+00 e 0     0     0     0 #QU 0.022
    750  65.354 121.901   6.290 1 U   2.702e+06  0.000e+00 e 0     0     0     0 #QU 0.022
    751  23.627 108.253   8.121 1 U   -2.797e+06  0.000e+00 e 0     0     0     0 #QU 0.022
    752  68.401 131.350  10.780 1 U   -2.820e+06  0.000e+00 e 0     0     0     0 #QU 0.022
    753  53.633 114.902   6.079 1 U   -3.355e+06  0.000e+00 e 0     0     0     0 #QU 0.022
    754  34.410 105.803   9.419 1 U   -2.742e+06  0.000e+00 e 0     0     0     0 #QU 0.022
    755  46.366 114.085   9.200 1 U   2.852e+06  0.000e+00 e 0     0     0     0 #QU 0.022
    756  60.666 105.919   6.314 1 U   -3.639e+06  0.000e+00 e 0     0     0     0 #QU 0.021
    757  29.253 111.985   7.542 1 U   -2.002e+06  0.000e+00 e 0     0     0     0 #QU 0.021
    758  28.784 124.117   6.087 1 U   -2.193e+06  0.000e+00 e 0     0     0     0 #QU 0.021
    759  56.212 104.986   8.121 1 U   3.200e+06  0.000e+00 e 0     0     0     0 #QU 0.021
    760  57.384 104.403   7.503 1 U   -2.549e+06  0.000e+00 e 0     0     0     0 #QU 0.021
    761  38.630 124.817   8.966 1 U   -2.208e+06  0.000e+00 e 0     0     0     0 #QU 0.021
    762  56.915 117.935   8.981 1 U   2.740e+06  0.000e+00 e 0     0     0     0 #QU 0.021
    763  40.037 121.201   7.331 1 U   1.950e+06  0.000e+00 e 0     0     0     0 #QU 0.021
    764  50.820 127.034   6.572 1 U   2.342e+06  0.000e+00 e 0     0     0     0 #QU 0.021
    765  18.704 116.418  10.772 1 U   -2.648e+06  0.000e+00 e 0     0     0     0 #QU 0.021
    766  67.464 114.902   8.457 1 U   -3.266e+06  0.000e+00 e 0     0     0     0 #QU 0.021
    767  44.959 111.286   7.159 1 U   -3.402e+06  0.000e+00 e 0     0     0     0 #QU 0.021
    768  59.728 106.969   9.787 1 U   -3.185e+06  0.000e+00 e 0     0     0     0 #QU 0.021
    769  26.440 127.500   7.612 1 U   -3.136e+06  0.000e+00 e 0     0     0     0 #QU 0.020
    770  37.927 131.466   6.533 1 U   2.275e+06  0.000e+00 e 0     0     0     0 #QU 0.020
    771  39.099 128.083   8.457 1 U   2.741e+06  0.000e+00 e 0     0     0     0 #QU 0.020
    772  15.188 128.900  11.719 1 U   2.905e+06  0.000e+00 e 0     0     0     0 #QU 0.020
    773  61.838 118.985   6.603 1 U   -2.669e+06  0.000e+00 e 0     0     0     0 #QU 0.020
    774  36.989 122.251   7.534 1 U   2.225e+06  0.000e+00 e 0     0     0     0 #QU 0.020
    775  37.927 129.950   6.056 1 U   -2.775e+06  0.000e+00 e 0     0     0     0 #QU 0.020
    776  36.755 131.000   7.479 1 U   2.816e+06  0.000e+00 e 0     0     0     0 #QU 0.020
    777  18.235 107.086   8.590 1 U   -2.970e+06  0.000e+00 e 0     0     0     0 #QU 0.020
    778  57.384 112.802   9.145 1 U   -2.899e+06  0.000e+00 e 0     0     0     0 #QU 0.019
    779  18.001 111.985   6.079 1 U   -2.489e+06  0.000e+00 e 0     0     0     0 #QU 0.019
    780  33.707 127.967   9.638 1 U   3.333e+06  0.000e+00 e 0     0     0     0 #QU 0.019
    781  17.063 117.701   9.231 1 U   2.795e+06  0.000e+00 e 0     0     0     0 #QU 0.019
    782  35.114 109.652   8.707 1 U   -2.618e+06  0.000e+00 e 0     0     0     0 #QU 0.019
    783  39.099 111.869   7.479 1 U   3.522e+06  0.000e+00 e 0     0     0     0 #QU 0.019
    784  30.425 106.153  11.601 1 U   -2.645e+06  0.000e+00 e 0     0     0     0 #QU 0.019
    785  23.158 115.368   7.346 1 U   -2.335e+06  0.000e+00 e 0     0     0     0 #QU 0.019
    786  63.244 118.051   8.950 1 U   2.562e+06  0.000e+00 e 0     0     0     0 #QU 0.019
    787  36.755 112.219   7.472 1 U   2.360e+06  0.000e+00 e 0     0     0     0 #QU 0.019
    788  49.413 108.136   7.479 1 U   -2.448e+06  0.000e+00 e 0     0     0     0 #QU 0.019
    789  62.072 130.650  10.725 1 U   -3.273e+06  0.000e+00 e 0     0     0     0 #QU 0.019
    790  21.986 122.367   8.097 1 U   2.024e+06  0.000e+00 e 0     0     0     0 #QU 0.019
    791  44.725 118.051   8.989 1 U   2.816e+06  0.000e+00 e 0     0     0     0 #QU 0.019
    792  56.446 115.835   8.903 1 U   2.220e+06  0.000e+00 e 0     0     0     0 #QU 0.018
    793  50.820 108.719  10.240 1 U   2.215e+06  0.000e+00 e 0     0     0     0 #QU 0.018
    794  52.461 119.335   8.700 1 U   1.990e+06  0.000e+00 e 0     0     0     0 #QU 0.018
    795  39.802 106.736   7.620 1 U   -2.641e+06  0.000e+00 e 0     0     0     0 #QU 0.018
    796  53.867 128.900  11.781 1 U   -3.006e+06  0.000e+00 e 0     0     0     0 #QU 0.018
    797  28.784 117.701  11.766 1 U   3.332e+06  0.000e+00 e 0     0     0     0 #QU 0.018
    798  33.238 114.552   9.098 1 U   2.280e+06  0.000e+00 e 0     0     0     0 #QU 0.018
    799  58.321 127.617   6.494 1 U   3.202e+06  0.000e+00 e 0     0     0     0 #QU 0.018
    800  34.645 108.486   6.165 1 U   2.793e+06  0.000e+00 e 0     0     0     0 #QU 0.018
    801  23.158 108.602   8.825 1 U   -3.254e+06  0.000e+00 e 0     0     0     0 #QU 0.018
    802  36.755 125.050   7.292 1 U   -2.693e+06  0.000e+00 e 0     0     0     0 #QU 0.018
    803  69.105 129.483   8.418 1 U   -3.080e+06  0.000e+00 e 0     0     0     0 #QU 0.018
    804  25.034 119.684   7.268 1 U   3.237e+06  0.000e+00 e 0     0     0     0 #QU 0.018
    805  51.054 118.168   8.152 1 U   -2.134e+06  0.000e+00 e 0     0     0     0 #QU 0.018
    806  59.259 119.684   9.552 1 U   2.410e+06  0.000e+00 e 0     0     0     0 #QU 0.018
    807  62.775 117.701   9.544 1 U   2.627e+06  0.000e+00 e 0     0     0     0 #QU 0.018
    808  55.040 126.917   8.598 1 U   2.826e+06  0.000e+00 e 0     0     0     0 #QU 0.018
    809  22.689 124.001   8.168 1 U   -2.354e+06  0.000e+00 e 0     0     0     0 #QU 0.018
    810  50.820 117.351   6.259 1 U   -3.133e+06  0.000e+00 e 0     0     0     0 #QU 0.018
    811  31.129 118.401  10.694 1 U   -2.878e+06  0.000e+00 e 0     0     0     0 #QU 0.018
    812  57.618 131.350   8.324 1 U   3.003e+06  0.000e+00 e 0     0     0     0 #QU 0.018
    813  26.440 122.367   9.443 1 U   2.753e+06  0.000e+00 e 0     0     0     0 #QU 0.018
    814  54.805 114.318   8.129 1 U   -2.135e+06  0.000e+00 e 0     0     0     0 #QU 0.017
    815  49.882 108.602   7.988 1 U   -2.746e+06  0.000e+00 e 0     0     0     0 #QU 0.017
    816  72.387 112.802   8.316 1 U   -2.410e+06  0.000e+00 e 0     0     0     0 #QU 0.017
    817  71.215 105.686   6.502 1 U   -2.594e+06  0.000e+00 e 0     0     0     0 #QU 0.017
    818  41.209 132.166   7.417 1 U   3.116e+06  0.000e+00 e 0     0     0     0 #QU 0.017
    819  61.838 106.736   7.972 1 U   -3.126e+06  0.000e+00 e 0     0     0     0 #QU 0.017
    820  59.025 127.384   6.408 1 U   -2.664e+06  0.000e+00 e 0     0     0     0 #QU 0.017
    821  52.930 127.850  11.570 1 U   2.370e+06  0.000e+00 e 0     0     0     0 #QU 0.017
    822  53.164 118.868   6.095 1 U   3.056e+06  0.000e+00 e 0     0     0     0 #QU 0.017
    823  28.784 113.269   7.472 1 U   3.096e+06  0.000e+00 e 0     0     0     0 #QU 0.017
    824  37.458 111.052   9.834 1 U   -3.307e+06  0.000e+00 e 0     0     0     0 #QU 0.017
    825  54.571 122.367   8.410 1 U   -2.237e+06  0.000e+00 e 0     0     0     0 #QU 0.017
    826  29.253 107.436   7.706 1 U   -2.983e+06  0.000e+00 e 0     0     0     0 #QU 0.017
    827  38.161 132.050  10.890 1 U   -2.691e+06  0.000e+00 e 0     0     0     0 #QU 0.017
    828  57.149 126.334   6.212 1 U   -3.011e+06  0.000e+00 e 0     0     0     0 #QU 0.017
    829  62.775 116.768   8.402 1 U   -1.952e+06  0.000e+00 e 0     0     0     0 #QU 0.017
    830  50.117 118.168   7.456 1 U   3.677e+06  0.000e+00 e 0     0     0     0 #QU 0.017
    831  52.461 125.050  10.272 1 U   3.040e+06  0.000e+00 e 0     0     0     0 #QU 0.017
    832  50.351 118.401  11.124 1 U   -3.150e+06  0.000e+00 e 0     0     0     0 #QU 0.016
    833  55.508 117.351   7.980 1 U   -2.634e+06  0.000e+00 e 0     0     0     0 #QU 0.016
    834  64.416 117.235   8.152 1 U   2.410e+06  0.000e+00 e 0     0     0     0 #QU 0.016
    835  28.316 108.253  10.663 1 U   2.717e+06  0.000e+00 e 0     0     0     0 #QU 0.016
    836  25.971 124.934  11.461 1 U   3.064e+06  0.000e+00 e 0     0     0     0 #QU 0.016
    837  49.648 118.051   9.349 1 U   2.526e+06  0.000e+00 e 0     0     0     0 #QU 0.016
    838  47.772 128.317  11.727 1 U   3.013e+06  0.000e+00 e 0     0     0     0 #QU 0.016
    839  18.939 115.835   8.911 1 U   -2.522e+06  0.000e+00 e 0     0     0     0 #QU 0.016
    840  18.001 108.253  10.084 1 U   -2.679e+06  0.000e+00 e 0     0     0     0 #QU 0.016
    841  51.054 122.251   7.526 1 U   -2.102e+06  0.000e+00 e 0     0     0     0 #QU 0.016
    842  27.847 106.969   8.238 1 U   -3.010e+06  0.000e+00 e 0     0     0     0 #QU 0.016
    843  54.805 106.619   7.573 1 U   3.126e+06  0.000e+00 e 0     0     0     0 #QU 0.016
    844  19.408 125.634   7.331 1 U   3.232e+06  0.000e+00 e 0     0     0     0 #QU 0.016
    845  41.443 116.068   8.895 1 U   -2.306e+06  0.000e+00 e 0     0     0     0 #QU 0.016
    846  28.081 108.019   6.588 1 U   -2.607e+06  0.000e+00 e 0     0     0     0 #QU 0.016
    847  68.167 112.919   7.049 1 U   -2.697e+06  0.000e+00 e 0     0     0     0 #QU 0.016
    848  45.897 117.585   6.071 1 U   2.689e+06  0.000e+00 e 0     0     0     0 #QU 0.016
    849  50.351 108.602   8.950 1 U   3.045e+06  0.000e+00 e 0     0     0     0 #QU 0.016
    850  51.054 127.967   9.560 1 U   -3.230e+06  0.000e+00 e 0     0     0     0 #QU 0.016
    851  15.422 115.602  10.788 1 U   -2.691e+06  0.000e+00 e 0     0     0     0 #QU 0.016
    852  60.666 122.251   8.152 1 U   2.278e+06  0.000e+00 e 0     0     0     0 #QU 0.016
    853  15.891 112.452   7.088 1 U   -2.430e+06  0.000e+00 e 0     0     0     0 #QU 0.016
    854  57.853 119.801   7.104 1 U   2.377e+06  0.000e+00 e 0     0     0     0 #QU 0.016
    855  49.413 108.602   9.583 1 U   -2.692e+06  0.000e+00 e 0     0     0     0 #QU 0.015
    856  40.505 116.302   7.073 1 U   -2.725e+06  0.000e+00 e 0     0     0     0 #QU 0.015
    857  22.924 124.117   8.379 1 U   -2.940e+06  0.000e+00 e 0     0     0     0 #QU 0.015
    858  52.226 116.652   9.982 1 U   2.881e+06  0.000e+00 e 0     0     0     0 #QU 0.015
    859  50.351 119.684  11.601 1 U   2.491e+06  0.000e+00 e 0     0     0     0 #QU 0.015
    860  53.164 106.503   9.192 1 U   3.113e+06  0.000e+00 e 0     0     0     0 #QU 0.015
    861  49.882 106.153   9.341 1 U   2.753e+06  0.000e+00 e 0     0     0     0 #QU 0.015
    862  36.755 119.801   8.269 1 U   1.953e+06  0.000e+00 e 0     0     0     0 #QU 0.015
    863  30.191 117.935   7.784 1 U   -1.990e+06  0.000e+00 e 0     0     0     0 #QU 0.015
    864  48.476 129.483   9.756 1 U   -3.232e+06  0.000e+00 e 0     0     0     0 #QU 0.015
    865  54.571 122.484   8.395 1 U   -2.185e+06  0.000e+00 e 0     0     0     0 #QU 0.015
    866  48.945 127.034  11.656 1 U   -2.546e+06  0.000e+00 e 0     0     0     0 #QU 0.015
    867  34.176 119.101   9.771 1 U   2.782e+06  0.000e+00 e 0     0     0     0 #QU 0.015
    868  57.853 125.634   7.581 1 U   -6.962e+06  0.000e+00 e 0     0     0     0 #QU 0.015
    869  37.692 127.150   6.549 1 U   -2.808e+06  0.000e+00 e 0     0     0     0 #QU 0.015
    870  45.428 120.968   8.355 1 U   -2.198e+06  0.000e+00 e 0     0     0     0 #QU 0.015
    871  25.737 116.185   6.095 1 U   -2.743e+06  0.000e+00 e 0     0     0     0 #QU 0.015
    872  18.001 106.153  11.758 1 U   3.062e+06  0.000e+00 e 0     0     0     0 #QU 0.015
    873  72.387 127.384   6.572 1 U   -2.210e+06  0.000e+00 e 0     0     0     0 #QU 0.015
    874  63.479 109.069   9.255 1 U   -2.466e+06  0.000e+00 e 0     0     0     0 #QU 0.015
    875  46.132 109.769   7.956 1 U   -2.065e+06  0.000e+00 e 0     0     0     0 #QU 0.015
    876  26.206 106.386   6.869 1 U   3.072e+06  0.000e+00 e 0     0     0     0 #QU 0.015
    877  35.348 122.717   6.040 1 U   2.904e+06  0.000e+00 e 0     0     0     0 #QU 0.014
    878  48.007 111.869   6.330 1 U   3.151e+06  0.000e+00 e 0     0     0     0 #QU 0.014
    879  25.971 104.286   6.142 1 U   0.000e+00  0.000e+00 e 0     0     0     0 #QU 0.014
    880  66.526 112.802   6.251 1 U   3.114e+06  0.000e+00 e 0     0     0     0 #QU 0.014
    881  60.197 110.702   6.627 1 U   2.752e+06  0.000e+00 e 0     0     0     0 #QU 0.014
    882  45.897 122.601   8.371 1 U   -2.193e+06  0.000e+00 e 0     0     0     0 #QU 0.014
    883  34.176 113.035   7.198 1 U   2.681e+06  0.000e+00 e 0     0     0     0 #QU 0.014
    884  62.541 111.635   6.236 1 U   3.273e+06  0.000e+00 e 0     0     0     0 #QU 0.014
    885  41.443 117.585   7.190 1 U   2.548e+06  0.000e+00 e 0     0     0     0 #QU 0.014
    886  25.971 132.166   6.142 1 U   2.893e+06  0.000e+00 e 0     0     0     0 #QU 0.014
    887  24.096 115.252   8.011 1 U   -1.925e+06  0.000e+00 e 0     0     0     0 #QU 0.014
    888  57.384 125.634   8.872 1 U   2.817e+06  0.000e+00 e 0     0     0     0 #QU 0.014
    889  20.345 121.901   6.314 1 U   -2.026e+06  0.000e+00 e 0     0     0     0 #QU 0.014
    890  23.393 128.900  11.015 1 U   -3.080e+06  0.000e+00 e 0     0     0     0 #QU 0.014
    891  64.182 123.767   8.019 1 U   -3.062e+06  0.000e+00 e 0     0     0     0 #QU 0.014
    892  23.393 119.101   6.533 1 U   3.490e+06  0.000e+00 e 0     0     0     0 #QU 0.014
    893  32.770 122.018   8.215 1 U   3.216e+06  0.000e+00 e 0     0     0     0 #QU 0.014
    894  31.832 123.067   9.075 1 U   -3.732e+06  0.000e+00 e 0     0     0     0 #QU 0.014
    895  28.784 105.103  11.742 1 U   3.211e+06  0.000e+00 e 0     0     0     0 #QU 0.014
    896  68.870 113.735  11.836 1 U   2.685e+06  0.000e+00 e 0     0     0     0 #QU 0.013
    897  26.675 107.903   7.237 1 U   1.938e+06  0.000e+00 e 0     0     0     0 #QU 0.013
    898  36.520 110.936  11.539 1 U   3.086e+06  0.000e+00 e 0     0     0     0 #QU 0.013
    899  47.538 130.417   7.026 1 U   2.501e+06  0.000e+00 e 0     0     0     0 #QU 0.013
    900  35.348 117.118  10.952 1 U   -2.667e+06  0.000e+00 e 0     0     0     0 #QU 0.013
    901  64.416 118.168  10.327 1 U   2.781e+06  0.000e+00 e 0     0     0     0 #QU 0.013
    902  42.615 119.335   8.058 1 U   -2.260e+06  0.000e+00 e 0     0     0     0 #QU 0.013
    903  29.956 111.869  11.390 1 U   2.838e+06  0.000e+00 e 0     0     0     0 #QU 0.013
    904  68.870 126.100   7.581 1 U   3.060e+06  0.000e+00 e 0     0     0     0 #QU 0.013
    905  23.862 123.184   6.713 1 U   -2.792e+06  0.000e+00 e 0     0     0     0 #QU 0.013
    906  70.511 119.684   8.465 1 U   -2.680e+06  0.000e+00 e 0     0     0     0 #QU 0.013
    907  51.758 110.469   8.082 1 U   -3.498e+06  0.000e+00 e 0     0     0     0 #QU 0.013
    908  55.977 106.736   9.169 1 U   -2.218e+06  0.000e+00 e 0     0     0     0 #QU 0.013
    909  41.443 114.552   6.337 1 U   2.489e+06  0.000e+00 e 0     0     0     0 #QU 0.013
    910  52.226 130.417   7.432 1 U   -2.725e+06  0.000e+00 e 0     0     0     0 #QU 0.013
    911  46.132 114.435  11.656 1 U   2.816e+06  0.000e+00 e 0     0     0     0 #QU 0.013
    912  54.805 118.051   7.487 1 U   -1.945e+06  0.000e+00 e 0     0     0     0 #QU 0.013
    913  50.117 121.318  10.710 1 U   -2.374e+06  0.000e+00 e 0     0     0     0 #QU 0.013
    914  55.743 119.451   6.071 1 U   2.654e+06  0.000e+00 e 0     0     0     0 #QU 0.013
    915  19.408 130.650   7.863 1 U   -3.715e+06  0.000e+00 e 0     0     0     0 #QU 0.013
    916  70.980 107.669   7.675 1 U   -2.389e+06  0.000e+00 e 0     0     0     0 #QU 0.013
    917  45.428 121.084   8.340 1 U   -2.507e+06  0.000e+00 e 0     0     0     0 #QU 0.013
    918  52.226 130.766   7.534 1 U   -2.237e+06  0.000e+00 e 0     0     0     0 #QU 0.013
    919  45.194 111.286   8.848 1 U   3.077e+06  0.000e+00 e 0     0     0     0 #QU 0.012
    920  31.363 130.766   6.971 1 U   2.266e+06  0.000e+00 e 0     0     0     0 #QU 0.012
    921  26.206 110.819  10.459 1 U   -2.724e+06  0.000e+00 e 0     0     0     0 #QU 0.012
    922  30.660 121.551  10.788 1 U   -2.945e+06  0.000e+00 e 0     0     0     0 #QU 0.012
    923  73.793 117.118   6.220 1 U   -3.423e+06  0.000e+00 e 0     0     0     0 #QU 0.012
    924  49.413 128.550  11.203 1 U   -3.241e+06  0.000e+00 e 0     0     0     0 #QU 0.012
    925  43.084 132.050   6.431 1 U   -4.231e+06  0.000e+00 e 0     0     0     0 #QU 0.012
    926  66.995 127.617   9.787 1 U   3.175e+06  0.000e+00 e 0     0     0     0 #QU 0.012
    927  73.793 116.535   9.544 1 U   2.747e+06  0.000e+00 e 0     0     0     0 #QU 0.012
    928  16.595 107.203  10.624 1 U   2.600e+06  0.000e+00 e 0     0     0     0 #QU 0.012
    929  49.882 122.717  11.586 1 U   -2.605e+06  0.000e+00 e 0     0     0     0 #QU 0.012
    930  61.369 125.050   9.114 1 U   1.929e+06  0.000e+00 e 0     0     0     0 #QU 0.012
    931  43.318 119.801   7.878 1 U   2.259e+06  0.000e+00 e 0     0     0     0 #QU 0.012
    932  43.084 125.400   7.589 1 U   3.219e+06  0.000e+00 e 0     0     0     0 #QU 0.012
    933  55.977 111.052   9.724 1 U   -2.636e+06  0.000e+00 e 0     0     0     0 #QU 0.012
    934  31.597 108.369   7.229 1 U   2.771e+06  0.000e+00 e 0     0     0     0 #QU 0.012
    935  15.891 121.084   9.372 1 U   3.632e+06  0.000e+00 e 0     0     0     0 #QU 0.012
    936  67.698 108.253   6.650 1 U   -2.971e+06  0.000e+00 e 0     0     0     0 #QU 0.012
    937  53.399 120.968   8.551 1 U   2.101e+06  0.000e+00 e 0     0     0     0 #QU 0.012
    938  31.363 119.801   7.354 1 U   3.400e+06  0.000e+00 e 0     0     0     0 #QU 0.012
    939  59.494 122.134   6.650 1 U   -2.344e+06  0.000e+00 e 0     0     0     0 #QU 0.012
    940  68.401 125.634   8.770 1 U   2.783e+06  0.000e+00 e 0     0     0     0 #QU 0.012
    941  44.959 108.952  10.796 1 U   -3.060e+06  0.000e+00 e 0     0     0     0 #QU 0.012
    942  55.040 111.985   7.636 1 U   2.135e+06  0.000e+00 e 0     0     0     0 #QU 0.012
    943  53.399 122.018   7.018 1 U   2.954e+06  0.000e+00 e 0     0     0     0 #QU 0.012
    944  46.132 104.636   7.706 1 U   2.588e+06  0.000e+00 e 0     0     0     0 #QU 0.012
    945  32.535 128.317  10.084 1 U   -2.724e+06  0.000e+00 e 0     0     0     0 #QU 0.012
    946  23.393 104.520   9.122 1 U   -2.806e+06  0.000e+00 e 0     0     0     0 #QU 0.011
    947  28.784 124.934   8.332 1 U   2.822e+06  0.000e+00 e 0     0     0     0 #QU 0.011
    948  67.464 124.584  11.210 1 U   -2.714e+06  0.000e+00 e 0     0     0     0 #QU 0.011
    949  18.470 111.286   9.529 1 U   -2.679e+06  0.000e+00 e 0     0     0     0 #QU 0.011
    950  57.384 113.969   6.509 1 U   -2.674e+06  0.000e+00 e 0     0     0     0 #QU 0.011
    951  65.354 124.817   8.097 1 U   -2.432e+06  0.000e+00 e 0     0     0     0 #QU 0.011
    952  64.182 120.268   8.207 1 U   2.092e+06  0.000e+00 e 0     0     0     0 #QU 0.011
    953  63.479 124.584  10.217 1 U   2.193e+06  0.000e+00 e 0     0     0     0 #QU 0.011
    954  62.541 112.102  11.688 1 U   -3.337e+06  0.000e+00 e 0     0     0     0 #QU 0.011
    955  70.277 104.986   9.388 1 U   -2.309e+06  0.000e+00 e 0     0     0     0 #QU 0.011
    956  25.971 113.969   8.363 1 U   2.555e+06  0.000e+00 e 0     0     0     0 #QU 0.011
    957  61.134 117.001  11.719 1 U   -2.863e+06  0.000e+00 e 0     0     0     0 #QU 0.011
    958  29.956 108.486   7.237 1 U   6.048e+06  0.000e+00 e 0     0     0     0 #QU 0.011
    959  61.603 120.968   8.567 1 U   2.093e+06  0.000e+00 e 0     0     0     0 #QU 0.011
    960  20.814 121.551   8.129 1 U   -2.428e+06  0.000e+00 e 0     0     0     0 #QU 0.011
    961  46.835 118.285   7.511 1 U   -2.340e+06  0.000e+00 e 0     0     0     0 #QU 0.011
    962  42.615 110.002   8.277 1 U   -3.021e+06  0.000e+00 e 0     0     0     0 #QU 0.011
    963  32.301 114.552   9.239 1 U   -2.956e+06  0.000e+00 e 0     0     0     0 #QU 0.011
    964  40.740 124.467   6.345 1 U   2.958e+06  0.000e+00 e 0     0     0     0 #QU 0.011
    965  65.354 117.701   8.011 1 U   2.676e+06  0.000e+00 e 0     0     0     0 #QU 0.011
    966  30.191 105.570  11.609 1 U   -2.638e+06  0.000e+00 e 0     0     0     0 #QU 0.011
    967  68.401 115.135   9.959 1 U   3.068e+06  0.000e+00 e 0     0     0     0 #QU 0.011
    968  40.974 106.736  11.625 1 U   -2.693e+06  0.000e+00 e 0     0     0     0 #QU 0.011
    969  46.366 128.433   8.942 1 U   2.583e+06  0.000e+00 e 0     0     0     0 #QU 0.011
    970  70.042 117.468   8.660 1 U   2.532e+06  0.000e+00 e 0     0     0     0 #QU 0.011
    971  72.387 128.550   7.378 1 U   3.026e+06  0.000e+00 e 0     0     0     0 #QU 0.011
    972  28.081 131.116   9.333 1 U   2.592e+06  0.000e+00 e 0     0     0     0 #QU 0.011
    973  56.212 108.369   9.317 1 U   2.193e+06  0.000e+00 e 0     0     0     0 #QU 0.011
    974  49.179 123.884   9.795 1 U   -2.031e+06  0.000e+00 e 0     0     0     0 #QU 0.011
    975  21.283 116.418   8.645 1 U   3.481e+06  0.000e+00 e 0     0     0     0 #QU 0.011
    976  69.105 125.984  10.045 1 U   -3.364e+06  0.000e+00 e 0     0     0     0 #QU 0.011
    977  45.428 127.384  10.921 1 U   -2.363e+06  0.000e+00 e 0     0     0     0 #QU 0.011
    978  15.188 109.186   6.204 1 U   2.858e+06  0.000e+00 e 0     0     0     0 #QU 0.011
    979  69.574 130.883   9.083 1 U   2.282e+06  0.000e+00 e 0     0     0     0 #QU 0.011
    980  22.455 120.151   8.191 1 U   3.190e+06  0.000e+00 e 0     0     0     0 #QU 0.011
    981  17.298 115.252  11.656 1 U   2.339e+06  0.000e+00 e 0     0     0     0 #QU 0.011
    982  21.986 117.468   7.565 1 U   -2.705e+06  0.000e+00 e 0     0     0     0 #QU 0.011
    983  48.710 119.568  11.860 1 U   -2.976e+06  0.000e+00 e 0     0     0     0 #QU 0.011
    984  20.111 121.201   7.339 1 U   2.418e+06  0.000e+00 e 0     0     0     0 #QU 0.011
    985  31.832 131.816  10.765 1 U   2.580e+06  0.000e+00 e 0     0     0     0 #QU 0.011
    986  73.090 123.884   7.206 1 U   2.012e+06  0.000e+00 e 0     0     0     0 #QU 0.011
    987  59.025 105.570   7.190 1 U   -3.303e+06  0.000e+00 e 0     0     0     0 #QU 0.011
    988  49.179 124.351   8.355 1 U   -3.049e+06  0.000e+00 e 0     0     0     0 #QU 0.011
    989  53.164 121.551   7.331 1 U   -3.134e+06  0.000e+00 e 0     0     0     0 #QU 0.011
    990  19.408 116.418   6.916 1 U   -2.670e+06  0.000e+00 e 0     0     0     0 #QU 0.011
    991  32.301 110.352   6.509 1 U   -2.638e+06  0.000e+00 e 0     0     0     0 #QU 0.011
    992  34.645 111.169   9.208 1 U   2.431e+06  0.000e+00 e 0     0     0     0 #QU 0.011
    993  46.600 125.750   6.118 1 U   2.989e+06  0.000e+00 e 0     0     0     0 #QU 0.010
    994  28.550 109.419  10.006 1 U   2.988e+06  0.000e+00 e 0     0     0     0 #QU 0.010
    995  32.301 116.302   7.855 1 U   2.329e+06  0.000e+00 e 0     0     0     0 #QU 0.010
    996  31.129 126.100   6.588 1 U   -2.067e+06  0.000e+00 e 0     0     0     0 #QU 0.010
    997  53.867 120.968  11.680 1 U   3.536e+06  0.000e+00 e 0     0     0     0 #QU 0.010
    998  40.037 131.933  11.320 1 U   2.931e+06  0.000e+00 e 0     0     0     0 #QU 0.010
    999  34.645 121.084   7.339 1 U   -2.002e+06  0.000e+00 e 0     0     0     0 #QU 0.010
   1000  69.574 127.034   7.393 1 U   3.299e+06  0.000e+00 e 0     0     0     0 #QU 0.010
   1001  21.283 123.534   7.190 1 U   3.617e+06  0.000e+00 e 0     0     0     0 #QU 0.010
   1002  28.784 104.636   7.769 1 U   -3.256e+06  0.000e+00 e 0     0     0     0 #QU 0.010
   1003  69.339 105.103   6.165 1 U   -2.990e+06  0.000e+00 e 0     0     0     0 #QU 0.010
   1004  17.063 107.669   6.463 1 U   2.755e+06  0.000e+00 e 0     0     0     0 #QU 0.010
   1005  25.737 117.118   7.518 1 U   -3.028e+06  0.000e+00 e 0     0     0     0 #QU 0.010
   1006  30.660 129.367   8.793 1 U   -3.397e+06  0.000e+00 e 0     0     0     0 #QU 0.010
   1007  56.212 113.619   6.893 1 U   -2.248e+06  0.000e+00 e 0     0     0     0 #QU 0.010
   1008  53.164 125.167   8.457 1 U   2.817e+06  0.000e+00 e 0     0     0     0 #QU 0.010
   1009  42.615 130.067   9.083 1 U   2.806e+06  0.000e+00 e 0     0     0     0 #QU 0.010
   1010  30.894 117.585   8.441 1 U   -2.293e+06  0.000e+00 e 0     0     0     0 #QU 0.010
   1011  58.087 117.468   7.988 1 U   3.137e+06  0.000e+00 e 0     0     0     0 #QU 0.010
   1012  66.292 124.117  11.789 1 U   3.313e+06  0.000e+00 e 0     0     0     0 #QU 0.010
   1013  34.645 132.050  11.469 1 U   -2.531e+06  0.000e+00 e 0     0     0     0 #QU 0.010
   1014  74.496 109.886  10.976 1 U   -2.660e+06  0.000e+00 e 0     0     0     0 #QU 0.010
   1015  72.855 113.152   7.034 1 U   3.271e+06  0.000e+00 e 0     0     0     0 #QU 0.010
   1016  66.761 117.935  10.123 1 U   -2.569e+06  0.000e+00 e 0     0     0     0 #QU 0.010
   1017  36.286 121.901   7.910 1 U   2.233e+06  0.000e+00 e 0     0     0     0 #QU 0.010
   1018  40.037 128.433   8.136 1 U   2.315e+06  0.000e+00 e 0     0     0     0 #QU 0.010
   1019  33.004 114.785   6.721 1 U   -2.642e+06  0.000e+00 e 0     0     0     0 #QU 0.010
   1020  40.037 127.617  10.342 1 U   -2.871e+06  0.000e+00 e 0     0     0     0 #QU 0.010
   1021  61.603 122.601   7.002 1 U   3.020e+06  0.000e+00 e 0     0     0     0 #QU 0.010
   1022  55.508 115.718   6.275 1 U   -2.369e+06  0.000e+00 e 0     0     0     0 #QU 0.010
   1023  27.378 121.784   9.224 1 U   2.976e+06  0.000e+00 e 0     0     0     0 #QU 0.010
   1024  74.496 116.418  10.100 1 U   2.460e+06  0.000e+00 e 0     0     0     0 #QU 0.010
   1025  18.704 127.733   9.591 1 U   2.789e+06  0.000e+00 e 0     0     0     0 #QU 0.010
   1026  26.909 116.652   8.590 1 U   -2.759e+06  0.000e+00 e 0     0     0     0 #QU 0.010
   1027  40.037 131.466   7.346 1 U   3.355e+06  0.000e+00 e 0     0     0     0 #QU 0.010
   1028  46.366 122.018   7.886 1 U   2.453e+06  0.000e+00 e 0     0     0     0 #QU 0.009
   1029  36.520 107.553   8.082 1 U   2.805e+06  0.000e+00 e 0     0     0     0 #QU 0.009
   1030  66.761 116.652  10.068 1 U   2.759e+06  0.000e+00 e 0     0     0     0 #QU 0.009
   1031  24.330 127.850   6.064 1 U   2.581e+06  0.000e+00 e 0     0     0     0 #QU 0.009
   1032  58.790 117.468   7.964 1 U   2.201e+06  0.000e+00 e 0     0     0     0 #QU 0.009
   1033  72.387 130.766   8.308 1 U   -2.504e+06  0.000e+00 e 0     0     0     0 #QU 0.009
   1034  21.986 125.984   6.572 1 U   2.208e+06  0.000e+00 e 0     0     0     0 #QU 0.009
   1035  43.318 122.018   8.809 1 U   2.586e+06  0.000e+00 e 0     0     0     0 #QU 0.009
   1036  48.710 117.235   6.431 1 U   2.471e+06  0.000e+00 e 0     0     0     0 #QU 0.009
   1037  48.007 112.335   6.079 1 U   3.625e+06  0.000e+00 e 0     0     0     0 #QU 0.009
   1038  61.603 108.952   8.152 1 U   2.458e+06  0.000e+00 e 0     0     0     0 #QU 0.009
   1039  44.725 104.636   9.975 1 U   2.447e+06  0.000e+00 e 0     0     0     0 #QU 0.009
   1040  26.675 121.201   9.231 1 U   2.623e+06  0.000e+00 e 0     0     0     0 #QU 0.009
   1041  20.580 131.116   8.035 1 U   2.794e+06  0.000e+00 e 0     0     0     0 #QU 0.009
   1042  67.698 112.802   8.105 1 U   3.354e+06  0.000e+00 e 0     0     0     0 #QU 0.009
   1043  25.034 119.568   7.878 1 U   2.250e+06  0.000e+00 e 0     0     0     0 #QU 0.009
   1044  64.416 118.868   7.847 1 U   2.344e+06  0.000e+00 e 0     0     0     0 #QU 0.009
   1045  53.399 119.101  11.836 1 U   2.521e+06  0.000e+00 e 0     0     0     0 #QU 0.009
   1046  65.120 118.868   6.611 1 U   -2.570e+06  0.000e+00 e 0     0     0     0 #QU 0.009
   1047  36.051 110.702   9.521 1 U   -2.473e+06  0.000e+00 e 0     0     0     0 #QU 0.009
   1048  38.161 125.634   7.573 1 U   -8.231e+06  0.000e+00 e 0     0     0     0 #QU 0.009
   1049  54.336 127.267   7.245 1 U   3.158e+06  0.000e+00 e 0     0     0     0 #QU 0.009
   1050  45.194 120.968   8.348 1 U   -2.232e+06  0.000e+00 e 0     0     0     0 #QU 0.009
   1051  33.238 105.919   7.526 1 U   -2.265e+06  0.000e+00 e 0     0     0     0 #QU 0.009
   1052  42.850 125.634   7.573 1 U   4.933e+06  0.000e+00 e 0     0     0     0 #QU 0.009
   1053  26.440 107.319   7.816 1 U   2.273e+06  0.000e+00 e 0     0     0     0 #QU 0.009
   1054  41.912 112.102   8.363 1 U   3.651e+06  0.000e+00 e 0     0     0     0 #QU 0.009
   1055  58.556 119.918   7.902 1 U   -2.105e+06  0.000e+00 e 0     0     0     0 #QU 0.009
   1056  48.476 116.652   9.411 1 U   2.191e+06  0.000e+00 e 0     0     0     0 #QU 0.009
   1057  46.835 116.768  11.117 1 U   -2.916e+06  0.000e+00 e 0     0     0     0 #QU 0.009
   1058  55.274 117.468   7.988 1 U   -1.923e+06  0.000e+00 e 0     0     0     0 #QU 0.009
   1059  33.238 107.436   6.103 1 U   3.026e+06  0.000e+00 e 0     0     0     0 #QU 0.009
   1060  17.767 120.034  10.452 1 U   -2.696e+06  0.000e+00 e 0     0     0     0 #QU 0.009
   1061  72.855 124.117  10.671 1 U   2.657e+06  0.000e+00 e 0     0     0     0 #QU 0.009
   1062  26.675 108.253  10.678 1 U   3.301e+06  0.000e+00 e 0     0     0     0 #QU 0.009
   1063  72.152 119.335   7.065 1 U   2.853e+06  0.000e+00 e 0     0     0     0 #QU 0.009
   1064  33.473 126.217   7.190 1 U   -3.424e+06  0.000e+00 e 0     0     0     0 #QU 0.009
   1065  58.790 118.401   9.098 1 U   2.195e+06  0.000e+00 e 0     0     0     0 #QU 0.009
   1066  25.971 111.869  10.037 1 U   -2.835e+06  0.000e+00 e 0     0     0     0 #QU 0.009
   1067  62.775 120.384   9.286 1 U   -2.821e+06  0.000e+00 e 0     0     0     0 #QU 0.009
   1068  42.146 118.751   6.048 1 U   -2.848e+06  0.000e+00 e 0     0     0     0 #QU 0.009
   1069  64.182 110.936   6.251 1 U   3.201e+06  0.000e+00 e 0     0     0     0 #QU 0.009
   1070  16.126 116.885  11.860 1 U   -2.822e+06  0.000e+00 e 0     0     0     0 #QU 0.009
   1071  17.767 119.684   7.511 1 U   -2.439e+06  0.000e+00 e 0     0     0     0 #QU 0.009
   1072  56.212 108.486   9.333 1 U   2.432e+06  0.000e+00 e 0     0     0     0 #QU 0.009
   1073  46.132 114.435   7.088 1 U   -2.936e+06  0.000e+00 e 0     0     0     0 #QU 0.009
   1074  20.580 129.950  10.100 1 U   -3.112e+06  0.000e+00 e 0     0     0     0 #QU 0.009
   1075  32.770 109.536  11.836 1 U   -2.247e+06  0.000e+00 e 0     0     0     0 #QU 0.009
   1076  24.330 117.351   8.082 1 U   -2.133e+06  0.000e+00 e 0     0     0     0 #QU 0.008
   1077  58.321 116.885   8.418 1 U   -2.102e+06  0.000e+00 e 0     0     0     0 #QU 0.008
   1078  20.345 130.183  11.179 1 U   -3.280e+06  0.000e+00 e 0     0     0     0 #QU 0.008
   1079  58.556 123.417   7.174 1 U   2.233e+06  0.000e+00 e 0     0     0     0 #QU 0.008
   1080  40.271 121.901   6.783 1 U   -2.604e+06  0.000e+00 e 0     0     0     0 #QU 0.008
   1081  69.105 117.235  10.248 1 U   2.986e+06  0.000e+00 e 0     0     0     0 #QU 0.008
   1082  22.455 119.568  10.538 1 U   -2.978e+06  0.000e+00 e 0     0     0     0 #QU 0.008
   1083  50.820 111.752   6.799 1 U   2.334e+06  0.000e+00 e 0     0     0     0 #QU 0.008
   1084  29.253 125.750   7.065 1 U   2.607e+06  0.000e+00 e 0     0     0     0 #QU 0.008
   1085  54.102 111.052   7.362 1 U   2.252e+06  0.000e+00 e 0     0     0     0 #QU 0.008
   1086  40.740 111.286   6.854 1 U   -2.105e+06  0.000e+00 e 0     0     0     0 #QU 0.008
   1087  42.146 132.050   7.816 1 U   -3.626e+06  0.000e+00 e 0     0     0     0 #QU 0.008
   1088  31.597 118.168   8.121 1 U   2.009e+06  0.000e+00 e 0     0     0     0 #QU 0.008
   1089  48.241 120.968   8.348 1 U   -2.185e+06  0.000e+00 e 0     0     0     0 #QU 0.008
   1090  69.105 109.186  11.539 1 U   -2.240e+06  0.000e+00 e 0     0     0     0 #QU 0.008
   1091  37.224 118.985   8.332 1 U   1.920e+06  0.000e+00 e 0     0     0     0 #QU 0.008
   1092  40.037 121.318   7.323 1 U   2.003e+06  0.000e+00 e 0     0     0     0 #QU 0.008
   1093  34.176 107.553   7.839 1 U   2.257e+06  0.000e+00 e 0     0     0     0 #QU 0.008
   1094  41.912 120.034   9.255 1 U   1.914e+06  0.000e+00 e 0     0     0     0 #QU 0.008
   1095  33.707 125.517   6.204 1 U   -3.078e+06  0.000e+00 e 0     0     0     0 #QU 0.008
   1096  57.384 118.051   8.089 1 U   2.691e+06  0.000e+00 e 0     0     0     0 #QU 0.008
   1097  16.360 113.619  11.445 1 U   -2.892e+06  0.000e+00 e 0     0     0     0 #QU 0.008
   1098  27.143 119.218  11.860 1 U   -2.786e+06  0.000e+00 e 0     0     0     0 #QU 0.008
   1099  69.339 117.118   7.980 1 U   1.981e+06  0.000e+00 e 0     0     0     0 #QU 0.008
   1100  66.292 129.483  10.811 1 U   -2.788e+06  0.000e+00 e 0     0     0     0 #QU 0.008
   1101  35.114 118.518   8.966 1 U   -2.577e+06  0.000e+00 e 0     0     0     0 #QU 0.008
   1102  40.505 123.067   7.831 1 U   2.537e+06  0.000e+00 e 0     0     0     0 #QU 0.008
   1103  36.755 113.735   6.838 1 U   2.028e+06  0.000e+00 e 0     0     0     0 #QU 0.008
   1104  46.835 127.733   8.387 1 U   1.989e+06  0.000e+00 e 0     0     0     0 #QU 0.008
   1105  18.704 122.251   9.153 1 U   -2.069e+06  0.000e+00 e 0     0     0     0 #QU 0.008
   1106  55.977 121.318  10.264 1 U   -3.407e+06  0.000e+00 e 0     0     0     0 #QU 0.008
   1107  70.042 120.034  10.898 1 U   -2.639e+06  0.000e+00 e 0     0     0     0 #QU 0.008
   1108  73.090 131.000  10.827 1 U   -3.010e+06  0.000e+00 e 0     0     0     0 #QU 0.008
   1109  57.853 111.635  11.453 1 U   2.809e+06  0.000e+00 e 0     0     0     0 #QU 0.008
   1110  46.366 109.886   7.941 1 U   -2.238e+06  0.000e+00 e 0     0     0     0 #QU 0.008
   1111  54.102 112.102   7.628 1 U   1.978e+06  0.000e+00 e 0     0     0     0 #QU 0.008
   1112  58.790 111.635   8.692 1 U   2.434e+06  0.000e+00 e 0     0     0     0 #QU 0.008
   1113  22.924 110.119   6.071 1 U   2.909e+06  0.000e+00 e 0     0     0     0 #QU 0.008
   1114  47.069 122.484   8.809 1 U   -2.625e+06  0.000e+00 e 0     0     0     0 #QU 0.008
   1115  59.494 128.900   9.380 1 U   -2.420e+06  0.000e+00 e 0     0     0     0 #QU 0.008
   1116  74.731 119.684   7.894 1 U   0.000e+00  0.000e+00 e 0     0     0     0 #QU 0.008
   1117  69.808 108.253  10.350 1 U   2.727e+06  0.000e+00 e 0     0     0     0 #QU 0.008
   1118  49.179 114.785   8.441 1 U   -2.910e+06  0.000e+00 e 0     0     0     0 #QU 0.008
   1119  27.612 127.850   7.260 1 U   2.560e+06  0.000e+00 e 0     0     0     0 #QU 0.008
   1120  54.336 123.184   7.354 1 U   -2.957e+06  0.000e+00 e 0     0     0     0 #QU 0.008
   1121  57.853 127.150   6.126 1 U   -3.288e+06  0.000e+00 e 0     0     0     0 #QU 0.008
   1122  42.146 112.569   6.807 1 U   -2.260e+06  0.000e+00 e 0     0     0     0 #QU 0.008
   1123  74.028 109.302  11.766 1 U   -3.026e+06  0.000e+00 e 0     0     0     0 #QU 0.008
   1124  67.229 114.785  10.952 1 U   -2.661e+06  0.000e+00 e 0     0     0     0 #QU 0.008
   1125  64.182 116.535   7.855 1 U   -1.989e+06  0.000e+00 e 0     0     0     0 #QU 0.008
   1126  57.853 129.017  10.913 1 U   -2.554e+06  0.000e+00 e 0     0     0     0 #QU 0.008
   1127  56.446 105.336   6.087 1 U   -2.682e+06  0.000e+00 e 0     0     0     0 #QU 0.008
   1128  55.040 122.367  11.867 1 U   2.806e+06  0.000e+00 e 0     0     0     0 #QU 0.008
   1129  24.565 111.869   8.074 1 U   -2.520e+06  0.000e+00 e 0     0     0     0 #QU 0.008
   1130  55.274 118.168   8.152 1 U   1.979e+06  0.000e+00 e 0     0     0     0 #QU 0.008
   1131  44.491 131.466  11.469 1 U   2.577e+06  0.000e+00 e 0     0     0     0 #QU 0.008
   1132  70.042 119.335   7.057 1 U   2.226e+06  0.000e+00 e 0     0     0     0 #QU 0.008
   1133  40.271 126.100   8.879 1 U   2.523e+06  0.000e+00 e 0     0     0     0 #QU 0.008
   1134  52.226 115.018  10.428 1 U   -2.280e+06  0.000e+00 e 0     0     0     0 #QU 0.007
   1135  61.134 126.217  11.476 1 U   2.239e+06  0.000e+00 e 0     0     0     0 #QU 0.007
   1136  49.179 110.352   9.012 1 U   -2.747e+06  0.000e+00 e 0     0     0     0 #QU 0.007
   1137  27.612 125.167   8.449 1 U   -2.655e+06  0.000e+00 e 0     0     0     0 #QU 0.007
   1138  26.440 125.517  11.210 1 U   -2.631e+06  0.000e+00 e 0     0     0     0 #QU 0.007
   1139  74.028 126.100   9.075 1 U   2.800e+06  0.000e+00 e 0     0     0     0 #QU 0.007
   1140  44.491 122.601   8.340 1 U   2.334e+06  0.000e+00 e 0     0     0     0 #QU 0.007
   1141  62.307 124.117   7.636 1 U   2.731e+06  0.000e+00 e 0     0     0     0 #QU 0.007
   1142  16.360 122.251   8.121 1 U   -2.127e+06  0.000e+00 e 0     0     0     0 #QU 0.007
   1143  60.900 116.652   9.364 1 U   -2.656e+06  0.000e+00 e 0     0     0     0 #QU 0.007
   1144  42.381 113.852   7.636 1 U   -2.193e+06  0.000e+00 e 0     0     0     0 #QU 0.007
   1145  30.191 118.635   7.010 1 U   2.663e+06  0.000e+00 e 0     0     0     0 #QU 0.007
   1146  51.992 121.318   8.035 1 U   -2.605e+06  0.000e+00 e 0     0     0     0 #QU 0.007
   1147  33.942 112.685   6.838 1 U   2.199e+06  0.000e+00 e 0     0     0     0 #QU 0.007
   1148  70.277 110.352  11.828 1 U   2.778e+06  0.000e+00 e 0     0     0     0 #QU 0.007
   1149  42.850 122.018   8.700 1 U   2.400e+06  0.000e+00 e 0     0     0     0 #QU 0.007
   1150  42.850 108.952   7.151 1 U   -2.383e+06  0.000e+00 e 0     0     0     0 #QU 0.007
   1151  44.959 108.486   7.237 1 U   3.650e+06  0.000e+00 e 0     0     0     0 #QU 0.007
   1152  37.458 118.635   7.745 1 U   2.420e+06  0.000e+00 e 0     0     0     0 #QU 0.007
   1153  44.959 111.752   9.849 1 U   -2.353e+06  0.000e+00 e 0     0     0     0 #QU 0.007
   1154  30.894 122.134   7.534 1 U   -2.144e+06  0.000e+00 e 0     0     0     0 #QU 0.007
   1155  18.001 123.884   7.088 1 U   -2.833e+06  0.000e+00 e 0     0     0     0 #QU 0.007
   1156  18.939 107.086   7.902 1 U   2.381e+06  0.000e+00 e 0     0     0     0 #QU 0.007
   1157  44.725 115.835   6.118 1 U   -2.654e+06  0.000e+00 e 0     0     0     0 #QU 0.007
   1158  74.496 129.250   6.517 1 U   2.527e+06  0.000e+00 e 0     0     0     0 #QU 0.007
   1159  64.651 107.903   7.378 1 U   -2.477e+06  0.000e+00 e 0     0     0     0 #QU 0.007
   1160  46.132 106.853   8.833 1 U   -2.500e+06  0.000e+00 e 0     0     0     0 #QU 0.007
   1161  36.755 120.501  10.608 1 U   -2.959e+06  0.000e+00 e 0     0     0     0 #QU 0.007
   1162  39.802 119.801   8.035 1 U   2.162e+06  0.000e+00 e 0     0     0     0 #QU 0.007
   1163  34.879 115.718   6.126 1 U   -2.676e+06  0.000e+00 e 0     0     0     0 #QU 0.007
   1164  63.713 111.752   8.911 1 U   -3.073e+06  0.000e+00 e 0     0     0     0 #QU 0.007
   1165  29.253 108.836   9.826 1 U   -2.506e+06  0.000e+00 e 0     0     0     0 #QU 0.007
   1166  25.502 121.318   7.253 1 U   -2.474e+06  0.000e+00 e 0     0     0     0 #QU 0.007
   1167  39.802 125.400   9.122 1 U   2.136e+06  0.000e+00 e 0     0     0     0 #QU 0.007
   1168  57.384 121.201   7.237 1 U   2.105e+06  0.000e+00 e 0     0     0     0 #QU 0.007
   1169  36.520 129.833   8.277 1 U   2.923e+06  0.000e+00 e 0     0     0     0 #QU 0.007
   1170  35.114 113.035  11.703 1 U   -2.865e+06  0.000e+00 e 0     0     0     0 #QU 0.007
   1171  73.090 107.786  10.053 1 U   -2.894e+06  0.000e+00 e 0     0     0     0 #QU 0.007
   1172  17.767 108.253   9.756 1 U   2.508e+06  0.000e+00 e 0     0     0     0 #QU 0.007
   1173  67.464 125.050  10.632 1 U   -2.311e+06  0.000e+00 e 0     0     0     0 #QU 0.007
   1174  57.853 109.069   6.830 1 U   2.609e+06  0.000e+00 e 0     0     0     0 #QU 0.007
   1175  25.502 120.618   8.269 1 U   2.421e+06  0.000e+00 e 0     0     0     0 #QU 0.007
   1176  68.401 115.485  11.594 1 U   -2.965e+06  0.000e+00 e 0     0     0     0 #QU 0.007
   1177  23.393 130.067  11.883 1 U   -3.811e+06  0.000e+00 e 0     0     0     0 #QU 0.007
   1178  67.464 104.286  11.453 1 U   0.000e+00  0.000e+00 e 0     0     0     0 #QU 0.007
   1179  67.464 132.166  11.453 1 U   -2.611e+06  0.000e+00 e 0     0     0     0 #QU 0.007
   1180  23.627 131.000   6.416 1 U   -2.819e+06  0.000e+00 e 0     0     0     0 #QU 0.007
   1181  72.621 115.252   8.903 1 U   -2.115e+06  0.000e+00 e 0     0     0     0 #QU 0.007
   1182  30.191 113.152  11.179 1 U   2.248e+06  0.000e+00 e 0     0     0     0 #QU 0.007
   1183  64.416 108.952   8.019 1 U   2.356e+06  0.000e+00 e 0     0     0     0 #QU 0.007
   1184  59.494 123.301   8.426 1 U   2.621e+06  0.000e+00 e 0     0     0     0 #QU 0.007
   1185  60.431 114.668   8.614 1 U   2.972e+06  0.000e+00 e 0     0     0     0 #QU 0.007
   1186  43.318 105.919   8.660 1 U   -2.605e+06  0.000e+00 e 0     0     0     0 #QU 0.007
   1187  22.221 117.351  10.592 1 U   -2.486e+06  0.000e+00 e 0     0     0     0 #QU 0.007
   1188  55.274 111.052   8.238 1 U   2.145e+06  0.000e+00 e 0     0     0     0 #QU 0.007
   1189  67.698 129.950  10.514 1 U   -2.587e+06  0.000e+00 e 0     0     0     0 #QU 0.007
   1190  40.505 122.951   6.580 1 U   2.598e+06  0.000e+00 e 0     0     0     0 #QU 0.007
   1191  27.612 132.166  11.774 1 U   -3.057e+06  0.000e+00 e 0     0     0     0 #QU 0.007
   1192  34.645 113.502   7.761 1 U   2.115e+06  0.000e+00 e 0     0     0     0 #QU 0.007
   1193  43.084 116.768   8.614 1 U   2.063e+06  0.000e+00 e 0     0     0     0 #QU 0.007
   1194  42.850 121.318   7.339 1 U   -2.002e+06  0.000e+00 e 0     0     0     0 #QU 0.007
   1195  52.226 118.051   8.152 1 U   -1.914e+06  0.000e+00 e 0     0     0     0 #QU 0.007
   1196  41.678 120.968  11.054 1 U   -2.578e+06  0.000e+00 e 0     0     0     0 #QU 0.007
   1197  26.909 115.835   8.700 1 U   -2.511e+06  0.000e+00 e 0     0     0     0 #QU 0.007
   1198  29.253 127.500  10.147 1 U   -2.750e+06  0.000e+00 e 0     0     0     0 #QU 0.007
   1199  32.535 125.634   8.551 1 U   -2.804e+06  0.000e+00 e 0     0     0     0 #QU 0.007
   1200  35.114 110.819  11.719 1 U   2.936e+06  0.000e+00 e 0     0     0     0 #QU 0.007
   1201  54.336 117.935   8.066 1 U   2.359e+06  0.000e+00 e 0     0     0     0 #QU 0.007
   1202  46.600 113.735   6.353 1 U   2.978e+06  0.000e+00 e 0     0     0     0 #QU 0.007
   1203  70.042 125.517   9.349 1 U   2.237e+06  0.000e+00 e 0     0     0     0 #QU 0.007
   1204  14.954 123.534   7.096 1 U   2.073e+06  0.000e+00 e 0     0     0     0 #QU 0.007
   1205  49.882 106.619  10.827 1 U   -2.636e+06  0.000e+00 e 0     0     0     0 #QU 0.007
   1206  41.678 119.918   9.255 1 U   2.140e+06  0.000e+00 e 0     0     0     0 #QU 0.007
   1207  54.336 117.818   6.087 1 U   -2.758e+06  0.000e+00 e 0     0     0     0 #QU 0.007
   1208  21.986 126.800  11.875 1 U   -2.803e+06  0.000e+00 e 0     0     0     0 #QU 0.007
   1209  47.069 113.619   7.737 1 U   -2.411e+06  0.000e+00 e 0     0     0     0 #QU 0.007
   1210  28.081 110.586   7.784 1 U   -2.664e+06  0.000e+00 e 0     0     0     0 #QU 0.007
   1211  44.491 117.585   7.722 1 U   -2.767e+06  0.000e+00 e 0     0     0     0 #QU 0.007
   1212  51.054 104.753   9.224 1 U   -2.220e+06  0.000e+00 e 0     0     0     0 #QU 0.007
   1213  61.838 108.253   7.464 1 U   2.272e+06  0.000e+00 e 0     0     0     0 #QU 0.007
   1214  24.565 117.701  10.381 1 U   2.903e+06  0.000e+00 e 0     0     0     0 #QU 0.007
   1215  37.927 121.551   7.260 1 U   -1.940e+06  0.000e+00 e 0     0     0     0 #QU 0.007
   1216  52.695 121.784   6.353 1 U   -2.824e+06  0.000e+00 e 0     0     0     0 #QU 0.007
   1217  24.799 131.000  11.695 1 U   -2.766e+06  0.000e+00 e 0     0     0     0 #QU 0.007
   1218  26.206 110.586   6.744 1 U   -2.618e+06  0.000e+00 e 0     0     0     0 #QU 0.007
   1219  57.149 131.466   8.238 1 U   -2.863e+06  0.000e+00 e 0     0     0     0 #QU 0.007
   1220  27.612 119.101   8.027 1 U   -2.527e+06  0.000e+00 e 0     0     0     0 #QU 0.007
   1221  74.496 123.884  11.633 1 U   2.880e+06  0.000e+00 e 0     0     0     0 #QU 0.007
   1222  43.318 109.069   8.809 1 U   -2.778e+06  0.000e+00 e 0     0     0     0 #QU 0.007
   1223  55.040 115.252   8.019 1 U   -1.934e+06  0.000e+00 e 0     0     0     0 #QU 0.007
   1224  27.612 104.286  11.766 1 U   0.000e+00  0.000e+00 e 0     0     0     0 #QU 0.007
   1225  66.995 113.385   9.552 1 U   -2.741e+06  0.000e+00 e 0     0     0     0 #QU 0.007
   1226  58.087 106.853  11.273 1 U   -2.655e+06  0.000e+00 e 0     0     0     0 #QU 0.007
   1227  55.977 125.634   7.573 1 U   -3.779e+06  0.000e+00 e 0     0     0     0 #QU 0.007
   1228  25.737 125.517  10.788 1 U   -2.673e+06  0.000e+00 e 0     0     0     0 #QU 0.007
   1229  49.413 125.284   9.091 1 U   2.067e+06  0.000e+00 e 0     0     0     0 #QU 0.007
   1230  42.850 114.318   8.801 1 U   2.184e+06  0.000e+00 e 0     0     0     0 #QU 0.007
   1231  29.956 118.285  10.929 1 U   3.078e+06  0.000e+00 e 0     0     0     0 #QU 0.007
   1232  33.004 125.284   9.169 1 U   2.547e+06  0.000e+00 e 0     0     0     0 #QU 0.007
   1233  52.930 118.051   7.526 1 U   2.870e+06  0.000e+00 e 0     0     0     0 #QU 0.007
   1234  33.942 122.251  11.500 1 U   -2.815e+06  0.000e+00 e 0     0     0     0 #QU 0.007
   1235  73.559 105.570   6.744 1 U   -2.343e+06  0.000e+00 e 0     0     0     0 #QU 0.006
   1236  17.767 109.652  10.483 1 U   2.638e+06  0.000e+00 e 0     0     0     0 #QU 0.006
   1237  70.980 116.302  11.101 1 U   2.373e+06  0.000e+00 e 0     0     0     0 #QU 0.006
   1238  30.191 113.735  10.882 1 U   -2.371e+06  0.000e+00 e 0     0     0     0 #QU 0.006
   1239  38.161 123.067   7.691 1 U   -3.186e+06  0.000e+00 e 0     0     0     0 #QU 0.006
   1240  71.449 118.401  10.170 1 U   2.380e+06  0.000e+00 e 0     0     0     0 #QU 0.006
   1241  74.496 118.168  10.405 1 U   -2.640e+06  0.000e+00 e 0     0     0     0 #QU 0.006
   1242  21.986 127.034   7.213 1 U   3.428e+06  0.000e+00 e 0     0     0     0 #QU 0.006
   1243  56.212 111.169   7.370 1 U   2.074e+06  0.000e+00 e 0     0     0     0 #QU 0.006
   1244  54.571 129.133  11.289 1 U   -2.266e+06  0.000e+00 e 0     0     0     0 #QU 0.006
   1245  59.494 129.483   6.580 1 U   -3.542e+06  0.000e+00 e 0     0     0     0 #QU 0.006
   1246  44.959 119.451   9.138 1 U   -2.584e+06  0.000e+00 e 0     0     0     0 #QU 0.006
   1247  44.491 116.418   7.714 1 U   2.253e+06  0.000e+00 e 0     0     0     0 #QU 0.006
   1248  42.146 105.686   7.229 1 U   2.569e+06  0.000e+00 e 0     0     0     0 #QU 0.006
   1249  41.678 132.050  11.719 1 U   2.668e+06  0.000e+00 e 0     0     0     0 #QU 0.006
   1250  72.387 116.652   8.410 1 U   -2.051e+06  0.000e+00 e 0     0     0     0 #QU 0.006
   1251  36.755 126.217   6.509 1 U   2.728e+06  0.000e+00 e 0     0     0     0 #QU 0.006
   1252  63.479 122.601   6.400 1 U   -3.055e+06  0.000e+00 e 0     0     0     0 #QU 0.006
   1253  66.761 116.768  10.084 1 U   2.599e+06  0.000e+00 e 0     0     0     0 #QU 0.006
   1254  32.066 110.469   6.509 1 U   -3.195e+06  0.000e+00 e 0     0     0     0 #QU 0.006
   1255  44.725 129.833   6.087 1 U   2.520e+06  0.000e+00 e 0     0     0     0 #QU 0.006
   1256  42.381 109.886   6.971 1 U   -2.317e+06  0.000e+00 e 0     0     0     0 #QU 0.006
   1257  36.755 130.533   8.418 1 U   -2.849e+06  0.000e+00 e 0     0     0     0 #QU 0.006
   1258  36.989 116.418   7.706 1 U   2.170e+06  0.000e+00 e 0     0     0     0 #QU 0.006
   1259  36.051 117.118   8.567 1 U   2.251e+06  0.000e+00 e 0     0     0     0 #QU 0.006
   1260  49.413 117.585   8.543 1 U   2.665e+06  0.000e+00 e 0     0     0     0 #QU 0.006
   1261  74.028 125.284  11.711 1 U   2.569e+06  0.000e+00 e 0     0     0     0 #QU 0.006
   1262  18.001 126.684   6.298 1 U   -2.495e+06  0.000e+00 e 0     0     0     0 #QU 0.006
   1263  29.253 125.750   9.052 1 U   2.630e+06  0.000e+00 e 0     0     0     0 #QU 0.006
   1264  51.523 126.684   8.027 1 U   2.687e+06  0.000e+00 e 0     0     0     0 #QU 0.006
   1265  27.612 118.051   8.043 1 U   -2.063e+06  0.000e+00 e 0     0     0     0 #QU 0.006
   1266  23.862 129.600   6.392 1 U   2.735e+06  0.000e+00 e 0     0     0     0 #QU 0.006
   1267  22.455 117.468   8.183 1 U   1.946e+06  0.000e+00 e 0     0     0     0 #QU 0.006
   1268  66.526 124.584   7.237 1 U   2.832e+06  0.000e+00 e 0     0     0     0 #QU 0.006
   1269  47.772 126.217  11.813 1 U   2.746e+06  0.000e+00 e 0     0     0     0 #QU 0.006
   1270  59.962 122.251   7.503 1 U   2.139e+06  0.000e+00 e 0     0     0     0 #QU 0.006
   1271  56.446 131.000   7.784 1 U   -3.275e+06  0.000e+00 e 0     0     0     0 #QU 0.006
   1272  39.333 115.602   7.034 1 U   2.725e+06  0.000e+00 e 0     0     0     0 #QU 0.006
   1273  56.446 125.517   7.299 1 U   2.667e+06  0.000e+00 e 0     0     0     0 #QU 0.006
   1274  24.330 115.835   8.966 1 U   2.380e+06  0.000e+00 e 0     0     0     0 #QU 0.006
   1275  52.461 122.951  11.179 1 U   3.196e+06  0.000e+00 e 0     0     0     0 #QU 0.006
   1276  71.449 106.736   7.550 1 U   -2.829e+06  0.000e+00 e 0     0     0     0 #QU 0.006
   1277  31.363 112.802   7.542 1 U   -2.411e+06  0.000e+00 e 0     0     0     0 #QU 0.006
   1278  60.431 105.453  10.280 1 U   2.486e+06  0.000e+00 e 0     0     0     0 #QU 0.006
   1279  38.630 120.034   8.183 1 U   -2.254e+06  0.000e+00 e 0     0     0     0 #QU 0.006
   1280  63.244 112.219  10.608 1 U   -3.796e+06  0.000e+00 e 0     0     0     0 #QU 0.006
   1281  33.473 119.568   8.410 1 U   2.605e+06  0.000e+00 e 0     0     0     0 #QU 0.006
   1282  42.850 122.251   6.103 1 U   -1.980e+06  0.000e+00 e 0     0     0     0 #QU 0.006
   1283  39.802 131.700  11.601 1 U   -2.708e+06  0.000e+00 e 0     0     0     0 #QU 0.006
   1284  28.316 119.568   8.348 1 U   -1.984e+06  0.000e+00 e 0     0     0     0 #QU 0.006
   1285  21.283 130.300  10.976 1 U   2.449e+06  0.000e+00 e 0     0     0     0 #QU 0.006
   1286  15.891 121.434   7.315 1 U   2.290e+06  0.000e+00 e 0     0     0     0 #QU 0.006
   1287  51.758 112.802   8.950 1 U   -3.219e+06  0.000e+00 e 0     0     0     0 #QU 0.006
   1288  16.126 104.753   9.419 1 U   2.966e+06  0.000e+00 e 0     0     0     0 #QU 0.006
   1289  18.235 121.434  11.195 1 U   -2.770e+06  0.000e+00 e 0     0     0     0 #QU 0.006
   1290  24.096 125.167   8.074 1 U   2.674e+06  0.000e+00 e 0     0     0     0 #QU 0.006
   1291  23.393 130.650   7.518 1 U   2.477e+06  0.000e+00 e 0     0     0     0 #QU 0.006
   1292  58.087 113.969  10.984 1 U   -3.208e+06  0.000e+00 e 0     0     0     0 #QU 0.006
   1293  37.458 121.668   7.393 1 U   -2.626e+06  0.000e+00 e 0     0     0     0 #QU 0.006
   1294  45.663 114.668   7.706 1 U   -2.982e+06  0.000e+00 e 0     0     0     0 #QU 0.006
   1295  28.784 122.134   7.511 1 U   -2.323e+06  0.000e+00 e 0     0     0     0 #QU 0.006
   1296  45.897 112.102  11.539 1 U   -2.760e+06  0.000e+00 e 0     0     0     0 #QU 0.006
   1297  42.850 114.318  10.358 1 U   -2.755e+06  0.000e+00 e 0     0     0     0 #QU 0.006
   1298  74.262 124.934   6.212 1 U   -2.383e+06  0.000e+00 e 0     0     0     0 #QU 0.006
   1299  56.446 126.684   7.714 1 U   -2.733e+06  0.000e+00 e 0     0     0     0 #QU 0.006
   1300  29.488 119.568   8.395 1 U   -2.498e+06  0.000e+00 e 0     0     0     0 #QU 0.006
   1301  46.600 117.351   9.404 1 U   2.587e+06  0.000e+00 e 0     0     0     0 #QU 0.006
   1302  45.897 117.001  10.600 1 U   -2.498e+06  0.000e+00 e 0     0     0     0 #QU 0.006
   1303  20.580 126.100  11.163 1 U   2.593e+06  0.000e+00 e 0     0     0     0 #QU 0.006
   1304  47.538 106.036   6.932 1 U   3.391e+06  0.000e+00 e 0     0     0     0 #QU 0.006
   1305  69.574 130.883   7.917 1 U   2.852e+06  0.000e+00 e 0     0     0     0 #QU 0.006
   1306  57.384 123.534  11.320 1 U   3.641e+06  0.000e+00 e 0     0     0     0 #QU 0.006
   1307  56.446 121.201   9.364 1 U   2.503e+06  0.000e+00 e 0     0     0     0 #QU 0.006
   1308  63.713 118.051   7.683 1 U   2.518e+06  0.000e+00 e 0     0     0     0 #QU 0.006
   1309  43.318 130.533   6.079 1 U   -2.524e+06  0.000e+00 e 0     0     0     0 #QU 0.006
   1310  48.945 108.019   9.255 1 U   2.843e+06  0.000e+00 e 0     0     0     0 #QU 0.006
   1311  39.333 105.919   8.074 1 U   2.381e+06  0.000e+00 e 0     0     0     0 #QU 0.006
   1312  29.253 121.084   6.768 1 U   2.585e+06  0.000e+00 e 0     0     0     0 #QU 0.006
   1313  70.746 114.552   9.333 1 U   -2.591e+06  0.000e+00 e 0     0     0     0 #QU 0.006
   1314  43.787 112.452   7.487 1 U   -1.966e+06  0.000e+00 e 0     0     0     0 #QU 0.006
   1315  45.897 108.602  10.240 1 U   2.298e+06  0.000e+00 e 0     0     0     0 #QU 0.006
   1316  40.740 122.367   8.512 1 U   2.774e+06  0.000e+00 e 0     0     0     0 #QU 0.006
   1317  31.363 120.034   6.603 1 U   2.802e+06  0.000e+00 e 0     0     0     0 #QU 0.006
   1318  65.354 108.136  11.875 1 U   -3.096e+06  0.000e+00 e 0     0     0     0 #QU 0.006
   1319  66.761 119.568   7.190 1 U   -2.749e+06  0.000e+00 e 0     0     0     0 #QU 0.006
   1320  50.117 131.816   7.479 1 U   -2.817e+06  0.000e+00 e 0     0     0     0 #QU 0.006
   1321  51.758 112.335   7.628 1 U   2.095e+06  0.000e+00 e 0     0     0     0 #QU 0.006
   1322  37.692 124.817   8.778 1 U   -3.105e+06  0.000e+00 e 0     0     0     0 #QU 0.006
   1323  38.396 124.117  10.358 1 U   2.530e+06  0.000e+00 e 0     0     0     0 #QU 0.006
   1324  54.102 116.068   9.380 1 U   2.121e+06  0.000e+00 e 0     0     0     0 #QU 0.006
   1325  57.149 116.768   9.756 1 U   2.682e+06  0.000e+00 e 0     0     0     0 #QU 0.006
   1326  32.770 106.619  10.021 1 U   2.289e+06  0.000e+00 e 0     0     0     0 #QU 0.006
   1327  40.740 130.417   8.879 1 U   2.876e+06  0.000e+00 e 0     0     0     0 #QU 0.006
   1328  59.025 110.002   9.560 1 U   2.647e+06  0.000e+00 e 0     0     0     0 #QU 0.006
   1329  25.971 123.767   6.869 1 U   -3.061e+06  0.000e+00 e 0     0     0     0 #QU 0.006
   1330  55.977 119.451   8.621 1 U   2.294e+06  0.000e+00 e 0     0     0     0 #QU 0.006
   1331  69.574 116.768   6.705 1 U   -2.707e+06  0.000e+00 e 0     0     0     0 #QU 0.006
   1332  49.648 127.733   8.410 1 U   1.947e+06  0.000e+00 e 0     0     0     0 #QU 0.006
   1333  56.446 125.517   8.308 1 U   -2.069e+06  0.000e+00 e 0     0     0     0 #QU 0.006
   1334  52.695 125.400  11.774 1 U   2.076e+06  0.000e+00 e 0     0     0     0 #QU 0.006
   1335  50.117 122.717  11.601 1 U   -2.609e+06  0.000e+00 e 0     0     0     0 #QU 0.006
   1336  69.339 125.517   6.846 1 U   -2.540e+06  0.000e+00 e 0     0     0     0 #QU 0.006
   1337  37.458 115.485  11.813 1 U   2.861e+06  0.000e+00 e 0     0     0     0 #QU 0.006
   1338  54.336 115.835   8.903 1 U   2.140e+06  0.000e+00 e 0     0     0     0 #QU 0.006
   1339  74.731 112.335   8.035 1 U   0.000e+00  0.000e+00 e 0     0     0     0 #QU 0.006
   1340  41.912 123.884   8.621 1 U   1.925e+06  0.000e+00 e 0     0     0     0 #QU 0.006
   1341  22.221 107.086   7.268 1 U   2.757e+06  0.000e+00 e 0     0     0     0 #QU 0.006
   1342  63.947 107.786   6.087 1 U   2.530e+06  0.000e+00 e 0     0     0     0 #QU 0.006
   1343  66.292 115.252   8.011 1 U   -2.528e+06  0.000e+00 e 0     0     0     0 #QU 0.006
   1344  27.847 117.351   8.574 1 U   3.469e+06  0.000e+00 e 0     0     0     0 #QU 0.006
   1345  55.508 123.651   7.151 1 U   2.567e+06  0.000e+00 e 0     0     0     0 #QU 0.006
   1346  27.143 118.868  11.828 1 U   -2.986e+06  0.000e+00 e 0     0     0     0 #QU 0.006
   1347  55.040 126.217   6.525 1 U   2.026e+06  0.000e+00 e 0     0     0     0 #QU 0.006
   1348  57.384 126.217   6.517 1 U   2.124e+06  0.000e+00 e 0     0     0     0 #QU 0.006
   1349  70.042 113.852   6.885 1 U   2.960e+06  0.000e+00 e 0     0     0     0 #QU 0.006
   1350  50.117 129.017   9.255 1 U   2.521e+06  0.000e+00 e 0     0     0     0 #QU 0.006
   1351  39.802 105.220   8.348 1 U   -2.899e+06  0.000e+00 e 0     0     0     0 #QU 0.006
   1352  34.879 110.119   6.416 1 U   -2.699e+06  0.000e+00 e 0     0     0     0 #QU 0.006
   1353  47.538 118.051   7.917 1 U   2.291e+06  0.000e+00 e 0     0     0     0 #QU 0.006
   1354  15.891 120.851  11.680 1 U   -2.650e+06  0.000e+00 e 0     0     0     0 #QU 0.006
   1355  59.728 121.084   8.551 1 U   2.167e+06  0.000e+00 e 0     0     0     0 #QU 0.006
   1356  35.114 117.701   6.705 1 U   2.427e+06  0.000e+00 e 0     0     0     0 #QU 0.006
   1357  42.850 110.819  11.555 1 U   -2.453e+06  0.000e+00 e 0     0     0     0 #QU 0.006
   1358  40.740 113.152   7.558 1 U   -2.758e+06  0.000e+00 e 0     0     0     0 #QU 0.006
   1359  26.909 107.553   6.517 1 U   2.346e+06  0.000e+00 e 0     0     0     0 #QU 0.006
   1360  46.132 104.753  11.774 1 U   -2.957e+06  0.000e+00 e 0     0     0     0 #QU 0.006
   1361  26.909 121.201   7.346 1 U   -2.068e+06  0.000e+00 e 0     0     0     0 #QU 0.005
   1362  58.556 108.602   7.292 1 U   2.519e+06  0.000e+00 e 0     0     0     0 #QU 0.005
   1363  33.942 116.768  10.647 1 U   2.541e+06  0.000e+00 e 0     0     0     0 #QU 0.005
   1364  26.909 121.084   6.572 1 U   -2.592e+06  0.000e+00 e 0     0     0     0 #QU 0.005
   1365  70.746 124.934  11.805 1 U   2.318e+06  0.000e+00 e 0     0     0     0 #QU 0.005
   1366  57.618 130.183  10.765 1 U   2.600e+06  0.000e+00 e 0     0     0     0 #QU 0.005
   1367  32.066 109.769   9.646 1 U   -2.539e+06  0.000e+00 e 0     0     0     0 #QU 0.005
   1368  21.517 122.251   7.894 1 U   2.885e+06  0.000e+00 e 0     0     0     0 #QU 0.005
   1369  70.277 105.570  11.633 1 U   2.603e+06  0.000e+00 e 0     0     0     0 #QU 0.005
   1370  25.034 114.435   7.151 1 U   2.119e+06  0.000e+00 e 0     0     0     0 #QU 0.005
   1371  63.010 117.351   6.345 1 U   -2.413e+06  0.000e+00 e 0     0     0     0 #QU 0.005
   1372  33.238 108.602   7.307 1 U   1.993e+06  0.000e+00 e 0     0     0     0 #QU 0.005
   1373  43.318 115.835   8.911 1 U   -2.112e+06  0.000e+00 e 0     0     0     0 #QU 0.005
   1374  42.146 115.252   8.653 1 U   -2.485e+06  0.000e+00 e 0     0     0     0 #QU 0.005
   1375  42.850 111.052   9.865 1 U   2.686e+06  0.000e+00 e 0     0     0     0 #QU 0.005
   1376  26.675 125.050   8.621 1 U   -2.535e+06  0.000e+00 e 0     0     0     0 #QU 0.005
   1377  30.660 108.486   7.245 1 U   3.231e+06  0.000e+00 e 0     0     0     0 #QU 0.005
   1378  64.416 130.533   8.684 1 U   -2.378e+06  0.000e+00 e 0     0     0     0 #QU 0.005
   1379  51.523 131.933  11.531 1 U   2.809e+06  0.000e+00 e 0     0     0     0 #QU 0.005
   1380  74.262 114.202   7.745 1 U   -3.562e+06  0.000e+00 e 0     0     0     0 #QU 0.005
   1381  54.336 117.701   6.142 1 U   2.869e+06  0.000e+00 e 0     0     0     0 #QU 0.005
   1382  36.051 118.635   7.714 1 U   -2.232e+06  0.000e+00 e 0     0     0     0 #QU 0.005
   1383  52.695 120.501   6.603 1 U   2.556e+06  0.000e+00 e 0     0     0     0 #QU 0.005
   1384  30.660 123.301   8.191 1 U   -3.151e+06  0.000e+00 e 0     0     0     0 #QU 0.005
   1385  32.066 107.903   9.709 1 U   -2.529e+06  0.000e+00 e 0     0     0     0 #QU 0.005
   1386  55.040 125.634   7.581 1 U   -5.465e+06  0.000e+00 e 0     0     0     0 #QU 0.005
   1387  69.574 117.935   6.071 1 U   -2.265e+06  0.000e+00 e 0     0     0     0 #QU 0.005
   1388  59.728 110.469  10.624 1 U   2.827e+06  0.000e+00 e 0     0     0     0 #QU 0.005
   1389  32.301 118.868   7.698 1 U   2.087e+06  0.000e+00 e 0     0     0     0 #QU 0.005
   1390  17.298 108.602   8.833 1 U   -2.878e+06  0.000e+00 e 0     0     0     0 #QU 0.005
   1391  30.894 117.818   7.784 1 U   -2.203e+06  0.000e+00 e 0     0     0     0 #QU 0.005
   1392  42.146 112.802   6.846 1 U   2.598e+06  0.000e+00 e 0     0     0     0 #QU 0.005
   1393  71.215 118.518  10.342 1 U   2.381e+06  0.000e+00 e 0     0     0     0 #QU 0.005
   1394  48.241 110.352   9.607 1 U   3.040e+06  0.000e+00 e 0     0     0     0 #QU 0.005
   1395  44.256 116.302   7.691 1 U   2.002e+06  0.000e+00 e 0     0     0     0 #QU 0.005
   1396  61.603 127.967   8.387 1 U   2.170e+06  0.000e+00 e 0     0     0     0 #QU 0.005
   1397  39.568 112.102  11.406 1 U   -2.593e+06  0.000e+00 e 0     0     0     0 #QU 0.005
   1398  21.752 125.284  11.789 1 U   -2.331e+06  0.000e+00 e 0     0     0     0 #QU 0.005
   1399  60.900 109.302   6.290 1 U   -2.865e+06  0.000e+00 e 0     0     0     0 #QU 0.005
   1400  72.387 115.135   6.924 1 U   2.475e+06  0.000e+00 e 0     0     0     0 #QU 0.005
   1401  61.369 117.935   8.355 1 U   -3.007e+06  0.000e+00 e 0     0     0     0 #QU 0.005
   1402  29.253 118.635   6.580 1 U   2.526e+06  0.000e+00 e 0     0     0     0 #QU 0.005
   1403  73.324 131.116  11.406 1 U   -2.743e+06  0.000e+00 e 0     0     0     0 #QU 0.005
   1404  38.630 131.466  11.586 1 U   -2.935e+06  0.000e+00 e 0     0     0     0 #QU 0.005
   1405  23.862 119.918  10.467 1 U   -2.312e+06  0.000e+00 e 0     0     0     0 #QU 0.005
   1406  72.152 121.668   7.002 1 U   -2.763e+06  0.000e+00 e 0     0     0     0 #QU 0.005
   1407  61.603 128.667   9.529 1 U   2.214e+06  0.000e+00 e 0     0     0     0 #QU 0.005
   1408  73.559 104.636   9.497 1 U   -2.879e+06  0.000e+00 e 0     0     0     0 #QU 0.005
   1409  40.740 105.919   8.645 1 U   -2.465e+06  0.000e+00 e 0     0     0     0 #QU 0.005
   1410  29.956 124.584  11.828 1 U   -2.791e+06  0.000e+00 e 0     0     0     0 #QU 0.005
   1411  25.268 129.483   7.120 1 U   2.177e+06  0.000e+00 e 0     0     0     0 #QU 0.005
   1412  51.992 111.169  10.483 1 U   -2.645e+06  0.000e+00 e 0     0     0     0 #QU 0.005
   1413  44.725 118.401   8.457 1 U   2.744e+06  0.000e+00 e 0     0     0     0 #QU 0.005
   1414  21.283 114.902   9.388 1 U   -2.452e+06  0.000e+00 e 0     0     0     0 #QU 0.005
   1415  49.882 107.319  11.797 1 U   2.276e+06  0.000e+00 e 0     0     0     0 #QU 0.005
   1416  25.737 119.101   9.239 1 U   2.778e+06  0.000e+00 e 0     0     0     0 #QU 0.005
   1417  57.853 112.219  10.608 1 U   2.218e+06  0.000e+00 e 0     0     0     0 #QU 0.005
   1418  58.790 113.152   8.113 1 U   2.715e+06  0.000e+00 e 0     0     0     0 #QU 0.005
   1419  62.072 124.117  10.233 1 U   2.593e+06  0.000e+00 e 0     0     0     0 #QU 0.005
   1420  49.648 109.186   7.425 1 U   -2.415e+06  0.000e+00 e 0     0     0     0 #QU 0.005
   1421  38.396 108.369  11.273 1 U   -2.613e+06  0.000e+00 e 0     0     0     0 #QU 0.005
   1422  46.835 131.116   7.026 1 U   -2.322e+06  0.000e+00 e 0     0     0     0 #QU 0.005
   1423  31.129 121.901   6.212 1 U   2.805e+06  0.000e+00 e 0     0     0     0 #QU 0.005
   1424  15.891 125.284   7.550 1 U   2.463e+06  0.000e+00 e 0     0     0     0 #QU 0.005
   1425  59.962 118.635  10.921 1 U   2.915e+06  0.000e+00 e 0     0     0     0 #QU 0.005
   1426  18.939 111.286   7.166 1 U   2.466e+06  0.000e+00 e 0     0     0     0 #QU 0.005
   1427  65.120 123.884  11.641 1 U   3.298e+06  0.000e+00 e 0     0     0     0 #QU 0.005
   1428  36.286 110.119   6.369 1 U   -2.519e+06  0.000e+00 e 0     0     0     0 #QU 0.005
   1429  72.152 110.002  10.514 1 U   -2.244e+06  0.000e+00 e 0     0     0     0 #QU 0.005
   1430  70.746 117.585   7.487 1 U   -2.216e+06  0.000e+00 e 0     0     0     0 #QU 0.005
   1431  73.090 110.236  10.616 1 U   -2.988e+06  0.000e+00 e 0     0     0     0 #QU 0.005
   1432  53.867 117.701  11.539 1 U   -2.834e+06  0.000e+00 e 0     0     0     0 #QU 0.005
   1433  34.176 120.851  10.209 1 U   -2.975e+06  0.000e+00 e 0     0     0     0 #QU 0.005
   1434  23.627 124.001   6.079 1 U   -2.922e+06  0.000e+00 e 0     0     0     0 #QU 0.005
   1435  25.737 117.351   8.465 1 U   -2.910e+06  0.000e+00 e 0     0     0     0 #QU 0.005
   1436  29.488 120.151  11.085 1 U   -2.690e+06  0.000e+00 e 0     0     0     0 #QU 0.005
   1437  46.835 127.733   6.752 1 U   2.795e+06  0.000e+00 e 0     0     0     0 #QU 0.005
   1438  59.494 107.903   7.393 1 U   2.157e+06  0.000e+00 e 0     0     0     0 #QU 0.005
   1439  67.698 124.817   8.089 1 U   2.249e+06  0.000e+00 e 0     0     0     0 #QU 0.005
   1440  38.396 114.085  11.641 1 U   2.655e+06  0.000e+00 e 0     0     0     0 #QU 0.005
   1441  25.737 115.718  10.952 1 U   3.071e+06  0.000e+00 e 0     0     0     0 #QU 0.005
   1442  49.413 107.903  11.156 1 U   2.661e+06  0.000e+00 e 0     0     0     0 #QU 0.005
   1443  33.707 122.484  11.789 1 U   -2.321e+06  0.000e+00 e 0     0     0     0 #QU 0.005
   1444  55.977 129.483   6.103 1 U   -2.520e+06  0.000e+00 e 0     0     0     0 #QU 0.005
   1445  25.268 114.435   7.135 1 U   2.071e+06  0.000e+00 e 0     0     0     0 #QU 0.005
   1446  21.986 130.183   9.364 1 U   2.642e+06  0.000e+00 e 0     0     0     0 #QU 0.005
   1447  27.143 130.766  10.592 1 U   3.031e+06  0.000e+00 e 0     0     0     0 #QU 0.005
   1448  56.212 125.400   9.388 1 U   -3.206e+06  0.000e+00 e 0     0     0     0 #QU 0.005
   1449  57.384 109.302  11.852 1 U   2.616e+06  0.000e+00 e 0     0     0     0 #QU 0.005
   1450  27.612 121.784   9.239 1 U   2.559e+06  0.000e+00 e 0     0     0     0 #QU 0.005
   1451  70.042 118.285   8.473 1 U   -2.370e+06  0.000e+00 e 0     0     0     0 #QU 0.005
   1452  37.927 111.519  10.170 1 U   -3.159e+06  0.000e+00 e 0     0     0     0 #QU 0.005
   1453  52.930 115.368  10.788 1 U   2.891e+06  0.000e+00 e 0     0     0     0 #QU 0.005
   1454  28.550 113.502  11.727 1 U   -2.773e+06  0.000e+00 e 0     0     0     0 #QU 0.005
   1455  32.301 109.886   7.910 1 U   2.323e+06  0.000e+00 e 0     0     0     0 #QU 0.005
   1456  70.277 105.220  10.108 1 U   2.207e+06  0.000e+00 e 0     0     0     0 #QU 0.005
   1457  53.633 124.117   8.958 1 U   -2.998e+06  0.000e+00 e 0     0     0     0 #QU 0.005
   1458  45.897 113.735   7.659 1 U   2.362e+06  0.000e+00 e 0     0     0     0 #QU 0.005
   1459  17.298 114.785   7.737 1 U   2.771e+06  0.000e+00 e 0     0     0     0 #QU 0.005
   1460  65.588 127.034   7.628 1 U   -2.930e+06  0.000e+00 e 0     0     0     0 #QU 0.005
   1461  53.399 108.136  11.218 1 U   -2.559e+06  0.000e+00 e 0     0     0     0 #QU 0.005
   1462  39.802 123.067   9.294 1 U   2.627e+06  0.000e+00 e 0     0     0     0 #QU 0.005
   1463  25.034 106.503   6.197 1 U   -2.143e+06  0.000e+00 e 0     0     0     0 #QU 0.005
   1464  45.428 123.301   8.778 1 U   2.229e+06  0.000e+00 e 0     0     0     0 #QU 0.005
   1465  45.897 122.484  11.171 1 U   -2.762e+06  0.000e+00 e 0     0     0     0 #QU 0.005
   1466  25.268 113.735   7.558 1 U   2.616e+06  0.000e+00 e 0     0     0     0 #QU 0.005
   1467  51.523 132.166  10.780 1 U   -2.061e+06  0.000e+00 e 0     0     0     0 #QU 0.005
   1468  68.870 122.367   6.408 1 U   2.227e+06  0.000e+00 e 0     0     0     0 #QU 0.005
   1469  29.019 108.136  10.624 1 U   -2.560e+06  0.000e+00 e 0     0     0     0 #QU 0.005
   1470  38.396 124.467   9.052 1 U   -2.924e+06  0.000e+00 e 0     0     0     0 #QU 0.005
   1471  18.235 119.451   6.095 1 U   2.333e+06  0.000e+00 e 0     0     0     0 #QU 0.005
   1472  25.502 127.967  10.749 1 U   3.037e+06  0.000e+00 e 0     0     0     0 #QU 0.005
   1473  73.559 113.619   7.847 1 U   -2.717e+06  0.000e+00 e 0     0     0     0 #QU 0.005
   1474  66.292 123.651  11.484 1 U   2.714e+06  0.000e+00 e 0     0     0     0 #QU 0.005
   1475  39.099 112.102   6.830 1 U   -3.510e+06  0.000e+00 e 0     0     0     0 #QU 0.005
   1476  26.440 125.750  11.860 1 U   -2.880e+06  0.000e+00 e 0     0     0     0 #QU 0.005
   1477  23.393 115.835   6.431 1 U   2.338e+06  0.000e+00 e 0     0     0     0 #QU 0.005
   1478  58.321 127.500   6.502 1 U   3.157e+06  0.000e+00 e 0     0     0     0 #QU 0.005
   1479  47.538 108.952   8.097 1 U   3.079e+06  0.000e+00 e 0     0     0     0 #QU 0.005
   1480  36.520 120.734  11.781 1 U   -2.738e+06  0.000e+00 e 0     0     0     0 #QU 0.005
   1481  34.645 131.350  10.819 1 U   -2.807e+06  0.000e+00 e 0     0     0     0 #QU 0.005
   1482  40.271 114.202   8.778 1 U   2.295e+06  0.000e+00 e 0     0     0     0 #QU 0.005
   1483  67.933 107.553   9.091 1 U   -2.888e+06  0.000e+00 e 0     0     0     0 #QU 0.005
   1484  71.918 115.135   9.959 1 U   -2.033e+06  0.000e+00 e 0     0     0     0 #QU 0.005
   1485  49.882 113.852   7.636 1 U   -1.915e+06  0.000e+00 e 0     0     0     0 #QU 0.005
   1486  51.758 114.085   6.682 1 U   3.146e+06  0.000e+00 e 0     0     0     0 #QU 0.005
   1487  21.752 106.036  11.766 1 U   -3.456e+06  0.000e+00 e 0     0     0     0 #QU 0.005
   1488  32.301 117.935   8.043 1 U   -2.345e+06  0.000e+00 e 0     0     0     0 #QU 0.005
   1489  33.707 106.853  10.702 1 U   2.276e+06  0.000e+00 e 0     0     0     0 #QU 0.005
   1490  65.588 118.635   9.271 1 U   -2.018e+06  0.000e+00 e 0     0     0     0 #QU 0.005
   1491  37.458 124.117   8.277 1 U   -2.076e+06  0.000e+00 e 0     0     0     0 #QU 0.005
   1492  48.241 111.402  10.843 1 U   -2.263e+06  0.000e+00 e 0     0     0     0 #QU 0.005
   1493  66.995 115.718   8.199 1 U   -2.823e+06  0.000e+00 e 0     0     0     0 #QU 0.005
   1494  65.120 113.502  11.375 1 U   2.994e+06  0.000e+00 e 0     0     0     0 #QU 0.005
   1495  62.072 117.351   7.996 1 U   2.470e+06  0.000e+00 e 0     0     0     0 #QU 0.005
   1496  59.962 117.468  10.984 1 U   -3.156e+06  0.000e+00 e 0     0     0     0 #QU 0.005
   1497  31.129 107.903  10.037 1 U   2.761e+06  0.000e+00 e 0     0     0     0 #QU 0.005
   1498  60.197 131.350  11.382 1 U   -2.692e+06  0.000e+00 e 0     0     0     0 #QU 0.005
   1499  31.129 120.151   8.840 1 U   2.590e+06  0.000e+00 e 0     0     0     0 #QU 0.005
   1500  60.900 121.901   8.410 1 U   -2.342e+06  0.000e+00 e 0     0     0     0 #QU 0.005
   1501  21.517 125.517   7.581 1 U   2.395e+06  0.000e+00 e 0     0     0     0 #QU 0.005
   1502  45.897 105.919   6.713 1 U   2.857e+06  0.000e+00 e 0     0     0     0 #QU 0.005
   1503  36.051 131.000   8.348 1 U   -2.981e+06  0.000e+00 e 0     0     0     0 #QU 0.005
   1504  70.042 107.903   6.955 1 U   -3.161e+06  0.000e+00 e 0     0     0     0 #QU 0.005
   1505  42.146 131.816  11.820 1 U   -2.542e+06  0.000e+00 e 0     0     0     0 #QU 0.005
   1506  49.648 117.235  11.320 1 U   -2.798e+06  0.000e+00 e 0     0     0     0 #QU 0.005
   1507  66.057 128.900   8.402 1 U   -2.469e+06  0.000e+00 e 0     0     0     0 #QU 0.005
   1508  37.224 108.253   9.263 1 U   -3.117e+06  0.000e+00 e 0     0     0     0 #QU 0.005
   1509  29.956 108.486   6.572 1 U   3.428e+06  0.000e+00 e 0     0     0     0 #QU 0.005
   1510  33.942 116.068   7.456 1 U   -2.562e+06  0.000e+00 e 0     0     0     0 #QU 0.005
   1511  54.805 110.702   9.834 1 U   2.700e+06  0.000e+00 e 0     0     0     0 #QU 0.005
   1512  70.746 118.751   6.150 1 U   -3.410e+06  0.000e+00 e 0     0     0     0 #QU 0.005
   1513  66.057 123.651   9.881 1 U   -2.498e+06  0.000e+00 e 0     0     0     0 #QU 0.005
   1514  28.784 113.502  11.719 1 U   -2.612e+06  0.000e+00 e 0     0     0     0 #QU 0.005
   1515  24.330 115.135   7.996 1 U   -2.323e+06  0.000e+00 e 0     0     0     0 #QU 0.005
