# Supplementary material for: Structural and regulatory insights into the glideosome-associated connector from Toxoplasma gondii
Source: eLife. 2023 Apr 4;12:e86049. doi: 10.7554/eLife.86049 (PMC10125020; doi:10.7554/eLife.86049)
Supplement: Figure 1—source data 1. — wwPDB X-ray structure validation; MTZ file for TgGAC X-ray diffraction data and final refined PDB file for TgGAC from X-ray diffraction. [file elife-86049-fig1-data1.zip › Figure 1-source data 1/NOE assignment and NMR structure/peak_lists/N15NOESY_nnoesy_strong_unfolded.csv]

H	N	HN	responses
6.847	112.126	7.083	1.000
8.863	130.926	9.209	1.000
1.759	118.850	8.366	1.000
7.668	108.831	8.008	1.000
4.303	116.373	7.730	1.000
2.211	108.420	7.234	1.000
4.187	116.381	7.704	1.000
4.259	116.379	7.722	1.000
4.141	119.536	8.402	1.000
1.583	122.143	7.523	1.000
4.293	119.400	8.672	1.000
3.453	117.478	8.132	1.000
0.758	116.655	8.596	1.000
0.840	116.652	8.595	1.000
0.914	116.792	8.400	1.000
4.276	107.597	7.803	1.000
2.222	117.477	7.977	1.000
3.262	118.438	8.469	1.000
4.025	117.204	8.061	1.000
1.294	116.105	7.546	1.000
7.798	120.240	8.311	1.000
8.670	107.597	7.803	1.000
0.896	121.046	8.555	1.000
0.140	118.575	7.695	1.000
2.078	108.283	7.468	1.000
2.091	114.321	8.113	1.000
4.298	120.633	8.813	1.000
1.586	119.811	9.533	1.000
1.068	115.281	7.344	1.000
8.818	122.280	8.093	1.000
3.704	118.438	8.469	1.000
3.897	118.301	7.679	1.000
1.534	127.908	10.697	1.000
2.838	108.830	8.007	1.000
1.465	121.595	8.273	1.000
7.243	118.713	7.663	1.000
7.225	107.185	6.877	1.000
2.527	125.299	11.757	1.000
2.817	120.908	7.755	1.000
6.300	120.223	8.186	1.000
0.579	117.890	7.797	1.000
0.876	123.517	7.185	1.000
3.076	126.810	7.722	1.000
8.670	119.125	8.021	1.000
2.101	119.535	8.406	1.000
8.431	121.183	7.326	1.000
4.748	120.909	7.753	1.000
4.024	118.849	8.367	1.000
4.370	125.575	7.569	1.000
1.439	120.224	8.187	1.000
7.941	115.282	8.908	1.000
0.727	127.771	8.391	1.000
1.427	125.300	9.114	1.000
2.346	116.380	7.727	1.000
4.699	109.791	7.944	1.000
4.562	109.791	7.945	1.000
7.862	115.281	7.346	1.000
2.742	118.164	8.039	1.000
1.809	112.125	7.616	1.000
3.479	119.535	8.403	1.000
4.661	119.125	8.036	1.000
0.899	118.165	8.038	1.000
0.432	121.184	7.329	1.000
2.844	128.182	9.049	1.000
9.531	122.006	8.351	1.000
7.244	121.596	8.272	1.000
4.240	115.282	7.343	1.000
7.547	115.145	8.327	1.000
4.243	119.673	7.874	1.000
2.329	122.141	7.524	1.000
2.229	122.144	7.523	1.000
0.831	129.006	10.470	1.000
1.919	116.380	7.847	1.000
1.393	118.164	8.041	1.000
0.581	119.812	7.077	1.000
2.822	113.635	7.764	1.000
7.233	108.420	6.572	1.000
4.614	118.027	8.985	1.000
0.238	121.595	8.273	1.000
3.106	110.067	7.678	1.000
1.857	117.479	7.980	1.000
7.241	118.713	9.267	1.000
3.235	121.320	7.242	1.000
0.971	113.086	8.093	1.000
5.250	108.695	8.970	1.000
7.465	119.673	8.032	1.000
4.988	126.810	7.724	1.000
4.158	118.164	8.043	1.000
2.713	114.864	8.417	1.000
4.657	108.283	7.469	1.000
0.973	111.987	8.039	1.000
9.529	119.674	8.035	1.000
3.967	119.674	8.036	1.000
9.043	121.047	8.339	1.000
2.868	118.026	7.908	1.000
7.661	119.810	7.076	1.000
1.243	123.654	8.625	1.000
0.900	107.734	7.663	1.000
3.379	110.067	7.680	1.000
4.773	108.832	8.011	1.000
7.242	108.968	6.573	1.000
1.439	117.891	7.796	1.000
8.086	120.634	8.813	1.000
2.173	127.908	10.697	1.000
1.026	123.516	7.185	1.000
0.612	117.615	8.830	1.000
0.582	117.615	8.830	1.000
5.183	116.654	8.595	1.000
0.774	122.144	8.767	1.000
2.302	115.282	8.907	1.000
2.241	115.283	8.876	1.000
2.410	115.282	8.908	1.000
0.964	118.711	9.265	1.000
0.894	122.144	7.524	1.000
7.077	118.164	7.483	1.000
1.238	121.731	6.303	1.000
7.468	112.400	6.803	1.000
0.922	121.321	7.241	1.000
1.761	125.299	9.110	1.000
3.878	113.222	8.092	1.000
3.796	113.218	8.094	1.000
0.574	117.478	8.133	1.000
2.971	125.576	7.565	1.000
2.618	120.634	8.813	1.000
4.172	122.830	8.031	1.000
1.244	127.771	8.390	1.000
2.354	108.420	6.568	1.000
7.118	121.732	7.617	1.000
2.618	122.281	8.093	1.000
3.925	108.692	8.966	1.000
3.804	108.695	8.970	1.000
4.143	112.126	7.616	1.000
4.220	122.007	8.352	1.000
4.773	119.674	8.036	1.000
0.960	126.124	8.089	1.000
4.095	118.301	7.675	1.000
-0.137	121.595	8.665	1.000
4.717	118.987	7.797	1.000
1.986	122.143	7.523	1.000
2.070	108.420	7.235	1.000
4.629	119.672	8.033	1.000
2.771	111.165	7.351	1.000
5.675	119.674	8.766	1.000
9.532	122.830	8.032	1.000
5.628	124.889	8.963	1.000
7.244	123.654	8.626	1.000
4.638	118.027	7.913	1.000
4.777	118.014	7.912	1.000
5.413	127.771	8.395	1.000
7.397	116.653	9.385	1.000
4.955	116.380	7.845	1.000
8.549	116.105	7.545	1.000
5.675	118.850	8.363	1.000
2.648	108.831	8.007	1.000
2.077	121.733	8.666	1.000
4.120	120.223	8.187	1.000
1.889	115.968	8.891	1.000
1.778	115.968	8.891	1.000
1.255	127.908	10.694	1.000
0.524	121.595	8.665	1.000
0.903	117.204	8.060	1.000
4.834	130.927	9.213	1.000
2.126	121.046	8.339	1.000
7.564	111.164	7.349	1.000
1.958	125.298	11.759	1.000
1.841	125.299	11.757	1.000
4.094	121.320	8.079	1.000
7.075	126.809	8.031	1.000
8.870	118.987	7.796	1.000
1.511	127.771	8.391	1.000
6.563	108.420	7.234	1.000
2.150	110.753	7.853	1.000
2.393	118.164	8.039	1.000
5.469	117.615	8.831	1.000
7.085	119.674	7.878	1.000
7.883	118.162	7.484	1.000
0.772	111.166	7.356	1.000
7.536	121.045	8.554	1.000
8.399	118.164	8.042	1.000
4.074	121.046	8.555	1.000
2.692	118.028	7.907	1.000
2.083	119.126	8.023	1.000
0.655	121.320	8.077	1.000
1.444	116.793	7.091	1.000
4.737	120.223	8.312	1.000
1.585	122.007	8.351	1.000
7.077	115.282	7.343	1.000
1.329	121.732	8.129	1.000
1.267	121.595	8.274	1.000
8.652	127.771	8.391	1.000
4.462	116.380	7.726	1.000
4.095	113.222	8.093	1.000
3.089	114.321	8.117	1.000
4.712	111.302	9.384	1.000
8.326	118.987	7.796	1.000
0.923	121.594	8.664	1.000
3.740	111.302	7.151	1.000
8.085	111.302	7.149	1.000
8.819	118.438	8.468	1.000
2.474	126.810	8.031	1.000
3.800	114.592	7.085	1.000
0.134	125.297	9.109	1.000
1.066	119.674	7.875	1.000
0.013	121.595	8.271	1.000
4.558	121.729	6.300	1.000
3.112	119.811	7.076	1.000
1.905	120.634	8.813	1.000
1.484	122.280	8.093	1.000
3.012	116.381	7.706	1.000
7.996	123.516	7.182	1.000
7.725	109.792	7.941	1.000
4.593	121.732	8.126	1.000
1.491	117.203	8.506	1.000
1.713	115.008	8.326	1.000
4.146	120.634	8.812	1.000
1.809	128.181	8.438	1.000
2.116	125.299	11.755	1.000
7.712	118.164	8.148	1.000
0.580	113.087	7.659	1.000
7.763	113.635	6.881	1.000
7.071	117.475	8.132	1.000
3.257	105.882	8.061	1.000
2.540	112.402	6.800	1.000
1.433	116.378	7.844	1.000
1.586	121.045	8.555	1.000
1.716	121.047	8.554	1.000
5.156	123.654	8.625	1.000
1.442	111.167	7.352	1.000
1.576	111.160	7.352	1.000
3.526	119.811	7.077	1.000
1.845	108.283	7.472	1.000
8.334	118.713	9.266	1.000
7.093	121.732	8.126	1.000
0.580	124.889	8.962	1.000
8.133	110.752	7.853	1.000
8.037	110.753	7.852	1.000
4.213	116.378	7.846	1.000
4.067	116.380	7.847	1.000
5.790	111.988	8.040	1.000
7.763	118.438	8.469	1.000
3.823	114.461	8.108	1.000
1.071	114.596	7.084	1.000
2.646	113.636	6.881	1.000
0.901	117.891	7.793	1.000
7.796	122.575	8.372	1.000
0.701	121.046	8.557	1.000
4.148	111.165	7.351	1.000
1.068	118.987	7.927	1.000
1.706	121.320	7.240	1.000
1.810	107.597	7.804	1.000
4.437	110.753	7.852	1.000
3.262	121.732	8.665	1.000
1.895	126.261	6.533	1.000
7.533	111.851	6.848	1.000
4.496	119.536	8.405	1.000
4.689	116.654	8.598	1.000
2.620	113.635	6.811	1.000
8.033	122.556	8.370	1.000
4.691	120.082	9.237	1.000
7.223	116.654	9.385	1.000
0.831	108.283	7.467	1.000
8.399	117.478	7.977	1.000
1.738	116.104	7.546	1.000
8.012	121.046	8.554	1.000
4.368	121.183	7.327	1.000
1.713	122.144	8.767	1.000
7.799	117.615	8.833	1.000
7.797	118.027	8.985	1.000
4.027	129.005	10.471	1.000
1.583	130.789	7.507	1.000
2.307	125.300	9.109	1.000
2.395	117.477	7.977	1.000
4.614	127.906	10.698	1.000
3.729	122.006	8.350	1.000
2.041	123.516	7.186	1.000
2.772	121.732	6.303	1.000
0.559	115.145	8.000	1.000
2.209	108.421	6.575	1.000
0.744	107.596	7.803	1.000
1.403	119.536	8.402	1.000
4.822	111.165	7.354	1.000
1.756	123.117	9.077	1.000
1.034	120.085	9.239	1.000
0.701	116.104	7.547	1.000
5.002	119.811	7.077	1.000
0.766	111.988	8.041	1.000
0.703	113.222	8.090	1.000
7.317	128.182	8.437	1.000
3.702	121.732	8.665	1.000
3.732	118.987	7.925	1.000
3.109	117.478	7.980	1.000
3.781	115.146	7.995	1.000
1.612	124.889	8.962	1.000
1.534	110.752	7.852	1.000
1.342	111.302	7.155	1.000
2.375	119.127	8.030	1.000
5.761	113.223	8.094	1.000
1.338	121.731	7.615	1.000
4.194	121.320	7.241	1.000
2.059	108.421	6.569	1.000
2.894	118.713	7.660	1.000
3.014	118.714	7.658	1.000
6.393	116.654	9.382	1.000
1.039	126.811	8.024	1.000
8.186	121.731	6.301	1.000
2.080	118.027	8.985	1.000
7.750	111.302	6.822	1.000
3.994	118.713	9.267	1.000
7.492	125.300	11.754	1.000
7.187	115.144	8.000	1.000
1.613	118.301	7.679	1.000
1.068	119.399	8.672	1.000
1.593	118.850	8.366	1.000
1.880	119.536	8.403	1.000
8.078	116.929	7.085	1.000
1.845	109.792	7.941	1.000
0.604	111.167	7.351	1.000
5.473	106.773	7.561	1.000
1.266	126.261	6.537	1.000
4.197	121.733	7.616	1.000
9.208	116.654	8.594	1.000
0.852	114.598	7.083	1.000
1.809	118.301	7.677	1.000
0.583	115.281	7.342	1.000
0.911	118.027	7.910	1.000
3.282	117.203	8.060	1.000
2.959	121.045	8.336	1.000
5.175	128.182	9.053	1.000
3.532	111.302	9.384	1.000
0.576	127.909	10.697	1.000
2.222	126.261	6.530	1.000
0.252	123.790	8.625	1.000
3.950	108.282	7.468	1.000
2.870	111.302	9.380	1.000
2.592	108.008	7.240	1.000
0.900	126.262	6.537	1.000
0.745	118.026	8.984	1.000
0.615	123.654	8.629	1.000
0.138	123.791	8.627	1.000
0.925	120.634	8.815	1.000
1.021	120.633	8.813	1.000
1.612	115.146	8.000	1.000
10.471	118.849	8.366	1.000
-0.622	118.440	8.466	1.000
1.588	113.223	8.093	1.000
1.734	113.223	8.090	1.000
2.621	113.635	7.632	1.000
1.612	107.184	6.878	1.000
4.289	118.027	7.907	1.000
4.143	119.125	8.021	1.000
2.541	119.811	7.074	1.000
2.595	119.812	9.533	1.000
3.748	118.027	7.907	1.000
1.486	117.477	8.133	1.000
0.770	127.908	10.700	1.000
2.667	118.162	8.154	1.000
2.555	118.164	8.152	1.000
2.224	122.830	8.031	1.000
1.613	122.555	8.375	1.000
8.620	130.796	7.507	1.000
1.403	117.478	7.980	1.000
8.455	121.733	8.666	1.000
8.451	122.281	8.093	1.000
1.342	113.087	7.663	1.000
1.585	112.126	7.616	1.000
3.929	115.969	8.890	1.000
3.606	121.732	8.133	1.000
4.829	118.716	7.688	1.000
3.749	125.312	11.757	1.000
3.920	114.865	8.416	1.000
7.345	119.811	7.077	1.000
-0.867	119.672	7.877	1.000
-0.824	119.653	7.877	1.000
-0.807	119.638	7.875	1.000
0.527	113.223	8.093	1.000
1.270	116.655	8.594	1.000
1.927	127.770	8.392	1.000
2.795	111.988	8.039	1.000
8.020	117.203	8.512	1.000
4.687	121.594	8.274	1.000
1.612	115.282	7.341	1.000
4.174	119.810	8.501	1.000
4.291	117.614	8.829	1.000
2.264	118.987	7.800	1.000
4.822	125.300	9.114	1.000
2.224	108.283	7.467	1.000
6.211	119.674	8.766	1.000
3.117	115.281	7.343	1.000
7.244	112.128	7.617	1.000
7.344	112.123	7.612	1.000
2.824	118.164	8.149	1.000
1.924	118.027	8.984	1.000
2.499	112.126	7.616	1.000
1.612	117.615	8.829	1.000
0.770	121.732	8.126	1.000
4.442	123.516	7.185	1.000
4.473	123.517	7.184	1.000
4.798	119.811	9.537	1.000
1.046	120.220	8.187	1.000
-0.840	118.164	7.482	1.000
7.788	123.516	7.186	1.000
0.763	116.380	7.706	1.000
0.900	126.810	7.726	1.000
2.129	121.732	8.133	1.000
5.623	116.654	8.594	1.000
7.342	125.300	11.759	1.000
1.042	121.733	6.302	1.000
0.755	122.556	8.374	1.000
4.497	117.478	7.982	1.000
4.027	121.458	7.317	1.000
2.052	115.283	8.907	1.000
7.343	106.774	7.562	1.000
1.403	118.987	7.800	1.000
0.773	120.084	9.243	1.000
2.224	119.674	8.036	1.000
6.874	111.164	7.352	1.000
4.630	127.772	8.391	1.000
0.967	128.182	9.055	1.000
9.109	122.144	8.766	1.000
8.035	119.811	9.534	1.000
3.780	117.890	7.796	1.000
4.143	128.182	8.438	1.000
4.330	115.282	8.879	1.000
-0.134	121.046	8.555	1.000
1.049	117.615	8.830	1.000
6.872	121.732	6.303	1.000
1.584	116.929	7.092	1.000
1.042	121.732	8.132	1.000
6.579	108.008	7.235	1.000
8.915	109.791	7.944	1.000
3.961	116.792	8.395	1.000
5.405	107.597	7.804	1.000
2.646	113.635	7.765	1.000
4.687	130.927	9.213	1.000
8.009	119.536	8.406	1.000
7.765	121.731	8.666	1.000
3.335	106.773	7.561	1.000
4.235	117.203	8.061	1.000
8.399	118.026	8.984	1.000
2.018	123.105	9.083	1.000
1.044	122.556	8.374	1.000
2.376	109.792	7.945	1.000
0.845	115.967	8.892	1.000
7.080	116.380	7.844	1.000
0.554	110.752	7.853	1.000
0.138	129.006	10.469	1.000
4.045	118.988	7.928	1.000
7.613	128.182	8.438	1.000
8.891	108.282	7.468	1.000
7.732	118.027	7.907	1.000
4.590	115.283	8.908	1.000
7.788	121.182	7.327	1.000
4.095	118.165	7.483	1.000
3.108	118.987	7.926	1.000
7.886	121.187	7.314	1.000
2.419	126.258	6.537	1.000
8.401	119.126	8.023	1.000
2.303	123.106	9.078	1.000
1.585	118.986	7.925	1.000
6.880	113.635	7.765	1.000
7.319	116.381	7.788	1.000
1.071	118.164	7.483	1.000
4.340	118.987	7.796	1.000
8.399	119.400	8.664	1.000
4.590	130.790	7.507	1.000
8.083	121.458	7.317	1.000
0.657	121.732	6.303	1.000
4.099	122.144	7.523	1.000
4.304	107.732	7.666	1.000
4.189	107.734	7.666	1.000
0.432	123.791	8.625	1.000
4.052	114.596	7.084	1.000
4.096	105.537	7.233	1.000
0.531	116.105	7.546	1.000
6.632	119.674	8.764	1.000
8.129	107.734	7.666	1.000
5.004	118.026	7.910	1.000
7.879	121.458	7.317	1.000
1.907	115.144	8.327	1.000
1.395	121.458	7.318	1.000
1.363	118.165	7.484	1.000
2.031	122.144	8.766	1.000
1.574	128.182	8.438	1.000
1.612	105.675	7.231	1.000
4.035	107.185	6.885	1.000
7.561	120.223	8.186	1.000
7.824	125.300	11.758	1.000
8.275	130.789	7.505	1.000
2.408	120.221	8.312	1.000
0.655	120.224	8.186	1.000
3.795	121.047	8.554	1.000
4.586	122.556	8.370	1.000
1.024	116.654	8.594	1.000
1.071	121.320	8.078	1.000
2.319	120.223	8.313	1.000
2.879	126.261	6.533	1.000
4.242	125.299	11.760	1.000
7.789	115.146	7.999	1.000
7.075	112.675	6.842	1.000
1.563	119.675	8.032	1.000
1.071	119.811	7.076	1.000
1.339	107.734	7.665	1.000
4.183	122.281	8.089	1.000
5.769	118.713	9.268	1.000
4.464	118.027	7.906	1.000
0.746	113.085	7.656	1.000
7.075	112.127	6.842	1.000
4.365	121.731	8.132	1.000
-0.836	115.282	7.346	1.000
7.076	121.320	8.077	1.000
4.071	119.674	7.874	1.000
1.412	114.596	7.083	1.000
1.560	115.968	8.892	1.000
3.971	120.223	8.186	1.000
1.335	117.478	8.133	1.000
1.246	117.614	8.831	1.000
3.951	119.536	8.406	1.000
1.583	122.831	8.030	1.000
3.110	117.204	8.062	1.000
1.066	121.458	7.313	1.000
0.524	121.046	8.555	1.000
7.788	111.302	7.155	1.000
4.217	116.928	7.091	1.000
1.235	130.928	9.213	1.000
1.278	130.930	9.212	1.000
2.594	108.420	7.235	1.000
1.955	118.987	7.796	1.000
4.042	116.929	7.091	1.000
7.661	117.478	8.132	1.000
7.077	113.086	7.661	1.000
1.663	118.986	7.796	1.000
4.590	126.810	8.030	1.000
7.848	116.929	7.088	1.000
3.824	110.753	7.853	1.000
5.180	126.810	8.031	1.000
7.318	119.674	7.874	1.000
7.292	111.988	6.663	1.000
6.834	112.674	7.083	1.000
7.194	117.889	7.794	1.000
3.929	118.987	7.796	1.000
7.317	121.319	8.078	1.000
7.637	113.086	6.812	1.000
6.657	111.988	7.296	1.000
3.799	119.673	7.875	1.000
5.311	119.674	8.768	1.000
4.168	117.478	8.132	1.000
1.132	107.734	7.667	1.000
7.639	113.634	6.811	1.000
8.006	122.144	7.523	1.000
3.463	118.438	8.468	1.000
4.709	122.144	8.767	1.000
6.210	116.654	9.385	1.000
8.047	121.046	8.336	1.000
2.030	118.165	8.041	1.000
0.850	125.305	9.111	1.000
7.489	119.673	7.874	1.000
0.775	125.299	9.110	1.000
6.849	111.851	7.534	1.000
2.352	108.419	7.233	1.000
7.922	122.007	8.355	1.000
6.815	111.302	7.753	1.000
8.396	117.203	8.061	1.000
8.053	116.793	8.397	1.000
7.518	115.145	8.000	1.000
1.414	118.850	8.366	1.000
1.564	108.283	7.468	1.000
3.560	121.045	8.555	1.000
5.078	130.790	7.507	1.000
1.068	117.203	8.059	1.000
8.550	122.143	7.525	1.000
1.806	119.675	8.036	1.000
7.337	118.165	7.485	1.000
8.347	111.988	8.041	1.000
4.614	126.125	8.086	1.000
3.938	118.164	8.040	1.000
0.749	119.811	7.074	1.000
1.932	120.223	8.310	1.000
5.473	130.927	9.211	1.000
5.252	120.085	9.243	1.000
4.046	110.753	7.852	1.000
0.973	115.282	7.217	1.000
6.856	129.006	10.471	1.000
4.298	115.007	8.329	1.000
4.541	126.811	7.726	1.000
4.671	126.811	7.725	1.000
1.023	130.926	9.212	1.000
3.969	121.731	6.303	1.000
4.611	128.182	9.055	1.000
8.433	112.125	7.617	1.000
4.013	118.163	8.042	1.000
1.590	114.596	7.084	1.000
1.689	114.595	7.083	1.000
1.242	111.164	7.354	1.000
1.895	116.929	7.088	1.000
3.783	128.182	8.437	1.000
8.181	116.105	7.553	1.000
3.578	117.890	7.794	1.000
4.183	119.674	8.035	1.000
6.821	113.223	7.640	1.000
6.630	129.006	10.471	1.000
4.300	120.223	8.186	1.000
1.241	106.772	7.562	1.000
3.820	118.712	9.268	1.000
3.775	121.182	7.328	1.000
1.289	120.085	9.241	1.000
0.847	121.320	8.077	1.000
4.611	123.653	8.625	1.000
1.733	116.242	7.788	1.000
7.577	126.261	6.538	1.000
3.970	115.145	7.998	1.000
7.563	129.006	10.471	1.000
1.855	119.673	7.875	1.000
6.706	116.655	9.383	1.000
0.771	117.202	8.509	1.000
8.623	112.125	7.618	1.000
1.929	121.732	8.132	1.000
5.782	121.046	8.340	1.000
6.800	112.400	7.476	1.000
-0.158	118.438	8.469	1.000
4.611	119.811	9.532	1.000
8.341	110.753	7.851	1.000
1.624	117.890	7.792	1.000
2.056	116.792	8.399	1.000
1.068	124.889	8.966	1.000
2.665	114.321	8.118	1.000
8.008	117.890	7.794	1.000
1.490	125.300	11.761	1.000
3.531	113.223	8.093	1.000
8.989	127.771	8.391	1.000
2.131	111.988	8.041	1.000
5.080	118.028	8.987	1.000
2.518	111.302	7.749	1.000
4.679	123.105	9.080	1.000
1.045	106.773	7.561	1.000
1.243	117.203	8.507	1.000
5.403	118.027	8.985	1.000
4.169	117.202	8.508	1.000
1.537	118.438	8.469	1.000
8.033	108.283	7.466	1.000
4.173	108.832	8.006	1.000
2.871	109.792	7.944	1.000
4.366	120.223	8.312	1.000
1.963	122.829	8.032	1.000
2.083	122.834	8.031	1.000
3.338	111.165	7.357	1.000
0.576	111.303	7.151	1.000
-0.844	125.300	11.760	1.000
3.997	108.832	8.007	1.000
2.868	123.654	8.625	1.000
0.973	116.654	9.384	1.000
2.546	118.713	7.663	1.000
1.346	115.283	7.343	1.000
2.985	126.810	8.029	1.000
0.825	118.577	7.695	1.000
4.586	124.889	8.963	1.000
2.052	109.791	7.941	1.000
5.624	126.810	8.031	1.000
6.852	118.987	7.928	1.000
3.799	118.164	7.484	1.000
4.298	116.105	7.555	1.000
8.372	129.005	10.470	1.000
3.948	117.890	7.796	1.000
2.594	119.124	8.021	1.000
1.249	120.222	8.186	1.000
3.732	119.810	9.533	1.000
6.301	111.156	7.355	1.000
3.800	105.676	7.233	1.000
3.906	105.674	7.233	1.000
2.865	119.125	8.031	1.000
4.373	116.243	7.789	1.000
8.602	125.026	8.962	1.000
1.583	130.927	9.211	1.000
1.674	120.223	8.312	1.000
1.346	119.812	7.076	1.000
4.712	112.126	7.616	1.000
8.080	114.595	7.084	1.000
2.794	112.537	7.084	1.000
2.866	112.126	7.616	1.000
0.593	118.164	7.483	1.000
4.439	115.145	7.998	1.000
2.078	119.675	8.039	1.000
4.548	125.576	8.309	1.000
7.513	121.595	8.272	1.000
3.789	122.144	7.526	1.000
1.809	105.674	7.232	1.000
4.274	125.026	8.963	1.000
2.312	121.746	8.127	1.000
2.413	121.727	8.129	1.000
2.961	112.537	7.083	1.000
3.409	118.027	7.909	1.000
8.352	119.811	9.533	1.000
3.998	117.203	8.507	1.000
1.044	117.890	7.796	1.000
2.843	120.633	8.811	1.000
2.224	115.146	7.996	1.000
2.323	115.143	7.996	1.000
6.877	119.674	8.767	1.000
4.613	121.046	8.336	1.000
6.805	113.635	7.633	1.000
2.225	118.164	8.039	1.000
1.039	111.165	7.351	1.000
3.285	118.987	7.929	1.000
4.747	120.222	8.186	1.000
4.786	126.124	8.085	1.000
3.528	118.712	9.270	1.000
2.961	111.988	8.040	1.000
4.220	113.086	7.657	1.000
1.139	121.729	7.619	1.000
7.241	107.871	6.575	1.000
2.349	118.027	7.907	1.000
2.635	113.086	7.640	1.000
2.524	113.087	7.658	1.000
2.321	122.144	8.767	1.000
7.521	117.890	7.788	1.000
1.393	121.319	8.077	1.000
0.744	119.400	8.663	1.000
4.152	117.478	7.977	1.000
0.922	122.281	8.093	1.000
7.856	114.459	8.116	1.000
4.333	113.090	7.656	1.000
8.352	118.987	7.928	1.000
4.045	127.908	10.698	1.000
2.542	112.400	7.475	1.000
7.046	127.908	10.697	1.000
0.748	126.809	8.031	1.000
1.385	110.753	7.851	1.000
2.595	108.421	6.575	1.000
8.473	120.635	8.814	1.000
7.566	118.027	7.909	1.000
4.224	116.792	8.397	1.000
0.285	111.165	7.352	1.000
5.252	122.144	8.767	1.000
5.288	111.988	8.040	1.000
0.826	121.733	6.302	1.000
3.778	121.319	8.078	1.000
3.798	107.185	6.881	1.000
7.682	117.203	8.507	1.000
7.733	117.200	8.512	1.000
5.288	121.046	8.337	1.000
5.673	125.163	9.110	1.000
3.937	115.282	8.879	1.000
1.397	119.674	7.875	1.000
7.688	116.654	8.594	1.000
3.730	122.830	8.031	1.000
0.563	111.987	8.038	1.000
2.129	120.222	8.312	1.000
0.582	126.123	8.085	1.000
0.474	126.124	8.087	1.000
3.240	117.891	7.794	1.000
8.768	107.185	6.885	1.000
4.741	116.381	7.843	1.000
5.167	111.302	9.388	1.000
7.465	115.967	8.891	1.000
2.550	125.576	7.568	1.000
2.898	121.320	7.240	1.000
3.189	126.261	6.537	1.000
3.076	109.792	7.941	1.000
6.878	105.675	7.233	1.000
7.858	114.596	7.083	1.000
1.882	114.595	7.084	1.000
2.701	125.575	7.568	1.000
1.982	115.144	8.000	1.000
5.280	127.908	10.697	1.000
7.225	118.302	7.677	1.000
4.489	120.910	7.754	1.000
6.849	117.203	8.061	1.000
1.242	130.790	7.506	1.000
2.697	112.399	7.475	1.000
3.801	117.203	8.507	1.000
8.020	121.732	8.668	1.000
1.733	119.676	7.874	1.000
8.036	116.656	8.598	1.000
4.217	119.811	9.534	1.000
0.970	121.046	8.337	1.000
8.766	125.163	9.110	1.000
7.666	105.675	7.233	1.000
1.067	113.086	7.656	1.000
0.824	120.222	8.188	1.000
1.908	120.222	8.187	1.000
3.529	128.182	8.438	1.000
2.347	125.299	11.758	1.000
7.856	111.988	8.040	1.000
3.576	115.145	7.999	1.000
1.513	119.399	8.671	1.000
7.763	113.086	6.889	1.000
3.740	115.282	7.346	1.000
8.972	130.796	7.505	1.000
7.659	121.320	7.241	1.000
4.224	105.950	8.062	1.000
3.996	111.165	7.351	1.000
5.078	124.889	8.962	1.000
8.586	118.576	7.691	1.000
0.924	118.439	8.469	0.999
3.094	116.791	8.398	0.999
3.188	128.179	8.437	0.999
3.094	128.182	8.438	0.999
6.797	121.771	7.615	0.999
0.433	112.125	7.617	0.999
8.504	116.380	7.702	0.999
4.365	121.046	8.336	0.999
1.712	105.949	8.062	0.999
7.149	126.124	8.084	0.999
6.812	121.762	7.615	0.999
7.223	116.105	7.546	0.999
4.619	117.478	8.132	0.999
9.264	121.045	8.337	0.999
0.286	121.047	7.328	0.999
2.523	124.944	8.963	0.999
8.595	130.798	9.208	0.999
1.288	122.144	8.766	0.999
2.968	110.754	7.854	0.999
7.516	118.027	8.984	0.999
1.880	119.126	8.031	0.999
1.609	117.203	8.062	0.999
3.526	110.753	7.852	0.999
4.289	118.028	8.984	0.999
2.827	113.643	6.881	0.999
0.900	115.147	7.994	0.999
8.813	117.478	8.133	0.999
3.392	116.380	7.725	0.999
4.027	111.988	8.039	0.999
4.366	121.320	7.242	0.999
1.440	122.144	8.766	0.999
2.595	122.831	8.031	0.999
2.600	125.987	8.085	0.999
8.668	118.438	8.470	0.999
7.886	120.184	8.179	0.999
7.845	120.206	8.183	0.999
7.825	120.225	8.183	0.999
0.607	119.676	7.873	0.999
4.544	120.225	8.180	0.999
6.872	118.850	8.364	0.999
1.732	122.829	8.030	0.999
2.337	116.792	8.397	0.999
2.246	116.793	8.395	0.999
2.079	107.597	7.806	0.999
3.751	116.380	7.788	0.999
5.142	121.595	8.269	0.999
4.988	109.792	7.944	0.999
3.800	121.320	7.241	0.999
2.227	121.732	8.665	0.999
3.661	116.790	7.086	0.999
4.120	107.597	7.804	0.999
7.248	121.046	8.337	0.999
1.732	120.224	8.187	0.999
1.920	117.614	8.830	0.999
1.885	121.595	8.274	0.999
4.497	118.438	8.468	0.999
2.255	118.164	8.149	0.999
2.206	116.929	7.085	0.999
1.615	123.516	7.187	0.999
2.521	124.971	8.963	0.999
10.698	110.810	7.855	0.999
10.693	110.838	7.857	0.999
1.009	108.420	6.572	0.999
2.520	111.302	6.823	0.999
2.696	112.401	6.801	0.999
0.735	128.181	8.437	0.999
2.582	105.956	8.058	0.999
2.715	125.573	8.307	0.999
1.905	118.437	8.469	0.999
3.187	111.301	9.383	0.999
8.070	127.908	10.694	0.999
2.080	116.654	9.384	0.999
2.521	118.028	8.985	0.999
0.435	128.181	8.437	0.999
6.530	121.595	8.272	0.999
6.900	110.067	7.677	0.999
2.300	122.006	7.954	0.999
2.200	111.302	7.154	0.999
3.114	125.300	11.754	0.999
9.236	118.574	7.689	0.999
1.811	123.654	8.626	0.999
4.714	128.182	8.438	0.999
0.574	107.597	7.663	0.999
1.491	121.732	8.665	0.999
1.254	124.887	8.963	0.999
3.527	127.910	10.697	0.999
1.069	116.791	8.395	0.999
1.068	118.027	8.984	0.999
3.166	112.126	7.615	0.999
0.567	122.159	8.766	0.999
3.617	122.007	7.949	0.999
3.479	117.477	7.977	0.999
3.797	118.712	7.662	0.999
3.979	122.840	8.032	0.999
2.625	117.478	8.133	0.999
1.733	111.302	7.151	0.999
3.760	119.813	7.076	0.999
2.821	123.516	7.186	0.999
1.140	111.307	7.154	0.999
9.044	126.123	8.085	0.999
3.332	128.182	9.051	0.999
3.582	123.380	7.187	0.999
4.000	121.045	8.338	0.999
6.533	126.812	7.725	0.999
2.865	128.182	8.438	0.999
9.386	126.810	7.724	0.999
4.252	108.284	7.467	0.999
4.181	108.277	7.468	0.999
4.272	108.266	7.467	0.999
1.811	119.813	8.499	0.999
4.506	118.163	8.147	0.999
2.868	126.811	7.726	0.999
0.010	130.790	7.506	0.999
1.930	115.282	7.342	0.999
9.275	113.086	8.089	0.999
1.734	116.652	8.594	0.999
1.601	116.654	8.596	0.999
2.822	119.810	9.533	0.999
3.788	117.461	8.132	0.999
6.635	125.300	9.110	0.999
0.655	114.596	7.083	0.999
4.734	122.555	8.368	0.999
2.518	127.771	8.392	0.999
4.696	117.615	8.831	0.999
7.873	121.320	8.074	0.999
3.266	122.006	8.351	0.999
4.099	115.281	7.341	0.999
6.987	121.046	8.340	0.999
1.964	120.085	9.241	0.999
0.386	126.261	6.537	0.999
1.395	105.538	7.234	0.999
3.086	119.125	8.032	0.999
2.225	115.968	8.891	0.999
9.268	111.981	8.040	0.999
1.612	120.085	9.243	0.999
8.772	116.586	9.385	0.999
1.804	121.183	7.327	0.999
0.829	130.926	9.206	0.999
2.050	122.007	8.353	0.999
9.113	118.848	8.363	0.999
7.602	123.654	8.629	0.999
4.779	111.300	7.152	0.999
7.222	113.223	8.093	0.999
4.623	111.296	7.153	0.999
4.196	118.713	7.663	0.999
2.866	111.233	7.748	0.999
1.732	118.165	7.484	0.999
2.225	121.594	8.272	0.999
5.777	110.753	7.856	0.999
2.503	123.654	8.623	0.999
8.950	116.653	8.592	0.999
7.076	122.556	8.370	0.999
8.064	118.719	9.267	0.999
4.099	116.654	9.385	0.999
3.184	123.655	8.625	0.999
7.947	126.810	7.722	0.999
0.918	117.478	8.133	0.999
9.211	117.613	8.831	0.999
0.384	126.809	7.724	0.999
4.423	114.320	8.116	0.999
4.735	122.967	7.967	0.999
6.863	130.958	9.206	0.999
1.968	124.889	8.966	0.999
7.534	111.440	6.849	0.999
7.085	121.458	7.315	0.999
5.254	118.576	7.691	0.999
4.297	127.772	8.390	0.999
1.460	107.597	7.804	0.999
3.086	121.732	7.616	0.999
7.190	129.003	10.469	0.999
9.209	108.421	7.468	0.999
1.440	126.810	7.727	0.999
2.235	122.007	8.349	0.999
1.560	129.005	10.470	0.999
4.744	121.319	8.076	0.999
2.961	118.713	9.268	0.999
3.576	122.144	7.523	0.999
4.076	114.870	8.421	0.999
1.526	120.634	8.817	0.999
4.437	122.144	7.524	0.999
0.876	111.302	7.155	0.999
4.345	118.713	9.266	0.999
3.478	120.633	8.814	0.999
7.902	118.164	8.148	0.999
2.031	125.163	9.109	0.999
2.052	117.203	8.062	0.999
2.769	106.773	7.562	0.999
7.663	122.282	8.094	0.999
7.490	115.282	7.342	0.999
3.338	121.731	6.303	0.999
4.218	118.986	7.928	0.999
0.599	106.772	7.557	0.999
2.795	121.046	8.337	0.999
1.609	116.653	9.384	0.999
2.105	118.713	9.267	0.999
2.028	108.872	8.006	0.999
2.001	108.858	8.010	0.999
2.689	116.380	7.727	0.999
3.969	123.515	7.187	0.999
3.463	121.732	8.663	0.999
0.890	121.749	7.616	0.999
9.268	110.752	7.853	0.999
1.070	107.597	7.805	0.999
2.398	119.673	8.034	0.999
7.463	122.830	8.031	0.999
4.622	121.731	8.666	0.999
4.494	121.731	8.666	0.999
1.885	121.320	8.079	0.999
2.843	122.281	8.093	0.999
2.083	115.282	7.213	0.999
2.544	121.321	7.238	0.999
1.859	118.164	7.483	0.999
1.732	119.810	9.533	0.999
4.690	126.260	6.536	0.999
4.343	121.732	7.614	0.999
0.916	119.399	8.666	0.999
2.059	118.027	7.907	0.999
0.534	122.144	7.522	0.999
2.298	124.888	8.963	0.999
1.807	119.399	8.671	0.999
1.061	125.299	11.759	0.999
3.059	118.437	8.469	0.999
1.560	125.162	9.111	0.999
1.934	119.674	8.038	0.999
0.868	130.792	7.507	0.999
0.750	130.790	7.508	0.999
2.532	115.282	7.344	0.999
7.218	107.597	7.802	0.999
4.741	114.595	7.081	0.999
1.585	118.163	8.041	0.999
5.300	125.300	9.110	0.999
3.912	116.105	7.542	0.999
2.665	116.653	9.385	0.999
7.334	127.771	8.390	0.999
7.253	127.771	8.391	0.999
2.949	112.674	6.843	0.999
4.146	121.595	8.669	0.999
7.207	121.044	8.556	0.999
4.243	118.164	7.483	0.999
8.504	108.824	8.008	0.999
2.222	116.381	7.844	0.999
0.156	118.436	8.468	0.999
4.613	122.831	8.029	0.999
3.926	122.556	8.375	0.999
7.356	121.732	6.306	0.999
7.093	116.654	8.595	0.999
1.230	121.732	8.129	0.999
4.341	118.164	8.149	0.999
5.467	111.172	7.351	0.999
1.023	119.536	8.404	0.999
0.915	119.534	8.404	0.999
3.748	115.282	8.908	0.999
1.956	122.556	8.373	0.999
2.963	113.223	8.093	0.999
1.981	119.811	9.533	0.999
1.021	118.576	7.691	0.999
3.651	116.381	7.844	0.999
4.839	118.577	7.691	0.999
3.775	123.515	7.186	0.999
1.045	122.143	7.529	0.999
6.992	118.739	9.266	0.999
6.931	118.736	9.278	0.999
2.239	111.988	7.299	0.999
0.555	121.046	8.336	0.999
8.086	128.181	9.050	0.999
7.758	110.753	6.825	0.999
1.066	116.792	7.090	0.999
8.360	107.189	6.881	0.999
2.548	123.516	7.186	0.999
1.028	115.962	8.892	0.999
2.894	119.804	7.076	0.999
4.617	122.281	8.092	0.999
1.442	111.302	9.383	0.999
3.781	112.126	7.615	0.999
1.393	120.223	8.311	0.999
4.306	119.811	7.080	0.999
1.068	127.771	8.390	0.999
4.800	125.564	8.308	0.999
7.519	123.516	7.185	0.998
5.062	127.773	8.391	0.998
1.244	116.380	7.709	0.998
0.537	118.713	9.266	0.998
3.635	121.595	8.272	0.998
1.297	113.224	8.087	0.998
3.709	117.481	7.978	0.998
1.606	116.105	7.545	0.998
1.484	107.733	7.664	0.998
8.091	116.659	9.386	0.998
8.084	105.538	7.232	0.998
1.053	117.477	7.977	0.998
1.045	115.145	8.000	0.998
2.343	108.007	7.235	0.998
1.948	126.809	8.029	0.998
0.612	122.969	7.969	0.998
7.466	111.851	6.803	0.998
3.305	116.381	7.844	0.998
1.068	121.320	7.238	0.998
4.735	125.574	7.570	0.998
2.075	127.770	8.392	0.998
3.460	122.282	8.092	0.998
2.865	118.439	8.470	0.998
9.116	118.576	7.694	0.998
1.438	118.576	7.695	0.998
1.514	116.381	7.786	0.998
7.568	119.125	8.032	0.998
-0.154	111.309	7.148	0.998
1.847	130.927	9.211	0.998
5.769	116.662	9.384	0.998
3.110	118.164	8.040	0.998
0.146	116.653	8.593	0.998
-0.614	125.988	8.086	0.998
0.913	119.125	8.023	0.998
1.032	119.123	8.019	0.998
0.534	118.300	7.679	0.998
1.588	119.535	8.766	0.998
2.793	112.126	7.086	0.998
2.769	130.926	9.212	0.998
7.241	127.907	10.691	0.998
4.807	108.282	7.467	0.998
8.337	128.336	9.047	0.998
2.111	108.694	8.967	0.998
8.143	125.575	7.565	0.998
3.286	123.516	7.186	0.998
2.945	112.125	7.082	0.998
3.091	122.006	8.350	0.998
4.831	115.968	8.892	0.998
2.865	111.302	6.824	0.998
8.770	120.090	9.243	0.998
0.856	111.302	9.383	0.998
1.930	119.811	8.500	0.998
3.698	120.633	8.813	0.998
3.806	116.517	9.385	0.998
3.996	121.320	7.238	0.998
2.422	114.470	8.110	0.998
2.846	117.203	8.060	0.998
6.634	118.997	8.366	0.998
6.577	108.968	7.232	0.998
7.791	122.145	7.522	0.998
1.526	118.027	8.981	0.998
5.161	118.713	9.268	0.998
2.055	118.987	7.929	0.998
8.360	125.300	9.109	0.998
2.898	118.169	7.482	0.998
2.842	105.882	8.055	0.998
2.247	108.696	8.969	0.998
2.268	108.693	8.970	0.998
3.261	119.811	9.533	0.998
8.064	118.437	8.468	0.998
4.000	118.713	7.662	0.998
7.512	125.026	8.963	0.998
4.440	117.890	7.794	0.998
0.823	121.594	8.273	0.998
1.926	119.811	7.077	0.998
2.224	119.125	8.018	0.998
10.692	110.866	7.858	0.998
10.695	110.864	7.858	0.998
2.030	117.478	7.976	0.998
7.222	125.576	7.570	0.998
7.250	111.301	9.385	0.998
6.899	116.655	9.385	0.998
1.673	115.281	7.211	0.998
5.675	122.144	8.767	0.998
1.442	123.517	7.185	0.998
2.993	116.792	7.088	0.998
1.755	126.123	8.082	0.998
4.227	121.457	7.311	0.998
6.847	111.438	7.537	0.998
4.810	122.829	8.029	0.998
0.524	118.166	8.039	0.998
8.826	106.773	7.561	0.998
-0.154	127.915	10.699	0.998
3.715	122.556	8.371	0.998
8.496	119.673	8.032	0.998
2.201	117.203	8.508	0.998
-0.136	116.106	7.546	0.998
8.127	121.732	7.617	0.998
4.300	118.443	8.464	0.998
5.003	125.287	11.760	0.998
8.034	115.968	8.891	0.998
8.352	122.830	8.033	0.998
3.076	115.282	8.911	0.998
4.982	125.284	11.761	0.998
1.607	119.811	7.077	0.998
1.934	117.891	7.795	0.998
2.229	108.008	6.575	0.998
2.424	121.591	8.273	0.998
7.104	116.380	7.704	0.998
7.837	127.908	10.699	0.998
0.869	116.243	7.788	0.998
3.976	108.425	7.234	0.998
6.874	106.772	7.561	0.998
2.871	121.182	7.322	0.998
-0.164	121.182	7.326	0.998
1.486	121.321	7.240	0.998
3.110	125.570	7.568	0.998
7.594	113.086	6.927	0.998
2.055	117.890	7.794	0.998
0.749	124.888	8.963	0.998
4.150	108.420	7.234	0.998
3.528	112.124	7.615	0.997
7.687	125.231	9.110	0.997
0.905	117.478	7.977	0.997
2.848	117.478	8.130	0.997
0.550	123.540	7.185	0.997
-0.624	111.307	7.153	0.997
0.285	128.181	9.048	0.997
2.830	115.145	7.996	0.997
3.628	126.123	8.086	0.997
1.446	126.263	6.530	0.997
4.291	121.732	6.301	0.997
0.583	121.320	7.240	0.997
7.118	107.734	7.664	0.997
3.331	117.614	8.830	0.997
3.856	107.598	7.803	0.997
0.825	118.919	8.367	0.997
1.862	119.536	8.767	0.997
1.478	108.858	8.001	0.997
1.458	108.834	8.004	0.997
2.256	111.989	6.663	0.997
0.596	117.477	7.982	0.997
1.515	111.714	6.827	0.997
0.724	123.653	8.625	0.997
2.100	124.888	8.963	0.997
1.937	111.322	7.751	0.997
2.296	116.653	8.595	0.997
2.077	115.968	8.892	0.997
2.074	120.222	8.186	0.997
1.979	105.956	8.054	0.997
2.988	122.556	8.373	0.997
3.999	130.926	9.212	0.997
7.096	117.206	8.507	0.997
2.889	117.890	7.792	0.997
0.859	118.163	7.482	0.997
7.736	119.125	8.031	0.997
2.534	118.164	7.487	0.997
5.316	118.845	8.367	0.997
7.961	120.085	9.243	0.997
3.308	107.597	7.805	0.997
1.028	108.417	7.236	0.997
0.922	108.415	7.235	0.997
0.582	125.300	9.107	0.997
1.611	119.674	8.766	0.997
1.870	113.086	7.659	0.997
4.001	116.378	7.704	0.997
0.875	118.990	7.923	0.997
3.803	127.907	10.698	0.997
1.730	118.164	8.152	0.997
6.863	108.280	7.469	0.997
7.862	118.730	9.267	0.997
3.732	119.674	8.032	0.997
5.015	113.086	7.657	0.997
2.229	119.811	9.532	0.997
8.770	123.130	9.079	0.997
2.131	117.615	8.830	0.997
3.168	118.713	7.662	0.997
2.305	122.555	8.368	0.997
2.801	125.979	8.080	0.997
0.923	127.908	10.700	0.997
2.195	116.380	7.704	0.997
2.618	118.987	7.752	0.997
0.853	119.674	7.875	0.997
3.528	125.299	11.757	0.997
6.406	119.674	8.767	0.997
1.044	118.163	8.041	0.997
2.817	122.007	8.351	0.997
8.766	129.006	10.470	0.997
7.340	113.086	7.655	0.997
7.490	119.812	7.076	0.997
1.567	126.809	8.031	0.997
7.056	121.732	8.662	0.997
0.861	121.183	7.323	0.997
3.800	116.380	7.710	0.997
2.540	115.282	7.210	0.997
3.335	121.594	8.273	0.997
3.749	125.575	7.568	0.997
8.051	106.789	7.560	0.997
1.728	116.929	7.090	0.996
3.413	115.284	8.908	0.996
1.042	118.987	7.796	0.996
3.456	111.299	7.147	0.996
0.754	122.001	7.938	0.996
0.388	111.301	9.383	0.996
7.792	126.011	8.079	0.996
0.263	111.336	9.383	0.996
7.550	117.609	8.829	0.996
3.287	108.417	6.569	0.996
2.594	119.674	8.031	0.996
0.911	118.713	7.667	0.996
1.071	122.007	8.359	0.996
4.940	116.927	7.088	0.996
3.108	119.536	8.399	0.996
7.465	130.787	9.213	0.996
2.083	126.810	7.722	0.996
8.985	107.579	7.803	0.996
4.369	111.301	7.152	0.996
4.080	119.400	8.635	0.996
2.395	108.282	7.469	0.996
4.780	118.026	8.984	0.996
8.652	118.023	8.984	0.996
9.539	117.198	8.056	0.996
2.594	111.302	7.153	0.996
3.730	117.204	8.061	0.996
2.288	115.282	7.213	0.996
1.585	116.792	8.399	0.996
4.002	106.772	7.561	0.996
4.615	118.437	8.467	0.996
0.952	110.753	7.853	0.996
1.882	119.673	8.766	0.996
2.598	122.008	8.352	0.996
2.849	107.741	7.664	0.996
2.379	126.810	7.726	0.996
0.738	121.183	7.323	0.996
6.823	111.713	7.342	0.996
4.150	118.438	8.462	0.996
7.863	121.046	8.343	0.996
7.322	128.182	9.049	0.996
3.335	126.810	8.031	0.996
1.442	115.146	7.995	0.996
8.038	130.955	9.204	0.996
0.723	117.477	7.983	0.996
2.844	114.870	8.421	0.996
7.340	111.716	6.833	0.996
2.847	125.576	8.305	0.995
3.455	107.735	7.663	0.995
7.184	122.144	7.526	0.995
7.698	119.964	9.236	0.995
0.510	105.535	7.234	0.995
8.753	118.847	8.359	0.995
7.799	106.773	7.558	0.995
0.599	130.789	7.507	0.995
2.079	116.380	7.786	0.995
8.030	119.674	8.494	0.995
3.269	116.792	8.392	0.995
6.726	115.288	7.205	0.995
3.273	118.164	8.040	0.995
2.099	126.123	8.079	0.995
1.501	115.282	7.346	0.995
2.056	129.005	10.466	0.995
2.280	116.517	9.385	0.995
7.074	122.282	8.086	0.995
2.469	122.556	8.374	0.995
4.788	106.773	7.561	0.995
1.069	116.381	7.843	0.995
2.081	108.008	7.235	0.995
9.387	123.651	8.625	0.995
5.284	110.749	7.858	0.995
3.562	116.105	7.546	0.995
3.991	108.421	6.569	0.995
7.767	115.319	8.898	0.995
7.801	115.276	8.870	0.995
0.576	116.654	8.593	0.995
4.199	125.575	7.568	0.995
1.845	116.654	8.598	0.995
0.770	117.479	8.131	0.995
4.816	129.005	10.467	0.995
3.729	130.928	9.205	0.995
2.598	121.595	8.664	0.995
8.374	126.809	8.023	0.995
1.566	123.791	8.623	0.995
9.119	119.670	8.767	0.995
7.717	111.298	9.378	0.994
7.202	108.420	7.459	0.994
0.007	125.001	8.963	0.994
0.015	125.052	8.964	0.994
3.115	113.087	7.655	0.994
3.395	116.654	9.388	0.994
7.079	120.242	8.184	0.994
4.363	122.417	8.371	0.994
7.228	109.513	6.570	0.994
5.762	117.485	7.978	0.994
7.049	118.438	8.469	0.994
4.987	115.278	8.908	0.994
10.696	121.064	8.337	0.994
7.065	111.988	8.038	0.994
2.819	118.988	7.929	0.994
2.795	112.538	6.841	0.994
8.038	112.675	6.836	0.994
2.889	125.261	9.108	0.994
6.990	110.750	7.853	0.994
3.706	109.776	7.939	0.994
0.160	111.301	7.151	0.994
8.551	115.145	8.000	0.994
2.399	122.830	8.029	0.994
2.739	117.479	7.976	0.994
3.821	121.046	8.336	0.994
4.510	118.164	8.040	0.994
8.037	112.675	7.081	0.993
3.976	119.748	8.494	0.993
9.363	113.085	8.092	0.993
8.005	117.481	8.398	0.993
8.537	117.881	7.791	0.993
0.727	117.204	8.059	0.993
4.272	106.772	7.562	0.993
8.654	119.536	8.403	0.993
5.081	117.625	8.829	0.993
3.051	116.105	7.542	0.993
8.332	127.950	10.697	0.993
0.404	121.594	8.272	0.993
9.384	121.593	8.272	0.993
0.146	126.165	8.079	0.993
1.435	106.772	7.561	0.993
1.257	108.887	8.005	0.993
1.285	108.881	8.001	0.993
0.945	108.007	7.234	0.993
7.150	116.244	7.786	0.993
0.751	117.615	8.829	0.993
8.838	107.596	7.801	0.993
6.282	106.778	7.563	0.993
6.307	106.748	7.561	0.993
4.141	108.421	6.570	0.993
1.885	121.732	8.667	0.993
3.823	111.983	8.041	0.993
4.517	121.316	8.079	0.993
-0.156	126.124	8.085	0.993
8.660	117.478	7.980	0.993
3.337	113.093	7.658	0.993
3.961	119.125	8.019	0.993
9.212	115.968	8.891	0.993
2.601	118.439	8.464	0.993
7.906	116.380	7.727	0.993
2.350	107.870	6.569	0.993
1.252	108.273	7.470	0.993
3.174	118.027	7.910	0.993
2.521	130.793	7.506	0.992
0.746	110.751	7.853	0.992
6.856	115.967	8.893	0.992
3.278	117.477	7.977	0.992
3.528	126.810	7.726	0.992
-0.138	122.147	7.525	0.992
8.020	118.713	7.659	0.992
2.067	121.183	7.323	0.992
9.657	128.186	9.049	0.992
1.511	111.301	7.151	0.992
4.150	122.144	8.016	0.992
2.221	120.225	8.186	0.992
3.266	115.190	8.330	0.992
2.678	117.752	8.940	0.992
2.822	116.792	8.392	0.992
8.880	119.677	8.032	0.992
1.550	111.165	7.354	0.992
8.476	107.757	7.665	0.992
7.793	119.399	8.666	0.992
2.977	121.046	8.551	0.992
2.864	122.160	8.766	0.991
8.264	126.279	6.536	0.991
4.849	116.653	8.595	0.991
4.985	119.124	8.032	0.991
2.961	114.596	7.082	0.991
5.454	124.889	8.962	0.991
0.691	122.143	7.523	0.991
2.677	118.576	8.938	0.991
2.651	118.712	8.933	0.991
-0.843	124.613	11.758	0.991
8.418	123.653	8.624	0.991
8.473	117.478	8.133	0.991
5.150	112.126	7.615	0.991
7.332	114.596	7.080	0.991
3.707	119.125	8.024	0.991
-0.174	116.384	7.789	0.991
6.846	111.991	8.043	0.991
5.011	115.290	7.345	0.991
3.651	114.999	8.330	0.991
4.150	106.774	7.561	0.991
1.460	130.790	7.506	0.991
4.005	114.320	8.116	0.991
2.815	122.143	7.523	0.991
5.286	125.991	8.079	0.991
0.905	109.791	7.944	0.991
2.006	121.045	8.557	0.990
0.880	110.478	7.148	0.990
1.329	122.281	8.089	0.990
1.742	122.023	7.926	0.990
7.121	108.836	8.007	0.990
0.583	116.380	7.704	0.990
0.588	107.606	7.801	0.990
7.666	118.850	7.906	0.990
8.345	119.673	8.030	0.990
1.069	105.821	8.060	0.990
0.831	116.379	7.842	0.990
7.330	121.732	7.610	0.990
-0.151	121.595	8.272	0.990
2.052	121.320	7.236	0.990
1.581	122.009	8.549	0.990
0.605	119.537	8.402	0.990
7.258	118.027	8.981	0.990
4.745	125.304	11.754	0.990
7.345	117.618	8.830	0.990
2.871	115.282	8.908	0.989
1.323	126.120	8.084	0.989
0.148	127.908	10.694	0.989
6.798	111.851	7.475	0.989
1.049	122.829	8.030	0.989
0.566	118.438	8.473	0.989
5.625	118.577	7.693	0.989
3.259	127.917	10.696	0.989
2.419	111.852	6.844	0.989
1.534	111.988	8.039	0.989
2.768	118.712	8.938	0.989
6.575	109.518	7.234	0.989
3.268	122.143	8.088	0.989
1.051	108.280	7.466	0.989
1.028	108.280	7.469	0.989
1.906	121.732	6.302	0.989
9.535	118.986	7.926	0.989
4.390	111.990	8.039	0.989
3.884	119.261	8.634	0.989
5.285	111.283	7.149	0.988
3.140	111.291	7.148	0.988
5.264	111.320	7.149	0.988
5.180	122.602	8.367	0.988
7.041	120.253	8.191	0.988
4.423	113.631	6.809	0.988
3.062	121.183	7.327	0.988
6.800	108.877	8.006	0.988
6.780	108.877	8.009	0.988
4.780	128.181	9.048	0.988
3.159	116.379	7.707	0.988
2.861	127.777	8.392	0.988
3.781	122.281	8.090	0.988
1.439	116.654	8.594	0.988
1.933	122.007	7.942	0.988
0.583	118.725	7.663	0.988
3.083	107.593	7.671	0.988
2.283	118.714	9.267	0.988
-0.626	127.908	10.698	0.988
2.057	122.280	8.090	0.988
-0.162	120.633	8.814	0.988
3.714	119.534	8.399	0.987
1.559	118.760	9.268	0.987
1.581	118.749	9.269	0.987
-0.009	124.921	8.962	0.987
-0.001	124.956	8.963	0.987
1.338	117.478	8.055	0.987
-0.830	125.848	11.760	0.987
3.638	120.259	8.187	0.987
3.112	116.516	9.384	0.987
2.428	110.751	7.852	0.987
6.877	113.225	7.077	0.987
8.342	116.105	7.552	0.987
10.681	112.038	8.043	0.987
10.705	112.003	8.041	0.987
8.019	119.404	8.666	0.987
2.201	121.320	7.240	0.987
2.824	122.830	8.032	0.987
3.261	120.635	8.813	0.987
2.103	128.182	9.047	0.987
8.574	126.851	8.030	0.987
8.595	126.842	8.031	0.987
1.070	119.817	9.533	0.987
2.544	120.017	8.141	0.987
2.220	111.303	9.378	0.987
1.728	106.772	7.561	0.987
2.224	118.987	7.925	0.987
2.670	110.753	7.858	0.987
4.737	121.183	7.327	0.987
2.605	122.138	8.016	0.986
2.035	118.713	7.664	0.986
7.090	117.068	7.837	0.986
6.575	109.243	7.232	0.986
2.824	122.280	8.016	0.986
1.511	116.380	7.703	0.986
4.291	130.928	9.211	0.986
7.151	111.326	7.544	0.986
2.059	119.399	8.665	0.986
7.661	120.633	8.812	0.986
4.206	111.294	7.153	0.986
6.137	115.285	7.207	0.986
6.108	115.286	7.205	0.986
9.197	122.865	8.033	0.986
1.261	111.314	9.381	0.986
1.255	111.311	9.380	0.986
3.192	121.595	8.274	0.986
4.092	119.259	8.632	0.985
-0.838	119.789	7.076	0.985
-0.149	115.181	7.993	0.985
0.262	111.407	9.380	0.985
9.236	122.024	7.953	0.985
2.101	119.810	7.075	0.985
0.292	116.382	7.782	0.985
2.671	119.674	8.771	0.985
7.981	127.783	8.388	0.985
2.126	122.555	8.370	0.985
-0.179	128.181	9.051	0.985
2.035	130.789	7.506	0.985
6.861	120.262	8.181	0.985
5.748	129.006	10.470	0.985
4.634	118.714	8.939	0.985
0.585	121.596	8.271	0.985
0.289	126.128	8.084	0.985
7.094	125.322	11.754	0.984
8.035	118.164	8.392	0.984
1.570	116.380	7.844	0.984
7.069	125.351	11.757	0.984
7.052	125.347	11.760	0.984
2.428	111.851	7.531	0.984
7.572	109.793	7.938	0.984
4.614	120.635	8.813	0.984
2.046	108.007	6.571	0.984
4.853	121.596	8.272	0.984
7.242	108.427	7.059	0.983
0.163	130.790	7.506	0.983
3.469	119.125	8.019	0.983
-0.155	110.772	7.853	0.983
0.574	116.243	7.789	0.983
1.369	111.987	8.041	0.983
1.033	114.183	6.984	0.983
3.882	126.671	7.728	0.983
7.479	130.927	9.208	0.983
3.218	115.146	7.999	0.983
6.385	115.284	7.219	0.982
8.049	111.197	7.350	0.982
2.395	115.967	8.892	0.982
8.029	111.170	7.351	0.982
1.197	119.331	8.633	0.982
3.532	112.004	8.038	0.982
1.494	122.144	8.016	0.982
3.049	115.152	7.994	0.981
-0.622	121.231	7.326	0.981
1.042	121.045	8.552	0.981
1.255	118.027	8.981	0.981
3.016	118.300	7.672	0.981
2.896	113.083	7.658	0.981
1.603	122.001	7.937	0.981
3.603	128.194	9.048	0.980
0.284	128.182	8.435	0.980
7.697	127.958	10.697	0.980
2.639	129.016	10.467	0.980
2.671	129.026	10.464	0.980
5.401	119.402	8.670	0.980
5.426	119.394	8.666	0.980
1.865	115.439	7.078	0.980
0.575	130.942	9.205	0.980
3.262	122.830	8.030	0.979
1.511	113.086	7.658	0.979
0.583	116.380	7.784	0.979
2.568	107.769	7.663	0.979
2.604	107.757	7.663	0.979
6.730	118.191	8.151	0.979
4.593	119.811	7.077	0.979
2.063	105.538	7.235	0.979
7.471	108.421	7.703	0.978
2.842	122.973	7.968	0.978
7.067	120.771	8.812	0.978
3.559	121.313	7.237	0.978
9.197	106.809	7.562	0.978
0.029	119.860	7.078	0.978
2.194	118.713	7.654	0.978
0.006	119.856	7.079	0.978
0.657	116.381	7.844	0.977
3.157	116.380	7.784	0.977
1.044	116.106	7.546	0.977
0.582	117.205	8.510	0.977
1.249	107.597	7.803	0.977
1.714	116.243	7.710	0.976
2.474	116.380	7.843	0.976
0.460	116.243	7.796	0.976
2.665	119.535	8.775	0.976
1.934	111.173	7.355	0.975
2.380	122.006	8.353	0.975
3.305	116.929	7.086	0.975
3.759	107.746	7.663	0.975
8.116	117.478	8.344	0.975
6.856	117.507	7.983	0.974
2.857	110.751	7.751	0.974
0.536	129.003	10.464	0.974
6.862	122.875	8.031	0.974
2.655	122.138	8.766	0.974
3.076	108.829	8.002	0.974
0.142	120.623	8.811	0.974
2.797	118.849	8.939	0.973
10.489	129.027	10.704	0.973
7.959	112.126	7.615	0.973
4.442	112.711	7.078	0.973
1.705	117.196	8.510	0.973
2.274	120.108	9.245	0.972
1.539	111.301	6.825	0.972
4.495	108.832	8.005	0.972
-0.156	117.475	7.979	0.972
2.291	120.123	9.243	0.972
8.042	117.643	8.831	0.972
2.996	119.399	8.668	0.972
6.905	116.520	7.734	0.972
1.416	121.730	6.301	0.972
1.586	106.773	7.561	0.972
4.598	105.807	8.051	0.972
0.271	106.748	7.558	0.971
7.225	105.537	7.469	0.971
7.233	105.536	7.092	0.971
3.852	106.773	7.562	0.971
0.295	106.777	7.556	0.971
3.527	121.053	8.335	0.971
3.267	119.533	8.401	0.971
6.586	109.787	7.235	0.971
1.243	111.989	8.048	0.971
-0.193	117.491	8.140	0.970
2.851	111.850	6.833	0.970
7.799	111.165	7.354	0.970
-0.160	117.502	8.137	0.970
7.080	114.600	7.322	0.969
2.835	113.085	7.767	0.969
3.271	108.577	7.234	0.969
1.571	123.004	7.517	0.969
8.500	127.907	10.693	0.969
0.836	116.965	7.085	0.969
0.815	116.974	7.087	0.969
9.112	129.141	10.471	0.968
1.650	121.732	8.117	0.968
1.421	117.615	8.833	0.968
0.541	114.321	8.119	0.968
7.711	126.260	6.537	0.968
3.883	109.791	7.939	0.968
1.434	120.086	9.235	0.968
2.996	116.380	7.844	0.967
1.391	118.850	7.876	0.967
7.560	106.772	7.419	0.967
1.897	122.143	8.087	0.967
3.165	127.771	8.394	0.967
3.118	118.026	8.986	0.967
2.222	118.576	8.028	0.967
2.996	118.991	7.796	0.967
2.793	117.752	8.939	0.966
2.577	108.281	7.467	0.966
8.570	118.164	8.149	0.966
8.807	107.785	7.663	0.965
5.295	112.117	7.078	0.965
2.624	113.222	6.813	0.965
9.222	111.189	7.350	0.965
7.332	116.791	7.085	0.965
9.196	111.214	7.352	0.965
9.175	111.201	7.356	0.965
0.651	116.957	7.092	0.965
3.744	108.284	7.466	0.965
0.580	125.300	11.755	0.965
2.485	122.962	7.962	0.965
8.608	111.298	9.378	0.964
2.603	117.496	7.975	0.964
2.795	118.163	8.937	0.964
0.956	112.682	7.076	0.964
0.136	124.885	8.963	0.964
1.089	118.438	8.468	0.963
4.478	119.983	9.044	0.963
4.494	119.996	9.039	0.963
4.509	119.978	9.042	0.963
1.026	122.046	7.945	0.963
0.426	130.722	7.506	0.963
9.381	128.199	8.436	0.962
3.136	121.045	7.327	0.962
-0.016	118.002	8.987	0.962
0.010	117.989	8.981	0.962
4.359	128.189	8.437	0.961
9.537	108.285	7.463	0.961
1.683	121.732	8.665	0.960
1.489	121.731	7.615	0.960
2.998	115.956	8.891	0.960
1.733	110.756	7.852	0.960
2.952	125.337	11.755	0.960
2.921	125.333	11.761	0.960
0.946	122.142	8.766	0.959
1.559	119.807	8.495	0.959
3.341	124.885	8.962	0.959
2.088	130.927	9.207	0.958
-0.137	117.889	7.790	0.958
2.593	119.535	8.400	0.958
3.257	116.115	7.546	0.958
8.909	120.939	7.744	0.958
2.671	122.018	8.766	0.958
8.929	120.938	7.742	0.958
2.354	118.167	7.483	0.957
2.819	114.182	6.984	0.957
4.931	115.144	8.330	0.957
2.230	122.281	8.086	0.957
1.732	111.163	7.351	0.957
0.886	125.627	7.563	0.956
-0.842	121.506	7.314	0.956
2.846	121.731	8.125	0.956
1.739	116.792	8.396	0.956
8.599	121.586	8.271	0.955
2.944	119.669	7.876	0.955
7.080	130.946	9.211	0.955
8.357	122.016	8.767	0.955
0.918	117.204	8.508	0.955
1.135	125.581	7.563	0.954
3.085	110.752	7.853	0.954
8.642	118.178	8.034	0.954
0.435	127.770	8.396	0.954
3.970	122.565	6.303	0.954
2.065	117.612	8.393	0.953
0.264	112.126	7.615	0.953
4.510	118.850	7.655	0.953
2.851	119.391	8.669	0.953
8.818	120.672	9.048	0.953
1.417	117.202	8.056	0.952
7.560	106.772	7.383	0.952
4.396	113.636	7.636	0.952
2.888	125.214	9.106	0.952
0.722	112.125	7.617	0.951
8.263	111.344	9.393	0.951
7.511	127.789	8.391	0.951
0.498	128.257	9.055	0.951
0.574	128.236	9.050	0.951
0.602	128.200	9.049	0.951
8.558	105.662	7.232	0.951
8.562	105.666	7.232	0.951
8.628	118.860	8.361	0.950
6.910	121.576	8.268	0.950
6.932	121.600	8.266	0.950
3.838	113.089	7.656	0.950
4.010	111.313	7.148	0.949
7.227	119.154	8.015	0.949
5.183	116.520	9.384	0.948
3.781	108.450	6.570	0.948
6.928	113.087	7.594	0.948
2.705	120.125	8.140	0.948
0.953	105.711	7.233	0.948
3.345	115.139	7.343	0.947
1.744	111.868	6.844	0.947
6.567	108.436	7.469	0.946
4.347	108.453	6.568	0.946
2.890	118.843	8.368	0.945
3.852	126.824	7.727	0.944
3.339	119.843	8.765	0.944
2.735	115.282	7.216	0.944
2.815	115.249	7.208	0.944
2.949	105.682	7.227	0.944
2.826	121.737	8.664	0.944
3.091	122.283	8.091	0.944
0.550	116.647	9.381	0.944
2.876	118.986	7.751	0.943
4.594	115.311	7.344	0.943
6.838	117.649	8.829	0.942
6.821	117.638	8.831	0.942
0.735	119.536	8.401	0.942
0.296	121.743	6.303	0.942
0.274	121.720	6.307	0.942
7.241	116.379	7.706	0.941
2.829	127.940	10.695	0.941
2.931	127.959	10.698	0.941
7.248	110.887	7.847	0.941
6.888	118.020	7.906	0.941
8.395	119.545	8.767	0.940
8.865	122.869	8.031	0.940
8.887	122.866	8.028	0.940
2.871	119.534	8.400	0.939
2.534	113.086	8.089	0.939
4.004	128.364	9.055	0.939
2.224	118.439	8.469	0.938
0.577	120.792	8.813	0.938
2.591	121.038	7.323	0.938
0.140	117.492	8.135	0.938
6.787	112.404	7.617	0.938
0.614	112.125	7.616	0.938
2.590	107.893	6.574	0.937
5.166	126.293	6.532	0.937
2.675	125.347	9.111	0.937
6.563	119.126	8.025	0.936
3.071	120.125	8.139	0.936
2.526	111.713	6.816	0.936
4.654	118.850	8.939	0.935
3.084	119.940	8.147	0.935
7.389	113.085	8.094	0.934
7.574	125.575	7.961	0.934
7.749	119.560	8.400	0.934
0.896	107.597	7.802	0.934
1.076	129.007	10.471	0.934
7.497	118.345	7.359	0.934
2.077	120.633	8.813	0.933
3.978	121.596	8.665	0.932
7.071	124.880	8.956	0.931
2.674	119.261	8.938	0.931
7.225	121.754	8.665	0.931
3.407	109.799	7.940	0.931
-0.153	119.176	8.017	0.931
0.137	119.009	7.924	0.931
2.284	126.836	8.023	0.930
-0.132	123.524	7.188	0.930
1.666	107.758	7.663	0.930
1.655	107.685	7.665	0.930
2.354	122.281	8.086	0.929
3.712	117.659	8.830	0.929
1.427	119.303	7.676	0.929
2.555	118.050	7.789	0.927
5.995	123.901	6.121	0.927
3.650	126.830	8.029	0.927
8.767	118.582	7.692	0.927
1.540	121.045	8.338	0.926
0.138	121.773	8.665	0.926
6.878	118.980	8.774	0.926
0.958	112.675	6.839	0.926
0.960	112.670	6.840	0.926
2.224	111.439	7.292	0.926
1.441	120.496	7.320	0.924
8.561	105.573	7.233	0.924
8.558	105.577	7.233	0.924
1.880	113.767	7.082	0.924
2.953	127.908	10.702	0.923
8.017	108.558	7.235	0.923
8.070	118.164	7.487	0.921
7.313	121.320	7.555	0.921
5.739	118.973	7.924	0.921
5.758	118.996	7.923	0.921
5.282	112.539	7.078	0.920
7.397	118.711	7.661	0.919
1.393	116.793	8.393	0.919
2.206	117.483	8.133	0.919
7.570	116.244	7.841	0.918
0.211	127.770	8.392	0.918
3.527	115.306	7.345	0.918
8.013	118.299	7.668	0.918
4.980	116.379	7.722	0.916
1.861	118.026	7.907	0.915
5.279	112.537	6.836	0.915
2.864	119.698	8.407	0.915
2.836	107.629	7.803	0.913
7.162	121.183	7.326	0.913
7.072	121.184	7.317	0.913
5.609	120.104	9.244	0.912
5.591	120.080	9.245	0.912
2.502	128.181	8.430	0.911
3.308	114.474	7.084	0.911
0.012	127.773	8.393	0.910
3.604	116.244	7.788	0.910
7.562	106.636	7.776	0.910
0.919	116.381	7.710	0.910
0.880	112.166	7.148	0.909
7.216	118.022	8.039	0.908
9.371	119.681	8.759	0.908
9.354	119.649	8.761	0.908
7.788	120.355	7.321	0.907
10.471	107.210	6.880	0.907
-0.153	113.101	8.078	0.906
5.323	107.039	6.870	0.905
1.307	121.046	8.553	0.905
2.383	118.987	7.923	0.904
7.251	122.280	8.086	0.903
4.051	119.813	8.767	0.903
4.072	119.826	8.766	0.903
0.131	115.999	8.891	0.903
0.160	115.998	8.890	0.903
4.326	121.731	8.664	0.902
8.191	120.224	8.414	0.902
5.144	126.670	7.719	0.902
2.076	115.146	8.328	0.901
3.253	122.283	8.086	0.900
7.924	107.596	7.664	0.899
4.527	121.319	7.236	0.899
1.042	121.595	8.269	0.897
2.773	121.062	8.550	0.897
4.511	116.962	7.085	0.895
4.490	116.940	7.084	0.895
4.249	116.537	8.588	0.894
7.690	130.960	9.212	0.894
2.632	108.691	8.963	0.893
0.273	111.317	7.148	0.893
10.696	127.923	10.933	0.891
9.370	112.125	7.618	0.891
8.104	116.380	7.844	0.891
0.701	118.705	9.267	0.891
0.707	118.747	9.268	0.891
7.570	110.900	7.851	0.890
2.064	113.196	8.088	0.890
1.397	115.453	7.076	0.889
0.427	124.897	8.964	0.889
6.348	107.228	6.885	0.889
6.367	107.242	6.882	0.889
6.385	107.220	6.883	0.889
1.265	126.807	8.036	0.889
0.879	110.070	7.673	0.889
-0.163	130.819	7.506	0.888
0.136	117.201	8.056	0.888
5.754	117.210	8.063	0.887
3.671	131.077	9.191	0.887
3.656	131.052	9.196	0.887
8.101	121.183	8.180	0.886
7.078	117.469	8.837	0.886
2.346	115.286	7.349	0.886
8.965	119.404	8.662	0.882
8.958	119.397	8.664	0.882
7.843	110.811	8.101	0.881
-0.130	118.193	8.040	0.881
3.267	120.254	8.179	0.881
1.934	111.296	6.820	0.880
8.233	117.478	7.977	0.879
9.138	116.804	9.191	0.877
7.523	122.146	7.227	0.877
0.910	118.038	8.984	0.877
3.534	123.805	8.619	0.876
3.518	123.684	8.624	0.875
3.775	111.445	9.375	0.874
3.793	111.466	9.374	0.874
4.348	111.986	7.295	0.874
4.102	119.400	8.658	0.872
3.262	118.021	8.985	0.872
7.317	111.302	7.148	0.872
1.875	113.766	7.081	0.871
3.098	118.160	7.477	0.871
2.201	123.823	8.625	0.871
2.115	125.750	8.305	0.871
3.633	120.099	9.244	0.868
3.614	120.124	9.243	0.868
3.590	120.122	9.248	0.868
7.071	128.191	9.049	0.868
1.715	116.942	7.539	0.868
7.299	121.460	7.703	0.868
3.245	119.397	8.666	0.867
6.552	107.308	7.231	0.865
7.669	118.716	7.352	0.865
0.942	112.588	6.836	0.864
[truncated: 420 more rows]
