# Supplementary material for: Structural and regulatory insights into the glideosome-associated connector from Toxoplasma gondii
Source: eLife. 2023 Apr 4;12:e86049. doi: 10.7554/eLife.86049 (PMC10125020; doi:10.7554/eLife.86049)
Supplement: Figure 1—source data 1. — wwPDB X-ray structure validation; MTZ file for TgGAC X-ray diffraction data and final refined PDB file for TgGAC from X-ray diffraction. [file elife-86049-fig1-data1.zip › Figure 1-source data 1/NOE assignment and NMR structure/peak_lists/HCcoNH_hccconh_strong_unfolded.list]

      Assignment          w1         w2         w3
            ?-?-?    121.365      2.872      7.266
            ?-?-?    121.800      1.111      7.647
            ?-?-?    118.735      3.144      7.689
            ?-?-?    119.833      3.692      9.557
            ?-?-?    124.863      1.601      8.989
            ?-?-?    121.583      2.203      8.301
            ?-?-?    116.552      2.531      7.753
            ?-?-?    125.291      1.832     11.781
            ?-?-?    125.216      1.938     11.785
            ?-?-?    130.740      2.492      7.537
            ?-?-?    107.803      1.306      7.695
            ?-?-?    115.248      1.471      7.370
            ?-?-?    112.195      1.540      7.647
            ?-?-?    109.772      4.554      7.964
            ?-?-?    121.145      4.078      8.577
            ?-?-?    119.118      0.986      8.043
            ?-?-?    119.203      0.898      8.044
            ?-?-?    105.617      1.778      7.257
            ?-?-?    127.925      0.726      8.418
            ?-?-?    119.833      0.726      7.104
            ?-?-?    113.072      0.847      7.687
            ?-?-?    125.299      4.078     11.781
            ?-?-?    115.021      1.875      8.355
            ?-?-?    119.614      1.382      8.434
            ?-?-?    118.083      2.273      8.071
            ?-?-?    120.708      1.492      8.840
            ?-?-?    110.895      3.018      7.884
            ?-?-?    110.963      3.081      7.881
            ?-?-?    116.989      4.019      7.117
            ?-?-?    121.147      1.689      7.350
            ?-?-?    116.333      0.849      7.815
            ?-?-?    121.147      2.763      8.366
            ?-?-?    116.332      4.191      7.874
            ?-?-?    117.450      4.128      8.006
            ?-?-?    120.257      4.290      8.210
            ?-?-?    119.833      1.328      7.902
            ?-?-?    112.178      4.117      7.651
            ?-?-?    128.363      0.945      9.075
            ?-?-?    118.520      4.609      8.496
            ?-?-?    108.897      2.804      8.035
            ?-?-?    122.221      1.964      7.555
            ?-?-?    117.191      3.259      8.085
            ?-?-?    120.051      1.273      9.263
            ?-?-?    120.271      1.720      8.208
            ?-?-?    108.886      2.632      8.032
            ?-?-?    120.925      2.868      7.773
            ?-?-?    125.260      5.650      9.134
            ?-?-?    116.989      1.437      7.120
            ?-?-?    122.240      2.599      8.118
            ?-?-?    116.085      4.281      7.583
            ?-?-?    118.079      2.043      8.071
            ?-?-?    120.270      1.929      8.340
            ?-?-?    126.817      0.721      8.054
            ?-?-?    122.021      4.684      8.797
            ?-?-?    118.520      3.242      8.496
            ?-?-?    121.801      4.335      8.152
            ?-?-?    114.584      4.075      7.109
            ?-?-?    113.052      1.054      7.683
            ?-?-?    126.176      0.343      6.572
            ?-?-?    118.739      2.981      7.689
            ?-?-?    120.708      3.419      8.838
            ?-?-?    121.801      2.347      8.141
            ?-?-?    120.286      4.678      8.336
            ?-?-?    121.801      2.312      8.692
            ?-?-?    120.270      1.273      8.215
            ?-?-?    119.833      1.765      7.902
            ?-?-?    118.083      2.093      9.012
            ?-?-?    121.128      2.930      8.367
            ?-?-?    125.738      2.673      7.594
            ?-?-?    120.051      1.984      9.059
            ?-?-?    118.084      2.653      7.931
            ?-?-?    121.365      1.380      7.345
            ?-?-?    122.460      2.438      8.384
            ?-?-?    115.240      2.421      8.934
            ?-?-?    119.834      4.293      7.105
            ?-?-?    121.797      0.793      6.328
            ?-?-?    118.958      1.558      7.953
            ?-?-?    125.301      1.765      9.138
            ?-?-?    125.291      1.394      9.134
            ?-?-?    116.989      1.601      7.120
            ?-?-?    123.551      2.804      7.213
            ?-?-?    121.364      2.531      7.268
            ?-?-?    118.958      4.007      8.387
            ?-?-?    121.133      1.561      8.575
            ?-?-?    122.239      2.257      7.550
            ?-?-?    115.223      2.032      8.930
            ?-?-?    125.739      2.520      7.592
            ?-?-?    118.084      2.324      7.930
            ?-?-?    120.051      2.493      9.063
            ?-?-?    106.717      3.970      7.593
            ?-?-?    116.104      1.549      8.916
            ?-?-?    121.382      4.048      7.343
            ?-?-?    122.021      2.791      8.381
            ?-?-?    122.027      2.000      8.797
            ?-?-?    130.758      1.004      9.234
            ?-?-?    118.958      2.203      7.823
            ?-?-?    107.546      1.775      7.825
            ?-?-?    119.409      1.492      8.686
            ?-?-?    130.743      2.023      7.536
            ?-?-?    116.115      1.656      7.581
            ?-?-?    121.618      4.118      8.688
            ?-?-?    125.520      2.677      7.594
            ?-?-?    116.765      3.086      8.420
            ?-?-?    120.270      1.382      8.340
            ?-?-?    117.646      4.281      8.856
            ?-?-?    119.178      3.462      8.041
            ?-?-?    121.807      3.940      6.329
            ?-?-?    118.083      2.257      8.175
            ?-?-?    118.520      3.679      8.496
            ?-?-?    122.457      2.968      8.387
            ?-?-?    111.303      2.859      9.403
            ?-?-?    121.357      1.046      8.102
            ?-?-?    120.270      1.656      8.332
            ?-?-?    121.143      4.347      7.353
            ?-?-?    116.114      1.891      7.584
            ?-?-?    121.785      0.629      6.332
            ?-?-?    120.052      3.056      8.163
            ?-?-?    114.573      1.372      7.109
            ?-?-?    108.244      1.476      7.499
            ?-?-?    107.619      1.661      7.826
            ?-?-?    116.552      2.640      7.753
            ?-?-?    116.333      1.492      7.870
            ?-?-?    105.616      1.382      7.260
            ?-?-?    108.241      1.765      7.495
            ?-?-?    117.428      1.458      8.165
            ?-?-?    118.076      5.387      9.014
            ?-?-?    106.710      2.750      7.589
            ?-?-?    121.145      2.039      7.354
            ?-?-?    117.204      3.093      8.085
            ?-?-?    118.302      1.054      7.511
            ?-?-?    117.208      3.986      8.531
            ?-?-?    121.593      1.860      8.302
            ?-?-?    113.052      1.820      7.683
            ?-?-?    119.833      3.789      7.902
            ?-?-?    118.958      4.226      7.956
            ?-?-?    127.925      0.617      8.418
            ?-?-?    117.646      5.429      8.856
            ?-?-?    128.146      0.415      8.464
            ?-?-?    116.333      1.218      7.737
            ?-?-?    118.302      1.266      7.515
            ?-?-?    118.204      1.340      7.513
            ?-?-?    122.239      3.953      7.550
            ?-?-?    118.118      3.930      8.071
            ?-?-?    127.816      4.620      8.421
            ?-?-?    121.644      1.826      8.303
            ?-?-?    109.773      2.278      7.967
            ?-?-?    125.301      2.312     11.781
            ?-?-?    116.552      5.593      8.621
            ?-?-?    115.021      4.718      8.355
            ?-?-?    123.770      1.218      8.645
            ?-?-?    124.863      4.554      8.997
            ?-?-?    118.083      1.711      8.168
            ?-?-?    119.614      1.765      8.058
            ?-?-?    115.243      4.208      7.373
            ?-?-?    119.644      1.407      8.063
            ?-?-?    127.926      4.550      8.425
            ?-?-?    119.712      1.515      8.058
            ?-?-?    121.802      4.239      7.653
            ?-?-?    130.789      4.674      9.235
            ?-?-?    112.174      1.508      8.063
            ?-?-?    115.240      4.302      8.900
            ?-?-?    122.020      2.312      8.793
            ?-?-?    118.755      4.185      7.694
            ?-?-?    119.611      4.481      8.431
            ?-?-?    120.268      1.448      8.211
            ?-?-?    108.243      3.906      7.497
            ?-?-?    122.911      2.820      7.992
            ?-?-?    117.864      3.747      7.821
            ?-?-?    121.801      1.875      6.330
            ?-?-?    111.275      1.434      7.379
            ?-?-?    111.201      1.530      7.380
            ?-?-?    110.865      2.640      7.886
            ?-?-?    116.971      1.852      7.115
            ?-?-?    126.832      5.156      8.058
            ?-?-?    116.326      1.908      7.875
            ?-?-?    116.115      3.207      7.585
            ?-?-?    124.929      1.818      8.991
            ?-?-?    116.337      3.716      7.813
            ?-?-?    124.940      1.936      8.993
            ?-?-?    118.984      3.907      7.824
            ?-?-?    115.240      4.609      8.934
            ?-?-?    117.627      1.220      8.859
            ?-?-?    123.113      2.276      9.102
            ?-?-?    126.811      4.511      7.755
            ?-?-?    117.207      4.149      8.531
            ?-?-?    114.365      2.421      8.136
            ?-?-?    116.325      0.738      7.737
            ?-?-?    122.883      2.214      8.055
            ?-?-?    111.350      0.548      7.175
            ?-?-?    111.357      0.452      7.176
            ?-?-?    109.772      2.039      7.964
            ?-?-?    121.801      2.110      8.143
            ?-?-?    130.769      1.820      9.231
            ?-?-?    118.303      3.860      7.701
            ?-?-?    121.583      4.664      8.301
            ?-?-?    122.240      2.816      8.119
            ?-?-?    112.179      1.785      7.648
            ?-?-?    120.949      2.705      7.775
            ?-?-?    116.334      3.776      7.735
            ?-?-?    117.427      2.203      8.011
            ?-?-?    118.084      4.301      8.176
            ?-?-?    118.520      0.125      7.714
            ?-?-?    116.329      1.720      7.871
            ?-?-?    128.145      3.747      8.464
            ?-?-?    118.293      1.894      7.515
            ?-?-?    126.176      3.187      6.580
            ?-?-?    126.176      0.890      6.572
            ?-?-?    105.616      3.898      7.260
            ?-?-?    118.302      1.711      7.706
            ?-?-?    105.628      1.616      7.257
            ?-?-?    118.739      2.914      9.286
            ?-?-?    119.877      2.533      7.107
            ?-?-?    119.918      2.478      7.105
            ?-?-?    108.678      2.640      8.989
            ?-?-?    121.583      2.367      8.301
            ?-?-?    119.166      2.077      8.046
            ?-?-?    113.052      0.562      7.683
            ?-?-?    114.365      3.789      8.152
            ?-?-?    116.769      1.034      8.424
            ?-?-?    121.364      4.007      8.105
            ?-?-?    119.635      1.807      8.435
            ?-?-?    119.693      1.860      8.425
            ?-?-?    116.115      0.671      7.573
            ?-?-?    119.617      4.134      8.060
            ?-?-?    111.305      4.120      7.379
            ?-?-?    111.237      4.135      7.379
            ?-?-?    114.365      2.093      8.136
            ?-?-?    118.077      1.892      9.007
            ?-?-?    118.078      2.022      7.818
            ?-?-?    118.083      1.010      7.819
            ?-?-?    120.706      1.665      8.838
            ?-?-?    111.303      3.187      9.403
            ?-?-?    117.427      4.171      8.160
            ?-?-?    127.925      1.929      8.418
            ?-?-?    126.839      1.566      8.054
            ?-?-?    122.895      2.476      7.996
            ?-?-?    122.884      2.377      8.054
            ?-?-?    123.770      0.125      8.645
            ?-?-?    118.310      1.315      7.700
            ?-?-?    121.619      2.050      8.688
            ?-?-?    121.139      3.120      7.353
            ?-?-?    121.103      3.173      7.352
            ?-?-?    117.432      2.378      8.005
            ?-?-?    121.786      2.214      8.689
            ?-?-?    107.585      4.281      7.823
            ?-?-?    116.552      1.929      8.621
            ?-?-?    120.707      1.883      8.836
            ?-?-?    123.332      4.403      7.213
            ?-?-?    118.520      1.382      7.722
            ?-?-?    128.144      1.437      8.465
            ?-?-?    118.301      1.619      7.507
            ?-?-?    120.055      1.419      9.260
            ?-?-?    115.240      3.548      8.023
            ?-?-?    107.803      4.133      7.695
            ?-?-?    121.583      2.586      8.692
            ?-?-?    116.332      2.164      7.816
            ?-?-?    119.175      1.852      8.055
            ?-?-?    116.333      2.148      7.737
            ?-?-?    118.520      0.836      7.722
            ?-?-?    113.052      1.328      7.683
            ?-?-?    126.832      3.057      7.757
            ?-?-?    120.058      1.634      9.257
            ?-?-?    118.739      3.515      9.286
            ?-?-?    112.178      2.148      8.066
            ?-?-?    107.147      3.789      6.908
            ?-?-?    121.802      1.888      8.138
            ?-?-?    117.454      2.709      8.005
            ?-?-?    119.177      2.367      8.058
            ?-?-?    117.513      1.986      8.006
            ?-?-?    117.437      1.915      8.008
            ?-?-?    123.114      4.664      9.106
            ?-?-?    115.240      1.601      8.019
            ?-?-?    119.833      1.929      9.560
            ?-?-?    119.833      2.531      9.560
            ?-?-?    111.264      0.733      7.379
            ?-?-?    119.833      1.711      9.552
            ?-?-?    116.143     -0.168      7.576
            ?-?-?    116.093      4.044      7.578
            ?-?-?    119.833      2.586      9.552
            ?-?-?    122.887      4.149      8.055
            ?-?-?    130.769      5.046      7.526
            ?-?-?    128.349      4.581      9.078
            ?-?-?    118.083      4.445      7.933
            ?-?-?    119.177      4.642      8.062
            ?-?-?    116.552      4.281      7.761
            ?-?-?    116.771      0.890      8.418
            ?-?-?    125.738      4.718      7.597
            ?-?-?    108.894      1.837      7.499
            ?-?-?    120.051      4.500      9.059
            ?-?-?    111.303      3.625      7.174
            ?-?-?    119.832      1.961      9.558
            ?-?-?    112.178      3.078      7.644
            ?-?-?    118.303      1.294      7.700
            ?-?-?    111.959      0.562      8.066
            ?-?-?    128.144      1.820      8.465
            ?-?-?    116.552      1.711      8.613
            ?-?-?    115.024      2.439      8.350
            ?-?-?    116.115      4.828      8.919
            ?-?-?    115.297      2.452      8.347
            ?-?-?    118.083      0.868      7.820
            ?-?-?    113.267      4.074      8.114
            ?-?-?    115.236      1.887      8.016
            ?-?-?    119.395      4.773      8.692
            ?-?-?    128.300      2.087      9.075
            ?-?-?    128.315      2.070      9.079
            ?-?-?    116.552      2.257      8.621
            ?-?-?    105.616      2.914      7.260
            ?-?-?    108.896      1.480      7.501
            ?-?-?    123.165      1.912      9.102
            ?-?-?    106.745      4.810      7.591
            ?-?-?    107.147      1.601      6.908
            ?-?-?    120.066      5.229      9.258
            ?-?-?    116.705      2.650      9.416
            ?-?-?    116.554      2.599      9.404
            ?-?-?    112.155      4.022      8.064
            ?-?-?    112.180      3.999      8.065
            ?-?-?    118.083      2.586      7.471
            ?-?-?    107.585      5.156      7.823
            ?-?-?    122.023      4.205      8.383
            ?-?-?    118.302      3.734      7.518
            ?-?-?    108.765      2.233      8.985
            ?-?-?    108.762      2.210      8.985
            ?-?-?    108.729      2.178      8.987
            ?-?-?    121.172      5.277      8.361
            ?-?-?    121.160      5.257      8.360
            ?-?-?    115.316      3.741      8.933
            ?-?-?    115.337      3.716      8.932
            ?-?-?    115.343      3.698      8.932
            ?-?-?    108.339      2.985      7.494
            ?-?-?    108.355      2.927      7.500
            ?-?-?    113.052      4.226      7.683
            ?-?-?    118.090      2.597      7.435
            ?-?-?    116.154      1.211      7.576
            ?-?-?    111.303      0.179      7.174
            ?-?-?    126.184      4.768      8.111
            ?-?-?    126.163      4.736      8.111
            ?-?-?    111.303     -0.203      7.182
            ?-?-?    117.206      4.018      8.086
            ?-?-?    122.874      2.049      8.055
            ?-?-?    118.287      0.549      7.512
            ?-?-?    120.708      3.023      8.840
            ?-?-?    126.176      1.437      6.580
            ?-?-?    121.583      1.239      8.295
            ?-?-?    122.542      4.587      8.382
            ?-?-?    122.556      4.569      8.383
            ?-?-?    122.569      4.538      8.383
            ?-?-?    116.771      2.039      8.418
            ?-?-?    117.427      2.750      8.011
            ?-?-?    114.582      0.849      7.813
            ?-?-?    111.303      0.289      7.385
            ?-?-?    120.708      2.859      8.832
            ?-?-?    119.785      2.893      7.905
            ?-?-?    116.552      1.656      8.621
            ?-?-?    122.244      3.066      8.116
            ?-?-?    123.114      1.765      9.114
            ?-?-?    110.896      4.400      7.882
            ?-?-?    115.239      1.427      8.017
            ?-?-?    122.240      4.265      8.116
            ?-?-?    118.512      2.748      8.492
