# Supplementary material for: Structural and regulatory insights into the glideosome-associated connector from Toxoplasma gondii
Source: eLife. 2023 Apr 4;12:e86049. doi: 10.7554/eLife.86049 (PMC10125020; doi:10.7554/eLife.86049)
Supplement: Figure 1—source data 1. — wwPDB X-ray structure validation; MTZ file for TgGAC X-ray diffraction data and final refined PDB file for TgGAC from X-ray diffraction. [file elife-86049-fig1-data1.zip › Figure 1-source data 1/NOE assignment and NMR structure/peak_lists/CCHTOCSY_cch_all.peaks]

# Number of dimensions 3
#FORMAT xeasy3D
#INAME 1 C1
#INAME 2 C2
#INAME 3 H1
#SPECTRUM CCHTOCSY C1 C2 H1
      1  31.219  21.226   2.547 1 U   1.516e+07  0.000e+00 e 0     0     0     0 #QU 1.000
      2  33.725  27.362   4.116 1 U   3.114e+06  0.000e+00 e 0     0     0     0 #QU 1.000
      3  55.236  30.994   5.430 1 U   6.595e+06  0.000e+00 e 0     0     0     0 #QU 1.000
      4  27.720  50.610   1.793 1 U   7.572e+06  0.000e+00 e 0     0     0     0 #QU 1.000
      5  50.234  27.371   3.317 1 U   8.847e+06  0.000e+00 e 0     0     0     0 #QU 1.000
      6  31.725  18.811   3.757 1 U   4.443e+06  0.000e+00 e 0     0     0     0 #QU 1.000
      7  32.225  55.790   2.503 1 U   1.125e+07  0.000e+00 e 0     0     0     0 #QU 1.000
      8  40.732  54.206   2.966 1 U   1.531e+07  0.000e+00 e 0     0     0     0 #QU 1.000
      9  54.232  18.547   1.258 1 U   1.975e+07  0.000e+00 e 0     0     0     0 #QU 1.000
     10  56.739  24.825   1.381 1 U   2.352e+07  0.000e+00 e 0     0     0     0 #QU 1.000
     11  35.722  23.768   3.123 1 U   2.743e+06  0.000e+00 e 0     0     0     0 #QU 1.000
     12  29.222  33.315   2.284 1 U   1.898e+07  0.000e+00 e 0     0     0     0 #QU 1.000
     13  27.220  23.487  -0.125 1 U   0.000e+00  0.000e+00 e 0     0     0     0 #QU 1.000
     14  28.227  31.752   2.335 1 U   7.583e+06  0.000e+00 e 0     0     0     0 #QU 1.000
     15  58.316  39.446   0.879 1 U   6.893e+06  0.000e+00 e 0     0     0     0 #QU 1.000
     16  58.217  39.578   0.875 1 U   6.996e+06  0.000e+00 e 0     0     0     0 #QU 1.000
     17  55.739  23.483   0.258 1 U   3.237e+07  0.000e+00 e 0     0     0     0 #QU 1.000
     18  32.723  31.234   3.816 1 U   3.317e+06  0.000e+00 e 0     0     0     0 #QU 1.000
     19  58.236  25.866   1.697 1 U   1.562e+07  0.000e+00 e 0     0     0     0 #QU 1.000
     20  32.725  64.786   4.342 1 U   2.503e+07  0.000e+00 e 0     0     0     0 #QU 1.000
     21  58.738  33.438   2.148 1 U   8.154e+06  0.000e+00 e 0     0     0     0 #QU 1.000
     22  27.223  63.793   4.352 1 U   1.476e+07  0.000e+00 e 0     0     0     0 #QU 1.000
     23  58.738  63.827   4.352 1 U   1.490e+07  0.000e+00 e 0     0     0     0 #QU 1.000
     24  33.722  21.696   3.793 1 U   5.996e+06  0.000e+00 e 0     0     0     0 #QU 1.000
     25  27.222  41.698   1.070 1 U   5.421e+06  0.000e+00 e 0     0     0     0 #QU 1.000
     26  54.737  61.729   0.973 1 U   7.144e+06  0.000e+00 e 0     0     0     0 #QU 1.000
     27  33.725  32.267   4.117 1 U   7.046e+06  0.000e+00 e 0     0     0     0 #QU 1.000
     28  27.222  32.406   1.348 1 U   2.790e+06  0.000e+00 e 0     0     0     0 #QU 1.000
     29  39.221  23.774   2.166 1 U   2.885e+06  0.000e+00 e 0     0     0     0 #QU 1.000
     30  39.732  57.493   2.636 1 U   1.396e+07  0.000e+00 e 0     0     0     0 #QU 1.000
     31  39.723  57.913   2.676 1 U   9.646e+06  0.000e+00 e 0     0     0     0 #QU 1.000
     32  52.235  32.922   0.395 1 U   7.418e+06  0.000e+00 e 0     0     0     0 #QU 1.000
     33  30.724  31.889   1.392 1 U   7.001e+06  0.000e+00 e 0     0     0     0 #QU 1.000
     34  40.230  53.396   3.114 1 U   1.045e+07  0.000e+00 e 0     0     0     0 #QU 1.000
     35  39.730  24.009   1.080 1 U   2.299e+06  0.000e+00 e 0     0     0     0 #QU 1.000
     36  30.722  62.634   3.803 1 U   1.699e+07  0.000e+00 e 0     0     0     0 #QU 1.000
     37  30.724  63.665   3.758 1 U   1.109e+07  0.000e+00 e 0     0     0     0 #QU 1.000
     38  29.223  36.668   2.424 1 U   2.070e+07  0.000e+00 e 0     0     0     0 #QU 1.000
     39  27.224  37.707   4.374 1 U   3.424e+07  0.000e+00 e 0     0     0     0 #QU 1.000
     40  58.738  37.709   4.375 1 U   2.568e+07  0.000e+00 e 0     0     0     0 #QU 1.000
     41  53.735  36.365   0.743 1 U   1.282e+07  0.000e+00 e 0     0     0     0 #QU 1.000
     42  55.734  44.936   0.261 1 U   4.786e+06  0.000e+00 e 0     0     0     0 #QU 1.000
     43  27.166  51.379   0.450 1 U   0.000e+00  0.000e+00 e 0     0     0     0 #QU 1.000
     44  30.723  32.548   4.543 1 U   6.166e+06  0.000e+00 e 0     0     0     0 #QU 1.000
     45  52.235  20.016   0.403 1 U   1.160e+07  0.000e+00 e 0     0     0     0 #QU 1.000
     46  40.225  60.620   4.302 1 U   1.841e+07  0.000e+00 e 0     0     0     0 #QU 1.000
     47  51.735  13.821   5.154 1 U   4.264e+07  0.000e+00 e 0     0     0     0 #QU 1.000
     48  31.721  63.988   3.851 1 U   7.492e+07  0.000e+00 e 0     0     0     0 #QU 1.000
     49  51.234  26.211   3.350 1 U   3.126e+06  0.000e+00 e 0     0     0     0 #QU 1.000
     50  31.224  43.246   1.818 1 U   8.718e+06  0.000e+00 e 0     0     0     0 #QU 1.000
     51  28.722  60.614   3.750 1 U   2.200e+07  0.000e+00 e 0     0     0     0 #QU 1.000
     52  53.740  31.283   4.968 1 U   1.267e+07  0.000e+00 e 0     0     0     0 #QU 1.000
     53  33.725  29.208   1.983 1 U   1.086e+07  0.000e+00 e 0     0     0     0 #QU 1.000
     54  54.733  62.421   0.678 1 U   4.886e+06  0.000e+00 e 0     0     0     0 #QU 1.000
     55  58.735  46.970   0.159 1 U   3.742e+06  0.000e+00 e 0     0     0     0 #QU 1.000
     56  27.224  39.024   1.396 1 U   3.557e+06  0.000e+00 e 0     0     0     0 #QU 1.000
     57  58.738  39.116   1.392 1 U   3.918e+06  0.000e+00 e 0     0     0     0 #QU 1.000
     58  27.221  47.000   0.158 1 U   0.000e+00  0.000e+00 e 0     0     0     0 #QU 1.000
     59  43.731  31.373   3.116 1 U   1.642e+07  0.000e+00 e 0     0     0     0 #QU 1.000
     60  51.228  17.092   5.429 1 U   1.408e+07  0.000e+00 e 0     0     0     0 #QU 1.000
     61  58.737  29.998   4.221 1 U   1.558e+07  0.000e+00 e 0     0     0     0 #QU 1.000
     62  58.737  17.035   6.134 1 U   7.138e+06  0.000e+00 e 0     0     0     0 #QU 1.000
     63  33.726  25.309   1.985 1 U   1.448e+07  0.000e+00 e 0     0     0     0 #QU 1.000
     64  27.722  35.503   1.077 1 U   2.211e+06  0.000e+00 e 0     0     0     0 #QU 1.000
     65  39.728  57.701   2.859 1 U   2.185e+07  0.000e+00 e 0     0     0     0 #QU 1.000
     66  30.224  43.246   1.928 1 U   1.702e+07  0.000e+00 e 0     0     0     0 #QU 1.000
     67  27.723  23.498   1.749 1 U   1.024e+07  0.000e+00 e 0     0     0     0 #QU 1.000
     68  50.235  32.541   3.660 1 U   4.257e+06  0.000e+00 e 0     0     0     0 #QU 1.000
     69  36.726  61.694   2.138 1 U   4.681e+06  0.000e+00 e 0     0     0     0 #QU 1.000
     70  31.222  57.528   1.597 1 U   7.537e+06  0.000e+00 e 0     0     0     0 #QU 1.000
     71  58.735  54.230   0.158 1 U   5.176e+06  0.000e+00 e 0     0     0     0 #QU 1.000
     72  33.225  29.308   1.825 1 U   3.641e+07  0.000e+00 e 0     0     0     0 #QU 1.000
     73  36.226  62.518   1.831 1 U   5.573e+06  0.000e+00 e 0     0     0     0 #QU 1.000
     74  27.221  33.883   4.226 1 U   0.000e+00  0.000e+00 e 0     0     0     0 #QU 1.000
     75  31.723  39.801   2.320 1 U   5.293e+06  0.000e+00 e 0     0     0     0 #QU 1.000
     76  27.722  31.889   4.179 1 U   2.483e+07  0.000e+00 e 0     0     0     0 #QU 1.000
     77  44.231  28.634   0.311 1 U   3.412e+07  0.000e+00 e 0     0     0     0 #QU 1.000
     78  27.220  54.228   0.158 1 U   0.000e+00  0.000e+00 e 0     0     0     0 #QU 1.000
     79  31.722  57.038   1.227 1 U   3.788e+06  0.000e+00 e 0     0     0     0 #QU 1.000
     80  34.727  59.353   2.372 1 U   3.981e+06  0.000e+00 e 0     0     0     0 #QU 1.000
     81  31.724  21.705   3.844 1 U   2.495e+07  0.000e+00 e 0     0     0     0 #QU 1.000
     82  41.228  57.816   1.601 1 U   4.957e+06  0.000e+00 e 0     0     0     0 #QU 1.000
     83  58.738  43.246   1.561 1 U   2.517e+07  0.000e+00 e 0     0     0     0 #QU 1.000
     84  29.224  35.359   1.317 1 U   4.570e+06  0.000e+00 e 0     0     0     0 #QU 1.000
     85  32.226  59.896   2.414 1 U   4.832e+06  0.000e+00 e 0     0     0     0 #QU 1.000
     86  55.739  13.925   4.301 1 U   3.235e+07  0.000e+00 e 0     0     0     0 #QU 1.000
     87  29.224  42.069   1.572 1 U   5.319e+07  0.000e+00 e 0     0     0     0 #QU 1.000
     88  39.726  56.986   2.488 1 U   8.492e+06  0.000e+00 e 0     0     0     0 #QU 1.000
     89  57.738  50.473   0.821 1 U   3.123e+06  0.000e+00 e 0     0     0     0 #QU 1.000
     90  48.737  16.480   1.118 1 U   8.400e+07  0.000e+00 e 0     0     0     0 #QU 1.000
     91  30.223  62.195   4.218 1 U   8.491e+06  0.000e+00 e 0     0     0     0 #QU 1.000
     92  51.740  28.212   3.580 1 U   4.472e+06  0.000e+00 e 0     0     0     0 #QU 1.000
     93  51.741  27.317   3.547 1 U   4.868e+06  0.000e+00 e 0     0     0     0 #QU 1.000
     94  53.735  25.769   0.598 1 U   2.913e+07  0.000e+00 e 0     0     0     0 #QU 1.000
     95  58.736  32.316   2.075 1 U   1.861e+07  0.000e+00 e 0     0     0     0 #QU 1.000
     96  58.738  43.246   1.436 1 U   1.180e+07  0.000e+00 e 0     0     0     0 #QU 1.000
     97  58.738  42.830   1.711 1 U   1.656e+07  0.000e+00 e 0     0     0     0 #QU 1.000
     98  28.222  32.922   3.827 1 U   1.361e+07  0.000e+00 e 0     0     0     0 #QU 1.000
     99  33.725  29.308   2.346 1 U   2.550e+07  0.000e+00 e 0     0     0     0 #QU 1.000
    100  58.735  32.330   1.866 1 U   1.267e+07  0.000e+00 e 0     0     0     0 #QU 1.000
    101  32.227  61.447   1.640 1 U   3.030e+06  0.000e+00 e 0     0     0     0 #QU 1.000
    102  27.224  32.539   1.865 1 U   2.323e+07  0.000e+00 e 0     0     0     0 #QU 1.000
    103  30.224  36.535   2.126 1 U   4.543e+07  0.000e+00 e 0     0     0     0 #QU 1.000
    104  35.730  54.949   1.814 1 U   8.875e+06  0.000e+00 e 0     0     0     0 #QU 1.000
    105  35.222  21.116   3.494 1 U   3.968e+06  0.000e+00 e 0     0     0     0 #QU 1.000
    106  51.237  14.159   5.430 1 U   2.693e+07  0.000e+00 e 0     0     0     0 #QU 1.000
    107  31.227  27.406   1.814 1 U   1.027e+07  0.000e+00 e 0     0     0     0 #QU 1.000
    108  40.234  57.868   2.681 1 U   1.715e+07  0.000e+00 e 0     0     0     0 #QU 1.000
    109  40.224  57.412   2.640 1 U   1.220e+07  0.000e+00 e 0     0     0     0 #QU 1.000
    110  57.236  30.191   4.314 1 U   1.192e+07  0.000e+00 e 0     0     0     0 #QU 1.000
    111  40.229  58.355   3.339 1 U   3.184e+06  0.000e+00 e 0     0     0     0 #QU 1.000
    112  50.732  27.617   3.902 1 U   7.117e+06  0.000e+00 e 0     0     0     0 #QU 1.000
    113  34.228  54.617   1.772 1 U   6.594e+06  0.000e+00 e 0     0     0     0 #QU 1.000
    114  45.228  54.467   1.317 1 U   5.725e+06  0.000e+00 e 0     0     0     0 #QU 1.000
    115  32.226  50.479   2.071 1 U   3.483e+06  0.000e+00 e 0     0     0     0 #QU 1.000
    116  57.240  34.721   1.314 1 U   1.205e+07  0.000e+00 e 0     0     0     0 #QU 1.000
    117  57.235  35.400   1.288 1 U   7.651e+06  0.000e+00 e 0     0     0     0 #QU 1.000
    118  54.738  31.746   1.038 1 U   3.827e+07  0.000e+00 e 0     0     0     0 #QU 1.000
    119  35.223  57.008   1.813 1 U   7.123e+06  0.000e+00 e 0     0     0     0 #QU 1.000
    120  50.735  28.185   3.949 1 U   5.399e+06  0.000e+00 e 0     0     0     0 #QU 1.000
    121  50.232  28.095   4.029 1 U   4.873e+06  0.000e+00 e 0     0     0     0 #QU 1.000
    122  31.224  18.613   2.211 1 U   2.987e+07  0.000e+00 e 0     0     0     0 #QU 1.000
    123  30.722  60.862   1.609 1 U   2.665e+06  0.000e+00 e 0     0     0     0 #QU 1.000
    124  44.232  16.032   0.311 1 U   2.880e+06  0.000e+00 e 0     0     0     0 #QU 1.000
    125  31.726  54.462   1.691 1 U   3.109e+06  0.000e+00 e 0     0     0     0 #QU 1.000
    126  29.723  55.119   1.737 1 U   6.373e+06  0.000e+00 e 0     0     0     0 #QU 1.000
    127  57.737  24.808   3.925 1 U   1.532e+07  0.000e+00 e 0     0     0     0 #QU 1.000
    128  58.240  25.341   4.234 1 U   1.070e+07  0.000e+00 e 0     0     0     0 #QU 1.000
    129  27.721  14.240   6.134 1 U   1.497e+07  0.000e+00 e 0     0     0     0 #QU 1.000
    130  37.724  28.379   0.487 1 U   3.487e+06  0.000e+00 e 0     0     0     0 #QU 1.000
    131  33.727  58.052   1.985 1 U   9.556e+06  0.000e+00 e 0     0     0     0 #QU 1.000
    132  57.739  23.212   4.167 1 U   3.959e+06  0.000e+00 e 0     0     0     0 #QU 1.000
    133  32.225  65.444   2.074 1 U   9.682e+06  0.000e+00 e 0     0     0     0 #QU 1.000
    134  53.229  65.966   0.901 1 U   5.117e+06  0.000e+00 e 0     0     0     0 #QU 1.000
    135  32.725  28.276   2.573 1 U   1.098e+07  0.000e+00 e 0     0     0     0 #QU 1.000
    136  53.737  36.401   4.968 1 U   1.515e+07  0.000e+00 e 0     0     0     0 #QU 1.000
    137  57.741  41.285   4.088 1 U   1.138e+07  0.000e+00 e 0     0     0     0 #QU 1.000
    138  55.735  18.316   3.868 1 U   1.129e+07  0.000e+00 e 0     0     0     0 #QU 1.000
    139  58.738  22.081   1.642 1 U   8.426e+06  0.000e+00 e 0     0     0     0 #QU 1.000
    140  30.224  58.359   3.281 1 U   5.260e+06  0.000e+00 e 0     0     0     0 #QU 1.000
    141  41.229  52.538   1.583 1 U   7.147e+06  0.000e+00 e 0     0     0     0 #QU 1.000
    142  27.223  59.390   3.976 1 U   5.539e+07  0.000e+00 e 0     0     0     0 #QU 1.000
    143  45.230  23.480   1.313 1 U   1.899e+06  0.000e+00 e 0     0     0     0 #QU 1.000
    144  36.727  53.571   2.199 1 U   8.333e+06  0.000e+00 e 0     0     0     0 #QU 1.000
    145  50.232  32.301   3.317 1 U   4.048e+06  0.000e+00 e 0     0     0     0 #QU 1.000
    146  27.223  45.135   0.157 1 U   5.698e+06  0.000e+00 e 0     0     0     0 #QU 1.000
    147  29.221  59.900   1.567 1 U   3.670e+06  0.000e+00 e 0     0     0     0 #QU 1.000
    148  57.237  25.178   1.458 1 U   4.977e+07  0.000e+00 e 0     0     0     0 #QU 1.000
    149  33.725  59.765   2.236 1 U   6.802e+06  0.000e+00 e 0     0     0     0 #QU 1.000
    150  58.738  45.155   0.156 1 U   5.385e+06  0.000e+00 e 0     0     0     0 #QU 1.000
    151  57.731  55.052   1.290 1 U   2.858e+06  0.000e+00 e 0     0     0     0 #QU 1.000
    152  55.237  35.122   5.431 1 U   5.788e+06  0.000e+00 e 0     0     0     0 #QU 1.000
    153  34.726  28.946   2.372 1 U   2.754e+07  0.000e+00 e 0     0     0     0 #QU 1.000
    154  27.724  33.373   2.159 1 U   3.709e+07  0.000e+00 e 0     0     0     0 #QU 1.000
    155  53.235  61.426   0.744 1 U   6.554e+06  0.000e+00 e 0     0     0     0 #QU 1.000
    156  54.239  61.932   0.979 1 U   6.883e+06  0.000e+00 e 0     0     0     0 #QU 1.000
    157  55.737  60.691   1.264 1 U   2.481e+06  0.000e+00 e 0     0     0     0 #QU 1.000
    158  57.736  29.131   1.313 1 U   2.037e+07  0.000e+00 e 0     0     0     0 #QU 1.000
    159  27.226  31.367   1.569 1 U   2.259e+07  0.000e+00 e 0     0     0     0 #QU 1.000
    160  27.222  30.215   1.542 1 U   8.776e+06  0.000e+00 e 0     0     0     0 #QU 1.000
    161  58.738  31.342   1.571 1 U   1.158e+07  0.000e+00 e 0     0     0     0 #QU 1.000
    162  58.738  30.341   1.544 1 U   5.249e+06  0.000e+00 e 0     0     0     0 #QU 1.000
    163  52.738  58.321   0.781 1 U   5.142e+06  0.000e+00 e 0     0     0     0 #QU 1.000
    164  37.727  59.249   3.094 1 U   2.008e+07  0.000e+00 e 0     0     0     0 #QU 1.000
    165  27.220  58.077   4.061 1 U   0.000e+00  0.000e+00 e 0     0     0     0 #QU 1.000
    166  53.735  42.355   0.598 1 U   4.870e+06  0.000e+00 e 0     0     0     0 #QU 1.000
    167  39.732  56.894   2.994 1 U   1.035e+07  0.000e+00 e 0     0     0     0 #QU 1.000
    168  58.238  60.282   1.348 1 U   3.156e+06  0.000e+00 e 0     0     0     0 #QU 1.000
    169  51.230  54.209   1.409 1 U   2.438e+07  0.000e+00 e 0     0     0     0 #QU 1.000
    170  50.234  58.733   0.791 1 U   6.785e+06  0.000e+00 e 0     0     0     0 #QU 1.000
    171  50.234  21.565   4.568 1 U   2.747e+07  0.000e+00 e 0     0     0     0 #QU 1.000
    172  53.233  26.045   4.241 1 U   5.120e+06  0.000e+00 e 0     0     0     0 #QU 1.000
    173  27.220  25.629  -0.122 1 U   0.000e+00  0.000e+00 e 0     0     0     0 #QU 1.000
    174  31.723  21.864   3.910 1 U   3.309e+07  0.000e+00 e 0     0     0     0 #QU 1.000
    175  31.226  57.560   1.820 1 U   6.416e+06  0.000e+00 e 0     0     0     0 #QU 1.000
    176  33.221  42.071   1.820 1 U   1.065e+07  0.000e+00 e 0     0     0     0 #QU 1.000
    177  48.232  62.489   0.460 1 U   5.404e+06  0.000e+00 e 0     0     0     0 #QU 1.000
    178  31.224  21.565   1.920 1 U   1.696e+07  0.000e+00 e 0     0     0     0 #QU 1.000
    179  27.222  42.214   1.334 1 U   4.342e+06  0.000e+00 e 0     0     0     0 #QU 1.000
    180  31.224  61.314   2.544 1 U   5.392e+06  0.000e+00 e 0     0     0     0 #QU 1.000
    181  29.225  42.151   1.653 1 U   2.179e+08  0.000e+00 e 0     0     0     0 #QU 1.000
    182  31.724  36.019   2.639 1 U   8.712e+06  0.000e+00 e 0     0     0     0 #QU 1.000
    183  51.233  32.336   2.127 1 U   2.566e+06  0.000e+00 e 0     0     0     0 #QU 1.000
    184  29.223  58.217   1.744 1 U   4.514e+06  0.000e+00 e 0     0     0     0 #QU 1.000
    185  33.725  65.960   3.790 1 U   3.490e+07  0.000e+00 e 0     0     0     0 #QU 1.000
    186  51.233  25.478   5.424 1 U   4.428e+07  0.000e+00 e 0     0     0     0 #QU 1.000
    187  51.228  26.144   5.451 1 U   2.922e+07  0.000e+00 e 0     0     0     0 #QU 1.000
    188  54.735  44.962   4.624 1 U   1.270e+07  0.000e+00 e 0     0     0     0 #QU 1.000
    189  53.738  31.540   0.919 1 U   6.227e+07  0.000e+00 e 0     0     0     0 #QU 1.000
    190  51.234  22.081   5.433 1 U   2.053e+07  0.000e+00 e 0     0     0     0 #QU 1.000
    191  50.734  61.314   0.762 1 U   5.264e+06  0.000e+00 e 0     0     0     0 #QU 1.000
    192  35.226  55.119   1.686 1 U   1.030e+07  0.000e+00 e 0     0     0     0 #QU 1.000
    193  33.225  31.889   2.008 1 U   5.835e+07  0.000e+00 e 0     0     0     0 #QU 1.000
    194  29.223  30.996   4.330 1 U   4.324e+06  0.000e+00 e 0     0     0     0 #QU 1.000
    195  32.225  54.431   1.284 1 U   3.828e+06  0.000e+00 e 0     0     0     0 #QU 1.000
    196  55.738  32.051   4.520 1 U   4.249e+07  0.000e+00 e 0     0     0     0 #QU 1.000
    197  48.233  25.823   5.146 1 U   2.626e+07  0.000e+00 e 0     0     0     0 #QU 1.000
    198  48.236  21.919   5.148 1 U   4.700e+07  0.000e+00 e 0     0     0     0 #QU 1.000
    199  27.723  22.736   1.651 1 U   1.377e+07  0.000e+00 e 0     0     0     0 #QU 1.000
    200  50.733  32.479   3.895 1 U   2.691e+06  0.000e+00 e 0     0     0     0 #QU 1.000
    201  30.225  27.404   2.083 1 U   3.711e+06  0.000e+00 e 0     0     0     0 #QU 1.000
    202  53.737  21.450   1.241 1 U   5.602e+07  0.000e+00 e 0     0     0     0 #QU 1.000
    203  53.735  22.106   1.255 1 U   4.151e+07  0.000e+00 e 0     0     0     0 #QU 1.000
    204  33.222  63.699   1.453 1 U   2.669e+06  0.000e+00 e 0     0     0     0 #QU 1.000
    205  48.231  16.021   0.459 1 U   3.656e+07  0.000e+00 e 0     0     0     0 #QU 1.000
    206  54.236  39.116   4.436 1 U   2.508e+07  0.000e+00 e 0     0     0     0 #QU 1.000
    207  51.735  17.435   5.154 1 U   2.082e+07  0.000e+00 e 0     0     0     0 #QU 1.000
    208  36.227  60.412   1.864 1 U   7.149e+06  0.000e+00 e 0     0     0     0 #QU 1.000
    209  42.228  29.442   2.707 1 U   2.174e+07  0.000e+00 e 0     0     0     0 #QU 1.000
    210  56.237  46.999   0.853 1 U   4.953e+06  0.000e+00 e 0     0     0     0 #QU 1.000
    211  36.726  56.285   2.834 1 U   2.243e+07  0.000e+00 e 0     0     0     0 #QU 1.000
    212  31.718  20.103   3.215 1 U   3.996e+06  0.000e+00 e 0     0     0     0 #QU 1.000
    213  32.724  62.994   2.394 1 U   5.291e+06  0.000e+00 e 0     0     0     0 #QU 1.000
    214  57.238  27.624   4.315 1 U   1.113e+07  0.000e+00 e 0     0     0     0 #QU 1.000
    215  27.722  30.172   1.740 1 U   1.627e+07  0.000e+00 e 0     0     0     0 #QU 1.000
    216  27.722  57.287   1.737 1 U   3.501e+06  0.000e+00 e 0     0     0     0 #QU 1.000
    217  27.721  24.823   4.182 1 U   9.217e+06  0.000e+00 e 0     0     0     0 #QU 1.000
    218  28.721  37.502  -0.606 1 U   1.605e+06  0.000e+00 e 0     0     0     0 #QU 1.000
    219  31.720  21.676   3.215 1 U   3.797e+06  0.000e+00 e 0     0     0     0 #QU 1.000
    220  57.237  29.308   1.590 1 U   3.362e+07  0.000e+00 e 0     0     0     0 #QU 1.000
    221  55.737  42.863   0.955 1 U   5.857e+06  0.000e+00 e 0     0     0     0 #QU 1.000
    222  32.225  64.928   2.456 1 U   1.123e+07  0.000e+00 e 0     0     0     0 #QU 1.000
    223  39.726  54.968   1.746 1 U   3.759e+06  0.000e+00 e 0     0     0     0 #QU 1.000
    224  53.237  31.222   0.745 1 U   2.300e+07  0.000e+00 e 0     0     0     0 #QU 1.000
    225  27.725  59.773   4.170 1 U   1.019e+08  0.000e+00 e 0     0     0     0 #QU 1.000
    226  57.737  42.865   0.815 1 U   2.595e+06  0.000e+00 e 0     0     0     0 #QU 1.000
    227  42.732  23.772   1.673 1 U   2.456e+06  0.000e+00 e 0     0     0     0 #QU 1.000
    228  35.226  28.792   1.693 1 U   8.912e+06  0.000e+00 e 0     0     0     0 #QU 1.000
    229  53.237  30.986   0.839 1 U   1.776e+07  0.000e+00 e 0     0     0     0 #QU 1.000
    230  27.191  52.938   0.875 1 U   0.000e+00  0.000e+00 e 0     0     0     0 #QU 1.000
    231  31.722  63.519   3.758 1 U   3.025e+07  0.000e+00 e 0     0     0     0 #QU 1.000
    232  34.732  25.273   1.726 1 U   9.860e+06  0.000e+00 e 0     0     0     0 #QU 1.000
    233  58.736  39.214   0.605 1 U   8.291e+06  0.000e+00 e 0     0     0     0 #QU 1.000
    234  55.236  33.438   4.348 1 U   1.300e+07  0.000e+00 e 0     0     0     0 #QU 1.000
    235  27.221  39.118   0.603 1 U   0.000e+00  0.000e+00 e 0     0     0     0 #QU 1.000
    236  42.729  53.951   1.682 1 U   6.299e+06  0.000e+00 e 0     0     0     0 #QU 1.000
    237  34.726  24.782   1.682 1 U   7.492e+06  0.000e+00 e 0     0     0     0 #QU 1.000
    238  31.224  22.081   2.214 1 U   3.414e+07  0.000e+00 e 0     0     0     0 #QU 1.000
    239  28.758  37.656   0.169 1 U   1.556e+06  0.000e+00 e 0     0     0     0 #QU 1.000
    240  31.724  29.677   1.231 1 U   4.827e+06  0.000e+00 e 0     0     0     0 #QU 1.000
    241  27.223  57.456   3.935 1 U   4.699e+06  0.000e+00 e 0     0     0     0 #QU 1.000
    242  27.224  58.322   3.899 1 U   1.316e+07  0.000e+00 e 0     0     0     0 #QU 1.000
    243  33.225  57.701   1.818 1 U   2.672e+07  0.000e+00 e 0     0     0     0 #QU 1.000
    244  54.238  32.027   0.743 1 U   2.281e+07  0.000e+00 e 0     0     0     0 #QU 1.000
    245  31.724  23.113   1.561 1 U   5.791e+06  0.000e+00 e 0     0     0     0 #QU 1.000
    246  57.738  27.380   4.157 1 U   6.664e+06  0.000e+00 e 0     0     0     0 #QU 1.000
    247  58.736  41.605   5.269 1 U   8.172e+06  0.000e+00 e 0     0     0     0 #QU 1.000
    248  27.220  41.557   5.268 1 U   0.000e+00  0.000e+00 e 0     0     0     0 #QU 1.000
    249  33.224  27.615   2.435 1 U   4.471e+07  0.000e+00 e 0     0     0     0 #QU 1.000
    250  48.234  13.952   4.945 1 U   1.194e+07  0.000e+00 e 0     0     0     0 #QU 1.000
    251  58.235  22.752   1.046 1 U   2.846e+07  0.000e+00 e 0     0     0     0 #QU 1.000
    252  32.724  60.104   1.740 1 U   4.906e+06  0.000e+00 e 0     0     0     0 #QU 1.000
    253  58.237  21.669   1.077 1 U   1.920e+07  0.000e+00 e 0     0     0     0 #QU 1.000
    254  31.224  27.243   1.612 1 U   1.011e+07  0.000e+00 e 0     0     0     0 #QU 1.000
    255  31.224  43.246   1.612 1 U   8.224e+06  0.000e+00 e 0     0     0     0 #QU 1.000
    256  27.724  32.774   1.799 1 U   1.205e+07  0.000e+00 e 0     0     0     0 #QU 1.000
    257  31.722  13.959   3.911 1 U   1.293e+07  0.000e+00 e 0     0     0     0 #QU 1.000
    258  27.725  54.198   1.734 1 U   3.839e+06  0.000e+00 e 0     0     0     0 #QU 1.000
    259  42.235  25.077   2.958 1 U   9.847e+07  0.000e+00 e 0     0     0     0 #QU 1.000
    260  28.222  19.119   0.166 1 U   2.062e+06  0.000e+00 e 0     0     0     0 #QU 1.000
    261  55.733  43.105  -0.141 1 U   2.069e+06  0.000e+00 e 0     0     0     0 #QU 1.000
    262  57.237  25.178   1.590 1 U   2.045e+07  0.000e+00 e 0     0     0     0 #QU 1.000
    263  28.720  19.122   3.646 1 U   3.829e+06  0.000e+00 e 0     0     0     0 #QU 1.000
    264  32.721  62.622   2.573 1 U   4.588e+06  0.000e+00 e 0     0     0     0 #QU 1.000
    265  32.723  63.140   2.613 1 U   3.961e+06  0.000e+00 e 0     0     0     0 #QU 1.000
    266  30.223  20.390   4.645 1 U   4.699e+06  0.000e+00 e 0     0     0     0 #QU 1.000
    267  52.735  32.256   0.628 1 U   2.001e+07  0.000e+00 e 0     0     0     0 #QU 1.000
    268  55.739  36.678   4.594 1 U   1.197e+07  0.000e+00 e 0     0     0     0 #QU 1.000
    269  53.736  21.723   0.597 1 U   3.167e+07  0.000e+00 e 0     0     0     0 #QU 1.000
    270  33.227  55.771   2.047 1 U   1.384e+07  0.000e+00 e 0     0     0     0 #QU 1.000
    271  41.726  67.643   3.802 1 U   2.027e+06  0.000e+00 e 0     0     0     0 #QU 1.000
    272  30.723  62.209   2.386 1 U   3.638e+06  0.000e+00 e 0     0     0     0 #QU 1.000
    273  33.232  29.449   2.233 1 U   1.806e+07  0.000e+00 e 0     0     0     0 #QU 1.000
    274  36.225  58.366   1.588 1 U   5.018e+06  0.000e+00 e 0     0     0     0 #QU 1.000
    275  36.227  21.049   1.583 1 U   1.642e+07  0.000e+00 e 0     0     0     0 #QU 1.000
    276  41.729  55.119   4.018 1 U   9.683e+06  0.000e+00 e 0     0     0     0 #QU 1.000
    277  37.725  52.399   0.757 1 U   3.129e+06  0.000e+00 e 0     0     0     0 #QU 1.000
    278  30.224  27.759   1.928 1 U   1.592e+07  0.000e+00 e 0     0     0     0 #QU 1.000
    279  40.729  57.851   2.562 1 U   1.761e+07  0.000e+00 e 0     0     0     0 #QU 1.000
    280  55.234  50.542   1.528 1 U   3.128e+07  0.000e+00 e 0     0     0     0 #QU 1.000
    281  28.222  50.491   2.329 1 U   6.520e+06  0.000e+00 e 0     0     0     0 #QU 1.000
    282  47.232  54.087   1.444 1 U   1.135e+07  0.000e+00 e 0     0     0     0 #QU 1.000
    283  33.725  31.889   2.236 1 U   2.410e+07  0.000e+00 e 0     0     0     0 #QU 1.000
    284  54.738  36.360   0.972 1 U   2.212e+07  0.000e+00 e 0     0     0     0 #QU 1.000
    285  28.721  17.879   0.952 1 U   1.708e+06  0.000e+00 e 0     0     0     0 #QU 1.000
    286  38.728  62.347   3.292 1 U   6.946e+06  0.000e+00 e 0     0     0     0 #QU 1.000
    287  58.238  50.990   0.447 1 U   3.364e+06  0.000e+00 e 0     0     0     0 #QU 1.000
    288  28.723  72.671   5.492 1 U   2.033e+07  0.000e+00 e 0     0     0     0 #QU 1.000
    289  42.228  55.771   2.364 1 U   1.458e+07  0.000e+00 e 0     0     0     0 #QU 1.000
    290  35.222  31.536   3.500 1 U   2.983e+06  0.000e+00 e 0     0     0     0 #QU 1.000
    291  53.736  49.957   1.238 1 U   3.173e+07  0.000e+00 e 0     0     0     0 #QU 1.000
    292  30.722  57.555   2.540 1 U   4.983e+06  0.000e+00 e 0     0     0     0 #QU 1.000
    293  27.223  23.478   1.256 1 U   1.091e+07  0.000e+00 e 0     0     0     0 #QU 1.000
    294  28.722  37.478   3.648 1 U   5.094e+06  0.000e+00 e 0     0     0     0 #QU 1.000
    295  42.730  54.087   1.092 1 U   6.542e+06  0.000e+00 e 0     0     0     0 #QU 1.000
    296  34.726  54.603   1.964 1 U   9.595e+06  0.000e+00 e 0     0     0     0 #QU 1.000
    297  42.227  56.345   1.361 1 U   5.914e+06  0.000e+00 e 0     0     0     0 #QU 1.000
    298  50.235  27.416   3.761 1 U   9.867e+06  0.000e+00 e 0     0     0     0 #QU 1.000
    299  50.231  28.308   3.737 1 U   6.712e+06  0.000e+00 e 0     0     0     0 #QU 1.000
    300  46.223  42.574   0.862 1 U   3.404e+06  0.000e+00 e 0     0     0     0 #QU 1.000
    301  58.737  23.481   1.262 1 U   6.654e+06  0.000e+00 e 0     0     0     0 #QU 1.000
    302  54.236  40.798   5.304 1 U   3.040e+07  0.000e+00 e 0     0     0     0 #QU 1.000
    303  55.737  26.865   0.260 1 U   4.100e+07  0.000e+00 e 0     0     0     0 #QU 1.000
    304  58.736  27.182   1.561 1 U   2.201e+07  0.000e+00 e 0     0     0     0 #QU 1.000
    305  39.228  52.538   3.394 1 U   9.670e+06  0.000e+00 e 0     0     0     0 #QU 1.000
    306  45.231  26.839   1.212 1 U   3.722e+06  0.000e+00 e 0     0     0     0 #QU 1.000
    307  43.230  50.473   0.894 1 U   5.984e+06  0.000e+00 e 0     0     0     0 #QU 1.000
    308  58.240  32.529   4.066 1 U   1.773e+07  0.000e+00 e 0     0     0     0 #QU 1.000
    309  36.229  16.030   1.830 1 U   1.275e+07  0.000e+00 e 0     0     0     0 #QU 1.000
    310  27.222  22.597   1.048 1 U   3.759e+06  0.000e+00 e 0     0     0     0 #QU 1.000
    311  30.725  37.703   2.233 1 U   1.726e+07  0.000e+00 e 0     0     0     0 #QU 1.000
    312  58.737  14.251   1.921 1 U   1.053e+07  0.000e+00 e 0     0     0     0 #QU 1.000
    313  57.738  31.535   4.160 1 U   1.574e+07  0.000e+00 e 0     0     0     0 #QU 1.000
    314  30.221  69.710   4.218 1 U   3.402e+07  0.000e+00 e 0     0     0     0 #QU 1.000
    315  40.228  72.526   4.299 1 U   4.419e+06  0.000e+00 e 0     0     0     0 #QU 1.000
    316  53.734  58.384   0.743 1 U   5.375e+06  0.000e+00 e 0     0     0     0 #QU 1.000
    317  27.223  14.262   1.924 1 U   1.073e+07  0.000e+00 e 0     0     0     0 #QU 1.000
    318  50.234  27.377   3.435 1 U   8.303e+06  0.000e+00 e 0     0     0     0 #QU 1.000
    319  34.727  28.959   2.615 1 U   2.867e+07  0.000e+00 e 0     0     0     0 #QU 1.000
    320  58.238  21.049   5.198 1 U   7.359e+06  0.000e+00 e 0     0     0     0 #QU 1.000
    321  32.225  36.163   1.285 1 U   8.249e+06  0.000e+00 e 0     0     0     0 #QU 1.000
    322  50.232  54.761   1.419 1 U   2.614e+07  0.000e+00 e 0     0     0     0 #QU 1.000
    323  27.725  36.639   2.276 1 U   2.703e+07  0.000e+00 e 0     0     0     0 #QU 1.000
    324  58.236  41.904   1.067 1 U   7.362e+06  0.000e+00 e 0     0     0     0 #QU 1.000
    325  58.234  41.057   1.047 1 U   9.112e+06  0.000e+00 e 0     0     0     0 #QU 1.000
    326  58.226  42.377   1.080 1 U   5.955e+06  0.000e+00 e 0     0     0     0 #QU 1.000
    327  30.225  58.356   3.724 1 U   4.708e+06  0.000e+00 e 0     0     0     0 #QU 1.000
    328  58.736  36.959   2.278 1 U   8.189e+06  0.000e+00 e 0     0     0     0 #QU 1.000
    329  30.724  36.535   1.935 1 U   3.725e+07  0.000e+00 e 0     0     0     0 #QU 1.000
    330  35.223  54.989   1.302 1 U   4.615e+06  0.000e+00 e 0     0     0     0 #QU 1.000
    331  58.242  26.066   0.446 1 U   3.290e+06  0.000e+00 e 0     0     0     0 #QU 1.000
    332  30.722  36.158   3.799 1 U   5.077e+06  0.000e+00 e 0     0     0     0 #QU 1.000
    333  58.736  27.098   1.256 1 U   1.138e+07  0.000e+00 e 0     0     0     0 #QU 1.000
    334  45.231  54.603   1.217 1 U   7.715e+06  0.000e+00 e 0     0     0     0 #QU 1.000
    335  27.220  40.291   5.185 1 U   0.000e+00  0.000e+00 e 0     0     0     0 #QU 1.000
    336  28.723  16.023   0.742 1 U   3.074e+06  0.000e+00 e 0     0     0     0 #QU 1.000
    337  50.234  41.634   0.794 1 U   1.361e+07  0.000e+00 e 0     0     0     0 #QU 1.000
    338  27.187  30.663   0.444 1 U   0.000e+00  0.000e+00 e 0     0     0     0 #QU 1.000
    339  35.225  29.237   1.298 1 U   3.225e+06  0.000e+00 e 0     0     0     0 #QU 1.000
    340  33.725  65.960   4.113 1 U   3.148e+07  0.000e+00 e 0     0     0     0 #QU 1.000
    341  54.236  42.730   4.377 1 U   1.540e+07  0.000e+00 e 0     0     0     0 #QU 1.000
    342  58.240  33.779   4.236 1 U   1.659e+07  0.000e+00 e 0     0     0     0 #QU 1.000
    343  44.228  36.153   0.311 1 U   9.112e+06  0.000e+00 e 0     0     0     0 #QU 1.000
    344  39.728  53.054   1.085 1 U   6.671e+06  0.000e+00 e 0     0     0     0 #QU 1.000
    345  29.223  42.368   1.316 1 U   2.416e+07  0.000e+00 e 0     0     0     0 #QU 1.000
    346  52.735  36.357   0.780 1 U   1.385e+07  0.000e+00 e 0     0     0     0 #QU 1.000
    347  51.234  37.568   0.593 1 U   1.473e+07  0.000e+00 e 0     0     0     0 #QU 1.000
    348  58.243  36.380   5.197 1 U   5.751e+06  0.000e+00 e 0     0     0     0 #QU 1.000
    349  27.725  26.587   3.471 1 U   3.397e+06  0.000e+00 e 0     0     0     0 #QU 1.000
    350  50.234  43.246   4.582 1 U   1.095e+07  0.000e+00 e 0     0     0     0 #QU 1.000
    351  51.234  27.197   2.128 1 U   5.678e+06  0.000e+00 e 0     0     0     0 #QU 1.000
    352  57.738  42.592   0.928 1 U   7.712e+06  0.000e+00 e 0     0     0     0 #QU 1.000
    353  40.729  57.701   2.683 1 U   1.921e+07  0.000e+00 e 0     0     0     0 #QU 1.000
    354  32.719  28.325   4.346 1 U   3.127e+06  0.000e+00 e 0     0     0     0 #QU 1.000
    355  58.238  30.857   0.447 1 U   4.198e+06  0.000e+00 e 0     0     0     0 #QU 1.000
    356  27.221  36.323   5.184 1 U   0.000e+00  0.000e+00 e 0     0     0     0 #QU 1.000
    357  38.227  31.745   2.071 1 U   1.324e+07  0.000e+00 e 0     0     0     0 #QU 1.000
    358  55.737  41.698   0.777 1 U   1.022e+07  0.000e+00 e 0     0     0     0 #QU 1.000
    359  29.221  21.192   4.331 1 U   5.165e+06  0.000e+00 e 0     0     0     0 #QU 1.000
    360  39.226  26.582   1.551 1 U   4.794e+06  0.000e+00 e 0     0     0     0 #QU 1.000
    361  27.704  29.304   3.471 1 U   6.021e+06  0.000e+00 e 0     0     0     0 #QU 1.000
    362  46.732  37.568  -0.155 1 U   5.694e+06  0.000e+00 e 0     0     0     0 #QU 1.000
    363  27.222  32.922   3.915 1 U   1.522e+06  0.000e+00 e 0     0     0     0 #QU 1.000
    364  36.227  12.273   1.832 1 U   6.219e+06  0.000e+00 e 0     0     0     0 #QU 1.000
    365  37.727  62.132   4.300 1 U   3.591e+07  0.000e+00 e 0     0     0     0 #QU 1.000
    366  35.726  67.509   3.123 1 U   3.055e+07  0.000e+00 e 0     0     0     0 #QU 1.000
    367  31.224  18.467   2.544 1 U   1.393e+07  0.000e+00 e 0     0     0     0 #QU 1.000
    368  28.220  14.504  -0.605 1 U   5.353e+06  0.000e+00 e 0     0     0     0 #QU 1.000
    369  39.228  52.538   3.116 1 U   1.126e+07  0.000e+00 e 0     0     0     0 #QU 1.000
    370  33.725  57.184   3.541 1 U   1.025e+07  0.000e+00 e 0     0     0     0 #QU 1.000
    371  28.723  12.273   0.747 1 U   8.787e+06  0.000e+00 e 0     0     0     0 #QU 1.000
    372  28.723  12.273   1.458 1 U   1.199e+07  0.000e+00 e 0     0     0     0 #QU 1.000
    373  28.724  16.026   1.463 1 U   4.151e+06  0.000e+00 e 0     0     0     0 #QU 1.000
    374  48.233  28.792   0.454 1 U   8.984e+06  0.000e+00 e 0     0     0     0 #QU 1.000
    375  47.228  26.897   1.446 1 U   4.422e+06  0.000e+00 e 0     0     0     0 #QU 1.000
    376  28.221  14.473   0.174 1 U   5.356e+06  0.000e+00 e 0     0     0     0 #QU 1.000
    377  37.724  19.148   0.487 1 U   9.652e+06  0.000e+00 e 0     0     0     0 #QU 1.000
    378  55.235  31.741   5.641 1 U   4.487e+06  0.000e+00 e 0     0     0     0 #QU 1.000
    379  54.735  39.768   5.641 1 U   5.697e+06  0.000e+00 e 0     0     0     0 #QU 1.000
    380  56.737  39.116   4.054 1 U   1.086e+07  0.000e+00 e 0     0     0     0 #QU 1.000
    381  57.234  65.588   5.781 1 U   1.926e+07  0.000e+00 e 0     0     0     0 #QU 1.000
    382  49.732  26.545   3.522 1 U   6.185e+06  0.000e+00 e 0     0     0     0 #QU 1.000
    383  52.232  53.736   1.352 1 U   2.212e+07  0.000e+00 e 0     0     0     0 #QU 1.000
    384  55.233  29.260   4.351 1 U   1.251e+07  0.000e+00 e 0     0     0     0 #QU 1.000
    385  55.229  30.159   4.384 1 U   1.195e+07  0.000e+00 e 0     0     0     0 #QU 1.000
    386  58.738  50.473   2.082 1 U   1.294e+07  0.000e+00 e 0     0     0     0 #QU 1.000
    387  38.730  62.255   3.120 1 U   6.007e+06  0.000e+00 e 0     0     0     0 #QU 1.000
    388  34.222  56.353   4.292 1 U   7.116e+06  0.000e+00 e 0     0     0     0 #QU 1.000
    389  46.731  14.471  -0.151 1 U   2.055e+07  0.000e+00 e 0     0     0     0 #QU 1.000
    390  51.219  28.265   3.586 1 U   3.310e+06  0.000e+00 e 0     0     0     0 #QU 1.000
    391  32.726  28.137   2.877 1 U   4.683e+06  0.000e+00 e 0     0     0     0 #QU 1.000
    392  55.236  24.662   5.697 1 U   7.752e+06  0.000e+00 e 0     0     0     0 #QU 1.000
    393  27.220  25.037   4.058 1 U   0.000e+00  0.000e+00 e 0     0     0     0 #QU 1.000
    394  41.729  17.951   1.730 1 U   9.889e+06  0.000e+00 e 0     0     0     0 #QU 1.000
    395  51.238  27.164   3.538 1 U   6.186e+06  0.000e+00 e 0     0     0     0 #QU 1.000
    396  29.224  25.481   1.317 1 U   8.600e+06  0.000e+00 e 0     0     0     0 #QU 1.000
    397  55.234  35.671   5.695 1 U   1.564e+07  0.000e+00 e 0     0     0     0 #QU 1.000
    398  51.237  27.850   3.565 1 U   4.914e+06  0.000e+00 e 0     0     0     0 #QU 1.000
    399  41.726  14.687   1.725 1 U   4.179e+06  0.000e+00 e 0     0     0     0 #QU 1.000
    400  58.240  25.086   4.065 1 U   1.324e+07  0.000e+00 e 0     0     0     0 #QU 1.000
    401  39.225  56.495   2.168 1 U   4.790e+06  0.000e+00 e 0     0     0     0 #QU 1.000
    402  35.223  25.324   1.299 1 U   4.218e+06  0.000e+00 e 0     0     0     0 #QU 1.000
    403  36.727  55.119   3.130 1 U   7.070e+06  0.000e+00 e 0     0     0     0 #QU 1.000
    404  46.731  41.660   0.582 1 U   7.109e+06  0.000e+00 e 0     0     0     0 #QU 1.000
    405  27.721  59.900   3.471 1 U   2.591e+07  0.000e+00 e 0     0     0     0 #QU 1.000
    406  56.236  42.351   3.750 1 U   1.303e+07  0.000e+00 e 0     0     0     0 #QU 1.000
    407  40.729  53.054   2.522 1 U   1.932e+07  0.000e+00 e 0     0     0     0 #QU 1.000
    408  39.227  26.475   2.159 1 U   4.495e+06  0.000e+00 e 0     0     0     0 #QU 1.000
    409  29.222  34.480   2.243 1 U   2.836e+07  0.000e+00 e 0     0     0     0 #QU 1.000
    410  39.226  26.953   2.193 1 U   3.045e+06  0.000e+00 e 0     0     0     0 #QU 1.000
    411  46.730  28.414  -0.151 1 U   1.746e+07  0.000e+00 e 0     0     0     0 #QU 1.000
    412  28.723  14.854   0.953 1 U   7.624e+06  0.000e+00 e 0     0     0     0 #QU 1.000
    413  31.724  63.895   3.218 1 U   2.052e+07  0.000e+00 e 0     0     0     0 #QU 1.000
    414  35.226  66.993   3.497 1 U   3.944e+07  0.000e+00 e 0     0     0     0 #QU 1.000
    415  43.230  50.473   1.466 1 U   6.786e+06  0.000e+00 e 0     0     0     0 #QU 1.000
    416  51.233  54.927   1.080 1 U   1.810e+07  0.000e+00 e 0     0     0     0 #QU 1.000
    417  33.725  57.184   2.976 1 U   1.049e+07  0.000e+00 e 0     0     0     0 #QU 1.000
    418  31.724  38.084   2.030 1 U   2.599e+07  0.000e+00 e 0     0     0     0 #QU 1.000
    419  58.238  53.054   0.879 1 U   5.271e+06  0.000e+00 e 0     0     0     0 #QU 1.000
    420  58.738  51.097   1.859 1 U   8.534e+06  0.000e+00 e 0     0     0     0 #QU 1.000
    421  29.225  55.057   2.282 1 U   4.624e+06  0.000e+00 e 0     0     0     0 #QU 1.000
    422  29.157  55.433   2.309 1 U   2.456e+06  0.000e+00 e 0     0     0     0 #QU 1.000
    423  27.219  20.903   5.193 1 U   0.000e+00  0.000e+00 e 0     0     0     0 #QU 1.000
    424  35.221  22.978   3.496 1 U   4.070e+06  0.000e+00 e 0     0     0     0 #QU 1.000
    425  39.726  31.715   1.742 1 U   4.860e+06  0.000e+00 e 0     0     0     0 #QU 1.000
    426  39.727  31.748   1.632 1 U   4.543e+06  0.000e+00 e 0     0     0     0 #QU 1.000
    427  27.220  51.162   1.866 1 U   0.000e+00  0.000e+00 e 0     0     0     0 #QU 1.000
    428  30.223  58.354   3.028 1 U   6.230e+06  0.000e+00 e 0     0     0     0 #QU 1.000
    429  29.221  61.444   3.588 1 U   2.493e+07  0.000e+00 e 0     0     0     0 #QU 1.000
    430  29.224  61.429   4.329 1 U   2.819e+07  0.000e+00 e 0     0     0     0 #QU 1.000
    431  45.229  26.861   1.313 1 U   3.033e+06  0.000e+00 e 0     0     0     0 #QU 1.000
    432  42.225  21.694   1.357 1 U   1.710e+06  0.000e+00 e 0     0     0     0 #QU 1.000
    433  57.733  33.087   3.925 1 U   2.345e+07  0.000e+00 e 0     0     0     0 #QU 1.000
    434  57.738  40.665   5.184 1 U   1.442e+07  0.000e+00 e 0     0     0     0 #QU 1.000
    435  36.227  22.597   1.869 1 U   3.087e+07  0.000e+00 e 0     0     0     0 #QU 1.000
    436  48.231  36.157   0.459 1 U   1.716e+07  0.000e+00 e 0     0     0     0 #QU 1.000
    437  32.725  31.743   4.343 1 U   7.334e+06  0.000e+00 e 0     0     0     0 #QU 1.000
    438  41.726  58.555   1.726 1 U   6.595e+06  0.000e+00 e 0     0     0     0 #QU 1.000
    439  27.723  54.496   1.556 1 U   5.991e+06  0.000e+00 e 0     0     0     0 #QU 1.000
    440  28.722  60.929   3.646 1 U   2.206e+07  0.000e+00 e 0     0     0     0 #QU 1.000
    441  46.730  28.707   0.582 1 U   2.542e+07  0.000e+00 e 0     0     0     0 #QU 1.000
    442  30.727  57.505   2.055 1 U   5.409e+06  0.000e+00 e 0     0     0     0 #QU 1.000
    443  33.225  55.636   2.001 1 U   1.515e+07  0.000e+00 e 0     0     0     0 #QU 1.000
    444  54.235  50.090   1.586 1 U   2.952e+07  0.000e+00 e 0     0     0     0 #QU 1.000
    445  41.729  30.199   3.237 1 U   1.353e+07  0.000e+00 e 0     0     0     0 #QU 1.000
    446  28.724  36.186   0.744 1 U   2.718e+06  0.000e+00 e 0     0     0     0 #QU 1.000
    447  54.234  31.743   5.276 1 U   7.248e+06  0.000e+00 e 0     0     0     0 #QU 1.000
    448  57.738  42.214   1.312 1 U   2.594e+07  0.000e+00 e 0     0     0     0 #QU 1.000
    449  46.230  14.470   0.861 1 U   1.772e+07  0.000e+00 e 0     0     0     0 #QU 1.000
    450  42.225  56.300   1.938 1 U   6.230e+06  0.000e+00 e 0     0     0     0 #QU 1.000
    451  51.736  21.701   5.155 1 U   2.250e+07  0.000e+00 e 0     0     0     0 #QU 1.000
    452  50.234  27.380   3.660 1 U   1.074e+07  0.000e+00 e 0     0     0     0 #QU 1.000
    453  56.737  34.470   4.326 1 U   1.641e+07  0.000e+00 e 0     0     0     0 #QU 1.000
    454  45.230  23.436   1.211 1 U   2.148e+06  0.000e+00 e 0     0     0     0 #QU 1.000
    455  50.731  31.191   0.765 1 U   3.025e+07  0.000e+00 e 0     0     0     0 #QU 1.000
    456  50.740  31.977   0.782 1 U   2.107e+07  0.000e+00 e 0     0     0     0 #QU 1.000
    457  27.221  43.273   1.438 1 U   0.000e+00  0.000e+00 e 0     0     0     0 #QU 1.000
    458  27.213  41.930   1.470 1 U   0.000e+00  0.000e+00 e 0     0     0     0 #QU 1.000
    459  30.224  62.347   5.022 1 U   3.359e+07  0.000e+00 e 0     0     0     0 #QU 1.000
    460  39.226  56.522   1.552 1 U   4.568e+06  0.000e+00 e 0     0     0     0 #QU 1.000
    461  29.221  26.830   3.587 1 U   2.629e+06  0.000e+00 e 0     0     0     0 #QU 1.000
    462  50.734  21.565   0.769 1 U   3.106e+07  0.000e+00 e 0     0     0     0 #QU 1.000
    463  41.229  25.695   1.598 1 U   6.145e+06  0.000e+00 e 0     0     0     0 #QU 1.000
    464  30.218  38.781   4.058 1 U   1.456e+07  0.000e+00 e 0     0     0     0 #QU 1.000
    465  32.225  55.636   2.544 1 U   1.326e+07  0.000e+00 e 0     0     0     0 #QU 1.000
    466  51.234  32.472   3.544 1 U   3.159e+06  0.000e+00 e 0     0     0     0 #QU 1.000
    467  42.229  25.830   1.937 1 U   2.578e+06  0.000e+00 e 0     0     0     0 #QU 1.000
    468  41.228  67.585   3.794 1 U   2.010e+06  0.000e+00 e 0     0     0     0 #QU 1.000
    469  42.231  21.666   1.939 1 U   1.868e+06  0.000e+00 e 0     0     0     0 #QU 1.000
    470  58.738  29.450   3.986 1 U   1.234e+07  0.000e+00 e 0     0     0     0 #QU 1.000
    471  33.224  55.232   2.338 1 U   5.157e+06  0.000e+00 e 0     0     0     0 #QU 1.000
    472  27.223  29.445   3.903 1 U   2.913e+06  0.000e+00 e 0     0     0     0 #QU 1.000
    473  30.228  21.110   3.983 1 U   4.913e+06  0.000e+00 e 0     0     0     0 #QU 1.000
    474  30.213  22.430   3.981 1 U   4.273e+06  0.000e+00 e 0     0     0     0 #QU 1.000
    475  28.735  19.108  -0.612 1 U   1.827e+06  0.000e+00 e 0     0     0     0 #QU 1.000
    476  58.738  36.535   3.981 1 U   1.657e+07  0.000e+00 e 0     0     0     0 #QU 1.000
    477  27.222  36.535   3.981 1 U   2.149e+07  0.000e+00 e 0     0     0     0 #QU 1.000
    478  28.198  26.376   3.817 1 U   6.278e+06  0.000e+00 e 0     0     0     0 #QU 1.000
    479  39.725  26.108   1.839 1 U   4.381e+06  0.000e+00 e 0     0     0     0 #QU 1.000
    480  27.728  42.372   1.694 1 U   1.795e+07  0.000e+00 e 0     0     0     0 #QU 1.000
    481  27.224  29.447   3.978 1 U   1.663e+07  0.000e+00 e 0     0     0     0 #QU 1.000
    482  30.724  28.611   3.801 1 U   3.078e+06  0.000e+00 e 0     0     0     0 #QU 1.000
    483  27.722  42.833   1.724 1 U   3.569e+07  0.000e+00 e 0     0     0     0 #QU 1.000
    484  27.722  43.335   1.749 1 U   3.195e+07  0.000e+00 e 0     0     0     0 #QU 1.000
    485  47.233  24.281   1.436 1 U   2.722e+06  0.000e+00 e 0     0     0     0 #QU 1.000
    486  31.721  58.905   3.992 1 U   6.057e+06  0.000e+00 e 0     0     0     0 #QU 1.000
    487  37.723  60.954   0.487 1 U   4.928e+06  0.000e+00 e 0     0     0     0 #QU 1.000
    488  37.729  69.933   4.299 1 U   3.909e+06  0.000e+00 e 0     0     0     0 #QU 1.000
    489  42.734  23.519   1.088 1 U   2.037e+06  0.000e+00 e 0     0     0     0 #QU 1.000
    490  56.238  36.480   4.455 1 U   2.476e+07  0.000e+00 e 0     0     0     0 #QU 1.000
    491  55.236  42.214   0.300 1 U   5.873e+06  0.000e+00 e 0     0     0     0 #QU 1.000
    492  32.723  64.995   3.818 1 U   3.008e+07  0.000e+00 e 0     0     0     0 #QU 1.000
    493  32.723  63.721   3.849 1 U   1.716e+07  0.000e+00 e 0     0     0     0 #QU 1.000
    494  32.727  66.174   3.783 1 U   5.606e+06  0.000e+00 e 0     0     0     0 #QU 1.000
    495  56.742  25.314   4.322 1 U   9.687e+06  0.000e+00 e 0     0     0     0 #QU 1.000
    496  54.736  31.017   0.683 1 U   1.652e+07  0.000e+00 e 0     0     0     0 #QU 1.000
    497  27.221  24.972   3.910 1 U   0.000e+00  0.000e+00 e 0     0     0     0 #QU 1.000
    498  31.723  58.892   4.394 1 U   5.960e+06  0.000e+00 e 0     0     0     0 #QU 1.000
    499  42.229  25.801   1.356 1 U   2.564e+06  0.000e+00 e 0     0     0     0 #QU 1.000
    500  27.722  43.246   1.561 1 U   5.366e+07  0.000e+00 e 0     0     0     0 #QU 1.000
    501  29.223  18.467   4.333 1 U   5.281e+06  0.000e+00 e 0     0     0     0 #QU 1.000
    502  34.223  56.306   3.987 1 U   7.061e+06  0.000e+00 e 0     0     0     0 #QU 1.000
    503  34.225  36.154   1.962 1 U   1.991e+07  0.000e+00 e 0     0     0     0 #QU 1.000
    504  35.751  21.400   3.123 1 U   3.149e+06  0.000e+00 e 0     0     0     0 #QU 1.000
    505  39.728  53.054   3.116 1 U   1.071e+07  0.000e+00 e 0     0     0     0 #QU 1.000
    506  37.724  14.473   0.485 1 U   3.750e+06  0.000e+00 e 0     0     0     0 #QU 1.000
    507  27.224  50.533   2.072 1 U   2.352e+07  0.000e+00 e 0     0     0     0 #QU 1.000
    508  28.721  60.607   5.487 1 U   9.174e+06  0.000e+00 e 0     0     0     0 #QU 1.000
    509  30.722  59.583   2.232 1 U   4.667e+06  0.000e+00 e 0     0     0     0 #QU 1.000
    510  31.224  53.571   2.074 1 U   7.630e+06  0.000e+00 e 0     0     0     0 #QU 1.000
    511  27.724  57.817   2.285 1 U   5.513e+06  0.000e+00 e 0     0     0     0 #QU 1.000
    512  33.222  21.032   1.460 1 U   8.738e+06  0.000e+00 e 0     0     0     0 #QU 1.000
    513  32.724  18.579   3.817 1 U   3.755e+06  0.000e+00 e 0     0     0     0 #QU 1.000
    514  34.226  36.019   1.766 1 U   1.659e+07  0.000e+00 e 0     0     0     0 #QU 1.000
    515  54.240  36.364   0.978 1 U   2.219e+07  0.000e+00 e 0     0     0     0 #QU 1.000
    516  30.725  28.135   4.540 1 U   2.618e+06  0.000e+00 e 0     0     0     0 #QU 1.000
    517  31.726  57.049   2.035 1 U   8.870e+06  0.000e+00 e 0     0     0     0 #QU 1.000
    518  27.222  32.406   4.062 1 U   3.221e+06  0.000e+00 e 0     0     0     0 #QU 1.000
    519  41.227  57.841   0.716 1 U   4.614e+06  0.000e+00 e 0     0     0     0 #QU 1.000
    520  42.727  25.835   1.089 1 U   2.280e+06  0.000e+00 e 0     0     0     0 #QU 1.000
    521  54.236  34.987   6.232 1 U   8.370e+06  0.000e+00 e 0     0     0     0 #QU 1.000
    522  41.227  57.222   3.199 1 U   6.965e+06  0.000e+00 e 0     0     0     0 #QU 1.000
    523  29.223  32.265   3.590 1 U   5.875e+06  0.000e+00 e 0     0     0     0 #QU 1.000
    524  27.224  40.279   4.389 1 U   1.110e+08  0.000e+00 e 0     0     0     0 #QU 1.000
    525  58.738  40.279   4.389 1 U   7.080e+07  0.000e+00 e 0     0     0     0 #QU 1.000
    526  58.736  24.297   1.559 1 U   7.673e+06  0.000e+00 e 0     0     0     0 #QU 1.000
    527  33.726  59.923   2.431 1 U   4.851e+06  0.000e+00 e 0     0     0     0 #QU 1.000
    528  36.729  27.612   2.189 1 U   2.087e+07  0.000e+00 e 0     0     0     0 #QU 1.000
    529  27.222  24.289   1.558 1 U   1.298e+07  0.000e+00 e 0     0     0     0 #QU 1.000
    530  58.738  27.341   2.071 1 U   9.156e+06  0.000e+00 e 0     0     0     0 #QU 1.000
    531  44.229  12.127   0.310 1 U   3.372e+07  0.000e+00 e 0     0     0     0 #QU 1.000
    532  33.238  19.857   1.457 1 U   8.244e+06  0.000e+00 e 0     0     0     0 #QU 1.000
    533  33.214  21.943   1.455 1 U   9.079e+06  0.000e+00 e 0     0     0     0 #QU 1.000
    534  36.227  22.597   2.133 1 U   2.324e+07  0.000e+00 e 0     0     0     0 #QU 1.000
    535  35.226  30.857   2.096 1 U   7.265e+06  0.000e+00 e 0     0     0     0 #QU 1.000
    536  54.738  35.638   5.282 1 U   1.366e+07  0.000e+00 e 0     0     0     0 #QU 1.000
    537  29.227  34.567   2.092 1 U   2.877e+07  0.000e+00 e 0     0     0     0 #QU 1.000
    538  35.225  31.029   1.931 1 U   6.687e+06  0.000e+00 e 0     0     0     0 #QU 1.000
    539  50.734  54.603   1.414 1 U   2.696e+07  0.000e+00 e 0     0     0     0 #QU 1.000
    540  51.234  19.123   0.590 1 U   2.791e+07  0.000e+00 e 0     0     0     0 #QU 1.000
    541  31.724  36.019   2.690 1 U   7.693e+06  0.000e+00 e 0     0     0     0 #QU 1.000
    542  39.227  23.770   1.552 1 U   2.687e+06  0.000e+00 e 0     0     0     0 #QU 1.000
    543  39.727  26.144   1.080 1 U   3.973e+06  0.000e+00 e 0     0     0     0 #QU 1.000
    544  43.229  25.033   2.556 1 U   2.462e+06  0.000e+00 e 0     0     0     0 #QU 1.000
    545  33.231  24.959   1.820 1 U   4.595e+07  0.000e+00 e 0     0     0     0 #QU 1.000
    546  55.737  31.889   0.777 1 U   9.661e+06  0.000e+00 e 0     0     0     0 #QU 1.000
    547  57.739  30.479   5.092 1 U   1.003e+07  0.000e+00 e 0     0     0     0 #QU 1.000
    548  31.724  23.969   1.344 1 U   6.095e+06  0.000e+00 e 0     0     0     0 #QU 1.000
    549  46.231  26.896   0.861 1 U   2.211e+07  0.000e+00 e 0     0     0     0 #QU 1.000
    550  46.732  14.854   0.586 1 U   2.385e+07  0.000e+00 e 0     0     0     0 #QU 1.000
    551  31.724  23.995   1.225 1 U   6.138e+06  0.000e+00 e 0     0     0     0 #QU 1.000
    552  39.728  53.054   1.840 1 U   7.638e+06  0.000e+00 e 0     0     0     0 #QU 1.000
    553  31.730  53.735   1.927 1 U   9.795e+06  0.000e+00 e 0     0     0     0 #QU 1.000
    554  31.715  55.005   1.965 1 U   3.314e+06  0.000e+00 e 0     0     0     0 #QU 1.000
    555  31.732  54.396   1.900 1 U   8.288e+06  0.000e+00 e 0     0     0     0 #QU 1.000
    556  51.231  60.941   0.590 1 U   4.926e+06  0.000e+00 e 0     0     0     0 #QU 0.999
    557  58.734  57.571   1.565 1 U   2.825e+06  0.000e+00 e 0     0     0     0 #QU 0.999
    558  27.224  57.541   1.563 1 U   5.157e+06  0.000e+00 e 0     0     0     0 #QU 0.999
    559  48.235  64.003   5.146 1 U   1.947e+07  0.000e+00 e 0     0     0     0 #QU 0.999
    560  34.726  56.835   1.726 1 U   7.099e+06  0.000e+00 e 0     0     0     0 #QU 0.999
    561  28.722  30.648   4.605 1 U   4.609e+06  0.000e+00 e 0     0     0     0 #QU 0.999
    562  30.723  56.801   1.388 1 U   3.619e+06  0.000e+00 e 0     0     0     0 #QU 0.999
    563  48.235  21.671   4.942 1 U   3.139e+07  0.000e+00 e 0     0     0     0 #QU 0.999
    564  56.240  24.310   0.854 1 U   4.075e+07  0.000e+00 e 0     0     0     0 #QU 0.999
    565  29.715  56.051   2.046 1 U   5.584e+06  0.000e+00 e 0     0     0     0 #QU 0.999
    566  43.732  33.810   3.200 1 U   4.802e+06  0.000e+00 e 0     0     0     0 #QU 0.999
    567  29.724  54.840   2.088 1 U   3.866e+06  0.000e+00 e 0     0     0     0 #QU 0.999
    568  29.720  55.832   2.049 1 U   5.896e+06  0.000e+00 e 0     0     0     0 #QU 0.999
    569  56.237  29.448   1.058 1 U   7.569e+06  0.000e+00 e 0     0     0     0 #QU 0.999
    570  58.737  26.624   0.604 1 U   3.995e+07  0.000e+00 e 0     0     0     0 #QU 0.999
    571  56.737  29.308   1.385 1 U   3.555e+07  0.000e+00 e 0     0     0     0 #QU 0.999
    572  33.224  32.026   4.631 1 U   8.202e+06  0.000e+00 e 0     0     0     0 #QU 0.999
    573  55.236  18.467   4.252 1 U   2.985e+07  0.000e+00 e 0     0     0     0 #QU 0.999
    574  58.738  14.175   6.133 1 U   2.672e+06  0.000e+00 e 0     0     0     0 #QU 0.999
    575  54.236  43.112   6.821 1 U   -3.302e+06  0.000e+00 e 0     0     0     0 #QU 0.999
    576  28.716  60.640   2.621 1 U   1.781e+06  0.000e+00 e 0     0     0     0 #QU 0.999
    577  54.734  18.616   4.204 1 U   1.892e+07  0.000e+00 e 0     0     0     0 #QU 0.999
    578  29.225  59.348   2.096 1 U   1.066e+07  0.000e+00 e 0     0     0     0 #QU 0.999
    579  43.730  33.810   3.281 1 U   5.087e+06  0.000e+00 e 0     0     0     0 #QU 0.999
    580  31.724  13.821   3.849 1 U   9.735e+06  0.000e+00 e 0     0     0     0 #QU 0.999
    581  42.230  23.216   2.783 1 U   7.225e+06  0.000e+00 e 0     0     0     0 #QU 0.999
    582  30.725  55.737   2.141 1 U   7.057e+06  0.000e+00 e 0     0     0     0 #QU 0.999
    583  54.736  37.052   5.022 1 U   1.734e+07  0.000e+00 e 0     0     0     0 #QU 0.999
    584  31.224  63.895   2.214 1 U   6.734e+06  0.000e+00 e 0     0     0     0 #QU 0.999
    585  29.721  32.026   1.456 1 U   1.322e+07  0.000e+00 e 0     0     0     0 #QU 0.999
    586  33.224  65.307   3.647 1 U   2.048e+07  0.000e+00 e 0     0     0     0 #QU 0.999
    587  54.732  22.443   0.681 1 U   3.114e+07  0.000e+00 e 0     0     0     0 #QU 0.999
    588  54.734  21.150   0.680 1 U   2.739e+07  0.000e+00 e 0     0     0     0 #QU 0.999
    589  43.232  30.462   3.244 1 U   2.769e+07  0.000e+00 e 0     0     0     0 #QU 0.999
    590  27.710  52.633   1.652 1 U   3.426e+06  0.000e+00 e 0     0     0     0 #QU 0.999
    591  28.726  36.143   1.460 1 U   5.176e+06  0.000e+00 e 0     0     0     0 #QU 0.999
    592  28.718  35.149   1.487 1 U   3.733e+06  0.000e+00 e 0     0     0     0 #QU 0.999
    593  27.221  39.272   4.238 1 U   0.000e+00  0.000e+00 e 0     0     0     0 #QU 0.999
    594  58.738  17.951   5.272 1 U   5.061e+06  0.000e+00 e 0     0     0     0 #QU 0.999
    595  40.230  59.140   3.126 1 U   5.140e+07  0.000e+00 e 0     0     0     0 #QU 0.999
    596  27.220  17.812   5.267 1 U   0.000e+00  0.000e+00 e 0     0     0     0 #QU 0.999
    597  30.709  53.652   2.078 1 U   4.223e+06  0.000e+00 e 0     0     0     0 #QU 0.999
    598  30.717  54.967   2.104 1 U   5.604e+06  0.000e+00 e 0     0     0     0 #QU 0.999
    599  57.237  42.214   1.590 1 U   3.879e+07  0.000e+00 e 0     0     0     0 #QU 0.999
    600  32.228  27.385   2.076 1 U   1.422e+07  0.000e+00 e 0     0     0     0 #QU 0.999
    601  30.224  36.510   1.937 1 U   3.550e+07  0.000e+00 e 0     0     0     0 #QU 0.999
    602  30.215  36.144   1.987 1 U   3.263e+07  0.000e+00 e 0     0     0     0 #QU 0.999
    603  31.720  21.705   3.756 1 U   3.823e+06  0.000e+00 e 0     0     0     0 #QU 0.999
    604  58.242  23.591   1.704 1 U   1.038e+07  0.000e+00 e 0     0     0     0 #QU 0.999
    605  50.735  54.982   1.505 1 U   3.236e+07  0.000e+00 e 0     0     0     0 #QU 0.999
    606  32.225  61.830   1.942 1 U   7.547e+06  0.000e+00 e 0     0     0     0 #QU 0.999
    607  48.233  17.435   4.942 1 U   4.015e+07  0.000e+00 e 0     0     0     0 #QU 0.999
    608  30.724  62.674   4.542 1 U   1.746e+07  0.000e+00 e 0     0     0     0 #QU 0.999
    609  57.739  23.492  -0.122 1 U   1.909e+07  0.000e+00 e 0     0     0     0 #QU 0.999
    610  35.725  42.043   1.814 1 U   3.488e+06  0.000e+00 e 0     0     0     0 #QU 0.999
    611  38.728  55.269   2.884 1 U   1.498e+07  0.000e+00 e 0     0     0     0 #QU 0.999
    612  35.726  31.373   2.104 1 U   6.753e+06  0.000e+00 e 0     0     0     0 #QU 0.999
    613  38.230  31.719   2.328 1 U   1.323e+07  0.000e+00 e 0     0     0     0 #QU 0.999
    614  28.222  57.349   1.653 1 U   4.421e+06  0.000e+00 e 0     0     0     0 #QU 0.999
    615  29.725  35.826   1.640 1 U   1.586e+07  0.000e+00 e 0     0     0     0 #QU 0.999
    616  30.223  58.356   3.177 1 U   6.904e+06  0.000e+00 e 0     0     0     0 #QU 0.999
    617  27.221  44.933   1.257 1 U   0.000e+00  0.000e+00 e 0     0     0     0 #QU 0.999
    618  58.737  44.931   1.256 1 U   1.453e+06  0.000e+00 e 0     0     0     0 #QU 0.999
    619  55.236  66.993   1.033 1 U   5.901e+06  0.000e+00 e 0     0     0     0 #QU 0.999
    620  35.726  24.662   1.744 1 U   1.093e+07  0.000e+00 e 0     0     0     0 #QU 0.999
    621  56.237  39.499   0.612 1 U   6.514e+06  0.000e+00 e 0     0     0     0 #QU 0.999
    622  28.220  17.053   6.288 1 U   2.284e+07  0.000e+00 e 0     0     0     0 #QU 0.999
    623  36.227  59.249   2.338 1 U   9.595e+06  0.000e+00 e 0     0     0     0 #QU 0.999
    624  54.237  31.507   1.257 1 U   1.915e+07  0.000e+00 e 0     0     0     0 #QU 0.999
    625  50.236  18.638   0.771 1 U   5.952e+07  0.000e+00 e 0     0     0     0 #QU 0.999
    626  50.233  17.878   0.792 1 U   6.051e+07  0.000e+00 e 0     0     0     0 #QU 0.999
    627  33.720  43.748   1.762 1 U   4.620e+06  0.000e+00 e 0     0     0     0 #QU 0.999
    628  56.238  36.391   4.381 1 U   1.181e+07  0.000e+00 e 0     0     0     0 #QU 0.999
    629  27.222  30.341   4.201 1 U   1.222e+07  0.000e+00 e 0     0     0     0 #QU 0.999
    630  38.226  57.084   2.071 1 U   3.260e+06  0.000e+00 e 0     0     0     0 #QU 0.999
    631  54.736  60.413   1.046 1 U   1.022e+07  0.000e+00 e 0     0     0     0 #QU 0.999
    632  32.225  64.928   1.957 1 U   7.911e+06  0.000e+00 e 0     0     0     0 #QU 0.999
    633  57.238  29.173   1.463 1 U   7.625e+07  0.000e+00 e 0     0     0     0 #QU 0.999
    634  58.738  25.695   1.642 1 U   1.584e+07  0.000e+00 e 0     0     0     0 #QU 0.999
    635  27.718  33.310   2.085 1 U   4.097e+07  0.000e+00 e 0     0     0     0 #QU 0.999
    636  27.724  32.172   2.071 1 U   3.879e+07  0.000e+00 e 0     0     0     0 #QU 0.999
    637  40.729  53.054   2.852 1 U   2.347e+07  0.000e+00 e 0     0     0     0 #QU 0.999
    638  54.234  64.824   1.256 1 U   4.091e+06  0.000e+00 e 0     0     0     0 #QU 0.999
    639  44.230  29.502   3.038 1 U   6.731e+06  0.000e+00 e 0     0     0     0 #QU 0.999
    640  44.220  28.073   3.008 1 U   3.483e+06  0.000e+00 e 0     0     0     0 #QU 0.999
    641  32.225  33.438   2.412 1 U   2.878e+07  0.000e+00 e 0     0     0     0 #QU 0.999
    642  33.712  42.190   1.739 1 U   2.035e+06  0.000e+00 e 0     0     0     0 #QU 0.999
    643  31.724  33.579   2.760 1 U   2.664e+07  0.000e+00 e 0     0     0     0 #QU 0.999
    644  46.232  21.668   0.915 1 U   -1.861e+06  0.000e+00 e 0     0     0     0 #QU 0.999
    645  41.728  53.717   2.673 1 U   1.815e+07  0.000e+00 e 0     0     0     0 #QU 0.999
    646  56.737  55.119   1.392 1 U   7.307e+06  0.000e+00 e 0     0     0     0 #QU 0.999
    647  55.738  14.188   4.410 1 U   2.598e+07  0.000e+00 e 0     0     0     0 #QU 0.999
    648  35.725  24.796   1.815 1 U   1.132e+07  0.000e+00 e 0     0     0     0 #QU 0.999
    649  35.724  73.322   3.944 1 U   2.835e+06  0.000e+00 e 0     0     0     0 #QU 0.999
    650  51.232  28.411   0.589 1 U   6.575e+06  0.000e+00 e 0     0     0     0 #QU 0.999
    651  57.238  31.706   3.630 1 U   3.058e+06  0.000e+00 e 0     0     0     0 #QU 0.999
    652  57.240  32.553   1.454 1 U   4.415e+07  0.000e+00 e 0     0     0     0 #QU 0.999
    653  57.230  33.771   1.489 1 U   3.123e+07  0.000e+00 e 0     0     0     0 #QU 0.999
    654  52.736  20.666   1.630 1 U   9.411e+07  0.000e+00 e 0     0     0     0 #QU 0.999
    655  42.229  55.784   2.709 1 U   1.302e+07  0.000e+00 e 0     0     0     0 #QU 0.999
    656  56.236  57.009   1.051 1 U   1.818e+06  0.000e+00 e 0     0     0     0 #QU 0.999
    657  29.223  59.415   2.245 1 U   5.597e+06  0.000e+00 e 0     0     0     0 #QU 0.999
    658  29.220  61.072   4.606 1 U   1.518e+07  0.000e+00 e 0     0     0     0 #QU 0.999
    659  41.729  54.603   2.910 1 U   1.809e+07  0.000e+00 e 0     0     0     0 #QU 0.999
    660  29.723  22.597   4.634 1 U   7.265e+06  0.000e+00 e 0     0     0     0 #QU 0.999
    661  29.228  33.389   1.740 1 U   5.619e+07  0.000e+00 e 0     0     0     0 #QU 0.999
    662  50.234  55.636   1.451 1 U   1.737e+07  0.000e+00 e 0     0     0     0 #QU 0.999
    663  51.234  14.475   0.587 1 U   2.836e+06  0.000e+00 e 0     0     0     0 #QU 0.999
    664  31.724  66.993   2.111 1 U   5.647e+06  0.000e+00 e 0     0     0     0 #QU 0.999
    665  29.215  62.047   4.644 1 U   1.156e+07  0.000e+00 e 0     0     0     0 #QU 0.999
    666  31.226  49.773   2.261 1 U   1.448e+06  0.000e+00 e 0     0     0     0 #QU 0.999
    667  50.231  18.058   1.419 1 U   7.042e+07  0.000e+00 e 0     0     0     0 #QU 0.999
    668  56.236  25.798   3.751 1 U   3.231e+06  0.000e+00 e 0     0     0     0 #QU 0.999
    669  28.222  26.204   6.288 1 U   1.460e+07  0.000e+00 e 0     0     0     0 #QU 0.999
    670  57.747  27.482   3.948 1 U   6.274e+06  0.000e+00 e 0     0     0     0 #QU 0.999
    671  42.229  29.439   2.782 1 U   2.130e+07  0.000e+00 e 0     0     0     0 #QU 0.999
    672  39.229  52.901   2.561 1 U   4.094e+07  0.000e+00 e 0     0     0     0 #QU 0.999
    673  40.228  59.233   2.987 1 U   5.065e+07  0.000e+00 e 0     0     0     0 #QU 0.999
    674  27.722  32.406   2.074 1 U   4.360e+07  0.000e+00 e 0     0     0     0 #QU 0.999
    675  27.221  28.678   5.261 1 U   0.000e+00  0.000e+00 e 0     0     0     0 #QU 0.999
    676  58.737  28.620   5.268 1 U   3.240e+06  0.000e+00 e 0     0     0     0 #QU 0.999
    677  42.730  27.375   3.183 1 U   3.586e+07  0.000e+00 e 0     0     0     0 #QU 0.999
    678  32.223  50.401   2.441 1 U   5.257e+06  0.000e+00 e 0     0     0     0 #QU 0.999
    679  32.224  50.102   2.485 1 U   3.490e+06  0.000e+00 e 0     0     0     0 #QU 0.999
    680  32.227  50.934   2.443 1 U   4.134e+06  0.000e+00 e 0     0     0     0 #QU 0.999
    681  30.222  22.256   4.637 1 U   7.200e+06  0.000e+00 e 0     0     0     0 #QU 0.999
    682  57.743  23.640   0.926 1 U   2.519e+07  0.000e+00 e 0     0     0     0 #QU 0.999
    683  43.248  23.449   0.890 1 U   1.843e+06  0.000e+00 e 0     0     0     0 #QU 0.999
    684  33.225  21.565   1.458 1 U   9.678e+06  0.000e+00 e 0     0     0     0 #QU 0.999
    685  27.222  26.211   0.879 1 U   1.001e+07  0.000e+00 e 0     0     0     0 #QU 0.999
    686  27.224  23.791   1.394 1 U   1.215e+07  0.000e+00 e 0     0     0     0 #QU 0.999
    687  40.729  23.529   4.298 1 U   1.918e+06  0.000e+00 e 0     0     0     0 #QU 0.999
    688  58.736  23.770   0.604 1 U   2.521e+07  0.000e+00 e 0     0     0     0 #QU 0.999
    689  32.225  20.532   1.950 1 U   1.948e+07  0.000e+00 e 0     0     0     0 #QU 0.999
    690  41.229  54.603   2.822 1 U   2.513e+07  0.000e+00 e 0     0     0     0 #QU 0.999
    691  56.240  27.010   0.855 1 U   4.548e+07  0.000e+00 e 0     0     0     0 #QU 0.999
    692  27.226  59.308   4.381 1 U   6.131e+07  0.000e+00 e 0     0     0     0 #QU 0.999
    693  27.220  23.769   0.605 1 U   0.000e+00  0.000e+00 e 0     0     0     0 #QU 0.999
    694  48.234  14.227   5.149 1 U   1.703e+07  0.000e+00 e 0     0     0     0 #QU 0.999
    695  56.737  40.149   4.604 1 U   1.795e+07  0.000e+00 e 0     0     0     0 #QU 0.999
    696  57.738  21.565   1.077 1 U   2.147e+07  0.000e+00 e 0     0     0     0 #QU 0.999
    697  30.724  16.021   3.801 1 U   4.718e+06  0.000e+00 e 0     0     0     0 #QU 0.999
    698  36.730  31.503   2.193 1 U   2.343e+07  0.000e+00 e 0     0     0     0 #QU 0.999
    699  43.233  27.890   3.247 1 U   6.987e+07  0.000e+00 e 0     0     0     0 #QU 0.999
    700  41.228  25.346   0.711 1 U   2.816e+06  0.000e+00 e 0     0     0     0 #QU 0.999
    701  58.737  27.380   1.865 1 U   6.456e+06  0.000e+00 e 0     0     0     0 #QU 0.999
    702  27.205  41.556   4.086 1 U   0.000e+00  0.000e+00 e 0     0     0     0 #QU 0.999
    703  34.228  29.005   2.371 1 U   2.563e+07  0.000e+00 e 0     0     0     0 #QU 0.999
    704  34.230  29.694   2.333 1 U   1.276e+07  0.000e+00 e 0     0     0     0 #QU 0.999
    705  27.727  28.948   4.159 1 U   1.017e+07  0.000e+00 e 0     0     0     0 #QU 0.999
    706  27.710  30.033   4.195 1 U   9.327e+06  0.000e+00 e 0     0     0     0 #QU 0.999
    707  41.230  23.527   0.708 1 U   1.965e+06  0.000e+00 e 0     0     0     0 #QU 0.999
    708  30.223  62.262   4.655 1 U   2.212e+07  0.000e+00 e 0     0     0     0 #QU 0.999
    709  30.222  61.650   4.632 1 U   2.049e+07  0.000e+00 e 0     0     0     0 #QU 0.999
    710  30.215  63.099   4.680 1 U   7.963e+06  0.000e+00 e 0     0     0     0 #QU 0.999
    711  34.726  28.948   1.707 1 U   7.839e+06  0.000e+00 e 0     0     0     0 #QU 0.999
    712  27.223  58.353   5.186 1 U   8.146e+06  0.000e+00 e 0     0     0     0 #QU 0.999
    713  57.732  29.333   3.919 1 U   5.017e+06  0.000e+00 e 0     0     0     0 #QU 0.999
    714  28.222  26.727   3.827 1 U   6.209e+06  0.000e+00 e 0     0     0     0 #QU 0.999
    715  53.736  20.016   4.172 1 U   2.034e+07  0.000e+00 e 0     0     0     0 #QU 0.999
    716  27.227  28.968   4.162 1 U   1.057e+07  0.000e+00 e 0     0     0     0 #QU 0.999
    717  27.722  17.057   6.134 1 U   4.685e+07  0.000e+00 e 0     0     0     0 #QU 0.999
    718  27.181  39.455   0.876 1 U   0.000e+00  0.000e+00 e 0     0     0     0 #QU 0.999
    719  48.235  17.024   5.146 1 U   3.439e+07  0.000e+00 e 0     0     0     0 #QU 0.999
    720  52.733  61.970   0.628 1 U   5.276e+06  0.000e+00 e 0     0     0     0 #QU 0.999
    721  43.731  27.332   3.116 1 U   3.265e+07  0.000e+00 e 0     0     0     0 #QU 0.999
    722  58.738  28.936   4.162 1 U   5.941e+06  0.000e+00 e 0     0     0     0 #QU 0.999
    723  56.737  55.119   1.451 1 U   8.054e+06  0.000e+00 e 0     0     0     0 #QU 0.999
    724  55.235  38.740   5.016 1 U   2.193e+07  0.000e+00 e 0     0     0     0 #QU 0.999
    725  50.233  32.505   4.022 1 U   1.875e+06  0.000e+00 e 0     0     0     0 #QU 0.999
    726  43.731  26.556   3.072 1 U   1.088e+07  0.000e+00 e 0     0     0     0 #QU 0.999
    727  58.736  54.456   1.548 1 U   2.352e+06  0.000e+00 e 0     0     0     0 #QU 0.999
    728  48.734  16.512   1.595 1 U   8.652e+07  0.000e+00 e 0     0     0     0 #QU 0.999
    729  55.235  25.348   5.283 1 U   5.281e+06  0.000e+00 e 0     0     0     0 #QU 0.999
    730  27.223  23.771   0.156 1 U   4.162e+07  0.000e+00 e 0     0     0     0 #QU 0.999
    731  55.236  41.698   4.502 1 U   3.472e+07  0.000e+00 e 0     0     0     0 #QU 0.999
    732  58.738  65.537   3.686 1 U   1.440e+08  0.000e+00 e 0     0     0     0 #QU 0.999
    733  27.228  65.531   3.685 1 U   7.206e+07  0.000e+00 e 0     0     0     0 #QU 0.999
    734  50.234  32.030   3.429 1 U   3.465e+06  0.000e+00 e 0     0     0     0 #QU 0.999
    735  28.723  41.698   0.960 1 U   3.074e+06  0.000e+00 e 0     0     0     0 #QU 0.999
    736  39.228  52.674   2.839 1 U   3.029e+07  0.000e+00 e 0     0     0     0 #QU 0.999
    737  28.222  59.928   3.820 1 U   4.895e+07  0.000e+00 e 0     0     0     0 #QU 0.999
    738  55.739  17.557   4.302 1 U   2.033e+07  0.000e+00 e 0     0     0     0 #QU 0.999
    739  57.734  25.576  -0.123 1 U   2.683e+07  0.000e+00 e 0     0     0     0 #QU 0.999
    740  55.735  41.318   1.059 1 U   8.302e+06  0.000e+00 e 0     0     0     0 #QU 0.999
    741  58.241  30.766   1.838 1 U   4.759e+06  0.000e+00 e 0     0     0     0 #QU 0.999
    742  42.731  74.831   3.781 1 U   2.058e+07  0.000e+00 e 0     0     0     0 #QU 0.999
    743  55.735  42.028   4.476 1 U   3.650e+07  0.000e+00 e 0     0     0     0 #QU 0.999
    744  50.734  55.119   1.598 1 U   3.966e+07  0.000e+00 e 0     0     0     0 #QU 0.999
    745  41.730  54.192   2.915 1 U   1.784e+07  0.000e+00 e 0     0     0     0 #QU 0.999
    746  29.723  36.535   2.038 1 U   8.859e+07  0.000e+00 e 0     0     0     0 #QU 0.999
    747  58.238  29.308   3.908 1 U   6.774e+06  0.000e+00 e 0     0     0     0 #QU 0.999
    748  55.741  30.313   4.381 1 U   1.353e+07  0.000e+00 e 0     0     0     0 #QU 0.999
    749  55.736  29.402   4.350 1 U   1.004e+07  0.000e+00 e 0     0     0     0 #QU 0.999
    750  29.722  23.450   1.453 1 U   1.555e+07  0.000e+00 e 0     0     0     0 #QU 0.999
    751  29.720  24.915   1.490 1 U   9.289e+06  0.000e+00 e 0     0     0     0 #QU 0.999
    752  38.732  53.186   2.909 1 U   2.508e+07  0.000e+00 e 0     0     0     0 #QU 0.999
    753  58.737  23.801   0.157 1 U   3.704e+07  0.000e+00 e 0     0     0     0 #QU 0.999
    754  58.738  57.750   2.276 1 U   1.794e+06  0.000e+00 e 0     0     0     0 #QU 0.999
    755  33.725  58.354   3.779 1 U   1.094e+08  0.000e+00 e 0     0     0     0 #QU 0.999
    756  54.734  19.327   4.036 1 U   1.562e+07  0.000e+00 e 0     0     0     0 #QU 0.999
    757  55.737  29.473   0.781 1 U   9.285e+06  0.000e+00 e 0     0     0     0 #QU 0.999
    758  36.227  59.249   2.258 1 U   8.953e+06  0.000e+00 e 0     0     0     0 #QU 0.999
    759  42.230  23.246   2.707 1 U   7.046e+06  0.000e+00 e 0     0     0     0 #QU 0.999
    760  41.229  73.324   3.795 1 U   2.061e+06  0.000e+00 e 0     0     0     0 #QU 0.999
    761  40.232  56.809   2.993 1 U   1.008e+07  0.000e+00 e 0     0     0     0 #QU 0.999
    762  58.738  25.695   6.137 1 U   3.546e+06  0.000e+00 e 0     0     0     0 #QU 0.999
    763  35.726  31.475   3.120 1 U   2.046e+06  0.000e+00 e 0     0     0     0 #QU 0.999
    764  39.725  24.040   1.833 1 U   2.649e+06  0.000e+00 e 0     0     0     0 #QU 0.999
    765  32.226  59.894   1.955 1 U   7.293e+06  0.000e+00 e 0     0     0     0 #QU 0.999
    766  55.730  41.502   4.516 1 U   1.787e+07  0.000e+00 e 0     0     0     0 #QU 0.999
    767  27.222  26.211   1.063 1 U   6.073e+06  0.000e+00 e 0     0     0     0 #QU 0.999
    768  32.726  58.061   1.892 1 U   2.178e+07  0.000e+00 e 0     0     0     0 #QU 0.999
    769  31.728  63.942   3.913 1 U   9.346e+07  0.000e+00 e 0     0     0     0 #QU 0.999
    770  31.225  26.527   2.266 1 U   5.478e+06  0.000e+00 e 0     0     0     0 #QU 0.999
    771  53.239  18.376   0.744 1 U   2.174e+07  0.000e+00 e 0     0     0     0 #QU 0.999
    772  33.225  55.016   2.231 1 U   4.043e+06  0.000e+00 e 0     0     0     0 #QU 0.999
    773  36.724  54.931   2.556 1 U   6.299e+06  0.000e+00 e 0     0     0     0 #QU 0.999
    774  33.225  31.321   3.815 1 U   3.493e+06  0.000e+00 e 0     0     0     0 #QU 0.999
    775  35.226  24.662   1.700 1 U   1.007e+07  0.000e+00 e 0     0     0     0 #QU 0.999
    776  32.226  65.890   2.361 1 U   5.822e+06  0.000e+00 e 0     0     0     0 #QU 0.999
    777  27.222  32.413   1.063 1 U   3.012e+06  0.000e+00 e 0     0     0     0 #QU 0.998
    778  58.735  32.300   1.060 1 U   3.078e+06  0.000e+00 e 0     0     0     0 #QU 0.998
    779  40.728  29.651   2.276 1 U   1.998e+06  0.000e+00 e 0     0     0     0 #QU 0.998
    780  55.737  21.704   4.300 1 U   1.187e+07  0.000e+00 e 0     0     0     0 #QU 0.998
    781  34.227  29.420   1.474 1 U   1.183e+06  0.000e+00 e 0     0     0     0 #QU 0.998
    782  58.242  39.443   4.240 1 U   1.673e+07  0.000e+00 e 0     0     0     0 #QU 0.998
    783  30.727  62.448   4.001 1 U   7.898e+07  0.000e+00 e 0     0     0     0 #QU 0.998
    784  34.725  59.404   2.612 1 U   4.419e+06  0.000e+00 e 0     0     0     0 #QU 0.998
    785  55.737  41.518   0.523 1 U   5.023e+06  0.000e+00 e 0     0     0     0 #QU 0.998
    786  57.739  23.442   0.816 1 U   1.256e+07  0.000e+00 e 0     0     0     0 #QU 0.998
    787  41.730  73.325   3.802 1 U   2.128e+06  0.000e+00 e 0     0     0     0 #QU 0.998
    788  56.733  26.545   4.050 1 U   4.331e+06  0.000e+00 e 0     0     0     0 #QU 0.998
    789  27.225  56.545   1.392 1 U   2.053e+06  0.000e+00 e 0     0     0     0 #QU 0.998
    790  27.725  25.666   6.133 1 U   2.366e+07  0.000e+00 e 0     0     0     0 #QU 0.998
    791  36.724  55.826   2.329 1 U   1.564e+07  0.000e+00 e 0     0     0     0 #QU 0.998
    792  54.737  26.894   4.623 1 U   4.264e+06  0.000e+00 e 0     0     0     0 #QU 0.998
    793  55.739  21.925   4.412 1 U   8.756e+06  0.000e+00 e 0     0     0     0 #QU 0.998
    794  50.732  21.671   0.868 1 U   2.326e+07  0.000e+00 e 0     0     0     0 #QU 0.998
    795  53.241  67.228   0.929 1 U   8.504e+06  0.000e+00 e 0     0     0     0 #QU 0.998
    796  54.235  61.966   0.743 1 U   6.911e+06  0.000e+00 e 0     0     0     0 #QU 0.998
    797  32.225  24.796   1.953 1 U   1.558e+07  0.000e+00 e 0     0     0     0 #QU 0.998
    798  40.729  39.116   5.866 1 U   1.895e+07  0.000e+00 e 0     0     0     0 #QU 0.998
    799  27.223  58.585   5.264 1 U   8.770e+06  0.000e+00 e 0     0     0     0 #QU 0.998
    800  54.235  22.245   1.587 1 U   2.756e+07  0.000e+00 e 0     0     0     0 #QU 0.998
    801  58.737  56.869   0.604 1 U   2.871e+06  0.000e+00 e 0     0     0     0 #QU 0.998
    802  58.738  56.532   0.603 1 U   3.085e+06  0.000e+00 e 0     0     0     0 #QU 0.998
    803  27.230  56.572   0.605 1 U   2.178e+06  0.000e+00 e 0     0     0     0 #QU 0.998
    804  56.240  24.279   0.611 1 U   3.458e+07  0.000e+00 e 0     0     0     0 #QU 0.998
    805  55.738  23.794   1.265 1 U   5.299e+07  0.000e+00 e 0     0     0     0 #QU 0.998
    806  37.728  30.650   2.415 1 U   1.754e+07  0.000e+00 e 0     0     0     0 #QU 0.998
    807  29.224  24.996   1.659 1 U   7.406e+07  0.000e+00 e 0     0     0     0 #QU 0.998
    808  58.738  56.731   1.387 1 U   1.844e+06  0.000e+00 e 0     0     0     0 #QU 0.998
    809  27.222  46.860   1.561 1 U   1.592e+06  0.000e+00 e 0     0     0     0 #QU 0.998
    810  57.236  23.993   3.631 1 U   1.754e+06  0.000e+00 e 0     0     0     0 #QU 0.998
    811  55.735  26.694   0.555 1 U   4.379e+07  0.000e+00 e 0     0     0     0 #QU 0.998
    812  55.738  25.640   0.531 1 U   4.397e+07  0.000e+00 e 0     0     0     0 #QU 0.998
    813  55.730  26.478   0.551 1 U   4.637e+07  0.000e+00 e 0     0     0     0 #QU 0.998
    814  37.725  21.218   4.300 1 U   2.172e+06  0.000e+00 e 0     0     0     0 #QU 0.998
    815  58.738  24.146   1.385 1 U   1.360e+07  0.000e+00 e 0     0     0     0 #QU 0.998
    816  55.236  23.113   0.967 1 U   5.950e+07  0.000e+00 e 0     0     0     0 #QU 0.998
    817  57.719  40.393   4.299 1 U   5.199e+07  0.000e+00 e 0     0     0     0 #QU 0.998
    818  57.678  39.851   4.313 1 U   5.229e+07  0.000e+00 e 0     0     0     0 #QU 0.998
    819  27.222  32.406   1.378 1 U   2.691e+06  0.000e+00 e 0     0     0     0 #QU 0.998
    820  36.727  30.485   2.430 1 U   2.702e+07  0.000e+00 e 0     0     0     0 #QU 0.998
    821  33.225  65.444   4.634 1 U   3.161e+07  0.000e+00 e 0     0     0     0 #QU 0.998
    822  31.723  41.796   1.338 1 U   1.557e+06  0.000e+00 e 0     0     0     0 #QU 0.998
    823  58.737  32.293   1.929 1 U   6.653e+06  0.000e+00 e 0     0     0     0 #QU 0.998
    824  58.738  30.993   2.133 1 U   6.299e+06  0.000e+00 e 0     0     0     0 #QU 0.998
    825  57.239  33.058   1.374 1 U   1.952e+07  0.000e+00 e 0     0     0     0 #QU 0.998
    826  27.195  60.167   1.335 1 U   0.000e+00  0.000e+00 e 0     0     0     0 #QU 0.998
    827  54.733  27.118   4.386 1 U   5.880e+06  0.000e+00 e 0     0     0     0 #QU 0.998
    828  55.232  42.123   1.752 1 U   -2.192e+06  0.000e+00 e 0     0     0     0 #QU 0.998
    829  43.229  23.487   1.463 1 U   2.273e+06  0.000e+00 e 0     0     0     0 #QU 0.998
    830  57.238  58.074   1.603 1 U   9.618e+06  0.000e+00 e 0     0     0     0 #QU 0.998
    831  27.225  34.590   4.153 1 U   1.049e+07  0.000e+00 e 0     0     0     0 #QU 0.998
    832  58.738  34.573   4.153 1 U   5.502e+06  0.000e+00 e 0     0     0     0 #QU 0.998
    833  50.735  18.839   0.867 1 U   3.456e+07  0.000e+00 e 0     0     0     0 #QU 0.998
    834  58.238  53.054   1.356 1 U   2.084e+06  0.000e+00 e 0     0     0     0 #QU 0.998
    835  50.735  30.991   0.868 1 U   2.280e+07  0.000e+00 e 0     0     0     0 #QU 0.998
    836  31.224  62.347   2.265 1 U   4.013e+06  0.000e+00 e 0     0     0     0 #QU 0.998
    837  48.235  12.124   0.458 1 U   2.824e+06  0.000e+00 e 0     0     0     0 #QU 0.998
    838  30.224  57.184   1.928 1 U   1.187e+07  0.000e+00 e 0     0     0     0 #QU 0.998
    839  58.736  26.682   1.398 1 U   2.573e+07  0.000e+00 e 0     0     0     0 #QU 0.998
    840  58.731  26.019   1.353 1 U   1.996e+07  0.000e+00 e 0     0     0     0 #QU 0.998
    841  52.730  22.282   0.623 1 U   2.082e+07  0.000e+00 e 0     0     0     0 #QU 0.998
    842  52.734  20.387   0.627 1 U   3.232e+07  0.000e+00 e 0     0     0     0 #QU 0.998
    843  58.238  26.211   1.363 1 U   2.607e+07  0.000e+00 e 0     0     0     0 #QU 0.998
    844  28.208  14.235   6.289 1 U   6.609e+06  0.000e+00 e 0     0     0     0 #QU 0.998
    845  55.738  29.428   4.595 1 U   9.427e+06  0.000e+00 e 0     0     0     0 #QU 0.998
    846  56.237  26.309   0.611 1 U   4.151e+07  0.000e+00 e 0     0     0     0 #QU 0.998
    847  50.736  64.848   0.779 1 U   3.883e+06  0.000e+00 e 0     0     0     0 #QU 0.998
    848  53.737  40.245   4.461 1 U   2.091e+07  0.000e+00 e 0     0     0     0 #QU 0.998
    849  53.733  38.882   4.432 1 U   1.435e+07  0.000e+00 e 0     0     0     0 #QU 0.998
    850  54.737  27.897   5.333 1 U   3.598e+06  0.000e+00 e 0     0     0     0 #QU 0.998
    851  53.735  21.191   0.742 1 U   6.430e+07  0.000e+00 e 0     0     0     0 #QU 0.998
    852  27.719  60.406   1.734 1 U   1.441e+06  0.000e+00 e 0     0     0     0 #QU 0.998
    853  58.235  26.054   0.883 1 U   4.170e+07  0.000e+00 e 0     0     0     0 #QU 0.998
    854  53.736  61.830   0.747 1 U   7.091e+06  0.000e+00 e 0     0     0     0 #QU 0.998
    855  57.740  25.762   1.053 1 U   4.353e+07  0.000e+00 e 0     0     0     0 #QU 0.998
    856  33.725  59.765   2.016 1 U   6.760e+06  0.000e+00 e 0     0     0     0 #QU 0.998
    857  41.229  23.113   1.598 1 U   4.436e+06  0.000e+00 e 0     0     0     0 #QU 0.998
    858  32.728  50.333   2.569 1 U   2.126e+06  0.000e+00 e 0     0     0     0 #QU 0.998
    859  57.738  41.181  -0.118 1 U   4.458e+06  0.000e+00 e 0     0     0     0 #QU 0.998
    860  53.235  39.633   4.238 1 U   1.479e+07  0.000e+00 e 0     0     0     0 #QU 0.998
    861  27.224  58.521   4.629 1 U   1.628e+07  0.000e+00 e 0     0     0     0 #QU 0.998
    862  51.232  19.090   1.411 1 U   5.803e+07  0.000e+00 e 0     0     0     0 #QU 0.998
    863  58.733  27.091   0.157 1 U   6.349e+07  0.000e+00 e 0     0     0     0 #QU 0.998
    864  28.721  14.658   1.834 1 U   3.931e+06  0.000e+00 e 0     0     0     0 #QU 0.998
    865  44.232  25.008   3.022 1 U   1.916e+06  0.000e+00 e 0     0     0     0 #QU 0.998
    866  37.727  59.619   2.411 1 U   3.451e+06  0.000e+00 e 0     0     0     0 #QU 0.998
    867  58.738  29.824   1.715 1 U   8.385e+06  0.000e+00 e 0     0     0     0 #QU 0.998
    868  41.726  54.060   2.568 1 U   3.129e+07  0.000e+00 e 0     0     0     0 #QU 0.998
    869  41.728  52.775   2.517 1 U   6.307e+06  0.000e+00 e 0     0     0     0 #QU 0.998
    870  58.737  27.137   1.926 1 U   4.637e+06  0.000e+00 e 0     0     0     0 #QU 0.998
    871  33.224  27.379   4.631 1 U   4.108e+06  0.000e+00 e 0     0     0     0 #QU 0.998
    872  29.721  41.858   1.454 1 U   6.600e+07  0.000e+00 e 0     0     0     0 #QU 0.998
    873  29.214  32.508   1.688 1 U   3.756e+07  0.000e+00 e 0     0     0     0 #QU 0.997
    874  34.725  42.869   7.366 1 U   -5.190e+06  0.000e+00 e 0     0     0     0 #QU 0.997
    875  29.232  33.043   1.656 1 U   3.812e+07  0.000e+00 e 0     0     0     0 #QU 0.997
    876  43.229  57.557   3.242 1 U   3.827e+06  0.000e+00 e 0     0     0     0 #QU 0.997
    877  29.220  59.914   1.915 1 U   3.541e+06  0.000e+00 e 0     0     0     0 #QU 0.997
    878  57.737  56.288   1.073 1 U   2.336e+06  0.000e+00 e 0     0     0     0 #QU 0.997
    879  27.233  54.674   1.255 1 U   2.284e+06  0.000e+00 e 0     0     0     0 #QU 0.997
    880  28.730  58.559   0.957 1 U   1.505e+06  0.000e+00 e 0     0     0     0 #QU 0.997
    881  43.301  31.179   2.553 1 U   1.279e+06  0.000e+00 e 0     0     0     0 #QU 0.997
    882  32.225  27.243   1.957 1 U   2.116e+07  0.000e+00 e 0     0     0     0 #QU 0.997
    883  32.225  22.081   1.942 1 U   1.816e+07  0.000e+00 e 0     0     0     0 #QU 0.997
    884  58.738  37.659   4.183 1 U   2.325e+06  0.000e+00 e 0     0     0     0 #QU 0.997
    885  55.237  23.012   1.527 1 U   4.073e+07  0.000e+00 e 0     0     0     0 #QU 0.997
    886  58.738  54.709   1.259 1 U   1.510e+06  0.000e+00 e 0     0     0     0 #QU 0.997
    887  27.225  24.243   0.872 1 U   7.404e+06  0.000e+00 e 0     0     0     0 #QU 0.997
    888  35.726  29.824   1.818 1 U   1.108e+07  0.000e+00 e 0     0     0     0 #QU 0.997
    889  27.223  30.236   1.068 1 U   4.782e+06  0.000e+00 e 0     0     0     0 #QU 0.997
    890  57.736  42.364   1.078 1 U   6.580e+06  0.000e+00 e 0     0     0     0 #QU 0.997
    891  57.729  41.111   1.047 1 U   8.283e+06  0.000e+00 e 0     0     0     0 #QU 0.997
    892  33.225  65.363   3.560 1 U   2.059e+07  0.000e+00 e 0     0     0     0 #QU 0.997
    893  27.224  65.025   2.070 1 U   3.973e+06  0.000e+00 e 0     0     0     0 #QU 0.997
    894  58.737  65.023   2.071 1 U   2.047e+06  0.000e+00 e 0     0     0     0 #QU 0.997
    895  54.736  35.901   1.045 1 U   3.065e+07  0.000e+00 e 0     0     0     0 #QU 0.997
    896  58.238  24.146   1.363 1 U   1.301e+07  0.000e+00 e 0     0     0     0 #QU 0.997
    897  32.724  25.054   1.889 1 U   3.543e+07  0.000e+00 e 0     0     0     0 #QU 0.997
    898  50.234  32.026   3.751 1 U   4.457e+06  0.000e+00 e 0     0     0     0 #QU 0.997
    899  31.723  54.975   2.319 1 U   2.618e+06  0.000e+00 e 0     0     0     0 #QU 0.997
    900  55.743  25.556   4.411 1 U   3.472e+06  0.000e+00 e 0     0     0     0 #QU 0.997
    901  57.237  42.214   1.458 1 U   9.565e+07  0.000e+00 e 0     0     0     0 #QU 0.997
    902  31.725  59.902   2.759 1 U   5.098e+06  0.000e+00 e 0     0     0     0 #QU 0.997
    903  51.234  19.390   1.081 1 U   4.238e+07  0.000e+00 e 0     0     0     0 #QU 0.997
    904  49.736  30.957   3.515 1 U   2.361e+06  0.000e+00 e 0     0     0     0 #QU 0.997
    905  30.721  62.487   3.932 1 U   4.530e+07  0.000e+00 e 0     0     0     0 #QU 0.997
    906  29.221  55.803   2.423 1 U   5.584e+06  0.000e+00 e 0     0     0     0 #QU 0.997
    907  58.738  46.868   1.553 1 U   9.476e+05  0.000e+00 e 0     0     0     0 #QU 0.997
    908  56.735  42.153   1.380 1 U   4.257e+07  0.000e+00 e 0     0     0     0 #QU 0.997
    909  33.720  25.169   1.481 1 U   1.238e+06  0.000e+00 e 0     0     0     0 #QU 0.997
    910  53.235  62.483   0.838 1 U   5.098e+06  0.000e+00 e 0     0     0     0 #QU 0.997
    911  55.737  57.316   0.780 1 U   1.914e+06  0.000e+00 e 0     0     0     0 #QU 0.997
    912  30.224  26.351   5.019 1 U   3.058e+06  0.000e+00 e 0     0     0     0 #QU 0.997
    913  55.737  67.607   1.082 1 U   3.608e+06  0.000e+00 e 0     0     0     0 #QU 0.997
    914  57.237  32.922   1.598 1 U   2.102e+07  0.000e+00 e 0     0     0     0 #QU 0.997
    915  42.231  29.124   2.953 1 U   2.063e+08  0.000e+00 e 0     0     0     0 #QU 0.997
    916  34.726  54.223   2.686 1 U   3.789e+06  0.000e+00 e 0     0     0     0 #QU 0.997
    917  30.724  26.727   1.620 1 U   9.079e+06  0.000e+00 e 0     0     0     0 #QU 0.997
    918  58.737  56.280   1.629 1 U   2.144e+06  0.000e+00 e 0     0     0     0 #QU 0.996
    919  55.285  57.815   0.297 1 U   1.172e+06  0.000e+00 e 0     0     0     0 #QU 0.996
    920  56.235  66.290   4.668 1 U   1.243e+07  0.000e+00 e 0     0     0     0 #QU 0.996
    921  31.730  21.654   2.081 1 U   3.604e+07  0.000e+00 e 0     0     0     0 #QU 0.996
    922  31.719  21.340   2.107 1 U   3.167e+07  0.000e+00 e 0     0     0     0 #QU 0.996
    923  31.722  23.192   2.106 1 U   2.108e+07  0.000e+00 e 0     0     0     0 #QU 0.996
    924  42.730  25.695   1.678 1 U   3.196e+06  0.000e+00 e 0     0     0     0 #QU 0.996
    925  51.234  63.895   5.433 1 U   3.254e+06  0.000e+00 e 0     0     0     0 #QU 0.996
    926  34.224  42.870   6.888 1 U   -4.518e+06  0.000e+00 e 0     0     0     0 #QU 0.996
    927  57.738  37.052   3.944 1 U   8.576e+06  0.000e+00 e 0     0     0     0 #QU 0.996
    928  31.725  29.608   1.569 1 U   4.741e+06  0.000e+00 e 0     0     0     0 #QU 0.996
    929  32.225  59.918   1.829 1 U   9.140e+06  0.000e+00 e 0     0     0     0 #QU 0.996
    930  32.726  62.964   1.755 1 U   2.662e+06  0.000e+00 e 0     0     0     0 #QU 0.996
    931  56.238  14.195   4.484 1 U   1.357e+07  0.000e+00 e 0     0     0     0 #QU 0.996
    932  50.238  28.640   0.793 1 U   5.277e+06  0.000e+00 e 0     0     0     0 #QU 0.996
    933  32.725  50.990   2.382 1 U   3.615e+06  0.000e+00 e 0     0     0     0 #QU 0.996
    934  56.241  21.573   3.749 1 U   1.318e+06  0.000e+00 e 0     0     0     0 #QU 0.996
    935  56.235  17.054   4.484 1 U   5.775e+06  0.000e+00 e 0     0     0     0 #QU 0.996
    936  36.725  53.676   2.072 1 U   2.023e+06  0.000e+00 e 0     0     0     0 #QU 0.996
    937  27.225  32.521   1.465 1 U   4.379e+06  0.000e+00 e 0     0     0     0 #QU 0.996
    938  55.737  63.895   4.414 1 U   2.289e+07  0.000e+00 e 0     0     0     0 #QU 0.996
    939  31.726  54.442   2.690 1 U   3.249e+06  0.000e+00 e 0     0     0     0 #QU 0.996
    940  31.718  54.378   2.668 1 U   2.913e+06  0.000e+00 e 0     0     0     0 #QU 0.996
    941  53.736  63.555   0.920 1 U   7.698e+06  0.000e+00 e 0     0     0     0 #QU 0.996
    942  52.734  20.395   0.784 1 U   3.122e+07  0.000e+00 e 0     0     0     0 #QU 0.996
    943  55.735  25.835   0.956 1 U   2.525e+07  0.000e+00 e 0     0     0     0 #QU 0.996
    944  50.735  18.368   1.595 1 U   1.011e+08  0.000e+00 e 0     0     0     0 #QU 0.996
    945  52.735  21.243   0.746 1 U   2.954e+07  0.000e+00 e 0     0     0     0 #QU 0.996
    946  38.725  42.303   3.009 1 U   3.145e+06  0.000e+00 e 0     0     0     0 #QU 0.996
    947  31.724  57.184   1.356 1 U   4.284e+06  0.000e+00 e 0     0     0     0 #QU 0.996
    948  42.230  24.825   3.024 1 U   1.334e+08  0.000e+00 e 0     0     0     0 #QU 0.995
    949  52.233  20.181   1.352 1 U   4.132e+07  0.000e+00 e 0     0     0     0 #QU 0.995
    950  56.740  35.647   1.392 1 U   1.545e+07  0.000e+00 e 0     0     0     0 #QU 0.995
    951  35.723  58.540   2.826 1 U   1.962e+06  0.000e+00 e 0     0     0     0 #QU 0.995
    952  52.233  63.738   0.391 1 U   1.878e+06  0.000e+00 e 0     0     0     0 #QU 0.995
    953  28.714  26.151   4.605 1 U   2.084e+06  0.000e+00 e 0     0     0     0 #QU 0.995
    954  53.738  21.408   1.147 1 U   6.874e+07  0.000e+00 e 0     0     0     0 #QU 0.995
    955  58.737  30.235   1.065 1 U   3.337e+06  0.000e+00 e 0     0     0     0 #QU 0.995
    956  57.739  26.825   0.255 1 U   1.582e+06  0.000e+00 e 0     0     0     0 #QU 0.995
    957  54.736  18.467   4.113 1 U   2.935e+07  0.000e+00 e 0     0     0     0 #QU 0.995
    958  35.728  67.644   3.940 1 U   1.735e+06  0.000e+00 e 0     0     0     0 #QU 0.995
    959  31.223  18.383   0.758 1 U   1.429e+06  0.000e+00 e 0     0     0     0 #QU 0.995
    960  28.223  23.571   0.920 1 U   1.160e+06  0.000e+00 e 0     0     0     0 #QU 0.995
    961  36.231  34.038   2.337 1 U   2.441e+07  0.000e+00 e 0     0     0     0 #QU 0.995
    962  48.233  30.341   4.942 1 U   5.695e+06  0.000e+00 e 0     0     0     0 #QU 0.995
    963  27.722  30.341   1.649 1 U   1.383e+07  0.000e+00 e 0     0     0     0 #QU 0.995
    964  33.725  65.960   2.976 1 U   1.410e+06  0.000e+00 e 0     0     0     0 #QU 0.995
    965  53.739  18.841   0.919 1 U   2.992e+07  0.000e+00 e 0     0     0     0 #QU 0.994
    966  35.259  42.143   1.300 1 U   1.339e+06  0.000e+00 e 0     0     0     0 #QU 0.994
    967  36.227  54.087   2.258 1 U   1.167e+07  0.000e+00 e 0     0     0     0 #QU 0.994
    968  31.722  22.215   1.044 1 U   2.330e+06  0.000e+00 e 0     0     0     0 #QU 0.994
    969  55.737  23.630  -0.133 1 U   9.373e+06  0.000e+00 e 0     0     0     0 #QU 0.994
    970  36.729  57.833   2.183 1 U   3.256e+06  0.000e+00 e 0     0     0     0 #QU 0.994
    971  58.351  60.963   0.447 1 U   8.293e+05  0.000e+00 e 0     0     0     0 #QU 0.994
    972  58.476  60.860   0.444 1 U   7.754e+05  0.000e+00 e 0     0     0     0 #QU 0.994
    973  58.501  60.205   0.451 1 U   5.717e+05  0.000e+00 e 0     0     0     0 #QU 0.994
    974  50.303  17.105   4.562 1 U   1.034e+06  0.000e+00 e 0     0     0     0 #QU 0.994
    975  50.340  16.834   4.561 1 U   9.548e+05  0.000e+00 e 0     0     0     0 #QU 0.994
    976  54.727  67.250   1.036 1 U   4.839e+06  0.000e+00 e 0     0     0     0 #QU 0.994
    977  54.736  66.839   1.037 1 U   5.757e+06  0.000e+00 e 0     0     0     0 #QU 0.994
    978  54.731  65.812   1.045 1 U   4.633e+06  0.000e+00 e 0     0     0     0 #QU 0.994
    979  27.721  57.042   1.075 1 U   1.236e+06  0.000e+00 e 0     0     0     0 #QU 0.994
    980  55.737  63.731   4.300 1 U   3.040e+07  0.000e+00 e 0     0     0     0 #QU 0.994
    981  45.729  42.216   2.942 1 U   3.344e+06  0.000e+00 e 0     0     0     0 #QU 0.994
    982  29.223  36.148   1.450 1 U   4.101e+06  0.000e+00 e 0     0     0     0 #QU 0.994
    983  29.225  35.369   1.485 1 U   5.496e+06  0.000e+00 e 0     0     0     0 #QU 0.994
    984  58.736  59.905   1.433 1 U   1.836e+06  0.000e+00 e 0     0     0     0 #QU 0.994
    985  41.227  73.055   4.088 1 U   1.269e+06  0.000e+00 e 0     0     0     0 #QU 0.994
    986  29.223  25.695   1.576 1 U   1.845e+07  0.000e+00 e 0     0     0     0 #QU 0.994
    987  32.721  51.777   1.755 1 U   1.118e+06  0.000e+00 e 0     0     0     0 #QU 0.994
    988  29.223  25.178   1.744 1 U   7.506e+07  0.000e+00 e 0     0     0     0 #QU 0.994
    989  32.225  65.444   1.972 1 U   7.807e+06  0.000e+00 e 0     0     0     0 #QU 0.994
    990  58.241  29.170   4.061 1 U   3.057e+06  0.000e+00 e 0     0     0     0 #QU 0.993
    991  41.727  29.377   1.746 1 U   7.735e+06  0.000e+00 e 0     0     0     0 #QU 0.993
    992  41.723  28.579   1.721 1 U   4.114e+06  0.000e+00 e 0     0     0     0 #QU 0.993
    993  28.727  62.481   1.454 1 U   1.672e+06  0.000e+00 e 0     0     0     0 #QU 0.993
    994  48.233  63.895   4.942 1 U   1.540e+07  0.000e+00 e 0     0     0     0 #QU 0.993
    995  36.227  55.636   2.426 1 U   5.642e+06  0.000e+00 e 0     0     0     0 #QU 0.993
    996  55.238  29.671   5.694 1 U   2.026e+06  0.000e+00 e 0     0     0     0 #QU 0.993
    997  28.725  34.627   1.578 1 U   7.102e+06  0.000e+00 e 0     0     0     0 #QU 0.993
    998  27.222  42.214   1.392 1 U   4.938e+06  0.000e+00 e 0     0     0     0 #QU 0.993
    999  29.223  25.178   1.480 1 U   1.128e+07  0.000e+00 e 0     0     0     0 #QU 0.993
   1000  58.720  59.853   1.693 1 U   1.421e+06  0.000e+00 e 0     0     0     0 #QU 0.993
   1001  27.223  59.865   1.441 1 U   1.283e+06  0.000e+00 e 0     0     0     0 #QU 0.993
   1002  53.238  23.984   4.234 1 U   1.837e+06  0.000e+00 e 0     0     0     0 #QU 0.993
   1003  29.724  58.897   1.982 1 U   7.180e+06  0.000e+00 e 0     0     0     0 #QU 0.993
   1004  27.220  30.437   4.634 1 U   0.000e+00  0.000e+00 e 0     0     0     0 #QU 0.993
   1005  31.226  63.092   4.684 1 U   1.621e+07  0.000e+00 e 0     0     0     0 #QU 0.993
   1006  46.732  21.699   0.925 1 U   -1.782e+06  0.000e+00 e 0     0     0     0 #QU 0.993
   1007  31.219  61.983   4.642 1 U   3.198e+06  0.000e+00 e 0     0     0     0 #QU 0.993
   1008  36.226  29.649   2.334 1 U   1.078e+08  0.000e+00 e 0     0     0     0 #QU 0.992
   1009  58.238  63.895   4.472 1 U   2.377e+06  0.000e+00 e 0     0     0     0 #QU 0.992
   1010  28.181  61.159   0.173 1 U   7.987e+05  0.000e+00 e 0     0     0     0 #QU 0.992
   1011  54.736  31.889   5.330 1 U   7.188e+06  0.000e+00 e 0     0     0     0 #QU 0.992
   1012  28.221  26.182   0.919 1 U   1.467e+06  0.000e+00 e 0     0     0     0 #QU 0.992
   1013  36.726  27.541   2.247 1 U   2.350e+07  0.000e+00 e 0     0     0     0 #QU 0.992
   1014  29.728  36.628   2.117 1 U   4.485e+07  0.000e+00 e 0     0     0     0 #QU 0.992
   1015  41.253  73.168   4.020 1 U   1.206e+06  0.000e+00 e 0     0     0     0 #QU 0.992
   1016  57.736  23.542   0.258 1 U   1.013e+06  0.000e+00 e 0     0     0     0 #QU 0.992
   1017  39.215  53.526   2.760 1 U   1.788e+07  0.000e+00 e 0     0     0     0 #QU 0.992
   1018  39.228  52.639   2.670 1 U   3.388e+07  0.000e+00 e 0     0     0     0 #QU 0.992
   1019  39.233  52.942   2.718 1 U   4.807e+07  0.000e+00 e 0     0     0     0 #QU 0.992
   1020  32.725  29.308   1.884 1 U   2.830e+07  0.000e+00 e 0     0     0     0 #QU 0.992
   1021  58.737  59.890   3.471 1 U   3.252e+06  0.000e+00 e 0     0     0     0 #QU 0.992
   1022  31.224  49.817   2.377 1 U   1.419e+06  0.000e+00 e 0     0     0     0 #QU 0.991
   1023  56.236  21.975   4.483 1 U   4.855e+06  0.000e+00 e 0     0     0     0 #QU 0.991
   1024  37.725  41.819   2.848 1 U   1.462e+06  0.000e+00 e 0     0     0     0 #QU 0.991
   1025  57.735  25.546   0.814 1 U   8.982e+06  0.000e+00 e 0     0     0     0 #QU 0.991
   1026  55.736  17.057   4.411 1 U   1.011e+07  0.000e+00 e 0     0     0     0 #QU 0.991
   1027  27.169  42.533   0.940 1 U   0.000e+00  0.000e+00 e 0     0     0     0 #QU 0.991
   1028  56.737  24.794   1.859 1 U   -1.425e+06  0.000e+00 e 0     0     0     0 #QU 0.991
   1029  55.738  39.243   0.552 1 U   7.680e+06  0.000e+00 e 0     0     0     0 #QU 0.991
   1030  58.217  30.321   4.637 1 U   1.080e+07  0.000e+00 e 0     0     0     0 #QU 0.991
   1031  54.740  25.844   1.059 1 U   2.786e+07  0.000e+00 e 0     0     0     0 #QU 0.991
   1032  45.230  42.862   3.243 1 U   1.135e+06  0.000e+00 e 0     0     0     0 #QU 0.991
   1033  28.722  65.579   3.691 1 U   2.783e+06  0.000e+00 e 0     0     0     0 #QU 0.991
   1034  28.185  62.776   2.196 1 U   1.925e+06  0.000e+00 e 0     0     0     0 #QU 0.991
   1035  29.723  59.249   2.038 1 U   1.213e+07  0.000e+00 e 0     0     0     0 #QU 0.991
   1036  51.734  31.103   5.147 1 U   7.740e+06  0.000e+00 e 0     0     0     0 #QU 0.990
   1037  56.739  23.758   4.051 1 U   1.372e+06  0.000e+00 e 0     0     0     0 #QU 0.990
   1038  51.734  29.693   5.170 1 U   6.944e+06  0.000e+00 e 0     0     0     0 #QU 0.990
   1039  51.781  30.579   5.147 1 U   9.143e+06  0.000e+00 e 0     0     0     0 #QU 0.990
   1040  58.735  42.582   1.632 1 U   8.007e+06  0.000e+00 e 0     0     0     0 #QU 0.990
   1041  28.774  62.639   0.743 1 U   1.215e+06  0.000e+00 e 0     0     0     0 #QU 0.990
   1042  27.223  58.072   3.693 1 U   3.876e+06  0.000e+00 e 0     0     0     0 #QU 0.990
   1043  50.235  17.964   4.945 1 U   2.252e+06  0.000e+00 e 0     0     0     0 #QU 0.990
   1044  29.222  42.055   1.741 1 U   2.068e+08  0.000e+00 e 0     0     0     0 #QU 0.990
   1045  55.738  23.769   0.537 1 U   6.055e+07  0.000e+00 e 0     0     0     0 #QU 0.990
   1046  46.278  58.062   0.861 1 U   7.979e+05  0.000e+00 e 0     0     0     0 #QU 0.990
   1047  33.226  41.283   7.290 1 U   2.651e+06  0.000e+00 e 0     0     0     0 #QU 0.990
   1048  32.724  50.573   1.891 1 U   2.710e+06  0.000e+00 e 0     0     0     0 #QU 0.990
   1049  55.746  54.069   0.954 1 U   1.584e+06  0.000e+00 e 0     0     0     0 #QU 0.990
   1050  31.724  30.857   1.473 1 U   7.531e+06  0.000e+00 e 0     0     0     0 #QU 0.990
   1051  46.345  58.302   0.861 1 U   8.706e+05  0.000e+00 e 0     0     0     0 #QU 0.990
   1052  53.739  21.533   0.919 1 U   1.193e+08  0.000e+00 e 0     0     0     0 #QU 0.990
   1053  31.722  32.779   3.215 1 U   2.937e+06  0.000e+00 e 0     0     0     0 #QU 0.990
   1054  27.222  26.211   1.649 1 U   1.860e+07  0.000e+00 e 0     0     0     0 #QU 0.990
   1055  44.229  42.008   2.940 1 U   3.847e+06  0.000e+00 e 0     0     0     0 #QU 0.989
   1056  33.724  42.072   1.985 1 U   2.955e+06  0.000e+00 e 0     0     0     0 #QU 0.989
   1057  29.216  58.590   1.314 1 U   1.165e+06  0.000e+00 e 0     0     0     0 #QU 0.989
   1058  44.229  43.333   2.900 1 U   2.363e+06  0.000e+00 e 0     0     0     0 #QU 0.989
   1059  27.722  59.904   2.159 1 U   3.118e+06  0.000e+00 e 0     0     0     0 #QU 0.989
   1060  50.737  18.825   1.504 1 U   8.882e+07  0.000e+00 e 0     0     0     0 #QU 0.989
   1061  27.220  29.646   1.445 1 U   0.000e+00  0.000e+00 e 0     0     0     0 #QU 0.989
   1062  38.728  54.087   2.646 1 U   2.465e+07  0.000e+00 e 0     0     0     0 #QU 0.989
   1063  53.235  21.565   0.835 1 U   4.003e+07  0.000e+00 e 0     0     0     0 #QU 0.989
   1064  27.722  21.565   6.137 1 U   3.739e+06  0.000e+00 e 0     0     0     0 #QU 0.989
   1065  48.299  17.510   4.298 1 U   1.238e+06  0.000e+00 e 0     0     0     0 #QU 0.989
   1066  53.736  27.940   0.598 1 U   -5.441e+06  0.000e+00 e 0     0     0     0 #QU 0.989
   1067  35.727  54.954   1.749 1 U   9.320e+06  0.000e+00 e 0     0     0     0 #QU 0.989
   1068  54.234  22.215   0.979 1 U   5.253e+07  0.000e+00 e 0     0     0     0 #QU 0.989
   1069  28.220  22.734   1.045 1 U   2.115e+06  0.000e+00 e 0     0     0     0 #QU 0.989
   1070  27.208  52.911   1.356 1 U   0.000e+00  0.000e+00 e 0     0     0     0 #QU 0.989
   1071  27.695  37.705   4.191 1 U   6.505e+06  0.000e+00 e 0     0     0     0 #QU 0.989
   1072  29.225  58.186   1.683 1 U   4.035e+06  0.000e+00 e 0     0     0     0 #QU 0.989
   1073  29.219  57.756   1.654 1 U   3.680e+06  0.000e+00 e 0     0     0     0 #QU 0.989
   1074  35.728  29.754   1.752 1 U   7.770e+06  0.000e+00 e 0     0     0     0 #QU 0.988
   1075  27.219  29.481   1.327 1 U   0.000e+00  0.000e+00 e 0     0     0     0 #QU 0.988
   1076  31.224  37.052   2.082 1 U   2.437e+07  0.000e+00 e 0     0     0     0 #QU 0.988
   1077  54.236  51.506   6.819 1 U   -4.705e+06  0.000e+00 e 0     0     0     0 #QU 0.988
   1078  30.723  60.933   1.970 1 U   2.315e+06  0.000e+00 e 0     0     0     0 #QU 0.988
   1079  31.738  41.309   1.227 1 U   1.453e+06  0.000e+00 e 0     0     0     0 #QU 0.988
   1080  35.719  28.922   1.700 1 U   6.323e+06  0.000e+00 e 0     0     0     0 #QU 0.988
   1081  35.223  42.867   7.607 1 U   -1.653e+06  0.000e+00 e 0     0     0     0 #QU 0.988
   1082  30.726  26.330   1.971 1 U   4.001e+06  0.000e+00 e 0     0     0     0 #QU 0.988
   1083  54.736  14.203   7.130 1 U   1.985e+06  0.000e+00 e 0     0     0     0 #QU 0.988
   1084  40.729  28.276   3.270 1 U   2.896e+06  0.000e+00 e 0     0     0     0 #QU 0.988
   1085  42.729  30.236   3.179 1 U   1.080e+07  0.000e+00 e 0     0     0     0 #QU 0.988
   1086  27.733  62.962   1.793 1 U   1.403e+06  0.000e+00 e 0     0     0     0 #QU 0.987
   1087  28.851  60.782  -0.613 1 U   9.257e+05  0.000e+00 e 0     0     0     0 #QU 0.987
   1088  33.223  43.073   7.292 1 U   -6.261e+06  0.000e+00 e 0     0     0     0 #QU 0.987
   1089  32.724  42.048   1.886 1 U   8.641e+06  0.000e+00 e 0     0     0     0 #QU 0.987
   1090  32.224  58.353   3.861 1 U   2.757e+06  0.000e+00 e 0     0     0     0 #QU 0.987
   1091  58.226  52.669   1.045 1 U   2.100e+06  0.000e+00 e 0     0     0     0 #QU 0.986
   1092  57.239  58.038   1.375 1 U   5.419e+06  0.000e+00 e 0     0     0     0 #QU 0.986
   1093  46.230  28.691   0.311 1 U   1.095e+06  0.000e+00 e 0     0     0     0 #QU 0.986
   1094  43.748  57.845   3.114 1 U   2.018e+06  0.000e+00 e 0     0     0     0 #QU 0.986
   1095  50.734  63.519   0.868 1 U   4.724e+06  0.000e+00 e 0     0     0     0 #QU 0.986
   1096  34.726  32.922   6.027 1 U   1.852e+07  0.000e+00 e 0     0     0     0 #QU 0.986
   1097  32.724  51.608   2.608 1 U   1.530e+06  0.000e+00 e 0     0     0     0 #QU 0.986
   1098  28.223  50.573   2.137 1 U   1.366e+07  0.000e+00 e 0     0     0     0 #QU 0.986
   1099  30.224  31.889   4.648 1 U   3.321e+06  0.000e+00 e 0     0     0     0 #QU 0.986
   1100  54.737  22.531   0.970 1 U   5.606e+07  0.000e+00 e 0     0     0     0 #QU 0.986
   1101  54.218  23.425   4.617 1 U   9.822e+05  0.000e+00 e 0     0     0     0 #QU 0.985
   1102  46.750  19.083  -0.153 1 U   1.891e+06  0.000e+00 e 0     0     0     0 #QU 0.985
   1103  55.810  54.567   0.259 1 U   1.431e+06  0.000e+00 e 0     0     0     0 #QU 0.985
   1104  55.237  29.148   5.275 1 U   1.560e+06  0.000e+00 e 0     0     0     0 #QU 0.985
   1105  36.726  29.634   2.041 1 U   2.336e+06  0.000e+00 e 0     0     0     0 #QU 0.985
   1106  38.229  42.170   2.892 1 U   2.222e+06  0.000e+00 e 0     0     0     0 #QU 0.985
   1107  45.730  29.443   2.900 1 U   1.824e+06  0.000e+00 e 0     0     0     0 #QU 0.984
   1108  49.234  16.864   2.078 1 U   2.346e+08  0.000e+00 e 0     0     0     0 #QU 0.984
   1109  42.725  14.200   1.982 1 U   1.260e+06  0.000e+00 e 0     0     0     0 #QU 0.984
   1110  53.735  61.970   1.145 1 U   3.689e+06  0.000e+00 e 0     0     0     0 #QU 0.984
   1111  54.233  14.506   6.823 1 U   6.217e+06  0.000e+00 e 0     0     0     0 #QU 0.984
   1112  42.227  29.222   1.650 1 U   4.786e+06  0.000e+00 e 0     0     0     0 #QU 0.984
   1113  42.230  32.922   2.962 1 U   1.266e+07  0.000e+00 e 0     0     0     0 #QU 0.984
   1114  30.762  50.991   1.602 1 U   7.566e+05  0.000e+00 e 0     0     0     0 #QU 0.984
   1115  36.229  29.673   2.255 1 U   7.097e+07  0.000e+00 e 0     0     0     0 #QU 0.984
   1116  28.269  64.933   2.328 1 U   1.018e+06  0.000e+00 e 0     0     0     0 #QU 0.984
   1117  28.183  64.699   2.330 1 U   9.344e+05  0.000e+00 e 0     0     0     0 #QU 0.984
   1118  30.653  50.809   1.603 1 U   6.530e+05  0.000e+00 e 0     0     0     0 #QU 0.984
   1119  45.730  29.162   3.016 1 U   2.540e+06  0.000e+00 e 0     0     0     0 #QU 0.984
   1120  47.231  22.217   1.036 1 U   -1.849e+06  0.000e+00 e 0     0     0     0 #QU 0.983
   1121  38.676  17.149   1.821 1 U   7.122e+05  0.000e+00 e 0     0     0     0 #QU 0.983
   1122  42.230  35.503   2.896 1 U   5.011e+06  0.000e+00 e 0     0     0     0 #QU 0.983
   1123  38.744  17.386   1.820 1 U   8.040e+05  0.000e+00 e 0     0     0     0 #QU 0.983
   1124  46.704  17.858   0.582 1 U   1.645e+06  0.000e+00 e 0     0     0     0 #QU 0.983
   1125  42.229  29.167   3.023 1 U   2.953e+08  0.000e+00 e 0     0     0     0 #QU 0.983
   1126  39.727  54.975   1.624 1 U   3.093e+06  0.000e+00 e 0     0     0     0 #QU 0.983
   1127  58.737  52.668   1.653 1 U   1.290e+06  0.000e+00 e 0     0     0     0 #QU 0.983
   1128  50.731  17.600   2.078 1 U   -5.385e+06  0.000e+00 e 0     0     0     0 #QU 0.982
   1129  27.222  28.276   4.626 1 U   1.551e+06  0.000e+00 e 0     0     0     0 #QU 0.982
   1130  31.724  30.857   1.392 1 U   8.337e+06  0.000e+00 e 0     0     0     0 #QU 0.982
   1131  32.724  42.071   1.739 1 U   3.646e+06  0.000e+00 e 0     0     0     0 #QU 0.982
   1132  58.729  28.096   4.623 1 U   2.463e+06  0.000e+00 e 0     0     0     0 #QU 0.982
   1133  56.238  63.829   4.484 1 U   1.110e+07  0.000e+00 e 0     0     0     0 #QU 0.982
   1134  29.223  42.086   3.024 1 U   1.012e+07  0.000e+00 e 0     0     0     0 #QU 0.982
   1135  55.740  23.800   0.779 1 U   6.722e+06  0.000e+00 e 0     0     0     0 #QU 0.982
   1136  55.728  22.186   0.742 1 U   3.801e+06  0.000e+00 e 0     0     0     0 #QU 0.982
   1137  34.226  29.168   1.594 1 U   1.295e+06  0.000e+00 e 0     0     0     0 #QU 0.981
   1138  58.697  17.778   1.919 1 U   1.057e+06  0.000e+00 e 0     0     0     0 #QU 0.981
   1139  56.236  53.946   0.853 1 U   1.767e+06  0.000e+00 e 0     0     0     0 #QU 0.981
   1140  27.168  17.755   1.921 1 U   0.000e+00  0.000e+00 e 0     0     0     0 #QU 0.981
   1141  47.732  22.420   1.045 1 U   -2.115e+06  0.000e+00 e 0     0     0     0 #QU 0.981
   1142  38.727  29.188   3.024 1 U   1.368e+06  0.000e+00 e 0     0     0     0 #QU 0.981
   1143  34.224  41.053   6.889 1 U   1.338e+06  0.000e+00 e 0     0     0     0 #QU 0.981
   1144  29.720  17.054   6.133 1 U   2.105e+06  0.000e+00 e 0     0     0     0 #QU 0.981
   1145  45.234  53.850   2.584 1 U   8.557e+05  0.000e+00 e 0     0     0     0 #QU 0.980
   1146  35.732  58.565   2.706 1 U   1.331e+06  0.000e+00 e 0     0     0     0 #QU 0.980
   1147  55.233  18.451   4.739 1 U   4.363e+06  0.000e+00 e 0     0     0     0 #QU 0.980
   1148  27.223  54.478   1.734 1 U   3.845e+06  0.000e+00 e 0     0     0     0 #QU 0.980
   1149  56.233  53.053   0.606 1 U   2.033e+06  0.000e+00 e 0     0     0     0 #QU 0.980
   1150  49.194  30.193   2.077 1 U   -1.416e+06  0.000e+00 e 0     0     0     0 #QU 0.979
   1151  57.233  42.064   1.857 1 U   -2.400e+06  0.000e+00 e 0     0     0     0 #QU 0.979
   1152  58.738  26.131   6.281 1 U   -9.308e+05  0.000e+00 e 0     0     0     0 #QU 0.979
   1153  29.723  55.103   1.636 1 U   2.206e+06  0.000e+00 e 0     0     0     0 #QU 0.979
   1154  46.229  12.217   0.308 1 U   9.824e+05  0.000e+00 e 0     0     0     0 #QU 0.979
   1155  29.227  24.784   1.982 1 U   -1.373e+06  0.000e+00 e 0     0     0     0 #QU 0.979
   1156  32.224  24.970   1.946 1 U   1.575e+07  0.000e+00 e 0     0     0     0 #QU 0.979
   1157  31.222  21.386   0.759 1 U   1.796e+06  0.000e+00 e 0     0     0     0 #QU 0.978
   1158  27.724  32.912   1.975 1 U   7.069e+06  0.000e+00 e 0     0     0     0 #QU 0.978
   1159  27.719  32.272   1.931 1 U   1.144e+07  0.000e+00 e 0     0     0     0 #QU 0.978
   1160  31.725  39.737   1.969 1 U   4.316e+06  0.000e+00 e 0     0     0     0 #QU 0.978
   1161  58.244  24.075   0.883 1 U   3.234e+07  0.000e+00 e 0     0     0     0 #QU 0.978
   1162  32.725  62.863   1.891 1 U   6.072e+06  0.000e+00 e 0     0     0     0 #QU 0.978
   1163  58.738  14.383   5.268 1 U   1.031e+06  0.000e+00 e 0     0     0     0 #QU 0.978
   1164  27.188  14.126   5.271 1 U   0.000e+00  0.000e+00 e 0     0     0     0 #QU 0.978
   1165  27.292  14.405   5.269 1 U   5.519e+05  0.000e+00 e 0     0     0     0 #QU 0.978
   1166  45.229  27.647   3.240 1 U   8.078e+05  0.000e+00 e 0     0     0     0 #QU 0.978
   1167  58.737  54.491   1.729 1 U   1.924e+06  0.000e+00 e 0     0     0     0 #QU 0.977
   1168  29.370  55.089   1.308 1 U   6.558e+05  0.000e+00 e 0     0     0     0 #QU 0.977
   1169  58.737  50.125   1.932 1 U   4.812e+06  0.000e+00 e 0     0     0     0 #QU 0.977
   1170  27.222  50.059   1.928 1 U   7.884e+06  0.000e+00 e 0     0     0     0 #QU 0.977
   1171  45.730  43.102   3.251 1 U   1.092e+06  0.000e+00 e 0     0     0     0 #QU 0.976
   1172  54.236  22.081   4.751 1 U   3.254e+06  0.000e+00 e 0     0     0     0 #QU 0.976
   1173  27.225  14.284   1.379 1 U   2.406e+06  0.000e+00 e 0     0     0     0 #QU 0.976
   1174  28.214  62.866   2.071 1 U   9.291e+05  0.000e+00 e 0     0     0     0 #QU 0.975
   1175  30.224  42.866   2.083 1 U   2.900e+06  0.000e+00 e 0     0     0     0 #QU 0.975
   1176  40.728  73.356   5.870 1 U   -2.966e+06  0.000e+00 e 0     0     0     0 #QU 0.974
   1177  42.230  38.600   3.028 1 U   -5.715e+06  0.000e+00 e 0     0     0     0 #QU 0.974
   1178  42.736  54.740   3.181 1 U   2.130e+06  0.000e+00 e 0     0     0     0 #QU 0.973
   1179  58.722  62.270   2.130 1 U   1.007e+06  0.000e+00 e 0     0     0     0 #QU 0.973
   1180  29.725  42.858   6.655 1 U   -1.278e+06  0.000e+00 e 0     0     0     0 #QU 0.972
   1181  42.232  25.073   1.744 1 U   2.574e+06  0.000e+00 e 0     0     0     0 #QU 0.972
   1182  54.737  42.252   1.661 1 U   -1.965e+06  0.000e+00 e 0     0     0     0 #QU 0.971
   1183  58.737  16.850   6.289 1 U   -1.223e+06  0.000e+00 e 0     0     0     0 #QU 0.971
   1184  29.725  69.706   4.322 1 U   1.530e+06  0.000e+00 e 0     0     0     0 #QU 0.971
   1185  47.733  23.113   0.945 1 U   -9.982e+05  0.000e+00 e 0     0     0     0 #QU 0.970
   1186  51.235  30.765   3.355 1 U   1.072e+06  0.000e+00 e 0     0     0     0 #QU 0.969
   1187  31.722  54.446   2.636 1 U   3.434e+06  0.000e+00 e 0     0     0     0 #QU 0.969
   1188  51.735  63.835   5.150 1 U   3.530e+06  0.000e+00 e 0     0     0     0 #QU 0.969
   1189  56.734  59.905   1.563 1 U   3.147e+06  0.000e+00 e 0     0     0     0 #QU 0.969
   1190  58.738  14.338   1.378 1 U   2.492e+06  0.000e+00 e 0     0     0     0 #QU 0.968
   1191  43.866  18.048   1.467 1 U   -7.193e+05  0.000e+00 e 0     0     0     0 #QU 0.968
   1192  54.232  23.470   4.373 1 U   1.544e+06  0.000e+00 e 0     0     0     0 #QU 0.968
   1193  33.735  43.087   5.786 1 U   -1.801e+06  0.000e+00 e 0     0     0     0 #QU 0.968
   1194  46.817  58.528   0.584 1 U   1.271e+06  0.000e+00 e 0     0     0     0 #QU 0.968
   1195  32.725  25.068   1.460 1 U   1.688e+06  0.000e+00 e 0     0     0     0 #QU 0.967
   1196  32.725  58.733   2.536 1 U   1.182e+06  0.000e+00 e 0     0     0     0 #QU 0.967
   1197  51.236  29.665   5.171 1 U   8.210e+06  0.000e+00 e 0     0     0     0 #QU 0.967
   1198  51.238  30.775   5.149 1 U   7.729e+06  0.000e+00 e 0     0     0     0 #QU 0.967
   1199  32.890  50.552   4.343 1 U   8.511e+05  0.000e+00 e 0     0     0     0 #QU 0.967
   1200  32.885  50.273   4.344 1 U   7.740e+05  0.000e+00 e 0     0     0     0 #QU 0.967
   1201  27.193  25.570   0.458 1 U   0.000e+00  0.000e+00 e 0     0     0     0 #QU 0.966
   1202  32.225  50.473   1.979 1 U   4.265e+06  0.000e+00 e 0     0     0     0 #QU 0.966
   1203  54.736  22.870   1.043 1 U   1.251e+08  0.000e+00 e 0     0     0     0 #QU 0.966
   1204  54.734  21.619   1.039 1 U   1.111e+08  0.000e+00 e 0     0     0     0 #QU 0.966
   1205  37.223  67.126   3.500 1 U   1.062e+06  0.000e+00 e 0     0     0     0 #QU 0.965
   1206  44.278  74.505   4.377 1 U   8.328e+05  0.000e+00 e 0     0     0     0 #QU 0.965
   1207  34.724  42.347   1.667 1 U   2.304e+06  0.000e+00 e 0     0     0     0 #QU 0.965
   1208  46.234  17.413   0.854 1 U   8.894e+05  0.000e+00 e 0     0     0     0 #QU 0.965
   1209  45.732  29.133   2.958 1 U   1.985e+06  0.000e+00 e 0     0     0     0 #QU 0.964
   1210  35.222  42.352   1.681 1 U   2.159e+06  0.000e+00 e 0     0     0     0 #QU 0.964
   1211  56.737  35.503   1.451 1 U   1.888e+07  0.000e+00 e 0     0     0     0 #QU 0.963
   1212  42.233  33.607   3.015 1 U   8.873e+06  0.000e+00 e 0     0     0     0 #QU 0.962
   1213  58.738  32.922   4.626 1 U   2.941e+06  0.000e+00 e 0     0     0     0 #QU 0.962
   1214  27.110  33.023   4.622 1 U   0.000e+00  0.000e+00 e 0     0     0     0 #QU 0.962
   1215  42.214  32.645   3.035 1 U   5.844e+06  0.000e+00 e 0     0     0     0 #QU 0.962
   1216  42.727  17.774   1.968 1 U   1.579e+06  0.000e+00 e 0     0     0     0 #QU 0.962
   1217  40.723  75.289   5.869 1 U   1.415e+06  0.000e+00 e 0     0     0     0 #QU 0.961
   1218  56.397  50.199  -0.126 1 U   5.365e+05  0.000e+00 e 0     0     0     0 #QU 0.961
   1219  56.422  50.474  -0.130 1 U   5.617e+05  0.000e+00 e 0     0     0     0 #QU 0.961
   1220  55.235  31.748   0.303 1 U   3.520e+06  0.000e+00 e 0     0     0     0 #QU 0.961
   1221  32.723  25.848   1.738 1 U   7.085e+06  0.000e+00 e 0     0     0     0 #QU 0.961
   1222  28.729  26.588   5.929 1 U   1.319e+06  0.000e+00 e 0     0     0     0 #QU 0.961
   1223  39.727  29.438   3.034 1 U   1.507e+06  0.000e+00 e 0     0     0     0 #QU 0.961
   1224  35.727  27.660   2.429 1 U   1.845e+06  0.000e+00 e 0     0     0     0 #QU 0.959
   1225  32.730  16.248   5.841 1 U   -2.948e+06  0.000e+00 e 0     0     0     0 #QU 0.959
   1226  27.723  43.140   3.479 1 U   1.250e+06  0.000e+00 e 0     0     0     0 #QU 0.959
   1227  35.221  55.011   2.089 1 U   2.515e+06  0.000e+00 e 0     0     0     0 #QU 0.958
   1228  34.247  66.317   4.279 1 U   1.132e+06  0.000e+00 e 0     0     0     0 #QU 0.958
   1229  35.227  42.803   7.465 1 U   -3.189e+06  0.000e+00 e 0     0     0     0 #QU 0.957
   1230  33.799  20.967   7.287 1 U   -1.074e+06  0.000e+00 e 0     0     0     0 #QU 0.957
   1231  58.232  54.014   0.923 1 U   1.860e+06  0.000e+00 e 0     0     0     0 #QU 0.957
   1232  53.736  21.565   4.751 1 U   3.602e+06  0.000e+00 e 0     0     0     0 #QU 0.957
   1233  50.734  31.889   3.944 1 U   2.017e+06  0.000e+00 e 0     0     0     0 #QU 0.957
   1234  35.725  58.378   3.780 1 U   2.006e+06  0.000e+00 e 0     0     0     0 #QU 0.956
   1235  46.729  17.409   2.079 1 U   3.031e+06  0.000e+00 e 0     0     0     0 #QU 0.956
   1236  58.727  29.245   3.472 1 U   6.470e+05  0.000e+00 e 0     0     0     0 #QU 0.955
   1237  28.228  26.351   5.922 1 U   1.249e+06  0.000e+00 e 0     0     0     0 #QU 0.955
   1238  29.234  21.180   0.729 1 U   -1.112e+06  0.000e+00 e 0     0     0     0 #QU 0.954
   1239  34.725  42.045   1.725 1 U   2.741e+06  0.000e+00 e 0     0     0     0 #QU 0.954
   1240  34.720  43.432   1.752 1 U   1.747e+06  0.000e+00 e 0     0     0     0 #QU 0.954
   1241  56.239  26.311   4.484 1 U   1.940e+06  0.000e+00 e 0     0     0     0 #QU 0.952
   1242  44.230  25.243   2.958 1 U   1.101e+06  0.000e+00 e 0     0     0     0 #QU 0.952
   1243  50.827  48.894   7.577 1 U   9.754e+05  0.000e+00 e 0     0     0     0 #QU 0.950
   1244  31.224  17.577   5.905 1 U   7.413e+06  0.000e+00 e 0     0     0     0 #QU 0.949
   1245  34.226  29.685   5.842 1 U   1.138e+06  0.000e+00 e 0     0     0     0 #QU 0.948
   1246  42.230  37.568   3.020 1 U   -5.435e+06  0.000e+00 e 0     0     0     0 #QU 0.948
   1247  46.230  17.409   4.942 1 U   -1.677e+06  0.000e+00 e 0     0     0     0 #QU 0.947
   1248  32.726  18.120   5.846 1 U   5.512e+06  0.000e+00 e 0     0     0     0 #QU 0.946
   1249  42.730  55.029   1.608 1 U   1.564e+06  0.000e+00 e 0     0     0     0 #QU 0.945
   1250  27.141  60.615   0.443 1 U   0.000e+00  0.000e+00 e 0     0     0     0 #QU 0.945
   1251  30.216  18.496   6.654 1 U   -9.369e+05  0.000e+00 e 0     0     0     0 #QU 0.945
   1252  36.227  22.447   1.044 1 U   3.236e+06  0.000e+00 e 0     0     0     0 #QU 0.943
   1253  31.726  58.357   3.867 1 U   2.766e+06  0.000e+00 e 0     0     0     0 #QU 0.943
   1254  34.236  31.814   2.760 1 U   1.118e+06  0.000e+00 e 0     0     0     0 #QU 0.942
   1255  29.720  25.734   6.132 1 U   1.061e+06  0.000e+00 e 0     0     0     0 #QU 0.941
   1256  52.733  16.264   2.076 1 U   1.062e+06  0.000e+00 e 0     0     0     0 #QU 0.941
   1257  43.834  18.121   1.469 1 U   -7.371e+05  0.000e+00 e 0     0     0     0 #QU 0.940
   1258  43.762  18.264   1.473 1 U   -7.687e+05  0.000e+00 e 0     0     0     0 #QU 0.940
   1259  29.723  63.895   3.849 1 U   4.034e+06  0.000e+00 e 0     0     0     0 #QU 0.939
   1260  29.723  36.391   3.978 1 U   1.883e+06  0.000e+00 e 0     0     0     0 #QU 0.939
   1261  55.734  31.947   4.764 1 U   2.315e+06  0.000e+00 e 0     0     0     0 #QU 0.938
   1262  55.740  36.430   4.769 1 U   2.090e+06  0.000e+00 e 0     0     0     0 #QU 0.938
   1263  29.731  21.186   0.939 1 U   1.053e+06  0.000e+00 e 0     0     0     0 #QU 0.938
   1264  54.736  18.984   4.824 1 U   4.930e+06  0.000e+00 e 0     0     0     0 #QU 0.935
   1265  58.735  53.050   3.476 1 U   -5.094e+05  0.000e+00 e 0     0     0     0 #QU 0.934
   1266  27.116  52.713   3.474 1 U   0.000e+00  0.000e+00 e 0     0     0     0 #QU 0.934
   1267  27.193  52.924   3.472 1 U   0.000e+00  0.000e+00 e 0     0     0     0 #QU 0.934
   1268  27.237  53.123   3.474 1 U   -2.716e+05  0.000e+00 e 0     0     0     0 #QU 0.934
   1269  58.295  60.683   1.837 1 U   6.820e+05  0.000e+00 e 0     0     0     0 #QU 0.933
   1270  44.225  72.782   4.339 1 U   1.320e+06  0.000e+00 e 0     0     0     0 #QU 0.933
   1271  28.205  64.833   2.146 1 U   1.051e+06  0.000e+00 e 0     0     0     0 #QU 0.932
   1272  30.229  27.086   1.740 1 U   8.347e+06  0.000e+00 e 0     0     0     0 #QU 0.930
   1273  27.200  60.081   1.710 1 U   0.000e+00  0.000e+00 e 0     0     0     0 #QU 0.930
   1274  29.728  32.545   1.564 1 U   6.837e+06  0.000e+00 e 0     0     0     0 #QU 0.929
   1275  41.224   9.768   4.023 1 U   0.000e+00  0.000e+00 e 0     0     0     0 #QU 0.928
   1276  41.223  75.328   4.023 1 U   6.467e+05  0.000e+00 e 0     0     0     0 #QU 0.928
   1277  41.266  75.638   4.023 1 U   7.440e+05  0.000e+00 e 0     0     0     0 #QU 0.928
   1278  41.266  10.078   4.023 1 U   0.000e+00  0.000e+00 e 0     0     0     0 #QU 0.928
   1279  31.222  32.545   4.672 1 U   4.951e+06  0.000e+00 e 0     0     0     0 #QU 0.928
   1280  27.194  42.957   0.802 1 U   0.000e+00  0.000e+00 e 0     0     0     0 #QU 0.927
   1281  53.733  36.230   5.822 1 U   9.992e+05  0.000e+00 e 0     0     0     0 #QU 0.926
   1282  35.362  41.200   7.611 1 U   5.994e+05  0.000e+00 e 0     0     0     0 #QU 0.925
   1283  35.301  41.011   7.614 1 U   5.386e+05  0.000e+00 e 0     0     0     0 #QU 0.925
   1284  35.247  20.930   7.362 1 U   -1.256e+06  0.000e+00 e 0     0     0     0 #QU 0.925
   1285  34.748  42.096   1.586 1 U   1.416e+06  0.000e+00 e 0     0     0     0 #QU 0.924
   1286  58.737  26.663   3.471 1 U   5.724e+05  0.000e+00 e 0     0     0     0 #QU 0.924
   1287  32.186  41.244   6.689 1 U   6.308e+05  0.000e+00 e 0     0     0     0 #QU 0.923
   1288  32.260  41.532   6.688 1 U   6.744e+05  0.000e+00 e 0     0     0     0 #QU 0.923
   1289  28.835  60.808   0.172 1 U   7.436e+05  0.000e+00 e 0     0     0     0 #QU 0.921
   1290  31.374  56.507   2.988 1 U   6.907e+05  0.000e+00 e 0     0     0     0 #QU 0.921
   1291  44.790  74.174   4.355 1 U   7.603e+05  0.000e+00 e 0     0     0     0 #QU 0.921
   1292  44.731  73.929   4.357 1 U   8.281e+05  0.000e+00 e 0     0     0     0 #QU 0.921
   1293  42.233  29.252   1.604 1 U   -2.328e+06  0.000e+00 e 0     0     0     0 #QU 0.920
   1294  41.232  10.341   4.087 1 U   1.195e+06  0.000e+00 e 0     0     0     0 #QU 0.918
   1295  41.232  75.768   4.087 1 U   8.324e+05  0.000e+00 e 0     0     0     0 #QU 0.918
   1296  36.728  42.590   7.139 1 U   -1.829e+06  0.000e+00 e 0     0     0     0 #QU 0.917
   1297  57.239  29.207   1.857 1 U   -1.952e+06  0.000e+00 e 0     0     0     0 #QU 0.917
   1298  35.836  21.025   7.234 1 U   -1.028e+06  0.000e+00 e 0     0     0     0 #QU 0.917
   1299  57.739  43.387   4.152 1 U   2.185e+06  0.000e+00 e 0     0     0     0 #QU 0.917
   1300  36.228  34.602   2.599 1 U   -1.155e+06  0.000e+00 e 0     0     0     0 #QU 0.917
   1301  41.729  29.446   1.454 1 U   1.685e+06  0.000e+00 e 0     0     0     0 #QU 0.916
   1302  31.724  17.474   3.839 1 U   1.791e+06  0.000e+00 e 0     0     0     0 #QU 0.913
   1303  27.220  61.258   1.068 1 U   0.000e+00  0.000e+00 e 0     0     0     0 #QU 0.912
   1304  47.730  18.339   1.417 1 U   6.460e+05  0.000e+00 e 0     0     0     0 #QU 0.911
   1305  34.744  70.513   6.025 1 U   -1.126e+06  0.000e+00 e 0     0     0     0 #QU 0.911
   1306  50.233  25.423   4.587 1 U   1.199e+06  0.000e+00 e 0     0     0     0 #QU 0.910
   1307  53.235  38.232   4.363 1 U   -1.826e+06  0.000e+00 e 0     0     0     0 #QU 0.909
   1308  31.713  17.346   3.913 1 U   2.086e+06  0.000e+00 e 0     0     0     0 #QU 0.908
   1309  39.727  25.248   3.033 1 U   6.861e+05  0.000e+00 e 0     0     0     0 #QU 0.906
   1310  30.197  31.633   0.928 1 U   7.722e+05  0.000e+00 e 0     0     0     0 #QU 0.904
   1311  39.748  36.914   2.174 1 U   -6.841e+05  0.000e+00 e 0     0     0     0 #QU 0.903
   1312  58.738  29.824   4.817 1 U   3.541e+06  0.000e+00 e 0     0     0     0 #QU 0.902
   1313  57.235  29.235   1.783 1 U   -3.224e+06  0.000e+00 e 0     0     0     0 #QU 0.901
   1314  29.222  32.029   2.547 1 U   -1.153e+06  0.000e+00 e 0     0     0     0 #QU 0.899
   1315  56.735  17.290   6.138 1 U   -1.050e+06  0.000e+00 e 0     0     0     0 #QU 0.899
   1316  44.228  29.169   2.958 1 U   2.880e+06  0.000e+00 e 0     0     0     0 #QU 0.898
   1317  43.230  31.889   2.998 1 U   2.999e+06  0.000e+00 e 0     0     0     0 #QU 0.897
   1318  44.228  73.056   4.265 1 U   1.361e+06  0.000e+00 e 0     0     0     0 #QU 0.896
   1319  34.727  41.082   7.363 1 U   1.878e+06  0.000e+00 e 0     0     0     0 #QU 0.895
   1320  57.236  50.593   1.528 1 U   6.733e+05  0.000e+00 e 0     0     0     0 #QU 0.894
   1321  55.233  25.042   1.739 1 U   -1.037e+06  0.000e+00 e 0     0     0     0 #QU 0.894
   1322  28.760  14.301   3.642 1 U   6.336e+05  0.000e+00 e 0     0     0     0 #QU 0.893
   1323  28.661  14.070   3.643 1 U   5.339e+05  0.000e+00 e 0     0     0     0 #QU 0.893
   1324  43.227  39.150   5.870 1 U   9.169e+05  0.000e+00 e 0     0     0     0 #QU 0.892
   1325  52.736  31.986   1.042 1 U   -1.628e+06  0.000e+00 e 0     0     0     0 #QU 0.889
   1326  27.222  25.006   1.469 1 U   2.958e+06  0.000e+00 e 0     0     0     0 #QU 0.887
   1327  48.843  50.129   2.072 1 U   -8.866e+05  0.000e+00 e 0     0     0     0 #QU 0.886
   1328  48.900  49.951   2.072 1 U   -9.656e+05  0.000e+00 e 0     0     0     0 #QU 0.886
   1329  48.869  49.710   2.076 1 U   -8.938e+05  0.000e+00 e 0     0     0     0 #QU 0.886
   1330  48.290  21.637   4.298 1 U   1.009e+06  0.000e+00 e 0     0     0     0 #QU 0.886
   1331  51.232  22.341   1.051 1 U   -2.208e+06  0.000e+00 e 0     0     0     0 #QU 0.885
   1332  28.731  20.979   0.743 1 U   -9.373e+05  0.000e+00 e 0     0     0     0 #QU 0.883
   1333  55.741  29.475   0.954 1 U   -2.781e+06  0.000e+00 e 0     0     0     0 #QU 0.882
   1334  51.734  30.430   5.151 1 U   9.699e+06  0.000e+00 e 0     0     0     0 #QU 0.882
   1335  37.725  42.151   3.040 1 U   -1.638e+06  0.000e+00 e 0     0     0     0 #QU 0.879
   1336  54.728  22.113   4.817 1 U   2.587e+06  0.000e+00 e 0     0     0     0 #QU 0.879
   1337  51.324  54.897   5.148 1 U   6.105e+05  0.000e+00 e 0     0     0     0 #QU 0.878
   1338  55.236  29.454   0.304 1 U   4.427e+06  0.000e+00 e 0     0     0     0 #QU 0.877
   1339  48.230  18.339   1.455 1 U   8.962e+05  0.000e+00 e 0     0     0     0 #QU 0.877
   1340  55.776  56.496   0.552 1 U   1.517e+06  0.000e+00 e 0     0     0     0 #QU 0.875
   1341  55.235  38.720   0.964 1 U   -1.464e+06  0.000e+00 e 0     0     0     0 #QU 0.875
   1342  55.734  57.435   0.532 1 U   1.360e+06  0.000e+00 e 0     0     0     0 #QU 0.875
   1343  34.728  28.632   2.086 1 U   1.088e+06  0.000e+00 e 0     0     0     0 #QU 0.873
   1344  30.224  62.347   4.817 1 U   1.039e+07  0.000e+00 e 0     0     0     0 #QU 0.873
   1345  41.363  67.621   4.018 1 U   5.386e+05  0.000e+00 e 0     0     0     0 #QU 0.873
   1346  41.466  67.386   4.014 1 U   4.823e+05  0.000e+00 e 0     0     0     0 #QU 0.873
   1347  41.436  67.161   4.020 1 U   4.945e+05  0.000e+00 e 0     0     0     0 #QU 0.873
   1348  58.725  61.166   1.063 1 U   6.706e+05  0.000e+00 e 0     0     0     0 #QU 0.871
   1349  27.197  14.251   0.862 1 U   0.000e+00  0.000e+00 e 0     0     0     0 #QU 0.870
   1350  58.735  14.477   0.864 1 U   1.193e+06  0.000e+00 e 0     0     0     0 #QU 0.870
   1351  40.711  73.579   4.027 1 U   1.049e+06  0.000e+00 e 0     0     0     0 #QU 0.869
   1352  44.227  57.615   2.576 1 U   4.947e+05  0.000e+00 e 0     0     0     0 #QU 0.869
   1353  35.730  31.897   2.011 1 U   2.826e+06  0.000e+00 e 0     0     0     0 #QU 0.868
   1354  49.740  27.069   0.164 1 U   1.179e+06  0.000e+00 e 0     0     0     0 #QU 0.867
   1355  28.783  40.395   2.622 1 U   7.558e+05  0.000e+00 e 0     0     0     0 #QU 0.867
   1356  28.818  40.610   2.618 1 U   8.192e+05  0.000e+00 e 0     0     0     0 #QU 0.867
   1357  44.731  42.214   7.970 1 U   1.064e+07  0.000e+00 e 0     0     0     0 #QU 0.866
   1358  53.754  56.281   0.590 1 U   1.313e+06  0.000e+00 e 0     0     0     0 #QU 0.866
   1359  29.730  14.211   6.135 1 U   6.591e+05  0.000e+00 e 0     0     0     0 #QU 0.865
   1360  55.822  73.783   1.258 1 U   9.132e+05  0.000e+00 e 0     0     0     0 #QU 0.861
   1361  55.890  73.584   1.257 1 U   8.838e+05  0.000e+00 e 0     0     0     0 #QU 0.861
   1362  55.869  73.378   1.261 1 U   8.720e+05  0.000e+00 e 0     0     0     0 #QU 0.861
   1363  30.374  66.718   4.219 1 U   7.035e+05  0.000e+00 e 0     0     0     0 #QU 0.859
   1364  30.318  67.161   4.219 1 U   9.412e+05  0.000e+00 e 0     0     0     0 #QU 0.859
   1365  30.419  66.997   4.218 1 U   8.734e+05  0.000e+00 e 0     0     0     0 #QU 0.859
   1366  53.856  51.413   6.426 1 U   -9.115e+05  0.000e+00 e 0     0     0     0 #QU 0.859
   1367  52.735  19.117   4.268 1 U   1.603e+06  0.000e+00 e 0     0     0     0 #QU 0.858
   1368  53.790  69.636   1.140 1 U   -8.737e+05  0.000e+00 e 0     0     0     0 #QU 0.857
   1369  55.209  64.282   3.847 1 U   6.519e+05  0.000e+00 e 0     0     0     0 #QU 0.854
   1370  55.743  42.348   0.863 1 U   1.337e+06  0.000e+00 e 0     0     0     0 #QU 0.850
   1371  57.232  43.151   4.316 1 U   2.133e+06  0.000e+00 e 0     0     0     0 #QU 0.849
   1372  32.229  29.376   1.948 1 U   1.371e+07  0.000e+00 e 0     0     0     0 #QU 0.847
   1373  58.738  27.621   2.277 1 U   1.217e+06  0.000e+00 e 0     0     0     0 #QU 0.847
   1374  56.235  66.273   5.026 1 U   1.742e+06  0.000e+00 e 0     0     0     0 #QU 0.846
   1375  45.771  24.774   3.017 1 U   1.088e+06  0.000e+00 e 0     0     0     0 #QU 0.842
   1376  29.229  23.040   0.949 1 U   8.677e+05  0.000e+00 e 0     0     0     0 #QU 0.841
   1377  29.255  22.749   0.948 1 U   7.951e+05  0.000e+00 e 0     0     0     0 #QU 0.841
   1378  44.728  17.291   2.075 1 U   1.161e+06  0.000e+00 e 0     0     0     0 #QU 0.841
   1379  58.722  65.973   1.865 1 U   1.462e+06  0.000e+00 e 0     0     0     0 #QU 0.839
   1380  43.255  54.502   3.245 1 U   9.646e+05  0.000e+00 e 0     0     0     0 #QU 0.837
   1381  55.737  57.701   0.527 1 U   1.340e+06  0.000e+00 e 0     0     0     0 #QU 0.837
   1382  27.176  61.984   2.021 1 U   0.000e+00  0.000e+00 e 0     0     0     0 #QU 0.835
   1383  44.685  38.307   0.847 1 U   5.245e+05  0.000e+00 e 0     0     0     0 #QU 0.835
   1384  44.802  38.591   0.845 1 U   5.788e+05  0.000e+00 e 0     0     0     0 #QU 0.835
   1385  31.723  63.965   4.404 1 U   1.895e+06  0.000e+00 e 0     0     0     0 #QU 0.835
   1386  58.734  62.145   2.018 1 U   9.277e+05  0.000e+00 e 0     0     0     0 #QU 0.835
   1387  27.250  62.178   2.019 1 U   5.253e+05  0.000e+00 e 0     0     0     0 #QU 0.835
   1388  44.291  20.014   4.372 1 U   6.397e+05  0.000e+00 e 0     0     0     0 #QU 0.834
   1389  44.188  19.841   4.374 1 U   5.738e+05  0.000e+00 e 0     0     0     0 #QU 0.834
   1390  42.230  25.178   4.824 1 U   -4.031e+06  0.000e+00 e 0     0     0     0 #QU 0.833
   1391  36.713  29.278   3.038 1 U   -7.573e+05  0.000e+00 e 0     0     0     0 #QU 0.830
   1392  30.268  42.637   6.889 1 U   -8.087e+05  0.000e+00 e 0     0     0     0 #QU 0.829
   1393  55.236  23.113   4.824 1 U   2.944e+06  0.000e+00 e 0     0     0     0 #QU 0.826
   1394  44.297  10.615   4.350 1 U   4.879e+05  0.000e+00 e 0     0     0     0 #QU 0.826
   1395  44.217  10.442   4.353 1 U   4.886e+05  0.000e+00 e 0     0     0     0 #QU 0.826
   1396  29.723  21.420   0.935 1 U   9.947e+05  0.000e+00 e 0     0     0     0 #QU 0.825
   1397  40.220  56.624   3.120 1 U   1.582e+06  0.000e+00 e 0     0     0     0 #QU 0.823
   1398  29.722  41.826   0.774 1 U   1.459e+06  0.000e+00 e 0     0     0     0 #QU 0.823
   1399  46.229  16.539   1.120 1 U   9.648e+05  0.000e+00 e 0     0     0     0 #QU 0.823
   1400  53.735  27.099   0.253 1 U   -1.007e+06  0.000e+00 e 0     0     0     0 #QU 0.819
   1401  50.724  31.301   1.066 1 U   -1.034e+06  0.000e+00 e 0     0     0     0 #QU 0.819
   1402  34.335  20.943   6.883 1 U   -7.684e+05  0.000e+00 e 0     0     0     0 #QU 0.819
   1403  30.654  11.582   3.804 1 U   6.651e+05  0.000e+00 e 0     0     0     0 #QU 0.819
   1404  30.746  11.791   3.802 1 U   7.577e+05  0.000e+00 e 0     0     0     0 #QU 0.819
   1405  58.738  27.137   0.300 1 U   -1.540e+06  0.000e+00 e 0     0     0     0 #QU 0.815
   1406  48.224  42.207   2.933 1 U   9.332e+05  0.000e+00 e 0     0     0     0 #QU 0.815
   1407  35.228  27.344   2.193 1 U   -1.272e+06  0.000e+00 e 0     0     0     0 #QU 0.815
   1408  31.723  57.036   1.469 1 U   2.192e+06  0.000e+00 e 0     0     0     0 #QU 0.813
   1409  30.223  21.964   3.860 1 U   -8.969e+05  0.000e+00 e 0     0     0     0 #QU 0.810
   1410  27.223  65.891   1.865 1 U   2.922e+06  0.000e+00 e 0     0     0     0 #QU 0.810
   1411  31.757  29.687   1.066 1 U   7.060e+05  0.000e+00 e 0     0     0     0 #QU 0.807
   1412  56.736  24.798   1.778 1 U   -1.655e+06  0.000e+00 e 0     0     0     0 #QU 0.806
   1413  58.728  42.534   2.017 1 U   -6.786e+05  0.000e+00 e 0     0     0     0 #QU 0.804
   1414  56.736  18.325   1.607 1 U   -1.008e+06  0.000e+00 e 0     0     0     0 #QU 0.800
   1415  46.232  21.698   4.937 1 U   -1.485e+06  0.000e+00 e 0     0     0     0 #QU 0.800
   1416  58.238  29.824   4.824 1 U   3.623e+06  0.000e+00 e 0     0     0     0 #QU 0.799
   1417  49.731  38.533   0.879 1 U   7.704e+05  0.000e+00 e 0     0     0     0 #QU 0.797
   1418  57.830  39.777   2.858 1 U   8.383e+05  0.000e+00 e 0     0     0     0 #QU 0.796
   1419  57.878  39.601   2.855 1 U   8.417e+05  0.000e+00 e 0     0     0     0 #QU 0.796
   1420  57.863  39.355   2.856 1 U   7.788e+05  0.000e+00 e 0     0     0     0 #QU 0.796
   1421  54.234  63.510   4.211 1 U   1.177e+06  0.000e+00 e 0     0     0     0 #QU 0.792
   1422  46.375  21.920   0.625 1 U   -6.680e+05  0.000e+00 e 0     0     0     0 #QU 0.791
   1423  50.731  24.666   1.464 1 U   -1.591e+06  0.000e+00 e 0     0     0     0 #QU 0.790
   1424  31.227  36.547   2.372 1 U   -1.818e+06  0.000e+00 e 0     0     0     0 #QU 0.789
   1425  54.776  29.019   1.659 1 U   -9.028e+05  0.000e+00 e 0     0     0     0 #QU 0.789
   1426  55.736  17.057   6.128 1 U   -9.549e+05  0.000e+00 e 0     0     0     0 #QU 0.786
   1427  49.774  26.632   0.896 1 U   5.835e+05  0.000e+00 e 0     0     0     0 #QU 0.783
   1428  27.230  24.477   5.921 1 U   4.696e+05  0.000e+00 e 0     0     0     0 #QU 0.782
   1429  58.714  24.428   5.927 1 U   7.790e+05  0.000e+00 e 0     0     0     0 #QU 0.782
   1430  27.152  24.200   5.923 1 U   0.000e+00  0.000e+00 e 0     0     0     0 #QU 0.782
   1431  48.709  25.667   5.430 1 U   6.519e+05  0.000e+00 e 0     0     0     0 #QU 0.782
   1432  57.234  33.215   1.860 1 U   -1.112e+06  0.000e+00 e 0     0     0     0 #QU 0.777
   1433  40.708  10.058   5.870 1 U   0.000e+00  0.000e+00 e 0     0     0     0 #QU 0.777
   1434  46.231  42.314   7.963 1 U   -1.488e+06  0.000e+00 e 0     0     0     0 #QU 0.777
   1435  38.340  29.440   2.932 1 U   9.754e+05  0.000e+00 e 0     0     0     0 #QU 0.776
   1436  38.379  29.231   2.933 1 U   1.023e+06  0.000e+00 e 0     0     0     0 #QU 0.776
   1437  38.360  29.045   2.936 1 U   9.682e+05  0.000e+00 e 0     0     0     0 #QU 0.776
   1438  32.777  41.573   7.055 1 U   6.222e+05  0.000e+00 e 0     0     0     0 #QU 0.773
   1439  32.697  41.349   7.058 1 U   5.498e+05  0.000e+00 e 0     0     0     0 #QU 0.773
   1440  41.729  33.954   2.896 1 U   -2.105e+06  0.000e+00 e 0     0     0     0 #QU 0.771
   1441  29.710  31.714   0.941 1 U   8.255e+05  0.000e+00 e 0     0     0     0 #QU 0.771
   1442  55.737  22.081   4.817 1 U   2.902e+06  0.000e+00 e 0     0     0     0 #QU 0.771
   1443  27.219  40.283   4.746 1 U   0.000e+00  0.000e+00 e 0     0     0     0 #QU 0.770
   1444  30.225  62.485   4.760 1 U   7.406e+06  0.000e+00 e 0     0     0     0 #QU 0.769
   1445  27.724  43.029   1.990 1 U   -1.351e+06  0.000e+00 e 0     0     0     0 #QU 0.768
   1446  37.727  67.638   3.127 1 U   6.956e+05  0.000e+00 e 0     0     0     0 #QU 0.767
   1447  58.726  17.315   2.069 1 U   -5.105e+05  0.000e+00 e 0     0     0     0 #QU 0.767
   1448  27.120  17.210   2.071 1 U   0.000e+00  0.000e+00 e 0     0     0     0 #QU 0.767
   1449  27.259  17.380   2.069 1 U   -4.478e+05  0.000e+00 e 0     0     0     0 #QU 0.767
   1450  27.222  59.249   4.751 1 U   1.113e+07  0.000e+00 e 0     0     0     0 #QU 0.766
   1451  27.720  43.098   1.849 1 U   -2.042e+06  0.000e+00 e 0     0     0     0 #QU 0.765
   1452  36.210  27.034   0.164 1 U   1.068e+06  0.000e+00 e 0     0     0     0 #QU 0.764
   1453  39.726  42.595   3.011 1 U   2.251e+06  0.000e+00 e 0     0     0     0 #QU 0.763
   1454  36.279  23.578   0.163 1 U   6.669e+05  0.000e+00 e 0     0     0     0 #QU 0.762
   1455  42.309  29.186   1.931 1 U   -5.458e+05  0.000e+00 e 0     0     0     0 #QU 0.756
   1456  30.722  22.217   1.060 1 U   1.734e+06  0.000e+00 e 0     0     0     0 #QU 0.755
   1457  58.738  21.663   6.134 1 U   7.142e+05  0.000e+00 e 0     0     0     0 #QU 0.752
   1458  51.229  25.794   1.074 1 U   -1.139e+06  0.000e+00 e 0     0     0     0 #QU 0.752
   1459  51.217  58.563   5.430 1 U   5.388e+05  0.000e+00 e 0     0     0     0 #QU 0.750
   1460  47.721  12.210   0.304 1 U   7.034e+05  0.000e+00 e 0     0     0     0 #QU 0.749
   1461  29.130  52.630   5.028 1 U   -6.367e+05  0.000e+00 e 0     0     0     0 #QU 0.747
   1462  29.236  52.875   5.025 1 U   -6.250e+05  0.000e+00 e 0     0     0     0 #QU 0.747
   1463  29.294  53.137   5.027 1 U   -6.090e+05  0.000e+00 e 0     0     0     0 #QU 0.747
   1464  56.235  65.542   3.705 1 U   1.069e+06  0.000e+00 e 0     0     0     0 #QU 0.746
   1465  42.227  57.795   3.017 1 U   2.530e+06  0.000e+00 e 0     0     0     0 #QU 0.744
   1466  32.283  29.694   1.060 1 U   6.515e+05  0.000e+00 e 0     0     0     0 #QU 0.742
   1467  41.196  10.055   3.766 1 U   0.000e+00  0.000e+00 e 0     0     0     0 #QU 0.737
   1468  41.224  28.604   0.305 1 U   -5.632e+05  0.000e+00 e 0     0     0     0 #QU 0.733
   1469  41.130  28.419   0.307 1 U   -5.277e+05  0.000e+00 e 0     0     0     0 #QU 0.733
   1470  54.734  28.890   5.288 1 U   1.513e+06  0.000e+00 e 0     0     0     0 #QU 0.732
   1471  31.205  54.566   1.587 1 U   7.002e+05  0.000e+00 e 0     0     0     0 #QU 0.731
   1472  53.737  16.787   2.070 1 U   1.616e+06  0.000e+00 e 0     0     0     0 #QU 0.731
   1473  27.724  62.994   2.130 1 U   1.717e+06  0.000e+00 e 0     0     0     0 #QU 0.730
   1474  29.720  57.521   1.454 1 U   1.164e+06  0.000e+00 e 0     0     0     0 #QU 0.728
   1475  58.736  64.029   3.919 1 U   -1.349e+06  0.000e+00 e 0     0     0     0 #QU 0.728
   1476  41.268  16.297   1.105 1 U   -7.179e+05  0.000e+00 e 0     0     0     0 #QU 0.727
   1477  50.732  22.175   1.047 1 U   -2.310e+06  0.000e+00 e 0     0     0     0 #QU 0.720
   1478  32.764  43.230   7.057 1 U   -7.330e+05  0.000e+00 e 0     0     0     0 #QU 0.720
   1479  32.654  43.033   7.059 1 U   -5.484e+05  0.000e+00 e 0     0     0     0 #QU 0.720
   1480  54.753  52.636   1.058 1 U   1.442e+06  0.000e+00 e 0     0     0     0 #QU 0.719
   1481  50.328  18.048   4.091 1 U   7.319e+05  0.000e+00 e 0     0     0     0 #QU 0.719
   1482  50.379  17.813   4.089 1 U   7.279e+05  0.000e+00 e 0     0     0     0 #QU 0.719
   1483  50.366  17.607   4.091 1 U   7.480e+05  0.000e+00 e 0     0     0     0 #QU 0.719
   1484  27.207  43.572   3.899 1 U   0.000e+00  0.000e+00 e 0     0     0     0 #QU 0.716
   1485  42.927  18.447   0.743 1 U   -5.262e+05  0.000e+00 e 0     0     0     0 #QU 0.715
   1486  42.876  18.260   0.748 1 U   -5.262e+05  0.000e+00 e 0     0     0     0 #QU 0.715
   1487  37.724  29.434   3.034 1 U   -6.493e+05  0.000e+00 e 0     0     0     0 #QU 0.714
   1488  43.227  42.132   7.828 1 U   2.923e+06  0.000e+00 e 0     0     0     0 #QU 0.712
   1489  56.705  18.855   1.378 1 U   9.000e+05  0.000e+00 e 0     0     0     0 #QU 0.712
   1490  31.224  28.276   5.902 1 U   -6.799e+06  0.000e+00 e 0     0     0     0 #QU 0.711
   1491  28.676  64.909   4.173 1 U   9.599e+05  0.000e+00 e 0     0     0     0 #QU 0.710
   1492  49.732  17.808   1.030 1 U   1.548e+06  0.000e+00 e 0     0     0     0 #QU 0.709
   1493  30.226  26.236   6.287 1 U   7.038e+05  0.000e+00 e 0     0     0     0 #QU 0.707
   1494  50.234  21.180   4.945 1 U   2.319e+06  0.000e+00 e 0     0     0     0 #QU 0.706
   1495  38.822  60.712   1.836 1 U   4.932e+05  0.000e+00 e 0     0     0     0 #QU 0.705
   1496  48.358  21.666   4.410 1 U   9.017e+05  0.000e+00 e 0     0     0     0 #QU 0.704
   1497  48.355  21.427   4.413 1 U   8.379e+05  0.000e+00 e 0     0     0     0 #QU 0.704
   1498  54.731  41.255   4.762 1 U   2.245e+06  0.000e+00 e 0     0     0     0 #QU 0.703
   1499  46.232  13.892   4.940 1 U   -8.534e+05  0.000e+00 e 0     0     0     0 #QU 0.702
   1500  55.241  17.286   2.071 1 U   -1.173e+06  0.000e+00 e 0     0     0     0 #QU 0.702
   1501  34.246  66.321   3.999 1 U   1.263e+06  0.000e+00 e 0     0     0     0 #QU 0.699
   1502  46.731  20.690   1.637 1 U   -1.267e+06  0.000e+00 e 0     0     0     0 #QU 0.697
   1503  28.736  17.959   1.827 1 U   8.735e+05  0.000e+00 e 0     0     0     0 #QU 0.695
   1504  28.620  17.765   1.831 1 U   7.397e+05  0.000e+00 e 0     0     0     0 #QU 0.695
   1505  55.238  41.782   4.764 1 U   2.492e+06  0.000e+00 e 0     0     0     0 #QU 0.694
   1506  35.723  64.269   3.852 1 U   -1.484e+06  0.000e+00 e 0     0     0     0 #QU 0.693
   1507  32.820  43.143   6.683 1 U   -4.482e+05  0.000e+00 e 0     0     0     0 #QU 0.692
   1508  54.253  14.674   4.145 1 U   9.605e+05  0.000e+00 e 0     0     0     0 #QU 0.691
   1509  29.223  42.214   0.967 1 U   3.272e+06  0.000e+00 e 0     0     0     0 #QU 0.689
   1510  30.216  42.035   2.899 1 U   1.987e+06  0.000e+00 e 0     0     0     0 #QU 0.686
   1511  48.314  23.548   0.537 1 U   -8.040e+05  0.000e+00 e 0     0     0     0 #QU 0.686
   1512  57.235  42.083   2.019 1 U   -1.288e+06  0.000e+00 e 0     0     0     0 #QU 0.686
   1513  54.234  29.443   1.483 1 U   -1.051e+06  0.000e+00 e 0     0     0     0 #QU 0.684
   1514  58.738  33.366   3.828 1 U   1.030e+06  0.000e+00 e 0     0     0     0 #QU 0.683
   1515  43.252  30.445   1.741 1 U   5.208e+05  0.000e+00 e 0     0     0     0 #QU 0.681
   1516  55.773  50.051   1.234 1 U   6.921e+05  0.000e+00 e 0     0     0     0 #QU 0.674
   1517  53.735  21.444   4.932 1 U   1.594e+06  0.000e+00 e 0     0     0     0 #QU 0.673
   1518  51.734  17.845   2.078 1 U   -1.653e+06  0.000e+00 e 0     0     0     0 #QU 0.672
   1519  57.735  25.257   4.756 1 U   2.525e+06  0.000e+00 e 0     0     0     0 #QU 0.672
   1520  34.724  42.829   7.130 1 U   -1.898e+06  0.000e+00 e 0     0     0     0 #QU 0.671
   1521  42.729  58.312   1.981 1 U   1.443e+06  0.000e+00 e 0     0     0     0 #QU 0.671
   1522  55.264  42.169   7.125 1 U   -6.702e+05  0.000e+00 e 0     0     0     0 #QU 0.671
   1523  30.726  36.394   2.377 1 U   -1.748e+06  0.000e+00 e 0     0     0     0 #QU 0.669
   1524  31.722  21.664   0.926 1 U   1.792e+06  0.000e+00 e 0     0     0     0 #QU 0.669
   1525  33.306  50.359   4.630 1 U   6.617e+05  0.000e+00 e 0     0     0     0 #QU 0.667
   1526  31.761  54.530   1.581 1 U   6.739e+05  0.000e+00 e 0     0     0     0 #QU 0.667
   1527  46.716  21.910   0.737 1 U   -6.189e+05  0.000e+00 e 0     0     0     0 #QU 0.662
   1528  33.819  41.249   5.782 1 U   8.708e+05  0.000e+00 e 0     0     0     0 #QU 0.662
   1529  33.913  41.033   5.781 1 U   7.555e+05  0.000e+00 e 0     0     0     0 #QU 0.662
   1530  35.712  49.316   5.024 1 U   -7.792e+05  0.000e+00 e 0     0     0     0 #QU 0.660
   1531  28.241  21.388   1.147 1 U   -7.796e+05  0.000e+00 e 0     0     0     0 #QU 0.656
   1532  49.287  12.286   7.013 1 U   -6.768e+05  0.000e+00 e 0     0     0     0 #QU 0.655
   1533  49.208  12.082   7.014 1 U   -5.605e+05  0.000e+00 e 0     0     0     0 #QU 0.655
   1534  42.229  44.959   2.958 1 U   5.669e+06  0.000e+00 e 0     0     0     0 #QU 0.654
   1535  50.732  42.069   1.477 1 U   -1.380e+06  0.000e+00 e 0     0     0     0 #QU 0.649
   1536  54.407  41.504   2.562 1 U   7.742e+05  0.000e+00 e 0     0     0     0 #QU 0.649
   1537  54.324  41.727   2.564 1 U   8.384e+05  0.000e+00 e 0     0     0     0 #QU 0.649
   1538  47.264  26.659   0.236 1 U   -5.305e+05  0.000e+00 e 0     0     0     0 #QU 0.648
   1539  47.152  26.493   0.239 1 U   -4.677e+05  0.000e+00 e 0     0     0     0 #QU 0.648
   1540  42.155  19.804   4.478 1 U   4.217e+05  0.000e+00 e 0     0     0     0 #QU 0.646
   1541  42.281  20.018   4.476 1 U   5.514e+05  0.000e+00 e 0     0     0     0 #QU 0.646
   1542  46.856  27.697   3.237 1 U   6.114e+05  0.000e+00 e 0     0     0     0 #QU 0.644
   1543  27.743  53.978   1.381 1 U   4.561e+05  0.000e+00 e 0     0     0     0 #QU 0.642
   1544  34.365  61.995   5.024 1 U   -7.414e+05  0.000e+00 e 0     0     0     0 #QU 0.637
   1545  34.430  61.645   5.025 1 U   -7.363e+05  0.000e+00 e 0     0     0     0 #QU 0.637
   1546  54.235  53.195   6.817 1 U   2.932e+06  0.000e+00 e 0     0     0     0 #QU 0.637
   1547  31.858  18.548   1.251 1 U   8.322e+05  0.000e+00 e 0     0     0     0 #QU 0.635
   1548  31.810  18.239   1.253 1 U   7.928e+05  0.000e+00 e 0     0     0     0 #QU 0.635
   1549  27.229  64.777   1.934 1 U   1.529e+06  0.000e+00 e 0     0     0     0 #QU 0.634
   1550  58.721  64.824   1.927 1 U   9.432e+05  0.000e+00 e 0     0     0     0 #QU 0.634
   1551  46.235  20.695   1.626 1 U   -1.010e+06  0.000e+00 e 0     0     0     0 #QU 0.632
   1552  51.736  19.635   1.169 1 U   2.893e+06  0.000e+00 e 0     0     0     0 #QU 0.628
   1553  29.705  23.525   0.940 1 U   8.158e+05  0.000e+00 e 0     0     0     0 #QU 0.626
   1554  55.737  59.185   4.514 1 U   -1.576e+06  0.000e+00 e 0     0     0     0 #QU 0.623
   1555  29.199  21.433   0.902 1 U   -7.673e+05  0.000e+00 e 0     0     0     0 #QU 0.623
   1556  30.228  20.885   4.081 1 U   9.276e+05  0.000e+00 e 0     0     0     0 #QU 0.619
   1557  44.254  18.371   1.494 1 U   -9.554e+05  0.000e+00 e 0     0     0     0 #QU 0.618
   1558  27.180  60.566   1.843 1 U   0.000e+00  0.000e+00 e 0     0     0     0 #QU 0.617
   1559  55.776  70.489   5.026 1 U   -9.069e+05  0.000e+00 e 0     0     0     0 #QU 0.616
   1560  32.675  26.536   0.864 1 U   6.276e+05  0.000e+00 e 0     0     0     0 #QU 0.616
   1561  27.217  57.843   1.469 1 U   0.000e+00  0.000e+00 e 0     0     0     0 #QU 0.613
   1562  36.835  23.646   0.149 1 U   5.321e+05  0.000e+00 e 0     0     0     0 #QU 0.606
   1563  36.758  23.457   0.151 1 U   5.191e+05  0.000e+00 e 0     0     0     0 #QU 0.606
   1564  56.237  32.572   4.680 1 U   -1.669e+06  0.000e+00 e 0     0     0     0 #QU 0.604
   1565  30.360  22.054   4.224 1 U   -6.644e+05  0.000e+00 e 0     0     0     0 #QU 0.603
   1566  58.726  35.601   0.609 1 U   -8.888e+05  0.000e+00 e 0     0     0     0 #QU 0.600
   1567  31.227  58.353   3.790 1 U   1.424e+06  0.000e+00 e 0     0     0     0 #QU 0.598
   1568  29.572  36.572   4.599 1 U   1.590e+06  0.000e+00 e 0     0     0     0 #QU 0.597
   1569  29.782  36.539   4.601 1 U   1.793e+06  0.000e+00 e 0     0     0     0 #QU 0.597
   1570  29.919  36.158   4.625 1 U   1.752e+06  0.000e+00 e 0     0     0     0 #QU 0.597
   1571  32.795  24.476   0.860 1 U   5.897e+05  0.000e+00 e 0     0     0     0 #QU 0.596
   1572  41.829  17.985   0.794 1 U   8.712e+05  0.000e+00 e 0     0     0     0 #QU 0.595
   1573  54.232  42.054   3.846 1 U   7.805e+05  0.000e+00 e 0     0     0     0 #QU 0.595
   1574  53.735  46.961   4.680 1 U   2.077e+06  0.000e+00 e 0     0     0     0 #QU 0.594
   1575  44.270  18.373   1.606 1 U   -9.346e+05  0.000e+00 e 0     0     0     0 #QU 0.589
   1576  44.670  57.500   2.574 1 U   4.544e+05  0.000e+00 e 0     0     0     0 #QU 0.589
   1577  44.773  57.676   2.569 1 U   4.628e+05  0.000e+00 e 0     0     0     0 #QU 0.589
   1578  46.203  31.281   0.914 1 U   -8.487e+05  0.000e+00 e 0     0     0     0 #QU 0.589
   1579  28.702  21.429   1.136 1 U   -8.323e+05  0.000e+00 e 0     0     0     0 #QU 0.589
   1580  42.736  10.334   4.477 1 U   1.339e+06  0.000e+00 e 0     0     0     0 #QU 0.587
   1581  42.736  75.768   4.477 1 U   8.812e+05  0.000e+00 e 0     0     0     0 #QU 0.587
   1582  40.760  11.205   5.863 1 U   6.053e+05  0.000e+00 e 0     0     0     0 #QU 0.586
   1583  40.635  11.071   5.865 1 U   5.851e+05  0.000e+00 e 0     0     0     0 #QU 0.586
   1584  47.756  42.398   7.965 1 U   -6.351e+05  0.000e+00 e 0     0     0     0 #QU 0.585
   1585  47.745  42.142   7.964 1 U   -6.889e+05  0.000e+00 e 0     0     0     0 #QU 0.585
   1586  47.742  23.543   0.527 1 U   -9.099e+05  0.000e+00 e 0     0     0     0 #QU 0.579
   1587  58.738  36.019   0.161 1 U   -1.336e+06  0.000e+00 e 0     0     0     0 #QU 0.578
   1588  27.222  36.019   0.161 1 U   -1.439e+06  0.000e+00 e 0     0     0     0 #QU 0.578
   1589  53.759  71.278   1.147 1 U   1.018e+06  0.000e+00 e 0     0     0     0 #QU 0.575
   1590  34.238  40.944   7.130 1 U   4.784e+05  0.000e+00 e 0     0     0     0 #QU 0.575
   1591  42.215  29.409   1.793 1 U   -2.433e+06  0.000e+00 e 0     0     0     0 #QU 0.574
   1592  53.749  33.785   0.599 1 U   -1.104e+06  0.000e+00 e 0     0     0     0 #QU 0.574
   1593  48.712  21.957   5.427 1 U   5.947e+05  0.000e+00 e 0     0     0     0 #QU 0.573
   1594  42.235  57.823   2.957 1 U   2.074e+06  0.000e+00 e 0     0     0     0 #QU 0.571
   1595  54.235  36.154   5.803 1 U   1.100e+06  0.000e+00 e 0     0     0     0 #QU 0.564
   1596  34.241  25.661   1.074 1 U   6.901e+05  0.000e+00 e 0     0     0     0 #QU 0.564
   1597  34.132  25.431   1.076 1 U   5.920e+05  0.000e+00 e 0     0     0     0 #QU 0.564
   1598  30.224  17.071   6.287 1 U   8.036e+05  0.000e+00 e 0     0     0     0 #QU 0.562
   1599  56.737  31.233   0.932 1 U   1.741e+06  0.000e+00 e 0     0     0     0 #QU 0.557
   1600  57.234  31.225   0.948 1 U   1.810e+06  0.000e+00 e 0     0     0     0 #QU 0.554
   1601  52.234  22.215   1.037 1 U   -3.266e+06  0.000e+00 e 0     0     0     0 #QU 0.554
   1602  57.231  29.127   1.931 1 U   -9.637e+05  0.000e+00 e 0     0     0     0 #QU 0.554
   1603  31.257  61.348   0.751 1 U   6.106e+05  0.000e+00 e 0     0     0     0 #QU 0.550
   1604  31.148  61.122   0.753 1 U   5.502e+05  0.000e+00 e 0     0     0     0 #QU 0.550
   1605  57.242  19.461   1.371 1 U   9.700e+05  0.000e+00 e 0     0     0     0 #QU 0.546
   1606  27.725  43.012   1.184 1 U   8.039e+05  0.000e+00 e 0     0     0     0 #QU 0.546
   1607  58.738  43.277   3.904 1 U   1.027e+06  0.000e+00 e 0     0     0     0 #QU 0.546
   1608  39.334  24.576   1.741 1 U   6.095e+05  0.000e+00 e 0     0     0     0 #QU 0.545
   1609  29.224  25.069   3.023 1 U   2.764e+06  0.000e+00 e 0     0     0     0 #QU 0.544
   1610  39.292  43.582   2.650 1 U   7.801e+05  0.000e+00 e 0     0     0     0 #QU 0.543
   1611  57.239  39.638   5.011 1 U   2.170e+06  0.000e+00 e 0     0     0     0 #QU 0.541
   1612  44.204  40.959   2.576 1 U   5.426e+05  0.000e+00 e 0     0     0     0 #QU 0.540
   1613  58.736  40.278   4.740 1 U   4.361e+06  0.000e+00 e 0     0     0     0 #QU 0.536
   1614  56.742  22.191   1.580 1 U   1.463e+06  0.000e+00 e 0     0     0     0 #QU 0.535
   1615  54.787  23.157   4.614 1 U   9.486e+05  0.000e+00 e 0     0     0     0 #QU 0.533
   1616  48.731  25.900   0.594 1 U   -5.619e+05  0.000e+00 e 0     0     0     0 #QU 0.532
   1617  51.293  54.473   5.143 1 U   5.569e+05  0.000e+00 e 0     0     0     0 #QU 0.531
   1618  51.316  54.578   5.145 1 U   6.018e+05  0.000e+00 e 0     0     0     0 #QU 0.531
   1619  27.220  42.588   1.927 1 U   0.000e+00  0.000e+00 e 0     0     0     0 #QU 0.530
   1620  58.735  42.591   1.924 1 U   1.195e+06  0.000e+00 e 0     0     0     0 #QU 0.530
   1621  31.670  53.979   2.247 1 U   5.648e+05  0.000e+00 e 0     0     0     0 #QU 0.529
   1622  44.236  17.253   2.065 1 U   1.612e+06  0.000e+00 e 0     0     0     0 #QU 0.528
   1623  45.245  30.456   3.239 1 U   4.179e+05  0.000e+00 e 0     0     0     0 #QU 0.526
   1624  42.728  17.847   2.063 1 U   9.159e+05  0.000e+00 e 0     0     0     0 #QU 0.524
   1625  34.231  31.467   5.843 1 U   -8.105e+05  0.000e+00 e 0     0     0     0 #QU 0.522
   1626  31.729  24.133   1.464 1 U   9.425e+05  0.000e+00 e 0     0     0     0 #QU 0.521
   1627  50.384  42.760   7.830 1 U   7.418e+05  0.000e+00 e 0     0     0     0 #QU 0.518
   1628  50.494  42.617   7.827 1 U   6.723e+05  0.000e+00 e 0     0     0     0 #QU 0.518
   1629  50.506  42.446   7.835 1 U   6.515e+05  0.000e+00 e 0     0     0     0 #QU 0.518
   1630  31.721  41.597   1.460 1 U   1.089e+06  0.000e+00 e 0     0     0     0 #QU 0.515
   1631  45.745  25.019   2.957 1 U   9.478e+05  0.000e+00 e 0     0     0     0 #QU 0.513
   1632  38.703  29.203   2.935 1 U   1.013e+06  0.000e+00 e 0     0     0     0 #QU 0.510
   1633  41.848  67.419   4.086 1 U   4.669e+05  0.000e+00 e 0     0     0     0 #QU 0.507
   1634  52.732  32.339   1.624 1 U   -1.046e+06  0.000e+00 e 0     0     0     0 #QU 0.506
   1635  34.247  42.001   1.475 1 U   6.567e+05  0.000e+00 e 0     0     0     0 #QU 0.505
   1636  55.712  42.048   7.806 1 U   5.283e+05  0.000e+00 e 0     0     0     0 #QU 0.503
   1637  33.225  24.662   3.922 1 U   6.952e+05  0.000e+00 e 0     0     0     0 #QU 0.497
   1638  50.234  24.146   0.183 1 U   5.345e+05  0.000e+00 e 0     0     0     0 #QU 0.497
   1639  46.732  60.798  -0.155 1 U   7.217e+05  0.000e+00 e 0     0     0     0 #QU 0.496
   1640  41.229  12.273   0.315 1 U   -5.675e+05  0.000e+00 e 0     0     0     0 #QU 0.496
   1641  53.736  31.889   1.473 1 U   -1.204e+06  0.000e+00 e 0     0     0     0 #QU 0.495
   1642  49.233  16.919   2.492 1 U   -1.193e+06  0.000e+00 e 0     0     0     0 #QU 0.494
   1643  58.738  34.470   2.228 1 U   9.365e+05  0.000e+00 e 0     0     0     0 #QU 0.494
   1644  57.237  32.922   1.781 1 U   -1.915e+06  0.000e+00 e 0     0     0     0 #QU 0.491
   1645  43.731  17.435   4.942 1 U   -9.433e+05  0.000e+00 e 0     0     0     0 #QU 0.491
   1646  56.737  32.922   1.238 1 U   1.193e+06  0.000e+00 e 0     0     0     0 #QU 0.490
   1647  30.224  59.765   3.820 1 U   1.146e+06  0.000e+00 e 0     0     0     0 #QU 0.490
   1648  36.227  29.308   2.588 1 U   -1.803e+06  0.000e+00 e 0     0     0     0 #QU 0.487
   1649  28.723  21.049   0.923 1 U   -7.625e+05  0.000e+00 e 0     0     0     0 #QU 0.486
   1650  48.233  31.373   0.931 1 U   -6.339e+05  0.000e+00 e 0     0     0     0 #QU 0.485
   1651  47.733  25.695  -0.118 1 U   5.770e+05  0.000e+00 e 0     0     0     0 #QU 0.484
   1652  32.725  42.214   1.466 1 U   8.391e+05  0.000e+00 e 0     0     0     0 #QU 0.484
   1653  51.234  42.730   7.684 1 U   -1.050e+06  0.000e+00 e 0     0     0     0 #QU 0.484
   1654  37.727  29.308   2.866 1 U   7.859e+05  0.000e+00 e 0     0     0     0 #QU 0.483
   1655  38.728  25.178   3.020 1 U   6.248e+05  0.000e+00 e 0     0     0     0 #QU 0.481
   1656  46.232  16.919   1.590 1 U   7.059e+05  0.000e+00 e 0     0     0     0 #QU 0.480
   1657  31.224  63.379   3.482 1 U   -6.113e+05  0.000e+00 e 0     0     0     0 #QU 0.480
   1658  56.737  32.406   4.678 1 U   -1.772e+06  0.000e+00 e 0     0     0     0 #QU 0.480
   1659  58.738  59.765   2.082 1 U   7.595e+05  0.000e+00 e 0     0     0     0 #QU 0.478
   1660  58.238  30.341   5.213 1 U   9.292e+05  0.000e+00 e 0     0     0     0 #QU 0.477
   1661  35.726  42.730   7.237 1 U   -5.693e+06  0.000e+00 e 0     0     0     0 #QU 0.475
   1662  53.235  12.273   0.322 1 U   5.906e+05  0.000e+00 e 0     0     0     0 #QU 0.474
   1663  56.737  25.178   4.641 1 U   -5.995e+05  0.000e+00 e 0     0     0     0 #QU 0.472
   1664  57.237  32.406   2.001 1 U   -9.222e+05  0.000e+00 e 0     0     0     0 #QU 0.472
   1665  44.231  11.240   4.384 1 U   5.052e+05  0.000e+00 e 0     0     0     0 #QU 0.469
   1666  44.231  62.347   0.307 1 U   9.019e+05  0.000e+00 e 0     0     0     0 #QU 0.469
   1667  48.233  17.435   4.414 1 U   1.004e+06  0.000e+00 e 0     0     0     0 #QU 0.464
   1668  50.234  17.951   3.871 1 U   8.593e+05  0.000e+00 e 0     0     0     0 #QU 0.461
   1669  30.224  49.957   4.538 1 U   5.720e+05  0.000e+00 e 0     0     0     0 #QU 0.461
   1670  40.729  58.217   4.304 1 U   1.150e+06  0.000e+00 e 0     0     0     0 #QU 0.461
   1671  50.734  17.951   4.751 1 U   1.683e+06  0.000e+00 e 0     0     0     0 #QU 0.460
   1672  54.236  28.792   4.619 1 U   -8.856e+05  0.000e+00 e 0     0     0     0 #QU 0.460
   1673  30.724  36.019   4.964 1 U   7.363e+05  0.000e+00 e 0     0     0     0 #QU 0.460
   1674  36.727  13.305   5.030 1 U   8.401e+05  0.000e+00 e 0     0     0     0 #QU 0.459
   1675  46.732  43.246   3.240 1 U   8.681e+05  0.000e+00 e 0     0     0     0 #QU 0.457
   1676  52.735  42.730   4.619 1 U   1.482e+06  0.000e+00 e 0     0     0     0 #QU 0.456
   1677  29.723  41.698   3.717 1 U   5.199e+05  0.000e+00 e 0     0     0     0 #QU 0.454
   1678  55.737  29.824   4.766 1 U   1.415e+06  0.000e+00 e 0     0     0     0 #QU 0.453
   1679  30.724  40.149   4.392 1 U   6.785e+05  0.000e+00 e 0     0     0     0 #QU 0.453
   1680  43.230  27.243   1.568 1 U   9.854e+05  0.000e+00 e 0     0     0     0 #QU 0.452
   1681  54.736  44.795   4.509 1 U   -1.630e+06  0.000e+00 e 0     0     0     0 #QU 0.451
   1682  52.235  24.146   0.623 1 U   -2.522e+06  0.000e+00 e 0     0     0     0 #QU 0.450
   1683  58.738  43.246   1.854 1 U   -8.535e+05  0.000e+00 e 0     0     0     0 #QU 0.447
   1684  41.729  16.403   1.129 1 U   -8.702e+05  0.000e+00 e 0     0     0     0 #QU 0.443
   1685  48.233  31.889   1.055 1 U   -5.528e+05  0.000e+00 e 0     0     0     0 #QU 0.443
   1686  27.222  65.444   4.780 1 U   1.483e+06  0.000e+00 e 0     0     0     0 #QU 0.442
   1687  48.233  49.957   1.598 1 U   -5.422e+05  0.000e+00 e 0     0     0     0 #QU 0.442
   1688  57.237  25.178   1.781 1 U   -1.807e+06  0.000e+00 e 0     0     0     0 #QU 0.441
   1689  55.236  23.113   1.759 1 U   -1.180e+06  0.000e+00 e 0     0     0     0 #QU 0.440
   1690  52.735  40.665   5.000 1 U   1.948e+06  0.000e+00 e 0     0     0     0 #QU 0.440
   1691  43.731  55.119   3.270 1 U   8.768e+05  0.000e+00 e 0     0     0     0 #QU 0.436
   1692  30.224  36.019   1.766 1 U   2.952e+06  0.000e+00 e 0     0     0     0 #QU 0.432
   1693  27.222  18.467   0.887 1 U   8.685e+05  0.000e+00 e 0     0     0     0 #QU 0.426
   1694  58.738  18.467   0.887 1 U   1.517e+06  0.000e+00 e 0     0     0     0 #QU 0.426
   1695  29.223  32.406   2.558 1 U   -1.192e+06  0.000e+00 e 0     0     0     0 #QU 0.426
   1696  45.732  25.695   2.896 1 U   5.741e+05  0.000e+00 e 0     0     0     0 #QU 0.425
   1697  28.723  53.054   4.604 1 U   6.710e+05  0.000e+00 e 0     0     0     0 #QU 0.423
   1698  34.226  65.960   4.744 1 U   2.759e+06  0.000e+00 e 0     0     0     0 #QU 0.422
   1699  53.235  39.116   2.566 1 U   1.219e+06  0.000e+00 e 0     0     0     0 #QU 0.421
   1700  41.729  25.178   3.182 1 U   -7.022e+05  0.000e+00 e 0     0     0     0 #QU 0.421
   1701  54.236  25.178   1.473 1 U   -1.419e+06  0.000e+00 e 0     0     0     0 #QU 0.420
   1702  56.237  24.146   4.824 1 U   2.310e+06  0.000e+00 e 0     0     0     0 #QU 0.417
   1703  58.238  27.243   4.744 1 U   1.742e+06  0.000e+00 e 0     0     0     0 #QU 0.416
   1704  39.728  43.246   3.248 1 U   7.898e+05  0.000e+00 e 0     0     0     0 #QU 0.415
   1705  57.237  29.308   2.272 1 U   -7.948e+05  0.000e+00 e 0     0     0     0 #QU 0.411
   1706  36.727  27.759   2.067 1 U   6.118e+05  0.000e+00 e 0     0     0     0 #QU 0.410
   1707  58.238  29.308   0.879 1 U   -2.430e+06  0.000e+00 e 0     0     0     0 #QU 0.409
   1708  50.734  18.467   1.231 1 U   1.443e+06  0.000e+00 e 0     0     0     0 #QU 0.408
   1709  53.736  63.895   4.304 1 U   8.277e+05  0.000e+00 e 0     0     0     0 #QU 0.408
   1710  58.738  35.503   3.475 1 U   5.307e+05  0.000e+00 e 0     0     0     0 #QU 0.407
   1711  55.737  63.895   4.824 1 U   3.237e+06  0.000e+00 e 0     0     0     0 #QU 0.406
   1712  56.237  18.467   1.260 1 U   1.619e+06  0.000e+00 e 0     0     0     0 #QU 0.406
   1713  38.728  42.730   7.134 1 U   6.870e+05  0.000e+00 e 0     0     0     0 #QU 0.406
   1714  49.233  47.892   7.010 1 U   6.539e+05  0.000e+00 e 0     0     0     0 #QU 0.400
   1715  53.235  38.600   2.756 1 U   1.045e+06  0.000e+00 e 0     0     0     0 #QU 0.399
   1716  52.735  39.116   4.824 1 U   -1.884e+07  0.000e+00 e 0     0     0     0 #QU 0.398
   1717  32.225  22.081   0.747 1 U   1.016e+06  0.000e+00 e 0     0     0     0 #QU 0.395
   1718  31.724  58.733   3.768 1 U   -1.071e+06  0.000e+00 e 0     0     0     0 #QU 0.393
   1719  56.237  14.338   5.022 1 U   1.163e+06  0.000e+00 e 0     0     0     0 #QU 0.391
   1720  42.730  18.984   0.887 1 U   5.556e+05  0.000e+00 e 0     0     0     0 #QU 0.391
   1721  32.225  65.444   1.869 1 U   7.794e+05  0.000e+00 e 0     0     0     0 #QU 0.390
   1722  28.222  64.928   4.267 1 U   1.028e+06  0.000e+00 e 0     0     0     0 #QU 0.390
   1723  47.232  21.565   1.253 1 U   -1.072e+06  0.000e+00 e 0     0     0     0 #QU 0.387
   1724  50.734  18.467   2.265 1 U   -9.527e+05  0.000e+00 e 0     0     0     0 #QU 0.385
   1725  32.725  62.863   4.018 1 U   1.238e+06  0.000e+00 e 0     0     0     0 #QU 0.382
   1726  58.738  36.535   2.030 1 U   1.298e+06  0.000e+00 e 0     0     0     0 #QU 0.381
   1727  27.222  36.535   2.030 1 U   2.256e+06  0.000e+00 e 0     0     0     0 #QU 0.381
   1728  37.727  62.347   1.151 1 U   1.445e+06  0.000e+00 e 0     0     0     0 #QU 0.380
   1729  46.232  15.886   2.082 1 U   -1.083e+06  0.000e+00 e 0     0     0     0 #QU 0.379
   1730  29.723  21.565   1.268 1 U   7.976e+05  0.000e+00 e 0     0     0     0 #QU 0.379
   1731  41.229  31.889   2.859 1 U   1.769e+06  0.000e+00 e 0     0     0     0 #QU 0.375
   1732  55.737  14.338   5.147 1 U   9.507e+05  0.000e+00 e 0     0     0     0 #QU 0.373
   1733  51.234  13.821   4.993 1 U   -1.430e+06  0.000e+00 e 0     0     0     0 #QU 0.371
   1734  29.723  40.149   4.392 1 U   1.243e+06  0.000e+00 e 0     0     0     0 #QU 0.371
   1735  56.237  18.467   1.392 1 U   7.829e+05  0.000e+00 e 0     0     0     0 #QU 0.370
   1736  34.726  29.824   2.280 1 U   -2.637e+06  0.000e+00 e 0     0     0     0 #QU 0.369
   1737  54.736  49.957   1.730 1 U   -5.736e+05  0.000e+00 e 0     0     0     0 #QU 0.366
   1738  49.734  23.630   0.175 1 U   4.956e+05  0.000e+00 e 0     0     0     0 #QU 0.366
   1739  43.731  36.019   3.123 1 U   -6.690e+05  0.000e+00 e 0     0     0     0 #QU 0.365
   1740  58.238  41.698   4.487 1 U   7.388e+05  0.000e+00 e 0     0     0     0 #QU 0.364
   1741  32.725  29.824   5.844 1 U   -1.998e+07  0.000e+00 e 0     0     0     0 #QU 0.362
   1742  38.228  29.308   2.874 1 U   8.205e+05  0.000e+00 e 0     0     0     0 #QU 0.362
   1743  27.222  54.087   0.931 1 U   2.655e+05  0.000e+00 e 0     0     0     0 #QU 0.360
   1744  31.224  58.733   3.798 1 U   1.408e+06  0.000e+00 e 0     0     0     0 #QU 0.357
   1745  27.722  20.532   0.784 1 U   -5.355e+05  0.000e+00 e 0     0     0     0 #QU 0.357
   1746  29.723  21.565   2.060 1 U   6.954e+05  0.000e+00 e 0     0     0     0 #QU 0.357
   1747  55.236  18.467   1.598 1 U   1.642e+06  0.000e+00 e 0     0     0     0 #QU 0.357
   1748  44.231  18.984   1.070 1 U   -5.005e+05  0.000e+00 e 0     0     0     0 #QU 0.356
   1749  55.737  63.895   4.934 1 U   1.374e+06  0.000e+00 e 0     0     0     0 #QU 0.355
   1750  47.232  16.403   2.074 1 U   -2.442e+06  0.000e+00 e 0     0     0     0 #QU 0.355
   1751  55.737  33.438   0.263 1 U   -1.470e+06  0.000e+00 e 0     0     0     0 #QU 0.355
   1752  46.732  26.727   0.285 1 U   6.188e+05  0.000e+00 e 0     0     0     0 #QU 0.354
   1753  47.232  23.630   0.241 1 U   -4.755e+05  0.000e+00 e 0     0     0     0 #QU 0.354
   1754  33.225  31.889   3.974 1 U   -5.816e+05  0.000e+00 e 0     0     0     0 #QU 0.353
   1755  51.234  16.403   2.082 1 U   2.279e+06  0.000e+00 e 0     0     0     0 #QU 0.351
   1756  31.724  35.503   1.436 1 U   -5.050e+05  0.000e+00 e 0     0     0     0 #QU 0.350
   1757  57.237  36.535   4.216 1 U   9.119e+05  0.000e+00 e 0     0     0     0 #QU 0.348
   1758  40.729  34.470   2.302 1 U   6.881e+05  0.000e+00 e 0     0     0     0 #QU 0.348
   1759  53.736  13.821   4.304 1 U   6.355e+05  0.000e+00 e 0     0     0     0 #QU 0.347
   1760  47.733  45.311   5.030 1 U   7.480e+05  0.000e+00 e 0     0     0     0 #QU 0.347
   1761  28.723  32.406   1.033 1 U   5.202e+05  0.000e+00 e 0     0     0     0 #QU 0.347
   1762  36.227  65.960   4.120 1 U   6.654e+05  0.000e+00 e 0     0     0     0 #QU 0.347
   1763  39.228  15.886   0.476 1 U   6.446e+05  0.000e+00 e 0     0     0     0 #QU 0.347
   1764  28.723  14.854   0.586 1 U   9.787e+05  0.000e+00 e 0     0     0     0 #QU 0.346
   1765  50.734  18.467   4.758 1 U   1.811e+06  0.000e+00 e 0     0     0     0 #QU 0.345
   1766  33.725  56.152   4.817 1 U   1.074e+06  0.000e+00 e 0     0     0     0 #QU 0.345
   1767  58.238  22.081   3.908 1 U   8.981e+05  0.000e+00 e 0     0     0     0 #QU 0.344
   1768  31.224  59.249   4.179 1 U   7.155e+05  0.000e+00 e 0     0     0     0 #QU 0.343
   1769  35.226  21.049   7.464 1 U   -5.947e+05  0.000e+00 e 0     0     0     0 #QU 0.343
   1770  36.227  18.984   1.869 1 U   7.784e+05  0.000e+00 e 0     0     0     0 #QU 0.342
   1771  28.723  22.597   5.492 1 U   6.087e+05  0.000e+00 e 0     0     0     0 #QU 0.341
   1772  30.724  62.347   1.832 1 U   5.688e+05  0.000e+00 e 0     0     0     0 #QU 0.341
   1773  42.730  65.444   3.776 1 U   7.735e+05  0.000e+00 e 0     0     0     0 #QU 0.341
   1774  35.226  29.308   3.042 1 U   -5.937e+05  0.000e+00 e 0     0     0     0 #QU 0.340
   1775  50.734  31.373   1.502 1 U   -1.565e+06  0.000e+00 e 0     0     0     0 #QU 0.340
   1776  32.225  22.081   0.623 1 U   7.299e+05  0.000e+00 e 0     0     0     0 #QU 0.339
   1777  27.222  25.695   0.791 1 U   2.539e+05  0.000e+00 e 0     0     0     0 #QU 0.339
   1778  50.734  18.467   2.008 1 U   -1.617e+06  0.000e+00 e 0     0     0     0 #QU 0.339
   1779  53.736  34.987   0.923 1 U   -2.542e+06  0.000e+00 e 0     0     0     0 #QU 0.337
   1780  50.734  37.052   4.634 1 U   4.846e+05  0.000e+00 e 0     0     0     0 #QU 0.336
   1781  54.236  14.338   6.423 1 U   1.024e+06  0.000e+00 e 0     0     0     0 #QU 0.336
   1782  48.733  42.214   7.963 1 U   -6.014e+05  0.000e+00 e 0     0     0     0 #QU 0.336
   1783  45.732  21.565   0.828 1 U   -7.645e+05  0.000e+00 e 0     0     0     0 #QU 0.334
   1784  54.236  22.081   2.265 1 U   -9.192e+05  0.000e+00 e 0     0     0     0 #QU 0.333
   1785  53.736  12.789   6.423 1 U   -4.951e+05  0.000e+00 e 0     0     0     0 #QU 0.330
   1786  58.738  35.503   1.693 1 U   7.264e+05  0.000e+00 e 0     0     0     0 #QU 0.329
   1787  58.238  18.467   0.762 1 U   -9.186e+05  0.000e+00 e 0     0     0     0 #QU 0.328
   1788  31.224  25.695   1.070 1 U   5.989e+05  0.000e+00 e 0     0     0     0 #QU 0.325
   1789  38.728  43.246   2.654 1 U   8.619e+05  0.000e+00 e 0     0     0     0 #QU 0.322
   1790  58.738  17.435   1.400 1 U   6.692e+05  0.000e+00 e 0     0     0     0 #QU 0.322
   1791  28.723  41.698   6.834 1 U   -7.712e+05  0.000e+00 e 0     0     0     0 #QU 0.321
   1792  46.232  71.122   5.030 1 U   8.457e+05  0.000e+00 e 0     0     0     0 #QU 0.320
   1793  46.732  18.467   1.451 1 U   5.530e+05  0.000e+00 e 0     0     0     0 #QU 0.319
   1794  57.738  37.052   5.022 1 U   6.832e+05  0.000e+00 e 0     0     0     0 #QU 0.316
   1795  29.723  22.081   5.022 1 U   1.056e+06  0.000e+00 e 0     0     0     0 #QU 0.314
   1796  31.724  58.733   3.922 1 U   2.748e+06  0.000e+00 e 0     0     0     0 #QU 0.314
   1797  42.230  44.795   3.020 1 U   8.441e+06  0.000e+00 e 0     0     0     0 #QU 0.314
   1798  58.238  39.116   4.516 1 U   4.605e+05  0.000e+00 e 0     0     0     0 #QU 0.313
   1799  57.738  17.951   0.777 1 U   -7.903e+05  0.000e+00 e 0     0     0     0 #QU 0.312
   1800  35.226  25.695  -0.111 1 U   5.256e+05  0.000e+00 e 0     0     0     0 #QU 0.311
   1801  56.737  36.535   2.023 1 U   1.057e+06  0.000e+00 e 0     0     0     0 #QU 0.311
   1802  55.737  71.122   1.260 1 U   7.019e+05  0.000e+00 e 0     0     0     0 #QU 0.311
   1803  57.237  29.308   2.023 1 U   -1.043e+06  0.000e+00 e 0     0     0     0 #QU 0.309
   1804  29.223  42.214   1.986 1 U   -3.982e+06  0.000e+00 e 0     0     0     0 #QU 0.307
   1805  53.736  31.373   1.598 1 U   -9.158e+05  0.000e+00 e 0     0     0     0 #QU 0.307
   1806  48.733  29.824   1.121 1 U   -5.714e+05  0.000e+00 e 0     0     0     0 #QU 0.307
   1807  48.233  13.821   4.685 1 U   1.301e+06  0.000e+00 e 0     0     0     0 #QU 0.306
   1808  36.227  29.824   2.720 1 U   -6.690e+05  0.000e+00 e 0     0     0     0 #QU 0.304
   1809  57.237  18.467   4.091 1 U   5.443e+05  0.000e+00 e 0     0     0     0 #QU 0.304
   1810  35.726  55.119   1.033 1 U   4.233e+05  0.000e+00 e 0     0     0     0 #QU 0.302
   1811  39.728  42.730   2.888 1 U   1.608e+06  0.000e+00 e 0     0     0     0 #QU 0.301
   1812  34.726  32.922   5.976 1 U   -2.097e+06  0.000e+00 e 0     0     0     0 #QU 0.300
   1813  50.734  18.984   4.120 1 U   9.067e+05  0.000e+00 e 0     0     0     0 #QU 0.300
   1814  28.222  24.662   4.326 1 U   4.278e+05  0.000e+00 e 0     0     0     0 #QU 0.298
   1815  31.724  55.636   2.793 1 U   1.031e+06  0.000e+00 e 0     0     0     0 #QU 0.294
   1816  35.726  29.824   1.400 1 U   8.464e+05  0.000e+00 e 0     0     0     0 #QU 0.293
   1817  29.223  21.565   0.586 1 U   -5.834e+05  0.000e+00 e 0     0     0     0 #QU 0.293
   1818  31.224  27.759   4.678 1 U   2.065e+06  0.000e+00 e 0     0     0     0 #QU 0.293
   1819  36.227  12.273   0.307 1 U   -6.055e+05  0.000e+00 e 0     0     0     0 #QU 0.290
   1820  57.738  20.016   1.356 1 U   9.738e+05  0.000e+00 e 0     0     0     0 #QU 0.288
   1821  58.738  65.444   4.788 1 U   3.065e+06  0.000e+00 e 0     0     0     0 #QU 0.287
   1822  58.738  59.765   3.834 1 U   3.011e+06  0.000e+00 e 0     0     0     0 #QU 0.286
   1823  57.237  29.308   1.700 1 U   -2.271e+06  0.000e+00 e 0     0     0     0 #QU 0.285
   1824  42.230  38.600   2.962 1 U   -3.762e+06  0.000e+00 e 0     0     0     0 #QU 0.284
   1825  55.737  36.019   0.747 1 U   6.214e+05  0.000e+00 e 0     0     0     0 #QU 0.283
   1826  54.236  24.146  -0.147 1 U   -5.644e+05  0.000e+00 e 0     0     0     0 #QU 0.283
   1827  54.236  22.081   1.994 1 U   -1.375e+06  0.000e+00 e 0     0     0     0 #QU 0.282
   1828  50.234  42.730   7.516 1 U   7.711e+05  0.000e+00 e 0     0     0     0 #QU 0.282
   1829  58.738  46.860   5.147 1 U   -5.839e+05  0.000e+00 e 0     0     0     0 #QU 0.281
   1830  27.222  46.860   5.147 1 U   -4.607e+05  0.000e+00 e 0     0     0     0 #QU 0.281
   1831  28.222  22.081   6.291 1 U   1.285e+06  0.000e+00 e 0     0     0     0 #QU 0.279
   1832  52.735  53.571   1.627 1 U   -7.698e+05  0.000e+00 e 0     0     0     0 #QU 0.278
   1833  53.736  12.789   6.819 1 U   -1.783e+06  0.000e+00 e 0     0     0     0 #QU 0.278
   1834  41.729  44.795   2.896 1 U   2.163e+06  0.000e+00 e 0     0     0     0 #QU 0.277
   1835  48.733  14.338   0.850 1 U   4.540e+05  0.000e+00 e 0     0     0     0 #QU 0.273
   1836  27.222  59.249   4.824 1 U   1.514e+07  0.000e+00 e 0     0     0     0 #QU 0.273
   1837  54.236  74.736   4.208 1 U   7.005e+05  0.000e+00 e 0     0     0     0 #QU 0.270
   1838  57.738  40.149   2.566 1 U   9.293e+05  0.000e+00 e 0     0     0     0 #QU 0.270
   1839  53.736  25.178   0.923 1 U   -3.995e+06  0.000e+00 e 0     0     0     0 #QU 0.270
   1840  27.222  59.249   5.088 1 U   2.069e+06  0.000e+00 e 0     0     0     0 #QU 0.270
   1841  28.222  21.049   0.938 1 U   -5.797e+05  0.000e+00 e 0     0     0     0 #QU 0.270
   1842  53.235  28.792   0.322 1 U   5.537e+05  0.000e+00 e 0     0     0     0 #QU 0.270
   1843  40.229  31.889   2.089 1 U   6.053e+05  0.000e+00 e 0     0     0     0 #QU 0.269
   1844  57.237  32.406   2.558 1 U   -7.770e+05  0.000e+00 e 0     0     0     0 #QU 0.268
   1845  27.222  22.081   0.887 1 U   1.427e+06  0.000e+00 e 0     0     0     0 #QU 0.266
   1846  57.237  54.087   5.022 1 U   8.243e+05  0.000e+00 e 0     0     0     0 #QU 0.265
   1847  45.231  21.565   0.945 1 U   9.723e+05  0.000e+00 e 0     0     0     0 #QU 0.265
   1848  36.727  22.597   0.975 1 U   1.563e+06  0.000e+00 e 0     0     0     0 #QU 0.264
   1849  55.236  17.435   5.140 1 U   5.649e+05  0.000e+00 e 0     0     0     0 #QU 0.264
   1850  46.732  14.854   0.322 1 U   3.841e+05  0.000e+00 e 0     0     0     0 #QU 0.263
   1851  33.725  27.759   2.155 1 U   7.389e+05  0.000e+00 e 0     0     0     0 #QU 0.262
   1852  57.237  42.214   1.781 1 U   -3.566e+06  0.000e+00 e 0     0     0     0 #QU 0.261
   1853  50.734  42.214   1.598 1 U   -8.215e+05  0.000e+00 e 0     0     0     0 #QU 0.261
   1854  52.735  40.665   4.663 1 U   -8.157e+06  0.000e+00 e 0     0     0     0 #QU 0.261
   1855  34.726  63.895   3.856 1 U   -2.090e+06  0.000e+00 e 0     0     0     0 #QU 0.260
   1856  30.724  36.535   4.971 1 U   7.215e+05  0.000e+00 e 0     0     0     0 #QU 0.260
   1857  54.736  53.054   7.127 1 U   1.294e+06  0.000e+00 e 0     0     0     0 #QU 0.258
   1858  27.222  32.406   3.680 1 U   7.068e+05  0.000e+00 e 0     0     0     0 #QU 0.258
   1859  58.738  32.406   3.680 1 U   7.058e+05  0.000e+00 e 0     0     0     0 #QU 0.258
   1860  48.233  36.019   0.579 1 U   -6.831e+05  0.000e+00 e 0     0     0     0 #QU 0.258
   1861  42.230  37.568   2.954 1 U   -3.581e+06  0.000e+00 e 0     0     0     0 #QU 0.257
   1862  29.223  42.214   2.954 1 U   5.281e+06  0.000e+00 e 0     0     0     0 #QU 0.256
   1863  42.730  21.565   0.740 1 U   -4.298e+05  0.000e+00 e 0     0     0     0 #QU 0.256
   1864  57.237  32.922   1.942 1 U   -8.448e+05  0.000e+00 e 0     0     0     0 #QU 0.255
   1865  57.738  22.597   0.689 1 U   1.190e+06  0.000e+00 e 0     0     0     0 #QU 0.255
   1866  28.222  10.208   5.924 1 U   9.964e+05  0.000e+00 e 0     0     0     0 #QU 0.254
   1867  48.233  26.211   0.542 1 U   -7.333e+05  0.000e+00 e 0     0     0     0 #QU 0.254
   1868  37.727  74.736   5.030 1 U   -8.928e+05  0.000e+00 e 0     0     0     0 #QU 0.253
   1869  56.737  62.347   5.030 1 U   -5.105e+05  0.000e+00 e 0     0     0     0 #QU 0.252
   1870  35.726  67.509   2.060 1 U   7.298e+05  0.000e+00 e 0     0     0     0 #QU 0.249
   1871  36.227  59.249   3.006 1 U   -9.231e+05  0.000e+00 e 0     0     0     0 #QU 0.249
   1872  29.223  41.698   5.580 1 U   5.541e+05  0.000e+00 e 0     0     0     0 #QU 0.248
   1873  32.725  58.733   2.881 1 U   1.049e+06  0.000e+00 e 0     0     0     0 #QU 0.247
   1874  31.724  42.214   3.013 1 U   8.027e+05  0.000e+00 e 0     0     0     0 #QU 0.247
   1875  48.733  24.662   0.843 1 U   -6.354e+05  0.000e+00 e 0     0     0     0 #QU 0.245
   1876  29.223  25.178   2.962 1 U   1.650e+06  0.000e+00 e 0     0     0     0 #QU 0.244
   1877  52.735  20.532   2.082 1 U   -7.437e+05  0.000e+00 e 0     0     0     0 #QU 0.244
   1878  53.235  31.889   0.542 1 U   1.162e+06  0.000e+00 e 0     0     0     0 #QU 0.244
   1879  38.228  42.214   2.698 1 U   8.557e+05  0.000e+00 e 0     0     0     0 #QU 0.243
   1880  56.237  26.727   1.019 1 U   -1.660e+06  0.000e+00 e 0     0     0     0 #QU 0.243
   1881  29.723  22.081   1.312 1 U   7.284e+05  0.000e+00 e 0     0     0     0 #QU 0.243
   1882  31.224  36.019   1.055 1 U   5.282e+05  0.000e+00 e 0     0     0     0 #QU 0.242
   1883  35.726  24.146   0.608 1 U   4.407e+05  0.000e+00 e 0     0     0     0 #QU 0.242
   1884  55.236  17.951   4.934 1 U   1.710e+06  0.000e+00 e 0     0     0     0 #QU 0.241
   1885  56.237  21.565   0.608 1 U   2.404e+06  0.000e+00 e 0     0     0     0 #QU 0.241
   1886  50.734  28.792   1.480 1 U   -1.515e+06  0.000e+00 e 0     0     0     0 #QU 0.240
   1887  57.237  19.500   4.047 1 U   6.349e+05  0.000e+00 e 0     0     0     0 #QU 0.240
   1888  58.738  46.344   5.030 1 U   -7.336e+05  0.000e+00 e 0     0     0     0 #QU 0.240
   1889  27.222  46.344   5.030 1 U   -6.502e+05  0.000e+00 e 0     0     0     0 #QU 0.240
   1890  28.723  41.698   7.941 1 U   7.742e+05  0.000e+00 e 0     0     0     0 #QU 0.235
   1891  33.225  32.406   3.035 1 U   -5.375e+05  0.000e+00 e 0     0     0     0 #QU 0.235
   1892  27.222  40.149   5.022 1 U   1.930e+06  0.000e+00 e 0     0     0     0 #QU 0.234
   1893  41.729  36.535   2.419 1 U   -7.517e+05  0.000e+00 e 0     0     0     0 #QU 0.234
   1894  28.222  72.155   5.910 1 U   4.647e+05  0.000e+00 e 0     0     0     0 #QU 0.234
   1895  29.223  33.438   2.500 1 U   -1.139e+06  0.000e+00 e 0     0     0     0 #QU 0.234
   1896  58.738  40.149   5.022 1 U   1.474e+06  0.000e+00 e 0     0     0     0 #QU 0.234
   1897  34.726  41.698   1.466 1 U   7.233e+05  0.000e+00 e 0     0     0     0 #QU 0.233
   1898  38.728  21.049   1.583 1 U   5.416e+05  0.000e+00 e 0     0     0     0 #QU 0.233
   1899  30.224  36.535   2.536 1 U   -6.600e+05  0.000e+00 e 0     0     0     0 #QU 0.233
   1900  44.731  18.467   1.620 1 U   -1.111e+06  0.000e+00 e 0     0     0     0 #QU 0.233
   1901  41.229  27.243   2.199 1 U   6.411e+05  0.000e+00 e 0     0     0     0 #QU 0.232
   1902  57.738  42.214   3.922 1 U   9.804e+05  0.000e+00 e 0     0     0     0 #QU 0.231
   1903  48.233  16.403   1.730 1 U   -1.151e+06  0.000e+00 e 0     0     0     0 #QU 0.231
   1904  37.727  25.178   1.686 1 U   4.269e+05  0.000e+00 e 0     0     0     0 #QU 0.230
   1905  50.734  48.925   7.347 1 U   5.537e+05  0.000e+00 e 0     0     0     0 #QU 0.228
   1906  53.736  18.984   1.151 1 U   2.664e+06  0.000e+00 e 0     0     0     0 #QU 0.227
   1907  27.222  22.081   3.900 1 U   3.667e+05  0.000e+00 e 0     0     0     0 #QU 0.227
   1908  46.232  25.178   2.888 1 U   5.904e+05  0.000e+00 e 0     0     0     0 #QU 0.226
   1909  27.722  17.951   4.172 1 U   6.625e+05  0.000e+00 e 0     0     0     0 #QU 0.226
   1910  53.736  32.406   1.143 1 U   -1.631e+06  0.000e+00 e 0     0     0     0 #QU 0.225
   1911  39.728  28.792   1.737 1 U   5.505e+05  0.000e+00 e 0     0     0     0 #QU 0.225
   1912  54.236  16.919   2.052 1 U   1.614e+06  0.000e+00 e 0     0     0     0 #QU 0.225
   1913  34.226  27.243   2.082 1 U   8.108e+05  0.000e+00 e 0     0     0     0 #QU 0.223
   1914  54.736  21.565   4.553 1 U   4.438e+05  0.000e+00 e 0     0     0     0 #QU 0.222
   1915  55.737  27.759   4.516 1 U   1.513e+06  0.000e+00 e 0     0     0     0 #QU 0.220
   1916  54.736  22.081   3.724 1 U   5.795e+05  0.000e+00 e 0     0     0     0 #QU 0.217
   1917  46.732  26.211   0.571 1 U   1.054e+06  0.000e+00 e 0     0     0     0 #QU 0.216
   1918  28.723  52.538   5.030 1 U   -6.500e+05  0.000e+00 e 0     0     0     0 #QU 0.216
   1919  46.732  74.220   5.022 1 U   8.049e+05  0.000e+00 e 0     0     0     0 #QU 0.215
   1920  37.727  59.765   4.296 1 U   1.013e+06  0.000e+00 e 0     0     0     0 #QU 0.215
   1921  31.724  68.025   3.878 1 U   8.619e+05  0.000e+00 e 0     0     0     0 #QU 0.215
   1922  55.236  41.698   2.793 1 U   7.429e+05  0.000e+00 e 0     0     0     0 #QU 0.214
   1923  54.736  17.435   2.140 1 U   -9.238e+05  0.000e+00 e 0     0     0     0 #QU 0.214
   1924  27.222  37.568   4.758 1 U   1.710e+06  0.000e+00 e 0     0     0     0 #QU 0.213
   1925  58.738  37.568   4.758 1 U   1.362e+06  0.000e+00 e 0     0     0     0 #QU 0.213
   1926  36.227  16.403   1.583 1 U   7.244e+05  0.000e+00 e 0     0     0     0 #QU 0.212
   1927  54.236  22.081   5.147 1 U   9.870e+05  0.000e+00 e 0     0     0     0 #QU 0.210
   1928  44.731  73.703   4.179 1 U   6.582e+05  0.000e+00 e 0     0     0     0 #QU 0.210
   1929  57.738  27.759  -0.118 1 U   -2.564e+06  0.000e+00 e 0     0     0     0 #QU 0.210
   1930  58.738  17.951   1.348 1 U   6.073e+05  0.000e+00 e 0     0     0     0 #QU 0.208
   1931  58.238  29.824   4.758 1 U   1.926e+06  0.000e+00 e 0     0     0     0 #QU 0.207
   1932  46.232  21.565   0.740 1 U   -7.022e+05  0.000e+00 e 0     0     0     0 #QU 0.207
   1933  27.722  21.049   4.172 1 U   7.802e+05  0.000e+00 e 0     0     0     0 #QU 0.206
   1934  27.222  40.149   4.333 1 U   -5.595e+06  0.000e+00 e 0     0     0     0 #QU 0.205
   1935  43.230  29.308   2.272 1 U   8.320e+05  0.000e+00 e 0     0     0     0 #QU 0.204
   1936  53.736  21.565   4.817 1 U   3.992e+06  0.000e+00 e 0     0     0     0 #QU 0.203
   1937  43.731  18.984   0.879 1 U   -4.770e+05  0.000e+00 e 0     0     0     0 #QU 0.201
   1938  44.731  43.762   7.970 1 U   -5.995e+06  0.000e+00 e 0     0     0     0 #QU 0.200
   1939  31.224  66.476   3.856 1 U   1.979e+06  0.000e+00 e 0     0     0     0 #QU 0.200
   1940  55.737  13.821   4.758 1 U   1.875e+06  0.000e+00 e 0     0     0     0 #QU 0.198
   1941  53.235  31.373   1.085 1 U   -1.189e+06  0.000e+00 e 0     0     0     0 #QU 0.196
   1942  43.230  37.052   3.248 1 U   -7.399e+05  0.000e+00 e 0     0     0     0 #QU 0.196
   1943  46.232  29.308   2.720 1 U   6.339e+05  0.000e+00 e 0     0     0     0 #QU 0.196
   1944  32.725  69.574   5.844 1 U   -8.259e+05  0.000e+00 e 0     0     0     0 #QU 0.195
   1945  50.734  55.119   2.008 1 U   -5.505e+05  0.000e+00 e 0     0     0     0 #QU 0.195
   1946  48.733  14.338  -0.147 1 U   5.603e+05  0.000e+00 e 0     0     0     0 #QU 0.195
   1947  29.223  42.730   2.412 1 U   -1.128e+06  0.000e+00 e 0     0     0     0 #QU 0.194
   1948  36.727  42.730   7.464 1 U   6.684e+05  0.000e+00 e 0     0     0     0 #QU 0.192
   1949  56.737  22.081   0.689 1 U   9.760e+05  0.000e+00 e 0     0     0     0 #QU 0.191
   1950  28.222  62.347   3.996 1 U   1.503e+06  0.000e+00 e 0     0     0     0 #QU 0.191
   1951  43.230  39.633   3.248 1 U   -1.129e+06  0.000e+00 e 0     0     0     0 #QU 0.191
   1952  56.237  18.467   1.627 1 U   -9.693e+05  0.000e+00 e 0     0     0     0 #QU 0.189
   1953  39.728  29.308   1.744 1 U   5.504e+05  0.000e+00 e 0     0     0     0 #QU 0.189
   1954  31.224  15.886   5.902 1 U   -2.417e+06  0.000e+00 e 0     0     0     0 #QU 0.189
   1955  35.726  34.470   3.130 1 U   -4.972e+05  0.000e+00 e 0     0     0     0 #QU 0.188
   1956  52.235  22.081   0.989 1 U   -2.047e+06  0.000e+00 e 0     0     0     0 #QU 0.187
   1957  42.230  25.178   3.468 1 U   -5.940e+05  0.000e+00 e 0     0     0     0 #QU 0.187
   1958  52.735  28.276   0.337 1 U   5.773e+05  0.000e+00 e 0     0     0     0 #QU 0.185
   1959  51.735  16.403   2.118 1 U   8.386e+05  0.000e+00 e 0     0     0     0 #QU 0.184
   1960  50.234  21.565   1.275 1 U   -8.485e+05  0.000e+00 e 0     0     0     0 #QU 0.184
   1961  55.737  63.895   4.758 1 U   1.769e+06  0.000e+00 e 0     0     0     0 #QU 0.183
   1962  27.722  42.214   2.976 1 U   -5.261e+05  0.000e+00 e 0     0     0     0 #QU 0.183
   1963  53.736  71.122   0.923 1 U   8.611e+05  0.000e+00 e 0     0     0     0 #QU 0.182
   1964  28.723  42.214   6.056 1 U   -4.014e+05  0.000e+00 e 0     0     0     0 #QU 0.182
   1965  29.723  21.565   1.158 1 U   8.225e+05  0.000e+00 e 0     0     0     0 #QU 0.182
   1966  38.728  59.249   3.006 1 U   -1.907e+06  0.000e+00 e 0     0     0     0 #QU 0.181
   1967  49.734  42.730   7.684 1 U   6.717e+05  0.000e+00 e 0     0     0     0 #QU 0.181
   1968  27.222  41.698  -0.103 1 U   3.686e+05  0.000e+00 e 0     0     0     0 #QU 0.180
   1969  31.224  18.984   0.916 1 U   8.927e+05  0.000e+00 e 0     0     0     0 #QU 0.179
   1970  54.736  35.503   4.634 1 U   -3.062e+06  0.000e+00 e 0     0     0     0 #QU 0.179
   1971  58.238  55.636   4.230 1 U   1.881e+06  0.000e+00 e 0     0     0     0 #QU 0.178
   1972  27.222  31.889   2.551 1 U   -1.006e+06  0.000e+00 e 0     0     0     0 #QU 0.178
   1973  50.734  21.565   4.773 1 U   1.859e+06  0.000e+00 e 0     0     0     0 #QU 0.177
   1974  30.224  31.373   2.771 1 U   -6.881e+05  0.000e+00 e 0     0     0     0 #QU 0.177
   1975  55.737  31.889   4.458 1 U   -2.610e+06  0.000e+00 e 0     0     0     0 #QU 0.177
   1976  57.738  49.957   5.030 1 U   -5.707e+05  0.000e+00 e 0     0     0     0 #QU 0.176
   1977  36.727  29.824   4.824 1 U   -2.371e+06  0.000e+00 e 0     0     0     0 #QU 0.175
   1978  29.223  25.178   1.209 1 U   9.978e+05  0.000e+00 e 0     0     0     0 #QU 0.174
   1979  31.224  57.184   5.030 1 U   9.515e+05  0.000e+00 e 0     0     0     0 #QU 0.173
   1980  42.730  59.765   2.903 1 U   6.396e+05  0.000e+00 e 0     0     0     0 #QU 0.173
   1981  43.230  17.951   1.414 1 U   -5.409e+05  0.000e+00 e 0     0     0     0 #QU 0.173
   1982  55.236  15.886   6.819 1 U   -9.234e+05  0.000e+00 e 0     0     0     0 #QU 0.172
   1983  45.231  21.565   4.942 1 U   -9.473e+05  0.000e+00 e 0     0     0     0 #QU 0.172
   1984  45.732  21.565   1.173 1 U   5.809e+05  0.000e+00 e 0     0     0     0 #QU 0.172
   1985  53.736  38.600   4.164 1 U   -1.225e+06  0.000e+00 e 0     0     0     0 #QU 0.171
   1986  33.225  25.178   2.089 1 U   -6.808e+05  0.000e+00 e 0     0     0     0 #QU 0.170
   1987  31.724  29.308   2.272 1 U   -1.286e+06  0.000e+00 e 0     0     0     0 #QU 0.170
   1988  52.735  39.116   2.676 1 U   1.055e+06  0.000e+00 e 0     0     0     0 #QU 0.170
   1989  50.234  27.759   4.678 1 U   5.523e+05  0.000e+00 e 0     0     0     0 #QU 0.168
   1990  56.237  36.535   1.928 1 U   6.135e+05  0.000e+00 e 0     0     0     0 #QU 0.167
   1991  31.724  23.630   1.085 1 U   9.025e+05  0.000e+00 e 0     0     0     0 #QU 0.167
   1992  29.223  36.535   2.221 1 U   -2.543e+06  0.000e+00 e 0     0     0     0 #QU 0.166
   1993  29.223  25.178   1.818 1 U   -4.699e+06  0.000e+00 e 0     0     0     0 #QU 0.166
   1994  56.237  27.759   3.754 1 U   -7.713e+05  0.000e+00 e 0     0     0     0 #QU 0.164
   1995  31.724  65.444   3.570 1 U   -8.557e+05  0.000e+00 e 0     0     0     0 #QU 0.164
   1996  58.738  40.149   3.116 1 U   6.392e+05  0.000e+00 e 0     0     0     0 #QU 0.163
   1997  46.732  21.049   1.151 1 U   -9.023e+05  0.000e+00 e 0     0     0     0 #QU 0.163
   1998  34.726  53.054   2.580 1 U   -7.928e+05  0.000e+00 e 0     0     0     0 #QU 0.162
   1999  33.725  22.597   1.063 1 U   6.546e+05  0.000e+00 e 0     0     0     0 #QU 0.161
   2000  28.723  14.338   1.656 1 U   6.797e+05  0.000e+00 e 0     0     0     0 #QU 0.161
   2001  54.236  22.081   1.818 1 U   -1.930e+06  0.000e+00 e 0     0     0     0 #QU 0.160
   2002  44.731  18.984   1.092 1 U   -4.896e+05  0.000e+00 e 0     0     0     0 #QU 0.160
   2003  49.233  23.630   1.268 1 U   -6.204e+05  0.000e+00 e 0     0     0     0 #QU 0.159
   2004  58.238  18.984   1.627 1 U   8.342e+05  0.000e+00 e 0     0     0     0 #QU 0.158
   2005  55.737  42.214   5.272 1 U   5.919e+05  0.000e+00 e 0     0     0     0 #QU 0.158
   2006  50.734  31.373   1.598 1 U   -1.504e+06  0.000e+00 e 0     0     0     0 #QU 0.158
   2007  48.733  26.727   0.887 1 U   5.907e+05  0.000e+00 e 0     0     0     0 #QU 0.158
   2008  47.733  26.211   0.630 1 U   6.393e+05  0.000e+00 e 0     0     0     0 #QU 0.156
   2009  45.231  21.049   0.718 1 U   -6.646e+05  0.000e+00 e 0     0     0     0 #QU 0.156
   2010  30.224  61.830   7.934 1 U   5.985e+05  0.000e+00 e 0     0     0     0 #QU 0.156
   2011  29.223  24.662   2.170 1 U   -7.753e+05  0.000e+00 e 0     0     0     0 #QU 0.156
   2012  37.727  35.503   5.030 1 U   -7.632e+05  0.000e+00 e 0     0     0     0 #QU 0.154
   2013  36.727  33.438   6.027 1 U   -7.109e+05  0.000e+00 e 0     0     0     0 #QU 0.154
   2014  50.234  42.214   1.392 1 U   -8.004e+05  0.000e+00 e 0     0     0     0 #QU 0.153
   2015  58.738  28.792   0.608 1 U   -3.486e+06  0.000e+00 e 0     0     0     0 #QU 0.153
   2016  27.222  28.792   0.608 1 U   -2.243e+06  0.000e+00 e 0     0     0     0 #QU 0.153
   2017  56.737  38.600   1.458 1 U   -1.225e+06  0.000e+00 e 0     0     0     0 #QU 0.153
   2018  51.735  21.565   1.143 1 U   -1.676e+06  0.000e+00 e 0     0     0     0 #QU 0.152
   2019  55.236  18.467   5.081 1 U   8.199e+05  0.000e+00 e 0     0     0     0 #QU 0.151
   2020  53.736  32.922   5.880 1 U   5.049e+05  0.000e+00 e 0     0     0     0 #QU 0.151
   2021  42.230  63.895   4.472 1 U   4.649e+05  0.000e+00 e 0     0     0     0 #QU 0.149
   2022  44.231  28.792  -0.140 1 U   5.186e+05  0.000e+00 e 0     0     0     0 #QU 0.149
   2023  56.237  28.792   0.850 1 U   -6.708e+06  0.000e+00 e 0     0     0     0 #QU 0.149
   2024  38.728  12.789   1.840 1 U   4.517e+05  0.000e+00 e 0     0     0     0 #QU 0.149
   2025  30.724  25.695   0.608 1 U   6.763e+05  0.000e+00 e 0     0     0     0 #QU 0.148
   2026  47.232  23.630   0.571 1 U   7.729e+05  0.000e+00 e 0     0     0     0 #QU 0.148
   2027  29.223  63.895   3.226 1 U   4.598e+05  0.000e+00 e 0     0     0     0 #QU 0.148
   2028  40.729  41.698   5.873 1 U   9.358e+05  0.000e+00 e 0     0     0     0 #QU 0.148
   2029  50.734  54.603   5.030 1 U   1.012e+06  0.000e+00 e 0     0     0     0 #QU 0.147
   2030  27.722  39.633   4.179 1 U   -1.660e+06  0.000e+00 e 0     0     0     0 #QU 0.147
   2031  53.736  31.889   1.605 1 U   -9.094e+05  0.000e+00 e 0     0     0     0 #QU 0.146
   2032  50.734  54.603   5.125 1 U   6.677e+05  0.000e+00 e 0     0     0     0 #QU 0.146
   2033  52.235  17.951   2.118 1 U   -8.409e+05  0.000e+00 e 0     0     0     0 #QU 0.145
   2034  36.227  60.282   1.041 1 U   8.192e+05  0.000e+00 e 0     0     0     0 #QU 0.145
   2035  34.226  25.695   0.953 1 U   6.144e+05  0.000e+00 e 0     0     0     0 #QU 0.145
   2036  29.223  34.470   2.368 1 U   1.687e+06  0.000e+00 e 0     0     0     0 #QU 0.145
   2037  30.224  16.919   6.665 1 U   5.394e+05  0.000e+00 e 0     0     0     0 #QU 0.144
   2038  48.233  49.957   5.030 1 U   7.825e+05  0.000e+00 e 0     0     0     0 #QU 0.144
   2039  54.236  22.081   6.291 1 U   -5.015e+05  0.000e+00 e 0     0     0     0 #QU 0.144
   2040  56.237  15.886   3.871 1 U   7.728e+05  0.000e+00 e 0     0     0     0 #QU 0.143
   2041  42.230  29.308   5.778 1 U   -4.205e+05  0.000e+00 e 0     0     0     0 #QU 0.143
   2042  57.237  36.019   1.033 1 U   7.665e+05  0.000e+00 e 0     0     0     0 #QU 0.143
   2043  35.226  24.662   1.458 1 U   7.968e+05  0.000e+00 e 0     0     0     0 #QU 0.142
   2044  46.732  18.467   1.407 1 U   4.842e+05  0.000e+00 e 0     0     0     0 #QU 0.141
   2045  39.728  29.308   2.932 1 U   8.059e+05  0.000e+00 e 0     0     0     0 #QU 0.141
   2046  43.230  45.827   3.240 1 U   2.808e+06  0.000e+00 e 0     0     0     0 #QU 0.140
   2047  30.224  55.119   4.216 1 U   5.424e+05  0.000e+00 e 0     0     0     0 #QU 0.140
   2048  31.224  16.919   6.291 1 U   6.773e+05  0.000e+00 e 0     0     0     0 #QU 0.140
   2049  53.736  20.532   5.308 1 U   5.967e+05  0.000e+00 e 0     0     0     0 #QU 0.139
   2050  58.738  31.889   0.806 1 U   6.407e+05  0.000e+00 e 0     0     0     0 #QU 0.139
   2051  27.222  31.889   0.806 1 U   5.894e+05  0.000e+00 e 0     0     0     0 #QU 0.139
   2052  32.225  26.727   0.227 1 U   -6.178e+05  0.000e+00 e 0     0     0     0 #QU 0.139
   2053  36.227  21.049   1.400 1 U   6.449e+05  0.000e+00 e 0     0     0     0 #QU 0.139
   2054  28.723  17.435   4.157 1 U   4.845e+05  0.000e+00 e 0     0     0     0 #QU 0.138
   2055  39.228  53.054   4.817 1 U   -3.035e+06  0.000e+00 e 0     0     0     0 #QU 0.138
   2056  37.227  43.246   7.369 1 U   6.523e+05  0.000e+00 e 0     0     0     0 #QU 0.138
   2057  48.233  36.019   1.055 1 U   -5.304e+05  0.000e+00 e 0     0     0     0 #QU 0.137
   2058  48.733  69.057   4.934 1 U   6.847e+05  0.000e+00 e 0     0     0     0 #QU 0.137
   2059  54.236  22.081   2.170 1 U   -9.591e+05  0.000e+00 e 0     0     0     0 #QU 0.137
   2060  40.229  29.308   2.727 1 U   -6.492e+05  0.000e+00 e 0     0     0     0 #QU 0.136
   2061  30.224  20.532   4.223 1 U   7.201e+05  0.000e+00 e 0     0     0     0 #QU 0.136
   2062  39.228  63.895   3.922 1 U   8.250e+05  0.000e+00 e 0     0     0     0 #QU 0.136
   2063  50.234  13.821   4.942 1 U   1.075e+06  0.000e+00 e 0     0     0     0 #QU 0.136
   2064  45.732  21.049   0.733 1 U   -7.020e+05  0.000e+00 e 0     0     0     0 #QU 0.135
   2065  55.236  16.403   1.129 1 U   -1.014e+06  0.000e+00 e 0     0     0     0 #QU 0.135
   2066  48.233  13.821   4.296 1 U   4.625e+05  0.000e+00 e 0     0     0     0 #QU 0.135
   2067  41.729  24.662   1.788 1 U   -9.329e+05  0.000e+00 e 0     0     0     0 #QU 0.135
   2068  42.730  57.701   2.580 1 U   6.262e+05  0.000e+00 e 0     0     0     0 #QU 0.134
   2069  27.222  60.282   0.439 1 U   1.665e+05  0.000e+00 e 0     0     0     0 #QU 0.134
   2070  54.236  32.406   5.807 1 U   6.362e+05  0.000e+00 e 0     0     0     0 #QU 0.134
   2071  54.236  22.081   1.898 1 U   -1.532e+06  0.000e+00 e 0     0     0     0 #QU 0.134
   2072  48.233  26.211   0.586 1 U   -5.775e+05  0.000e+00 e 0     0     0     0 #QU 0.133
   2073  50.734  22.081   1.502 1 U   -2.602e+06  0.000e+00 e 0     0     0     0 #QU 0.132
   2074  58.738  31.889   2.544 1 U   -7.821e+05  0.000e+00 e 0     0     0     0 #QU 0.132
   2075  39.228  56.152   2.712 1 U   -1.446e+06  0.000e+00 e 0     0     0     0 #QU 0.131
   2076  48.733  21.565   1.253 1 U   -4.481e+05  0.000e+00 e 0     0     0     0 #QU 0.131
   2077  47.232  45.827   5.132 1 U   4.186e+05  0.000e+00 e 0     0     0     0 #QU 0.131
   2078  58.738  75.768   5.932 1 U   7.438e+05  0.000e+00 e 0     0     0     0 #QU 0.131
   2079  27.222  75.768   5.932 1 U   7.132e+05  0.000e+00 e 0     0     0     0 #QU 0.131
   2080  30.224  64.411   3.922 1 U   -6.742e+06  0.000e+00 e 0     0     0     0 #QU 0.130
   2081  37.727  28.276   2.412 1 U   1.411e+06  0.000e+00 e 0     0     0     0 #QU 0.129
   2082  53.736  46.860   4.164 1 U   6.094e+05  0.000e+00 e 0     0     0     0 #QU 0.129
   2083  55.236  42.214   6.988 1 U   -4.881e+05  0.000e+00 e 0     0     0     0 #QU 0.129
   2084  34.726  41.698   2.133 1 U   -4.291e+05  0.000e+00 e 0     0     0     0 #QU 0.128
   2085  30.224  36.535   4.333 1 U   -5.879e+05  0.000e+00 e 0     0     0     0 #QU 0.128
   2086  42.230  29.308   4.758 1 U   -3.908e+06  0.000e+00 e 0     0     0     0 #QU 0.128
   2087  42.230  27.243   2.096 1 U   4.164e+05  0.000e+00 e 0     0     0     0 #QU 0.127
   2088  31.724  43.762   1.429 1 U   5.220e+05  0.000e+00 e 0     0     0     0 #QU 0.127
   2089  29.223  34.470   2.610 1 U   1.695e+06  0.000e+00 e 0     0     0     0 #QU 0.126
   2090  55.236  18.984   1.517 1 U   1.598e+06  0.000e+00 e 0     0     0     0 #QU 0.126
   2091  40.229  58.733   5.030 1 U   -7.318e+05  0.000e+00 e 0     0     0     0 #QU 0.126
   2092  27.722  50.473   1.686 1 U   4.915e+05  0.000e+00 e 0     0     0     0 #QU 0.126
   2093  56.237  24.146   1.671 1 U   -1.118e+06  0.000e+00 e 0     0     0     0 #QU 0.125
   2094  52.235  56.152   5.030 1 U   -7.167e+05  0.000e+00 e 0     0     0     0 #QU 0.124
   2095  50.734  18.467   4.252 1 U   7.219e+05  0.000e+00 e 0     0     0     0 #QU 0.123
   2096  29.223  57.184   4.318 1 U   8.352e+05  0.000e+00 e 0     0     0     0 #QU 0.122
   2097  38.728  25.178   2.954 1 U   5.955e+05  0.000e+00 e 0     0     0     0 #QU 0.122
   2098  58.738  32.406   5.030 1 U   7.030e+05  0.000e+00 e 0     0     0     0 #QU 0.121
   2099  30.724  45.827   5.030 1 U   7.203e+05  0.000e+00 e 0     0     0     0 #QU 0.121
   2100  29.223  21.565   3.864 1 U   -6.263e+05  0.000e+00 e 0     0     0     0 #QU 0.121
   2101  50.234  31.373   0.601 1 U   5.470e+05  0.000e+00 e 0     0     0     0 #QU 0.120
   2102  47.733  25.695   4.942 1 U   -1.263e+06  0.000e+00 e 0     0     0     0 #QU 0.119
   2103  58.238  20.532   1.348 1 U   1.035e+06  0.000e+00 e 0     0     0     0 #QU 0.119
   2104  32.225  68.025   3.908 1 U   1.265e+06  0.000e+00 e 0     0     0     0 #QU 0.119
   2105  58.738  18.984   1.634 1 U   8.335e+05  0.000e+00 e 0     0     0     0 #QU 0.118
   2106  31.224  63.379   3.644 1 U   -7.950e+05  0.000e+00 e 0     0     0     0 #QU 0.118
   2107  56.237  11.240   5.022 1 U   -5.103e+05  0.000e+00 e 0     0     0     0 #QU 0.118
   2108  58.238  17.435   1.348 1 U   6.388e+05  0.000e+00 e 0     0     0     0 #QU 0.117
   2109  27.222  40.149   3.123 1 U   7.957e+05  0.000e+00 e 0     0     0     0 #QU 0.117
   2110  51.234  65.960   2.126 1 U   5.152e+05  0.000e+00 e 0     0     0     0 #QU 0.117
   2111  43.230  16.919   2.089 1 U   -1.284e+06  0.000e+00 e 0     0     0     0 #QU 0.116
   2112  39.228  28.276   1.546 1 U   -6.957e+05  0.000e+00 e 0     0     0     0 #QU 0.115
   2113  42.730  21.565   4.942 1 U   -7.966e+05  0.000e+00 e 0     0     0     0 #QU 0.115
   2114  54.736  38.600   4.773 1 U   1.711e+06  0.000e+00 e 0     0     0     0 #QU 0.115
   2115  34.726  25.178   4.318 1 U   5.037e+05  0.000e+00 e 0     0     0     0 #QU 0.114
   2116  30.724  57.184   4.450 1 U   -5.073e+05  0.000e+00 e 0     0     0     0 #QU 0.114
   2117  29.723  42.214   2.419 1 U   -1.291e+06  0.000e+00 e 0     0     0     0 #QU 0.114
   2118  55.236  16.403   1.605 1 U   -6.561e+05  0.000e+00 e 0     0     0     0 #QU 0.114
   2119  33.225  70.090   5.844 1 U   -7.273e+05  0.000e+00 e 0     0     0     0 #QU 0.114
   2120  49.233  46.860   3.856 1 U   5.964e+05  0.000e+00 e 0     0     0     0 #QU 0.114
   2121  43.230  17.435   2.030 1 U   1.254e+06  0.000e+00 e 0     0     0     0 #QU 0.113
   2122  30.724  25.695   1.077 1 U   5.881e+05  0.000e+00 e 0     0     0     0 #QU 0.113
   2123  56.737  46.344   5.030 1 U   5.478e+05  0.000e+00 e 0     0     0     0 #QU 0.112
   2124  54.736  14.338   6.973 1 U   7.779e+05  0.000e+00 e 0     0     0     0 #QU 0.112
   2125  54.736  16.919   2.089 1 U   -1.425e+06  0.000e+00 e 0     0     0     0 #QU 0.112
   2126  55.236  42.214   1.488 1 U   -1.687e+06  0.000e+00 e 0     0     0     0 #QU 0.111
   2127  44.231  28.276   0.623 1 U   -5.350e+05  0.000e+00 e 0     0     0     0 #QU 0.111
   2128  57.738  25.695   5.008 1 U   8.389e+05  0.000e+00 e 0     0     0     0 #QU 0.111
   2129  37.227  54.603   5.030 1 U   6.444e+05  0.000e+00 e 0     0     0     0 #QU 0.110
   2130  40.229  75.768   4.223 1 U   6.303e+05  0.000e+00 e 0     0     0     0 #QU 0.110
   2131  40.229  10.208   4.223 1 U   8.669e+05  0.000e+00 e 0     0     0     0 #QU 0.110
   2132  45.732  27.243   3.116 1 U   6.507e+05  0.000e+00 e 0     0     0     0 #QU 0.110
   2133  29.223  53.571   4.333 1 U   3.549e+05  0.000e+00 e 0     0     0     0 #QU 0.110
   2134  33.725  61.830   3.783 1 U   -2.614e+06  0.000e+00 e 0     0     0     0 #QU 0.109
   2135  50.734  42.214   2.940 1 U   6.081e+05  0.000e+00 e 0     0     0     0 #QU 0.109
   2136  58.738  75.768   0.887 1 U   7.307e+05  0.000e+00 e 0     0     0     0 #QU 0.108
   2137  53.736  25.178   0.747 1 U   -1.735e+06  0.000e+00 e 0     0     0     0 #QU 0.108
   2138  58.738  10.208   0.887 1 U   6.004e+05  0.000e+00 e 0     0     0     0 #QU 0.108
   2139  53.736  38.600   5.176 1 U   1.424e+06  0.000e+00 e 0     0     0     0 #QU 0.107
   2140  57.237  39.633   3.585 1 U   -4.204e+05  0.000e+00 e 0     0     0     0 #QU 0.107
   2141  39.728  42.214   1.752 1 U   4.459e+05  0.000e+00 e 0     0     0     0 #QU 0.106
   2142  58.738  18.467   0.806 1 U   7.277e+05  0.000e+00 e 0     0     0     0 #QU 0.106
   2143  51.234  28.792   1.495 1 U   -1.489e+06  0.000e+00 e 0     0     0     0 #QU 0.106
   2144  47.733  70.606   4.949 1 U   7.050e+05  0.000e+00 e 0     0     0     0 #QU 0.105
   2145  51.735  41.181   7.692 1 U   3.679e+05  0.000e+00 e 0     0     0     0 #QU 0.105
   2146  46.232  23.113   0.278 1 U   4.619e+05  0.000e+00 e 0     0     0     0 #QU 0.105
   2147  31.724  36.535   1.055 1 U   4.622e+05  0.000e+00 e 0     0     0     0 #QU 0.104
   2148  32.725  23.630   0.271 1 U   4.984e+05  0.000e+00 e 0     0     0     0 #QU 0.104
   2149  44.231  26.211   4.355 1 U   4.154e+05  0.000e+00 e 0     0     0     0 #QU 0.104
   2150  33.725  50.990   4.128 1 U   5.223e+05  0.000e+00 e 0     0     0     0 #QU 0.103
   2151  52.735  22.081   1.348 1 U   -3.459e+06  0.000e+00 e 0     0     0     0 #QU 0.103
   2152  50.734  31.373   1.422 1 U   -1.122e+06  0.000e+00 e 0     0     0     0 #QU 0.103
   2153  40.729  60.798   1.260 1 U   6.864e+05  0.000e+00 e 0     0     0     0 #QU 0.103
   2154  28.723  42.214   2.617 1 U   -5.883e+05  0.000e+00 e 0     0     0     0 #QU 0.103
   2155  45.231  18.984   1.304 1 U   4.380e+05  0.000e+00 e 0     0     0     0 #QU 0.102
   2156  54.736  28.792   4.634 1 U   -9.162e+05  0.000e+00 e 0     0     0     0 #QU 0.101
   2157  32.225  59.765   4.179 1 U   5.598e+05  0.000e+00 e 0     0     0     0 #QU 0.101
   2158  38.728  64.411   3.856 1 U   -9.287e+05  0.000e+00 e 0     0     0     0 #QU 0.101
   2159  30.224  58.217   4.648 1 U   8.798e+05  0.000e+00 e 0     0     0     0 #QU 0.101
   2160  36.227  21.565   0.784 1 U   6.336e+05  0.000e+00 e 0     0     0     0 #QU 0.101
   2161  58.738  59.765   2.148 1 U   5.632e+05  0.000e+00 e 0     0     0     0 #QU 0.100
   2162  38.728  13.305   1.847 1 U   4.424e+05  0.000e+00 e 0     0     0     0 #QU 0.100
   2163  32.725  24.662   1.136 1 U   4.487e+05  0.000e+00 e 0     0     0     0 #QU 0.099
   2164  54.736  25.178   5.426 1 U   5.495e+05  0.000e+00 e 0     0     0     0 #QU 0.099
   2165  50.234  65.444   3.768 1 U   4.190e+05  0.000e+00 e 0     0     0     0 #QU 0.099
   2166  39.228  29.824   2.324 1 U   -1.001e+06  0.000e+00 e 0     0     0     0 #QU 0.099
   2167  28.723  33.954   2.470 1 U   -9.447e+05  0.000e+00 e 0     0     0     0 #QU 0.098
   2168  39.228  36.535   2.412 1 U   -7.844e+05  0.000e+00 e 0     0     0     0 #QU 0.098
   2169  27.222  17.951   1.400 1 U   7.353e+05  0.000e+00 e 0     0     0     0 #QU 0.097
   2170  52.735  40.665   2.529 1 U   6.016e+05  0.000e+00 e 0     0     0     0 #QU 0.097
   2171  48.733  16.919   1.495 1 U   7.621e+05  0.000e+00 e 0     0     0     0 #QU 0.097
   2172  33.725  58.733   4.670 1 U   9.616e+05  0.000e+00 e 0     0     0     0 #QU 0.097
   2173  33.725  58.217   1.598 1 U   8.203e+05  0.000e+00 e 0     0     0     0 #QU 0.097
   2174  43.230  18.467   0.777 1 U   -4.901e+05  0.000e+00 e 0     0     0     0 #QU 0.096
   2175  56.737  33.954   4.450 1 U   9.959e+05  0.000e+00 e 0     0     0     0 #QU 0.096
   2176  50.234  18.984   4.568 1 U   9.117e+05  0.000e+00 e 0     0     0     0 #QU 0.096
   2177  45.732  17.435   2.074 1 U   1.353e+06  0.000e+00 e 0     0     0     0 #QU 0.096
   2178  48.233  17.435   4.032 1 U   4.976e+05  0.000e+00 e 0     0     0     0 #QU 0.096
   2179  57.738  21.049   4.949 1 U   7.433e+05  0.000e+00 e 0     0     0     0 #QU 0.096
   2180  53.736  38.600   5.308 1 U   1.792e+06  0.000e+00 e 0     0     0     0 #QU 0.096
   2181  53.736  36.019   1.143 1 U   -1.395e+06  0.000e+00 e 0     0     0     0 #QU 0.095
   2182  40.229  59.249   4.392 1 U   1.667e+06  0.000e+00 e 0     0     0     0 #QU 0.095
   2183  55.236  39.116   4.927 1 U   -1.436e+06  0.000e+00 e 0     0     0     0 #QU 0.095
   2184  55.737  25.695   6.137 1 U   -6.358e+05  0.000e+00 e 0     0     0     0 #QU 0.095
   2185  54.236  18.467   0.681 1 U   1.810e+06  0.000e+00 e 0     0     0     0 #QU 0.095
   2186  27.722  13.305   1.173 1 U   4.426e+05  0.000e+00 e 0     0     0     0 #QU 0.094
   2187  54.736  21.565   5.301 1 U   7.860e+05  0.000e+00 e 0     0     0     0 #QU 0.094
   2188  38.228  59.249   2.969 1 U   1.130e+06  0.000e+00 e 0     0     0     0 #QU 0.094
   2189  51.234  16.919   5.037 1 U   -7.958e+05  0.000e+00 e 0     0     0     0 #QU 0.093
   2190  47.232  17.435   2.118 1 U   1.515e+06  0.000e+00 e 0     0     0     0 #QU 0.093
   2191  41.229  27.243   0.711 1 U   -6.278e+05  0.000e+00 e 0     0     0     0 #QU 0.092
   2192  41.729  49.441   3.020 1 U   1.385e+06  0.000e+00 e 0     0     0     0 #QU 0.092
   2193  31.224  30.341   5.902 1 U   8.711e+06  0.000e+00 e 0     0     0     0 #QU 0.092
   2194  53.736  39.116   0.601 1 U   -8.097e+05  0.000e+00 e 0     0     0     0 #QU 0.091
   2195  50.734  71.122   5.030 1 U   -8.659e+05  0.000e+00 e 0     0     0     0 #QU 0.091
   2196  35.726  29.824   1.158 1 U   4.544e+05  0.000e+00 e 0     0     0     0 #QU 0.091
   2197  36.227  29.824   2.676 1 U   -7.206e+05  0.000e+00 e 0     0     0     0 #QU 0.091
   2198  43.230  60.798   5.030 1 U   -6.018e+05  0.000e+00 e 0     0     0     0 #QU 0.091
   2199  30.224  32.406   4.927 1 U   8.783e+05  0.000e+00 e 0     0     0     0 #QU 0.090
   2200  34.726  25.695   0.938 1 U   5.694e+05  0.000e+00 e 0     0     0     0 #QU 0.090
   2201  51.735  64.411   4.604 1 U   4.558e+05  0.000e+00 e 0     0     0     0 #QU 0.089
   2202  29.223  25.178   2.353 1 U   -5.640e+05  0.000e+00 e 0     0     0     0 #QU 0.089
   2203  27.722  36.019   1.979 1 U   -7.341e+05  0.000e+00 e 0     0     0     0 #QU 0.088
   2204  28.222  60.282   5.088 1 U   1.338e+06  0.000e+00 e 0     0     0     0 #QU 0.088
   2205  58.738  23.630   0.300 1 U   -4.518e+05  0.000e+00 e 0     0     0     0 #QU 0.088
   2206  31.224  56.152   2.375 1 U   -5.440e+05  0.000e+00 e 0     0     0     0 #QU 0.088
   2207  48.233  17.435   5.096 1 U   -4.184e+06  0.000e+00 e 0     0     0     0 #QU 0.088
   2208  43.731  40.149   3.116 1 U   -7.222e+05  0.000e+00 e 0     0     0     0 #QU 0.088
   2209  48.233  16.403   0.285 1 U   8.381e+05  0.000e+00 e 0     0     0     0 #QU 0.088
   2210  52.735  41.181   0.777 1 U   -5.743e+05  0.000e+00 e 0     0     0     0 #QU 0.088
   2211  47.733  26.211   0.527 1 U   -7.803e+05  0.000e+00 e 0     0     0     0 #QU 0.088
   2212  52.735  20.016   1.502 1 U   -8.608e+05  0.000e+00 e 0     0     0     0 #QU 0.087
   2213  27.222  58.733   2.947 1 U   -6.382e+05  0.000e+00 e 0     0     0     0 #QU 0.087
   2214  53.736  31.373   0.205 1 U   4.734e+05  0.000e+00 e 0     0     0     0 #QU 0.087
   2215  35.226  70.090   3.922 1 U   4.113e+05  0.000e+00 e 0     0     0     0 #QU 0.087
   2216  53.736  46.860   4.392 1 U   7.247e+05  0.000e+00 e 0     0     0     0 #QU 0.086
   2217  32.725  23.630   0.557 1 U   8.671e+05  0.000e+00 e 0     0     0     0 #QU 0.086
   2218  29.723  21.565   3.908 1 U   6.939e+05  0.000e+00 e 0     0     0     0 #QU 0.086
   2219  44.731  59.249   3.108 1 U   -5.920e+05  0.000e+00 e 0     0     0     0 #QU 0.085
   2220  42.230  29.308   1.524 1 U   -9.986e+05  0.000e+00 e 0     0     0     0 #QU 0.085
   2221  51.234  66.476   5.030 1 U   5.730e+05  0.000e+00 e 0     0     0     0 #QU 0.085
   2222  55.236  29.308   1.495 1 U   -1.325e+06  0.000e+00 e 0     0     0     0 #QU 0.084
   2223  50.234  18.467   7.978 1 U   4.092e+05  0.000e+00 e 0     0     0     0 #QU 0.084
   2224  56.737  45.311   4.656 1 U   4.594e+05  0.000e+00 e 0     0     0     0 #QU 0.084
   2225  28.222  60.282   2.485 1 U   -4.855e+05  0.000e+00 e 0     0     0     0 #QU 0.084
   2226  45.732  31.889   0.901 1 U   -7.520e+05  0.000e+00 e 0     0     0     0 #QU 0.084
   2227  29.223  41.698   7.193 1 U   -6.880e+05  0.000e+00 e 0     0     0     0 #QU 0.084
   2228  29.223  42.214   1.818 1 U   -1.185e+07  0.000e+00 e 0     0     0     0 #QU 0.084
   2229  55.236  23.113   1.715 1 U   -1.147e+06  0.000e+00 e 0     0     0     0 #QU 0.083
   2230  51.234  25.178   1.502 1 U   -1.681e+06  0.000e+00 e 0     0     0     0 #QU 0.083
   2231  55.737  11.240   4.304 1 U   1.109e+06  0.000e+00 e 0     0     0     0 #QU 0.083
   2232  51.735  41.181   0.784 1 U   -4.969e+05  0.000e+00 e 0     0     0     0 #QU 0.082
   2233  47.733  17.951   0.791 1 U   5.969e+05  0.000e+00 e 0     0     0     0 #QU 0.082
   2234  42.230  56.152   1.722 1 U   5.256e+05  0.000e+00 e 0     0     0     0 #QU 0.081
   2235  49.734  70.606   5.030 1 U   -7.799e+05  0.000e+00 e 0     0     0     0 #QU 0.081
   2236  50.234  20.532   1.458 1 U   -2.268e+06  0.000e+00 e 0     0     0     0 #QU 0.081
   2237  27.722  59.765   1.187 1 U   4.632e+05  0.000e+00 e 0     0     0     0 #QU 0.081
   2238  37.727  23.113   5.030 1 U   -5.380e+05  0.000e+00 e 0     0     0     0 #QU 0.080
   2239  50.734  21.565   1.151 1 U   -1.311e+06  0.000e+00 e 0     0     0     0 #QU 0.080
   2240  34.226  59.765   2.771 1 U   5.559e+05  0.000e+00 e 0     0     0     0 #QU 0.080
   2241  55.236  23.113   1.818 1 U   -1.039e+06  0.000e+00 e 0     0     0     0 #QU 0.080
   2242  27.222  18.984   1.642 1 U   7.985e+05  0.000e+00 e 0     0     0     0 #QU 0.080
   2243  29.223  41.698   2.419 1 U   -1.292e+06  0.000e+00 e 0     0     0     0 #QU 0.079
   2244  42.230  55.636   4.472 1 U   7.674e+05  0.000e+00 e 0     0     0     0 #QU 0.079
   2245  42.230  29.308   3.497 1 U   -7.829e+05  0.000e+00 e 0     0     0     0 #QU 0.078
   2246  58.238  42.730   3.908 1 U   9.067e+05  0.000e+00 e 0     0     0     0 #QU 0.077
   2247  32.225  12.789   5.844 1 U   -1.569e+06  0.000e+00 e 0     0     0     0 #QU 0.077
   2248  48.733  18.984   1.502 1 U   9.748e+05  0.000e+00 e 0     0     0     0 #QU 0.077
   2249  29.723  36.019   2.214 1 U   -2.508e+06  0.000e+00 e 0     0     0     0 #QU 0.076
   2250  38.228  42.214   1.752 1 U   5.380e+05  0.000e+00 e 0     0     0     0 #QU 0.076
   2251  27.722  31.373   0.879 1 U   5.121e+05  0.000e+00 e 0     0     0     0 #QU 0.076
   2252  38.228  12.789   1.847 1 U   4.465e+05  0.000e+00 e 0     0     0     0 #QU 0.076
   2253  46.232  68.541   5.140 1 U   4.327e+05  0.000e+00 e 0     0     0     0 #QU 0.076
   2254  27.222  21.049   2.074 1 U   2.810e+05  0.000e+00 e 0     0     0     0 #QU 0.075
   2255  54.236  46.860   5.308 1 U   -6.549e+05  0.000e+00 e 0     0     0     0 #QU 0.075
   2256  27.722  63.895   3.922 1 U   -1.586e+06  0.000e+00 e 0     0     0     0 #QU 0.075
   2257  39.228  29.308   2.720 1 U   -4.337e+05  0.000e+00 e 0     0     0     0 #QU 0.075
   2258  34.226  54.603   3.556 1 U   5.166e+05  0.000e+00 e 0     0     0     0 #QU 0.075
   2259  54.736  72.155   4.216 1 U   3.875e+05  0.000e+00 e 0     0     0     0 #QU 0.075
   2260  36.727  65.444   3.570 1 U   4.007e+05  0.000e+00 e 0     0     0     0 #QU 0.075
   2261  54.736  75.768   4.113 1 U   7.465e+05  0.000e+00 e 0     0     0     0 #QU 0.074
   2262  28.723  72.671   5.983 1 U   3.788e+05  0.000e+00 e 0     0     0     0 #QU 0.074
   2263  57.237  42.214   0.593 1 U   6.135e+05  0.000e+00 e 0     0     0     0 #QU 0.074
   2264  54.736  22.081   4.927 1 U   1.410e+06  0.000e+00 e 0     0     0     0 #QU 0.074
   2265  54.736  10.208   4.113 1 U   8.847e+05  0.000e+00 e 0     0     0     0 #QU 0.074
   2266  29.223  25.178   3.064 1 U   -1.139e+06  0.000e+00 e 0     0     0     0 #QU 0.074
   2267  55.737  14.854  -0.133 1 U   6.404e+05  0.000e+00 e 0     0     0     0 #QU 0.074
   2268  29.223  31.373   0.733 1 U   -4.688e+05  0.000e+00 e 0     0     0     0 #QU 0.073
   2269  50.234  30.857   1.422 1 U   -1.118e+06  0.000e+00 e 0     0     0     0 #QU 0.073
   2270  56.237  18.467   1.451 1 U   8.395e+05  0.000e+00 e 0     0     0     0 #QU 0.073
   2271  28.222  25.178   4.318 1 U   4.292e+05  0.000e+00 e 0     0     0     0 #QU 0.073
   2272  27.222  40.149   5.382 1 U   8.247e+05  0.000e+00 e 0     0     0     0 #QU 0.073
   2273  55.236  20.532   1.524 1 U   1.756e+06  0.000e+00 e 0     0     0     0 #QU 0.073
   2274  35.226  66.993   2.118 1 U   5.850e+05  0.000e+00 e 0     0     0     0 #QU 0.072
   2275  36.227  53.571   2.896 1 U   7.007e+05  0.000e+00 e 0     0     0     0 #QU 0.072
   2276  36.227  29.824   2.830 1 U   -5.915e+05  0.000e+00 e 0     0     0     0 #QU 0.072
   2277  32.225  12.789   5.030 1 U   8.686e+05  0.000e+00 e 0     0     0     0 #QU 0.072
   2278  27.222  75.768   6.100 1 U   8.458e+05  0.000e+00 e 0     0     0     0 #QU 0.071
   2279  43.731  48.925   1.378 1 U   3.219e+05  0.000e+00 e 0     0     0     0 #QU 0.071
   2280  58.738  50.473   1.524 1 U   4.435e+05  0.000e+00 e 0     0     0     0 #QU 0.071
   2281  48.733  22.081   0.747 1 U   -4.417e+05  0.000e+00 e 0     0     0     0 #QU 0.071
   2282  58.738  75.768   6.100 1 U   5.611e+05  0.000e+00 e 0     0     0     0 #QU 0.071
   2283  27.222  10.208   6.100 1 U   8.836e+05  0.000e+00 e 0     0     0     0 #QU 0.071
   2284  58.738  10.208   6.100 1 U   5.956e+05  0.000e+00 e 0     0     0     0 #QU 0.071
   2285  37.727  60.798   5.037 1 U   6.922e+05  0.000e+00 e 0     0     0     0 #QU 0.070
   2286  28.723  24.662   0.857 1 U   5.265e+05  0.000e+00 e 0     0     0     0 #QU 0.070
   2287  53.736  25.695   0.843 1 U   -9.543e+05  0.000e+00 e 0     0     0     0 #QU 0.070
   2288  41.229  64.411   3.849 1 U   -5.738e+05  0.000e+00 e 0     0     0     0 #QU 0.070
   2289  37.727  25.178   3.042 1 U   -4.123e+05  0.000e+00 e 0     0     0     0 #QU 0.070
   2290  53.736  31.373   4.788 1 U   1.837e+06  0.000e+00 e 0     0     0     0 #QU 0.070
   2291  35.226  18.467   2.214 1 U   4.588e+05  0.000e+00 e 0     0     0     0 #QU 0.069
   2292  57.237  39.633   4.487 1 U   -9.162e+05  0.000e+00 e 0     0     0     0 #QU 0.069
   2293  34.726  57.701   5.030 1 U   -7.205e+05  0.000e+00 e 0     0     0     0 #QU 0.069
   2294  27.222  10.208   1.627 1 U   5.787e+05  0.000e+00 e 0     0     0     0 #QU 0.068
   2295  32.725  60.798   3.915 1 U   -9.589e+05  0.000e+00 e 0     0     0     0 #QU 0.068
   2296  58.238  28.276   0.879 1 U   -2.936e+06  0.000e+00 e 0     0     0     0 #QU 0.068
   2297  27.222  75.768   1.627 1 U   5.560e+05  0.000e+00 e 0     0     0     0 #QU 0.068
   2298  58.738  75.768   1.627 1 U   4.636e+05  0.000e+00 e 0     0     0     0 #QU 0.068
   2299  58.738  10.208   1.627 1 U   4.982e+05  0.000e+00 e 0     0     0     0 #QU 0.068
   2300  27.222  29.308   4.758 1 U   1.680e+06  0.000e+00 e 0     0     0     0 #QU 0.067
   2301  43.230  47.376   3.240 1 U   1.229e+06  0.000e+00 e 0     0     0     0 #QU 0.067
   2302  54.736  34.987   4.355 1 U   -1.575e+06  0.000e+00 e 0     0     0     0 #QU 0.067
   2303  54.236  24.662   0.982 1 U   -3.353e+06  0.000e+00 e 0     0     0     0 #QU 0.067
   2304  57.237  36.535   0.975 1 U   6.991e+05  0.000e+00 e 0     0     0     0 #QU 0.067
   2305  45.732  21.565   1.260 1 U   6.287e+05  0.000e+00 e 0     0     0     0 #QU 0.066
   2306  54.236  40.665   4.751 1 U   2.028e+06  0.000e+00 e 0     0     0     0 #QU 0.066
   2307  53.235  27.759   4.238 1 U   -8.198e+05  0.000e+00 e 0     0     0     0 #QU 0.066
   2308  31.224  25.695   0.593 1 U   5.867e+05  0.000e+00 e 0     0     0     0 #QU 0.066
   2309  27.722  32.406   5.030 1 U   8.751e+05  0.000e+00 e 0     0     0     0 #QU 0.066
   2310  50.234  15.370   1.422 1 U   2.683e+06  0.000e+00 e 0     0     0     0 #QU 0.066
   2311  29.223  24.662   1.378 1 U   2.017e+06  0.000e+00 e 0     0     0     0 #QU 0.065
   2312  57.237  25.178   5.015 1 U   8.677e+05  0.000e+00 e 0     0     0     0 #QU 0.065
   2313  32.725  26.211   0.557 1 U   5.186e+05  0.000e+00 e 0     0     0     0 #QU 0.065
   2314  51.234  14.338   5.374 1 U   -3.105e+06  0.000e+00 e 0     0     0     0 #QU 0.065
   2315  39.728  56.668   2.353 1 U   5.515e+05  0.000e+00 e 0     0     0     0 #QU 0.065
   2316  43.230  38.600   3.248 1 U   -8.977e+05  0.000e+00 e 0     0     0     0 #QU 0.065
   2317  37.227  41.698   7.956 1 U   4.539e+05  0.000e+00 e 0     0     0     0 #QU 0.064
   2318  29.723  42.214   2.822 1 U   -1.411e+06  0.000e+00 e 0     0     0     0 #QU 0.064
   2319  57.237  42.214   1.935 1 U   -1.313e+06  0.000e+00 e 0     0     0     0 #QU 0.063
   2320  54.236  24.662   0.681 1 U   -1.543e+06  0.000e+00 e 0     0     0     0 #QU 0.063
   2321  45.231  25.695   5.147 1 U   -5.839e+05  0.000e+00 e 0     0     0     0 #QU 0.063
   2322  27.222  34.987   0.608 1 U   -4.683e+05  0.000e+00 e 0     0     0     0 #QU 0.063
   2323  52.735  40.665   5.118 1 U   1.478e+06  0.000e+00 e 0     0     0     0 #QU 0.063
   2324  40.229  16.403   1.129 1 U   5.890e+05  0.000e+00 e 0     0     0     0 #QU 0.063
   2325  39.228  25.695   1.678 1 U   3.608e+05  0.000e+00 e 0     0     0     0 #QU 0.062
   2326  34.726  41.698   2.089 1 U   -4.181e+05  0.000e+00 e 0     0     0     0 #QU 0.062
   2327  58.238  32.922   0.879 1 U   -9.157e+05  0.000e+00 e 0     0     0     0 #QU 0.062
   2328  51.234  27.759   5.162 1 U   -1.700e+06  0.000e+00 e 0     0     0     0 #QU 0.062
   2329  31.224  33.954   2.243 1 U   1.153e+06  0.000e+00 e 0     0     0     0 #QU 0.062
   2330  53.736  11.757   0.307 1 U   5.146e+05  0.000e+00 e 0     0     0     0 #QU 0.062
   2331  58.738  63.895   3.849 1 U   1.196e+06  0.000e+00 e 0     0     0     0 #QU 0.062
   2332  27.222  63.895   3.849 1 U   1.333e+06  0.000e+00 e 0     0     0     0 #QU 0.062
   2333  43.731  11.757   4.934 1 U   -8.326e+05  0.000e+00 e 0     0     0     0 #QU 0.061
   2334  37.727  42.730   7.369 1 U   6.973e+05  0.000e+00 e 0     0     0     0 #QU 0.061
   2335  35.226  26.211   0.623 1 U   6.575e+05  0.000e+00 e 0     0     0     0 #QU 0.061
   2336  54.736  43.246   5.345 1 U   1.044e+06  0.000e+00 e 0     0     0     0 #QU 0.061
   2337  41.229  31.373   2.199 1 U   4.729e+05  0.000e+00 e 0     0     0     0 #QU 0.061
   2338  56.737  24.662   5.030 1 U   7.087e+05  0.000e+00 e 0     0     0     0 #QU 0.061
   2339  43.230  59.765   3.064 1 U   8.525e+05  0.000e+00 e 0     0     0     0 #QU 0.061
   2340  29.223  25.178   0.843 1 U   5.485e+05  0.000e+00 e 0     0     0     0 #QU 0.061
   2341  51.234  54.603   5.433 1 U   4.761e+05  0.000e+00 e 0     0     0     0 #QU 0.061
   2342  40.229  42.214   2.932 1 U   -2.604e+06  0.000e+00 e 0     0     0     0 #QU 0.061
   2343  54.236  24.146   0.740 1 U   -2.207e+06  0.000e+00 e 0     0     0     0 #QU 0.061
   2344  37.727  62.347   4.744 1 U   2.092e+06  0.000e+00 e 0     0     0     0 #QU 0.060
   2345  56.237  26.211   0.674 1 U   -2.478e+06  0.000e+00 e 0     0     0     0 #QU 0.060
   2346  42.230  25.178   5.030 1 U   -9.289e+05  0.000e+00 e 0     0     0     0 #QU 0.060
   2347  53.235  20.532   5.022 1 U   9.898e+05  0.000e+00 e 0     0     0     0 #QU 0.060
   2348  48.233  63.895   4.304 1 U   5.358e+05  0.000e+00 e 0     0     0     0 #QU 0.060
   2349  33.225  31.889   4.480 1 U   -1.261e+06  0.000e+00 e 0     0     0     0 #QU 0.060
   2350  36.227  17.951   2.074 1 U   4.928e+05  0.000e+00 e 0     0     0     0 #QU 0.060
   2351  29.223  55.119   4.362 1 U   5.434e+05  0.000e+00 e 0     0     0     0 #QU 0.060
   2352  31.224  57.184   5.118 1 U   5.565e+05  0.000e+00 e 0     0     0     0 #QU 0.060
   2353  57.738  22.081   3.915 1 U   8.761e+05  0.000e+00 e 0     0     0     0 #QU 0.060
   2354  29.723  61.830   4.480 1 U   -1.324e+06  0.000e+00 e 0     0     0     0 #QU 0.059
   2355  36.227  42.214   1.634 1 U   -9.549e+05  0.000e+00 e 0     0     0     0 #QU 0.059
   2356  30.224  32.922   2.778 1 U   -7.517e+05  0.000e+00 e 0     0     0     0 #QU 0.059
   2357  50.734  18.467   0.439 1 U   1.339e+06  0.000e+00 e 0     0     0     0 #QU 0.058
   2358  58.238  34.987   0.879 1 U   -1.045e+06  0.000e+00 e 0     0     0     0 #QU 0.058
   2359  30.724  55.636   2.382 1 U   -4.631e+05  0.000e+00 e 0     0     0     0 #QU 0.058
   2360  29.223  32.922   2.962 1 U   1.049e+06  0.000e+00 e 0     0     0     0 #QU 0.058
   2361  32.225  75.768   5.844 1 U   -9.341e+05  0.000e+00 e 0     0     0     0 #QU 0.058
   2362  50.734  12.789   4.560 1 U   5.044e+05  0.000e+00 e 0     0     0     0 #QU 0.057
   2363  32.225  66.476   3.915 1 U   2.182e+06  0.000e+00 e 0     0     0     0 #QU 0.057
   2364  29.223  24.146   0.161 1 U   3.865e+05  0.000e+00 e 0     0     0     0 #QU 0.057
   2365  43.230  27.243   5.081 1 U   -6.635e+05  0.000e+00 e 0     0     0     0 #QU 0.057
   2366  47.733  53.571   5.030 1 U   -7.374e+05  0.000e+00 e 0     0     0     0 #QU 0.057
   2367  42.230  16.403   1.143 1 U   -6.624e+05  0.000e+00 e 0     0     0     0 #QU 0.057
   2368  48.233  16.403   0.095 1 U   5.395e+05  0.000e+00 e 0     0     0     0 #QU 0.057
   2369  27.222  30.341   5.052 1 U   4.249e+05  0.000e+00 e 0     0     0     0 #QU 0.057
   2370  46.732  21.565   1.429 1 U   4.311e+05  0.000e+00 e 0     0     0     0 #QU 0.057
   2371  35.226  23.630  -0.118 1 U   4.830e+05  0.000e+00 e 0     0     0     0 #QU 0.057
   2372  33.725  63.895   3.864 1 U   -2.659e+06  0.000e+00 e 0     0     0     0 #QU 0.057
   2373  27.722  16.919   1.649 1 U   6.560e+05  0.000e+00 e 0     0     0     0 #QU 0.056
   2374  48.733  54.603   5.037 1 U   -7.558e+05  0.000e+00 e 0     0     0     0 #QU 0.056
   2375  51.735  19.500  -0.961 1 U   -4.843e+05  0.000e+00 e 0     0     0     0 #QU 0.056
   2376  43.230  18.467   1.620 1 U   6.753e+05  0.000e+00 e 0     0     0     0 #QU 0.056
   2377  48.733  24.146   0.608 1 U   -5.000e+05  0.000e+00 e 0     0     0     0 #QU 0.056
   2378  33.225  24.662   1.524 1 U   1.129e+06  0.000e+00 e 0     0     0     0 #QU 0.056
   2379  44.231  12.273   5.081 1 U   -5.490e+05  0.000e+00 e 0     0     0     0 #QU 0.056
   2380  52.735  27.243   0.256 1 U   -5.195e+05  0.000e+00 e 0     0     0     0 #QU 0.056
   2381  57.738  18.984   4.084 1 U   5.305e+05  0.000e+00 e 0     0     0     0 #QU 0.056
   2382  39.228  41.698   1.744 1 U   4.147e+05  0.000e+00 e 0     0     0     0 #QU 0.056
   2383  53.235  11.757   0.835 1 U   6.497e+05  0.000e+00 e 0     0     0     0 #QU 0.056
   2384  53.736  39.633   0.747 1 U   -9.284e+05  0.000e+00 e 0     0     0     0 #QU 0.056
   2385  47.733  21.565   5.382 1 U   -4.620e+05  0.000e+00 e 0     0     0     0 #QU 0.055
   2386  30.724  27.243   4.619 1 U   -4.115e+05  0.000e+00 e 0     0     0     0 #QU 0.055
   2387  41.729  29.308   7.244 1 U   4.447e+05  0.000e+00 e 0     0     0     0 #QU 0.054
   2388  33.225  31.889   4.568 1 U   -1.288e+06  0.000e+00 e 0     0     0     0 #QU 0.054
   2389  30.224  38.084   4.641 1 U   -5.377e+05  0.000e+00 e 0     0     0     0 #QU 0.054
   2390  33.225  64.928   4.758 1 U   3.315e+06  0.000e+00 e 0     0     0     0 #QU 0.054
   2391  55.737  70.606   4.949 1 U   -9.538e+05  0.000e+00 e 0     0     0     0 #QU 0.054
   2392  29.223  33.954   3.020 1 U   1.149e+06  0.000e+00 e 0     0     0     0 #QU 0.054
   2393  44.231  65.960   5.030 1 U   -7.997e+05  0.000e+00 e 0     0     0     0 #QU 0.054
   2394  48.233  17.435   4.788 1 U   2.027e+06  0.000e+00 e 0     0     0     0 #QU 0.054
   2395  55.236  23.113   1.906 1 U   -6.646e+05  0.000e+00 e 0     0     0     0 #QU 0.054
   2396  54.736  16.403   1.620 1 U   -7.627e+05  0.000e+00 e 0     0     0     0 #QU 0.053
   2397  43.731  22.081   4.663 1 U   -5.136e+05  0.000e+00 e 0     0     0     0 #QU 0.053
   2398  29.223  17.951   1.737 1 U   7.659e+05  0.000e+00 e 0     0     0     0 #QU 0.053
   2399  29.723  36.535   1.011 1 U   4.638e+05  0.000e+00 e 0     0     0     0 #QU 0.053
   2400  27.222  26.211   4.758 1 U   1.064e+06  0.000e+00 e 0     0     0     0 #QU 0.053
   2401  55.737  51.506   6.819 1 U   7.340e+05  0.000e+00 e 0     0     0     0 #QU 0.053
   2402  53.736  25.695   0.498 1 U   6.800e+05  0.000e+00 e 0     0     0     0 #QU 0.053
   2403  55.737  31.889   5.191 1 U   1.002e+06  0.000e+00 e 0     0     0     0 #QU 0.053
   2404  40.729  43.762   3.248 1 U   6.242e+05  0.000e+00 e 0     0     0     0 #QU 0.052
   2405  57.237  15.886   0.461 1 U   5.373e+05  0.000e+00 e 0     0     0     0 #QU 0.052
   2406  27.722  37.568   5.030 1 U   7.725e+05  0.000e+00 e 0     0     0     0 #QU 0.052
   2407  50.234  47.376   4.568 1 U   8.542e+05  0.000e+00 e 0     0     0     0 #QU 0.052
   2408  57.237  33.438  -0.118 1 U   -6.117e+05  0.000e+00 e 0     0     0     0 #QU 0.052
   2409  56.237  39.633   0.755 1 U   -5.461e+05  0.000e+00 e 0     0     0     0 #QU 0.052
   2410  32.725  47.376   5.030 1 U   -5.651e+05  0.000e+00 e 0     0     0     0 #QU 0.052
   2411  43.731  16.919   2.104 1 U   -1.448e+06  0.000e+00 e 0     0     0     0 #QU 0.052
   2412  50.734  21.565   1.260 1 U   -8.313e+05  0.000e+00 e 0     0     0     0 #QU 0.052
   2413  47.733  27.759   4.942 1 U   -1.054e+06  0.000e+00 e 0     0     0     0 #QU 0.051
   2414  28.222  25.695   0.542 1 U   4.511e+05  0.000e+00 e 0     0     0     0 #QU 0.051
   2415  50.234  21.565   1.458 1 U   -1.634e+06  0.000e+00 e 0     0     0     0 #QU 0.051
   2416  58.738  40.149   4.164 1 U   -9.017e+05  0.000e+00 e 0     0     0     0 #QU 0.051
   2417  49.233  23.113   1.539 1 U   -6.488e+05  0.000e+00 e 0     0     0     0 #QU 0.051
   2418  27.222  34.987   4.377 1 U   1.611e+06  0.000e+00 e 0     0     0     0 #QU 0.051
   2419  58.738  34.987   4.377 1 U   1.154e+06  0.000e+00 e 0     0     0     0 #QU 0.051
   2420  31.224  68.025   3.856 1 U   1.102e+06  0.000e+00 e 0     0     0     0 #QU 0.051
   2421  31.224  62.863   4.267 1 U   -6.463e+05  0.000e+00 e 0     0     0     0 #QU 0.051
   2422  54.236  10.208   4.216 1 U   7.054e+05  0.000e+00 e 0     0     0     0 #QU 0.051
   2423  53.235  31.889   0.190 1 U   5.912e+05  0.000e+00 e 0     0     0     0 #QU 0.051
   2424  48.733  59.765   5.022 1 U   -6.004e+05  0.000e+00 e 0     0     0     0 #QU 0.050
   2425  39.228  42.214   2.932 1 U   -1.644e+06  0.000e+00 e 0     0     0     0 #QU 0.050
   2426  55.236  75.768   5.030 1 U   -6.960e+05  0.000e+00 e 0     0     0     0 #QU 0.050
   2427  55.236  10.208   5.030 1 U   -9.335e+05  0.000e+00 e 0     0     0     0 #QU 0.050
   2428  42.230  29.308   1.407 1 U   -8.223e+05  0.000e+00 e 0     0     0     0 #QU 0.050
   2429  54.236  23.630   1.253 1 U   -3.877e+06  0.000e+00 e 0     0     0     0 #QU 0.050
   2430  27.722  32.406   3.475 1 U   -4.118e+05  0.000e+00 e 0     0     0     0 #QU 0.050
   2431  27.722  26.727   3.607 1 U   4.960e+05  0.000e+00 e 0     0     0     0 #QU 0.049
   2432  50.234  17.951   4.260 1 U   6.915e+05  0.000e+00 e 0     0     0     0 #QU 0.049
   2433  29.723  57.701   4.472 1 U   -5.041e+05  0.000e+00 e 0     0     0     0 #QU 0.049
   2434  55.737  32.406   2.001 1 U   6.691e+05  0.000e+00 e 0     0     0     0 #QU 0.048
   2435  58.738  18.467   0.755 1 U   -8.686e+05  0.000e+00 e 0     0     0     0 #QU 0.048
   2436  48.233  45.827   4.040 1 U   7.653e+05  0.000e+00 e 0     0     0     0 #QU 0.048
   2437  27.722  32.922   2.778 1 U   -6.260e+05  0.000e+00 e 0     0     0     0 #QU 0.048
   2438  38.228  29.308   2.778 1 U   4.893e+05  0.000e+00 e 0     0     0     0 #QU 0.048
   2439  41.729  12.789   5.022 1 U   5.696e+05  0.000e+00 e 0     0     0     0 #QU 0.048
   2440  54.236  16.919   1.576 1 U   1.029e+06  0.000e+00 e 0     0     0     0 #QU 0.048
   2441  56.237  32.406   4.054 1 U   -7.002e+05  0.000e+00 e 0     0     0     0 #QU 0.048
   2442  54.736  16.403   7.127 1 U   -7.871e+05  0.000e+00 e 0     0     0     0 #QU 0.048
   2443  57.738  33.954   1.737 1 U   1.380e+06  0.000e+00 e 0     0     0     0 #QU 0.048
   2444  28.723  41.698   6.049 1 U   -4.131e+05  0.000e+00 e 0     0     0     0 #QU 0.047
   2445  36.227  29.824   2.500 1 U   -1.802e+06  0.000e+00 e 0     0     0     0 #QU 0.047
   2446  29.223  55.119   1.488 1 U   6.479e+05  0.000e+00 e 0     0     0     0 #QU 0.047
   2447  46.732  14.338   1.114 1 U   -3.923e+05  0.000e+00 e 0     0     0     0 #QU 0.047
   2448  35.726  74.220   5.030 1 U   -7.441e+05  0.000e+00 e 0     0     0     0 #QU 0.047
   2449  33.725  60.282   3.783 1 U   -7.969e+06  0.000e+00 e 0     0     0     0 #QU 0.046
   2450  39.228  56.152   3.387 1 U   -4.351e+05  0.000e+00 e 0     0     0     0 #QU 0.046
   2451  37.727  42.214   3.240 1 U   -4.689e+05  0.000e+00 e 0     0     0     0 #QU 0.046
   2452  38.728  40.665   3.013 1 U   -6.715e+05  0.000e+00 e 0     0     0     0 #QU 0.046
   2453  56.237  18.467   1.576 1 U   6.214e+05  0.000e+00 e 0     0     0     0 #QU 0.046
   2454  31.724  63.895   4.472 1 U   9.138e+05  0.000e+00 e 0     0     0     0 #QU 0.046
   2455  44.731  41.698   7.567 1 U   9.807e+05  0.000e+00 e 0     0     0     0 #QU 0.046
   2456  42.730  27.759   1.356 1 U   -4.839e+05  0.000e+00 e 0     0     0     0 #QU 0.046
   2457  34.726  52.538   2.822 1 U   7.299e+05  0.000e+00 e 0     0     0     0 #QU 0.046
   2458  41.729  17.435   4.626 1 U   -3.657e+05  0.000e+00 e 0     0     0     0 #QU 0.046
   2459  52.235  32.922   0.249 1 U   6.953e+05  0.000e+00 e 0     0     0     0 #QU 0.045
   2460  56.237  30.857   3.864 1 U   -5.857e+05  0.000e+00 e 0     0     0     0 #QU 0.045
   2461  51.735  13.821   5.103 1 U   -4.850e+06  0.000e+00 e 0     0     0     0 #QU 0.045
   2462  30.724  53.054   2.580 1 U   -4.442e+05  0.000e+00 e 0     0     0     0 #QU 0.045
   2463  29.723  21.565   6.665 1 U   -4.205e+05  0.000e+00 e 0     0     0     0 #QU 0.045
   2464  54.736  44.795   4.421 1 U   -1.201e+06  0.000e+00 e 0     0     0     0 #QU 0.045
   2465  51.735  18.984   3.541 1 U   4.285e+05  0.000e+00 e 0     0     0     0 #QU 0.045
   2466  54.736  32.406   1.671 1 U   -6.086e+05  0.000e+00 e 0     0     0     0 #QU 0.045
   2467  41.229  42.214   7.692 1 U   -5.455e+05  0.000e+00 e 0     0     0     0 #QU 0.045
   2468  29.723  21.049   4.531 1 U   -6.595e+05  0.000e+00 e 0     0     0     0 #QU 0.044
   2469  56.237  63.895   4.986 1 U   7.120e+05  0.000e+00 e 0     0     0     0 #QU 0.044
   2470  32.225  16.403   1.950 1 U   9.007e+05  0.000e+00 e 0     0     0     0 #QU 0.044
   2471  46.232  11.757   0.857 1 U   7.068e+05  0.000e+00 e 0     0     0     0 #QU 0.044
   2472  36.227  69.574   2.243 1 U   5.576e+05  0.000e+00 e 0     0     0     0 #QU 0.044
   2473  48.233  19.500   5.147 1 U   1.714e+06  0.000e+00 e 0     0     0     0 #QU 0.044
   2474  33.225  58.217   4.164 1 U   4.870e+05  0.000e+00 e 0     0     0     0 #QU 0.043
   2475  27.722  32.922   2.954 1 U   -4.920e+05  0.000e+00 e 0     0     0     0 #QU 0.043
   2476  39.228  29.308   2.331 1 U   -8.627e+05  0.000e+00 e 0     0     0     0 #QU 0.043
   2477  37.227  41.698   5.030 1 U   5.756e+05  0.000e+00 e 0     0     0     0 #QU 0.043
   2478  58.238  25.178   5.132 1 U   5.763e+05  0.000e+00 e 0     0     0     0 #QU 0.043
   2479  28.222  26.211   6.240 1 U   -1.738e+06  0.000e+00 e 0     0     0     0 #QU 0.043
   2480  29.723  41.698   3.556 1 U   4.671e+05  0.000e+00 e 0     0     0     0 #QU 0.043
   2481  57.237  18.984   1.524 1 U   -7.145e+05  0.000e+00 e 0     0     0     0 #QU 0.043
   2482  53.235  21.049   2.302 1 U   -5.356e+05  0.000e+00 e 0     0     0     0 #QU 0.042
   2483  35.726  44.279   7.237 1 U   2.843e+06  0.000e+00 e 0     0     0     0 #QU 0.042
   2484  53.736  17.951   6.819 1 U   7.595e+05  0.000e+00 e 0     0     0     0 #QU 0.042
   2485  55.236  36.535   1.260 1 U   -7.963e+05  0.000e+00 e 0     0     0     0 #QU 0.042
   2486  58.238  32.406   4.942 1 U   9.841e+05  0.000e+00 e 0     0     0     0 #QU 0.042
   2487  53.235  13.305   6.819 1 U   -1.229e+06  0.000e+00 e 0     0     0     0 #QU 0.041
   2488  42.230  25.178   4.758 1 U   -1.440e+06  0.000e+00 e 0     0     0     0 #QU 0.041
   2489  54.736  38.084   1.048 1 U   -2.709e+06  0.000e+00 e 0     0     0     0 #QU 0.041
   2490  42.730  18.467   1.612 1 U   6.203e+05  0.000e+00 e 0     0     0     0 #QU 0.041
   2491  54.236  25.695   0.681 1 U   -1.154e+06  0.000e+00 e 0     0     0     0 #QU 0.041
   2492  35.726  38.600   5.037 1 U   4.975e+05  0.000e+00 e 0     0     0     0 #QU 0.041
   2493  41.729  56.152   4.964 1 U   6.083e+05  0.000e+00 e 0     0     0     0 #QU 0.041
   2494  55.737  59.249   4.817 1 U   -9.175e+05  0.000e+00 e 0     0     0     0 #QU 0.040
   2495  54.236  62.347   3.952 1 U   3.810e+05  0.000e+00 e 0     0     0     0 #QU 0.040
   2496  28.723  40.665   1.994 1 U   8.067e+05  0.000e+00 e 0     0     0     0 #QU 0.040
   2497  27.222  18.467   0.799 1 U   5.462e+05  0.000e+00 e 0     0     0     0 #QU 0.040
   2498  48.233  16.919   4.164 1 U   5.171e+05  0.000e+00 e 0     0     0     0 #QU 0.040
   2499  50.734  23.630   0.777 1 U   -3.212e+06  0.000e+00 e 0     0     0     0 #QU 0.040
   2500  50.234  54.603   4.377 1 U   -4.300e+05  0.000e+00 e 0     0     0     0 #QU 0.040
   2501  52.735  43.246   1.554 1 U   -5.318e+05  0.000e+00 e 0     0     0     0 #QU 0.040
   2502  51.234  18.984   4.817 1 U   2.273e+06  0.000e+00 e 0     0     0     0 #QU 0.040
   2503  53.235  38.600   4.634 1 U   -9.279e+06  0.000e+00 e 0     0     0     0 #QU 0.039
   2504  54.736  23.113   0.080 1 U   2.679e+06  0.000e+00 e 0     0     0     0 #QU 0.039
   2505  43.230  34.470   5.030 1 U   4.275e+05  0.000e+00 e 0     0     0     0 #QU 0.039
   2506  30.224  36.535   4.377 1 U   9.909e+05  0.000e+00 e 0     0     0     0 #QU 0.039
   2507  44.731  18.467   1.517 1 U   -9.053e+05  0.000e+00 e 0     0     0     0 #QU 0.039
   2508  55.737  28.792   0.256 1 U   -5.581e+06  0.000e+00 e 0     0     0     0 #QU 0.039
   2509  38.228  65.960   1.546 1 U   -3.299e+05  0.000e+00 e 0     0     0     0 #QU 0.039
   2510  37.727  24.662  -0.045 1 U   -4.593e+05  0.000e+00 e 0     0     0     0 #QU 0.039
   2511  29.223  18.984   1.737 1 U   7.809e+05  0.000e+00 e 0     0     0     0 #QU 0.039
   2512  31.724  27.759   4.604 1 U   -5.417e+05  0.000e+00 e 0     0     0     0 #QU 0.038
   2513  52.235  36.535   0.975 1 U   -6.505e+05  0.000e+00 e 0     0     0     0 #QU 0.038
   2514  29.723  59.249   2.426 1 U   -6.173e+05  0.000e+00 e 0     0     0     0 #QU 0.038
   2515  58.738  25.695   5.279 1 U   4.357e+05  0.000e+00 e 0     0     0     0 #QU 0.038
   2516  34.726  69.574   5.015 1 U   -4.995e+05  0.000e+00 e 0     0     0     0 #QU 0.038
   2517  29.223  42.214   3.064 1 U   -3.668e+06  0.000e+00 e 0     0     0     0 #QU 0.038
   2518  57.738  50.473   4.164 1 U   4.829e+05  0.000e+00 e 0     0     0     0 #QU 0.037
   2519  29.223  22.597   1.304 1 U   6.848e+05  0.000e+00 e 0     0     0     0 #QU 0.037
   2520  38.228  57.701   5.030 1 U   5.004e+05  0.000e+00 e 0     0     0     0 #QU 0.037
   2521  41.729  27.759   2.199 1 U   6.167e+05  0.000e+00 e 0     0     0     0 #QU 0.037
   2522  56.237  34.470   2.228 1 U   6.651e+05  0.000e+00 e 0     0     0     0 #QU 0.037
   2523  54.736  18.984   1.048 1 U   4.953e+06  0.000e+00 e 0     0     0     0 #QU 0.037
   2524  55.737  13.821   4.252 1 U   -2.928e+06  0.000e+00 e 0     0     0     0 #QU 0.037
   2525  29.723  42.214   2.749 1 U   -1.097e+06  0.000e+00 e 0     0     0     0 #QU 0.037
   2526  32.725  26.211   0.623 1 U   7.120e+05  0.000e+00 e 0     0     0     0 #QU 0.037
   2527  57.738  18.984   1.422 1 U   -6.333e+05  0.000e+00 e 0     0     0     0 #QU 0.036
   2528  46.732  14.338   0.021 1 U   -4.447e+05  0.000e+00 e 0     0     0     0 #QU 0.036
   2529  58.738  26.727  -0.015 1 U   1.210e+06  0.000e+00 e 0     0     0     0 #QU 0.036
   2530  27.222  25.178   5.140 1 U   3.231e+05  0.000e+00 e 0     0     0     0 #QU 0.036
   2531  27.222  30.341   5.140 1 U   3.473e+05  0.000e+00 e 0     0     0     0 #QU 0.036
   2532  33.225  55.636   2.448 1 U   -4.948e+05  0.000e+00 e 0     0     0     0 #QU 0.036
   2533  42.230  25.178   3.314 1 U   -5.174e+05  0.000e+00 e 0     0     0     0 #QU 0.036
   2534  36.227  21.049   0.777 1 U   6.280e+05  0.000e+00 e 0     0     0     0 #QU 0.036
   2535  27.222  26.211   5.279 1 U   4.431e+05  0.000e+00 e 0     0     0     0 #QU 0.036
   2536  58.738  47.376   4.619 1 U   3.994e+05  0.000e+00 e 0     0     0     0 #QU 0.036
   2537  27.222  47.376   4.619 1 U   2.582e+05  0.000e+00 e 0     0     0     0 #QU 0.036
   2538  55.236  25.178   1.524 1 U   -2.634e+06  0.000e+00 e 0     0     0     0 #QU 0.036
   2539  52.735  37.052   4.465 1 U   7.795e+05  0.000e+00 e 0     0     0     0 #QU 0.036
   2540  28.723  35.503   5.030 1 U   7.893e+05  0.000e+00 e 0     0     0     0 #QU 0.036
   2541  48.233  16.403   1.253 1 U   -1.238e+06  0.000e+00 e 0     0     0     0 #QU 0.036
   2542  41.229  54.087   4.817 1 U   -2.154e+06  0.000e+00 e 0     0     0     0 #QU 0.035
   2543  55.737  33.438   0.960 1 U   -1.014e+06  0.000e+00 e 0     0     0     0 #QU 0.035
   2544  41.229  36.535   2.206 1 U   5.987e+05  0.000e+00 e 0     0     0     0 #QU 0.035
   2545  55.236  31.889   6.174 1 U   4.682e+05  0.000e+00 e 0     0     0     0 #QU 0.035
   2546  53.736  46.860   4.590 1 U   1.278e+06  0.000e+00 e 0     0     0     0 #QU 0.034
   2547  53.736  32.922   5.814 1 U   5.877e+05  0.000e+00 e 0     0     0     0 #QU 0.034
   2548  51.234  40.149   4.450 1 U   4.125e+05  0.000e+00 e 0     0     0     0 #QU 0.034
   2549  53.736  31.373   1.341 1 U   -1.266e+06  0.000e+00 e 0     0     0     0 #QU 0.034
   2550  29.223  21.565   0.821 1 U   -4.881e+05  0.000e+00 e 0     0     0     0 #QU 0.034
   2551  44.231  12.273   0.131 1 U   6.172e+05  0.000e+00 e 0     0     0     0 #QU 0.033
   2552  57.738  32.922   4.744 1 U   2.326e+06  0.000e+00 e 0     0     0     0 #QU 0.033
   2553  58.738  14.338   0.608 1 U   6.953e+05  0.000e+00 e 0     0     0     0 #QU 0.033
   2554  27.222  58.733   3.636 1 U   -1.206e+06  0.000e+00 e 0     0     0     0 #QU 0.033
   2555  30.724  12.273   0.755 1 U   3.287e+05  0.000e+00 e 0     0     0     0 #QU 0.033
   2556  30.224  20.532   4.516 1 U   -6.606e+05  0.000e+00 e 0     0     0     0 #QU 0.033
   2557  53.736  16.919   5.147 1 U   5.494e+05  0.000e+00 e 0     0     0     0 #QU 0.033
   2558  36.727  71.639   5.008 1 U   -4.634e+05  0.000e+00 e 0     0     0     0 #QU 0.033
   2559  29.723  71.639   5.030 1 U   -6.192e+05  0.000e+00 e 0     0     0     0 #QU 0.032
   2560  47.733  29.308   5.096 1 U   -5.374e+05  0.000e+00 e 0     0     0     0 #QU 0.032
   2561  46.232  22.081   1.070 1 U   1.028e+06  0.000e+00 e 0     0     0     0 #QU 0.032
   2562  27.222  35.503   3.453 1 U   3.900e+05  0.000e+00 e 0     0     0     0 #QU 0.032
   2563  30.724  59.765   3.930 1 U   2.364e+06  0.000e+00 e 0     0     0     0 #QU 0.032
   2564  34.726  26.727   2.375 1 U   9.014e+05  0.000e+00 e 0     0     0     0 #QU 0.032
   2565  58.738  40.149   2.984 1 U   7.616e+05  0.000e+00 e 0     0     0     0 #QU 0.032
   2566  27.222  30.341   4.934 1 U   9.958e+05  0.000e+00 e 0     0     0     0 #QU 0.032
   2567  28.222  16.919   6.240 1 U   -2.589e+06  0.000e+00 e 0     0     0     0 #QU 0.032
   2568  37.727  25.695   1.700 1 U   3.851e+05  0.000e+00 e 0     0     0     0 #QU 0.032
   2569  55.236  36.535   1.979 1 U   -4.787e+05  0.000e+00 e 0     0     0     0 #QU 0.032
   2570  54.736  10.208   4.223 1 U   6.619e+05  0.000e+00 e 0     0     0     0 #QU 0.032
   2571  27.222  75.768   0.894 1 U   5.178e+05  0.000e+00 e 0     0     0     0 #QU 0.032
   2572  42.230  49.441   2.962 1 U   1.049e+06  0.000e+00 e 0     0     0     0 #QU 0.032
   2573  57.738  34.987  -0.118 1 U   -7.560e+05  0.000e+00 e 0     0     0     0 #QU 0.032
   2574  28.723  12.273   0.315 1 U   1.152e+06  0.000e+00 e 0     0     0     0 #QU 0.032
   2575  42.230  10.208   3.812 1 U   1.140e+06  0.000e+00 e 0     0     0     0 #QU 0.032
   2576  34.726  30.857   5.030 1 U   5.984e+05  0.000e+00 e 0     0     0     0 #QU 0.031
   2577  31.724  36.019   3.211 1 U   -3.998e+05  0.000e+00 e 0     0     0     0 #QU 0.031
   2578  29.223  31.373   0.901 1 U   -5.254e+05  0.000e+00 e 0     0     0     0 #QU 0.031
   2579  35.226  24.662   1.392 1 U   6.561e+05  0.000e+00 e 0     0     0     0 #QU 0.031
   2580  50.234  28.792   1.392 1 U   -7.291e+05  0.000e+00 e 0     0     0     0 #QU 0.031
   2581  54.736  33.438   2.148 1 U   7.524e+05  0.000e+00 e 0     0     0     0 #QU 0.031
   2582  56.237  17.435   0.608 1 U   7.749e+05  0.000e+00 e 0     0     0     0 #QU 0.031
   2583  55.236  31.889   2.118 1 U   4.653e+05  0.000e+00 e 0     0     0     0 #QU 0.031
   2584  55.236  20.532   4.252 1 U   -2.026e+06  0.000e+00 e 0     0     0     0 #QU 0.031
   2585  47.232  21.049   1.429 1 U   4.368e+05  0.000e+00 e 0     0     0     0 #QU 0.031
   2586  41.229  42.730   7.244 1 U   3.778e+05  0.000e+00 e 0     0     0     0 #QU 0.031
   2587  34.226  64.411   3.864 1 U   -2.029e+06  0.000e+00 e 0     0     0     0 #QU 0.031
   2588  56.237  33.438   2.148 1 U   5.759e+05  0.000e+00 e 0     0     0     0 #QU 0.031
   2589  54.736  18.467   1.414 1 U   8.096e+05  0.000e+00 e 0     0     0     0 #QU 0.030
   2590  52.235  73.187   5.030 1 U   5.974e+05  0.000e+00 e 0     0     0     0 #QU 0.030
   2591  50.234  15.370   0.784 1 U   3.333e+06  0.000e+00 e 0     0     0     0 #QU 0.030
   2592  54.236  33.954   4.494 1 U   -8.121e+05  0.000e+00 e 0     0     0     0 #QU 0.030
   2593  45.231  17.435   4.942 1 U   -8.259e+05  0.000e+00 e 0     0     0     0 #QU 0.030
   2594  52.235  21.049   3.856 1 U   4.044e+05  0.000e+00 e 0     0     0     0 #QU 0.030
   2595  28.723  21.565   1.231 1 U   -3.991e+05  0.000e+00 e 0     0     0     0 #QU 0.030
   2596  33.725  23.630   2.441 1 U   9.263e+05  0.000e+00 e 0     0     0     0 #QU 0.030
   2597  45.732  17.951   2.118 1 U   5.780e+05  0.000e+00 e 0     0     0     0 #QU 0.030
   2598  27.722  52.538   1.055 1 U   4.925e+05  0.000e+00 e 0     0     0     0 #QU 0.030
   2599  39.728  29.824   1.099 1 U   -4.117e+05  0.000e+00 e 0     0     0     0 #QU 0.030
   2600  32.725  26.727   0.271 1 U   4.640e+05  0.000e+00 e 0     0     0     0 #QU 0.030
   2601  30.724  51.506   5.030 1 U   -6.026e+05  0.000e+00 e 0     0     0     0 #QU 0.030
   2602  33.225  23.630   0.256 1 U   4.534e+05  0.000e+00 e 0     0     0     0 #QU 0.030
   2603  37.727  74.736   4.949 1 U   -8.619e+05  0.000e+00 e 0     0     0     0 #QU 0.030
   2604  55.737  28.276   0.542 1 U   -8.468e+06  0.000e+00 e 0     0     0     0 #QU 0.030
   2605  27.222  32.922   4.942 1 U   1.070e+06  0.000e+00 e 0     0     0     0 #QU 0.030
   2606  47.232  15.370   0.315 1 U   3.410e+05  0.000e+00 e 0     0     0     0 #QU 0.029
   2607  50.734  55.119   1.759 1 U   -9.596e+05  0.000e+00 e 0     0     0     0 #QU 0.029
   2608  55.737  12.273   1.268 1 U   6.596e+05  0.000e+00 e 0     0     0     0 #QU 0.029
   2609  30.224  62.347   5.734 1 U   4.330e+05  0.000e+00 e 0     0     0     0 #QU 0.029
   2610  28.222  40.665   3.658 1 U   -4.077e+05  0.000e+00 e 0     0     0     0 #QU 0.029
   2611  44.231  17.951   1.400 1 U   4.883e+05  0.000e+00 e 0     0     0     0 #QU 0.029
   2612  27.722  16.919   5.426 1 U   6.273e+05  0.000e+00 e 0     0     0     0 #QU 0.029
   2613  27.222  74.736   2.837 1 U   -7.551e+05  0.000e+00 e 0     0     0     0 #QU 0.029
   2614  28.723  60.282   4.524 1 U   -1.721e+06  0.000e+00 e 0     0     0     0 #QU 0.029
   2615  37.227  32.406   1.825 1 U   5.271e+05  0.000e+00 e 0     0     0     0 #QU 0.029
   2616  43.230  46.344   3.108 1 U   8.046e+05  0.000e+00 e 0     0     0     0 #QU 0.029
   2617  33.725  58.217   3.666 1 U   -2.198e+06  0.000e+00 e 0     0     0     0 #QU 0.029
   2618  28.222  36.019   4.648 1 U   -1.049e+06  0.000e+00 e 0     0     0     0 #QU 0.029
   2619  48.733  14.854   3.776 1 U   4.159e+05  0.000e+00 e 0     0     0     0 #QU 0.029
   2620  29.223  41.698   2.514 1 U   -9.632e+05  0.000e+00 e 0     0     0     0 #QU 0.029
   2621  56.237  24.146   4.744 1 U   1.524e+06  0.000e+00 e 0     0     0     0 #QU 0.028
   2622  54.236  22.081   5.242 1 U   5.432e+05  0.000e+00 e 0     0     0     0 #QU 0.028
   2623  42.230  29.308   5.572 1 U   -5.827e+05  0.000e+00 e 0     0     0     0 #QU 0.028
   2624  27.222  22.081   0.733 1 U   3.220e+05  0.000e+00 e 0     0     0     0 #QU 0.028
   2625  50.234  53.054   4.942 1 U   -7.272e+05  0.000e+00 e 0     0     0     0 #QU 0.028
   2626  53.235  70.090   0.916 1 U   7.745e+05  0.000e+00 e 0     0     0     0 #QU 0.028
   2627  27.222  41.698   4.304 1 U   3.430e+05  0.000e+00 e 0     0     0     0 #QU 0.028
   2628  50.734  40.149   4.590 1 U   3.991e+05  0.000e+00 e 0     0     0     0 #QU 0.028
   2629  56.237  14.338  -0.140 1 U   6.416e+05  0.000e+00 e 0     0     0     0 #QU 0.028
   2630  34.726  36.535   2.360 1 U   -2.429e+06  0.000e+00 e 0     0     0     0 #QU 0.028
   2631  56.237  75.768   4.428 1 U   6.963e+05  0.000e+00 e 0     0     0     0 #QU 0.028
   2632  56.237  10.208   4.428 1 U   9.843e+05  0.000e+00 e 0     0     0     0 #QU 0.028
   2633  56.737  40.149   4.208 1 U   -7.049e+05  0.000e+00 e 0     0     0     0 #QU 0.028
   2634  52.735  40.665   4.934 1 U   2.078e+06  0.000e+00 e 0     0     0     0 #QU 0.028
   2635  34.726  54.087   3.380 1 U   5.858e+05  0.000e+00 e 0     0     0     0 #QU 0.028
   2636  34.726  26.211   2.617 1 U   8.207e+05  0.000e+00 e 0     0     0     0 #QU 0.028
   2637  42.230  57.701   2.668 1 U   -9.518e+05  0.000e+00 e 0     0     0     0 #QU 0.028
   2638  53.736  21.565   2.001 1 U   -1.227e+06  0.000e+00 e 0     0     0     0 #QU 0.028
   2639  51.234  12.273   0.593 1 U   7.159e+05  0.000e+00 e 0     0     0     0 #QU 0.027
   2640  30.224  54.603   2.382 1 U   -3.460e+05  0.000e+00 e 0     0     0     0 #QU 0.027
   2641  35.226  42.214   2.140 1 U   -4.170e+05  0.000e+00 e 0     0     0     0 #QU 0.027
   2642  30.724  32.406   4.377 1 U   -4.931e+05  0.000e+00 e 0     0     0     0 #QU 0.027
   2643  33.225  42.730   1.370 1 U   4.442e+05  0.000e+00 e 0     0     0     0 #QU 0.027
   2644  56.237  20.532   1.627 1 U   9.826e+05  0.000e+00 e 0     0     0     0 #QU 0.027
   2645  33.225  26.211   1.414 1 U   -1.000e+05  0.000e+00 e 0     0     0     0 #QU 0.027
   2646  42.230  18.984   3.020 1 U   2.877e+06  0.000e+00 e 0     0     0     0 #QU 0.027
   2647  28.723  22.081   0.652 1 U   5.519e+05  0.000e+00 e 0     0     0     0 #QU 0.027
   2648  29.223  25.178   7.941 1 U   4.148e+05  0.000e+00 e 0     0     0     0 #QU 0.027
   2649  28.723  35.503   3.482 1 U   7.757e+04  0.000e+00 e 0     0     0     0 #QU 0.027
   2650  58.738  33.438   2.786 1 U   -6.254e+05  0.000e+00 e 0     0     0     0 #QU 0.027
   2651  50.734  27.243   0.139 1 U   -6.592e+05  0.000e+00 e 0     0     0     0 #QU 0.027
   2652  32.725  29.824   3.152 1 U   -4.634e+05  0.000e+00 e 0     0     0     0 #QU 0.027
   2653  29.223  41.698   2.749 1 U   -1.041e+06  0.000e+00 e 0     0     0     0 #QU 0.027
   2654  54.736  36.019   0.887 1 U   7.934e+05  0.000e+00 e 0     0     0     0 #QU 0.027
   2655  27.222  33.438   2.786 1 U   -6.266e+05  0.000e+00 e 0     0     0     0 #QU 0.027
   2656  50.734  22.081   2.214 1 U   4.342e+05  0.000e+00 e 0     0     0     0 #QU 0.026
   2657  58.238  18.467   0.821 1 U   8.942e+05  0.000e+00 e 0     0     0     0 #QU 0.026
   2658  58.738  20.532   4.164 1 U   5.600e+05  0.000e+00 e 0     0     0     0 #QU 0.026
   2659  42.230  27.759   1.348 1 U   -4.878e+05  0.000e+00 e 0     0     0     0 #QU 0.026
   2660  58.738  13.821   6.284 1 U   -3.850e+05  0.000e+00 e 0     0     0     0 #QU 0.026
   2661  47.232  24.146   1.334 1 U   3.650e+05  0.000e+00 e 0     0     0     0 #QU 0.026
   2662  29.223  34.987   2.551 1 U   -6.626e+05  0.000e+00 e 0     0     0     0 #QU 0.026
   2663  57.237  40.149   4.186 1 U   -1.138e+06  0.000e+00 e 0     0     0     0 #QU 0.026
   2664  53.736  21.565   1.319 1 U   -5.378e+06  0.000e+00 e 0     0     0     0 #QU 0.026
   2665  48.233  22.081   5.008 1 U   -2.053e+06  0.000e+00 e 0     0     0     0 #QU 0.026
   2666  58.738  75.768   0.843 1 U   5.666e+05  0.000e+00 e 0     0     0     0 #QU 0.026
   2667  27.722  10.208   1.737 1 U   4.461e+05  0.000e+00 e 0     0     0     0 #QU 0.026
   2668  43.230  38.084   4.964 1 U   -4.967e+05  0.000e+00 e 0     0     0     0 #QU 0.026
   2669  27.222  37.568   4.920 1 U   1.421e+06  0.000e+00 e 0     0     0     0 #QU 0.026
   2670  32.225  34.987   1.429 1 U   -4.808e+05  0.000e+00 e 0     0     0     0 #QU 0.026
   2671  30.224  61.830   3.167 1 U   -4.701e+05  0.000e+00 e 0     0     0     0 #QU 0.025
   2672  31.724  25.178   2.118 1 U   -1.218e+06  0.000e+00 e 0     0     0     0 #QU 0.025
   2673  52.235  23.630   0.403 1 U   -7.613e+05  0.000e+00 e 0     0     0     0 #QU 0.025
   2674  34.226  31.373   5.030 1 U   6.435e+05  0.000e+00 e 0     0     0     0 #QU 0.025
   2675  55.236  18.467   4.656 1 U   -5.738e+05  0.000e+00 e 0     0     0     0 #QU 0.025
   2676  28.723  60.798   5.081 1 U   1.402e+06  0.000e+00 e 0     0     0     0 #QU 0.025
   2677  28.222  21.565   0.667 1 U   4.759e+05  0.000e+00 e 0     0     0     0 #QU 0.025
   2678  58.738  32.922   1.730 1 U   5.897e+05  0.000e+00 e 0     0     0     0 #QU 0.025
   2679  55.737  40.149   0.263 1 U   -5.661e+05  0.000e+00 e 0     0     0     0 #QU 0.025
   2680  55.737  26.211   1.458 1 U   -1.048e+06  0.000e+00 e 0     0     0     0 #QU 0.025
   2681  55.737  42.214   2.705 1 U   5.746e+05  0.000e+00 e 0     0     0     0 #QU 0.025
   2682  42.730  48.925   1.957 1 U   -6.989e+04  0.000e+00 e 0     0     0     0 #QU 0.025
   2683  51.234  22.081   4.993 1 U   -9.474e+05  0.000e+00 e 0     0     0     0 #QU 0.025
   2684  33.725  44.795   7.288 1 U   9.677e+05  0.000e+00 e 0     0     0     0 #QU 0.025
   2685  51.234  22.081   5.374 1 U   -2.482e+06  0.000e+00 e 0     0     0     0 #QU 0.025
   2686  27.722  12.789   1.158 1 U   4.534e+05  0.000e+00 e 0     0     0     0 #QU 0.025
   2687  41.729  29.308   5.455 1 U   -6.611e+05  0.000e+00 e 0     0     0     0 #QU 0.025
   2688  29.223  75.768   1.656 1 U   6.396e+05  0.000e+00 e 0     0     0     0 #QU 0.024
   2689  42.230  61.830   4.194 1 U   -3.700e+05  0.000e+00 e 0     0     0     0 #QU 0.024
   2690  50.734  22.081   3.900 1 U   3.358e+05  0.000e+00 e 0     0     0     0 #QU 0.024
   2691  29.223  23.113   4.333 1 U   -6.326e+05  0.000e+00 e 0     0     0     0 #QU 0.024
   2692  34.226  52.538   5.030 1 U   6.351e+05  0.000e+00 e 0     0     0     0 #QU 0.024
   2693  28.222  16.919   6.401 1 U   5.703e+05  0.000e+00 e 0     0     0     0 #QU 0.024
   2694  45.732  36.019   4.678 1 U   6.589e+05  0.000e+00 e 0     0     0     0 #QU 0.024
   2695  29.723  25.178   5.294 1 U   3.513e+05  0.000e+00 e 0     0     0     0 #QU 0.024
   2696  27.222  14.338   0.601 1 U   4.765e+05  0.000e+00 e 0     0     0     0 #QU 0.024
   2697  31.224  56.152   2.441 1 U   -3.007e+05  0.000e+00 e 0     0     0     0 #QU 0.024
   2698  53.736  24.662   1.151 1 U   -1.584e+06  0.000e+00 e 0     0     0     0 #QU 0.024
   2699  27.222  58.733   4.553 1 U   -1.811e+06  0.000e+00 e 0     0     0     0 #QU 0.024
   2700  53.736  21.565   2.258 1 U   -8.678e+05  0.000e+00 e 0     0     0     0 #QU 0.024
   2701  36.227  26.727   2.338 1 U   2.933e+06  0.000e+00 e 0     0     0     0 #QU 0.024
   2702  28.222  74.220   5.939 1 U   4.220e+05  0.000e+00 e 0     0     0     0 #QU 0.024
   2703  32.225  61.314   3.842 1 U   1.093e+06  0.000e+00 e 0     0     0     0 #QU 0.024
   2704  53.235  21.049   1.884 1 U   -1.107e+06  0.000e+00 e 0     0     0     0 #QU 0.024
   2705  53.736  71.122   0.740 1 U   5.585e+05  0.000e+00 e 0     0     0     0 #QU 0.024
   2706  29.223  18.467   0.733 1 U   -4.228e+05  0.000e+00 e 0     0     0     0 #QU 0.024
   2707  54.236  60.798   0.909 1 U   5.001e+05  0.000e+00 e 0     0     0     0 #QU 0.024
   2708  52.735  20.532   1.979 1 U   -6.799e+05  0.000e+00 e 0     0     0     0 #QU 0.023
   2709  54.236  32.406   5.873 1 U   5.254e+05  0.000e+00 e 0     0     0     0 #QU 0.023
   2710  27.222  18.984   0.747 1 U   -3.600e+05  0.000e+00 e 0     0     0     0 #QU 0.023
   2711  29.223  58.217   4.524 1 U   -5.268e+05  0.000e+00 e 0     0     0     0 #QU 0.023
   2712  44.731  32.406   0.608 1 U   -4.486e+05  0.000e+00 e 0     0     0     0 #QU 0.023
   2713  49.734  17.435   2.984 1 U   -4.213e+05  0.000e+00 e 0     0     0     0 #QU 0.023
   2714  47.232  29.308   5.037 1 U   -4.285e+05  0.000e+00 e 0     0     0     0 #QU 0.023
   2715  36.727  13.821   1.590 1 U   3.899e+05  0.000e+00 e 0     0     0     0 #QU 0.023
   2716  55.236  18.467   5.264 1 U   5.345e+05  0.000e+00 e 0     0     0     0 #QU 0.023
   2717  46.732  23.630   0.234 1 U   -5.039e+05  0.000e+00 e 0     0     0     0 #QU 0.023
   2718  27.722  59.765   4.568 1 U   -1.140e+06  0.000e+00 e 0     0     0     0 #QU 0.023
   2719  55.236  23.113   1.671 1 U   -1.150e+06  0.000e+00 e 0     0     0     0 #QU 0.023
   2720  31.224  49.957   4.678 1 U   6.621e+05  0.000e+00 e 0     0     0     0 #QU 0.023
   2721  32.725  60.798   4.340 1 U   4.271e+05  0.000e+00 e 0     0     0     0 #QU 0.023
   2722  35.226  55.636   4.626 1 U   -5.922e+05  0.000e+00 e 0     0     0     0 #QU 0.023
   2723  54.736  24.146   5.022 1 U   7.236e+05  0.000e+00 e 0     0     0     0 #QU 0.023
   2724  27.222  65.960   5.785 1 U   5.460e+05  0.000e+00 e 0     0     0     0 #QU 0.023
   2725  37.727  32.922   1.825 1 U   5.009e+05  0.000e+00 e 0     0     0     0 #QU 0.023
   2726  40.229  42.214   7.684 1 U   -4.375e+05  0.000e+00 e 0     0     0     0 #QU 0.023
   2727  53.736  38.084   5.470 1 U   7.271e+05  0.000e+00 e 0     0     0     0 #QU 0.023
   2728  30.224  64.928   4.538 1 U   -6.199e+05  0.000e+00 e 0     0     0     0 #QU 0.023
   2729  48.733  59.765   4.942 1 U   -7.792e+05  0.000e+00 e 0     0     0     0 #QU 0.023
   2730  37.227  62.347   2.272 1 U   5.273e+05  0.000e+00 e 0     0     0     0 #QU 0.023
   2731  31.724  21.049   2.712 1 U   -4.689e+05  0.000e+00 e 0     0     0     0 #QU 0.023
   2732  54.236  36.019   1.246 1 U   -1.189e+06  0.000e+00 e 0     0     0     0 #QU 0.023
   2733  27.722  25.695   5.844 1 U   -3.820e+05  0.000e+00 e 0     0     0     0 #QU 0.023
   2734  34.226  23.630   0.938 1 U   4.704e+05  0.000e+00 e 0     0     0     0 #QU 0.023
   2735  36.727  53.054   2.771 1 U   -8.791e+05  0.000e+00 e 0     0     0     0 #QU 0.023
   2736  36.227  21.565   1.253 1 U   5.162e+05  0.000e+00 e 0     0     0     0 #QU 0.023
   2737  49.734  75.768   6.966 1 U   2.792e+05  0.000e+00 e 0     0     0     0 #QU 0.022
   2738  58.738  23.113   4.612 1 U   3.923e+05  0.000e+00 e 0     0     0     0 #QU 0.022
   2739  36.227  31.889   1.282 1 U   3.799e+05  0.000e+00 e 0     0     0     0 #QU 0.022
   2740  31.724  29.824   4.406 1 U   -4.297e+05  0.000e+00 e 0     0     0     0 #QU 0.022
   2741  29.223  24.662   3.578 1 U   3.744e+05  0.000e+00 e 0     0     0     0 #QU 0.022
   2742  55.236  74.220   5.030 1 U   4.996e+05  0.000e+00 e 0     0     0     0 #QU 0.022
   2743  54.736  42.730   6.995 1 U   -4.476e+05  0.000e+00 e 0     0     0     0 #QU 0.022
   2744  31.724  27.243   2.199 1 U   -7.328e+05  0.000e+00 e 0     0     0     0 #QU 0.022
   2745  29.723  24.662   4.634 1 U   -6.721e+05  0.000e+00 e 0     0     0     0 #QU 0.022
   2746  44.231  48.925   5.059 1 U   4.907e+05  0.000e+00 e 0     0     0     0 #QU 0.022
   2747  58.238  36.535   1.950 1 U   -5.266e+05  0.000e+00 e 0     0     0     0 #QU 0.022
   2748  43.731  18.984   1.055 1 U   -4.777e+05  0.000e+00 e 0     0     0     0 #QU 0.022
   2749  53.736  41.698   1.774 1 U   4.289e+05  0.000e+00 e 0     0     0     0 #QU 0.022
   2750  55.236  27.243   0.417 1 U   -6.201e+05  0.000e+00 e 0     0     0     0 #QU 0.022
   2751  57.237  25.178   4.619 1 U   -5.280e+05  0.000e+00 e 0     0     0     0 #QU 0.022
   2752  29.723  18.984   1.466 1 U   4.443e+05  0.000e+00 e 0     0     0     0 #QU 0.022
   2753  30.224  31.889   1.070 1 U   6.004e+05  0.000e+00 e 0     0     0     0 #QU 0.022
   2754  54.736  15.886   4.208 1 U   8.302e+05  0.000e+00 e 0     0     0     0 #QU 0.022
   2755  48.233  14.338   5.096 1 U   -2.326e+06  0.000e+00 e 0     0     0     0 #QU 0.022
   2756  28.222  58.217   4.069 1 U   1.094e+06  0.000e+00 e 0     0     0     0 #QU 0.022
   2757  37.227  39.633   2.419 1 U   -8.603e+05  0.000e+00 e 0     0     0     0 #QU 0.021
   2758  30.724  32.406   4.260 1 U   -5.782e+05  0.000e+00 e 0     0     0     0 #QU 0.021
   2759  58.738  55.119   1.869 1 U   -1.080e+05  0.000e+00 e 0     0     0     0 #QU 0.021
   2760  34.726  56.152   5.022 1 U   5.636e+05  0.000e+00 e 0     0     0     0 #QU 0.021
   2761  30.224  27.759   4.318 1 U   5.199e+05  0.000e+00 e 0     0     0     0 #QU 0.021
   2762  42.730  43.762   7.948 1 U   -5.528e+05  0.000e+00 e 0     0     0     0 #QU 0.021
   2763  55.737  14.338   5.272 1 U   4.549e+05  0.000e+00 e 0     0     0     0 #QU 0.021
   2764  58.238  22.597   0.469 1 U   3.429e+05  0.000e+00 e 0     0     0     0 #QU 0.021
   2765  46.232  41.698   2.727 1 U   5.790e+05  0.000e+00 e 0     0     0     0 #QU 0.021
   2766  42.230  47.376   0.718 1 U   -1.077e+05  0.000e+00 e 0     0     0     0 #QU 0.021
   2767  43.230  40.149   3.108 1 U   -8.064e+05  0.000e+00 e 0     0     0     0 #QU 0.021
   2768  44.231  48.925   5.169 1 U   3.528e+05  0.000e+00 e 0     0     0     0 #QU 0.021
   2769  27.722  32.922   2.588 1 U   -8.135e+05  0.000e+00 e 0     0     0     0 #QU 0.021
   2770  29.223  41.698   5.286 1 U   9.546e+05  0.000e+00 e 0     0     0     0 #QU 0.021
   2771  28.222  60.282   4.656 1 U   -2.304e+06  0.000e+00 e 0     0     0     0 #QU 0.021
   2772  50.234  64.928   3.761 1 U   4.306e+05  0.000e+00 e 0     0     0     0 #QU 0.021
   2773  57.237  33.954   1.693 1 U   -1.529e+06  0.000e+00 e 0     0     0     0 #QU 0.021
   2774  42.230  16.403   1.598 1 U   -6.236e+05  0.000e+00 e 0     0     0     0 #QU 0.021
   2775  57.237  32.922   1.173 1 U   8.201e+05  0.000e+00 e 0     0     0     0 #QU 0.021
   2776  46.732  21.049  -0.155 1 U   -4.062e+05  0.000e+00 e 0     0     0     0 #QU 0.021
   2777  41.729  17.435   5.030 1 U   5.011e+05  0.000e+00 e 0     0     0     0 #QU 0.021
   2778  27.222  55.119   4.084 1 U   3.789e+05  0.000e+00 e 0     0     0     0 #QU 0.021
   2779  27.722  36.019   4.172 1 U   -1.386e+06  0.000e+00 e 0     0     0     0 #QU 0.020
   2780  37.227  27.759   1.913 1 U   4.247e+05  0.000e+00 e 0     0     0     0 #QU 0.020
   2781  39.228  43.762   2.844 1 U   7.962e+05  0.000e+00 e 0     0     0     0 #QU 0.020
   2782  51.735  26.727   0.307 1 U   1.173e+05  0.000e+00 e 0     0     0     0 #QU 0.020
   2783  32.725  61.830   5.022 1 U   4.752e+05  0.000e+00 e 0     0     0     0 #QU 0.020
   2784  52.235  23.630   4.612 1 U   -4.693e+05  0.000e+00 e 0     0     0     0 #QU 0.020
   2785  47.733  22.597   0.850 1 U   -7.221e+04  0.000e+00 e 0     0     0     0 #QU 0.020
   2786  28.222  19.500  -0.147 1 U   3.849e+05  0.000e+00 e 0     0     0     0 #QU 0.020
   2787  35.726  18.984   7.362 1 U   -3.286e+05  0.000e+00 e 0     0     0     0 #QU 0.020
   2788  52.235  53.571   1.209 1 U   4.815e+05  0.000e+00 e 0     0     0     0 #QU 0.020
   2789  29.223  75.252   1.576 1 U   3.170e+05  0.000e+00 e 0     0     0     0 #QU 0.020
   2790  45.231  11.240   4.179 1 U   3.428e+05  0.000e+00 e 0     0     0     0 #QU 0.020
   2791  43.731  17.435   2.052 1 U   1.443e+06  0.000e+00 e 0     0     0     0 #QU 0.020
   2792  36.727  44.279   7.142 1 U   5.866e+05  0.000e+00 e 0     0     0     0 #QU 0.020
   2793  56.237  63.895   5.081 1 U   6.139e+05  0.000e+00 e 0     0     0     0 #QU 0.020
   2794  58.738  34.470   4.634 1 U   -5.264e+05  0.000e+00 e 0     0     0     0 #QU 0.020
   2795  58.738  42.730   3.182 1 U   5.659e+05  0.000e+00 e 0     0     0     0 #QU 0.020
   2796  27.222  42.730   3.182 1 U   7.274e+05  0.000e+00 e 0     0     0     0 #QU 0.020
   2797  50.734  30.857   0.432 1 U   5.083e+05  0.000e+00 e 0     0     0     0 #QU 0.019
   2798  41.729  29.308   2.514 1 U   4.364e+05  0.000e+00 e 0     0     0     0 #QU 0.019
   2799  47.232  31.889   1.019 1 U   -4.031e+05  0.000e+00 e 0     0     0     0 #QU 0.019
   2800  27.722  75.768   1.730 1 U   4.802e+05  0.000e+00 e 0     0     0     0 #QU 0.019
   2801  54.236  32.922   6.966 1 U   -4.467e+05  0.000e+00 e 0     0     0     0 #QU 0.019
   2802  27.222  55.636   4.201 1 U   8.989e+05  0.000e+00 e 0     0     0     0 #QU 0.019
   2803  56.237  75.768   1.260 1 U   5.246e+05  0.000e+00 e 0     0     0     0 #QU 0.019
   2804  36.227  21.049   2.250 1 U   8.021e+05  0.000e+00 e 0     0     0     0 #QU 0.019
   2805  57.738  19.500   4.069 1 U   5.334e+05  0.000e+00 e 0     0     0     0 #QU 0.019
   2806  32.225  50.990   1.568 1 U   -8.726e+04  0.000e+00 e 0     0     0     0 #QU 0.019
   2807  43.230  74.220   1.942 1 U   -9.749e+04  0.000e+00 e 0     0     0     0 #QU 0.019
   2808  55.737  35.503   4.524 1 U   -1.797e+06  0.000e+00 e 0     0     0     0 #QU 0.019
   2809  47.232  19.500   0.850 1 U   1.011e+05  0.000e+00 e 0     0     0     0 #QU 0.019
   2810  53.235  38.084   4.164 1 U   -1.199e+06  0.000e+00 e 0     0     0     0 #QU 0.019
   2811  52.235  13.821   4.296 1 U   4.751e+05  0.000e+00 e 0     0     0     0 #QU 0.019
   2812  42.730  43.762   7.970 1 U   -5.417e+05  0.000e+00 e 0     0     0     0 #QU 0.019
   2813  27.222  10.208   0.909 1 U   4.353e+05  0.000e+00 e 0     0     0     0 #QU 0.019
   2814  42.730  41.698   3.534 1 U   -4.669e+05  0.000e+00 e 0     0     0     0 #QU 0.019
   2815  42.730  50.473   4.949 1 U   -9.915e+05  0.000e+00 e 0     0     0     0 #QU 0.019
   2816  51.234  21.049   1.414 1 U   -3.383e+06  0.000e+00 e 0     0     0     0 #QU 0.019
   2817  57.738  30.341   4.751 1 U   2.011e+06  0.000e+00 e 0     0     0     0 #QU 0.019
   2818  32.725  43.246   7.611 1 U   -5.111e+05  0.000e+00 e 0     0     0     0 #QU 0.019
   2819  30.224  75.768   4.333 1 U   1.080e+05  0.000e+00 e 0     0     0     0 #QU 0.019
   2820  32.725  65.444   4.054 1 U   -7.362e+05  0.000e+00 e 0     0     0     0 #QU 0.019
   2821  28.723  53.054   2.573 1 U   -4.784e+05  0.000e+00 e 0     0     0     0 #QU 0.019
   2822  45.732  25.695   0.579 1 U   -3.641e+05  0.000e+00 e 0     0     0     0 #QU 0.019
   2823  52.235  31.373   1.246 1 U   -5.696e+05  0.000e+00 e 0     0     0     0 #QU 0.019
   2824  41.729  12.273   4.641 1 U   -5.187e+05  0.000e+00 e 0     0     0     0 #QU 0.018
   2825  32.225  38.600   2.551 1 U   3.516e+05  0.000e+00 e 0     0     0     0 #QU 0.018
   2826  55.737  14.338   4.362 1 U   -3.200e+06  0.000e+00 e 0     0     0     0 #QU 0.018
   2827  43.230  48.925   3.240 1 U   9.551e+05  0.000e+00 e 0     0     0     0 #QU 0.018
   2828  55.737  16.919   4.362 1 U   -1.183e+06  0.000e+00 e 0     0     0     0 #QU 0.018
   2829  34.726  66.993   2.111 1 U   5.837e+05  0.000e+00 e 0     0     0     0 #QU 0.018
   2830  55.737  63.895   5.147 1 U   7.460e+05  0.000e+00 e 0     0     0     0 #QU 0.018
   2831  55.236  19.500   4.414 1 U   3.489e+05  0.000e+00 e 0     0     0     0 #QU 0.018
   2832  50.734  55.119   7.941 1 U   3.871e+05  0.000e+00 e 0     0     0     0 #QU 0.018
   2833  57.237  42.730   5.044 1 U   6.804e+05  0.000e+00 e 0     0     0     0 #QU 0.018
   2834  39.228  42.730   7.912 1 U   -5.331e+05  0.000e+00 e 0     0     0     0 #QU 0.018
   2835  45.231  21.049   0.542 1 U   -3.849e+05  0.000e+00 e 0     0     0     0 #QU 0.018
   2836  39.228  30.341   2.162 1 U   -3.027e+05  0.000e+00 e 0     0     0     0 #QU 0.018
   2837  50.234  22.597   3.761 1 U   4.018e+05  0.000e+00 e 0     0     0     0 #QU 0.018
   2838  49.233  68.541   5.030 1 U   7.075e+05  0.000e+00 e 0     0     0     0 #QU 0.018
   2839  42.230  44.279   0.725 1 U   1.354e+05  0.000e+00 e 0     0     0     0 #QU 0.018
   2840  35.226  75.768   5.030 1 U   7.943e+05  0.000e+00 e 0     0     0     0 #QU 0.018
   2841  39.728  34.987   1.722 1 U   2.631e+05  0.000e+00 e 0     0     0     0 #QU 0.018
   2842  39.228  44.279   2.551 1 U   5.074e+05  0.000e+00 e 0     0     0     0 #QU 0.018
   2843  39.728  54.087   5.030 1 U   -7.593e+05  0.000e+00 e 0     0     0     0 #QU 0.018
   2844  37.727  59.249   4.370 1 U   6.269e+05  0.000e+00 e 0     0     0     0 #QU 0.018
   2845  52.235  38.600   0.784 1 U   -6.806e+05  0.000e+00 e 0     0     0     0 #QU 0.018
   2846  42.230  25.695   5.140 1 U   -5.940e+05  0.000e+00 e 0     0     0     0 #QU 0.018
   2847  28.723  60.798   4.773 1 U   2.415e+06  0.000e+00 e 0     0     0     0 #QU 0.018
   2848  39.728  21.565   1.055 1 U   4.194e+05  0.000e+00 e 0     0     0     0 #QU 0.018
   2849  57.237  54.603   1.583 1 U   -5.005e+05  0.000e+00 e 0     0     0     0 #QU 0.018
   2850  41.729  31.373   3.020 1 U   -4.822e+06  0.000e+00 e 0     0     0     0 #QU 0.018
   2851  49.233  59.249   5.022 1 U   -6.167e+05  0.000e+00 e 0     0     0     0 #QU 0.018
   2852  35.226  10.208   5.030 1 U   1.031e+06  0.000e+00 e 0     0     0     0 #QU 0.018
   2853  58.738  64.411   5.103 1 U   3.834e+05  0.000e+00 e 0     0     0     0 #QU 0.018
   2854  57.738  61.314   5.074 1 U   -3.271e+05  0.000e+00 e 0     0     0     0 #QU 0.017
   2855  48.233  21.565   4.780 1 U   2.190e+06  0.000e+00 e 0     0     0     0 #QU 0.017
   2856  27.722  33.438   2.500 1 U   -1.144e+06  0.000e+00 e 0     0     0     0 #QU 0.017
   2857  54.736  29.308   1.063 1 U   -2.430e+06  0.000e+00 e 0     0     0     0 #QU 0.017
   2858  56.237  26.211   1.092 1 U   -2.124e+06  0.000e+00 e 0     0     0     0 #QU 0.017
   2859  46.732  23.113   1.143 1 U   5.246e+05  0.000e+00 e 0     0     0     0 #QU 0.017
   2860  39.228  50.473   2.712 1 U   2.065e+06  0.000e+00 e 0     0     0     0 #QU 0.017
   2861  30.224  36.535   2.822 1 U   -4.957e+05  0.000e+00 e 0     0     0     0 #QU 0.017
   2862  46.232  30.341   0.857 1 U   -4.616e+05  0.000e+00 e 0     0     0     0 #QU 0.017
   2863  28.222  42.214   3.812 1 U   6.769e+05  0.000e+00 e 0     0     0     0 #QU 0.017
   2864  52.235  10.724   5.037 1 U   -5.764e+05  0.000e+00 e 0     0     0     0 #QU 0.017
   2865  44.231  41.698   4.091 1 U   4.777e+05  0.000e+00 e 0     0     0     0 #QU 0.017
   2866  39.228  53.054   4.758 1 U   -1.768e+06  0.000e+00 e 0     0     0     0 #QU 0.017
   2867  52.735  34.470   0.623 1 U   -9.344e+05  0.000e+00 e 0     0     0     0 #QU 0.017
   2868  48.233  73.187   5.022 1 U   6.310e+05  0.000e+00 e 0     0     0     0 #QU 0.017
   2869  35.726  64.928   3.123 1 U   5.677e+05  0.000e+00 e 0     0     0     0 #QU 0.017
   2870  57.237  31.889   4.663 1 U   -1.788e+06  0.000e+00 e 0     0     0     0 #QU 0.017
   2871  36.227  24.662   4.920 1 U   5.430e+05  0.000e+00 e 0     0     0     0 #QU 0.017
   2872  51.234  22.597   1.414 1 U   -1.419e+06  0.000e+00 e 0     0     0     0 #QU 0.017
   2873  56.237  66.476   5.242 1 U   7.109e+05  0.000e+00 e 0     0     0     0 #QU 0.017
   2874  54.236  33.954   6.826 1 U   -4.258e+05  0.000e+00 e 0     0     0     0 #QU 0.017
   2875  55.737  31.373   4.245 1 U   -8.630e+05  0.000e+00 e 0     0     0     0 #QU 0.017
   2876  43.731  52.538   2.822 1 U   -5.744e+05  0.000e+00 e 0     0     0     0 #QU 0.017
   2877  39.728  57.184   4.604 1 U   5.633e+05  0.000e+00 e 0     0     0     0 #QU 0.017
   2878  54.236  17.435   5.140 1 U   4.538e+05  0.000e+00 e 0     0     0     0 #QU 0.017
   2879  49.734  75.768   5.030 1 U   -3.926e+05  0.000e+00 e 0     0     0     0 #QU 0.017
   2880  49.734  10.208   5.030 1 U   -7.786e+05  0.000e+00 e 0     0     0     0 #QU 0.017
   2881  54.236  42.730   4.751 1 U   9.972e+05  0.000e+00 e 0     0     0     0 #QU 0.017
   2882  54.236  39.633   5.748 1 U   4.121e+05  0.000e+00 e 0     0     0     0 #QU 0.016
   2883  50.734  54.603   5.294 1 U   4.615e+05  0.000e+00 e 0     0     0     0 #QU 0.016
   2884  31.724  25.178   2.206 1 U   -9.603e+05  0.000e+00 e 0     0     0     0 #QU 0.016
   2885  36.727  13.821   5.242 1 U   4.608e+05  0.000e+00 e 0     0     0     0 #QU 0.016
   2886  58.738  50.990   1.429 1 U   -8.727e+04  0.000e+00 e 0     0     0     0 #QU 0.016
   2887  55.236  22.081   5.411 1 U   4.746e+05  0.000e+00 e 0     0     0     0 #QU 0.016
   2888  40.729  23.113   1.759 1 U   -1.203e+05  0.000e+00 e 0     0     0     0 #QU 0.016
   2889  27.222  34.987   0.887 1 U   -3.249e+05  0.000e+00 e 0     0     0     0 #QU 0.016
   2890  42.230  29.308   4.208 1 U   8.672e+05  0.000e+00 e 0     0     0     0 #QU 0.016
   2891  28.723  58.217   4.634 1 U   6.368e+05  0.000e+00 e 0     0     0     0 #QU 0.016
   2892  35.726  12.273   0.293 1 U   -5.095e+05  0.000e+00 e 0     0     0     0 #QU 0.016
   2893  51.735  49.441   5.176 1 U   3.537e+05  0.000e+00 e 0     0     0     0 #QU 0.016
   2894  29.723  50.990   1.854 1 U   5.113e+05  0.000e+00 e 0     0     0     0 #QU 0.016
   2895  27.722  23.630   6.130 1 U   -1.169e+06  0.000e+00 e 0     0     0     0 #QU 0.016
   2896  27.222  23.630   0.293 1 U   -6.988e+05  0.000e+00 e 0     0     0     0 #QU 0.016
   2897  58.738  74.736   5.279 1 U   3.346e+05  0.000e+00 e 0     0     0     0 #QU 0.016
   2898  49.233  35.503   5.022 1 U   5.591e+05  0.000e+00 e 0     0     0     0 #QU 0.016
   2899  43.230  31.373   0.777 1 U   -4.295e+05  0.000e+00 e 0     0     0     0 #QU 0.016
   2900  51.234  19.500  -0.074 1 U   4.552e+05  0.000e+00 e 0     0     0     0 #QU 0.016
   2901  27.222  33.438   0.608 1 U   -5.304e+05  0.000e+00 e 0     0     0     0 #QU 0.016
   2902  42.230  22.081   3.028 1 U   5.273e+06  0.000e+00 e 0     0     0     0 #QU 0.016
   2903  53.736  40.665   2.962 1 U   5.115e+05  0.000e+00 e 0     0     0     0 #QU 0.016
   2904  48.233  55.119   1.590 1 U   3.820e+05  0.000e+00 e 0     0     0     0 #QU 0.016
   2905  44.231  53.054   5.030 1 U   5.040e+05  0.000e+00 e 0     0     0     0 #QU 0.015
   2906  46.732  43.762   0.586 1 U   -4.850e+05  0.000e+00 e 0     0     0     0 #QU 0.015
   2907  57.237  33.438   2.104 1 U   -7.513e+05  0.000e+00 e 0     0     0     0 #QU 0.015
   2908  54.736  44.795   5.074 1 U   6.824e+05  0.000e+00 e 0     0     0     0 #QU 0.015
   2909  51.735  21.565   5.103 1 U   -2.725e+06  0.000e+00 e 0     0     0     0 #QU 0.015
   2910  55.737  23.630   1.656 1 U   -9.965e+05  0.000e+00 e 0     0     0     0 #QU 0.015
   2911  53.736  25.178   1.238 1 U   -1.322e+06  0.000e+00 e 0     0     0     0 #QU 0.015
   2912  33.225  21.565   1.165 1 U   3.732e+05  0.000e+00 e 0     0     0     0 #QU 0.015
   2913  56.237  21.565   4.362 1 U   -4.499e+05  0.000e+00 e 0     0     0     0 #QU 0.015
   2914  55.737  30.341   0.256 1 U   -1.858e+06  0.000e+00 e 0     0     0     0 #QU 0.015
   2915  55.737  33.954   1.077 1 U   -1.192e+06  0.000e+00 e 0     0     0     0 #QU 0.015
   2916  53.736  14.338   1.246 1 U   1.152e+06  0.000e+00 e 0     0     0     0 #QU 0.015
   2917  47.733  36.019   1.041 1 U   -4.479e+05  0.000e+00 e 0     0     0     0 #QU 0.015
   2918  58.238  45.311   2.852 1 U   3.427e+05  0.000e+00 e 0     0     0     0 #QU 0.015
   2919  27.722  16.919   6.086 1 U   -6.091e+06  0.000e+00 e 0     0     0     0 #QU 0.015
   2920  55.737  29.308   5.198 1 U   5.209e+05  0.000e+00 e 0     0     0     0 #QU 0.015
   2921  57.738  12.789   5.220 1 U   2.997e+05  0.000e+00 e 0     0     0     0 #QU 0.015
   2922  27.222  65.444   3.636 1 U   -3.879e+06  0.000e+00 e 0     0     0     0 #QU 0.015
   2923  58.738  65.444   3.636 1 U   -7.245e+06  0.000e+00 e 0     0     0     0 #QU 0.015
   2924  40.729  53.054   3.365 1 U   -4.183e+05  0.000e+00 e 0     0     0     0 #QU 0.015
   2925  55.236  14.338   0.960 1 U   1.315e+06  0.000e+00 e 0     0     0     0 #QU 0.015
   2926  58.738  50.473   2.280 1 U   -2.260e+05  0.000e+00 e 0     0     0     0 #QU 0.015
   2927  27.222  34.470   3.981 1 U   -1.138e+06  0.000e+00 e 0     0     0     0 #QU 0.015
   2928  42.230  18.467   0.689 1 U   -3.813e+05  0.000e+00 e 0     0     0     0 #QU 0.015
   2929  54.236  55.119   3.864 1 U   -9.496e+05  0.000e+00 e 0     0     0     0 #QU 0.015
   2930  55.236  23.630   0.073 1 U   2.541e+06  0.000e+00 e 0     0     0     0 #QU 0.015
   2931  55.737  63.895   4.252 1 U   -3.370e+06  0.000e+00 e 0     0     0     0 #QU 0.014
   2932  32.725  14.338   1.876 1 U   4.610e+05  0.000e+00 e 0     0     0     0 #QU 0.014
   2933  42.230  25.178   4.436 1 U   6.666e+05  0.000e+00 e 0     0     0     0 #QU 0.014
   2934  58.738  50.473   1.715 1 U   2.315e+05  0.000e+00 e 0     0     0     0 #QU 0.014
   2935  27.222  53.054   4.304 1 U   2.982e+05  0.000e+00 e 0     0     0     0 #QU 0.014
   2936  55.236  42.730   5.257 1 U   4.232e+05  0.000e+00 e 0     0     0     0 #QU 0.014
   2937  27.722  23.630   3.827 1 U   5.843e+05  0.000e+00 e 0     0     0     0 #QU 0.014
   2938  55.236  20.532   1.627 1 U   1.282e+06  0.000e+00 e 0     0     0     0 #QU 0.014
   2939  29.223  39.633   4.311 1 U   5.763e+05  0.000e+00 e 0     0     0     0 #QU 0.014
   2940  56.737  48.925   0.784 1 U   -8.821e+04  0.000e+00 e 0     0     0     0 #QU 0.014
   2941  54.736  21.565   5.411 1 U   4.753e+05  0.000e+00 e 0     0     0     0 #QU 0.014
   2942  36.227  42.730   3.006 1 U   7.872e+05  0.000e+00 e 0     0     0     0 #QU 0.014
   2943  45.231  54.603   2.822 1 U   5.674e+05  0.000e+00 e 0     0     0     0 #QU 0.014
   2944  43.230  32.922   0.315 1 U   8.402e+04  0.000e+00 e 0     0     0     0 #QU 0.014
   2945  53.736  21.565   4.568 1 U   5.013e+05  0.000e+00 e 0     0     0     0 #QU 0.014
   2946  33.725  29.824   2.448 1 U   -2.178e+06  0.000e+00 e 0     0     0     0 #QU 0.014
   2947  50.734  21.565   1.202 1 U   -8.632e+05  0.000e+00 e 0     0     0     0 #QU 0.014
   2948  58.738  32.406   3.548 1 U   3.295e+05  0.000e+00 e 0     0     0     0 #QU 0.014
   2949  56.237  66.476   5.499 1 U   5.036e+05  0.000e+00 e 0     0     0     0 #QU 0.014
   2950  55.737  48.925   1.385 1 U   1.111e+05  0.000e+00 e 0     0     0     0 #QU 0.014
   2951  39.228  42.214   5.030 1 U   -6.558e+05  0.000e+00 e 0     0     0     0 #QU 0.014
   2952  32.225  20.532   0.623 1 U   6.015e+05  0.000e+00 e 0     0     0     0 #QU 0.014
   2953  36.727  75.768   7.244 1 U   -4.257e+05  0.000e+00 e 0     0     0     0 #QU 0.014
   2954  27.222  38.600   0.161 1 U   -8.900e+05  0.000e+00 e 0     0     0     0 #QU 0.014
   2955  57.237  16.919   1.458 1 U   7.978e+05  0.000e+00 e 0     0     0     0 #QU 0.014
   2956  33.225  25.178   2.441 1 U   1.671e+06  0.000e+00 e 0     0     0     0 #QU 0.014
   2957  58.738  64.411   4.949 1 U   9.771e+05  0.000e+00 e 0     0     0     0 #QU 0.014
   2958  52.735  41.181   4.817 1 U   -2.630e+06  0.000e+00 e 0     0     0     0 #QU 0.014
   2959  32.225  22.081   4.758 1 U   7.902e+05  0.000e+00 e 0     0     0     0 #QU 0.014
   2960  34.226  53.054   2.764 1 U   -5.797e+05  0.000e+00 e 0     0     0     0 #QU 0.014
   2961  37.727  31.373   5.110 1 U   3.962e+05  0.000e+00 e 0     0     0     0 #QU 0.014
   2962  35.726  65.444   4.656 1 U   5.805e+05  0.000e+00 e 0     0     0     0 #QU 0.014
   2963  49.734  74.736   5.030 1 U   5.126e+05  0.000e+00 e 0     0     0     0 #QU 0.014
   2964  58.238  21.565   2.126 1 U   -3.094e+05  0.000e+00 e 0     0     0     0 #QU 0.014
   2965  43.230  23.113   3.182 1 U   7.668e+05  0.000e+00 e 0     0     0     0 #QU 0.014
   2966  38.728  25.695   0.505 1 U   1.100e+05  0.000e+00 e 0     0     0     0 #QU 0.014
   2967  43.731  10.208   1.107 1 U   -1.329e+05  0.000e+00 e 0     0     0     0 #QU 0.014
   2968  27.722  50.473   1.524 1 U   4.602e+05  0.000e+00 e 0     0     0     0 #QU 0.014
   2969  27.222  58.217   5.822 1 U   2.322e+05  0.000e+00 e 0     0     0     0 #QU 0.014
   2970  39.228  42.730   3.167 1 U   5.599e+05  0.000e+00 e 0     0     0     0 #QU 0.014
   2971  38.228  58.217   3.768 1 U   4.940e+05  0.000e+00 e 0     0     0     0 #QU 0.014
   2972  27.222  10.208   1.693 1 U   -1.145e+05  0.000e+00 e 0     0     0     0 #QU 0.013
   2973  29.723  36.019   3.922 1 U   -4.696e+05  0.000e+00 e 0     0     0     0 #QU 0.013
   2974  27.222  12.273   2.082 1 U   -1.269e+05  0.000e+00 e 0     0     0     0 #QU 0.013
   2975  56.237  65.960   5.118 1 U   8.811e+05  0.000e+00 e 0     0     0     0 #QU 0.013
   2976  36.227  69.574   2.338 1 U   5.354e+05  0.000e+00 e 0     0     0     0 #QU 0.013
   2977  36.227  42.214   1.458 1 U   -4.648e+05  0.000e+00 e 0     0     0     0 #QU 0.013
   2978  32.225  41.698   1.070 1 U   4.402e+05  0.000e+00 e 0     0     0     0 #QU 0.013
   2979  58.738  18.467   3.915 1 U   -7.068e+04  0.000e+00 e 0     0     0     0 #QU 0.013
   2980  56.737  35.503   1.546 1 U   -1.154e+06  0.000e+00 e 0     0     0     0 #QU 0.013
   2981  35.226  72.671   4.949 1 U   5.006e+05  0.000e+00 e 0     0     0     0 #QU 0.013
   2982  58.738  16.919   6.086 1 U   -9.220e+05  0.000e+00 e 0     0     0     0 #QU 0.013
   2983  35.226  44.279   7.362 1 U   2.127e+06  0.000e+00 e 0     0     0     0 #QU 0.013
   2984  29.723  42.214   2.192 1 U   -1.858e+06  0.000e+00 e 0     0     0     0 #QU 0.013
   2985  28.723  25.178   2.910 1 U   -6.643e+05  0.000e+00 e 0     0     0     0 #QU 0.013
   2986  36.227  71.122   4.986 1 U   -4.396e+05  0.000e+00 e 0     0     0     0 #QU 0.013
   2987  56.737  65.960   6.042 1 U   3.858e+05  0.000e+00 e 0     0     0     0 #QU 0.013
   2988  35.726  60.282   2.074 1 U   -1.142e+05  0.000e+00 e 0     0     0     0 #QU 0.013
   2989  29.223  32.922   1.825 1 U   -1.513e+06  0.000e+00 e 0     0     0     0 #QU 0.013
   2990  27.722  14.338   6.086 1 U   -2.081e+06  0.000e+00 e 0     0     0     0 #QU 0.013
   2991  31.724  26.727   1.348 1 U   3.933e+05  0.000e+00 e 0     0     0     0 #QU 0.013
   2992  56.737  55.119   1.598 1 U   -5.437e+05  0.000e+00 e 0     0     0     0 #QU 0.013
   2993  33.225  36.535   2.360 1 U   -1.433e+06  0.000e+00 e 0     0     0     0 #QU 0.013
   2994  48.233  15.886   1.407 1 U   -4.054e+05  0.000e+00 e 0     0     0     0 #QU 0.013
   2995  32.725  23.630   2.382 1 U   4.312e+05  0.000e+00 e 0     0     0     0 #QU 0.013
   2996  56.237  24.146   2.008 1 U   -6.061e+05  0.000e+00 e 0     0     0     0 #QU 0.013
   2997  52.735  41.181   1.561 1 U   4.419e+05  0.000e+00 e 0     0     0     0 #QU 0.013
   2998  56.737  18.984   1.942 1 U   -3.928e+05  0.000e+00 e 0     0     0     0 #QU 0.013
   2999  27.222  37.568   5.257 1 U   4.965e+05  0.000e+00 e 0     0     0     0 #QU 0.013
   3000  37.727  61.830   5.088 1 U   4.459e+05  0.000e+00 e 0     0     0     0 #QU 0.013
   3001  44.731  30.341   0.850 1 U   1.240e+05  0.000e+00 e 0     0     0     0 #QU 0.013
   3002  29.223  31.889   2.764 1 U   -5.776e+05  0.000e+00 e 0     0     0     0 #QU 0.013
   3003  53.736  31.373   7.802 1 U   4.888e+05  0.000e+00 e 0     0     0     0 #QU 0.013
   3004  37.727  42.214   1.678 1 U   5.129e+05  0.000e+00 e 0     0     0     0 #QU 0.013
   3005  29.223  42.214   0.579 1 U   1.206e+06  0.000e+00 e 0     0     0     0 #QU 0.013
   3006  29.223  36.535   4.546 1 U   -7.776e+05  0.000e+00 e 0     0     0     0 #QU 0.013
   3007  54.236  21.565   4.986 1 U   1.110e+06  0.000e+00 e 0     0     0     0 #QU 0.013
   3008  53.235  54.087   0.923 1 U   -5.547e+05  0.000e+00 e 0     0     0     0 #QU 0.013
   3009  55.737  15.370   6.819 1 U   -7.760e+05  0.000e+00 e 0     0     0     0 #QU 0.013
   3010  42.730  26.211   4.480 1 U   6.232e+05  0.000e+00 e 0     0     0     0 #QU 0.013
   3011  34.226  17.435   6.892 1 U   2.424e+05  0.000e+00 e 0     0     0     0 #QU 0.013
   3012  34.726  59.249   4.597 1 U   4.774e+05  0.000e+00 e 0     0     0     0 #QU 0.013
   3013  31.724  21.049   0.989 1 U   -6.050e+05  0.000e+00 e 0     0     0     0 #QU 0.013
   3014  58.738  75.252   2.133 1 U   -2.912e+05  0.000e+00 e 0     0     0     0 #QU 0.013
   3015  57.738  34.987   3.922 1 U   -1.603e+06  0.000e+00 e 0     0     0     0 #QU 0.013
   3016  37.727  55.636   2.397 1 U   -5.025e+05  0.000e+00 e 0     0     0     0 #QU 0.013
   3017  44.231  71.639   5.030 1 U   -5.469e+05  0.000e+00 e 0     0     0     0 #QU 0.012
   3018  57.237  36.019   1.590 1 U   -1.272e+06  0.000e+00 e 0     0     0     0 #QU 0.012
   3019  54.736  49.957   7.134 1 U   -3.399e+05  0.000e+00 e 0     0     0     0 #QU 0.012
   3020  58.738  27.243   3.834 1 U   4.323e+05  0.000e+00 e 0     0     0     0 #QU 0.012
   3021  31.724  23.113   0.241 1 U   -4.029e+05  0.000e+00 e 0     0     0     0 #QU 0.012
   3022  52.235  19.500   3.541 1 U   3.793e+05  0.000e+00 e 0     0     0     0 #QU 0.012
   3023  28.222  34.987  -0.617 1 U   2.687e+05  0.000e+00 e 0     0     0     0 #QU 0.012
   3024  33.725  25.178   2.434 1 U   1.686e+06  0.000e+00 e 0     0     0     0 #QU 0.012
   3025  54.736  18.467   4.568 1 U   -3.857e+05  0.000e+00 e 0     0     0     0 #QU 0.012
   3026  27.722  33.438   2.309 1 U   -6.716e+05  0.000e+00 e 0     0     0     0 #QU 0.012
   3027  36.227  16.403   0.461 1 U   4.994e+05  0.000e+00 e 0     0     0     0 #QU 0.012
   3028  49.233  16.919   2.734 1 U   -6.731e+05  0.000e+00 e 0     0     0     0 #QU 0.012
   3029  56.737  60.282   5.008 1 U   1.278e+05  0.000e+00 e 0     0     0     0 #QU 0.012
   3030  43.731  57.701   5.030 1 U   -5.883e+05  0.000e+00 e 0     0     0     0 #QU 0.012
   3031  43.230  60.798   3.108 1 U   2.070e+05  0.000e+00 e 0     0     0     0 #QU 0.012
   3032  52.735  39.633   0.769 1 U   -5.443e+05  0.000e+00 e 0     0     0     0 #QU 0.012
   3033  50.734  23.113   3.761 1 U   4.082e+05  0.000e+00 e 0     0     0     0 #QU 0.012
   3034  54.736  34.470   5.022 1 U   1.498e+06  0.000e+00 e 0     0     0     0 #QU 0.012
   3035  34.726  28.792   4.333 1 U   4.366e+05  0.000e+00 e 0     0     0     0 #QU 0.012
   3036  29.223  39.116   1.737 1 U   1.192e+06  0.000e+00 e 0     0     0     0 #QU 0.012
   3037  53.736  22.597  -0.895 1 U   -6.330e+05  0.000e+00 e 0     0     0     0 #QU 0.012
   3038  28.222  54.087   0.931 1 U   3.230e+05  0.000e+00 e 0     0     0     0 #QU 0.012
   3039  31.724  32.922   2.925 1 U   -5.589e+05  0.000e+00 e 0     0     0     0 #QU 0.012
   3040  32.225  12.273   1.950 1 U   5.342e+05  0.000e+00 e 0     0     0     0 #QU 0.012
   3041  50.734  14.854   0.872 1 U   1.227e+06  0.000e+00 e 0     0     0     0 #QU 0.012
   3042  58.238  23.113   1.979 1 U   -5.288e+05  0.000e+00 e 0     0     0     0 #QU 0.012
   3043  29.723  45.311   1.451 1 U   -8.125e+05  0.000e+00 e 0     0     0     0 #QU 0.012
   3044  29.223  42.214   7.934 1 U   9.680e+05  0.000e+00 e 0     0     0     0 #QU 0.012
   3045  30.724  62.347   3.042 1 U   -3.589e+05  0.000e+00 e 0     0     0     0 #QU 0.012
   3046  34.726  17.435   3.130 1 U   7.386e+04  0.000e+00 e 0     0     0     0 #QU 0.012
   3047  40.229  34.987   3.350 1 U   1.099e+05  0.000e+00 e 0     0     0     0 #QU 0.012
   3048  56.737  36.019   1.576 1 U   -1.264e+06  0.000e+00 e 0     0     0     0 #QU 0.012
   3049  43.731  12.273  -0.081 1 U   4.493e+05  0.000e+00 e 0     0     0     0 #QU 0.012
   3050  36.227  19.500   2.133 1 U   1.054e+06  0.000e+00 e 0     0     0     0 #QU 0.012
   3051  36.227  32.922   2.507 1 U   1.033e+06  0.000e+00 e 0     0     0     0 #QU 0.012
   3052  57.738  33.438   4.934 1 U   8.897e+05  0.000e+00 e 0     0     0     0 #QU 0.012
   3053  44.731  32.922   0.821 1 U   -7.201e+04  0.000e+00 e 0     0     0     0 #QU 0.012
   3054  51.735  30.857   5.096 1 U   -1.001e+06  0.000e+00 e 0     0     0     0 #QU 0.012
   3055  30.224  41.181   6.658 1 U   4.791e+05  0.000e+00 e 0     0     0     0 #QU 0.012
   3056  56.237  59.765   5.734 1 U   1.033e+05  0.000e+00 e 0     0     0     0 #QU 0.012
   3057  27.222  48.925   1.033 1 U   7.985e+04  0.000e+00 e 0     0     0     0 #QU 0.012
   3058  27.222  50.473   1.436 1 U   -1.323e+05  0.000e+00 e 0     0     0     0 #QU 0.012
   3059  42.230  47.376   1.634 1 U   1.039e+05  0.000e+00 e 0     0     0     0 #QU 0.012
   3060  34.226  30.857   7.376 1 U   1.005e+05  0.000e+00 e 0     0     0     0 #QU 0.012
   3061  58.738  32.922   0.608 1 U   -8.146e+05  0.000e+00 e 0     0     0     0 #QU 0.012
   3062  53.235  21.049   2.140 1 U   -5.435e+05  0.000e+00 e 0     0     0     0 #QU 0.012
   3063  50.734  36.019   1.407 1 U   -4.935e+05  0.000e+00 e 0     0     0     0 #QU 0.012
   3064  27.222  24.662   4.304 1 U   4.546e+05  0.000e+00 e 0     0     0     0 #QU 0.012
   3065  33.225  56.668   5.022 1 U   -5.507e+05  0.000e+00 e 0     0     0     0 #QU 0.012
   3066  46.232  43.762   4.568 1 U   5.211e+05  0.000e+00 e 0     0     0     0 #QU 0.012
   3067  54.236  47.376   5.653 1 U   -3.174e+05  0.000e+00 e 0     0     0     0 #QU 0.011
   3068  37.227  20.016   1.832 1 U   -1.902e+05  0.000e+00 e 0     0     0     0 #QU 0.011
   3069  56.737  40.149   4.465 1 U   -9.988e+05  0.000e+00 e 0     0     0     0 #QU 0.011
   3070  33.225  19.500   1.664 1 U   -8.141e+04  0.000e+00 e 0     0     0     0 #QU 0.011
   3071  55.737  44.795   0.960 1 U   -7.323e+05  0.000e+00 e 0     0     0     0 #QU 0.011
   3072  56.237  29.824   4.685 1 U   -1.256e+06  0.000e+00 e 0     0     0     0 #QU 0.011
   3073  33.725  51.506   3.783 1 U   1.389e+06  0.000e+00 e 0     0     0     0 #QU 0.011
   3074  28.723  56.152   2.228 1 U   -1.508e+05  0.000e+00 e 0     0     0     0 #QU 0.011
   3075  49.734  70.606   4.949 1 U   -6.736e+05  0.000e+00 e 0     0     0     0 #QU 0.011
   3076  48.233  19.500   0.461 1 U   -7.267e+05  0.000e+00 e 0     0     0     0 #QU 0.011
   3077  28.222  60.282   4.531 1 U   -1.736e+06  0.000e+00 e 0     0     0     0 #QU 0.011
   3078  54.236  34.470   5.198 1 U   7.562e+05  0.000e+00 e 0     0     0     0 #QU 0.011
   3079  27.222  25.178   4.311 1 U   4.541e+05  0.000e+00 e 0     0     0     0 #QU 0.011
   3080  51.735  17.435   5.103 1 U   -2.143e+06  0.000e+00 e 0     0     0     0 #QU 0.011
   3081  30.224  10.724   4.333 1 U   1.191e+05  0.000e+00 e 0     0     0     0 #QU 0.011
   3082  27.722  49.441   1.356 1 U   9.689e+04  0.000e+00 e 0     0     0     0 #QU 0.011
   3083  46.232  27.243   3.167 1 U   4.949e+05  0.000e+00 e 0     0     0     0 #QU 0.011
   3084  58.738  33.438   0.161 1 U   -1.080e+06  0.000e+00 e 0     0     0     0 #QU 0.011
   3085  27.222  33.438   0.161 1 U   -1.292e+06  0.000e+00 e 0     0     0     0 #QU 0.011
   3086  47.232  18.984   0.938 1 U   -3.318e+05  0.000e+00 e 0     0     0     0 #QU 0.011
   3087  44.231  28.276   0.527 1 U   -5.433e+05  0.000e+00 e 0     0     0     0 #QU 0.011
   3088  32.225  61.830   3.908 1 U   -2.316e+06  0.000e+00 e 0     0     0     0 #QU 0.011
   3089  48.733  23.630   1.253 1 U   -5.608e+05  0.000e+00 e 0     0     0     0 #QU 0.011
   3090  27.222  40.149   2.991 1 U   1.323e+06  0.000e+00 e 0     0     0     0 #QU 0.011
   3091  55.236  25.695   1.876 1 U   -4.451e+05  0.000e+00 e 0     0     0     0 #QU 0.011
   3092  54.736  45.311   5.162 1 U   6.331e+05  0.000e+00 e 0     0     0     0 #QU 0.011
   3093  31.224  70.606   5.030 1 U   -4.567e+05  0.000e+00 e 0     0     0     0 #QU 0.011
   3094  32.225  57.701   2.404 1 U   -4.292e+05  0.000e+00 e 0     0     0     0 #QU 0.011
   3095  55.236  23.113   1.334 1 U   -1.493e+06  0.000e+00 e 0     0     0     0 #QU 0.011
   3096  58.738  10.208   5.924 1 U   6.174e+05  0.000e+00 e 0     0     0     0 #QU 0.011
   3097  27.222  18.467   3.908 1 U   -9.536e+04  0.000e+00 e 0     0     0     0 #QU 0.011
   3098  43.731  21.565   4.678 1 U   -4.665e+05  0.000e+00 e 0     0     0     0 #QU 0.011
   3099  56.737  16.919   1.378 1 U   4.706e+05  0.000e+00 e 0     0     0     0 #QU 0.011
   3100  46.732  38.084   5.030 1 U   5.859e+05  0.000e+00 e 0     0     0     0 #QU 0.011
   3101  57.738  53.571   5.147 1 U   3.745e+05  0.000e+00 e 0     0     0     0 #QU 0.011
   3102  49.233  43.246   3.328 1 U   8.251e+04  0.000e+00 e 0     0     0     0 #QU 0.011
   3103  54.236  22.081   1.678 1 U   -2.459e+06  0.000e+00 e 0     0     0     0 #QU 0.011
   3104  36.227  18.984   2.338 1 U   8.621e+05  0.000e+00 e 0     0     0     0 #QU 0.011
   3105  47.733  53.054   5.154 1 U   -4.128e+05  0.000e+00 e 0     0     0     0 #QU 0.011
   3106  56.237  32.406   3.871 1 U   -5.347e+05  0.000e+00 e 0     0     0     0 #QU 0.011
   3107  57.237  25.178   5.081 1 U   7.086e+05  0.000e+00 e 0     0     0     0 #QU 0.011
   3108  48.233  17.435   5.455 1 U   -3.337e+05  0.000e+00 e 0     0     0     0 #QU 0.011
   3109  56.237  31.373   3.996 1 U   -5.845e+05  0.000e+00 e 0     0     0     0 #QU 0.011
   3110  56.737  42.214   5.044 1 U   8.279e+05  0.000e+00 e 0     0     0     0 #QU 0.011
   3111  33.725  49.957   1.656 1 U   -9.532e+04  0.000e+00 e 0     0     0     0 #QU 0.011
   3112  27.722  20.016   1.825 1 U   7.756e+04  0.000e+00 e 0     0     0     0 #QU 0.011
   3113  32.225  55.119   4.656 1 U   -3.645e+05  0.000e+00 e 0     0     0     0 #QU 0.011
   3114  34.226  23.630   2.360 1 U   4.947e+05  0.000e+00 e 0     0     0     0 #QU 0.011
   3115  53.736  31.373   7.926 1 U   5.043e+05  0.000e+00 e 0     0     0     0 #QU 0.011
   3116  49.233  46.344   6.995 1 U   -3.632e+05  0.000e+00 e 0     0     0     0 #QU 0.011
   3117  54.236  40.149   5.763 1 U   4.079e+05  0.000e+00 e 0     0     0     0 #QU 0.011
   3118  30.224  62.347   5.330 1 U   1.019e+06  0.000e+00 e 0     0     0     0 #QU 0.011
   3119  58.738  35.503   3.314 1 U   6.755e+05  0.000e+00 e 0     0     0     0 #QU 0.011
   3120  30.224  41.698   3.233 1 U   5.084e+05  0.000e+00 e 0     0     0     0 #QU 0.011
   3121  39.728  53.054   2.360 1 U   4.415e+05  0.000e+00 e 0     0     0     0 #QU 0.011
   3122  32.725  20.532   4.648 1 U   4.819e+05  0.000e+00 e 0     0     0     0 #QU 0.010
   3123  53.235  21.565  -0.895 1 U   -5.825e+05  0.000e+00 e 0     0     0     0 #QU 0.010
   3124  31.724  25.178   2.705 1 U   -1.139e+05  0.000e+00 e 0     0     0     0 #QU 0.010
   3125  44.231  28.792   0.124 1 U   6.534e+05  0.000e+00 e 0     0     0     0 #QU 0.010
   3126  58.238  50.990   3.930 1 U   4.601e+05  0.000e+00 e 0     0     0     0 #QU 0.010
   3127  45.231  31.373   0.953 1 U   4.169e+05  0.000e+00 e 0     0     0     0 #QU 0.010
   3128  58.738  26.727   4.377 1 U   4.783e+05  0.000e+00 e 0     0     0     0 #QU 0.010
   3129  28.222  57.184   3.482 1 U   5.472e+05  0.000e+00 e 0     0     0     0 #QU 0.010
   3130  36.227  57.701   4.986 1 U   -4.320e+05  0.000e+00 e 0     0     0     0 #QU 0.010
   3131  40.729  34.470   3.204 1 U   8.912e+04  0.000e+00 e 0     0     0     0 #QU 0.010
   3132  33.725  46.860   5.008 1 U   -4.888e+05  0.000e+00 e 0     0     0     0 #QU 0.010
   3133  27.222  23.630  -0.221 1 U   4.870e+05  0.000e+00 e 0     0     0     0 #QU 0.010
   3134  55.737  63.895   4.362 1 U   -2.690e+06  0.000e+00 e 0     0     0     0 #QU 0.010
   3135  43.230  51.506   3.123 1 U   -1.154e+05  0.000e+00 e 0     0     0     0 #QU 0.010
   3136  30.224  61.830   3.035 1 U   -3.861e+05  0.000e+00 e 0     0     0     0 #QU 0.010
   3137  27.222  43.246   0.491 1 U   4.319e+05  0.000e+00 e 0     0     0     0 #QU 0.010
   3138  48.233  24.662   0.894 1 U   3.910e+05  0.000e+00 e 0     0     0     0 #QU 0.010
   3139  44.731  42.214   7.772 1 U   8.027e+05  0.000e+00 e 0     0     0     0 #QU 0.010
   3140  48.233  25.695   5.096 1 U   -2.737e+06  0.000e+00 e 0     0     0     0 #QU 0.010
   3141  53.235  25.695   5.433 1 U   4.287e+05  0.000e+00 e 0     0     0     0 #QU 0.010
   3142  58.738  43.246   0.491 1 U   4.448e+05  0.000e+00 e 0     0     0     0 #QU 0.010
   3143  27.222  56.668   5.022 1 U   6.725e+05  0.000e+00 e 0     0     0     0 #QU 0.010
   3144  49.233  10.724   6.980 1 U   3.991e+05  0.000e+00 e 0     0     0     0 #QU 0.010
   3145  28.723  33.954   3.629 1 U   -1.871e+05  0.000e+00 e 0     0     0     0 #QU 0.010
   3146  28.222  56.152   2.514 1 U   -3.549e+05  0.000e+00 e 0     0     0     0 #QU 0.010
   3147  31.724  50.990   1.561 1 U   -8.867e+04  0.000e+00 e 0     0     0     0 #QU 0.010
   3148  52.735  70.090   5.022 1 U   -6.310e+05  0.000e+00 e 0     0     0     0 #QU 0.010
   3149  58.238  72.155   0.887 1 U   4.427e+05  0.000e+00 e 0     0     0     0 #QU 0.010
   3150  37.227  62.347   3.057 1 U   -4.073e+05  0.000e+00 e 0     0     0     0 #QU 0.010
   3151  52.735  44.795   5.022 1 U   4.706e+05  0.000e+00 e 0     0     0     0 #QU 0.010
   3152  40.229  46.344   5.037 1 U   -4.001e+05  0.000e+00 e 0     0     0     0 #QU 0.010
   3153  29.223  34.470   2.558 1 U   -6.381e+05  0.000e+00 e 0     0     0     0 #QU 0.010
   3154  55.737  39.633   3.754 1 U   3.294e+05  0.000e+00 e 0     0     0     0 #QU 0.010
   3155  29.223  42.214   6.232 1 U   -4.401e+05  0.000e+00 e 0     0     0     0 #QU 0.010
   3156  55.236  50.990   5.411 1 U   4.850e+05  0.000e+00 e 0     0     0     0 #QU 0.010
   3157  40.229  60.798   4.817 1 U   1.901e+06  0.000e+00 e 0     0     0     0 #QU 0.010
   3158  56.737  12.273   1.033 1 U   -8.210e+04  0.000e+00 e 0     0     0     0 #QU 0.010
   3159  56.737  29.308   0.483 1 U   4.821e+05  0.000e+00 e 0     0     0     0 #QU 0.010
   3160  32.725  25.178   4.949 1 U   5.637e+05  0.000e+00 e 0     0     0     0 #QU 0.010
   3161  34.726  25.695  -0.103 1 U   4.764e+05  0.000e+00 e 0     0     0     0 #QU 0.010
   3162  51.234  11.240   1.077 1 U   5.391e+05  0.000e+00 e 0     0     0     0 #QU 0.010
   3163  57.237  36.535   2.111 1 U   7.519e+05  0.000e+00 e 0     0     0     0 #QU 0.010
   3164  39.228  45.827   2.705 1 U   6.147e+05  0.000e+00 e 0     0     0     0 #QU 0.010
   3165  53.736  74.736   6.812 1 U   -3.736e+05  0.000e+00 e 0     0     0     0 #QU 0.010
   3166  48.733  15.886   1.942 1 U   -3.816e+05  0.000e+00 e 0     0     0     0 #QU 0.010
   3167  37.727  60.282   5.030 1 U   6.877e+05  0.000e+00 e 0     0     0     0 #QU 0.010
   3168  31.724  30.341   4.597 1 U   -4.936e+05  0.000e+00 e 0     0     0     0 #QU 0.010
   3169  41.729  17.951   4.641 1 U   -3.363e+05  0.000e+00 e 0     0     0     0 #QU 0.010
   3170  38.728  11.757   4.304 1 U   -8.018e+04  0.000e+00 e 0     0     0     0 #QU 0.010
   3171  56.237  72.155   5.022 1 U   5.596e+05  0.000e+00 e 0     0     0     0 #QU 0.010
   3172  31.724  29.824   4.590 1 U   -4.979e+05  0.000e+00 e 0     0     0     0 #QU 0.010
   3173  29.723  61.830   5.726 1 U   4.012e+05  0.000e+00 e 0     0     0     0 #QU 0.010
   3174  35.226  19.500   4.634 1 U   -5.358e+05  0.000e+00 e 0     0     0     0 #QU 0.010
   3175  53.736  21.565   4.296 1 U   8.291e+05  0.000e+00 e 0     0     0     0 #QU 0.010
   3176  57.738  36.535   1.957 1 U   -5.015e+05  0.000e+00 e 0     0     0     0 #QU 0.010
   3177  40.729  48.925   1.722 1 U   9.354e+04  0.000e+00 e 0     0     0     0 #QU 0.010
   3178  29.223  10.208   1.649 1 U   5.873e+05  0.000e+00 e 0     0     0     0 #QU 0.010
   3179  58.238  18.984   1.700 1 U   5.660e+05  0.000e+00 e 0     0     0     0 #QU 0.010
   3180  31.224  48.925   1.334 1 U   -7.196e+04  0.000e+00 e 0     0     0     0 #QU 0.010
   3181  46.232  42.214   7.684 1 U   4.050e+05  0.000e+00 e 0     0     0     0 #QU 0.010
   3182  28.723  11.757   0.579 1 U   3.367e+05  0.000e+00 e 0     0     0     0 #QU 0.010
   3183  50.234  22.597   2.082 1 U   -5.202e+05  0.000e+00 e 0     0     0     0 #QU 0.010
   3184  29.223  39.633   1.304 1 U   4.576e+05  0.000e+00 e 0     0     0     0 #QU 0.009
   3185  34.726  28.792   2.800 1 U   -3.763e+05  0.000e+00 e 0     0     0     0 #QU 0.009
   3186  34.726  27.243   3.790 1 U   -7.477e+04  0.000e+00 e 0     0     0     0 #QU 0.009
   3187  50.234  64.928   3.321 1 U   4.301e+05  0.000e+00 e 0     0     0     0 #QU 0.009
   3188  58.738  40.149   4.678 1 U   -1.440e+06  0.000e+00 e 0     0     0     0 #QU 0.009
   3189  58.738  54.087   2.008 1 U   9.434e+04  0.000e+00 e 0     0     0     0 #QU 0.009
   3190  47.232  36.019   1.033 1 U   -4.575e+05  0.000e+00 e 0     0     0     0 #QU 0.009
   3191  30.224  33.438   2.448 1 U   -7.182e+05  0.000e+00 e 0     0     0     0 #QU 0.009
   3192  58.238  19.500   1.414 1 U   -4.821e+05  0.000e+00 e 0     0     0     0 #QU 0.009
   3193  54.736  21.565   3.915 1 U   5.334e+05  0.000e+00 e 0     0     0     0 #QU 0.009
   3194  53.736  22.081   4.172 1 U   -1.657e+06  0.000e+00 e 0     0     0     0 #QU 0.009
   3195  57.237  28.792   4.641 1 U   -5.988e+05  0.000e+00 e 0     0     0     0 #QU 0.009
   3196  34.726  62.863   3.988 1 U   -2.724e+05  0.000e+00 e 0     0     0     0 #QU 0.009
   3197  27.222  74.220   1.238 1 U   3.568e+05  0.000e+00 e 0     0     0     0 #QU 0.009
   3198  58.738  63.895   4.619 1 U   -5.966e+05  0.000e+00 e 0     0     0     0 #QU 0.009
   3199  45.231  16.919   1.590 1 U   5.071e+05  0.000e+00 e 0     0     0     0 #QU 0.009
   3200  47.733  17.435   4.355 1 U   5.700e+05  0.000e+00 e 0     0     0     0 #QU 0.009
   3201  54.736  38.600   0.689 1 U   -4.549e+05  0.000e+00 e 0     0     0     0 #QU 0.009
   3202  53.736  27.243   4.531 1 U   4.174e+05  0.000e+00 e 0     0     0     0 #QU 0.009
   3203  27.222  73.703   1.942 1 U   1.359e+05  0.000e+00 e 0     0     0     0 #QU 0.009
   3204  52.735  70.090   4.949 1 U   -7.891e+05  0.000e+00 e 0     0     0     0 #QU 0.009
   3205  57.237  62.863   5.785 1 U   5.188e+05  0.000e+00 e 0     0     0     0 #QU 0.009
   3206  31.224  55.636   5.015 1 U   -4.228e+05  0.000e+00 e 0     0     0     0 #QU 0.009
   3207  57.237  61.830   4.626 1 U   4.797e+05  0.000e+00 e 0     0     0     0 #QU 0.009
   3208  53.736  20.532   2.126 1 U   -6.697e+05  0.000e+00 e 0     0     0     0 #QU 0.009
   3209  56.737  62.347   4.949 1 U   -5.412e+05  0.000e+00 e 0     0     0     0 #QU 0.009
   3210  48.733  29.824   1.598 1 U   -5.358e+05  0.000e+00 e 0     0     0     0 #QU 0.009
   3211  29.223  37.568   4.333 1 U   -3.905e+05  0.000e+00 e 0     0     0     0 #QU 0.009
   3212  45.231  30.857   4.971 1 U   -5.639e+05  0.000e+00 e 0     0     0     0 #QU 0.009
   3213  34.226  58.217   4.223 1 U   5.138e+05  0.000e+00 e 0     0     0     0 #QU 0.009
   3214  30.224  24.662   2.903 1 U   5.055e+05  0.000e+00 e 0     0     0     0 #QU 0.009
   3215  36.727  39.633   2.844 1 U   8.520e+05  0.000e+00 e 0     0     0     0 #QU 0.009
   3216  56.237  61.830   1.385 1 U   9.607e+04  0.000e+00 e 0     0     0     0 #QU 0.009
   3217  40.229  26.211   4.223 1 U   4.328e+05  0.000e+00 e 0     0     0     0 #QU 0.009
   3218  42.230  29.308   3.314 1 U   -1.470e+06  0.000e+00 e 0     0     0     0 #QU 0.009
   3219  31.724  18.467   1.590 1 U   2.944e+05  0.000e+00 e 0     0     0     0 #QU 0.009
   3220  27.222  63.895   4.619 1 U   -6.934e+05  0.000e+00 e 0     0     0     0 #QU 0.009
   3221  29.223  38.600   2.426 1 U   -1.010e+06  0.000e+00 e 0     0     0     0 #QU 0.009
   3222  40.729  16.403   1.092 1 U   -5.771e+05  0.000e+00 e 0     0     0     0 #QU 0.009
   3223  27.222  75.768   0.835 1 U   5.507e+05  0.000e+00 e 0     0     0     0 #QU 0.009
   3224  58.738  10.208   0.835 1 U   6.836e+05  0.000e+00 e 0     0     0     0 #QU 0.009
   3225  27.222  10.208   0.835 1 U   6.670e+05  0.000e+00 e 0     0     0     0 #QU 0.009
   3226  33.725  24.662   4.113 1 U   3.281e+05  0.000e+00 e 0     0     0     0 #QU 0.009
   3227  32.725  60.282   1.341 1 U   2.595e+05  0.000e+00 e 0     0     0     0 #QU 0.009
   3228  55.737  53.571   1.260 1 U   -8.036e+04  0.000e+00 e 0     0     0     0 #QU 0.009
   3229  29.723  60.282   1.656 1 U   6.526e+05  0.000e+00 e 0     0     0     0 #QU 0.009
   3230  46.232  47.892   0.586 1 U   -8.883e+04  0.000e+00 e 0     0     0     0 #QU 0.009
   3231  38.228  41.181   1.554 1 U   -1.063e+05  0.000e+00 e 0     0     0     0 #QU 0.009
   3232  40.729  75.252   4.971 1 U   5.283e+05  0.000e+00 e 0     0     0     0 #QU 0.009
   3233  31.724  38.084   4.634 1 U   -5.364e+05  0.000e+00 e 0     0     0     0 #QU 0.009
   3234  41.729  29.308   2.331 1 U   -1.137e+06  0.000e+00 e 0     0     0     0 #QU 0.009
   3235  40.729  44.795   1.737 1 U   8.385e+04  0.000e+00 e 0     0     0     0 #QU 0.009
   3236  35.226  44.279   7.464 1 U   7.910e+05  0.000e+00 e 0     0     0     0 #QU 0.009
   3237  55.236  32.922   2.060 1 U   6.564e+05  0.000e+00 e 0     0     0     0 #QU 0.009
   3238  52.735  40.665   4.392 1 U   -1.789e+06  0.000e+00 e 0     0     0     0 #QU 0.009
   3239  43.731  20.532   0.645 1 U   3.732e+05  0.000e+00 e 0     0     0     0 #QU 0.009
   3240  49.734  42.730   1.011 1 U   4.578e+05  0.000e+00 e 0     0     0     0 #QU 0.009
   3241  38.728  27.759   2.236 1 U   -3.612e+05  0.000e+00 e 0     0     0     0 #QU 0.009
   3242  57.237  61.314   4.150 1 U   -4.146e+05  0.000e+00 e 0     0     0     0 #QU 0.009
   3243  37.227  58.217   1.774 1 U   -8.734e+04  0.000e+00 e 0     0     0     0 #QU 0.009
   3244  53.736  14.338   4.414 1 U   5.342e+05  0.000e+00 e 0     0     0     0 #QU 0.009
   3245  32.725  60.798   2.492 1 U   -1.696e+05  0.000e+00 e 0     0     0     0 #QU 0.009
   3246  58.238  40.149   0.806 1 U   3.098e+05  0.000e+00 e 0     0     0     0 #QU 0.009
   3247  45.231  37.568   3.248 1 U   1.028e+05  0.000e+00 e 0     0     0     0 #QU 0.009
   3248  36.727  55.119   5.030 1 U   6.792e+05  0.000e+00 e 0     0     0     0 #QU 0.009
   3249  32.225  36.019   2.544 1 U   6.789e+05  0.000e+00 e 0     0     0     0 #QU 0.009
   3250  33.725  54.603   3.783 1 U   2.188e+06  0.000e+00 e 0     0     0     0 #QU 0.009
   3251  32.225  40.149   4.392 1 U   4.997e+05  0.000e+00 e 0     0     0     0 #QU 0.009
   3252  54.736  42.214   1.326 1 U   -4.812e+05  0.000e+00 e 0     0     0     0 #QU 0.009
   3253  30.224  64.411   4.003 1 U   -3.661e+06  0.000e+00 e 0     0     0     0 #QU 0.009
   3254  52.235  64.411   3.856 1 U   4.522e+05  0.000e+00 e 0     0     0     0 #QU 0.009
   3255  28.723  48.925   3.966 1 U   7.167e+04  0.000e+00 e 0     0     0     0 #QU 0.009
   3256  42.230  49.957   1.334 1 U   -7.654e+04  0.000e+00 e 0     0     0     0 #QU 0.009
   3257  33.225  20.532   1.275 1 U   4.070e+05  0.000e+00 e 0     0     0     0 #QU 0.009
   3258  31.724  13.821   3.783 1 U   -7.789e+05  0.000e+00 e 0     0     0     0 #QU 0.009
   3259  37.727  56.668   3.101 1 U   8.719e+05  0.000e+00 e 0     0     0     0 #QU 0.008
   3260  53.736  36.535   7.926 1 U   5.854e+05  0.000e+00 e 0     0     0     0 #QU 0.008
   3261  38.728  42.730   7.244 1 U   5.182e+05  0.000e+00 e 0     0     0     0 #QU 0.008
   3262  47.232  31.373   0.879 1 U   1.240e+05  0.000e+00 e 0     0     0     0 #QU 0.008
   3263  46.232  23.630   0.205 1 U   -3.762e+05  0.000e+00 e 0     0     0     0 #QU 0.008
   3264  55.236  23.113   1.964 1 U   -7.246e+05  0.000e+00 e 0     0     0     0 #QU 0.008
   3265  37.227  42.730   5.140 1 U   4.342e+05  0.000e+00 e 0     0     0     0 #QU 0.008
   3266  53.736  21.565   6.760 1 U   -5.142e+05  0.000e+00 e 0     0     0     0 #QU 0.008
   3267  46.232  43.762   3.592 1 U   4.594e+05  0.000e+00 e 0     0     0     0 #QU 0.008
   3268  38.228  49.441   1.554 1 U   -9.599e+04  0.000e+00 e 0     0     0     0 #QU 0.008
   3269  42.230  34.470   2.976 1 U   -1.258e+06  0.000e+00 e 0     0     0     0 #QU 0.008
   3270  27.722  32.922   2.507 1 U   -1.168e+06  0.000e+00 e 0     0     0     0 #QU 0.008
   3271  54.236  12.273   5.030 1 U   -5.069e+05  0.000e+00 e 0     0     0     0 #QU 0.008
   3272  50.234  45.827   4.568 1 U   5.172e+05  0.000e+00 e 0     0     0     0 #QU 0.008
   3273  53.736  46.344   5.814 1 U   7.173e+04  0.000e+00 e 0     0     0     0 #QU 0.008
   3274  31.724  46.860   1.480 1 U   -9.708e+04  0.000e+00 e 0     0     0     0 #QU 0.008
   3275  31.224  14.854   2.214 1 U   9.525e+05  0.000e+00 e 0     0     0     0 #QU 0.008
   3276  52.735  20.532   2.302 1 U   -5.568e+05  0.000e+00 e 0     0     0     0 #QU 0.008
   3277  28.723  26.211   0.535 1 U   4.602e+05  0.000e+00 e 0     0     0     0 #QU 0.008
   3278  29.223  41.698   2.324 1 U   -1.442e+06  0.000e+00 e 0     0     0     0 #QU 0.008
   3279  55.737  74.220   4.626 1 U   -3.200e+05  0.000e+00 e 0     0     0     0 #QU 0.008
   3280  27.722  48.408   1.869 1 U   1.240e+05  0.000e+00 e 0     0     0     0 #QU 0.008
   3281  56.237  26.727   1.590 1 U   -6.325e+05  0.000e+00 e 0     0     0     0 #QU 0.008
   3282  32.225  59.249   5.030 1 U   -1.223e+05  0.000e+00 e 0     0     0     0 #QU 0.008
   3283  42.730  29.824   5.866 1 U   9.527e+04  0.000e+00 e 0     0     0     0 #QU 0.008
   3284  48.233  22.081   5.096 1 U   -5.434e+06  0.000e+00 e 0     0     0     0 #QU 0.008
   3285  30.224  41.698   3.174 1 U   -3.344e+05  0.000e+00 e 0     0     0     0 #QU 0.008
   3286  43.230  61.314   1.950 1 U   -1.364e+05  0.000e+00 e 0     0     0     0 #QU 0.008
   3287  28.723  74.736   2.676 1 U   -3.728e+05  0.000e+00 e 0     0     0     0 #QU 0.008
   3288  42.230  29.308   7.992 1 U   -5.320e+05  0.000e+00 e 0     0     0     0 #QU 0.008
   3289  30.224  33.954   1.942 1 U   8.947e+05  0.000e+00 e 0     0     0     0 #QU 0.008
   3290  36.727  30.341   2.661 1 U   -6.189e+05  0.000e+00 e 0     0     0     0 #QU 0.008
   3291  31.724  59.249   2.683 1 U   -4.746e+05  0.000e+00 e 0     0     0     0 #QU 0.008
   3292  29.223  42.214   5.462 1 U   6.543e+05  0.000e+00 e 0     0     0     0 #QU 0.008
   3293  29.723  42.214   7.068 1 U   -5.679e+05  0.000e+00 e 0     0     0     0 #QU 0.008
   3294  58.738  20.016   6.122 1 U   1.815e+05  0.000e+00 e 0     0     0     0 #QU 0.008
   3295  50.234  26.727   0.131 1 U   -6.763e+05  0.000e+00 e 0     0     0     0 #QU 0.008
   3296  51.234  19.500   4.032 1 U   4.043e+05  0.000e+00 e 0     0     0     0 #QU 0.008
   3297  30.224  25.695   0.615 1 U   6.475e+05  0.000e+00 e 0     0     0     0 #QU 0.008
   3298  31.724  29.308   2.368 1 U   -1.564e+06  0.000e+00 e 0     0     0     0 #QU 0.008
   3299  36.227  59.765   2.082 1 U   -1.123e+05  0.000e+00 e 0     0     0     0 #QU 0.008
   3300  57.738  55.119   3.937 1 U   1.728e+06  0.000e+00 e 0     0     0     0 #QU 0.008
   3301  32.725  28.792   1.121 1 U   3.914e+05  0.000e+00 e 0     0     0     0 #QU 0.008
   3302  55.236  16.919   6.291 1 U   -5.231e+05  0.000e+00 e 0     0     0     0 #QU 0.008
   3303  32.225  22.081   1.737 1 U   6.899e+05  0.000e+00 e 0     0     0     0 #QU 0.008
   3304  53.736  38.600   4.018 1 U   -9.867e+05  0.000e+00 e 0     0     0     0 #QU 0.008
   3305  30.224  70.090   5.140 1 U   4.728e+05  0.000e+00 e 0     0     0     0 #QU 0.008
   3306  36.727  29.308   2.720 1 U   -7.105e+05  0.000e+00 e 0     0     0     0 #QU 0.008
   3307  50.734  17.951   3.438 1 U   4.505e+05  0.000e+00 e 0     0     0     0 #QU 0.008
   3308  36.727  34.470   0.469 1 U   8.478e+04  0.000e+00 e 0     0     0     0 #QU 0.008
   3309  29.223  25.178   0.087 1 U   -3.756e+05  0.000e+00 e 0     0     0     0 #QU 0.008
   3310  30.224  57.184   5.096 1 U   6.079e+05  0.000e+00 e 0     0     0     0 #QU 0.008
   3311  40.229  71.122   4.047 1 U   -1.079e+05  0.000e+00 e 0     0     0     0 #QU 0.008
   3312  45.231  22.597   3.248 1 U   7.501e+04  0.000e+00 e 0     0     0     0 #QU 0.008
   3313  44.731  10.724   7.780 1 U   -6.079e+05  0.000e+00 e 0     0     0     0 #QU 0.008
   3314  51.234  65.960   3.541 1 U   4.119e+05  0.000e+00 e 0     0     0     0 #QU 0.008
   3315  50.734  31.373   0.505 1 U   4.435e+05  0.000e+00 e 0     0     0     0 #QU 0.008
   3316  36.727  31.889   1.715 1 U   3.259e+05  0.000e+00 e 0     0     0     0 #QU 0.008
   3317  33.725  26.211   0.879 1 U   -4.246e+05  0.000e+00 e 0     0     0     0 #QU 0.008
   3318  51.234  28.276   4.128 1 U   4.805e+05  0.000e+00 e 0     0     0     0 #QU 0.008
   3319  28.723  14.338  -0.155 1 U   5.232e+05  0.000e+00 e 0     0     0     0 #QU 0.008
   3320  38.228  65.444   4.296 1 U   -3.278e+05  0.000e+00 e 0     0     0     0 #QU 0.008
   3321  56.237  58.733   1.099 1 U   3.183e+05  0.000e+00 e 0     0     0     0 #QU 0.008
   3322  54.236  47.376   5.433 1 U   -3.573e+05  0.000e+00 e 0     0     0     0 #QU 0.008
   3323  52.235  34.987   3.673 1 U   1.055e+05  0.000e+00 e 0     0     0     0 #QU 0.008
   3324  42.230  31.373   2.947 1 U   -3.966e+06  0.000e+00 e 0     0     0     0 #QU 0.008
   3325  52.735  27.759   1.356 1 U   -5.044e+05  0.000e+00 e 0     0     0     0 #QU 0.008
   3326  55.236  15.886   4.252 1 U   1.538e+06  0.000e+00 e 0     0     0     0 #QU 0.008
   3327  28.222  43.762   0.205 1 U   1.008e+05  0.000e+00 e 0     0     0     0 #QU 0.008
   3328  58.738  40.665   0.153 1 U   -6.048e+05  0.000e+00 e 0     0     0     0 #QU 0.008
   3329  28.222  49.957   1.246 1 U   -3.041e+05  0.000e+00 e 0     0     0     0 #QU 0.008
   3330  30.724  38.084   4.186 1 U   5.300e+05  0.000e+00 e 0     0     0     0 #QU 0.008
   3331  58.738  37.052   0.454 1 U   -1.356e+05  0.000e+00 e 0     0     0     0 #QU 0.008
   3332  30.224  49.441   1.898 1 U   1.447e+05  0.000e+00 e 0     0     0     0 #QU 0.008
   3333  39.728  50.473   1.832 1 U   3.491e+05  0.000e+00 e 0     0     0     0 #QU 0.008
   3334  32.725  60.282   2.500 1 U   -1.911e+05  0.000e+00 e 0     0     0     0 #QU 0.008
   3335  55.737  36.535   4.194 1 U   -5.238e+05  0.000e+00 e 0     0     0     0 #QU 0.008
   3336  29.223  42.214   0.784 1 U   1.798e+06  0.000e+00 e 0     0     0     0 #QU 0.008
   3337  55.236  58.733   4.355 1 U   -6.001e+05  0.000e+00 e 0     0     0     0 #QU 0.008
   3338  53.736  30.857   4.597 1 U   4.617e+05  0.000e+00 e 0     0     0     0 #QU 0.008
   3339  55.236  15.370   0.263 1 U   9.075e+05  0.000e+00 e 0     0     0     0 #QU 0.008
   3340  31.724  21.565   3.578 1 U   -3.900e+05  0.000e+00 e 0     0     0     0 #QU 0.008
   3341  35.226  42.214   3.042 1 U   -9.832e+05  0.000e+00 e 0     0     0     0 #QU 0.008
   3342  53.736  38.084   0.923 1 U   -1.580e+06  0.000e+00 e 0     0     0     0 #QU 0.008
   3343  40.229  73.187   5.022 1 U   -5.546e+05  0.000e+00 e 0     0     0     0 #QU 0.007
   3344  27.722  53.571   1.942 1 U   -2.723e+05  0.000e+00 e 0     0     0     0 #QU 0.007
   3345  35.726  65.444   3.666 1 U   4.450e+05  0.000e+00 e 0     0     0     0 #QU 0.007
   3346  45.732  31.373   0.967 1 U   4.260e+05  0.000e+00 e 0     0     0     0 #QU 0.007
   3347  57.738  73.703   5.792 1 U   -3.733e+05  0.000e+00 e 0     0     0     0 #QU 0.007
   3348  29.723  32.922   1.246 1 U   4.801e+05  0.000e+00 e 0     0     0     0 #QU 0.007
   3349  44.231  21.049   0.850 1 U   3.554e+05  0.000e+00 e 0     0     0     0 #QU 0.007
   3350  36.727  59.249   2.118 1 U   2.980e+05  0.000e+00 e 0     0     0     0 #QU 0.007
   3351  27.222  19.500   2.023 1 U   1.011e+05  0.000e+00 e 0     0     0     0 #QU 0.007
   3352  54.736  24.662   4.656 1 U   -6.057e+05  0.000e+00 e 0     0     0     0 #QU 0.007
   3353  29.223  42.214   3.732 1 U   5.770e+05  0.000e+00 e 0     0     0     0 #QU 0.007
   3354  56.237  37.568   0.850 1 U   -1.189e+06  0.000e+00 e 0     0     0     0 #QU 0.007
   3355  39.228  50.990   2.089 1 U   -1.048e+05  0.000e+00 e 0     0     0     0 #QU 0.007
   3356  43.230  74.736   7.692 1 U   3.954e+05  0.000e+00 e 0     0     0     0 #QU 0.007
   3357  49.233  43.246   7.010 1 U   -3.370e+05  0.000e+00 e 0     0     0     0 #QU 0.007
   3358  58.738  74.736   2.830 1 U   -6.340e+05  0.000e+00 e 0     0     0     0 #QU 0.007
   3359  28.723  46.344   0.953 1 U   -1.032e+05  0.000e+00 e 0     0     0     0 #QU 0.007
   3360  27.722  32.922   3.380 1 U   -3.824e+05  0.000e+00 e 0     0     0     0 #QU 0.007
   3361  31.724  29.824   3.160 1 U   -4.407e+05  0.000e+00 e 0     0     0     0 #QU 0.007
   3362  39.728  31.889   4.685 1 U   -5.149e+05  0.000e+00 e 0     0     0     0 #QU 0.007
   3363  54.236  22.081   6.988 1 U   -4.846e+05  0.000e+00 e 0     0     0     0 #QU 0.007
   3364  41.729  63.895   3.922 1 U   5.247e+05  0.000e+00 e 0     0     0     0 #QU 0.007
   3365  29.223  74.220   1.436 1 U   3.354e+05  0.000e+00 e 0     0     0     0 #QU 0.007
   3366  47.733  16.919   5.470 1 U   -4.112e+05  0.000e+00 e 0     0     0     0 #QU 0.007
   3367  31.724  66.993   3.218 1 U   -3.827e+05  0.000e+00 e 0     0     0     0 #QU 0.007
   3368  30.224  48.925   1.840 1 U   1.194e+05  0.000e+00 e 0     0     0     0 #QU 0.007
   3369  54.736  36.019   5.932 1 U   5.145e+05  0.000e+00 e 0     0     0     0 #QU 0.007
   3370  40.229  65.960   5.022 1 U   -3.929e+05  0.000e+00 e 0     0     0     0 #QU 0.007
   3371  54.736  51.506   7.134 1 U   -4.069e+05  0.000e+00 e 0     0     0     0 #QU 0.007
   3372  56.237  18.467   0.608 1 U   8.102e+05  0.000e+00 e 0     0     0     0 #QU 0.007
   3373  39.228  47.376   2.661 1 U   7.695e+05  0.000e+00 e 0     0     0     0 #QU 0.007
   3374  47.733  52.022   4.590 1 U   -3.988e+05  0.000e+00 e 0     0     0     0 #QU 0.007
   3375  55.236  17.951   3.695 1 U   -3.630e+05  0.000e+00 e 0     0     0     0 #QU 0.007
   3376  38.728  75.252   0.483 1 U   -1.111e+05  0.000e+00 e 0     0     0     0 #QU 0.007
   3377  56.237  46.860   5.690 1 U   -1.107e+05  0.000e+00 e 0     0     0     0 #QU 0.007
   3378  53.235  14.854   4.956 1 U   4.885e+05  0.000e+00 e 0     0     0     0 #QU 0.007
   3379  29.723  22.081   4.406 1 U   -6.663e+05  0.000e+00 e 0     0     0     0 #QU 0.007
   3380  32.225  30.341   6.034 1 U   9.279e+04  0.000e+00 e 0     0     0     0 #QU 0.007
   3381  53.736  24.662   1.041 1 U   -2.807e+06  0.000e+00 e 0     0     0     0 #QU 0.007
   3382  50.734  55.119   1.825 1 U   -6.845e+05  0.000e+00 e 0     0     0     0 #QU 0.007
   3383  37.727  14.338   0.175 1 U   3.004e+05  0.000e+00 e 0     0     0     0 #QU 0.007
   3384  54.236  22.081   6.746 1 U   -5.190e+05  0.000e+00 e 0     0     0     0 #QU 0.007
   3385  55.737  20.016   5.213 1 U   -7.725e+04  0.000e+00 e 0     0     0     0 #QU 0.007
   3386  45.231  30.857   4.934 1 U   -6.007e+05  0.000e+00 e 0     0     0     0 #QU 0.007
   3387  41.229  12.789   4.626 1 U   -4.787e+05  0.000e+00 e 0     0     0     0 #QU 0.007
   3388  33.225  47.892   1.752 1 U   8.468e+04  0.000e+00 e 0     0     0     0 #QU 0.007
   3389  50.734  21.565   1.598 1 U   -2.445e+06  0.000e+00 e 0     0     0     0 #QU 0.007
   3390  51.234  25.695   5.572 1 U   4.686e+05  0.000e+00 e 0     0     0     0 #QU 0.007
   3391  53.736  36.535   7.809 1 U   5.113e+05  0.000e+00 e 0     0     0     0 #QU 0.007
   3392  27.222  74.220   1.385 1 U   3.605e+05  0.000e+00 e 0     0     0     0 #QU 0.007
   3393  58.738  74.220   1.385 1 U   4.418e+05  0.000e+00 e 0     0     0     0 #QU 0.007
   3394  27.222  40.149   4.685 1 U   -2.572e+06  0.000e+00 e 0     0     0     0 #QU 0.007
   3395  57.237  32.406   2.859 1 U   -3.430e+05  0.000e+00 e 0     0     0     0 #QU 0.007
   3396  39.228  50.473   1.546 1 U   7.100e+04  0.000e+00 e 0     0     0     0 #QU 0.007
   3397  54.236  63.379   4.135 1 U   4.771e+05  0.000e+00 e 0     0     0     0 #QU 0.007
   3398  55.737  10.208   4.348 1 U   8.533e+05  0.000e+00 e 0     0     0     0 #QU 0.007
   3399  55.737  75.768   4.348 1 U   6.899e+05  0.000e+00 e 0     0     0     0 #QU 0.007
   3400  34.726  41.181   7.464 1 U   6.266e+05  0.000e+00 e 0     0     0     0 #QU 0.007
   3401  54.236  62.863   4.824 1 U   1.186e+06  0.000e+00 e 0     0     0     0 #QU 0.007
   3402  27.222  45.311   1.033 1 U   9.039e+04  0.000e+00 e 0     0     0     0 #QU 0.007
   3403  27.722  25.695   6.086 1 U   -2.803e+06  0.000e+00 e 0     0     0     0 #QU 0.007
   3404  27.222  62.863   4.531 1 U   2.706e+05  0.000e+00 e 0     0     0     0 #QU 0.007
   3405  54.236  42.214   0.975 1 U   -6.301e+05  0.000e+00 e 0     0     0     0 #QU 0.007
   3406  54.736  71.639   4.956 1 U   -4.989e+05  0.000e+00 e 0     0     0     0 #QU 0.007
   3407  36.227  45.827   1.686 1 U   7.195e+04  0.000e+00 e 0     0     0     0 #QU 0.007
   3408  55.737  46.860  -0.125 1 U   7.612e+04  0.000e+00 e 0     0     0     0 #QU 0.007
   3409  33.725  56.152   3.783 1 U   3.842e+06  0.000e+00 e 0     0     0     0 #QU 0.007
   3410  54.236  19.500   1.583 1 U   1.229e+06  0.000e+00 e 0     0     0     0 #QU 0.007
   3411  56.237  42.214   4.685 1 U   -1.367e+06  0.000e+00 e 0     0     0     0 #QU 0.007
   3412  34.726  62.863   4.296 1 U   -1.422e+05  0.000e+00 e 0     0     0     0 #QU 0.007
   3413  58.738  16.919   6.240 1 U   3.510e+05  0.000e+00 e 0     0     0     0 #QU 0.007
   3414  29.723  61.830   3.174 1 U   -4.726e+05  0.000e+00 e 0     0     0     0 #QU 0.007
   3415  39.228  32.406   1.840 1 U   -3.143e+05  0.000e+00 e 0     0     0     0 #QU 0.007
   3416  56.237  33.954   2.060 1 U   6.071e+05  0.000e+00 e 0     0     0     0 #QU 0.007
   3417  51.234  68.025   5.448 1 U   3.945e+05  0.000e+00 e 0     0     0     0 #QU 0.007
   3418  34.226  30.341   7.296 1 U   1.025e+05  0.000e+00 e 0     0     0     0 #QU 0.007
   3419  53.235  14.338   5.433 1 U   4.809e+05  0.000e+00 e 0     0     0     0 #QU 0.007
   3420  46.232  27.243   0.960 1 U   -6.202e+05  0.000e+00 e 0     0     0     0 #QU 0.007
   3421  56.737  19.500   1.781 1 U   -3.893e+05  0.000e+00 e 0     0     0     0 #QU 0.007
   3422  46.732  22.597   1.077 1 U   9.219e+05  0.000e+00 e 0     0     0     0 #QU 0.007
   3423  34.226  28.792   3.050 1 U   -5.052e+05  0.000e+00 e 0     0     0     0 #QU 0.007
   3424  56.237  65.960   4.414 1 U   -1.700e+06  0.000e+00 e 0     0     0     0 #QU 0.007
   3425  56.237  34.987   0.850 1 U   -1.319e+06  0.000e+00 e 0     0     0     0 #QU 0.007
   3426  36.727  33.438   2.544 1 U   -5.418e+05  0.000e+00 e 0     0     0     0 #QU 0.007
   3427  42.230  29.308   2.566 1 U   4.720e+05  0.000e+00 e 0     0     0     0 #QU 0.007
   3428  55.236  10.724   4.245 1 U   5.740e+05  0.000e+00 e 0     0     0     0 #QU 0.007
   3429  27.722  68.541  -0.609 1 U   -8.025e+04  0.000e+00 e 0     0     0     0 #QU 0.007
   3430  32.225  20.532   1.561 1 U   5.589e+05  0.000e+00 e 0     0     0     0 #QU 0.007
   3431  57.237  40.149   5.770 1 U   3.517e+05  0.000e+00 e 0     0     0     0 #QU 0.007
   3432  44.231  12.273   0.637 1 U   -4.404e+05  0.000e+00 e 0     0     0     0 #QU 0.007
   3433  40.729  16.403   1.143 1 U   5.326e+05  0.000e+00 e 0     0     0     0 #QU 0.007
   3434  27.222  56.152   4.619 1 U   5.583e+05  0.000e+00 e 0     0     0     0 #QU 0.007
   3435  51.234  54.603   3.541 1 U   -1.039e+05  0.000e+00 e 0     0     0     0 #QU 0.007
   3436  28.723  45.311   2.610 1 U   -1.164e+05  0.000e+00 e 0     0     0     0 #QU 0.007
   3437  28.222  70.090   5.030 1 U   8.390e+05  0.000e+00 e 0     0     0     0 #QU 0.007
   3438  42.230  16.403   1.092 1 U   3.961e+05  0.000e+00 e 0     0     0     0 #QU 0.007
   3439  29.723  32.406   1.260 1 U   4.826e+05  0.000e+00 e 0     0     0     0 #QU 0.007
   3440  58.738  40.665   3.974 1 U   -5.756e+05  0.000e+00 e 0     0     0     0 #QU 0.007
   3441  27.222  19.500   0.835 1 U   -1.998e+05  0.000e+00 e 0     0     0     0 #QU 0.007
   3442  31.224  60.798   3.651 1 U   4.430e+05  0.000e+00 e 0     0     0     0 #QU 0.007
   3443  31.724  41.698   2.067 1 U   -8.955e+05  0.000e+00 e 0     0     0     0 #QU 0.007
   3444  47.232  44.279   3.937 1 U   7.176e+05  0.000e+00 e 0     0     0     0 #QU 0.007
   3445  40.229  61.314   2.991 1 U   -2.471e+06  0.000e+00 e 0     0     0     0 #QU 0.007
   3446  57.237  19.500   4.172 1 U   5.073e+05  0.000e+00 e 0     0     0     0 #QU 0.007
   3447  29.223  14.854   1.664 1 U   6.904e+05  0.000e+00 e 0     0     0     0 #QU 0.007
   3448  54.736  50.473   1.832 1 U   -3.689e+05  0.000e+00 e 0     0     0     0 #QU 0.007
   3449  42.230  32.406   0.315 1 U   9.420e+04  0.000e+00 e 0     0     0     0 #QU 0.007
   3450  58.738  64.411   5.030 1 U   6.362e+05  0.000e+00 e 0     0     0     0 #QU 0.007
   3451  35.226  44.795   7.611 1 U   3.550e+05  0.000e+00 e 0     0     0     0 #QU 0.007
   3452  28.222  17.951   4.245 1 U   3.212e+05  0.000e+00 e 0     0     0     0 #QU 0.007
   3453  33.225  18.984   7.296 1 U   3.117e+05  0.000e+00 e 0     0     0     0 #QU 0.006
   3454  32.725  31.889   3.548 1 U   -5.055e+05  0.000e+00 e 0     0     0     0 #QU 0.006
   3455  47.232  18.984   1.063 1 U   -3.271e+05  0.000e+00 e 0     0     0     0 #QU 0.006
   3456  55.737  20.016   3.871 1 U   -9.350e+05  0.000e+00 e 0     0     0     0 #QU 0.006
   3457  52.235  43.762   4.949 1 U   5.577e+05  0.000e+00 e 0     0     0     0 #QU 0.006
   3458  57.738  39.633   4.164 1 U   -1.083e+06  0.000e+00 e 0     0     0     0 #QU 0.006
   3459  54.236  42.214   6.430 1 U   -3.180e+05  0.000e+00 e 0     0     0     0 #QU 0.006
   3460  58.738  36.535   2.111 1 U   7.615e+05  0.000e+00 e 0     0     0     0 #QU 0.006
   3461  52.735  38.600   2.324 1 U   3.329e+05  0.000e+00 e 0     0     0     0 #QU 0.006
   3462  51.234  23.630   5.162 1 U   -1.683e+06  0.000e+00 e 0     0     0     0 #QU 0.006
   3463  52.735  21.049   3.871 1 U   3.911e+05  0.000e+00 e 0     0     0     0 #QU 0.006
   3464  42.730  49.957   1.686 1 U   1.033e+05  0.000e+00 e 0     0     0     0 #QU 0.006
   3465  34.726  17.951   1.810 1 U   3.059e+05  0.000e+00 e 0     0     0     0 #QU 0.006
   3466  48.233  25.695   4.780 1 U   6.947e+05  0.000e+00 e 0     0     0     0 #QU 0.006
   3467  44.731  50.473   3.108 1 U   -8.354e+04  0.000e+00 e 0     0     0     0 #QU 0.006
   3468  32.225  37.568   3.013 1 U   1.200e+05  0.000e+00 e 0     0     0     0 #QU 0.006
   3469  41.729  18.984   1.136 1 U   -1.224e+05  0.000e+00 e 0     0     0     0 #QU 0.006
   3470  27.222  14.854   2.082 1 U   -1.206e+05  0.000e+00 e 0     0     0     0 #QU 0.006
   3471  36.727  53.054   2.654 1 U   7.020e+05  0.000e+00 e 0     0     0     0 #QU 0.006
   3472  27.222  36.019   0.887 1 U   -2.849e+05  0.000e+00 e 0     0     0     0 #QU 0.006
   3473  46.232  21.049   0.293 1 U   7.498e+04  0.000e+00 e 0     0     0     0 #QU 0.006
   3474  44.231  50.990   2.588 1 U   3.047e+05  0.000e+00 e 0     0     0     0 #QU 0.006
   3475  52.735  40.665   7.875 1 U   3.902e+05  0.000e+00 e 0     0     0     0 #QU 0.006
   3476  51.234  34.470   0.865 1 U   -7.503e+05  0.000e+00 e 0     0     0     0 #QU 0.006
   3477  37.727  31.889   0.483 1 U   -3.997e+05  0.000e+00 e 0     0     0     0 #QU 0.006
   3478  48.733  28.276  -0.147 1 U   4.270e+05  0.000e+00 e 0     0     0     0 #QU 0.006
   3479  40.229  31.373   4.634 1 U   -4.647e+05  0.000e+00 e 0     0     0     0 #QU 0.006
   3480  58.738  21.049   1.854 1 U   -3.077e+05  0.000e+00 e 0     0     0     0 #QU 0.006
   3481  28.222  34.470   0.997 1 U   -9.618e+04  0.000e+00 e 0     0     0     0 #QU 0.006
   3482  37.227  53.054   7.956 1 U   3.152e+05  0.000e+00 e 0     0     0     0 #QU 0.006
   3483  48.233  49.957   5.140 1 U   5.896e+05  0.000e+00 e 0     0     0     0 #QU 0.006
   3484  45.231  28.792   1.319 1 U   -4.965e+05  0.000e+00 e 0     0     0     0 #QU 0.006
   3485  39.228  48.925   2.558 1 U   1.027e+06  0.000e+00 e 0     0     0     0 #QU 0.006
   3486  27.222  23.113   0.432 1 U   1.349e+05  0.000e+00 e 0     0     0     0 #QU 0.006
   3487  34.226  16.919   6.878 1 U   2.852e+05  0.000e+00 e 0     0     0     0 #QU 0.006
   3488  53.736  21.565   1.825 1 U   -1.694e+06  0.000e+00 e 0     0     0     0 #QU 0.006
   3489  28.222  26.727   2.778 1 U   -4.584e+05  0.000e+00 e 0     0     0     0 #QU 0.006
   3490  43.230  34.470   2.690 1 U   2.854e+05  0.000e+00 e 0     0     0     0 #QU 0.006
   3491  39.728  62.347   3.864 1 U   3.208e+05  0.000e+00 e 0     0     0     0 #QU 0.006
   3492  32.225  57.701   2.661 1 U   -3.066e+05  0.000e+00 e 0     0     0     0 #QU 0.006
   3493  42.730  49.441   4.634 1 U   3.513e+05  0.000e+00 e 0     0     0     0 #QU 0.006
   3494  40.729  47.892   5.125 1 U   4.743e+05  0.000e+00 e 0     0     0     0 #QU 0.006
   3495  39.228  29.308   2.903 1 U   -4.687e+05  0.000e+00 e 0     0     0     0 #QU 0.006
   3496  56.737  42.214   2.448 1 U   -3.913e+05  0.000e+00 e 0     0     0     0 #QU 0.006
   3497  47.232  58.733   4.971 1 U   3.918e+05  0.000e+00 e 0     0     0     0 #QU 0.006
   3498  32.725  52.022   5.030 1 U   -5.058e+05  0.000e+00 e 0     0     0     0 #QU 0.006
   3499  55.236  63.379   1.011 1 U   -1.347e+05  0.000e+00 e 0     0     0     0 #QU 0.006
   3500  55.737  33.438   0.542 1 U   -2.095e+06  0.000e+00 e 0     0     0     0 #QU 0.006
   3501  58.238  49.441   1.737 1 U   7.182e+04  0.000e+00 e 0     0     0     0 #QU 0.006
   3502  53.736  74.220   6.819 1 U   -3.838e+05  0.000e+00 e 0     0     0     0 #QU 0.006
   3503  27.222  51.506   4.142 1 U   -8.167e+04  0.000e+00 e 0     0     0     0 #QU 0.006
   3504  58.738  23.113   0.432 1 U   2.759e+05  0.000e+00 e 0     0     0     0 #QU 0.006
   3505  34.226  41.181   4.634 1 U   -4.076e+05  0.000e+00 e 0     0     0     0 #QU 0.006
   3506  54.236  12.273   4.634 1 U   4.265e+05  0.000e+00 e 0     0     0     0 #QU 0.006
   3507  53.736  24.146   4.516 1 U   4.003e+05  0.000e+00 e 0     0     0     0 #QU 0.006
   3508  49.233  28.792   1.070 1 U   -3.751e+05  0.000e+00 e 0     0     0     0 #QU 0.006
   3509  27.222  57.701   2.074 1 U   -3.661e+05  0.000e+00 e 0     0     0     0 #QU 0.006
   3510  58.738  57.701   2.074 1 U   -3.219e+05  0.000e+00 e 0     0     0     0 #QU 0.006
   3511  57.738  42.214   4.223 1 U   8.490e+05  0.000e+00 e 0     0     0     0 #QU 0.006
   3512  40.229  42.214   3.042 1 U   -2.126e+06  0.000e+00 e 0     0     0     0 #QU 0.006
   3513  56.737  37.568   4.164 1 U   -2.344e+05  0.000e+00 e 0     0     0     0 #QU 0.006
   3514  29.723  74.736   1.737 1 U   4.931e+05  0.000e+00 e 0     0     0     0 #QU 0.006
   3515  35.726  63.379   3.988 1 U   -3.478e+05  0.000e+00 e 0     0     0     0 #QU 0.006
   3516  55.737  50.990   0.249 1 U   -3.650e+05  0.000e+00 e 0     0     0     0 #QU 0.006
   3517  42.230  25.178   3.380 1 U   -4.739e+05  0.000e+00 e 0     0     0     0 #QU 0.006
   3518  37.227  58.217   2.118 1 U   -8.173e+04  0.000e+00 e 0     0     0     0 #QU 0.006
   3519  39.728  48.925   2.177 1 U   1.017e+05  0.000e+00 e 0     0     0     0 #QU 0.006
   3520  40.229  61.314   3.123 1 U   -2.529e+06  0.000e+00 e 0     0     0     0 #QU 0.006
   3521  50.234  18.467   1.158 1 U   5.096e+05  0.000e+00 e 0     0     0     0 #QU 0.006
   3522  57.738  49.957   5.279 1 U   -1.276e+05  0.000e+00 e 0     0     0     0 #QU 0.006
   3523  54.736  71.639   5.030 1 U   -5.584e+05  0.000e+00 e 0     0     0     0 #QU 0.006
   3524  28.222  66.476   4.186 1 U   -4.471e+05  0.000e+00 e 0     0     0     0 #QU 0.006
   3525  44.231  36.019   1.458 1 U   7.874e+04  0.000e+00 e 0     0     0     0 #QU 0.006
   3526  31.224  32.922   2.265 1 U   -3.926e+05  0.000e+00 e 0     0     0     0 #QU 0.006
   3527  41.729  36.019   2.324 1 U   -7.190e+05  0.000e+00 e 0     0     0     0 #QU 0.006
   3528  41.729  20.016   1.722 1 U   -6.027e+05  0.000e+00 e 0     0     0     0 #QU 0.006
   3529  36.227  17.435   2.258 1 U   5.499e+05  0.000e+00 e 0     0     0     0 #QU 0.006
   3530  28.222  49.957   0.953 1 U   -1.333e+05  0.000e+00 e 0     0     0     0 #QU 0.006
   3531  40.229  33.954   3.211 1 U   7.343e+04  0.000e+00 e 0     0     0     0 #QU 0.006
   3532  28.222  64.411   0.953 1 U   -9.526e+04  0.000e+00 e 0     0     0     0 #QU 0.006
   3533  50.234  22.597   4.480 1 U   8.198e+05  0.000e+00 e 0     0     0     0 #QU 0.006
   3534  54.236  38.600   0.982 1 U   -1.319e+06  0.000e+00 e 0     0     0     0 #QU 0.006
   3535  27.722  66.476   4.971 1 U   5.079e+05  0.000e+00 e 0     0     0     0 #QU 0.006
   3536  37.227  41.181   7.362 1 U   -2.939e+05  0.000e+00 e 0     0     0     0 #QU 0.006
   3537  43.731  62.863   5.030 1 U   7.451e+05  0.000e+00 e 0     0     0     0 #QU 0.006
   3538  31.724  19.500   3.908 1 U   7.743e+05  0.000e+00 e 0     0     0     0 #QU 0.006
   3539  29.223  36.019   7.956 1 U   2.917e+05  0.000e+00 e 0     0     0     0 #QU 0.006
   3540  27.222  75.768   1.686 1 U   -8.530e+04  0.000e+00 e 0     0     0     0 #QU 0.006
   3541  51.234  13.305   0.366 1 U   8.038e+04  0.000e+00 e 0     0     0     0 #QU 0.006
   3542  29.723  67.509   5.125 1 U   -3.914e+05  0.000e+00 e 0     0     0     0 #QU 0.006
   3543  50.734  34.987   0.777 1 U   -1.220e+06  0.000e+00 e 0     0     0     0 #QU 0.006
   3544  29.223  57.184   5.103 1 U   4.248e+05  0.000e+00 e 0     0     0     0 #QU 0.006
   3545  55.737  26.211   1.114 1 U   -1.744e+06  0.000e+00 e 0     0     0     0 #QU 0.006
   3546  27.222  51.506   4.817 1 U   -6.700e+05  0.000e+00 e 0     0     0     0 #QU 0.006
   3547  51.735  27.243   0.359 1 U   -9.905e+04  0.000e+00 e 0     0     0     0 #QU 0.006
   3548  32.725  64.928   3.072 1 U   -3.768e+05  0.000e+00 e 0     0     0     0 #QU 0.006
   3549  58.738  56.152   1.832 1 U   -8.368e+04  0.000e+00 e 0     0     0     0 #QU 0.006
   3550  57.237  37.052   1.590 1 U   -6.702e+05  0.000e+00 e 0     0     0     0 #QU 0.006
   3551  58.738  51.506   4.817 1 U   -7.007e+05  0.000e+00 e 0     0     0     0 #QU 0.006
   3552  57.237  39.633   3.761 1 U   -4.555e+05  0.000e+00 e 0     0     0     0 #QU 0.006
   3553  29.223  24.662   0.073 1 U   -3.701e+05  0.000e+00 e 0     0     0     0 #QU 0.006
   3554  35.226  72.671   5.022 1 U   3.907e+05  0.000e+00 e 0     0     0     0 #QU 0.006
   3555  56.737  41.698   0.652 1 U   7.534e+05  0.000e+00 e 0     0     0     0 #QU 0.006
   3556  39.728  42.214   2.162 1 U   -2.565e+05  0.000e+00 e 0     0     0     0 #QU 0.006
   3557  33.225  64.928   3.416 1 U   -7.096e+05  0.000e+00 e 0     0     0     0 #QU 0.006
   3558  52.235  23.630   0.784 1 U   -1.279e+06  0.000e+00 e 0     0     0     0 #QU 0.006
   3559  50.234  18.467   2.074 1 U   -3.072e+06  0.000e+00 e 0     0     0     0 #QU 0.006
   3560  41.729  50.473   0.718 1 U   7.395e+04  0.000e+00 e 0     0     0     0 #QU 0.006
   3561  42.230  50.473   1.341 1 U   -7.339e+04  0.000e+00 e 0     0     0     0 #QU 0.006
   3562  58.738  27.243   4.384 1 U   4.782e+05  0.000e+00 e 0     0     0     0 #QU 0.006
   3563  29.223  32.406  -0.617 1 U   8.353e+04  0.000e+00 e 0     0     0     0 #QU 0.006
   3564  28.723  60.798   5.286 1 U   6.492e+05  0.000e+00 e 0     0     0     0 #QU 0.006
   3565  30.724  25.178   4.546 1 U   1.750e+05  0.000e+00 e 0     0     0     0 #QU 0.006
   3566  47.733  17.435   5.389 1 U   -4.854e+05  0.000e+00 e 0     0     0     0 #QU 0.006
   3567  36.727  65.444   4.626 1 U   4.203e+05  0.000e+00 e 0     0     0     0 #QU 0.006
   3568  50.234  42.730   5.140 1 U   4.320e+05  0.000e+00 e 0     0     0     0 #QU 0.006
   3569  43.230  21.565   4.934 1 U   -7.940e+05  0.000e+00 e 0     0     0     0 #QU 0.006
   3570  37.727  28.276   1.583 1 U   1.669e+05  0.000e+00 e 0     0     0     0 #QU 0.006
   3571  27.222  54.603   3.460 1 U   -1.181e+05  0.000e+00 e 0     0     0     0 #QU 0.006
   3572  34.226  61.314   4.282 1 U   9.160e+04  0.000e+00 e 0     0     0     0 #QU 0.006
   3573  57.237  38.084   4.656 1 U   -1.123e+06  0.000e+00 e 0     0     0     0 #QU 0.006
   3574  56.237  45.311   5.279 1 U   -1.028e+05  0.000e+00 e 0     0     0     0 #QU 0.006
   3575  29.223  52.538   0.953 1 U   8.522e+04  0.000e+00 e 0     0     0     0 #QU 0.006
   3576  45.732  32.406   3.262 1 U   1.366e+05  0.000e+00 e 0     0     0     0 #QU 0.006
   3577  29.223  75.252   1.935 1 U   2.106e+05  0.000e+00 e 0     0     0     0 #QU 0.006
   3578  37.727  18.984   0.161 1 U   4.415e+05  0.000e+00 e 0     0     0     0 #QU 0.006
   3579  58.738  32.922   2.595 1 U   -5.575e+05  0.000e+00 e 0     0     0     0 #QU 0.005
   3580  47.733  36.019   0.315 1 U   3.961e+05  0.000e+00 e 0     0     0     0 #QU 0.005
   3581  43.731  26.727   2.566 1 U   -2.571e+05  0.000e+00 e 0     0     0     0 #QU 0.005
   3582  43.230  75.768   7.692 1 U   -6.616e+05  0.000e+00 e 0     0     0     0 #QU 0.005
   3583  55.737  23.113  -0.499 1 U   4.814e+05  0.000e+00 e 0     0     0     0 #QU 0.005
   3584  43.230  10.208   7.692 1 U   -1.225e+06  0.000e+00 e 0     0     0     0 #QU 0.005
   3585  54.736  22.597   5.206 1 U   5.902e+05  0.000e+00 e 0     0     0     0 #QU 0.005
   3586  53.235  16.919   0.835 1 U   9.246e+05  0.000e+00 e 0     0     0     0 #QU 0.005
   3587  50.734  45.827   4.040 1 U   3.088e+05  0.000e+00 e 0     0     0     0 #QU 0.005
   3588  49.233  42.214   0.894 1 U   3.515e+05  0.000e+00 e 0     0     0     0 #QU 0.005
   3589  54.736  69.574   4.406 1 U   6.962e+04  0.000e+00 e 0     0     0     0 #QU 0.005
   3590  28.222  62.347   3.930 1 U   8.147e+05  0.000e+00 e 0     0     0     0 #QU 0.005
   3591  43.230  36.535   2.265 1 U   4.988e+05  0.000e+00 e 0     0     0     0 #QU 0.005
   3592  32.225  27.243   3.218 1 U   -2.021e+05  0.000e+00 e 0     0     0     0 #QU 0.005
   3593  50.234  33.954   5.037 1 U   4.366e+05  0.000e+00 e 0     0     0     0 #QU 0.005
   3594  39.228  24.146   1.356 1 U   3.855e+05  0.000e+00 e 0     0     0     0 #QU 0.005
   3595  27.222  37.052   0.469 1 U   -1.719e+05  0.000e+00 e 0     0     0     0 #QU 0.005
   3596  54.736  18.984  -0.015 1 U   2.885e+05  0.000e+00 e 0     0     0     0 #QU 0.005
   3597  41.729  20.016   1.590 1 U   4.638e+05  0.000e+00 e 0     0     0     0 #QU 0.005
   3598  57.738  26.211   1.143 1 U   -1.475e+06  0.000e+00 e 0     0     0     0 #QU 0.005
   3599  29.223  68.025   3.644 1 U   -2.237e+05  0.000e+00 e 0     0     0     0 #QU 0.005
   3600  43.230  53.054   4.098 1 U   6.946e+04  0.000e+00 e 0     0     0     0 #QU 0.005
   3601  32.725  60.798   2.074 1 U   -7.081e+04  0.000e+00 e 0     0     0     0 #QU 0.005
   3602  34.226  25.178   2.375 1 U   4.758e+05  0.000e+00 e 0     0     0     0 #QU 0.005
   3603  30.724  27.759   1.268 1 U   3.381e+05  0.000e+00 e 0     0     0     0 #QU 0.005
   3604  29.223  27.243   0.879 1 U   -1.050e+05  0.000e+00 e 0     0     0     0 #QU 0.005
   3605  57.237  39.633   5.778 1 U   3.766e+05  0.000e+00 e 0     0     0     0 #QU 0.005
   3606  57.738  62.347   5.154 1 U   9.584e+04  0.000e+00 e 0     0     0     0 #QU 0.005
   3607  57.237  68.541   4.956 1 U   6.938e+05  0.000e+00 e 0     0     0     0 #QU 0.005
   3608  37.727  68.541   1.598 1 U   -8.485e+04  0.000e+00 e 0     0     0     0 #QU 0.005
   3609  28.723  47.376   4.619 1 U   -3.021e+05  0.000e+00 e 0     0     0     0 #QU 0.005
   3610  37.227  57.701   1.913 1 U   4.754e+05  0.000e+00 e 0     0     0     0 #QU 0.005
   3611  50.234  22.597   5.037 1 U   -1.068e+06  0.000e+00 e 0     0     0     0 #QU 0.005
   3612  44.231  65.960   5.176 1 U   -4.239e+05  0.000e+00 e 0     0     0     0 #QU 0.005
   3613  48.233  16.403   1.869 1 U   -4.888e+05  0.000e+00 e 0     0     0     0 #QU 0.005
   3614  27.222  25.178   0.777 1 U   2.716e+05  0.000e+00 e 0     0     0     0 #QU 0.005
   3615  50.234  75.768   4.568 1 U   3.885e+05  0.000e+00 e 0     0     0     0 #QU 0.005
   3616  42.230  35.503   1.458 1 U   1.213e+05  0.000e+00 e 0     0     0     0 #QU 0.005
   3617  39.728  34.470   3.306 1 U   -2.693e+05  0.000e+00 e 0     0     0     0 #QU 0.005
   3618  56.737  61.314   4.993 1 U   1.088e+05  0.000e+00 e 0     0     0     0 #QU 0.005
   3619  27.722  13.305   5.030 1 U   6.451e+05  0.000e+00 e 0     0     0     0 #QU 0.005
   3620  29.223  42.214   3.475 1 U   5.266e+05  0.000e+00 e 0     0     0     0 #QU 0.005
   3621  47.232  54.087   0.461 1 U   -1.172e+05  0.000e+00 e 0     0     0     0 #QU 0.005
   3622  52.735  55.119   1.598 1 U   4.540e+05  0.000e+00 e 0     0     0     0 #QU 0.005
   3623  56.237  47.376   5.682 1 U   -9.738e+04  0.000e+00 e 0     0     0     0 #QU 0.005
   3624  33.725  37.052   5.785 1 U   2.872e+05  0.000e+00 e 0     0     0     0 #QU 0.005
   3625  32.225  30.341   3.152 1 U   -5.161e+05  0.000e+00 e 0     0     0     0 #QU 0.005
   3626  43.731  75.252   1.114 1 U   -3.372e+05  0.000e+00 e 0     0     0     0 #QU 0.005
   3627  27.222  25.178   0.718 1 U   2.314e+05  0.000e+00 e 0     0     0     0 #QU 0.005
   3628  32.225  27.243   0.285 1 U   3.980e+05  0.000e+00 e 0     0     0     0 #QU 0.005
   3629  36.227  40.665   3.006 1 U   -5.829e+05  0.000e+00 e 0     0     0     0 #QU 0.005
   3630  53.736  11.240   1.238 1 U   7.315e+05  0.000e+00 e 0     0     0     0 #QU 0.005
   3631  50.734  66.476   5.022 1 U   5.720e+05  0.000e+00 e 0     0     0     0 #QU 0.005
   3632  43.230  19.500   1.099 1 U   3.536e+05  0.000e+00 e 0     0     0     0 #QU 0.005
   3633  35.726  69.057   5.030 1 U   -6.156e+05  0.000e+00 e 0     0     0     0 #QU 0.005
   3634  36.227  46.344   2.030 1 U   -6.919e+04  0.000e+00 e 0     0     0     0 #QU 0.005
   3635  54.736  12.789   4.113 1 U   5.979e+05  0.000e+00 e 0     0     0     0 #QU 0.005
   3636  47.232  20.532   1.590 1 U   4.960e+05  0.000e+00 e 0     0     0     0 #QU 0.005
   3637  57.738  25.695   1.950 1 U   -6.028e+05  0.000e+00 e 0     0     0     0 #QU 0.005
   3638  53.235  66.993   4.604 1 U   -4.115e+05  0.000e+00 e 0     0     0     0 #QU 0.005
   3639  38.728  52.538   4.612 1 U   4.718e+05  0.000e+00 e 0     0     0     0 #QU 0.005
   3640  49.233  37.052   4.575 1 U   -3.468e+05  0.000e+00 e 0     0     0     0 #QU 0.005
   3641  29.223  44.795   1.744 1 U   1.250e+06  0.000e+00 e 0     0     0     0 #QU 0.005
   3642  29.223  42.214   3.974 1 U   3.687e+05  0.000e+00 e 0     0     0     0 #QU 0.005
   3643  55.236  30.341   4.252 1 U   -9.493e+05  0.000e+00 e 0     0     0     0 #QU 0.005
   3644  39.728  32.922   2.177 1 U   -2.272e+05  0.000e+00 e 0     0     0     0 #QU 0.005
   3645  42.230  17.951   0.945 1 U   3.776e+05  0.000e+00 e 0     0     0     0 #QU 0.005
   3646  39.728  63.895   3.248 1 U   -7.771e+04  0.000e+00 e 0     0     0     0 #QU 0.005
   3647  28.723  31.373   0.923 1 U   -4.622e+05  0.000e+00 e 0     0     0     0 #QU 0.005
   3648  28.723  48.408   1.986 1 U   1.565e+05  0.000e+00 e 0     0     0     0 #QU 0.005
   3649  40.229  47.892   4.392 1 U   -3.662e+05  0.000e+00 e 0     0     0     0 #QU 0.005
   3650  27.222  20.532   1.862 1 U   -1.872e+05  0.000e+00 e 0     0     0     0 #QU 0.005
   3651  32.725  34.987   4.355 1 U   -1.841e+05  0.000e+00 e 0     0     0     0 #QU 0.005
   3652  49.734  53.571   3.651 1 U   -1.441e+05  0.000e+00 e 0     0     0     0 #QU 0.005
   3653  27.222  14.854   0.777 1 U   8.121e+04  0.000e+00 e 0     0     0     0 #QU 0.005
   3654  56.237  10.208   0.997 1 U   -9.162e+04  0.000e+00 e 0     0     0     0 #QU 0.005
   3655  33.725  42.214   3.006 1 U   6.728e+05  0.000e+00 e 0     0     0     0 #QU 0.005
   3656  51.735  53.571   6.819 1 U   3.772e+05  0.000e+00 e 0     0     0     0 #QU 0.005
   3657  54.736  33.954   1.048 1 U   -1.713e+06  0.000e+00 e 0     0     0     0 #QU 0.005
   3658  39.228  49.957   2.837 1 U   1.350e+06  0.000e+00 e 0     0     0     0 #QU 0.005
   3659  27.722  54.087   4.172 1 U   6.626e+05  0.000e+00 e 0     0     0     0 #QU 0.005
   3660  58.738  75.768   3.431 1 U   6.195e+05  0.000e+00 e 0     0     0     0 #QU 0.005
   3661  43.230  57.184   1.818 1 U   3.272e+05  0.000e+00 e 0     0     0     0 #QU 0.005
   3662  54.236  25.695   0.337 1 U   4.575e+05  0.000e+00 e 0     0     0     0 #QU 0.005
   3663  35.726  42.730  -0.045 1 U   -3.857e+05  0.000e+00 e 0     0     0     0 #QU 0.005
   3664  56.737  36.019   1.634 1 U   7.324e+05  0.000e+00 e 0     0     0     0 #QU 0.005
   3665  32.225  50.990   5.081 1 U   -4.696e+05  0.000e+00 e 0     0     0     0 #QU 0.005
   3666  54.736  40.149   5.748 1 U   4.100e+05  0.000e+00 e 0     0     0     0 #QU 0.005
   3667  39.728  57.184   2.258 1 U   4.085e+05  0.000e+00 e 0     0     0     0 #QU 0.005
   3668  43.731  21.565   3.116 1 U   6.998e+05  0.000e+00 e 0     0     0     0 #QU 0.005
   3669  50.734  43.246   5.052 1 U   5.005e+05  0.000e+00 e 0     0     0     0 #QU 0.005
   3670  30.224  52.022   2.045 1 U   -1.208e+05  0.000e+00 e 0     0     0     0 #QU 0.005
   3671  36.227  39.633   5.030 1 U   5.746e+05  0.000e+00 e 0     0     0     0 #QU 0.005
   3672  56.237  59.765   5.008 1 U   1.909e+05  0.000e+00 e 0     0     0     0 #QU 0.005
   3673  50.234  15.886   1.451 1 U   2.568e+06  0.000e+00 e 0     0     0     0 #QU 0.005
   3674  57.738  50.473   1.429 1 U   9.800e+04  0.000e+00 e 0     0     0     0 #QU 0.005
   3675  58.238  36.535   5.081 1 U   -2.671e+05  0.000e+00 e 0     0     0     0 #QU 0.005
   3676  55.236  24.146   4.252 1 U   -6.723e+05  0.000e+00 e 0     0     0     0 #QU 0.005
   3677  27.222  54.603   1.869 1 U   -1.807e+05  0.000e+00 e 0     0     0     0 #QU 0.005
   3678  56.237  65.960   4.494 1 U   -1.635e+06  0.000e+00 e 0     0     0     0 #QU 0.005
   3679  58.238  36.535   4.590 1 U   3.663e+05  0.000e+00 e 0     0     0     0 #QU 0.005
   3680  30.224  65.960   3.761 1 U   3.963e+05  0.000e+00 e 0     0     0     0 #QU 0.005
   3681  35.226  55.119   4.641 1 U   -5.876e+05  0.000e+00 e 0     0     0     0 #QU 0.005
   3682  57.237  32.922   2.866 1 U   -3.368e+05  0.000e+00 e 0     0     0     0 #QU 0.005
   3683  54.736  72.155   4.428 1 U   3.323e+05  0.000e+00 e 0     0     0     0 #QU 0.005
   3684  46.732  30.341   3.240 1 U   3.394e+05  0.000e+00 e 0     0     0     0 #QU 0.005
   3685  31.224  55.636   3.394 1 U   -4.097e+05  0.000e+00 e 0     0     0     0 #QU 0.005
   3686  28.222  22.081   2.331 1 U   -1.113e+05  0.000e+00 e 0     0     0     0 #QU 0.005
   3687  51.735  13.305   4.612 1 U   5.791e+05  0.000e+00 e 0     0     0     0 #QU 0.005
   3688  41.729  49.441   4.040 1 U   4.363e+05  0.000e+00 e 0     0     0     0 #QU 0.005
   3689  38.728  36.535   2.969 1 U   -3.138e+05  0.000e+00 e 0     0     0     0 #QU 0.005
   3690  51.735  42.214   3.035 1 U   4.130e+05  0.000e+00 e 0     0     0     0 #QU 0.005
   3691  32.725  20.016   1.275 1 U   3.994e+05  0.000e+00 e 0     0     0     0 #QU 0.005
   3692  39.228  62.347   4.047 1 U   4.131e+05  0.000e+00 e 0     0     0     0 #QU 0.005
   3693  27.722  32.922   2.698 1 U   -4.921e+05  0.000e+00 e 0     0     0     0 #QU 0.005
   3694  43.230  16.403   1.451 1 U   7.330e+04  0.000e+00 e 0     0     0     0 #QU 0.005
   3695  34.726  40.149   5.030 1 U   5.339e+05  0.000e+00 e 0     0     0     0 #QU 0.005
   3696  53.235  24.146   1.634 1 U   -6.643e+05  0.000e+00 e 0     0     0     0 #QU 0.005
   3697  50.734  27.243   1.422 1 U   -3.903e+05  0.000e+00 e 0     0     0     0 #QU 0.005
   3698  27.722  58.733   0.601 1 U   1.409e+05  0.000e+00 e 0     0     0     0 #QU 0.005
   3699  30.224  65.960   4.010 1 U   -1.464e+06  0.000e+00 e 0     0     0     0 #QU 0.005
   3700  58.738  35.503   2.140 1 U   -5.017e+05  0.000e+00 e 0     0     0     0 #QU 0.005
   3701  50.734  15.886   1.598 1 U   4.612e+06  0.000e+00 e 0     0     0     0 #QU 0.005
   3702  42.730  36.535   2.360 1 U   5.378e+05  0.000e+00 e 0     0     0     0 #QU 0.005
   3703  33.225  31.889   4.260 1 U   -5.913e+05  0.000e+00 e 0     0     0     0 #QU 0.005
   3704  31.224  57.701   4.568 1 U   -4.274e+05  0.000e+00 e 0     0     0     0 #QU 0.005
   3705  32.225  25.178   0.549 1 U   5.360e+05  0.000e+00 e 0     0     0     0 #QU 0.005
   3706  40.229  49.957   3.350 1 U   -1.149e+05  0.000e+00 e 0     0     0     0 #QU 0.005
   3707  46.732  23.630   3.233 1 U   1.198e+05  0.000e+00 e 0     0     0     0 #QU 0.005
   3708  32.725  40.149   1.832 1 U   -7.894e+05  0.000e+00 e 0     0     0     0 #QU 0.005
   3709  28.222  27.243   2.419 1 U   -6.193e+05  0.000e+00 e 0     0     0     0 #QU 0.005
   3710  39.228  45.827   2.566 1 U   5.408e+05  0.000e+00 e 0     0     0     0 #QU 0.005
   3711  54.736  21.565   3.820 1 U   5.735e+05  0.000e+00 e 0     0     0     0 #QU 0.005
   3712  54.736  31.373   0.571 1 U   5.995e+05  0.000e+00 e 0     0     0     0 #QU 0.005
   3713  27.222  73.187   2.074 1 U   -7.940e+04  0.000e+00 e 0     0     0     0 #QU 0.005
   3714  31.724  34.987   3.218 1 U   -4.698e+05  0.000e+00 e 0     0     0     0 #QU 0.005
   3715  42.730  16.403   1.612 1 U   -6.377e+05  0.000e+00 e 0     0     0     0 #QU 0.005
   3716  29.223  63.895   4.348 1 U   5.843e+05  0.000e+00 e 0     0     0     0 #QU 0.005
   3717  49.734  75.252   5.081 1 U   1.549e+05  0.000e+00 e 0     0     0     0 #QU 0.005
   3718  32.225  27.243   1.297 1 U   3.673e+05  0.000e+00 e 0     0     0     0 #QU 0.005
   3719  29.723  45.311   1.649 1 U   -1.277e+06  0.000e+00 e 0     0     0     0 #QU 0.005
   3720  55.236  23.113   2.074 1 U   -4.812e+05  0.000e+00 e 0     0     0     0 #QU 0.005
   3721  32.725  62.863   2.808 1 U   -3.641e+05  0.000e+00 e 0     0     0     0 #QU 0.005
   3722  53.736  21.565   1.898 1 U   -1.393e+06  0.000e+00 e 0     0     0     0 #QU 0.005
   3723  34.726  21.049   7.127 1 U   -3.206e+05  0.000e+00 e 0     0     0     0 #QU 0.005
   3724  32.225  31.373   0.461 1 U   -3.998e+05  0.000e+00 e 0     0     0     0 #QU 0.005
   3725  54.236  46.860   5.030 1 U   -1.136e+06  0.000e+00 e 0     0     0     0 #QU 0.005
   3726  27.722  43.246   3.248 1 U   1.786e+06  0.000e+00 e 0     0     0     0 #QU 0.005
   3727  33.725  31.373   2.456 1 U   -1.351e+06  0.000e+00 e 0     0     0     0 #QU 0.005
   3728  58.738  54.087   1.935 1 U   -2.165e+05  0.000e+00 e 0     0     0     0 #QU 0.005
   3729  53.736  36.535   0.505 1 U   4.215e+05  0.000e+00 e 0     0     0     0 #QU 0.005
   3730  47.232  26.727   1.246 1 U   3.788e+05  0.000e+00 e 0     0     0     0 #QU 0.005
   3731  37.227  41.181   5.162 1 U   3.928e+05  0.000e+00 e 0     0     0     0 #QU 0.005
   3732  31.724  48.408   1.356 1 U   7.174e+04  0.000e+00 e 0     0     0     0 #QU 0.005
   3733  27.222  47.892   1.700 1 U   -2.126e+05  0.000e+00 e 0     0     0     0 #QU 0.005
   3734  29.723  75.252   1.744 1 U   4.627e+05  0.000e+00 e 0     0     0     0 #QU 0.005
   3735  54.736  14.854   0.689 1 U   6.778e+05  0.000e+00 e 0     0     0     0 #QU 0.005
   3736  57.738  18.984   1.063 1 U   1.690e+06  0.000e+00 e 0     0     0     0 #QU 0.005
   3737  43.731  61.314   4.318 1 U   3.984e+05  0.000e+00 e 0     0     0     0 #QU 0.005
   3738  29.223  20.532   1.004 1 U   3.281e+05  0.000e+00 e 0     0     0     0 #QU 0.005
   3739  31.224  37.568   2.456 1 U   -6.291e+05  0.000e+00 e 0     0     0     0 #QU 0.005
   3740  58.738  49.957   2.294 1 U   -2.566e+05  0.000e+00 e 0     0     0     0 #QU 0.005
   3741  35.226  33.438   3.497 1 U   -5.108e+05  0.000e+00 e 0     0     0     0 #QU 0.005
   3742  42.730  48.925   1.612 1 U   -1.446e+05  0.000e+00 e 0     0     0     0 #QU 0.005
   3743  37.727  10.724   7.274 1 U   -3.692e+05  0.000e+00 e 0     0     0     0 #QU 0.005
   3744  29.723  22.081   5.264 1 U   6.458e+05  0.000e+00 e 0     0     0     0 #QU 0.005
   3745  37.727  49.441   5.022 1 U   -4.745e+05  0.000e+00 e 0     0     0     0 #QU 0.005
   3746  58.238  23.113   1.840 1 U   -3.834e+05  0.000e+00 e 0     0     0     0 #QU 0.005
   3747  40.229  20.532   4.230 1 U   2.817e+05  0.000e+00 e 0     0     0     0 #QU 0.005
   3748  41.729  19.500   5.037 1 U   -4.631e+05  0.000e+00 e 0     0     0     0 #QU 0.005
   3749  42.730  31.889   2.874 1 U   -1.087e+06  0.000e+00 e 0     0     0     0 #QU 0.005
   3750  45.231  35.503   4.582 1 U   2.736e+05  0.000e+00 e 0     0     0     0 #QU 0.005
   3751  41.229  75.252   4.641 1 U   -3.882e+05  0.000e+00 e 0     0     0     0 #QU 0.005
   3752  39.728  43.762   3.314 1 U   -2.368e+05  0.000e+00 e 0     0     0     0 #QU 0.005
   3753  31.724  18.984   2.074 1 U   2.176e+06  0.000e+00 e 0     0     0     0 #QU 0.005
   3754  40.229  59.249   1.092 1 U   1.256e+05  0.000e+00 e 0     0     0     0 #QU 0.005
   3755  49.734  75.768   5.154 1 U   -2.991e+05  0.000e+00 e 0     0     0     0 #QU 0.005
   3756  46.232  29.308   3.101 1 U   -4.220e+05  0.000e+00 e 0     0     0     0 #QU 0.005
   3757  27.222  10.208   3.438 1 U   8.278e+05  0.000e+00 e 0     0     0     0 #QU 0.005
   3758  27.222  75.768   3.438 1 U   7.899e+05  0.000e+00 e 0     0     0     0 #QU 0.005
   3759  58.738  10.208   3.438 1 U   6.105e+05  0.000e+00 e 0     0     0     0 #QU 0.005
   3760  30.224  32.406   4.450 1 U   -6.471e+05  0.000e+00 e 0     0     0     0 #QU 0.005
   3761  43.731  20.016   1.480 1 U   3.295e+05  0.000e+00 e 0     0     0     0 #QU 0.005
   3762  53.736  74.220   4.634 1 U   4.019e+05  0.000e+00 e 0     0     0     0 #QU 0.005
   3763  57.738  37.568   0.923 1 U   -5.612e+05  0.000e+00 e 0     0     0     0 #QU 0.005
   3764  55.737  63.895   4.091 1 U   -6.244e+05  0.000e+00 e 0     0     0     0 #QU 0.005
   3765  44.231  70.606   4.406 1 U   3.494e+05  0.000e+00 e 0     0     0     0 #QU 0.005
   3766  51.234  54.603   2.126 1 U   -2.627e+05  0.000e+00 e 0     0     0     0 #QU 0.005
   3767  49.233  62.863   4.575 1 U   -3.110e+05  0.000e+00 e 0     0     0     0 #QU 0.005
   3768  47.733  16.919   1.862 1 U   -3.437e+05  0.000e+00 e 0     0     0     0 #QU 0.005
   3769  55.737  34.987   0.535 1 U   -2.093e+06  0.000e+00 e 0     0     0     0 #QU 0.005
   3770  47.733  21.565   4.230 1 U   4.878e+05  0.000e+00 e 0     0     0     0 #QU 0.005
