# Supplementary material for: Structural and regulatory insights into the glideosome-associated connector from Toxoplasma gondii
Source: eLife. 2023 Apr 4;12:e86049. doi: 10.7554/eLife.86049 (PMC10125020; doi:10.7554/eLife.86049)
Supplement: Figure 1—source data 1. — wwPDB X-ray structure validation; MTZ file for TgGAC X-ray diffraction data and final refined PDB file for TgGAC from X-ray diffraction. [file elife-86049-fig1-data1.zip › Figure 1-source data 1/NOE assignment and NMR structure/peak_lists/CBCAcoNH_hncocacb_all.list]

      Assignment          w1         w2         w3
            ?-?-?     29.051    108.446      7.240
            ?-?-?     59.557    118.163      8.050
            ?-?-?     41.526    121.408      7.249
            ?-?-?     39.730    116.601      8.600
            ?-?-?     39.101    108.834      8.019
            ?-?-?     55.086    121.011      8.561
            ?-?-?     30.931    121.789      6.312
            ?-?-?     55.824    118.038      7.917
            ?-?-?     54.954    116.600      8.603
            ?-?-?     54.886    121.279      8.083
            ?-?-?     30.337    118.427      8.477
            ?-?-?     35.265    118.021      8.989
            ?-?-?     33.225    108.298      7.474
            ?-?-?     23.051    119.464      8.673
            ?-?-?     23.279    119.405      8.675
            ?-?-?     33.469    117.523      7.992
            ?-?-?     33.396    111.937      6.851
            ?-?-?     33.857    116.350      7.854
            ?-?-?     32.330    119.713      8.038
            ?-?-?     56.835    120.242      8.188
            ?-?-?     42.063    118.015      7.914
            ?-?-?     29.028    108.434      6.574
            ?-?-?     40.587    116.479      7.736
            ?-?-?     32.452    119.722      7.884
            ?-?-?     32.269    127.755      8.399
            ?-?-?     50.100    115.945      8.899
            ?-?-?     67.701    116.736      8.405
            ?-?-?     39.685    122.186      8.095
            ?-?-?     34.528    120.241      8.192
            ?-?-?     39.242    125.555      7.570
            ?-?-?     52.796    108.835      8.015
            ?-?-?     54.050    121.009      8.345
            ?-?-?     55.241    119.067      7.937
            ?-?-?     30.798    122.835      8.039
            ?-?-?     36.602    123.482      7.194
            ?-?-?     69.897    121.769      7.622
            ?-?-?     29.338    109.873      7.951
            ?-?-?     65.940    125.297     11.768
            ?-?-?     66.177    125.263     11.763
            ?-?-?     54.864    106.762      7.568
            ?-?-?     57.506    122.186      8.097
            ?-?-?     52.971    112.353      6.806
            ?-?-?     39.051    113.630      7.772
            ?-?-?     42.365    118.137      7.491
            ?-?-?     61.426    115.186      8.006
            ?-?-?     39.210    112.334      6.807
            ?-?-?     72.494    117.649      8.836
            ?-?-?     60.514    130.876      9.216
            ?-?-?     19.253    114.538      7.090
            ?-?-?     40.206    110.780      7.863
            ?-?-?     30.066    121.149      7.336
            ?-?-?     52.992    112.339      7.483
            ?-?-?     55.830    109.873      7.948
            ?-?-?     52.804    113.632      6.889
            ?-?-?     62.258    117.259      8.066
            ?-?-?     29.337    120.630      8.821
            ?-?-?     52.896    125.556      7.570
            ?-?-?     22.291    115.951      8.897
            ?-?-?     37.601    111.297      7.160
            ?-?-?     39.446    121.927      8.358
            ?-?-?     29.595    122.185      7.531
            ?-?-?     61.389    119.842      7.085
            ?-?-?     60.128    119.731      7.883
            ?-?-?     30.540    119.595      8.408
            ?-?-?     58.040    116.337      7.855
            ?-?-?     56.788    119.593      8.410
            ?-?-?     19.353    121.279      8.085
            ?-?-?     18.743    117.519      8.139
            ?-?-?     32.243    121.668      8.280
            ?-?-?     67.099    119.205      8.026
            ?-?-?     55.137    115.316      7.362
            ?-?-?     31.186    119.852      7.085
            ?-?-?     55.285    115.332      7.353
            ?-?-?     46.950    118.558      7.702
            ?-?-?     65.337    115.286      8.914
            ?-?-?     65.074    115.331      8.889
            ?-?-?     55.122    118.031      8.993
            ?-?-?     58.164    116.867      7.099
            ?-?-?     32.489    116.846      7.099
            ?-?-?     45.980    117.131      8.516
            ?-?-?     63.713    116.353      7.792
            ?-?-?     56.287    118.161      7.492
            ?-?-?     54.256    114.539      7.093
            ?-?-?     58.991    122.056      7.531
            ?-?-?     27.694    111.946      7.537
            ?-?-?     54.655    117.520      8.140
            ?-?-?     29.572    118.167      8.054
            ?-?-?     57.973    105.595      7.241
            ?-?-?     30.664    124.906      8.971
            ?-?-?     18.802    115.317      7.366
            ?-?-?     18.895    115.281      7.353
            ?-?-?     19.015    115.255      7.345
            ?-?-?     59.875    119.594      8.040
            ?-?-?     18.295    119.075      7.931
            ?-?-?     32.360    115.187      8.006
            ?-?-?     31.927    115.317      8.895
            ?-?-?     39.122    111.928      8.050
            ?-?-?     39.548    113.110      7.667
            ?-?-?     31.704    119.205      8.025
            ?-?-?     27.697    111.947      6.851
            ?-?-?     32.111    115.285      8.917
            ?-?-?     58.518    118.804      7.668
            ?-?-?     41.418    116.086      7.553
            ?-?-?     53.946    118.565      7.703
            ?-?-?     57.673    112.184      7.626
            ?-?-?     62.464    121.772      6.310
            ?-?-?     30.263    116.074      7.551
            ?-?-?     30.062    116.092      7.572
            ?-?-?     64.956    116.365      7.717
            ?-?-?     32.354    125.299     11.763
            ?-?-?     35.762    107.539      7.806
            ?-?-?     31.707    116.742      8.406
            ?-?-?     31.278    112.205      7.623
            ?-?-?     56.994    122.466      8.372
            ?-?-?     56.797    122.446      8.381
            ?-?-?     18.622    121.027      8.560
            ?-?-?     34.521    108.447      7.240
            ?-?-?     29.065    121.660      8.671
            ?-?-?     20.381    107.640      7.678
            ?-?-?     60.615    119.722      9.538
            ?-?-?     31.889    117.909      7.802
            ?-?-?     27.608    118.943      7.803
            ?-?-?     58.166    121.927      8.358
            ?-?-?     57.864    116.475      7.738
            ?-?-?     65.907    117.909      7.803
            ?-?-?     41.712    106.773      7.568
            ?-?-?     54.437    113.763      6.818
            ?-?-?     35.843    125.168      9.117
            ?-?-?     53.410    110.779      7.863
            ?-?-?     55.931    121.797      8.131
            ?-?-?     57.488    108.317      7.474
            ?-?-?     18.081    121.408      7.324
            ?-?-?     31.750    111.160      7.359
            ?-?-?     59.797    117.521      7.991
            ?-?-?     59.559    122.838      8.039
            ?-?-?     60.988    124.924      8.969
            ?-?-?     56.615    111.941      8.046
            ?-?-?     29.304    111.949      6.678
            ?-?-?     29.520    111.970      6.669
            ?-?-?     40.849    121.020      8.345
            ?-?-?     62.196    121.771      7.624
            ?-?-?     33.293    111.941      6.667
            ?-?-?     57.717    111.170      7.375
            ?-?-?     57.859    111.115      7.357
            ?-?-?     58.404    118.427      8.477
            ?-?-?     45.053    123.746      8.633
            ?-?-?     60.739    117.633      8.836
            ?-?-?     45.835    118.954      8.369
            ?-?-?     58.642    118.297      7.681
            ?-?-?     63.154    119.205      8.048
            ?-?-?     57.250    111.364      9.382
            ?-?-?     54.125    112.603      7.091
            ?-?-?     39.051    113.623      6.890
            ?-?-?     28.939    107.929      7.242
            ?-?-?     58.277    126.729      8.030
            ?-?-?     29.389    111.951      7.305
            ?-?-?     62.657    128.148      8.445
            ?-?-?     36.412    126.724      8.039
            ?-?-?     30.039    118.816      7.669
            ?-?-?     57.191    107.541      7.803
            ?-?-?     34.494    107.929      7.241
            ?-?-?     54.319    121.667      8.283
            ?-?-?     33.428    111.924      7.536
            ?-?-?     54.878    121.408      7.326
            ?-?-?     38.711    117.261      8.070
            ?-?-?     52.780    113.632      7.774
            ?-?-?     59.838    120.631      8.821
            ?-?-?     39.909    122.445      8.376
            ?-?-?     36.043    130.907      9.217
            ?-?-?     59.367    121.668      8.672
            ?-?-?     57.482    130.741      7.521
            ?-?-?     57.662    130.748      7.511
            ?-?-?     31.020    116.353      7.798
            ?-?-?     28.981    107.932      6.575
            ?-?-?     56.330    123.482      7.195
            ?-?-?     30.299    118.298      7.683
            ?-?-?     54.587    123.745      8.629
            ?-?-?     34.519    108.447      6.575
            ?-?-?     30.350    121.794      8.126
            ?-?-?     39.213    112.335      7.483
            ?-?-?     57.487    116.105      7.567
            ?-?-?     53.718    107.669      7.674
            ?-?-?     57.851    116.072      7.548
            ?-?-?     40.883    111.359      9.385
            ?-?-?     55.121    120.056      9.241
            ?-?-?     30.530    130.740      7.513
            ?-?-?     33.112    105.595      7.240
            ?-?-?     31.876    122.058      8.772
            ?-?-?     35.065    125.548      7.574
            ?-?-?     34.699    125.611      7.575
            ?-?-?     55.134    125.172      9.114
            ?-?-?     28.907    119.854      9.541
            ?-?-?     54.419    113.760      7.639
            ?-?-?     55.135    118.110      8.155
            ?-?-?     65.915    118.743      9.277
            ?-?-?     65.722    118.687      9.266
            ?-?-?     55.544    125.563      8.313
            ?-?-?     62.172    127.759      8.399
            ?-?-?     54.020    112.613      6.850
            ?-?-?     50.769    125.565      7.569
            ?-?-?     54.254    112.662      6.848
            ?-?-?     40.788    112.613      6.849
            ?-?-?     61.002    111.289      7.158
            ?-?-?     50.457    119.464      8.672
            ?-?-?     36.798    125.579      7.568
            ?-?-?     36.583    125.558      7.572
            ?-?-?     33.320    111.428      6.849
            ?-?-?     38.806    113.630      6.817
            ?-?-?     38.611    120.965      7.749
            ?-?-?     38.442    120.923      7.777
            ?-?-?     34.518    107.929      6.575
            ?-?-?     43.194    107.155      6.887
            ?-?-?     43.391    107.183      6.865
            ?-?-?     43.440    107.175      6.903
            ?-?-?     38.882    113.671      7.639
            ?-?-?     38.645    113.633      7.636
            ?-?-?     53.261    120.963      7.770
            ?-?-?     52.818    113.113      6.889
            ?-?-?     54.278    121.408      7.248
            ?-?-?     36.084    128.149      8.450
            ?-?-?     36.340    128.111      8.447
            ?-?-?     39.219    111.946      6.806
            ?-?-?     43.894    126.723      7.732
            ?-?-?     27.713    111.429      6.848
            ?-?-?     63.840    126.204      6.544
            ?-?-?     40.841    112.595      7.084
            ?-?-?     33.298    111.970      7.300
            ?-?-?     52.816    113.113      7.674
            ?-?-?     57.742    118.946      7.805
            ?-?-?     53.029    113.072      7.662
            ?-?-?     32.654    119.140      8.039
            ?-?-?     54.685    120.246      8.310
            ?-?-?     52.951    111.946      7.484
            ?-?-?     57.091    122.059      8.773
            ?-?-?     35.251    119.991      9.245
            ?-?-?     48.582    125.664      7.574
            ?-?-?     48.302    125.688      7.560
            ?-?-?     48.805    125.651      7.575
            ?-?-?     35.344    120.271      8.311
            ?-?-?     52.945    111.817      6.810
            ?-?-?     73.106    121.159      8.030
            ?-?-?     39.217    111.946      7.482
            ?-?-?     36.371    128.295      9.046
            ?-?-?     24.731    115.214      7.905
            ?-?-?     62.315    105.494      7.272
            ?-?-?     62.126    105.475      7.275
            ?-?-?     24.745    114.803      8.351
            ?-?-?     35.927    108.445      6.569
            ?-?-?     73.156    122.112      8.157
            ?-?-?     31.034    125.694      7.571
            ?-?-?     73.332    122.465      8.083
            ?-?-?     73.109    122.434      8.086
            ?-?-?     30.351    116.617      8.400
            ?-?-?     31.597    116.353      7.714
            ?-?-?     73.090    123.223      8.191
            ?-?-?     54.102    116.613      9.388
            ?-?-?     25.034    121.927      8.011
            ?-?-?     33.473    125.686      8.316
            ?-?-?     31.597    108.447      6.580
            ?-?-?     39.099    111.817      6.807
            ?-?-?     43.318    128.667     10.178
            ?-?-?     37.224    120.760     10.600
            ?-?-?     22.689    127.371      6.118
            ?-?-?     46.600    112.465      7.479
            ?-?-?     46.366    112.983      6.885
            ?-?-?     33.238    108.447      6.580
            ?-?-?     39.099    113.372      9.529
            ?-?-?     39.099    113.113      6.893
            ?-?-?     21.283    107.021     11.789
            ?-?-?     31.363    125.556      6.126
            ?-?-?     39.333    125.038      7.581
            ?-?-?     57.384    117.650      6.376
            ?-?-?     16.360    121.149      8.035
            ?-?-?     28.316    112.076      6.721
            ?-?-?     62.072    128.278      9.052
            ?-?-?     74.028    127.565     11.848
            ?-?-?     48.710    121.149      9.012
            ?-?-?     31.129    113.243      8.105
            ?-?-?     33.004    126.204      6.541
            ?-?-?     57.149    118.686      9.271
            ?-?-?     29.956    118.038      7.800
            ?-?-?     56.915    113.113      8.105
            ?-?-?     47.772    119.983      9.208
            ?-?-?     15.188    115.187      8.864
            ?-?-?     33.004    107.929      6.580
            ?-?-?     20.580    106.503      7.925
            ?-?-?     61.838    128.278      9.059
            ?-?-?     24.799    125.297      7.956
            ?-?-?     51.289    127.759      9.693
            ?-?-?     31.832    105.077      6.369
            ?-?-?     52.226    123.741      8.645
            ?-?-?     51.758    104.688      9.388
            ?-?-?     25.502    117.909      7.808
            ?-?-?     39.099    113.243      9.544
            ?-?-?     25.737    117.909      7.800
            ?-?-?     35.583    123.871     11.719
            ?-?-?     28.784    108.317      7.456
            ?-?-?     18.235    108.058      6.666
            ?-?-?     41.443    106.114     11.633
            ?-?-?     30.660    112.076      7.534
            ?-?-?     50.351    125.556      8.465
            ?-?-?     66.292    122.964      8.043
            ?-?-?     24.799    122.316      7.996
            ?-?-?     16.595    123.223      8.183
            ?-?-?     54.336    113.502      7.996
            ?-?-?     22.689    117.909      6.267
            ?-?-?     18.001    119.853      9.200
            ?-?-?     37.692    121.149      8.340
            ?-?-?     45.897    113.632      7.644
            ?-?-?     33.238    107.929      6.572
            ?-?-?     39.333    128.926     11.414
            ?-?-?     29.488    118.168      8.152
            ?-?-?     44.022    107.540      7.894
            ?-?-?     17.063    112.854      6.893
            ?-?-?     61.134    122.186      7.534
            ?-?-?     31.363    120.890      8.856
            ?-?-?     25.502    107.021      6.807
            ?-?-?     33.707    110.910     11.351
            ?-?-?     46.366    112.595     11.734
            ?-?-?     32.066    119.723     11.469
            ?-?-?     29.253    112.724      9.224
            ?-?-?     42.850    107.151     10.045
            ?-?-?     20.580    121.538      8.512
            ?-?-?     68.636    114.280      6.330
            ?-?-?     46.835    111.428      9.388
            ?-?-?     21.049    118.168     11.390
            ?-?-?     33.942    116.613      8.410
            ?-?-?     16.360    128.278      9.896
            ?-?-?     49.882    120.242      9.513
            ?-?-?     68.870    124.001      8.481
            ?-?-?     21.986    116.483      6.111
            ?-?-?     31.597    122.316      7.534
            ?-?-?     65.588    116.742      8.402
            ?-?-?     27.143    108.317     11.453
            ?-?-?     59.962    114.409      8.121
            ?-?-?     68.401    110.391      7.456
            ?-?-?     18.470    110.132      9.967
            ?-?-?     23.158    122.575     11.422
            ?-?-?     55.977    122.056      8.746
            ?-?-?     23.627    122.964      9.709
            ?-?-?     55.977    114.409      7.088
            ?-?-?     53.399    111.428      9.450
            ?-?-?     57.384    128.537      6.580
            ?-?-?     71.449    121.668      7.526
            ?-?-?     41.678    117.001      6.642
            ?-?-?     29.253    114.409     10.991
            ?-?-?     54.336    112.076      8.058
            ?-?-?     65.823    116.224      7.714
            ?-?-?     66.761    123.093      9.185
            ?-?-?     27.847    114.280      8.121
            ?-?-?     43.787    116.094      7.777
            ?-?-?     41.443    117.001      6.635
            ?-?-?     63.713    130.481      6.353
            ?-?-?     44.725    114.539      7.096
            ?-?-?     47.069    121.149      8.340
            ?-?-?     26.909    124.908      9.975
            ?-?-?     29.488    124.130      8.723
            ?-?-?     54.102    113.113      6.893
            ?-?-?     41.443    125.686      7.573
            ?-?-?     38.864    107.021      8.348
            ?-?-?     28.784    111.817      7.542
            ?-?-?     63.479    131.907      7.550
            ?-?-?     46.835    112.983      7.667
            ?-?-?     54.102    123.871     10.272
            ?-?-?     34.879    116.613      9.396
            ?-?-?     36.755    117.909      6.087
            ?-?-?     32.535    129.185      8.465
            ?-?-?     71.215    115.057     11.836
            ?-?-?     37.927    115.446     10.006
            ?-?-?     28.316    126.852     11.226
            ?-?-?     28.081    119.853      7.088
            ?-?-?     51.054    117.909      7.917
            ?-?-?     27.378    114.928      8.465
            ?-?-?     69.574    115.705     11.781
            ?-?-?     72.152    118.946      8.105
            ?-?-?     72.621    118.038     10.389
            ?-?-?     33.004    110.132     10.061
            ?-?-?     62.307    125.297     11.766
            ?-?-?     43.318    125.556      9.912
            ?-?-?     40.740    124.389      9.497
            ?-?-?     51.992    127.889      7.472
            ?-?-?     66.995    118.816      6.111
            ?-?-?     41.443    128.537      9.888
            ?-?-?     55.743    108.836      6.408
            ?-?-?     38.161    132.037     11.203
            ?-?-?     61.134    106.503      7.495
            ?-?-?     29.956    131.907      9.271
            ?-?-?     53.164    129.963      9.130
            ?-?-?     64.182    119.983      6.197
            ?-?-?     16.595    106.762      6.588
            ?-?-?     29.019    116.872      7.096
            ?-?-?     25.502    132.166     10.968
            ?-?-?     19.408    122.316     10.358
            ?-?-?     29.488    121.020      7.644
            ?-?-?     44.725    123.482      7.190
            ?-?-?     37.458    125.038      7.683
            ?-?-?     27.847    107.929      7.253
            ?-?-?     36.520    110.002      6.056
            ?-?-?     20.345    117.650      8.840
            ?-?-?     51.758    105.207      9.967
            ?-?-?     67.464    109.613      9.036
            ?-?-?     65.120    118.946      8.089
            ?-?-?     28.316    112.076      7.644
            ?-?-?     67.933    115.965     10.491
            ?-?-?     36.520    113.243      8.262
            ?-?-?     67.229    118.686      6.118
            ?-?-?     69.808    107.540      6.056
            ?-?-?     27.847    115.576     11.414
            ?-?-?     54.336    118.168      7.941
            ?-?-?     72.152    118.946      9.912
            ?-?-?     36.286    121.408      6.220
            ?-?-?     41.209    128.667      9.192
            ?-?-?     51.289    112.983     10.201
            ?-?-?     45.663    127.241      8.019
            ?-?-?     26.206    124.389      7.518
            ?-?-?     54.571    112.335      6.658
            ?-?-?     67.464    119.075      8.238
            ?-?-?     56.680    104.688      6.752
            ?-?-?     39.099    122.316      7.534
            ?-?-?     38.864    107.151      8.340
            ?-?-?     59.962    112.595      6.799
            ?-?-?     36.755    120.242      9.263
            ?-?-?     54.571    122.186      8.371
            ?-?-?     56.915    122.186      6.079
            ?-?-?     69.105    127.889     11.641
            ?-?-?     32.301    108.447      7.237
            ?-?-?     64.416    129.056      7.777
            ?-?-?     31.832    121.927      7.980
            ?-?-?     24.565    129.833     11.594
            ?-?-?     67.229    119.594      8.027
            ?-?-?     42.381    113.761      6.079
            ?-?-?     19.173    121.668     10.937
            ?-?-?     48.007    116.742     11.007
            ?-?-?     40.505    124.519      9.497
            ?-?-?     42.381    123.223      9.098
            ?-?-?     60.900    112.595      7.589
            ?-?-?     39.568    109.484      6.071
            ?-?-?     16.595    131.000      7.135
            ?-?-?     74.496    123.482      8.645
            ?-?-?     66.761    123.871     11.734
            ?-?-?     57.618    115.187      8.003
            ?-?-?     59.259    118.298      7.479
            ?-?-?     37.224    104.559      9.865
            ?-?-?     28.081    116.483      6.509
            ?-?-?     22.924    126.723      8.762
            ?-?-?     34.645    116.094      7.526
            ?-?-?     15.657    122.964      7.260
            ?-?-?     22.689    122.056     10.796
            ?-?-?     15.657    115.705     10.084
            ?-?-?     62.775    115.187      8.003
            ?-?-?     43.553    116.094      7.769
            ?-?-?     39.568    122.056      8.011
            ?-?-?     63.479    126.463      8.410
            ?-?-?     16.126    114.928      8.997
            ?-?-?     71.215    125.686     10.162
            ?-?-?     46.132    118.686     11.836
            ?-?-?     34.176    123.353     10.194
            ?-?-?     39.568    117.650     10.858
            ?-?-?     34.410    107.929      6.486
            ?-?-?     68.401    105.855      6.064
            ?-?-?     24.096    114.668      8.129
            ?-?-?     30.660    104.688      7.972
            ?-?-?     70.042    111.817      9.208
            ?-?-?     31.129    117.520      6.932
            ?-?-?     33.238    107.929     10.851
            ?-?-?     40.037    127.630     11.688
            ?-?-?     44.959    107.021     11.820
            ?-?-?     26.206    106.244      8.770
            ?-?-?     56.915    117.520     11.860
            ?-?-?     53.633    112.983      6.901
            ?-?-?     42.850    119.594     11.758
            ?-?-?     25.971    116.872      7.581
            ?-?-?     47.772    107.540      6.447
            ?-?-?     36.989    125.945      6.744
            ?-?-?     36.755    122.704      9.177
            ?-?-?     43.318    128.926      7.777
            ?-?-?     53.164    108.706      9.098
            ?-?-?     27.612    111.298      7.370
            ?-?-?     19.408    122.834     11.461
            ?-?-?     30.894    108.317      7.479
            ?-?-?     38.161    113.891      9.599
            ?-?-?     65.120    126.852      7.956
            ?-?-?     48.710    121.279     11.601
            ?-?-?     20.814    118.168     11.382
            ?-?-?     17.767    121.149      8.879
            ?-?-?     37.458    118.816      9.912
            ?-?-?     40.271    110.910      6.212
            ?-?-?     51.289    119.075      7.034
            ?-?-?     56.915    119.205      9.435
            ?-?-?     36.286    117.779      7.792
            ?-?-?     16.360    111.428      7.174
            ?-?-?     25.737    115.187      7.440
            ?-?-?     64.416    121.020     10.491
            ?-?-?     66.292    131.259      7.057
            ?-?-?     43.553    124.908      9.677
            ?-?-?     33.238    108.058      6.580
            ?-?-?     29.019    118.298      7.683
            ?-?-?     33.004    124.001     10.796
            ?-?-?     43.084    122.834      8.911
            ?-?-?     29.488    110.910     11.555
            ?-?-?     62.307    119.723      9.255
            ?-?-?     31.597    110.780      7.354
            ?-?-?     53.867    128.019      6.095
            ?-?-?     49.179    109.873      7.675
            ?-?-?     25.268    115.965      7.550
            ?-?-?     52.930    121.668     10.553
            ?-?-?     67.933    115.187      8.926
            ?-?-?     27.378    126.593      6.893
            ?-?-?     68.870    104.818     11.813
            ?-?-?     27.143    120.501      8.817
            ?-?-?     66.995    125.167     11.774
            ?-?-?     43.553    118.946     10.444
            ?-?-?     42.850    116.483      7.792
            ?-?-?     21.283    116.872      7.120
            ?-?-?     30.425    117.909      7.800
            ?-?-?     15.891    115.446      6.118
            ?-?-?     28.081    125.556      8.449
            ?-?-?     57.853    129.574      6.165
            ?-?-?     44.256    122.445      8.105
            ?-?-?     22.924    119.723      7.878
            ?-?-?     53.867    127.889      7.511
            ?-?-?     53.633    117.909      8.050
            ?-?-?     37.927    124.001      6.486
            ?-?-?     16.829    115.446      7.385
            ?-?-?     44.725    108.447      6.572
            ?-?-?     40.974    121.538      8.136
            ?-?-?     58.321    106.632      8.520
            ?-?-?     50.117    122.704      9.959
            ?-?-?     24.799    105.984     11.836
            ?-?-?     16.126    124.908      6.580
            ?-?-?     32.770    118.816      7.800
            ?-?-?     61.603    118.686      9.615
            ?-?-?     34.410    119.464      8.410
            ?-?-?     44.959    118.298      7.691
            ?-?-?     39.099    126.852      7.143
            ?-?-?     46.835    121.927      8.488
            ?-?-?     33.942    130.870      8.441
            ?-?-?     57.149    119.853      8.043
            ?-?-?     52.461    118.557      9.067
            ?-?-?     28.081    111.169      7.761
            ?-?-?     50.586    108.447     11.461
            ?-?-?     39.333    126.852      7.581
            ?-?-?     48.476    132.166      6.103
            ?-?-?     48.476    104.299      6.103
            ?-?-?     67.464    126.463     11.617
            ?-?-?     27.612    114.409      8.121
            ?-?-?     36.286    121.149     10.710
            ?-?-?     60.197    113.243      6.079
            ?-?-?     45.428    112.983      6.713
            ?-?-?     60.431    118.427      9.482
            ?-?-?     64.182    129.963     11.179
            ?-?-?     57.149    117.390     11.617
            ?-?-?     48.710    115.835     10.350
            ?-?-?     62.072    121.279      8.097
            ?-?-?     51.289    106.632      7.565
            ?-?-?     44.725    125.556      7.573
            ?-?-?     40.037    108.317     10.686
            ?-?-?     29.956    105.466      7.260
            ?-?-?     71.683    125.815      9.599
            ?-?-?     52.226    122.704      8.011
            ?-?-?     40.974    107.799      6.463
            ?-?-?     60.431    123.093      7.229
            ?-?-?     41.912    111.947     10.898
            ?-?-?     66.995    112.983     11.030
            ?-?-?     21.517    113.891     10.984
            ?-?-?     31.363    111.298      7.769
            ?-?-?     59.494    112.983      7.651
            ?-?-?     17.063    126.463     11.382
            ?-?-?     35.114    116.872      8.457
            ?-?-?     29.956    117.779      6.564
            ?-?-?     61.369    122.964      8.058
            ?-?-?     71.215    115.576      6.580
            ?-?-?     21.049    124.908     11.382
            ?-?-?     50.820    120.371      6.768
            ?-?-?     43.318    105.207      7.964
            ?-?-?     36.051    108.447      7.237
            ?-?-?     29.253    118.168      7.675
            ?-?-?     57.384    125.556      7.573
            ?-?-?     27.612    118.686      6.439
            ?-?-?     46.600    125.945      9.568
            ?-?-?     22.455    105.466      9.294
            ?-?-?     67.698    106.632      7.628
            ?-?-?     25.268    104.299     10.976
            ?-?-?     35.114    112.724      7.800
            ?-?-?     40.037    126.593      7.511
            ?-?-?     52.695    118.168      7.417
            ?-?-?     65.588    112.335      7.628
            ?-?-?     58.790    125.556     11.820
            ?-?-?     61.603    118.816     11.789
            ?-?-?     22.689    118.168      7.698
            ?-?-?     62.775    122.964     11.242
            ?-?-?     22.221    121.279      7.299
            ?-?-?     37.692    126.463      7.479
            ?-?-?     46.366    107.151      8.559
            ?-?-?     16.829    121.149     11.289
            ?-?-?     35.114    113.502      6.885
            ?-?-?     44.256    115.057      7.996
            ?-?-?     71.683    119.983      8.676
            ?-?-?     29.488    113.113      8.113
            ?-?-?     46.835    113.243      6.893
            ?-?-?     61.603    105.207      7.980
            ?-?-?     61.603    122.834      8.043
            ?-?-?     72.152    119.594      8.418
            ?-?-?     50.820    126.723      9.302
            ?-?-?     56.680    124.130     10.968
            ?-?-?     69.808    116.742     11.789
            ?-?-?     29.956    118.168     11.390
            ?-?-?     58.790    116.483      8.449
            ?-?-?     36.520    129.574      6.392
            ?-?-?     51.523    131.648     10.686
            ?-?-?     55.274    127.111      6.353
            ?-?-?     59.728    125.556      7.558
            ?-?-?     28.550    130.352      9.943
            ?-?-?     29.019    106.373      7.581
            ?-?-?     32.770    107.799      6.580
            ?-?-?     16.360    118.686     10.514
            ?-?-?     48.945    127.500      6.408
            ?-?-?     55.977    118.298      8.989
            ?-?-?     60.431    107.151     10.452
            ?-?-?     71.918    127.241     10.600
            ?-?-?     35.817    105.855      6.165
            ?-?-?     44.022    116.224     10.311
            ?-?-?     58.321    119.723      9.599
            ?-?-?     43.553    125.686      7.565
            ?-?-?     32.301    116.224     11.030
            ?-?-?     68.401    105.984      6.071
            ?-?-?     35.817    116.224      7.863
            ?-?-?     73.324    131.777     11.836
            ?-?-?     35.583    116.613      6.869
            ?-?-?     30.660    118.946      8.387
            ?-?-?     47.772    128.019     10.475
            ?-?-?     21.283    113.243      6.940
            ?-?-?     25.268    120.371     10.334
            ?-?-?     73.324    122.056      6.502
            ?-?-?     29.956    108.058      7.237
            ?-?-?     52.930    124.001      8.207
            ?-?-?     21.049    119.594      7.831
            ?-?-?     55.977    118.816      7.667
            ?-?-?     33.004    106.762      9.372
            ?-?-?     34.645    119.464      8.418
            ?-?-?     71.918    123.093     10.944
            ?-?-?     42.381    116.094      6.955
            ?-?-?     53.867    121.408      8.074
            ?-?-?     66.995    118.557      6.134
            ?-?-?     54.571    119.335     10.819
            ?-?-?     31.832    120.112      8.199
            ?-?-?     70.042    125.167      7.542
            ?-?-?     44.022    130.870     10.702
            ?-?-?     34.410    128.667     10.233
            ?-?-?     50.586    121.668     11.836
            ?-?-?     55.508    114.280      9.255
            ?-?-?     35.114    115.965      7.573
            ?-?-?     73.793    123.612     11.445
            ?-?-?     23.862    130.352      6.924
            ?-?-?     47.772    113.761      6.893
            ?-?-?     21.049    116.224     10.866
            ?-?-?     50.351    104.818      6.408
            ?-?-?     67.698    106.373      6.337
            ?-?-?     52.226    123.741     10.240
            ?-?-?     39.099    118.298      7.487
            ?-?-?     28.316    131.129      6.376
            ?-?-?     45.897    131.777     11.375
            ?-?-?     68.401    127.241     11.429
            ?-?-?     34.176    119.335     10.233
            ?-?-?     45.428    116.872      6.220
            ?-?-?     69.105    126.334      8.457
            ?-?-?     65.354    125.815      8.457
            ?-?-?     61.134    121.279      7.253
            ?-?-?     27.378    106.503      7.104
            ?-?-?     68.401    125.167      6.392
            ?-?-?     62.775    122.445      8.301
            ?-?-?     44.491    106.503     10.960
            ?-?-?     68.870    118.298      7.730
            ?-?-?     70.511    130.611     11.719
            ?-?-?     39.333    111.169      7.151
            ?-?-?     36.286    107.151      9.873
            ?-?-?     63.244    121.538      7.221
            ?-?-?     35.583    116.483      7.722
            ?-?-?     47.772    110.650      8.332
            ?-?-?     24.565    107.799      8.692
            ?-?-?     17.063    123.871      8.371
            ?-?-?     61.369    115.446      8.911
            ?-?-?     66.292    121.668      8.668
            ?-?-?     21.049    106.632     10.819
            ?-?-?     29.253    113.372      8.825
            ?-?-?     23.627    109.225     10.272
            ?-?-?     40.974    112.206      6.807
            ?-?-?     38.630    123.612     10.608
            ?-?-?     69.574    119.205      9.474
            ?-?-?     20.111    124.001     11.437
            ?-?-?     29.019    118.816      7.808
            ?-?-?     25.268    105.725     11.515
            ?-?-?     61.134    121.020      7.010
            ?-?-?     54.805    121.020      9.271
            ?-?-?     15.657    107.669      6.940
            ?-?-?     29.722    124.260     10.405
            ?-?-?     27.847    119.723      7.096
            ?-?-?     65.588    114.409      8.254
            ?-?-?     45.897    108.836      8.003
            ?-?-?     26.675    130.352      6.322
            ?-?-?     58.087    108.577     11.085
            ?-?-?     23.393    118.816      9.286
            ?-?-?     71.449    129.704      6.455
            ?-?-?     27.847    118.686      6.455
            ?-?-?     39.099    122.186      7.526
            ?-?-?     20.580    118.946      9.302
            ?-?-?     40.974    108.058     11.156
            ?-?-?     34.645    107.280      6.103
            ?-?-?     24.565    111.039      7.378
            ?-?-?     66.292    119.075      8.027
            ?-?-?     58.321    108.577     11.077
            ?-?-?     35.114    116.094      7.565
            ?-?-?     58.556    117.390      8.066
            ?-?-?     57.618    123.223     11.664
            ?-?-?     37.458    121.149      7.323
            ?-?-?     52.695    105.725      6.259
            ?-?-?     59.025    115.965      6.337
            ?-?-?     17.063    108.965      6.799
            ?-?-?     27.612    124.389      7.589
            ?-?-?     25.971    107.669     11.218
            ?-?-?     25.034    105.595     11.515
            ?-?-?     20.814    118.816      9.294
            ?-?-?     16.126    126.074      7.698
            ?-?-?     21.752    114.798      6.337
            ?-?-?     56.915    109.225      6.064
            ?-?-?     35.348    123.353     10.397
            ?-?-?     27.143    110.650     11.719
            ?-?-?     17.063    108.188      8.739
            ?-?-?     73.793    115.187      8.856
            ?-?-?     26.909    109.225     10.287
            ?-?-?     25.034    123.741     11.774
            ?-?-?     47.069    117.390      8.527
            ?-?-?     59.259    106.114     11.140
            ?-?-?     32.301    117.909      8.512
            ?-?-?     17.298    104.299      6.783
            ?-?-?     45.428    124.260      8.426
            ?-?-?     55.508    117.261     11.836
            ?-?-?     44.959    107.021     11.852
            ?-?-?     36.286    105.725      6.603
            ?-?-?     57.853    112.595      8.958
            ?-?-?     53.164    127.889     10.882
            ?-?-?     68.636    110.650      7.667
            ?-?-?     69.574    116.872      6.854
            ?-?-?     36.520    111.298      7.972
            ?-?-?     61.134    107.540      7.730
            ?-?-?     34.410    111.947      6.157
            ?-?-?     36.286    107.929      6.549
            ?-?-?     62.541    118.686      9.920
            ?-?-?     36.520    105.855     11.727
            ?-?-?     32.535    107.799      6.595
            ?-?-?     18.470    130.481     11.860
            ?-?-?     57.853    116.353      9.247
            ?-?-?     63.479    108.447      8.434
            ?-?-?     70.980    128.278     10.608
            ?-?-?     56.212    115.835      7.573
            ?-?-?     20.111    124.908      8.668
            ?-?-?     55.743    112.595      7.206
            ?-?-?     66.292    121.149      6.142
            ?-?-?     18.704    108.188      8.441
            ?-?-?     63.947    129.833     11.210
            ?-?-?     62.541    117.909      7.800
            ?-?-?     55.040    115.835      7.558
            ?-?-?     48.476    111.039      6.251
            ?-?-?     36.989    118.298     10.749
            ?-?-?     44.725    118.038      7.456
            ?-?-?     22.689    108.058      6.572
            ?-?-?     16.829    108.965     11.820
            ?-?-?     34.410    121.927      7.213
            ?-?-?     44.959    113.502     11.594
            ?-?-?     24.799    115.187      8.590
            ?-?-?     25.034    131.777     11.617
            ?-?-?     51.054    123.871     11.734
            ?-?-?     40.974    112.335      7.479
            ?-?-?     30.894    122.056      7.534
            ?-?-?     23.393    130.741     10.952
            ?-?-?     51.758    126.074      9.654
            ?-?-?     36.051    127.889     10.655
            ?-?-?     32.770    114.409     10.678
            ?-?-?     24.565    121.927      7.487
            ?-?-?     64.885    126.204      6.549
            ?-?-?     47.772    117.390      9.857
            ?-?-?     52.930    127.500     11.296
            ?-?-?     25.268    117.520     11.273
            ?-?-?     29.722    124.130     11.030
            ?-?-?     62.541    115.057      8.003
            ?-?-?     54.571    127.500      6.588
            ?-?-?     15.422    111.947      9.935
            ?-?-?     19.408    124.001      9.654
            ?-?-?     58.556    116.872      7.370
            ?-?-?     54.336    121.020      8.035
            ?-?-?     17.063    119.723      6.095
            ?-?-?     33.004    118.816     11.469
            ?-?-?     18.939    128.926     10.741
            ?-?-?     57.618    104.688      6.619
            ?-?-?     30.894    124.260      6.877
            ?-?-?     56.212    124.519      6.713
            ?-?-?     17.767    106.632      7.956
            ?-?-?     49.413    119.464      8.136
            ?-?-?     66.057    115.446      6.118
            ?-?-?     25.971    124.908      9.278
            ?-?-?     31.597    105.207      7.691
            ?-?-?     72.855    113.891      7.354
            ?-?-?     58.790    117.390      8.058
            ?-?-?     56.446    132.166     10.952
            ?-?-?     51.992    121.279      7.393
            ?-?-?     60.900    119.464      8.981
            ?-?-?     44.959    118.038      7.464
            ?-?-?     24.330    131.648      7.863
            ?-?-?     60.900    117.390      6.087
            ?-?-?     65.120    126.463      6.228
            ?-?-?     69.574    107.669      6.064
            ?-?-?     60.431    122.964      7.213
            ?-?-?     15.891    121.020      8.582
            ?-?-?     71.918    115.835     11.601
            ?-?-?     21.986    129.574      7.432
            ?-?-?     17.767    123.353      9.583
            ?-?-?     27.612    125.556     11.320
            ?-?-?     35.817    117.001      8.504
            ?-?-?     61.838    113.632      8.973
            ?-?-?     50.586    120.760      7.049
            ?-?-?     16.360    127.371     10.647
            ?-?-?     61.838    119.594      8.027
            ?-?-?     36.286    126.852      9.623
            ?-?-?     43.553    113.632      6.815
            ?-?-?     26.675    119.853      7.073
            ?-?-?     31.832    111.947      7.346
            ?-?-?     23.862    131.907      8.637
            ?-?-?     43.084    132.037     11.734
            ?-?-?     72.621    112.983     10.874
            ?-?-?     35.348    130.741     10.264
            ?-?-?     36.286    107.799      6.533
            ?-?-?     17.298    126.593     11.390
            ?-?-?     55.274    115.965      7.565
            ?-?-?     49.179    121.797      7.495
            ?-?-?     20.814    107.021      8.715
            ?-?-?     24.330    115.576      7.714
            ?-?-?     33.707    114.539     11.062
            ?-?-?     67.464    106.114      8.543
            ?-?-?     50.351    114.668      7.073
            ?-?-?     26.440    119.075      7.831
            ?-?-?     68.401    127.241      9.231
            ?-?-?     50.351    118.038     10.804
            ?-?-?     36.989    115.446      6.635
            ?-?-?     18.235    115.187     10.342
            ?-?-?     66.292    127.630      7.104
            ?-?-?     43.787    121.797      7.323
            ?-?-?     63.479    104.947      6.095
            ?-?-?     15.657    123.093      7.276
            ?-?-?     18.001    116.094      7.385
            ?-?-?     56.212    114.409      7.080
            ?-?-?     35.583    116.483      9.716
            ?-?-?     50.820    104.688     10.757
            ?-?-?     45.897    115.705      6.635
            ?-?-?     68.636    114.020      9.873
            ?-?-?     66.526    122.186      8.418
            ?-?-?     36.051    118.298     11.711
            ?-?-?     64.416    127.759     11.625
            ?-?-?     69.105    124.519      7.495
            ?-?-?     52.226    125.167      9.098
            ?-?-?     34.176    108.577      7.425
            ?-?-?     72.621    105.855      6.463
            ?-?-?     33.942    122.575      6.290
            ?-?-?     42.850    121.538      6.048
            ?-?-?     35.348    120.890      7.331
            ?-?-?     50.586    118.946      9.200
            ?-?-?     54.805    131.518      6.588
            ?-?-?     51.289    122.056      8.082
            ?-?-?     46.366    129.315      7.088
            ?-?-?     50.820    114.020      9.591
            ?-?-?     17.767    111.298      7.143
            ?-?-?     34.176    117.779     11.664
            ?-?-?     62.775    118.946     10.256
            ?-?-?     57.384    120.112      7.784
            ?-?-?     26.440    121.279      8.089
            ?-?-?     49.648    128.019      9.458
            ?-?-?     63.947    114.668      7.597
            ?-?-?     44.022    118.038      8.778
            ?-?-?     73.559    111.039      9.490
            ?-?-?     31.597    113.372      6.760
            ?-?-?     36.520    111.947      6.908
            ?-?-?     51.523    105.336      7.597
            ?-?-?     17.532    121.149      8.590
            ?-?-?     56.212    111.298      8.543
            ?-?-?     29.956    131.000     11.273
            ?-?-?     29.722    119.594      7.870
            ?-?-?     41.209    125.297      7.362
            ?-?-?     29.253    110.780     11.547
            ?-?-?     44.491    125.686      7.573
            ?-?-?     45.194    117.650      6.666
            ?-?-?     47.772    111.817      6.815
            ?-?-?     41.678    124.778      6.682
            ?-?-?     66.057    112.854      8.778
            ?-?-?     73.559    111.039      9.466
            ?-?-?     19.876    114.020     11.594
            ?-?-?     57.149    122.056      7.949
            ?-?-?     33.473    113.243      8.230
            ?-?-?     68.401    121.149     11.789
            ?-?-?     15.891    109.354      6.118
            ?-?-?     73.090    126.074     11.797
            ?-?-?     44.725    117.779      7.073
            ?-?-?     63.947    117.390      8.395
            ?-?-?     67.698    107.021      7.980
            ?-?-?     50.586    114.020      6.783
            ?-?-?     54.805    120.242      7.745
            ?-?-?     35.114    125.426      6.267
            ?-?-?     68.401    116.224      7.034
            ?-?-?     74.028    111.039      8.637
            ?-?-?     66.761    108.317      6.181
            ?-?-?     45.194    104.688      7.206
            ?-?-?     66.057    115.705      7.644
            ?-?-?     23.627    113.502     10.663
            ?-?-?     73.324    106.373     11.562
            ?-?-?     54.805    107.929     11.171
            ?-?-?     47.538    119.335      7.597
            ?-?-?     69.574    117.261      8.129
            ?-?-?     24.330    105.466     10.811
            ?-?-?     56.915    124.389      7.511
            ?-?-?     53.399    108.317     11.680
            ?-?-?     38.396    123.093      7.127
            ?-?-?     42.850    106.632     10.749
            ?-?-?     58.556    105.336     11.609
            ?-?-?     49.648    126.593      9.263
            ?-?-?     66.292    126.982     11.218
            ?-?-?     40.974    104.429      9.716
            ?-?-?     38.161    132.037     11.734
            ?-?-?     22.689    111.298      8.293
            ?-?-?     21.986    128.019     10.021
            ?-?-?     16.829    129.315      9.247
            ?-?-?     66.292    122.186      8.410
            ?-?-?     17.532    115.705     11.766
            ?-?-?     27.612    107.929      7.268
            ?-?-?     42.615    116.353      7.792
            ?-?-?     51.054    116.613      8.598
            ?-?-?     37.224    127.500     11.046
            ?-?-?     58.087    108.836      9.576
            ?-?-?     26.909    122.834     11.406
            ?-?-?     50.351    111.817      8.011
            ?-?-?     33.004    130.222      7.667
            ?-?-?     70.746    107.021      8.559
            ?-?-?     17.298    131.777     10.483
            ?-?-?     34.645    116.224      7.706
            ?-?-?     71.449    120.890      9.396
            ?-?-?     63.479    130.352      7.847
            ?-?-?     74.496    123.482      8.668
            ?-?-?     74.028    119.464     11.351
            ?-?-?     50.117    117.001      6.635
            ?-?-?     46.835    108.447     11.719
            ?-?-?     36.520    115.835      6.079
            ?-?-?     25.034    127.889     10.280
            ?-?-?     56.212    129.056      8.809
            ?-?-?     23.862    104.429     10.780
            ?-?-?     62.072    120.371      8.481
            ?-?-?     54.102    124.908     11.617
            ?-?-?     53.399    113.632      9.404
            ?-?-?     60.431    127.630      6.142
            ?-?-?     45.428    120.242      8.316
            ?-?-?     64.182    127.759     11.633
            ?-?-?     17.767    125.167      6.564
            ?-?-?     33.707    119.723      8.402
            ?-?-?     15.657    121.279      8.848
            ?-?-?     62.541    126.982      6.838
            ?-?-?     59.259    107.669      7.894
            ?-?-?     57.149    118.168      8.027
            ?-?-?     46.132    114.539      7.393
            ?-?-?     30.191    106.892     11.234
            ?-?-?     70.042    116.742      8.402
            ?-?-?     20.111    111.039     10.686
            ?-?-?     43.787    123.871      9.529
            ?-?-?     61.369    116.224      7.847
            ?-?-?     37.927    125.945      7.659
            ?-?-?     38.161    113.502      8.598
            ?-?-?     57.853    128.019      7.002
            ?-?-?     51.992    114.409      9.505
            ?-?-?     39.802    113.372      8.481
            ?-?-?     44.256    111.817      7.479
            ?-?-?     34.410    112.983     10.984
            ?-?-?     70.042    130.741      6.541
            ?-?-?     42.146    124.519      8.113
            ?-?-?     59.025    120.760     11.883
            ?-?-?     37.692    121.149     11.750
            ?-?-?     68.401    109.484      7.276
            ?-?-?     19.173    117.131      6.111
            ?-?-?     61.838    118.816     11.774
            ?-?-?     58.556    130.611      7.511
            ?-?-?     29.019    108.447      6.728
            ?-?-?     68.636    115.705      9.662
            ?-?-?     44.491    106.114      7.769
            ?-?-?     36.520    125.167     11.852
            ?-?-?     38.630    117.909     10.100
            ?-?-?     51.523    114.539      8.355
            ?-?-?     69.105    118.686      9.623
            ?-?-?     61.838    119.205      8.035
            ?-?-?     50.820    117.779      7.910
            ?-?-?     16.829    107.021      6.822
            ?-?-?     65.588    125.297     11.648
            ?-?-?     62.541    111.298      9.607
            ?-?-?     25.268    114.020      6.330
            ?-?-?     25.268    130.870      7.526
            ?-?-?     29.722    112.724      7.073
            ?-?-?     51.054    115.187     11.836
            ?-?-?     30.660    115.187      8.895
            ?-?-?     29.722    107.929      7.284
            ?-?-?     69.808    124.130     10.092
            ?-?-?     19.408    130.611     11.171
            ?-?-?     61.603    107.021     10.749
            ?-?-?     58.087    119.723      8.426
            ?-?-?     46.600    105.207      7.346
            ?-?-?     56.446    112.465      7.487
            ?-?-?     73.324    115.705      6.165
            ?-?-?     49.882    122.575      9.967
            ?-?-?     22.455    109.095      7.284
            ?-?-?     21.986    120.631      8.911
            ?-?-?     62.072    120.501      8.848
            ?-?-?     69.808    118.038      6.103
            ?-?-?     27.847    120.760      6.259
            ?-?-?     26.675    111.817      7.534
            ?-?-?     70.980    106.244     11.523
            ?-?-?     28.784    121.927      6.330
            ?-?-?     66.761    111.558      6.752
            ?-?-?     33.238    126.204      9.388
            ?-?-?     21.986    126.463     11.860
            ?-?-?     36.286    122.834      7.166
            ?-?-?     40.271    126.074      8.332
            ?-?-?     39.099    117.520      8.582
            ?-?-?     33.942    122.704      6.306
            ?-?-?     33.707    112.595     11.820
            ?-?-?     25.268    121.279      7.393
            ?-?-?     25.971    117.261     10.905
            ?-?-?     55.977    119.983     10.061
            ?-?-?     66.995    121.668      9.443
            ?-?-?     28.550    104.688      6.165
            ?-?-?     41.443    108.965      7.824
            ?-?-?     30.425    115.187      8.035
            ?-?-?     59.259    122.704      8.379
            ?-?-?     50.586    122.445      6.470
            ?-?-?     47.304    106.892      8.082
            ?-?-?     73.324    128.667      9.341
            ?-?-?     49.413    118.686      6.322
            ?-?-?     48.007    112.335      6.815
            ?-?-?     50.820    124.519      9.975
            ?-?-?     62.072    119.594      8.011
            ?-?-?     60.900    106.503      7.503
            ?-?-?     65.588    119.075     11.711
            ?-?-?     40.974    118.946     10.366
            ?-?-?     70.980    105.077      7.174
            ?-?-?     55.274    114.798      7.104
            ?-?-?     35.817    105.207     10.280
            ?-?-?     46.835    110.910      7.886
            ?-?-?     20.345    106.762     10.076
            ?-?-?     15.188    116.483     11.852
            ?-?-?     43.318    113.761      6.822
            ?-?-?     42.146    121.797      8.293
            ?-?-?     56.680    104.947      8.512
            ?-?-?     40.271    130.611      6.517
            ?-?-?     30.191    121.538      9.967
            ?-?-?     26.440    104.688      8.543
            ?-?-?     62.775    108.188      8.473
            ?-?-?     40.037    106.892      7.589
            ?-?-?     33.238    117.520     11.343
            ?-?-?     46.132    129.185      8.230
            ?-?-?     49.413    117.909      7.910
            ?-?-?     51.758    122.056      8.746
            ?-?-?     69.574    125.686      6.642
            ?-?-?     37.458    106.114     10.780
            ?-?-?     16.360    123.871      7.636
            ?-?-?     45.194    125.556      7.401
            ?-?-?     48.476    117.390     11.695
            ?-?-?     63.244    126.463      8.418
            ?-?-?     67.464    122.445      7.855
            ?-?-?     53.399    122.056      8.762
            ?-?-?     27.143    118.168      8.050
            ?-?-?     56.446    104.299     10.960
            ?-?-?     52.226    115.187      7.307
            ?-?-?     51.758    117.001      7.120
            ?-?-?     58.321    119.594      9.591
            ?-?-?     70.980    113.502      8.027
            ?-?-?     18.001    127.371      8.496
            ?-?-?     59.259    121.020      7.268
            ?-?-?     17.532    129.056      6.721
            ?-?-?     19.408    109.873      8.707
            ?-?-?     47.304    114.150     11.132
            ?-?-?     31.597    122.964      9.756
            ?-?-?     53.164    111.428      9.435
            ?-?-?     20.814    117.390      9.771
            ?-?-?     61.369    119.464      8.285
            ?-?-?     24.330    131.907     11.398
            ?-?-?     35.817    122.575      9.802
            ?-?-?     35.114    108.058     10.851
            ?-?-?     56.915    109.354      6.071
            ?-?-?     36.051    121.538      8.293
            ?-?-?     58.556    121.020      8.355
            ?-?-?     63.713    106.503     10.217
            ?-?-?     29.488    117.909     10.632
            ?-?-?     57.618    126.334     11.007
            ?-?-?     49.413    107.540      9.372
            ?-?-?     68.401    106.892     11.672
            ?-?-?     33.942    131.000      7.511
            ?-?-?     70.980    131.000      6.392
            ?-?-?     37.224    122.056      8.786
            ?-?-?     35.817    111.687      6.846
            ?-?-?     72.152    121.668      7.769
            ?-?-?     42.615    127.889      8.520
            ?-?-?     38.161    128.537     11.469
            ?-?-?     65.823    109.873      9.904
            ?-?-?     26.440    129.704      6.071
            ?-?-?     67.229    122.056      7.440
            ?-?-?     58.087    119.205     10.765
            ?-?-?     48.241    107.540     10.467
            ?-?-?     64.651    112.595     11.844
            ?-?-?     48.476    107.540     10.475
            ?-?-?     32.301    104.688      6.197
            ?-?-?     29.253    119.205     10.819
            ?-?-?     29.956    123.482     10.827
            ?-?-?     39.568    113.372      8.473
            ?-?-?     61.838    121.149      8.089
            ?-?-?     41.912    127.889     11.109
            ?-?-?     40.271    121.927      9.341
            ?-?-?     42.381    119.075     10.264
            ?-?-?     59.494    125.556      7.565
            ?-?-?     26.909    125.815      7.432
            ?-?-?     47.538    115.187      7.370
            ?-?-?     58.087    119.983     10.280
            ?-?-?     24.096    116.742     10.162
            ?-?-?     30.894    114.668      9.943
            ?-?-?     55.977    122.834      8.035
            ?-?-?     16.126    111.428      9.873
            ?-?-?     49.413    112.206     11.077
            ?-?-?     52.695    113.113      7.777
            ?-?-?     45.897    114.409      7.378
            ?-?-?     54.805    131.389      6.580
            ?-?-?     46.835    131.259      6.721
            ?-?-?     21.283    118.557      9.669
            ?-?-?     43.787    110.910      7.573
            ?-?-?     31.597    113.891     10.616
            ?-?-?     61.603    119.983     10.194
            ?-?-?     44.959    116.224      7.589
            ?-?-?     69.808    126.723      8.457
            ?-?-?     22.455    124.649     11.789
            ?-?-?     26.909    116.224      7.182
            ?-?-?     27.847    110.780      7.401
            ?-?-?     17.298    130.352     11.249
            ?-?-?     37.224    117.261     10.014
            ?-?-?     21.283    124.908      8.621
            ?-?-?     33.004    127.500     10.100
            ?-?-?     65.823    110.650      7.065
            ?-?-?     25.034    124.389      7.636
            ?-?-?     25.502    108.317      7.237
            ?-?-?     65.120    105.855     10.577
            ?-?-?     40.037    113.113      6.885
            ?-?-?     18.704    120.371      8.449
            ?-?-?     69.339    110.262      7.691
            ?-?-?     16.829    126.204     10.522
            ?-?-?     15.891    121.927      7.112
            ?-?-?     34.645    111.817     11.038
            ?-?-?     55.040    110.391      7.706
            ?-?-?     33.238    130.222      7.260
            ?-?-?     59.025    121.149      8.582
