# Supplementary material for: Structural and regulatory insights into the glideosome-associated connector from Toxoplasma gondii
Source: eLife. 2023 Apr 4;12:e86049. doi: 10.7554/eLife.86049 (PMC10125020; doi:10.7554/eLife.86049)
Supplement: Figure 1—source data 1. — wwPDB X-ray structure validation; MTZ file for TgGAC X-ray diffraction data and final refined PDB file for TgGAC from X-ray diffraction. [file elife-86049-fig1-data1.zip › Figure 1-source data 1/NOE assignment and NMR structure/peak_lists/N15HSQC_hsqc_all.csv]

N	H	responses
116.013	8.890	1.000
111.736	6.816	1.000
118.968	7.797	1.000
112.615	7.077	1.000
119.020	7.929	1.000
111.342	6.842	1.000
111.264	6.824	1.000
111.904	6.848	1.000
118.413	8.467	1.000
119.835	7.075	1.000
108.851	8.007	1.000
117.467	8.137	1.000
119.676	7.874	1.000
115.073	8.327	1.000
107.145	6.878	1.000
123.450	7.187	1.000
112.349	6.804	1.000
121.804	6.301	1.000
116.341	7.842	1.000
116.610	9.386	1.000
118.199	7.483	1.000
129.077	10.472	1.000
122.247	8.094	1.000
126.784	8.030	1.000
108.484	6.571	1.000
120.251	8.314	1.000
110.819	7.860	1.000
125.251	9.111	1.000
120.184	8.184	1.000
119.997	8.144	1.000
116.432	7.728	1.000
116.371	7.705	1.000
114.375	8.116	1.000
128.144	8.435	1.000
117.488	7.984	1.000
130.770	7.506	1.000
106.718	7.563	1.000
122.519	8.375	1.000
118.144	8.156	1.000
126.233	6.537	1.000
124.973	8.960	1.000
123.723	8.624	1.000
115.299	7.348	1.000
115.305	8.909	1.000
115.239	8.879	1.000
126.783	7.725	1.000
111.187	7.350	1.000
116.043	7.554	1.000
120.713	8.814	1.000
116.130	7.545	1.000
119.157	8.024	1.000
111.364	9.383	1.000
119.568	8.407	1.000
114.536	7.085	1.000
128.180	9.052	1.000
121.051	8.553	1.000
121.315	8.077	1.000
108.354	7.466	1.000
113.056	7.654	1.000
118.691	9.267	1.000
113.171	8.091	1.000
105.618	7.229	1.000
127.887	10.697	1.000
121.080	8.343	1.000
121.683	8.667	1.000
118.037	7.910	1.000
122.007	8.353	1.000
130.885	9.213	1.000
118.908	8.366	1.000
122.129	8.768	1.000
120.061	9.244	1.000
120.933	7.758	1.000
119.780	9.533	1.000
127.769	8.391	1.000
116.778	8.400	1.000
115.139	8.001	1.000
116.883	7.085	1.000
109.834	7.946	1.000
123.077	9.075	0.999
121.120	7.327	0.999
111.976	6.661	0.999
117.663	8.828	0.999
118.142	8.043	0.999
126.074	8.084	0.999
118.766	7.662	0.999
107.664	7.671	0.999
121.416	7.319	0.999
118.530	7.692	0.999
107.912	6.575	0.999
111.310	7.155	0.999
122.799	8.031	0.999
118.036	8.986	0.999
118.264	7.679	0.999
125.281	11.762	0.999
117.928	7.796	0.999
113.605	6.880	0.999
113.710	7.634	0.999
121.593	8.273	0.999
107.592	7.804	0.999
117.159	8.509	0.998
119.817	8.501	0.998
108.748	8.969	0.998
119.455	8.673	0.998
112.020	8.045	0.998
112.187	7.616	0.997
119.625	8.033	0.997
116.616	8.601	0.997
121.753	8.131	0.996
111.945	7.294	0.996
117.217	8.062	0.996
121.370	7.241	0.995
105.905	8.059	0.995
125.616	7.569	0.995
112.614	6.840	0.994
113.709	6.808	0.994
108.466	7.233	0.993
122.956	7.967	0.992
115.256	7.210	0.991
119.630	8.772	0.991
122.020	7.945	0.991
113.062	6.927	0.987
107.981	7.234	0.980
113.161	7.767	0.973
122.136	7.531	0.970
114.163	6.982	0.969
111.893	7.477	0.959
113.608	7.763	0.954
112.118	7.072	0.925
111.255	7.748	0.910
110.716	6.823	0.909
119.941	9.034	0.867
111.739	7.343	0.835
121.808	7.616	0.808
113.149	6.814	0.799
112.068	7.024	0.786
127.549	8.078	0.757
118.621	7.787	0.697
111.900	7.534	0.692
112.350	7.477	0.664
120.210	8.774	0.558
110.081	7.675	0.334
113.033	6.822	0.251
113.361	7.354	0.164
117.189	7.714	0.128
112.158	6.893	0.123
116.642	7.792	0.115
118.283	7.792	0.114
111.502	7.534	0.104
110.737	7.753	0.087
122.220	7.315	0.067
121.564	8.809	0.048
122.438	8.629	0.033
117.189	7.831	0.033
125.610	7.722	0.030
118.064	8.496	0.028
119.376	7.902	0.027
121.892	8.074	0.024
122.110	7.323	0.024
117.517	8.395	0.023
124.188	7.174	0.022
121.782	8.066	0.020
118.501	8.934	0.019
119.048	9.052	0.017
117.080	7.706	0.016
112.705	8.074	0.015
118.501	7.870	0.014
118.830	8.512	0.013
126.266	9.067	0.013
126.157	9.052	0.013
127.032	9.052	0.012
112.377	8.066	0.011
117.845	7.675	0.011
117.517	7.675	0.010
118.501	8.043	0.009
112.377	7.229	0.009
118.720	8.559	0.009
110.518	7.464	0.009
122.548	7.315	0.008
116.533	8.903	0.008
114.236	7.143	0.008
110.299	7.558	0.008
117.627	8.050	0.008
108.440	11.789	0.007
122.985	8.645	0.007
110.299	6.642	0.007
123.532	8.152	0.007
119.267	8.387	0.007
115.767	8.136	0.007
117.517	7.824	0.006
118.611	8.770	0.006
120.907	8.692	0.006
118.830	8.942	0.006
109.753	7.769	0.006
113.471	8.160	0.006
119.923	7.737	0.005
117.189	8.919	0.005
112.815	7.143	0.005
117.189	9.028	0.005
107.456	7.550	0.005
119.814	8.316	0.005
