# Supplementary material for: Structural and regulatory insights into the glideosome-associated connector from Toxoplasma gondii
Source: eLife. 2023 Apr 4;12:e86049. doi: 10.7554/eLife.86049 (PMC10125020; doi:10.7554/eLife.86049)
Supplement: Figure 1—source data 1. — wwPDB X-ray structure validation; MTZ file for TgGAC X-ray diffraction data and final refined PDB file for TgGAC from X-ray diffraction. [file elife-86049-fig1-data1.zip › Figure 1-source data 1/NOE assignment and NMR structure/peak_lists/HCcoNH_hccconh_weak.csv]

N	H	HN	responses
121.365	2.872	7.266	1.000
121.800	1.111	7.647	1.000
118.735	3.144	7.689	1.000
119.833	3.692	9.557	1.000
124.863	1.601	8.989	1.000
121.583	2.203	8.301	1.000
116.552	2.531	7.753	1.000
125.291	1.832	11.781	1.000
125.216	1.938	11.785	1.000
130.740	2.492	7.537	1.000
107.803	1.306	7.695	1.000
115.248	1.471	7.370	1.000
112.195	1.540	7.647	1.000
109.772	4.554	7.964	1.000
121.145	4.078	8.577	1.000
119.118	0.986	8.043	1.000
119.203	0.898	8.044	1.000
105.617	1.778	7.257	1.000
127.925	0.726	8.418	1.000
119.833	0.726	7.104	1.000
113.072	0.847	7.687	1.000
125.299	4.078	11.781	1.000
115.021	1.875	8.355	1.000
119.614	1.382	8.434	1.000
118.083	2.273	8.071	1.000
120.708	1.492	8.840	1.000
110.895	3.018	7.884	1.000
110.963	3.081	7.881	1.000
116.989	4.019	7.117	1.000
121.147	1.689	7.350	1.000
116.333	0.849	7.815	1.000
121.147	2.763	8.366	1.000
116.332	4.191	7.874	1.000
117.450	4.128	8.006	1.000
120.257	4.290	8.210	1.000
119.833	1.328	7.902	1.000
112.178	4.117	7.651	1.000
128.363	0.945	9.075	1.000
118.520	4.609	8.496	1.000
108.897	2.804	8.035	1.000
122.221	1.964	7.555	1.000
117.191	3.259	8.085	1.000
120.051	1.273	9.263	1.000
120.271	1.720	8.208	1.000
108.886	2.632	8.032	1.000
120.925	2.868	7.773	1.000
125.260	5.650	9.134	1.000
116.989	1.437	7.120	1.000
122.240	2.599	8.118	1.000
116.085	4.281	7.583	1.000
118.079	2.043	8.071	1.000
120.270	1.929	8.340	1.000
126.817	0.721	8.054	1.000
122.021	4.684	8.797	1.000
118.520	3.242	8.496	1.000
121.801	4.335	8.152	1.000
114.584	4.075	7.109	1.000
113.052	1.054	7.683	1.000
126.176	0.343	6.572	1.000
118.739	2.981	7.689	1.000
120.708	3.419	8.838	1.000
121.801	2.347	8.141	1.000
120.286	4.678	8.336	1.000
121.801	2.312	8.692	1.000
120.270	1.273	8.215	1.000
119.833	1.765	7.902	1.000
118.083	2.093	9.012	1.000
121.128	2.930	8.367	1.000
125.738	2.673	7.594	1.000
120.051	1.984	9.059	1.000
118.084	2.653	7.931	1.000
121.365	1.380	7.345	1.000
122.460	2.438	8.384	1.000
115.240	2.421	8.934	1.000
119.834	4.293	7.105	1.000
121.797	0.793	6.328	1.000
118.958	1.558	7.953	1.000
125.301	1.765	9.138	1.000
125.291	1.394	9.134	1.000
116.989	1.601	7.120	1.000
123.551	2.804	7.213	1.000
121.364	2.531	7.268	1.000
118.958	4.007	8.387	1.000
121.133	1.561	8.575	1.000
122.239	2.257	7.550	1.000
115.223	2.032	8.930	1.000
125.739	2.520	7.592	1.000
118.084	2.324	7.930	1.000
120.051	2.493	9.063	1.000
106.717	3.970	7.593	1.000
116.104	1.549	8.916	1.000
121.382	4.048	7.343	1.000
122.021	2.791	8.381	1.000
122.027	2.000	8.797	1.000
130.758	1.004	9.234	1.000
118.958	2.203	7.823	1.000
107.546	1.775	7.825	1.000
119.409	1.492	8.686	1.000
130.743	2.023	7.536	1.000
116.115	1.656	7.581	1.000
121.618	4.118	8.688	1.000
125.520	2.677	7.594	1.000
116.765	3.086	8.420	1.000
120.270	1.382	8.340	1.000
117.646	4.281	8.856	1.000
119.178	3.462	8.041	1.000
121.807	3.940	6.329	1.000
118.083	2.257	8.175	1.000
118.520	3.679	8.496	1.000
122.457	2.968	8.387	1.000
111.303	2.859	9.403	1.000
121.357	1.046	8.102	1.000
120.270	1.656	8.332	1.000
121.143	4.347	7.353	1.000
116.114	1.891	7.584	1.000
121.785	0.629	6.332	1.000
120.052	3.056	8.163	1.000
114.573	1.372	7.109	1.000
108.244	1.476	7.499	1.000
107.619	1.661	7.826	1.000
116.552	2.640	7.753	1.000
116.333	1.492	7.870	1.000
105.616	1.382	7.260	1.000
108.241	1.765	7.495	1.000
117.428	1.458	8.165	1.000
118.076	5.387	9.014	1.000
106.710	2.750	7.589	1.000
121.145	2.039	7.354	1.000
117.204	3.093	8.085	0.999
118.302	1.054	7.511	0.999
117.208	3.986	8.531	0.999
121.593	1.860	8.302	0.999
113.052	1.820	7.683	0.999
119.833	3.789	7.902	0.999
118.958	4.226	7.956	0.999
127.925	0.617	8.418	0.999
117.646	5.429	8.856	0.999
128.146	0.415	8.464	0.999
116.333	1.218	7.737	0.999
118.302	1.266	7.515	0.999
118.204	1.340	7.513	0.999
122.239	3.953	7.550	0.999
118.118	3.930	8.071	0.999
127.816	4.620	8.421	0.999
121.644	1.826	8.303	0.999
109.773	2.278	7.967	0.999
125.301	2.312	11.781	0.999
116.552	5.593	8.621	0.999
115.021	4.718	8.355	0.999
123.770	1.218	8.645	0.999
124.863	4.554	8.997	0.999
118.083	1.711	8.168	0.999
119.614	1.765	8.058	0.999
115.243	4.208	7.373	0.999
119.644	1.407	8.063	0.999
127.926	4.550	8.425	0.999
119.712	1.515	8.058	0.999
121.802	4.239	7.653	0.999
130.789	4.674	9.235	0.999
112.174	1.508	8.063	0.999
115.240	4.302	8.900	0.999
122.020	2.312	8.793	0.999
118.755	4.185	7.694	0.999
119.611	4.481	8.431	0.999
120.268	1.448	8.211	0.999
108.243	3.906	7.497	0.999
122.911	2.820	7.992	0.999
117.864	3.747	7.821	0.999
121.801	1.875	6.330	0.999
111.275	1.434	7.379	0.999
111.201	1.530	7.380	0.999
110.865	2.640	7.886	0.999
116.971	1.852	7.115	0.999
126.832	5.156	8.058	0.999
116.326	1.908	7.875	0.999
116.115	3.207	7.585	0.999
124.929	1.818	8.991	0.999
116.337	3.716	7.813	0.999
124.940	1.936	8.993	0.999
118.984	3.907	7.824	0.999
115.240	4.609	8.934	0.999
117.627	1.220	8.859	0.999
123.113	2.276	9.102	0.999
126.811	4.511	7.755	0.998
117.207	4.149	8.531	0.998
114.365	2.421	8.136	0.998
116.325	0.738	7.737	0.998
122.883	2.214	8.055	0.998
111.350	0.548	7.175	0.998
111.357	0.452	7.176	0.998
109.772	2.039	7.964	0.998
121.801	2.110	8.143	0.998
130.769	1.820	9.231	0.998
118.303	3.860	7.701	0.998
121.583	4.664	8.301	0.998
122.240	2.816	8.119	0.998
112.179	1.785	7.648	0.998
120.949	2.705	7.775	0.998
116.334	3.776	7.735	0.998
117.427	2.203	8.011	0.997
118.084	4.301	8.176	0.997
118.520	0.125	7.714	0.997
116.329	1.720	7.871	0.997
128.145	3.747	8.464	0.997
118.293	1.894	7.515	0.997
126.176	3.187	6.580	0.997
126.176	0.890	6.572	0.997
105.616	3.898	7.260	0.997
118.302	1.711	7.706	0.997
105.628	1.616	7.257	0.997
118.739	2.914	9.286	0.997
119.877	2.533	7.107	0.997
119.918	2.478	7.105	0.997
108.678	2.640	8.989	0.997
121.583	2.367	8.301	0.997
119.166	2.077	8.046	0.997
113.052	0.562	7.683	0.997
114.365	3.789	8.152	0.996
116.769	1.034	8.424	0.996
121.364	4.007	8.105	0.996
119.635	1.807	8.435	0.996
119.693	1.860	8.425	0.996
116.115	0.671	7.573	0.996
119.617	4.134	8.060	0.996
111.305	4.120	7.379	0.996
111.237	4.135	7.379	0.996
114.365	2.093	8.136	0.996
118.077	1.892	9.007	0.995
118.078	2.022	7.818	0.995
118.083	1.010	7.819	0.995
120.706	1.665	8.838	0.995
111.303	3.187	9.403	0.995
117.427	4.171	8.160	0.995
127.925	1.929	8.418	0.995
126.839	1.566	8.054	0.995
122.895	2.476	7.996	0.995
122.884	2.377	8.054	0.995
123.770	0.125	8.645	0.995
118.310	1.315	7.700	0.995
121.619	2.050	8.688	0.994
121.139	3.120	7.353	0.994
121.103	3.173	7.352	0.994
117.432	2.378	8.005	0.994
121.786	2.214	8.689	0.994
107.585	4.281	7.823	0.994
116.552	1.929	8.621	0.993
120.707	1.883	8.836	0.993
123.332	4.403	7.213	0.992
118.520	1.382	7.722	0.992
128.144	1.437	8.465	0.992
118.301	1.619	7.507	0.992
120.055	1.419	9.260	0.992
115.240	3.548	8.023	0.991
107.803	4.133	7.695	0.991
121.583	2.586	8.692	0.991
116.332	2.164	7.816	0.990
119.175	1.852	8.055	0.990
116.333	2.148	7.737	0.989
118.520	0.836	7.722	0.989
113.052	1.328	7.683	0.988
126.832	3.057	7.757	0.988
120.058	1.634	9.257	0.987
118.739	3.515	9.286	0.987
112.178	2.148	8.066	0.987
107.147	3.789	6.908	0.987
121.802	1.888	8.138	0.987
117.454	2.709	8.005	0.985
119.177	2.367	8.058	0.985
117.513	1.986	8.006	0.984
117.437	1.915	8.008	0.984
123.114	4.664	9.106	0.984
115.240	1.601	8.019	0.983
119.833	1.929	9.560	0.982
119.833	2.531	9.560	0.981
111.264	0.733	7.379	0.981
119.833	1.711	9.552	0.981
116.143	-0.168	7.576	0.980
116.093	4.044	7.578	0.979
119.833	2.586	9.552	0.979
122.887	4.149	8.055	0.978
130.769	5.046	7.526	0.978
128.349	4.581	9.078	0.977
118.083	4.445	7.933	0.977
119.177	4.642	8.062	0.977
116.552	4.281	7.761	0.976
116.771	0.890	8.418	0.976
125.738	4.718	7.597	0.975
108.894	1.837	7.499	0.974
120.051	4.500	9.059	0.974
111.303	3.625	7.174	0.974
119.832	1.961	9.558	0.974
112.178	3.078	7.644	0.973
118.303	1.294	7.700	0.973
111.959	0.562	8.066	0.971
128.144	1.820	8.465	0.969
116.552	1.711	8.613	0.967
115.024	2.439	8.350	0.966
116.115	4.828	8.919	0.966
115.297	2.452	8.347	0.966
118.083	0.868	7.820	0.962
113.267	4.074	8.114	0.962
115.236	1.887	8.016	0.962
119.395	4.773	8.692	0.962
128.300	2.087	9.075	0.961
128.315	2.070	9.079	0.961
116.552	2.257	8.621	0.959
105.616	2.914	7.260	0.957
108.896	1.480	7.501	0.954
123.165	1.912	9.102	0.949
106.745	4.810	7.591	0.948
107.147	1.601	6.908	0.948
120.066	5.229	9.258	0.944
116.705	2.650	9.416	0.943
116.554	2.599	9.404	0.943
112.155	4.022	8.064	0.936
112.180	3.999	8.065	0.936
118.083	2.586	7.471	0.934
107.585	5.156	7.823	0.927
122.023	4.205	8.383	0.915
118.302	3.734	7.518	0.910
108.765	2.233	8.985	0.902
108.762	2.210	8.985	0.902
108.729	2.178	8.987	0.902
121.172	5.277	8.361	0.899
121.160	5.257	8.360	0.899
115.316	3.741	8.933	0.884
115.337	3.716	8.932	0.884
115.343	3.698	8.932	0.884
108.339	2.985	7.494	0.875
108.355	2.927	7.500	0.875
113.052	4.226	7.683	0.871
118.090	2.597	7.435	0.862
116.154	1.211	7.576	0.844
111.303	0.179	7.174	0.840
126.184	4.768	8.111	0.834
126.163	4.736	8.111	0.834
111.303	-0.203	7.182	0.818
117.206	4.018	8.086	0.816
122.874	2.049	8.055	0.815
118.287	0.549	7.512	0.815
120.708	3.023	8.840	0.804
126.176	1.437	6.580	0.802
121.583	1.239	8.295	0.793
122.542	4.587	8.382	0.762
122.556	4.569	8.383	0.762
122.569	4.538	8.383	0.762
116.771	2.039	8.418	0.694
117.427	2.750	8.011	0.687
114.582	0.849	7.813	0.681
111.303	0.289	7.385	0.681
120.708	2.859	8.832	0.677
119.785	2.893	7.905	0.661
116.552	1.656	8.621	0.628
122.244	3.066	8.116	0.614
123.114	1.765	9.114	0.580
110.896	4.400	7.882	0.569
115.239	1.427	8.017	0.563
122.240	4.265	8.116	0.534
118.512	2.748	8.492	0.514
124.863	0.398	8.989	0.493
118.083	2.586	7.495	0.492
107.585	2.695	7.823	0.491
108.897	3.898	7.495	0.467
122.895	0.726	8.066	0.466
116.552	6.195	9.411	0.448
110.865	2.148	7.878	0.438
127.269	0.617	8.418	0.402
122.676	2.914	8.058	0.397
121.364	4.718	7.268	0.394
111.303	2.367	7.385	0.387
111.521	2.531	7.597	0.331
120.489	1.546	8.567	0.328
121.583	0.890	7.816	0.323
120.270	2.093	8.340	0.320
119.177	6.195	8.042	0.307
122.239	3.242	8.113	0.302
121.801	0.617	8.136	0.301
123.114	1.711	9.098	0.295
120.926	4.664	7.784	0.294
118.520	1.546	7.949	0.291
126.832	-0.203	8.066	0.284
117.208	3.789	8.527	0.284
107.366	1.382	8.058	0.284
123.770	2.093	8.653	0.270
120.051	4.335	8.168	0.248
130.987	2.750	9.239	0.241
119.614	3.023	8.058	0.237
111.521	2.640	7.597	0.237
129.456	2.531	7.597	0.237
111.303	0.507	7.120	0.220
113.271	1.601	8.121	0.219
113.052	0.398	7.691	0.217
130.769	1.601	7.550	0.202
108.897	4.828	8.027	0.194
130.987	5.484	8.058	0.190
118.520	0.507	7.722	0.184
116.333	2.968	7.870	0.184
114.584	2.257	8.066	0.178
120.051	1.984	9.122	0.177
131.425	1.000	9.247	0.175
115.240	5.101	7.370	0.172
122.457	3.242	8.379	0.169
116.552	2.257	8.574	0.165
123.770	4.554	8.645	0.160
111.303	0.234	7.393	0.159
122.020	3.296	8.371	0.148
107.585	1.984	7.839	0.147
116.771	5.593	8.574	0.136
125.301	0.015	9.122	0.134
126.832	0.507	8.050	0.125
105.616	3.898	7.198	0.123
116.333	1.875	7.792	0.108
126.832	0.343	8.042	0.105
122.895	2.203	7.980	0.104
106.710	3.953	7.644	0.101
