# Supplementary material for: Structural and regulatory insights into the glideosome-associated connector from Toxoplasma gondii
Source: eLife. 2023 Apr 4;12:e86049. doi: 10.7554/eLife.86049 (PMC10125020; doi:10.7554/eLife.86049)
Supplement: Figure 1—source data 1. — wwPDB X-ray structure validation; MTZ file for TgGAC X-ray diffraction data and final refined PDB file for TgGAC from X-ray diffraction. [file elife-86049-fig1-data1.zip › Figure 1-source data 1/NOE assignment and NMR structure/peak_lists/HNcaCO_hncaco_weak.peaks]

# Number of dimensions 3
#FORMAT xeasy3D
#INAME 1 C
#INAME 2 N
#INAME 3 HN
#SPECTRUM HNcaCO C N HN
      1 178.850 121.291   8.085 1 U   -1.000e+00  0.000e+00 e 0     0     0     0 #QU 1.000
      2 172.473 109.794   7.953 1 U   -1.000e+00  0.000e+00 e 0     0     0     0 #QU 1.000
      3 176.127 120.139   8.192 1 U   -1.000e+00  0.000e+00 e 0     0     0     0 #QU 1.000
      4 175.801 119.414   8.673 1 U   -1.000e+00  0.000e+00 e 0     0     0     0 #QU 1.000
      5 179.720 118.418   8.476 1 U   -1.000e+00  0.000e+00 e 0     0     0     0 #QU 1.000
      6 179.181 122.297   8.096 1 U   -1.000e+00  0.000e+00 e 0     0     0     0 #QU 1.000
      7 177.439 117.422   7.989 1 U   -1.000e+00  0.000e+00 e 0     0     0     0 #QU 1.000
      8 179.156 117.418   7.987 1 U   -1.000e+00  0.000e+00 e 0     0     0     0 #QU 1.000
      9 176.605 119.022   7.807 1 U   -1.000e+00  0.000e+00 e 0     0     0     0 #QU 1.000
     10 174.302 126.290   6.546 1 U   -1.000e+00  0.000e+00 e 0     0     0     0 #QU 1.000
     11 177.950 118.286   7.685 1 U   -1.000e+00  0.000e+00 e 0     0     0     0 #QU 1.000
     12 173.588 125.666   7.571 1 U   -1.000e+00  0.000e+00 e 0     0     0     0 #QU 1.000
     13 179.495 122.765   8.037 1 U   -1.000e+00  0.000e+00 e 0     0     0     0 #QU 1.000
     14 171.289 118.037   8.992 1 U   -1.000e+00  0.000e+00 e 0     0     0     0 #QU 1.000
     15 179.096 118.167   7.490 1 U   -1.000e+00  0.000e+00 e 0     0     0     0 #QU 1.000
     16 176.597 111.284   7.162 1 U   -1.000e+00  0.000e+00 e 0     0     0     0 #QU 1.000
     17 175.659 116.043   8.898 1 U   -1.000e+00  0.000e+00 e 0     0     0     0 #QU 1.000
     18 173.151 121.041   8.344 1 U   -1.000e+00  0.000e+00 e 0     0     0     0 #QU 1.000
     19 178.209 122.048   8.360 1 U   -1.000e+00  0.000e+00 e 0     0     0     0 #QU 1.000
     20 178.212 119.743   9.538 1 U   -1.000e+00  0.000e+00 e 0     0     0     0 #QU 1.000
     21 178.138 119.794   9.551 1 U   -1.000e+00  0.000e+00 e 0     0     0     0 #QU 1.000
     22 173.233 112.163   7.624 1 U   -1.000e+00  0.000e+00 e 0     0     0     0 #QU 1.000
     23 179.163 119.548   8.406 1 U   -1.000e+00  0.000e+00 e 0     0     0     0 #QU 1.000
     24 177.634 123.407   7.190 1 U   -1.000e+00  0.000e+00 e 0     0     0     0 #QU 1.000
     25 176.972 121.668   8.673 1 U   -1.000e+00  0.000e+00 e 0     0     0     0 #QU 1.000
     26 176.454 117.169   8.513 1 U   -1.000e+00  0.000e+00 e 0     0     0     0 #QU 1.000
     27 175.972 106.793   7.569 1 U   -1.000e+00  0.000e+00 e 0     0     0     0 #QU 1.000
     28 171.741 120.158   8.189 1 U   -1.000e+00  0.000e+00 e 0     0     0     0 #QU 1.000
     29 173.960 124.892   8.970 1 U   -1.000e+00  0.000e+00 e 0     0     0     0 #QU 1.000
     30 176.389 128.165   8.447 1 U   -1.000e+00  0.000e+00 e 0     0     0     0 #QU 1.000
     31 179.177 117.558   8.141 1 U   -1.000e+00  0.000e+00 e 0     0     0     0 #QU 1.000
     32 178.498 116.031   7.550 1 U   -1.000e+00  0.000e+00 e 0     0     0     0 #QU 1.000
     33 179.658 121.280   8.086 1 U   -1.000e+00  0.000e+00 e 0     0     0     0 #QU 1.000
     34 173.049 116.293   7.853 1 U   -1.000e+00  0.000e+00 e 0     0     0     0 #QU 1.000
     35 178.268 119.683   8.041 1 U   -1.000e+00  0.000e+00 e 0     0     0     0 #QU 1.000
     36 177.160 116.918   7.096 1 U   -1.000e+00  0.000e+00 e 0     0     0     0 #QU 1.000
     37 177.967 119.542   8.414 1 U   -1.000e+00  0.000e+00 e 0     0     0     0 #QU 1.000
     38 180.482 119.667   7.883 1 U   -1.000e+00  0.000e+00 e 0     0     0     0 #QU 1.000
     39 179.668 121.417   7.323 1 U   -1.000e+00  0.000e+00 e 0     0     0     0 #QU 1.000
     40 178.243 117.891   7.803 1 U   -1.000e+00  0.000e+00 e 0     0     0     0 #QU 1.000
     41 176.128 116.024   7.563 1 U   -1.000e+00  0.000e+00 e 0     0     0     0 #QU 1.000
     42 177.052 115.277   8.886 1 U   -1.000e+00  0.000e+00 e 0     0     0     0 #QU 1.000
     43 176.436 130.900   9.207 1 U   -1.000e+00  0.000e+00 e 0     0     0     0 #QU 1.000
     44 179.534 116.793   8.406 1 U   -1.000e+00  0.000e+00 e 0     0     0     0 #QU 1.000
     45 176.796 123.417   7.193 1 U   -1.000e+00  0.000e+00 e 0     0     0     0 #QU 1.000
     46 176.971 115.292   8.915 1 U   -1.000e+00  0.000e+00 e 0     0     0     0 #QU 1.000
     47 178.470 117.418   8.139 1 U   -1.000e+00  0.000e+00 e 0     0     0     0 #QU 1.000
     48 174.977 121.169   7.334 1 U   -1.000e+00  0.000e+00 e 0     0     0     0 #QU 1.000
     49 176.650 127.785   8.400 1 U   -1.000e+00  0.000e+00 e 0     0     0     0 #QU 1.000
     50 179.103 119.668   7.882 1 U   -1.000e+00  0.000e+00 e 0     0     0     0 #QU 1.000
     51 173.687 113.032   7.663 1 U   -1.000e+00  0.000e+00 e 0     0     0     0 #QU 1.000
     52 179.771 122.042   8.358 1 U   -1.000e+00  0.000e+00 e 0     0     0     0 #QU 1.000
     53 177.890 121.761   6.310 1 U   -1.000e+00  0.000e+00 e 0     0     0     0 #QU 1.000
     54 174.996 121.776   8.130 1 U   -1.000e+00  0.000e+00 e 0     0     0     0 #QU 1.000
     55 174.983 128.177   8.443 1 U   -1.000e+00  0.000e+00 e 0     0     0     0 #QU 1.000
     56 176.465 130.903   9.229 1 U   -1.000e+00  0.000e+00 e 0     0     0     0 #QU 1.000
     57 174.546 119.793   7.084 1 U   -1.000e+00  0.000e+00 e 0     0     0     0 #QU 1.000
     58 174.378 107.636   7.677 1 U   -1.000e+00  0.000e+00 e 0     0     0     0 #QU 1.000
     59 177.419 118.163   8.055 1 U   -1.000e+00  0.000e+00 e 0     0     0     0 #QU 1.000
     60 179.048 119.168   8.023 1 U   -1.000e+00  0.000e+00 e 0     0     0     0 #QU 1.000
     61 173.100 117.651   8.837 1 U   -1.000e+00  0.000e+00 e 0     0     0     0 #QU 1.000
     62 178.471 120.668   8.820 1 U   -1.000e+00  0.000e+00 e 0     0     0     0 #QU 1.000
     63 176.668 119.042   7.933 1 U   -1.000e+00  0.000e+00 e 0     0     0     0 #QU 0.999
     64 174.110 116.639   8.601 1 U   -1.000e+00  0.000e+00 e 0     0     0     0 #QU 0.999
     65 177.174 116.400   7.853 1 U   -1.000e+00  0.000e+00 e 0     0     0     0 #QU 0.999
     66 171.730 121.778   6.308 1 U   -1.000e+00  0.000e+00 e 0     0     0     0 #QU 0.999
     67 179.565 118.175   8.051 1 U   -1.000e+00  0.000e+00 e 0     0     0     0 #QU 0.999
     68 181.966 125.293  11.764 1 U   -1.000e+00  0.000e+00 e 0     0     0     0 #QU 0.999
     69 173.968 116.679   9.390 1 U   -1.000e+00  0.000e+00 e 0     0     0     0 #QU 0.999
     70 175.436 122.552   8.371 1 U   -1.000e+00  0.000e+00 e 0     0     0     0 #QU 0.999
     71 176.461 116.046   8.898 1 U   -1.000e+00  0.000e+00 e 0     0     0     0 #QU 0.999
     72 178.425 116.918   7.094 1 U   -1.000e+00  0.000e+00 e 0     0     0     0 #QU 0.999
     73 175.823 107.570   7.807 1 U   -1.000e+00  0.000e+00 e 0     0     0     0 #QU 0.999
     74 176.034 110.786   7.861 1 U   -1.000e+00  0.000e+00 e 0     0     0     0 #QU 0.999
     75 176.737 117.161   8.066 1 U   -1.000e+00  0.000e+00 e 0     0     0     0 #QU 0.999
     76 179.762 119.044   7.933 1 U   -1.000e+00  0.000e+00 e 0     0     0     0 #QU 0.999
     77 175.470 116.414   7.732 1 U   -1.000e+00  0.000e+00 e 0     0     0     0 #QU 0.999
     78 173.109 118.043   8.988 1 U   -1.000e+00  0.000e+00 e 0     0     0     0 #QU 0.999
     79 178.695 115.161   8.009 1 U   -1.000e+00  0.000e+00 e 0     0     0     0 #QU 0.999
     80 176.814 111.190   7.361 1 U   -1.000e+00  0.000e+00 e 0     0     0     0 #QU 0.999
     81 176.667 119.435   8.675 1 U   -1.000e+00  0.000e+00 e 0     0     0     0 #QU 0.999
     82 175.324 121.763   7.625 1 U   -1.000e+00  0.000e+00 e 0     0     0     0 #QU 0.999
     83 180.492 121.386   7.322 1 U   -1.000e+00  0.000e+00 e 0     0     0     0 #QU 0.999
     84 176.553 108.895   8.018 1 U   -1.000e+00  0.000e+00 e 0     0     0     0 #QU 0.999
     85 181.220 122.168   7.532 1 U   -1.000e+00  0.000e+00 e 0     0     0     0 #QU 0.999
     86 173.668 111.166   7.358 1 U   -1.000e+00  0.000e+00 e 0     0     0     0 #QU 0.998
     87 178.092 121.034   8.561 1 U   -1.000e+00  0.000e+00 e 0     0     0     0 #QU 0.998
     88 179.715 120.673   8.819 1 U   -1.000e+00  0.000e+00 e 0     0     0     0 #QU 0.998
     89 178.715 122.177   7.530 1 U   -1.000e+00  0.000e+00 e 0     0     0     0 #QU 0.998
     90 177.972 119.133   8.021 1 U   -1.000e+00  0.000e+00 e 0     0     0     0 #QU 0.998
     91 177.916 119.169   8.037 1 U   -1.000e+00  0.000e+00 e 0     0     0     0 #QU 0.998
     92 177.906 115.281   8.913 1 U   -1.000e+00  0.000e+00 e 0     0     0     0 #QU 0.998
     93 176.785 117.921   7.803 1 U   -1.000e+00  0.000e+00 e 0     0     0     0 #QU 0.998
     94 174.848 118.540   7.702 1 U   -1.000e+00  0.000e+00 e 0     0     0     0 #QU 0.998
     95 181.963 115.287   7.349 1 U   -1.000e+00  0.000e+00 e 0     0     0     0 #QU 0.998
     96 176.111 121.676   8.127 1 U   -1.000e+00  0.000e+00 e 0     0     0     0 #QU 0.998
     97 180.349 125.662   7.575 1 U   -1.000e+00  0.000e+00 e 0     0     0     0 #QU 0.998
     98 174.122 105.669   7.242 1 U   -1.000e+00  0.000e+00 e 0     0     0     0 #QU 0.998
     99 178.485 107.659   7.671 1 U   -1.000e+00  0.000e+00 e 0     0     0     0 #QU 0.997
    100 172.493 120.058   9.247 1 U   -1.000e+00  0.000e+00 e 0     0     0     0 #QU 0.997
    101 177.360 116.431   7.736 1 U   -1.000e+00  0.000e+00 e 0     0     0     0 #QU 0.997
    102 175.454 124.920   8.962 1 U   -1.000e+00  0.000e+00 e 0     0     0     0 #QU 0.997
    103 174.307 121.648   8.278 1 U   -1.000e+00  0.000e+00 e 0     0     0     0 #QU 0.997
    104 172.912 127.788   8.398 1 U   -1.000e+00  0.000e+00 e 0     0     0     0 #QU 0.997
    105 176.969 118.434   8.477 1 U   -1.000e+00  0.000e+00 e 0     0     0     0 #QU 0.997
    106 176.313 116.276   7.796 1 U   -1.000e+00  0.000e+00 e 0     0     0     0 #QU 0.997
    107 181.222 121.054   8.558 1 U   -1.000e+00  0.000e+00 e 0     0     0     0 #QU 0.997
    108 179.459 119.706   8.038 1 U   -1.000e+00  0.000e+00 e 0     0     0     0 #QU 0.996
    109 174.169 130.917   9.213 1 U   -1.000e+00  0.000e+00 e 0     0     0     0 #QU 0.996
    110 175.983 117.671   8.835 1 U   -1.000e+00  0.000e+00 e 0     0     0     0 #QU 0.996
    111 176.971 109.796   7.957 1 U   -1.000e+00  0.000e+00 e 0     0     0     0 #QU 0.996
    112 177.016 109.746   7.940 1 U   -1.000e+00  0.000e+00 e 0     0     0     0 #QU 0.996
    113 175.685 119.166   8.041 1 U   -1.000e+00  0.000e+00 e 0     0     0     0 #QU 0.996
    114 179.048 121.630   8.671 1 U   -1.000e+00  0.000e+00 e 0     0     0     0 #QU 0.995
    115 177.502 116.049   7.560 1 U   -1.000e+00  0.000e+00 e 0     0     0     0 #QU 0.995
    116 178.255 115.160   8.004 1 U   -1.000e+00  0.000e+00 e 0     0     0     0 #QU 0.995
    117 174.365 121.816   7.624 1 U   -1.000e+00  0.000e+00 e 0     0     0     0 #QU 0.995
    118 176.732 116.803   8.404 1 U   -1.000e+00  0.000e+00 e 0     0     0     0 #QU 0.994
    119 175.842 118.932   8.369 1 U   -1.000e+00  0.000e+00 e 0     0     0     0 #QU 0.993
    120 178.502 118.251   7.682 1 U   -1.000e+00  0.000e+00 e 0     0     0     0 #QU 0.993
    121 176.658 116.293   7.712 1 U   -1.000e+00  0.000e+00 e 0     0     0     0 #QU 0.992
    122 179.529 119.805   9.540 1 U   -1.000e+00  0.000e+00 e 0     0     0     0 #QU 0.992
    123 178.409 114.544   7.092 1 U   -1.000e+00  0.000e+00 e 0     0     0     0 #QU 0.991
    124 176.469 118.793   7.669 1 U   -1.000e+00  0.000e+00 e 0     0     0     0 #QU 0.991
    125 178.496 122.291   8.095 1 U   -1.000e+00  0.000e+00 e 0     0     0     0 #QU 0.991
    126 175.217 110.802   7.859 1 U   -1.000e+00  0.000e+00 e 0     0     0     0 #QU 0.990
    127 177.158 112.044   8.053 1 U   -1.000e+00  0.000e+00 e 0     0     0     0 #QU 0.990
    128 173.845 121.294   7.248 1 U   -1.000e+00  0.000e+00 e 0     0     0     0 #QU 0.988
    129 175.120 118.042   7.916 1 U   -1.000e+00  0.000e+00 e 0     0     0     0 #QU 0.987
    130 177.607 118.182   7.486 1 U   -1.000e+00  0.000e+00 e 0     0     0     0 #QU 0.987
    131 177.607 115.294   7.348 1 U   -1.000e+00  0.000e+00 e 0     0     0     0 #QU 0.987
    132 174.159 122.547   8.368 1 U   -1.000e+00  0.000e+00 e 0     0     0     0 #QU 0.986
    133 178.210 122.795   8.031 1 U   -1.000e+00  0.000e+00 e 0     0     0     0 #QU 0.984
    134 175.846 111.301   7.155 1 U   -1.000e+00  0.000e+00 e 0     0     0     0 #QU 0.980
    135 176.343 121.169   7.334 1 U   -1.000e+00  0.000e+00 e 0     0     0     0 #QU 0.978
    136 176.407 112.172   7.624 1 U   -1.000e+00  0.000e+00 e 0     0     0     0 #QU 0.977
    137 173.704 119.814   7.084 1 U   -1.000e+00  0.000e+00 e 0     0     0     0 #QU 0.973
    138 176.120 120.186   8.320 1 U   -1.000e+00  0.000e+00 e 0     0     0     0 #QU 0.967
    139 171.288 130.799   7.514 1 U   -1.000e+00  0.000e+00 e 0     0     0     0 #QU 0.963
    140 173.785 108.294   7.475 1 U   -1.000e+00  0.000e+00 e 0     0     0     0 #QU 0.962
    141 175.584 119.067   7.798 1 U   -1.000e+00  0.000e+00 e 0     0     0     0 #QU 0.943
    142 173.813 130.802   7.513 1 U   -1.000e+00  0.000e+00 e 0     0     0     0 #QU 0.941
    143 178.035 113.054   7.663 1 U   -1.000e+00  0.000e+00 e 0     0     0     0 #QU 0.937
    144 175.852 125.294   9.114 1 U   -1.000e+00  0.000e+00 e 0     0     0     0 #QU 0.920
    145 170.666 118.917   8.368 1 U   -1.000e+00  0.000e+00 e 0     0     0     0 #QU 0.919
    146 174.859 120.059   9.242 1 U   -1.000e+00  0.000e+00 e 0     0     0     0 #QU 0.902
    147 171.789 121.674   8.273 1 U   -1.000e+00  0.000e+00 e 0     0     0     0 #QU 0.879
    148 175.529 108.858   8.013 1 U   -1.000e+00  0.000e+00 e 0     0     0     0 #QU 0.877
    149 174.847 116.571   9.395 1 U   -1.000e+00  0.000e+00 e 0     0     0     0 #QU 0.870
    150 176.433 121.433   7.239 1 U   -1.000e+00  0.000e+00 e 0     0     0     0 #QU 0.856
    151 172.511 126.675   8.038 1 U   -1.000e+00  0.000e+00 e 0     0     0     0 #QU 0.829
    152 175.405 123.679   8.632 1 U   -1.000e+00  0.000e+00 e 0     0     0     0 #QU 0.826
    153 176.039 111.937   8.043 1 U   -1.000e+00  0.000e+00 e 0     0     0     0 #QU 0.814
    154 178.728 125.294  11.762 1 U   -1.000e+00  0.000e+00 e 0     0     0     0 #QU 0.783
    155 174.776 105.680   7.231 1 U   -1.000e+00  0.000e+00 e 0     0     0     0 #QU 0.707
    156 174.398 126.818   7.727 1 U   -1.000e+00  0.000e+00 e 0     0     0     0 #QU 0.682
    157 175.650 108.446   7.472 1 U   -1.000e+00  0.000e+00 e 0     0     0     0 #QU 0.678
    158 176.350 116.294   7.718 1 U   -1.000e+00  0.000e+00 e 0     0     0     0 #QU 0.645
    159 175.177 122.049   8.767 1 U   -1.000e+00  0.000e+00 e 0     0     0     0 #QU 0.626
    160 177.925 105.691   7.236 1 U   -1.000e+00  0.000e+00 e 0     0     0     0 #QU 0.600
    161 173.215 122.038   8.776 1 U   -1.000e+00  0.000e+00 e 0     0     0     0 #QU 0.527
    162 176.134 119.168   8.043 1 U   -1.000e+00  0.000e+00 e 0     0     0     0 #QU 0.463
    163 179.164 121.293   8.086 1 U   -1.000e+00  0.000e+00 e 0     0     0     0 #QU 0.462
    164 169.823 111.294   9.388 1 U   -1.000e+00  0.000e+00 e 0     0     0     0 #QU 0.400
    165 175.603 115.230   8.887 1 U   -1.000e+00  0.000e+00 e 0     0     0     0 #QU 0.385
    166 177.071 123.417   7.190 1 U   -1.000e+00  0.000e+00 e 0     0     0     0 #QU 0.378
    167 174.135 126.792   8.043 1 U   -1.000e+00  0.000e+00 e 0     0     0     0 #QU 0.328
    168 179.946 120.793   8.817 1 U   -1.000e+00  0.000e+00 e 0     0     0     0 #QU 0.320
    169 173.135 128.167   9.052 1 U   -1.000e+00  0.000e+00 e 0     0     0     0 #QU 0.313
    170 177.446 121.668   6.306 1 U   -1.000e+00  0.000e+00 e 0     0     0     0 #QU 0.278
    171 175.947 116.168   8.887 1 U   -1.000e+00  0.000e+00 e 0     0     0     0 #QU 0.246
    172 176.634 120.293   8.324 1 U   -1.000e+00  0.000e+00 e 0     0     0     0 #QU 0.229
    173 174.822 125.667   7.565 1 U   -1.000e+00  0.000e+00 e 0     0     0     0 #QU 0.218
    174 170.761 107.169   6.869 1 U   -1.000e+00  0.000e+00 e 0     0     0     0 #QU 0.208
    175 178.821 114.543   7.088 1 U   -1.000e+00  0.000e+00 e 0     0     0     0 #QU 0.204
    176 174.822 107.544   7.675 1 U   -1.000e+00  0.000e+00 e 0     0     0     0 #QU 0.204
    177 175.822 116.418   7.792 1 U   -1.000e+00  0.000e+00 e 0     0     0     0 #QU 0.203
    178 174.635 125.667   7.573 1 U   -1.000e+00  0.000e+00 e 0     0     0     0 #QU 0.199
    179 175.134 122.168   8.778 1 U   -1.000e+00  0.000e+00 e 0     0     0     0 #QU 0.195
    180 178.134 116.168   7.550 1 U   -1.000e+00  0.000e+00 e 0     0     0     0 #QU 0.158
    181 175.384 125.167   9.122 1 U   -1.000e+00  0.000e+00 e 0     0     0     0 #QU 0.158
    182 179.883 125.667   7.573 1 U   -1.000e+00  0.000e+00 e 0     0     0     0 #QU 0.144
    183 170.948 125.667  11.476 1 U   -1.000e+00  0.000e+00 e 0     0     0     0 #QU 0.142
    184 178.509 118.043   7.800 1 U   -1.000e+00  0.000e+00 e 0     0     0     0 #QU 0.140
    185 172.822 118.043   8.989 1 U   -1.000e+00  0.000e+00 e 0     0     0     0 #QU 0.134
    186 175.947 118.793   7.675 1 U   -1.000e+00  0.000e+00 e 0     0     0     0 #QU 0.126
    187 175.634 120.918   7.753 1 U   -1.000e+00  0.000e+00 e 0     0     0     0 #QU 0.107
