# Supplementary material for: Structural and regulatory insights into the glideosome-associated connector from Toxoplasma gondii
Source: eLife. 2023 Apr 4;12:e86049. doi: 10.7554/eLife.86049 (PMC10125020; doi:10.7554/eLife.86049)
Supplement: Figure 1—source data 1. — wwPDB X-ray structure validation; MTZ file for TgGAC X-ray diffraction data and final refined PDB file for TgGAC from X-ray diffraction. [file elife-86049-fig1-data1.zip › Figure 1-source data 1/NOE assignment and NMR structure/peak_lists/HNcaCO_hncaco_strong_unfolded.csv]

C	N	HN	responses
178.850	121.291	8.085	1.000
172.473	109.794	7.953	1.000
176.127	120.139	8.192	1.000
175.801	119.414	8.673	1.000
179.720	118.418	8.476	1.000
179.181	122.297	8.096	1.000
177.439	117.422	7.989	1.000
179.156	117.418	7.987	1.000
176.605	119.022	7.807	1.000
174.302	126.290	6.546	1.000
177.950	118.286	7.685	1.000
173.588	125.666	7.571	1.000
179.495	122.765	8.037	1.000
171.289	118.037	8.992	1.000
179.096	118.167	7.490	1.000
176.597	111.284	7.162	1.000
175.659	116.043	8.898	1.000
173.151	121.041	8.344	1.000
178.209	122.048	8.360	1.000
178.212	119.743	9.538	1.000
178.138	119.794	9.551	1.000
173.233	112.163	7.624	1.000
179.163	119.548	8.406	1.000
177.634	123.407	7.190	1.000
176.972	121.668	8.673	1.000
176.454	117.169	8.513	1.000
175.972	106.793	7.569	1.000
171.741	120.158	8.189	1.000
173.960	124.892	8.970	1.000
176.389	128.165	8.447	1.000
179.177	117.558	8.141	1.000
178.498	116.031	7.550	1.000
179.658	121.280	8.086	1.000
173.049	116.293	7.853	1.000
178.268	119.683	8.041	1.000
177.160	116.918	7.096	1.000
177.967	119.542	8.414	1.000
180.482	119.667	7.883	1.000
179.668	121.417	7.323	1.000
178.243	117.891	7.803	1.000
176.128	116.024	7.563	1.000
177.052	115.277	8.886	1.000
176.436	130.900	9.207	1.000
179.534	116.793	8.406	1.000
176.796	123.417	7.193	1.000
176.971	115.292	8.915	1.000
178.470	117.418	8.139	1.000
174.977	121.169	7.334	1.000
176.650	127.785	8.400	1.000
179.103	119.668	7.882	1.000
173.687	113.032	7.663	1.000
179.771	122.042	8.358	1.000
177.890	121.761	6.310	1.000
174.996	121.776	8.130	1.000
174.983	128.177	8.443	1.000
176.465	130.903	9.229	1.000
174.546	119.793	7.084	1.000
174.378	107.636	7.677	1.000
177.419	118.163	8.055	1.000
179.048	119.168	8.023	1.000
173.100	117.651	8.837	1.000
178.471	120.668	8.820	1.000
176.668	119.042	7.933	0.999
174.110	116.639	8.601	0.999
177.174	116.400	7.853	0.999
171.730	121.778	6.308	0.999
179.565	118.175	8.051	0.999
181.966	125.293	11.764	0.999
173.968	116.679	9.390	0.999
175.436	122.552	8.371	0.999
176.461	116.046	8.898	0.999
178.425	116.918	7.094	0.999
175.823	107.570	7.807	0.999
176.034	110.786	7.861	0.999
176.737	117.161	8.066	0.999
179.762	119.044	7.933	0.999
175.470	116.414	7.732	0.999
173.109	118.043	8.988	0.999
178.695	115.161	8.009	0.999
176.814	111.190	7.361	0.999
176.667	119.435	8.675	0.999
175.324	121.763	7.625	0.999
180.492	121.386	7.322	0.999
176.553	108.895	8.018	0.999
181.220	122.168	7.532	0.999
173.668	111.166	7.358	0.998
178.092	121.034	8.561	0.998
179.715	120.673	8.819	0.998
178.715	122.177	7.530	0.998
177.972	119.133	8.021	0.998
177.916	119.169	8.037	0.998
177.906	115.281	8.913	0.998
176.785	117.921	7.803	0.998
174.848	118.540	7.702	0.998
181.963	115.287	7.349	0.998
176.111	121.676	8.127	0.998
180.349	125.662	7.575	0.998
174.122	105.669	7.242	0.998
178.485	107.659	7.671	0.997
172.493	120.058	9.247	0.997
177.360	116.431	7.736	0.997
175.454	124.920	8.962	0.997
174.307	121.648	8.278	0.997
172.912	127.788	8.398	0.997
176.969	118.434	8.477	0.997
176.313	116.276	7.796	0.997
181.222	121.054	8.558	0.997
179.459	119.706	8.038	0.996
174.169	130.917	9.213	0.996
175.983	117.671	8.835	0.996
176.971	109.796	7.957	0.996
177.016	109.746	7.940	0.996
175.685	119.166	8.041	0.996
179.048	121.630	8.671	0.995
177.502	116.049	7.560	0.995
178.255	115.160	8.004	0.995
174.365	121.816	7.624	0.995
176.732	116.803	8.404	0.994
175.842	118.932	8.369	0.993
178.502	118.251	7.682	0.993
176.658	116.293	7.712	0.992
179.529	119.805	9.540	0.992
178.409	114.544	7.092	0.991
176.469	118.793	7.669	0.991
178.496	122.291	8.095	0.991
175.217	110.802	7.859	0.990
177.158	112.044	8.053	0.990
173.845	121.294	7.248	0.988
175.120	118.042	7.916	0.987
177.607	118.182	7.486	0.987
177.607	115.294	7.348	0.987
174.159	122.547	8.368	0.986
178.210	122.795	8.031	0.984
175.846	111.301	7.155	0.980
176.343	121.169	7.334	0.978
176.407	112.172	7.624	0.977
173.704	119.814	7.084	0.973
176.120	120.186	8.320	0.967
171.288	130.799	7.514	0.963
173.785	108.294	7.475	0.962
175.584	119.067	7.798	0.943
173.813	130.802	7.513	0.941
178.035	113.054	7.663	0.937
175.852	125.294	9.114	0.920
170.666	118.917	8.368	0.919
174.859	120.059	9.242	0.902
171.789	121.674	8.273	0.879
175.529	108.858	8.013	0.877
174.847	116.571	9.395	0.870
176.433	121.433	7.239	0.856
172.511	126.675	8.038	0.829
175.405	123.679	8.632	0.826
176.039	111.937	8.043	0.814
178.728	125.294	11.762	0.783
174.776	105.680	7.231	0.707
174.398	126.818	7.727	0.682
175.650	108.446	7.472	0.678
176.350	116.294	7.718	0.645
175.177	122.049	8.767	0.626
177.925	105.691	7.236	0.600
173.215	122.038	8.776	0.527
