# Supplementary material for: Structural and regulatory insights into the glideosome-associated connector from Toxoplasma gondii
Source: eLife. 2023 Apr 4;12:e86049. doi: 10.7554/eLife.86049 (PMC10125020; doi:10.7554/eLife.86049)
Supplement: Figure 1—source data 1. — wwPDB X-ray structure validation; MTZ file for TgGAC X-ray diffraction data and final refined PDB file for TgGAC from X-ray diffraction. [file elife-86049-fig1-data1.zip › Figure 1-source data 1/NOE assignment and NMR structure/peak_lists/HNCO_hnco_weak.list]

      Assignment          w1         w2         w3
            ?-?-?    174.836    120.112      9.245
            ?-?-?    175.839    125.296      9.114
            ?-?-?    172.928    127.759      8.398
            ?-?-?    178.429    116.872      7.094
            ?-?-?    175.244    110.780      7.863
            ?-?-?    176.990    118.427      8.475
            ?-?-?    177.635    118.169      7.498
            ?-?-?    177.168    121.020      8.346
            ?-?-?    174.167    130.870      9.216
            ?-?-?    176.594    117.131      8.519
            ?-?-?    176.471    115.964      8.895
            ?-?-?    175.805    111.298      7.158
            ?-?-?    178.033    113.113      7.671
            ?-?-?    174.172    122.446      8.379
            ?-?-?    176.742    116.742      8.408
            ?-?-?    173.150    128.277      9.056
            ?-?-?    174.294    121.668      8.281
            ?-?-?    178.845    114.539      7.091
            ?-?-?    175.171    122.056      8.776
            ?-?-?    179.157    119.593      8.410
            ?-?-?    177.970    105.595      7.246
            ?-?-?    171.140    127.866     10.698
            ?-?-?    170.859    127.896     10.702
            ?-?-?    174.982    122.056      7.962
            ?-?-?    176.057    111.947      8.049
            ?-?-?    176.363    116.353      7.715
            ?-?-?    175.481    118.039      7.924
            ?-?-?    173.106    118.038      8.989
            ?-?-?    176.345    121.149      7.340
            ?-?-?    177.430    117.520      7.988
            ?-?-?    174.901    123.093      9.084
            ?-?-?    174.425    115.309      7.220
            ?-?-?    179.713    120.630      8.818
            ?-?-?    170.681    118.946      8.377
            ?-?-?    178.241    115.186      8.003
            ?-?-?    171.293    130.742      7.516
            ?-?-?    179.063    121.668      8.676
            ?-?-?    176.598    116.353      7.797
            ?-?-?    176.823    106.762      7.565
            ?-?-?    177.471    116.094      7.562
            ?-?-?    174.909    116.613      9.395
            ?-?-?    178.483    118.297      7.686
            ?-?-?    176.676    117.261      8.067
            ?-?-?    177.099    115.176      8.883
            ?-?-?    175.416    111.298      9.388
            ?-?-?    176.953    113.762      6.823
            ?-?-?    176.128    121.798      8.131
            ?-?-?    175.269    120.886      7.764
            ?-?-?    174.432    126.201      6.546
            ?-?-?    174.151    107.151      6.887
            ?-?-?    178.095    116.094      7.546
            ?-?-?    176.125    120.242      8.190
            ?-?-?    171.741    121.797      6.311
            ?-?-?    175.454    124.908      8.974
            ?-?-?    175.856    118.557      7.703
            ?-?-?    173.960    116.613      8.601
            ?-?-?    176.671    119.465      8.677
            ?-?-?    172.498    126.723      8.036
            ?-?-?    177.969    119.205      8.031
            ?-?-?    176.378    112.206      7.622
            ?-?-?    177.632    123.483      7.198
            ?-?-?    174.990    128.148      8.445
            ?-?-?    175.658    108.317      7.481
            ?-?-?    176.809    117.909      7.800
            ?-?-?    178.282    122.834      8.037
            ?-?-?    175.810    107.540      7.813
            ?-?-?    175.863    118.169      8.159
            ?-?-?    178.463    107.668      7.673
            ?-?-?    178.022    119.852      8.505
            ?-?-?    177.400    116.483      7.736
            ?-?-?    175.345    119.979      8.142
            ?-?-?    178.721    115.057      8.337
            ?-?-?    179.513    119.853      9.540
            ?-?-?    173.846    123.741      8.628
            ?-?-?    176.326    112.596      6.847
            ?-?-?    176.665    118.816      7.672
            ?-?-?    178.227    121.927      8.362
            ?-?-?    175.671    118.686      9.272
            ?-?-?    175.527    108.836      8.018
            ?-?-?    179.175    117.520      8.142
            ?-?-?    175.598    118.946      7.812
            ?-?-?    178.720    122.186      7.530
            ?-?-?    172.482    126.723      7.734
            ?-?-?    173.666    111.169      7.358
            ?-?-?    173.678    119.853      7.088
            ?-?-?    181.237    121.019      8.563
            ?-?-?    175.989    117.650      8.837
            ?-?-?    179.095    119.723      7.888
            ?-?-?    171.682    129.022     10.474
            ?-?-?    176.616    120.242      8.318
            ?-?-?    174.373    121.796      7.624
            ?-?-?    176.979    109.873      7.952
            ?-?-?    179.676    121.278      8.082
            ?-?-?    171.958    128.996     10.470
            ?-?-?    179.790    119.075      7.938
            ?-?-?    181.978    115.316      7.358
            ?-?-?    178.489    122.186      8.097
            ?-?-?    177.928    115.316      8.913
            ?-?-?    176.159    119.205      8.047
            ?-?-?    176.991    114.409      8.124
            ?-?-?    176.315    112.592      7.092
            ?-?-?    178.721    125.297     11.766
            ?-?-?    179.338    108.446      6.575
            ?-?-?    177.345    113.632      6.885
            ?-?-?    175.819    105.853      8.064
            ?-?-?    176.462    121.407      7.247
            ?-?-?    173.964    113.113      8.098
            ?-?-?    179.343    108.447      7.246
            ?-?-?    177.437    112.335      6.808
            ?-?-?    179.544    118.168      8.049
            ?-?-?    177.176    116.353      7.857
            ?-?-?    180.481    121.408      7.325
            ?-?-?    177.419    112.335      7.483
            ?-?-?    179.734    111.947      6.855
            ?-?-?    180.425    111.300      7.760
            ?-?-?    179.692    111.421      6.855
            ?-?-?    173.242    122.963      7.974
            ?-?-?    173.614    125.556      7.575
            ?-?-?    177.335    113.633      7.773
            ?-?-?    180.429    111.297      6.828
            ?-?-?    179.460    119.723      8.045
            ?-?-?    179.764    111.947      7.544
            ?-?-?    176.035    111.687      6.834
            ?-?-?    176.906    113.243      7.640
            ?-?-?    177.284    113.113      7.769
            ?-?-?    173.681    129.085     10.470
            ?-?-?    180.449    111.941      7.306
            ?-?-?    176.885    113.109      6.820
            ?-?-?    175.146    120.110      9.307
            ?-?-?    177.347    111.817      6.809
            ?-?-?    175.813    119.971      9.041
            ?-?-?    180.431    111.946      6.670
            ?-?-?    176.890    122.049      8.164
            ?-?-?    175.168    116.760      9.103
            ?-?-?    180.350    110.747      6.829
            ?-?-?    178.134    114.798      8.354
            ?-?-?    177.634    124.130      7.193
            ?-?-?    175.634    109.095      7.475
            ?-?-?    171.760    121.279      6.315
            ?-?-?    179.696    111.428      7.538
            ?-?-?    176.946    113.761      7.648
            ?-?-?    177.384    111.817      7.475
            ?-?-?    176.197    112.076      6.848
            ?-?-?    177.384    113.113      7.617
            ?-?-?    176.821    122.445      8.087
            ?-?-?    179.258    107.929      6.581
            ?-?-?    177.946    119.853      8.040
            ?-?-?    179.258    107.929      7.240
            ?-?-?    176.447    115.187      8.887
            ?-?-?    176.821    122.316      8.071
            ?-?-?    178.009    119.983      8.024
            ?-?-?    176.072    111.687      7.350
            ?-?-?    176.322    121.149      7.773
            ?-?-?    176.447    115.446      8.903
            ?-?-?    180.508    122.186      7.319
            ?-?-?    178.821    114.020      7.099
            ?-?-?    173.072    118.038      8.746
            ?-?-?    171.760    122.575      6.315
            ?-?-?    178.509    121.538      8.087
            ?-?-?    173.572    126.593      7.570
            ?-?-?    176.821    119.464      7.993
            ?-?-?    174.822    126.463      7.585
            ?-?-?    175.197    116.742      9.169
            ?-?-?    178.758    122.834      7.538
            ?-?-?    178.821    115.316      7.099
            ?-?-?    176.134    120.890      8.134
