# Supplementary material for: Structural and regulatory insights into the glideosome-associated connector from Toxoplasma gondii
Source: eLife. 2023 Apr 4;12:e86049. doi: 10.7554/eLife.86049 (PMC10125020; doi:10.7554/eLife.86049)
Supplement: Figure 1—source data 1. — wwPDB X-ray structure validation; MTZ file for TgGAC X-ray diffraction data and final refined PDB file for TgGAC from X-ray diffraction. [file elife-86049-fig1-data1.zip › Figure 1-source data 1/NOE assignment and NMR structure/peak_lists/C13NOESY_cnoesy_strong_unfolded.csv]

H	C	HC	responses
7.319	19.340	1.071	1.000
7.787	27.342	1.535	1.000
1.586	21.538	0.738	1.000
8.772	38.016	2.318	1.000
5.081	60.931	4.592	1.000
1.968	31.740	2.310	1.000
1.558	43.667	3.190	1.000
2.374	55.907	4.585	1.000
2.300	55.911	4.581	1.000
8.034	57.007	4.593	1.000
4.014	32.523	2.566	1.000
1.929	36.447	2.420	1.000
8.082	19.340	1.070	1.000
0.456	28.600	1.454	1.000
4.319	39.743	2.625	1.000
2.433	55.906	4.582	1.000
6.577	34.563	2.598	1.000
2.469	19.026	1.502	1.000
1.657	21.851	1.032	1.000
7.492	32.523	1.732	1.000
8.012	20.439	0.774	1.000
2.067	50.415	3.752	1.000
8.106	18.712	1.495	1.000
4.773	45.864	4.010	1.000
4.073	41.468	1.595	1.000
3.802	23.578	0.948	1.000
4.066	33.622	2.966	1.000
1.114	26.715	0.148	1.000
6.807	117.901	7.125	1.000
1.716	58.576	5.252	1.000
7.670	25.774	1.069	1.000
1.069	42.253	2.862	1.000
2.128	63.756	4.380	1.000
1.447	44.137	4.182	1.000
0.283	62.658	3.794	1.000
2.313	16.672	1.586	1.000
1.649	26.874	1.062	1.000
7.389	129.358	7.595	1.000
4.724	54.967	5.270	1.000
1.264	23.421	0.251	1.000
7.736	55.908	4.463	1.000
7.602	25.774	1.057	1.000
0.595	58.576	4.202	1.000
8.600	39.742	1.734	1.000
7.466	57.478	3.931	1.000
7.071	20.282	1.339	1.000
7.154	20.269	1.339	1.000
6.851	62.185	4.048	1.000
3.463	26.560	1.685	1.000
3.961	22.950	1.035	1.000
7.225	57.007	4.108	1.000
7.632	31.268	1.812	1.000
8.127	22.008	1.249	1.000
1.427	26.874	1.682	1.000
7.953	44.916	8.351	1.000
7.912	42.096	2.351	1.000
2.099	133.438	6.731	1.000
2.546	30.484	2.053	1.000
8.400	36.446	2.336	1.000
8.343	36.444	2.330	1.000
2.964	57.085	5.770	1.000
7.073	21.224	0.737	1.000
0.969	63.755	3.983	1.000
3.110	131.556	6.861	1.000
4.718	23.890	1.250	1.000
1.757	22.950	0.964	1.000
5.142	48.218	5.413	1.000
7.243	54.024	4.366	1.000
8.031	39.900	2.985	1.000
0.601	59.988	3.809	1.000
7.684	39.115	3.095	1.000
5.260	29.227	1.302	1.000
1.034	54.967	4.753	1.000
7.879	65.952	4.103	1.000
1.905	67.052	3.484	1.000
-0.605	37.546	0.477	1.000
0.763	39.115	1.532	1.000
2.502	41.021	3.190	1.000
0.730	131.634	6.859	1.000
6.851	38.643	3.278	1.000
0.774	35.349	1.288	1.000
8.968	57.635	5.078	1.000
7.858	33.936	1.971	1.000
7.342	41.941	2.775	1.000
7.444	41.938	2.774	1.000
7.788	63.599	3.749	1.000
3.061	26.558	1.687	1.000
4.738	19.183	1.400	1.000
7.983	30.483	1.378	1.000
8.340	22.008	0.973	1.000
7.369	22.792	1.046	1.000
1.929	35.193	2.085	1.000
0.578	41.783	1.716	1.000
8.007	36.211	2.332	1.000
0.788	28.757	0.946	1.000
1.073	18.085	1.410	1.000
1.612	58.892	3.891	1.000
1.908	19.339	1.405	1.000
7.793	42.725	3.167	1.000
8.040	58.890	4.607	1.000
-0.137	62.342	3.271	1.000
8.080	22.007	0.977	1.000
1.070	57.163	4.292	1.000
2.510	132.811	7.245	1.000
9.387	54.181	6.221	1.000
1.068	30.325	1.753	1.000
1.931	20.439	0.618	1.000
2.070	65.326	4.619	1.000
3.764	55.281	5.005	1.000
-0.606	19.183	0.581	1.000
3.235	27.815	1.637	1.000
0.776	39.114	2.154	1.000
4.762	33.464	2.430	1.000
1.593	62.185	4.045	1.000
8.094	22.479	0.674	1.000
4.765	39.585	1.076	1.000
2.116	59.832	3.820	1.000
8.673	62.343	3.713	1.000
1.907	22.479	0.674	1.000
5.770	26.715	0.144	1.000
2.971	40.372	3.114	1.000
7.803	22.322	1.039	1.000
1.533	132.811	7.242	1.000
-0.131	57.948	4.075	1.000
8.378	58.105	4.231	1.000
4.365	36.447	2.421	1.000
1.070	60.931	4.592	1.000
0.891	30.012	2.073	1.000
4.379	27.344	1.532	1.000
3.887	27.815	2.124	1.000
0.872	39.586	1.836	1.000
8.350	36.446	2.120	1.000
7.602	22.793	1.048	1.000
0.920	41.609	3.223	1.000
4.762	119.314	6.960	1.000
0.529	41.469	1.596	1.000
1.757	34.172	1.950	1.000
0.156	60.931	3.637	1.000
2.424	32.366	1.276	1.000
7.325	22.478	0.669	1.000
0.841	26.716	0.148	1.000
2.264	30.954	2.376	1.000
7.790	19.191	0.582	1.000
3.282	23.734	1.079	1.000
0.748	62.657	3.795	1.000
3.832	24.204	0.602	1.000
5.076	30.640	2.052	1.000
1.392	35.506	3.115	1.000
7.208	57.949	4.078	1.000
7.662	53.082	4.230	1.000
2.485	32.210	1.934	1.000
4.758	31.267	1.811	1.000
7.563	40.371	3.115	1.000
1.747	55.124	4.344	1.000
2.222	33.326	2.752	1.000
3.900	24.991	1.362	1.000
9.063	61.872	4.615	1.000
2.549	58.890	4.609	1.000
1.516	18.555	0.757	1.000
1.934	22.323	0.733	1.000
5.181	31.742	2.303	1.000
2.953	24.990	1.443	1.000
7.322	62.656	3.789	1.000
1.044	32.523	2.563	1.000
7.146	31.111	2.203	1.000
5.324	31.738	1.895	1.000
1.417	55.125	5.683	1.000
3.814	56.693	4.044	1.000
7.222	131.399	7.350	1.000
7.788	54.653	4.382	1.000
0.937	32.522	2.602	1.000
0.971	63.834	4.380	1.000
0.579	30.169	1.741	1.000
6.333	66.109	5.775	1.000
2.375	63.128	4.667	1.000
5.314	27.815	1.566	1.000
2.067	42.725	3.173	1.000
1.830	51.200	3.339	1.000
3.100	59.205	4.371	1.000
7.243	42.724	1.084	1.000
3.578	28.286	2.066	1.000
8.552	61.323	3.577	1.000
4.337	28.285	2.319	1.000
3.183	30.168	1.723	1.000
3.238	30.168	1.743	1.000
8.080	59.988	3.810	1.000
4.589	39.900	2.479	1.000
4.050	25.148	1.597	1.000
0.604	18.397	1.451	1.000
1.071	42.411	1.929	1.000
7.345	24.205	0.602	1.000
4.770	38.486	2.747	1.000
4.686	38.485	2.745	1.000
7.809	55.123	5.416	1.000
0.947	34.563	2.361	1.000
8.355	35.191	1.685	1.000
2.548	39.272	2.707	1.000
7.247	64.855	3.805	1.000
0.947	29.071	2.079	1.000
3.976	21.537	1.229	1.000
1.944	58.105	4.221	1.000
8.624	40.999	2.869	1.000
7.538	58.733	3.980	1.000
4.764	30.326	1.636	1.000
1.245	20.439	0.617	1.000
7.690	39.115	3.380	1.000
0.935	27.501	1.736	1.000
0.924	28.913	2.237	1.000
4.215	41.626	2.904	1.000
7.538	58.891	3.979	1.000
1.736	51.671	3.571	1.000
8.291	23.420	0.252	1.000
5.769	131.713	6.859	1.000
1.663	55.124	5.271	1.000
7.687	58.887	4.203	1.000
2.304	25.931	1.039	1.000
3.311	32.209	2.482	1.000
4.541	32.523	2.565	1.000
4.293	21.693	0.590	1.000
7.292	14.632	0.576	1.000
1.386	56.690	4.040	1.000
0.526	56.693	4.504	1.000
8.020	22.950	1.028	1.000
2.190	32.524	2.567	1.000
5.006	30.953	2.256	1.000
8.403	21.380	0.922	1.000
1.634	60.774	5.475	1.000
2.374	50.728	3.651	1.000
1.955	21.537	0.733	1.000
7.269	18.555	0.752	1.000
7.376	18.551	0.752	1.000
1.613	42.253	1.930	1.000
7.094	23.891	1.248	1.000
8.035	54.966	5.634	1.000
4.762	59.832	4.178	1.000
7.324	28.599	0.732	1.000
4.256	23.734	1.076	1.000
8.895	24.832	1.506	1.000
0.900	19.183	0.582	1.000
4.583	21.694	0.583	1.000
3.458	28.442	0.161	1.000
4.145	31.425	1.586	1.000
2.846	24.047	0.765	1.000
4.762	63.755	4.381	1.000
1.048	20.440	0.777	1.000
8.056	54.024	5.293	1.000
4.773	43.196	2.553	1.000
1.956	58.732	4.610	1.000
1.957	58.890	4.609	1.000
3.947	64.855	4.332	1.000
1.759	32.526	2.603	1.000
4.514	30.560	1.378	1.000
1.427	43.196	3.057	1.000
4.502	33.151	2.036	1.000
1.066	21.694	0.588	1.000
2.854	59.361	4.147	1.000
2.767	41.783	4.008	1.000
2.411	33.622	2.008	1.000
1.034	35.976	1.859	1.000
1.456	26.873	1.058	1.000
7.856	19.183	1.399	1.000
7.344	14.318	0.849	1.000
4.329	28.204	2.143	1.000
8.106	58.576	3.896	1.000
1.972	21.695	0.747	1.000
1.951	21.693	0.720	1.000
8.031	39.899	2.474	1.000
2.742	38.488	2.896	1.000
7.614	40.842	2.856	1.000
0.550	29.227	1.304	1.000
8.414	67.052	3.486	1.000
7.250	36.132	2.413	1.000
3.270	60.616	3.735	1.000
2.887	26.637	1.431	1.000
8.373	25.931	1.039	1.000
4.650	32.681	1.886	1.000
4.783	19.183	0.583	1.000
1.099	56.850	4.510	1.000
1.071	42.409	1.349	1.000
4.760	57.478	4.304	1.000
4.118	18.557	1.591	1.000
3.753	42.254	1.352	1.000
2.042	23.577	0.517	1.000
7.590	129.671	7.391	1.000
7.517	16.672	1.587	1.000
7.244	42.725	1.671	1.000
0.384	32.994	1.447	1.000
1.034	28.129	2.192	1.000
4.760	29.699	1.631	1.000
4.292	60.617	5.478	1.000
7.914	55.751	4.464	1.000
2.473	27.344	1.921	1.000
1.617	56.220	3.741	1.000
2.056	62.186	4.048	1.000
7.095	58.105	4.218	1.000
1.403	56.850	4.507	1.000
7.159	19.183	0.585	1.000
4.765	29.384	2.277	1.000
1.064	20.751	1.621	1.000
8.081	61.873	4.618	1.000
1.624	39.743	1.736	1.000
3.310	27.344	1.924	1.000
1.611	58.578	3.890	1.000
3.654	30.954	2.379	1.000
2.126	50.572	3.651	1.000
1.739	43.668	3.272	1.000
1.267	35.977	1.863	1.000
5.692	54.496	5.320	1.000
0.580	32.366	1.627	1.000
1.957	54.967	5.636	1.000
1.329	53.711	4.167	1.000
0.586	41.625	3.221	1.000
4.123	30.955	1.909	1.000
2.534	21.223	0.735	1.000
4.045	26.713	0.598	1.000
7.637	59.204	4.361	1.000
7.667	53.711	4.162	1.000
0.871	43.823	3.550	1.000
0.899	61.403	3.581	1.000
3.961	22.322	1.579	1.000
4.847	22.322	1.579	1.000
3.330	12.120	0.303	1.000
-0.158	16.044	0.446	1.000
4.760	23.734	1.072	1.000
1.624	50.415	3.724	1.000
1.595	31.739	2.305	1.000
8.670	29.071	2.080	1.000
3.654	26.244	1.829	1.000
4.618	32.054	2.066	1.000
8.842	20.745	1.622	1.000
2.541	23.107	1.519	1.000
3.517	23.438	0.254	1.000
3.539	23.440	0.254	1.000
3.582	23.397	0.252	1.000
0.386	63.755	3.203	1.000
7.095	56.850	4.599	1.000
7.565	59.205	4.380	1.000
3.084	58.733	4.355	1.000
4.220	33.936	1.901	1.000
3.508	26.874	2.117	1.000
0.432	51.199	3.340	1.000
0.751	30.483	2.053	1.000
0.580	63.599	3.749	1.000
4.773	50.101	4.555	1.000
7.911	55.281	5.001	1.000
8.965	47.118	3.931	1.000
0.591	28.443	0.163	1.000
7.922	38.644	2.880	1.000
1.243	54.653	4.606	1.000
4.045	131.555	6.860	1.000
6.655	26.716	0.147	1.000
0.837	27.031	0.150	1.000
7.342	55.281	4.239	1.000
1.114	12.121	0.302	1.000
9.386	43.823	3.548	1.000
2.055	18.555	1.590	1.000
-0.135	41.469	1.596	1.000
7.661	69.719	4.293	1.000
3.166	30.169	2.074	1.000
3.652	27.344	1.924	1.000
7.664	21.223	0.739	1.000
8.903	29.384	2.410	1.000
3.285	62.186	4.048	1.000
3.048	26.873	1.684	1.000
1.649	26.716	1.055	1.000
9.215	21.851	1.031	1.000
1.960	58.262	5.185	1.000
0.935	67.052	3.486	1.000
7.640	38.957	2.636	1.000
8.552	41.468	1.596	1.000
4.614	27.501	2.060	1.000
4.060	25.147	1.450	1.000
0.579	59.831	3.461	1.000
1.040	25.461	1.290	1.000
2.436	32.053	2.063	1.000
8.914	36.761	2.311	1.000
7.788	27.343	1.726	1.000
1.821	55.124	4.106	1.000
4.724	31.896	2.022	1.000
3.565	26.864	0.595	1.000
1.507	64.853	4.331	1.000
10.471	126.062	6.640	1.000
4.612	22.008	0.977	1.000
7.617	31.267	1.597	1.000
1.368	60.146	3.810	1.000
0.893	31.111	2.201	1.000
3.974	36.290	2.332	1.000
4.318	30.169	1.920	1.000
8.988	22.322	0.732	1.000
4.022	33.937	1.975	1.000
8.966	60.931	4.593	1.000
3.476	26.559	1.426	1.000
7.229	18.712	1.490	1.000
7.335	18.712	1.500	1.000
3.753	20.282	1.339	1.000
4.342	31.896	2.441	1.000
0.861	49.631	3.506	1.000
8.772	55.125	5.684	1.000
0.922	42.726	1.087	1.000
8.627	23.420	0.249	1.000
2.127	27.815	1.788	1.000
1.539	18.870	0.862	1.000
0.763	23.264	0.286	1.000
0.921	42.726	1.670	1.000
1.452	41.940	2.696	1.000
-0.157	20.439	1.340	1.000
8.045	62.185	4.043	1.000
7.930	62.186	4.048	1.000
4.367	50.258	3.301	1.000
0.960	33.779	1.757	1.000
4.839	24.361	0.844	1.000
5.012	36.916	3.113	1.000
7.487	65.952	4.102	1.000
2.774	23.890	1.251	1.000
3.235	30.168	1.631	1.000
4.021	28.286	2.067	1.000
3.750	21.851	0.908	1.000
1.266	36.133	1.857	1.000
2.056	65.953	3.782	1.000
2.875	59.856	3.462	1.000
-0.131	23.734	0.525	1.000
3.855	44.138	4.182	1.000
9.258	58.263	5.177	1.000
4.144	34.564	2.604	1.000
3.838	46.962	3.929	1.000
6.325	26.716	0.144	1.000
0.296	31.739	1.559	1.000
0.587	28.443	-0.614	1.000
7.989	20.444	0.616	1.000
0.935	50.258	3.295	1.000
4.724	50.415	3.731	1.000
0.484	28.439	-0.616	1.000
1.928	55.125	5.417	1.000
1.908	21.223	0.826	1.000
0.675	30.955	1.910	1.000
2.253	59.517	3.959	1.000
7.346	25.775	1.066	1.000
7.074	42.414	1.924	1.000
5.423	35.191	1.920	1.000
3.113	38.644	3.280	1.000
7.468	37.702	2.400	1.000
0.825	31.111	1.909	1.000
2.870	26.874	1.685	1.000
2.345	59.516	3.960	1.000
4.206	26.574	0.596	1.000
7.289	30.639	2.527	1.000
4.584	26.087	1.830	1.000
4.738	32.210	2.482	1.000
1.624	61.402	3.575	1.000
3.059	26.559	1.426	1.000
7.613	37.703	3.071	1.000
7.642	37.699	3.094	1.000
2.252	54.338	5.264	1.000
1.857	21.850	1.031	1.000
4.343	33.308	2.224	1.000
3.937	27.658	2.269	1.000
4.552	43.981	3.078	1.000
2.227	22.321	1.575	1.000
7.662	24.362	0.595	1.000
3.715	56.850	4.511	1.000
1.446	41.626	3.224	1.000
7.098	33.935	1.975	1.000
4.292	40.528	2.556	1.000
7.085	24.204	0.599	1.000
4.095	43.509	1.625	1.000
0.871	42.725	3.169	1.000
3.580	28.287	2.175	1.000
1.255	31.582	2.206	1.000
3.543	54.810	5.011	1.000
4.010	28.129	2.186	1.000
3.553	9.451	0.698	1.000
1.464	11.179	0.884	1.000
3.982	21.852	1.032	1.000
3.164	58.890	4.202	1.000
3.189	57.321	5.170	1.000
8.838	21.694	0.585	1.000
2.170	26.716	0.594	1.000
2.604	60.616	3.733	1.000
6.854	22.321	0.732	1.000
3.346	50.415	4.569	1.000
8.053	55.280	4.246	1.000
4.785	22.007	0.978	1.000
2.157	26.874	0.592	1.000
8.020	32.367	1.934	1.000
7.692	22.008	1.244	1.000
1.344	39.586	1.835	1.000
0.812	46.962	1.436	1.000
3.521	26.559	2.015	1.000
4.760	23.891	0.540	1.000
7.659	31.110	2.533	1.000
1.070	36.839	3.120	1.000
3.336	40.371	2.858	1.000
3.234	30.168	1.916	1.000
8.482	20.439	1.336	1.000
7.149	60.931	3.633	1.000
1.624	26.559	0.599	1.000
2.125	32.681	2.380	1.000
8.551	57.949	4.074	1.000
7.345	42.411	1.929	1.000
7.069	25.464	-0.132	1.000
4.725	23.342	0.252	1.000
0.949	28.285	2.066	1.000
10.469	125.591	6.641	1.000
4.587	39.900	2.987	1.000
1.734	33.309	2.224	1.000
4.999	27.397	2.062	1.000
4.964	27.342	2.090	1.000
4.833	51.671	4.021	1.000
3.473	43.196	2.879	1.000
2.867	58.732	4.614	1.000
8.006	56.379	4.448	1.000
4.160	33.463	2.009	1.000
4.055	33.465	1.994	1.000
4.227	33.464	1.981	1.000
3.284	58.419	4.626	1.000
0.148	20.439	1.341	1.000
1.919	19.340	1.076	1.000
4.956	31.424	1.916	1.000
1.512	33.152	1.889	1.000
1.772	56.850	4.310	1.000
7.947	44.922	8.157	1.000
5.164	23.430	0.246	1.000
2.859	35.349	1.669	1.000
-0.603	60.931	3.639	1.000
1.958	32.838	2.871	1.000
4.158	31.896	2.403	1.000
4.760	57.792	3.932	1.000
1.255	18.555	0.769	1.000
1.476	33.936	1.974	1.000
2.128	54.340	5.267	1.000
1.685	43.196	2.882	1.000
0.763	23.891	1.062	1.000
3.937	36.761	2.240	1.000
1.673	26.874	1.443	1.000
8.550	55.123	4.107	1.000
3.125	54.810	5.011	1.000
1.255	21.694	0.585	1.000
1.267	36.290	2.414	1.000
7.124	59.204	4.362	1.000
7.076	54.809	5.012	1.000
7.093	40.841	2.809	1.000
9.088	31.896	2.026	1.000
3.782	43.823	3.543	1.000
9.184	54.182	6.214	1.000
2.077	27.345	1.540	1.000
1.747	28.286	2.172	1.000
2.405	59.518	4.183	1.000
2.361	59.518	4.134	1.000
2.387	59.521	4.160	1.000
3.727	31.739	1.985	1.000
4.340	33.308	2.332	1.000
1.837	14.474	-0.161	1.000
1.854	138.936	7.814	1.000
7.226	59.202	4.378	1.000
2.862	58.891	4.607	1.000
2.738	23.263	0.766	1.000
7.934	38.722	3.115	1.000
2.860	12.119	0.301	1.000
7.494	24.206	0.596	1.000
1.845	60.146	3.806	1.000
0.704	41.468	1.596	1.000
1.044	41.783	2.774	1.000
8.554	21.222	0.887	1.000
4.773	30.326	1.750	1.000
8.970	21.693	0.585	1.000
7.221	40.213	2.979	1.000
4.078	9.452	0.698	1.000
8.070	39.586	2.846	1.000
0.750	58.262	5.186	1.000
9.374	41.190	3.183	1.000
1.870	54.810	5.011	1.000
8.502	65.011	3.803	1.000
4.589	29.385	2.047	1.000
0.906	38.799	2.876	1.000
1.280	32.210	1.906	1.000
4.453	29.542	2.022	1.000
2.986	131.790	7.084	1.000
6.990	65.757	3.528	1.000
4.769	29.385	1.740	1.000
4.737	62.500	3.794	1.000
1.058	30.326	1.641	1.000
4.146	39.743	2.628	1.000
-0.610	20.282	1.339	1.000
4.214	30.169	1.740	1.000
2.903	30.169	1.743	1.000
5.473	60.460	4.708	1.000
2.313	34.250	1.763	1.000
2.059	22.323	1.037	1.000
2.375	27.815	1.787	1.000
4.366	36.448	2.121	1.000
1.030	58.104	5.180	1.000
3.754	32.054	2.066	1.000
4.765	30.168	3.161	1.000
2.852	57.478	4.305	1.000
-0.147	48.689	1.586	1.000
0.468	14.475	-0.157	1.000
1.441	35.348	1.289	1.000
3.822	57.164	5.764	1.000
2.056	35.505	3.115	1.000
2.540	18.555	0.752	1.000
2.224	33.464	2.005	1.000
7.242	65.010	3.800	1.000
4.762	59.048	4.355	1.000
1.067	26.558	0.596	1.000
2.128	51.672	3.533	1.000
2.062	51.671	3.572	1.000
2.185	51.667	3.575	1.000
7.627	40.842	2.512	1.000
3.969	36.447	2.250	1.000
1.930	32.211	2.474	1.000
7.807	31.739	2.066	1.000
7.135	37.703	3.078	1.000
6.326	16.510	1.109	1.000
1.995	32.217	2.523	1.000
2.054	55.909	4.586	1.000
7.536	61.402	3.577	1.000
2.201	64.855	3.809	1.000
1.044	31.896	2.405	1.000
1.366	32.524	1.732	1.000
1.391	26.875	0.594	1.000
3.108	57.634	4.144	1.000
0.763	30.640	2.056	1.000
1.540	67.051	3.483	1.000
1.501	25.932	0.919	1.000
1.390	26.716	0.595	1.000
1.634	35.349	2.080	1.000
3.010	30.170	3.170	1.000
7.091	58.262	5.179	1.000
4.584	26.244	0.437	1.000
3.940	31.739	1.983	1.000
4.747	25.460	1.419	1.000
5.256	28.757	0.943	1.000
4.773	26.716	0.599	1.000
4.765	26.874	0.594	1.000
7.465	66.267	4.274	1.000
1.072	58.105	4.230	1.000
8.627	40.998	3.190	1.000
1.735	18.869	0.862	1.000
4.748	16.044	0.442	1.000
0.288	41.940	2.774	1.000
7.241	41.626	3.222	1.000
0.150	48.689	1.589	1.000
5.626	31.739	2.304	1.000
4.094	32.524	1.734	1.000
3.871	29.227	1.303	1.000
9.267	63.755	4.375	1.000
7.198	18.556	1.589	1.000
9.048	22.008	0.976	1.000
4.556	19.182	1.399	1.000
0.704	65.638	3.528	1.000
-0.157	11.178	0.880	1.000
4.787	22.950	0.956	1.000
7.807	24.518	1.440	1.000
8.038	32.366	1.816	1.000
8.889	29.384	1.719	1.000
3.734	50.417	3.940	1.000
3.651	50.416	3.894	1.000
3.465	26.874	1.679	1.000
1.944	65.796	4.106	1.000
0.623	54.653	4.607	1.000
2.247	24.362	0.848	1.000
5.639	48.679	1.583	1.000
-0.160	36.290	1.821	1.000
4.370	30.170	1.710	1.000
1.394	26.866	0.866	1.000
1.444	63.755	3.204	1.000
2.125	54.811	5.015	1.000
7.118	58.733	4.355	1.000
4.055	65.638	3.530	1.000
8.020	29.542	2.022	1.000
2.903	29.542	1.559	1.000
1.590	18.084	0.786	1.000
1.474	18.083	0.765	1.000
0.610	26.716	0.147	1.000
-0.123	61.402	3.581	1.000
2.570	22.323	1.039	1.000
2.104	22.950	1.023	1.000
0.246	27.344	1.253	1.000
1.446	12.120	0.302	1.000
7.077	42.253	1.352	1.000
8.899	50.430	3.742	1.000
4.200	26.861	0.601	1.000
3.411	38.799	2.881	1.000
2.386	43.981	4.543	1.000
2.169	51.672	4.023	1.000
0.607	16.515	1.107	1.000
1.944	21.694	0.585	1.000
0.583	30.169	1.625	1.000
1.628	31.426	2.175	1.000
4.773	31.739	1.559	1.000
1.442	59.834	4.171	1.000
-0.133	33.780	2.965	1.000
1.501	58.419	4.623	1.000
10.692	19.182	0.582	1.000
3.351	18.398	1.447	1.000
1.519	31.426	2.209	1.000
2.122	25.933	1.038	1.000
2.056	25.928	1.062	1.000
1.673	26.716	1.436	1.000
0.450	27.343	1.250	1.000
0.894	33.465	2.222	1.000
1.909	53.712	4.956	1.000
7.765	62.342	3.712	1.000
3.929	31.897	2.440	1.000
7.807	44.136	4.095	1.000
3.530	14.317	0.851	1.000
0.296	28.600	0.735	1.000
0.894	33.621	2.005	1.000
4.242	42.253	2.860	1.000
3.797	28.599	0.733	1.000
8.586	20.752	1.620	1.000
1.880	22.951	1.032	1.000
0.575	18.084	0.785	1.000
1.486	56.851	4.312	1.000
1.066	30.954	1.907	1.000
3.322	27.344	2.083	1.000
4.051	23.732	0.543	1.000
4.078	23.734	0.516	1.000
2.991	58.890	4.198	1.000
1.440	27.031	0.145	1.000
1.413	22.479	0.670	1.000
4.197	133.439	7.125	1.000
2.087	59.525	4.181	1.000
1.965	59.516	4.171	1.000
8.816	29.385	1.902	1.000
2.547	54.810	5.015	1.000
7.282	58.419	5.175	1.000
1.064	36.918	2.537	1.000
4.209	39.587	2.812	1.000
4.147	39.584	2.853	1.000
4.303	39.584	2.853	1.000
8.045	20.752	1.620	1.000
2.082	59.520	4.149	1.000
8.512	18.555	0.769	1.000
3.479	43.196	3.057	1.000
3.641	50.415	4.569	1.000
4.565	11.178	0.874	1.000
3.986	59.048	4.344	1.000
2.127	22.008	0.977	1.000
3.912	30.326	1.750	1.000
1.437	43.196	2.883	1.000
1.445	44.136	4.092	1.000
4.150	43.353	3.101	1.000
5.674	17.930	0.785	1.000
7.465	66.187	3.966	1.000
2.977	24.990	1.450	1.000
2.425	65.325	4.619	1.000
8.094	54.339	4.119	1.000
1.255	27.031	0.150	1.000
4.614	22.950	0.962	1.000
7.234	57.949	3.904	1.000
4.739	50.258	3.305	1.000
1.591	57.477	5.077	1.000
1.562	65.952	4.102	1.000
0.492	60.931	3.636	1.000
1.034	26.088	1.648	1.000
8.081	60.931	3.638	1.000
8.345	40.843	2.956	1.000
2.951	25.460	1.457	1.000
3.420	32.053	2.070	1.000
1.395	20.439	0.617	1.000
8.967	47.040	3.822	1.000
0.591	39.115	2.158	1.000
4.766	41.940	2.773	1.000
3.181	54.653	4.380	1.000
4.183	24.990	1.450	1.000
1.238	41.940	2.774	1.000
3.281	25.932	0.917	1.000
2.866	25.455	1.417	1.000
2.999	25.452	1.482	1.000
2.203	18.869	0.862	1.000
7.791	41.629	3.228	1.000
3.952	29.541	2.106	1.000
4.221	25.303	1.589	1.000
7.332	23.420	0.258	1.000
0.307	14.475	-0.159	1.000
3.937	41.626	3.227	1.000
7.911	133.282	7.574	1.000
0.463	16.512	1.107	1.000
2.805	40.842	2.955	1.000
4.780	32.994	2.868	1.000
8.818	29.228	1.548	1.000
4.684	39.114	3.382	1.000
4.763	39.112	3.384	1.000
3.925	30.326	1.625	1.000
3.807	39.587	1.073	1.000
1.046	129.044	7.041	1.000
7.541	58.891	3.889	1.000
4.556	26.243	0.868	1.000
7.690	46.028	4.184	1.000
1.714	58.890	5.252	1.000
0.777	34.249	1.951	1.000
1.538	31.583	2.201	1.000
8.432	43.511	3.102	1.000
8.594	58.261	5.179	1.000
7.858	21.073	0.827	1.000
0.598	24.353	1.344	1.000
7.247	57.163	5.172	1.000
1.911	62.499	3.973	1.000
1.939	62.500	3.993	1.000
2.154	27.031	1.390	1.000
3.332	24.205	0.600	1.000
0.292	21.535	1.229	1.000
3.727	25.932	1.054	1.000
6.578	34.565	2.360	1.000
4.758	40.214	3.103	1.000
3.369	24.210	0.608	1.000
3.200	21.852	0.900	1.000
3.081	21.850	0.906	1.000
3.201	21.849	0.930	1.000
3.783	28.600	1.447	1.000
8.842	25.775	1.066	1.000
2.127	16.672	1.586	1.000
3.994	58.733	4.348	1.000
0.582	26.873	1.622	1.000
7.335	60.145	3.802	1.000
3.508	30.955	2.372	1.000
1.608	33.779	2.966	1.000
0.620	50.100	4.552	1.000
7.739	21.851	0.908	1.000
4.758	133.439	7.123	1.000
7.939	55.907	4.581	1.000
3.125	31.268	1.600	1.000
4.763	44.137	4.184	1.000
4.773	18.398	1.450	1.000
2.079	29.071	2.237	1.000
3.631	5.528	0.480	1.000
9.267	63.755	3.986	1.000
1.919	32.367	1.627	1.000
4.762	43.195	2.883	1.000
2.977	25.147	1.457	1.000
7.096	33.935	1.902	1.000
1.617	26.085	0.440	1.000
1.515	26.086	0.440	1.000
4.592	30.481	2.523	1.000
2.105	20.440	0.781	1.000
4.293	22.479	0.671	1.000
2.870	31.268	1.597	1.000
3.459	19.183	0.586	1.000
4.760	63.756	3.987	1.000
2.903	26.245	1.348	1.000
1.734	51.671	4.020	1.000
4.242	18.083	1.413	1.000
7.845	50.258	3.652	1.000
4.765	18.554	0.766	1.000
2.101	35.662	2.700	1.000
6.308	50.100	4.552	1.000
2.421	55.907	4.368	1.000
7.326	54.652	4.376	1.000
2.863	14.489	-0.163	1.000
0.886	21.537	1.137	1.000
2.325	55.908	4.367	1.000
7.095	54.339	4.116	1.000
9.215	60.616	5.476	1.000
4.306	18.555	0.756	1.000
0.776	58.576	5.251	1.000
-0.845	27.343	1.855	1.000
5.421	35.192	2.087	1.000
3.733	28.930	2.610	1.000
2.665	54.339	5.261	1.000
1.034	59.518	3.956	1.000
1.049	51.199	3.641	1.000
1.452	62.657	3.792	1.000
5.421	57.164	4.294	1.000
2.854	27.508	1.072	1.000
1.993	60.617	3.738	1.000
2.711	21.543	1.228	1.000
2.777	21.528	1.232	1.000
1.230	50.101	4.555	1.000
7.733	63.127	4.667	1.000
7.085	53.082	4.225	1.000
2.116	33.465	2.431	1.000
8.079	23.577	0.950	1.000
3.804	18.554	0.772	1.000
2.102	67.051	3.488	1.000
0.603	39.585	1.828	1.000
0.872	39.586	1.075	1.000
3.316	32.210	1.936	1.000
3.222	32.210	1.917	1.000
3.739	20.749	1.617	1.000
1.586	24.362	0.843	1.000
7.479	26.245	1.348	1.000
3.828	33.465	2.426	1.000
8.127	21.377	1.140	1.000
0.921	22.009	1.245	1.000
0.795	25.461	1.288	1.000
2.907	26.715	0.593	1.000
0.876	32.524	1.745	1.000
1.366	53.083	4.230	1.000
5.765	16.539	1.104	1.000
5.798	16.506	1.118	1.000
3.051	29.228	1.300	1.000
7.538	36.290	2.237	1.000
0.271	14.318	0.851	1.000
2.964	54.024	5.294	1.000
1.747	43.667	3.186	1.000
1.071	131.556	6.857	1.000
2.899	26.865	0.594	1.000
1.978	60.931	4.588	1.000
1.573	26.716	0.595	1.000
4.043	39.114	2.154	1.000
3.204	20.124	0.388	1.000
1.728	26.716	0.593	1.000
1.747	28.286	2.063	1.000
1.045	31.896	1.220	1.000
4.384	40.213	3.117	1.000
4.456	40.213	3.097	1.000
-0.134	25.618	0.807	1.000
3.747	25.774	1.072	1.000
3.726	25.772	1.043	1.000
7.098	21.850	1.031	1.000
7.843	31.427	2.066	1.000
8.402	29.542	2.103	1.000
0.763	31.739	2.308	1.000
7.553	56.850	4.310	1.000
4.502	33.151	2.002	1.000
3.282	20.750	1.618	1.000
1.344	62.186	4.210	1.000
3.165	31.011	2.379	1.000
3.165	30.168	3.012	1.000
2.101	35.662	2.815	1.000
7.301	21.223	0.735	1.000
3.114	20.753	1.621	1.000
5.006	50.650	3.653	1.000
3.893	30.955	2.250	1.000
4.761	119.157	7.110	1.000
7.997	30.483	1.868	1.000
1.559	43.510	3.105	1.000
1.053	32.367	1.625	1.000
3.289	23.576	0.949	1.000
7.100	14.475	-0.165	1.000
5.462	20.752	1.627	1.000
1.722	25.932	0.919	1.000
4.289	27.499	1.072	1.000
0.788	31.582	2.206	1.000
7.093	18.555	0.763	1.000
3.633	28.599	1.447	1.000
3.485	22.950	1.025	1.000
1.247	73.643	4.001	1.000
2.472	50.257	3.653	1.000
3.936	24.834	1.507	1.000
3.919	24.830	1.459	1.000
1.531	30.639	2.528	1.000
8.821	57.477	4.306	1.000
-0.834	138.955	7.814	1.000
1.390	24.205	0.603	1.000
1.272	24.203	0.600	1.000
4.316	27.815	1.644	1.000
4.538	32.524	1.996	1.000
8.099	57.163	5.769	1.000
4.748	32.210	1.934	1.000
8.006	25.503	-0.130	1.000
8.025	25.512	-0.133	1.000
8.468	14.469	-0.159	1.000
2.080	37.705	2.399	1.000
7.860	53.711	4.958	1.000
2.078	34.565	2.605	1.000
2.879	30.326	1.750	1.000
8.329	35.191	1.954	1.000
1.449	60.931	3.632	1.000
2.201	21.851	0.908	1.000
4.767	39.113	2.830	1.000
7.765	30.325	3.272	1.000
3.715	22.793	1.048	1.000
1.067	54.339	4.116	1.000
4.870	39.115	2.828	1.000
2.553	58.732	4.612	1.000
0.945	58.890	5.252	1.000
0.156	5.686	0.473	1.000
6.677	14.631	0.571	1.000
0.703	25.460	-0.126	1.000
1.403	30.640	1.872	1.000
2.001	36.603	2.821	1.000
1.042	49.318	2.115	1.000
1.099	30.641	1.376	1.000
1.634	25.931	1.042	1.000
0.947	18.713	1.494	1.000
8.553	9.451	0.698	1.000
7.791	26.873	1.052	1.000
4.388	40.214	2.977	1.000
1.929	50.101	3.313	1.000
4.291	55.123	5.416	1.000
1.070	19.340	1.399	1.000
8.969	54.967	5.631	1.000
3.969	29.542	2.023	1.000
4.173	46.020	4.011	1.000
8.005	32.366	1.628	1.000
7.186	114.606	7.567	1.000
4.748	24.676	1.443	1.000
1.905	118.063	6.411	1.000
1.930	56.222	3.740	1.000
2.526	57.634	5.076	1.000
3.651	21.702	0.737	1.000
8.970	16.672	1.589	1.000
7.663	138.932	7.862	1.000
7.538	29.541	2.023	1.000
7.791	26.715	1.059	1.000
4.762	55.908	3.859	1.000
2.351	27.344	1.855	1.000
7.323	60.931	3.633	1.000
2.854	39.586	2.635	1.000
7.527	29.543	2.011	1.000
7.511	29.538	1.977	1.000
2.054	55.280	4.245	1.000
3.978	23.891	1.251	1.000
8.104	57.006	4.106	1.000
4.748	40.685	2.519	1.000
3.577	51.671	4.025	1.000
3.186	40.999	2.878	1.000
-0.147	19.183	0.585	1.000
1.907	54.340	4.122	1.000
3.887	27.815	1.791	1.000
7.332	54.810	4.031	1.000
1.364	56.222	3.741	1.000
7.246	34.564	2.604	1.000
0.748	28.600	1.453	1.000
0.287	29.541	1.448	1.000
2.313	20.439	0.776	1.000
3.749	21.694	0.588	1.000
2.227	31.896	2.746	1.000
7.095	39.900	2.986	1.000
0.158	59.832	3.462	1.000
1.760	58.576	3.890	1.000
2.078	34.564	2.361	1.000
3.780	21.224	0.889	1.000
7.590	55.281	5.001	1.000
8.474	29.227	1.554	1.000
3.778	18.555	1.590	1.000
0.787	29.542	1.493	1.000
0.754	29.544	1.448	1.000
1.673	27.501	1.076	1.000
7.662	41.626	2.549	1.000
0.456	36.290	1.823	1.000
5.301	40.841	2.807	1.000
4.737	38.017	2.324	1.000
0.750	61.401	4.321	1.000
4.256	21.380	1.137	1.000
8.871	64.855	4.335	1.000
4.221	39.586	1.071	1.000
3.652	27.815	1.787	1.000
5.472	72.544	4.293	1.000
1.464	28.599	0.739	1.000
7.863	19.340	1.073	1.000
7.977	16.522	1.107	1.000
7.588	42.097	2.693	1.000
8.185	21.223	0.826	1.000
3.307	50.258	4.015	1.000
1.349	39.586	1.073	1.000
-0.828	55.280	4.238	1.000
10.674	22.008	1.242	1.000
10.692	22.006	1.243	1.000
10.733	22.007	1.248	1.000
8.031	16.522	1.112	1.000
3.427	50.416	3.748	1.000
0.675	54.340	4.121	1.000
3.896	30.953	2.379	1.000
1.046	35.349	1.672	1.000
7.859	56.692	4.041	1.000
8.087	14.449	-0.163	1.000
1.047	50.414	3.727	1.000
8.399	23.734	1.073	1.000
7.881	18.084	1.412	1.000
3.338	26.245	0.433	1.000
3.776	22.323	1.038	1.000
1.957	35.192	1.679	1.000
5.240	20.439	0.776	1.000
4.144	27.345	1.563	1.000
8.129	53.710	4.164	1.000
0.599	26.245	1.347	1.000
4.632	23.578	0.949	1.000
2.869	41.000	3.197	1.000
1.363	42.411	1.929	1.000
4.170	24.989	1.561	1.000
4.221	24.988	1.589	1.000
3.578	25.461	-0.127	1.000
2.214	22.008	1.246	1.000
4.549	24.201	0.600	1.000
1.491	23.577	0.949	1.000
4.956	50.100	3.312	1.000
0.527	57.949	4.079	1.000
2.645	54.339	4.422	1.000
7.325	63.598	3.746	1.000
3.425	27.500	2.062	1.000
3.311	27.498	2.086	1.000
4.736	43.823	3.551	1.000
4.762	46.961	3.932	1.000
1.683	35.191	1.958	1.000
1.414	54.340	4.114	1.000
5.005	50.415	3.749	1.000
4.366	23.578	0.949	1.000
4.632	22.322	0.731	1.000
0.604	55.908	3.858	1.000
4.418	38.958	2.638	1.000
4.144	31.268	1.815	1.000
0.604	53.083	4.229	1.000
0.677	62.343	3.974	1.000
7.664	62.186	4.211	1.000
0.896	62.185	4.212	1.000
8.424	16.200	0.445	1.000
8.472	16.207	0.449	1.000
7.789	18.869	0.860	1.000
2.354	65.952	4.104	1.000
3.799	43.353	1.625	1.000
2.889	43.198	3.055	1.000
7.935	38.644	3.278	1.000
8.056	40.842	2.958	1.000
1.734	29.385	2.278	1.000
7.538	65.796	3.780	1.000
4.763	57.792	4.157	1.000
8.671	58.418	4.626	1.000
4.453	40.214	2.676	1.000
1.263	16.200	0.446	1.000
1.735	64.855	3.808	1.000
1.932	42.410	1.351	1.000
0.773	31.895	1.216	1.000
8.045	22.322	1.579	1.000
1.046	60.617	5.478	1.000
2.547	41.470	2.901	1.000
0.173	19.183	0.585	1.000
1.536	39.115	2.156	1.000
1.046	23.891	1.249	1.000
3.112	36.918	2.544	1.000
6.878	41.783	4.004	1.000
2.362	34.564	2.601	1.000
8.670	29.070	2.233	1.000
5.257	18.084	0.786	1.000
0.556	61.401	3.578	1.000
7.095	39.899	2.482	1.000
7.488	30.797	2.085	1.000
2.693	55.751	4.464	1.000
2.126	51.200	3.530	1.000
4.734	50.415	3.939	1.000
3.235	27.814	1.732	1.000
3.801	16.043	0.446	1.000
6.907	128.574	6.682	1.000
3.556	23.892	0.540	1.000
1.575	55.281	4.242	1.000
4.552	21.537	1.232	1.000
1.586	55.125	4.111	1.000
7.813	57.163	4.293	1.000
7.244	27.501	1.740	1.000
0.778	41.313	2.849	1.000
2.988	57.007	4.592	1.000
8.033	29.070	2.081	1.000
9.217	20.753	1.623	1.000
0.831	19.340	1.073	1.000
1.980	64.856	4.334	1.000
0.923	64.855	3.810	1.000
4.239	24.205	0.603	1.000
1.047	51.200	3.340	1.000
0.775	41.783	1.720	1.000
8.627	62.108	4.633	1.000
7.947	43.981	3.078	1.000
7.803	35.191	1.681	1.000
7.707	35.190	1.665	1.000
7.244	33.151	1.813	1.000
4.837	27.188	0.147	1.000
3.328	21.704	0.733	1.000
3.370	21.721	0.740	1.000
3.653	27.820	2.119	1.000
7.661	61.401	4.321	1.000
3.838	26.245	0.871	1.000
0.886	63.599	3.752	1.000
2.696	42.097	2.352	1.000
7.095	18.084	1.413	1.000
9.116	55.123	5.681	1.000
1.607	38.644	3.110	1.000
0.849	54.339	4.123	1.000
4.773	66.267	4.276	1.000
-0.136	9.451	0.703	1.000
8.006	61.401	3.575	1.000
1.928	57.478	4.308	1.000
3.346	23.891	1.253	1.000
0.605	19.339	1.405	1.000
0.529	26.087	1.690	1.000
4.736	49.630	3.510	1.000
0.691	19.338	1.404	1.000
3.420	55.281	5.005	1.000
3.530	19.183	2.121	1.000
2.744	31.896	2.401	1.000
4.748	39.272	2.703	1.000
0.897	31.896	2.403	1.000
3.641	19.183	0.585	1.000
6.876	43.353	3.810	1.000
1.599	9.452	0.701	1.000
4.586	21.695	0.736	1.000
7.197	22.321	1.039	1.000
-0.601	28.442	0.161	1.000
8.094	19.183	0.585	1.000
3.308	28.130	2.196	1.000
5.770	27.031	0.144	1.000
4.760	133.439	6.737	1.000
3.641	12.120	0.306	1.000
0.898	65.796	3.783	1.000
1.132	63.599	3.745	1.000
1.455	55.910	3.854	1.000
1.328	55.907	3.858	1.000
1.459	55.905	3.879	1.000
1.040	35.350	1.291	1.000
7.321	19.183	1.402	1.000
2.549	40.529	2.672	1.000
3.749	22.479	0.670	1.000
4.165	33.466	2.222	1.000
4.058	33.462	2.224	1.000
7.100	36.133	1.863	1.000
8.519	46.021	4.178	1.000
0.601	56.222	3.740	1.000
7.096	32.525	1.882	1.000
4.464	42.096	2.700	1.000
8.893	57.634	3.932	1.000
6.315	27.031	0.147	1.000
7.686	33.150	1.814	1.000
4.101	27.344	1.855	1.000
7.690	58.420	4.204	1.000
0.880	26.245	1.345	1.000
7.583	31.738	3.202	1.000
1.733	54.652	4.376	1.000
4.385	42.725	3.174	1.000
7.195	31.895	2.067	1.000
0.148	27.031	1.253	1.000
1.760	58.891	3.890	1.000
5.253	41.782	1.715	1.000
4.746	39.272	2.550	1.000
7.078	25.775	1.068	1.000
-0.144	21.223	0.888	1.000
-0.098	21.223	0.896	1.000
8.089	33.621	2.964	1.000
0.919	23.734	1.074	1.000
7.534	55.125	4.109	1.000
-0.163	28.444	-0.613	1.000
7.072	61.402	4.320	1.000
1.244	62.343	3.972	1.000
7.859	31.425	1.915	1.000
8.402	62.030	4.634	1.000
3.814	33.779	2.969	1.000
4.763	29.227	1.302	1.000
2.876	133.282	7.575	1.000
3.750	50.416	3.422	1.000
1.452	16.201	0.449	1.000
1.586	58.262	5.186	1.000
4.099	33.150	1.814	1.000
7.774	23.577	0.517	1.000
3.188	132.811	7.249	1.000
1.614	21.694	0.589	1.000
6.309	62.343	3.973	1.000
7.324	14.475	-0.160	1.000
3.371	39.115	3.105	1.000
7.094	25.147	1.596	1.000
7.467	30.797	2.220	1.000
2.990	39.899	2.478	1.000
7.729	24.360	0.845	1.000
7.781	14.475	-0.161	1.000
7.857	50.100	3.305	1.000
1.316	58.576	3.891	1.000
3.483	29.228	1.902	1.000
7.956	43.980	4.548	1.000
6.875	21.537	1.228	1.000
-0.160	60.931	3.640	1.000
7.355	131.697	6.901	1.000
2.323	38.017	2.059	1.000
3.814	22.008	1.246	1.000
1.587	65.796	3.784	1.000
3.309	53.711	4.955	1.000
3.337	51.199	3.643	1.000
2.963	65.795	3.530	1.000
7.085	19.340	1.076	1.000
8.045	60.617	3.738	1.000
3.947	28.285	2.321	1.000
3.305	22.322	1.038	1.000
8.032	58.262	5.186	1.000
1.047	65.796	3.783	1.000
0.578	26.874	1.393	1.000
1.796	27.815	2.124	1.000
3.309	50.102	3.656	1.000
7.922	18.241	1.586	1.000
5.300	19.182	0.584	1.000
8.130	20.282	1.342	1.000
0.584	26.716	1.385	1.000
7.148	18.869	0.861	1.000
0.282	23.265	0.772	1.000
8.059	58.105	4.232	1.000
7.442	131.706	6.877	1.000
0.583	20.283	1.342	1.000
2.028	55.752	4.504	1.000
4.217	30.168	3.165	1.000
8.035	21.381	0.923	1.000
2.570	62.656	4.532	1.000
1.034	62.343	3.970	1.000
2.898	41.469	2.552	1.000
0.148	24.362	0.844	1.000
1.083	35.506	3.112	1.000
8.030	34.563	2.361	1.000
2.152	39.115	1.535	1.000
1.858	51.201	3.530	1.000
2.521	40.843	2.848	1.000
6.323	16.672	1.586	1.000
7.883	54.809	4.074	1.000
8.365	55.281	4.249	1.000
2.351	55.751	4.463	1.000
4.172	37.703	2.400	1.000
0.947	54.025	4.366	1.000
4.731	38.017	2.058	1.000
1.599	60.617	3.738	1.000
2.277	55.124	4.340	1.000
2.869	31.739	3.203	1.000
5.771	48.689	1.590	1.000
7.941	55.278	4.250	1.000
3.750	19.340	1.072	1.000
3.728	28.286	2.325	1.000
6.410	133.439	6.735	1.000
6.889	27.031	0.150	1.000
7.344	56.222	3.740	1.000
7.876	55.281	4.237	1.000
1.070	54.809	4.027	1.000
6.534	31.739	3.204	1.000
8.552	18.554	1.590	1.000
1.255	60.617	5.481	1.000
1.586	31.267	1.808	1.000
-0.133	25.933	0.916	1.000
7.761	56.850	4.509	1.000
2.200	62.657	4.530	1.000
8.037	33.465	2.223	1.000
3.532	33.621	2.970	1.000
2.544	61.402	4.321	1.000
1.083	39.586	1.831	1.000
3.974	66.266	4.278	1.000
2.411	31.896	2.751	1.000
4.102	32.367	2.353	1.000
7.345	21.693	0.590	1.000
7.987	56.850	4.503	1.000
1.811	57.949	3.905	1.000
8.598	54.967	5.635	1.000
3.641	14.475	-0.157	1.000
8.020	29.071	2.233	1.000
8.894	22.321	1.576	1.000
3.530	27.344	1.855	1.000
7.101	16.515	1.107	1.000
8.673	23.106	1.522	1.000
7.146	63.599	3.748	1.000
8.402	23.107	1.521	1.000
7.332	18.084	1.409	1.000
2.524	32.838	2.870	1.000
1.415	54.811	4.075	1.000
8.031	21.694	0.738	1.000
3.654	51.199	3.347	1.000
8.403	20.439	0.617	1.000
9.213	22.322	1.575	1.000
7.071	25.932	0.916	1.000
4.021	51.671	3.572	1.000
1.536	42.725	3.171	1.000
3.975	22.479	0.676	1.000
3.803	19.340	1.405	1.000
0.925	58.262	4.626	1.000
0.973	36.446	2.120	1.000
7.736	43.980	4.549	1.000
6.875	130.928	7.452	1.000
8.032	59.675	4.164	1.000
8.034	37.702	2.401	1.000
9.262	57.164	5.770	1.000
6.801	133.597	7.127	1.000
0.871	19.183	1.406	1.000
5.473	23.891	1.254	1.000
4.442	36.603	2.822	1.000
2.903	41.626	3.227	1.000
7.668	20.282	1.337	1.000
4.020	23.577	0.949	1.000
2.868	132.811	7.248	1.000
9.062	22.950	0.963	1.000
1.501	64.855	3.813	1.000
1.993	32.524	2.567	1.000
0.527	25.461	-0.126	1.000
1.908	32.209	1.277	1.000
3.343	26.243	1.825	1.000
4.773	41.626	3.227	1.000
5.298	40.842	2.958	1.000
7.787	61.402	3.575	1.000
8.818	39.743	2.849	1.000
8.603	21.850	1.031	1.000
0.971	40.842	2.959	1.000
7.665	21.537	1.141	1.000
8.840	72.545	4.293	1.000
0.529	65.639	3.530	1.000
9.240	20.439	0.777	1.000
0.159	28.443	-0.616	1.000
7.590	42.097	2.353	1.000
8.400	22.321	0.731	1.000
2.055	30.483	2.529	1.000
4.025	54.024	4.370	1.000
3.109	40.214	2.672	1.000
4.204	30.168	3.012	1.000
7.222	40.370	3.114	1.000
2.052	38.017	2.318	1.000
4.281	25.775	1.069	1.000
7.085	58.105	4.051	1.000
4.735	35.192	1.678	1.000
1.637	57.949	3.907	1.000
3.469	20.282	1.341	1.000
4.317	31.268	2.536	1.000
0.773	22.008	1.249	1.000
4.762	26.244	0.874	1.000
3.479	29.228	1.556	1.000
6.889	16.672	1.586	1.000
0.901	63.756	3.203	1.000
8.031	34.563	2.604	1.000
0.433	26.088	1.835	1.000
3.344	55.907	3.860	1.000
4.168	20.282	1.340	1.000
4.994	38.644	2.880	1.000
7.765	16.514	1.107	1.000
1.141	62.185	4.213	1.000
1.831	26.245	0.437	1.000
1.353	59.832	3.466	1.000
8.045	30.797	2.090	1.000
7.627	16.044	0.449	1.000
7.244	25.931	0.916	1.000
8.549	26.088	1.691	1.000
7.578	38.644	2.880	1.000
8.358	18.241	1.589	1.000
0.529	33.780	2.966	1.000
4.145	29.071	2.237	1.000
2.670	118.215	6.220	1.000
0.848	27.345	1.544	1.000
8.106	54.653	4.191	1.000
2.054	29.385	2.413	1.000
4.464	42.096	2.352	1.000
1.058	72.545	4.290	1.000
5.009	51.200	3.530	1.000
4.764	62.657	4.532	1.000
1.427	35.192	1.961	1.000
3.898	50.730	3.650	1.000
2.472	39.900	2.985	1.000
2.820	56.379	4.444	1.000
4.618	32.053	2.436	1.000
7.686	57.949	3.905	1.000
7.074	22.007	1.249	1.000
7.246	40.999	3.198	1.000
1.565	57.636	4.151	1.000
8.034	37.702	2.244	1.000
1.499	138.931	7.813	1.000
1.312	58.891	3.891	1.000
7.197	65.795	3.782	1.000
8.842	60.617	5.477	1.000
-0.836	19.026	1.498	1.000
8.063	35.661	3.114	1.000
7.994	35.654	3.114	1.000
1.816	62.500	3.795	1.000
0.579	54.025	5.295	1.000
7.471	22.321	1.575	1.000
1.312	56.851	4.313	1.000
4.271	66.268	3.972	1.000
0.921	35.506	3.115	1.000
-0.163	28.444	0.167	1.000
2.547	36.918	3.122	1.000
7.098	21.694	0.588	1.000
8.131	55.908	4.366	1.000
1.537	54.653	4.382	1.000
8.449	62.657	3.795	1.000
4.765	36.603	2.823	1.000
3.113	39.115	3.382	1.000
1.734	33.309	2.332	1.000
6.658	27.030	0.146	1.000
8.032	30.797	2.223	1.000
1.261	72.544	4.294	1.000
1.142	69.876	4.290	1.000
4.317	25.304	1.309	1.000
0.566	39.115	1.539	1.000
7.324	16.044	0.445	1.000
4.071	18.084	1.413	1.000
8.060	23.734	1.077	1.000
1.870	51.200	2.117	1.000
4.293	40.528	2.673	1.000
7.738	43.981	3.082	1.000
6.306	21.536	1.228	1.000
7.338	36.289	1.821	1.000
2.151	28.286	2.326	1.000
-0.158	59.832	3.463	1.000
2.854	40.842	2.512	1.000
-0.132	25.931	1.692	1.000
5.191	21.694	0.735	1.000
0.751	31.267	2.537	1.000
8.034	59.518	3.960	1.000
1.890	50.731	3.884	1.000
1.784	50.729	3.893	1.000
8.452	27.344	1.562	1.000
7.813	19.026	1.502	1.000
7.151	21.851	0.908	1.000
4.627	20.439	0.618	1.000
1.673	35.349	1.293	1.000
0.791	29.546	1.442	1.000
7.685	24.361	0.840	1.000
3.897	32.683	2.380	1.000
7.689	14.944	1.440	1.000
3.814	32.524	1.852	1.000
0.896	31.896	2.746	1.000
2.868	31.267	1.810	1.000
0.597	23.892	1.251	1.000
0.684	23.891	1.252	1.000
4.617	27.031	0.146	1.000
6.306	22.478	0.672	1.000
4.222	39.584	1.827	1.000
1.061	22.480	0.671	1.000
1.632	43.353	3.810	1.000
5.078	30.483	2.528	1.000
1.304	35.349	1.668	1.000
2.436	64.855	4.330	1.000
1.584	37.703	2.399	1.000
8.091	65.796	3.528	1.000
7.858	53.553	4.449	1.000
3.855	18.399	1.453	1.000
4.340	31.740	1.985	1.000
4.215	41.628	3.222	1.000
3.525	62.500	3.789	1.000
0.871	60.147	3.807	1.000
5.770	65.717	3.530	1.000
1.613	50.415	3.938	1.000
8.990	23.107	1.521	1.000
1.412	19.340	1.073	1.000
1.806	31.267	1.596	1.000
8.013	46.022	4.176	1.000
4.616	18.712	1.495	1.000
8.992	55.124	5.418	1.000
2.423	59.832	3.824	1.000
7.783	25.460	-0.129	1.000
1.871	60.616	5.478	1.000
1.536	27.423	1.726	1.000
3.187	27.343	1.724	1.000
2.618	59.361	4.145	1.000
10.698	18.554	0.772	1.000
8.378	57.006	4.592	1.000
1.932	30.484	2.127	1.000
3.306	54.025	4.368	1.000
0.837	62.343	3.970	1.000
2.545	25.775	1.070	1.000
1.599	21.694	0.735	1.000
4.760	23.264	0.767	1.000
8.628	16.199	0.444	1.000
1.575	57.792	4.153	1.000
3.459	14.475	-0.159	1.000
8.622	54.653	4.607	1.000
3.282	56.850	4.510	1.000
4.045	38.644	3.113	1.000
8.075	58.593	4.620	1.000
8.028	58.576	4.611	1.000
9.116	18.085	0.787	1.000
7.686	64.855	3.809	1.000
0.871	55.908	3.857	1.000
4.221	25.303	1.478	1.000
4.316	25.302	1.470	1.000
0.308	60.931	3.639	1.000
4.217	18.869	1.499	1.000
4.316	34.563	1.801	1.000
4.592	57.635	5.076	1.000
8.772	38.016	2.059	1.000
1.248	22.479	0.674	1.000
7.855	54.339	4.116	1.000
7.865	54.339	4.105	1.000
4.758	46.020	4.176	1.000
8.643	22.327	0.732	1.000
3.165	18.868	0.862	1.000
6.861	38.800	3.117	1.000
4.773	66.267	3.976	1.000
0.591	31.425	2.206	1.000
7.245	36.290	2.228	1.000
3.113	31.267	1.809	1.000
4.769	138.895	7.663	1.000
4.318	27.815	1.732	1.000
2.055	50.415	3.422	1.000
2.861	23.891	1.063	1.000
7.338	16.515	1.107	1.000
8.332	55.908	4.368	1.000
7.071	21.222	0.826	1.000
3.641	50.729	3.888	1.000
4.760	40.371	2.672	1.000
8.080	19.340	1.406	1.000
0.776	55.124	5.267	1.000
1.972	32.366	2.355	1.000
1.867	32.368	2.362	1.000
4.724	17.927	0.783	1.000
4.712	60.617	5.477	1.000
4.158	31.739	1.566	1.000
2.009	33.466	2.221	1.000
1.242	23.264	0.769	1.000
4.958	50.258	3.660	1.000
1.066	30.483	2.529	1.000
3.737	21.537	1.141	1.000
2.670	53.396	4.449	1.000
1.117	14.473	-0.162	1.000
3.344	72.545	4.291	1.000
3.482	21.223	0.924	1.000
3.576	21.223	0.901	1.000
4.764	24.205	0.599	1.000
1.083	42.725	1.675	1.000
2.054	51.672	4.022	1.000
1.687	42.725	1.086	1.000
3.767	21.536	1.143	1.000
5.177	57.163	5.771	1.000
5.253	14.631	0.573	1.000
4.839	41.625	4.008	1.000
0.872	18.398	1.452	1.000
0.938	18.400	1.493	1.000
0.763	31.739	1.552	1.000
0.738	32.210	1.934	1.000
7.665	18.554	0.752	1.000
8.365	59.675	4.174	1.000
0.158	14.476	-0.161	1.000
7.711	18.553	0.771	1.000
0.753	27.500	1.646	1.000
8.603	22.950	1.038	1.000
3.740	22.322	1.579	1.000
1.845	65.953	4.106	1.000
1.722	30.169	2.077	1.000
7.122	118.372	6.805	1.000
1.575	59.675	4.174	1.000
-0.160	12.121	0.302	1.000
2.665	39.114	2.828	1.000
4.355	37.703	3.078	1.000
8.549	23.734	0.527	1.000
1.887	43.195	2.884	1.000
2.349	42.097	2.694	1.000
4.720	35.192	1.957	1.000
1.833	39.585	1.073	1.000
1.983	28.913	2.603	1.000
4.765	62.500	3.993	1.000
8.190	56.849	4.306	1.000
1.312	34.565	1.798	1.000
1.247	46.026	4.175	1.000
4.699	39.115	3.105	1.000
7.797	65.874	3.779	1.000
0.456	62.500	3.797	1.000
5.178	54.968	5.634	1.000
3.284	131.712	6.862	1.000
3.649	26.088	0.438	1.000
2.244	59.048	3.972	1.000
2.338	59.045	3.973	1.000
2.599	32.523	1.754	1.000
1.930	55.908	4.367	1.000
0.911	59.518	4.147	1.000
0.779	29.227	1.297	1.000
8.198	62.343	3.968	1.000
2.610	22.321	1.575	1.000
2.636	22.321	1.575	1.000
8.058	40.841	2.808	1.000
1.544	59.832	3.462	1.000
7.731	32.993	1.440	1.000
2.745	33.625	2.003	1.000
4.773	29.542	1.450	1.000
2.887	55.281	5.002	1.000
0.528	9.452	0.705	1.000
7.244	23.733	0.950	1.000
3.653	53.711	4.957	1.000
1.736	23.578	0.948	1.000
0.295	16.515	1.107	1.000
0.681	19.340	1.072	1.000
0.747	51.201	3.643	1.000
3.113	62.186	4.049	1.000
2.597	23.577	0.950	1.000
0.590	19.340	1.074	1.000
3.764	27.501	2.063	1.000
0.919	133.281	7.576	1.000
2.608	34.564	2.363	1.000
7.573	50.416	3.740	1.000
8.403	35.506	3.109	1.000
5.273	29.227	1.473	1.000
7.239	43.514	1.600	1.000
7.195	43.507	1.620	1.000
7.246	43.508	1.645	1.000
4.773	27.501	1.552	1.000
8.045	23.734	0.531	1.000
7.071	41.313	2.848	1.000
4.759	30.326	1.922	1.000
2.006	56.378	4.443	1.000
0.970	43.667	3.189	1.000
0.880	43.195	1.459	1.000
0.793	43.194	1.461	1.000
0.151	16.512	1.106	1.000
8.770	18.084	0.786	1.000
-0.827	32.367	1.964	1.000
4.170	30.797	2.222	1.000
7.465	131.085	6.881	1.000
8.400	29.542	2.032	1.000
7.085	25.304	1.464	1.000
8.839	23.891	1.254	1.000
4.748	40.842	2.846	1.000
0.597	25.776	1.068	1.000
8.451	31.267	1.596	1.000
4.760	69.878	4.288	1.000
5.327	55.125	5.682	1.000
1.071	24.205	0.602	1.000
2.154	64.855	4.334	1.000
0.148	46.962	1.436	1.000
1.883	30.640	1.380	1.000
3.061	43.195	2.884	1.000
1.537	30.015	2.073	1.000
8.400	59.518	3.960	1.000
2.693	133.360	7.575	1.000
4.183	30.797	2.090	1.000
4.773	32.838	2.533	1.000
1.009	67.052	3.486	1.000
5.782	22.322	0.735	1.000
2.077	23.578	0.949	1.000
4.146	29.071	2.082	1.000
4.741	27.344	1.923	1.000
2.865	29.228	1.304	1.000
4.764	41.626	2.556	1.000
4.146	31.268	1.597	1.000
1.045	24.049	0.765	1.000
3.822	23.892	0.541	1.000
3.574	26.579	0.598	1.000
2.302	21.536	0.737	1.000
1.439	26.716	1.060	1.000
2.082	54.654	4.383	1.000
7.085	19.340	1.402	1.000
1.609	131.555	6.859	1.000
8.032	31.896	2.407	1.000
4.299	23.107	1.516	1.000
8.968	54.339	5.266	1.000
3.175	58.418	4.205	1.000
3.900	62.185	5.011	1.000
2.608	29.071	2.233	1.000
0.566	28.757	0.946	1.000
0.603	42.411	1.930	1.000
2.018	33.308	2.751	1.000
0.911	20.282	1.341	1.000
4.122	22.479	0.670	1.000
0.939	50.258	4.016	1.000
1.069	56.221	3.741	1.000
0.606	42.332	1.352	1.000
1.061	50.254	4.012	1.000
4.089	55.908	3.857	1.000
5.769	128.417	6.323	1.000
4.343	29.385	2.274	1.000
3.912	46.962	3.827	1.000
7.208	23.577	0.517	1.000
9.533	58.104	4.231	1.000
4.199	55.905	3.860	1.000
3.532	32.367	2.353	1.000
1.949	25.776	1.066	1.000
6.896	16.515	1.105	1.000
4.060	32.524	1.879	1.000
5.273	35.348	1.664	1.000
8.030	67.052	3.489	1.000
2.219	32.367	1.268	1.000
9.115	24.389	0.841	1.000
0.305	28.600	1.453	1.000
9.205	24.364	0.841	1.000
4.783	23.106	1.517	1.000
1.242	64.856	3.810	1.000
0.155	27.187	1.547	1.000
8.771	54.496	5.320	1.000
1.882	58.105	4.055	1.000
1.585	20.439	0.777	1.000
1.727	20.439	0.777	1.000
1.439	58.106	4.055	1.000
7.858	58.105	4.219	1.000
8.627	20.440	0.617	1.000
7.517	57.634	5.082	1.000
-0.603	14.475	-0.160	1.000
7.542	58.577	3.891	1.000
1.982	28.288	2.325	1.000
3.231	41.627	2.903	1.000
7.319	28.600	1.447	1.000
4.625	23.420	0.252	1.000
0.738	35.506	3.112	1.000
0.577	25.934	0.916	1.000
7.345	19.026	1.501	1.000
7.528	18.712	1.586	1.000
7.565	40.371	2.979	1.000
0.518	31.896	2.408	1.000
1.427	57.949	3.901	1.000
8.045	31.895	2.747	1.000
5.623	21.694	0.731	1.000
2.473	57.007	4.591	1.000
0.601	26.245	0.872	1.000
6.878	43.353	1.623	1.000
1.047	29.229	1.304	1.000
2.667	40.215	3.100	1.000
7.564	23.890	1.251	1.000
7.240	43.510	3.810	1.000
4.238	18.241	1.590	1.000
1.930	50.102	3.657	1.000
1.058	26.559	1.634	1.000
5.275	25.461	1.291	1.000
0.553	56.692	4.041	1.000
3.542	26.559	2.124	1.000
8.821	39.743	2.630	1.000
1.624	58.105	4.058	1.000
3.525	26.559	2.126	1.000
1.905	59.832	3.462	1.000
3.799	12.120	0.302	1.000
6.675	16.672	1.583	1.000
0.527	31.896	2.748	1.000
0.849	27.031	1.918	1.000
2.154	56.693	4.041	1.000
1.501	54.653	4.194	1.000
-0.611	59.832	3.463	1.000
1.072	59.988	3.810	1.000
7.258	40.842	2.866	1.000
2.379	32.681	1.882	1.000
3.974	21.224	0.827	1.000
3.715	28.286	2.138	1.000
0.748	23.107	1.516	1.000
0.845	22.321	1.576	1.000
4.563	51.200	3.647	1.000
2.744	33.464	2.222	1.000
8.473	30.483	3.272	1.000
3.804	25.932	0.916	1.000
2.866	32.839	2.530	1.000
8.114	59.831	3.461	1.000
2.387	62.186	5.011	1.000
8.891	24.361	0.839	1.000
2.202	63.598	3.748	1.000
4.028	19.340	1.072	1.000
1.290	55.124	5.267	1.000
6.874	41.783	2.774	1.000
9.385	57.163	5.171	1.000
1.786	50.729	3.651	1.000
1.892	50.727	3.647	1.000
3.752	31.110	2.202	1.000
4.763	21.537	1.227	1.000
0.746	51.199	3.338	1.000
0.911	25.461	-0.130	1.000
4.576	51.200	3.343	1.000
2.251	37.704	2.399	1.000
3.919	33.151	1.810	1.000
4.588	29.384	2.414	1.000
5.275	35.348	1.290	1.000
4.764	42.725	3.171	1.000
1.452	23.264	0.769	1.000
1.808	57.635	4.143	1.000
4.073	25.461	-0.126	1.000
8.673	30.325	3.278	1.000
2.824	54.809	4.506	1.000
7.245	40.685	2.516	1.000
0.604	39.586	1.078	1.000
5.770	33.621	2.967	1.000
0.898	32.994	1.446	1.000
3.744	42.410	1.930	1.000
8.033	33.465	2.012	1.000
1.045	50.415	3.938	1.000
2.401	37.703	2.243	1.000
7.085	54.810	4.031	1.000
0.776	36.446	1.575	1.000
4.170	37.703	2.244	1.000
4.371	50.258	4.014	1.000
1.434	26.558	1.690	1.000
1.389	26.559	1.647	1.000
6.728	118.058	6.412	1.000
0.431	51.200	3.643	1.000
5.008	50.728	3.891	1.000
4.119	19.184	1.406	1.000
4.168	22.008	1.249	1.000
2.053	31.897	2.748	1.000
2.719	39.272	2.549	1.000
7.542	23.734	0.535	1.000
4.650	32.681	2.383	1.000
3.286	21.301	0.898	1.000
4.220	33.935	1.978	1.000
0.591	72.545	4.290	1.000
3.997	41.783	2.773	1.000
1.034	73.643	4.004	1.000
4.699	34.250	1.954	1.000
3.106	53.397	4.451	1.000
6.308	23.890	1.251	1.000
7.243	34.563	2.359	1.000
8.554	25.461	-0.127	1.000
8.037	28.913	2.605	1.000
4.192	22.322	1.575	1.000
3.086	133.438	7.125	1.000
7.348	23.890	1.251	1.000
1.036	54.967	5.628	1.000
1.058	27.501	1.654	1.000
-0.157	16.512	1.107	1.000
0.975	61.872	4.620	1.000
1.796	59.832	4.174	1.000
3.266	25.461	-0.127	1.000
1.071	61.402	3.579	1.000
2.001	62.657	4.531	1.000
5.005	30.953	2.376	1.000
0.971	40.842	2.808	1.000
8.474	29.384	1.903	1.000
7.072	18.870	1.501	1.000
4.635	25.932	0.914	1.000
4.760	46.962	3.823	1.000
8.406	22.950	1.025	1.000
3.740	28.286	2.145	1.000
6.881	26.716	0.147	1.000
3.718	30.326	3.274	1.000
2.888	26.874	1.431	1.000
7.086	56.222	3.741	1.000
7.247	57.163	5.770	1.000
2.127	55.908	4.368	1.000
3.653	50.101	3.312	1.000
3.580	32.366	1.629	1.000
4.318	34.564	1.713	1.000
3.652	62.186	5.011	1.000
1.378	26.245	0.871	1.000
7.490	60.146	3.809	1.000
5.624	58.263	5.186	1.000
4.013	46.022	4.176	1.000
7.342	12.120	0.302	1.000
1.510	57.479	3.932	1.000
-0.162	37.545	0.479	1.000
2.813	54.025	5.294	1.000
2.841	58.106	4.231	1.000
2.931	29.541	1.654	1.000
2.893	29.539	1.628	1.000
2.974	29.537	1.671	1.000
2.104	55.124	5.417	1.000
7.356	23.106	1.518	1.000
7.272	23.107	1.521	1.000
9.250	55.124	5.270	1.000
4.147	34.563	2.361	1.000
5.006	51.199	2.120	1.000
1.070	41.627	3.226	1.000
7.688	30.169	3.170	1.000
2.214	21.380	1.137	1.000
2.239	59.675	4.160	1.000
3.248	43.353	2.996	1.000
0.576	22.009	1.251	1.000
8.082	5.528	0.479	1.000
1.587	37.703	2.248	1.000
0.848	26.716	1.914	1.000
4.762	39.585	1.828	1.000
0.705	33.778	2.963	1.000
4.021	50.259	3.299	1.000
3.088	43.981	4.546	1.000
7.085	25.147	1.457	1.000
2.903	38.488	2.744	1.000
7.878	59.990	3.808	1.000
4.349	133.439	7.127	1.000
2.228	132.810	7.247	1.000
3.814	26.245	1.348	1.000
1.831	16.044	0.445	1.000
1.734	42.724	3.171	1.000
2.005	58.733	3.981	1.000
3.532	57.006	5.771	1.000
2.005	58.891	3.981	1.000
5.178	36.447	1.577	1.000
7.093	22.478	0.676	1.000
0.872	24.207	0.603	1.000
2.352	133.124	7.575	1.000
8.474	59.832	3.462	1.000
4.046	38.643	3.279	1.000
1.071	53.082	4.230	1.000
3.112	22.322	0.731	1.000
1.955	20.439	0.773	1.000
1.607	38.644	3.278	1.000
2.120	63.763	3.983	1.000
2.144	63.770	4.015	1.000
2.091	59.518	3.956	1.000
2.882	26.562	1.682	1.000
8.449	31.267	1.808	1.000
1.364	65.953	4.103	1.000
4.773	43.353	3.241	1.000
3.272	62.343	3.711	1.000
2.264	57.792	3.935	1.000
2.933	25.458	1.307	1.000
6.858	20.750	1.619	1.000
8.668	59.361	4.144	1.000
4.760	59.832	3.824	1.000
4.748	25.461	1.293	1.000
5.005	50.415	3.421	1.000
2.866	25.459	1.289	1.000
0.935	59.361	4.147	1.000
7.793	21.223	0.889	1.000
4.379	30.326	2.124	1.000
4.807	14.941	1.434	1.000
4.853	14.940	1.459	1.000
7.711	30.168	3.012	1.000
0.964	43.666	3.273	1.000
4.292	23.890	1.252	1.000
0.976	43.196	2.547	1.000
4.840	14.948	1.416	1.000
4.688	38.487	2.896	1.000
10.691	39.114	1.535	1.000
3.112	23.735	1.077	1.000
4.724	24.519	1.368	1.000
8.504	22.008	1.249	1.000
4.775	38.487	2.900	1.000
2.129	30.326	1.923	0.999
2.362	19.183	2.120	0.999
6.887	14.632	0.575	0.999
6.987	14.612	0.576	0.999
3.949	50.414	3.727	0.999
7.097	22.950	1.040	0.999
4.008	42.592	1.087	0.999
6.537	32.366	1.901	0.999
8.009	58.890	3.980	0.999
2.296	19.182	2.106	0.999
4.956	36.603	2.244	0.999
4.175	64.854	3.809	0.999
2.889	35.820	1.802	0.999
6.858	20.442	0.613	0.999
8.006	58.733	3.979	0.999
7.413	133.361	7.575	0.999
8.445	26.599	1.428	0.999
8.474	26.625	1.425	0.999
4.249	40.689	3.256	0.999
3.973	31.112	1.909	0.999
[truncated: 8,001 more rows]
