# Supplementary material for: Structural and regulatory insights into the glideosome-associated connector from Toxoplasma gondii
Source: eLife. 2023 Apr 4;12:e86049. doi: 10.7554/eLife.86049 (PMC10125020; doi:10.7554/eLife.86049)
Supplement: Figure 1—source data 1. — wwPDB X-ray structure validation; MTZ file for TgGAC X-ray diffraction data and final refined PDB file for TgGAC from X-ray diffraction. [file elife-86049-fig1-data1.zip › Figure 1-source data 1/NOE assignment and NMR structure/peak_lists/CCHTOCSY_cch_weak.csv]

C1	C2	H1	responses
31.219	21.226	2.547	1.000
33.725	27.362	4.116	1.000
55.236	30.994	5.430	1.000
27.720	50.610	1.793	1.000
50.234	27.371	3.317	1.000
31.725	18.811	3.757	1.000
32.225	55.790	2.503	1.000
40.732	54.206	2.966	1.000
54.232	18.547	1.258	1.000
56.739	24.825	1.381	1.000
35.722	23.768	3.123	1.000
29.222	33.315	2.284	1.000
27.220	23.487	-0.125	1.000
28.227	31.752	2.335	1.000
58.316	39.446	0.879	1.000
58.217	39.578	0.875	1.000
55.739	23.483	0.258	1.000
32.723	31.234	3.816	1.000
58.236	25.866	1.697	1.000
32.725	64.786	4.342	1.000
58.738	33.438	2.148	1.000
27.223	63.793	4.352	1.000
58.738	63.827	4.352	1.000
33.722	21.696	3.793	1.000
27.222	41.698	1.070	1.000
54.737	61.729	0.973	1.000
33.725	32.267	4.117	1.000
27.222	32.406	1.348	1.000
39.221	23.774	2.166	1.000
39.732	57.493	2.636	1.000
39.723	57.913	2.676	1.000
52.235	32.922	0.395	1.000
30.724	31.889	1.392	1.000
40.230	53.396	3.114	1.000
39.730	24.009	1.080	1.000
30.722	62.634	3.803	1.000
30.724	63.665	3.758	1.000
29.223	36.668	2.424	1.000
27.224	37.707	4.374	1.000
58.738	37.709	4.375	1.000
53.735	36.365	0.743	1.000
55.734	44.936	0.261	1.000
27.166	51.379	0.450	1.000
30.723	32.548	4.543	1.000
52.235	20.016	0.403	1.000
40.225	60.620	4.302	1.000
51.735	13.821	5.154	1.000
31.721	63.988	3.851	1.000
51.234	26.211	3.350	1.000
31.224	43.246	1.818	1.000
28.722	60.614	3.750	1.000
53.740	31.283	4.968	1.000
33.725	29.208	1.983	1.000
54.733	62.421	0.678	1.000
58.735	46.970	0.159	1.000
27.224	39.024	1.396	1.000
58.738	39.116	1.392	1.000
27.221	47.000	0.158	1.000
43.731	31.373	3.116	1.000
51.228	17.092	5.429	1.000
58.737	29.998	4.221	1.000
58.737	17.035	6.134	1.000
33.726	25.309	1.985	1.000
27.722	35.503	1.077	1.000
39.728	57.701	2.859	1.000
30.224	43.246	1.928	1.000
27.723	23.498	1.749	1.000
50.235	32.541	3.660	1.000
36.726	61.694	2.138	1.000
31.222	57.528	1.597	1.000
58.735	54.230	0.158	1.000
33.225	29.308	1.825	1.000
36.226	62.518	1.831	1.000
27.221	33.883	4.226	1.000
31.723	39.801	2.320	1.000
27.722	31.889	4.179	1.000
44.231	28.634	0.311	1.000
27.220	54.228	0.158	1.000
31.722	57.038	1.227	1.000
34.727	59.353	2.372	1.000
31.724	21.705	3.844	1.000
41.228	57.816	1.601	1.000
58.738	43.246	1.561	1.000
29.224	35.359	1.317	1.000
32.226	59.896	2.414	1.000
55.739	13.925	4.301	1.000
29.224	42.069	1.572	1.000
39.726	56.986	2.488	1.000
57.738	50.473	0.821	1.000
48.737	16.480	1.118	1.000
30.223	62.195	4.218	1.000
51.740	28.212	3.580	1.000
51.741	27.317	3.547	1.000
53.735	25.769	0.598	1.000
58.736	32.316	2.075	1.000
58.738	43.246	1.436	1.000
58.738	42.830	1.711	1.000
28.222	32.922	3.827	1.000
33.725	29.308	2.346	1.000
58.735	32.330	1.866	1.000
32.227	61.447	1.640	1.000
27.224	32.539	1.865	1.000
30.224	36.535	2.126	1.000
35.730	54.949	1.814	1.000
35.222	21.116	3.494	1.000
51.237	14.159	5.430	1.000
31.227	27.406	1.814	1.000
40.234	57.868	2.681	1.000
40.224	57.412	2.640	1.000
57.236	30.191	4.314	1.000
40.229	58.355	3.339	1.000
50.732	27.617	3.902	1.000
34.228	54.617	1.772	1.000
45.228	54.467	1.317	1.000
32.226	50.479	2.071	1.000
57.240	34.721	1.314	1.000
57.235	35.400	1.288	1.000
54.738	31.746	1.038	1.000
35.223	57.008	1.813	1.000
50.735	28.185	3.949	1.000
50.232	28.095	4.029	1.000
31.224	18.613	2.211	1.000
30.722	60.862	1.609	1.000
44.232	16.032	0.311	1.000
31.726	54.462	1.691	1.000
29.723	55.119	1.737	1.000
57.737	24.808	3.925	1.000
58.240	25.341	4.234	1.000
27.721	14.240	6.134	1.000
37.724	28.379	0.487	1.000
33.727	58.052	1.985	1.000
57.739	23.212	4.167	1.000
32.225	65.444	2.074	1.000
53.229	65.966	0.901	1.000
32.725	28.276	2.573	1.000
53.737	36.401	4.968	1.000
57.741	41.285	4.088	1.000
55.735	18.316	3.868	1.000
58.738	22.081	1.642	1.000
30.224	58.359	3.281	1.000
41.229	52.538	1.583	1.000
27.223	59.390	3.976	1.000
45.230	23.480	1.313	1.000
36.727	53.571	2.199	1.000
50.232	32.301	3.317	1.000
27.223	45.135	0.157	1.000
29.221	59.900	1.567	1.000
57.237	25.178	1.458	1.000
33.725	59.765	2.236	1.000
58.738	45.155	0.156	1.000
57.731	55.052	1.290	1.000
55.237	35.122	5.431	1.000
34.726	28.946	2.372	1.000
27.724	33.373	2.159	1.000
53.235	61.426	0.744	1.000
54.239	61.932	0.979	1.000
55.737	60.691	1.264	1.000
57.736	29.131	1.313	1.000
27.226	31.367	1.569	1.000
27.222	30.215	1.542	1.000
58.738	31.342	1.571	1.000
58.738	30.341	1.544	1.000
52.738	58.321	0.781	1.000
37.727	59.249	3.094	1.000
27.220	58.077	4.061	1.000
53.735	42.355	0.598	1.000
39.732	56.894	2.994	1.000
58.238	60.282	1.348	1.000
51.230	54.209	1.409	1.000
50.234	58.733	0.791	1.000
50.234	21.565	4.568	1.000
53.233	26.045	4.241	1.000
27.220	25.629	-0.122	1.000
31.723	21.864	3.910	1.000
31.226	57.560	1.820	1.000
33.221	42.071	1.820	1.000
48.232	62.489	0.460	1.000
31.224	21.565	1.920	1.000
27.222	42.214	1.334	1.000
31.224	61.314	2.544	1.000
29.225	42.151	1.653	1.000
31.724	36.019	2.639	1.000
51.233	32.336	2.127	1.000
29.223	58.217	1.744	1.000
33.725	65.960	3.790	1.000
51.233	25.478	5.424	1.000
51.228	26.144	5.451	1.000
54.735	44.962	4.624	1.000
53.738	31.540	0.919	1.000
51.234	22.081	5.433	1.000
50.734	61.314	0.762	1.000
35.226	55.119	1.686	1.000
33.225	31.889	2.008	1.000
29.223	30.996	4.330	1.000
32.225	54.431	1.284	1.000
55.738	32.051	4.520	1.000
48.233	25.823	5.146	1.000
48.236	21.919	5.148	1.000
27.723	22.736	1.651	1.000
50.733	32.479	3.895	1.000
30.225	27.404	2.083	1.000
53.737	21.450	1.241	1.000
53.735	22.106	1.255	1.000
33.222	63.699	1.453	1.000
48.231	16.021	0.459	1.000
54.236	39.116	4.436	1.000
51.735	17.435	5.154	1.000
36.227	60.412	1.864	1.000
42.228	29.442	2.707	1.000
56.237	46.999	0.853	1.000
36.726	56.285	2.834	1.000
31.718	20.103	3.215	1.000
32.724	62.994	2.394	1.000
57.238	27.624	4.315	1.000
27.722	30.172	1.740	1.000
27.722	57.287	1.737	1.000
27.721	24.823	4.182	1.000
28.721	37.502	-0.606	1.000
31.720	21.676	3.215	1.000
57.237	29.308	1.590	1.000
55.737	42.863	0.955	1.000
32.225	64.928	2.456	1.000
39.726	54.968	1.746	1.000
53.237	31.222	0.745	1.000
27.725	59.773	4.170	1.000
57.737	42.865	0.815	1.000
42.732	23.772	1.673	1.000
35.226	28.792	1.693	1.000
53.237	30.986	0.839	1.000
27.191	52.938	0.875	1.000
31.722	63.519	3.758	1.000
34.732	25.273	1.726	1.000
58.736	39.214	0.605	1.000
55.236	33.438	4.348	1.000
27.221	39.118	0.603	1.000
42.729	53.951	1.682	1.000
34.726	24.782	1.682	1.000
31.224	22.081	2.214	1.000
28.758	37.656	0.169	1.000
31.724	29.677	1.231	1.000
27.223	57.456	3.935	1.000
27.224	58.322	3.899	1.000
33.225	57.701	1.818	1.000
54.238	32.027	0.743	1.000
31.724	23.113	1.561	1.000
57.738	27.380	4.157	1.000
58.736	41.605	5.269	1.000
27.220	41.557	5.268	1.000
33.224	27.615	2.435	1.000
48.234	13.952	4.945	1.000
58.235	22.752	1.046	1.000
32.724	60.104	1.740	1.000
58.237	21.669	1.077	1.000
31.224	27.243	1.612	1.000
31.224	43.246	1.612	1.000
27.724	32.774	1.799	1.000
31.722	13.959	3.911	1.000
27.725	54.198	1.734	1.000
42.235	25.077	2.958	1.000
28.222	19.119	0.166	1.000
55.733	43.105	-0.141	1.000
57.237	25.178	1.590	1.000
28.720	19.122	3.646	1.000
32.721	62.622	2.573	1.000
32.723	63.140	2.613	1.000
30.223	20.390	4.645	1.000
52.735	32.256	0.628	1.000
55.739	36.678	4.594	1.000
53.736	21.723	0.597	1.000
33.227	55.771	2.047	1.000
41.726	67.643	3.802	1.000
30.723	62.209	2.386	1.000
33.232	29.449	2.233	1.000
36.225	58.366	1.588	1.000
36.227	21.049	1.583	1.000
41.729	55.119	4.018	1.000
37.725	52.399	0.757	1.000
30.224	27.759	1.928	1.000
40.729	57.851	2.562	1.000
55.234	50.542	1.528	1.000
28.222	50.491	2.329	1.000
47.232	54.087	1.444	1.000
33.725	31.889	2.236	1.000
54.738	36.360	0.972	1.000
28.721	17.879	0.952	1.000
38.728	62.347	3.292	1.000
58.238	50.990	0.447	1.000
28.723	72.671	5.492	1.000
42.228	55.771	2.364	1.000
35.222	31.536	3.500	1.000
53.736	49.957	1.238	1.000
30.722	57.555	2.540	1.000
27.223	23.478	1.256	1.000
28.722	37.478	3.648	1.000
42.730	54.087	1.092	1.000
34.726	54.603	1.964	1.000
42.227	56.345	1.361	1.000
50.235	27.416	3.761	1.000
50.231	28.308	3.737	1.000
46.223	42.574	0.862	1.000
58.737	23.481	1.262	1.000
54.236	40.798	5.304	1.000
55.737	26.865	0.260	1.000
58.736	27.182	1.561	1.000
39.228	52.538	3.394	1.000
45.231	26.839	1.212	1.000
43.230	50.473	0.894	1.000
58.240	32.529	4.066	1.000
36.229	16.030	1.830	1.000
27.222	22.597	1.048	1.000
30.725	37.703	2.233	1.000
58.737	14.251	1.921	1.000
57.738	31.535	4.160	1.000
30.221	69.710	4.218	1.000
40.228	72.526	4.299	1.000
53.734	58.384	0.743	1.000
27.223	14.262	1.924	1.000
50.234	27.377	3.435	1.000
34.727	28.959	2.615	1.000
58.238	21.049	5.198	1.000
32.225	36.163	1.285	1.000
50.232	54.761	1.419	1.000
27.725	36.639	2.276	1.000
58.236	41.904	1.067	1.000
58.234	41.057	1.047	1.000
58.226	42.377	1.080	1.000
30.225	58.356	3.724	1.000
58.736	36.959	2.278	1.000
30.724	36.535	1.935	1.000
35.223	54.989	1.302	1.000
58.242	26.066	0.446	1.000
30.722	36.158	3.799	1.000
58.736	27.098	1.256	1.000
45.231	54.603	1.217	1.000
27.220	40.291	5.185	1.000
28.723	16.023	0.742	1.000
50.234	41.634	0.794	1.000
27.187	30.663	0.444	1.000
35.225	29.237	1.298	1.000
33.725	65.960	4.113	1.000
54.236	42.730	4.377	1.000
58.240	33.779	4.236	1.000
44.228	36.153	0.311	1.000
39.728	53.054	1.085	1.000
29.223	42.368	1.316	1.000
52.735	36.357	0.780	1.000
51.234	37.568	0.593	1.000
58.243	36.380	5.197	1.000
27.725	26.587	3.471	1.000
50.234	43.246	4.582	1.000
51.234	27.197	2.128	1.000
57.738	42.592	0.928	1.000
40.729	57.701	2.683	1.000
32.719	28.325	4.346	1.000
58.238	30.857	0.447	1.000
27.221	36.323	5.184	1.000
38.227	31.745	2.071	1.000
55.737	41.698	0.777	1.000
29.221	21.192	4.331	1.000
39.226	26.582	1.551	1.000
27.704	29.304	3.471	1.000
46.732	37.568	-0.155	1.000
27.222	32.922	3.915	1.000
36.227	12.273	1.832	1.000
37.727	62.132	4.300	1.000
35.726	67.509	3.123	1.000
31.224	18.467	2.544	1.000
28.220	14.504	-0.605	1.000
39.228	52.538	3.116	1.000
33.725	57.184	3.541	1.000
28.723	12.273	0.747	1.000
28.723	12.273	1.458	1.000
28.724	16.026	1.463	1.000
48.233	28.792	0.454	1.000
47.228	26.897	1.446	1.000
28.221	14.473	0.174	1.000
37.724	19.148	0.487	1.000
55.235	31.741	5.641	1.000
54.735	39.768	5.641	1.000
56.737	39.116	4.054	1.000
57.234	65.588	5.781	1.000
49.732	26.545	3.522	1.000
52.232	53.736	1.352	1.000
55.233	29.260	4.351	1.000
55.229	30.159	4.384	1.000
58.738	50.473	2.082	1.000
38.730	62.255	3.120	1.000
34.222	56.353	4.292	1.000
46.731	14.471	-0.151	1.000
51.219	28.265	3.586	1.000
32.726	28.137	2.877	1.000
55.236	24.662	5.697	1.000
27.220	25.037	4.058	1.000
41.729	17.951	1.730	1.000
51.238	27.164	3.538	1.000
29.224	25.481	1.317	1.000
55.234	35.671	5.695	1.000
51.237	27.850	3.565	1.000
41.726	14.687	1.725	1.000
58.240	25.086	4.065	1.000
39.225	56.495	2.168	1.000
35.223	25.324	1.299	1.000
36.727	55.119	3.130	1.000
46.731	41.660	0.582	1.000
27.721	59.900	3.471	1.000
56.236	42.351	3.750	1.000
40.729	53.054	2.522	1.000
39.227	26.475	2.159	1.000
29.222	34.480	2.243	1.000
39.226	26.953	2.193	1.000
46.730	28.414	-0.151	1.000
28.723	14.854	0.953	1.000
31.724	63.895	3.218	1.000
35.226	66.993	3.497	1.000
43.230	50.473	1.466	1.000
51.233	54.927	1.080	1.000
33.725	57.184	2.976	1.000
31.724	38.084	2.030	1.000
58.238	53.054	0.879	1.000
58.738	51.097	1.859	1.000
29.225	55.057	2.282	1.000
29.157	55.433	2.309	1.000
27.219	20.903	5.193	1.000
35.221	22.978	3.496	1.000
39.726	31.715	1.742	1.000
39.727	31.748	1.632	1.000
27.220	51.162	1.866	1.000
30.223	58.354	3.028	1.000
29.221	61.444	3.588	1.000
29.224	61.429	4.329	1.000
45.229	26.861	1.313	1.000
42.225	21.694	1.357	1.000
57.733	33.087	3.925	1.000
57.738	40.665	5.184	1.000
36.227	22.597	1.869	1.000
48.231	36.157	0.459	1.000
32.725	31.743	4.343	1.000
41.726	58.555	1.726	1.000
27.723	54.496	1.556	1.000
28.722	60.929	3.646	1.000
46.730	28.707	0.582	1.000
30.727	57.505	2.055	1.000
33.225	55.636	2.001	1.000
54.235	50.090	1.586	1.000
41.729	30.199	3.237	1.000
28.724	36.186	0.744	1.000
54.234	31.743	5.276	1.000
57.738	42.214	1.312	1.000
46.230	14.470	0.861	1.000
42.225	56.300	1.938	1.000
51.736	21.701	5.155	1.000
50.234	27.380	3.660	1.000
56.737	34.470	4.326	1.000
45.230	23.436	1.211	1.000
50.731	31.191	0.765	1.000
50.740	31.977	0.782	1.000
27.221	43.273	1.438	1.000
27.213	41.930	1.470	1.000
30.224	62.347	5.022	1.000
39.226	56.522	1.552	1.000
29.221	26.830	3.587	1.000
50.734	21.565	0.769	1.000
41.229	25.695	1.598	1.000
30.218	38.781	4.058	1.000
32.225	55.636	2.544	1.000
51.234	32.472	3.544	1.000
42.229	25.830	1.937	1.000
41.228	67.585	3.794	1.000
42.231	21.666	1.939	1.000
58.738	29.450	3.986	1.000
33.224	55.232	2.338	1.000
27.223	29.445	3.903	1.000
30.228	21.110	3.983	1.000
30.213	22.430	3.981	1.000
28.735	19.108	-0.612	1.000
58.738	36.535	3.981	1.000
27.222	36.535	3.981	1.000
28.198	26.376	3.817	1.000
39.725	26.108	1.839	1.000
27.728	42.372	1.694	1.000
27.224	29.447	3.978	1.000
30.724	28.611	3.801	1.000
27.722	42.833	1.724	1.000
27.722	43.335	1.749	1.000
47.233	24.281	1.436	1.000
31.721	58.905	3.992	1.000
37.723	60.954	0.487	1.000
37.729	69.933	4.299	1.000
42.734	23.519	1.088	1.000
56.238	36.480	4.455	1.000
55.236	42.214	0.300	1.000
32.723	64.995	3.818	1.000
32.723	63.721	3.849	1.000
32.727	66.174	3.783	1.000
56.742	25.314	4.322	1.000
54.736	31.017	0.683	1.000
27.221	24.972	3.910	1.000
31.723	58.892	4.394	1.000
42.229	25.801	1.356	1.000
27.722	43.246	1.561	1.000
29.223	18.467	4.333	1.000
34.223	56.306	3.987	1.000
34.225	36.154	1.962	1.000
35.751	21.400	3.123	1.000
39.728	53.054	3.116	1.000
37.724	14.473	0.485	1.000
27.224	50.533	2.072	1.000
28.721	60.607	5.487	1.000
30.722	59.583	2.232	1.000
31.224	53.571	2.074	1.000
27.724	57.817	2.285	1.000
33.222	21.032	1.460	1.000
32.724	18.579	3.817	1.000
34.226	36.019	1.766	1.000
54.240	36.364	0.978	1.000
30.725	28.135	4.540	1.000
31.726	57.049	2.035	1.000
27.222	32.406	4.062	1.000
41.227	57.841	0.716	1.000
42.727	25.835	1.089	1.000
54.236	34.987	6.232	1.000
41.227	57.222	3.199	1.000
29.223	32.265	3.590	1.000
27.224	40.279	4.389	1.000
58.738	40.279	4.389	1.000
58.736	24.297	1.559	1.000
33.726	59.923	2.431	1.000
36.729	27.612	2.189	1.000
27.222	24.289	1.558	1.000
58.738	27.341	2.071	1.000
44.229	12.127	0.310	1.000
33.238	19.857	1.457	1.000
33.214	21.943	1.455	1.000
36.227	22.597	2.133	1.000
35.226	30.857	2.096	1.000
54.738	35.638	5.282	1.000
29.227	34.567	2.092	1.000
35.225	31.029	1.931	1.000
50.734	54.603	1.414	1.000
51.234	19.123	0.590	1.000
31.724	36.019	2.690	1.000
39.227	23.770	1.552	1.000
39.727	26.144	1.080	1.000
43.229	25.033	2.556	1.000
33.231	24.959	1.820	1.000
55.737	31.889	0.777	1.000
57.739	30.479	5.092	1.000
31.724	23.969	1.344	1.000
46.231	26.896	0.861	1.000
46.732	14.854	0.586	1.000
31.724	23.995	1.225	1.000
39.728	53.054	1.840	1.000
31.730	53.735	1.927	1.000
31.715	55.005	1.965	1.000
31.732	54.396	1.900	1.000
51.231	60.941	0.590	0.999
58.734	57.571	1.565	0.999
27.224	57.541	1.563	0.999
48.235	64.003	5.146	0.999
34.726	56.835	1.726	0.999
28.722	30.648	4.605	0.999
30.723	56.801	1.388	0.999
48.235	21.671	4.942	0.999
56.240	24.310	0.854	0.999
29.715	56.051	2.046	0.999
43.732	33.810	3.200	0.999
29.724	54.840	2.088	0.999
29.720	55.832	2.049	0.999
56.237	29.448	1.058	0.999
58.737	26.624	0.604	0.999
56.737	29.308	1.385	0.999
33.224	32.026	4.631	0.999
55.236	18.467	4.252	0.999
58.738	14.175	6.133	0.999
54.236	43.112	6.821	0.999
28.716	60.640	2.621	0.999
54.734	18.616	4.204	0.999
29.225	59.348	2.096	0.999
43.730	33.810	3.281	0.999
31.724	13.821	3.849	0.999
42.230	23.216	2.783	0.999
30.725	55.737	2.141	0.999
54.736	37.052	5.022	0.999
31.224	63.895	2.214	0.999
29.721	32.026	1.456	0.999
33.224	65.307	3.647	0.999
54.732	22.443	0.681	0.999
54.734	21.150	0.680	0.999
43.232	30.462	3.244	0.999
27.710	52.633	1.652	0.999
28.726	36.143	1.460	0.999
28.718	35.149	1.487	0.999
27.221	39.272	4.238	0.999
58.738	17.951	5.272	0.999
40.230	59.140	3.126	0.999
27.220	17.812	5.267	0.999
30.709	53.652	2.078	0.999
30.717	54.967	2.104	0.999
57.237	42.214	1.590	0.999
32.228	27.385	2.076	0.999
30.224	36.510	1.937	0.999
30.215	36.144	1.987	0.999
31.720	21.705	3.756	0.999
58.242	23.591	1.704	0.999
50.735	54.982	1.505	0.999
32.225	61.830	1.942	0.999
48.233	17.435	4.942	0.999
30.724	62.674	4.542	0.999
57.739	23.492	-0.122	0.999
35.725	42.043	1.814	0.999
38.728	55.269	2.884	0.999
35.726	31.373	2.104	0.999
38.230	31.719	2.328	0.999
28.222	57.349	1.653	0.999
29.725	35.826	1.640	0.999
30.223	58.356	3.177	0.999
27.221	44.933	1.257	0.999
58.737	44.931	1.256	0.999
55.236	66.993	1.033	0.999
35.726	24.662	1.744	0.999
56.237	39.499	0.612	0.999
28.220	17.053	6.288	0.999
36.227	59.249	2.338	0.999
54.237	31.507	1.257	0.999
50.236	18.638	0.771	0.999
50.233	17.878	0.792	0.999
33.720	43.748	1.762	0.999
56.238	36.391	4.381	0.999
27.222	30.341	4.201	0.999
38.226	57.084	2.071	0.999
54.736	60.413	1.046	0.999
32.225	64.928	1.957	0.999
57.238	29.173	1.463	0.999
58.738	25.695	1.642	0.999
27.718	33.310	2.085	0.999
27.724	32.172	2.071	0.999
40.729	53.054	2.852	0.999
54.234	64.824	1.256	0.999
44.230	29.502	3.038	0.999
44.220	28.073	3.008	0.999
32.225	33.438	2.412	0.999
33.712	42.190	1.739	0.999
31.724	33.579	2.760	0.999
46.232	21.668	0.915	0.999
41.728	53.717	2.673	0.999
56.737	55.119	1.392	0.999
55.738	14.188	4.410	0.999
35.725	24.796	1.815	0.999
35.724	73.322	3.944	0.999
51.232	28.411	0.589	0.999
57.238	31.706	3.630	0.999
57.240	32.553	1.454	0.999
57.230	33.771	1.489	0.999
52.736	20.666	1.630	0.999
42.229	55.784	2.709	0.999
56.236	57.009	1.051	0.999
29.223	59.415	2.245	0.999
29.220	61.072	4.606	0.999
41.729	54.603	2.910	0.999
29.723	22.597	4.634	0.999
29.228	33.389	1.740	0.999
50.234	55.636	1.451	0.999
51.234	14.475	0.587	0.999
31.724	66.993	2.111	0.999
29.215	62.047	4.644	0.999
31.226	49.773	2.261	0.999
50.231	18.058	1.419	0.999
56.236	25.798	3.751	0.999
28.222	26.204	6.288	0.999
57.747	27.482	3.948	0.999
42.229	29.439	2.782	0.999
39.229	52.901	2.561	0.999
40.228	59.233	2.987	0.999
27.722	32.406	2.074	0.999
27.221	28.678	5.261	0.999
58.737	28.620	5.268	0.999
42.730	27.375	3.183	0.999
32.223	50.401	2.441	0.999
32.224	50.102	2.485	0.999
32.227	50.934	2.443	0.999
30.222	22.256	4.637	0.999
57.743	23.640	0.926	0.999
43.248	23.449	0.890	0.999
33.225	21.565	1.458	0.999
27.222	26.211	0.879	0.999
27.224	23.791	1.394	0.999
40.729	23.529	4.298	0.999
58.736	23.770	0.604	0.999
32.225	20.532	1.950	0.999
41.229	54.603	2.822	0.999
56.240	27.010	0.855	0.999
27.226	59.308	4.381	0.999
27.220	23.769	0.605	0.999
48.234	14.227	5.149	0.999
56.737	40.149	4.604	0.999
57.738	21.565	1.077	0.999
30.724	16.021	3.801	0.999
36.730	31.503	2.193	0.999
43.233	27.890	3.247	0.999
41.228	25.346	0.711	0.999
58.737	27.380	1.865	0.999
27.205	41.556	4.086	0.999
34.228	29.005	2.371	0.999
34.230	29.694	2.333	0.999
27.727	28.948	4.159	0.999
27.710	30.033	4.195	0.999
41.230	23.527	0.708	0.999
30.223	62.262	4.655	0.999
30.222	61.650	4.632	0.999
30.215	63.099	4.680	0.999
34.726	28.948	1.707	0.999
27.223	58.353	5.186	0.999
57.732	29.333	3.919	0.999
28.222	26.727	3.827	0.999
53.736	20.016	4.172	0.999
27.227	28.968	4.162	0.999
27.722	17.057	6.134	0.999
27.181	39.455	0.876	0.999
48.235	17.024	5.146	0.999
52.733	61.970	0.628	0.999
43.731	27.332	3.116	0.999
58.738	28.936	4.162	0.999
56.737	55.119	1.451	0.999
55.235	38.740	5.016	0.999
50.233	32.505	4.022	0.999
43.731	26.556	3.072	0.999
58.736	54.456	1.548	0.999
48.734	16.512	1.595	0.999
55.235	25.348	5.283	0.999
27.223	23.771	0.156	0.999
55.236	41.698	4.502	0.999
58.738	65.537	3.686	0.999
27.228	65.531	3.685	0.999
50.234	32.030	3.429	0.999
28.723	41.698	0.960	0.999
39.228	52.674	2.839	0.999
28.222	59.928	3.820	0.999
55.739	17.557	4.302	0.999
57.734	25.576	-0.123	0.999
55.735	41.318	1.059	0.999
58.241	30.766	1.838	0.999
42.731	74.831	3.781	0.999
55.735	42.028	4.476	0.999
50.734	55.119	1.598	0.999
41.730	54.192	2.915	0.999
29.723	36.535	2.038	0.999
58.238	29.308	3.908	0.999
55.741	30.313	4.381	0.999
55.736	29.402	4.350	0.999
29.722	23.450	1.453	0.999
29.720	24.915	1.490	0.999
38.732	53.186	2.909	0.999
58.737	23.801	0.157	0.999
58.738	57.750	2.276	0.999
33.725	58.354	3.779	0.999
54.734	19.327	4.036	0.999
55.737	29.473	0.781	0.999
36.227	59.249	2.258	0.999
42.230	23.246	2.707	0.999
41.229	73.324	3.795	0.999
40.232	56.809	2.993	0.999
58.738	25.695	6.137	0.999
35.726	31.475	3.120	0.999
39.725	24.040	1.833	0.999
32.226	59.894	1.955	0.999
55.730	41.502	4.516	0.999
27.222	26.211	1.063	0.999
32.726	58.061	1.892	0.999
31.728	63.942	3.913	0.999
31.225	26.527	2.266	0.999
53.239	18.376	0.744	0.999
33.225	55.016	2.231	0.999
36.724	54.931	2.556	0.999
33.225	31.321	3.815	0.999
35.226	24.662	1.700	0.999
32.226	65.890	2.361	0.999
27.222	32.413	1.063	0.998
58.735	32.300	1.060	0.998
40.728	29.651	2.276	0.998
55.737	21.704	4.300	0.998
34.227	29.420	1.474	0.998
58.242	39.443	4.240	0.998
30.727	62.448	4.001	0.998
34.725	59.404	2.612	0.998
55.737	41.518	0.523	0.998
57.739	23.442	0.816	0.998
41.730	73.325	3.802	0.998
56.733	26.545	4.050	0.998
27.225	56.545	1.392	0.998
27.725	25.666	6.133	0.998
36.724	55.826	2.329	0.998
54.737	26.894	4.623	0.998
55.739	21.925	4.412	0.998
50.732	21.671	0.868	0.998
53.241	67.228	0.929	0.998
54.235	61.966	0.743	0.998
32.225	24.796	1.953	0.998
40.729	39.116	5.866	0.998
27.223	58.585	5.264	0.998
54.235	22.245	1.587	0.998
58.737	56.869	0.604	0.998
58.738	56.532	0.603	0.998
27.230	56.572	0.605	0.998
56.240	24.279	0.611	0.998
55.738	23.794	1.265	0.998
37.728	30.650	2.415	0.998
29.224	24.996	1.659	0.998
58.738	56.731	1.387	0.998
27.222	46.860	1.561	0.998
57.236	23.993	3.631	0.998
55.735	26.694	0.555	0.998
55.738	25.640	0.531	0.998
55.730	26.478	0.551	0.998
37.725	21.218	4.300	0.998
58.738	24.146	1.385	0.998
55.236	23.113	0.967	0.998
57.719	40.393	4.299	0.998
57.678	39.851	4.313	0.998
27.222	32.406	1.378	0.998
36.727	30.485	2.430	0.998
33.225	65.444	4.634	0.998
31.723	41.796	1.338	0.998
58.737	32.293	1.929	0.998
58.738	30.993	2.133	0.998
57.239	33.058	1.374	0.998
27.195	60.167	1.335	0.998
54.733	27.118	4.386	0.998
55.232	42.123	1.752	0.998
43.229	23.487	1.463	0.998
57.238	58.074	1.603	0.998
27.225	34.590	4.153	0.998
58.738	34.573	4.153	0.998
50.735	18.839	0.867	0.998
58.238	53.054	1.356	0.998
50.735	30.991	0.868	0.998
31.224	62.347	2.265	0.998
48.235	12.124	0.458	0.998
30.224	57.184	1.928	0.998
58.736	26.682	1.398	0.998
58.731	26.019	1.353	0.998
52.730	22.282	0.623	0.998
52.734	20.387	0.627	0.998
58.238	26.211	1.363	0.998
28.208	14.235	6.289	0.998
55.738	29.428	4.595	0.998
56.237	26.309	0.611	0.998
50.736	64.848	0.779	0.998
53.737	40.245	4.461	0.998
53.733	38.882	4.432	0.998
54.737	27.897	5.333	0.998
53.735	21.191	0.742	0.998
27.719	60.406	1.734	0.998
58.235	26.054	0.883	0.998
53.736	61.830	0.747	0.998
57.740	25.762	1.053	0.998
33.725	59.765	2.016	0.998
41.229	23.113	1.598	0.998
32.728	50.333	2.569	0.998
57.738	41.181	-0.118	0.998
53.235	39.633	4.238	0.998
27.224	58.521	4.629	0.998
51.232	19.090	1.411	0.998
58.733	27.091	0.157	0.998
28.721	14.658	1.834	0.998
44.232	25.008	3.022	0.998
37.727	59.619	2.411	0.998
58.738	29.824	1.715	0.998
41.726	54.060	2.568	0.998
41.728	52.775	2.517	0.998
58.737	27.137	1.926	0.998
33.224	27.379	4.631	0.998
29.721	41.858	1.454	0.998
29.214	32.508	1.688	0.997
34.725	42.869	7.366	0.997
29.232	33.043	1.656	0.997
43.229	57.557	3.242	0.997
29.220	59.914	1.915	0.997
57.737	56.288	1.073	0.997
27.233	54.674	1.255	0.997
28.730	58.559	0.957	0.997
43.301	31.179	2.553	0.997
32.225	27.243	1.957	0.997
32.225	22.081	1.942	0.997
58.738	37.659	4.183	0.997
55.237	23.012	1.527	0.997
58.738	54.709	1.259	0.997
27.225	24.243	0.872	0.997
35.726	29.824	1.818	0.997
27.223	30.236	1.068	0.997
57.736	42.364	1.078	0.997
57.729	41.111	1.047	0.997
33.225	65.363	3.560	0.997
27.224	65.025	2.070	0.997
58.737	65.023	2.071	0.997
54.736	35.901	1.045	0.997
58.238	24.146	1.363	0.997
32.724	25.054	1.889	0.997
50.234	32.026	3.751	0.997
31.723	54.975	2.319	0.997
55.743	25.556	4.411	0.997
57.237	42.214	1.458	0.997
31.725	59.902	2.759	0.997
51.234	19.390	1.081	0.997
49.736	30.957	3.515	0.997
30.721	62.487	3.932	0.997
29.221	55.803	2.423	0.997
58.738	46.868	1.553	0.997
56.735	42.153	1.380	0.997
33.720	25.169	1.481	0.997
53.235	62.483	0.838	0.997
55.737	57.316	0.780	0.997
30.224	26.351	5.019	0.997
55.737	67.607	1.082	0.997
57.237	32.922	1.598	0.997
42.231	29.124	2.953	0.997
34.726	54.223	2.686	0.997
30.724	26.727	1.620	0.997
58.737	56.280	1.629	0.996
55.285	57.815	0.297	0.996
56.235	66.290	4.668	0.996
31.730	21.654	2.081	0.996
31.719	21.340	2.107	0.996
31.722	23.192	2.106	0.996
42.730	25.695	1.678	0.996
51.234	63.895	5.433	0.996
34.224	42.870	6.888	0.996
57.738	37.052	3.944	0.996
31.725	29.608	1.569	0.996
32.225	59.918	1.829	0.996
32.726	62.964	1.755	0.996
56.238	14.195	4.484	0.996
50.238	28.640	0.793	0.996
32.725	50.990	2.382	0.996
56.241	21.573	3.749	0.996
56.235	17.054	4.484	0.996
36.725	53.676	2.072	0.996
27.225	32.521	1.465	0.996
55.737	63.895	4.414	0.996
31.726	54.442	2.690	0.996
31.718	54.378	2.668	0.996
53.736	63.555	0.920	0.996
52.734	20.395	0.784	0.996
55.735	25.835	0.956	0.996
50.735	18.368	1.595	0.996
52.735	21.243	0.746	0.996
38.725	42.303	3.009	0.996
31.724	57.184	1.356	0.996
42.230	24.825	3.024	0.995
52.233	20.181	1.352	0.995
56.740	35.647	1.392	0.995
35.723	58.540	2.826	0.995
52.233	63.738	0.391	0.995
28.714	26.151	4.605	0.995
53.738	21.408	1.147	0.995
58.737	30.235	1.065	0.995
57.739	26.825	0.255	0.995
54.736	18.467	4.113	0.995
35.728	67.644	3.940	0.995
31.223	18.383	0.758	0.995
28.223	23.571	0.920	0.995
36.231	34.038	2.337	0.995
48.233	30.341	4.942	0.995
27.722	30.341	1.649	0.995
33.725	65.960	2.976	0.995
53.739	18.841	0.919	0.994
35.259	42.143	1.300	0.994
36.227	54.087	2.258	0.994
31.722	22.215	1.044	0.994
55.737	23.630	-0.133	0.994
36.729	57.833	2.183	0.994
58.351	60.963	0.447	0.994
58.476	60.860	0.444	0.994
58.501	60.205	0.451	0.994
50.303	17.105	4.562	0.994
50.340	16.834	4.561	0.994
54.727	67.250	1.036	0.994
54.736	66.839	1.037	0.994
54.731	65.812	1.045	0.994
27.721	57.042	1.075	0.994
55.737	63.731	4.300	0.994
45.729	42.216	2.942	0.994
29.223	36.148	1.450	0.994
29.225	35.369	1.485	0.994
58.736	59.905	1.433	0.994
41.227	73.055	4.088	0.994
29.223	25.695	1.576	0.994
32.721	51.777	1.755	0.994
29.223	25.178	1.744	0.994
32.225	65.444	1.972	0.994
58.241	29.170	4.061	0.993
41.727	29.377	1.746	0.993
41.723	28.579	1.721	0.993
28.727	62.481	1.454	0.993
48.233	63.895	4.942	0.993
36.227	55.636	2.426	0.993
55.238	29.671	5.694	0.993
28.725	34.627	1.578	0.993
27.222	42.214	1.392	0.993
29.223	25.178	1.480	0.993
58.720	59.853	1.693	0.993
27.223	59.865	1.441	0.993
53.238	23.984	4.234	0.993
29.724	58.897	1.982	0.993
27.220	30.437	4.634	0.993
31.226	63.092	4.684	0.993
46.732	21.699	0.925	0.993
31.219	61.983	4.642	0.993
36.226	29.649	2.334	0.992
58.238	63.895	4.472	0.992
28.181	61.159	0.173	0.992
54.736	31.889	5.330	0.992
28.221	26.182	0.919	0.992
36.726	27.541	2.247	0.992
29.728	36.628	2.117	0.992
41.253	73.168	4.020	0.992
57.736	23.542	0.258	0.992
39.215	53.526	2.760	0.992
39.228	52.639	2.670	0.992
39.233	52.942	2.718	0.992
32.725	29.308	1.884	0.992
58.737	59.890	3.471	0.992
31.224	49.817	2.377	0.991
56.236	21.975	4.483	0.991
37.725	41.819	2.848	0.991
57.735	25.546	0.814	0.991
55.736	17.057	4.411	0.991
27.169	42.533	0.940	0.991
56.737	24.794	1.859	0.991
55.738	39.243	0.552	0.991
58.217	30.321	4.637	0.991
54.740	25.844	1.059	0.991
45.230	42.862	3.243	0.991
28.722	65.579	3.691	0.991
28.185	62.776	2.196	0.991
29.723	59.249	2.038	0.991
51.734	31.103	5.147	0.990
56.739	23.758	4.051	0.990
51.734	29.693	5.170	0.990
51.781	30.579	5.147	0.990
58.735	42.582	1.632	0.990
28.774	62.639	0.743	0.990
27.223	58.072	3.693	0.990
50.235	17.964	4.945	0.990
29.222	42.055	1.741	0.990
55.738	23.769	0.537	0.990
46.278	58.062	0.861	0.990
33.226	41.283	7.290	0.990
32.724	50.573	1.891	0.990
55.746	54.069	0.954	0.990
31.724	30.857	1.473	0.990
46.345	58.302	0.861	0.990
53.739	21.533	0.919	0.990
31.722	32.779	3.215	0.990
27.222	26.211	1.649	0.990
44.229	42.008	2.940	0.989
33.724	42.072	1.985	0.989
29.216	58.590	1.314	0.989
44.229	43.333	2.900	0.989
27.722	59.904	2.159	0.989
50.737	18.825	1.504	0.989
27.220	29.646	1.445	0.989
38.728	54.087	2.646	0.989
53.235	21.565	0.835	0.989
27.722	21.565	6.137	0.989
48.299	17.510	4.298	0.989
53.736	27.940	0.598	0.989
35.727	54.954	1.749	0.989
54.234	22.215	0.979	0.989
28.220	22.734	1.045	0.989
27.208	52.911	1.356	0.989
27.695	37.705	4.191	0.989
29.225	58.186	1.683	0.989
29.219	57.756	1.654	0.989
35.728	29.754	1.752	0.988
27.219	29.481	1.327	0.988
31.224	37.052	2.082	0.988
54.236	51.506	6.819	0.988
30.723	60.933	1.970	0.988
31.738	41.309	1.227	0.988
35.719	28.922	1.700	0.988
35.223	42.867	7.607	0.988
30.726	26.330	1.971	0.988
54.736	14.203	7.130	0.988
40.729	28.276	3.270	0.988
42.729	30.236	3.179	0.988
27.733	62.962	1.793	0.987
28.851	60.782	-0.613	0.987
33.223	43.073	7.292	0.987
32.724	42.048	1.886	0.987
32.224	58.353	3.861	0.987
58.226	52.669	1.045	0.986
57.239	58.038	1.375	0.986
46.230	28.691	0.311	0.986
43.748	57.845	3.114	0.986
50.734	63.519	0.868	0.986
34.726	32.922	6.027	0.986
32.724	51.608	2.608	0.986
28.223	50.573	2.137	0.986
30.224	31.889	4.648	0.986
54.737	22.531	0.970	0.986
54.218	23.425	4.617	0.985
46.750	19.083	-0.153	0.985
55.810	54.567	0.259	0.985
55.237	29.148	5.275	0.985
36.726	29.634	2.041	0.985
38.229	42.170	2.892	0.985
45.730	29.443	2.900	0.984
49.234	16.864	2.078	0.984
42.725	14.200	1.982	0.984
53.735	61.970	1.145	0.984
54.233	14.506	6.823	0.984
42.227	29.222	1.650	0.984
42.230	32.922	2.962	0.984
30.762	50.991	1.602	0.984
36.229	29.673	2.255	0.984
28.269	64.933	2.328	0.984
28.183	64.699	2.330	0.984
30.653	50.809	1.603	0.984
45.730	29.162	3.016	0.984
47.231	22.217	1.036	0.983
38.676	17.149	1.821	0.983
42.230	35.503	2.896	0.983
38.744	17.386	1.820	0.983
46.704	17.858	0.582	0.983
42.229	29.167	3.023	0.983
39.727	54.975	1.624	0.983
58.737	52.668	1.653	0.983
50.731	17.600	2.078	0.982
27.222	28.276	4.626	0.982
31.724	30.857	1.392	0.982
32.724	42.071	1.739	0.982
58.729	28.096	4.623	0.982
56.238	63.829	4.484	0.982
29.223	42.086	3.024	0.982
55.740	23.800	0.779	0.982
55.728	22.186	0.742	0.982
34.226	29.168	1.594	0.981
58.697	17.778	1.919	0.981
56.236	53.946	0.853	0.981
27.168	17.755	1.921	0.981
47.732	22.420	1.045	0.981
38.727	29.188	3.024	0.981
34.224	41.053	6.889	0.981
29.720	17.054	6.133	0.981
45.234	53.850	2.584	0.980
35.732	58.565	2.706	0.980
55.233	18.451	4.739	0.980
27.223	54.478	1.734	0.980
56.233	53.053	0.606	0.980
49.194	30.193	2.077	0.979
57.233	42.064	1.857	0.979
58.738	26.131	6.281	0.979
29.723	55.103	1.636	0.979
46.229	12.217	0.308	0.979
29.227	24.784	1.982	0.979
32.224	24.970	1.946	0.979
31.222	21.386	0.759	0.978
27.724	32.912	1.975	0.978
27.719	32.272	1.931	0.978
31.725	39.737	1.969	0.978
58.244	24.075	0.883	0.978
32.725	62.863	1.891	0.978
58.738	14.383	5.268	0.978
27.188	14.126	5.271	0.978
27.292	14.405	5.269	0.978
45.229	27.647	3.240	0.978
58.737	54.491	1.729	0.977
29.370	55.089	1.308	0.977
58.737	50.125	1.932	0.977
27.222	50.059	1.928	0.977
45.730	43.102	3.251	0.976
54.236	22.081	4.751	0.976
27.225	14.284	1.379	0.976
28.214	62.866	2.071	0.975
30.224	42.866	2.083	0.975
40.728	73.356	5.870	0.974
42.230	38.600	3.028	0.974
42.736	54.740	3.181	0.973
58.722	62.270	2.130	0.973
29.725	42.858	6.655	0.972
42.232	25.073	1.744	0.972
54.737	42.252	1.661	0.971
58.737	16.850	6.289	0.971
29.725	69.706	4.322	0.971
47.733	23.113	0.945	0.970
51.235	30.765	3.355	0.969
31.722	54.446	2.636	0.969
51.735	63.835	5.150	0.969
56.734	59.905	1.563	0.969
58.738	14.338	1.378	0.968
43.866	18.048	1.467	0.968
54.232	23.470	4.373	0.968
33.735	43.087	5.786	0.968
46.817	58.528	0.584	0.968
32.725	25.068	1.460	0.967
32.725	58.733	2.536	0.967
51.236	29.665	5.171	0.967
51.238	30.775	5.149	0.967
32.890	50.552	4.343	0.967
32.885	50.273	4.344	0.967
27.193	25.570	0.458	0.966
32.225	50.473	1.979	0.966
54.736	22.870	1.043	0.966
54.734	21.619	1.039	0.966
37.223	67.126	3.500	0.965
44.278	74.505	4.377	0.965
34.724	42.347	1.667	0.965
46.234	17.413	0.854	0.965
45.732	29.133	2.958	0.964
35.222	42.352	1.681	0.964
56.737	35.503	1.451	0.963
42.233	33.607	3.015	0.962
58.738	32.922	4.626	0.962
27.110	33.023	4.622	0.962
42.214	32.645	3.035	0.962
42.727	17.774	1.968	0.962
40.723	75.289	5.869	0.961
56.397	50.199	-0.126	0.961
56.422	50.474	-0.130	0.961
55.235	31.748	0.303	0.961
32.723	25.848	1.738	0.961
28.729	26.588	5.929	0.961
39.727	29.438	3.034	0.961
35.727	27.660	2.429	0.959
32.730	16.248	5.841	0.959
27.723	43.140	3.479	0.959
35.221	55.011	2.089	0.958
34.247	66.317	4.279	0.958
35.227	42.803	7.465	0.957
33.799	20.967	7.287	0.957
58.232	54.014	0.923	0.957
53.736	21.565	4.751	0.957
50.734	31.889	3.944	0.957
35.725	58.378	3.780	0.956
46.729	17.409	2.079	0.956
58.727	29.245	3.472	0.955
28.228	26.351	5.922	0.955
29.234	21.180	0.729	0.954
34.725	42.045	1.725	0.954
34.720	43.432	1.752	0.954
56.239	26.311	4.484	0.952
44.230	25.243	2.958	0.952
50.827	48.894	7.577	0.950
31.224	17.577	5.905	0.949
34.226	29.685	5.842	0.948
42.230	37.568	3.020	0.948
46.230	17.409	4.942	0.947
32.726	18.120	5.846	0.946
42.730	55.029	1.608	0.945
27.141	60.615	0.443	0.945
30.216	18.496	6.654	0.945
36.227	22.447	1.044	0.943
31.726	58.357	3.867	0.943
34.236	31.814	2.760	0.942
29.720	25.734	6.132	0.941
52.733	16.264	2.076	0.941
43.834	18.121	1.469	0.940
43.762	18.264	1.473	0.940
29.723	63.895	3.849	0.939
29.723	36.391	3.978	0.939
55.734	31.947	4.764	0.938
55.740	36.430	4.769	0.938
29.731	21.186	0.939	0.938
54.736	18.984	4.824	0.935
58.735	53.050	3.476	0.934
27.116	52.713	3.474	0.934
27.193	52.924	3.472	0.934
27.237	53.123	3.474	0.934
58.295	60.683	1.837	0.933
44.225	72.782	4.339	0.933
28.205	64.833	2.146	0.932
30.229	27.086	1.740	0.930
27.200	60.081	1.710	0.930
29.728	32.545	1.564	0.929
41.224	9.768	4.023	0.928
41.223	75.328	4.023	0.928
41.266	75.638	4.023	0.928
41.266	10.078	4.023	0.928
31.222	32.545	4.672	0.928
27.194	42.957	0.802	0.927
53.733	36.230	5.822	0.926
35.362	41.200	7.611	0.925
35.301	41.011	7.614	0.925
35.247	20.930	7.362	0.925
34.748	42.096	1.586	0.924
58.737	26.663	3.471	0.924
32.186	41.244	6.689	0.923
32.260	41.532	6.688	0.923
28.835	60.808	0.172	0.921
31.374	56.507	2.988	0.921
44.790	74.174	4.355	0.921
44.731	73.929	4.357	0.921
42.233	29.252	1.604	0.920
41.232	10.341	4.087	0.918
41.232	75.768	4.087	0.918
36.728	42.590	7.139	0.917
57.239	29.207	1.857	0.917
35.836	21.025	7.234	0.917
57.739	43.387	4.152	0.917
36.228	34.602	2.599	0.917
41.729	29.446	1.454	0.916
31.724	17.474	3.839	0.913
27.220	61.258	1.068	0.912
47.730	18.339	1.417	0.911
34.744	70.513	6.025	0.911
50.233	25.423	4.587	0.910
53.235	38.232	4.363	0.909
31.713	17.346	3.913	0.908
39.727	25.248	3.033	0.906
30.197	31.633	0.928	0.904
39.748	36.914	2.174	0.903
58.738	29.824	4.817	0.902
57.235	29.235	1.783	0.901
29.222	32.029	2.547	0.899
56.735	17.290	6.138	0.899
44.228	29.169	2.958	0.898
43.230	31.889	2.998	0.897
44.228	73.056	4.265	0.896
34.727	41.082	7.363	0.895
57.236	50.593	1.528	0.894
55.233	25.042	1.739	0.894
28.760	14.301	3.642	0.893
28.661	14.070	3.643	0.893
43.227	39.150	5.870	0.892
52.736	31.986	1.042	0.889
27.222	25.006	1.469	0.887
48.843	50.129	2.072	0.886
48.900	49.951	2.072	0.886
48.869	49.710	2.076	0.886
48.290	21.637	4.298	0.886
51.232	22.341	1.051	0.885
28.731	20.979	0.743	0.883
55.741	29.475	0.954	0.882
51.734	30.430	5.151	0.882
37.725	42.151	3.040	0.879
54.728	22.113	4.817	0.879
51.324	54.897	5.148	0.878
55.236	29.454	0.304	0.877
48.230	18.339	1.455	0.877
55.776	56.496	0.552	0.875
55.235	38.720	0.964	0.875
55.734	57.435	0.532	0.875
34.728	28.632	2.086	0.873
30.224	62.347	4.817	0.873
41.363	67.621	4.018	0.873
41.466	67.386	4.014	0.873
41.436	67.161	4.020	0.873
58.725	61.166	1.063	0.871
27.197	14.251	0.862	0.870
58.735	14.477	0.864	0.870
40.711	73.579	4.027	0.869
44.227	57.615	2.576	0.869
35.730	31.897	2.011	0.868
49.740	27.069	0.164	0.867
28.783	40.395	2.622	0.867
28.818	40.610	2.618	0.867
44.731	42.214	7.970	0.866
53.754	56.281	0.590	0.866
29.730	14.211	6.135	0.865
55.822	73.783	1.258	0.861
55.890	73.584	1.257	0.861
55.869	73.378	1.261	0.861
30.374	66.718	4.219	0.859
30.318	67.161	4.219	0.859
30.419	66.997	4.218	0.859
53.856	51.413	6.426	0.859
52.735	19.117	4.268	0.858
53.790	69.636	1.140	0.857
55.209	64.282	3.847	0.854
55.743	42.348	0.863	0.850
57.232	43.151	4.316	0.849
32.229	29.376	1.948	0.847
58.738	27.621	2.277	0.847
56.235	66.273	5.026	0.846
45.771	24.774	3.017	0.842
29.229	23.040	0.949	0.841
29.255	22.749	0.948	0.841
44.728	17.291	2.075	0.841
58.722	65.973	1.865	0.839
43.255	54.502	3.245	0.837
55.737	57.701	0.527	0.837
27.176	61.984	2.021	0.835
44.685	38.307	0.847	0.835
44.802	38.591	0.845	0.835
31.723	63.965	4.404	0.835
58.734	62.145	2.018	0.835
27.250	62.178	2.019	0.835
44.291	20.014	4.372	0.834
44.188	19.841	4.374	0.834
42.230	25.178	4.824	0.833
36.713	29.278	3.038	0.830
30.268	42.637	6.889	0.829
55.236	23.113	4.824	0.826
44.297	10.615	4.350	0.826
44.217	10.442	4.353	0.826
29.723	21.420	0.935	0.825
40.220	56.624	3.120	0.823
29.722	41.826	0.774	0.823
46.229	16.539	1.120	0.823
53.735	27.099	0.253	0.819
50.724	31.301	1.066	0.819
34.335	20.943	6.883	0.819
30.654	11.582	3.804	0.819
30.746	11.791	3.802	0.819
58.738	27.137	0.300	0.815
48.224	42.207	2.933	0.815
35.228	27.344	2.193	0.815
31.723	57.036	1.469	0.813
30.223	21.964	3.860	0.810
27.223	65.891	1.865	0.810
31.757	29.687	1.066	0.807
56.736	24.798	1.778	0.806
58.728	42.534	2.017	0.804
56.736	18.325	1.607	0.800
46.232	21.698	4.937	0.800
58.238	29.824	4.824	0.799
49.731	38.533	0.879	0.797
57.830	39.777	2.858	0.796
57.878	39.601	2.855	0.796
57.863	39.355	2.856	0.796
54.234	63.510	4.211	0.792
46.375	21.920	0.625	0.791
50.731	24.666	1.464	0.790
31.227	36.547	2.372	0.789
54.776	29.019	1.659	0.789
55.736	17.057	6.128	0.786
49.774	26.632	0.896	0.783
27.230	24.477	5.921	0.782
58.714	24.428	5.927	0.782
27.152	24.200	5.923	0.782
48.709	25.667	5.430	0.782
57.234	33.215	1.860	0.777
40.708	10.058	5.870	0.777
46.231	42.314	7.963	0.777
38.340	29.440	2.932	0.776
38.379	29.231	2.933	0.776
38.360	29.045	2.936	0.776
32.777	41.573	7.055	0.773
32.697	41.349	7.058	0.773
41.729	33.954	2.896	0.771
29.710	31.714	0.941	0.771
55.737	22.081	4.817	0.771
27.219	40.283	4.746	0.770
30.225	62.485	4.760	0.769
27.724	43.029	1.990	0.768
37.727	67.638	3.127	0.767
58.726	17.315	2.069	0.767
27.120	17.210	2.071	0.767
27.259	17.380	2.069	0.767
27.222	59.249	4.751	0.766
27.720	43.098	1.849	0.765
36.210	27.034	0.164	0.764
39.726	42.595	3.011	0.763
36.279	23.578	0.163	0.762
42.309	29.186	1.931	0.756
30.722	22.217	1.060	0.755
58.738	21.663	6.134	0.752
51.229	25.794	1.074	0.752
51.217	58.563	5.430	0.750
47.721	12.210	0.304	0.749
29.130	52.630	5.028	0.747
29.236	52.875	5.025	0.747
29.294	53.137	5.027	0.747
56.235	65.542	3.705	0.746
42.227	57.795	3.017	0.744
32.283	29.694	1.060	0.742
41.196	10.055	3.766	0.737
41.224	28.604	0.305	0.733
41.130	28.419	0.307	0.733
54.734	28.890	5.288	0.732
31.205	54.566	1.587	0.731
53.737	16.787	2.070	0.731
27.724	62.994	2.130	0.730
29.720	57.521	1.454	0.728
58.736	64.029	3.919	0.728
41.268	16.297	1.105	0.727
50.732	22.175	1.047	0.720
32.764	43.230	7.057	0.720
32.654	43.033	7.059	0.720
54.753	52.636	1.058	0.719
50.328	18.048	4.091	0.719
50.379	17.813	4.089	0.719
50.366	17.607	4.091	0.719
27.207	43.572	3.899	0.716
42.927	18.447	0.743	0.715
42.876	18.260	0.748	0.715
37.724	29.434	3.034	0.714
43.227	42.132	7.828	0.712
56.705	18.855	1.378	0.712
31.224	28.276	5.902	0.711
28.676	64.909	4.173	0.710
49.732	17.808	1.030	0.709
30.226	26.236	6.287	0.707
50.234	21.180	4.945	0.706
38.822	60.712	1.836	0.705
48.358	21.666	4.410	0.704
48.355	21.427	4.413	0.704
54.731	41.255	4.762	0.703
46.232	13.892	4.940	0.702
55.241	17.286	2.071	0.702
34.246	66.321	3.999	0.699
46.731	20.690	1.637	0.697
28.736	17.959	1.827	0.695
28.620	17.765	1.831	0.695
55.238	41.782	4.764	0.694
35.723	64.269	3.852	0.693
32.820	43.143	6.683	0.692
54.253	14.674	4.145	0.691
29.223	42.214	0.967	0.689
30.216	42.035	2.899	0.686
48.314	23.548	0.537	0.686
57.235	42.083	2.019	0.686
54.234	29.443	1.483	0.684
58.738	33.366	3.828	0.683
43.252	30.445	1.741	0.681
55.773	50.051	1.234	0.674
53.735	21.444	4.932	0.673
51.734	17.845	2.078	0.672
57.735	25.257	4.756	0.672
34.724	42.829	7.130	0.671
42.729	58.312	1.981	0.671
55.264	42.169	7.125	0.671
30.726	36.394	2.377	0.669
31.722	21.664	0.926	0.669
33.306	50.359	4.630	0.667
31.761	54.530	1.581	0.667
46.716	21.910	0.737	0.662
33.819	41.249	5.782	0.662
33.913	41.033	5.781	0.662
35.712	49.316	5.024	0.660
28.241	21.388	1.147	0.656
49.287	12.286	7.013	0.655
49.208	12.082	7.014	0.655
42.229	44.959	2.958	0.654
50.732	42.069	1.477	0.649
54.407	41.504	2.562	0.649
54.324	41.727	2.564	0.649
47.264	26.659	0.236	0.648
47.152	26.493	0.239	0.648
42.155	19.804	4.478	0.646
42.281	20.018	4.476	0.646
46.856	27.697	3.237	0.644
27.743	53.978	1.381	0.642
34.365	61.995	5.024	0.637
34.430	61.645	5.025	0.637
54.235	53.195	6.817	0.637
31.858	18.548	1.251	0.635
31.810	18.239	1.253	0.635
27.229	64.777	1.934	0.634
58.721	64.824	1.927	0.634
46.235	20.695	1.626	0.632
51.736	19.635	1.169	0.628
29.705	23.525	0.940	0.626
55.737	59.185	4.514	0.623
29.199	21.433	0.902	0.623
30.228	20.885	4.081	0.619
44.254	18.371	1.494	0.618
27.180	60.566	1.843	0.617
55.776	70.489	5.026	0.616
32.675	26.536	0.864	0.616
27.217	57.843	1.469	0.613
36.835	23.646	0.149	0.606
36.758	23.457	0.151	0.606
56.237	32.572	4.680	0.604
30.360	22.054	4.224	0.603
58.726	35.601	0.609	0.600
31.227	58.353	3.790	0.598
29.572	36.572	4.599	0.597
29.782	36.539	4.601	0.597
29.919	36.158	4.625	0.597
32.795	24.476	0.860	0.596
41.829	17.985	0.794	0.595
54.232	42.054	3.846	0.595
53.735	46.961	4.680	0.594
44.270	18.373	1.606	0.589
44.670	57.500	2.574	0.589
44.773	57.676	2.569	0.589
46.203	31.281	0.914	0.589
28.702	21.429	1.136	0.589
42.736	10.334	4.477	0.587
42.736	75.768	4.477	0.587
40.760	11.205	5.863	0.586
40.635	11.071	5.865	0.586
47.756	42.398	7.965	0.585
47.745	42.142	7.964	0.585
47.742	23.543	0.527	0.579
58.738	36.019	0.161	0.578
27.222	36.019	0.161	0.578
53.759	71.278	1.147	0.575
34.238	40.944	7.130	0.575
42.215	29.409	1.793	0.574
53.749	33.785	0.599	0.574
48.712	21.957	5.427	0.573
42.235	57.823	2.957	0.571
54.235	36.154	5.803	0.564
34.241	25.661	1.074	0.564
34.132	25.431	1.076	0.564
30.224	17.071	6.287	0.562
56.737	31.233	0.932	0.557
57.234	31.225	0.948	0.554
52.234	22.215	1.037	0.554
57.231	29.127	1.931	0.554
31.257	61.348	0.751	0.550
31.148	61.122	0.753	0.550
57.242	19.461	1.371	0.546
27.725	43.012	1.184	0.546
58.738	43.277	3.904	0.546
39.334	24.576	1.741	0.545
29.224	25.069	3.023	0.544
39.292	43.582	2.650	0.543
57.239	39.638	5.011	0.541
44.204	40.959	2.576	0.540
58.736	40.278	4.740	0.536
56.742	22.191	1.580	0.535
54.787	23.157	4.614	0.533
48.731	25.900	0.594	0.532
51.293	54.473	5.143	0.531
51.316	54.578	5.145	0.531
27.220	42.588	1.927	0.530
58.735	42.591	1.924	0.530
31.670	53.979	2.247	0.529
44.236	17.253	2.065	0.528
45.245	30.456	3.239	0.526
42.728	17.847	2.063	0.524
34.231	31.467	5.843	0.522
31.729	24.133	1.464	0.521
50.384	42.760	7.830	0.518
50.494	42.617	7.827	0.518
50.506	42.446	7.835	0.518
31.721	41.597	1.460	0.515
45.745	25.019	2.957	0.513
38.703	29.203	2.935	0.510
41.848	67.419	4.086	0.507
52.732	32.339	1.624	0.506
34.247	42.001	1.475	0.505
55.712	42.048	7.806	0.503
33.225	24.662	3.922	0.497
50.234	24.146	0.183	0.497
46.732	60.798	-0.155	0.496
41.229	12.273	0.315	0.496
53.736	31.889	1.473	0.495
49.233	16.919	2.492	0.494
58.738	34.470	2.228	0.494
57.237	32.922	1.781	0.491
43.731	17.435	4.942	0.491
56.737	32.922	1.238	0.490
30.224	59.765	3.820	0.490
36.227	29.308	2.588	0.487
28.723	21.049	0.923	0.486
48.233	31.373	0.931	0.485
47.733	25.695	-0.118	0.484
32.725	42.214	1.466	0.484
51.234	42.730	7.684	0.484
37.727	29.308	2.866	0.483
38.728	25.178	3.020	0.481
46.232	16.919	1.590	0.480
31.224	63.379	3.482	0.480
56.737	32.406	4.678	0.480
58.738	59.765	2.082	0.478
58.238	30.341	5.213	0.477
35.726	42.730	7.237	0.475
53.235	12.273	0.322	0.474
56.737	25.178	4.641	0.472
57.237	32.406	2.001	0.472
44.231	11.240	4.384	0.469
44.231	62.347	0.307	0.469
48.233	17.435	4.414	0.464
50.234	17.951	3.871	0.461
30.224	49.957	4.538	0.461
40.729	58.217	4.304	0.461
50.734	17.951	4.751	0.460
54.236	28.792	4.619	0.460
30.724	36.019	4.964	0.460
36.727	13.305	5.030	0.459
46.732	43.246	3.240	0.457
52.735	42.730	4.619	0.456
29.723	41.698	3.717	0.454
55.737	29.824	4.766	0.453
30.724	40.149	4.392	0.453
43.230	27.243	1.568	0.452
54.736	44.795	4.509	0.451
52.235	24.146	0.623	0.450
58.738	43.246	1.854	0.447
41.729	16.403	1.129	0.443
48.233	31.889	1.055	0.443
27.222	65.444	4.780	0.442
48.233	49.957	1.598	0.442
57.237	25.178	1.781	0.441
55.236	23.113	1.759	0.440
52.735	40.665	5.000	0.440
43.731	55.119	3.270	0.436
30.224	36.019	1.766	0.432
27.222	18.467	0.887	0.426
58.738	18.467	0.887	0.426
29.223	32.406	2.558	0.426
45.732	25.695	2.896	0.425
28.723	53.054	4.604	0.423
34.226	65.960	4.744	0.422
53.235	39.116	2.566	0.421
41.729	25.178	3.182	0.421
54.236	25.178	1.473	0.420
56.237	24.146	4.824	0.417
58.238	27.243	4.744	0.416
39.728	43.246	3.248	0.415
57.237	29.308	2.272	0.411
36.727	27.759	2.067	0.410
58.238	29.308	0.879	0.409
50.734	18.467	1.231	0.408
53.736	63.895	4.304	0.408
58.738	35.503	3.475	0.407
55.737	63.895	4.824	0.406
56.237	18.467	1.260	0.406
38.728	42.730	7.134	0.406
49.233	47.892	7.010	0.400
53.235	38.600	2.756	0.399
52.735	39.116	4.824	0.398
32.225	22.081	0.747	0.395
31.724	58.733	3.768	0.393
56.237	14.338	5.022	0.391
42.730	18.984	0.887	0.391
32.225	65.444	1.869	0.390
28.222	64.928	4.267	0.390
47.232	21.565	1.253	0.387
50.734	18.467	2.265	0.385
32.725	62.863	4.018	0.382
58.738	36.535	2.030	0.381
27.222	36.535	2.030	0.381
37.727	62.347	1.151	0.380
46.232	15.886	2.082	0.379
29.723	21.565	1.268	0.379
41.229	31.889	2.859	0.375
55.737	14.338	5.147	0.373
51.234	13.821	4.993	0.371
29.723	40.149	4.392	0.371
56.237	18.467	1.392	0.370
34.726	29.824	2.280	0.369
54.736	49.957	1.730	0.366
49.734	23.630	0.175	0.366
43.731	36.019	3.123	0.365
58.238	41.698	4.487	0.364
32.725	29.824	5.844	0.362
38.228	29.308	2.874	0.362
27.222	54.087	0.931	0.360
31.224	58.733	3.798	0.357
27.722	20.532	0.784	0.357
29.723	21.565	2.060	0.357
55.236	18.467	1.598	0.357
44.231	18.984	1.070	0.356
55.737	63.895	4.934	0.355
47.232	16.403	2.074	0.355
55.737	33.438	0.263	0.355
46.732	26.727	0.285	0.354
47.232	23.630	0.241	0.354
33.225	31.889	3.974	0.353
51.234	16.403	2.082	0.351
31.724	35.503	1.436	0.350
57.237	36.535	4.216	0.348
40.729	34.470	2.302	0.348
53.736	13.821	4.304	0.347
47.733	45.311	5.030	0.347
28.723	32.406	1.033	0.347
36.227	65.960	4.120	0.347
39.228	15.886	0.476	0.347
28.723	14.854	0.586	0.346
50.734	18.467	4.758	0.345
33.725	56.152	4.817	0.345
58.238	22.081	3.908	0.344
31.224	59.249	4.179	0.343
35.226	21.049	7.464	0.343
36.227	18.984	1.869	0.342
28.723	22.597	5.492	0.341
30.724	62.347	1.832	0.341
42.730	65.444	3.776	0.341
35.226	29.308	3.042	0.340
50.734	31.373	1.502	0.340
32.225	22.081	0.623	0.339
27.222	25.695	0.791	0.339
50.734	18.467	2.008	0.339
53.736	34.987	0.923	0.337
50.734	37.052	4.634	0.336
54.236	14.338	6.423	0.336
48.733	42.214	7.963	0.336
45.732	21.565	0.828	0.334
54.236	22.081	2.265	0.333
53.736	12.789	6.423	0.330
58.738	35.503	1.693	0.329
58.238	18.467	0.762	0.328
31.224	25.695	1.070	0.325
38.728	43.246	2.654	0.322
58.738	17.435	1.400	0.322
28.723	41.698	6.834	0.321
46.232	71.122	5.030	0.320
46.732	18.467	1.451	0.319
57.738	37.052	5.022	0.316
29.723	22.081	5.022	0.314
31.724	58.733	3.922	0.314
42.230	44.795	3.020	0.314
58.238	39.116	4.516	0.313
57.738	17.951	0.777	0.312
35.226	25.695	-0.111	0.311
56.737	36.535	2.023	0.311
55.737	71.122	1.260	0.311
57.237	29.308	2.023	0.309
29.223	42.214	1.986	0.307
53.736	31.373	1.598	0.307
48.733	29.824	1.121	0.307
48.233	13.821	4.685	0.306
36.227	29.824	2.720	0.304
57.237	18.467	4.091	0.304
35.726	55.119	1.033	0.302
39.728	42.730	2.888	0.301
34.726	32.922	5.976	0.300
50.734	18.984	4.120	0.300
28.222	24.662	4.326	0.298
31.724	55.636	2.793	0.294
35.726	29.824	1.400	0.293
29.223	21.565	0.586	0.293
31.224	27.759	4.678	0.293
36.227	12.273	0.307	0.290
57.738	20.016	1.356	0.288
58.738	65.444	4.788	0.287
58.738	59.765	3.834	0.286
57.237	29.308	1.700	0.285
42.230	38.600	2.962	0.284
55.737	36.019	0.747	0.283
54.236	24.146	-0.147	0.283
54.236	22.081	1.994	0.282
50.234	42.730	7.516	0.282
58.738	46.860	5.147	0.281
27.222	46.860	5.147	0.281
28.222	22.081	6.291	0.279
52.735	53.571	1.627	0.278
53.736	12.789	6.819	0.278
41.729	44.795	2.896	0.277
48.733	14.338	0.850	0.273
27.222	59.249	4.824	0.273
54.236	74.736	4.208	0.270
57.738	40.149	2.566	0.270
53.736	25.178	0.923	0.270
27.222	59.249	5.088	0.270
28.222	21.049	0.938	0.270
53.235	28.792	0.322	0.270
40.229	31.889	2.089	0.269
57.237	32.406	2.558	0.268
27.222	22.081	0.887	0.266
57.237	54.087	5.022	0.265
45.231	21.565	0.945	0.265
36.727	22.597	0.975	0.264
55.236	17.435	5.140	0.264
46.732	14.854	0.322	0.263
33.725	27.759	2.155	0.262
57.237	42.214	1.781	0.261
50.734	42.214	1.598	0.261
52.735	40.665	4.663	0.261
34.726	63.895	3.856	0.260
30.724	36.535	4.971	0.260
54.736	53.054	7.127	0.258
27.222	32.406	3.680	0.258
58.738	32.406	3.680	0.258
48.233	36.019	0.579	0.258
42.230	37.568	2.954	0.257
29.223	42.214	2.954	0.256
42.730	21.565	0.740	0.256
57.237	32.922	1.942	0.255
57.738	22.597	0.689	0.255
28.222	10.208	5.924	0.254
48.233	26.211	0.542	0.254
37.727	74.736	5.030	0.253
56.737	62.347	5.030	0.252
35.726	67.509	2.060	0.249
36.227	59.249	3.006	0.249
29.223	41.698	5.580	0.248
32.725	58.733	2.881	0.247
31.724	42.214	3.013	0.247
48.733	24.662	0.843	0.245
29.223	25.178	2.962	0.244
52.735	20.532	2.082	0.244
53.235	31.889	0.542	0.244
38.228	42.214	2.698	0.243
56.237	26.727	1.019	0.243
29.723	22.081	1.312	0.243
31.224	36.019	1.055	0.242
35.726	24.146	0.608	0.242
55.236	17.951	4.934	0.241
56.237	21.565	0.608	0.241
50.734	28.792	1.480	0.240
57.237	19.500	4.047	0.240
58.738	46.344	5.030	0.240
27.222	46.344	5.030	0.240
28.723	41.698	7.941	0.235
33.225	32.406	3.035	0.235
27.222	40.149	5.022	0.234
41.729	36.535	2.419	0.234
28.222	72.155	5.910	0.234
29.223	33.438	2.500	0.234
58.738	40.149	5.022	0.234
34.726	41.698	1.466	0.233
38.728	21.049	1.583	0.233
30.224	36.535	2.536	0.233
44.731	18.467	1.620	0.233
41.229	27.243	2.199	0.232
57.738	42.214	3.922	0.231
48.233	16.403	1.730	0.231
37.727	25.178	1.686	0.230
50.734	48.925	7.347	0.228
53.736	18.984	1.151	0.227
27.222	22.081	3.900	0.227
46.232	25.178	2.888	0.226
27.722	17.951	4.172	0.226
53.736	32.406	1.143	0.225
39.728	28.792	1.737	0.225
54.236	16.919	2.052	0.225
34.226	27.243	2.082	0.223
54.736	21.565	4.553	0.222
55.737	27.759	4.516	0.220
54.736	22.081	3.724	0.217
46.732	26.211	0.571	0.216
28.723	52.538	5.030	0.216
46.732	74.220	5.022	0.215
37.727	59.765	4.296	0.215
31.724	68.025	3.878	0.215
55.236	41.698	2.793	0.214
54.736	17.435	2.140	0.214
27.222	37.568	4.758	0.213
58.738	37.568	4.758	0.213
36.227	16.403	1.583	0.212
54.236	22.081	5.147	0.210
44.731	73.703	4.179	0.210
57.738	27.759	-0.118	0.210
58.738	17.951	1.348	0.208
58.238	29.824	4.758	0.207
46.232	21.565	0.740	0.207
27.722	21.049	4.172	0.206
27.222	40.149	4.333	0.205
43.230	29.308	2.272	0.204
53.736	21.565	4.817	0.203
43.731	18.984	0.879	0.201
44.731	43.762	7.970	0.200
31.224	66.476	3.856	0.200
55.737	13.821	4.758	0.198
53.235	31.373	1.085	0.196
43.230	37.052	3.248	0.196
46.232	29.308	2.720	0.196
32.725	69.574	5.844	0.195
50.734	55.119	2.008	0.195
48.733	14.338	-0.147	0.195
29.223	42.730	2.412	0.194
36.727	42.730	7.464	0.192
56.737	22.081	0.689	0.191
28.222	62.347	3.996	0.191
43.230	39.633	3.248	0.191
56.237	18.467	1.627	0.189
39.728	29.308	1.744	0.189
31.224	15.886	5.902	0.189
35.726	34.470	3.130	0.188
52.235	22.081	0.989	0.187
42.230	25.178	3.468	0.187
52.735	28.276	0.337	0.185
51.735	16.403	2.118	0.184
50.234	21.565	1.275	0.184
55.737	63.895	4.758	0.183
27.722	42.214	2.976	0.183
53.736	71.122	0.923	0.182
28.723	42.214	6.056	0.182
29.723	21.565	1.158	0.182
38.728	59.249	3.006	0.181
49.734	42.730	7.684	0.181
27.222	41.698	-0.103	0.180
31.224	18.984	0.916	0.179
54.736	35.503	4.634	0.179
58.238	55.636	4.230	0.178
27.222	31.889	2.551	0.178
50.734	21.565	4.773	0.177
30.224	31.373	2.771	0.177
55.737	31.889	4.458	0.177
57.738	49.957	5.030	0.176
36.727	29.824	4.824	0.175
29.223	25.178	1.209	0.174
31.224	57.184	5.030	0.173
42.730	59.765	2.903	0.173
43.230	17.951	1.414	0.173
55.236	15.886	6.819	0.172
45.231	21.565	4.942	0.172
45.732	21.565	1.173	0.172
53.736	38.600	4.164	0.171
33.225	25.178	2.089	0.170
31.724	29.308	2.272	0.170
52.735	39.116	2.676	0.170
50.234	27.759	4.678	0.168
56.237	36.535	1.928	0.167
31.724	23.630	1.085	0.167
29.223	36.535	2.221	0.166
29.223	25.178	1.818	0.166
56.237	27.759	3.754	0.164
31.724	65.444	3.570	0.164
58.738	40.149	3.116	0.163
46.732	21.049	1.151	0.163
34.726	53.054	2.580	0.162
33.725	22.597	1.063	0.161
[truncated: 163 more rows]
