# Supplementary material for: Structural and regulatory insights into the glideosome-associated connector from Toxoplasma gondii
Source: eLife. 2023 Apr 4;12:e86049. doi: 10.7554/eLife.86049 (PMC10125020; doi:10.7554/eLife.86049)
Supplement: Figure 1—source data 1. — wwPDB X-ray structure validation; MTZ file for TgGAC X-ray diffraction data and final refined PDB file for TgGAC from X-ray diffraction. [file elife-86049-fig1-data1.zip › Figure 1-source data 1/NOE assignment and NMR structure/peak_lists/CCHTOCSY_cch_weak_unfolded.peaks]

# Number of dimensions 3
#FORMAT xeasy3D
#INAME 1 C1
#INAME 2 C2
#INAME 3 H1
#SPECTRUM CCHTOCSY C1 C2 H1
      1  31.219  21.226   2.547 1 U   -1.000e+00  0.000e+00 e 0     0     0     0 #QU 1.000
      2  65.742  27.362   4.116 1 U   -1.000e+00  0.000e+00 e 0     0     0     0 #QU 1.000
      3  55.236  30.994   5.430 1 U   -1.000e+00  0.000e+00 e 0     0     0     0 #QU 1.000
      4  27.720  50.610   1.793 1 U   -1.000e+00  0.000e+00 e 0     0     0     0 #QU 1.000
      5  50.234  27.371   3.317 1 U   -1.000e+00  0.000e+00 e 0     0     0     0 #QU 1.000
      6  63.742  18.811   3.757 1 U   -1.000e+00  0.000e+00 e 0     0     0     0 #QU 1.000
      7  32.225  55.790   2.503 1 U   -1.000e+00  0.000e+00 e 0     0     0     0 #QU 1.000
      8  40.732  54.206   2.966 1 U   -1.000e+00  0.000e+00 e 0     0     0     0 #QU 1.000
      9  22.215  18.547   1.258 1 U   -1.000e+00  0.000e+00 e 0     0     0     0 #QU 1.000
     10  24.722  24.825   1.381 1 U   -1.000e+00  0.000e+00 e 0     0     0     0 #QU 1.000
     11  67.739  23.768   3.123 1 U   -1.000e+00  0.000e+00 e 0     0     0     0 #QU 1.000
     12  29.222  33.315   2.284 1 U   -1.000e+00  0.000e+00 e 0     0     0     0 #QU 1.000
     13  27.220  23.487  -0.125 1 U   -1.000e+00  0.000e+00 e 0     0     0     0 #QU 1.000
     14  28.227  31.752   2.335 1 U   -1.000e+00  0.000e+00 e 0     0     0     0 #QU 1.000
     15  26.299  39.446   0.879 1 U   -1.000e+00  0.000e+00 e 0     0     0     0 #QU 1.000
     16  26.200  39.578   0.875 1 U   -1.000e+00  0.000e+00 e 0     0     0     0 #QU 1.000
     17  23.722  23.483   0.258 1 U   -1.000e+00  0.000e+00 e 0     0     0     0 #QU 1.000
     18  64.740  31.234   3.816 1 U   -1.000e+00  0.000e+00 e 0     0     0     0 #QU 1.000
     19  26.219  25.866   1.697 1 U   -1.000e+00  0.000e+00 e 0     0     0     0 #QU 1.000
     20  64.742  64.786   4.342 1 U   -1.000e+00  0.000e+00 e 0     0     0     0 #QU 1.000
     21  26.721  33.438   2.148 1 U   -1.000e+00  0.000e+00 e 0     0     0     0 #QU 1.000
     22  59.240  63.793   4.352 1 U   -1.000e+00  0.000e+00 e 0     0     0     0 #QU 1.000
     23  58.738  63.827   4.352 1 U   -1.000e+00  0.000e+00 e 0     0     0     0 #QU 1.000
     24  65.739  21.696   3.793 1 U   -1.000e+00  0.000e+00 e 0     0     0     0 #QU 1.000
     25  27.222  41.698   1.070 1 U   -1.000e+00  0.000e+00 e 0     0     0     0 #QU 1.000
     26  22.720  61.729   0.973 1 U   -1.000e+00  0.000e+00 e 0     0     0     0 #QU 1.000
     27  65.742  32.267   4.117 1 U   -1.000e+00  0.000e+00 e 0     0     0     0 #QU 1.000
     28  27.222  32.406   1.348 1 U   -1.000e+00  0.000e+00 e 0     0     0     0 #QU 1.000
     29  39.221  23.774   2.166 1 U   -1.000e+00  0.000e+00 e 0     0     0     0 #QU 1.000
     30  39.732  57.493   2.636 1 U   -1.000e+00  0.000e+00 e 0     0     0     0 #QU 1.000
     31  39.723  57.913   2.676 1 U   -1.000e+00  0.000e+00 e 0     0     0     0 #QU 1.000
     32  20.218  32.922   0.395 1 U   -1.000e+00  0.000e+00 e 0     0     0     0 #QU 1.000
     33  30.724  31.889   1.392 1 U   -1.000e+00  0.000e+00 e 0     0     0     0 #QU 1.000
     34  40.230  53.396   3.114 1 U   -1.000e+00  0.000e+00 e 0     0     0     0 #QU 1.000
     35  39.730  24.009   1.080 1 U   -1.000e+00  0.000e+00 e 0     0     0     0 #QU 1.000
     36  62.739  62.634   3.803 1 U   -1.000e+00  0.000e+00 e 0     0     0     0 #QU 1.000
     37  62.741  63.665   3.758 1 U   -1.000e+00  0.000e+00 e 0     0     0     0 #QU 1.000
     38  29.223  36.668   2.424 1 U   -1.000e+00  0.000e+00 e 0     0     0     0 #QU 1.000
     39  59.241  37.707   4.374 1 U   -1.000e+00  0.000e+00 e 0     0     0     0 #QU 1.000
     40  58.738  37.709   4.375 1 U   -1.000e+00  0.000e+00 e 0     0     0     0 #QU 1.000
     41  21.718  36.365   0.743 1 U   -1.000e+00  0.000e+00 e 0     0     0     0 #QU 1.000
     42  23.717  44.936   0.261 1 U   -1.000e+00  0.000e+00 e 0     0     0     0 #QU 1.000
     43  27.166  51.379   0.450 1 U   -1.000e+00  0.000e+00 e 0     0     0     0 #QU 1.000
     44  62.740  32.548   4.543 1 U   -1.000e+00  0.000e+00 e 0     0     0     0 #QU 1.000
     45  20.218  20.016   0.403 1 U   -1.000e+00  0.000e+00 e 0     0     0     0 #QU 1.000
     46  72.242  60.620   4.302 1 U   -1.000e+00  0.000e+00 e 0     0     0     0 #QU 1.000
     47  51.735  13.821   5.154 1 U   -1.000e+00  0.000e+00 e 0     0     0     0 #QU 1.000
     48  63.738  63.988   3.851 1 U   -1.000e+00  0.000e+00 e 0     0     0     0 #QU 1.000
     49  51.234  26.211   3.350 1 U   -1.000e+00  0.000e+00 e 0     0     0     0 #QU 1.000
     50  31.224  43.246   1.818 1 U   -1.000e+00  0.000e+00 e 0     0     0     0 #QU 1.000
     51  60.739  60.614   3.750 1 U   -1.000e+00  0.000e+00 e 0     0     0     0 #QU 1.000
     52  53.740  31.283   4.968 1 U   -1.000e+00  0.000e+00 e 0     0     0     0 #QU 1.000
     53  33.725  29.208   1.983 1 U   -1.000e+00  0.000e+00 e 0     0     0     0 #QU 1.000
     54  22.716  62.421   0.678 1 U   -1.000e+00  0.000e+00 e 0     0     0     0 #QU 1.000
     55  26.718  46.970   0.159 1 U   -1.000e+00  0.000e+00 e 0     0     0     0 #QU 1.000
     56  27.224  39.024   1.396 1 U   -1.000e+00  0.000e+00 e 0     0     0     0 #QU 1.000
     57  26.721  39.116   1.392 1 U   -1.000e+00  0.000e+00 e 0     0     0     0 #QU 1.000
     58  27.221  47.000   0.158 1 U   -1.000e+00  0.000e+00 e 0     0     0     0 #QU 1.000
     59  43.731  31.373   3.116 1 U   -1.000e+00  0.000e+00 e 0     0     0     0 #QU 1.000
     60  51.228  17.092   5.429 1 U   -1.000e+00  0.000e+00 e 0     0     0     0 #QU 1.000
     61  58.737  29.998   4.221 1 U   -1.000e+00  0.000e+00 e 0     0     0     0 #QU 1.000
     62  58.737  17.035   6.134 1 U   -1.000e+00  0.000e+00 e 0     0     0     0 #QU 1.000
     63  33.726  25.309   1.985 1 U   -1.000e+00  0.000e+00 e 0     0     0     0 #QU 1.000
     64  27.722  35.503   1.077 1 U   -1.000e+00  0.000e+00 e 0     0     0     0 #QU 1.000
     65  39.728  57.701   2.859 1 U   -1.000e+00  0.000e+00 e 0     0     0     0 #QU 1.000
     66  30.224  43.246   1.928 1 U   -1.000e+00  0.000e+00 e 0     0     0     0 #QU 1.000
     67  27.723  23.498   1.749 1 U   -1.000e+00  0.000e+00 e 0     0     0     0 #QU 1.000
     68  50.235  32.541   3.660 1 U   -1.000e+00  0.000e+00 e 0     0     0     0 #QU 1.000
     69  36.726  61.694   2.138 1 U   -1.000e+00  0.000e+00 e 0     0     0     0 #QU 1.000
     70  31.222  57.528   1.597 1 U   -1.000e+00  0.000e+00 e 0     0     0     0 #QU 1.000
     71  26.718  54.230   0.158 1 U   -1.000e+00  0.000e+00 e 0     0     0     0 #QU 1.000
     72  33.225  29.308   1.825 1 U   -1.000e+00  0.000e+00 e 0     0     0     0 #QU 1.000
     73  36.226  62.518   1.831 1 U   -1.000e+00  0.000e+00 e 0     0     0     0 #QU 1.000
     74  59.238  33.883   4.226 1 U   -1.000e+00  0.000e+00 e 0     0     0     0 #QU 1.000
     75  31.723  39.801   2.320 1 U   -1.000e+00  0.000e+00 e 0     0     0     0 #QU 1.000
     76  59.739  31.889   4.179 1 U   -1.000e+00  0.000e+00 e 0     0     0     0 #QU 1.000
     77  12.214  28.634   0.311 1 U   -1.000e+00  0.000e+00 e 0     0     0     0 #QU 1.000
     78  27.220  54.228   0.158 1 U   -1.000e+00  0.000e+00 e 0     0     0     0 #QU 1.000
     79  31.722  57.038   1.227 1 U   -1.000e+00  0.000e+00 e 0     0     0     0 #QU 1.000
     80  34.727  59.353   2.372 1 U   -1.000e+00  0.000e+00 e 0     0     0     0 #QU 1.000
     81  63.741  21.705   3.844 1 U   -1.000e+00  0.000e+00 e 0     0     0     0 #QU 1.000
     82  41.228  57.816   1.601 1 U   -1.000e+00  0.000e+00 e 0     0     0     0 #QU 1.000
     83  26.721  43.246   1.561 1 U   -1.000e+00  0.000e+00 e 0     0     0     0 #QU 1.000
     84  29.224  35.359   1.317 1 U   -1.000e+00  0.000e+00 e 0     0     0     0 #QU 1.000
     85  32.226  59.896   2.414 1 U   -1.000e+00  0.000e+00 e 0     0     0     0 #QU 1.000
     86  55.739  13.925   4.301 1 U   -1.000e+00  0.000e+00 e 0     0     0     0 #QU 1.000
     87  29.224  42.069   1.572 1 U   -1.000e+00  0.000e+00 e 0     0     0     0 #QU 1.000
     88  39.726  56.986   2.488 1 U   -1.000e+00  0.000e+00 e 0     0     0     0 #QU 1.000
     89  25.721  50.473   0.821 1 U   -1.000e+00  0.000e+00 e 0     0     0     0 #QU 1.000
     90  16.720  16.480   1.118 1 U   -1.000e+00  0.000e+00 e 0     0     0     0 #QU 1.000
     91  62.240  62.195   4.218 1 U   -1.000e+00  0.000e+00 e 0     0     0     0 #QU 1.000
     92  51.740  28.212   3.580 1 U   -1.000e+00  0.000e+00 e 0     0     0     0 #QU 1.000
     93  51.741  27.317   3.547 1 U   -1.000e+00  0.000e+00 e 0     0     0     0 #QU 1.000
     94  21.718  25.769   0.598 1 U   -1.000e+00  0.000e+00 e 0     0     0     0 #QU 1.000
     95  26.719  32.316   2.075 1 U   -1.000e+00  0.000e+00 e 0     0     0     0 #QU 1.000
     96  26.721  43.246   1.436 1 U   -1.000e+00  0.000e+00 e 0     0     0     0 #QU 1.000
     97  26.721  42.830   1.711 1 U   -1.000e+00  0.000e+00 e 0     0     0     0 #QU 1.000
     98  60.239  32.922   3.827 1 U   -1.000e+00  0.000e+00 e 0     0     0     0 #QU 1.000
     99  33.725  29.308   2.346 1 U   -1.000e+00  0.000e+00 e 0     0     0     0 #QU 1.000
    100  26.718  32.330   1.866 1 U   -1.000e+00  0.000e+00 e 0     0     0     0 #QU 1.000
    101  32.227  61.447   1.640 1 U   -1.000e+00  0.000e+00 e 0     0     0     0 #QU 1.000
    102  27.224  32.539   1.865 1 U   -1.000e+00  0.000e+00 e 0     0     0     0 #QU 1.000
    103  30.224  36.535   2.126 1 U   -1.000e+00  0.000e+00 e 0     0     0     0 #QU 1.000
    104  35.730  54.949   1.814 1 U   -1.000e+00  0.000e+00 e 0     0     0     0 #QU 1.000
    105  67.239  21.116   3.494 1 U   -1.000e+00  0.000e+00 e 0     0     0     0 #QU 1.000
    106  51.237  14.159   5.430 1 U   -1.000e+00  0.000e+00 e 0     0     0     0 #QU 1.000
    107  31.227  27.406   1.814 1 U   -1.000e+00  0.000e+00 e 0     0     0     0 #QU 1.000
    108  40.234  57.868   2.681 1 U   -1.000e+00  0.000e+00 e 0     0     0     0 #QU 1.000
    109  40.224  57.412   2.640 1 U   -1.000e+00  0.000e+00 e 0     0     0     0 #QU 1.000
    110  57.236  30.191   4.314 1 U   -1.000e+00  0.000e+00 e 0     0     0     0 #QU 1.000
    111  40.229  58.355   3.339 1 U   -1.000e+00  0.000e+00 e 0     0     0     0 #QU 1.000
    112  50.732  27.617   3.902 1 U   -1.000e+00  0.000e+00 e 0     0     0     0 #QU 1.000
    113  34.228  54.617   1.772 1 U   -1.000e+00  0.000e+00 e 0     0     0     0 #QU 1.000
    114  45.228  54.467   1.317 1 U   -1.000e+00  0.000e+00 e 0     0     0     0 #QU 1.000
    115  32.226  50.479   2.071 1 U   -1.000e+00  0.000e+00 e 0     0     0     0 #QU 1.000
    116  25.223  34.721   1.314 1 U   -1.000e+00  0.000e+00 e 0     0     0     0 #QU 1.000
    117  25.218  35.400   1.288 1 U   -1.000e+00  0.000e+00 e 0     0     0     0 #QU 1.000
    118  22.721  31.746   1.038 1 U   -1.000e+00  0.000e+00 e 0     0     0     0 #QU 1.000
    119  35.223  57.008   1.813 1 U   -1.000e+00  0.000e+00 e 0     0     0     0 #QU 1.000
    120  50.735  28.185   3.949 1 U   -1.000e+00  0.000e+00 e 0     0     0     0 #QU 1.000
    121  50.232  28.095   4.029 1 U   -1.000e+00  0.000e+00 e 0     0     0     0 #QU 1.000
    122  31.224  18.613   2.211 1 U   -1.000e+00  0.000e+00 e 0     0     0     0 #QU 1.000
    123  30.722  60.862   1.609 1 U   -1.000e+00  0.000e+00 e 0     0     0     0 #QU 1.000
    124  12.215  16.032   0.311 1 U   -1.000e+00  0.000e+00 e 0     0     0     0 #QU 1.000
    125  31.726  54.462   1.691 1 U   -1.000e+00  0.000e+00 e 0     0     0     0 #QU 1.000
    126  29.723  55.119   1.737 1 U   -1.000e+00  0.000e+00 e 0     0     0     0 #QU 1.000
    127  57.737  24.808   3.925 1 U   -1.000e+00  0.000e+00 e 0     0     0     0 #QU 1.000
    128  58.240  25.341   4.234 1 U   -1.000e+00  0.000e+00 e 0     0     0     0 #QU 1.000
    129  59.738  14.240   6.134 1 U   -1.000e+00  0.000e+00 e 0     0     0     0 #QU 1.000
    130   5.707  28.379   0.487 1 U   -1.000e+00  0.000e+00 e 0     0     0     0 #QU 1.000
    131  33.727  58.052   1.985 1 U   -1.000e+00  0.000e+00 e 0     0     0     0 #QU 1.000
    132  57.739  23.212   4.167 1 U   -1.000e+00  0.000e+00 e 0     0     0     0 #QU 1.000
    133  32.225  65.444   2.074 1 U   -1.000e+00  0.000e+00 e 0     0     0     0 #QU 1.000
    134  21.212  65.966   0.901 1 U   -1.000e+00  0.000e+00 e 0     0     0     0 #QU 1.000
    135  32.725  28.276   2.573 1 U   -1.000e+00  0.000e+00 e 0     0     0     0 #QU 1.000
    136  53.737  36.401   4.968 1 U   -1.000e+00  0.000e+00 e 0     0     0     0 #QU 1.000
    137  57.741  41.285   4.088 1 U   -1.000e+00  0.000e+00 e 0     0     0     0 #QU 1.000
    138  55.735  18.316   3.868 1 U   -1.000e+00  0.000e+00 e 0     0     0     0 #QU 1.000
    139  26.721  22.081   1.642 1 U   -1.000e+00  0.000e+00 e 0     0     0     0 #QU 1.000
    140  30.224  58.359   3.281 1 U   -1.000e+00  0.000e+00 e 0     0     0     0 #QU 1.000
    141  41.229  52.538   1.583 1 U   -1.000e+00  0.000e+00 e 0     0     0     0 #QU 1.000
    142  59.240  59.390   3.976 1 U   -1.000e+00  0.000e+00 e 0     0     0     0 #QU 1.000
    143  45.230  23.480   1.313 1 U   -1.000e+00  0.000e+00 e 0     0     0     0 #QU 1.000
    144  36.727  53.571   2.199 1 U   -1.000e+00  0.000e+00 e 0     0     0     0 #QU 1.000
    145  50.232  32.301   3.317 1 U   -1.000e+00  0.000e+00 e 0     0     0     0 #QU 1.000
    146  27.223  45.135   0.157 1 U   -1.000e+00  0.000e+00 e 0     0     0     0 #QU 1.000
    147  29.221  59.900   1.567 1 U   -1.000e+00  0.000e+00 e 0     0     0     0 #QU 1.000
    148  25.220  25.178   1.458 1 U   -1.000e+00  0.000e+00 e 0     0     0     0 #QU 1.000
    149  33.725  59.765   2.236 1 U   -1.000e+00  0.000e+00 e 0     0     0     0 #QU 1.000
    150  26.721  45.155   0.156 1 U   -1.000e+00  0.000e+00 e 0     0     0     0 #QU 1.000
    151  25.714  55.052   1.290 1 U   -1.000e+00  0.000e+00 e 0     0     0     0 #QU 1.000
    152  55.237  35.122   5.431 1 U   -1.000e+00  0.000e+00 e 0     0     0     0 #QU 1.000
    153  34.726  28.946   2.372 1 U   -1.000e+00  0.000e+00 e 0     0     0     0 #QU 1.000
    154  27.724  33.373   2.159 1 U   -1.000e+00  0.000e+00 e 0     0     0     0 #QU 1.000
    155  21.218  61.426   0.744 1 U   -1.000e+00  0.000e+00 e 0     0     0     0 #QU 1.000
    156  22.222  61.932   0.979 1 U   -1.000e+00  0.000e+00 e 0     0     0     0 #QU 1.000
    157  23.720  60.691   1.264 1 U   -1.000e+00  0.000e+00 e 0     0     0     0 #QU 1.000
    158  25.719  29.131   1.313 1 U   -1.000e+00  0.000e+00 e 0     0     0     0 #QU 1.000
    159  27.226  31.367   1.569 1 U   -1.000e+00  0.000e+00 e 0     0     0     0 #QU 1.000
    160  27.222  30.215   1.542 1 U   -1.000e+00  0.000e+00 e 0     0     0     0 #QU 1.000
    161  26.721  31.342   1.571 1 U   -1.000e+00  0.000e+00 e 0     0     0     0 #QU 1.000
    162  26.721  30.341   1.544 1 U   -1.000e+00  0.000e+00 e 0     0     0     0 #QU 1.000
    163  20.721  58.321   0.781 1 U   -1.000e+00  0.000e+00 e 0     0     0     0 #QU 1.000
    164  37.727  59.249   3.094 1 U   -1.000e+00  0.000e+00 e 0     0     0     0 #QU 1.000
    165  59.237  58.077   4.061 1 U   -1.000e+00  0.000e+00 e 0     0     0     0 #QU 1.000
    166  21.718  42.355   0.598 1 U   -1.000e+00  0.000e+00 e 0     0     0     0 #QU 1.000
    167  39.732  56.894   2.994 1 U   -1.000e+00  0.000e+00 e 0     0     0     0 #QU 1.000
    168  26.221  60.282   1.348 1 U   -1.000e+00  0.000e+00 e 0     0     0     0 #QU 1.000
    169  19.213  54.209   1.409 1 U   -1.000e+00  0.000e+00 e 0     0     0     0 #QU 1.000
    170  18.217  58.733   0.791 1 U   -1.000e+00  0.000e+00 e 0     0     0     0 #QU 1.000
    171  50.234  21.565   4.568 1 U   -1.000e+00  0.000e+00 e 0     0     0     0 #QU 1.000
    172  53.233  26.045   4.241 1 U   -1.000e+00  0.000e+00 e 0     0     0     0 #QU 1.000
    173  27.220  25.629  -0.122 1 U   -1.000e+00  0.000e+00 e 0     0     0     0 #QU 1.000
    174  63.740  21.864   3.910 1 U   -1.000e+00  0.000e+00 e 0     0     0     0 #QU 1.000
    175  31.226  57.560   1.820 1 U   -1.000e+00  0.000e+00 e 0     0     0     0 #QU 1.000
    176  33.221  42.071   1.820 1 U   -1.000e+00  0.000e+00 e 0     0     0     0 #QU 1.000
    177  16.215  62.489   0.460 1 U   -1.000e+00  0.000e+00 e 0     0     0     0 #QU 1.000
    178  31.224  21.565   1.920 1 U   -1.000e+00  0.000e+00 e 0     0     0     0 #QU 1.000
    179  27.222  42.214   1.334 1 U   -1.000e+00  0.000e+00 e 0     0     0     0 #QU 1.000
    180  31.224  61.314   2.544 1 U   -1.000e+00  0.000e+00 e 0     0     0     0 #QU 1.000
    181  29.225  42.151   1.653 1 U   -1.000e+00  0.000e+00 e 0     0     0     0 #QU 1.000
    182  31.724  36.019   2.639 1 U   -1.000e+00  0.000e+00 e 0     0     0     0 #QU 1.000
    183  51.233  32.336   2.127 1 U   -1.000e+00  0.000e+00 e 0     0     0     0 #QU 1.000
    184  29.223  58.217   1.744 1 U   -1.000e+00  0.000e+00 e 0     0     0     0 #QU 1.000
    185  65.742  65.960   3.790 1 U   -1.000e+00  0.000e+00 e 0     0     0     0 #QU 1.000
    186  51.233  25.478   5.424 1 U   -1.000e+00  0.000e+00 e 0     0     0     0 #QU 1.000
    187  51.228  26.144   5.451 1 U   -1.000e+00  0.000e+00 e 0     0     0     0 #QU 1.000
    188  54.735  44.962   4.624 1 U   -1.000e+00  0.000e+00 e 0     0     0     0 #QU 1.000
    189  21.721  31.540   0.919 1 U   -1.000e+00  0.000e+00 e 0     0     0     0 #QU 1.000
    190  51.234  22.081   5.433 1 U   -1.000e+00  0.000e+00 e 0     0     0     0 #QU 1.000
    191  18.717  61.314   0.762 1 U   -1.000e+00  0.000e+00 e 0     0     0     0 #QU 1.000
    192  35.226  55.119   1.686 1 U   -1.000e+00  0.000e+00 e 0     0     0     0 #QU 1.000
    193  33.225  31.889   2.008 1 U   -1.000e+00  0.000e+00 e 0     0     0     0 #QU 1.000
    194  61.240  30.996   4.330 1 U   -1.000e+00  0.000e+00 e 0     0     0     0 #QU 1.000
    195  32.225  54.431   1.284 1 U   -1.000e+00  0.000e+00 e 0     0     0     0 #QU 1.000
    196  55.738  32.051   4.520 1 U   -1.000e+00  0.000e+00 e 0     0     0     0 #QU 1.000
    197  48.233  25.823   5.146 1 U   -1.000e+00  0.000e+00 e 0     0     0     0 #QU 1.000
    198  48.236  21.919   5.148 1 U   -1.000e+00  0.000e+00 e 0     0     0     0 #QU 1.000
    199  27.723  22.736   1.651 1 U   -1.000e+00  0.000e+00 e 0     0     0     0 #QU 1.000
    200  50.733  32.479   3.895 1 U   -1.000e+00  0.000e+00 e 0     0     0     0 #QU 1.000
    201  30.225  27.404   2.083 1 U   -1.000e+00  0.000e+00 e 0     0     0     0 #QU 1.000
    202  21.720  21.450   1.241 1 U   -1.000e+00  0.000e+00 e 0     0     0     0 #QU 1.000
    203  21.718  22.106   1.255 1 U   -1.000e+00  0.000e+00 e 0     0     0     0 #QU 1.000
    204  33.222  63.699   1.453 1 U   -1.000e+00  0.000e+00 e 0     0     0     0 #QU 1.000
    205  16.214  16.021   0.459 1 U   -1.000e+00  0.000e+00 e 0     0     0     0 #QU 1.000
    206  54.236  39.116   4.436 1 U   -1.000e+00  0.000e+00 e 0     0     0     0 #QU 1.000
    207  51.735  17.435   5.154 1 U   -1.000e+00  0.000e+00 e 0     0     0     0 #QU 1.000
    208  36.227  60.412   1.864 1 U   -1.000e+00  0.000e+00 e 0     0     0     0 #QU 1.000
    209  42.228  29.442   2.707 1 U   -1.000e+00  0.000e+00 e 0     0     0     0 #QU 1.000
    210  24.220  46.999   0.853 1 U   -1.000e+00  0.000e+00 e 0     0     0     0 #QU 1.000
    211  36.726  56.285   2.834 1 U   -1.000e+00  0.000e+00 e 0     0     0     0 #QU 1.000
    212  63.735  20.103   3.215 1 U   -1.000e+00  0.000e+00 e 0     0     0     0 #QU 1.000
    213  32.724  62.994   2.394 1 U   -1.000e+00  0.000e+00 e 0     0     0     0 #QU 1.000
    214  57.238  27.624   4.315 1 U   -1.000e+00  0.000e+00 e 0     0     0     0 #QU 1.000
    215  27.722  30.172   1.740 1 U   -1.000e+00  0.000e+00 e 0     0     0     0 #QU 1.000
    216  27.722  57.287   1.737 1 U   -1.000e+00  0.000e+00 e 0     0     0     0 #QU 1.000
    217  59.738  24.823   4.182 1 U   -1.000e+00  0.000e+00 e 0     0     0     0 #QU 1.000
    218  28.721  37.502  -0.606 1 U   -1.000e+00  0.000e+00 e 0     0     0     0 #QU 1.000
    219  63.737  21.676   3.215 1 U   -1.000e+00  0.000e+00 e 0     0     0     0 #QU 1.000
    220  25.220  29.308   1.590 1 U   -1.000e+00  0.000e+00 e 0     0     0     0 #QU 1.000
    221  23.720  42.863   0.955 1 U   -1.000e+00  0.000e+00 e 0     0     0     0 #QU 1.000
    222  32.225  64.928   2.456 1 U   -1.000e+00  0.000e+00 e 0     0     0     0 #QU 1.000
    223  39.726  54.968   1.746 1 U   -1.000e+00  0.000e+00 e 0     0     0     0 #QU 1.000
    224  21.220  31.222   0.745 1 U   -1.000e+00  0.000e+00 e 0     0     0     0 #QU 1.000
    225  59.742  59.773   4.170 1 U   -1.000e+00  0.000e+00 e 0     0     0     0 #QU 1.000
    226  25.720  42.865   0.815 1 U   -1.000e+00  0.000e+00 e 0     0     0     0 #QU 1.000
    227  42.732  23.772   1.673 1 U   -1.000e+00  0.000e+00 e 0     0     0     0 #QU 1.000
    228  35.226  28.792   1.693 1 U   -1.000e+00  0.000e+00 e 0     0     0     0 #QU 1.000
    229  21.220  30.986   0.839 1 U   -1.000e+00  0.000e+00 e 0     0     0     0 #QU 1.000
    230  27.191  52.938   0.875 1 U   -1.000e+00  0.000e+00 e 0     0     0     0 #QU 1.000
    231  63.739  63.519   3.758 1 U   -1.000e+00  0.000e+00 e 0     0     0     0 #QU 1.000
    232  34.732  25.273   1.726 1 U   -1.000e+00  0.000e+00 e 0     0     0     0 #QU 1.000
    233  26.719  39.214   0.605 1 U   -1.000e+00  0.000e+00 e 0     0     0     0 #QU 1.000
    234  55.236  33.438   4.348 1 U   -1.000e+00  0.000e+00 e 0     0     0     0 #QU 1.000
    235  27.221  39.118   0.603 1 U   -1.000e+00  0.000e+00 e 0     0     0     0 #QU 1.000
    236  42.729  53.951   1.682 1 U   -1.000e+00  0.000e+00 e 0     0     0     0 #QU 1.000
    237  34.726  24.782   1.682 1 U   -1.000e+00  0.000e+00 e 0     0     0     0 #QU 1.000
    238  31.224  22.081   2.214 1 U   -1.000e+00  0.000e+00 e 0     0     0     0 #QU 1.000
    239  28.758  37.656   0.169 1 U   -1.000e+00  0.000e+00 e 0     0     0     0 #QU 1.000
    240  31.724  29.677   1.231 1 U   -1.000e+00  0.000e+00 e 0     0     0     0 #QU 1.000
    241  59.240  57.456   3.935 1 U   -1.000e+00  0.000e+00 e 0     0     0     0 #QU 1.000
    242  59.241  58.322   3.899 1 U   -1.000e+00  0.000e+00 e 0     0     0     0 #QU 1.000
    243  33.225  57.701   1.818 1 U   -1.000e+00  0.000e+00 e 0     0     0     0 #QU 1.000
    244  22.221  32.027   0.743 1 U   -1.000e+00  0.000e+00 e 0     0     0     0 #QU 1.000
    245  31.724  23.113   1.561 1 U   -1.000e+00  0.000e+00 e 0     0     0     0 #QU 1.000
    246  57.738  27.380   4.157 1 U   -1.000e+00  0.000e+00 e 0     0     0     0 #QU 1.000
    247  58.736  41.605   5.269 1 U   -1.000e+00  0.000e+00 e 0     0     0     0 #QU 1.000
    248  59.237  41.557   5.268 1 U   -1.000e+00  0.000e+00 e 0     0     0     0 #QU 1.000
    249  33.224  27.615   2.435 1 U   -1.000e+00  0.000e+00 e 0     0     0     0 #QU 1.000
    250  48.234  13.952   4.945 1 U   -1.000e+00  0.000e+00 e 0     0     0     0 #QU 1.000
    251  26.218  22.752   1.046 1 U   -1.000e+00  0.000e+00 e 0     0     0     0 #QU 1.000
    252  32.724  60.104   1.740 1 U   -1.000e+00  0.000e+00 e 0     0     0     0 #QU 1.000
    253  26.220  21.669   1.077 1 U   -1.000e+00  0.000e+00 e 0     0     0     0 #QU 1.000
    254  31.224  27.243   1.612 1 U   -1.000e+00  0.000e+00 e 0     0     0     0 #QU 1.000
    255  31.224  43.246   1.612 1 U   -1.000e+00  0.000e+00 e 0     0     0     0 #QU 1.000
    256  27.724  32.774   1.799 1 U   -1.000e+00  0.000e+00 e 0     0     0     0 #QU 1.000
    257  63.739  13.959   3.911 1 U   -1.000e+00  0.000e+00 e 0     0     0     0 #QU 1.000
    258  27.725  54.198   1.734 1 U   -1.000e+00  0.000e+00 e 0     0     0     0 #QU 1.000
    259  42.235  25.077   2.958 1 U   -1.000e+00  0.000e+00 e 0     0     0     0 #QU 1.000
    260  28.222  19.119   0.166 1 U   -1.000e+00  0.000e+00 e 0     0     0     0 #QU 1.000
    261  23.716  43.105  -0.141 1 U   -1.000e+00  0.000e+00 e 0     0     0     0 #QU 1.000
    262  25.220  25.178   1.590 1 U   -1.000e+00  0.000e+00 e 0     0     0     0 #QU 1.000
    263  60.737  19.122   3.646 1 U   -1.000e+00  0.000e+00 e 0     0     0     0 #QU 1.000
    264  32.721  62.622   2.573 1 U   -1.000e+00  0.000e+00 e 0     0     0     0 #QU 1.000
    265  32.723  63.140   2.613 1 U   -1.000e+00  0.000e+00 e 0     0     0     0 #QU 1.000
    266  62.240  20.390   4.645 1 U   -1.000e+00  0.000e+00 e 0     0     0     0 #QU 1.000
    267  20.718  32.256   0.628 1 U   -1.000e+00  0.000e+00 e 0     0     0     0 #QU 1.000
    268  55.739  36.678   4.594 1 U   -1.000e+00  0.000e+00 e 0     0     0     0 #QU 1.000
    269  21.719  21.723   0.597 1 U   -1.000e+00  0.000e+00 e 0     0     0     0 #QU 1.000
    270  33.227  55.771   2.047 1 U   -1.000e+00  0.000e+00 e 0     0     0     0 #QU 1.000
    271  73.743  67.643   3.802 1 U   -1.000e+00  0.000e+00 e 0     0     0     0 #QU 1.000
    272  30.723  62.209   2.386 1 U   -1.000e+00  0.000e+00 e 0     0     0     0 #QU 1.000
    273  33.232  29.449   2.233 1 U   -1.000e+00  0.000e+00 e 0     0     0     0 #QU 1.000
    274  36.225  58.366   1.588 1 U   -1.000e+00  0.000e+00 e 0     0     0     0 #QU 1.000
    275  36.227  21.049   1.583 1 U   -1.000e+00  0.000e+00 e 0     0     0     0 #QU 1.000
    276  41.729  55.119   4.018 1 U   -1.000e+00  0.000e+00 e 0     0     0     0 #QU 1.000
    277  37.725  52.399   0.757 1 U   -1.000e+00  0.000e+00 e 0     0     0     0 #QU 1.000
    278  30.224  27.759   1.928 1 U   -1.000e+00  0.000e+00 e 0     0     0     0 #QU 1.000
    279  40.729  57.851   2.562 1 U   -1.000e+00  0.000e+00 e 0     0     0     0 #QU 1.000
    280  23.217  50.542   1.528 1 U   -1.000e+00  0.000e+00 e 0     0     0     0 #QU 1.000
    281  28.222  50.491   2.329 1 U   -1.000e+00  0.000e+00 e 0     0     0     0 #QU 1.000
    282  15.215  54.087   1.444 1 U   -1.000e+00  0.000e+00 e 0     0     0     0 #QU 1.000
    283  33.725  31.889   2.236 1 U   -1.000e+00  0.000e+00 e 0     0     0     0 #QU 1.000
    284  22.721  36.360   0.972 1 U   -1.000e+00  0.000e+00 e 0     0     0     0 #QU 1.000
    285  28.721  17.879   0.952 1 U   -1.000e+00  0.000e+00 e 0     0     0     0 #QU 1.000
    286  38.728  62.347   3.292 1 U   -1.000e+00  0.000e+00 e 0     0     0     0 #QU 1.000
    287  26.221  50.990   0.447 1 U   -1.000e+00  0.000e+00 e 0     0     0     0 #QU 1.000
    288  60.740  72.671   5.492 1 U   -1.000e+00  0.000e+00 e 0     0     0     0 #QU 1.000
    289  42.228  55.771   2.364 1 U   -1.000e+00  0.000e+00 e 0     0     0     0 #QU 1.000
    290  67.239  31.536   3.500 1 U   -1.000e+00  0.000e+00 e 0     0     0     0 #QU 1.000
    291  21.719  49.957   1.238 1 U   -1.000e+00  0.000e+00 e 0     0     0     0 #QU 1.000
    292  30.722  57.555   2.540 1 U   -1.000e+00  0.000e+00 e 0     0     0     0 #QU 1.000
    293  27.223  23.478   1.256 1 U   -1.000e+00  0.000e+00 e 0     0     0     0 #QU 1.000
    294  60.739  37.478   3.648 1 U   -1.000e+00  0.000e+00 e 0     0     0     0 #QU 1.000
    295  42.730  54.087   1.092 1 U   -1.000e+00  0.000e+00 e 0     0     0     0 #QU 1.000
    296  34.726  54.603   1.964 1 U   -1.000e+00  0.000e+00 e 0     0     0     0 #QU 1.000
    297  42.227  56.345   1.361 1 U   -1.000e+00  0.000e+00 e 0     0     0     0 #QU 1.000
    298  50.235  27.416   3.761 1 U   -1.000e+00  0.000e+00 e 0     0     0     0 #QU 1.000
    299  50.231  28.308   3.737 1 U   -1.000e+00  0.000e+00 e 0     0     0     0 #QU 1.000
    300  14.206  42.574   0.862 1 U   -1.000e+00  0.000e+00 e 0     0     0     0 #QU 1.000
    301  26.720  23.481   1.262 1 U   -1.000e+00  0.000e+00 e 0     0     0     0 #QU 1.000
    302  54.236  40.798   5.304 1 U   -1.000e+00  0.000e+00 e 0     0     0     0 #QU 1.000
    303  23.720  26.865   0.260 1 U   -1.000e+00  0.000e+00 e 0     0     0     0 #QU 1.000
    304  26.719  27.182   1.561 1 U   -1.000e+00  0.000e+00 e 0     0     0     0 #QU 1.000
    305  39.228  52.538   3.394 1 U   -1.000e+00  0.000e+00 e 0     0     0     0 #QU 1.000
    306  45.231  26.839   1.212 1 U   -1.000e+00  0.000e+00 e 0     0     0     0 #QU 1.000
    307  11.213  50.473   0.894 1 U   -1.000e+00  0.000e+00 e 0     0     0     0 #QU 1.000
    308  58.240  32.529   4.066 1 U   -1.000e+00  0.000e+00 e 0     0     0     0 #QU 1.000
    309  36.229  16.030   1.830 1 U   -1.000e+00  0.000e+00 e 0     0     0     0 #QU 1.000
    310  27.222  22.597   1.048 1 U   -1.000e+00  0.000e+00 e 0     0     0     0 #QU 1.000
    311  30.725  37.703   2.233 1 U   -1.000e+00  0.000e+00 e 0     0     0     0 #QU 1.000
    312  26.720  14.251   1.921 1 U   -1.000e+00  0.000e+00 e 0     0     0     0 #QU 1.000
    313  57.738  31.535   4.160 1 U   -1.000e+00  0.000e+00 e 0     0     0     0 #QU 1.000
    314  62.238  69.710   4.218 1 U   -1.000e+00  0.000e+00 e 0     0     0     0 #QU 1.000
    315  72.245  72.526   4.299 1 U   -1.000e+00  0.000e+00 e 0     0     0     0 #QU 1.000
    316  21.717  58.384   0.743 1 U   -1.000e+00  0.000e+00 e 0     0     0     0 #QU 1.000
    317  27.223  14.262   1.924 1 U   -1.000e+00  0.000e+00 e 0     0     0     0 #QU 1.000
    318  50.234  27.377   3.435 1 U   -1.000e+00  0.000e+00 e 0     0     0     0 #QU 1.000
    319  34.727  28.959   2.615 1 U   -1.000e+00  0.000e+00 e 0     0     0     0 #QU 1.000
    320  58.238  21.049   5.198 1 U   -1.000e+00  0.000e+00 e 0     0     0     0 #QU 1.000
    321  32.225  36.163   1.285 1 U   -1.000e+00  0.000e+00 e 0     0     0     0 #QU 1.000
    322  18.215  54.761   1.419 1 U   -1.000e+00  0.000e+00 e 0     0     0     0 #QU 1.000
    323  27.725  36.639   2.276 1 U   -1.000e+00  0.000e+00 e 0     0     0     0 #QU 1.000
    324  26.219  41.904   1.067 1 U   -1.000e+00  0.000e+00 e 0     0     0     0 #QU 1.000
    325  26.217  41.057   1.047 1 U   -1.000e+00  0.000e+00 e 0     0     0     0 #QU 1.000
    326  26.209  42.377   1.080 1 U   -1.000e+00  0.000e+00 e 0     0     0     0 #QU 1.000
    327  62.242  58.356   3.724 1 U   -1.000e+00  0.000e+00 e 0     0     0     0 #QU 1.000
    328  26.719  36.959   2.278 1 U   -1.000e+00  0.000e+00 e 0     0     0     0 #QU 1.000
    329  30.724  36.535   1.935 1 U   -1.000e+00  0.000e+00 e 0     0     0     0 #QU 1.000
    330  35.223  54.989   1.302 1 U   -1.000e+00  0.000e+00 e 0     0     0     0 #QU 1.000
    331  26.225  26.066   0.446 1 U   -1.000e+00  0.000e+00 e 0     0     0     0 #QU 1.000
    332  62.739  36.158   3.799 1 U   -1.000e+00  0.000e+00 e 0     0     0     0 #QU 1.000
    333  26.719  27.098   1.256 1 U   -1.000e+00  0.000e+00 e 0     0     0     0 #QU 1.000
    334  45.231  54.603   1.217 1 U   -1.000e+00  0.000e+00 e 0     0     0     0 #QU 1.000
    335  59.237  40.291   5.185 1 U   -1.000e+00  0.000e+00 e 0     0     0     0 #QU 1.000
    336  28.723  16.023   0.742 1 U   -1.000e+00  0.000e+00 e 0     0     0     0 #QU 1.000
    337  18.217  41.634   0.794 1 U   -1.000e+00  0.000e+00 e 0     0     0     0 #QU 1.000
    338  27.187  30.663   0.444 1 U   -1.000e+00  0.000e+00 e 0     0     0     0 #QU 1.000
    339  35.225  29.237   1.298 1 U   -1.000e+00  0.000e+00 e 0     0     0     0 #QU 1.000
    340  65.742  65.960   4.113 1 U   -1.000e+00  0.000e+00 e 0     0     0     0 #QU 1.000
    341  54.236  42.730   4.377 1 U   -1.000e+00  0.000e+00 e 0     0     0     0 #QU 1.000
    342  58.240  33.779   4.236 1 U   -1.000e+00  0.000e+00 e 0     0     0     0 #QU 1.000
    343  12.211  36.153   0.311 1 U   -1.000e+00  0.000e+00 e 0     0     0     0 #QU 1.000
    344  39.728  53.054   1.085 1 U   -1.000e+00  0.000e+00 e 0     0     0     0 #QU 1.000
    345  29.223  42.368   1.316 1 U   -1.000e+00  0.000e+00 e 0     0     0     0 #QU 1.000
    346  20.718  36.357   0.780 1 U   -1.000e+00  0.000e+00 e 0     0     0     0 #QU 1.000
    347  19.217  37.568   0.593 1 U   -1.000e+00  0.000e+00 e 0     0     0     0 #QU 1.000
    348  58.243  36.380   5.197 1 U   -1.000e+00  0.000e+00 e 0     0     0     0 #QU 1.000
    349  59.742  26.587   3.471 1 U   -1.000e+00  0.000e+00 e 0     0     0     0 #QU 1.000
    350  50.234  43.246   4.582 1 U   -1.000e+00  0.000e+00 e 0     0     0     0 #QU 1.000
    351  51.234  27.197   2.128 1 U   -1.000e+00  0.000e+00 e 0     0     0     0 #QU 1.000
    352  25.721  42.592   0.928 1 U   -1.000e+00  0.000e+00 e 0     0     0     0 #QU 1.000
    353  40.729  57.701   2.683 1 U   -1.000e+00  0.000e+00 e 0     0     0     0 #QU 1.000
    354  64.736  28.325   4.346 1 U   -1.000e+00  0.000e+00 e 0     0     0     0 #QU 1.000
    355  26.221  30.857   0.447 1 U   -1.000e+00  0.000e+00 e 0     0     0     0 #QU 1.000
    356  59.238  36.323   5.184 1 U   -1.000e+00  0.000e+00 e 0     0     0     0 #QU 1.000
    357  38.227  31.745   2.071 1 U   -1.000e+00  0.000e+00 e 0     0     0     0 #QU 1.000
    358  23.720  41.698   0.777 1 U   -1.000e+00  0.000e+00 e 0     0     0     0 #QU 1.000
    359  61.238  21.192   4.331 1 U   -1.000e+00  0.000e+00 e 0     0     0     0 #QU 1.000
    360  39.226  26.582   1.551 1 U   -1.000e+00  0.000e+00 e 0     0     0     0 #QU 1.000
    361  59.721  29.304   3.471 1 U   -1.000e+00  0.000e+00 e 0     0     0     0 #QU 1.000
    362  14.715  37.568  -0.155 1 U   -1.000e+00  0.000e+00 e 0     0     0     0 #QU 1.000
    363  59.239  32.922   3.915 1 U   -1.000e+00  0.000e+00 e 0     0     0     0 #QU 1.000
    364  36.227  12.273   1.832 1 U   -1.000e+00  0.000e+00 e 0     0     0     0 #QU 1.000
    365  69.744  62.132   4.300 1 U   -1.000e+00  0.000e+00 e 0     0     0     0 #QU 1.000
    366  67.743  67.509   3.123 1 U   -1.000e+00  0.000e+00 e 0     0     0     0 #QU 1.000
    367  31.224  18.467   2.544 1 U   -1.000e+00  0.000e+00 e 0     0     0     0 #QU 1.000
    368  28.220  14.504  -0.605 1 U   -1.000e+00  0.000e+00 e 0     0     0     0 #QU 1.000
    369  39.228  52.538   3.116 1 U   -1.000e+00  0.000e+00 e 0     0     0     0 #QU 1.000
    370  65.742  57.184   3.541 1 U   -1.000e+00  0.000e+00 e 0     0     0     0 #QU 1.000
    371  28.723  12.273   0.747 1 U   -1.000e+00  0.000e+00 e 0     0     0     0 #QU 1.000
    372  28.723  12.273   1.458 1 U   -1.000e+00  0.000e+00 e 0     0     0     0 #QU 1.000
    373  28.724  16.026   1.463 1 U   -1.000e+00  0.000e+00 e 0     0     0     0 #QU 1.000
    374  16.216  28.792   0.454 1 U   -1.000e+00  0.000e+00 e 0     0     0     0 #QU 1.000
    375  47.228  26.897   1.446 1 U   -1.000e+00  0.000e+00 e 0     0     0     0 #QU 1.000
    376  28.221  14.473   0.174 1 U   -1.000e+00  0.000e+00 e 0     0     0     0 #QU 1.000
    377  37.724  19.148   0.487 1 U   -1.000e+00  0.000e+00 e 0     0     0     0 #QU 1.000
    378  55.235  31.741   5.641 1 U   -1.000e+00  0.000e+00 e 0     0     0     0 #QU 1.000
    379  54.735  39.768   5.641 1 U   -1.000e+00  0.000e+00 e 0     0     0     0 #QU 1.000
    380  56.737  39.116   4.054 1 U   -1.000e+00  0.000e+00 e 0     0     0     0 #QU 1.000
    381  57.234  65.588   5.781 1 U   -1.000e+00  0.000e+00 e 0     0     0     0 #QU 1.000
    382  49.732  26.545   3.522 1 U   -1.000e+00  0.000e+00 e 0     0     0     0 #QU 1.000
    383  20.215  53.736   1.352 1 U   -1.000e+00  0.000e+00 e 0     0     0     0 #QU 1.000
    384  55.233  29.260   4.351 1 U   -1.000e+00  0.000e+00 e 0     0     0     0 #QU 1.000
    385  55.229  30.159   4.384 1 U   -1.000e+00  0.000e+00 e 0     0     0     0 #QU 1.000
    386  26.721  50.473   2.082 1 U   -1.000e+00  0.000e+00 e 0     0     0     0 #QU 1.000
    387  38.730  62.255   3.120 1 U   -1.000e+00  0.000e+00 e 0     0     0     0 #QU 1.000
    388  66.239  56.353   4.292 1 U   -1.000e+00  0.000e+00 e 0     0     0     0 #QU 1.000
    389  14.714  14.471  -0.151 1 U   -1.000e+00  0.000e+00 e 0     0     0     0 #QU 1.000
    390  51.219  28.265   3.586 1 U   -1.000e+00  0.000e+00 e 0     0     0     0 #QU 1.000
    391  32.726  28.137   2.877 1 U   -1.000e+00  0.000e+00 e 0     0     0     0 #QU 1.000
    392  55.236  24.662   5.697 1 U   -1.000e+00  0.000e+00 e 0     0     0     0 #QU 1.000
    393  59.237  25.037   4.058 1 U   -1.000e+00  0.000e+00 e 0     0     0     0 #QU 1.000
    394  41.729  17.951   1.730 1 U   -1.000e+00  0.000e+00 e 0     0     0     0 #QU 1.000
    395  51.238  27.164   3.538 1 U   -1.000e+00  0.000e+00 e 0     0     0     0 #QU 1.000
    396  29.224  25.481   1.317 1 U   -1.000e+00  0.000e+00 e 0     0     0     0 #QU 1.000
    397  55.234  35.671   5.695 1 U   -1.000e+00  0.000e+00 e 0     0     0     0 #QU 1.000
    398  51.237  27.850   3.565 1 U   -1.000e+00  0.000e+00 e 0     0     0     0 #QU 1.000
    399  41.726  14.687   1.725 1 U   -1.000e+00  0.000e+00 e 0     0     0     0 #QU 1.000
    400  58.240  25.086   4.065 1 U   -1.000e+00  0.000e+00 e 0     0     0     0 #QU 1.000
    401  39.225  56.495   2.168 1 U   -1.000e+00  0.000e+00 e 0     0     0     0 #QU 1.000
    402  35.223  25.324   1.299 1 U   -1.000e+00  0.000e+00 e 0     0     0     0 #QU 1.000
    403  36.727  55.119   3.130 1 U   -1.000e+00  0.000e+00 e 0     0     0     0 #QU 1.000
    404  14.714  41.660   0.582 1 U   -1.000e+00  0.000e+00 e 0     0     0     0 #QU 1.000
    405  59.738  59.900   3.471 1 U   -1.000e+00  0.000e+00 e 0     0     0     0 #QU 1.000
    406  56.236  42.351   3.750 1 U   -1.000e+00  0.000e+00 e 0     0     0     0 #QU 1.000
    407  40.729  53.054   2.522 1 U   -1.000e+00  0.000e+00 e 0     0     0     0 #QU 1.000
    408  39.227  26.475   2.159 1 U   -1.000e+00  0.000e+00 e 0     0     0     0 #QU 1.000
    409  29.222  34.480   2.243 1 U   -1.000e+00  0.000e+00 e 0     0     0     0 #QU 1.000
    410  39.226  26.953   2.193 1 U   -1.000e+00  0.000e+00 e 0     0     0     0 #QU 1.000
    411  14.713  28.414  -0.151 1 U   -1.000e+00  0.000e+00 e 0     0     0     0 #QU 1.000
    412  28.723  14.854   0.953 1 U   -1.000e+00  0.000e+00 e 0     0     0     0 #QU 1.000
    413  63.741  63.895   3.218 1 U   -1.000e+00  0.000e+00 e 0     0     0     0 #QU 1.000
    414  67.243  66.993   3.497 1 U   -1.000e+00  0.000e+00 e 0     0     0     0 #QU 1.000
    415  43.230  50.473   1.466 1 U   -1.000e+00  0.000e+00 e 0     0     0     0 #QU 1.000
    416  19.216  54.927   1.080 1 U   -1.000e+00  0.000e+00 e 0     0     0     0 #QU 1.000
    417  33.725  57.184   2.976 1 U   -1.000e+00  0.000e+00 e 0     0     0     0 #QU 1.000
    418  31.724  38.084   2.030 1 U   -1.000e+00  0.000e+00 e 0     0     0     0 #QU 1.000
    419  26.221  53.054   0.879 1 U   -1.000e+00  0.000e+00 e 0     0     0     0 #QU 1.000
    420  26.721  51.097   1.859 1 U   -1.000e+00  0.000e+00 e 0     0     0     0 #QU 1.000
    421  29.225  55.057   2.282 1 U   -1.000e+00  0.000e+00 e 0     0     0     0 #QU 1.000
    422  29.157  55.433   2.309 1 U   -1.000e+00  0.000e+00 e 0     0     0     0 #QU 1.000
    423  59.236  20.903   5.193 1 U   -1.000e+00  0.000e+00 e 0     0     0     0 #QU 1.000
    424  67.238  22.978   3.496 1 U   -1.000e+00  0.000e+00 e 0     0     0     0 #QU 1.000
    425  39.726  31.715   1.742 1 U   -1.000e+00  0.000e+00 e 0     0     0     0 #QU 1.000
    426  39.727  31.748   1.632 1 U   -1.000e+00  0.000e+00 e 0     0     0     0 #QU 1.000
    427  27.220  51.162   1.866 1 U   -1.000e+00  0.000e+00 e 0     0     0     0 #QU 1.000
    428  30.223  58.354   3.028 1 U   -1.000e+00  0.000e+00 e 0     0     0     0 #QU 1.000
    429  61.238  61.444   3.588 1 U   -1.000e+00  0.000e+00 e 0     0     0     0 #QU 1.000
    430  61.241  61.429   4.329 1 U   -1.000e+00  0.000e+00 e 0     0     0     0 #QU 1.000
    431  45.229  26.861   1.313 1 U   -1.000e+00  0.000e+00 e 0     0     0     0 #QU 1.000
    432  42.225  21.694   1.357 1 U   -1.000e+00  0.000e+00 e 0     0     0     0 #QU 1.000
    433  57.733  33.087   3.925 1 U   -1.000e+00  0.000e+00 e 0     0     0     0 #QU 1.000
    434  57.738  40.665   5.184 1 U   -1.000e+00  0.000e+00 e 0     0     0     0 #QU 1.000
    435  36.227  22.597   1.869 1 U   -1.000e+00  0.000e+00 e 0     0     0     0 #QU 1.000
    436  16.214  36.157   0.459 1 U   -1.000e+00  0.000e+00 e 0     0     0     0 #QU 1.000
    437  64.742  31.743   4.343 1 U   -1.000e+00  0.000e+00 e 0     0     0     0 #QU 1.000
    438  41.726  58.555   1.726 1 U   -1.000e+00  0.000e+00 e 0     0     0     0 #QU 1.000
    439  27.723  54.496   1.556 1 U   -1.000e+00  0.000e+00 e 0     0     0     0 #QU 1.000
    440  60.739  60.929   3.646 1 U   -1.000e+00  0.000e+00 e 0     0     0     0 #QU 1.000
    441  14.713  28.707   0.582 1 U   -1.000e+00  0.000e+00 e 0     0     0     0 #QU 1.000
    442  30.727  57.505   2.055 1 U   -1.000e+00  0.000e+00 e 0     0     0     0 #QU 1.000
    443  33.225  55.636   2.001 1 U   -1.000e+00  0.000e+00 e 0     0     0     0 #QU 1.000
    444  22.218  50.090   1.586 1 U   -1.000e+00  0.000e+00 e 0     0     0     0 #QU 1.000
    445  41.729  30.199   3.237 1 U   -1.000e+00  0.000e+00 e 0     0     0     0 #QU 1.000
    446  28.724  36.186   0.744 1 U   -1.000e+00  0.000e+00 e 0     0     0     0 #QU 1.000
    447  54.234  31.743   5.276 1 U   -1.000e+00  0.000e+00 e 0     0     0     0 #QU 1.000
    448  25.721  42.214   1.312 1 U   -1.000e+00  0.000e+00 e 0     0     0     0 #QU 1.000
    449  14.213  14.470   0.861 1 U   -1.000e+00  0.000e+00 e 0     0     0     0 #QU 1.000
    450  42.225  56.300   1.938 1 U   -1.000e+00  0.000e+00 e 0     0     0     0 #QU 1.000
    451  51.736  21.701   5.155 1 U   -1.000e+00  0.000e+00 e 0     0     0     0 #QU 1.000
    452  50.234  27.380   3.660 1 U   -1.000e+00  0.000e+00 e 0     0     0     0 #QU 1.000
    453  56.737  34.470   4.326 1 U   -1.000e+00  0.000e+00 e 0     0     0     0 #QU 1.000
    454  45.230  23.436   1.211 1 U   -1.000e+00  0.000e+00 e 0     0     0     0 #QU 1.000
    455  18.714  31.191   0.765 1 U   -1.000e+00  0.000e+00 e 0     0     0     0 #QU 1.000
    456  18.723  31.977   0.782 1 U   -1.000e+00  0.000e+00 e 0     0     0     0 #QU 1.000
    457  27.221  43.273   1.438 1 U   -1.000e+00  0.000e+00 e 0     0     0     0 #QU 1.000
    458  27.213  41.930   1.470 1 U   -1.000e+00  0.000e+00 e 0     0     0     0 #QU 1.000
    459  62.241  62.347   5.022 1 U   -1.000e+00  0.000e+00 e 0     0     0     0 #QU 1.000
    460  39.226  56.522   1.552 1 U   -1.000e+00  0.000e+00 e 0     0     0     0 #QU 1.000
    461  61.238  26.830   3.587 1 U   -1.000e+00  0.000e+00 e 0     0     0     0 #QU 1.000
    462  18.717  21.565   0.769 1 U   -1.000e+00  0.000e+00 e 0     0     0     0 #QU 1.000
    463  41.229  25.695   1.598 1 U   -1.000e+00  0.000e+00 e 0     0     0     0 #QU 1.000
    464  62.235  38.781   4.058 1 U   -1.000e+00  0.000e+00 e 0     0     0     0 #QU 1.000
    465  32.225  55.636   2.544 1 U   -1.000e+00  0.000e+00 e 0     0     0     0 #QU 1.000
    466  51.234  32.472   3.544 1 U   -1.000e+00  0.000e+00 e 0     0     0     0 #QU 1.000
    467  42.229  25.830   1.937 1 U   -1.000e+00  0.000e+00 e 0     0     0     0 #QU 1.000
    468  73.245  67.585   3.794 1 U   -1.000e+00  0.000e+00 e 0     0     0     0 #QU 1.000
    469  42.231  21.666   1.939 1 U   -1.000e+00  0.000e+00 e 0     0     0     0 #QU 1.000
    470  58.738  29.450   3.986 1 U   -1.000e+00  0.000e+00 e 0     0     0     0 #QU 1.000
    471  33.224  55.232   2.338 1 U   -1.000e+00  0.000e+00 e 0     0     0     0 #QU 1.000
    472  59.240  29.445   3.903 1 U   -1.000e+00  0.000e+00 e 0     0     0     0 #QU 1.000
    473  62.245  21.110   3.983 1 U   -1.000e+00  0.000e+00 e 0     0     0     0 #QU 1.000
    474  62.230  22.430   3.981 1 U   -1.000e+00  0.000e+00 e 0     0     0     0 #QU 1.000
    475  28.735  19.108  -0.612 1 U   -1.000e+00  0.000e+00 e 0     0     0     0 #QU 1.000
    476  58.738  36.535   3.981 1 U   -1.000e+00  0.000e+00 e 0     0     0     0 #QU 1.000
    477  59.239  36.535   3.981 1 U   -1.000e+00  0.000e+00 e 0     0     0     0 #QU 1.000
    478  60.215  26.376   3.817 1 U   -1.000e+00  0.000e+00 e 0     0     0     0 #QU 1.000
    479  39.725  26.108   1.839 1 U   -1.000e+00  0.000e+00 e 0     0     0     0 #QU 1.000
    480  27.728  42.372   1.694 1 U   -1.000e+00  0.000e+00 e 0     0     0     0 #QU 1.000
    481  59.241  29.447   3.978 1 U   -1.000e+00  0.000e+00 e 0     0     0     0 #QU 1.000
    482  62.741  28.611   3.801 1 U   -1.000e+00  0.000e+00 e 0     0     0     0 #QU 1.000
    483  27.722  42.833   1.724 1 U   -1.000e+00  0.000e+00 e 0     0     0     0 #QU 1.000
    484  27.722  43.335   1.749 1 U   -1.000e+00  0.000e+00 e 0     0     0     0 #QU 1.000
    485  47.233  24.281   1.436 1 U   -1.000e+00  0.000e+00 e 0     0     0     0 #QU 1.000
    486  63.738  58.905   3.992 1 U   -1.000e+00  0.000e+00 e 0     0     0     0 #QU 1.000
    487   5.706  60.954   0.487 1 U   -1.000e+00  0.000e+00 e 0     0     0     0 #QU 1.000
    488  69.746  69.933   4.299 1 U   -1.000e+00  0.000e+00 e 0     0     0     0 #QU 1.000
    489  42.734  23.519   1.088 1 U   -1.000e+00  0.000e+00 e 0     0     0     0 #QU 1.000
    490  56.238  36.480   4.455 1 U   -1.000e+00  0.000e+00 e 0     0     0     0 #QU 1.000
    491  23.219  42.214   0.300 1 U   -1.000e+00  0.000e+00 e 0     0     0     0 #QU 1.000
    492  64.740  64.995   3.818 1 U   -1.000e+00  0.000e+00 e 0     0     0     0 #QU 1.000
    493  64.740  63.721   3.849 1 U   -1.000e+00  0.000e+00 e 0     0     0     0 #QU 1.000
    494  64.744  66.174   3.783 1 U   -1.000e+00  0.000e+00 e 0     0     0     0 #QU 1.000
    495  56.742  25.314   4.322 1 U   -1.000e+00  0.000e+00 e 0     0     0     0 #QU 1.000
    496  22.719  31.017   0.683 1 U   -1.000e+00  0.000e+00 e 0     0     0     0 #QU 1.000
    497  59.238  24.972   3.910 1 U   -1.000e+00  0.000e+00 e 0     0     0     0 #QU 1.000
    498  63.740  58.892   4.394 1 U   -1.000e+00  0.000e+00 e 0     0     0     0 #QU 1.000
    499  42.229  25.801   1.356 1 U   -1.000e+00  0.000e+00 e 0     0     0     0 #QU 1.000
    500  27.722  43.246   1.561 1 U   -1.000e+00  0.000e+00 e 0     0     0     0 #QU 1.000
    501  61.240  18.467   4.333 1 U   -1.000e+00  0.000e+00 e 0     0     0     0 #QU 1.000
    502  66.240  56.306   3.987 1 U   -1.000e+00  0.000e+00 e 0     0     0     0 #QU 1.000
    503  34.225  36.154   1.962 1 U   -1.000e+00  0.000e+00 e 0     0     0     0 #QU 1.000
    504  67.768  21.400   3.123 1 U   -1.000e+00  0.000e+00 e 0     0     0     0 #QU 1.000
    505  39.728  53.054   3.116 1 U   -1.000e+00  0.000e+00 e 0     0     0     0 #QU 1.000
    506   5.707  14.473   0.485 1 U   -1.000e+00  0.000e+00 e 0     0     0     0 #QU 1.000
    507  27.224  50.533   2.072 1 U   -1.000e+00  0.000e+00 e 0     0     0     0 #QU 1.000
    508  60.738  60.607   5.487 1 U   -1.000e+00  0.000e+00 e 0     0     0     0 #QU 1.000
    509  30.722  59.583   2.232 1 U   -1.000e+00  0.000e+00 e 0     0     0     0 #QU 1.000
    510  31.224  53.571   2.074 1 U   -1.000e+00  0.000e+00 e 0     0     0     0 #QU 1.000
    511  27.724  57.817   2.285 1 U   -1.000e+00  0.000e+00 e 0     0     0     0 #QU 1.000
    512  33.222  21.032   1.460 1 U   -1.000e+00  0.000e+00 e 0     0     0     0 #QU 1.000
    513  64.741  18.579   3.817 1 U   -1.000e+00  0.000e+00 e 0     0     0     0 #QU 1.000
    514  34.226  36.019   1.766 1 U   -1.000e+00  0.000e+00 e 0     0     0     0 #QU 1.000
    515  22.223  36.364   0.978 1 U   -1.000e+00  0.000e+00 e 0     0     0     0 #QU 1.000
    516  62.742  28.135   4.540 1 U   -1.000e+00  0.000e+00 e 0     0     0     0 #QU 1.000
    517  31.726  57.049   2.035 1 U   -1.000e+00  0.000e+00 e 0     0     0     0 #QU 1.000
    518  59.239  32.406   4.062 1 U   -1.000e+00  0.000e+00 e 0     0     0     0 #QU 1.000
    519   9.210  57.841   0.716 1 U   -1.000e+00  0.000e+00 e 0     0     0     0 #QU 1.000
    520  42.727  25.835   1.089 1 U   -1.000e+00  0.000e+00 e 0     0     0     0 #QU 1.000
    521  54.236  34.987   6.232 1 U   -1.000e+00  0.000e+00 e 0     0     0     0 #QU 1.000
    522  41.227  57.222   3.199 1 U   -1.000e+00  0.000e+00 e 0     0     0     0 #QU 1.000
    523  61.240  32.265   3.590 1 U   -1.000e+00  0.000e+00 e 0     0     0     0 #QU 1.000
    524  59.241  40.279   4.389 1 U   -1.000e+00  0.000e+00 e 0     0     0     0 #QU 1.000
    525  58.738  40.279   4.389 1 U   -1.000e+00  0.000e+00 e 0     0     0     0 #QU 1.000
    526  26.719  24.297   1.559 1 U   -1.000e+00  0.000e+00 e 0     0     0     0 #QU 1.000
    527  33.726  59.923   2.431 1 U   -1.000e+00  0.000e+00 e 0     0     0     0 #QU 1.000
    528  36.729  27.612   2.189 1 U   -1.000e+00  0.000e+00 e 0     0     0     0 #QU 1.000
    529  27.222  24.289   1.558 1 U   -1.000e+00  0.000e+00 e 0     0     0     0 #QU 1.000
    530  26.721  27.341   2.071 1 U   -1.000e+00  0.000e+00 e 0     0     0     0 #QU 1.000
    531  12.212  12.127   0.310 1 U   -1.000e+00  0.000e+00 e 0     0     0     0 #QU 1.000
    532  33.238  19.857   1.457 1 U   -1.000e+00  0.000e+00 e 0     0     0     0 #QU 1.000
    533  33.214  21.943   1.455 1 U   -1.000e+00  0.000e+00 e 0     0     0     0 #QU 1.000
    534  36.227  22.597   2.133 1 U   -1.000e+00  0.000e+00 e 0     0     0     0 #QU 1.000
    535  35.226  30.857   2.096 1 U   -1.000e+00  0.000e+00 e 0     0     0     0 #QU 1.000
    536  54.738  35.638   5.282 1 U   -1.000e+00  0.000e+00 e 0     0     0     0 #QU 1.000
    537  29.227  34.567   2.092 1 U   -1.000e+00  0.000e+00 e 0     0     0     0 #QU 1.000
    538  35.225  31.029   1.931 1 U   -1.000e+00  0.000e+00 e 0     0     0     0 #QU 1.000
    539  18.717  54.603   1.414 1 U   -1.000e+00  0.000e+00 e 0     0     0     0 #QU 1.000
    540  19.217  19.123   0.590 1 U   -1.000e+00  0.000e+00 e 0     0     0     0 #QU 1.000
    541  31.724  36.019   2.690 1 U   -1.000e+00  0.000e+00 e 0     0     0     0 #QU 1.000
    542  39.227  23.770   1.552 1 U   -1.000e+00  0.000e+00 e 0     0     0     0 #QU 1.000
    543  39.727  26.144   1.080 1 U   -1.000e+00  0.000e+00 e 0     0     0     0 #QU 1.000
    544  43.229  25.033   2.556 1 U   -1.000e+00  0.000e+00 e 0     0     0     0 #QU 1.000
    545  33.231  24.959   1.820 1 U   -1.000e+00  0.000e+00 e 0     0     0     0 #QU 1.000
    546  23.720  31.889   0.777 1 U   -1.000e+00  0.000e+00 e 0     0     0     0 #QU 1.000
    547  57.739  30.479   5.092 1 U   -1.000e+00  0.000e+00 e 0     0     0     0 #QU 1.000
    548  31.724  23.969   1.344 1 U   -1.000e+00  0.000e+00 e 0     0     0     0 #QU 1.000
    549  14.214  26.896   0.861 1 U   -1.000e+00  0.000e+00 e 0     0     0     0 #QU 1.000
    550  14.715  14.854   0.586 1 U   -1.000e+00  0.000e+00 e 0     0     0     0 #QU 1.000
    551  31.724  23.995   1.225 1 U   -1.000e+00  0.000e+00 e 0     0     0     0 #QU 1.000
    552  39.728  53.054   1.840 1 U   -1.000e+00  0.000e+00 e 0     0     0     0 #QU 1.000
    553  31.730  53.735   1.927 1 U   -1.000e+00  0.000e+00 e 0     0     0     0 #QU 1.000
    554  31.715  55.005   1.965 1 U   -1.000e+00  0.000e+00 e 0     0     0     0 #QU 1.000
    555  31.732  54.396   1.900 1 U   -1.000e+00  0.000e+00 e 0     0     0     0 #QU 1.000
    556  19.214  60.941   0.590 1 U   -1.000e+00  0.000e+00 e 0     0     0     0 #QU 0.999
    557  26.717  57.571   1.565 1 U   -1.000e+00  0.000e+00 e 0     0     0     0 #QU 0.999
    558  27.224  57.541   1.563 1 U   -1.000e+00  0.000e+00 e 0     0     0     0 #QU 0.999
    559  80.252  64.003   5.146 1 U   -1.000e+00  0.000e+00 e 0     0     0     0 #QU 0.999
    560  34.726  56.835   1.726 1 U   -1.000e+00  0.000e+00 e 0     0     0     0 #QU 0.999
    561  60.739  30.648   4.605 1 U   -1.000e+00  0.000e+00 e 0     0     0     0 #QU 0.999
    562  30.723  56.801   1.388 1 U   -1.000e+00  0.000e+00 e 0     0     0     0 #QU 0.999
    563  48.235  21.671   4.942 1 U   -1.000e+00  0.000e+00 e 0     0     0     0 #QU 0.999
    564  24.223  24.310   0.854 1 U   -1.000e+00  0.000e+00 e 0     0     0     0 #QU 0.999
    565  29.715  56.051   2.046 1 U   -1.000e+00  0.000e+00 e 0     0     0     0 #QU 0.999
    566  43.732  33.810   3.200 1 U   -1.000e+00  0.000e+00 e 0     0     0     0 #QU 0.999
    567  29.724  54.840   2.088 1 U   -1.000e+00  0.000e+00 e 0     0     0     0 #QU 0.999
    568  29.720  55.832   2.049 1 U   -1.000e+00  0.000e+00 e 0     0     0     0 #QU 0.999
    569  24.220  29.448   1.058 1 U   -1.000e+00  0.000e+00 e 0     0     0     0 #QU 0.999
    570  26.720  26.624   0.604 1 U   -1.000e+00  0.000e+00 e 0     0     0     0 #QU 0.999
    571  24.720  29.308   1.385 1 U   -1.000e+00  0.000e+00 e 0     0     0     0 #QU 0.999
    572  65.241  32.026   4.631 1 U   -1.000e+00  0.000e+00 e 0     0     0     0 #QU 0.999
    573  55.236  18.467   4.252 1 U   -1.000e+00  0.000e+00 e 0     0     0     0 #QU 0.999
    574  58.738  14.175   6.133 1 U   -1.000e+00  0.000e+00 e 0     0     0     0 #QU 0.999
    575 118.269  43.112   6.821 1 U   -1.000e+00  0.000e+00 e 0     0     0     0 #QU 0.999
    576  28.716  60.640   2.621 1 U   -1.000e+00  0.000e+00 e 0     0     0     0 #QU 0.999
    577  54.734  18.616   4.204 1 U   -1.000e+00  0.000e+00 e 0     0     0     0 #QU 0.999
    578  29.225  59.348   2.096 1 U   -1.000e+00  0.000e+00 e 0     0     0     0 #QU 0.999
    579  43.730  33.810   3.281 1 U   -1.000e+00  0.000e+00 e 0     0     0     0 #QU 0.999
    580  63.741  13.821   3.849 1 U   -1.000e+00  0.000e+00 e 0     0     0     0 #QU 0.999
    581  42.230  23.216   2.783 1 U   -1.000e+00  0.000e+00 e 0     0     0     0 #QU 0.999
    582  30.725  55.737   2.141 1 U   -1.000e+00  0.000e+00 e 0     0     0     0 #QU 0.999
    583  54.736  37.052   5.022 1 U   -1.000e+00  0.000e+00 e 0     0     0     0 #QU 0.999
    584  31.224  63.895   2.214 1 U   -1.000e+00  0.000e+00 e 0     0     0     0 #QU 0.999
    585  29.721  32.026   1.456 1 U   -1.000e+00  0.000e+00 e 0     0     0     0 #QU 0.999
    586  65.241  65.307   3.647 1 U   -1.000e+00  0.000e+00 e 0     0     0     0 #QU 0.999
    587  22.715  22.443   0.681 1 U   -1.000e+00  0.000e+00 e 0     0     0     0 #QU 0.999
    588  22.717  21.150   0.680 1 U   -1.000e+00  0.000e+00 e 0     0     0     0 #QU 0.999
    589  43.232  30.462   3.244 1 U   -1.000e+00  0.000e+00 e 0     0     0     0 #QU 0.999
    590  27.710  52.633   1.652 1 U   -1.000e+00  0.000e+00 e 0     0     0     0 #QU 0.999
    591  28.726  36.143   1.460 1 U   -1.000e+00  0.000e+00 e 0     0     0     0 #QU 0.999
    592  28.718  35.149   1.487 1 U   -1.000e+00  0.000e+00 e 0     0     0     0 #QU 0.999
    593  59.238  39.272   4.238 1 U   -1.000e+00  0.000e+00 e 0     0     0     0 #QU 0.999
    594  58.738  17.951   5.272 1 U   -1.000e+00  0.000e+00 e 0     0     0     0 #QU 0.999
    595  40.230  59.140   3.126 1 U   -1.000e+00  0.000e+00 e 0     0     0     0 #QU 0.999
    596  59.237  17.812   5.267 1 U   -1.000e+00  0.000e+00 e 0     0     0     0 #QU 0.999
    597  30.709  53.652   2.078 1 U   -1.000e+00  0.000e+00 e 0     0     0     0 #QU 0.999
    598  30.717  54.967   2.104 1 U   -1.000e+00  0.000e+00 e 0     0     0     0 #QU 0.999
    599  25.220  42.214   1.590 1 U   -1.000e+00  0.000e+00 e 0     0     0     0 #QU 0.999
    600  32.228  27.385   2.076 1 U   -1.000e+00  0.000e+00 e 0     0     0     0 #QU 0.999
    601  30.224  36.510   1.937 1 U   -1.000e+00  0.000e+00 e 0     0     0     0 #QU 0.999
    602  30.215  36.144   1.987 1 U   -1.000e+00  0.000e+00 e 0     0     0     0 #QU 0.999
    603  63.737  21.705   3.756 1 U   -1.000e+00  0.000e+00 e 0     0     0     0 #QU 0.999
    604  26.225  23.591   1.704 1 U   -1.000e+00  0.000e+00 e 0     0     0     0 #QU 0.999
    605  18.718  54.982   1.505 1 U   -1.000e+00  0.000e+00 e 0     0     0     0 #QU 0.999
    606  32.225  61.830   1.942 1 U   -1.000e+00  0.000e+00 e 0     0     0     0 #QU 0.999
    607  48.233  17.435   4.942 1 U   -1.000e+00  0.000e+00 e 0     0     0     0 #QU 0.999
    608  62.741  62.674   4.542 1 U   -1.000e+00  0.000e+00 e 0     0     0     0 #QU 0.999
    609  25.722  23.492  -0.122 1 U   -1.000e+00  0.000e+00 e 0     0     0     0 #QU 0.999
    610  35.725  42.043   1.814 1 U   -1.000e+00  0.000e+00 e 0     0     0     0 #QU 0.999
    611  38.728  55.269   2.884 1 U   -1.000e+00  0.000e+00 e 0     0     0     0 #QU 0.999
    612  35.726  31.373   2.104 1 U   -1.000e+00  0.000e+00 e 0     0     0     0 #QU 0.999
    613  38.230  31.719   2.328 1 U   -1.000e+00  0.000e+00 e 0     0     0     0 #QU 0.999
    614  28.222  57.349   1.653 1 U   -1.000e+00  0.000e+00 e 0     0     0     0 #QU 0.999
    615  29.725  35.826   1.640 1 U   -1.000e+00  0.000e+00 e 0     0     0     0 #QU 0.999
    616  30.223  58.356   3.177 1 U   -1.000e+00  0.000e+00 e 0     0     0     0 #QU 0.999
    617  27.221  44.933   1.257 1 U   -1.000e+00  0.000e+00 e 0     0     0     0 #QU 0.999
    618  26.720  44.931   1.256 1 U   -1.000e+00  0.000e+00 e 0     0     0     0 #QU 0.999
    619  23.219  66.993   1.033 1 U   -1.000e+00  0.000e+00 e 0     0     0     0 #QU 0.999
    620  35.726  24.662   1.744 1 U   -1.000e+00  0.000e+00 e 0     0     0     0 #QU 0.999
    621  24.220  39.499   0.612 1 U   -1.000e+00  0.000e+00 e 0     0     0     0 #QU 0.999
    622  60.237  17.053   6.288 1 U   -1.000e+00  0.000e+00 e 0     0     0     0 #QU 0.999
    623  36.227  59.249   2.338 1 U   -1.000e+00  0.000e+00 e 0     0     0     0 #QU 0.999
    624  22.220  31.507   1.257 1 U   -1.000e+00  0.000e+00 e 0     0     0     0 #QU 0.999
    625  18.219  18.638   0.771 1 U   -1.000e+00  0.000e+00 e 0     0     0     0 #QU 0.999
    626  18.216  17.878   0.792 1 U   -1.000e+00  0.000e+00 e 0     0     0     0 #QU 0.999
    627  33.720  43.748   1.762 1 U   -1.000e+00  0.000e+00 e 0     0     0     0 #QU 0.999
    628  56.238  36.391   4.381 1 U   -1.000e+00  0.000e+00 e 0     0     0     0 #QU 0.999
    629  59.239  30.341   4.201 1 U   -1.000e+00  0.000e+00 e 0     0     0     0 #QU 0.999
    630  38.226  57.084   2.071 1 U   -1.000e+00  0.000e+00 e 0     0     0     0 #QU 0.999
    631  22.719  60.413   1.046 1 U   -1.000e+00  0.000e+00 e 0     0     0     0 #QU 0.999
    632  32.225  64.928   1.957 1 U   -1.000e+00  0.000e+00 e 0     0     0     0 #QU 0.999
    633  25.221  29.173   1.463 1 U   -1.000e+00  0.000e+00 e 0     0     0     0 #QU 0.999
    634  26.721  25.695   1.642 1 U   -1.000e+00  0.000e+00 e 0     0     0     0 #QU 0.999
    635  27.718  33.310   2.085 1 U   -1.000e+00  0.000e+00 e 0     0     0     0 #QU 0.999
    636  27.724  32.172   2.071 1 U   -1.000e+00  0.000e+00 e 0     0     0     0 #QU 0.999
    637  40.729  53.054   2.852 1 U   -1.000e+00  0.000e+00 e 0     0     0     0 #QU 0.999
    638  22.217  64.824   1.256 1 U   -1.000e+00  0.000e+00 e 0     0     0     0 #QU 0.999
    639  44.230  29.502   3.038 1 U   -1.000e+00  0.000e+00 e 0     0     0     0 #QU 0.999
    640  44.220  28.073   3.008 1 U   -1.000e+00  0.000e+00 e 0     0     0     0 #QU 0.999
    641  32.225  33.438   2.412 1 U   -1.000e+00  0.000e+00 e 0     0     0     0 #QU 0.999
    642  33.712  42.190   1.739 1 U   -1.000e+00  0.000e+00 e 0     0     0     0 #QU 0.999
    643  31.724  33.579   2.760 1 U   -1.000e+00  0.000e+00 e 0     0     0     0 #QU 0.999
    644  14.215  21.668   0.915 1 U   -1.000e+00  0.000e+00 e 0     0     0     0 #QU 0.999
    645  41.728  53.717   2.673 1 U   -1.000e+00  0.000e+00 e 0     0     0     0 #QU 0.999
    646  24.720  55.119   1.392 1 U   -1.000e+00  0.000e+00 e 0     0     0     0 #QU 0.999
    647  55.738  14.188   4.410 1 U   -1.000e+00  0.000e+00 e 0     0     0     0 #QU 0.999
    648  35.725  24.796   1.815 1 U   -1.000e+00  0.000e+00 e 0     0     0     0 #QU 0.999
    649  67.741  73.322   3.944 1 U   -1.000e+00  0.000e+00 e 0     0     0     0 #QU 0.999
    650  19.215  28.411   0.589 1 U   -1.000e+00  0.000e+00 e 0     0     0     0 #QU 0.999
    651  57.238  31.706   3.630 1 U   -1.000e+00  0.000e+00 e 0     0     0     0 #QU 0.999
    652  25.223  32.553   1.454 1 U   -1.000e+00  0.000e+00 e 0     0     0     0 #QU 0.999
    653  25.213  33.771   1.489 1 U   -1.000e+00  0.000e+00 e 0     0     0     0 #QU 0.999
    654  20.719  20.666   1.630 1 U   -1.000e+00  0.000e+00 e 0     0     0     0 #QU 0.999
    655  42.229  55.784   2.709 1 U   -1.000e+00  0.000e+00 e 0     0     0     0 #QU 0.999
    656  24.219  57.009   1.051 1 U   -1.000e+00  0.000e+00 e 0     0     0     0 #QU 0.999
    657  29.223  59.415   2.245 1 U   -1.000e+00  0.000e+00 e 0     0     0     0 #QU 0.999
    658  61.237  61.072   4.606 1 U   -1.000e+00  0.000e+00 e 0     0     0     0 #QU 0.999
    659  41.729  54.603   2.910 1 U   -1.000e+00  0.000e+00 e 0     0     0     0 #QU 0.999
    660  61.740  22.597   4.634 1 U   -1.000e+00  0.000e+00 e 0     0     0     0 #QU 0.999
    661  29.228  33.389   1.740 1 U   -1.000e+00  0.000e+00 e 0     0     0     0 #QU 0.999
    662  18.217  55.636   1.451 1 U   -1.000e+00  0.000e+00 e 0     0     0     0 #QU 0.999
    663  19.217  14.475   0.587 1 U   -1.000e+00  0.000e+00 e 0     0     0     0 #QU 0.999
    664  31.724  66.993   2.111 1 U   -1.000e+00  0.000e+00 e 0     0     0     0 #QU 0.999
    665  61.232  62.047   4.644 1 U   -1.000e+00  0.000e+00 e 0     0     0     0 #QU 0.999
    666  31.226  49.773   2.261 1 U   -1.000e+00  0.000e+00 e 0     0     0     0 #QU 0.999
    667  18.214  18.058   1.419 1 U   -1.000e+00  0.000e+00 e 0     0     0     0 #QU 0.999
    668  56.236  25.798   3.751 1 U   -1.000e+00  0.000e+00 e 0     0     0     0 #QU 0.999
    669  60.239  26.204   6.288 1 U   -1.000e+00  0.000e+00 e 0     0     0     0 #QU 0.999
    670  57.747  27.482   3.948 1 U   -1.000e+00  0.000e+00 e 0     0     0     0 #QU 0.999
    671  42.229  29.439   2.782 1 U   -1.000e+00  0.000e+00 e 0     0     0     0 #QU 0.999
    672  39.229  52.901   2.561 1 U   -1.000e+00  0.000e+00 e 0     0     0     0 #QU 0.999
    673  40.228  59.233   2.987 1 U   -1.000e+00  0.000e+00 e 0     0     0     0 #QU 0.999
    674  27.722  32.406   2.074 1 U   -1.000e+00  0.000e+00 e 0     0     0     0 #QU 0.999
    675  59.238  28.678   5.261 1 U   -1.000e+00  0.000e+00 e 0     0     0     0 #QU 0.999
    676  58.737  28.620   5.268 1 U   -1.000e+00  0.000e+00 e 0     0     0     0 #QU 0.999
    677  42.730  27.375   3.183 1 U   -1.000e+00  0.000e+00 e 0     0     0     0 #QU 0.999
    678  32.223  50.401   2.441 1 U   -1.000e+00  0.000e+00 e 0     0     0     0 #QU 0.999
    679  32.224  50.102   2.485 1 U   -1.000e+00  0.000e+00 e 0     0     0     0 #QU 0.999
    680  32.227  50.934   2.443 1 U   -1.000e+00  0.000e+00 e 0     0     0     0 #QU 0.999
    681  62.239  22.256   4.637 1 U   -1.000e+00  0.000e+00 e 0     0     0     0 #QU 0.999
    682  25.726  23.640   0.926 1 U   -1.000e+00  0.000e+00 e 0     0     0     0 #QU 0.999
    683  43.248  23.449   0.890 1 U   -1.000e+00  0.000e+00 e 0     0     0     0 #QU 0.999
    684  33.225  21.565   1.458 1 U   -1.000e+00  0.000e+00 e 0     0     0     0 #QU 0.999
    685  27.222  26.211   0.879 1 U   -1.000e+00  0.000e+00 e 0     0     0     0 #QU 0.999
    686  27.224  23.791   1.394 1 U   -1.000e+00  0.000e+00 e 0     0     0     0 #QU 0.999
    687  72.746  23.529   4.298 1 U   -1.000e+00  0.000e+00 e 0     0     0     0 #QU 0.999
    688  26.719  23.770   0.604 1 U   -1.000e+00  0.000e+00 e 0     0     0     0 #QU 0.999
    689  32.225  20.532   1.950 1 U   -1.000e+00  0.000e+00 e 0     0     0     0 #QU 0.999
    690  41.229  54.603   2.822 1 U   -1.000e+00  0.000e+00 e 0     0     0     0 #QU 0.999
    691  24.223  27.010   0.855 1 U   -1.000e+00  0.000e+00 e 0     0     0     0 #QU 0.999
    692  59.243  59.308   4.381 1 U   -1.000e+00  0.000e+00 e 0     0     0     0 #QU 0.999
    693  27.220  23.769   0.605 1 U   -1.000e+00  0.000e+00 e 0     0     0     0 #QU 0.999
    694  48.234  14.227   5.149 1 U   -1.000e+00  0.000e+00 e 0     0     0     0 #QU 0.999
    695  56.737  40.149   4.604 1 U   -1.000e+00  0.000e+00 e 0     0     0     0 #QU 0.999
    696  25.721  21.565   1.077 1 U   -1.000e+00  0.000e+00 e 0     0     0     0 #QU 0.999
    697  62.741  16.021   3.801 1 U   -1.000e+00  0.000e+00 e 0     0     0     0 #QU 0.999
    698  36.730  31.503   2.193 1 U   -1.000e+00  0.000e+00 e 0     0     0     0 #QU 0.999
    699  43.233  27.890   3.247 1 U   -1.000e+00  0.000e+00 e 0     0     0     0 #QU 0.999
    700  41.228  25.346   0.711 1 U   -1.000e+00  0.000e+00 e 0     0     0     0 #QU 0.999
    701  26.720  27.380   1.865 1 U   -1.000e+00  0.000e+00 e 0     0     0     0 #QU 0.999
    702  59.222  41.556   4.086 1 U   -1.000e+00  0.000e+00 e 0     0     0     0 #QU 0.999
    703  34.228  29.005   2.371 1 U   -1.000e+00  0.000e+00 e 0     0     0     0 #QU 0.999
    704  34.230  29.694   2.333 1 U   -1.000e+00  0.000e+00 e 0     0     0     0 #QU 0.999
    705  59.744  28.948   4.159 1 U   -1.000e+00  0.000e+00 e 0     0     0     0 #QU 0.999
    706  59.727  30.033   4.195 1 U   -1.000e+00  0.000e+00 e 0     0     0     0 #QU 0.999
    707  41.230  23.527   0.708 1 U   -1.000e+00  0.000e+00 e 0     0     0     0 #QU 0.999
    708  62.240  62.262   4.655 1 U   -1.000e+00  0.000e+00 e 0     0     0     0 #QU 0.999
    709  62.239  61.650   4.632 1 U   -1.000e+00  0.000e+00 e 0     0     0     0 #QU 0.999
    710  62.232  63.099   4.680 1 U   -1.000e+00  0.000e+00 e 0     0     0     0 #QU 0.999
    711  34.726  28.948   1.707 1 U   -1.000e+00  0.000e+00 e 0     0     0     0 #QU 0.999
    712  59.240  58.353   5.186 1 U   -1.000e+00  0.000e+00 e 0     0     0     0 #QU 0.999
    713  57.732  29.333   3.919 1 U   -1.000e+00  0.000e+00 e 0     0     0     0 #QU 0.999
    714  60.239  26.727   3.827 1 U   -1.000e+00  0.000e+00 e 0     0     0     0 #QU 0.999
    715  53.736  20.016   4.172 1 U   -1.000e+00  0.000e+00 e 0     0     0     0 #QU 0.999
    716  59.244  28.968   4.162 1 U   -1.000e+00  0.000e+00 e 0     0     0     0 #QU 0.999
    717  59.739  17.057   6.134 1 U   -1.000e+00  0.000e+00 e 0     0     0     0 #QU 0.999
    718  27.181  39.455   0.876 1 U   -1.000e+00  0.000e+00 e 0     0     0     0 #QU 0.999
    719  48.235  17.024   5.146 1 U   -1.000e+00  0.000e+00 e 0     0     0     0 #QU 0.999
    720  20.716  61.970   0.628 1 U   -1.000e+00  0.000e+00 e 0     0     0     0 #QU 0.999
    721  43.731  27.332   3.116 1 U   -1.000e+00  0.000e+00 e 0     0     0     0 #QU 0.999
    722  58.738  28.936   4.162 1 U   -1.000e+00  0.000e+00 e 0     0     0     0 #QU 0.999
    723  24.720  55.119   1.451 1 U   -1.000e+00  0.000e+00 e 0     0     0     0 #QU 0.999
    724  55.235  38.740   5.016 1 U   -1.000e+00  0.000e+00 e 0     0     0     0 #QU 0.999
    725  50.233  32.505   4.022 1 U   -1.000e+00  0.000e+00 e 0     0     0     0 #QU 0.999
    726  43.731  26.556   3.072 1 U   -1.000e+00  0.000e+00 e 0     0     0     0 #QU 0.999
    727  26.719  54.456   1.548 1 U   -1.000e+00  0.000e+00 e 0     0     0     0 #QU 0.999
    728  16.717  16.512   1.595 1 U   -1.000e+00  0.000e+00 e 0     0     0     0 #QU 0.999
    729  55.235  25.348   5.283 1 U   -1.000e+00  0.000e+00 e 0     0     0     0 #QU 0.999
    730  27.223  23.771   0.156 1 U   -1.000e+00  0.000e+00 e 0     0     0     0 #QU 0.999
    731  55.236  41.698   4.502 1 U   -1.000e+00  0.000e+00 e 0     0     0     0 #QU 0.999
    732  58.738  65.537   3.686 1 U   -1.000e+00  0.000e+00 e 0     0     0     0 #QU 0.999
    733  59.245  65.531   3.685 1 U   -1.000e+00  0.000e+00 e 0     0     0     0 #QU 0.999
    734  50.234  32.030   3.429 1 U   -1.000e+00  0.000e+00 e 0     0     0     0 #QU 0.999
    735  28.723  41.698   0.960 1 U   -1.000e+00  0.000e+00 e 0     0     0     0 #QU 0.999
    736  39.228  52.674   2.839 1 U   -1.000e+00  0.000e+00 e 0     0     0     0 #QU 0.999
    737  60.239  59.928   3.820 1 U   -1.000e+00  0.000e+00 e 0     0     0     0 #QU 0.999
    738  55.739  17.557   4.302 1 U   -1.000e+00  0.000e+00 e 0     0     0     0 #QU 0.999
    739  25.717  25.576  -0.123 1 U   -1.000e+00  0.000e+00 e 0     0     0     0 #QU 0.999
    740  23.718  41.318   1.059 1 U   -1.000e+00  0.000e+00 e 0     0     0     0 #QU 0.999
    741  26.224  30.766   1.838 1 U   -1.000e+00  0.000e+00 e 0     0     0     0 #QU 0.999
    742  74.748  74.831   3.781 1 U   -1.000e+00  0.000e+00 e 0     0     0     0 #QU 0.999
    743  55.735  42.028   4.476 1 U   -1.000e+00  0.000e+00 e 0     0     0     0 #QU 0.999
    744  18.717  55.119   1.598 1 U   -1.000e+00  0.000e+00 e 0     0     0     0 #QU 0.999
    745  41.730  54.192   2.915 1 U   -1.000e+00  0.000e+00 e 0     0     0     0 #QU 0.999
    746  29.723  36.535   2.038 1 U   -1.000e+00  0.000e+00 e 0     0     0     0 #QU 0.999
    747  58.238  29.308   3.908 1 U   -1.000e+00  0.000e+00 e 0     0     0     0 #QU 0.999
    748  55.741  30.313   4.381 1 U   -1.000e+00  0.000e+00 e 0     0     0     0 #QU 0.999
    749  55.736  29.402   4.350 1 U   -1.000e+00  0.000e+00 e 0     0     0     0 #QU 0.999
    750  29.722  23.450   1.453 1 U   -1.000e+00  0.000e+00 e 0     0     0     0 #QU 0.999
    751  29.720  24.915   1.490 1 U   -1.000e+00  0.000e+00 e 0     0     0     0 #QU 0.999
    752  38.732  53.186   2.909 1 U   -1.000e+00  0.000e+00 e 0     0     0     0 #QU 0.999
    753  26.720  23.801   0.157 1 U   -1.000e+00  0.000e+00 e 0     0     0     0 #QU 0.999
    754  26.721  57.750   2.276 1 U   -1.000e+00  0.000e+00 e 0     0     0     0 #QU 0.999
    755  65.742  58.354   3.779 1 U   -1.000e+00  0.000e+00 e 0     0     0     0 #QU 0.999
    756  54.734  19.327   4.036 1 U   -1.000e+00  0.000e+00 e 0     0     0     0 #QU 0.999
    757  23.720  29.473   0.781 1 U   -1.000e+00  0.000e+00 e 0     0     0     0 #QU 0.999
    758  36.227  59.249   2.258 1 U   -1.000e+00  0.000e+00 e 0     0     0     0 #QU 0.999
    759  42.230  23.246   2.707 1 U   -1.000e+00  0.000e+00 e 0     0     0     0 #QU 0.999
    760  73.246  73.324   3.795 1 U   -1.000e+00  0.000e+00 e 0     0     0     0 #QU 0.999
    761  40.232  56.809   2.993 1 U   -1.000e+00  0.000e+00 e 0     0     0     0 #QU 0.999
    762  58.738  25.695   6.137 1 U   -1.000e+00  0.000e+00 e 0     0     0     0 #QU 0.999
    763  35.726  31.475   3.120 1 U   -1.000e+00  0.000e+00 e 0     0     0     0 #QU 0.999
    764  39.725  24.040   1.833 1 U   -1.000e+00  0.000e+00 e 0     0     0     0 #QU 0.999
    765  32.226  59.894   1.955 1 U   -1.000e+00  0.000e+00 e 0     0     0     0 #QU 0.999
    766  55.730  41.502   4.516 1 U   -1.000e+00  0.000e+00 e 0     0     0     0 #QU 0.999
    767  27.222  26.211   1.063 1 U   -1.000e+00  0.000e+00 e 0     0     0     0 #QU 0.999
    768  32.726  58.061   1.892 1 U   -1.000e+00  0.000e+00 e 0     0     0     0 #QU 0.999
    769  63.745  63.942   3.913 1 U   -1.000e+00  0.000e+00 e 0     0     0     0 #QU 0.999
    770  31.225  26.527   2.266 1 U   -1.000e+00  0.000e+00 e 0     0     0     0 #QU 0.999
    771  21.222  18.376   0.744 1 U   -1.000e+00  0.000e+00 e 0     0     0     0 #QU 0.999
    772  33.225  55.016   2.231 1 U   -1.000e+00  0.000e+00 e 0     0     0     0 #QU 0.999
    773  36.724  54.931   2.556 1 U   -1.000e+00  0.000e+00 e 0     0     0     0 #QU 0.999
    774  65.242  31.321   3.815 1 U   -1.000e+00  0.000e+00 e 0     0     0     0 #QU 0.999
    775  35.226  24.662   1.700 1 U   -1.000e+00  0.000e+00 e 0     0     0     0 #QU 0.999
    776  32.226  65.890   2.361 1 U   -1.000e+00  0.000e+00 e 0     0     0     0 #QU 0.999
    777  27.222  32.413   1.063 1 U   -1.000e+00  0.000e+00 e 0     0     0     0 #QU 0.998
    778  26.718  32.300   1.060 1 U   -1.000e+00  0.000e+00 e 0     0     0     0 #QU 0.998
    779  40.728  29.651   2.276 1 U   -1.000e+00  0.000e+00 e 0     0     0     0 #QU 0.998
    780  55.737  21.704   4.300 1 U   -1.000e+00  0.000e+00 e 0     0     0     0 #QU 0.998
    781  34.227  29.420   1.474 1 U   -1.000e+00  0.000e+00 e 0     0     0     0 #QU 0.998
    782  58.242  39.443   4.240 1 U   -1.000e+00  0.000e+00 e 0     0     0     0 #QU 0.998
    783  62.744  62.448   4.001 1 U   -1.000e+00  0.000e+00 e 0     0     0     0 #QU 0.998
    784  34.725  59.404   2.612 1 U   -1.000e+00  0.000e+00 e 0     0     0     0 #QU 0.998
    785  23.720  41.518   0.523 1 U   -1.000e+00  0.000e+00 e 0     0     0     0 #QU 0.998
    786  25.722  23.442   0.816 1 U   -1.000e+00  0.000e+00 e 0     0     0     0 #QU 0.998
    787  73.747  73.325   3.802 1 U   -1.000e+00  0.000e+00 e 0     0     0     0 #QU 0.998
    788  56.733  26.545   4.050 1 U   -1.000e+00  0.000e+00 e 0     0     0     0 #QU 0.998
    789  27.225  56.545   1.392 1 U   -1.000e+00  0.000e+00 e 0     0     0     0 #QU 0.998
    790  59.742  25.666   6.133 1 U   -1.000e+00  0.000e+00 e 0     0     0     0 #QU 0.998
    791  36.724  55.826   2.329 1 U   -1.000e+00  0.000e+00 e 0     0     0     0 #QU 0.998
    792  54.737  26.894   4.623 1 U   -1.000e+00  0.000e+00 e 0     0     0     0 #QU 0.998
    793  55.739  21.925   4.412 1 U   -1.000e+00  0.000e+00 e 0     0     0     0 #QU 0.998
    794  18.715  21.671   0.868 1 U   -1.000e+00  0.000e+00 e 0     0     0     0 #QU 0.998
    795  21.224  67.228   0.929 1 U   -1.000e+00  0.000e+00 e 0     0     0     0 #QU 0.998
    796  22.218  61.966   0.743 1 U   -1.000e+00  0.000e+00 e 0     0     0     0 #QU 0.998
    797  32.225  24.796   1.953 1 U   -1.000e+00  0.000e+00 e 0     0     0     0 #QU 0.998
    798  72.746  39.116   5.866 1 U   -1.000e+00  0.000e+00 e 0     0     0     0 #QU 0.998
    799  59.240  58.585   5.264 1 U   -1.000e+00  0.000e+00 e 0     0     0     0 #QU 0.998
    800  22.218  22.245   1.587 1 U   -1.000e+00  0.000e+00 e 0     0     0     0 #QU 0.998
    801  26.720  56.869   0.604 1 U   -1.000e+00  0.000e+00 e 0     0     0     0 #QU 0.998
    802  26.721  56.532   0.603 1 U   -1.000e+00  0.000e+00 e 0     0     0     0 #QU 0.998
    803  27.230  56.572   0.605 1 U   -1.000e+00  0.000e+00 e 0     0     0     0 #QU 0.998
    804  24.223  24.279   0.611 1 U   -1.000e+00  0.000e+00 e 0     0     0     0 #QU 0.998
    805  23.721  23.794   1.265 1 U   -1.000e+00  0.000e+00 e 0     0     0     0 #QU 0.998
    806  37.728  30.650   2.415 1 U   -1.000e+00  0.000e+00 e 0     0     0     0 #QU 0.998
    807  29.224  24.996   1.659 1 U   -1.000e+00  0.000e+00 e 0     0     0     0 #QU 0.998
    808  26.721  56.731   1.387 1 U   -1.000e+00  0.000e+00 e 0     0     0     0 #QU 0.998
    809  27.222  46.860   1.561 1 U   -1.000e+00  0.000e+00 e 0     0     0     0 #QU 0.998
    810  57.236  23.993   3.631 1 U   -1.000e+00  0.000e+00 e 0     0     0     0 #QU 0.998
    811  23.718  26.694   0.555 1 U   -1.000e+00  0.000e+00 e 0     0     0     0 #QU 0.998
    812  23.721  25.640   0.531 1 U   -1.000e+00  0.000e+00 e 0     0     0     0 #QU 0.998
    813  23.713  26.478   0.551 1 U   -1.000e+00  0.000e+00 e 0     0     0     0 #QU 0.998
    814  69.742  21.218   4.300 1 U   -1.000e+00  0.000e+00 e 0     0     0     0 #QU 0.998
    815  26.721  24.146   1.385 1 U   -1.000e+00  0.000e+00 e 0     0     0     0 #QU 0.998
    816  23.219  23.113   0.967 1 U   -1.000e+00  0.000e+00 e 0     0     0     0 #QU 0.998
    817  57.719  40.393   4.299 1 U   -1.000e+00  0.000e+00 e 0     0     0     0 #QU 0.998
    818  57.678  39.851   4.313 1 U   -1.000e+00  0.000e+00 e 0     0     0     0 #QU 0.998
    819  27.222  32.406   1.378 1 U   -1.000e+00  0.000e+00 e 0     0     0     0 #QU 0.998
    820  36.727  30.485   2.430 1 U   -1.000e+00  0.000e+00 e 0     0     0     0 #QU 0.998
    821  65.242  65.444   4.634 1 U   -1.000e+00  0.000e+00 e 0     0     0     0 #QU 0.998
    822  31.723  41.796   1.338 1 U   -1.000e+00  0.000e+00 e 0     0     0     0 #QU 0.998
    823  26.720  32.293   1.929 1 U   -1.000e+00  0.000e+00 e 0     0     0     0 #QU 0.998
    824  26.721  30.993   2.133 1 U   -1.000e+00  0.000e+00 e 0     0     0     0 #QU 0.998
    825  25.222  33.058   1.374 1 U   -1.000e+00  0.000e+00 e 0     0     0     0 #QU 0.998
    826  27.195  60.167   1.335 1 U   -1.000e+00  0.000e+00 e 0     0     0     0 #QU 0.998
    827  54.733  27.118   4.386 1 U   -1.000e+00  0.000e+00 e 0     0     0     0 #QU 0.998
    828  23.215  42.123   1.752 1 U   -1.000e+00  0.000e+00 e 0     0     0     0 #QU 0.998
    829  43.229  23.487   1.463 1 U   -1.000e+00  0.000e+00 e 0     0     0     0 #QU 0.998
    830  25.221  58.074   1.603 1 U   -1.000e+00  0.000e+00 e 0     0     0     0 #QU 0.998
    831  59.242  34.590   4.153 1 U   -1.000e+00  0.000e+00 e 0     0     0     0 #QU 0.998
    832  58.738  34.573   4.153 1 U   -1.000e+00  0.000e+00 e 0     0     0     0 #QU 0.998
    833  18.718  18.839   0.867 1 U   -1.000e+00  0.000e+00 e 0     0     0     0 #QU 0.998
    834  26.221  53.054   1.356 1 U   -1.000e+00  0.000e+00 e 0     0     0     0 #QU 0.998
    835  18.718  30.991   0.868 1 U   -1.000e+00  0.000e+00 e 0     0     0     0 #QU 0.998
    836  31.224  62.347   2.265 1 U   -1.000e+00  0.000e+00 e 0     0     0     0 #QU 0.998
    837  16.218  12.124   0.458 1 U   -1.000e+00  0.000e+00 e 0     0     0     0 #QU 0.998
    838  30.224  57.184   1.928 1 U   -1.000e+00  0.000e+00 e 0     0     0     0 #QU 0.998
    839  26.719  26.682   1.398 1 U   -1.000e+00  0.000e+00 e 0     0     0     0 #QU 0.998
    840  26.714  26.019   1.353 1 U   -1.000e+00  0.000e+00 e 0     0     0     0 #QU 0.998
    841  20.713  22.282   0.623 1 U   -1.000e+00  0.000e+00 e 0     0     0     0 #QU 0.998
    842  20.717  20.387   0.627 1 U   -1.000e+00  0.000e+00 e 0     0     0     0 #QU 0.998
    843  26.221  26.211   1.363 1 U   -1.000e+00  0.000e+00 e 0     0     0     0 #QU 0.998
    844  60.225  14.235   6.289 1 U   -1.000e+00  0.000e+00 e 0     0     0     0 #QU 0.998
    845  55.738  29.428   4.595 1 U   -1.000e+00  0.000e+00 e 0     0     0     0 #QU 0.998
    846  24.220  26.309   0.611 1 U   -1.000e+00  0.000e+00 e 0     0     0     0 #QU 0.998
    847  18.719  64.848   0.779 1 U   -1.000e+00  0.000e+00 e 0     0     0     0 #QU 0.998
    848  53.737  40.245   4.461 1 U   -1.000e+00  0.000e+00 e 0     0     0     0 #QU 0.998
    849  53.733  38.882   4.432 1 U   -1.000e+00  0.000e+00 e 0     0     0     0 #QU 0.998
    850  54.737  27.897   5.333 1 U   -1.000e+00  0.000e+00 e 0     0     0     0 #QU 0.998
    851  21.718  21.191   0.742 1 U   -1.000e+00  0.000e+00 e 0     0     0     0 #QU 0.998
    852  27.719  60.406   1.734 1 U   -1.000e+00  0.000e+00 e 0     0     0     0 #QU 0.998
    853  26.218  26.054   0.883 1 U   -1.000e+00  0.000e+00 e 0     0     0     0 #QU 0.998
    854  21.719  61.830   0.747 1 U   -1.000e+00  0.000e+00 e 0     0     0     0 #QU 0.998
    855  25.723  25.762   1.053 1 U   -1.000e+00  0.000e+00 e 0     0     0     0 #QU 0.998
    856  33.725  59.765   2.016 1 U   -1.000e+00  0.000e+00 e 0     0     0     0 #QU 0.998
    857  41.229  23.113   1.598 1 U   -1.000e+00  0.000e+00 e 0     0     0     0 #QU 0.998
    858  32.728  50.333   2.569 1 U   -1.000e+00  0.000e+00 e 0     0     0     0 #QU 0.998
    859  25.721  41.181  -0.118 1 U   -1.000e+00  0.000e+00 e 0     0     0     0 #QU 0.998
    860  53.235  39.633   4.238 1 U   -1.000e+00  0.000e+00 e 0     0     0     0 #QU 0.998
    861  59.241  58.521   4.629 1 U   -1.000e+00  0.000e+00 e 0     0     0     0 #QU 0.998
    862  19.215  19.090   1.411 1 U   -1.000e+00  0.000e+00 e 0     0     0     0 #QU 0.998
    863  26.716  27.091   0.157 1 U   -1.000e+00  0.000e+00 e 0     0     0     0 #QU 0.998
    864  28.721  14.658   1.834 1 U   -1.000e+00  0.000e+00 e 0     0     0     0 #QU 0.998
    865  44.232  25.008   3.022 1 U   -1.000e+00  0.000e+00 e 0     0     0     0 #QU 0.998
    866  37.727  59.619   2.411 1 U   -1.000e+00  0.000e+00 e 0     0     0     0 #QU 0.998
    867  26.721  29.824   1.715 1 U   -1.000e+00  0.000e+00 e 0     0     0     0 #QU 0.998
    868  41.726  54.060   2.568 1 U   -1.000e+00  0.000e+00 e 0     0     0     0 #QU 0.998
    869  41.728  52.775   2.517 1 U   -1.000e+00  0.000e+00 e 0     0     0     0 #QU 0.998
    870  26.720  27.137   1.926 1 U   -1.000e+00  0.000e+00 e 0     0     0     0 #QU 0.998
    871  65.241  27.379   4.631 1 U   -1.000e+00  0.000e+00 e 0     0     0     0 #QU 0.998
    872  29.721  41.858   1.454 1 U   -1.000e+00  0.000e+00 e 0     0     0     0 #QU 0.998
    873  29.214  32.508   1.688 1 U   -1.000e+00  0.000e+00 e 0     0     0     0 #QU 0.997
    874 130.775  42.869   7.366 1 U   -1.000e+00  0.000e+00 e 0     0     0     0 #QU 0.997
    875  29.232  33.043   1.656 1 U   -1.000e+00  0.000e+00 e 0     0     0     0 #QU 0.997
    876  43.229  57.557   3.242 1 U   -1.000e+00  0.000e+00 e 0     0     0     0 #QU 0.997
    877  29.220  59.914   1.915 1 U   -1.000e+00  0.000e+00 e 0     0     0     0 #QU 0.997
    878  25.720  56.288   1.073 1 U   -1.000e+00  0.000e+00 e 0     0     0     0 #QU 0.997
    879  27.233  54.674   1.255 1 U   -1.000e+00  0.000e+00 e 0     0     0     0 #QU 0.997
    880  28.730  58.559   0.957 1 U   -1.000e+00  0.000e+00 e 0     0     0     0 #QU 0.997
    881  43.301  31.179   2.553 1 U   -1.000e+00  0.000e+00 e 0     0     0     0 #QU 0.997
    882  32.225  27.243   1.957 1 U   -1.000e+00  0.000e+00 e 0     0     0     0 #QU 0.997
    883  32.225  22.081   1.942 1 U   -1.000e+00  0.000e+00 e 0     0     0     0 #QU 0.997
    884  58.738  37.659   4.183 1 U   -1.000e+00  0.000e+00 e 0     0     0     0 #QU 0.997
    885  23.220  23.012   1.527 1 U   -1.000e+00  0.000e+00 e 0     0     0     0 #QU 0.997
    886  26.721  54.709   1.259 1 U   -1.000e+00  0.000e+00 e 0     0     0     0 #QU 0.997
    887  27.225  24.243   0.872 1 U   -1.000e+00  0.000e+00 e 0     0     0     0 #QU 0.997
    888  35.726  29.824   1.818 1 U   -1.000e+00  0.000e+00 e 0     0     0     0 #QU 0.997
    889  27.223  30.236   1.068 1 U   -1.000e+00  0.000e+00 e 0     0     0     0 #QU 0.997
    890  25.719  42.364   1.078 1 U   -1.000e+00  0.000e+00 e 0     0     0     0 #QU 0.997
    891  25.712  41.111   1.047 1 U   -1.000e+00  0.000e+00 e 0     0     0     0 #QU 0.997
    892  65.242  65.363   3.560 1 U   -1.000e+00  0.000e+00 e 0     0     0     0 #QU 0.997
    893  27.224  65.025   2.070 1 U   -1.000e+00  0.000e+00 e 0     0     0     0 #QU 0.997
    894  26.720  65.023   2.071 1 U   -1.000e+00  0.000e+00 e 0     0     0     0 #QU 0.997
    895  22.719  35.901   1.045 1 U   -1.000e+00  0.000e+00 e 0     0     0     0 #QU 0.997
    896  26.221  24.146   1.363 1 U   -1.000e+00  0.000e+00 e 0     0     0     0 #QU 0.997
    897  32.724  25.054   1.889 1 U   -1.000e+00  0.000e+00 e 0     0     0     0 #QU 0.997
    898  50.234  32.026   3.751 1 U   -1.000e+00  0.000e+00 e 0     0     0     0 #QU 0.997
    899  31.723  54.975   2.319 1 U   -1.000e+00  0.000e+00 e 0     0     0     0 #QU 0.997
    900  55.743  25.556   4.411 1 U   -1.000e+00  0.000e+00 e 0     0     0     0 #QU 0.997
    901  25.220  42.214   1.458 1 U   -1.000e+00  0.000e+00 e 0     0     0     0 #QU 0.997
    902  31.725  59.902   2.759 1 U   -1.000e+00  0.000e+00 e 0     0     0     0 #QU 0.997
    903  19.217  19.390   1.081 1 U   -1.000e+00  0.000e+00 e 0     0     0     0 #QU 0.997
    904  49.736  30.957   3.515 1 U   -1.000e+00  0.000e+00 e 0     0     0     0 #QU 0.997
    905  62.738  62.487   3.932 1 U   -1.000e+00  0.000e+00 e 0     0     0     0 #QU 0.997
    906  29.221  55.803   2.423 1 U   -1.000e+00  0.000e+00 e 0     0     0     0 #QU 0.997
    907  26.721  46.868   1.553 1 U   -1.000e+00  0.000e+00 e 0     0     0     0 #QU 0.997
    908  24.718  42.153   1.380 1 U   -1.000e+00  0.000e+00 e 0     0     0     0 #QU 0.997
    909  33.720  25.169   1.481 1 U   -1.000e+00  0.000e+00 e 0     0     0     0 #QU 0.997
    910  21.218  62.483   0.838 1 U   -1.000e+00  0.000e+00 e 0     0     0     0 #QU 0.997
    911  23.720  57.316   0.780 1 U   -1.000e+00  0.000e+00 e 0     0     0     0 #QU 0.997
    912  62.241  26.351   5.019 1 U   -1.000e+00  0.000e+00 e 0     0     0     0 #QU 0.997
    913  23.720  67.607   1.082 1 U   -1.000e+00  0.000e+00 e 0     0     0     0 #QU 0.997
    914  25.220  32.922   1.598 1 U   -1.000e+00  0.000e+00 e 0     0     0     0 #QU 0.997
    915  42.231  29.124   2.953 1 U   -1.000e+00  0.000e+00 e 0     0     0     0 #QU 0.997
    916  34.726  54.223   2.686 1 U   -1.000e+00  0.000e+00 e 0     0     0     0 #QU 0.997
    917  30.724  26.727   1.620 1 U   -1.000e+00  0.000e+00 e 0     0     0     0 #QU 0.997
    918  26.720  56.280   1.629 1 U   -1.000e+00  0.000e+00 e 0     0     0     0 #QU 0.996
    919  23.268  57.815   0.297 1 U   -1.000e+00  0.000e+00 e 0     0     0     0 #QU 0.996
    920  56.235  66.290   4.668 1 U   -1.000e+00  0.000e+00 e 0     0     0     0 #QU 0.996
    921  31.730  21.654   2.081 1 U   -1.000e+00  0.000e+00 e 0     0     0     0 #QU 0.996
    922  31.719  21.340   2.107 1 U   -1.000e+00  0.000e+00 e 0     0     0     0 #QU 0.996
    923  31.722  23.192   2.106 1 U   -1.000e+00  0.000e+00 e 0     0     0     0 #QU 0.996
    924  42.730  25.695   1.678 1 U   -1.000e+00  0.000e+00 e 0     0     0     0 #QU 0.996
    925  51.234  63.895   5.433 1 U   -1.000e+00  0.000e+00 e 0     0     0     0 #QU 0.996
    926  66.241  42.870   6.888 1 U   -1.000e+00  0.000e+00 e 0     0     0     0 #QU 0.996
    927  57.738  37.052   3.944 1 U   -1.000e+00  0.000e+00 e 0     0     0     0 #QU 0.996
    928  31.725  29.608   1.569 1 U   -1.000e+00  0.000e+00 e 0     0     0     0 #QU 0.996
    929  32.225  59.918   1.829 1 U   -1.000e+00  0.000e+00 e 0     0     0     0 #QU 0.996
    930  32.726  62.964   1.755 1 U   -1.000e+00  0.000e+00 e 0     0     0     0 #QU 0.996
    931  56.238  14.195   4.484 1 U   -1.000e+00  0.000e+00 e 0     0     0     0 #QU 0.996
    932  18.221  28.640   0.793 1 U   -1.000e+00  0.000e+00 e 0     0     0     0 #QU 0.996
    933  32.725  50.990   2.382 1 U   -1.000e+00  0.000e+00 e 0     0     0     0 #QU 0.996
    934  56.241  21.573   3.749 1 U   -1.000e+00  0.000e+00 e 0     0     0     0 #QU 0.996
    935  56.235  17.054   4.484 1 U   -1.000e+00  0.000e+00 e 0     0     0     0 #QU 0.996
    936  36.725  53.676   2.072 1 U   -1.000e+00  0.000e+00 e 0     0     0     0 #QU 0.996
    937  27.225  32.521   1.465 1 U   -1.000e+00  0.000e+00 e 0     0     0     0 #QU 0.996
    938  55.737  63.895   4.414 1 U   -1.000e+00  0.000e+00 e 0     0     0     0 #QU 0.996
    939  31.726  54.442   2.690 1 U   -1.000e+00  0.000e+00 e 0     0     0     0 #QU 0.996
    940  31.718  54.378   2.668 1 U   -1.000e+00  0.000e+00 e 0     0     0     0 #QU 0.996
    941  21.719  63.555   0.920 1 U   -1.000e+00  0.000e+00 e 0     0     0     0 #QU 0.996
    942  20.717  20.395   0.784 1 U   -1.000e+00  0.000e+00 e 0     0     0     0 #QU 0.996
    943  23.718  25.835   0.956 1 U   -1.000e+00  0.000e+00 e 0     0     0     0 #QU 0.996
    944  18.718  18.368   1.595 1 U   -1.000e+00  0.000e+00 e 0     0     0     0 #QU 0.996
    945  20.718  21.243   0.746 1 U   -1.000e+00  0.000e+00 e 0     0     0     0 #QU 0.996
    946  38.725  42.303   3.009 1 U   -1.000e+00  0.000e+00 e 0     0     0     0 #QU 0.996
    947  31.724  57.184   1.356 1 U   -1.000e+00  0.000e+00 e 0     0     0     0 #QU 0.996
    948  42.230  24.825   3.024 1 U   -1.000e+00  0.000e+00 e 0     0     0     0 #QU 0.995
    949  20.216  20.181   1.352 1 U   -1.000e+00  0.000e+00 e 0     0     0     0 #QU 0.995
    950  24.723  35.647   1.392 1 U   -1.000e+00  0.000e+00 e 0     0     0     0 #QU 0.995
    951  35.723  58.540   2.826 1 U   -1.000e+00  0.000e+00 e 0     0     0     0 #QU 0.995
    952  20.216  63.738   0.391 1 U   -1.000e+00  0.000e+00 e 0     0     0     0 #QU 0.995
    953  60.731  26.151   4.605 1 U   -1.000e+00  0.000e+00 e 0     0     0     0 #QU 0.995
    954  21.721  21.408   1.147 1 U   -1.000e+00  0.000e+00 e 0     0     0     0 #QU 0.995
    955  26.720  30.235   1.065 1 U   -1.000e+00  0.000e+00 e 0     0     0     0 #QU 0.995
    956  25.722  26.825   0.255 1 U   -1.000e+00  0.000e+00 e 0     0     0     0 #QU 0.995
    957  54.736  18.467   4.113 1 U   -1.000e+00  0.000e+00 e 0     0     0     0 #QU 0.995
    958  67.745  67.644   3.940 1 U   -1.000e+00  0.000e+00 e 0     0     0     0 #QU 0.995
    959  31.223  18.383   0.758 1 U   -1.000e+00  0.000e+00 e 0     0     0     0 #QU 0.995
    960  28.223  23.571   0.920 1 U   -1.000e+00  0.000e+00 e 0     0     0     0 #QU 0.995
    961  36.231  34.038   2.337 1 U   -1.000e+00  0.000e+00 e 0     0     0     0 #QU 0.995
    962  48.233  30.341   4.942 1 U   -1.000e+00  0.000e+00 e 0     0     0     0 #QU 0.995
    963  27.722  30.341   1.649 1 U   -1.000e+00  0.000e+00 e 0     0     0     0 #QU 0.995
    964  33.725  65.960   2.976 1 U   -1.000e+00  0.000e+00 e 0     0     0     0 #QU 0.995
    965  21.722  18.841   0.919 1 U   -1.000e+00  0.000e+00 e 0     0     0     0 #QU 0.994
    966  35.259  42.143   1.300 1 U   -1.000e+00  0.000e+00 e 0     0     0     0 #QU 0.994
    967  36.227  54.087   2.258 1 U   -1.000e+00  0.000e+00 e 0     0     0     0 #QU 0.994
    968  31.722  22.215   1.044 1 U   -1.000e+00  0.000e+00 e 0     0     0     0 #QU 0.994
    969  23.720  23.630  -0.133 1 U   -1.000e+00  0.000e+00 e 0     0     0     0 #QU 0.994
    970  36.729  57.833   2.183 1 U   -1.000e+00  0.000e+00 e 0     0     0     0 #QU 0.994
    971  26.334  60.963   0.447 1 U   -1.000e+00  0.000e+00 e 0     0     0     0 #QU 0.994
    972  26.459  60.860   0.444 1 U   -1.000e+00  0.000e+00 e 0     0     0     0 #QU 0.994
    973  26.484  60.205   0.451 1 U   -1.000e+00  0.000e+00 e 0     0     0     0 #QU 0.994
    974  50.303  17.105   4.562 1 U   -1.000e+00  0.000e+00 e 0     0     0     0 #QU 0.994
    975  50.340  16.834   4.561 1 U   -1.000e+00  0.000e+00 e 0     0     0     0 #QU 0.994
    976  22.710  67.250   1.036 1 U   -1.000e+00  0.000e+00 e 0     0     0     0 #QU 0.994
    977  22.719  66.839   1.037 1 U   -1.000e+00  0.000e+00 e 0     0     0     0 #QU 0.994
    978  22.714  65.812   1.045 1 U   -1.000e+00  0.000e+00 e 0     0     0     0 #QU 0.994
    979  27.721  57.042   1.075 1 U   -1.000e+00  0.000e+00 e 0     0     0     0 #QU 0.994
    980  55.737  63.731   4.300 1 U   -1.000e+00  0.000e+00 e 0     0     0     0 #QU 0.994
    981  45.729  42.216   2.942 1 U   -1.000e+00  0.000e+00 e 0     0     0     0 #QU 0.994
    982  29.223  36.148   1.450 1 U   -1.000e+00  0.000e+00 e 0     0     0     0 #QU 0.994
    983  29.225  35.369   1.485 1 U   -1.000e+00  0.000e+00 e 0     0     0     0 #QU 0.994
    984  26.719  59.905   1.433 1 U   -1.000e+00  0.000e+00 e 0     0     0     0 #QU 0.994
    985  73.244  73.055   4.088 1 U   -1.000e+00  0.000e+00 e 0     0     0     0 #QU 0.994
    986  29.223  25.695   1.576 1 U   -1.000e+00  0.000e+00 e 0     0     0     0 #QU 0.994
    987  32.721  51.777   1.755 1 U   -1.000e+00  0.000e+00 e 0     0     0     0 #QU 0.994
    988  29.223  25.178   1.744 1 U   -1.000e+00  0.000e+00 e 0     0     0     0 #QU 0.994
    989  32.225  65.444   1.972 1 U   -1.000e+00  0.000e+00 e 0     0     0     0 #QU 0.994
    990  58.241  29.170   4.061 1 U   -1.000e+00  0.000e+00 e 0     0     0     0 #QU 0.993
    991  41.727  29.377   1.746 1 U   -1.000e+00  0.000e+00 e 0     0     0     0 #QU 0.993
    992  41.723  28.579   1.721 1 U   -1.000e+00  0.000e+00 e 0     0     0     0 #QU 0.993
    993  28.727  62.481   1.454 1 U   -1.000e+00  0.000e+00 e 0     0     0     0 #QU 0.993
    994  80.250  63.895   4.942 1 U   -1.000e+00  0.000e+00 e 0     0     0     0 #QU 0.993
    995  36.227  55.636   2.426 1 U   -1.000e+00  0.000e+00 e 0     0     0     0 #QU 0.993
    996  55.238  29.671   5.694 1 U   -1.000e+00  0.000e+00 e 0     0     0     0 #QU 0.993
    997  28.725  34.627   1.578 1 U   -1.000e+00  0.000e+00 e 0     0     0     0 #QU 0.993
    998  27.222  42.214   1.392 1 U   -1.000e+00  0.000e+00 e 0     0     0     0 #QU 0.993
    999  29.223  25.178   1.480 1 U   -1.000e+00  0.000e+00 e 0     0     0     0 #QU 0.993
   1000  26.703  59.853   1.693 1 U   -1.000e+00  0.000e+00 e 0     0     0     0 #QU 0.993
   1001  27.223  59.865   1.441 1 U   -1.000e+00  0.000e+00 e 0     0     0     0 #QU 0.993
   1002  53.238  23.984   4.234 1 U   -1.000e+00  0.000e+00 e 0     0     0     0 #QU 0.993
   1003  29.724  58.897   1.982 1 U   -1.000e+00  0.000e+00 e 0     0     0     0 #QU 0.993
   1004  59.237  30.437   4.634 1 U   -1.000e+00  0.000e+00 e 0     0     0     0 #QU 0.993
   1005  63.243  63.092   4.684 1 U   -1.000e+00  0.000e+00 e 0     0     0     0 #QU 0.993
   1006  14.715  21.699   0.925 1 U   -1.000e+00  0.000e+00 e 0     0     0     0 #QU 0.993
   1007  63.236  61.983   4.642 1 U   -1.000e+00  0.000e+00 e 0     0     0     0 #QU 0.993
   1008  36.226  29.649   2.334 1 U   -1.000e+00  0.000e+00 e 0     0     0     0 #QU 0.992
   1009  58.238  63.895   4.472 1 U   -1.000e+00  0.000e+00 e 0     0     0     0 #QU 0.992
   1010  28.181  61.159   0.173 1 U   -1.000e+00  0.000e+00 e 0     0     0     0 #QU 0.992
   1011  54.736  31.889   5.330 1 U   -1.000e+00  0.000e+00 e 0     0     0     0 #QU 0.992
   1012  28.221  26.182   0.919 1 U   -1.000e+00  0.000e+00 e 0     0     0     0 #QU 0.992
   1013  36.726  27.541   2.247 1 U   -1.000e+00  0.000e+00 e 0     0     0     0 #QU 0.992
   1014  29.728  36.628   2.117 1 U   -1.000e+00  0.000e+00 e 0     0     0     0 #QU 0.992
   1015  73.270  73.168   4.020 1 U   -1.000e+00  0.000e+00 e 0     0     0     0 #QU 0.992
   1016  25.719  23.542   0.258 1 U   -1.000e+00  0.000e+00 e 0     0     0     0 #QU 0.992
   1017  39.215  53.526   2.760 1 U   -1.000e+00  0.000e+00 e 0     0     0     0 #QU 0.992
   1018  39.228  52.639   2.670 1 U   -1.000e+00  0.000e+00 e 0     0     0     0 #QU 0.992
   1019  39.233  52.942   2.718 1 U   -1.000e+00  0.000e+00 e 0     0     0     0 #QU 0.992
   1020  32.725  29.308   1.884 1 U   -1.000e+00  0.000e+00 e 0     0     0     0 #QU 0.992
   1021  58.737  59.890   3.471 1 U   -1.000e+00  0.000e+00 e 0     0     0     0 #QU 0.992
   1022  31.224  49.817   2.377 1 U   -1.000e+00  0.000e+00 e 0     0     0     0 #QU 0.991
   1023  56.236  21.975   4.483 1 U   -1.000e+00  0.000e+00 e 0     0     0     0 #QU 0.991
   1024  37.725  41.819   2.848 1 U   -1.000e+00  0.000e+00 e 0     0     0     0 #QU 0.991
   1025  25.718  25.546   0.814 1 U   -1.000e+00  0.000e+00 e 0     0     0     0 #QU 0.991
   1026  55.736  17.057   4.411 1 U   -1.000e+00  0.000e+00 e 0     0     0     0 #QU 0.991
   1027  27.169  42.533   0.940 1 U   -1.000e+00  0.000e+00 e 0     0     0     0 #QU 0.991
   1028  24.720  24.794   1.859 1 U   -1.000e+00  0.000e+00 e 0     0     0     0 #QU 0.991
   1029  23.721  39.243   0.552 1 U   -1.000e+00  0.000e+00 e 0     0     0     0 #QU 0.991
   1030  58.217  30.321   4.637 1 U   -1.000e+00  0.000e+00 e 0     0     0     0 #QU 0.991
   1031  22.723  25.844   1.059 1 U   -1.000e+00  0.000e+00 e 0     0     0     0 #QU 0.991
   1032  45.230  42.862   3.243 1 U   -1.000e+00  0.000e+00 e 0     0     0     0 #QU 0.991
   1033  60.739  65.579   3.691 1 U   -1.000e+00  0.000e+00 e 0     0     0     0 #QU 0.991
   1034  28.185  62.776   2.196 1 U   -1.000e+00  0.000e+00 e 0     0     0     0 #QU 0.991
   1035  29.723  59.249   2.038 1 U   -1.000e+00  0.000e+00 e 0     0     0     0 #QU 0.991
   1036  51.734  31.103   5.147 1 U   -1.000e+00  0.000e+00 e 0     0     0     0 #QU 0.990
   1037  56.739  23.758   4.051 1 U   -1.000e+00  0.000e+00 e 0     0     0     0 #QU 0.990
   1038  51.734  29.693   5.170 1 U   -1.000e+00  0.000e+00 e 0     0     0     0 #QU 0.990
   1039  51.781  30.579   5.147 1 U   -1.000e+00  0.000e+00 e 0     0     0     0 #QU 0.990
   1040  26.718  42.582   1.632 1 U   -1.000e+00  0.000e+00 e 0     0     0     0 #QU 0.990
   1041  28.774  62.639   0.743 1 U   -1.000e+00  0.000e+00 e 0     0     0     0 #QU 0.990
   1042  59.240  58.072   3.693 1 U   -1.000e+00  0.000e+00 e 0     0     0     0 #QU 0.990
   1043  50.235  17.964   4.945 1 U   -1.000e+00  0.000e+00 e 0     0     0     0 #QU 0.990
   1044  29.222  42.055   1.741 1 U   -1.000e+00  0.000e+00 e 0     0     0     0 #QU 0.990
   1045  23.721  23.769   0.537 1 U   -1.000e+00  0.000e+00 e 0     0     0     0 #QU 0.990
   1046  14.261  58.062   0.861 1 U   -1.000e+00  0.000e+00 e 0     0     0     0 #QU 0.990
   1047 129.276  41.283   7.290 1 U   -1.000e+00  0.000e+00 e 0     0     0     0 #QU 0.990
   1048  32.724  50.573   1.891 1 U   -1.000e+00  0.000e+00 e 0     0     0     0 #QU 0.990
   1049  23.729  54.069   0.954 1 U   -1.000e+00  0.000e+00 e 0     0     0     0 #QU 0.990
   1050  31.724  30.857   1.473 1 U   -1.000e+00  0.000e+00 e 0     0     0     0 #QU 0.990
   1051  14.328  58.302   0.861 1 U   -1.000e+00  0.000e+00 e 0     0     0     0 #QU 0.990
   1052  21.722  21.533   0.919 1 U   -1.000e+00  0.000e+00 e 0     0     0     0 #QU 0.990
   1053  31.722  32.779   3.215 1 U   -1.000e+00  0.000e+00 e 0     0     0     0 #QU 0.990
   1054  27.222  26.211   1.649 1 U   -1.000e+00  0.000e+00 e 0     0     0     0 #QU 0.990
   1055  44.229  42.008   2.940 1 U   -1.000e+00  0.000e+00 e 0     0     0     0 #QU 0.989
   1056  33.724  42.072   1.985 1 U   -1.000e+00  0.000e+00 e 0     0     0     0 #QU 0.989
   1057  29.216  58.590   1.314 1 U   -1.000e+00  0.000e+00 e 0     0     0     0 #QU 0.989
   1058  44.229  43.333   2.900 1 U   -1.000e+00  0.000e+00 e 0     0     0     0 #QU 0.989
   1059  27.722  59.904   2.159 1 U   -1.000e+00  0.000e+00 e 0     0     0     0 #QU 0.989
   1060  18.720  18.825   1.504 1 U   -1.000e+00  0.000e+00 e 0     0     0     0 #QU 0.989
   1061  27.220  29.646   1.445 1 U   -1.000e+00  0.000e+00 e 0     0     0     0 #QU 0.989
   1062  38.728  54.087   2.646 1 U   -1.000e+00  0.000e+00 e 0     0     0     0 #QU 0.989
   1063  21.218  21.565   0.835 1 U   -1.000e+00  0.000e+00 e 0     0     0     0 #QU 0.989
   1064  59.739  21.565   6.137 1 U   -1.000e+00  0.000e+00 e 0     0     0     0 #QU 0.989
   1065  48.299  17.510   4.298 1 U   -1.000e+00  0.000e+00 e 0     0     0     0 #QU 0.989
   1066  21.719  27.940   0.598 1 U   -1.000e+00  0.000e+00 e 0     0     0     0 #QU 0.989
   1067  35.727  54.954   1.749 1 U   -1.000e+00  0.000e+00 e 0     0     0     0 #QU 0.989
   1068  22.217  22.215   0.979 1 U   -1.000e+00  0.000e+00 e 0     0     0     0 #QU 0.989
   1069  28.220  22.734   1.045 1 U   -1.000e+00  0.000e+00 e 0     0     0     0 #QU 0.989
   1070  27.208  52.911   1.356 1 U   -1.000e+00  0.000e+00 e 0     0     0     0 #QU 0.989
   1071  59.712  37.705   4.191 1 U   -1.000e+00  0.000e+00 e 0     0     0     0 #QU 0.989
   1072  29.225  58.186   1.683 1 U   -1.000e+00  0.000e+00 e 0     0     0     0 #QU 0.989
   1073  29.219  57.756   1.654 1 U   -1.000e+00  0.000e+00 e 0     0     0     0 #QU 0.989
   1074  35.728  29.754   1.752 1 U   -1.000e+00  0.000e+00 e 0     0     0     0 #QU 0.988
   1075  27.219  29.481   1.327 1 U   -1.000e+00  0.000e+00 e 0     0     0     0 #QU 0.988
   1076  31.224  37.052   2.082 1 U   -1.000e+00  0.000e+00 e 0     0     0     0 #QU 0.988
   1077  54.236  51.506   6.819 1 U   -1.000e+00  0.000e+00 e 0     0     0     0 #QU 0.988
   1078  30.723  60.933   1.970 1 U   -1.000e+00  0.000e+00 e 0     0     0     0 #QU 0.988
   1079  31.738  41.309   1.227 1 U   -1.000e+00  0.000e+00 e 0     0     0     0 #QU 0.988
   1080  35.719  28.922   1.700 1 U   -1.000e+00  0.000e+00 e 0     0     0     0 #QU 0.988
   1081 131.273  42.867   7.607 1 U   -1.000e+00  0.000e+00 e 0     0     0     0 #QU 0.988
   1082  30.726  26.330   1.971 1 U   -1.000e+00  0.000e+00 e 0     0     0     0 #QU 0.988
   1083  22.719  14.203   7.130 1 U   -1.000e+00  0.000e+00 e 0     0     0     0 #QU 0.988
   1084  40.729  28.276   3.270 1 U   -1.000e+00  0.000e+00 e 0     0     0     0 #QU 0.988
   1085  42.729  30.236   3.179 1 U   -1.000e+00  0.000e+00 e 0     0     0     0 #QU 0.988
   1086  27.733  62.962   1.793 1 U   -1.000e+00  0.000e+00 e 0     0     0     0 #QU 0.987
   1087  28.851  60.782  -0.613 1 U   -1.000e+00  0.000e+00 e 0     0     0     0 #QU 0.987
   1088 129.273  43.073   7.292 1 U   -1.000e+00  0.000e+00 e 0     0     0     0 #QU 0.987
   1089  32.724  42.048   1.886 1 U   -1.000e+00  0.000e+00 e 0     0     0     0 #QU 0.987
   1090  64.241  58.353   3.861 1 U   -1.000e+00  0.000e+00 e 0     0     0     0 #QU 0.987
   1091  26.209  52.669   1.045 1 U   -1.000e+00  0.000e+00 e 0     0     0     0 #QU 0.986
   1092  25.222  58.038   1.375 1 U   -1.000e+00  0.000e+00 e 0     0     0     0 #QU 0.986
   1093  14.213  28.691   0.311 1 U   -1.000e+00  0.000e+00 e 0     0     0     0 #QU 0.986
   1094  43.748  57.845   3.114 1 U   -1.000e+00  0.000e+00 e 0     0     0     0 #QU 0.986
   1095  18.717  63.519   0.868 1 U   -1.000e+00  0.000e+00 e 0     0     0     0 #QU 0.986
   1096  66.743  32.922   6.027 1 U   -1.000e+00  0.000e+00 e 0     0     0     0 #QU 0.986
   1097  32.724  51.608   2.608 1 U   -1.000e+00  0.000e+00 e 0     0     0     0 #QU 0.986
   1098  28.223  50.573   2.137 1 U   -1.000e+00  0.000e+00 e 0     0     0     0 #QU 0.986
   1099  62.241  31.889   4.648 1 U   -1.000e+00  0.000e+00 e 0     0     0     0 #QU 0.986
   1100  22.720  22.531   0.970 1 U   -1.000e+00  0.000e+00 e 0     0     0     0 #QU 0.986
   1101  54.218  23.425   4.617 1 U   -1.000e+00  0.000e+00 e 0     0     0     0 #QU 0.985
   1102  14.733  19.083  -0.153 1 U   -1.000e+00  0.000e+00 e 0     0     0     0 #QU 0.985
   1103  23.793  54.567   0.259 1 U   -1.000e+00  0.000e+00 e 0     0     0     0 #QU 0.985
   1104  55.237  29.148   5.275 1 U   -1.000e+00  0.000e+00 e 0     0     0     0 #QU 0.985
   1105  36.726  29.634   2.041 1 U   -1.000e+00  0.000e+00 e 0     0     0     0 #QU 0.985
   1106  38.229  42.170   2.892 1 U   -1.000e+00  0.000e+00 e 0     0     0     0 #QU 0.985
   1107  45.730  29.443   2.900 1 U   -1.000e+00  0.000e+00 e 0     0     0     0 #QU 0.984
   1108  17.217  16.864   2.078 1 U   -1.000e+00  0.000e+00 e 0     0     0     0 #QU 0.984
   1109  42.725  14.200   1.982 1 U   -1.000e+00  0.000e+00 e 0     0     0     0 #QU 0.984
   1110  21.718  61.970   1.145 1 U   -1.000e+00  0.000e+00 e 0     0     0     0 #QU 0.984
   1111  54.233  14.506   6.823 1 U   -1.000e+00  0.000e+00 e 0     0     0     0 #QU 0.984
   1112  42.227  29.222   1.650 1 U   -1.000e+00  0.000e+00 e 0     0     0     0 #QU 0.984
   1113  42.230  32.922   2.962 1 U   -1.000e+00  0.000e+00 e 0     0     0     0 #QU 0.984
   1114  30.762  50.991   1.602 1 U   -1.000e+00  0.000e+00 e 0     0     0     0 #QU 0.984
   1115  36.229  29.673   2.255 1 U   -1.000e+00  0.000e+00 e 0     0     0     0 #QU 0.984
   1116  28.269  64.933   2.328 1 U   -1.000e+00  0.000e+00 e 0     0     0     0 #QU 0.984
   1117  28.183  64.699   2.330 1 U   -1.000e+00  0.000e+00 e 0     0     0     0 #QU 0.984
   1118  30.653  50.809   1.603 1 U   -1.000e+00  0.000e+00 e 0     0     0     0 #QU 0.984
   1119  45.730  29.162   3.016 1 U   -1.000e+00  0.000e+00 e 0     0     0     0 #QU 0.984
   1120  15.214  22.217   1.036 1 U   -1.000e+00  0.000e+00 e 0     0     0     0 #QU 0.983
   1121  38.676  17.149   1.821 1 U   -1.000e+00  0.000e+00 e 0     0     0     0 #QU 0.983
   1122  42.230  35.503   2.896 1 U   -1.000e+00  0.000e+00 e 0     0     0     0 #QU 0.983
   1123  38.744  17.386   1.820 1 U   -1.000e+00  0.000e+00 e 0     0     0     0 #QU 0.983
   1124  14.687  17.858   0.582 1 U   -1.000e+00  0.000e+00 e 0     0     0     0 #QU 0.983
   1125  42.229  29.167   3.023 1 U   -1.000e+00  0.000e+00 e 0     0     0     0 #QU 0.983
   1126  39.727  54.975   1.624 1 U   -1.000e+00  0.000e+00 e 0     0     0     0 #QU 0.983
   1127  26.720  52.668   1.653 1 U   -1.000e+00  0.000e+00 e 0     0     0     0 #QU 0.983
   1128  18.714  17.600   2.078 1 U   -1.000e+00  0.000e+00 e 0     0     0     0 #QU 0.982
   1129  59.239  28.276   4.626 1 U   -1.000e+00  0.000e+00 e 0     0     0     0 #QU 0.982
   1130  31.724  30.857   1.392 1 U   -1.000e+00  0.000e+00 e 0     0     0     0 #QU 0.982
   1131  32.724  42.071   1.739 1 U   -1.000e+00  0.000e+00 e 0     0     0     0 #QU 0.982
   1132  58.729  28.096   4.623 1 U   -1.000e+00  0.000e+00 e 0     0     0     0 #QU 0.982
   1133  56.238  63.829   4.484 1 U   -1.000e+00  0.000e+00 e 0     0     0     0 #QU 0.982
   1134  61.240  42.086   3.024 1 U   -1.000e+00  0.000e+00 e 0     0     0     0 #QU 0.982
   1135  23.723  23.800   0.779 1 U   -1.000e+00  0.000e+00 e 0     0     0     0 #QU 0.982
   1136  23.711  22.186   0.742 1 U   -1.000e+00  0.000e+00 e 0     0     0     0 #QU 0.982
   1137  34.226  29.168   1.594 1 U   -1.000e+00  0.000e+00 e 0     0     0     0 #QU 0.981
   1138  26.680  17.778   1.919 1 U   -1.000e+00  0.000e+00 e 0     0     0     0 #QU 0.981
   1139  24.219  53.946   0.853 1 U   -1.000e+00  0.000e+00 e 0     0     0     0 #QU 0.981
   1140  27.168  17.755   1.921 1 U   -1.000e+00  0.000e+00 e 0     0     0     0 #QU 0.981
   1141  15.715  22.420   1.045 1 U   -1.000e+00  0.000e+00 e 0     0     0     0 #QU 0.981
   1142  38.727  29.188   3.024 1 U   -1.000e+00  0.000e+00 e 0     0     0     0 #QU 0.981
   1143  66.241  41.053   6.889 1 U   -1.000e+00  0.000e+00 e 0     0     0     0 #QU 0.981
   1144  61.737  17.054   6.133 1 U   -1.000e+00  0.000e+00 e 0     0     0     0 #QU 0.981
   1145  45.234  53.850   2.584 1 U   -1.000e+00  0.000e+00 e 0     0     0     0 #QU 0.980
   1146  35.732  58.565   2.706 1 U   -1.000e+00  0.000e+00 e 0     0     0     0 #QU 0.980
   1147  55.233  18.451   4.739 1 U   -1.000e+00  0.000e+00 e 0     0     0     0 #QU 0.980
   1148  27.223  54.478   1.734 1 U   -1.000e+00  0.000e+00 e 0     0     0     0 #QU 0.980
   1149  24.216  53.053   0.606 1 U   -1.000e+00  0.000e+00 e 0     0     0     0 #QU 0.980
   1150  49.194  30.193   2.077 1 U   -1.000e+00  0.000e+00 e 0     0     0     0 #QU 0.979
   1151  25.216  42.064   1.857 1 U   -1.000e+00  0.000e+00 e 0     0     0     0 #QU 0.979
   1152  58.738  26.131   6.281 1 U   -1.000e+00  0.000e+00 e 0     0     0     0 #QU 0.979
   1153  29.723  55.103   1.636 1 U   -1.000e+00  0.000e+00 e 0     0     0     0 #QU 0.979
   1154  14.212  12.217   0.308 1 U   -1.000e+00  0.000e+00 e 0     0     0     0 #QU 0.979
   1155  29.227  24.784   1.982 1 U   -1.000e+00  0.000e+00 e 0     0     0     0 #QU 0.979
   1156  32.224  24.970   1.946 1 U   -1.000e+00  0.000e+00 e 0     0     0     0 #QU 0.979
   1157  31.222  21.386   0.759 1 U   -1.000e+00  0.000e+00 e 0     0     0     0 #QU 0.978
   1158  27.724  32.912   1.975 1 U   -1.000e+00  0.000e+00 e 0     0     0     0 #QU 0.978
   1159  27.719  32.272   1.931 1 U   -1.000e+00  0.000e+00 e 0     0     0     0 #QU 0.978
   1160  31.725  39.737   1.969 1 U   -1.000e+00  0.000e+00 e 0     0     0     0 #QU 0.978
   1161  26.227  24.075   0.883 1 U   -1.000e+00  0.000e+00 e 0     0     0     0 #QU 0.978
   1162  32.725  62.863   1.891 1 U   -1.000e+00  0.000e+00 e 0     0     0     0 #QU 0.978
   1163  58.738  14.383   5.268 1 U   -1.000e+00  0.000e+00 e 0     0     0     0 #QU 0.978
   1164  59.205  14.126   5.271 1 U   -1.000e+00  0.000e+00 e 0     0     0     0 #QU 0.978
   1165  59.309  14.405   5.269 1 U   -1.000e+00  0.000e+00 e 0     0     0     0 #QU 0.978
   1166  45.229  27.647   3.240 1 U   -1.000e+00  0.000e+00 e 0     0     0     0 #QU 0.978
   1167  26.720  54.491   1.729 1 U   -1.000e+00  0.000e+00 e 0     0     0     0 #QU 0.977
   1168  29.370  55.089   1.308 1 U   -1.000e+00  0.000e+00 e 0     0     0     0 #QU 0.977
   1169  26.720  50.125   1.932 1 U   -1.000e+00  0.000e+00 e 0     0     0     0 #QU 0.977
   1170  27.222  50.059   1.928 1 U   -1.000e+00  0.000e+00 e 0     0     0     0 #QU 0.977
   1171  45.730  43.102   3.251 1 U   -1.000e+00  0.000e+00 e 0     0     0     0 #QU 0.976
   1172  54.236  22.081   4.751 1 U   -1.000e+00  0.000e+00 e 0     0     0     0 #QU 0.976
   1173  27.225  14.284   1.379 1 U   -1.000e+00  0.000e+00 e 0     0     0     0 #QU 0.976
   1174  28.214  62.866   2.071 1 U   -1.000e+00  0.000e+00 e 0     0     0     0 #QU 0.975
   1175  30.224  42.866   2.083 1 U   -1.000e+00  0.000e+00 e 0     0     0     0 #QU 0.975
   1176  72.745  73.356   5.870 1 U   -1.000e+00  0.000e+00 e 0     0     0     0 #QU 0.974
   1177  42.230  38.600   3.028 1 U   -1.000e+00  0.000e+00 e 0     0     0     0 #QU 0.974
   1178  42.736  54.740   3.181 1 U   -1.000e+00  0.000e+00 e 0     0     0     0 #QU 0.973
   1179  26.705  62.270   2.130 1 U   -1.000e+00  0.000e+00 e 0     0     0     0 #QU 0.973
   1180  61.742  42.858   6.655 1 U   -1.000e+00  0.000e+00 e 0     0     0     0 #QU 0.972
   1181  42.232  25.073   1.744 1 U   -1.000e+00  0.000e+00 e 0     0     0     0 #QU 0.972
   1182  22.720  42.252   1.661 1 U   -1.000e+00  0.000e+00 e 0     0     0     0 #QU 0.971
   1183  58.737  16.850   6.289 1 U   -1.000e+00  0.000e+00 e 0     0     0     0 #QU 0.971
   1184  61.742  69.706   4.322 1 U   -1.000e+00  0.000e+00 e 0     0     0     0 #QU 0.971
   1185  15.716  23.113   0.945 1 U   -1.000e+00  0.000e+00 e 0     0     0     0 #QU 0.970
   1186  51.235  30.765   3.355 1 U   -1.000e+00  0.000e+00 e 0     0     0     0 #QU 0.969
   1187  31.722  54.446   2.636 1 U   -1.000e+00  0.000e+00 e 0     0     0     0 #QU 0.969
   1188  51.735  63.835   5.150 1 U   -1.000e+00  0.000e+00 e 0     0     0     0 #QU 0.969
   1189  24.717  59.905   1.563 1 U   -1.000e+00  0.000e+00 e 0     0     0     0 #QU 0.969
   1190  26.721  14.338   1.378 1 U   -1.000e+00  0.000e+00 e 0     0     0     0 #QU 0.968
   1191  43.866  18.048   1.467 1 U   -1.000e+00  0.000e+00 e 0     0     0     0 #QU 0.968
   1192  54.232  23.470   4.373 1 U   -1.000e+00  0.000e+00 e 0     0     0     0 #QU 0.968
   1193  65.752  43.087   5.786 1 U   -1.000e+00  0.000e+00 e 0     0     0     0 #QU 0.968
   1194  14.800  58.528   0.584 1 U   -1.000e+00  0.000e+00 e 0     0     0     0 #QU 0.968
   1195  32.725  25.068   1.460 1 U   -1.000e+00  0.000e+00 e 0     0     0     0 #QU 0.967
   1196  32.725  58.733   2.536 1 U   -1.000e+00  0.000e+00 e 0     0     0     0 #QU 0.967
   1197  51.236  29.665   5.171 1 U   -1.000e+00  0.000e+00 e 0     0     0     0 #QU 0.967
   1198  51.238  30.775   5.149 1 U   -1.000e+00  0.000e+00 e 0     0     0     0 #QU 0.967
   1199  64.907  50.552   4.343 1 U   -1.000e+00  0.000e+00 e 0     0     0     0 #QU 0.967
   1200  64.902  50.273   4.344 1 U   -1.000e+00  0.000e+00 e 0     0     0     0 #QU 0.967
   1201  27.193  25.570   0.458 1 U   -1.000e+00  0.000e+00 e 0     0     0     0 #QU 0.966
   1202  32.225  50.473   1.979 1 U   -1.000e+00  0.000e+00 e 0     0     0     0 #QU 0.966
   1203  22.719  22.870   1.043 1 U   -1.000e+00  0.000e+00 e 0     0     0     0 #QU 0.966
   1204  22.717  21.619   1.039 1 U   -1.000e+00  0.000e+00 e 0     0     0     0 #QU 0.966
   1205  69.240  67.126   3.500 1 U   -1.000e+00  0.000e+00 e 0     0     0     0 #QU 0.965
   1206  76.295  74.505   4.377 1 U   -1.000e+00  0.000e+00 e 0     0     0     0 #QU 0.965
   1207  34.724  42.347   1.667 1 U   -1.000e+00  0.000e+00 e 0     0     0     0 #QU 0.965
   1208  14.217  17.413   0.854 1 U   -1.000e+00  0.000e+00 e 0     0     0     0 #QU 0.965
   1209  45.732  29.133   2.958 1 U   -1.000e+00  0.000e+00 e 0     0     0     0 #QU 0.964
   1210  35.222  42.352   1.681 1 U   -1.000e+00  0.000e+00 e 0     0     0     0 #QU 0.964
   1211  24.720  35.503   1.451 1 U   -1.000e+00  0.000e+00 e 0     0     0     0 #QU 0.963
   1212  42.233  33.607   3.015 1 U   -1.000e+00  0.000e+00 e 0     0     0     0 #QU 0.962
   1213  58.738  32.922   4.626 1 U   -1.000e+00  0.000e+00 e 0     0     0     0 #QU 0.962
   1214  59.127  33.023   4.622 1 U   -1.000e+00  0.000e+00 e 0     0     0     0 #QU 0.962
   1215  42.214  32.645   3.035 1 U   -1.000e+00  0.000e+00 e 0     0     0     0 #QU 0.962
   1216  42.727  17.774   1.968 1 U   -1.000e+00  0.000e+00 e 0     0     0     0 #QU 0.962
   1217  72.740  75.289   5.869 1 U   -1.000e+00  0.000e+00 e 0     0     0     0 #QU 0.961
   1218  24.380  50.199  -0.126 1 U   -1.000e+00  0.000e+00 e 0     0     0     0 #QU 0.961
   1219  24.405  50.474  -0.130 1 U   -1.000e+00  0.000e+00 e 0     0     0     0 #QU 0.961
   1220  23.218  31.748   0.303 1 U   -1.000e+00  0.000e+00 e 0     0     0     0 #QU 0.961
   1221  32.723  25.848   1.738 1 U   -1.000e+00  0.000e+00 e 0     0     0     0 #QU 0.961
   1222  60.746  26.588   5.929 1 U   -1.000e+00  0.000e+00 e 0     0     0     0 #QU 0.961
   1223  39.727  29.438   3.034 1 U   -1.000e+00  0.000e+00 e 0     0     0     0 #QU 0.961
   1224  35.727  27.660   2.429 1 U   -1.000e+00  0.000e+00 e 0     0     0     0 #QU 0.959
   1225  64.747  16.248   5.841 1 U   -1.000e+00  0.000e+00 e 0     0     0     0 #QU 0.959
   1226  59.740  43.140   3.479 1 U   -1.000e+00  0.000e+00 e 0     0     0     0 #QU 0.959
   1227  35.221  55.011   2.089 1 U   -1.000e+00  0.000e+00 e 0     0     0     0 #QU 0.958
   1228  66.264  66.317   4.279 1 U   -1.000e+00  0.000e+00 e 0     0     0     0 #QU 0.958
   1229 131.277  42.803   7.465 1 U   -1.000e+00  0.000e+00 e 0     0     0     0 #QU 0.957
   1230  65.816  20.967   7.287 1 U   -1.000e+00  0.000e+00 e 0     0     0     0 #QU 0.957
   1231  26.215  54.014   0.923 1 U   -1.000e+00  0.000e+00 e 0     0     0     0 #QU 0.957
   1232  53.736  21.565   4.751 1 U   -1.000e+00  0.000e+00 e 0     0     0     0 #QU 0.957
   1233  50.734  31.889   3.944 1 U   -1.000e+00  0.000e+00 e 0     0     0     0 #QU 0.957
   1234  67.742  58.378   3.780 1 U   -1.000e+00  0.000e+00 e 0     0     0     0 #QU 0.956
   1235  46.729  17.409   2.079 1 U   -1.000e+00  0.000e+00 e 0     0     0     0 #QU 0.956
   1236  58.727  29.245   3.472 1 U   -1.000e+00  0.000e+00 e 0     0     0     0 #QU 0.955
   1237  60.245  26.351   5.922 1 U   -1.000e+00  0.000e+00 e 0     0     0     0 #QU 0.955
   1238  29.234  21.180   0.729 1 U   -1.000e+00  0.000e+00 e 0     0     0     0 #QU 0.954
   1239  34.725  42.045   1.725 1 U   -1.000e+00  0.000e+00 e 0     0     0     0 #QU 0.954
   1240  34.720  43.432   1.752 1 U   -1.000e+00  0.000e+00 e 0     0     0     0 #QU 0.954
   1241  56.239  26.311   4.484 1 U   -1.000e+00  0.000e+00 e 0     0     0     0 #QU 0.952
   1242  44.230  25.243   2.958 1 U   -1.000e+00  0.000e+00 e 0     0     0     0 #QU 0.952
   1243  50.827  48.894   7.577 1 U   -1.000e+00  0.000e+00 e 0     0     0     0 #QU 0.950
   1244  63.241  17.577   5.905 1 U   -1.000e+00  0.000e+00 e 0     0     0     0 #QU 0.949
   1245  66.243  29.685   5.842 1 U   -1.000e+00  0.000e+00 e 0     0     0     0 #QU 0.948
   1246  42.230  37.568   3.020 1 U   -1.000e+00  0.000e+00 e 0     0     0     0 #QU 0.948
   1247  46.230  17.409   4.942 1 U   -1.000e+00  0.000e+00 e 0     0     0     0 #QU 0.947
   1248  64.743  18.120   5.846 1 U   -1.000e+00  0.000e+00 e 0     0     0     0 #QU 0.946
   1249  42.730  55.029   1.608 1 U   -1.000e+00  0.000e+00 e 0     0     0     0 #QU 0.945
   1250  27.141  60.615   0.443 1 U   -1.000e+00  0.000e+00 e 0     0     0     0 #QU 0.945
   1251  62.233  18.496   6.654 1 U   -1.000e+00  0.000e+00 e 0     0     0     0 #QU 0.945
   1252  36.227  22.447   1.044 1 U   -1.000e+00  0.000e+00 e 0     0     0     0 #QU 0.943
   1253  63.743  58.357   3.867 1 U   -1.000e+00  0.000e+00 e 0     0     0     0 #QU 0.943
   1254  34.236  31.814   2.760 1 U   -1.000e+00  0.000e+00 e 0     0     0     0 #QU 0.942
   1255  61.737  25.734   6.132 1 U   -1.000e+00  0.000e+00 e 0     0     0     0 #QU 0.941
   1256  20.716  16.264   2.076 1 U   -1.000e+00  0.000e+00 e 0     0     0     0 #QU 0.941
   1257  43.834  18.121   1.469 1 U   -1.000e+00  0.000e+00 e 0     0     0     0 #QU 0.940
   1258  43.762  18.264   1.473 1 U   -1.000e+00  0.000e+00 e 0     0     0     0 #QU 0.940
   1259  61.740  63.895   3.849 1 U   -1.000e+00  0.000e+00 e 0     0     0     0 #QU 0.939
   1260  61.740  36.391   3.978 1 U   -1.000e+00  0.000e+00 e 0     0     0     0 #QU 0.939
   1261  55.734  31.947   4.764 1 U   -1.000e+00  0.000e+00 e 0     0     0     0 #QU 0.938
   1262  55.740  36.430   4.769 1 U   -1.000e+00  0.000e+00 e 0     0     0     0 #QU 0.938
   1263  29.731  21.186   0.939 1 U   -1.000e+00  0.000e+00 e 0     0     0     0 #QU 0.938
   1264  54.736  18.984   4.824 1 U   -1.000e+00  0.000e+00 e 0     0     0     0 #QU 0.935
   1265  58.735  53.050   3.476 1 U   -1.000e+00  0.000e+00 e 0     0     0     0 #QU 0.934
   1266  59.133  52.713   3.474 1 U   -1.000e+00  0.000e+00 e 0     0     0     0 #QU 0.934
   1267  59.210  52.924   3.472 1 U   -1.000e+00  0.000e+00 e 0     0     0     0 #QU 0.934
   1268  59.254  53.123   3.474 1 U   -1.000e+00  0.000e+00 e 0     0     0     0 #QU 0.934
   1269  26.278  60.683   1.837 1 U   -1.000e+00  0.000e+00 e 0     0     0     0 #QU 0.933
   1270  76.242  72.782   4.339 1 U   -1.000e+00  0.000e+00 e 0     0     0     0 #QU 0.933
   1271  28.205  64.833   2.146 1 U   -1.000e+00  0.000e+00 e 0     0     0     0 #QU 0.932
   1272  30.229  27.086   1.740 1 U   -1.000e+00  0.000e+00 e 0     0     0     0 #QU 0.930
   1273  27.200  60.081   1.710 1 U   -1.000e+00  0.000e+00 e 0     0     0     0 #QU 0.930
   1274  29.728  32.545   1.564 1 U   -1.000e+00  0.000e+00 e 0     0     0     0 #QU 0.929
   1275  41.224   9.768   4.023 1 U   -1.000e+00  0.000e+00 e 0     0     0     0 #QU 0.928
   1276  73.240  75.328   4.023 1 U   -1.000e+00  0.000e+00 e 0     0     0     0 #QU 0.928
   1277  73.283  75.638   4.023 1 U   -1.000e+00  0.000e+00 e 0     0     0     0 #QU 0.928
   1278  41.266  10.078   4.023 1 U   -1.000e+00  0.000e+00 e 0     0     0     0 #QU 0.928
   1279  63.239  32.545   4.672 1 U   -1.000e+00  0.000e+00 e 0     0     0     0 #QU 0.928
   1280  27.194  42.957   0.802 1 U   -1.000e+00  0.000e+00 e 0     0     0     0 #QU 0.927
   1281  53.733  36.230   5.822 1 U   -1.000e+00  0.000e+00 e 0     0     0     0 #QU 0.926
   1282 131.412  41.200   7.611 1 U   -1.000e+00  0.000e+00 e 0     0     0     0 #QU 0.925
   1283 131.351  41.011   7.614 1 U   -1.000e+00  0.000e+00 e 0     0     0     0 #QU 0.925
   1284  67.264  20.930   7.362 1 U   -1.000e+00  0.000e+00 e 0     0     0     0 #QU 0.925
   1285  34.748  42.096   1.586 1 U   -1.000e+00  0.000e+00 e 0     0     0     0 #QU 0.924
   1286  58.737  26.663   3.471 1 U   -1.000e+00  0.000e+00 e 0     0     0     0 #QU 0.924
   1287  64.203  41.244   6.689 1 U   -1.000e+00  0.000e+00 e 0     0     0     0 #QU 0.923
   1288  64.277  41.532   6.688 1 U   -1.000e+00  0.000e+00 e 0     0     0     0 #QU 0.923
   1289  28.835  60.808   0.172 1 U   -1.000e+00  0.000e+00 e 0     0     0     0 #QU 0.921
   1290  31.374  56.507   2.988 1 U   -1.000e+00  0.000e+00 e 0     0     0     0 #QU 0.921
   1291  76.807  74.174   4.355 1 U   -1.000e+00  0.000e+00 e 0     0     0     0 #QU 0.921
   1292  76.748  73.929   4.357 1 U   -1.000e+00  0.000e+00 e 0     0     0     0 #QU 0.921
   1293  42.233  29.252   1.604 1 U   -1.000e+00  0.000e+00 e 0     0     0     0 #QU 0.920
   1294  41.232  10.341   4.087 1 U   -1.000e+00  0.000e+00 e 0     0     0     0 #QU 0.918
   1295  73.249  75.768   4.087 1 U   -1.000e+00  0.000e+00 e 0     0     0     0 #QU 0.918
   1296  68.745  42.590   7.139 1 U   -1.000e+00  0.000e+00 e 0     0     0     0 #QU 0.917
   1297  25.222  29.207   1.857 1 U   -1.000e+00  0.000e+00 e 0     0     0     0 #QU 0.917
   1298  67.853  21.025   7.234 1 U   -1.000e+00  0.000e+00 e 0     0     0     0 #QU 0.917
   1299  57.739  43.387   4.152 1 U   -1.000e+00  0.000e+00 e 0     0     0     0 #QU 0.917
   1300  36.228  34.602   2.599 1 U   -1.000e+00  0.000e+00 e 0     0     0     0 #QU 0.917
   1301  41.729  29.446   1.454 1 U   -1.000e+00  0.000e+00 e 0     0     0     0 #QU 0.916
   1302  63.741  17.474   3.839 1 U   -1.000e+00  0.000e+00 e 0     0     0     0 #QU 0.913
   1303  27.220  61.258   1.068 1 U   -1.000e+00  0.000e+00 e 0     0     0     0 #QU 0.912
   1304  15.713  18.339   1.417 1 U   -1.000e+00  0.000e+00 e 0     0     0     0 #QU 0.911
   1305  66.761  70.513   6.025 1 U   -1.000e+00  0.000e+00 e 0     0     0     0 #QU 0.911
   1306  50.233  25.423   4.587 1 U   -1.000e+00  0.000e+00 e 0     0     0     0 #QU 0.910
   1307  53.235  38.232   4.363 1 U   -1.000e+00  0.000e+00 e 0     0     0     0 #QU 0.909
   1308  63.730  17.346   3.913 1 U   -1.000e+00  0.000e+00 e 0     0     0     0 #QU 0.908
   1309  39.727  25.248   3.033 1 U   -1.000e+00  0.000e+00 e 0     0     0     0 #QU 0.906
   1310  30.197  31.633   0.928 1 U   -1.000e+00  0.000e+00 e 0     0     0     0 #QU 0.904
   1311  39.748  36.914   2.174 1 U   -1.000e+00  0.000e+00 e 0     0     0     0 #QU 0.903
   1312  58.738  29.824   4.817 1 U   -1.000e+00  0.000e+00 e 0     0     0     0 #QU 0.902
   1313  25.218  29.235   1.783 1 U   -1.000e+00  0.000e+00 e 0     0     0     0 #QU 0.901
   1314  29.222  32.029   2.547 1 U   -1.000e+00  0.000e+00 e 0     0     0     0 #QU 0.899
   1315  56.735  17.290   6.138 1 U   -1.000e+00  0.000e+00 e 0     0     0     0 #QU 0.899
   1316  44.228  29.169   2.958 1 U   -1.000e+00  0.000e+00 e 0     0     0     0 #QU 0.898
   1317  43.230  31.889   2.998 1 U   -1.000e+00  0.000e+00 e 0     0     0     0 #QU 0.897
   1318  76.245  73.056   4.265 1 U   -1.000e+00  0.000e+00 e 0     0     0     0 #QU 0.896
   1319 130.777  41.082   7.363 1 U   -1.000e+00  0.000e+00 e 0     0     0     0 #QU 0.895
   1320  25.219  50.593   1.528 1 U   -1.000e+00  0.000e+00 e 0     0     0     0 #QU 0.894
   1321  23.216  25.042   1.739 1 U   -1.000e+00  0.000e+00 e 0     0     0     0 #QU 0.894
   1322  60.777  14.301   3.642 1 U   -1.000e+00  0.000e+00 e 0     0     0     0 #QU 0.893
   1323  60.678  14.070   3.643 1 U   -1.000e+00  0.000e+00 e 0     0     0     0 #QU 0.893
   1324  43.227  39.150   5.870 1 U   -1.000e+00  0.000e+00 e 0     0     0     0 #QU 0.892
   1325  20.719  31.986   1.042 1 U   -1.000e+00  0.000e+00 e 0     0     0     0 #QU 0.889
   1326  27.222  25.006   1.469 1 U   -1.000e+00  0.000e+00 e 0     0     0     0 #QU 0.887
   1327  48.843  50.129   2.072 1 U   -1.000e+00  0.000e+00 e 0     0     0     0 #QU 0.886
   1328  48.900  49.951   2.072 1 U   -1.000e+00  0.000e+00 e 0     0     0     0 #QU 0.886
   1329  48.869  49.710   2.076 1 U   -1.000e+00  0.000e+00 e 0     0     0     0 #QU 0.886
   1330  48.290  21.637   4.298 1 U   -1.000e+00  0.000e+00 e 0     0     0     0 #QU 0.886
   1331  19.215  22.341   1.051 1 U   -1.000e+00  0.000e+00 e 0     0     0     0 #QU 0.885
   1332  28.731  20.979   0.743 1 U   -1.000e+00  0.000e+00 e 0     0     0     0 #QU 0.883
   1333  23.724  29.475   0.954 1 U   -1.000e+00  0.000e+00 e 0     0     0     0 #QU 0.882
   1334  51.734  30.430   5.151 1 U   -1.000e+00  0.000e+00 e 0     0     0     0 #QU 0.882
   1335  37.725  42.151   3.040 1 U   -1.000e+00  0.000e+00 e 0     0     0     0 #QU 0.879
   1336  54.728  22.113   4.817 1 U   -1.000e+00  0.000e+00 e 0     0     0     0 #QU 0.879
   1337  51.324  54.897   5.148 1 U   -1.000e+00  0.000e+00 e 0     0     0     0 #QU 0.878
   1338  23.219  29.454   0.304 1 U   -1.000e+00  0.000e+00 e 0     0     0     0 #QU 0.877
   1339  16.213  18.339   1.455 1 U   -1.000e+00  0.000e+00 e 0     0     0     0 #QU 0.877
   1340  23.759  56.496   0.552 1 U   -1.000e+00  0.000e+00 e 0     0     0     0 #QU 0.875
   1341  23.218  38.720   0.964 1 U   -1.000e+00  0.000e+00 e 0     0     0     0 #QU 0.875
   1342  23.717  57.435   0.532 1 U   -1.000e+00  0.000e+00 e 0     0     0     0 #QU 0.875
   1343  34.728  28.632   2.086 1 U   -1.000e+00  0.000e+00 e 0     0     0     0 #QU 0.873
   1344  62.241  62.347   4.817 1 U   -1.000e+00  0.000e+00 e 0     0     0     0 #QU 0.873
   1345  73.380  67.621   4.018 1 U   -1.000e+00  0.000e+00 e 0     0     0     0 #QU 0.873
   1346  73.483  67.386   4.014 1 U   -1.000e+00  0.000e+00 e 0     0     0     0 #QU 0.873
   1347  73.453  67.161   4.020 1 U   -1.000e+00  0.000e+00 e 0     0     0     0 #QU 0.873
   1348  26.708  61.166   1.063 1 U   -1.000e+00  0.000e+00 e 0     0     0     0 #QU 0.871
   1349  27.197  14.251   0.862 1 U   -1.000e+00  0.000e+00 e 0     0     0     0 #QU 0.870
   1350  26.718  14.477   0.864 1 U   -1.000e+00  0.000e+00 e 0     0     0     0 #QU 0.870
   1351  72.728  73.579   4.027 1 U   -1.000e+00  0.000e+00 e 0     0     0     0 #QU 0.869
   1352  44.227  57.615   2.576 1 U   -1.000e+00  0.000e+00 e 0     0     0     0 #QU 0.869
   1353  35.730  31.897   2.011 1 U   -1.000e+00  0.000e+00 e 0     0     0     0 #QU 0.868
   1354  17.723  27.069   0.164 1 U   -1.000e+00  0.000e+00 e 0     0     0     0 #QU 0.867
   1355  28.783  40.395   2.622 1 U   -1.000e+00  0.000e+00 e 0     0     0     0 #QU 0.867
   1356  28.818  40.610   2.618 1 U   -1.000e+00  0.000e+00 e 0     0     0     0 #QU 0.867
   1357  76.748  42.214   7.970 1 U   -1.000e+00  0.000e+00 e 0     0     0     0 #QU 0.866
   1358  21.737  56.281   0.590 1 U   -1.000e+00  0.000e+00 e 0     0     0     0 #QU 0.866
   1359  61.747  14.211   6.135 1 U   -1.000e+00  0.000e+00 e 0     0     0     0 #QU 0.865
   1360  23.805  73.783   1.258 1 U   -1.000e+00  0.000e+00 e 0     0     0     0 #QU 0.861
   1361  23.873  73.584   1.257 1 U   -1.000e+00  0.000e+00 e 0     0     0     0 #QU 0.861
   1362  23.852  73.378   1.261 1 U   -1.000e+00  0.000e+00 e 0     0     0     0 #QU 0.861
   1363  62.391  66.718   4.219 1 U   -1.000e+00  0.000e+00 e 0     0     0     0 #QU 0.859
   1364  62.335  67.161   4.219 1 U   -1.000e+00  0.000e+00 e 0     0     0     0 #QU 0.859
   1365  62.436  66.997   4.218 1 U   -1.000e+00  0.000e+00 e 0     0     0     0 #QU 0.859
   1366  53.856  51.413   6.426 1 U   -1.000e+00  0.000e+00 e 0     0     0     0 #QU 0.859
   1367  52.735  19.117   4.268 1 U   -1.000e+00  0.000e+00 e 0     0     0     0 #QU 0.858
   1368  21.773  69.636   1.140 1 U   -1.000e+00  0.000e+00 e 0     0     0     0 #QU 0.857
   1369  55.209  64.282   3.847 1 U   -1.000e+00  0.000e+00 e 0     0     0     0 #QU 0.854
   1370  23.726  42.348   0.863 1 U   -1.000e+00  0.000e+00 e 0     0     0     0 #QU 0.850
   1371  57.232  43.151   4.316 1 U   -1.000e+00  0.000e+00 e 0     0     0     0 #QU 0.849
   1372  32.229  29.376   1.948 1 U   -1.000e+00  0.000e+00 e 0     0     0     0 #QU 0.847
   1373  26.721  27.621   2.277 1 U   -1.000e+00  0.000e+00 e 0     0     0     0 #QU 0.847
   1374  56.235  66.273   5.026 1 U   -1.000e+00  0.000e+00 e 0     0     0     0 #QU 0.846
   1375  45.771  24.774   3.017 1 U   -1.000e+00  0.000e+00 e 0     0     0     0 #QU 0.842
   1376  29.229  23.040   0.949 1 U   -1.000e+00  0.000e+00 e 0     0     0     0 #QU 0.841
   1377  29.255  22.749   0.948 1 U   -1.000e+00  0.000e+00 e 0     0     0     0 #QU 0.841
   1378  44.728  17.291   2.075 1 U   -1.000e+00  0.000e+00 e 0     0     0     0 #QU 0.841
   1379  26.705  65.973   1.865 1 U   -1.000e+00  0.000e+00 e 0     0     0     0 #QU 0.839
   1380  43.255  54.502   3.245 1 U   -1.000e+00  0.000e+00 e 0     0     0     0 #QU 0.837
   1381  23.720  57.701   0.527 1 U   -1.000e+00  0.000e+00 e 0     0     0     0 #QU 0.837
   1382  27.176  61.984   2.021 1 U   -1.000e+00  0.000e+00 e 0     0     0     0 #QU 0.835
   1383  12.668  38.307   0.847 1 U   -1.000e+00  0.000e+00 e 0     0     0     0 #QU 0.835
   1384  12.785  38.591   0.845 1 U   -1.000e+00  0.000e+00 e 0     0     0     0 #QU 0.835
   1385  63.740  63.965   4.404 1 U   -1.000e+00  0.000e+00 e 0     0     0     0 #QU 0.835
   1386  26.717  62.145   2.018 1 U   -1.000e+00  0.000e+00 e 0     0     0     0 #QU 0.835
   1387  27.250  62.178   2.019 1 U   -1.000e+00  0.000e+00 e 0     0     0     0 #QU 0.835
   1388  44.291  20.014   4.372 1 U   -1.000e+00  0.000e+00 e 0     0     0     0 #QU 0.834
   1389  44.188  19.841   4.374 1 U   -1.000e+00  0.000e+00 e 0     0     0     0 #QU 0.834
   1390  74.247  25.178   4.824 1 U   -1.000e+00  0.000e+00 e 0     0     0     0 #QU 0.833
   1391  36.713  29.278   3.038 1 U   -1.000e+00  0.000e+00 e 0     0     0     0 #QU 0.830
   1392  62.285  42.637   6.889 1 U   -1.000e+00  0.000e+00 e 0     0     0     0 #QU 0.829
   1393  55.236  23.113   4.824 1 U   -1.000e+00  0.000e+00 e 0     0     0     0 #QU 0.826
   1394  44.297  10.615   4.350 1 U   -1.000e+00  0.000e+00 e 0     0     0     0 #QU 0.826
   1395  44.217  10.442   4.353 1 U   -1.000e+00  0.000e+00 e 0     0     0     0 #QU 0.826
   1396  29.723  21.420   0.935 1 U   -1.000e+00  0.000e+00 e 0     0     0     0 #QU 0.825
   1397  40.220  56.624   3.120 1 U   -1.000e+00  0.000e+00 e 0     0     0     0 #QU 0.823
   1398  29.722  41.826   0.774 1 U   -1.000e+00  0.000e+00 e 0     0     0     0 #QU 0.823
   1399  14.212  16.539   1.120 1 U   -1.000e+00  0.000e+00 e 0     0     0     0 #QU 0.823
   1400  21.718  27.099   0.253 1 U   -1.000e+00  0.000e+00 e 0     0     0     0 #QU 0.819
   1401  18.707  31.301   1.066 1 U   -1.000e+00  0.000e+00 e 0     0     0     0 #QU 0.819
   1402  66.352  20.943   6.883 1 U   -1.000e+00  0.000e+00 e 0     0     0     0 #QU 0.819
   1403  62.671  11.582   3.804 1 U   -1.000e+00  0.000e+00 e 0     0     0     0 #QU 0.819
   1404  62.763  11.791   3.802 1 U   -1.000e+00  0.000e+00 e 0     0     0     0 #QU 0.819
   1405  26.721  27.137   0.300 1 U   -1.000e+00  0.000e+00 e 0     0     0     0 #QU 0.815
   1406  48.224  42.207   2.933 1 U   -1.000e+00  0.000e+00 e 0     0     0     0 #QU 0.815
   1407  35.228  27.344   2.193 1 U   -1.000e+00  0.000e+00 e 0     0     0     0 #QU 0.815
   1408  31.723  57.036   1.469 1 U   -1.000e+00  0.000e+00 e 0     0     0     0 #QU 0.813
   1409  62.240  21.964   3.860 1 U   -1.000e+00  0.000e+00 e 0     0     0     0 #QU 0.810
   1410  27.223  65.891   1.865 1 U   -1.000e+00  0.000e+00 e 0     0     0     0 #QU 0.810
   1411  31.757  29.687   1.066 1 U   -1.000e+00  0.000e+00 e 0     0     0     0 #QU 0.807
   1412  24.719  24.798   1.778 1 U   -1.000e+00  0.000e+00 e 0     0     0     0 #QU 0.806
   1413  26.711  42.534   2.017 1 U   -1.000e+00  0.000e+00 e 0     0     0     0 #QU 0.804
   1414  24.719  18.325   1.607 1 U   -1.000e+00  0.000e+00 e 0     0     0     0 #QU 0.800
   1415  46.232  21.698   4.937 1 U   -1.000e+00  0.000e+00 e 0     0     0     0 #QU 0.800
   1416  58.238  29.824   4.824 1 U   -1.000e+00  0.000e+00 e 0     0     0     0 #QU 0.799
   1417  17.714  38.533   0.879 1 U   -1.000e+00  0.000e+00 e 0     0     0     0 #QU 0.797
   1418  57.830  39.777   2.858 1 U   -1.000e+00  0.000e+00 e 0     0     0     0 #QU 0.796
   1419  57.878  39.601   2.855 1 U   -1.000e+00  0.000e+00 e 0     0     0     0 #QU 0.796
   1420  57.863  39.355   2.856 1 U   -1.000e+00  0.000e+00 e 0     0     0     0 #QU 0.796
   1421  54.234  63.510   4.211 1 U   -1.000e+00  0.000e+00 e 0     0     0     0 #QU 0.792
   1422  14.358  21.920   0.625 1 U   -1.000e+00  0.000e+00 e 0     0     0     0 #QU 0.791
   1423  18.714  24.666   1.464 1 U   -1.000e+00  0.000e+00 e 0     0     0     0 #QU 0.790
   1424  31.227  36.547   2.372 1 U   -1.000e+00  0.000e+00 e 0     0     0     0 #QU 0.789
   1425  22.759  29.019   1.659 1 U   -1.000e+00  0.000e+00 e 0     0     0     0 #QU 0.789
   1426  55.736  17.057   6.128 1 U   -1.000e+00  0.000e+00 e 0     0     0     0 #QU 0.786
   1427  17.757  26.632   0.896 1 U   -1.000e+00  0.000e+00 e 0     0     0     0 #QU 0.783
   1428  59.247  24.477   5.921 1 U   -1.000e+00  0.000e+00 e 0     0     0     0 #QU 0.782
   1429  58.714  24.428   5.927 1 U   -1.000e+00  0.000e+00 e 0     0     0     0 #QU 0.782
   1430  59.169  24.200   5.923 1 U   -1.000e+00  0.000e+00 e 0     0     0     0 #QU 0.782
   1431  48.709  25.667   5.430 1 U   -1.000e+00  0.000e+00 e 0     0     0     0 #QU 0.782
   1432  25.217  33.215   1.860 1 U   -1.000e+00  0.000e+00 e 0     0     0     0 #QU 0.777
   1433  72.725  10.058   5.870 1 U   -1.000e+00  0.000e+00 e 0     0     0     0 #QU 0.777
   1434  78.248  42.314   7.963 1 U   -1.000e+00  0.000e+00 e 0     0     0     0 #QU 0.777
   1435  38.340  29.440   2.932 1 U   -1.000e+00  0.000e+00 e 0     0     0     0 #QU 0.776
   1436  38.379  29.231   2.933 1 U   -1.000e+00  0.000e+00 e 0     0     0     0 #QU 0.776
   1437  38.360  29.045   2.936 1 U   -1.000e+00  0.000e+00 e 0     0     0     0 #QU 0.776
   1438  64.794  41.573   7.055 1 U   -1.000e+00  0.000e+00 e 0     0     0     0 #QU 0.773
   1439  64.714  41.349   7.058 1 U   -1.000e+00  0.000e+00 e 0     0     0     0 #QU 0.773
   1440  41.729  33.954   2.896 1 U   -1.000e+00  0.000e+00 e 0     0     0     0 #QU 0.771
   1441  29.710  31.714   0.941 1 U   -1.000e+00  0.000e+00 e 0     0     0     0 #QU 0.771
   1442  55.737  22.081   4.817 1 U   -1.000e+00  0.000e+00 e 0     0     0     0 #QU 0.771
   1443  59.236  40.283   4.746 1 U   -1.000e+00  0.000e+00 e 0     0     0     0 #QU 0.770
   1444  62.242  62.485   4.760 1 U   -1.000e+00  0.000e+00 e 0     0     0     0 #QU 0.769
   1445  27.724  43.029   1.990 1 U   -1.000e+00  0.000e+00 e 0     0     0     0 #QU 0.768
   1446  37.727  67.638   3.127 1 U   -1.000e+00  0.000e+00 e 0     0     0     0 #QU 0.767
   1447  26.709  17.315   2.069 1 U   -1.000e+00  0.000e+00 e 0     0     0     0 #QU 0.767
   1448  27.120  17.210   2.071 1 U   -1.000e+00  0.000e+00 e 0     0     0     0 #QU 0.767
   1449  27.259  17.380   2.069 1 U   -1.000e+00  0.000e+00 e 0     0     0     0 #QU 0.767
   1450  59.239  59.249   4.751 1 U   -1.000e+00  0.000e+00 e 0     0     0     0 #QU 0.766
   1451  27.720  43.098   1.849 1 U   -1.000e+00  0.000e+00 e 0     0     0     0 #QU 0.765
   1452   4.193  27.034   0.164 1 U   -1.000e+00  0.000e+00 e 0     0     0     0 #QU 0.764
   1453  39.726  42.595   3.011 1 U   -1.000e+00  0.000e+00 e 0     0     0     0 #QU 0.763
   1454   4.262  23.578   0.163 1 U   -1.000e+00  0.000e+00 e 0     0     0     0 #QU 0.762
   1455  42.309  29.186   1.931 1 U   -1.000e+00  0.000e+00 e 0     0     0     0 #QU 0.756
   1456  30.722  22.217   1.060 1 U   -1.000e+00  0.000e+00 e 0     0     0     0 #QU 0.755
   1457  58.738  21.663   6.134 1 U   -1.000e+00  0.000e+00 e 0     0     0     0 #QU 0.752
   1458  19.212  25.794   1.074 1 U   -1.000e+00  0.000e+00 e 0     0     0     0 #QU 0.752
   1459  51.217  58.563   5.430 1 U   -1.000e+00  0.000e+00 e 0     0     0     0 #QU 0.750
   1460  15.704  12.210   0.304 1 U   -1.000e+00  0.000e+00 e 0     0     0     0 #QU 0.749
   1461  61.147  52.630   5.028 1 U   -1.000e+00  0.000e+00 e 0     0     0     0 #QU 0.747
   1462  61.253  52.875   5.025 1 U   -1.000e+00  0.000e+00 e 0     0     0     0 #QU 0.747
   1463  61.311  53.137   5.027 1 U   -1.000e+00  0.000e+00 e 0     0     0     0 #QU 0.747
   1464  56.235  65.542   3.705 1 U   -1.000e+00  0.000e+00 e 0     0     0     0 #QU 0.746
   1465  42.227  57.795   3.017 1 U   -1.000e+00  0.000e+00 e 0     0     0     0 #QU 0.744
   1466  32.283  29.694   1.060 1 U   -1.000e+00  0.000e+00 e 0     0     0     0 #QU 0.742
   1467  41.196  10.055   3.766 1 U   -1.000e+00  0.000e+00 e 0     0     0     0 #QU 0.737
   1468   9.207  28.604   0.305 1 U   -1.000e+00  0.000e+00 e 0     0     0     0 #QU 0.733
   1469   9.113  28.419   0.307 1 U   -1.000e+00  0.000e+00 e 0     0     0     0 #QU 0.733
   1470  54.734  28.890   5.288 1 U   -1.000e+00  0.000e+00 e 0     0     0     0 #QU 0.732
   1471  31.205  54.566   1.587 1 U   -1.000e+00  0.000e+00 e 0     0     0     0 #QU 0.731
   1472  21.720  16.787   2.070 1 U   -1.000e+00  0.000e+00 e 0     0     0     0 #QU 0.731
   1473  27.724  62.994   2.130 1 U   -1.000e+00  0.000e+00 e 0     0     0     0 #QU 0.730
   1474  29.720  57.521   1.454 1 U   -1.000e+00  0.000e+00 e 0     0     0     0 #QU 0.728
   1475  58.736  64.029   3.919 1 U   -1.000e+00  0.000e+00 e 0     0     0     0 #QU 0.728
   1476  41.268  16.297   1.105 1 U   -1.000e+00  0.000e+00 e 0     0     0     0 #QU 0.727
   1477  18.715  22.175   1.047 1 U   -1.000e+00  0.000e+00 e 0     0     0     0 #QU 0.720
   1478  64.781  43.230   7.057 1 U   -1.000e+00  0.000e+00 e 0     0     0     0 #QU 0.720
   1479  64.671  43.033   7.059 1 U   -1.000e+00  0.000e+00 e 0     0     0     0 #QU 0.720
   1480  22.736  52.636   1.058 1 U   -1.000e+00  0.000e+00 e 0     0     0     0 #QU 0.719
   1481  50.328  18.048   4.091 1 U   -1.000e+00  0.000e+00 e 0     0     0     0 #QU 0.719
   1482  50.379  17.813   4.089 1 U   -1.000e+00  0.000e+00 e 0     0     0     0 #QU 0.719
   1483  50.366  17.607   4.091 1 U   -1.000e+00  0.000e+00 e 0     0     0     0 #QU 0.719
   1484  59.224  43.572   3.899 1 U   -1.000e+00  0.000e+00 e 0     0     0     0 #QU 0.716
   1485  10.910  18.447   0.743 1 U   -1.000e+00  0.000e+00 e 0     0     0     0 #QU 0.715
   1486  10.859  18.260   0.748 1 U   -1.000e+00  0.000e+00 e 0     0     0     0 #QU 0.715
   1487  37.724  29.434   3.034 1 U   -1.000e+00  0.000e+00 e 0     0     0     0 #QU 0.714
   1488  75.244  42.132   7.828 1 U   -1.000e+00  0.000e+00 e 0     0     0     0 #QU 0.712
   1489  24.688  18.855   1.378 1 U   -1.000e+00  0.000e+00 e 0     0     0     0 #QU 0.712
   1490  63.241  28.276   5.902 1 U   -1.000e+00  0.000e+00 e 0     0     0     0 #QU 0.711
   1491  60.693  64.909   4.173 1 U   -1.000e+00  0.000e+00 e 0     0     0     0 #QU 0.710
   1492  17.715  17.808   1.030 1 U   -1.000e+00  0.000e+00 e 0     0     0     0 #QU 0.709
   1493  62.243  26.236   6.287 1 U   -1.000e+00  0.000e+00 e 0     0     0     0 #QU 0.707
   1494  50.234  21.180   4.945 1 U   -1.000e+00  0.000e+00 e 0     0     0     0 #QU 0.706
   1495  38.822  60.712   1.836 1 U   -1.000e+00  0.000e+00 e 0     0     0     0 #QU 0.705
   1496  48.358  21.666   4.410 1 U   -1.000e+00  0.000e+00 e 0     0     0     0 #QU 0.704
   1497  48.355  21.427   4.413 1 U   -1.000e+00  0.000e+00 e 0     0     0     0 #QU 0.704
   1498  54.731  41.255   4.762 1 U   -1.000e+00  0.000e+00 e 0     0     0     0 #QU 0.703
   1499  46.232  13.892   4.940 1 U   -1.000e+00  0.000e+00 e 0     0     0     0 #QU 0.702
   1500  23.224  17.286   2.071 1 U   -1.000e+00  0.000e+00 e 0     0     0     0 #QU 0.702
   1501  66.263  66.321   3.999 1 U   -1.000e+00  0.000e+00 e 0     0     0     0 #QU 0.699
   1502  46.731  20.690   1.637 1 U   -1.000e+00  0.000e+00 e 0     0     0     0 #QU 0.697
   1503  28.736  17.959   1.827 1 U   -1.000e+00  0.000e+00 e 0     0     0     0 #QU 0.695
   1504  28.620  17.765   1.831 1 U   -1.000e+00  0.000e+00 e 0     0     0     0 #QU 0.695
   1505  55.238  41.782   4.764 1 U   -1.000e+00  0.000e+00 e 0     0     0     0 #QU 0.694
   1506  67.740  64.269   3.852 1 U   -1.000e+00  0.000e+00 e 0     0     0     0 #QU 0.693
   1507  64.837  43.143   6.683 1 U   -1.000e+00  0.000e+00 e 0     0     0     0 #QU 0.692
   1508  54.253  14.674   4.145 1 U   -1.000e+00  0.000e+00 e 0     0     0     0 #QU 0.691
   1509  29.223  42.214   0.967 1 U   -1.000e+00  0.000e+00 e 0     0     0     0 #QU 0.689
   1510  62.233  42.035   2.899 1 U   -1.000e+00  0.000e+00 e 0     0     0     0 #QU 0.686
   1511  16.297  23.548   0.537 1 U   -1.000e+00  0.000e+00 e 0     0     0     0 #QU 0.686
   1512  25.218  42.083   2.019 1 U   -1.000e+00  0.000e+00 e 0     0     0     0 #QU 0.686
   1513  22.217  29.443   1.483 1 U   -1.000e+00  0.000e+00 e 0     0     0     0 #QU 0.684
   1514  58.738  33.366   3.828 1 U   -1.000e+00  0.000e+00 e 0     0     0     0 #QU 0.683
   1515  43.252  30.445   1.741 1 U   -1.000e+00  0.000e+00 e 0     0     0     0 #QU 0.681
   1516  23.756  50.051   1.234 1 U   -1.000e+00  0.000e+00 e 0     0     0     0 #QU 0.674
   1517  53.735  21.444   4.932 1 U   -1.000e+00  0.000e+00 e 0     0     0     0 #QU 0.673
   1518  19.717  17.845   2.078 1 U   -1.000e+00  0.000e+00 e 0     0     0     0 #QU 0.672
   1519  57.735  25.257   4.756 1 U   -1.000e+00  0.000e+00 e 0     0     0     0 #QU 0.672
   1520  66.741  42.829   7.130 1 U   -1.000e+00  0.000e+00 e 0     0     0     0 #QU 0.671
   1521  42.729  58.312   1.981 1 U   -1.000e+00  0.000e+00 e 0     0     0     0 #QU 0.671
   1522 119.297  42.169   7.125 1 U   -1.000e+00  0.000e+00 e 0     0     0     0 #QU 0.671
   1523  30.726  36.394   2.377 1 U   -1.000e+00  0.000e+00 e 0     0     0     0 #QU 0.669
   1524  31.722  21.664   0.926 1 U   -1.000e+00  0.000e+00 e 0     0     0     0 #QU 0.669
   1525  65.323  50.359   4.630 1 U   -1.000e+00  0.000e+00 e 0     0     0     0 #QU 0.667
   1526  31.761  54.530   1.581 1 U   -1.000e+00  0.000e+00 e 0     0     0     0 #QU 0.667
   1527  14.699  21.910   0.737 1 U   -1.000e+00  0.000e+00 e 0     0     0     0 #QU 0.662
   1528  65.836  41.249   5.782 1 U   -1.000e+00  0.000e+00 e 0     0     0     0 #QU 0.662
   1529  65.930  41.033   5.781 1 U   -1.000e+00  0.000e+00 e 0     0     0     0 #QU 0.662
   1530  67.729  49.316   5.024 1 U   -1.000e+00  0.000e+00 e 0     0     0     0 #QU 0.660
   1531  28.241  21.388   1.147 1 U   -1.000e+00  0.000e+00 e 0     0     0     0 #QU 0.656
   1532  17.270  12.286   7.013 1 U   -1.000e+00  0.000e+00 e 0     0     0     0 #QU 0.655
   1533  17.191  12.082   7.014 1 U   -1.000e+00  0.000e+00 e 0     0     0     0 #QU 0.655
   1534  42.229  44.959   2.958 1 U   -1.000e+00  0.000e+00 e 0     0     0     0 #QU 0.654
   1535  18.715  42.069   1.477 1 U   -1.000e+00  0.000e+00 e 0     0     0     0 #QU 0.649
   1536  54.407  41.504   2.562 1 U   -1.000e+00  0.000e+00 e 0     0     0     0 #QU 0.649
   1537  54.324  41.727   2.564 1 U   -1.000e+00  0.000e+00 e 0     0     0     0 #QU 0.649
   1538  15.247  26.659   0.236 1 U   -1.000e+00  0.000e+00 e 0     0     0     0 #QU 0.648
   1539  15.135  26.493   0.239 1 U   -1.000e+00  0.000e+00 e 0     0     0     0 #QU 0.648
   1540  74.172  19.804   4.478 1 U   -1.000e+00  0.000e+00 e 0     0     0     0 #QU 0.646
   1541  74.298  20.018   4.476 1 U   -1.000e+00  0.000e+00 e 0     0     0     0 #QU 0.646
   1542  46.856  27.697   3.237 1 U   -1.000e+00  0.000e+00 e 0     0     0     0 #QU 0.644
   1543  27.743  53.978   1.381 1 U   -1.000e+00  0.000e+00 e 0     0     0     0 #QU 0.642
   1544  66.382  61.995   5.024 1 U   -1.000e+00  0.000e+00 e 0     0     0     0 #QU 0.637
   1545  66.447  61.645   5.025 1 U   -1.000e+00  0.000e+00 e 0     0     0     0 #QU 0.637
   1546  54.235  53.195   6.817 1 U   -1.000e+00  0.000e+00 e 0     0     0     0 #QU 0.637
   1547  31.858  18.548   1.251 1 U   -1.000e+00  0.000e+00 e 0     0     0     0 #QU 0.635
   1548  31.810  18.239   1.253 1 U   -1.000e+00  0.000e+00 e 0     0     0     0 #QU 0.635
   1549  27.229  64.777   1.934 1 U   -1.000e+00  0.000e+00 e 0     0     0     0 #QU 0.634
   1550  26.704  64.824   1.927 1 U   -1.000e+00  0.000e+00 e 0     0     0     0 #QU 0.634
   1551  46.235  20.695   1.626 1 U   -1.000e+00  0.000e+00 e 0     0     0     0 #QU 0.632
   1552  19.719  19.635   1.169 1 U   -1.000e+00  0.000e+00 e 0     0     0     0 #QU 0.628
   1553  29.705  23.525   0.940 1 U   -1.000e+00  0.000e+00 e 0     0     0     0 #QU 0.626
   1554  55.737  59.185   4.514 1 U   -1.000e+00  0.000e+00 e 0     0     0     0 #QU 0.623
   1555  29.199  21.433   0.902 1 U   -1.000e+00  0.000e+00 e 0     0     0     0 #QU 0.623
   1556  62.245  20.885   4.081 1 U   -1.000e+00  0.000e+00 e 0     0     0     0 #QU 0.619
   1557  44.254  18.371   1.494 1 U   -1.000e+00  0.000e+00 e 0     0     0     0 #QU 0.618
   1558  27.180  60.566   1.843 1 U   -1.000e+00  0.000e+00 e 0     0     0     0 #QU 0.617
   1559  55.776  70.489   5.026 1 U   -1.000e+00  0.000e+00 e 0     0     0     0 #QU 0.616
   1560  32.675  26.536   0.864 1 U   -1.000e+00  0.000e+00 e 0     0     0     0 #QU 0.616
   1561  27.217  57.843   1.469 1 U   -1.000e+00  0.000e+00 e 0     0     0     0 #QU 0.613
   1562   4.818  23.646   0.149 1 U   -1.000e+00  0.000e+00 e 0     0     0     0 #QU 0.606
   1563   4.741  23.457   0.151 1 U   -1.000e+00  0.000e+00 e 0     0     0     0 #QU 0.606
   1564  56.237  32.572   4.680 1 U   -1.000e+00  0.000e+00 e 0     0     0     0 #QU 0.604
   1565  62.377  22.054   4.224 1 U   -1.000e+00  0.000e+00 e 0     0     0     0 #QU 0.603
   1566  26.709  35.601   0.609 1 U   -1.000e+00  0.000e+00 e 0     0     0     0 #QU 0.600
   1567  63.244  58.353   3.790 1 U   -1.000e+00  0.000e+00 e 0     0     0     0 #QU 0.598
   1568  61.589  36.572   4.599 1 U   -1.000e+00  0.000e+00 e 0     0     0     0 #QU 0.597
   1569  61.799  36.539   4.601 1 U   -1.000e+00  0.000e+00 e 0     0     0     0 #QU 0.597
   1570  61.936  36.158   4.625 1 U   -1.000e+00  0.000e+00 e 0     0     0     0 #QU 0.597
   1571  32.795  24.476   0.860 1 U   -1.000e+00  0.000e+00 e 0     0     0     0 #QU 0.596
   1572   9.812  17.985   0.794 1 U   -1.000e+00  0.000e+00 e 0     0     0     0 #QU 0.595
   1573  54.232  42.054   3.846 1 U   -1.000e+00  0.000e+00 e 0     0     0     0 #QU 0.595
   1574  53.735  46.961   4.680 1 U   -1.000e+00  0.000e+00 e 0     0     0     0 #QU 0.594
   1575  44.270  18.373   1.606 1 U   -1.000e+00  0.000e+00 e 0     0     0     0 #QU 0.589
   1576  44.670  57.500   2.574 1 U   -1.000e+00  0.000e+00 e 0     0     0     0 #QU 0.589
   1577  44.773  57.676   2.569 1 U   -1.000e+00  0.000e+00 e 0     0     0     0 #QU 0.589
   1578  14.186  31.281   0.914 1 U   -1.000e+00  0.000e+00 e 0     0     0     0 #QU 0.589
   1579  28.702  21.429   1.136 1 U   -1.000e+00  0.000e+00 e 0     0     0     0 #QU 0.589
   1580  42.736  10.334   4.477 1 U   -1.000e+00  0.000e+00 e 0     0     0     0 #QU 0.587
   1581  74.753  75.768   4.477 1 U   -1.000e+00  0.000e+00 e 0     0     0     0 #QU 0.587
   1582  72.777  11.205   5.863 1 U   -1.000e+00  0.000e+00 e 0     0     0     0 #QU 0.586
   1583  72.652  11.071   5.865 1 U   -1.000e+00  0.000e+00 e 0     0     0     0 #QU 0.586
   1584  79.773  42.398   7.965 1 U   -1.000e+00  0.000e+00 e 0     0     0     0 #QU 0.585
   1585  79.762  42.142   7.964 1 U   -1.000e+00  0.000e+00 e 0     0     0     0 #QU 0.585
   1586  15.725  23.543   0.527 1 U   -1.000e+00  0.000e+00 e 0     0     0     0 #QU 0.579
   1587  26.721  36.019   0.161 1 U   -1.000e+00  0.000e+00 e 0     0     0     0 #QU 0.578
   1588  27.222  36.019   0.161 1 U   -1.000e+00  0.000e+00 e 0     0     0     0 #QU 0.578
   1589  21.742  71.278   1.147 1 U   -1.000e+00  0.000e+00 e 0     0     0     0 #QU 0.575
   1590  66.255  40.944   7.130 1 U   -1.000e+00  0.000e+00 e 0     0     0     0 #QU 0.575
   1591  42.215  29.409   1.793 1 U   -1.000e+00  0.000e+00 e 0     0     0     0 #QU 0.574
   1592  21.732  33.785   0.599 1 U   -1.000e+00  0.000e+00 e 0     0     0     0 #QU 0.574
   1593  48.712  21.957   5.427 1 U   -1.000e+00  0.000e+00 e 0     0     0     0 #QU 0.573
   1594  42.235  57.823   2.957 1 U   -1.000e+00  0.000e+00 e 0     0     0     0 #QU 0.571
   1595  54.235  36.154   5.803 1 U   -1.000e+00  0.000e+00 e 0     0     0     0 #QU 0.564
   1596  34.241  25.661   1.074 1 U   -1.000e+00  0.000e+00 e 0     0     0     0 #QU 0.564
   1597  34.132  25.431   1.076 1 U   -1.000e+00  0.000e+00 e 0     0     0     0 #QU 0.564
   1598  62.241  17.071   6.287 1 U   -1.000e+00  0.000e+00 e 0     0     0     0 #QU 0.562
   1599  24.720  31.233   0.932 1 U   -1.000e+00  0.000e+00 e 0     0     0     0 #QU 0.557
   1600  25.217  31.225   0.948 1 U   -1.000e+00  0.000e+00 e 0     0     0     0 #QU 0.554
   1601  20.217  22.215   1.037 1 U   -1.000e+00  0.000e+00 e 0     0     0     0 #QU 0.554
   1602  25.214  29.127   1.931 1 U   -1.000e+00  0.000e+00 e 0     0     0     0 #QU 0.554
   1603  31.257  61.348   0.751 1 U   -1.000e+00  0.000e+00 e 0     0     0     0 #QU 0.550
   1604  31.148  61.122   0.753 1 U   -1.000e+00  0.000e+00 e 0     0     0     0 #QU 0.550
   1605  25.225  19.461   1.371 1 U   -1.000e+00  0.000e+00 e 0     0     0     0 #QU 0.546
   1606  27.725  43.012   1.184 1 U   -1.000e+00  0.000e+00 e 0     0     0     0 #QU 0.546
   1607  58.738  43.277   3.904 1 U   -1.000e+00  0.000e+00 e 0     0     0     0 #QU 0.546
   1608  39.334  24.576   1.741 1 U   -1.000e+00  0.000e+00 e 0     0     0     0 #QU 0.545
   1609  29.224  25.069   3.023 1 U   -1.000e+00  0.000e+00 e 0     0     0     0 #QU 0.544
   1610  39.292  43.582   2.650 1 U   -1.000e+00  0.000e+00 e 0     0     0     0 #QU 0.543
   1611  57.239  39.638   5.011 1 U   -1.000e+00  0.000e+00 e 0     0     0     0 #QU 0.541
   1612  44.204  40.959   2.576 1 U   -1.000e+00  0.000e+00 e 0     0     0     0 #QU 0.540
   1613  58.736  40.278   4.740 1 U   -1.000e+00  0.000e+00 e 0     0     0     0 #QU 0.536
   1614  24.725  22.191   1.580 1 U   -1.000e+00  0.000e+00 e 0     0     0     0 #QU 0.535
   1615  54.787  23.157   4.614 1 U   -1.000e+00  0.000e+00 e 0     0     0     0 #QU 0.533
   1616  16.714  25.900   0.594 1 U   -1.000e+00  0.000e+00 e 0     0     0     0 #QU 0.532
   1617  51.293  54.473   5.143 1 U   -1.000e+00  0.000e+00 e 0     0     0     0 #QU 0.531
   1618  51.316  54.578   5.145 1 U   -1.000e+00  0.000e+00 e 0     0     0     0 #QU 0.531
   1619  27.220  42.588   1.927 1 U   -1.000e+00  0.000e+00 e 0     0     0     0 #QU 0.530
   1620  26.718  42.591   1.924 1 U   -1.000e+00  0.000e+00 e 0     0     0     0 #QU 0.530
   1621  31.670  53.979   2.247 1 U   -1.000e+00  0.000e+00 e 0     0     0     0 #QU 0.529
   1622  44.236  17.253   2.065 1 U   -1.000e+00  0.000e+00 e 0     0     0     0 #QU 0.528
   1623  45.245  30.456   3.239 1 U   -1.000e+00  0.000e+00 e 0     0     0     0 #QU 0.526
   1624  42.728  17.847   2.063 1 U   -1.000e+00  0.000e+00 e 0     0     0     0 #QU 0.524
   1625  66.248  31.467   5.843 1 U   -1.000e+00  0.000e+00 e 0     0     0     0 #QU 0.522
   1626  31.729  24.133   1.464 1 U   -1.000e+00  0.000e+00 e 0     0     0     0 #QU 0.521
   1627 114.417  42.760   7.830 1 U   -1.000e+00  0.000e+00 e 0     0     0     0 #QU 0.518
   1628 114.527  42.617   7.827 1 U   -1.000e+00  0.000e+00 e 0     0     0     0 #QU 0.518
   1629 114.539  42.446   7.835 1 U   -1.000e+00  0.000e+00 e 0     0     0     0 #QU 0.518
   1630  31.721  41.597   1.460 1 U   -1.000e+00  0.000e+00 e 0     0     0     0 #QU 0.515
   1631  45.745  25.019   2.957 1 U   -1.000e+00  0.000e+00 e 0     0     0     0 #QU 0.513
   1632  38.703  29.203   2.935 1 U   -1.000e+00  0.000e+00 e 0     0     0     0 #QU 0.510
   1633  73.865  67.419   4.086 1 U   -1.000e+00  0.000e+00 e 0     0     0     0 #QU 0.507
   1634  20.715  32.339   1.624 1 U   -1.000e+00  0.000e+00 e 0     0     0     0 #QU 0.506
   1635  34.247  42.001   1.475 1 U   -1.000e+00  0.000e+00 e 0     0     0     0 #QU 0.505
   1636 119.745  42.048   7.806 1 U   -1.000e+00  0.000e+00 e 0     0     0     0 #QU 0.503
   1637  65.242  24.662   3.922 1 U   -1.000e+00  0.000e+00 e 0     0     0     0 #QU 0.497
   1638  18.217  24.146   0.183 1 U   -1.000e+00  0.000e+00 e 0     0     0     0 #QU 0.497
   1639  14.715  60.798  -0.155 1 U   -1.000e+00  0.000e+00 e 0     0     0     0 #QU 0.496
   1640   9.212  12.273   0.315 1 U   -1.000e+00  0.000e+00 e 0     0     0     0 #QU 0.496
   1641  21.719  31.889   1.473 1 U   -1.000e+00  0.000e+00 e 0     0     0     0 #QU 0.495
   1642  49.233  16.919   2.492 1 U   -1.000e+00  0.000e+00 e 0     0     0     0 #QU 0.494
   1643  26.721  34.470   2.228 1 U   -1.000e+00  0.000e+00 e 0     0     0     0 #QU 0.494
   1644  25.220  32.922   1.781 1 U   -1.000e+00  0.000e+00 e 0     0     0     0 #QU 0.491
   1645  43.731  17.435   4.942 1 U   -1.000e+00  0.000e+00 e 0     0     0     0 #QU 0.491
   1646  24.720  32.922   1.238 1 U   -1.000e+00  0.000e+00 e 0     0     0     0 #QU 0.490
   1647  62.241  59.765   3.820 1 U   -1.000e+00  0.000e+00 e 0     0     0     0 #QU 0.490
   1648  36.227  29.308   2.588 1 U   -1.000e+00  0.000e+00 e 0     0     0     0 #QU 0.487
   1649  28.723  21.049   0.923 1 U   -1.000e+00  0.000e+00 e 0     0     0     0 #QU 0.486
   1650  16.216  31.373   0.931 1 U   -1.000e+00  0.000e+00 e 0     0     0     0 #QU 0.485
   1651  15.716  25.695  -0.118 1 U   -1.000e+00  0.000e+00 e 0     0     0     0 #QU 0.484
   1652  32.725  42.214   1.466 1 U   -1.000e+00  0.000e+00 e 0     0     0     0 #QU 0.484
   1653 115.267  42.730   7.684 1 U   -1.000e+00  0.000e+00 e 0     0     0     0 #QU 0.484
   1654  37.727  29.308   2.866 1 U   -1.000e+00  0.000e+00 e 0     0     0     0 #QU 0.483
   1655  38.728  25.178   3.020 1 U   -1.000e+00  0.000e+00 e 0     0     0     0 #QU 0.481
   1656  14.215  16.919   1.590 1 U   -1.000e+00  0.000e+00 e 0     0     0     0 #QU 0.480
   1657  63.241  63.379   3.482 1 U   -1.000e+00  0.000e+00 e 0     0     0     0 #QU 0.480
   1658  56.737  32.406   4.678 1 U   -1.000e+00  0.000e+00 e 0     0     0     0 #QU 0.480
   1659  26.721  59.765   2.082 1 U   -1.000e+00  0.000e+00 e 0     0     0     0 #QU 0.478
   1660  58.238  30.341   5.213 1 U   -1.000e+00  0.000e+00 e 0     0     0     0 #QU 0.477
   1661  67.743  42.730   7.237 1 U   -1.000e+00  0.000e+00 e 0     0     0     0 #QU 0.475
   1662  21.218  12.273   0.322 1 U   -1.000e+00  0.000e+00 e 0     0     0     0 #QU 0.474
   1663  56.737  25.178   4.641 1 U   -1.000e+00  0.000e+00 e 0     0     0     0 #QU 0.472
   1664  25.220  32.406   2.001 1 U   -1.000e+00  0.000e+00 e 0     0     0     0 #QU 0.472
   1665  44.231  11.240   4.384 1 U   -1.000e+00  0.000e+00 e 0     0     0     0 #QU 0.469
   1666  12.214  62.347   0.307 1 U   -1.000e+00  0.000e+00 e 0     0     0     0 #QU 0.469
   1667  48.233  17.435   4.414 1 U   -1.000e+00  0.000e+00 e 0     0     0     0 #QU 0.464
   1668  50.234  17.951   3.871 1 U   -1.000e+00  0.000e+00 e 0     0     0     0 #QU 0.461
   1669  62.241  49.957   4.538 1 U   -1.000e+00  0.000e+00 e 0     0     0     0 #QU 0.461
   1670  72.746  58.217   4.304 1 U   -1.000e+00  0.000e+00 e 0     0     0     0 #QU 0.461
   1671  50.734  17.951   4.751 1 U   -1.000e+00  0.000e+00 e 0     0     0     0 #QU 0.460
   1672  54.236  28.792   4.619 1 U   -1.000e+00  0.000e+00 e 0     0     0     0 #QU 0.460
   1673  62.741  36.019   4.964 1 U   -1.000e+00  0.000e+00 e 0     0     0     0 #QU 0.460
   1674  68.744  13.305   5.030 1 U   -1.000e+00  0.000e+00 e 0     0     0     0 #QU 0.459
   1675  46.732  43.246   3.240 1 U   -1.000e+00  0.000e+00 e 0     0     0     0 #QU 0.457
   1676  52.735  42.730   4.619 1 U   -1.000e+00  0.000e+00 e 0     0     0     0 #QU 0.456
   1677  61.740  41.698   3.717 1 U   -1.000e+00  0.000e+00 e 0     0     0     0 #QU 0.454
   1678  55.737  29.824   4.766 1 U   -1.000e+00  0.000e+00 e 0     0     0     0 #QU 0.453
   1679  62.741  40.149   4.392 1 U   -1.000e+00  0.000e+00 e 0     0     0     0 #QU 0.453
   1680  43.230  27.243   1.568 1 U   -1.000e+00  0.000e+00 e 0     0     0     0 #QU 0.452
   1681  54.736  44.795   4.509 1 U   -1.000e+00  0.000e+00 e 0     0     0     0 #QU 0.451
   1682  20.218  24.146   0.623 1 U   -1.000e+00  0.000e+00 e 0     0     0     0 #QU 0.450
   1683  26.721  43.246   1.854 1 U   -1.000e+00  0.000e+00 e 0     0     0     0 #QU 0.447
   1684  41.729  16.403   1.129 1 U   -1.000e+00  0.000e+00 e 0     0     0     0 #QU 0.443
   1685  16.216  31.889   1.055 1 U   -1.000e+00  0.000e+00 e 0     0     0     0 #QU 0.443
   1686  59.239  65.444   4.780 1 U   -1.000e+00  0.000e+00 e 0     0     0     0 #QU 0.442
   1687  48.233  49.957   1.598 1 U   -1.000e+00  0.000e+00 e 0     0     0     0 #QU 0.442
   1688  25.220  25.178   1.781 1 U   -1.000e+00  0.000e+00 e 0     0     0     0 #QU 0.441
   1689  23.219  23.113   1.759 1 U   -1.000e+00  0.000e+00 e 0     0     0     0 #QU 0.440
   1690  52.735  40.665   5.000 1 U   -1.000e+00  0.000e+00 e 0     0     0     0 #QU 0.440
   1691  43.731  55.119   3.270 1 U   -1.000e+00  0.000e+00 e 0     0     0     0 #QU 0.436
   1692  30.224  36.019   1.766 1 U   -1.000e+00  0.000e+00 e 0     0     0     0 #QU 0.432
   1693  27.222  18.467   0.887 1 U   -1.000e+00  0.000e+00 e 0     0     0     0 #QU 0.426
   1694  26.721  18.467   0.887 1 U   -1.000e+00  0.000e+00 e 0     0     0     0 #QU 0.426
   1695  29.223  32.406   2.558 1 U   -1.000e+00  0.000e+00 e 0     0     0     0 #QU 0.426
   1696  45.732  25.695   2.896 1 U   -1.000e+00  0.000e+00 e 0     0     0     0 #QU 0.425
   1697  60.740  53.054   4.604 1 U   -1.000e+00  0.000e+00 e 0     0     0     0 #QU 0.423
   1698  66.243  65.960   4.744 1 U   -1.000e+00  0.000e+00 e 0     0     0     0 #QU 0.422
   1699  53.235  39.116   2.566 1 U   -1.000e+00  0.000e+00 e 0     0     0     0 #QU 0.421
   1700  41.729  25.178   3.182 1 U   -1.000e+00  0.000e+00 e 0     0     0     0 #QU 0.421
   1701  22.219  25.178   1.473 1 U   -1.000e+00  0.000e+00 e 0     0     0     0 #QU 0.420
   1702  56.237  24.146   4.824 1 U   -1.000e+00  0.000e+00 e 0     0     0     0 #QU 0.417
   1703  58.238  27.243   4.744 1 U   -1.000e+00  0.000e+00 e 0     0     0     0 #QU 0.416
   1704  39.728  43.246   3.248 1 U   -1.000e+00  0.000e+00 e 0     0     0     0 #QU 0.415
   1705  25.220  29.308   2.272 1 U   -1.000e+00  0.000e+00 e 0     0     0     0 #QU 0.411
   1706  36.727  27.759   2.067 1 U   -1.000e+00  0.000e+00 e 0     0     0     0 #QU 0.410
   1707  26.221  29.308   0.879 1 U   -1.000e+00  0.000e+00 e 0     0     0     0 #QU 0.409
   1708  18.717  18.467   1.231 1 U   -1.000e+00  0.000e+00 e 0     0     0     0 #QU 0.408
   1709  53.736  63.895   4.304 1 U   -1.000e+00  0.000e+00 e 0     0     0     0 #QU 0.408
   1710  58.738  35.503   3.475 1 U   -1.000e+00  0.000e+00 e 0     0     0     0 #QU 0.407
   1711  55.737  63.895   4.824 1 U   -1.000e+00  0.000e+00 e 0     0     0     0 #QU 0.406
   1712  24.220  18.467   1.260 1 U   -1.000e+00  0.000e+00 e 0     0     0     0 #QU 0.406
   1713  70.745  42.730   7.134 1 U   -1.000e+00  0.000e+00 e 0     0     0     0 #QU 0.406
   1714  49.233  47.892   7.010 1 U   -1.000e+00  0.000e+00 e 0     0     0     0 #QU 0.400
   1715  53.235  38.600   2.756 1 U   -1.000e+00  0.000e+00 e 0     0     0     0 #QU 0.399
   1716  52.735  39.116   4.824 1 U   -1.000e+00  0.000e+00 e 0     0     0     0 #QU 0.398
   1717  32.225  22.081   0.747 1 U   -1.000e+00  0.000e+00 e 0     0     0     0 #QU 0.395
   1718  63.741  58.733   3.768 1 U   -1.000e+00  0.000e+00 e 0     0     0     0 #QU 0.393
   1719  56.237  14.338   5.022 1 U   -1.000e+00  0.000e+00 e 0     0     0     0 #QU 0.391
   1720  10.713  18.984   0.887 1 U   -1.000e+00  0.000e+00 e 0     0     0     0 #QU 0.391
   1721  32.225  65.444   1.869 1 U   -1.000e+00  0.000e+00 e 0     0     0     0 #QU 0.390
   1722  60.239  64.928   4.267 1 U   -1.000e+00  0.000e+00 e 0     0     0     0 #QU 0.390
   1723  15.215  21.565   1.253 1 U   -1.000e+00  0.000e+00 e 0     0     0     0 #QU 0.387
   1724  18.717  18.467   2.265 1 U   -1.000e+00  0.000e+00 e 0     0     0     0 #QU 0.385
   1725  64.742  62.863   4.018 1 U   -1.000e+00  0.000e+00 e 0     0     0     0 #QU 0.382
   1726  26.721  36.535   2.030 1 U   -1.000e+00  0.000e+00 e 0     0     0     0 #QU 0.381
   1727  27.222  36.535   2.030 1 U   -1.000e+00  0.000e+00 e 0     0     0     0 #QU 0.381
   1728  37.727  62.347   1.151 1 U   -1.000e+00  0.000e+00 e 0     0     0     0 #QU 0.380
   1729  46.232  15.886   2.082 1 U   -1.000e+00  0.000e+00 e 0     0     0     0 #QU 0.379
   1730  29.723  21.565   1.268 1 U   -1.000e+00  0.000e+00 e 0     0     0     0 #QU 0.379
   1731  41.229  31.889   2.859 1 U   -1.000e+00  0.000e+00 e 0     0     0     0 #QU 0.375
   1732  55.737  14.338   5.147 1 U   -1.000e+00  0.000e+00 e 0     0     0     0 #QU 0.373
   1733  51.234  13.821   4.993 1 U   -1.000e+00  0.000e+00 e 0     0     0     0 #QU 0.371
   1734  61.740  40.149   4.392 1 U   -1.000e+00  0.000e+00 e 0     0     0     0 #QU 0.371
   1735  24.220  18.467   1.392 1 U   -1.000e+00  0.000e+00 e 0     0     0     0 #QU 0.370
   1736  34.726  29.824   2.280 1 U   -1.000e+00  0.000e+00 e 0     0     0     0 #QU 0.369
   1737  22.719  49.957   1.730 1 U   -1.000e+00  0.000e+00 e 0     0     0     0 #QU 0.366
   1738  17.717  23.630   0.175 1 U   -1.000e+00  0.000e+00 e 0     0     0     0 #QU 0.366
   1739  43.731  36.019   3.123 1 U   -1.000e+00  0.000e+00 e 0     0     0     0 #QU 0.365
   1740  58.238  41.698   4.487 1 U   -1.000e+00  0.000e+00 e 0     0     0     0 #QU 0.364
   1741  64.742  29.824   5.844 1 U   -1.000e+00  0.000e+00 e 0     0     0     0 #QU 0.362
   1742  38.228  29.308   2.874 1 U   -1.000e+00  0.000e+00 e 0     0     0     0 #QU 0.362
   1743  27.222  54.087   0.931 1 U   -1.000e+00  0.000e+00 e 0     0     0     0 #QU 0.360
   1744  63.241  58.733   3.798 1 U   -1.000e+00  0.000e+00 e 0     0     0     0 #QU 0.357
   1745  27.722  20.532   0.784 1 U   -1.000e+00  0.000e+00 e 0     0     0     0 #QU 0.357
   1746  29.723  21.565   2.060 1 U   -1.000e+00  0.000e+00 e 0     0     0     0 #QU 0.357
   1747  23.219  18.467   1.598 1 U   -1.000e+00  0.000e+00 e 0     0     0     0 #QU 0.357
   1748  12.214  18.984   1.070 1 U   -1.000e+00  0.000e+00 e 0     0     0     0 #QU 0.356
   1749  55.737  63.895   4.934 1 U   -1.000e+00  0.000e+00 e 0     0     0     0 #QU 0.355
   1750  15.215  16.403   2.074 1 U   -1.000e+00  0.000e+00 e 0     0     0     0 #QU 0.355
   1751  23.720  33.438   0.263 1 U   -1.000e+00  0.000e+00 e 0     0     0     0 #QU 0.355
   1752  14.715  26.727   0.285 1 U   -1.000e+00  0.000e+00 e 0     0     0     0 #QU 0.354
   1753  15.215  23.630   0.241 1 U   -1.000e+00  0.000e+00 e 0     0     0     0 #QU 0.354
   1754  65.242  31.889   3.974 1 U   -1.000e+00  0.000e+00 e 0     0     0     0 #QU 0.353
   1755  19.217  16.403   2.082 1 U   -1.000e+00  0.000e+00 e 0     0     0     0 #QU 0.351
   1756  31.724  35.503   1.436 1 U   -1.000e+00  0.000e+00 e 0     0     0     0 #QU 0.350
   1757  57.237  36.535   4.216 1 U   -1.000e+00  0.000e+00 e 0     0     0     0 #QU 0.348
   1758  40.729  34.470   2.302 1 U   -1.000e+00  0.000e+00 e 0     0     0     0 #QU 0.348
   1759  53.736  13.821   4.304 1 U   -1.000e+00  0.000e+00 e 0     0     0     0 #QU 0.347
   1760  47.733  45.311   5.030 1 U   -1.000e+00  0.000e+00 e 0     0     0     0 #QU 0.347
   1761  28.723  32.406   1.033 1 U   -1.000e+00  0.000e+00 e 0     0     0     0 #QU 0.347
   1762  68.244  65.960   4.120 1 U   -1.000e+00  0.000e+00 e 0     0     0     0 #QU 0.347
   1763   7.211  15.886   0.476 1 U   -1.000e+00  0.000e+00 e 0     0     0     0 #QU 0.347
   1764  28.723  14.854   0.586 1 U   -1.000e+00  0.000e+00 e 0     0     0     0 #QU 0.346
   1765  50.734  18.467   4.758 1 U   -1.000e+00  0.000e+00 e 0     0     0     0 #QU 0.345
   1766  65.742  56.152   4.817 1 U   -1.000e+00  0.000e+00 e 0     0     0     0 #QU 0.345
   1767  58.238  22.081   3.908 1 U   -1.000e+00  0.000e+00 e 0     0     0     0 #QU 0.344
   1768  63.241  59.249   4.179 1 U   -1.000e+00  0.000e+00 e 0     0     0     0 #QU 0.343
   1769  67.243  21.049   7.464 1 U   -1.000e+00  0.000e+00 e 0     0     0     0 #QU 0.343
   1770  36.227  18.984   1.869 1 U   -1.000e+00  0.000e+00 e 0     0     0     0 #QU 0.342
   1771  60.740  22.597   5.492 1 U   -1.000e+00  0.000e+00 e 0     0     0     0 #QU 0.341
   1772  30.724  62.347   1.832 1 U   -1.000e+00  0.000e+00 e 0     0     0     0 #QU 0.341
   1773  42.730  65.444   3.776 1 U   -1.000e+00  0.000e+00 e 0     0     0     0 #QU 0.341
   1774  35.226  29.308   3.042 1 U   -1.000e+00  0.000e+00 e 0     0     0     0 #QU 0.340
   1775  18.717  31.373   1.502 1 U   -1.000e+00  0.000e+00 e 0     0     0     0 #QU 0.340
   1776  32.225  22.081   0.623 1 U   -1.000e+00  0.000e+00 e 0     0     0     0 #QU 0.339
   1777  27.222  25.695   0.791 1 U   -1.000e+00  0.000e+00 e 0     0     0     0 #QU 0.339
   1778  18.717  18.467   2.008 1 U   -1.000e+00  0.000e+00 e 0     0     0     0 #QU 0.339
   1779  21.719  34.987   0.923 1 U   -1.000e+00  0.000e+00 e 0     0     0     0 #QU 0.337
   1780  50.734  37.052   4.634 1 U   -1.000e+00  0.000e+00 e 0     0     0     0 #QU 0.336
   1781  54.236  14.338   6.423 1 U   -1.000e+00  0.000e+00 e 0     0     0     0 #QU 0.336
   1782  80.750  42.214   7.963 1 U   -1.000e+00  0.000e+00 e 0     0     0     0 #QU 0.336
   1783  13.715  21.565   0.828 1 U   -1.000e+00  0.000e+00 e 0     0     0     0 #QU 0.334
   1784  22.219  22.081   2.265 1 U   -1.000e+00  0.000e+00 e 0     0     0     0 #QU 0.333
   1785  53.736  12.789   6.423 1 U   -1.000e+00  0.000e+00 e 0     0     0     0 #QU 0.330
   1786  26.721  35.503   1.693 1 U   -1.000e+00  0.000e+00 e 0     0     0     0 #QU 0.329
   1787  26.221  18.467   0.762 1 U   -1.000e+00  0.000e+00 e 0     0     0     0 #QU 0.328
   1788  31.224  25.695   1.070 1 U   -1.000e+00  0.000e+00 e 0     0     0     0 #QU 0.325
   1789  38.728  43.246   2.654 1 U   -1.000e+00  0.000e+00 e 0     0     0     0 #QU 0.322
   1790  26.721  17.435   1.400 1 U   -1.000e+00  0.000e+00 e 0     0     0     0 #QU 0.322
   1791  60.740  41.698   6.834 1 U   -1.000e+00  0.000e+00 e 0     0     0     0 #QU 0.321
   1792  78.249  71.122   5.030 1 U   -1.000e+00  0.000e+00 e 0     0     0     0 #QU 0.320
   1793  14.715  18.467   1.451 1 U   -1.000e+00  0.000e+00 e 0     0     0     0 #QU 0.319
   1794  57.738  37.052   5.022 1 U   -1.000e+00  0.000e+00 e 0     0     0     0 #QU 0.316
   1795  61.740  22.081   5.022 1 U   -1.000e+00  0.000e+00 e 0     0     0     0 #QU 0.314
   1796  63.741  58.733   3.922 1 U   -1.000e+00  0.000e+00 e 0     0     0     0 #QU 0.314
   1797  42.230  44.795   3.020 1 U   -1.000e+00  0.000e+00 e 0     0     0     0 #QU 0.314
   1798  58.238  39.116   4.516 1 U   -1.000e+00  0.000e+00 e 0     0     0     0 #QU 0.313
   1799  25.721  17.951   0.777 1 U   -1.000e+00  0.000e+00 e 0     0     0     0 #QU 0.312
   1800   3.209  25.695  -0.111 1 U   -1.000e+00  0.000e+00 e 0     0     0     0 #QU 0.311
   1801  24.720  36.535   2.023 1 U   -1.000e+00  0.000e+00 e 0     0     0     0 #QU 0.311
   1802  23.720  71.122   1.260 1 U   -1.000e+00  0.000e+00 e 0     0     0     0 #QU 0.311
   1803  25.220  29.308   2.023 1 U   -1.000e+00  0.000e+00 e 0     0     0     0 #QU 0.309
   1804  29.223  42.214   1.986 1 U   -1.000e+00  0.000e+00 e 0     0     0     0 #QU 0.307
   1805  21.719  31.373   1.598 1 U   -1.000e+00  0.000e+00 e 0     0     0     0 #QU 0.307
   1806  16.716  29.824   1.121 1 U   -1.000e+00  0.000e+00 e 0     0     0     0 #QU 0.307
   1807  48.233  13.821   4.685 1 U   -1.000e+00  0.000e+00 e 0     0     0     0 #QU 0.306
   1808  36.227  29.824   2.720 1 U   -1.000e+00  0.000e+00 e 0     0     0     0 #QU 0.304
   1809  57.237  18.467   4.091 1 U   -1.000e+00  0.000e+00 e 0     0     0     0 #QU 0.304
   1810  35.726  55.119   1.033 1 U   -1.000e+00  0.000e+00 e 0     0     0     0 #QU 0.302
   1811  39.728  42.730   2.888 1 U   -1.000e+00  0.000e+00 e 0     0     0     0 #QU 0.301
   1812  66.743  32.922   5.976 1 U   -1.000e+00  0.000e+00 e 0     0     0     0 #QU 0.300
   1813  50.734  18.984   4.120 1 U   -1.000e+00  0.000e+00 e 0     0     0     0 #QU 0.300
   1814  60.239  24.662   4.326 1 U   -1.000e+00  0.000e+00 e 0     0     0     0 #QU 0.298
   1815  31.724  55.636   2.793 1 U   -1.000e+00  0.000e+00 e 0     0     0     0 #QU 0.294
   1816  35.726  29.824   1.400 1 U   -1.000e+00  0.000e+00 e 0     0     0     0 #QU 0.293
   1817  29.223  21.565   0.586 1 U   -1.000e+00  0.000e+00 e 0     0     0     0 #QU 0.293
   1818  63.241  27.759   4.678 1 U   -1.000e+00  0.000e+00 e 0     0     0     0 #QU 0.293
   1819   4.210  12.273   0.307 1 U   -1.000e+00  0.000e+00 e 0     0     0     0 #QU 0.290
   1820  25.721  20.016   1.356 1 U   -1.000e+00  0.000e+00 e 0     0     0     0 #QU 0.288
   1821  58.738  65.444   4.788 1 U   -1.000e+00  0.000e+00 e 0     0     0     0 #QU 0.287
   1822  58.738  59.765   3.834 1 U   -1.000e+00  0.000e+00 e 0     0     0     0 #QU 0.286
   1823  25.220  29.308   1.700 1 U   -1.000e+00  0.000e+00 e 0     0     0     0 #QU 0.285
   1824  42.230  38.600   2.962 1 U   -1.000e+00  0.000e+00 e 0     0     0     0 #QU 0.284
   1825  23.720  36.019   0.747 1 U   -1.000e+00  0.000e+00 e 0     0     0     0 #QU 0.283
   1826  22.219  24.146  -0.147 1 U   -1.000e+00  0.000e+00 e 0     0     0     0 #QU 0.283
   1827  22.219  22.081   1.994 1 U   -1.000e+00  0.000e+00 e 0     0     0     0 #QU 0.282
   1828 114.267  42.730   7.516 1 U   -1.000e+00  0.000e+00 e 0     0     0     0 #QU 0.282
   1829  58.738  46.860   5.147 1 U   -1.000e+00  0.000e+00 e 0     0     0     0 #QU 0.281
   1830  59.239  46.860   5.147 1 U   -1.000e+00  0.000e+00 e 0     0     0     0 #QU 0.281
   1831  60.239  22.081   6.291 1 U   -1.000e+00  0.000e+00 e 0     0     0     0 #QU 0.279
   1832  20.718  53.571   1.627 1 U   -1.000e+00  0.000e+00 e 0     0     0     0 #QU 0.278
   1833  53.736  12.789   6.819 1 U   -1.000e+00  0.000e+00 e 0     0     0     0 #QU 0.278
   1834  41.729  44.795   2.896 1 U   -1.000e+00  0.000e+00 e 0     0     0     0 #QU 0.277
   1835  16.716  14.338   0.850 1 U   -1.000e+00  0.000e+00 e 0     0     0     0 #QU 0.273
   1836  59.239  59.249   4.824 1 U   -1.000e+00  0.000e+00 e 0     0     0     0 #QU 0.273
   1837  54.236  74.736   4.208 1 U   -1.000e+00  0.000e+00 e 0     0     0     0 #QU 0.270
   1838  25.721  40.149   2.566 1 U   -1.000e+00  0.000e+00 e 0     0     0     0 #QU 0.270
   1839  21.719  25.178   0.923 1 U   -1.000e+00  0.000e+00 e 0     0     0     0 #QU 0.270
   1840  59.239  59.249   5.088 1 U   -1.000e+00  0.000e+00 e 0     0     0     0 #QU 0.270
   1841  28.222  21.049   0.938 1 U   -1.000e+00  0.000e+00 e 0     0     0     0 #QU 0.270
   1842  21.218  28.792   0.322 1 U   -1.000e+00  0.000e+00 e 0     0     0     0 #QU 0.270
   1843  40.229  31.889   2.089 1 U   -1.000e+00  0.000e+00 e 0     0     0     0 #QU 0.269
   1844  25.220  32.406   2.558 1 U   -1.000e+00  0.000e+00 e 0     0     0     0 #QU 0.268
   1845  27.222  22.081   0.887 1 U   -1.000e+00  0.000e+00 e 0     0     0     0 #QU 0.266
   1846  57.237  54.087   5.022 1 U   -1.000e+00  0.000e+00 e 0     0     0     0 #QU 0.265
   1847  13.214  21.565   0.945 1 U   -1.000e+00  0.000e+00 e 0     0     0     0 #QU 0.265
   1848  36.727  22.597   0.975 1 U   -1.000e+00  0.000e+00 e 0     0     0     0 #QU 0.264
   1849  55.236  17.435   5.140 1 U   -1.000e+00  0.000e+00 e 0     0     0     0 #QU 0.264
   1850  14.715  14.854   0.322 1 U   -1.000e+00  0.000e+00 e 0     0     0     0 #QU 0.263
   1851  33.725  27.759   2.155 1 U   -1.000e+00  0.000e+00 e 0     0     0     0 #QU 0.262
   1852  25.220  42.214   1.781 1 U   -1.000e+00  0.000e+00 e 0     0     0     0 #QU 0.261
   1853  18.717  42.214   1.598 1 U   -1.000e+00  0.000e+00 e 0     0     0     0 #QU 0.261
   1854  52.735  40.665   4.663 1 U   -1.000e+00  0.000e+00 e 0     0     0     0 #QU 0.261
   1855  66.743  63.895   3.856 1 U   -1.000e+00  0.000e+00 e 0     0     0     0 #QU 0.260
   1856  62.741  36.535   4.971 1 U   -1.000e+00  0.000e+00 e 0     0     0     0 #QU 0.260
   1857  54.736  53.054   7.127 1 U   -1.000e+00  0.000e+00 e 0     0     0     0 #QU 0.258
   1858  59.239  32.406   3.680 1 U   -1.000e+00  0.000e+00 e 0     0     0     0 #QU 0.258
   1859  58.738  32.406   3.680 1 U   -1.000e+00  0.000e+00 e 0     0     0     0 #QU 0.258
   1860  16.216  36.019   0.579 1 U   -1.000e+00  0.000e+00 e 0     0     0     0 #QU 0.258
   1861  42.230  37.568   2.954 1 U   -1.000e+00  0.000e+00 e 0     0     0     0 #QU 0.257
   1862  61.240  42.214   2.954 1 U   -1.000e+00  0.000e+00 e 0     0     0     0 #QU 0.256
   1863  10.713  21.565   0.740 1 U   -1.000e+00  0.000e+00 e 0     0     0     0 #QU 0.256
   1864  25.220  32.922   1.942 1 U   -1.000e+00  0.000e+00 e 0     0     0     0 #QU 0.255
   1865  25.721  22.597   0.689 1 U   -1.000e+00  0.000e+00 e 0     0     0     0 #QU 0.255
   1866  60.239  10.208   5.924 1 U   -1.000e+00  0.000e+00 e 0     0     0     0 #QU 0.254
   1867  16.216  26.211   0.542 1 U   -1.000e+00  0.000e+00 e 0     0     0     0 #QU 0.254
   1868  69.744  74.736   5.030 1 U   -1.000e+00  0.000e+00 e 0     0     0     0 #QU 0.253
   1869  56.737  62.347   5.030 1 U   -1.000e+00  0.000e+00 e 0     0     0     0 #QU 0.252
   1870  35.726  67.509   2.060 1 U   -1.000e+00  0.000e+00 e 0     0     0     0 #QU 0.249
   1871  36.227  59.249   3.006 1 U   -1.000e+00  0.000e+00 e 0     0     0     0 #QU 0.249
   1872  61.240  41.698   5.580 1 U   -1.000e+00  0.000e+00 e 0     0     0     0 #QU 0.248
   1873  32.725  58.733   2.881 1 U   -1.000e+00  0.000e+00 e 0     0     0     0 #QU 0.247
   1874  63.741  42.214   3.013 1 U   -1.000e+00  0.000e+00 e 0     0     0     0 #QU 0.247
   1875  16.716  24.662   0.843 1 U   -1.000e+00  0.000e+00 e 0     0     0     0 #QU 0.245
   1876  29.223  25.178   2.962 1 U   -1.000e+00  0.000e+00 e 0     0     0     0 #QU 0.244
   1877  20.718  20.532   2.082 1 U   -1.000e+00  0.000e+00 e 0     0     0     0 #QU 0.244
   1878  21.218  31.889   0.542 1 U   -1.000e+00  0.000e+00 e 0     0     0     0 #QU 0.244
   1879  38.228  42.214   2.698 1 U   -1.000e+00  0.000e+00 e 0     0     0     0 #QU 0.243
   1880  24.220  26.727   1.019 1 U   -1.000e+00  0.000e+00 e 0     0     0     0 #QU 0.243
   1881  29.723  22.081   1.312 1 U   -1.000e+00  0.000e+00 e 0     0     0     0 #QU 0.243
   1882  31.224  36.019   1.055 1 U   -1.000e+00  0.000e+00 e 0     0     0     0 #QU 0.242
   1883  35.726  24.146   0.608 1 U   -1.000e+00  0.000e+00 e 0     0     0     0 #QU 0.242
   1884  55.236  17.951   4.934 1 U   -1.000e+00  0.000e+00 e 0     0     0     0 #QU 0.241
   1885  24.220  21.565   0.608 1 U   -1.000e+00  0.000e+00 e 0     0     0     0 #QU 0.241
   1886  18.717  28.792   1.480 1 U   -1.000e+00  0.000e+00 e 0     0     0     0 #QU 0.240
   1887  57.237  19.500   4.047 1 U   -1.000e+00  0.000e+00 e 0     0     0     0 #QU 0.240
   1888  58.738  46.344   5.030 1 U   -1.000e+00  0.000e+00 e 0     0     0     0 #QU 0.240
   1889  59.239  46.344   5.030 1 U   -1.000e+00  0.000e+00 e 0     0     0     0 #QU 0.240
   1890 124.773  41.698   7.941 1 U   -1.000e+00  0.000e+00 e 0     0     0     0 #QU 0.235
   1891  33.225  32.406   3.035 1 U   -1.000e+00  0.000e+00 e 0     0     0     0 #QU 0.235
   1892  59.239  40.149   5.022 1 U   -1.000e+00  0.000e+00 e 0     0     0     0 #QU 0.234
   1893  41.729  36.535   2.419 1 U   -1.000e+00  0.000e+00 e 0     0     0     0 #QU 0.234
   1894  60.239  72.155   5.910 1 U   -1.000e+00  0.000e+00 e 0     0     0     0 #QU 0.234
   1895  29.223  33.438   2.500 1 U   -1.000e+00  0.000e+00 e 0     0     0     0 #QU 0.234
   1896  58.738  40.149   5.022 1 U   -1.000e+00  0.000e+00 e 0     0     0     0 #QU 0.234
   1897  34.726  41.698   1.466 1 U   -1.000e+00  0.000e+00 e 0     0     0     0 #QU 0.233
   1898  38.728  21.049   1.583 1 U   -1.000e+00  0.000e+00 e 0     0     0     0 #QU 0.233
   1899  30.224  36.535   2.536 1 U   -1.000e+00  0.000e+00 e 0     0     0     0 #QU 0.233
   1900  44.731  18.467   1.620 1 U   -1.000e+00  0.000e+00 e 0     0     0     0 #QU 0.233
   1901  41.229  27.243   2.199 1 U   -1.000e+00  0.000e+00 e 0     0     0     0 #QU 0.232
   1902  57.738  42.214   3.922 1 U   -1.000e+00  0.000e+00 e 0     0     0     0 #QU 0.231
   1903  16.216  16.403   1.730 1 U   -1.000e+00  0.000e+00 e 0     0     0     0 #QU 0.231
   1904  37.727  25.178   1.686 1 U   -1.000e+00  0.000e+00 e 0     0     0     0 #QU 0.230
   1905  50.734  48.925   7.347 1 U   -1.000e+00  0.000e+00 e 0     0     0     0 #QU 0.228
   1906  21.719  18.984   1.151 1 U   -1.000e+00  0.000e+00 e 0     0     0     0 #QU 0.227
   1907  59.239  22.081   3.900 1 U   -1.000e+00  0.000e+00 e 0     0     0     0 #QU 0.227
   1908  46.232  25.178   2.888 1 U   -1.000e+00  0.000e+00 e 0     0     0     0 #QU 0.226
   1909  59.739  17.951   4.172 1 U   -1.000e+00  0.000e+00 e 0     0     0     0 #QU 0.226
   1910  21.719  32.406   1.143 1 U   -1.000e+00  0.000e+00 e 0     0     0     0 #QU 0.225
   1911  39.728  28.792   1.737 1 U   -1.000e+00  0.000e+00 e 0     0     0     0 #QU 0.225
   1912  22.219  16.919   2.052 1 U   -1.000e+00  0.000e+00 e 0     0     0     0 #QU 0.225
   1913  34.226  27.243   2.082 1 U   -1.000e+00  0.000e+00 e 0     0     0     0 #QU 0.223
   1914  54.736  21.565   4.553 1 U   -1.000e+00  0.000e+00 e 0     0     0     0 #QU 0.222
   1915  55.737  27.759   4.516 1 U   -1.000e+00  0.000e+00 e 0     0     0     0 #QU 0.220
   1916  54.736  22.081   3.724 1 U   -1.000e+00  0.000e+00 e 0     0     0     0 #QU 0.217
   1917  14.715  26.211   0.571 1 U   -1.000e+00  0.000e+00 e 0     0     0     0 #QU 0.216
   1918  60.740  52.538   5.030 1 U   -1.000e+00  0.000e+00 e 0     0     0     0 #QU 0.216
   1919  78.749  74.220   5.022 1 U   -1.000e+00  0.000e+00 e 0     0     0     0 #QU 0.215
   1920  69.744  59.765   4.296 1 U   -1.000e+00  0.000e+00 e 0     0     0     0 #QU 0.215
   1921  63.741  68.025   3.878 1 U   -1.000e+00  0.000e+00 e 0     0     0     0 #QU 0.215
   1922  55.236  41.698   2.793 1 U   -1.000e+00  0.000e+00 e 0     0     0     0 #QU 0.214
   1923  22.719  17.435   2.140 1 U   -1.000e+00  0.000e+00 e 0     0     0     0 #QU 0.214
   1924  59.239  37.568   4.758 1 U   -1.000e+00  0.000e+00 e 0     0     0     0 #QU 0.213
   1925  58.738  37.568   4.758 1 U   -1.000e+00  0.000e+00 e 0     0     0     0 #QU 0.213
   1926  36.227  16.403   1.583 1 U   -1.000e+00  0.000e+00 e 0     0     0     0 #QU 0.212
   1927  54.236  22.081   5.147 1 U   -1.000e+00  0.000e+00 e 0     0     0     0 #QU 0.210
   1928  76.748  73.703   4.179 1 U   -1.000e+00  0.000e+00 e 0     0     0     0 #QU 0.210
   1929  25.721  27.759  -0.118 1 U   -1.000e+00  0.000e+00 e 0     0     0     0 #QU 0.210
   1930  26.721  17.951   1.348 1 U   -1.000e+00  0.000e+00 e 0     0     0     0 #QU 0.208
   1931  58.238  29.824   4.758 1 U   -1.000e+00  0.000e+00 e 0     0     0     0 #QU 0.207
   1932  14.215  21.565   0.740 1 U   -1.000e+00  0.000e+00 e 0     0     0     0 #QU 0.207
   1933  59.739  21.049   4.172 1 U   -1.000e+00  0.000e+00 e 0     0     0     0 #QU 0.206
   1934  59.239  40.149   4.333 1 U   -1.000e+00  0.000e+00 e 0     0     0     0 #QU 0.205
   1935  43.230  29.308   2.272 1 U   -1.000e+00  0.000e+00 e 0     0     0     0 #QU 0.204
   1936  53.736  21.565   4.817 1 U   -1.000e+00  0.000e+00 e 0     0     0     0 #QU 0.203
   1937  11.714  18.984   0.879 1 U   -1.000e+00  0.000e+00 e 0     0     0     0 #QU 0.201
   1938 140.781  43.762   7.970 1 U   -1.000e+00  0.000e+00 e 0     0     0     0 #QU 0.200
   1939  63.241  66.476   3.856 1 U   -1.000e+00  0.000e+00 e 0     0     0     0 #QU 0.200
   1940  55.737  13.821   4.758 1 U   -1.000e+00  0.000e+00 e 0     0     0     0 #QU 0.198
   1941  21.218  31.373   1.085 1 U   -1.000e+00  0.000e+00 e 0     0     0     0 #QU 0.196
   1942  43.230  37.052   3.248 1 U   -1.000e+00  0.000e+00 e 0     0     0     0 #QU 0.196
   1943  46.232  29.308   2.720 1 U   -1.000e+00  0.000e+00 e 0     0     0     0 #QU 0.196
   1944  64.742  69.574   5.844 1 U   -1.000e+00  0.000e+00 e 0     0     0     0 #QU 0.195
   1945  50.734  55.119   2.008 1 U   -1.000e+00  0.000e+00 e 0     0     0     0 #QU 0.195
   1946  16.716  14.338  -0.147 1 U   -1.000e+00  0.000e+00 e 0     0     0     0 #QU 0.195
   1947  29.223  42.730   2.412 1 U   -1.000e+00  0.000e+00 e 0     0     0     0 #QU 0.194
   1948 132.777  42.730   7.464 1 U   -1.000e+00  0.000e+00 e 0     0     0     0 #QU 0.192
   1949  24.720  22.081   0.689 1 U   -1.000e+00  0.000e+00 e 0     0     0     0 #QU 0.191
   1950  60.239  62.347   3.996 1 U   -1.000e+00  0.000e+00 e 0     0     0     0 #QU 0.191
   1951  43.230  39.633   3.248 1 U   -1.000e+00  0.000e+00 e 0     0     0     0 #QU 0.191
   1952  24.220  18.467   1.627 1 U   -1.000e+00  0.000e+00 e 0     0     0     0 #QU 0.189
   1953  39.728  29.308   1.744 1 U   -1.000e+00  0.000e+00 e 0     0     0     0 #QU 0.189
   1954  63.241  15.886   5.902 1 U   -1.000e+00  0.000e+00 e 0     0     0     0 #QU 0.189
   1955  35.726  34.470   3.130 1 U   -1.000e+00  0.000e+00 e 0     0     0     0 #QU 0.188
   1956  20.218  22.081   0.989 1 U   -1.000e+00  0.000e+00 e 0     0     0     0 #QU 0.187
   1957  42.230  25.178   3.468 1 U   -1.000e+00  0.000e+00 e 0     0     0     0 #QU 0.187
   1958  20.718  28.276   0.337 1 U   -1.000e+00  0.000e+00 e 0     0     0     0 #QU 0.185
   1959  19.718  16.403   2.118 1 U   -1.000e+00  0.000e+00 e 0     0     0     0 #QU 0.184
   1960  18.217  21.565   1.275 1 U   -1.000e+00  0.000e+00 e 0     0     0     0 #QU 0.184
   1961  55.737  63.895   4.758 1 U   -1.000e+00  0.000e+00 e 0     0     0     0 #QU 0.183
   1962  59.739  42.214   2.976 1 U   -1.000e+00  0.000e+00 e 0     0     0     0 #QU 0.183
   1963  21.719  71.122   0.923 1 U   -1.000e+00  0.000e+00 e 0     0     0     0 #QU 0.182
   1964  60.740  42.214   6.056 1 U   -1.000e+00  0.000e+00 e 0     0     0     0 #QU 0.182
   1965  29.723  21.565   1.158 1 U   -1.000e+00  0.000e+00 e 0     0     0     0 #QU 0.182
   1966  38.728  59.249   3.006 1 U   -1.000e+00  0.000e+00 e 0     0     0     0 #QU 0.181
   1967 113.767  42.730   7.684 1 U   -1.000e+00  0.000e+00 e 0     0     0     0 #QU 0.181
   1968  27.222  41.698  -0.103 1 U   -1.000e+00  0.000e+00 e 0     0     0     0 #QU 0.180
   1969  31.224  18.984   0.916 1 U   -1.000e+00  0.000e+00 e 0     0     0     0 #QU 0.179
   1970  54.736  35.503   4.634 1 U   -1.000e+00  0.000e+00 e 0     0     0     0 #QU 0.179
   1971  58.238  55.636   4.230 1 U   -1.000e+00  0.000e+00 e 0     0     0     0 #QU 0.178
   1972  27.222  31.889   2.551 1 U   -1.000e+00  0.000e+00 e 0     0     0     0 #QU 0.178
   1973  50.734  21.565   4.773 1 U   -1.000e+00  0.000e+00 e 0     0     0     0 #QU 0.177
   1974  30.224  31.373   2.771 1 U   -1.000e+00  0.000e+00 e 0     0     0     0 #QU 0.177
   1975  55.737  31.889   4.458 1 U   -1.000e+00  0.000e+00 e 0     0     0     0 #QU 0.177
   1976  57.738  49.957   5.030 1 U   -1.000e+00  0.000e+00 e 0     0     0     0 #QU 0.176
   1977  68.744  29.824   4.824 1 U   -1.000e+00  0.000e+00 e 0     0     0     0 #QU 0.175
   1978  29.223  25.178   1.209 1 U   -1.000e+00  0.000e+00 e 0     0     0     0 #QU 0.174
   1979  63.241  57.184   5.030 1 U   -1.000e+00  0.000e+00 e 0     0     0     0 #QU 0.173
   1980  42.730  59.765   2.903 1 U   -1.000e+00  0.000e+00 e 0     0     0     0 #QU 0.173
   1981  43.230  17.951   1.414 1 U   -1.000e+00  0.000e+00 e 0     0     0     0 #QU 0.173
   1982  55.236  15.886   6.819 1 U   -1.000e+00  0.000e+00 e 0     0     0     0 #QU 0.172
   1983  45.231  21.565   4.942 1 U   -1.000e+00  0.000e+00 e 0     0     0     0 #QU 0.172
   1984  45.732  21.565   1.173 1 U   -1.000e+00  0.000e+00 e 0     0     0     0 #QU 0.172
   1985  53.736  38.600   4.164 1 U   -1.000e+00  0.000e+00 e 0     0     0     0 #QU 0.171
   1986  33.225  25.178   2.089 1 U   -1.000e+00  0.000e+00 e 0     0     0     0 #QU 0.170
   1987  31.724  29.308   2.272 1 U   -1.000e+00  0.000e+00 e 0     0     0     0 #QU 0.170
   1988  52.735  39.116   2.676 1 U   -1.000e+00  0.000e+00 e 0     0     0     0 #QU 0.170
   1989  50.234  27.759   4.678 1 U   -1.000e+00  0.000e+00 e 0     0     0     0 #QU 0.168
   1990  24.220  36.535   1.928 1 U   -1.000e+00  0.000e+00 e 0     0     0     0 #QU 0.167
   1991  31.724  23.630   1.085 1 U   -1.000e+00  0.000e+00 e 0     0     0     0 #QU 0.167
   1992  29.223  36.535   2.221 1 U   -1.000e+00  0.000e+00 e 0     0     0     0 #QU 0.166
   1993  29.223  25.178   1.818 1 U   -1.000e+00  0.000e+00 e 0     0     0     0 #QU 0.166
   1994  56.237  27.759   3.754 1 U   -1.000e+00  0.000e+00 e 0     0     0     0 #QU 0.164
   1995  63.741  65.444   3.570 1 U   -1.000e+00  0.000e+00 e 0     0     0     0 #QU 0.164
   1996  58.738  40.149   3.116 1 U   -1.000e+00  0.000e+00 e 0     0     0     0 #QU 0.163
   1997  14.715  21.049   1.151 1 U   -1.000e+00  0.000e+00 e 0     0     0     0 #QU 0.163
   1998  34.726  53.054   2.580 1 U   -1.000e+00  0.000e+00 e 0     0     0     0 #QU 0.162
   1999  33.725  22.597   1.063 1 U   -1.000e+00  0.000e+00 e 0     0     0     0 #QU 0.161
   2000  28.723  14.338   1.656 1 U   -1.000e+00  0.000e+00 e 0     0     0     0 #QU 0.161
   2001  22.219  22.081   1.818 1 U   -1.000e+00  0.000e+00 e 0     0     0     0 #QU 0.160
   2002  12.714  18.984   1.092 1 U   -1.000e+00  0.000e+00 e 0     0     0     0 #QU 0.160
   2003  17.216  23.630   1.268 1 U   -1.000e+00  0.000e+00 e 0     0     0     0 #QU 0.159
   2004  26.221  18.984   1.627 1 U   -1.000e+00  0.000e+00 e 0     0     0     0 #QU 0.158
   2005  55.737  42.214   5.272 1 U   -1.000e+00  0.000e+00 e 0     0     0     0 #QU 0.158
   2006  50.734  31.373   1.598 1 U   -1.000e+00  0.000e+00 e 0     0     0     0 #QU 0.158
   2007  16.716  26.727   0.887 1 U   -1.000e+00  0.000e+00 e 0     0     0     0 #QU 0.158
   2008  15.716  26.211   0.630 1 U   -1.000e+00  0.000e+00 e 0     0     0     0 #QU 0.156
   2009  13.214  21.049   0.718 1 U   -1.000e+00  0.000e+00 e 0     0     0     0 #QU 0.156
   2010  62.241  61.830   7.934 1 U   -1.000e+00  0.000e+00 e 0     0     0     0 #QU 0.156
   2011  29.223  24.662   2.170 1 U   -1.000e+00  0.000e+00 e 0     0     0     0 #QU 0.156
   2012  69.744  35.503   5.030 1 U   -1.000e+00  0.000e+00 e 0     0     0     0 #QU 0.154
   2013  68.744  33.438   6.027 1 U   -1.000e+00  0.000e+00 e 0     0     0     0 #QU 0.154
   2014  18.217  42.214   1.392 1 U   -1.000e+00  0.000e+00 e 0     0     0     0 #QU 0.153
   2015  26.721  28.792   0.608 1 U   -1.000e+00  0.000e+00 e 0     0     0     0 #QU 0.153
   2016  27.222  28.792   0.608 1 U   -1.000e+00  0.000e+00 e 0     0     0     0 #QU 0.153
   2017  24.720  38.600   1.458 1 U   -1.000e+00  0.000e+00 e 0     0     0     0 #QU 0.153
   2018  19.718  21.565   1.143 1 U   -1.000e+00  0.000e+00 e 0     0     0     0 #QU 0.152
   2019  55.236  18.467   5.081 1 U   -1.000e+00  0.000e+00 e 0     0     0     0 #QU 0.151
   2020  53.736  32.922   5.880 1 U   -1.000e+00  0.000e+00 e 0     0     0     0 #QU 0.151
   2021  74.247  63.895   4.472 1 U   -1.000e+00  0.000e+00 e 0     0     0     0 #QU 0.149
   2022  12.214  28.792  -0.140 1 U   -1.000e+00  0.000e+00 e 0     0     0     0 #QU 0.149
   2023  24.220  28.792   0.850 1 U   -1.000e+00  0.000e+00 e 0     0     0     0 #QU 0.149
   2024  38.728  12.789   1.840 1 U   -1.000e+00  0.000e+00 e 0     0     0     0 #QU 0.149
   2025  30.724  25.695   0.608 1 U   -1.000e+00  0.000e+00 e 0     0     0     0 #QU 0.148
   2026  15.215  23.630   0.571 1 U   -1.000e+00  0.000e+00 e 0     0     0     0 #QU 0.148
   2027  61.240  63.895   3.226 1 U   -1.000e+00  0.000e+00 e 0     0     0     0 #QU 0.148
   2028  40.729  41.698   5.873 1 U   -1.000e+00  0.000e+00 e 0     0     0     0 #QU 0.148
   2029  50.734  54.603   5.030 1 U   -1.000e+00  0.000e+00 e 0     0     0     0 #QU 0.147
   2030  59.739  39.633   4.179 1 U   -1.000e+00  0.000e+00 e 0     0     0     0 #QU 0.147
   2031  21.719  31.889   1.605 1 U   -1.000e+00  0.000e+00 e 0     0     0     0 #QU 0.146
   2032  50.734  54.603   5.125 1 U   -1.000e+00  0.000e+00 e 0     0     0     0 #QU 0.146
   2033  20.218  17.951   2.118 1 U   -1.000e+00  0.000e+00 e 0     0     0     0 #QU 0.145
   2034  36.227  60.282   1.041 1 U   -1.000e+00  0.000e+00 e 0     0     0     0 #QU 0.145
   2035  34.226  25.695   0.953 1 U   -1.000e+00  0.000e+00 e 0     0     0     0 #QU 0.145
   2036  29.223  34.470   2.368 1 U   -1.000e+00  0.000e+00 e 0     0     0     0 #QU 0.145
   2037  62.241  16.919   6.665 1 U   -1.000e+00  0.000e+00 e 0     0     0     0 #QU 0.144
   2038  48.233  49.957   5.030 1 U   -1.000e+00  0.000e+00 e 0     0     0     0 #QU 0.144
   2039  54.236  22.081   6.291 1 U   -1.000e+00  0.000e+00 e 0     0     0     0 #QU 0.144
   2040  56.237  15.886   3.871 1 U   -1.000e+00  0.000e+00 e 0     0     0     0 #QU 0.143
   2041  74.247  29.308   5.778 1 U   -1.000e+00  0.000e+00 e 0     0     0     0 #QU 0.143
   2042  25.220  36.019   1.033 1 U   -1.000e+00  0.000e+00 e 0     0     0     0 #QU 0.143
   2043  35.226  24.662   1.458 1 U   -1.000e+00  0.000e+00 e 0     0     0     0 #QU 0.142
   2044  14.715  18.467   1.407 1 U   -1.000e+00  0.000e+00 e 0     0     0     0 #QU 0.141
   2045  39.728  29.308   2.932 1 U   -1.000e+00  0.000e+00 e 0     0     0     0 #QU 0.141
   2046  43.230  45.827   3.240 1 U   -1.000e+00  0.000e+00 e 0     0     0     0 #QU 0.140
   2047  62.241  55.119   4.216 1 U   -1.000e+00  0.000e+00 e 0     0     0     0 #QU 0.140
   2048  63.241  16.919   6.291 1 U   -1.000e+00  0.000e+00 e 0     0     0     0 #QU 0.140
   2049  53.736  20.532   5.308 1 U   -1.000e+00  0.000e+00 e 0     0     0     0 #QU 0.139
   2050  26.721  31.889   0.806 1 U   -1.000e+00  0.000e+00 e 0     0     0     0 #QU 0.139
   2051  27.222  31.889   0.806 1 U   -1.000e+00  0.000e+00 e 0     0     0     0 #QU 0.139
   2052  32.225  26.727   0.227 1 U   -1.000e+00  0.000e+00 e 0     0     0     0 #QU 0.139
   2053  36.227  21.049   1.400 1 U   -1.000e+00  0.000e+00 e 0     0     0     0 #QU 0.139
   2054  60.740  17.435   4.157 1 U   -1.000e+00  0.000e+00 e 0     0     0     0 #QU 0.138
   2055  71.245  53.054   4.817 1 U   -1.000e+00  0.000e+00 e 0     0     0     0 #QU 0.138
   2056  69.244  43.246   7.369 1 U   -1.000e+00  0.000e+00 e 0     0     0     0 #QU 0.138
   2057  16.216  36.019   1.055 1 U   -1.000e+00  0.000e+00 e 0     0     0     0 #QU 0.137
   2058  80.750  69.057   4.934 1 U   -1.000e+00  0.000e+00 e 0     0     0     0 #QU 0.137
   2059  22.219  22.081   2.170 1 U   -1.000e+00  0.000e+00 e 0     0     0     0 #QU 0.137
   2060  40.229  29.308   2.727 1 U   -1.000e+00  0.000e+00 e 0     0     0     0 #QU 0.136
   2061  62.241  20.532   4.223 1 U   -1.000e+00  0.000e+00 e 0     0     0     0 #QU 0.136
   2062  71.245  63.895   3.922 1 U   -1.000e+00  0.000e+00 e 0     0     0     0 #QU 0.136
   2063  50.234  13.821   4.942 1 U   -1.000e+00  0.000e+00 e 0     0     0     0 #QU 0.136
   2064  13.715  21.049   0.733 1 U   -1.000e+00  0.000e+00 e 0     0     0     0 #QU 0.135
   2065  23.219  16.403   1.129 1 U   -1.000e+00  0.000e+00 e 0     0     0     0 #QU 0.135
   2066  48.233  13.821   4.296 1 U   -1.000e+00  0.000e+00 e 0     0     0     0 #QU 0.135
   2067  41.729  24.662   1.788 1 U   -1.000e+00  0.000e+00 e 0     0     0     0 #QU 0.135
   2068  42.730  57.701   2.580 1 U   -1.000e+00  0.000e+00 e 0     0     0     0 #QU 0.134
   2069  27.222  60.282   0.439 1 U   -1.000e+00  0.000e+00 e 0     0     0     0 #QU 0.134
   2070  54.236  32.406   5.807 1 U   -1.000e+00  0.000e+00 e 0     0     0     0 #QU 0.134
   2071  22.219  22.081   1.898 1 U   -1.000e+00  0.000e+00 e 0     0     0     0 #QU 0.134
   2072  16.216  26.211   0.586 1 U   -1.000e+00  0.000e+00 e 0     0     0     0 #QU 0.133
   2073  18.717  22.081   1.502 1 U   -1.000e+00  0.000e+00 e 0     0     0     0 #QU 0.132
   2074  26.721  31.889   2.544 1 U   -1.000e+00  0.000e+00 e 0     0     0     0 #QU 0.132
   2075  39.228  56.152   2.712 1 U   -1.000e+00  0.000e+00 e 0     0     0     0 #QU 0.131
   2076  16.716  21.565   1.253 1 U   -1.000e+00  0.000e+00 e 0     0     0     0 #QU 0.131
   2077  47.232  45.827   5.132 1 U   -1.000e+00  0.000e+00 e 0     0     0     0 #QU 0.131
   2078  58.738  75.768   5.932 1 U   -1.000e+00  0.000e+00 e 0     0     0     0 #QU 0.131
   2079  59.239  75.768   5.932 1 U   -1.000e+00  0.000e+00 e 0     0     0     0 #QU 0.131
   2080  62.241  64.411   3.922 1 U   -1.000e+00  0.000e+00 e 0     0     0     0 #QU 0.130
   2081  37.727  28.276   2.412 1 U   -1.000e+00  0.000e+00 e 0     0     0     0 #QU 0.129
   2082  53.736  46.860   4.164 1 U   -1.000e+00  0.000e+00 e 0     0     0     0 #QU 0.129
   2083 119.269  42.214   6.988 1 U   -1.000e+00  0.000e+00 e 0     0     0     0 #QU 0.129
   2084  34.726  41.698   2.133 1 U   -1.000e+00  0.000e+00 e 0     0     0     0 #QU 0.128
   2085  62.241  36.535   4.333 1 U   -1.000e+00  0.000e+00 e 0     0     0     0 #QU 0.128
   2086  74.247  29.308   4.758 1 U   -1.000e+00  0.000e+00 e 0     0     0     0 #QU 0.128
   2087  42.230  27.243   2.096 1 U   -1.000e+00  0.000e+00 e 0     0     0     0 #QU 0.127
   2088  31.724  43.762   1.429 1 U   -1.000e+00  0.000e+00 e 0     0     0     0 #QU 0.127
   2089  29.223  34.470   2.610 1 U   -1.000e+00  0.000e+00 e 0     0     0     0 #QU 0.126
   2090  23.219  18.984   1.517 1 U   -1.000e+00  0.000e+00 e 0     0     0     0 #QU 0.126
   2091  72.246  58.733   5.030 1 U   -1.000e+00  0.000e+00 e 0     0     0     0 #QU 0.126
   2092  27.722  50.473   1.686 1 U   -1.000e+00  0.000e+00 e 0     0     0     0 #QU 0.126
   2093  24.220  24.146   1.671 1 U   -1.000e+00  0.000e+00 e 0     0     0     0 #QU 0.125
   2094  52.235  56.152   5.030 1 U   -1.000e+00  0.000e+00 e 0     0     0     0 #QU 0.124
   2095  50.734  18.467   4.252 1 U   -1.000e+00  0.000e+00 e 0     0     0     0 #QU 0.123
   2096  61.240  57.184   4.318 1 U   -1.000e+00  0.000e+00 e 0     0     0     0 #QU 0.122
   2097  38.728  25.178   2.954 1 U   -1.000e+00  0.000e+00 e 0     0     0     0 #QU 0.122
   2098  58.738  32.406   5.030 1 U   -1.000e+00  0.000e+00 e 0     0     0     0 #QU 0.121
   2099  62.741  45.827   5.030 1 U   -1.000e+00  0.000e+00 e 0     0     0     0 #QU 0.121
   2100  61.240  21.565   3.864 1 U   -1.000e+00  0.000e+00 e 0     0     0     0 #QU 0.121
   2101  18.217  31.373   0.601 1 U   -1.000e+00  0.000e+00 e 0     0     0     0 #QU 0.120
   2102  47.733  25.695   4.942 1 U   -1.000e+00  0.000e+00 e 0     0     0     0 #QU 0.119
   2103  26.221  20.532   1.348 1 U   -1.000e+00  0.000e+00 e 0     0     0     0 #QU 0.119
   2104  64.242  68.025   3.908 1 U   -1.000e+00  0.000e+00 e 0     0     0     0 #QU 0.119
   2105  26.721  18.984   1.634 1 U   -1.000e+00  0.000e+00 e 0     0     0     0 #QU 0.118
   2106  63.241  63.379   3.644 1 U   -1.000e+00  0.000e+00 e 0     0     0     0 #QU 0.118
   2107  56.237  11.240   5.022 1 U   -1.000e+00  0.000e+00 e 0     0     0     0 #QU 0.118
   2108  26.221  17.435   1.348 1 U   -1.000e+00  0.000e+00 e 0     0     0     0 #QU 0.117
   2109  59.239  40.149   3.123 1 U   -1.000e+00  0.000e+00 e 0     0     0     0 #QU 0.117
   2110  51.234  65.960   2.126 1 U   -1.000e+00  0.000e+00 e 0     0     0     0 #QU 0.117
   2111  43.230  16.919   2.089 1 U   -1.000e+00  0.000e+00 e 0     0     0     0 #QU 0.116
   2112  39.228  28.276   1.546 1 U   -1.000e+00  0.000e+00 e 0     0     0     0 #QU 0.115
   2113  74.747  21.565   4.942 1 U   -1.000e+00  0.000e+00 e 0     0     0     0 #QU 0.115
   2114  54.736  38.600   4.773 1 U   -1.000e+00  0.000e+00 e 0     0     0     0 #QU 0.115
   2115  66.743  25.178   4.318 1 U   -1.000e+00  0.000e+00 e 0     0     0     0 #QU 0.114
   2116  62.741  57.184   4.450 1 U   -1.000e+00  0.000e+00 e 0     0     0     0 #QU 0.114
   2117  29.723  42.214   2.419 1 U   -1.000e+00  0.000e+00 e 0     0     0     0 #QU 0.114
   2118  23.219  16.403   1.605 1 U   -1.000e+00  0.000e+00 e 0     0     0     0 #QU 0.114
   2119  65.242  70.090   5.844 1 U   -1.000e+00  0.000e+00 e 0     0     0     0 #QU 0.114
   2120  49.233  46.860   3.856 1 U   -1.000e+00  0.000e+00 e 0     0     0     0 #QU 0.114
   2121  43.230  17.435   2.030 1 U   -1.000e+00  0.000e+00 e 0     0     0     0 #QU 0.113
   2122  30.724  25.695   1.077 1 U   -1.000e+00  0.000e+00 e 0     0     0     0 #QU 0.113
   2123  56.737  46.344   5.030 1 U   -1.000e+00  0.000e+00 e 0     0     0     0 #QU 0.112
   2124  54.736  14.338   6.973 1 U   -1.000e+00  0.000e+00 e 0     0     0     0 #QU 0.112
   2125  22.719  16.919   2.089 1 U   -1.000e+00  0.000e+00 e 0     0     0     0 #QU 0.112
   2126  23.219  42.214   1.488 1 U   -1.000e+00  0.000e+00 e 0     0     0     0 #QU 0.111
   2127  12.214  28.276   0.623 1 U   -1.000e+00  0.000e+00 e 0     0     0     0 #QU 0.111
   2128  57.738  25.695   5.008 1 U   -1.000e+00  0.000e+00 e 0     0     0     0 #QU 0.111
   2129  69.244  54.603   5.030 1 U   -1.000e+00  0.000e+00 e 0     0     0     0 #QU 0.110
   2130  72.246  75.768   4.223 1 U   -1.000e+00  0.000e+00 e 0     0     0     0 #QU 0.110
   2131  72.246  10.208   4.223 1 U   -1.000e+00  0.000e+00 e 0     0     0     0 #QU 0.110
   2132  45.732  27.243   3.116 1 U   -1.000e+00  0.000e+00 e 0     0     0     0 #QU 0.110
   2133  61.240  53.571   4.333 1 U   -1.000e+00  0.000e+00 e 0     0     0     0 #QU 0.110
   2134  65.742  61.830   3.783 1 U   -1.000e+00  0.000e+00 e 0     0     0     0 #QU 0.109
   2135  50.734  42.214   2.940 1 U   -1.000e+00  0.000e+00 e 0     0     0     0 #QU 0.109
   2136  26.721  75.768   0.887 1 U   -1.000e+00  0.000e+00 e 0     0     0     0 #QU 0.108
   2137  21.719  25.178   0.747 1 U   -1.000e+00  0.000e+00 e 0     0     0     0 #QU 0.108
   2138  26.721  10.208   0.887 1 U   -1.000e+00  0.000e+00 e 0     0     0     0 #QU 0.108
   2139  53.736  38.600   5.176 1 U   -1.000e+00  0.000e+00 e 0     0     0     0 #QU 0.107
   2140  57.237  39.633   3.585 1 U   -1.000e+00  0.000e+00 e 0     0     0     0 #QU 0.107
   2141  39.728  42.214   1.752 1 U   -1.000e+00  0.000e+00 e 0     0     0     0 #QU 0.106
   2142  26.721  18.467   0.806 1 U   -1.000e+00  0.000e+00 e 0     0     0     0 #QU 0.106
   2143  19.217  28.792   1.495 1 U   -1.000e+00  0.000e+00 e 0     0     0     0 #QU 0.106
   2144  79.750  70.606   4.949 1 U   -1.000e+00  0.000e+00 e 0     0     0     0 #QU 0.105
   2145 115.768  41.181   7.692 1 U   -1.000e+00  0.000e+00 e 0     0     0     0 #QU 0.105
   2146  14.215  23.113   0.278 1 U   -1.000e+00  0.000e+00 e 0     0     0     0 #QU 0.105
   2147  31.724  36.535   1.055 1 U   -1.000e+00  0.000e+00 e 0     0     0     0 #QU 0.104
   2148  32.725  23.630   0.271 1 U   -1.000e+00  0.000e+00 e 0     0     0     0 #QU 0.104
   2149  76.248  26.211   4.355 1 U   -1.000e+00  0.000e+00 e 0     0     0     0 #QU 0.104
   2150  65.742  50.990   4.128 1 U   -1.000e+00  0.000e+00 e 0     0     0     0 #QU 0.103
   2151  20.718  22.081   1.348 1 U   -1.000e+00  0.000e+00 e 0     0     0     0 #QU 0.103
   2152  18.717  31.373   1.422 1 U   -1.000e+00  0.000e+00 e 0     0     0     0 #QU 0.103
   2153  40.729  60.798   1.260 1 U   -1.000e+00  0.000e+00 e 0     0     0     0 #QU 0.103
   2154  28.723  42.214   2.617 1 U   -1.000e+00  0.000e+00 e 0     0     0     0 #QU 0.103
   2155  13.214  18.984   1.304 1 U   -1.000e+00  0.000e+00 e 0     0     0     0 #QU 0.102
   2156  54.736  28.792   4.634 1 U   -1.000e+00  0.000e+00 e 0     0     0     0 #QU 0.101
   2157  64.242  59.765   4.179 1 U   -1.000e+00  0.000e+00 e 0     0     0     0 #QU 0.101
   2158  70.745  64.411   3.856 1 U   -1.000e+00  0.000e+00 e 0     0     0     0 #QU 0.101
   2159  62.241  58.217   4.648 1 U   -1.000e+00  0.000e+00 e 0     0     0     0 #QU 0.101
   2160  36.227  21.565   0.784 1 U   -1.000e+00  0.000e+00 e 0     0     0     0 #QU 0.101
   2161  26.721  59.765   2.148 1 U   -1.000e+00  0.000e+00 e 0     0     0     0 #QU 0.100
   2162  38.728  13.305   1.847 1 U   -1.000e+00  0.000e+00 e 0     0     0     0 #QU 0.100
