# Supplementary material for: Structural and regulatory insights into the glideosome-associated connector from Toxoplasma gondii
Source: eLife. 2023 Apr 4;12:e86049. doi: 10.7554/eLife.86049 (PMC10125020; doi:10.7554/eLife.86049)
Supplement: Figure 1—source data 1. — wwPDB X-ray structure validation; MTZ file for TgGAC X-ray diffraction data and final refined PDB file for TgGAC from X-ray diffraction. [file elife-86049-fig1-data1.zip › Figure 1-source data 1/NOE assignment and NMR structure/peak_lists/CBCANH_hncacb_weak.csv]

C	N	HN	responses
31.465	116.302	7.852	1.000
61.399	113.013	7.660	1.000
46.000	108.836	8.014	1.000
39.691	124.934	8.970	1.000
61.410	115.120	8.005	1.000
18.624	122.134	7.530	1.000
56.682	110.809	7.862	1.000
30.322	121.666	8.671	1.000
41.012	122.483	8.374	1.000
59.573	116.766	8.402	1.000
32.287	126.221	6.544	1.000
55.139	121.084	8.557	1.000
54.749	118.993	7.804	1.000
62.179	107.668	7.672	1.000
34.524	108.486	7.241	1.000
32.562	126.224	6.545	1.000
40.784	112.202	7.623	1.000
18.307	122.021	8.356	1.000
61.271	113.035	7.670	1.000
30.801	119.685	8.040	1.000
35.746	119.466	8.673	1.000
72.471	106.736	7.568	1.000
31.209	128.201	8.448	1.000
31.360	128.226	8.435	1.000
40.910	123.652	8.634	1.000
57.989	118.286	7.683	1.000
58.332	118.306	7.682	1.000
19.289	121.318	8.084	1.000
59.371	119.101	8.023	1.000
55.862	115.252	8.914	1.000
54.114	111.974	8.046	1.000
31.918	123.417	7.194	1.000
54.221	121.317	8.086	1.000
58.170	114.552	7.091	1.000
39.504	113.033	7.661	1.000
54.647	121.328	8.083	1.000
28.905	122.834	8.035	1.000
43.160	121.675	8.276	1.000
67.611	117.232	8.065	1.000
60.712	106.733	7.570	1.000
39.215	112.335	7.480	1.000
29.071	121.660	8.672	1.000
39.904	122.488	8.376	1.000
36.134	128.202	8.448	1.000
36.328	128.166	8.437	1.000
32.186	121.668	8.281	1.000
57.354	122.278	8.087	1.000
57.615	122.284	8.096	1.000
56.264	118.163	7.490	1.000
41.401	120.966	8.557	1.000
42.698	121.318	7.248	1.000
41.527	118.751	7.669	1.000
45.982	117.118	8.515	1.000
54.412	121.671	8.274	1.000
33.504	111.824	7.535	1.000
67.612	116.767	8.400	1.000
34.533	116.073	7.561	1.000
33.329	111.870	7.546	1.000
56.858	116.093	7.563	1.000
35.235	117.701	8.836	1.000
56.789	117.468	7.984	1.000
67.048	119.568	8.408	1.000
43.890	126.802	7.726	1.000
62.648	121.084	7.335	1.000
22.266	130.871	9.219	1.000
52.812	112.219	7.624	1.000
31.185	113.025	7.667	1.000
40.850	111.984	8.048	1.000
32.372	115.125	8.006	1.000
54.927	124.934	8.970	1.000
54.657	123.771	8.631	1.000
50.055	121.784	6.310	1.000
60.138	118.168	7.490	1.000
52.580	122.484	8.376	1.000
37.635	121.759	7.623	1.000
36.051	116.631	8.603	1.000
29.598	115.134	8.003	1.000
39.468	119.801	9.538	1.000
29.037	108.486	6.576	1.000
43.934	109.769	7.947	1.000
41.737	111.166	7.360	1.000
23.188	127.713	8.397	1.000
33.453	118.149	8.051	1.000
69.852	107.669	7.673	1.000
59.777	118.170	8.054	1.000
30.064	116.302	7.796	1.000
62.260	118.985	7.930	1.000
59.208	121.775	7.622	1.000
54.326	114.551	7.091	1.000
66.178	108.369	7.475	1.000
29.571	116.768	8.403	1.000
57.526	120.734	8.821	1.000
58.991	115.135	8.001	1.000
38.712	118.051	7.913	1.000
30.563	117.463	7.985	1.000
33.194	115.943	8.895	1.000
54.717	122.251	8.094	1.000
30.973	120.151	8.191	1.000
54.879	119.682	7.881	1.000
55.116	122.134	7.530	1.000
29.085	119.088	8.020	1.000
57.956	120.968	8.561	1.000
39.155	110.819	7.861	1.000
29.037	108.484	7.240	1.000
55.276	122.025	8.358	1.000
36.249	121.084	7.335	1.000
33.092	118.285	7.679	1.000
63.624	111.286	7.157	1.000
18.975	125.257	11.767	1.000
50.442	121.662	8.280	1.000
57.611	118.026	8.989	1.000
61.414	117.922	7.803	1.000
54.377	118.761	7.666	1.000
54.915	119.801	7.085	1.000
30.509	118.051	8.991	1.000
33.939	116.265	7.851	1.000
52.782	122.469	8.369	1.000
36.864	119.801	7.084	1.000
32.128	117.936	7.803	1.000
32.388	117.898	7.801	1.000
18.083	119.684	7.881	1.000
50.171	116.059	8.894	1.000
20.389	117.456	8.140	1.000
54.950	111.169	7.358	1.000
33.786	116.304	7.861	1.000
29.359	115.252	8.911	1.000
21.510	121.764	6.309	1.000
32.493	114.552	7.091	1.000
55.181	118.050	7.917	1.000
55.697	118.034	7.914	1.000
58.141	119.799	9.542	1.000
30.298	116.068	7.553	1.000
39.655	120.734	8.820	1.000
34.528	108.485	6.577	1.000
50.525	127.721	8.397	1.000
35.344	118.497	7.697	1.000
58.583	116.289	7.713	1.000
46.951	125.284	9.117	1.000
42.067	118.052	7.914	1.000
31.096	111.273	7.156	1.000
58.153	116.885	7.096	1.000
39.071	111.995	8.050	0.999
53.985	125.284	9.117	0.999
32.423	118.168	7.490	0.999
31.622	117.074	8.508	0.999
31.438	117.120	8.522	0.999
31.691	116.774	8.401	0.999
18.736	117.452	8.140	0.999
35.212	118.989	7.803	0.999
45.812	118.879	8.364	0.999
52.951	112.322	7.484	0.999
29.592	122.133	7.529	0.999
62.608	128.212	8.440	0.999
35.805	118.861	8.369	0.999
59.579	119.683	8.041	0.999
45.985	118.925	8.377	0.999
32.103	115.265	8.913	0.999
31.887	115.262	8.905	0.999
32.490	116.879	7.096	0.999
55.856	116.418	7.735	0.999
39.156	113.590	6.886	0.999
38.996	113.619	6.895	0.999
39.162	119.086	8.042	0.999
18.082	121.418	7.324	0.999
41.749	122.144	8.772	0.999
45.876	107.114	6.885	0.999
45.838	107.117	6.868	0.999
52.994	112.336	6.801	0.999
45.733	107.093	6.892	0.999
52.801	113.619	7.772	0.999
20.382	107.659	7.673	0.999
58.629	116.059	7.552	0.999
52.956	125.627	7.570	0.999
32.425	119.684	7.882	0.999
53.710	116.299	7.851	0.999
53.746	117.465	8.137	0.999
44.171	107.553	7.808	0.999
41.812	118.172	8.156	0.999
32.357	127.738	8.402	0.999
27.696	111.868	6.848	0.999
65.909	123.417	7.194	0.999
54.439	126.217	6.541	0.999
31.680	119.567	8.408	0.999
62.185	117.238	8.062	0.999
31.384	119.114	8.030	0.999
36.394	121.084	8.343	0.999
42.074	116.396	7.735	0.999
33.427	111.851	6.852	0.999
60.498	116.650	8.602	0.999
56.032	120.297	8.319	0.999
55.880	120.269	8.310	0.999
54.671	130.766	7.513	0.999
42.333	115.232	7.353	0.999
55.142	118.050	8.986	0.999
22.193	116.097	8.883	0.999
22.119	116.067	8.894	0.999
39.217	112.335	6.805	0.999
30.360	118.291	7.683	0.999
31.719	119.066	8.028	0.999
31.584	119.102	8.018	0.999
22.336	116.120	8.905	0.999
18.748	122.232	8.097	0.999
29.583	118.174	8.052	0.999
50.167	130.882	9.215	0.999
57.249	119.451	8.671	0.999
61.894	121.074	8.345	0.999
55.126	117.701	8.837	0.998
53.492	110.950	7.863	0.998
56.361	108.369	7.475	0.998
37.603	111.287	7.157	0.998
60.136	119.664	7.883	0.998
34.533	120.268	8.188	0.998
35.261	118.027	8.990	0.998
62.446	120.150	8.190	0.998
58.134	116.306	7.853	0.998
40.600	116.421	7.733	0.998
53.043	113.093	7.663	0.998
58.522	118.746	7.664	0.998
38.744	113.740	7.648	0.998
38.941	113.716	7.634	0.998
38.716	118.985	7.934	0.998
30.813	122.828	8.039	0.998
56.811	120.270	8.187	0.998
30.586	119.585	8.403	0.998
31.019	116.650	9.390	0.998
39.426	122.010	8.358	0.998
30.425	119.611	8.413	0.998
33.875	116.881	7.095	0.998
57.906	111.174	7.359	0.998
39.036	113.595	7.772	0.998
58.236	120.034	9.235	0.998
57.488	115.951	8.894	0.998
52.524	119.102	8.037	0.998
58.372	120.084	9.247	0.998
58.454	120.129	9.269	0.998
57.695	128.202	8.444	0.998
63.713	126.217	6.549	0.998
36.003	130.895	9.210	0.997
18.621	120.977	8.556	0.997
42.273	118.169	7.491	0.997
50.479	119.446	8.672	0.997
57.246	123.777	8.632	0.997
45.057	123.712	8.629	0.997
30.572	130.803	7.521	0.997
19.373	121.441	7.322	0.997
30.076	116.302	7.711	0.997
32.413	119.683	8.037	0.997
60.606	119.795	9.540	0.997
59.836	120.733	8.820	0.997
30.332	130.767	7.511	0.997
31.682	117.235	8.068	0.996
56.573	112.060	8.053	0.996
56.747	112.040	8.047	0.996
54.121	121.318	7.248	0.996
55.148	118.868	8.365	0.996
57.041	113.152	8.094	0.996
69.781	121.785	7.625	0.996
43.425	105.570	7.239	0.996
59.843	118.400	8.472	0.996
61.312	119.811	7.079	0.996
30.028	121.099	7.330	0.996
60.995	111.294	7.157	0.996
56.334	123.534	7.190	0.996
56.993	116.546	9.392	0.996
55.225	118.965	7.936	0.996
60.965	124.951	8.971	0.996
64.927	117.117	8.513	0.996
33.430	117.469	7.985	0.996
39.669	116.654	8.601	0.996
35.760	125.287	9.110	0.996
36.579	123.416	7.191	0.995
40.136	110.818	7.859	0.995
41.514	120.976	7.761	0.995
59.311	125.633	7.570	0.995
58.387	121.664	8.670	0.995
36.410	120.035	9.243	0.995
29.336	118.401	8.474	0.995
30.075	118.756	7.670	0.995
52.780	113.619	6.888	0.994
58.426	118.400	8.474	0.994
43.868	111.400	9.389	0.994
54.909	121.434	7.322	0.994
64.976	116.314	7.710	0.994
67.055	119.116	8.024	0.993
54.925	116.653	8.600	0.993
41.340	116.070	7.543	0.993
41.499	116.106	7.550	0.993
59.742	117.451	7.988	0.993
27.705	111.870	7.536	0.993
41.562	121.319	7.248	0.992
58.159	122.019	8.360	0.992
19.253	114.551	7.088	0.992
30.645	124.954	8.967	0.992
53.732	107.668	7.670	0.991
57.562	130.775	7.514	0.991
58.973	122.125	7.530	0.991
34.504	107.961	7.240	0.991
40.870	121.093	8.340	0.991
63.846	118.755	9.266	0.990
58.918	118.752	9.269	0.990
23.195	119.433	8.672	0.989
40.852	112.627	7.085	0.988
29.298	120.742	8.818	0.988
39.094	108.864	8.014	0.988
56.801	119.563	8.409	0.988
29.379	111.987	6.670	0.988
60.705	117.715	8.831	0.987
46.988	118.540	7.697	0.987
28.938	107.903	6.569	0.987
56.988	122.490	8.374	0.987
55.140	125.284	9.117	0.987
33.332	111.412	6.844	0.986
33.060	126.821	7.733	0.986
53.778	118.168	8.153	0.986
55.146	118.518	7.698	0.986
45.054	130.775	7.512	0.985
40.326	125.635	7.571	0.984
55.276	125.290	11.767	0.984
58.335	126.840	8.037	0.984
57.699	116.068	7.562	0.983
34.518	107.903	6.567	0.983
59.554	122.837	8.038	0.982
62.403	121.789	6.308	0.982
32.241	125.288	11.763	0.982
54.145	112.572	7.084	0.982
65.720	113.169	8.101	0.982
40.285	114.453	8.119	0.982
52.850	111.868	6.795	0.981
54.959	120.083	9.235	0.981
54.065	121.119	8.345	0.980
28.936	108.019	7.240	0.980
54.336	113.735	7.644	0.979
62.126	127.746	8.402	0.978
62.135	121.793	7.625	0.977
39.878	126.800	8.033	0.976
39.650	122.251	8.096	0.973
57.724	116.416	7.740	0.972
60.528	122.834	8.040	0.970
27.564	115.274	8.878	0.970
36.342	126.814	8.039	0.969
72.514	117.700	8.836	0.967
58.658	122.134	8.773	0.966
65.916	117.946	7.795	0.961
63.139	119.209	8.042	0.961
30.948	121.783	6.309	0.961
30.300	120.269	8.325	0.961
30.475	120.310	8.307	0.961
30.306	121.671	8.131	0.959
54.656	116.302	7.793	0.959
55.922	109.889	7.944	0.958
27.709	111.417	6.841	0.956
18.912	115.287	7.354	0.956
44.621	122.011	8.359	0.954
33.255	112.020	7.305	0.952
31.901	121.797	8.131	0.951
56.312	115.252	7.350	0.948
40.817	112.684	6.850	0.947
57.656	112.192	7.621	0.945
57.450	112.226	7.637	0.945
31.172	119.829	7.082	0.932
28.883	119.798	9.542	0.926
54.651	117.468	8.140	0.918
30.290	118.401	8.470	0.913
63.638	116.311	7.789	0.913
27.508	119.006	7.800	0.909
39.217	125.634	7.570	0.906
31.250	112.219	7.622	0.904
57.852	115.265	8.876	0.902
57.664	115.264	8.885	0.902
65.243	115.283	8.913	0.899
64.899	115.300	8.886	0.899
38.941	113.755	6.814	0.890
31.705	111.169	7.357	0.876
35.767	107.564	7.804	0.876
38.710	117.238	8.069	0.874
54.746	120.408	8.319	0.869
63.782	126.686	7.732	0.861
40.849	112.568	6.841	0.851
31.742	122.147	8.775	0.837
53.519	114.323	8.117	0.834
31.532	116.282	7.716	0.832
52.822	111.888	7.476	0.819
57.985	105.688	7.237	0.816
54.141	112.600	6.853	0.802
53.967	112.571	6.834	0.802
29.361	111.984	7.303	0.790
34.951	116.685	9.392	0.790
34.728	116.674	9.394	0.790
33.337	112.000	6.672	0.779
35.228	120.035	9.243	0.777
60.527	130.885	9.210	0.763
57.015	126.812	8.035	0.758
29.360	109.885	7.943	0.740
52.763	108.850	8.014	0.731
44.455	120.623	8.806	0.704
18.317	119.103	7.928	0.701
40.378	125.636	8.319	0.697
58.443	128.206	9.047	0.696
54.370	113.760	6.812	0.695
30.161	112.004	6.857	0.693
44.539	119.824	7.079	0.690
52.386	120.633	8.821	0.684
41.643	106.758	7.563	0.675
55.232	115.276	7.354	0.673
37.851	112.334	6.804	0.657
57.355	115.175	8.337	0.656
59.361	121.668	8.670	0.640
30.752	121.213	8.030	0.629
54.815	120.856	7.755	0.617
61.842	128.234	9.041	0.589
52.799	113.151	6.878	0.586
64.104	120.063	7.947	0.584
59.928	119.832	8.493	0.576
65.929	125.284	11.760	0.573
39.172	111.877	6.795	0.558
34.831	117.935	8.040	0.524
33.398	108.509	7.234	0.514
32.770	128.900	11.601	0.493
58.321	123.534	7.182	0.433
54.336	116.535	9.404	0.431
44.725	110.469	9.450	0.424
29.488	117.468	7.988	0.407
49.882	114.552	8.903	0.405
18.235	111.985	10.718	0.384
68.401	119.684	8.426	0.381
58.087	105.570	7.245	0.369
15.657	125.284	11.774	0.366
42.381	109.769	7.941	0.361
41.912	121.201	8.027	0.350
32.535	112.685	11.312	0.348
38.396	117.585	8.840	0.326
39.333	111.985	7.479	0.325
57.149	121.784	8.136	0.307
37.927	124.584	7.464	0.303
57.149	122.134	8.778	0.302
30.191	115.135	8.340	0.282
52.930	120.034	8.144	0.279
64.182	107.786	7.683	0.279
38.161	122.951	7.378	0.269
55.977	121.784	8.129	0.265
26.675	110.586	9.560	0.261
48.945	111.869	8.050	0.258
43.318	115.252	7.221	0.252
44.725	116.185	7.550	0.249
30.660	123.067	10.201	0.249
29.722	131.933	8.762	0.247
45.663	110.819	7.855	0.240
35.114	120.851	8.833	0.238
28.081	111.286	7.753	0.237
60.197	115.135	8.003	0.237
44.725	118.401	7.698	0.235
65.354	120.968	8.559	0.233
57.618	118.985	7.816	0.227
69.808	116.768	6.322	0.226
27.847	108.369	7.245	0.217
29.722	123.301	7.182	0.213
41.678	111.052	7.878	0.213
71.215	116.885	8.215	0.211
44.725	116.418	7.855	0.207
24.799	113.852	6.447	0.205
66.057	128.200	8.402	0.202
36.520	128.200	9.059	0.200
19.876	118.285	6.470	0.200
30.660	115.368	11.781	0.198
56.915	118.285	7.503	0.194
52.226	118.751	9.208	0.189
62.307	122.951	7.972	0.182
37.224	125.050	8.958	0.181
58.790	127.967	8.395	0.180
18.001	119.335	6.087	0.179
55.040	125.634	8.316	0.179
15.657	118.168	10.984	0.178
44.959	108.486	6.572	0.178
31.129	120.501	6.627	0.178
34.879	131.350	6.533	0.176
41.443	123.534	10.021	0.172
27.612	121.784	6.322	0.170
17.532	123.301	6.376	0.165
57.618	110.936	7.870	0.163
44.491	125.634	7.573	0.159
40.974	112.219	6.846	0.158
57.384	123.067	9.091	0.157
31.832	108.428	6.584	0.156
65.823	123.884	7.206	0.153
54.805	120.268	8.308	0.148
57.149	107.669	7.816	0.148
49.648	123.651	8.629	0.145
47.538	116.652	8.582	0.144
57.384	108.369	7.479	0.144
52.695	113.035	6.885	0.143
63.010	116.885	8.410	0.142
64.651	127.500	6.071	0.132
65.823	121.668	10.272	0.128
52.226	124.584	11.836	0.127
43.084	115.368	7.221	0.124
18.001	117.585	7.393	0.123
19.408	115.835	6.541	0.120
27.847	109.536	11.789	0.119
59.494	118.635	7.675	0.119
44.491	118.168	8.050	0.118
31.832	120.268	6.157	0.115
65.354	125.284	11.766	0.114
32.770	117.001	8.856	0.113
27.143	114.902	11.719	0.113
48.007	121.084	8.340	0.113
68.636	108.836	7.432	0.113
47.304	116.652	8.606	0.112
34.645	124.934	11.774	0.111
39.333	125.167	9.083	0.110
41.912	123.067	11.390	0.109
34.410	108.719	7.425	0.109
44.725	119.684	7.878	0.108
71.449	118.285	10.154	0.106
45.194	115.252	7.315	0.106
17.767	104.636	11.711	0.106
33.942	121.901	7.949	0.102
32.535	111.985	7.307	0.101
59.494	118.751	7.667	0.100
69.105	108.836	11.195	0.100
31.597	121.784	8.684	0.100
24.096	131.933	11.289	0.100
34.645	119.801	7.080	0.100
