# Supplementary material for: Structural and regulatory insights into the glideosome-associated connector from Toxoplasma gondii
Source: eLife. 2023 Apr 4;12:e86049. doi: 10.7554/eLife.86049 (PMC10125020; doi:10.7554/eLife.86049)
Supplement: Figure 1—source data 1. — wwPDB X-ray structure validation; MTZ file for TgGAC X-ray diffraction data and final refined PDB file for TgGAC from X-ray diffraction. [file elife-86049-fig1-data1.zip › Figure 1-source data 1/NOE assignment and NMR structure/peak_lists/CBCANH_hncacb_all.csv]

C	N	HN	responses
31.465	116.302	7.852	1.000
61.399	113.013	7.660	1.000
46.000	108.836	8.014	1.000
39.691	124.934	8.970	1.000
61.410	115.120	8.005	1.000
18.624	122.134	7.530	1.000
56.682	110.809	7.862	1.000
30.322	121.666	8.671	1.000
41.012	122.483	8.374	1.000
59.573	116.766	8.402	1.000
32.287	126.221	6.544	1.000
55.139	121.084	8.557	1.000
54.749	118.993	7.804	1.000
62.179	107.668	7.672	1.000
34.524	108.486	7.241	1.000
32.562	126.224	6.545	1.000
40.784	112.202	7.623	1.000
18.307	122.021	8.356	1.000
61.271	113.035	7.670	1.000
30.801	119.685	8.040	1.000
35.746	119.466	8.673	1.000
72.471	106.736	7.568	1.000
31.209	128.201	8.448	1.000
31.360	128.226	8.435	1.000
40.910	123.652	8.634	1.000
57.989	118.286	7.683	1.000
58.332	118.306	7.682	1.000
19.289	121.318	8.084	1.000
59.371	119.101	8.023	1.000
55.862	115.252	8.914	1.000
54.114	111.974	8.046	1.000
31.918	123.417	7.194	1.000
54.221	121.317	8.086	1.000
58.170	114.552	7.091	1.000
39.504	113.033	7.661	1.000
54.647	121.328	8.083	1.000
28.905	122.834	8.035	1.000
43.160	121.675	8.276	1.000
67.611	117.232	8.065	1.000
60.712	106.733	7.570	1.000
39.215	112.335	7.480	1.000
29.071	121.660	8.672	1.000
39.904	122.488	8.376	1.000
36.134	128.202	8.448	1.000
36.328	128.166	8.437	1.000
32.186	121.668	8.281	1.000
57.354	122.278	8.087	1.000
57.615	122.284	8.096	1.000
56.264	118.163	7.490	1.000
41.401	120.966	8.557	1.000
42.698	121.318	7.248	1.000
41.527	118.751	7.669	1.000
45.982	117.118	8.515	1.000
54.412	121.671	8.274	1.000
33.504	111.824	7.535	1.000
67.612	116.767	8.400	1.000
34.533	116.073	7.561	1.000
33.329	111.870	7.546	1.000
56.858	116.093	7.563	1.000
35.235	117.701	8.836	1.000
56.789	117.468	7.984	1.000
67.048	119.568	8.408	1.000
43.890	126.802	7.726	1.000
62.648	121.084	7.335	1.000
22.266	130.871	9.219	1.000
52.812	112.219	7.624	1.000
31.185	113.025	7.667	1.000
40.850	111.984	8.048	1.000
32.372	115.125	8.006	1.000
54.927	124.934	8.970	1.000
54.657	123.771	8.631	1.000
50.055	121.784	6.310	1.000
60.138	118.168	7.490	1.000
52.580	122.484	8.376	1.000
37.635	121.759	7.623	1.000
36.051	116.631	8.603	1.000
29.598	115.134	8.003	1.000
39.468	119.801	9.538	1.000
29.037	108.486	6.576	1.000
43.934	109.769	7.947	1.000
41.737	111.166	7.360	1.000
23.188	127.713	8.397	1.000
33.453	118.149	8.051	1.000
69.852	107.669	7.673	1.000
59.777	118.170	8.054	1.000
30.064	116.302	7.796	1.000
62.260	118.985	7.930	1.000
59.208	121.775	7.622	1.000
54.326	114.551	7.091	1.000
66.178	108.369	7.475	1.000
29.571	116.768	8.403	1.000
57.526	120.734	8.821	1.000
58.991	115.135	8.001	1.000
38.712	118.051	7.913	1.000
30.563	117.463	7.985	1.000
33.194	115.943	8.895	1.000
54.717	122.251	8.094	1.000
30.973	120.151	8.191	1.000
54.879	119.682	7.881	1.000
55.116	122.134	7.530	1.000
29.085	119.088	8.020	1.000
57.956	120.968	8.561	1.000
39.155	110.819	7.861	1.000
29.037	108.484	7.240	1.000
55.276	122.025	8.358	1.000
36.249	121.084	7.335	1.000
33.092	118.285	7.679	1.000
63.624	111.286	7.157	1.000
18.975	125.257	11.767	1.000
50.442	121.662	8.280	1.000
57.611	118.026	8.989	1.000
61.414	117.922	7.803	1.000
54.377	118.761	7.666	1.000
54.915	119.801	7.085	1.000
30.509	118.051	8.991	1.000
33.939	116.265	7.851	1.000
52.782	122.469	8.369	1.000
36.864	119.801	7.084	1.000
32.128	117.936	7.803	1.000
32.388	117.898	7.801	1.000
18.083	119.684	7.881	1.000
50.171	116.059	8.894	1.000
20.389	117.456	8.140	1.000
54.950	111.169	7.358	1.000
33.786	116.304	7.861	1.000
29.359	115.252	8.911	1.000
21.510	121.764	6.309	1.000
32.493	114.552	7.091	1.000
55.181	118.050	7.917	1.000
55.697	118.034	7.914	1.000
58.141	119.799	9.542	1.000
30.298	116.068	7.553	1.000
39.655	120.734	8.820	1.000
34.528	108.485	6.577	1.000
50.525	127.721	8.397	1.000
35.344	118.497	7.697	1.000
58.583	116.289	7.713	1.000
46.951	125.284	9.117	1.000
42.067	118.052	7.914	1.000
31.096	111.273	7.156	1.000
58.153	116.885	7.096	1.000
39.071	111.995	8.050	0.999
53.985	125.284	9.117	0.999
32.423	118.168	7.490	0.999
31.622	117.074	8.508	0.999
31.438	117.120	8.522	0.999
31.691	116.774	8.401	0.999
18.736	117.452	8.140	0.999
35.212	118.989	7.803	0.999
45.812	118.879	8.364	0.999
52.951	112.322	7.484	0.999
29.592	122.133	7.529	0.999
62.608	128.212	8.440	0.999
35.805	118.861	8.369	0.999
59.579	119.683	8.041	0.999
45.985	118.925	8.377	0.999
32.103	115.265	8.913	0.999
31.887	115.262	8.905	0.999
32.490	116.879	7.096	0.999
55.856	116.418	7.735	0.999
39.156	113.590	6.886	0.999
38.996	113.619	6.895	0.999
39.162	119.086	8.042	0.999
18.082	121.418	7.324	0.999
41.749	122.144	8.772	0.999
45.876	107.114	6.885	0.999
45.838	107.117	6.868	0.999
52.994	112.336	6.801	0.999
45.733	107.093	6.892	0.999
52.801	113.619	7.772	0.999
20.382	107.659	7.673	0.999
58.629	116.059	7.552	0.999
52.956	125.627	7.570	0.999
32.425	119.684	7.882	0.999
53.710	116.299	7.851	0.999
53.746	117.465	8.137	0.999
44.171	107.553	7.808	0.999
41.812	118.172	8.156	0.999
32.357	127.738	8.402	0.999
27.696	111.868	6.848	0.999
65.909	123.417	7.194	0.999
54.439	126.217	6.541	0.999
31.680	119.567	8.408	0.999
62.185	117.238	8.062	0.999
31.384	119.114	8.030	0.999
36.394	121.084	8.343	0.999
42.074	116.396	7.735	0.999
33.427	111.851	6.852	0.999
60.498	116.650	8.602	0.999
56.032	120.297	8.319	0.999
55.880	120.269	8.310	0.999
54.671	130.766	7.513	0.999
42.333	115.232	7.353	0.999
55.142	118.050	8.986	0.999
22.193	116.097	8.883	0.999
22.119	116.067	8.894	0.999
39.217	112.335	6.805	0.999
30.360	118.291	7.683	0.999
31.719	119.066	8.028	0.999
31.584	119.102	8.018	0.999
22.336	116.120	8.905	0.999
18.748	122.232	8.097	0.999
29.583	118.174	8.052	0.999
50.167	130.882	9.215	0.999
57.249	119.451	8.671	0.999
61.894	121.074	8.345	0.999
55.126	117.701	8.837	0.998
53.492	110.950	7.863	0.998
56.361	108.369	7.475	0.998
37.603	111.287	7.157	0.998
60.136	119.664	7.883	0.998
34.533	120.268	8.188	0.998
35.261	118.027	8.990	0.998
62.446	120.150	8.190	0.998
58.134	116.306	7.853	0.998
40.600	116.421	7.733	0.998
53.043	113.093	7.663	0.998
58.522	118.746	7.664	0.998
38.744	113.740	7.648	0.998
38.941	113.716	7.634	0.998
38.716	118.985	7.934	0.998
30.813	122.828	8.039	0.998
56.811	120.270	8.187	0.998
30.586	119.585	8.403	0.998
31.019	116.650	9.390	0.998
39.426	122.010	8.358	0.998
30.425	119.611	8.413	0.998
33.875	116.881	7.095	0.998
57.906	111.174	7.359	0.998
39.036	113.595	7.772	0.998
58.236	120.034	9.235	0.998
57.488	115.951	8.894	0.998
52.524	119.102	8.037	0.998
58.372	120.084	9.247	0.998
58.454	120.129	9.269	0.998
57.695	128.202	8.444	0.998
63.713	126.217	6.549	0.998
36.003	130.895	9.210	0.997
18.621	120.977	8.556	0.997
42.273	118.169	7.491	0.997
50.479	119.446	8.672	0.997
57.246	123.777	8.632	0.997
45.057	123.712	8.629	0.997
30.572	130.803	7.521	0.997
19.373	121.441	7.322	0.997
30.076	116.302	7.711	0.997
32.413	119.683	8.037	0.997
60.606	119.795	9.540	0.997
59.836	120.733	8.820	0.997
30.332	130.767	7.511	0.997
31.682	117.235	8.068	0.996
56.573	112.060	8.053	0.996
56.747	112.040	8.047	0.996
54.121	121.318	7.248	0.996
55.148	118.868	8.365	0.996
57.041	113.152	8.094	0.996
69.781	121.785	7.625	0.996
43.425	105.570	7.239	0.996
59.843	118.400	8.472	0.996
61.312	119.811	7.079	0.996
30.028	121.099	7.330	0.996
60.995	111.294	7.157	0.996
56.334	123.534	7.190	0.996
56.993	116.546	9.392	0.996
55.225	118.965	7.936	0.996
60.965	124.951	8.971	0.996
64.927	117.117	8.513	0.996
33.430	117.469	7.985	0.996
39.669	116.654	8.601	0.996
35.760	125.287	9.110	0.996
36.579	123.416	7.191	0.995
40.136	110.818	7.859	0.995
41.514	120.976	7.761	0.995
59.311	125.633	7.570	0.995
58.387	121.664	8.670	0.995
36.410	120.035	9.243	0.995
29.336	118.401	8.474	0.995
30.075	118.756	7.670	0.995
52.780	113.619	6.888	0.994
58.426	118.400	8.474	0.994
43.868	111.400	9.389	0.994
54.909	121.434	7.322	0.994
64.976	116.314	7.710	0.994
67.055	119.116	8.024	0.993
54.925	116.653	8.600	0.993
41.340	116.070	7.543	0.993
41.499	116.106	7.550	0.993
59.742	117.451	7.988	0.993
27.705	111.870	7.536	0.993
41.562	121.319	7.248	0.992
58.159	122.019	8.360	0.992
19.253	114.551	7.088	0.992
30.645	124.954	8.967	0.992
53.732	107.668	7.670	0.991
57.562	130.775	7.514	0.991
58.973	122.125	7.530	0.991
34.504	107.961	7.240	0.991
40.870	121.093	8.340	0.991
63.846	118.755	9.266	0.990
58.918	118.752	9.269	0.990
23.195	119.433	8.672	0.989
40.852	112.627	7.085	0.988
29.298	120.742	8.818	0.988
39.094	108.864	8.014	0.988
56.801	119.563	8.409	0.988
29.379	111.987	6.670	0.988
60.705	117.715	8.831	0.987
46.988	118.540	7.697	0.987
28.938	107.903	6.569	0.987
56.988	122.490	8.374	0.987
55.140	125.284	9.117	0.987
33.332	111.412	6.844	0.986
33.060	126.821	7.733	0.986
53.778	118.168	8.153	0.986
55.146	118.518	7.698	0.986
45.054	130.775	7.512	0.985
40.326	125.635	7.571	0.984
55.276	125.290	11.767	0.984
58.335	126.840	8.037	0.984
57.699	116.068	7.562	0.983
34.518	107.903	6.567	0.983
59.554	122.837	8.038	0.982
62.403	121.789	6.308	0.982
32.241	125.288	11.763	0.982
54.145	112.572	7.084	0.982
65.720	113.169	8.101	0.982
40.285	114.453	8.119	0.982
52.850	111.868	6.795	0.981
54.959	120.083	9.235	0.981
54.065	121.119	8.345	0.980
28.936	108.019	7.240	0.980
54.336	113.735	7.644	0.979
62.126	127.746	8.402	0.978
62.135	121.793	7.625	0.977
39.878	126.800	8.033	0.976
39.650	122.251	8.096	0.973
57.724	116.416	7.740	0.972
60.528	122.834	8.040	0.970
27.564	115.274	8.878	0.970
36.342	126.814	8.039	0.969
72.514	117.700	8.836	0.967
58.658	122.134	8.773	0.966
65.916	117.946	7.795	0.961
63.139	119.209	8.042	0.961
30.948	121.783	6.309	0.961
30.300	120.269	8.325	0.961
30.475	120.310	8.307	0.961
30.306	121.671	8.131	0.959
54.656	116.302	7.793	0.959
55.922	109.889	7.944	0.958
27.709	111.417	6.841	0.956
18.912	115.287	7.354	0.956
44.621	122.011	8.359	0.954
33.255	112.020	7.305	0.952
31.901	121.797	8.131	0.951
56.312	115.252	7.350	0.948
40.817	112.684	6.850	0.947
57.656	112.192	7.621	0.945
57.450	112.226	7.637	0.945
31.172	119.829	7.082	0.932
28.883	119.798	9.542	0.926
54.651	117.468	8.140	0.918
30.290	118.401	8.470	0.913
63.638	116.311	7.789	0.913
27.508	119.006	7.800	0.909
39.217	125.634	7.570	0.906
31.250	112.219	7.622	0.904
57.852	115.265	8.876	0.902
57.664	115.264	8.885	0.902
65.243	115.283	8.913	0.899
64.899	115.300	8.886	0.899
38.941	113.755	6.814	0.890
31.705	111.169	7.357	0.876
35.767	107.564	7.804	0.876
38.710	117.238	8.069	0.874
54.746	120.408	8.319	0.869
63.782	126.686	7.732	0.861
40.849	112.568	6.841	0.851
31.742	122.147	8.775	0.837
53.519	114.323	8.117	0.834
31.532	116.282	7.716	0.832
52.822	111.888	7.476	0.819
57.985	105.688	7.237	0.816
54.141	112.600	6.853	0.802
53.967	112.571	6.834	0.802
29.361	111.984	7.303	0.790
34.951	116.685	9.392	0.790
34.728	116.674	9.394	0.790
33.337	112.000	6.672	0.779
35.228	120.035	9.243	0.777
60.527	130.885	9.210	0.763
57.015	126.812	8.035	0.758
29.360	109.885	7.943	0.740
52.763	108.850	8.014	0.731
44.455	120.623	8.806	0.704
18.317	119.103	7.928	0.701
40.378	125.636	8.319	0.697
58.443	128.206	9.047	0.696
54.370	113.760	6.812	0.695
30.161	112.004	6.857	0.693
44.539	119.824	7.079	0.690
52.386	120.633	8.821	0.684
41.643	106.758	7.563	0.675
55.232	115.276	7.354	0.673
37.851	112.334	6.804	0.657
57.355	115.175	8.337	0.656
59.361	121.668	8.670	0.640
30.752	121.213	8.030	0.629
54.815	120.856	7.755	0.617
61.842	128.234	9.041	0.589
52.799	113.151	6.878	0.586
64.104	120.063	7.947	0.584
59.928	119.832	8.493	0.576
65.929	125.284	11.760	0.573
39.172	111.877	6.795	0.558
34.831	117.935	8.040	0.524
33.398	108.509	7.234	0.514
32.770	128.900	11.601	0.493
58.321	123.534	7.182	0.433
54.336	116.535	9.404	0.431
44.725	110.469	9.450	0.424
29.488	117.468	7.988	0.407
49.882	114.552	8.903	0.405
18.235	111.985	10.718	0.384
68.401	119.684	8.426	0.381
58.087	105.570	7.245	0.369
15.657	125.284	11.774	0.366
42.381	109.769	7.941	0.361
41.912	121.201	8.027	0.350
32.535	112.685	11.312	0.348
38.396	117.585	8.840	0.326
39.333	111.985	7.479	0.325
57.149	121.784	8.136	0.307
37.927	124.584	7.464	0.303
57.149	122.134	8.778	0.302
30.191	115.135	8.340	0.282
52.930	120.034	8.144	0.279
64.182	107.786	7.683	0.279
38.161	122.951	7.378	0.269
55.977	121.784	8.129	0.265
26.675	110.586	9.560	0.261
48.945	111.869	8.050	0.258
43.318	115.252	7.221	0.252
44.725	116.185	7.550	0.249
30.660	123.067	10.201	0.249
29.722	131.933	8.762	0.247
45.663	110.819	7.855	0.240
35.114	120.851	8.833	0.238
28.081	111.286	7.753	0.237
60.197	115.135	8.003	0.237
44.725	118.401	7.698	0.235
65.354	120.968	8.559	0.233
57.618	118.985	7.816	0.227
69.808	116.768	6.322	0.226
27.847	108.369	7.245	0.217
29.722	123.301	7.182	0.213
41.678	111.052	7.878	0.213
71.215	116.885	8.215	0.211
44.725	116.418	7.855	0.207
24.799	113.852	6.447	0.205
66.057	128.200	8.402	0.202
36.520	128.200	9.059	0.200
19.876	118.285	6.470	0.200
30.660	115.368	11.781	0.198
56.915	118.285	7.503	0.194
52.226	118.751	9.208	0.189
62.307	122.951	7.972	0.182
37.224	125.050	8.958	0.181
58.790	127.967	8.395	0.180
18.001	119.335	6.087	0.179
55.040	125.634	8.316	0.179
15.657	118.168	10.984	0.178
44.959	108.486	6.572	0.178
31.129	120.501	6.627	0.178
34.879	131.350	6.533	0.176
41.443	123.534	10.021	0.172
27.612	121.784	6.322	0.170
17.532	123.301	6.376	0.165
57.618	110.936	7.870	0.163
44.491	125.634	7.573	0.159
40.974	112.219	6.846	0.158
57.384	123.067	9.091	0.157
31.832	108.428	6.584	0.156
65.823	123.884	7.206	0.153
54.805	120.268	8.308	0.148
57.149	107.669	7.816	0.148
49.648	123.651	8.629	0.145
47.538	116.652	8.582	0.144
57.384	108.369	7.479	0.144
52.695	113.035	6.885	0.143
63.010	116.885	8.410	0.142
64.651	127.500	6.071	0.132
65.823	121.668	10.272	0.128
52.226	124.584	11.836	0.127
43.084	115.368	7.221	0.124
18.001	117.585	7.393	0.123
19.408	115.835	6.541	0.120
27.847	109.536	11.789	0.119
59.494	118.635	7.675	0.119
44.491	118.168	8.050	0.118
31.832	120.268	6.157	0.115
65.354	125.284	11.766	0.114
32.770	117.001	8.856	0.113
27.143	114.902	11.719	0.113
48.007	121.084	8.340	0.113
68.636	108.836	7.432	0.113
47.304	116.652	8.606	0.112
34.645	124.934	11.774	0.111
39.333	125.167	9.083	0.110
41.912	123.067	11.390	0.109
34.410	108.719	7.425	0.109
44.725	119.684	7.878	0.108
71.449	118.285	10.154	0.106
45.194	115.252	7.315	0.106
17.767	104.636	11.711	0.106
33.942	121.901	7.949	0.102
32.535	111.985	7.307	0.101
59.494	118.751	7.667	0.100
69.105	108.836	11.195	0.100
31.597	121.784	8.684	0.100
24.096	131.933	11.289	0.100
34.645	119.801	7.080	0.100
41.443	116.885	11.805	0.097
33.004	105.686	7.237	0.097
55.743	110.819	7.863	0.096
38.630	106.153	11.727	0.095
19.408	117.468	8.160	0.094
43.553	107.203	6.885	0.094
33.004	115.135	8.011	0.093
46.835	124.467	6.572	0.093
32.770	119.218	8.043	0.092
35.114	120.268	8.332	0.092
29.253	118.168	8.160	0.090
43.553	118.168	7.902	0.088
44.725	130.183	6.525	0.086
57.618	119.918	7.080	0.084
33.707	107.903	6.572	0.083
43.084	107.553	7.800	0.082
69.808	132.050	6.635	0.081
65.120	127.617	11.249	0.081
53.867	119.568	7.886	0.080
60.900	118.985	7.925	0.079
66.292	129.600	11.304	0.077
34.645	118.635	7.698	0.077
30.894	114.552	6.064	0.075
67.698	118.868	8.371	0.075
33.707	130.183	11.852	0.074
41.443	113.035	7.667	0.071
30.191	122.018	8.168	0.071
61.369	118.985	7.941	0.067
72.387	130.067	9.091	0.065
25.034	115.252	7.221	0.063
25.502	108.019	11.023	0.063
67.229	123.534	7.190	0.061
56.915	118.168	8.997	0.061
33.238	112.102	6.682	0.060
74.731	106.736	7.472	0.060
50.117	122.018	8.762	0.059
62.072	119.218	7.996	0.059
50.117	128.200	6.940	0.059
30.425	108.019	7.260	0.058
39.568	130.766	10.678	0.058
56.212	122.018	8.371	0.058
58.790	120.618	8.833	0.057
26.675	108.719	10.342	0.057
42.850	125.750	7.253	0.056
33.004	117.001	8.512	0.056
32.770	129.717	9.763	0.055
49.179	125.284	9.106	0.054
65.120	122.484	6.087	0.053
44.022	106.619	8.199	0.053
44.491	120.851	8.520	0.053
54.102	113.619	6.893	0.052
32.301	111.985	7.315	0.052
48.007	116.885	8.035	0.051
28.316	107.903	6.572	0.051
53.867	113.502	6.885	0.050
45.194	120.151	8.183	0.050
44.725	122.484	8.387	0.049
64.651	107.553	7.683	0.049
31.363	111.869	8.176	0.049
54.805	113.735	6.517	0.049
68.401	118.401	6.103	0.047
51.992	128.317	9.411	0.047
39.568	117.935	8.989	0.047
55.274	113.735	7.698	0.047
39.802	111.169	7.159	0.047
29.019	127.967	8.457	0.046
56.446	106.269	10.616	0.046
29.956	124.584	8.527	0.045
72.152	119.218	7.073	0.045
74.262	125.400	11.789	0.045
20.580	120.501	11.515	0.044
38.396	132.166	7.401	0.044
32.066	129.017	11.727	0.044
37.692	123.534	7.229	0.044
43.787	126.800	7.346	0.043
16.360	115.252	7.378	0.043
26.206	108.836	6.439	0.043
17.532	104.403	11.539	0.043
63.010	104.753	6.697	0.043
44.725	114.552	7.088	0.043
47.538	106.153	10.264	0.042
21.049	104.986	10.045	0.042
54.102	119.335	6.228	0.042
43.318	107.553	7.808	0.042
53.399	111.869	8.582	0.042
42.381	118.635	6.822	0.041
59.728	105.803	11.414	0.041
47.069	118.635	7.088	0.041
15.657	110.119	11.789	0.041
59.259	130.417	9.912	0.040
73.793	128.433	8.238	0.040
48.476	126.450	8.050	0.040
51.758	107.203	6.197	0.040
51.054	115.368	7.354	0.040
50.820	121.434	9.732	0.039
62.541	127.500	11.789	0.039
40.037	123.301	9.818	0.038
65.120	122.834	6.728	0.038
33.707	119.218	8.035	0.037
39.099	120.034	9.208	0.037
36.286	116.068	10.952	0.037
57.853	110.819	7.855	0.037
44.491	115.135	8.003	0.037
47.069	110.352	7.605	0.037
49.413	118.168	9.357	0.037
60.197	121.784	7.628	0.037
30.191	120.734	8.817	0.037
62.072	128.783	8.355	0.036
67.464	117.468	8.684	0.036
39.099	113.035	6.885	0.035
33.473	125.050	7.292	0.035
22.455	121.551	8.082	0.035
58.321	106.036	6.056	0.035
65.354	111.286	7.159	0.035
56.446	119.568	8.668	0.035
23.393	115.952	6.439	0.035
44.725	122.251	8.097	0.035
30.894	132.166	11.734	0.035
39.568	116.418	7.730	0.034
59.728	115.718	11.476	0.034
51.289	118.985	11.750	0.034
61.603	116.535	8.598	0.034
55.508	129.833	11.781	0.034
25.034	122.951	11.257	0.034
41.443	123.534	8.387	0.033
56.915	130.883	6.768	0.033
28.550	108.369	7.487	0.032
71.215	121.084	8.082	0.032
40.974	118.051	7.917	0.032
39.568	117.351	7.698	0.032
45.194	107.436	7.808	0.031
41.678	129.017	11.852	0.031
24.330	125.634	6.071	0.031
33.004	108.369	6.572	0.031
52.695	119.568	7.902	0.031
63.010	121.901	7.651	0.031
40.505	122.251	6.040	0.031
33.004	129.717	9.779	0.031
56.915	118.168	7.299	0.031
48.476	116.302	8.043	0.031
60.197	119.101	7.910	0.030
28.081	118.285	7.260	0.030
22.221	112.219	11.883	0.030
16.360	130.883	9.247	0.030
26.440	106.386	6.337	0.030
28.784	119.451	11.742	0.030
66.526	112.219	7.847	0.030
64.416	107.669	7.683	0.030
51.992	119.684	7.080	0.030
47.304	115.252	10.514	0.030
25.502	107.203	6.384	0.030
27.143	111.752	11.601	0.030
74.731	121.901	8.363	0.029
40.740	112.102	6.838	0.029
33.942	120.268	8.911	0.029
20.580	111.286	9.576	0.029
40.037	128.083	8.441	0.029
49.648	119.801	7.096	0.029
37.224	127.967	10.741	0.029
51.992	122.251	8.786	0.028
44.491	122.484	8.363	0.028
40.271	128.317	9.059	0.028
67.229	126.217	6.541	0.028
42.146	112.452	6.822	0.028
41.209	116.535	8.621	0.028
42.850	125.634	7.268	0.028
44.491	117.001	8.504	0.028
31.832	107.086	9.834	0.028
54.336	113.152	6.830	0.027
35.348	113.969	10.084	0.027
33.942	117.468	7.917	0.027
30.660	122.717	6.040	0.027
18.235	106.153	11.750	0.027
21.752	132.050	11.062	0.027
44.725	131.000	9.216	0.027
19.173	114.085	6.150	0.027
32.535	129.017	11.586	0.027
44.022	109.302	7.472	0.026
62.307	123.067	7.980	0.026
32.535	125.284	11.226	0.026
24.096	109.652	6.259	0.026
15.891	105.453	10.303	0.026
63.479	111.635	8.692	0.026
19.408	107.786	11.789	0.025
44.725	111.519	8.316	0.025
46.132	126.217	7.949	0.025
43.084	117.235	6.728	0.025
28.784	115.135	11.515	0.025
32.770	108.486	6.580	0.025
54.102	112.102	6.846	0.025
34.879	105.103	6.267	0.025
37.224	104.403	9.059	0.025
57.149	126.217	6.204	0.024
27.612	117.351	7.988	0.024
62.541	120.968	9.943	0.024
24.799	113.735	6.463	0.024
64.182	104.286	11.484	0.024
49.648	130.417	6.807	0.024
41.443	128.783	10.459	0.024
55.743	108.952	6.619	0.024
44.491	121.201	11.774	0.024
45.663	128.667	6.306	0.024
69.808	107.903	6.330	0.024
61.838	125.167	11.860	0.024
40.974	127.733	11.860	0.024
59.025	106.386	10.147	0.024
24.096	127.733	10.843	0.023
18.470	120.851	9.161	0.023
41.209	110.002	11.085	0.023
31.832	120.268	8.191	0.023
16.595	107.319	11.664	0.023
30.191	123.534	11.226	0.023
53.633	115.952	7.518	0.023
56.915	117.935	7.917	0.023
48.241	123.534	6.658	0.022
36.286	115.952	6.118	0.022
67.933	120.734	6.283	0.022
42.381	110.936	11.484	0.022
44.959	112.102	8.043	0.022
56.680	119.101	11.578	0.022
52.226	122.018	6.228	0.022
28.081	106.969	9.505	0.022
29.253	118.168	7.683	0.022
25.502	119.801	7.432	0.022
31.597	117.818	8.997	0.022
38.630	130.417	10.514	0.022
19.642	118.401	6.455	0.022
65.354	121.901	6.290	0.022
23.627	108.253	8.121	0.022
68.401	131.350	10.780	0.022
53.633	114.902	6.079	0.022
34.410	105.803	9.419	0.022
46.366	114.085	9.200	0.022
60.666	105.919	6.314	0.021
29.253	111.985	7.542	0.021
28.784	124.117	6.087	0.021
56.212	104.986	8.121	0.021
57.384	104.403	7.503	0.021
38.630	124.817	8.966	0.021
56.915	117.935	8.981	0.021
40.037	121.201	7.331	0.021
50.820	127.034	6.572	0.021
18.704	116.418	10.772	0.021
67.464	114.902	8.457	0.021
44.959	111.286	7.159	0.021
59.728	106.969	9.787	0.021
26.440	127.500	7.612	0.020
37.927	131.466	6.533	0.020
39.099	128.083	8.457	0.020
15.188	128.900	11.719	0.020
61.838	118.985	6.603	0.020
36.989	122.251	7.534	0.020
37.927	129.950	6.056	0.020
36.755	131.000	7.479	0.020
18.235	107.086	8.590	0.020
57.384	112.802	9.145	0.019
18.001	111.985	6.079	0.019
33.707	127.967	9.638	0.019
17.063	117.701	9.231	0.019
35.114	109.652	8.707	0.019
39.099	111.869	7.479	0.019
30.425	106.153	11.601	0.019
23.158	115.368	7.346	0.019
63.244	118.051	8.950	0.019
36.755	112.219	7.472	0.019
49.413	108.136	7.479	0.019
62.072	130.650	10.725	0.019
21.986	122.367	8.097	0.019
44.725	118.051	8.989	0.019
56.446	115.835	8.903	0.018
50.820	108.719	10.240	0.018
52.461	119.335	8.700	0.018
39.802	106.736	7.620	0.018
53.867	128.900	11.781	0.018
28.784	117.701	11.766	0.018
33.238	114.552	9.098	0.018
58.321	127.617	6.494	0.018
34.645	108.486	6.165	0.018
23.158	108.602	8.825	0.018
36.755	125.050	7.292	0.018
69.105	129.483	8.418	0.018
25.034	119.684	7.268	0.018
51.054	118.168	8.152	0.018
59.259	119.684	9.552	0.018
62.775	117.701	9.544	0.018
55.040	126.917	8.598	0.018
22.689	124.001	8.168	0.018
50.820	117.351	6.259	0.018
31.129	118.401	10.694	0.018
57.618	131.350	8.324	0.018
26.440	122.367	9.443	0.018
54.805	114.318	8.129	0.017
49.882	108.602	7.988	0.017
72.387	112.802	8.316	0.017
71.215	105.686	6.502	0.017
41.209	132.166	7.417	0.017
61.838	106.736	7.972	0.017
59.025	127.384	6.408	0.017
52.930	127.850	11.570	0.017
53.164	118.868	6.095	0.017
28.784	113.269	7.472	0.017
37.458	111.052	9.834	0.017
54.571	122.367	8.410	0.017
29.253	107.436	7.706	0.017
38.161	132.050	10.890	0.017
57.149	126.334	6.212	0.017
62.775	116.768	8.402	0.017
50.117	118.168	7.456	0.017
52.461	125.050	10.272	0.017
50.351	118.401	11.124	0.016
55.508	117.351	7.980	0.016
64.416	117.235	8.152	0.016
28.316	108.253	10.663	0.016
25.971	124.934	11.461	0.016
49.648	118.051	9.349	0.016
47.772	128.317	11.727	0.016
18.939	115.835	8.911	0.016
18.001	108.253	10.084	0.016
51.054	122.251	7.526	0.016
27.847	106.969	8.238	0.016
54.805	106.619	7.573	0.016
19.408	125.634	7.331	0.016
41.443	116.068	8.895	0.016
28.081	108.019	6.588	0.016
68.167	112.919	7.049	0.016
45.897	117.585	6.071	0.016
50.351	108.602	8.950	0.016
51.054	127.967	9.560	0.016
15.422	115.602	10.788	0.016
60.666	122.251	8.152	0.016
15.891	112.452	7.088	0.016
57.853	119.801	7.104	0.016
49.413	108.602	9.583	0.015
40.505	116.302	7.073	0.015
22.924	124.117	8.379	0.015
52.226	116.652	9.982	0.015
50.351	119.684	11.601	0.015
53.164	106.503	9.192	0.015
49.882	106.153	9.341	0.015
36.755	119.801	8.269	0.015
30.191	117.935	7.784	0.015
48.476	129.483	9.756	0.015
54.571	122.484	8.395	0.015
48.945	127.034	11.656	0.015
34.176	119.101	9.771	0.015
57.853	125.634	7.581	0.015
37.692	127.150	6.549	0.015
45.428	120.968	8.355	0.015
25.737	116.185	6.095	0.015
18.001	106.153	11.758	0.015
72.387	127.384	6.572	0.015
63.479	109.069	9.255	0.015
46.132	109.769	7.956	0.015
26.206	106.386	6.869	0.015
35.348	122.717	6.040	0.014
48.007	111.869	6.330	0.014
25.971	104.286	6.142	0.014
66.526	112.802	6.251	0.014
60.197	110.702	6.627	0.014
45.897	122.601	8.371	0.014
34.176	113.035	7.198	0.014
62.541	111.635	6.236	0.014
41.443	117.585	7.190	0.014
25.971	132.166	6.142	0.014
24.096	115.252	8.011	0.014
57.384	125.634	8.872	0.014
20.345	121.901	6.314	0.014
23.393	128.900	11.015	0.014
64.182	123.767	8.019	0.014
23.393	119.101	6.533	0.014
32.770	122.018	8.215	0.014
31.832	123.067	9.075	0.014
28.784	105.103	11.742	0.014
68.870	113.735	11.836	0.013
26.675	107.903	7.237	0.013
36.520	110.936	11.539	0.013
47.538	130.417	7.026	0.013
35.348	117.118	10.952	0.013
64.416	118.168	10.327	0.013
42.615	119.335	8.058	0.013
29.956	111.869	11.390	0.013
68.870	126.100	7.581	0.013
23.862	123.184	6.713	0.013
70.511	119.684	8.465	0.013
51.758	110.469	8.082	0.013
55.977	106.736	9.169	0.013
41.443	114.552	6.337	0.013
52.226	130.417	7.432	0.013
46.132	114.435	11.656	0.013
54.805	118.051	7.487	0.013
50.117	121.318	10.710	0.013
55.743	119.451	6.071	0.013
19.408	130.650	7.863	0.013
70.980	107.669	7.675	0.013
45.428	121.084	8.340	0.013
52.226	130.766	7.534	0.013
45.194	111.286	8.848	0.012
31.363	130.766	6.971	0.012
26.206	110.819	10.459	0.012
30.660	121.551	10.788	0.012
73.793	117.118	6.220	0.012
49.413	128.550	11.203	0.012
43.084	132.050	6.431	0.012
66.995	127.617	9.787	0.012
73.793	116.535	9.544	0.012
16.595	107.203	10.624	0.012
49.882	122.717	11.586	0.012
61.369	125.050	9.114	0.012
43.318	119.801	7.878	0.012
43.084	125.400	7.589	0.012
55.977	111.052	9.724	0.012
31.597	108.369	7.229	0.012
15.891	121.084	9.372	0.012
67.698	108.253	6.650	0.012
53.399	120.968	8.551	0.012
31.363	119.801	7.354	0.012
59.494	122.134	6.650	0.012
68.401	125.634	8.770	0.012
44.959	108.952	10.796	0.012
55.040	111.985	7.636	0.012
53.399	122.018	7.018	0.012
46.132	104.636	7.706	0.012
32.535	128.317	10.084	0.012
23.393	104.520	9.122	0.011
28.784	124.934	8.332	0.011
67.464	124.584	11.210	0.011
18.470	111.286	9.529	0.011
57.384	113.969	6.509	0.011
65.354	124.817	8.097	0.011
64.182	120.268	8.207	0.011
63.479	124.584	10.217	0.011
62.541	112.102	11.688	0.011
70.277	104.986	9.388	0.011
25.971	113.969	8.363	0.011
61.134	117.001	11.719	0.011
29.956	108.486	7.237	0.011
61.603	120.968	8.567	0.011
20.814	121.551	8.129	0.011
46.835	118.285	7.511	0.011
42.615	110.002	8.277	0.011
32.301	114.552	9.239	0.011
40.740	124.467	6.345	0.011
65.354	117.701	8.011	0.011
30.191	105.570	11.609	0.011
68.401	115.135	9.959	0.011
40.974	106.736	11.625	0.011
46.366	128.433	8.942	0.011
70.042	117.468	8.660	0.011
72.387	128.550	7.378	0.011
28.081	131.116	9.333	0.011
56.212	108.369	9.317	0.011
49.179	123.884	9.795	0.011
21.283	116.418	8.645	0.011
69.105	125.984	10.045	0.011
45.428	127.384	10.921	0.011
15.188	109.186	6.204	0.011
69.574	130.883	9.083	0.011
22.455	120.151	8.191	0.011
17.298	115.252	11.656	0.011
21.986	117.468	7.565	0.011
48.710	119.568	11.860	0.011
20.111	121.201	7.339	0.011
31.832	131.816	10.765	0.011
73.090	123.884	7.206	0.011
59.025	105.570	7.190	0.011
49.179	124.351	8.355	0.011
53.164	121.551	7.331	0.011
19.408	116.418	6.916	0.011
32.301	110.352	6.509	0.011
34.645	111.169	9.208	0.011
46.600	125.750	6.118	0.010
28.550	109.419	10.006	0.010
32.301	116.302	7.855	0.010
31.129	126.100	6.588	0.010
53.867	120.968	11.680	0.010
40.037	131.933	11.320	0.010
34.645	121.084	7.339	0.010
69.574	127.034	7.393	0.010
21.283	123.534	7.190	0.010
28.784	104.636	7.769	0.010
69.339	105.103	6.165	0.010
17.063	107.669	6.463	0.010
25.737	117.118	7.518	0.010
30.660	129.367	8.793	0.010
56.212	113.619	6.893	0.010
53.164	125.167	8.457	0.010
42.615	130.067	9.083	0.010
30.894	117.585	8.441	0.010
58.087	117.468	7.988	0.010
66.292	124.117	11.789	0.010
34.645	132.050	11.469	0.010
74.496	109.886	10.976	0.010
72.855	113.152	7.034	0.010
66.761	117.935	10.123	0.010
36.286	121.901	7.910	0.010
40.037	128.433	8.136	0.010
33.004	114.785	6.721	0.010
40.037	127.617	10.342	0.010
61.603	122.601	7.002	0.010
55.508	115.718	6.275	0.010
27.378	121.784	9.224	0.010
74.496	116.418	10.100	0.010
18.704	127.733	9.591	0.010
26.909	116.652	8.590	0.010
40.037	131.466	7.346	0.010
46.366	122.018	7.886	0.009
36.520	107.553	8.082	0.009
66.761	116.652	10.068	0.009
24.330	127.850	6.064	0.009
58.790	117.468	7.964	0.009
72.387	130.766	8.308	0.009
21.986	125.984	6.572	0.009
43.318	122.018	8.809	0.009
48.710	117.235	6.431	0.009
48.007	112.335	6.079	0.009
61.603	108.952	8.152	0.009
44.725	104.636	9.975	0.009
26.675	121.201	9.231	0.009
20.580	131.116	8.035	0.009
67.698	112.802	8.105	0.009
25.034	119.568	7.878	0.009
64.416	118.868	7.847	0.009
53.399	119.101	11.836	0.009
65.120	118.868	6.611	0.009
36.051	110.702	9.521	0.009
38.161	125.634	7.573	0.009
54.336	127.267	7.245	0.009
45.194	120.968	8.348	0.009
33.238	105.919	7.526	0.009
42.850	125.634	7.573	0.009
26.440	107.319	7.816	0.009
41.912	112.102	8.363	0.009
58.556	119.918	7.902	0.009
48.476	116.652	9.411	0.009
46.835	116.768	11.117	0.009
55.274	117.468	7.988	0.009
33.238	107.436	6.103	0.009
17.767	120.034	10.452	0.009
72.855	124.117	10.671	0.009
26.675	108.253	10.678	0.009
72.152	119.335	7.065	0.009
33.473	126.217	7.190	0.009
58.790	118.401	9.098	0.009
25.971	111.869	10.037	0.009
62.775	120.384	9.286	0.009
42.146	118.751	6.048	0.009
64.182	110.936	6.251	0.009
16.126	116.885	11.860	0.009
17.767	119.684	7.511	0.009
56.212	108.486	9.333	0.009
46.132	114.435	7.088	0.009
20.580	129.950	10.100	0.009
32.770	109.536	11.836	0.009
24.330	117.351	8.082	0.008
58.321	116.885	8.418	0.008
20.345	130.183	11.179	0.008
58.556	123.417	7.174	0.008
40.271	121.901	6.783	0.008
69.105	117.235	10.248	0.008
22.455	119.568	10.538	0.008
50.820	111.752	6.799	0.008
29.253	125.750	7.065	0.008
54.102	111.052	7.362	0.008
40.740	111.286	6.854	0.008
42.146	132.050	7.816	0.008
31.597	118.168	8.121	0.008
48.241	120.968	8.348	0.008
69.105	109.186	11.539	0.008
37.224	118.985	8.332	0.008
40.037	121.318	7.323	0.008
34.176	107.553	7.839	0.008
41.912	120.034	9.255	0.008
33.707	125.517	6.204	0.008
57.384	118.051	8.089	0.008
16.360	113.619	11.445	0.008
27.143	119.218	11.860	0.008
69.339	117.118	7.980	0.008
66.292	129.483	10.811	0.008
35.114	118.518	8.966	0.008
40.505	123.067	7.831	0.008
36.755	113.735	6.838	0.008
46.835	127.733	8.387	0.008
18.704	122.251	9.153	0.008
55.977	121.318	10.264	0.008
70.042	120.034	10.898	0.008
73.090	131.000	10.827	0.008
57.853	111.635	11.453	0.008
46.366	109.886	7.941	0.008
54.102	112.102	7.628	0.008
58.790	111.635	8.692	0.008
22.924	110.119	6.071	0.008
47.069	122.484	8.809	0.008
59.494	128.900	9.380	0.008
74.731	119.684	7.894	0.008
69.808	108.253	10.350	0.008
49.179	114.785	8.441	0.008
27.612	127.850	7.260	0.008
54.336	123.184	7.354	0.008
57.853	127.150	6.126	0.008
42.146	112.569	6.807	0.008
74.028	109.302	11.766	0.008
67.229	114.785	10.952	0.008
64.182	116.535	7.855	0.008
57.853	129.017	10.913	0.008
56.446	105.336	6.087	0.008
55.040	122.367	11.867	0.008
24.565	111.869	8.074	0.008
55.274	118.168	8.152	0.008
44.491	131.466	11.469	0.008
70.042	119.335	7.057	0.008
40.271	126.100	8.879	0.008
52.226	115.018	10.428	0.007
61.134	126.217	11.476	0.007
49.179	110.352	9.012	0.007
27.612	125.167	8.449	0.007
26.440	125.517	11.210	0.007
74.028	126.100	9.075	0.007
44.491	122.601	8.340	0.007
62.307	124.117	7.636	0.007
16.360	122.251	8.121	0.007
60.900	116.652	9.364	0.007
42.381	113.852	7.636	0.007
30.191	118.635	7.010	0.007
51.992	121.318	8.035	0.007
33.942	112.685	6.838	0.007
70.277	110.352	11.828	0.007
42.850	122.018	8.700	0.007
42.850	108.952	7.151	0.007
44.959	108.486	7.237	0.007
37.458	118.635	7.745	0.007
44.959	111.752	9.849	0.007
30.894	122.134	7.534	0.007
18.001	123.884	7.088	0.007
18.939	107.086	7.902	0.007
44.725	115.835	6.118	0.007
74.496	129.250	6.517	0.007
64.651	107.903	7.378	0.007
46.132	106.853	8.833	0.007
36.755	120.501	10.608	0.007
39.802	119.801	8.035	0.007
34.879	115.718	6.126	0.007
63.713	111.752	8.911	0.007
29.253	108.836	9.826	0.007
25.502	121.318	7.253	0.007
39.802	125.400	9.122	0.007
57.384	121.201	7.237	0.007
36.520	129.833	8.277	0.007
35.114	113.035	11.703	0.007
73.090	107.786	10.053	0.007
17.767	108.253	9.756	0.007
67.464	125.050	10.632	0.007
57.853	109.069	6.830	0.007
25.502	120.618	8.269	0.007
68.401	115.485	11.594	0.007
23.393	130.067	11.883	0.007
67.464	104.286	11.453	0.007
67.464	132.166	11.453	0.007
23.627	131.000	6.416	0.007
72.621	115.252	8.903	0.007
30.191	113.152	11.179	0.007
64.416	108.952	8.019	0.007
59.494	123.301	8.426	0.007
60.431	114.668	8.614	0.007
43.318	105.919	8.660	0.007
22.221	117.351	10.592	0.007
55.274	111.052	8.238	0.007
67.698	129.950	10.514	0.007
40.505	122.951	6.580	0.007
27.612	132.166	11.774	0.007
34.645	113.502	7.761	0.007
43.084	116.768	8.614	0.007
42.850	121.318	7.339	0.007
52.226	118.051	8.152	0.007
41.678	120.968	11.054	0.007
26.909	115.835	8.700	0.007
29.253	127.500	10.147	0.007
32.535	125.634	8.551	0.007
35.114	110.819	11.719	0.007
54.336	117.935	8.066	0.007
46.600	113.735	6.353	0.007
70.042	125.517	9.349	0.007
14.954	123.534	7.096	0.007
49.882	106.619	10.827	0.007
41.678	119.918	9.255	0.007
54.336	117.818	6.087	0.007
21.986	126.800	11.875	0.007
47.069	113.619	7.737	0.007
28.081	110.586	7.784	0.007
44.491	117.585	7.722	0.007
51.054	104.753	9.224	0.007
61.838	108.253	7.464	0.007
24.565	117.701	10.381	0.007
37.927	121.551	7.260	0.007
52.695	121.784	6.353	0.007
24.799	131.000	11.695	0.007
26.206	110.586	6.744	0.007
57.149	131.466	8.238	0.007
27.612	119.101	8.027	0.007
74.496	123.884	11.633	0.007
43.318	109.069	8.809	0.007
55.040	115.252	8.019	0.007
27.612	104.286	11.766	0.007
66.995	113.385	9.552	0.007
58.087	106.853	11.273	0.007
55.977	125.634	7.573	0.007
25.737	125.517	10.788	0.007
49.413	125.284	9.091	0.007
42.850	114.318	8.801	0.007
29.956	118.285	10.929	0.007
33.004	125.284	9.169	0.007
52.930	118.051	7.526	0.007
33.942	122.251	11.500	0.007
73.559	105.570	6.744	0.006
17.767	109.652	10.483	0.006
70.980	116.302	11.101	0.006
30.191	113.735	10.882	0.006
38.161	123.067	7.691	0.006
71.449	118.401	10.170	0.006
74.496	118.168	10.405	0.006
21.986	127.034	7.213	0.006
56.212	111.169	7.370	0.006
54.571	129.133	11.289	0.006
59.494	129.483	6.580	0.006
44.959	119.451	9.138	0.006
44.491	116.418	7.714	0.006
42.146	105.686	7.229	0.006
41.678	132.050	11.719	0.006
72.387	116.652	8.410	0.006
36.755	126.217	6.509	0.006
63.479	122.601	6.400	0.006
66.761	116.768	10.084	0.006
32.066	110.469	6.509	0.006
44.725	129.833	6.087	0.006
42.381	109.886	6.971	0.006
36.755	130.533	8.418	0.006
36.989	116.418	7.706	0.006
36.051	117.118	8.567	0.006
49.413	117.585	8.543	0.006
74.028	125.284	11.711	0.006
18.001	126.684	6.298	0.006
29.253	125.750	9.052	0.006
51.523	126.684	8.027	0.006
27.612	118.051	8.043	0.006
23.862	129.600	6.392	0.006
22.455	117.468	8.183	0.006
66.526	124.584	7.237	0.006
47.772	126.217	11.813	0.006
59.962	122.251	7.503	0.006
56.446	131.000	7.784	0.006
39.333	115.602	7.034	0.006
56.446	125.517	7.299	0.006
24.330	115.835	8.966	0.006
52.461	122.951	11.179	0.006
71.449	106.736	7.550	0.006
31.363	112.802	7.542	0.006
60.431	105.453	10.280	0.006
38.630	120.034	8.183	0.006
63.244	112.219	10.608	0.006
33.473	119.568	8.410	0.006
42.850	122.251	6.103	0.006
39.802	131.700	11.601	0.006
28.316	119.568	8.348	0.006
21.283	130.300	10.976	0.006
15.891	121.434	7.315	0.006
51.758	112.802	8.950	0.006
16.126	104.753	9.419	0.006
18.235	121.434	11.195	0.006
24.096	125.167	8.074	0.006
23.393	130.650	7.518	0.006
58.087	113.969	10.984	0.006
37.458	121.668	7.393	0.006
45.663	114.668	7.706	0.006
28.784	122.134	7.511	0.006
45.897	112.102	11.539	0.006
42.850	114.318	10.358	0.006
74.262	124.934	6.212	0.006
56.446	126.684	7.714	0.006
29.488	119.568	8.395	0.006
46.600	117.351	9.404	0.006
45.897	117.001	10.600	0.006
20.580	126.100	11.163	0.006
47.538	106.036	6.932	0.006
69.574	130.883	7.917	0.006
57.384	123.534	11.320	0.006
56.446	121.201	9.364	0.006
63.713	118.051	7.683	0.006
43.318	130.533	6.079	0.006
48.945	108.019	9.255	0.006
39.333	105.919	8.074	0.006
29.253	121.084	6.768	0.006
70.746	114.552	9.333	0.006
43.787	112.452	7.487	0.006
45.897	108.602	10.240	0.006
40.740	122.367	8.512	0.006
31.363	120.034	6.603	0.006
65.354	108.136	11.875	0.006
66.761	119.568	7.190	0.006
50.117	131.816	7.479	0.006
51.758	112.335	7.628	0.006
37.692	124.817	8.778	0.006
38.396	124.117	10.358	0.006
54.102	116.068	9.380	0.006
57.149	116.768	9.756	0.006
32.770	106.619	10.021	0.006
40.740	130.417	8.879	0.006
59.025	110.002	9.560	0.006
25.971	123.767	6.869	0.006
55.977	119.451	8.621	0.006
69.574	116.768	6.705	0.006
49.648	127.733	8.410	0.006
56.446	125.517	8.308	0.006
52.695	125.400	11.774	0.006
50.117	122.717	11.601	0.006
69.339	125.517	6.846	0.006
37.458	115.485	11.813	0.006
54.336	115.835	8.903	0.006
74.731	112.335	8.035	0.006
41.912	123.884	8.621	0.006
22.221	107.086	7.268	0.006
63.947	107.786	6.087	0.006
66.292	115.252	8.011	0.006
27.847	117.351	8.574	0.006
55.508	123.651	7.151	0.006
27.143	118.868	11.828	0.006
55.040	126.217	6.525	0.006
57.384	126.217	6.517	0.006
70.042	113.852	6.885	0.006
50.117	129.017	9.255	0.006
39.802	105.220	8.348	0.006
34.879	110.119	6.416	0.006
47.538	118.051	7.917	0.006
15.891	120.851	11.680	0.006
59.728	121.084	8.551	0.006
35.114	117.701	6.705	0.006
42.850	110.819	11.555	0.006
40.740	113.152	7.558	0.006
26.909	107.553	6.517	0.006
46.132	104.753	11.774	0.006
26.909	121.201	7.346	0.005
58.556	108.602	7.292	0.005
33.942	116.768	10.647	0.005
26.909	121.084	6.572	0.005
70.746	124.934	11.805	0.005
57.618	130.183	10.765	0.005
32.066	109.769	9.646	0.005
21.517	122.251	7.894	0.005
70.277	105.570	11.633	0.005
25.034	114.435	7.151	0.005
63.010	117.351	6.345	0.005
33.238	108.602	7.307	0.005
43.318	115.835	8.911	0.005
42.146	115.252	8.653	0.005
42.850	111.052	9.865	0.005
26.675	125.050	8.621	0.005
30.660	108.486	7.245	0.005
64.416	130.533	8.684	0.005
51.523	131.933	11.531	0.005
74.262	114.202	7.745	0.005
54.336	117.701	6.142	0.005
36.051	118.635	7.714	0.005
52.695	120.501	6.603	0.005
30.660	123.301	8.191	0.005
32.066	107.903	9.709	0.005
55.040	125.634	7.581	0.005
69.574	117.935	6.071	0.005
59.728	110.469	10.624	0.005
32.301	118.868	7.698	0.005
17.298	108.602	8.833	0.005
30.894	117.818	7.784	0.005
42.146	112.802	6.846	0.005
71.215	118.518	10.342	0.005
48.241	110.352	9.607	0.005
44.256	116.302	7.691	0.005
61.603	127.967	8.387	0.005
39.568	112.102	11.406	0.005
21.752	125.284	11.789	0.005
60.900	109.302	6.290	0.005
72.387	115.135	6.924	0.005
61.369	117.935	8.355	0.005
29.253	118.635	6.580	0.005
73.324	131.116	11.406	0.005
38.630	131.466	11.586	0.005
23.862	119.918	10.467	0.005
72.152	121.668	7.002	0.005
61.603	128.667	9.529	0.005
73.559	104.636	9.497	0.005
40.740	105.919	8.645	0.005
29.956	124.584	11.828	0.005
25.268	129.483	7.120	0.005
51.992	111.169	10.483	0.005
44.725	118.401	8.457	0.005
21.283	114.902	9.388	0.005
49.882	107.319	11.797	0.005
25.737	119.101	9.239	0.005
57.853	112.219	10.608	0.005
58.790	113.152	8.113	0.005
62.072	124.117	10.233	0.005
49.648	109.186	7.425	0.005
38.396	108.369	11.273	0.005
46.835	131.116	7.026	0.005
31.129	121.901	6.212	0.005
15.891	125.284	7.550	0.005
59.962	118.635	10.921	0.005
18.939	111.286	7.166	0.005
65.120	123.884	11.641	0.005
36.286	110.119	6.369	0.005
72.152	110.002	10.514	0.005
70.746	117.585	7.487	0.005
73.090	110.236	10.616	0.005
53.867	117.701	11.539	0.005
34.176	120.851	10.209	0.005
23.627	124.001	6.079	0.005
25.737	117.351	8.465	0.005
29.488	120.151	11.085	0.005
46.835	127.733	6.752	0.005
59.494	107.903	7.393	0.005
67.698	124.817	8.089	0.005
38.396	114.085	11.641	0.005
25.737	115.718	10.952	0.005
49.413	107.903	11.156	0.005
33.707	122.484	11.789	0.005
55.977	129.483	6.103	0.005
25.268	114.435	7.135	0.005
21.986	130.183	9.364	0.005
27.143	130.766	10.592	0.005
56.212	125.400	9.388	0.005
57.384	109.302	11.852	0.005
27.612	121.784	9.239	0.005
70.042	118.285	8.473	0.005
37.927	111.519	10.170	0.005
52.930	115.368	10.788	0.005
28.550	113.502	11.727	0.005
32.301	109.886	7.910	0.005
70.277	105.220	10.108	0.005
53.633	124.117	8.958	0.005
45.897	113.735	7.659	0.005
17.298	114.785	7.737	0.005
65.588	127.034	7.628	0.005
53.399	108.136	11.218	0.005
39.802	123.067	9.294	0.005
25.034	106.503	6.197	0.005
45.428	123.301	8.778	0.005
45.897	122.484	11.171	0.005
25.268	113.735	7.558	0.005
51.523	132.166	10.780	0.005
68.870	122.367	6.408	0.005
29.019	108.136	10.624	0.005
38.396	124.467	9.052	0.005
18.235	119.451	6.095	0.005
25.502	127.967	10.749	0.005
73.559	113.619	7.847	0.005
66.292	123.651	11.484	0.005
39.099	112.102	6.830	0.005
26.440	125.750	11.860	0.005
23.393	115.835	6.431	0.005
58.321	127.500	6.502	0.005
47.538	108.952	8.097	0.005
36.520	120.734	11.781	0.005
34.645	131.350	10.819	0.005
40.271	114.202	8.778	0.005
67.933	107.553	9.091	0.005
71.918	115.135	9.959	0.005
49.882	113.852	7.636	0.005
51.758	114.085	6.682	0.005
21.752	106.036	11.766	0.005
32.301	117.935	8.043	0.005
33.707	106.853	10.702	0.005
65.588	118.635	9.271	0.005
37.458	124.117	8.277	0.005
48.241	111.402	10.843	0.005
66.995	115.718	8.199	0.005
65.120	113.502	11.375	0.005
62.072	117.351	7.996	0.005
59.962	117.468	10.984	0.005
31.129	107.903	10.037	0.005
60.197	131.350	11.382	0.005
31.129	120.151	8.840	0.005
60.900	121.901	8.410	0.005
21.517	125.517	7.581	0.005
45.897	105.919	6.713	0.005
36.051	131.000	8.348	0.005
70.042	107.903	6.955	0.005
42.146	131.816	11.820	0.005
49.648	117.235	11.320	0.005
66.057	128.900	8.402	0.005
37.224	108.253	9.263	0.005
29.956	108.486	6.572	0.005
33.942	116.068	7.456	0.005
54.805	110.702	9.834	0.005
70.746	118.751	6.150	0.005
66.057	123.651	9.881	0.005
28.784	113.502	11.719	0.005
24.330	115.135	7.996	0.005
