# Supplementary material for: Structural and regulatory insights into the glideosome-associated connector from Toxoplasma gondii
Source: eLife. 2023 Apr 4;12:e86049. doi: 10.7554/eLife.86049 (PMC10125020; doi:10.7554/eLife.86049)
Supplement: Figure 1—source data 1. — wwPDB X-ray structure validation; MTZ file for TgGAC X-ray diffraction data and final refined PDB file for TgGAC from X-ray diffraction. [file elife-86049-fig1-data1.zip › Figure 1-source data 1/NOE assignment and NMR structure/peak_lists/CBCANH_hncacb_strong_unfolded.peaks]

# Number of dimensions 3
#FORMAT xeasy3D
#INAME 1 C
#INAME 2 N
#INAME 3 HN
#SPECTRUM CBCANH C N HN
      1  31.465 116.302   7.852 1 U   -1.000e+00  0.000e+00 e 0     0     0     0 #QU 1.000
      2  61.399 113.013   7.660 1 U   -1.000e+00  0.000e+00 e 0     0     0     0 #QU 1.000
      3  46.000 108.836   8.014 1 U   -1.000e+00  0.000e+00 e 0     0     0     0 #QU 1.000
      4  39.691 124.934   8.970 1 U   -1.000e+00  0.000e+00 e 0     0     0     0 #QU 1.000
      5  61.410 115.120   8.005 1 U   -1.000e+00  0.000e+00 e 0     0     0     0 #QU 1.000
      6  18.624 122.134   7.530 1 U   -1.000e+00  0.000e+00 e 0     0     0     0 #QU 1.000
      7  56.682 110.809   7.862 1 U   -1.000e+00  0.000e+00 e 0     0     0     0 #QU 1.000
      8  30.322 121.666   8.671 1 U   -1.000e+00  0.000e+00 e 0     0     0     0 #QU 1.000
      9  41.012 122.483   8.374 1 U   -1.000e+00  0.000e+00 e 0     0     0     0 #QU 1.000
     10  59.573 116.766   8.402 1 U   -1.000e+00  0.000e+00 e 0     0     0     0 #QU 1.000
     11  32.287 126.221   6.544 1 U   -1.000e+00  0.000e+00 e 0     0     0     0 #QU 1.000
     12  55.139 121.084   8.557 1 U   -1.000e+00  0.000e+00 e 0     0     0     0 #QU 1.000
     13  54.749 118.993   7.804 1 U   -1.000e+00  0.000e+00 e 0     0     0     0 #QU 1.000
     14  62.179 107.668   7.672 1 U   -1.000e+00  0.000e+00 e 0     0     0     0 #QU 1.000
     15  34.524 108.486   7.241 1 U   -1.000e+00  0.000e+00 e 0     0     0     0 #QU 1.000
     16  32.562 126.224   6.545 1 U   -1.000e+00  0.000e+00 e 0     0     0     0 #QU 1.000
     17  40.784 112.202   7.623 1 U   -1.000e+00  0.000e+00 e 0     0     0     0 #QU 1.000
     18  18.307 122.021   8.356 1 U   -1.000e+00  0.000e+00 e 0     0     0     0 #QU 1.000
     19  61.271 113.035   7.670 1 U   -1.000e+00  0.000e+00 e 0     0     0     0 #QU 1.000
     20  30.801 119.685   8.040 1 U   -1.000e+00  0.000e+00 e 0     0     0     0 #QU 1.000
     21  35.746 119.466   8.673 1 U   -1.000e+00  0.000e+00 e 0     0     0     0 #QU 1.000
     22  72.471 106.736   7.568 1 U   -1.000e+00  0.000e+00 e 0     0     0     0 #QU 1.000
     23  31.209 128.201   8.448 1 U   -1.000e+00  0.000e+00 e 0     0     0     0 #QU 1.000
     24  31.360 128.226   8.435 1 U   -1.000e+00  0.000e+00 e 0     0     0     0 #QU 1.000
     25  40.910 123.652   8.634 1 U   -1.000e+00  0.000e+00 e 0     0     0     0 #QU 1.000
     26  57.989 118.286   7.683 1 U   -1.000e+00  0.000e+00 e 0     0     0     0 #QU 1.000
     27  58.332 118.306   7.682 1 U   -1.000e+00  0.000e+00 e 0     0     0     0 #QU 1.000
     28  19.289 121.318   8.084 1 U   -1.000e+00  0.000e+00 e 0     0     0     0 #QU 1.000
     29  59.371 119.101   8.023 1 U   -1.000e+00  0.000e+00 e 0     0     0     0 #QU 1.000
     30  55.862 115.252   8.914 1 U   -1.000e+00  0.000e+00 e 0     0     0     0 #QU 1.000
     31  54.114 111.974   8.046 1 U   -1.000e+00  0.000e+00 e 0     0     0     0 #QU 1.000
     32  31.918 123.417   7.194 1 U   -1.000e+00  0.000e+00 e 0     0     0     0 #QU 1.000
     33  54.221 121.317   8.086 1 U   -1.000e+00  0.000e+00 e 0     0     0     0 #QU 1.000
     34  58.170 114.552   7.091 1 U   -1.000e+00  0.000e+00 e 0     0     0     0 #QU 1.000
     35  39.504 113.033   7.661 1 U   -1.000e+00  0.000e+00 e 0     0     0     0 #QU 1.000
     36  54.647 121.328   8.083 1 U   -1.000e+00  0.000e+00 e 0     0     0     0 #QU 1.000
     37  28.905 122.834   8.035 1 U   -1.000e+00  0.000e+00 e 0     0     0     0 #QU 1.000
     38  43.160 121.675   8.276 1 U   -1.000e+00  0.000e+00 e 0     0     0     0 #QU 1.000
     39  67.611 117.232   8.065 1 U   -1.000e+00  0.000e+00 e 0     0     0     0 #QU 1.000
     40  60.712 106.733   7.570 1 U   -1.000e+00  0.000e+00 e 0     0     0     0 #QU 1.000
     41  39.215 112.335   7.480 1 U   -1.000e+00  0.000e+00 e 0     0     0     0 #QU 1.000
     42  29.071 121.660   8.672 1 U   -1.000e+00  0.000e+00 e 0     0     0     0 #QU 1.000
     43  39.904 122.488   8.376 1 U   -1.000e+00  0.000e+00 e 0     0     0     0 #QU 1.000
     44  36.134 128.202   8.448 1 U   -1.000e+00  0.000e+00 e 0     0     0     0 #QU 1.000
     45  36.328 128.166   8.437 1 U   -1.000e+00  0.000e+00 e 0     0     0     0 #QU 1.000
     46  32.186 121.668   8.281 1 U   -1.000e+00  0.000e+00 e 0     0     0     0 #QU 1.000
     47  57.354 122.278   8.087 1 U   -1.000e+00  0.000e+00 e 0     0     0     0 #QU 1.000
     48  57.615 122.284   8.096 1 U   -1.000e+00  0.000e+00 e 0     0     0     0 #QU 1.000
     49  56.264 118.163   7.490 1 U   -1.000e+00  0.000e+00 e 0     0     0     0 #QU 1.000
     50  41.401 120.966   8.557 1 U   -1.000e+00  0.000e+00 e 0     0     0     0 #QU 1.000
     51  42.698 121.318   7.248 1 U   -1.000e+00  0.000e+00 e 0     0     0     0 #QU 1.000
     52  41.527 118.751   7.669 1 U   -1.000e+00  0.000e+00 e 0     0     0     0 #QU 1.000
     53  45.982 117.118   8.515 1 U   -1.000e+00  0.000e+00 e 0     0     0     0 #QU 1.000
     54  54.412 121.671   8.274 1 U   -1.000e+00  0.000e+00 e 0     0     0     0 #QU 1.000
     55  33.504 111.824   7.535 1 U   -1.000e+00  0.000e+00 e 0     0     0     0 #QU 1.000
     56  67.612 116.767   8.400 1 U   -1.000e+00  0.000e+00 e 0     0     0     0 #QU 1.000
     57  34.533 116.073   7.561 1 U   -1.000e+00  0.000e+00 e 0     0     0     0 #QU 1.000
     58  33.329 111.870   7.546 1 U   -1.000e+00  0.000e+00 e 0     0     0     0 #QU 1.000
     59  56.858 116.093   7.563 1 U   -1.000e+00  0.000e+00 e 0     0     0     0 #QU 1.000
     60  35.235 117.701   8.836 1 U   -1.000e+00  0.000e+00 e 0     0     0     0 #QU 1.000
     61  56.789 117.468   7.984 1 U   -1.000e+00  0.000e+00 e 0     0     0     0 #QU 1.000
     62  67.048 119.568   8.408 1 U   -1.000e+00  0.000e+00 e 0     0     0     0 #QU 1.000
     63  43.890 126.802   7.726 1 U   -1.000e+00  0.000e+00 e 0     0     0     0 #QU 1.000
     64  62.648 121.084   7.335 1 U   -1.000e+00  0.000e+00 e 0     0     0     0 #QU 1.000
     65  22.266 130.871   9.219 1 U   -1.000e+00  0.000e+00 e 0     0     0     0 #QU 1.000
     66  52.812 112.219   7.624 1 U   -1.000e+00  0.000e+00 e 0     0     0     0 #QU 1.000
     67  31.185 113.025   7.667 1 U   -1.000e+00  0.000e+00 e 0     0     0     0 #QU 1.000
     68  40.850 111.984   8.048 1 U   -1.000e+00  0.000e+00 e 0     0     0     0 #QU 1.000
     69  32.372 115.125   8.006 1 U   -1.000e+00  0.000e+00 e 0     0     0     0 #QU 1.000
     70  54.927 124.934   8.970 1 U   -1.000e+00  0.000e+00 e 0     0     0     0 #QU 1.000
     71  54.657 123.771   8.631 1 U   -1.000e+00  0.000e+00 e 0     0     0     0 #QU 1.000
     72  50.055 121.784   6.310 1 U   -1.000e+00  0.000e+00 e 0     0     0     0 #QU 1.000
     73  60.138 118.168   7.490 1 U   -1.000e+00  0.000e+00 e 0     0     0     0 #QU 1.000
     74  52.580 122.484   8.376 1 U   -1.000e+00  0.000e+00 e 0     0     0     0 #QU 1.000
     75  37.635 121.759   7.623 1 U   -1.000e+00  0.000e+00 e 0     0     0     0 #QU 1.000
     76  36.051 116.631   8.603 1 U   -1.000e+00  0.000e+00 e 0     0     0     0 #QU 1.000
     77  29.598 115.134   8.003 1 U   -1.000e+00  0.000e+00 e 0     0     0     0 #QU 1.000
     78  39.468 119.801   9.538 1 U   -1.000e+00  0.000e+00 e 0     0     0     0 #QU 1.000
     79  29.037 108.486   6.576 1 U   -1.000e+00  0.000e+00 e 0     0     0     0 #QU 1.000
     80  43.934 109.769   7.947 1 U   -1.000e+00  0.000e+00 e 0     0     0     0 #QU 1.000
     81  41.737 111.166   7.360 1 U   -1.000e+00  0.000e+00 e 0     0     0     0 #QU 1.000
     82  23.188 127.713   8.397 1 U   -1.000e+00  0.000e+00 e 0     0     0     0 #QU 1.000
     83  33.453 118.149   8.051 1 U   -1.000e+00  0.000e+00 e 0     0     0     0 #QU 1.000
     84  69.852 107.669   7.673 1 U   -1.000e+00  0.000e+00 e 0     0     0     0 #QU 1.000
     85  59.777 118.170   8.054 1 U   -1.000e+00  0.000e+00 e 0     0     0     0 #QU 1.000
     86  30.064 116.302   7.796 1 U   -1.000e+00  0.000e+00 e 0     0     0     0 #QU 1.000
     87  62.260 118.985   7.930 1 U   -1.000e+00  0.000e+00 e 0     0     0     0 #QU 1.000
     88  59.208 121.775   7.622 1 U   -1.000e+00  0.000e+00 e 0     0     0     0 #QU 1.000
     89  54.326 114.551   7.091 1 U   -1.000e+00  0.000e+00 e 0     0     0     0 #QU 1.000
     90  66.178 108.369   7.475 1 U   -1.000e+00  0.000e+00 e 0     0     0     0 #QU 1.000
     91  29.571 116.768   8.403 1 U   -1.000e+00  0.000e+00 e 0     0     0     0 #QU 1.000
     92  57.526 120.734   8.821 1 U   -1.000e+00  0.000e+00 e 0     0     0     0 #QU 1.000
     93  58.991 115.135   8.001 1 U   -1.000e+00  0.000e+00 e 0     0     0     0 #QU 1.000
     94  38.712 118.051   7.913 1 U   -1.000e+00  0.000e+00 e 0     0     0     0 #QU 1.000
     95  30.563 117.463   7.985 1 U   -1.000e+00  0.000e+00 e 0     0     0     0 #QU 1.000
     96  33.194 115.943   8.895 1 U   -1.000e+00  0.000e+00 e 0     0     0     0 #QU 1.000
     97  54.717 122.251   8.094 1 U   -1.000e+00  0.000e+00 e 0     0     0     0 #QU 1.000
     98  30.973 120.151   8.191 1 U   -1.000e+00  0.000e+00 e 0     0     0     0 #QU 1.000
     99  54.879 119.682   7.881 1 U   -1.000e+00  0.000e+00 e 0     0     0     0 #QU 1.000
    100  55.116 122.134   7.530 1 U   -1.000e+00  0.000e+00 e 0     0     0     0 #QU 1.000
    101  29.085 119.088   8.020 1 U   -1.000e+00  0.000e+00 e 0     0     0     0 #QU 1.000
    102  57.956 120.968   8.561 1 U   -1.000e+00  0.000e+00 e 0     0     0     0 #QU 1.000
    103  39.155 110.819   7.861 1 U   -1.000e+00  0.000e+00 e 0     0     0     0 #QU 1.000
    104  29.037 108.484   7.240 1 U   -1.000e+00  0.000e+00 e 0     0     0     0 #QU 1.000
    105  55.276 122.025   8.358 1 U   -1.000e+00  0.000e+00 e 0     0     0     0 #QU 1.000
    106  36.249 121.084   7.335 1 U   -1.000e+00  0.000e+00 e 0     0     0     0 #QU 1.000
    107  33.092 118.285   7.679 1 U   -1.000e+00  0.000e+00 e 0     0     0     0 #QU 1.000
    108  63.624 111.286   7.157 1 U   -1.000e+00  0.000e+00 e 0     0     0     0 #QU 1.000
    109  18.975 125.257  11.767 1 U   -1.000e+00  0.000e+00 e 0     0     0     0 #QU 1.000
    110  50.442 121.662   8.280 1 U   -1.000e+00  0.000e+00 e 0     0     0     0 #QU 1.000
    111  57.611 118.026   8.989 1 U   -1.000e+00  0.000e+00 e 0     0     0     0 #QU 1.000
    112  61.414 117.922   7.803 1 U   -1.000e+00  0.000e+00 e 0     0     0     0 #QU 1.000
    113  54.377 118.761   7.666 1 U   -1.000e+00  0.000e+00 e 0     0     0     0 #QU 1.000
    114  54.915 119.801   7.085 1 U   -1.000e+00  0.000e+00 e 0     0     0     0 #QU 1.000
    115  30.509 118.051   8.991 1 U   -1.000e+00  0.000e+00 e 0     0     0     0 #QU 1.000
    116  33.939 116.265   7.851 1 U   -1.000e+00  0.000e+00 e 0     0     0     0 #QU 1.000
    117  52.782 122.469   8.369 1 U   -1.000e+00  0.000e+00 e 0     0     0     0 #QU 1.000
    118  36.864 119.801   7.084 1 U   -1.000e+00  0.000e+00 e 0     0     0     0 #QU 1.000
    119  32.128 117.936   7.803 1 U   -1.000e+00  0.000e+00 e 0     0     0     0 #QU 1.000
    120  32.388 117.898   7.801 1 U   -1.000e+00  0.000e+00 e 0     0     0     0 #QU 1.000
    121  18.083 119.684   7.881 1 U   -1.000e+00  0.000e+00 e 0     0     0     0 #QU 1.000
    122  50.171 116.059   8.894 1 U   -1.000e+00  0.000e+00 e 0     0     0     0 #QU 1.000
    123  20.389 117.456   8.140 1 U   -1.000e+00  0.000e+00 e 0     0     0     0 #QU 1.000
    124  54.950 111.169   7.358 1 U   -1.000e+00  0.000e+00 e 0     0     0     0 #QU 1.000
    125  33.786 116.304   7.861 1 U   -1.000e+00  0.000e+00 e 0     0     0     0 #QU 1.000
    126  29.359 115.252   8.911 1 U   -1.000e+00  0.000e+00 e 0     0     0     0 #QU 1.000
    127  21.510 121.764   6.309 1 U   -1.000e+00  0.000e+00 e 0     0     0     0 #QU 1.000
    128  32.493 114.552   7.091 1 U   -1.000e+00  0.000e+00 e 0     0     0     0 #QU 1.000
    129  55.181 118.050   7.917 1 U   -1.000e+00  0.000e+00 e 0     0     0     0 #QU 1.000
    130  55.697 118.034   7.914 1 U   -1.000e+00  0.000e+00 e 0     0     0     0 #QU 1.000
    131  58.141 119.799   9.542 1 U   -1.000e+00  0.000e+00 e 0     0     0     0 #QU 1.000
    132  30.298 116.068   7.553 1 U   -1.000e+00  0.000e+00 e 0     0     0     0 #QU 1.000
    133  39.655 120.734   8.820 1 U   -1.000e+00  0.000e+00 e 0     0     0     0 #QU 1.000
    134  34.528 108.485   6.577 1 U   -1.000e+00  0.000e+00 e 0     0     0     0 #QU 1.000
    135  50.525 127.721   8.397 1 U   -1.000e+00  0.000e+00 e 0     0     0     0 #QU 1.000
    136  35.344 118.497   7.697 1 U   -1.000e+00  0.000e+00 e 0     0     0     0 #QU 1.000
    137  58.583 116.289   7.713 1 U   -1.000e+00  0.000e+00 e 0     0     0     0 #QU 1.000
    138  46.951 125.284   9.117 1 U   -1.000e+00  0.000e+00 e 0     0     0     0 #QU 1.000
    139  42.067 118.052   7.914 1 U   -1.000e+00  0.000e+00 e 0     0     0     0 #QU 1.000
    140  31.096 111.273   7.156 1 U   -1.000e+00  0.000e+00 e 0     0     0     0 #QU 1.000
    141  58.153 116.885   7.096 1 U   -1.000e+00  0.000e+00 e 0     0     0     0 #QU 1.000
    142  39.071 111.995   8.050 1 U   -1.000e+00  0.000e+00 e 0     0     0     0 #QU 0.999
    143  53.985 125.284   9.117 1 U   -1.000e+00  0.000e+00 e 0     0     0     0 #QU 0.999
    144  32.423 118.168   7.490 1 U   -1.000e+00  0.000e+00 e 0     0     0     0 #QU 0.999
    145  31.622 117.074   8.508 1 U   -1.000e+00  0.000e+00 e 0     0     0     0 #QU 0.999
    146  31.438 117.120   8.522 1 U   -1.000e+00  0.000e+00 e 0     0     0     0 #QU 0.999
    147  31.691 116.774   8.401 1 U   -1.000e+00  0.000e+00 e 0     0     0     0 #QU 0.999
    148  18.736 117.452   8.140 1 U   -1.000e+00  0.000e+00 e 0     0     0     0 #QU 0.999
    149  35.212 118.989   7.803 1 U   -1.000e+00  0.000e+00 e 0     0     0     0 #QU 0.999
    150  45.812 118.879   8.364 1 U   -1.000e+00  0.000e+00 e 0     0     0     0 #QU 0.999
    151  52.951 112.322   7.484 1 U   -1.000e+00  0.000e+00 e 0     0     0     0 #QU 0.999
    152  29.592 122.133   7.529 1 U   -1.000e+00  0.000e+00 e 0     0     0     0 #QU 0.999
    153  62.608 128.212   8.440 1 U   -1.000e+00  0.000e+00 e 0     0     0     0 #QU 0.999
    154  35.805 118.861   8.369 1 U   -1.000e+00  0.000e+00 e 0     0     0     0 #QU 0.999
    155  59.579 119.683   8.041 1 U   -1.000e+00  0.000e+00 e 0     0     0     0 #QU 0.999
    156  45.985 118.925   8.377 1 U   -1.000e+00  0.000e+00 e 0     0     0     0 #QU 0.999
    157  32.103 115.265   8.913 1 U   -1.000e+00  0.000e+00 e 0     0     0     0 #QU 0.999
    158  31.887 115.262   8.905 1 U   -1.000e+00  0.000e+00 e 0     0     0     0 #QU 0.999
    159  32.490 116.879   7.096 1 U   -1.000e+00  0.000e+00 e 0     0     0     0 #QU 0.999
    160  55.856 116.418   7.735 1 U   -1.000e+00  0.000e+00 e 0     0     0     0 #QU 0.999
    161  39.156 113.590   6.886 1 U   -1.000e+00  0.000e+00 e 0     0     0     0 #QU 0.999
    162  38.996 113.619   6.895 1 U   -1.000e+00  0.000e+00 e 0     0     0     0 #QU 0.999
    163  39.162 119.086   8.042 1 U   -1.000e+00  0.000e+00 e 0     0     0     0 #QU 0.999
    164  18.082 121.418   7.324 1 U   -1.000e+00  0.000e+00 e 0     0     0     0 #QU 0.999
    165  41.749 122.144   8.772 1 U   -1.000e+00  0.000e+00 e 0     0     0     0 #QU 0.999
    166  45.876 107.114   6.885 1 U   -1.000e+00  0.000e+00 e 0     0     0     0 #QU 0.999
    167  45.838 107.117   6.868 1 U   -1.000e+00  0.000e+00 e 0     0     0     0 #QU 0.999
    168  52.994 112.336   6.801 1 U   -1.000e+00  0.000e+00 e 0     0     0     0 #QU 0.999
    169  45.733 107.093   6.892 1 U   -1.000e+00  0.000e+00 e 0     0     0     0 #QU 0.999
    170  52.801 113.619   7.772 1 U   -1.000e+00  0.000e+00 e 0     0     0     0 #QU 0.999
    171  20.382 107.659   7.673 1 U   -1.000e+00  0.000e+00 e 0     0     0     0 #QU 0.999
    172  58.629 116.059   7.552 1 U   -1.000e+00  0.000e+00 e 0     0     0     0 #QU 0.999
    173  52.956 125.627   7.570 1 U   -1.000e+00  0.000e+00 e 0     0     0     0 #QU 0.999
    174  32.425 119.684   7.882 1 U   -1.000e+00  0.000e+00 e 0     0     0     0 #QU 0.999
    175  53.710 116.299   7.851 1 U   -1.000e+00  0.000e+00 e 0     0     0     0 #QU 0.999
    176  53.746 117.465   8.137 1 U   -1.000e+00  0.000e+00 e 0     0     0     0 #QU 0.999
    177  44.171 107.553   7.808 1 U   -1.000e+00  0.000e+00 e 0     0     0     0 #QU 0.999
    178  41.812 118.172   8.156 1 U   -1.000e+00  0.000e+00 e 0     0     0     0 #QU 0.999
    179  32.357 127.738   8.402 1 U   -1.000e+00  0.000e+00 e 0     0     0     0 #QU 0.999
    180  27.696 111.868   6.848 1 U   -1.000e+00  0.000e+00 e 0     0     0     0 #QU 0.999
    181  65.909 123.417   7.194 1 U   -1.000e+00  0.000e+00 e 0     0     0     0 #QU 0.999
    182  54.439 126.217   6.541 1 U   -1.000e+00  0.000e+00 e 0     0     0     0 #QU 0.999
    183  31.680 119.567   8.408 1 U   -1.000e+00  0.000e+00 e 0     0     0     0 #QU 0.999
    184  62.185 117.238   8.062 1 U   -1.000e+00  0.000e+00 e 0     0     0     0 #QU 0.999
    185  31.384 119.114   8.030 1 U   -1.000e+00  0.000e+00 e 0     0     0     0 #QU 0.999
    186  36.394 121.084   8.343 1 U   -1.000e+00  0.000e+00 e 0     0     0     0 #QU 0.999
    187  42.074 116.396   7.735 1 U   -1.000e+00  0.000e+00 e 0     0     0     0 #QU 0.999
    188  33.427 111.851   6.852 1 U   -1.000e+00  0.000e+00 e 0     0     0     0 #QU 0.999
    189  60.498 116.650   8.602 1 U   -1.000e+00  0.000e+00 e 0     0     0     0 #QU 0.999
    190  56.032 120.297   8.319 1 U   -1.000e+00  0.000e+00 e 0     0     0     0 #QU 0.999
    191  55.880 120.269   8.310 1 U   -1.000e+00  0.000e+00 e 0     0     0     0 #QU 0.999
    192  54.671 130.766   7.513 1 U   -1.000e+00  0.000e+00 e 0     0     0     0 #QU 0.999
    193  42.333 115.232   7.353 1 U   -1.000e+00  0.000e+00 e 0     0     0     0 #QU 0.999
    194  55.142 118.050   8.986 1 U   -1.000e+00  0.000e+00 e 0     0     0     0 #QU 0.999
    195  22.193 116.097   8.883 1 U   -1.000e+00  0.000e+00 e 0     0     0     0 #QU 0.999
    196  22.119 116.067   8.894 1 U   -1.000e+00  0.000e+00 e 0     0     0     0 #QU 0.999
    197  39.217 112.335   6.805 1 U   -1.000e+00  0.000e+00 e 0     0     0     0 #QU 0.999
    198  30.360 118.291   7.683 1 U   -1.000e+00  0.000e+00 e 0     0     0     0 #QU 0.999
    199  31.719 119.066   8.028 1 U   -1.000e+00  0.000e+00 e 0     0     0     0 #QU 0.999
    200  31.584 119.102   8.018 1 U   -1.000e+00  0.000e+00 e 0     0     0     0 #QU 0.999
    201  22.336 116.120   8.905 1 U   -1.000e+00  0.000e+00 e 0     0     0     0 #QU 0.999
    202  18.748 122.232   8.097 1 U   -1.000e+00  0.000e+00 e 0     0     0     0 #QU 0.999
    203  29.583 118.174   8.052 1 U   -1.000e+00  0.000e+00 e 0     0     0     0 #QU 0.999
    204  50.167 130.882   9.215 1 U   -1.000e+00  0.000e+00 e 0     0     0     0 #QU 0.999
    205  57.249 119.451   8.671 1 U   -1.000e+00  0.000e+00 e 0     0     0     0 #QU 0.999
    206  61.894 121.074   8.345 1 U   -1.000e+00  0.000e+00 e 0     0     0     0 #QU 0.999
    207  55.126 117.701   8.837 1 U   -1.000e+00  0.000e+00 e 0     0     0     0 #QU 0.998
    208  53.492 110.950   7.863 1 U   -1.000e+00  0.000e+00 e 0     0     0     0 #QU 0.998
    209  56.361 108.369   7.475 1 U   -1.000e+00  0.000e+00 e 0     0     0     0 #QU 0.998
    210  37.603 111.287   7.157 1 U   -1.000e+00  0.000e+00 e 0     0     0     0 #QU 0.998
    211  60.136 119.664   7.883 1 U   -1.000e+00  0.000e+00 e 0     0     0     0 #QU 0.998
    212  34.533 120.268   8.188 1 U   -1.000e+00  0.000e+00 e 0     0     0     0 #QU 0.998
    213  35.261 118.027   8.990 1 U   -1.000e+00  0.000e+00 e 0     0     0     0 #QU 0.998
    214  62.446 120.150   8.190 1 U   -1.000e+00  0.000e+00 e 0     0     0     0 #QU 0.998
    215  58.134 116.306   7.853 1 U   -1.000e+00  0.000e+00 e 0     0     0     0 #QU 0.998
    216  40.600 116.421   7.733 1 U   -1.000e+00  0.000e+00 e 0     0     0     0 #QU 0.998
    217  53.043 113.093   7.663 1 U   -1.000e+00  0.000e+00 e 0     0     0     0 #QU 0.998
    218  58.522 118.746   7.664 1 U   -1.000e+00  0.000e+00 e 0     0     0     0 #QU 0.998
    219  38.744 113.740   7.648 1 U   -1.000e+00  0.000e+00 e 0     0     0     0 #QU 0.998
    220  38.941 113.716   7.634 1 U   -1.000e+00  0.000e+00 e 0     0     0     0 #QU 0.998
    221  38.716 118.985   7.934 1 U   -1.000e+00  0.000e+00 e 0     0     0     0 #QU 0.998
    222  30.813 122.828   8.039 1 U   -1.000e+00  0.000e+00 e 0     0     0     0 #QU 0.998
    223  56.811 120.270   8.187 1 U   -1.000e+00  0.000e+00 e 0     0     0     0 #QU 0.998
    224  30.586 119.585   8.403 1 U   -1.000e+00  0.000e+00 e 0     0     0     0 #QU 0.998
    225  31.019 116.650   9.390 1 U   -1.000e+00  0.000e+00 e 0     0     0     0 #QU 0.998
    226  39.426 122.010   8.358 1 U   -1.000e+00  0.000e+00 e 0     0     0     0 #QU 0.998
    227  30.425 119.611   8.413 1 U   -1.000e+00  0.000e+00 e 0     0     0     0 #QU 0.998
    228  33.875 116.881   7.095 1 U   -1.000e+00  0.000e+00 e 0     0     0     0 #QU 0.998
    229  57.906 111.174   7.359 1 U   -1.000e+00  0.000e+00 e 0     0     0     0 #QU 0.998
    230  39.036 113.595   7.772 1 U   -1.000e+00  0.000e+00 e 0     0     0     0 #QU 0.998
    231  58.236 120.034   9.235 1 U   -1.000e+00  0.000e+00 e 0     0     0     0 #QU 0.998
    232  57.488 115.951   8.894 1 U   -1.000e+00  0.000e+00 e 0     0     0     0 #QU 0.998
    233  52.524 119.102   8.037 1 U   -1.000e+00  0.000e+00 e 0     0     0     0 #QU 0.998
    234  58.372 120.084   9.247 1 U   -1.000e+00  0.000e+00 e 0     0     0     0 #QU 0.998
    235  58.454 120.129   9.269 1 U   -1.000e+00  0.000e+00 e 0     0     0     0 #QU 0.998
    236  57.695 128.202   8.444 1 U   -1.000e+00  0.000e+00 e 0     0     0     0 #QU 0.998
    237  63.713 126.217   6.549 1 U   -1.000e+00  0.000e+00 e 0     0     0     0 #QU 0.998
    238  36.003 130.895   9.210 1 U   -1.000e+00  0.000e+00 e 0     0     0     0 #QU 0.997
    239  18.621 120.977   8.556 1 U   -1.000e+00  0.000e+00 e 0     0     0     0 #QU 0.997
    240  42.273 118.169   7.491 1 U   -1.000e+00  0.000e+00 e 0     0     0     0 #QU 0.997
    241  50.479 119.446   8.672 1 U   -1.000e+00  0.000e+00 e 0     0     0     0 #QU 0.997
    242  57.246 123.777   8.632 1 U   -1.000e+00  0.000e+00 e 0     0     0     0 #QU 0.997
    243  45.057 123.712   8.629 1 U   -1.000e+00  0.000e+00 e 0     0     0     0 #QU 0.997
    244  30.572 130.803   7.521 1 U   -1.000e+00  0.000e+00 e 0     0     0     0 #QU 0.997
    245  19.373 121.441   7.322 1 U   -1.000e+00  0.000e+00 e 0     0     0     0 #QU 0.997
    246  30.076 116.302   7.711 1 U   -1.000e+00  0.000e+00 e 0     0     0     0 #QU 0.997
    247  32.413 119.683   8.037 1 U   -1.000e+00  0.000e+00 e 0     0     0     0 #QU 0.997
    248  60.606 119.795   9.540 1 U   -1.000e+00  0.000e+00 e 0     0     0     0 #QU 0.997
    249  59.836 120.733   8.820 1 U   -1.000e+00  0.000e+00 e 0     0     0     0 #QU 0.997
    250  30.332 130.767   7.511 1 U   -1.000e+00  0.000e+00 e 0     0     0     0 #QU 0.997
    251  31.682 117.235   8.068 1 U   -1.000e+00  0.000e+00 e 0     0     0     0 #QU 0.996
    252  56.573 112.060   8.053 1 U   -1.000e+00  0.000e+00 e 0     0     0     0 #QU 0.996
    253  56.747 112.040   8.047 1 U   -1.000e+00  0.000e+00 e 0     0     0     0 #QU 0.996
    254  54.121 121.318   7.248 1 U   -1.000e+00  0.000e+00 e 0     0     0     0 #QU 0.996
    255  55.148 118.868   8.365 1 U   -1.000e+00  0.000e+00 e 0     0     0     0 #QU 0.996
    256  57.041 113.152   8.094 1 U   -1.000e+00  0.000e+00 e 0     0     0     0 #QU 0.996
    257  69.781 121.785   7.625 1 U   -1.000e+00  0.000e+00 e 0     0     0     0 #QU 0.996
    258  43.425 105.570   7.239 1 U   -1.000e+00  0.000e+00 e 0     0     0     0 #QU 0.996
    259  59.843 118.400   8.472 1 U   -1.000e+00  0.000e+00 e 0     0     0     0 #QU 0.996
    260  61.312 119.811   7.079 1 U   -1.000e+00  0.000e+00 e 0     0     0     0 #QU 0.996
    261  30.028 121.099   7.330 1 U   -1.000e+00  0.000e+00 e 0     0     0     0 #QU 0.996
    262  60.995 111.294   7.157 1 U   -1.000e+00  0.000e+00 e 0     0     0     0 #QU 0.996
    263  56.334 123.534   7.190 1 U   -1.000e+00  0.000e+00 e 0     0     0     0 #QU 0.996
    264  56.993 116.546   9.392 1 U   -1.000e+00  0.000e+00 e 0     0     0     0 #QU 0.996
    265  55.225 118.965   7.936 1 U   -1.000e+00  0.000e+00 e 0     0     0     0 #QU 0.996
    266  60.965 124.951   8.971 1 U   -1.000e+00  0.000e+00 e 0     0     0     0 #QU 0.996
    267  64.927 117.117   8.513 1 U   -1.000e+00  0.000e+00 e 0     0     0     0 #QU 0.996
    268  33.430 117.469   7.985 1 U   -1.000e+00  0.000e+00 e 0     0     0     0 #QU 0.996
    269  39.669 116.654   8.601 1 U   -1.000e+00  0.000e+00 e 0     0     0     0 #QU 0.996
    270  35.760 125.287   9.110 1 U   -1.000e+00  0.000e+00 e 0     0     0     0 #QU 0.996
    271  36.579 123.416   7.191 1 U   -1.000e+00  0.000e+00 e 0     0     0     0 #QU 0.995
    272  40.136 110.818   7.859 1 U   -1.000e+00  0.000e+00 e 0     0     0     0 #QU 0.995
    273  41.514 120.976   7.761 1 U   -1.000e+00  0.000e+00 e 0     0     0     0 #QU 0.995
    274  59.311 125.633   7.570 1 U   -1.000e+00  0.000e+00 e 0     0     0     0 #QU 0.995
    275  58.387 121.664   8.670 1 U   -1.000e+00  0.000e+00 e 0     0     0     0 #QU 0.995
    276  36.410 120.035   9.243 1 U   -1.000e+00  0.000e+00 e 0     0     0     0 #QU 0.995
    277  29.336 118.401   8.474 1 U   -1.000e+00  0.000e+00 e 0     0     0     0 #QU 0.995
    278  30.075 118.756   7.670 1 U   -1.000e+00  0.000e+00 e 0     0     0     0 #QU 0.995
    279  52.780 113.619   6.888 1 U   -1.000e+00  0.000e+00 e 0     0     0     0 #QU 0.994
    280  58.426 118.400   8.474 1 U   -1.000e+00  0.000e+00 e 0     0     0     0 #QU 0.994
    281  43.868 111.400   9.389 1 U   -1.000e+00  0.000e+00 e 0     0     0     0 #QU 0.994
    282  54.909 121.434   7.322 1 U   -1.000e+00  0.000e+00 e 0     0     0     0 #QU 0.994
    283  64.976 116.314   7.710 1 U   -1.000e+00  0.000e+00 e 0     0     0     0 #QU 0.994
    284  67.055 119.116   8.024 1 U   -1.000e+00  0.000e+00 e 0     0     0     0 #QU 0.993
    285  54.925 116.653   8.600 1 U   -1.000e+00  0.000e+00 e 0     0     0     0 #QU 0.993
    286  41.340 116.070   7.543 1 U   -1.000e+00  0.000e+00 e 0     0     0     0 #QU 0.993
    287  41.499 116.106   7.550 1 U   -1.000e+00  0.000e+00 e 0     0     0     0 #QU 0.993
    288  59.742 117.451   7.988 1 U   -1.000e+00  0.000e+00 e 0     0     0     0 #QU 0.993
    289  27.705 111.870   7.536 1 U   -1.000e+00  0.000e+00 e 0     0     0     0 #QU 0.993
    290  41.562 121.319   7.248 1 U   -1.000e+00  0.000e+00 e 0     0     0     0 #QU 0.992
    291  58.159 122.019   8.360 1 U   -1.000e+00  0.000e+00 e 0     0     0     0 #QU 0.992
    292  19.253 114.551   7.088 1 U   -1.000e+00  0.000e+00 e 0     0     0     0 #QU 0.992
    293  30.645 124.954   8.967 1 U   -1.000e+00  0.000e+00 e 0     0     0     0 #QU 0.992
    294  53.732 107.668   7.670 1 U   -1.000e+00  0.000e+00 e 0     0     0     0 #QU 0.991
    295  57.562 130.775   7.514 1 U   -1.000e+00  0.000e+00 e 0     0     0     0 #QU 0.991
    296  58.973 122.125   7.530 1 U   -1.000e+00  0.000e+00 e 0     0     0     0 #QU 0.991
    297  34.504 107.961   7.240 1 U   -1.000e+00  0.000e+00 e 0     0     0     0 #QU 0.991
    298  40.870 121.093   8.340 1 U   -1.000e+00  0.000e+00 e 0     0     0     0 #QU 0.991
    299  63.846 118.755   9.266 1 U   -1.000e+00  0.000e+00 e 0     0     0     0 #QU 0.990
    300  58.918 118.752   9.269 1 U   -1.000e+00  0.000e+00 e 0     0     0     0 #QU 0.990
    301  23.195 119.433   8.672 1 U   -1.000e+00  0.000e+00 e 0     0     0     0 #QU 0.989
    302  40.852 112.627   7.085 1 U   -1.000e+00  0.000e+00 e 0     0     0     0 #QU 0.988
    303  29.298 120.742   8.818 1 U   -1.000e+00  0.000e+00 e 0     0     0     0 #QU 0.988
    304  39.094 108.864   8.014 1 U   -1.000e+00  0.000e+00 e 0     0     0     0 #QU 0.988
    305  56.801 119.563   8.409 1 U   -1.000e+00  0.000e+00 e 0     0     0     0 #QU 0.988
    306  29.379 111.987   6.670 1 U   -1.000e+00  0.000e+00 e 0     0     0     0 #QU 0.988
    307  60.705 117.715   8.831 1 U   -1.000e+00  0.000e+00 e 0     0     0     0 #QU 0.987
    308  46.988 118.540   7.697 1 U   -1.000e+00  0.000e+00 e 0     0     0     0 #QU 0.987
    309  28.938 107.903   6.569 1 U   -1.000e+00  0.000e+00 e 0     0     0     0 #QU 0.987
    310  56.988 122.490   8.374 1 U   -1.000e+00  0.000e+00 e 0     0     0     0 #QU 0.987
    311  55.140 125.284   9.117 1 U   -1.000e+00  0.000e+00 e 0     0     0     0 #QU 0.987
    312  33.332 111.412   6.844 1 U   -1.000e+00  0.000e+00 e 0     0     0     0 #QU 0.986
    313  33.060 126.821   7.733 1 U   -1.000e+00  0.000e+00 e 0     0     0     0 #QU 0.986
    314  53.778 118.168   8.153 1 U   -1.000e+00  0.000e+00 e 0     0     0     0 #QU 0.986
    315  55.146 118.518   7.698 1 U   -1.000e+00  0.000e+00 e 0     0     0     0 #QU 0.986
    316  45.054 130.775   7.512 1 U   -1.000e+00  0.000e+00 e 0     0     0     0 #QU 0.985
    317  40.326 125.635   7.571 1 U   -1.000e+00  0.000e+00 e 0     0     0     0 #QU 0.984
    318  55.276 125.290  11.767 1 U   -1.000e+00  0.000e+00 e 0     0     0     0 #QU 0.984
    319  58.335 126.840   8.037 1 U   -1.000e+00  0.000e+00 e 0     0     0     0 #QU 0.984
    320  57.699 116.068   7.562 1 U   -1.000e+00  0.000e+00 e 0     0     0     0 #QU 0.983
    321  34.518 107.903   6.567 1 U   -1.000e+00  0.000e+00 e 0     0     0     0 #QU 0.983
    322  59.554 122.837   8.038 1 U   -1.000e+00  0.000e+00 e 0     0     0     0 #QU 0.982
    323  62.403 121.789   6.308 1 U   -1.000e+00  0.000e+00 e 0     0     0     0 #QU 0.982
    324  32.241 125.288  11.763 1 U   -1.000e+00  0.000e+00 e 0     0     0     0 #QU 0.982
    325  54.145 112.572   7.084 1 U   -1.000e+00  0.000e+00 e 0     0     0     0 #QU 0.982
    326  65.720 113.169   8.101 1 U   -1.000e+00  0.000e+00 e 0     0     0     0 #QU 0.982
    327  40.285 114.453   8.119 1 U   -1.000e+00  0.000e+00 e 0     0     0     0 #QU 0.982
    328  52.850 111.868   6.795 1 U   -1.000e+00  0.000e+00 e 0     0     0     0 #QU 0.981
    329  54.959 120.083   9.235 1 U   -1.000e+00  0.000e+00 e 0     0     0     0 #QU 0.981
    330  54.065 121.119   8.345 1 U   -1.000e+00  0.000e+00 e 0     0     0     0 #QU 0.980
    331  28.936 108.019   7.240 1 U   -1.000e+00  0.000e+00 e 0     0     0     0 #QU 0.980
    332  54.336 113.735   7.644 1 U   -1.000e+00  0.000e+00 e 0     0     0     0 #QU 0.979
    333  62.126 127.746   8.402 1 U   -1.000e+00  0.000e+00 e 0     0     0     0 #QU 0.978
    334  62.135 121.793   7.625 1 U   -1.000e+00  0.000e+00 e 0     0     0     0 #QU 0.977
    335  39.878 126.800   8.033 1 U   -1.000e+00  0.000e+00 e 0     0     0     0 #QU 0.976
    336  39.650 122.251   8.096 1 U   -1.000e+00  0.000e+00 e 0     0     0     0 #QU 0.973
    337  57.724 116.416   7.740 1 U   -1.000e+00  0.000e+00 e 0     0     0     0 #QU 0.972
    338  60.528 122.834   8.040 1 U   -1.000e+00  0.000e+00 e 0     0     0     0 #QU 0.970
    339  27.564 115.274   8.878 1 U   -1.000e+00  0.000e+00 e 0     0     0     0 #QU 0.970
    340  36.342 126.814   8.039 1 U   -1.000e+00  0.000e+00 e 0     0     0     0 #QU 0.969
    341  72.514 117.700   8.836 1 U   -1.000e+00  0.000e+00 e 0     0     0     0 #QU 0.967
    342  58.658 122.134   8.773 1 U   -1.000e+00  0.000e+00 e 0     0     0     0 #QU 0.966
    343  65.916 117.946   7.795 1 U   -1.000e+00  0.000e+00 e 0     0     0     0 #QU 0.961
    344  63.139 119.209   8.042 1 U   -1.000e+00  0.000e+00 e 0     0     0     0 #QU 0.961
    345  30.948 121.783   6.309 1 U   -1.000e+00  0.000e+00 e 0     0     0     0 #QU 0.961
    346  30.300 120.269   8.325 1 U   -1.000e+00  0.000e+00 e 0     0     0     0 #QU 0.961
    347  30.475 120.310   8.307 1 U   -1.000e+00  0.000e+00 e 0     0     0     0 #QU 0.961
    348  30.306 121.671   8.131 1 U   -1.000e+00  0.000e+00 e 0     0     0     0 #QU 0.959
    349  54.656 116.302   7.793 1 U   -1.000e+00  0.000e+00 e 0     0     0     0 #QU 0.959
    350  55.922 109.889   7.944 1 U   -1.000e+00  0.000e+00 e 0     0     0     0 #QU 0.958
    351  27.709 111.417   6.841 1 U   -1.000e+00  0.000e+00 e 0     0     0     0 #QU 0.956
    352  18.912 115.287   7.354 1 U   -1.000e+00  0.000e+00 e 0     0     0     0 #QU 0.956
    353  44.621 122.011   8.359 1 U   -1.000e+00  0.000e+00 e 0     0     0     0 #QU 0.954
    354  33.255 112.020   7.305 1 U   -1.000e+00  0.000e+00 e 0     0     0     0 #QU 0.952
    355  31.901 121.797   8.131 1 U   -1.000e+00  0.000e+00 e 0     0     0     0 #QU 0.951
    356  56.312 115.252   7.350 1 U   -1.000e+00  0.000e+00 e 0     0     0     0 #QU 0.948
    357  40.817 112.684   6.850 1 U   -1.000e+00  0.000e+00 e 0     0     0     0 #QU 0.947
    358  57.656 112.192   7.621 1 U   -1.000e+00  0.000e+00 e 0     0     0     0 #QU 0.945
    359  57.450 112.226   7.637 1 U   -1.000e+00  0.000e+00 e 0     0     0     0 #QU 0.945
    360  31.172 119.829   7.082 1 U   -1.000e+00  0.000e+00 e 0     0     0     0 #QU 0.932
    361  28.883 119.798   9.542 1 U   -1.000e+00  0.000e+00 e 0     0     0     0 #QU 0.926
    362  54.651 117.468   8.140 1 U   -1.000e+00  0.000e+00 e 0     0     0     0 #QU 0.918
    363  30.290 118.401   8.470 1 U   -1.000e+00  0.000e+00 e 0     0     0     0 #QU 0.913
    364  63.638 116.311   7.789 1 U   -1.000e+00  0.000e+00 e 0     0     0     0 #QU 0.913
    365  27.508 119.006   7.800 1 U   -1.000e+00  0.000e+00 e 0     0     0     0 #QU 0.909
    366  39.217 125.634   7.570 1 U   -1.000e+00  0.000e+00 e 0     0     0     0 #QU 0.906
    367  31.250 112.219   7.622 1 U   -1.000e+00  0.000e+00 e 0     0     0     0 #QU 0.904
    368  57.852 115.265   8.876 1 U   -1.000e+00  0.000e+00 e 0     0     0     0 #QU 0.902
    369  57.664 115.264   8.885 1 U   -1.000e+00  0.000e+00 e 0     0     0     0 #QU 0.902
    370  65.243 115.283   8.913 1 U   -1.000e+00  0.000e+00 e 0     0     0     0 #QU 0.899
    371  64.899 115.300   8.886 1 U   -1.000e+00  0.000e+00 e 0     0     0     0 #QU 0.899
    372  38.941 113.755   6.814 1 U   -1.000e+00  0.000e+00 e 0     0     0     0 #QU 0.890
    373  31.705 111.169   7.357 1 U   -1.000e+00  0.000e+00 e 0     0     0     0 #QU 0.876
    374  35.767 107.564   7.804 1 U   -1.000e+00  0.000e+00 e 0     0     0     0 #QU 0.876
    375  38.710 117.238   8.069 1 U   -1.000e+00  0.000e+00 e 0     0     0     0 #QU 0.874
    376  54.746 120.408   8.319 1 U   -1.000e+00  0.000e+00 e 0     0     0     0 #QU 0.869
    377  63.782 126.686   7.732 1 U   -1.000e+00  0.000e+00 e 0     0     0     0 #QU 0.861
    378  40.849 112.568   6.841 1 U   -1.000e+00  0.000e+00 e 0     0     0     0 #QU 0.851
    379  31.742 122.147   8.775 1 U   -1.000e+00  0.000e+00 e 0     0     0     0 #QU 0.837
    380  53.519 114.323   8.117 1 U   -1.000e+00  0.000e+00 e 0     0     0     0 #QU 0.834
    381  31.532 116.282   7.716 1 U   -1.000e+00  0.000e+00 e 0     0     0     0 #QU 0.832
    382  52.822 111.888   7.476 1 U   -1.000e+00  0.000e+00 e 0     0     0     0 #QU 0.819
    383  57.985 105.688   7.237 1 U   -1.000e+00  0.000e+00 e 0     0     0     0 #QU 0.816
    384  54.141 112.600   6.853 1 U   -1.000e+00  0.000e+00 e 0     0     0     0 #QU 0.802
    385  53.967 112.571   6.834 1 U   -1.000e+00  0.000e+00 e 0     0     0     0 #QU 0.802
    386  29.361 111.984   7.303 1 U   -1.000e+00  0.000e+00 e 0     0     0     0 #QU 0.790
    387  34.951 116.685   9.392 1 U   -1.000e+00  0.000e+00 e 0     0     0     0 #QU 0.790
    388  34.728 116.674   9.394 1 U   -1.000e+00  0.000e+00 e 0     0     0     0 #QU 0.790
    389  33.337 112.000   6.672 1 U   -1.000e+00  0.000e+00 e 0     0     0     0 #QU 0.779
    390  35.228 120.035   9.243 1 U   -1.000e+00  0.000e+00 e 0     0     0     0 #QU 0.777
    391  60.527 130.885   9.210 1 U   -1.000e+00  0.000e+00 e 0     0     0     0 #QU 0.763
    392  57.015 126.812   8.035 1 U   -1.000e+00  0.000e+00 e 0     0     0     0 #QU 0.758
    393  29.360 109.885   7.943 1 U   -1.000e+00  0.000e+00 e 0     0     0     0 #QU 0.740
    394  52.763 108.850   8.014 1 U   -1.000e+00  0.000e+00 e 0     0     0     0 #QU 0.731
    395  44.455 120.623   8.806 1 U   -1.000e+00  0.000e+00 e 0     0     0     0 #QU 0.704
    396  18.317 119.103   7.928 1 U   -1.000e+00  0.000e+00 e 0     0     0     0 #QU 0.701
    397  40.378 125.636   8.319 1 U   -1.000e+00  0.000e+00 e 0     0     0     0 #QU 0.697
    398  58.443 128.206   9.047 1 U   -1.000e+00  0.000e+00 e 0     0     0     0 #QU 0.696
    399  54.370 113.760   6.812 1 U   -1.000e+00  0.000e+00 e 0     0     0     0 #QU 0.695
    400  30.161 112.004   6.857 1 U   -1.000e+00  0.000e+00 e 0     0     0     0 #QU 0.693
    401  44.539 119.824   7.079 1 U   -1.000e+00  0.000e+00 e 0     0     0     0 #QU 0.690
    402  52.386 120.633   8.821 1 U   -1.000e+00  0.000e+00 e 0     0     0     0 #QU 0.684
    403  41.643 106.758   7.563 1 U   -1.000e+00  0.000e+00 e 0     0     0     0 #QU 0.675
    404  55.232 115.276   7.354 1 U   -1.000e+00  0.000e+00 e 0     0     0     0 #QU 0.673
    405  37.851 112.334   6.804 1 U   -1.000e+00  0.000e+00 e 0     0     0     0 #QU 0.657
    406  57.355 115.175   8.337 1 U   -1.000e+00  0.000e+00 e 0     0     0     0 #QU 0.656
    407  59.361 121.668   8.670 1 U   -1.000e+00  0.000e+00 e 0     0     0     0 #QU 0.640
    408  30.752 121.213   8.030 1 U   -1.000e+00  0.000e+00 e 0     0     0     0 #QU 0.629
    409  54.815 120.856   7.755 1 U   -1.000e+00  0.000e+00 e 0     0     0     0 #QU 0.617
    410  61.842 128.234   9.041 1 U   -1.000e+00  0.000e+00 e 0     0     0     0 #QU 0.589
    411  52.799 113.151   6.878 1 U   -1.000e+00  0.000e+00 e 0     0     0     0 #QU 0.586
    412  64.104 120.063   7.947 1 U   -1.000e+00  0.000e+00 e 0     0     0     0 #QU 0.584
    413  59.928 119.832   8.493 1 U   -1.000e+00  0.000e+00 e 0     0     0     0 #QU 0.576
    414  65.929 125.284  11.760 1 U   -1.000e+00  0.000e+00 e 0     0     0     0 #QU 0.573
    415  39.172 111.877   6.795 1 U   -1.000e+00  0.000e+00 e 0     0     0     0 #QU 0.558
    416  34.831 117.935   8.040 1 U   -1.000e+00  0.000e+00 e 0     0     0     0 #QU 0.524
    417  33.398 108.509   7.234 1 U   -1.000e+00  0.000e+00 e 0     0     0     0 #QU 0.514
