# Supplementary material for: Structural and regulatory insights into the glideosome-associated connector from Toxoplasma gondii
Source: eLife. 2023 Apr 4;12:e86049. doi: 10.7554/eLife.86049 (PMC10125020; doi:10.7554/eLife.86049)
Supplement: Figure 1—source data 1. — wwPDB X-ray structure validation; MTZ file for TgGAC X-ray diffraction data and final refined PDB file for TgGAC from X-ray diffraction. [file elife-86049-fig1-data1.zip › Figure 1-source data 1/NOE assignment and NMR structure/peak_lists/N15NOESY_nnoesy_weak_unfolded.peaks]

# Number of dimensions 3
#FORMAT xeasy3D
#INAME 1 H
#INAME 2 N
#INAME 3 HN
#SPECTRUM N15NOESY H N HN
      1   6.847 112.126   7.083 1 U   -1.000e+00  0.000e+00 e 0     0     0     0 #QU 1.000
      2   8.863 130.926   9.209 1 U   -1.000e+00  0.000e+00 e 0     0     0     0 #QU 1.000
      3   1.759 118.850   8.366 1 U   -1.000e+00  0.000e+00 e 0     0     0     0 #QU 1.000
      4   7.668 108.831   8.008 1 U   -1.000e+00  0.000e+00 e 0     0     0     0 #QU 1.000
      5   4.303 116.373   7.730 1 U   -1.000e+00  0.000e+00 e 0     0     0     0 #QU 1.000
      6   2.211 108.420   7.234 1 U   -1.000e+00  0.000e+00 e 0     0     0     0 #QU 1.000
      7   4.187 116.381   7.704 1 U   -1.000e+00  0.000e+00 e 0     0     0     0 #QU 1.000
      8   4.259 116.379   7.722 1 U   -1.000e+00  0.000e+00 e 0     0     0     0 #QU 1.000
      9   4.141 119.536   8.402 1 U   -1.000e+00  0.000e+00 e 0     0     0     0 #QU 1.000
     10   1.583 122.143   7.523 1 U   -1.000e+00  0.000e+00 e 0     0     0     0 #QU 1.000
     11   4.293 119.400   8.672 1 U   -1.000e+00  0.000e+00 e 0     0     0     0 #QU 1.000
     12   3.453 117.478   8.132 1 U   -1.000e+00  0.000e+00 e 0     0     0     0 #QU 1.000
     13   0.758 116.655   8.596 1 U   -1.000e+00  0.000e+00 e 0     0     0     0 #QU 1.000
     14   0.840 116.652   8.595 1 U   -1.000e+00  0.000e+00 e 0     0     0     0 #QU 1.000
     15   0.914 116.792   8.400 1 U   -1.000e+00  0.000e+00 e 0     0     0     0 #QU 1.000
     16   4.276 107.597   7.803 1 U   -1.000e+00  0.000e+00 e 0     0     0     0 #QU 1.000
     17   2.222 117.477   7.977 1 U   -1.000e+00  0.000e+00 e 0     0     0     0 #QU 1.000
     18   3.262 118.438   8.469 1 U   -1.000e+00  0.000e+00 e 0     0     0     0 #QU 1.000
     19   4.025 117.204   8.061 1 U   -1.000e+00  0.000e+00 e 0     0     0     0 #QU 1.000
     20   1.294 116.105   7.546 1 U   -1.000e+00  0.000e+00 e 0     0     0     0 #QU 1.000
     21   7.798 120.240   8.311 1 U   -1.000e+00  0.000e+00 e 0     0     0     0 #QU 1.000
     22   8.670 107.597   7.803 1 U   -1.000e+00  0.000e+00 e 0     0     0     0 #QU 1.000
     23   0.896 121.046   8.555 1 U   -1.000e+00  0.000e+00 e 0     0     0     0 #QU 1.000
     24   0.140 118.575   7.695 1 U   -1.000e+00  0.000e+00 e 0     0     0     0 #QU 1.000
     25   2.078 108.283   7.468 1 U   -1.000e+00  0.000e+00 e 0     0     0     0 #QU 1.000
     26   2.091 114.321   8.113 1 U   -1.000e+00  0.000e+00 e 0     0     0     0 #QU 1.000
     27   4.298 120.633   8.813 1 U   -1.000e+00  0.000e+00 e 0     0     0     0 #QU 1.000
     28   1.586 119.811   9.533 1 U   -1.000e+00  0.000e+00 e 0     0     0     0 #QU 1.000
     29   1.068 115.281   7.344 1 U   -1.000e+00  0.000e+00 e 0     0     0     0 #QU 1.000
     30   8.818 122.280   8.093 1 U   -1.000e+00  0.000e+00 e 0     0     0     0 #QU 1.000
     31   3.704 118.438   8.469 1 U   -1.000e+00  0.000e+00 e 0     0     0     0 #QU 1.000
     32   3.897 118.301   7.679 1 U   -1.000e+00  0.000e+00 e 0     0     0     0 #QU 1.000
     33   1.534 127.908  10.697 1 U   -1.000e+00  0.000e+00 e 0     0     0     0 #QU 1.000
     34   2.838 108.830   8.007 1 U   -1.000e+00  0.000e+00 e 0     0     0     0 #QU 1.000
     35   1.465 121.595   8.273 1 U   -1.000e+00  0.000e+00 e 0     0     0     0 #QU 1.000
     36   7.243 118.713   7.663 1 U   -1.000e+00  0.000e+00 e 0     0     0     0 #QU 1.000
     37   7.225 107.185   6.877 1 U   -1.000e+00  0.000e+00 e 0     0     0     0 #QU 1.000
     38   2.527 125.299  11.757 1 U   -1.000e+00  0.000e+00 e 0     0     0     0 #QU 1.000
     39   2.817 120.908   7.755 1 U   -1.000e+00  0.000e+00 e 0     0     0     0 #QU 1.000
     40   6.300 120.223   8.186 1 U   -1.000e+00  0.000e+00 e 0     0     0     0 #QU 1.000
     41   0.579 117.890   7.797 1 U   -1.000e+00  0.000e+00 e 0     0     0     0 #QU 1.000
     42   0.876 123.517   7.185 1 U   -1.000e+00  0.000e+00 e 0     0     0     0 #QU 1.000
     43   3.076 126.810   7.722 1 U   -1.000e+00  0.000e+00 e 0     0     0     0 #QU 1.000
     44   8.670 119.125   8.021 1 U   -1.000e+00  0.000e+00 e 0     0     0     0 #QU 1.000
     45   2.101 119.535   8.406 1 U   -1.000e+00  0.000e+00 e 0     0     0     0 #QU 1.000
     46   8.431 121.183   7.326 1 U   -1.000e+00  0.000e+00 e 0     0     0     0 #QU 1.000
     47   4.748 120.909   7.753 1 U   -1.000e+00  0.000e+00 e 0     0     0     0 #QU 1.000
     48   4.024 118.849   8.367 1 U   -1.000e+00  0.000e+00 e 0     0     0     0 #QU 1.000
     49   4.370 125.575   7.569 1 U   -1.000e+00  0.000e+00 e 0     0     0     0 #QU 1.000
     50   1.439 120.224   8.187 1 U   -1.000e+00  0.000e+00 e 0     0     0     0 #QU 1.000
     51   7.941 115.282   8.908 1 U   -1.000e+00  0.000e+00 e 0     0     0     0 #QU 1.000
     52   0.727 127.771   8.391 1 U   -1.000e+00  0.000e+00 e 0     0     0     0 #QU 1.000
     53   1.427 125.300   9.114 1 U   -1.000e+00  0.000e+00 e 0     0     0     0 #QU 1.000
     54   2.346 116.380   7.727 1 U   -1.000e+00  0.000e+00 e 0     0     0     0 #QU 1.000
     55   4.699 109.791   7.944 1 U   -1.000e+00  0.000e+00 e 0     0     0     0 #QU 1.000
     56   4.562 109.791   7.945 1 U   -1.000e+00  0.000e+00 e 0     0     0     0 #QU 1.000
     57   7.862 115.281   7.346 1 U   -1.000e+00  0.000e+00 e 0     0     0     0 #QU 1.000
     58   2.742 118.164   8.039 1 U   -1.000e+00  0.000e+00 e 0     0     0     0 #QU 1.000
     59   1.809 112.125   7.616 1 U   -1.000e+00  0.000e+00 e 0     0     0     0 #QU 1.000
     60   3.479 119.535   8.403 1 U   -1.000e+00  0.000e+00 e 0     0     0     0 #QU 1.000
     61   4.661 119.125   8.036 1 U   -1.000e+00  0.000e+00 e 0     0     0     0 #QU 1.000
     62   0.899 118.165   8.038 1 U   -1.000e+00  0.000e+00 e 0     0     0     0 #QU 1.000
     63   0.432 121.184   7.329 1 U   -1.000e+00  0.000e+00 e 0     0     0     0 #QU 1.000
     64   2.844 128.182   9.049 1 U   -1.000e+00  0.000e+00 e 0     0     0     0 #QU 1.000
     65   9.531 122.006   8.351 1 U   -1.000e+00  0.000e+00 e 0     0     0     0 #QU 1.000
     66   7.244 121.596   8.272 1 U   -1.000e+00  0.000e+00 e 0     0     0     0 #QU 1.000
     67   4.240 115.282   7.343 1 U   -1.000e+00  0.000e+00 e 0     0     0     0 #QU 1.000
     68   7.547 115.145   8.327 1 U   -1.000e+00  0.000e+00 e 0     0     0     0 #QU 1.000
     69   4.243 119.673   7.874 1 U   -1.000e+00  0.000e+00 e 0     0     0     0 #QU 1.000
     70   2.329 122.141   7.524 1 U   -1.000e+00  0.000e+00 e 0     0     0     0 #QU 1.000
     71   2.229 122.144   7.523 1 U   -1.000e+00  0.000e+00 e 0     0     0     0 #QU 1.000
     72   0.831 129.006  10.470 1 U   -1.000e+00  0.000e+00 e 0     0     0     0 #QU 1.000
     73   1.919 116.380   7.847 1 U   -1.000e+00  0.000e+00 e 0     0     0     0 #QU 1.000
     74   1.393 118.164   8.041 1 U   -1.000e+00  0.000e+00 e 0     0     0     0 #QU 1.000
     75   0.581 119.812   7.077 1 U   -1.000e+00  0.000e+00 e 0     0     0     0 #QU 1.000
     76   2.822 113.635   7.764 1 U   -1.000e+00  0.000e+00 e 0     0     0     0 #QU 1.000
     77   7.233 108.420   6.572 1 U   -1.000e+00  0.000e+00 e 0     0     0     0 #QU 1.000
     78   4.614 118.027   8.985 1 U   -1.000e+00  0.000e+00 e 0     0     0     0 #QU 1.000
     79   0.238 121.595   8.273 1 U   -1.000e+00  0.000e+00 e 0     0     0     0 #QU 1.000
     80   3.106 110.067   7.678 1 U   -1.000e+00  0.000e+00 e 0     0     0     0 #QU 1.000
     81   1.857 117.479   7.980 1 U   -1.000e+00  0.000e+00 e 0     0     0     0 #QU 1.000
     82   7.241 118.713   9.267 1 U   -1.000e+00  0.000e+00 e 0     0     0     0 #QU 1.000
     83   3.235 121.320   7.242 1 U   -1.000e+00  0.000e+00 e 0     0     0     0 #QU 1.000
     84   0.971 113.086   8.093 1 U   -1.000e+00  0.000e+00 e 0     0     0     0 #QU 1.000
     85   5.250 108.695   8.970 1 U   -1.000e+00  0.000e+00 e 0     0     0     0 #QU 1.000
     86   7.465 119.673   8.032 1 U   -1.000e+00  0.000e+00 e 0     0     0     0 #QU 1.000
     87   4.988 126.810   7.724 1 U   -1.000e+00  0.000e+00 e 0     0     0     0 #QU 1.000
     88   4.158 118.164   8.043 1 U   -1.000e+00  0.000e+00 e 0     0     0     0 #QU 1.000
     89   2.713 114.864   8.417 1 U   -1.000e+00  0.000e+00 e 0     0     0     0 #QU 1.000
     90   4.657 108.283   7.469 1 U   -1.000e+00  0.000e+00 e 0     0     0     0 #QU 1.000
     91   0.973 111.987   8.039 1 U   -1.000e+00  0.000e+00 e 0     0     0     0 #QU 1.000
     92   9.529 119.674   8.035 1 U   -1.000e+00  0.000e+00 e 0     0     0     0 #QU 1.000
     93   3.967 119.674   8.036 1 U   -1.000e+00  0.000e+00 e 0     0     0     0 #QU 1.000
     94   9.043 121.047   8.339 1 U   -1.000e+00  0.000e+00 e 0     0     0     0 #QU 1.000
     95   2.868 118.026   7.908 1 U   -1.000e+00  0.000e+00 e 0     0     0     0 #QU 1.000
     96   7.661 119.810   7.076 1 U   -1.000e+00  0.000e+00 e 0     0     0     0 #QU 1.000
     97   1.243 123.654   8.625 1 U   -1.000e+00  0.000e+00 e 0     0     0     0 #QU 1.000
     98   0.900 107.734   7.663 1 U   -1.000e+00  0.000e+00 e 0     0     0     0 #QU 1.000
     99   3.379 110.067   7.680 1 U   -1.000e+00  0.000e+00 e 0     0     0     0 #QU 1.000
    100   4.773 108.832   8.011 1 U   -1.000e+00  0.000e+00 e 0     0     0     0 #QU 1.000
    101   7.242 108.968   6.573 1 U   -1.000e+00  0.000e+00 e 0     0     0     0 #QU 1.000
    102   1.439 117.891   7.796 1 U   -1.000e+00  0.000e+00 e 0     0     0     0 #QU 1.000
    103   8.086 120.634   8.813 1 U   -1.000e+00  0.000e+00 e 0     0     0     0 #QU 1.000
    104   2.173 127.908  10.697 1 U   -1.000e+00  0.000e+00 e 0     0     0     0 #QU 1.000
    105   1.026 123.516   7.185 1 U   -1.000e+00  0.000e+00 e 0     0     0     0 #QU 1.000
    106   0.612 117.615   8.830 1 U   -1.000e+00  0.000e+00 e 0     0     0     0 #QU 1.000
    107   0.582 117.615   8.830 1 U   -1.000e+00  0.000e+00 e 0     0     0     0 #QU 1.000
    108   5.183 116.654   8.595 1 U   -1.000e+00  0.000e+00 e 0     0     0     0 #QU 1.000
    109   0.774 122.144   8.767 1 U   -1.000e+00  0.000e+00 e 0     0     0     0 #QU 1.000
    110   2.302 115.282   8.907 1 U   -1.000e+00  0.000e+00 e 0     0     0     0 #QU 1.000
    111   2.241 115.283   8.876 1 U   -1.000e+00  0.000e+00 e 0     0     0     0 #QU 1.000
    112   2.410 115.282   8.908 1 U   -1.000e+00  0.000e+00 e 0     0     0     0 #QU 1.000
    113   0.964 118.711   9.265 1 U   -1.000e+00  0.000e+00 e 0     0     0     0 #QU 1.000
    114   0.894 122.144   7.524 1 U   -1.000e+00  0.000e+00 e 0     0     0     0 #QU 1.000
    115   7.077 118.164   7.483 1 U   -1.000e+00  0.000e+00 e 0     0     0     0 #QU 1.000
    116   1.238 121.731   6.303 1 U   -1.000e+00  0.000e+00 e 0     0     0     0 #QU 1.000
    117   7.468 112.400   6.803 1 U   -1.000e+00  0.000e+00 e 0     0     0     0 #QU 1.000
    118   0.922 121.321   7.241 1 U   -1.000e+00  0.000e+00 e 0     0     0     0 #QU 1.000
    119   1.761 125.299   9.110 1 U   -1.000e+00  0.000e+00 e 0     0     0     0 #QU 1.000
    120   3.878 113.222   8.092 1 U   -1.000e+00  0.000e+00 e 0     0     0     0 #QU 1.000
    121   3.796 113.218   8.094 1 U   -1.000e+00  0.000e+00 e 0     0     0     0 #QU 1.000
    122   0.574 117.478   8.133 1 U   -1.000e+00  0.000e+00 e 0     0     0     0 #QU 1.000
    123   2.971 125.576   7.565 1 U   -1.000e+00  0.000e+00 e 0     0     0     0 #QU 1.000
    124   2.618 120.634   8.813 1 U   -1.000e+00  0.000e+00 e 0     0     0     0 #QU 1.000
    125   4.172 122.830   8.031 1 U   -1.000e+00  0.000e+00 e 0     0     0     0 #QU 1.000
    126   1.244 127.771   8.390 1 U   -1.000e+00  0.000e+00 e 0     0     0     0 #QU 1.000
    127   2.354 108.420   6.568 1 U   -1.000e+00  0.000e+00 e 0     0     0     0 #QU 1.000
    128   7.118 121.732   7.617 1 U   -1.000e+00  0.000e+00 e 0     0     0     0 #QU 1.000
    129   2.618 122.281   8.093 1 U   -1.000e+00  0.000e+00 e 0     0     0     0 #QU 1.000
    130   3.925 108.692   8.966 1 U   -1.000e+00  0.000e+00 e 0     0     0     0 #QU 1.000
    131   3.804 108.695   8.970 1 U   -1.000e+00  0.000e+00 e 0     0     0     0 #QU 1.000
    132   4.143 112.126   7.616 1 U   -1.000e+00  0.000e+00 e 0     0     0     0 #QU 1.000
    133   4.220 122.007   8.352 1 U   -1.000e+00  0.000e+00 e 0     0     0     0 #QU 1.000
    134   4.773 119.674   8.036 1 U   -1.000e+00  0.000e+00 e 0     0     0     0 #QU 1.000
    135   0.960 126.124   8.089 1 U   -1.000e+00  0.000e+00 e 0     0     0     0 #QU 1.000
    136   4.095 118.301   7.675 1 U   -1.000e+00  0.000e+00 e 0     0     0     0 #QU 1.000
    137  -0.137 121.595   8.665 1 U   -1.000e+00  0.000e+00 e 0     0     0     0 #QU 1.000
    138   4.717 118.987   7.797 1 U   -1.000e+00  0.000e+00 e 0     0     0     0 #QU 1.000
    139   1.986 122.143   7.523 1 U   -1.000e+00  0.000e+00 e 0     0     0     0 #QU 1.000
    140   2.070 108.420   7.235 1 U   -1.000e+00  0.000e+00 e 0     0     0     0 #QU 1.000
    141   4.629 119.672   8.033 1 U   -1.000e+00  0.000e+00 e 0     0     0     0 #QU 1.000
    142   2.771 111.165   7.351 1 U   -1.000e+00  0.000e+00 e 0     0     0     0 #QU 1.000
    143   5.675 119.674   8.766 1 U   -1.000e+00  0.000e+00 e 0     0     0     0 #QU 1.000
    144   9.532 122.830   8.032 1 U   -1.000e+00  0.000e+00 e 0     0     0     0 #QU 1.000
    145   5.628 124.889   8.963 1 U   -1.000e+00  0.000e+00 e 0     0     0     0 #QU 1.000
    146   7.244 123.654   8.626 1 U   -1.000e+00  0.000e+00 e 0     0     0     0 #QU 1.000
    147   4.638 118.027   7.913 1 U   -1.000e+00  0.000e+00 e 0     0     0     0 #QU 1.000
    148   4.777 118.014   7.912 1 U   -1.000e+00  0.000e+00 e 0     0     0     0 #QU 1.000
    149   5.413 127.771   8.395 1 U   -1.000e+00  0.000e+00 e 0     0     0     0 #QU 1.000
    150   7.397 116.653   9.385 1 U   -1.000e+00  0.000e+00 e 0     0     0     0 #QU 1.000
    151   4.955 116.380   7.845 1 U   -1.000e+00  0.000e+00 e 0     0     0     0 #QU 1.000
    152   8.549 116.105   7.545 1 U   -1.000e+00  0.000e+00 e 0     0     0     0 #QU 1.000
    153   5.675 118.850   8.363 1 U   -1.000e+00  0.000e+00 e 0     0     0     0 #QU 1.000
    154   2.648 108.831   8.007 1 U   -1.000e+00  0.000e+00 e 0     0     0     0 #QU 1.000
    155   2.077 121.733   8.666 1 U   -1.000e+00  0.000e+00 e 0     0     0     0 #QU 1.000
    156   4.120 120.223   8.187 1 U   -1.000e+00  0.000e+00 e 0     0     0     0 #QU 1.000
    157   1.889 115.968   8.891 1 U   -1.000e+00  0.000e+00 e 0     0     0     0 #QU 1.000
    158   1.778 115.968   8.891 1 U   -1.000e+00  0.000e+00 e 0     0     0     0 #QU 1.000
    159   1.255 127.908  10.694 1 U   -1.000e+00  0.000e+00 e 0     0     0     0 #QU 1.000
    160   0.524 121.595   8.665 1 U   -1.000e+00  0.000e+00 e 0     0     0     0 #QU 1.000
    161   0.903 117.204   8.060 1 U   -1.000e+00  0.000e+00 e 0     0     0     0 #QU 1.000
    162   4.834 130.927   9.213 1 U   -1.000e+00  0.000e+00 e 0     0     0     0 #QU 1.000
    163   2.126 121.046   8.339 1 U   -1.000e+00  0.000e+00 e 0     0     0     0 #QU 1.000
    164   7.564 111.164   7.349 1 U   -1.000e+00  0.000e+00 e 0     0     0     0 #QU 1.000
    165   1.958 125.298  11.759 1 U   -1.000e+00  0.000e+00 e 0     0     0     0 #QU 1.000
    166   1.841 125.299  11.757 1 U   -1.000e+00  0.000e+00 e 0     0     0     0 #QU 1.000
    167   4.094 121.320   8.079 1 U   -1.000e+00  0.000e+00 e 0     0     0     0 #QU 1.000
    168   7.075 126.809   8.031 1 U   -1.000e+00  0.000e+00 e 0     0     0     0 #QU 1.000
    169   8.870 118.987   7.796 1 U   -1.000e+00  0.000e+00 e 0     0     0     0 #QU 1.000
    170   1.511 127.771   8.391 1 U   -1.000e+00  0.000e+00 e 0     0     0     0 #QU 1.000
    171   6.563 108.420   7.234 1 U   -1.000e+00  0.000e+00 e 0     0     0     0 #QU 1.000
    172   2.150 110.753   7.853 1 U   -1.000e+00  0.000e+00 e 0     0     0     0 #QU 1.000
    173   2.393 118.164   8.039 1 U   -1.000e+00  0.000e+00 e 0     0     0     0 #QU 1.000
    174   5.469 117.615   8.831 1 U   -1.000e+00  0.000e+00 e 0     0     0     0 #QU 1.000
    175   7.085 119.674   7.878 1 U   -1.000e+00  0.000e+00 e 0     0     0     0 #QU 1.000
    176   7.883 118.162   7.484 1 U   -1.000e+00  0.000e+00 e 0     0     0     0 #QU 1.000
    177   0.772 111.166   7.356 1 U   -1.000e+00  0.000e+00 e 0     0     0     0 #QU 1.000
    178   7.536 121.045   8.554 1 U   -1.000e+00  0.000e+00 e 0     0     0     0 #QU 1.000
    179   8.399 118.164   8.042 1 U   -1.000e+00  0.000e+00 e 0     0     0     0 #QU 1.000
    180   4.074 121.046   8.555 1 U   -1.000e+00  0.000e+00 e 0     0     0     0 #QU 1.000
    181   2.692 118.028   7.907 1 U   -1.000e+00  0.000e+00 e 0     0     0     0 #QU 1.000
    182   2.083 119.126   8.023 1 U   -1.000e+00  0.000e+00 e 0     0     0     0 #QU 1.000
    183   0.655 121.320   8.077 1 U   -1.000e+00  0.000e+00 e 0     0     0     0 #QU 1.000
    184   1.444 116.793   7.091 1 U   -1.000e+00  0.000e+00 e 0     0     0     0 #QU 1.000
    185   4.737 120.223   8.312 1 U   -1.000e+00  0.000e+00 e 0     0     0     0 #QU 1.000
    186   1.585 122.007   8.351 1 U   -1.000e+00  0.000e+00 e 0     0     0     0 #QU 1.000
    187   7.077 115.282   7.343 1 U   -1.000e+00  0.000e+00 e 0     0     0     0 #QU 1.000
    188   1.329 121.732   8.129 1 U   -1.000e+00  0.000e+00 e 0     0     0     0 #QU 1.000
    189   1.267 121.595   8.274 1 U   -1.000e+00  0.000e+00 e 0     0     0     0 #QU 1.000
    190   8.652 127.771   8.391 1 U   -1.000e+00  0.000e+00 e 0     0     0     0 #QU 1.000
    191   4.462 116.380   7.726 1 U   -1.000e+00  0.000e+00 e 0     0     0     0 #QU 1.000
    192   4.095 113.222   8.093 1 U   -1.000e+00  0.000e+00 e 0     0     0     0 #QU 1.000
    193   3.089 114.321   8.117 1 U   -1.000e+00  0.000e+00 e 0     0     0     0 #QU 1.000
    194   4.712 111.302   9.384 1 U   -1.000e+00  0.000e+00 e 0     0     0     0 #QU 1.000
    195   8.326 118.987   7.796 1 U   -1.000e+00  0.000e+00 e 0     0     0     0 #QU 1.000
    196   0.923 121.594   8.664 1 U   -1.000e+00  0.000e+00 e 0     0     0     0 #QU 1.000
    197   3.740 111.302   7.151 1 U   -1.000e+00  0.000e+00 e 0     0     0     0 #QU 1.000
    198   8.085 111.302   7.149 1 U   -1.000e+00  0.000e+00 e 0     0     0     0 #QU 1.000
    199   8.819 118.438   8.468 1 U   -1.000e+00  0.000e+00 e 0     0     0     0 #QU 1.000
    200   2.474 126.810   8.031 1 U   -1.000e+00  0.000e+00 e 0     0     0     0 #QU 1.000
    201   3.800 114.592   7.085 1 U   -1.000e+00  0.000e+00 e 0     0     0     0 #QU 1.000
    202   0.134 125.297   9.109 1 U   -1.000e+00  0.000e+00 e 0     0     0     0 #QU 1.000
    203   1.066 119.674   7.875 1 U   -1.000e+00  0.000e+00 e 0     0     0     0 #QU 1.000
    204   0.013 121.595   8.271 1 U   -1.000e+00  0.000e+00 e 0     0     0     0 #QU 1.000
    205   4.558 121.729   6.300 1 U   -1.000e+00  0.000e+00 e 0     0     0     0 #QU 1.000
    206   3.112 119.811   7.076 1 U   -1.000e+00  0.000e+00 e 0     0     0     0 #QU 1.000
    207   1.905 120.634   8.813 1 U   -1.000e+00  0.000e+00 e 0     0     0     0 #QU 1.000
    208   1.484 122.280   8.093 1 U   -1.000e+00  0.000e+00 e 0     0     0     0 #QU 1.000
    209   3.012 116.381   7.706 1 U   -1.000e+00  0.000e+00 e 0     0     0     0 #QU 1.000
    210   7.996 123.516   7.182 1 U   -1.000e+00  0.000e+00 e 0     0     0     0 #QU 1.000
    211   7.725 109.792   7.941 1 U   -1.000e+00  0.000e+00 e 0     0     0     0 #QU 1.000
    212   4.593 121.732   8.126 1 U   -1.000e+00  0.000e+00 e 0     0     0     0 #QU 1.000
    213   1.491 117.203   8.506 1 U   -1.000e+00  0.000e+00 e 0     0     0     0 #QU 1.000
    214   1.713 115.008   8.326 1 U   -1.000e+00  0.000e+00 e 0     0     0     0 #QU 1.000
    215   4.146 120.634   8.812 1 U   -1.000e+00  0.000e+00 e 0     0     0     0 #QU 1.000
    216   1.809 128.181   8.438 1 U   -1.000e+00  0.000e+00 e 0     0     0     0 #QU 1.000
    217   2.116 125.299  11.755 1 U   -1.000e+00  0.000e+00 e 0     0     0     0 #QU 1.000
    218   7.712 118.164   8.148 1 U   -1.000e+00  0.000e+00 e 0     0     0     0 #QU 1.000
    219   0.580 113.087   7.659 1 U   -1.000e+00  0.000e+00 e 0     0     0     0 #QU 1.000
    220   7.763 113.635   6.881 1 U   -1.000e+00  0.000e+00 e 0     0     0     0 #QU 1.000
    221   7.071 117.475   8.132 1 U   -1.000e+00  0.000e+00 e 0     0     0     0 #QU 1.000
    222   3.257 105.882   8.061 1 U   -1.000e+00  0.000e+00 e 0     0     0     0 #QU 1.000
    223   2.540 112.402   6.800 1 U   -1.000e+00  0.000e+00 e 0     0     0     0 #QU 1.000
    224   1.433 116.378   7.844 1 U   -1.000e+00  0.000e+00 e 0     0     0     0 #QU 1.000
    225   1.586 121.045   8.555 1 U   -1.000e+00  0.000e+00 e 0     0     0     0 #QU 1.000
    226   1.716 121.047   8.554 1 U   -1.000e+00  0.000e+00 e 0     0     0     0 #QU 1.000
    227   5.156 123.654   8.625 1 U   -1.000e+00  0.000e+00 e 0     0     0     0 #QU 1.000
    228   1.442 111.167   7.352 1 U   -1.000e+00  0.000e+00 e 0     0     0     0 #QU 1.000
    229   1.576 111.160   7.352 1 U   -1.000e+00  0.000e+00 e 0     0     0     0 #QU 1.000
    230   3.526 119.811   7.077 1 U   -1.000e+00  0.000e+00 e 0     0     0     0 #QU 1.000
    231   1.845 108.283   7.472 1 U   -1.000e+00  0.000e+00 e 0     0     0     0 #QU 1.000
    232   8.334 118.713   9.266 1 U   -1.000e+00  0.000e+00 e 0     0     0     0 #QU 1.000
    233   7.093 121.732   8.126 1 U   -1.000e+00  0.000e+00 e 0     0     0     0 #QU 1.000
    234   0.580 124.889   8.962 1 U   -1.000e+00  0.000e+00 e 0     0     0     0 #QU 1.000
    235   8.133 110.752   7.853 1 U   -1.000e+00  0.000e+00 e 0     0     0     0 #QU 1.000
    236   8.037 110.753   7.852 1 U   -1.000e+00  0.000e+00 e 0     0     0     0 #QU 1.000
    237   4.213 116.378   7.846 1 U   -1.000e+00  0.000e+00 e 0     0     0     0 #QU 1.000
    238   4.067 116.380   7.847 1 U   -1.000e+00  0.000e+00 e 0     0     0     0 #QU 1.000
    239   5.790 111.988   8.040 1 U   -1.000e+00  0.000e+00 e 0     0     0     0 #QU 1.000
    240   7.763 118.438   8.469 1 U   -1.000e+00  0.000e+00 e 0     0     0     0 #QU 1.000
    241   3.823 114.461   8.108 1 U   -1.000e+00  0.000e+00 e 0     0     0     0 #QU 1.000
    242   1.071 114.596   7.084 1 U   -1.000e+00  0.000e+00 e 0     0     0     0 #QU 1.000
    243   2.646 113.636   6.881 1 U   -1.000e+00  0.000e+00 e 0     0     0     0 #QU 1.000
    244   0.901 117.891   7.793 1 U   -1.000e+00  0.000e+00 e 0     0     0     0 #QU 1.000
    245   7.796 122.575   8.372 1 U   -1.000e+00  0.000e+00 e 0     0     0     0 #QU 1.000
    246   0.701 121.046   8.557 1 U   -1.000e+00  0.000e+00 e 0     0     0     0 #QU 1.000
    247   4.148 111.165   7.351 1 U   -1.000e+00  0.000e+00 e 0     0     0     0 #QU 1.000
    248   1.068 118.987   7.927 1 U   -1.000e+00  0.000e+00 e 0     0     0     0 #QU 1.000
    249   1.706 121.320   7.240 1 U   -1.000e+00  0.000e+00 e 0     0     0     0 #QU 1.000
    250   1.810 107.597   7.804 1 U   -1.000e+00  0.000e+00 e 0     0     0     0 #QU 1.000
    251   4.437 110.753   7.852 1 U   -1.000e+00  0.000e+00 e 0     0     0     0 #QU 1.000
    252   3.262 121.732   8.665 1 U   -1.000e+00  0.000e+00 e 0     0     0     0 #QU 1.000
    253   1.895 126.261   6.533 1 U   -1.000e+00  0.000e+00 e 0     0     0     0 #QU 1.000
    254   7.533 111.851   6.848 1 U   -1.000e+00  0.000e+00 e 0     0     0     0 #QU 1.000
    255   4.496 119.536   8.405 1 U   -1.000e+00  0.000e+00 e 0     0     0     0 #QU 1.000
    256   4.689 116.654   8.598 1 U   -1.000e+00  0.000e+00 e 0     0     0     0 #QU 1.000
    257   2.620 113.635   6.811 1 U   -1.000e+00  0.000e+00 e 0     0     0     0 #QU 1.000
    258   8.033 122.556   8.370 1 U   -1.000e+00  0.000e+00 e 0     0     0     0 #QU 1.000
    259   4.691 120.082   9.237 1 U   -1.000e+00  0.000e+00 e 0     0     0     0 #QU 1.000
    260   7.223 116.654   9.385 1 U   -1.000e+00  0.000e+00 e 0     0     0     0 #QU 1.000
    261   0.831 108.283   7.467 1 U   -1.000e+00  0.000e+00 e 0     0     0     0 #QU 1.000
    262   8.399 117.478   7.977 1 U   -1.000e+00  0.000e+00 e 0     0     0     0 #QU 1.000
    263   1.738 116.104   7.546 1 U   -1.000e+00  0.000e+00 e 0     0     0     0 #QU 1.000
    264   8.012 121.046   8.554 1 U   -1.000e+00  0.000e+00 e 0     0     0     0 #QU 1.000
    265   4.368 121.183   7.327 1 U   -1.000e+00  0.000e+00 e 0     0     0     0 #QU 1.000
    266   1.713 122.144   8.767 1 U   -1.000e+00  0.000e+00 e 0     0     0     0 #QU 1.000
    267   7.799 117.615   8.833 1 U   -1.000e+00  0.000e+00 e 0     0     0     0 #QU 1.000
    268   7.797 118.027   8.985 1 U   -1.000e+00  0.000e+00 e 0     0     0     0 #QU 1.000
    269   4.027 129.005  10.471 1 U   -1.000e+00  0.000e+00 e 0     0     0     0 #QU 1.000
    270   1.583 130.789   7.507 1 U   -1.000e+00  0.000e+00 e 0     0     0     0 #QU 1.000
    271   2.307 125.300   9.109 1 U   -1.000e+00  0.000e+00 e 0     0     0     0 #QU 1.000
    272   2.395 117.477   7.977 1 U   -1.000e+00  0.000e+00 e 0     0     0     0 #QU 1.000
    273   4.614 127.906  10.698 1 U   -1.000e+00  0.000e+00 e 0     0     0     0 #QU 1.000
    274   3.729 122.006   8.350 1 U   -1.000e+00  0.000e+00 e 0     0     0     0 #QU 1.000
    275   2.041 123.516   7.186 1 U   -1.000e+00  0.000e+00 e 0     0     0     0 #QU 1.000
    276   2.772 121.732   6.303 1 U   -1.000e+00  0.000e+00 e 0     0     0     0 #QU 1.000
    277   0.559 115.145   8.000 1 U   -1.000e+00  0.000e+00 e 0     0     0     0 #QU 1.000
    278   2.209 108.421   6.575 1 U   -1.000e+00  0.000e+00 e 0     0     0     0 #QU 1.000
    279   0.744 107.596   7.803 1 U   -1.000e+00  0.000e+00 e 0     0     0     0 #QU 1.000
    280   1.403 119.536   8.402 1 U   -1.000e+00  0.000e+00 e 0     0     0     0 #QU 1.000
    281   4.822 111.165   7.354 1 U   -1.000e+00  0.000e+00 e 0     0     0     0 #QU 1.000
    282   1.756 123.117   9.077 1 U   -1.000e+00  0.000e+00 e 0     0     0     0 #QU 1.000
    283   1.034 120.085   9.239 1 U   -1.000e+00  0.000e+00 e 0     0     0     0 #QU 1.000
    284   0.701 116.104   7.547 1 U   -1.000e+00  0.000e+00 e 0     0     0     0 #QU 1.000
    285   5.002 119.811   7.077 1 U   -1.000e+00  0.000e+00 e 0     0     0     0 #QU 1.000
    286   0.766 111.988   8.041 1 U   -1.000e+00  0.000e+00 e 0     0     0     0 #QU 1.000
    287   0.703 113.222   8.090 1 U   -1.000e+00  0.000e+00 e 0     0     0     0 #QU 1.000
    288   7.317 128.182   8.437 1 U   -1.000e+00  0.000e+00 e 0     0     0     0 #QU 1.000
    289   3.702 121.732   8.665 1 U   -1.000e+00  0.000e+00 e 0     0     0     0 #QU 1.000
    290   3.732 118.987   7.925 1 U   -1.000e+00  0.000e+00 e 0     0     0     0 #QU 1.000
    291   3.109 117.478   7.980 1 U   -1.000e+00  0.000e+00 e 0     0     0     0 #QU 1.000
    292   3.781 115.146   7.995 1 U   -1.000e+00  0.000e+00 e 0     0     0     0 #QU 1.000
    293   1.612 124.889   8.962 1 U   -1.000e+00  0.000e+00 e 0     0     0     0 #QU 1.000
    294   1.534 110.752   7.852 1 U   -1.000e+00  0.000e+00 e 0     0     0     0 #QU 1.000
    295   1.342 111.302   7.155 1 U   -1.000e+00  0.000e+00 e 0     0     0     0 #QU 1.000
    296   2.375 119.127   8.030 1 U   -1.000e+00  0.000e+00 e 0     0     0     0 #QU 1.000
    297   5.761 113.223   8.094 1 U   -1.000e+00  0.000e+00 e 0     0     0     0 #QU 1.000
    298   1.338 121.731   7.615 1 U   -1.000e+00  0.000e+00 e 0     0     0     0 #QU 1.000
    299   4.194 121.320   7.241 1 U   -1.000e+00  0.000e+00 e 0     0     0     0 #QU 1.000
    300   2.059 108.421   6.569 1 U   -1.000e+00  0.000e+00 e 0     0     0     0 #QU 1.000
    301   2.894 118.713   7.660 1 U   -1.000e+00  0.000e+00 e 0     0     0     0 #QU 1.000
    302   3.014 118.714   7.658 1 U   -1.000e+00  0.000e+00 e 0     0     0     0 #QU 1.000
    303   6.393 116.654   9.382 1 U   -1.000e+00  0.000e+00 e 0     0     0     0 #QU 1.000
    304   1.039 126.811   8.024 1 U   -1.000e+00  0.000e+00 e 0     0     0     0 #QU 1.000
    305   8.186 121.731   6.301 1 U   -1.000e+00  0.000e+00 e 0     0     0     0 #QU 1.000
    306   2.080 118.027   8.985 1 U   -1.000e+00  0.000e+00 e 0     0     0     0 #QU 1.000
    307   7.750 111.302   6.822 1 U   -1.000e+00  0.000e+00 e 0     0     0     0 #QU 1.000
    308   3.994 118.713   9.267 1 U   -1.000e+00  0.000e+00 e 0     0     0     0 #QU 1.000
    309   7.492 125.300  11.754 1 U   -1.000e+00  0.000e+00 e 0     0     0     0 #QU 1.000
    310   7.187 115.144   8.000 1 U   -1.000e+00  0.000e+00 e 0     0     0     0 #QU 1.000
    311   1.613 118.301   7.679 1 U   -1.000e+00  0.000e+00 e 0     0     0     0 #QU 1.000
    312   1.068 119.399   8.672 1 U   -1.000e+00  0.000e+00 e 0     0     0     0 #QU 1.000
    313   1.593 118.850   8.366 1 U   -1.000e+00  0.000e+00 e 0     0     0     0 #QU 1.000
    314   1.880 119.536   8.403 1 U   -1.000e+00  0.000e+00 e 0     0     0     0 #QU 1.000
    315   8.078 116.929   7.085 1 U   -1.000e+00  0.000e+00 e 0     0     0     0 #QU 1.000
    316   1.845 109.792   7.941 1 U   -1.000e+00  0.000e+00 e 0     0     0     0 #QU 1.000
    317   0.604 111.167   7.351 1 U   -1.000e+00  0.000e+00 e 0     0     0     0 #QU 1.000
    318   5.473 106.773   7.561 1 U   -1.000e+00  0.000e+00 e 0     0     0     0 #QU 1.000
    319   1.266 126.261   6.537 1 U   -1.000e+00  0.000e+00 e 0     0     0     0 #QU 1.000
    320   4.197 121.733   7.616 1 U   -1.000e+00  0.000e+00 e 0     0     0     0 #QU 1.000
    321   9.208 116.654   8.594 1 U   -1.000e+00  0.000e+00 e 0     0     0     0 #QU 1.000
    322   0.852 114.598   7.083 1 U   -1.000e+00  0.000e+00 e 0     0     0     0 #QU 1.000
    323   1.809 118.301   7.677 1 U   -1.000e+00  0.000e+00 e 0     0     0     0 #QU 1.000
    324   0.583 115.281   7.342 1 U   -1.000e+00  0.000e+00 e 0     0     0     0 #QU 1.000
    325   0.911 118.027   7.910 1 U   -1.000e+00  0.000e+00 e 0     0     0     0 #QU 1.000
    326   3.282 117.203   8.060 1 U   -1.000e+00  0.000e+00 e 0     0     0     0 #QU 1.000
    327   2.959 121.045   8.336 1 U   -1.000e+00  0.000e+00 e 0     0     0     0 #QU 1.000
    328   5.175 128.182   9.053 1 U   -1.000e+00  0.000e+00 e 0     0     0     0 #QU 1.000
    329   3.532 111.302   9.384 1 U   -1.000e+00  0.000e+00 e 0     0     0     0 #QU 1.000
    330   0.576 127.909  10.697 1 U   -1.000e+00  0.000e+00 e 0     0     0     0 #QU 1.000
    331   2.222 126.261   6.530 1 U   -1.000e+00  0.000e+00 e 0     0     0     0 #QU 1.000
    332   0.252 123.790   8.625 1 U   -1.000e+00  0.000e+00 e 0     0     0     0 #QU 1.000
    333   3.950 108.282   7.468 1 U   -1.000e+00  0.000e+00 e 0     0     0     0 #QU 1.000
    334   2.870 111.302   9.380 1 U   -1.000e+00  0.000e+00 e 0     0     0     0 #QU 1.000
    335   2.592 108.008   7.240 1 U   -1.000e+00  0.000e+00 e 0     0     0     0 #QU 1.000
    336   0.900 126.262   6.537 1 U   -1.000e+00  0.000e+00 e 0     0     0     0 #QU 1.000
    337   0.745 118.026   8.984 1 U   -1.000e+00  0.000e+00 e 0     0     0     0 #QU 1.000
    338   0.615 123.654   8.629 1 U   -1.000e+00  0.000e+00 e 0     0     0     0 #QU 1.000
    339   0.138 123.791   8.627 1 U   -1.000e+00  0.000e+00 e 0     0     0     0 #QU 1.000
    340   0.925 120.634   8.815 1 U   -1.000e+00  0.000e+00 e 0     0     0     0 #QU 1.000
    341   1.021 120.633   8.813 1 U   -1.000e+00  0.000e+00 e 0     0     0     0 #QU 1.000
    342   1.612 115.146   8.000 1 U   -1.000e+00  0.000e+00 e 0     0     0     0 #QU 1.000
    343  10.471 118.849   8.366 1 U   -1.000e+00  0.000e+00 e 0     0     0     0 #QU 1.000
    344  -0.622 118.440   8.466 1 U   -1.000e+00  0.000e+00 e 0     0     0     0 #QU 1.000
    345   1.588 113.223   8.093 1 U   -1.000e+00  0.000e+00 e 0     0     0     0 #QU 1.000
    346   1.734 113.223   8.090 1 U   -1.000e+00  0.000e+00 e 0     0     0     0 #QU 1.000
    347   2.621 113.635   7.632 1 U   -1.000e+00  0.000e+00 e 0     0     0     0 #QU 1.000
    348   1.612 107.184   6.878 1 U   -1.000e+00  0.000e+00 e 0     0     0     0 #QU 1.000
    349   4.289 118.027   7.907 1 U   -1.000e+00  0.000e+00 e 0     0     0     0 #QU 1.000
    350   4.143 119.125   8.021 1 U   -1.000e+00  0.000e+00 e 0     0     0     0 #QU 1.000
    351   2.541 119.811   7.074 1 U   -1.000e+00  0.000e+00 e 0     0     0     0 #QU 1.000
    352   2.595 119.812   9.533 1 U   -1.000e+00  0.000e+00 e 0     0     0     0 #QU 1.000
    353   3.748 118.027   7.907 1 U   -1.000e+00  0.000e+00 e 0     0     0     0 #QU 1.000
    354   1.486 117.477   8.133 1 U   -1.000e+00  0.000e+00 e 0     0     0     0 #QU 1.000
    355   0.770 127.908  10.700 1 U   -1.000e+00  0.000e+00 e 0     0     0     0 #QU 1.000
    356   2.667 118.162   8.154 1 U   -1.000e+00  0.000e+00 e 0     0     0     0 #QU 1.000
    357   2.555 118.164   8.152 1 U   -1.000e+00  0.000e+00 e 0     0     0     0 #QU 1.000
    358   2.224 122.830   8.031 1 U   -1.000e+00  0.000e+00 e 0     0     0     0 #QU 1.000
    359   1.613 122.555   8.375 1 U   -1.000e+00  0.000e+00 e 0     0     0     0 #QU 1.000
    360   8.620 130.796   7.507 1 U   -1.000e+00  0.000e+00 e 0     0     0     0 #QU 1.000
    361   1.403 117.478   7.980 1 U   -1.000e+00  0.000e+00 e 0     0     0     0 #QU 1.000
    362   8.455 121.733   8.666 1 U   -1.000e+00  0.000e+00 e 0     0     0     0 #QU 1.000
    363   8.451 122.281   8.093 1 U   -1.000e+00  0.000e+00 e 0     0     0     0 #QU 1.000
    364   1.342 113.087   7.663 1 U   -1.000e+00  0.000e+00 e 0     0     0     0 #QU 1.000
    365   1.585 112.126   7.616 1 U   -1.000e+00  0.000e+00 e 0     0     0     0 #QU 1.000
    366   3.929 115.969   8.890 1 U   -1.000e+00  0.000e+00 e 0     0     0     0 #QU 1.000
    367   3.606 121.732   8.133 1 U   -1.000e+00  0.000e+00 e 0     0     0     0 #QU 1.000
    368   4.829 118.716   7.688 1 U   -1.000e+00  0.000e+00 e 0     0     0     0 #QU 1.000
    369   3.749 125.312  11.757 1 U   -1.000e+00  0.000e+00 e 0     0     0     0 #QU 1.000
    370   3.920 114.865   8.416 1 U   -1.000e+00  0.000e+00 e 0     0     0     0 #QU 1.000
    371   7.345 119.811   7.077 1 U   -1.000e+00  0.000e+00 e 0     0     0     0 #QU 1.000
    372  -0.867 119.672   7.877 1 U   -1.000e+00  0.000e+00 e 0     0     0     0 #QU 1.000
    373  -0.824 119.653   7.877 1 U   -1.000e+00  0.000e+00 e 0     0     0     0 #QU 1.000
    374  -0.807 119.638   7.875 1 U   -1.000e+00  0.000e+00 e 0     0     0     0 #QU 1.000
    375   0.527 113.223   8.093 1 U   -1.000e+00  0.000e+00 e 0     0     0     0 #QU 1.000
    376   1.270 116.655   8.594 1 U   -1.000e+00  0.000e+00 e 0     0     0     0 #QU 1.000
    377   1.927 127.770   8.392 1 U   -1.000e+00  0.000e+00 e 0     0     0     0 #QU 1.000
    378   2.795 111.988   8.039 1 U   -1.000e+00  0.000e+00 e 0     0     0     0 #QU 1.000
    379   8.020 117.203   8.512 1 U   -1.000e+00  0.000e+00 e 0     0     0     0 #QU 1.000
    380   4.687 121.594   8.274 1 U   -1.000e+00  0.000e+00 e 0     0     0     0 #QU 1.000
    381   1.612 115.282   7.341 1 U   -1.000e+00  0.000e+00 e 0     0     0     0 #QU 1.000
    382   4.174 119.810   8.501 1 U   -1.000e+00  0.000e+00 e 0     0     0     0 #QU 1.000
    383   4.291 117.614   8.829 1 U   -1.000e+00  0.000e+00 e 0     0     0     0 #QU 1.000
    384   2.264 118.987   7.800 1 U   -1.000e+00  0.000e+00 e 0     0     0     0 #QU 1.000
    385   4.822 125.300   9.114 1 U   -1.000e+00  0.000e+00 e 0     0     0     0 #QU 1.000
    386   2.224 108.283   7.467 1 U   -1.000e+00  0.000e+00 e 0     0     0     0 #QU 1.000
    387   6.211 119.674   8.766 1 U   -1.000e+00  0.000e+00 e 0     0     0     0 #QU 1.000
    388   3.117 115.281   7.343 1 U   -1.000e+00  0.000e+00 e 0     0     0     0 #QU 1.000
    389   7.244 112.128   7.617 1 U   -1.000e+00  0.000e+00 e 0     0     0     0 #QU 1.000
    390   7.344 112.123   7.612 1 U   -1.000e+00  0.000e+00 e 0     0     0     0 #QU 1.000
    391   2.824 118.164   8.149 1 U   -1.000e+00  0.000e+00 e 0     0     0     0 #QU 1.000
    392   1.924 118.027   8.984 1 U   -1.000e+00  0.000e+00 e 0     0     0     0 #QU 1.000
    393   2.499 112.126   7.616 1 U   -1.000e+00  0.000e+00 e 0     0     0     0 #QU 1.000
    394   1.612 117.615   8.829 1 U   -1.000e+00  0.000e+00 e 0     0     0     0 #QU 1.000
    395   0.770 121.732   8.126 1 U   -1.000e+00  0.000e+00 e 0     0     0     0 #QU 1.000
    396   4.442 123.516   7.185 1 U   -1.000e+00  0.000e+00 e 0     0     0     0 #QU 1.000
    397   4.473 123.517   7.184 1 U   -1.000e+00  0.000e+00 e 0     0     0     0 #QU 1.000
    398   4.798 119.811   9.537 1 U   -1.000e+00  0.000e+00 e 0     0     0     0 #QU 1.000
    399   1.046 120.220   8.187 1 U   -1.000e+00  0.000e+00 e 0     0     0     0 #QU 1.000
    400  -0.840 118.164   7.482 1 U   -1.000e+00  0.000e+00 e 0     0     0     0 #QU 1.000
    401   7.788 123.516   7.186 1 U   -1.000e+00  0.000e+00 e 0     0     0     0 #QU 1.000
    402   0.763 116.380   7.706 1 U   -1.000e+00  0.000e+00 e 0     0     0     0 #QU 1.000
    403   0.900 126.810   7.726 1 U   -1.000e+00  0.000e+00 e 0     0     0     0 #QU 1.000
    404   2.129 121.732   8.133 1 U   -1.000e+00  0.000e+00 e 0     0     0     0 #QU 1.000
    405   5.623 116.654   8.594 1 U   -1.000e+00  0.000e+00 e 0     0     0     0 #QU 1.000
    406   7.342 125.300  11.759 1 U   -1.000e+00  0.000e+00 e 0     0     0     0 #QU 1.000
    407   1.042 121.733   6.302 1 U   -1.000e+00  0.000e+00 e 0     0     0     0 #QU 1.000
    408   0.755 122.556   8.374 1 U   -1.000e+00  0.000e+00 e 0     0     0     0 #QU 1.000
    409   4.497 117.478   7.982 1 U   -1.000e+00  0.000e+00 e 0     0     0     0 #QU 1.000
    410   4.027 121.458   7.317 1 U   -1.000e+00  0.000e+00 e 0     0     0     0 #QU 1.000
    411   2.052 115.283   8.907 1 U   -1.000e+00  0.000e+00 e 0     0     0     0 #QU 1.000
    412   7.343 106.774   7.562 1 U   -1.000e+00  0.000e+00 e 0     0     0     0 #QU 1.000
    413   1.403 118.987   7.800 1 U   -1.000e+00  0.000e+00 e 0     0     0     0 #QU 1.000
    414   0.773 120.084   9.243 1 U   -1.000e+00  0.000e+00 e 0     0     0     0 #QU 1.000
    415   2.224 119.674   8.036 1 U   -1.000e+00  0.000e+00 e 0     0     0     0 #QU 1.000
    416   6.874 111.164   7.352 1 U   -1.000e+00  0.000e+00 e 0     0     0     0 #QU 1.000
    417   4.630 127.772   8.391 1 U   -1.000e+00  0.000e+00 e 0     0     0     0 #QU 1.000
    418   0.967 128.182   9.055 1 U   -1.000e+00  0.000e+00 e 0     0     0     0 #QU 1.000
    419   9.109 122.144   8.766 1 U   -1.000e+00  0.000e+00 e 0     0     0     0 #QU 1.000
    420   8.035 119.811   9.534 1 U   -1.000e+00  0.000e+00 e 0     0     0     0 #QU 1.000
    421   3.780 117.890   7.796 1 U   -1.000e+00  0.000e+00 e 0     0     0     0 #QU 1.000
    422   4.143 128.182   8.438 1 U   -1.000e+00  0.000e+00 e 0     0     0     0 #QU 1.000
    423   4.330 115.282   8.879 1 U   -1.000e+00  0.000e+00 e 0     0     0     0 #QU 1.000
    424  -0.134 121.046   8.555 1 U   -1.000e+00  0.000e+00 e 0     0     0     0 #QU 1.000
    425   1.049 117.615   8.830 1 U   -1.000e+00  0.000e+00 e 0     0     0     0 #QU 1.000
    426   6.872 121.732   6.303 1 U   -1.000e+00  0.000e+00 e 0     0     0     0 #QU 1.000
    427   1.584 116.929   7.092 1 U   -1.000e+00  0.000e+00 e 0     0     0     0 #QU 1.000
    428   1.042 121.732   8.132 1 U   -1.000e+00  0.000e+00 e 0     0     0     0 #QU 1.000
    429   6.579 108.008   7.235 1 U   -1.000e+00  0.000e+00 e 0     0     0     0 #QU 1.000
    430   8.915 109.791   7.944 1 U   -1.000e+00  0.000e+00 e 0     0     0     0 #QU 1.000
    431   3.961 116.792   8.395 1 U   -1.000e+00  0.000e+00 e 0     0     0     0 #QU 1.000
    432   5.405 107.597   7.804 1 U   -1.000e+00  0.000e+00 e 0     0     0     0 #QU 1.000
    433   2.646 113.635   7.765 1 U   -1.000e+00  0.000e+00 e 0     0     0     0 #QU 1.000
    434   4.687 130.927   9.213 1 U   -1.000e+00  0.000e+00 e 0     0     0     0 #QU 1.000
    435   8.009 119.536   8.406 1 U   -1.000e+00  0.000e+00 e 0     0     0     0 #QU 1.000
    436   7.765 121.731   8.666 1 U   -1.000e+00  0.000e+00 e 0     0     0     0 #QU 1.000
    437   3.335 106.773   7.561 1 U   -1.000e+00  0.000e+00 e 0     0     0     0 #QU 1.000
    438   4.235 117.203   8.061 1 U   -1.000e+00  0.000e+00 e 0     0     0     0 #QU 1.000
    439   8.399 118.026   8.984 1 U   -1.000e+00  0.000e+00 e 0     0     0     0 #QU 1.000
    440   2.018 123.105   9.083 1 U   -1.000e+00  0.000e+00 e 0     0     0     0 #QU 1.000
    441   1.044 122.556   8.374 1 U   -1.000e+00  0.000e+00 e 0     0     0     0 #QU 1.000
    442   2.376 109.792   7.945 1 U   -1.000e+00  0.000e+00 e 0     0     0     0 #QU 1.000
    443   0.845 115.967   8.892 1 U   -1.000e+00  0.000e+00 e 0     0     0     0 #QU 1.000
    444   7.080 116.380   7.844 1 U   -1.000e+00  0.000e+00 e 0     0     0     0 #QU 1.000
    445   0.554 110.752   7.853 1 U   -1.000e+00  0.000e+00 e 0     0     0     0 #QU 1.000
    446   0.138 129.006  10.469 1 U   -1.000e+00  0.000e+00 e 0     0     0     0 #QU 1.000
    447   4.045 118.988   7.928 1 U   -1.000e+00  0.000e+00 e 0     0     0     0 #QU 1.000
    448   7.613 128.182   8.438 1 U   -1.000e+00  0.000e+00 e 0     0     0     0 #QU 1.000
    449   8.891 108.282   7.468 1 U   -1.000e+00  0.000e+00 e 0     0     0     0 #QU 1.000
    450   7.732 118.027   7.907 1 U   -1.000e+00  0.000e+00 e 0     0     0     0 #QU 1.000
    451   4.590 115.283   8.908 1 U   -1.000e+00  0.000e+00 e 0     0     0     0 #QU 1.000
    452   7.788 121.182   7.327 1 U   -1.000e+00  0.000e+00 e 0     0     0     0 #QU 1.000
    453   4.095 118.165   7.483 1 U   -1.000e+00  0.000e+00 e 0     0     0     0 #QU 1.000
    454   3.108 118.987   7.926 1 U   -1.000e+00  0.000e+00 e 0     0     0     0 #QU 1.000
    455   7.886 121.187   7.314 1 U   -1.000e+00  0.000e+00 e 0     0     0     0 #QU 1.000
    456   2.419 126.258   6.537 1 U   -1.000e+00  0.000e+00 e 0     0     0     0 #QU 1.000
    457   8.401 119.126   8.023 1 U   -1.000e+00  0.000e+00 e 0     0     0     0 #QU 1.000
    458   2.303 123.106   9.078 1 U   -1.000e+00  0.000e+00 e 0     0     0     0 #QU 1.000
    459   1.585 118.986   7.925 1 U   -1.000e+00  0.000e+00 e 0     0     0     0 #QU 1.000
    460   6.880 113.635   7.765 1 U   -1.000e+00  0.000e+00 e 0     0     0     0 #QU 1.000
    461   7.319 116.381   7.788 1 U   -1.000e+00  0.000e+00 e 0     0     0     0 #QU 1.000
    462   1.071 118.164   7.483 1 U   -1.000e+00  0.000e+00 e 0     0     0     0 #QU 1.000
    463   4.340 118.987   7.796 1 U   -1.000e+00  0.000e+00 e 0     0     0     0 #QU 1.000
    464   8.399 119.400   8.664 1 U   -1.000e+00  0.000e+00 e 0     0     0     0 #QU 1.000
    465   4.590 130.790   7.507 1 U   -1.000e+00  0.000e+00 e 0     0     0     0 #QU 1.000
    466   8.083 121.458   7.317 1 U   -1.000e+00  0.000e+00 e 0     0     0     0 #QU 1.000
    467   0.657 121.732   6.303 1 U   -1.000e+00  0.000e+00 e 0     0     0     0 #QU 1.000
    468   4.099 122.144   7.523 1 U   -1.000e+00  0.000e+00 e 0     0     0     0 #QU 1.000
    469   4.304 107.732   7.666 1 U   -1.000e+00  0.000e+00 e 0     0     0     0 #QU 1.000
    470   4.189 107.734   7.666 1 U   -1.000e+00  0.000e+00 e 0     0     0     0 #QU 1.000
    471   0.432 123.791   8.625 1 U   -1.000e+00  0.000e+00 e 0     0     0     0 #QU 1.000
    472   4.052 114.596   7.084 1 U   -1.000e+00  0.000e+00 e 0     0     0     0 #QU 1.000
    473   4.096 105.537   7.233 1 U   -1.000e+00  0.000e+00 e 0     0     0     0 #QU 1.000
    474   0.531 116.105   7.546 1 U   -1.000e+00  0.000e+00 e 0     0     0     0 #QU 1.000
    475   6.632 119.674   8.764 1 U   -1.000e+00  0.000e+00 e 0     0     0     0 #QU 1.000
    476   8.129 107.734   7.666 1 U   -1.000e+00  0.000e+00 e 0     0     0     0 #QU 1.000
    477   5.004 118.026   7.910 1 U   -1.000e+00  0.000e+00 e 0     0     0     0 #QU 1.000
    478   7.879 121.458   7.317 1 U   -1.000e+00  0.000e+00 e 0     0     0     0 #QU 1.000
    479   1.907 115.144   8.327 1 U   -1.000e+00  0.000e+00 e 0     0     0     0 #QU 1.000
    480   1.395 121.458   7.318 1 U   -1.000e+00  0.000e+00 e 0     0     0     0 #QU 1.000
    481   1.363 118.165   7.484 1 U   -1.000e+00  0.000e+00 e 0     0     0     0 #QU 1.000
    482   2.031 122.144   8.766 1 U   -1.000e+00  0.000e+00 e 0     0     0     0 #QU 1.000
    483   1.574 128.182   8.438 1 U   -1.000e+00  0.000e+00 e 0     0     0     0 #QU 1.000
    484   1.612 105.675   7.231 1 U   -1.000e+00  0.000e+00 e 0     0     0     0 #QU 1.000
    485   4.035 107.185   6.885 1 U   -1.000e+00  0.000e+00 e 0     0     0     0 #QU 1.000
    486   7.561 120.223   8.186 1 U   -1.000e+00  0.000e+00 e 0     0     0     0 #QU 1.000
    487   7.824 125.300  11.758 1 U   -1.000e+00  0.000e+00 e 0     0     0     0 #QU 1.000
    488   8.275 130.789   7.505 1 U   -1.000e+00  0.000e+00 e 0     0     0     0 #QU 1.000
    489   2.408 120.221   8.312 1 U   -1.000e+00  0.000e+00 e 0     0     0     0 #QU 1.000
    490   0.655 120.224   8.186 1 U   -1.000e+00  0.000e+00 e 0     0     0     0 #QU 1.000
    491   3.795 121.047   8.554 1 U   -1.000e+00  0.000e+00 e 0     0     0     0 #QU 1.000
    492   4.586 122.556   8.370 1 U   -1.000e+00  0.000e+00 e 0     0     0     0 #QU 1.000
    493   1.024 116.654   8.594 1 U   -1.000e+00  0.000e+00 e 0     0     0     0 #QU 1.000
    494   1.071 121.320   8.078 1 U   -1.000e+00  0.000e+00 e 0     0     0     0 #QU 1.000
    495   2.319 120.223   8.313 1 U   -1.000e+00  0.000e+00 e 0     0     0     0 #QU 1.000
    496   2.879 126.261   6.533 1 U   -1.000e+00  0.000e+00 e 0     0     0     0 #QU 1.000
    497   4.242 125.299  11.760 1 U   -1.000e+00  0.000e+00 e 0     0     0     0 #QU 1.000
    498   7.789 115.146   7.999 1 U   -1.000e+00  0.000e+00 e 0     0     0     0 #QU 1.000
    499   7.075 112.675   6.842 1 U   -1.000e+00  0.000e+00 e 0     0     0     0 #QU 1.000
    500   1.563 119.675   8.032 1 U   -1.000e+00  0.000e+00 e 0     0     0     0 #QU 1.000
    501   1.071 119.811   7.076 1 U   -1.000e+00  0.000e+00 e 0     0     0     0 #QU 1.000
    502   1.339 107.734   7.665 1 U   -1.000e+00  0.000e+00 e 0     0     0     0 #QU 1.000
    503   4.183 122.281   8.089 1 U   -1.000e+00  0.000e+00 e 0     0     0     0 #QU 1.000
    504   5.769 118.713   9.268 1 U   -1.000e+00  0.000e+00 e 0     0     0     0 #QU 1.000
    505   4.464 118.027   7.906 1 U   -1.000e+00  0.000e+00 e 0     0     0     0 #QU 1.000
    506   0.746 113.085   7.656 1 U   -1.000e+00  0.000e+00 e 0     0     0     0 #QU 1.000
    507   7.075 112.127   6.842 1 U   -1.000e+00  0.000e+00 e 0     0     0     0 #QU 1.000
    508   4.365 121.731   8.132 1 U   -1.000e+00  0.000e+00 e 0     0     0     0 #QU 1.000
    509  -0.836 115.282   7.346 1 U   -1.000e+00  0.000e+00 e 0     0     0     0 #QU 1.000
    510   7.076 121.320   8.077 1 U   -1.000e+00  0.000e+00 e 0     0     0     0 #QU 1.000
    511   4.071 119.674   7.874 1 U   -1.000e+00  0.000e+00 e 0     0     0     0 #QU 1.000
    512   1.412 114.596   7.083 1 U   -1.000e+00  0.000e+00 e 0     0     0     0 #QU 1.000
    513   1.560 115.968   8.892 1 U   -1.000e+00  0.000e+00 e 0     0     0     0 #QU 1.000
    514   3.971 120.223   8.186 1 U   -1.000e+00  0.000e+00 e 0     0     0     0 #QU 1.000
    515   1.335 117.478   8.133 1 U   -1.000e+00  0.000e+00 e 0     0     0     0 #QU 1.000
    516   1.246 117.614   8.831 1 U   -1.000e+00  0.000e+00 e 0     0     0     0 #QU 1.000
    517   3.951 119.536   8.406 1 U   -1.000e+00  0.000e+00 e 0     0     0     0 #QU 1.000
    518   1.583 122.831   8.030 1 U   -1.000e+00  0.000e+00 e 0     0     0     0 #QU 1.000
    519   3.110 117.204   8.062 1 U   -1.000e+00  0.000e+00 e 0     0     0     0 #QU 1.000
    520   1.066 121.458   7.313 1 U   -1.000e+00  0.000e+00 e 0     0     0     0 #QU 1.000
    521   0.524 121.046   8.555 1 U   -1.000e+00  0.000e+00 e 0     0     0     0 #QU 1.000
    522   7.788 111.302   7.155 1 U   -1.000e+00  0.000e+00 e 0     0     0     0 #QU 1.000
    523   4.217 116.928   7.091 1 U   -1.000e+00  0.000e+00 e 0     0     0     0 #QU 1.000
    524   1.235 130.928   9.213 1 U   -1.000e+00  0.000e+00 e 0     0     0     0 #QU 1.000
    525   1.278 130.930   9.212 1 U   -1.000e+00  0.000e+00 e 0     0     0     0 #QU 1.000
    526   2.594 108.420   7.235 1 U   -1.000e+00  0.000e+00 e 0     0     0     0 #QU 1.000
    527   1.955 118.987   7.796 1 U   -1.000e+00  0.000e+00 e 0     0     0     0 #QU 1.000
    528   4.042 116.929   7.091 1 U   -1.000e+00  0.000e+00 e 0     0     0     0 #QU 1.000
    529   7.661 117.478   8.132 1 U   -1.000e+00  0.000e+00 e 0     0     0     0 #QU 1.000
    530   7.077 113.086   7.661 1 U   -1.000e+00  0.000e+00 e 0     0     0     0 #QU 1.000
    531   1.663 118.986   7.796 1 U   -1.000e+00  0.000e+00 e 0     0     0     0 #QU 1.000
    532   4.590 126.810   8.030 1 U   -1.000e+00  0.000e+00 e 0     0     0     0 #QU 1.000
    533   7.848 116.929   7.088 1 U   -1.000e+00  0.000e+00 e 0     0     0     0 #QU 1.000
    534   3.824 110.753   7.853 1 U   -1.000e+00  0.000e+00 e 0     0     0     0 #QU 1.000
    535   5.180 126.810   8.031 1 U   -1.000e+00  0.000e+00 e 0     0     0     0 #QU 1.000
    536   7.318 119.674   7.874 1 U   -1.000e+00  0.000e+00 e 0     0     0     0 #QU 1.000
    537   7.292 111.988   6.663 1 U   -1.000e+00  0.000e+00 e 0     0     0     0 #QU 1.000
    538   6.834 112.674   7.083 1 U   -1.000e+00  0.000e+00 e 0     0     0     0 #QU 1.000
    539   7.194 117.889   7.794 1 U   -1.000e+00  0.000e+00 e 0     0     0     0 #QU 1.000
    540   3.929 118.987   7.796 1 U   -1.000e+00  0.000e+00 e 0     0     0     0 #QU 1.000
    541   7.317 121.319   8.078 1 U   -1.000e+00  0.000e+00 e 0     0     0     0 #QU 1.000
    542   7.637 113.086   6.812 1 U   -1.000e+00  0.000e+00 e 0     0     0     0 #QU 1.000
    543   6.657 111.988   7.296 1 U   -1.000e+00  0.000e+00 e 0     0     0     0 #QU 1.000
    544   3.799 119.673   7.875 1 U   -1.000e+00  0.000e+00 e 0     0     0     0 #QU 1.000
    545   5.311 119.674   8.768 1 U   -1.000e+00  0.000e+00 e 0     0     0     0 #QU 1.000
    546   4.168 117.478   8.132 1 U   -1.000e+00  0.000e+00 e 0     0     0     0 #QU 1.000
    547   1.132 107.734   7.667 1 U   -1.000e+00  0.000e+00 e 0     0     0     0 #QU 1.000
    548   7.639 113.634   6.811 1 U   -1.000e+00  0.000e+00 e 0     0     0     0 #QU 1.000
    549   8.006 122.144   7.523 1 U   -1.000e+00  0.000e+00 e 0     0     0     0 #QU 1.000
    550   3.463 118.438   8.468 1 U   -1.000e+00  0.000e+00 e 0     0     0     0 #QU 1.000
    551   4.709 122.144   8.767 1 U   -1.000e+00  0.000e+00 e 0     0     0     0 #QU 1.000
    552   6.210 116.654   9.385 1 U   -1.000e+00  0.000e+00 e 0     0     0     0 #QU 1.000
    553   8.047 121.046   8.336 1 U   -1.000e+00  0.000e+00 e 0     0     0     0 #QU 1.000
    554   2.030 118.165   8.041 1 U   -1.000e+00  0.000e+00 e 0     0     0     0 #QU 1.000
    555   0.850 125.305   9.111 1 U   -1.000e+00  0.000e+00 e 0     0     0     0 #QU 1.000
    556   7.489 119.673   7.874 1 U   -1.000e+00  0.000e+00 e 0     0     0     0 #QU 1.000
    557   0.775 125.299   9.110 1 U   -1.000e+00  0.000e+00 e 0     0     0     0 #QU 1.000
    558   6.849 111.851   7.534 1 U   -1.000e+00  0.000e+00 e 0     0     0     0 #QU 1.000
    559   2.352 108.419   7.233 1 U   -1.000e+00  0.000e+00 e 0     0     0     0 #QU 1.000
    560   7.922 122.007   8.355 1 U   -1.000e+00  0.000e+00 e 0     0     0     0 #QU 1.000
    561   6.815 111.302   7.753 1 U   -1.000e+00  0.000e+00 e 0     0     0     0 #QU 1.000
    562   8.396 117.203   8.061 1 U   -1.000e+00  0.000e+00 e 0     0     0     0 #QU 1.000
    563   8.053 116.793   8.397 1 U   -1.000e+00  0.000e+00 e 0     0     0     0 #QU 1.000
    564   7.518 115.145   8.000 1 U   -1.000e+00  0.000e+00 e 0     0     0     0 #QU 1.000
    565   1.414 118.850   8.366 1 U   -1.000e+00  0.000e+00 e 0     0     0     0 #QU 1.000
    566   1.564 108.283   7.468 1 U   -1.000e+00  0.000e+00 e 0     0     0     0 #QU 1.000
    567   3.560 121.045   8.555 1 U   -1.000e+00  0.000e+00 e 0     0     0     0 #QU 1.000
    568   5.078 130.790   7.507 1 U   -1.000e+00  0.000e+00 e 0     0     0     0 #QU 1.000
    569   1.068 117.203   8.059 1 U   -1.000e+00  0.000e+00 e 0     0     0     0 #QU 1.000
    570   8.550 122.143   7.525 1 U   -1.000e+00  0.000e+00 e 0     0     0     0 #QU 1.000
    571   1.806 119.675   8.036 1 U   -1.000e+00  0.000e+00 e 0     0     0     0 #QU 1.000
    572   7.337 118.165   7.485 1 U   -1.000e+00  0.000e+00 e 0     0     0     0 #QU 1.000
    573   8.347 111.988   8.041 1 U   -1.000e+00  0.000e+00 e 0     0     0     0 #QU 1.000
    574   4.614 126.125   8.086 1 U   -1.000e+00  0.000e+00 e 0     0     0     0 #QU 1.000
    575   3.938 118.164   8.040 1 U   -1.000e+00  0.000e+00 e 0     0     0     0 #QU 1.000
    576   0.749 119.811   7.074 1 U   -1.000e+00  0.000e+00 e 0     0     0     0 #QU 1.000
    577   1.932 120.223   8.310 1 U   -1.000e+00  0.000e+00 e 0     0     0     0 #QU 1.000
    578   5.473 130.927   9.211 1 U   -1.000e+00  0.000e+00 e 0     0     0     0 #QU 1.000
    579   5.252 120.085   9.243 1 U   -1.000e+00  0.000e+00 e 0     0     0     0 #QU 1.000
    580   4.046 110.753   7.852 1 U   -1.000e+00  0.000e+00 e 0     0     0     0 #QU 1.000
    581   0.973 115.282   7.217 1 U   -1.000e+00  0.000e+00 e 0     0     0     0 #QU 1.000
    582   6.856 129.006  10.471 1 U   -1.000e+00  0.000e+00 e 0     0     0     0 #QU 1.000
    583   4.298 115.007   8.329 1 U   -1.000e+00  0.000e+00 e 0     0     0     0 #QU 1.000
    584   4.541 126.811   7.726 1 U   -1.000e+00  0.000e+00 e 0     0     0     0 #QU 1.000
    585   4.671 126.811   7.725 1 U   -1.000e+00  0.000e+00 e 0     0     0     0 #QU 1.000
    586   1.023 130.926   9.212 1 U   -1.000e+00  0.000e+00 e 0     0     0     0 #QU 1.000
    587   3.969 121.731   6.303 1 U   -1.000e+00  0.000e+00 e 0     0     0     0 #QU 1.000
    588   4.611 128.182   9.055 1 U   -1.000e+00  0.000e+00 e 0     0     0     0 #QU 1.000
    589   8.433 112.125   7.617 1 U   -1.000e+00  0.000e+00 e 0     0     0     0 #QU 1.000
    590   4.013 118.163   8.042 1 U   -1.000e+00  0.000e+00 e 0     0     0     0 #QU 1.000
    591   1.590 114.596   7.084 1 U   -1.000e+00  0.000e+00 e 0     0     0     0 #QU 1.000
    592   1.689 114.595   7.083 1 U   -1.000e+00  0.000e+00 e 0     0     0     0 #QU 1.000
    593   1.242 111.164   7.354 1 U   -1.000e+00  0.000e+00 e 0     0     0     0 #QU 1.000
    594   1.895 116.929   7.088 1 U   -1.000e+00  0.000e+00 e 0     0     0     0 #QU 1.000
    595   3.783 128.182   8.437 1 U   -1.000e+00  0.000e+00 e 0     0     0     0 #QU 1.000
    596   8.181 116.105   7.553 1 U   -1.000e+00  0.000e+00 e 0     0     0     0 #QU 1.000
    597   3.578 117.890   7.794 1 U   -1.000e+00  0.000e+00 e 0     0     0     0 #QU 1.000
    598   4.183 119.674   8.035 1 U   -1.000e+00  0.000e+00 e 0     0     0     0 #QU 1.000
    599   6.821 113.223   7.640 1 U   -1.000e+00  0.000e+00 e 0     0     0     0 #QU 1.000
    600   6.630 129.006  10.471 1 U   -1.000e+00  0.000e+00 e 0     0     0     0 #QU 1.000
    601   4.300 120.223   8.186 1 U   -1.000e+00  0.000e+00 e 0     0     0     0 #QU 1.000
    602   1.241 106.772   7.562 1 U   -1.000e+00  0.000e+00 e 0     0     0     0 #QU 1.000
    603   3.820 118.712   9.268 1 U   -1.000e+00  0.000e+00 e 0     0     0     0 #QU 1.000
    604   3.775 121.182   7.328 1 U   -1.000e+00  0.000e+00 e 0     0     0     0 #QU 1.000
    605   1.289 120.085   9.241 1 U   -1.000e+00  0.000e+00 e 0     0     0     0 #QU 1.000
    606   0.847 121.320   8.077 1 U   -1.000e+00  0.000e+00 e 0     0     0     0 #QU 1.000
    607   4.611 123.653   8.625 1 U   -1.000e+00  0.000e+00 e 0     0     0     0 #QU 1.000
    608   1.733 116.242   7.788 1 U   -1.000e+00  0.000e+00 e 0     0     0     0 #QU 1.000
    609   7.577 126.261   6.538 1 U   -1.000e+00  0.000e+00 e 0     0     0     0 #QU 1.000
    610   3.970 115.145   7.998 1 U   -1.000e+00  0.000e+00 e 0     0     0     0 #QU 1.000
    611   7.563 129.006  10.471 1 U   -1.000e+00  0.000e+00 e 0     0     0     0 #QU 1.000
    612   1.855 119.673   7.875 1 U   -1.000e+00  0.000e+00 e 0     0     0     0 #QU 1.000
    613   6.706 116.655   9.383 1 U   -1.000e+00  0.000e+00 e 0     0     0     0 #QU 1.000
    614   0.771 117.202   8.509 1 U   -1.000e+00  0.000e+00 e 0     0     0     0 #QU 1.000
    615   8.623 112.125   7.618 1 U   -1.000e+00  0.000e+00 e 0     0     0     0 #QU 1.000
    616   1.929 121.732   8.132 1 U   -1.000e+00  0.000e+00 e 0     0     0     0 #QU 1.000
    617   5.782 121.046   8.340 1 U   -1.000e+00  0.000e+00 e 0     0     0     0 #QU 1.000
    618   6.800 112.400   7.476 1 U   -1.000e+00  0.000e+00 e 0     0     0     0 #QU 1.000
    619  -0.158 118.438   8.469 1 U   -1.000e+00  0.000e+00 e 0     0     0     0 #QU 1.000
    620   4.611 119.811   9.532 1 U   -1.000e+00  0.000e+00 e 0     0     0     0 #QU 1.000
    621   8.341 110.753   7.851 1 U   -1.000e+00  0.000e+00 e 0     0     0     0 #QU 1.000
    622   1.624 117.890   7.792 1 U   -1.000e+00  0.000e+00 e 0     0     0     0 #QU 1.000
    623   2.056 116.792   8.399 1 U   -1.000e+00  0.000e+00 e 0     0     0     0 #QU 1.000
    624   1.068 124.889   8.966 1 U   -1.000e+00  0.000e+00 e 0     0     0     0 #QU 1.000
    625   2.665 114.321   8.118 1 U   -1.000e+00  0.000e+00 e 0     0     0     0 #QU 1.000
    626   8.008 117.890   7.794 1 U   -1.000e+00  0.000e+00 e 0     0     0     0 #QU 1.000
    627   1.490 125.300  11.761 1 U   -1.000e+00  0.000e+00 e 0     0     0     0 #QU 1.000
    628   3.531 113.223   8.093 1 U   -1.000e+00  0.000e+00 e 0     0     0     0 #QU 1.000
    629   8.989 127.771   8.391 1 U   -1.000e+00  0.000e+00 e 0     0     0     0 #QU 1.000
    630   2.131 111.988   8.041 1 U   -1.000e+00  0.000e+00 e 0     0     0     0 #QU 1.000
    631   5.080 118.028   8.987 1 U   -1.000e+00  0.000e+00 e 0     0     0     0 #QU 1.000
    632   2.518 111.302   7.749 1 U   -1.000e+00  0.000e+00 e 0     0     0     0 #QU 1.000
    633   4.679 123.105   9.080 1 U   -1.000e+00  0.000e+00 e 0     0     0     0 #QU 1.000
    634   1.045 106.773   7.561 1 U   -1.000e+00  0.000e+00 e 0     0     0     0 #QU 1.000
    635   1.243 117.203   8.507 1 U   -1.000e+00  0.000e+00 e 0     0     0     0 #QU 1.000
    636   5.403 118.027   8.985 1 U   -1.000e+00  0.000e+00 e 0     0     0     0 #QU 1.000
    637   4.169 117.202   8.508 1 U   -1.000e+00  0.000e+00 e 0     0     0     0 #QU 1.000
    638   1.537 118.438   8.469 1 U   -1.000e+00  0.000e+00 e 0     0     0     0 #QU 1.000
    639   8.033 108.283   7.466 1 U   -1.000e+00  0.000e+00 e 0     0     0     0 #QU 1.000
    640   4.173 108.832   8.006 1 U   -1.000e+00  0.000e+00 e 0     0     0     0 #QU 1.000
    641   2.871 109.792   7.944 1 U   -1.000e+00  0.000e+00 e 0     0     0     0 #QU 1.000
    642   4.366 120.223   8.312 1 U   -1.000e+00  0.000e+00 e 0     0     0     0 #QU 1.000
    643   1.963 122.829   8.032 1 U   -1.000e+00  0.000e+00 e 0     0     0     0 #QU 1.000
    644   2.083 122.834   8.031 1 U   -1.000e+00  0.000e+00 e 0     0     0     0 #QU 1.000
    645   3.338 111.165   7.357 1 U   -1.000e+00  0.000e+00 e 0     0     0     0 #QU 1.000
    646   0.576 111.303   7.151 1 U   -1.000e+00  0.000e+00 e 0     0     0     0 #QU 1.000
    647  -0.844 125.300  11.760 1 U   -1.000e+00  0.000e+00 e 0     0     0     0 #QU 1.000
    648   3.997 108.832   8.007 1 U   -1.000e+00  0.000e+00 e 0     0     0     0 #QU 1.000
    649   2.868 123.654   8.625 1 U   -1.000e+00  0.000e+00 e 0     0     0     0 #QU 1.000
    650   0.973 116.654   9.384 1 U   -1.000e+00  0.000e+00 e 0     0     0     0 #QU 1.000
    651   2.546 118.713   7.663 1 U   -1.000e+00  0.000e+00 e 0     0     0     0 #QU 1.000
    652   1.346 115.283   7.343 1 U   -1.000e+00  0.000e+00 e 0     0     0     0 #QU 1.000
    653   2.985 126.810   8.029 1 U   -1.000e+00  0.000e+00 e 0     0     0     0 #QU 1.000
    654   0.825 118.577   7.695 1 U   -1.000e+00  0.000e+00 e 0     0     0     0 #QU 1.000
    655   4.586 124.889   8.963 1 U   -1.000e+00  0.000e+00 e 0     0     0     0 #QU 1.000
    656   2.052 109.791   7.941 1 U   -1.000e+00  0.000e+00 e 0     0     0     0 #QU 1.000
    657   5.624 126.810   8.031 1 U   -1.000e+00  0.000e+00 e 0     0     0     0 #QU 1.000
    658   6.852 118.987   7.928 1 U   -1.000e+00  0.000e+00 e 0     0     0     0 #QU 1.000
    659   3.799 118.164   7.484 1 U   -1.000e+00  0.000e+00 e 0     0     0     0 #QU 1.000
    660   4.298 116.105   7.555 1 U   -1.000e+00  0.000e+00 e 0     0     0     0 #QU 1.000
    661   8.372 129.005  10.470 1 U   -1.000e+00  0.000e+00 e 0     0     0     0 #QU 1.000
    662   3.948 117.890   7.796 1 U   -1.000e+00  0.000e+00 e 0     0     0     0 #QU 1.000
    663   2.594 119.124   8.021 1 U   -1.000e+00  0.000e+00 e 0     0     0     0 #QU 1.000
    664   1.249 120.222   8.186 1 U   -1.000e+00  0.000e+00 e 0     0     0     0 #QU 1.000
    665   3.732 119.810   9.533 1 U   -1.000e+00  0.000e+00 e 0     0     0     0 #QU 1.000
    666   6.301 111.156   7.355 1 U   -1.000e+00  0.000e+00 e 0     0     0     0 #QU 1.000
    667   3.800 105.676   7.233 1 U   -1.000e+00  0.000e+00 e 0     0     0     0 #QU 1.000
    668   3.906 105.674   7.233 1 U   -1.000e+00  0.000e+00 e 0     0     0     0 #QU 1.000
    669   2.865 119.125   8.031 1 U   -1.000e+00  0.000e+00 e 0     0     0     0 #QU 1.000
    670   4.373 116.243   7.789 1 U   -1.000e+00  0.000e+00 e 0     0     0     0 #QU 1.000
    671   8.602 125.026   8.962 1 U   -1.000e+00  0.000e+00 e 0     0     0     0 #QU 1.000
    672   1.583 130.927   9.211 1 U   -1.000e+00  0.000e+00 e 0     0     0     0 #QU 1.000
    673   1.674 120.223   8.312 1 U   -1.000e+00  0.000e+00 e 0     0     0     0 #QU 1.000
    674   1.346 119.812   7.076 1 U   -1.000e+00  0.000e+00 e 0     0     0     0 #QU 1.000
    675   4.712 112.126   7.616 1 U   -1.000e+00  0.000e+00 e 0     0     0     0 #QU 1.000
    676   8.080 114.595   7.084 1 U   -1.000e+00  0.000e+00 e 0     0     0     0 #QU 1.000
    677   2.794 112.537   7.084 1 U   -1.000e+00  0.000e+00 e 0     0     0     0 #QU 1.000
    678   2.866 112.126   7.616 1 U   -1.000e+00  0.000e+00 e 0     0     0     0 #QU 1.000
    679   0.593 118.164   7.483 1 U   -1.000e+00  0.000e+00 e 0     0     0     0 #QU 1.000
    680   4.439 115.145   7.998 1 U   -1.000e+00  0.000e+00 e 0     0     0     0 #QU 1.000
    681   2.078 119.675   8.039 1 U   -1.000e+00  0.000e+00 e 0     0     0     0 #QU 1.000
    682   4.548 125.576   8.309 1 U   -1.000e+00  0.000e+00 e 0     0     0     0 #QU 1.000
    683   7.513 121.595   8.272 1 U   -1.000e+00  0.000e+00 e 0     0     0     0 #QU 1.000
    684   3.789 122.144   7.526 1 U   -1.000e+00  0.000e+00 e 0     0     0     0 #QU 1.000
    685   1.809 105.674   7.232 1 U   -1.000e+00  0.000e+00 e 0     0     0     0 #QU 1.000
    686   4.274 125.026   8.963 1 U   -1.000e+00  0.000e+00 e 0     0     0     0 #QU 1.000
    687   2.312 121.746   8.127 1 U   -1.000e+00  0.000e+00 e 0     0     0     0 #QU 1.000
    688   2.413 121.727   8.129 1 U   -1.000e+00  0.000e+00 e 0     0     0     0 #QU 1.000
    689   2.961 112.537   7.083 1 U   -1.000e+00  0.000e+00 e 0     0     0     0 #QU 1.000
    690   3.409 118.027   7.909 1 U   -1.000e+00  0.000e+00 e 0     0     0     0 #QU 1.000
    691   8.352 119.811   9.533 1 U   -1.000e+00  0.000e+00 e 0     0     0     0 #QU 1.000
    692   3.998 117.203   8.507 1 U   -1.000e+00  0.000e+00 e 0     0     0     0 #QU 1.000
    693   1.044 117.890   7.796 1 U   -1.000e+00  0.000e+00 e 0     0     0     0 #QU 1.000
    694   2.843 120.633   8.811 1 U   -1.000e+00  0.000e+00 e 0     0     0     0 #QU 1.000
    695   2.224 115.146   7.996 1 U   -1.000e+00  0.000e+00 e 0     0     0     0 #QU 1.000
    696   2.323 115.143   7.996 1 U   -1.000e+00  0.000e+00 e 0     0     0     0 #QU 1.000
    697   6.877 119.674   8.767 1 U   -1.000e+00  0.000e+00 e 0     0     0     0 #QU 1.000
    698   4.613 121.046   8.336 1 U   -1.000e+00  0.000e+00 e 0     0     0     0 #QU 1.000
    699   6.805 113.635   7.633 1 U   -1.000e+00  0.000e+00 e 0     0     0     0 #QU 1.000
    700   2.225 118.164   8.039 1 U   -1.000e+00  0.000e+00 e 0     0     0     0 #QU 1.000
    701   1.039 111.165   7.351 1 U   -1.000e+00  0.000e+00 e 0     0     0     0 #QU 1.000
    702   3.285 118.987   7.929 1 U   -1.000e+00  0.000e+00 e 0     0     0     0 #QU 1.000
    703   4.747 120.222   8.186 1 U   -1.000e+00  0.000e+00 e 0     0     0     0 #QU 1.000
    704   4.786 126.124   8.085 1 U   -1.000e+00  0.000e+00 e 0     0     0     0 #QU 1.000
    705   3.528 118.712   9.270 1 U   -1.000e+00  0.000e+00 e 0     0     0     0 #QU 1.000
    706   2.961 111.988   8.040 1 U   -1.000e+00  0.000e+00 e 0     0     0     0 #QU 1.000
    707   4.220 113.086   7.657 1 U   -1.000e+00  0.000e+00 e 0     0     0     0 #QU 1.000
    708   1.139 121.729   7.619 1 U   -1.000e+00  0.000e+00 e 0     0     0     0 #QU 1.000
    709   7.241 107.871   6.575 1 U   -1.000e+00  0.000e+00 e 0     0     0     0 #QU 1.000
    710   2.349 118.027   7.907 1 U   -1.000e+00  0.000e+00 e 0     0     0     0 #QU 1.000
    711   2.635 113.086   7.640 1 U   -1.000e+00  0.000e+00 e 0     0     0     0 #QU 1.000
    712   2.524 113.087   7.658 1 U   -1.000e+00  0.000e+00 e 0     0     0     0 #QU 1.000
    713   2.321 122.144   8.767 1 U   -1.000e+00  0.000e+00 e 0     0     0     0 #QU 1.000
    714   7.521 117.890   7.788 1 U   -1.000e+00  0.000e+00 e 0     0     0     0 #QU 1.000
    715   1.393 121.319   8.077 1 U   -1.000e+00  0.000e+00 e 0     0     0     0 #QU 1.000
    716   0.744 119.400   8.663 1 U   -1.000e+00  0.000e+00 e 0     0     0     0 #QU 1.000
    717   4.152 117.478   7.977 1 U   -1.000e+00  0.000e+00 e 0     0     0     0 #QU 1.000
    718   0.922 122.281   8.093 1 U   -1.000e+00  0.000e+00 e 0     0     0     0 #QU 1.000
    719   7.856 114.459   8.116 1 U   -1.000e+00  0.000e+00 e 0     0     0     0 #QU 1.000
    720   4.333 113.090   7.656 1 U   -1.000e+00  0.000e+00 e 0     0     0     0 #QU 1.000
    721   8.352 118.987   7.928 1 U   -1.000e+00  0.000e+00 e 0     0     0     0 #QU 1.000
    722   4.045 127.908  10.698 1 U   -1.000e+00  0.000e+00 e 0     0     0     0 #QU 1.000
    723   2.542 112.400   7.475 1 U   -1.000e+00  0.000e+00 e 0     0     0     0 #QU 1.000
    724   7.046 127.908  10.697 1 U   -1.000e+00  0.000e+00 e 0     0     0     0 #QU 1.000
    725   0.748 126.809   8.031 1 U   -1.000e+00  0.000e+00 e 0     0     0     0 #QU 1.000
    726   1.385 110.753   7.851 1 U   -1.000e+00  0.000e+00 e 0     0     0     0 #QU 1.000
    727   2.595 108.421   6.575 1 U   -1.000e+00  0.000e+00 e 0     0     0     0 #QU 1.000
    728   8.473 120.635   8.814 1 U   -1.000e+00  0.000e+00 e 0     0     0     0 #QU 1.000
    729   7.566 118.027   7.909 1 U   -1.000e+00  0.000e+00 e 0     0     0     0 #QU 1.000
    730   4.224 116.792   8.397 1 U   -1.000e+00  0.000e+00 e 0     0     0     0 #QU 1.000
    731   0.285 111.165   7.352 1 U   -1.000e+00  0.000e+00 e 0     0     0     0 #QU 1.000
    732   5.252 122.144   8.767 1 U   -1.000e+00  0.000e+00 e 0     0     0     0 #QU 1.000
    733   5.288 111.988   8.040 1 U   -1.000e+00  0.000e+00 e 0     0     0     0 #QU 1.000
    734   0.826 121.733   6.302 1 U   -1.000e+00  0.000e+00 e 0     0     0     0 #QU 1.000
    735   3.778 121.319   8.078 1 U   -1.000e+00  0.000e+00 e 0     0     0     0 #QU 1.000
    736   3.798 107.185   6.881 1 U   -1.000e+00  0.000e+00 e 0     0     0     0 #QU 1.000
    737   7.682 117.203   8.507 1 U   -1.000e+00  0.000e+00 e 0     0     0     0 #QU 1.000
    738   7.733 117.200   8.512 1 U   -1.000e+00  0.000e+00 e 0     0     0     0 #QU 1.000
    739   5.288 121.046   8.337 1 U   -1.000e+00  0.000e+00 e 0     0     0     0 #QU 1.000
    740   5.673 125.163   9.110 1 U   -1.000e+00  0.000e+00 e 0     0     0     0 #QU 1.000
    741   3.937 115.282   8.879 1 U   -1.000e+00  0.000e+00 e 0     0     0     0 #QU 1.000
    742   1.397 119.674   7.875 1 U   -1.000e+00  0.000e+00 e 0     0     0     0 #QU 1.000
    743   7.688 116.654   8.594 1 U   -1.000e+00  0.000e+00 e 0     0     0     0 #QU 1.000
    744   3.730 122.830   8.031 1 U   -1.000e+00  0.000e+00 e 0     0     0     0 #QU 1.000
    745   0.563 111.987   8.038 1 U   -1.000e+00  0.000e+00 e 0     0     0     0 #QU 1.000
    746   2.129 120.222   8.312 1 U   -1.000e+00  0.000e+00 e 0     0     0     0 #QU 1.000
    747   0.582 126.123   8.085 1 U   -1.000e+00  0.000e+00 e 0     0     0     0 #QU 1.000
    748   0.474 126.124   8.087 1 U   -1.000e+00  0.000e+00 e 0     0     0     0 #QU 1.000
    749   3.240 117.891   7.794 1 U   -1.000e+00  0.000e+00 e 0     0     0     0 #QU 1.000
    750   8.768 107.185   6.885 1 U   -1.000e+00  0.000e+00 e 0     0     0     0 #QU 1.000
    751   4.741 116.381   7.843 1 U   -1.000e+00  0.000e+00 e 0     0     0     0 #QU 1.000
    752   5.167 111.302   9.388 1 U   -1.000e+00  0.000e+00 e 0     0     0     0 #QU 1.000
    753   7.465 115.967   8.891 1 U   -1.000e+00  0.000e+00 e 0     0     0     0 #QU 1.000
    754   2.550 125.576   7.568 1 U   -1.000e+00  0.000e+00 e 0     0     0     0 #QU 1.000
    755   2.898 121.320   7.240 1 U   -1.000e+00  0.000e+00 e 0     0     0     0 #QU 1.000
    756   3.189 126.261   6.537 1 U   -1.000e+00  0.000e+00 e 0     0     0     0 #QU 1.000
    757   3.076 109.792   7.941 1 U   -1.000e+00  0.000e+00 e 0     0     0     0 #QU 1.000
    758   6.878 105.675   7.233 1 U   -1.000e+00  0.000e+00 e 0     0     0     0 #QU 1.000
    759   7.858 114.596   7.083 1 U   -1.000e+00  0.000e+00 e 0     0     0     0 #QU 1.000
    760   1.882 114.595   7.084 1 U   -1.000e+00  0.000e+00 e 0     0     0     0 #QU 1.000
    761   2.701 125.575   7.568 1 U   -1.000e+00  0.000e+00 e 0     0     0     0 #QU 1.000
    762   1.982 115.144   8.000 1 U   -1.000e+00  0.000e+00 e 0     0     0     0 #QU 1.000
    763   5.280 127.908  10.697 1 U   -1.000e+00  0.000e+00 e 0     0     0     0 #QU 1.000
    764   7.225 118.302   7.677 1 U   -1.000e+00  0.000e+00 e 0     0     0     0 #QU 1.000
    765   4.489 120.910   7.754 1 U   -1.000e+00  0.000e+00 e 0     0     0     0 #QU 1.000
    766   6.849 117.203   8.061 1 U   -1.000e+00  0.000e+00 e 0     0     0     0 #QU 1.000
    767   1.242 130.790   7.506 1 U   -1.000e+00  0.000e+00 e 0     0     0     0 #QU 1.000
    768   2.697 112.399   7.475 1 U   -1.000e+00  0.000e+00 e 0     0     0     0 #QU 1.000
    769   3.801 117.203   8.507 1 U   -1.000e+00  0.000e+00 e 0     0     0     0 #QU 1.000
    770   8.020 121.732   8.668 1 U   -1.000e+00  0.000e+00 e 0     0     0     0 #QU 1.000
    771   1.733 119.676   7.874 1 U   -1.000e+00  0.000e+00 e 0     0     0     0 #QU 1.000
    772   8.036 116.656   8.598 1 U   -1.000e+00  0.000e+00 e 0     0     0     0 #QU 1.000
    773   4.217 119.811   9.534 1 U   -1.000e+00  0.000e+00 e 0     0     0     0 #QU 1.000
    774   0.970 121.046   8.337 1 U   -1.000e+00  0.000e+00 e 0     0     0     0 #QU 1.000
    775   8.766 125.163   9.110 1 U   -1.000e+00  0.000e+00 e 0     0     0     0 #QU 1.000
    776   7.666 105.675   7.233 1 U   -1.000e+00  0.000e+00 e 0     0     0     0 #QU 1.000
    777   1.067 113.086   7.656 1 U   -1.000e+00  0.000e+00 e 0     0     0     0 #QU 1.000
    778   0.824 120.222   8.188 1 U   -1.000e+00  0.000e+00 e 0     0     0     0 #QU 1.000
    779   1.908 120.222   8.187 1 U   -1.000e+00  0.000e+00 e 0     0     0     0 #QU 1.000
    780   3.529 128.182   8.438 1 U   -1.000e+00  0.000e+00 e 0     0     0     0 #QU 1.000
    781   2.347 125.299  11.758 1 U   -1.000e+00  0.000e+00 e 0     0     0     0 #QU 1.000
    782   7.856 111.988   8.040 1 U   -1.000e+00  0.000e+00 e 0     0     0     0 #QU 1.000
    783   3.576 115.145   7.999 1 U   -1.000e+00  0.000e+00 e 0     0     0     0 #QU 1.000
    784   1.513 119.399   8.671 1 U   -1.000e+00  0.000e+00 e 0     0     0     0 #QU 1.000
    785   7.763 113.086   6.889 1 U   -1.000e+00  0.000e+00 e 0     0     0     0 #QU 1.000
    786   3.740 115.282   7.346 1 U   -1.000e+00  0.000e+00 e 0     0     0     0 #QU 1.000
    787   8.972 130.796   7.505 1 U   -1.000e+00  0.000e+00 e 0     0     0     0 #QU 1.000
    788   7.659 121.320   7.241 1 U   -1.000e+00  0.000e+00 e 0     0     0     0 #QU 1.000
    789   4.224 105.950   8.062 1 U   -1.000e+00  0.000e+00 e 0     0     0     0 #QU 1.000
    790   3.996 111.165   7.351 1 U   -1.000e+00  0.000e+00 e 0     0     0     0 #QU 1.000
    791   5.078 124.889   8.962 1 U   -1.000e+00  0.000e+00 e 0     0     0     0 #QU 1.000
    792   8.586 118.576   7.691 1 U   -1.000e+00  0.000e+00 e 0     0     0     0 #QU 1.000
    793   0.924 118.439   8.469 1 U   -1.000e+00  0.000e+00 e 0     0     0     0 #QU 0.999
    794   3.094 116.791   8.398 1 U   -1.000e+00  0.000e+00 e 0     0     0     0 #QU 0.999
    795   3.188 128.179   8.437 1 U   -1.000e+00  0.000e+00 e 0     0     0     0 #QU 0.999
    796   3.094 128.182   8.438 1 U   -1.000e+00  0.000e+00 e 0     0     0     0 #QU 0.999
    797   6.797 121.771   7.615 1 U   -1.000e+00  0.000e+00 e 0     0     0     0 #QU 0.999
    798   0.433 112.125   7.617 1 U   -1.000e+00  0.000e+00 e 0     0     0     0 #QU 0.999
    799   8.504 116.380   7.702 1 U   -1.000e+00  0.000e+00 e 0     0     0     0 #QU 0.999
    800   4.365 121.046   8.336 1 U   -1.000e+00  0.000e+00 e 0     0     0     0 #QU 0.999
    801   1.712 105.949   8.062 1 U   -1.000e+00  0.000e+00 e 0     0     0     0 #QU 0.999
    802   7.149 126.124   8.084 1 U   -1.000e+00  0.000e+00 e 0     0     0     0 #QU 0.999
    803   6.812 121.762   7.615 1 U   -1.000e+00  0.000e+00 e 0     0     0     0 #QU 0.999
    804   7.223 116.105   7.546 1 U   -1.000e+00  0.000e+00 e 0     0     0     0 #QU 0.999
    805   4.619 117.478   8.132 1 U   -1.000e+00  0.000e+00 e 0     0     0     0 #QU 0.999
    806   9.264 121.045   8.337 1 U   -1.000e+00  0.000e+00 e 0     0     0     0 #QU 0.999
    807   0.286 121.047   7.328 1 U   -1.000e+00  0.000e+00 e 0     0     0     0 #QU 0.999
    808   2.523 124.944   8.963 1 U   -1.000e+00  0.000e+00 e 0     0     0     0 #QU 0.999
    809   8.595 130.798   9.208 1 U   -1.000e+00  0.000e+00 e 0     0     0     0 #QU 0.999
    810   1.288 122.144   8.766 1 U   -1.000e+00  0.000e+00 e 0     0     0     0 #QU 0.999
    811   2.968 110.754   7.854 1 U   -1.000e+00  0.000e+00 e 0     0     0     0 #QU 0.999
    812   7.516 118.027   8.984 1 U   -1.000e+00  0.000e+00 e 0     0     0     0 #QU 0.999
    813   1.880 119.126   8.031 1 U   -1.000e+00  0.000e+00 e 0     0     0     0 #QU 0.999
    814   1.609 117.203   8.062 1 U   -1.000e+00  0.000e+00 e 0     0     0     0 #QU 0.999
    815   3.526 110.753   7.852 1 U   -1.000e+00  0.000e+00 e 0     0     0     0 #QU 0.999
    816   4.289 118.028   8.984 1 U   -1.000e+00  0.000e+00 e 0     0     0     0 #QU 0.999
    817   2.827 113.643   6.881 1 U   -1.000e+00  0.000e+00 e 0     0     0     0 #QU 0.999
    818   0.900 115.147   7.994 1 U   -1.000e+00  0.000e+00 e 0     0     0     0 #QU 0.999
    819   8.813 117.478   8.133 1 U   -1.000e+00  0.000e+00 e 0     0     0     0 #QU 0.999
    820   3.392 116.380   7.725 1 U   -1.000e+00  0.000e+00 e 0     0     0     0 #QU 0.999
    821   4.027 111.988   8.039 1 U   -1.000e+00  0.000e+00 e 0     0     0     0 #QU 0.999
    822   4.366 121.320   7.242 1 U   -1.000e+00  0.000e+00 e 0     0     0     0 #QU 0.999
    823   1.440 122.144   8.766 1 U   -1.000e+00  0.000e+00 e 0     0     0     0 #QU 0.999
    824   2.595 122.831   8.031 1 U   -1.000e+00  0.000e+00 e 0     0     0     0 #QU 0.999
    825   2.600 125.987   8.085 1 U   -1.000e+00  0.000e+00 e 0     0     0     0 #QU 0.999
    826   8.668 118.438   8.470 1 U   -1.000e+00  0.000e+00 e 0     0     0     0 #QU 0.999
    827   7.886 120.184   8.179 1 U   -1.000e+00  0.000e+00 e 0     0     0     0 #QU 0.999
    828   7.845 120.206   8.183 1 U   -1.000e+00  0.000e+00 e 0     0     0     0 #QU 0.999
    829   7.825 120.225   8.183 1 U   -1.000e+00  0.000e+00 e 0     0     0     0 #QU 0.999
    830   0.607 119.676   7.873 1 U   -1.000e+00  0.000e+00 e 0     0     0     0 #QU 0.999
    831   4.544 120.225   8.180 1 U   -1.000e+00  0.000e+00 e 0     0     0     0 #QU 0.999
    832   6.872 118.850   8.364 1 U   -1.000e+00  0.000e+00 e 0     0     0     0 #QU 0.999
    833   1.732 122.829   8.030 1 U   -1.000e+00  0.000e+00 e 0     0     0     0 #QU 0.999
    834   2.337 116.792   8.397 1 U   -1.000e+00  0.000e+00 e 0     0     0     0 #QU 0.999
    835   2.246 116.793   8.395 1 U   -1.000e+00  0.000e+00 e 0     0     0     0 #QU 0.999
    836   2.079 107.597   7.806 1 U   -1.000e+00  0.000e+00 e 0     0     0     0 #QU 0.999
    837   3.751 116.380   7.788 1 U   -1.000e+00  0.000e+00 e 0     0     0     0 #QU 0.999
    838   5.142 121.595   8.269 1 U   -1.000e+00  0.000e+00 e 0     0     0     0 #QU 0.999
    839   4.988 109.792   7.944 1 U   -1.000e+00  0.000e+00 e 0     0     0     0 #QU 0.999
    840   3.800 121.320   7.241 1 U   -1.000e+00  0.000e+00 e 0     0     0     0 #QU 0.999
    841   2.227 121.732   8.665 1 U   -1.000e+00  0.000e+00 e 0     0     0     0 #QU 0.999
    842   3.661 116.790   7.086 1 U   -1.000e+00  0.000e+00 e 0     0     0     0 #QU 0.999
    843   4.120 107.597   7.804 1 U   -1.000e+00  0.000e+00 e 0     0     0     0 #QU 0.999
    844   7.248 121.046   8.337 1 U   -1.000e+00  0.000e+00 e 0     0     0     0 #QU 0.999
    845   1.732 120.224   8.187 1 U   -1.000e+00  0.000e+00 e 0     0     0     0 #QU 0.999
    846   1.920 117.614   8.830 1 U   -1.000e+00  0.000e+00 e 0     0     0     0 #QU 0.999
    847   1.885 121.595   8.274 1 U   -1.000e+00  0.000e+00 e 0     0     0     0 #QU 0.999
    848   4.497 118.438   8.468 1 U   -1.000e+00  0.000e+00 e 0     0     0     0 #QU 0.999
    849   2.255 118.164   8.149 1 U   -1.000e+00  0.000e+00 e 0     0     0     0 #QU 0.999
    850   2.206 116.929   7.085 1 U   -1.000e+00  0.000e+00 e 0     0     0     0 #QU 0.999
    851   1.615 123.516   7.187 1 U   -1.000e+00  0.000e+00 e 0     0     0     0 #QU 0.999
    852   2.521 124.971   8.963 1 U   -1.000e+00  0.000e+00 e 0     0     0     0 #QU 0.999
    853  10.698 110.810   7.855 1 U   -1.000e+00  0.000e+00 e 0     0     0     0 #QU 0.999
    854  10.693 110.838   7.857 1 U   -1.000e+00  0.000e+00 e 0     0     0     0 #QU 0.999
    855   1.009 108.420   6.572 1 U   -1.000e+00  0.000e+00 e 0     0     0     0 #QU 0.999
    856   2.520 111.302   6.823 1 U   -1.000e+00  0.000e+00 e 0     0     0     0 #QU 0.999
    857   2.696 112.401   6.801 1 U   -1.000e+00  0.000e+00 e 0     0     0     0 #QU 0.999
    858   0.735 128.181   8.437 1 U   -1.000e+00  0.000e+00 e 0     0     0     0 #QU 0.999
    859   2.582 105.956   8.058 1 U   -1.000e+00  0.000e+00 e 0     0     0     0 #QU 0.999
    860   2.715 125.573   8.307 1 U   -1.000e+00  0.000e+00 e 0     0     0     0 #QU 0.999
    861   1.905 118.437   8.469 1 U   -1.000e+00  0.000e+00 e 0     0     0     0 #QU 0.999
    862   3.187 111.301   9.383 1 U   -1.000e+00  0.000e+00 e 0     0     0     0 #QU 0.999
    863   8.070 127.908  10.694 1 U   -1.000e+00  0.000e+00 e 0     0     0     0 #QU 0.999
    864   2.080 116.654   9.384 1 U   -1.000e+00  0.000e+00 e 0     0     0     0 #QU 0.999
    865   2.521 118.028   8.985 1 U   -1.000e+00  0.000e+00 e 0     0     0     0 #QU 0.999
    866   0.435 128.181   8.437 1 U   -1.000e+00  0.000e+00 e 0     0     0     0 #QU 0.999
    867   6.530 121.595   8.272 1 U   -1.000e+00  0.000e+00 e 0     0     0     0 #QU 0.999
    868   6.900 110.067   7.677 1 U   -1.000e+00  0.000e+00 e 0     0     0     0 #QU 0.999
    869   2.300 122.006   7.954 1 U   -1.000e+00  0.000e+00 e 0     0     0     0 #QU 0.999
    870   2.200 111.302   7.154 1 U   -1.000e+00  0.000e+00 e 0     0     0     0 #QU 0.999
    871   3.114 125.300  11.754 1 U   -1.000e+00  0.000e+00 e 0     0     0     0 #QU 0.999
    872   9.236 118.574   7.689 1 U   -1.000e+00  0.000e+00 e 0     0     0     0 #QU 0.999
    873   1.811 123.654   8.626 1 U   -1.000e+00  0.000e+00 e 0     0     0     0 #QU 0.999
    874   4.714 128.182   8.438 1 U   -1.000e+00  0.000e+00 e 0     0     0     0 #QU 0.999
    875   0.574 107.597   7.663 1 U   -1.000e+00  0.000e+00 e 0     0     0     0 #QU 0.999
    876   1.491 121.732   8.665 1 U   -1.000e+00  0.000e+00 e 0     0     0     0 #QU 0.999
    877   1.254 124.887   8.963 1 U   -1.000e+00  0.000e+00 e 0     0     0     0 #QU 0.999
    878   3.527 127.910  10.697 1 U   -1.000e+00  0.000e+00 e 0     0     0     0 #QU 0.999
    879   1.069 116.791   8.395 1 U   -1.000e+00  0.000e+00 e 0     0     0     0 #QU 0.999
    880   1.068 118.027   8.984 1 U   -1.000e+00  0.000e+00 e 0     0     0     0 #QU 0.999
    881   3.166 112.126   7.615 1 U   -1.000e+00  0.000e+00 e 0     0     0     0 #QU 0.999
    882   0.567 122.159   8.766 1 U   -1.000e+00  0.000e+00 e 0     0     0     0 #QU 0.999
    883   3.617 122.007   7.949 1 U   -1.000e+00  0.000e+00 e 0     0     0     0 #QU 0.999
    884   3.479 117.477   7.977 1 U   -1.000e+00  0.000e+00 e 0     0     0     0 #QU 0.999
    885   3.797 118.712   7.662 1 U   -1.000e+00  0.000e+00 e 0     0     0     0 #QU 0.999
    886   3.979 122.840   8.032 1 U   -1.000e+00  0.000e+00 e 0     0     0     0 #QU 0.999
    887   2.625 117.478   8.133 1 U   -1.000e+00  0.000e+00 e 0     0     0     0 #QU 0.999
    888   1.733 111.302   7.151 1 U   -1.000e+00  0.000e+00 e 0     0     0     0 #QU 0.999
    889   3.760 119.813   7.076 1 U   -1.000e+00  0.000e+00 e 0     0     0     0 #QU 0.999
    890   2.821 123.516   7.186 1 U   -1.000e+00  0.000e+00 e 0     0     0     0 #QU 0.999
    891   1.140 111.307   7.154 1 U   -1.000e+00  0.000e+00 e 0     0     0     0 #QU 0.999
    892   9.044 126.123   8.085 1 U   -1.000e+00  0.000e+00 e 0     0     0     0 #QU 0.999
    893   3.332 128.182   9.051 1 U   -1.000e+00  0.000e+00 e 0     0     0     0 #QU 0.999
    894   3.582 123.380   7.187 1 U   -1.000e+00  0.000e+00 e 0     0     0     0 #QU 0.999
    895   4.000 121.045   8.338 1 U   -1.000e+00  0.000e+00 e 0     0     0     0 #QU 0.999
    896   6.533 126.812   7.725 1 U   -1.000e+00  0.000e+00 e 0     0     0     0 #QU 0.999
    897   2.865 128.182   8.438 1 U   -1.000e+00  0.000e+00 e 0     0     0     0 #QU 0.999
    898   9.386 126.810   7.724 1 U   -1.000e+00  0.000e+00 e 0     0     0     0 #QU 0.999
    899   4.252 108.284   7.467 1 U   -1.000e+00  0.000e+00 e 0     0     0     0 #QU 0.999
    900   4.181 108.277   7.468 1 U   -1.000e+00  0.000e+00 e 0     0     0     0 #QU 0.999
    901   4.272 108.266   7.467 1 U   -1.000e+00  0.000e+00 e 0     0     0     0 #QU 0.999
    902   1.811 119.813   8.499 1 U   -1.000e+00  0.000e+00 e 0     0     0     0 #QU 0.999
    903   4.506 118.163   8.147 1 U   -1.000e+00  0.000e+00 e 0     0     0     0 #QU 0.999
    904   2.868 126.811   7.726 1 U   -1.000e+00  0.000e+00 e 0     0     0     0 #QU 0.999
    905   0.010 130.790   7.506 1 U   -1.000e+00  0.000e+00 e 0     0     0     0 #QU 0.999
    906   1.930 115.282   7.342 1 U   -1.000e+00  0.000e+00 e 0     0     0     0 #QU 0.999
    907   9.275 113.086   8.089 1 U   -1.000e+00  0.000e+00 e 0     0     0     0 #QU 0.999
    908   1.734 116.652   8.594 1 U   -1.000e+00  0.000e+00 e 0     0     0     0 #QU 0.999
    909   1.601 116.654   8.596 1 U   -1.000e+00  0.000e+00 e 0     0     0     0 #QU 0.999
    910   2.822 119.810   9.533 1 U   -1.000e+00  0.000e+00 e 0     0     0     0 #QU 0.999
    911   3.788 117.461   8.132 1 U   -1.000e+00  0.000e+00 e 0     0     0     0 #QU 0.999
    912   6.635 125.300   9.110 1 U   -1.000e+00  0.000e+00 e 0     0     0     0 #QU 0.999
    913   0.655 114.596   7.083 1 U   -1.000e+00  0.000e+00 e 0     0     0     0 #QU 0.999
    914   4.734 122.555   8.368 1 U   -1.000e+00  0.000e+00 e 0     0     0     0 #QU 0.999
    915   2.518 127.771   8.392 1 U   -1.000e+00  0.000e+00 e 0     0     0     0 #QU 0.999
    916   4.696 117.615   8.831 1 U   -1.000e+00  0.000e+00 e 0     0     0     0 #QU 0.999
    917   7.873 121.320   8.074 1 U   -1.000e+00  0.000e+00 e 0     0     0     0 #QU 0.999
    918   3.266 122.006   8.351 1 U   -1.000e+00  0.000e+00 e 0     0     0     0 #QU 0.999
    919   4.099 115.281   7.341 1 U   -1.000e+00  0.000e+00 e 0     0     0     0 #QU 0.999
    920   6.987 121.046   8.340 1 U   -1.000e+00  0.000e+00 e 0     0     0     0 #QU 0.999
    921   1.964 120.085   9.241 1 U   -1.000e+00  0.000e+00 e 0     0     0     0 #QU 0.999
    922   0.386 126.261   6.537 1 U   -1.000e+00  0.000e+00 e 0     0     0     0 #QU 0.999
    923   1.395 105.538   7.234 1 U   -1.000e+00  0.000e+00 e 0     0     0     0 #QU 0.999
    924   3.086 119.125   8.032 1 U   -1.000e+00  0.000e+00 e 0     0     0     0 #QU 0.999
    925   2.225 115.968   8.891 1 U   -1.000e+00  0.000e+00 e 0     0     0     0 #QU 0.999
    926   9.268 111.981   8.040 1 U   -1.000e+00  0.000e+00 e 0     0     0     0 #QU 0.999
    927   1.612 120.085   9.243 1 U   -1.000e+00  0.000e+00 e 0     0     0     0 #QU 0.999
    928   8.772 116.586   9.385 1 U   -1.000e+00  0.000e+00 e 0     0     0     0 #QU 0.999
    929   1.804 121.183   7.327 1 U   -1.000e+00  0.000e+00 e 0     0     0     0 #QU 0.999
    930   0.829 130.926   9.206 1 U   -1.000e+00  0.000e+00 e 0     0     0     0 #QU 0.999
    931   2.050 122.007   8.353 1 U   -1.000e+00  0.000e+00 e 0     0     0     0 #QU 0.999
    932   9.113 118.848   8.363 1 U   -1.000e+00  0.000e+00 e 0     0     0     0 #QU 0.999
    933   7.602 123.654   8.629 1 U   -1.000e+00  0.000e+00 e 0     0     0     0 #QU 0.999
    934   4.779 111.300   7.152 1 U   -1.000e+00  0.000e+00 e 0     0     0     0 #QU 0.999
    935   7.222 113.223   8.093 1 U   -1.000e+00  0.000e+00 e 0     0     0     0 #QU 0.999
    936   4.623 111.296   7.153 1 U   -1.000e+00  0.000e+00 e 0     0     0     0 #QU 0.999
    937   4.196 118.713   7.663 1 U   -1.000e+00  0.000e+00 e 0     0     0     0 #QU 0.999
    938   2.866 111.233   7.748 1 U   -1.000e+00  0.000e+00 e 0     0     0     0 #QU 0.999
    939   1.732 118.165   7.484 1 U   -1.000e+00  0.000e+00 e 0     0     0     0 #QU 0.999
    940   2.225 121.594   8.272 1 U   -1.000e+00  0.000e+00 e 0     0     0     0 #QU 0.999
    941   5.777 110.753   7.856 1 U   -1.000e+00  0.000e+00 e 0     0     0     0 #QU 0.999
    942   2.503 123.654   8.623 1 U   -1.000e+00  0.000e+00 e 0     0     0     0 #QU 0.999
    943   8.950 116.653   8.592 1 U   -1.000e+00  0.000e+00 e 0     0     0     0 #QU 0.999
    944   7.076 122.556   8.370 1 U   -1.000e+00  0.000e+00 e 0     0     0     0 #QU 0.999
    945   8.064 118.719   9.267 1 U   -1.000e+00  0.000e+00 e 0     0     0     0 #QU 0.999
    946   4.099 116.654   9.385 1 U   -1.000e+00  0.000e+00 e 0     0     0     0 #QU 0.999
    947   3.184 123.655   8.625 1 U   -1.000e+00  0.000e+00 e 0     0     0     0 #QU 0.999
    948   7.947 126.810   7.722 1 U   -1.000e+00  0.000e+00 e 0     0     0     0 #QU 0.999
    949   0.918 117.478   8.133 1 U   -1.000e+00  0.000e+00 e 0     0     0     0 #QU 0.999
    950   9.211 117.613   8.831 1 U   -1.000e+00  0.000e+00 e 0     0     0     0 #QU 0.999
    951   0.384 126.809   7.724 1 U   -1.000e+00  0.000e+00 e 0     0     0     0 #QU 0.999
    952   4.423 114.320   8.116 1 U   -1.000e+00  0.000e+00 e 0     0     0     0 #QU 0.999
    953   4.735 122.967   7.967 1 U   -1.000e+00  0.000e+00 e 0     0     0     0 #QU 0.999
    954   6.863 130.958   9.206 1 U   -1.000e+00  0.000e+00 e 0     0     0     0 #QU 0.999
    955   1.968 124.889   8.966 1 U   -1.000e+00  0.000e+00 e 0     0     0     0 #QU 0.999
    956   7.534 111.440   6.849 1 U   -1.000e+00  0.000e+00 e 0     0     0     0 #QU 0.999
    957   7.085 121.458   7.315 1 U   -1.000e+00  0.000e+00 e 0     0     0     0 #QU 0.999
    958   5.254 118.576   7.691 1 U   -1.000e+00  0.000e+00 e 0     0     0     0 #QU 0.999
    959   4.297 127.772   8.390 1 U   -1.000e+00  0.000e+00 e 0     0     0     0 #QU 0.999
    960   1.460 107.597   7.804 1 U   -1.000e+00  0.000e+00 e 0     0     0     0 #QU 0.999
    961   3.086 121.732   7.616 1 U   -1.000e+00  0.000e+00 e 0     0     0     0 #QU 0.999
    962   7.190 129.003  10.469 1 U   -1.000e+00  0.000e+00 e 0     0     0     0 #QU 0.999
    963   9.209 108.421   7.468 1 U   -1.000e+00  0.000e+00 e 0     0     0     0 #QU 0.999
    964   1.440 126.810   7.727 1 U   -1.000e+00  0.000e+00 e 0     0     0     0 #QU 0.999
    965   2.235 122.007   8.349 1 U   -1.000e+00  0.000e+00 e 0     0     0     0 #QU 0.999
    966   1.560 129.005  10.470 1 U   -1.000e+00  0.000e+00 e 0     0     0     0 #QU 0.999
    967   4.744 121.319   8.076 1 U   -1.000e+00  0.000e+00 e 0     0     0     0 #QU 0.999
    968   2.961 118.713   9.268 1 U   -1.000e+00  0.000e+00 e 0     0     0     0 #QU 0.999
    969   3.576 122.144   7.523 1 U   -1.000e+00  0.000e+00 e 0     0     0     0 #QU 0.999
    970   4.076 114.870   8.421 1 U   -1.000e+00  0.000e+00 e 0     0     0     0 #QU 0.999
    971   1.526 120.634   8.817 1 U   -1.000e+00  0.000e+00 e 0     0     0     0 #QU 0.999
    972   4.437 122.144   7.524 1 U   -1.000e+00  0.000e+00 e 0     0     0     0 #QU 0.999
    973   0.876 111.302   7.155 1 U   -1.000e+00  0.000e+00 e 0     0     0     0 #QU 0.999
    974   4.345 118.713   9.266 1 U   -1.000e+00  0.000e+00 e 0     0     0     0 #QU 0.999
    975   3.478 120.633   8.814 1 U   -1.000e+00  0.000e+00 e 0     0     0     0 #QU 0.999
    976   7.902 118.164   8.148 1 U   -1.000e+00  0.000e+00 e 0     0     0     0 #QU 0.999
    977   2.031 125.163   9.109 1 U   -1.000e+00  0.000e+00 e 0     0     0     0 #QU 0.999
    978   2.052 117.203   8.062 1 U   -1.000e+00  0.000e+00 e 0     0     0     0 #QU 0.999
    979   2.769 106.773   7.562 1 U   -1.000e+00  0.000e+00 e 0     0     0     0 #QU 0.999
    980   7.663 122.282   8.094 1 U   -1.000e+00  0.000e+00 e 0     0     0     0 #QU 0.999
    981   7.490 115.282   7.342 1 U   -1.000e+00  0.000e+00 e 0     0     0     0 #QU 0.999
    982   3.338 121.731   6.303 1 U   -1.000e+00  0.000e+00 e 0     0     0     0 #QU 0.999
    983   4.218 118.986   7.928 1 U   -1.000e+00  0.000e+00 e 0     0     0     0 #QU 0.999
    984   0.599 106.772   7.557 1 U   -1.000e+00  0.000e+00 e 0     0     0     0 #QU 0.999
    985   2.795 121.046   8.337 1 U   -1.000e+00  0.000e+00 e 0     0     0     0 #QU 0.999
    986   1.609 116.653   9.384 1 U   -1.000e+00  0.000e+00 e 0     0     0     0 #QU 0.999
    987   2.105 118.713   9.267 1 U   -1.000e+00  0.000e+00 e 0     0     0     0 #QU 0.999
    988   2.028 108.872   8.006 1 U   -1.000e+00  0.000e+00 e 0     0     0     0 #QU 0.999
    989   2.001 108.858   8.010 1 U   -1.000e+00  0.000e+00 e 0     0     0     0 #QU 0.999
    990   2.689 116.380   7.727 1 U   -1.000e+00  0.000e+00 e 0     0     0     0 #QU 0.999
    991   3.969 123.515   7.187 1 U   -1.000e+00  0.000e+00 e 0     0     0     0 #QU 0.999
    992   3.463 121.732   8.663 1 U   -1.000e+00  0.000e+00 e 0     0     0     0 #QU 0.999
    993   0.890 121.749   7.616 1 U   -1.000e+00  0.000e+00 e 0     0     0     0 #QU 0.999
    994   9.268 110.752   7.853 1 U   -1.000e+00  0.000e+00 e 0     0     0     0 #QU 0.999
    995   1.070 107.597   7.805 1 U   -1.000e+00  0.000e+00 e 0     0     0     0 #QU 0.999
    996   2.398 119.673   8.034 1 U   -1.000e+00  0.000e+00 e 0     0     0     0 #QU 0.999
    997   7.463 122.830   8.031 1 U   -1.000e+00  0.000e+00 e 0     0     0     0 #QU 0.999
    998   4.622 121.731   8.666 1 U   -1.000e+00  0.000e+00 e 0     0     0     0 #QU 0.999
    999   4.494 121.731   8.666 1 U   -1.000e+00  0.000e+00 e 0     0     0     0 #QU 0.999
   1000   1.885 121.320   8.079 1 U   -1.000e+00  0.000e+00 e 0     0     0     0 #QU 0.999
   1001   2.843 122.281   8.093 1 U   -1.000e+00  0.000e+00 e 0     0     0     0 #QU 0.999
   1002   2.083 115.282   7.213 1 U   -1.000e+00  0.000e+00 e 0     0     0     0 #QU 0.999
   1003   2.544 121.321   7.238 1 U   -1.000e+00  0.000e+00 e 0     0     0     0 #QU 0.999
   1004   1.859 118.164   7.483 1 U   -1.000e+00  0.000e+00 e 0     0     0     0 #QU 0.999
   1005   1.732 119.810   9.533 1 U   -1.000e+00  0.000e+00 e 0     0     0     0 #QU 0.999
   1006   4.690 126.260   6.536 1 U   -1.000e+00  0.000e+00 e 0     0     0     0 #QU 0.999
   1007   4.343 121.732   7.614 1 U   -1.000e+00  0.000e+00 e 0     0     0     0 #QU 0.999
   1008   0.916 119.399   8.666 1 U   -1.000e+00  0.000e+00 e 0     0     0     0 #QU 0.999
   1009   2.059 118.027   7.907 1 U   -1.000e+00  0.000e+00 e 0     0     0     0 #QU 0.999
   1010   0.534 122.144   7.522 1 U   -1.000e+00  0.000e+00 e 0     0     0     0 #QU 0.999
   1011   2.298 124.888   8.963 1 U   -1.000e+00  0.000e+00 e 0     0     0     0 #QU 0.999
   1012   1.807 119.399   8.671 1 U   -1.000e+00  0.000e+00 e 0     0     0     0 #QU 0.999
   1013   1.061 125.299  11.759 1 U   -1.000e+00  0.000e+00 e 0     0     0     0 #QU 0.999
   1014   3.059 118.437   8.469 1 U   -1.000e+00  0.000e+00 e 0     0     0     0 #QU 0.999
   1015   1.560 125.162   9.111 1 U   -1.000e+00  0.000e+00 e 0     0     0     0 #QU 0.999
   1016   1.934 119.674   8.038 1 U   -1.000e+00  0.000e+00 e 0     0     0     0 #QU 0.999
   1017   0.868 130.792   7.507 1 U   -1.000e+00  0.000e+00 e 0     0     0     0 #QU 0.999
   1018   0.750 130.790   7.508 1 U   -1.000e+00  0.000e+00 e 0     0     0     0 #QU 0.999
   1019   2.532 115.282   7.344 1 U   -1.000e+00  0.000e+00 e 0     0     0     0 #QU 0.999
   1020   7.218 107.597   7.802 1 U   -1.000e+00  0.000e+00 e 0     0     0     0 #QU 0.999
   1021   4.741 114.595   7.081 1 U   -1.000e+00  0.000e+00 e 0     0     0     0 #QU 0.999
   1022   1.585 118.163   8.041 1 U   -1.000e+00  0.000e+00 e 0     0     0     0 #QU 0.999
   1023   5.300 125.300   9.110 1 U   -1.000e+00  0.000e+00 e 0     0     0     0 #QU 0.999
   1024   3.912 116.105   7.542 1 U   -1.000e+00  0.000e+00 e 0     0     0     0 #QU 0.999
   1025   2.665 116.653   9.385 1 U   -1.000e+00  0.000e+00 e 0     0     0     0 #QU 0.999
   1026   7.334 127.771   8.390 1 U   -1.000e+00  0.000e+00 e 0     0     0     0 #QU 0.999
   1027   7.253 127.771   8.391 1 U   -1.000e+00  0.000e+00 e 0     0     0     0 #QU 0.999
   1028   2.949 112.674   6.843 1 U   -1.000e+00  0.000e+00 e 0     0     0     0 #QU 0.999
   1029   4.146 121.595   8.669 1 U   -1.000e+00  0.000e+00 e 0     0     0     0 #QU 0.999
   1030   7.207 121.044   8.556 1 U   -1.000e+00  0.000e+00 e 0     0     0     0 #QU 0.999
   1031   4.243 118.164   7.483 1 U   -1.000e+00  0.000e+00 e 0     0     0     0 #QU 0.999
   1032   8.504 108.824   8.008 1 U   -1.000e+00  0.000e+00 e 0     0     0     0 #QU 0.999
   1033   2.222 116.381   7.844 1 U   -1.000e+00  0.000e+00 e 0     0     0     0 #QU 0.999
   1034   0.156 118.436   8.468 1 U   -1.000e+00  0.000e+00 e 0     0     0     0 #QU 0.999
   1035   4.613 122.831   8.029 1 U   -1.000e+00  0.000e+00 e 0     0     0     0 #QU 0.999
   1036   3.926 122.556   8.375 1 U   -1.000e+00  0.000e+00 e 0     0     0     0 #QU 0.999
   1037   7.356 121.732   6.306 1 U   -1.000e+00  0.000e+00 e 0     0     0     0 #QU 0.999
   1038   7.093 116.654   8.595 1 U   -1.000e+00  0.000e+00 e 0     0     0     0 #QU 0.999
   1039   1.230 121.732   8.129 1 U   -1.000e+00  0.000e+00 e 0     0     0     0 #QU 0.999
   1040   4.341 118.164   8.149 1 U   -1.000e+00  0.000e+00 e 0     0     0     0 #QU 0.999
   1041   5.467 111.172   7.351 1 U   -1.000e+00  0.000e+00 e 0     0     0     0 #QU 0.999
   1042   1.023 119.536   8.404 1 U   -1.000e+00  0.000e+00 e 0     0     0     0 #QU 0.999
   1043   0.915 119.534   8.404 1 U   -1.000e+00  0.000e+00 e 0     0     0     0 #QU 0.999
   1044   3.748 115.282   8.908 1 U   -1.000e+00  0.000e+00 e 0     0     0     0 #QU 0.999
   1045   1.956 122.556   8.373 1 U   -1.000e+00  0.000e+00 e 0     0     0     0 #QU 0.999
   1046   2.963 113.223   8.093 1 U   -1.000e+00  0.000e+00 e 0     0     0     0 #QU 0.999
   1047   1.981 119.811   9.533 1 U   -1.000e+00  0.000e+00 e 0     0     0     0 #QU 0.999
   1048   1.021 118.576   7.691 1 U   -1.000e+00  0.000e+00 e 0     0     0     0 #QU 0.999
   1049   3.651 116.381   7.844 1 U   -1.000e+00  0.000e+00 e 0     0     0     0 #QU 0.999
   1050   4.839 118.577   7.691 1 U   -1.000e+00  0.000e+00 e 0     0     0     0 #QU 0.999
   1051   3.775 123.515   7.186 1 U   -1.000e+00  0.000e+00 e 0     0     0     0 #QU 0.999
   1052   1.045 122.143   7.529 1 U   -1.000e+00  0.000e+00 e 0     0     0     0 #QU 0.999
   1053   6.992 118.739   9.266 1 U   -1.000e+00  0.000e+00 e 0     0     0     0 #QU 0.999
   1054   6.931 118.736   9.278 1 U   -1.000e+00  0.000e+00 e 0     0     0     0 #QU 0.999
   1055   2.239 111.988   7.299 1 U   -1.000e+00  0.000e+00 e 0     0     0     0 #QU 0.999
   1056   0.555 121.046   8.336 1 U   -1.000e+00  0.000e+00 e 0     0     0     0 #QU 0.999
   1057   8.086 128.181   9.050 1 U   -1.000e+00  0.000e+00 e 0     0     0     0 #QU 0.999
   1058   7.758 110.753   6.825 1 U   -1.000e+00  0.000e+00 e 0     0     0     0 #QU 0.999
   1059   1.066 116.792   7.090 1 U   -1.000e+00  0.000e+00 e 0     0     0     0 #QU 0.999
   1060   8.360 107.189   6.881 1 U   -1.000e+00  0.000e+00 e 0     0     0     0 #QU 0.999
   1061   2.548 123.516   7.186 1 U   -1.000e+00  0.000e+00 e 0     0     0     0 #QU 0.999
   1062   1.028 115.962   8.892 1 U   -1.000e+00  0.000e+00 e 0     0     0     0 #QU 0.999
   1063   2.894 119.804   7.076 1 U   -1.000e+00  0.000e+00 e 0     0     0     0 #QU 0.999
   1064   4.617 122.281   8.092 1 U   -1.000e+00  0.000e+00 e 0     0     0     0 #QU 0.999
   1065   1.442 111.302   9.383 1 U   -1.000e+00  0.000e+00 e 0     0     0     0 #QU 0.999
   1066   3.781 112.126   7.615 1 U   -1.000e+00  0.000e+00 e 0     0     0     0 #QU 0.999
   1067   1.393 120.223   8.311 1 U   -1.000e+00  0.000e+00 e 0     0     0     0 #QU 0.999
   1068   4.306 119.811   7.080 1 U   -1.000e+00  0.000e+00 e 0     0     0     0 #QU 0.999
   1069   1.068 127.771   8.390 1 U   -1.000e+00  0.000e+00 e 0     0     0     0 #QU 0.999
   1070   4.800 125.564   8.308 1 U   -1.000e+00  0.000e+00 e 0     0     0     0 #QU 0.999
   1071   7.519 123.516   7.185 1 U   -1.000e+00  0.000e+00 e 0     0     0     0 #QU 0.998
   1072   5.062 127.773   8.391 1 U   -1.000e+00  0.000e+00 e 0     0     0     0 #QU 0.998
   1073   1.244 116.380   7.709 1 U   -1.000e+00  0.000e+00 e 0     0     0     0 #QU 0.998
   1074   0.537 118.713   9.266 1 U   -1.000e+00  0.000e+00 e 0     0     0     0 #QU 0.998
   1075   3.635 121.595   8.272 1 U   -1.000e+00  0.000e+00 e 0     0     0     0 #QU 0.998
   1076   1.297 113.224   8.087 1 U   -1.000e+00  0.000e+00 e 0     0     0     0 #QU 0.998
   1077   3.709 117.481   7.978 1 U   -1.000e+00  0.000e+00 e 0     0     0     0 #QU 0.998
   1078   1.606 116.105   7.545 1 U   -1.000e+00  0.000e+00 e 0     0     0     0 #QU 0.998
   1079   1.484 107.733   7.664 1 U   -1.000e+00  0.000e+00 e 0     0     0     0 #QU 0.998
   1080   8.091 116.659   9.386 1 U   -1.000e+00  0.000e+00 e 0     0     0     0 #QU 0.998
   1081   8.084 105.538   7.232 1 U   -1.000e+00  0.000e+00 e 0     0     0     0 #QU 0.998
   1082   1.053 117.477   7.977 1 U   -1.000e+00  0.000e+00 e 0     0     0     0 #QU 0.998
   1083   1.045 115.145   8.000 1 U   -1.000e+00  0.000e+00 e 0     0     0     0 #QU 0.998
   1084   2.343 108.007   7.235 1 U   -1.000e+00  0.000e+00 e 0     0     0     0 #QU 0.998
   1085   1.948 126.809   8.029 1 U   -1.000e+00  0.000e+00 e 0     0     0     0 #QU 0.998
   1086   0.612 122.969   7.969 1 U   -1.000e+00  0.000e+00 e 0     0     0     0 #QU 0.998
   1087   7.466 111.851   6.803 1 U   -1.000e+00  0.000e+00 e 0     0     0     0 #QU 0.998
   1088   3.305 116.381   7.844 1 U   -1.000e+00  0.000e+00 e 0     0     0     0 #QU 0.998
   1089   1.068 121.320   7.238 1 U   -1.000e+00  0.000e+00 e 0     0     0     0 #QU 0.998
   1090   4.735 125.574   7.570 1 U   -1.000e+00  0.000e+00 e 0     0     0     0 #QU 0.998
   1091   2.075 127.770   8.392 1 U   -1.000e+00  0.000e+00 e 0     0     0     0 #QU 0.998
   1092   3.460 122.282   8.092 1 U   -1.000e+00  0.000e+00 e 0     0     0     0 #QU 0.998
   1093   2.865 118.439   8.470 1 U   -1.000e+00  0.000e+00 e 0     0     0     0 #QU 0.998
   1094   9.116 118.576   7.694 1 U   -1.000e+00  0.000e+00 e 0     0     0     0 #QU 0.998
   1095   1.438 118.576   7.695 1 U   -1.000e+00  0.000e+00 e 0     0     0     0 #QU 0.998
   1096   1.514 116.381   7.786 1 U   -1.000e+00  0.000e+00 e 0     0     0     0 #QU 0.998
   1097   7.568 119.125   8.032 1 U   -1.000e+00  0.000e+00 e 0     0     0     0 #QU 0.998
   1098  -0.154 111.309   7.148 1 U   -1.000e+00  0.000e+00 e 0     0     0     0 #QU 0.998
   1099   1.847 130.927   9.211 1 U   -1.000e+00  0.000e+00 e 0     0     0     0 #QU 0.998
   1100   5.769 116.662   9.384 1 U   -1.000e+00  0.000e+00 e 0     0     0     0 #QU 0.998
   1101   3.110 118.164   8.040 1 U   -1.000e+00  0.000e+00 e 0     0     0     0 #QU 0.998
   1102   0.146 116.653   8.593 1 U   -1.000e+00  0.000e+00 e 0     0     0     0 #QU 0.998
   1103  -0.614 125.988   8.086 1 U   -1.000e+00  0.000e+00 e 0     0     0     0 #QU 0.998
   1104   0.913 119.125   8.023 1 U   -1.000e+00  0.000e+00 e 0     0     0     0 #QU 0.998
   1105   1.032 119.123   8.019 1 U   -1.000e+00  0.000e+00 e 0     0     0     0 #QU 0.998
   1106   0.534 118.300   7.679 1 U   -1.000e+00  0.000e+00 e 0     0     0     0 #QU 0.998
   1107   1.588 119.535   8.766 1 U   -1.000e+00  0.000e+00 e 0     0     0     0 #QU 0.998
   1108   2.793 112.126   7.086 1 U   -1.000e+00  0.000e+00 e 0     0     0     0 #QU 0.998
   1109   2.769 130.926   9.212 1 U   -1.000e+00  0.000e+00 e 0     0     0     0 #QU 0.998
   1110   7.241 127.907  10.691 1 U   -1.000e+00  0.000e+00 e 0     0     0     0 #QU 0.998
   1111   4.807 108.282   7.467 1 U   -1.000e+00  0.000e+00 e 0     0     0     0 #QU 0.998
   1112   8.337 128.336   9.047 1 U   -1.000e+00  0.000e+00 e 0     0     0     0 #QU 0.998
   1113   2.111 108.694   8.967 1 U   -1.000e+00  0.000e+00 e 0     0     0     0 #QU 0.998
   1114   8.143 125.575   7.565 1 U   -1.000e+00  0.000e+00 e 0     0     0     0 #QU 0.998
   1115   3.286 123.516   7.186 1 U   -1.000e+00  0.000e+00 e 0     0     0     0 #QU 0.998
   1116   2.945 112.125   7.082 1 U   -1.000e+00  0.000e+00 e 0     0     0     0 #QU 0.998
   1117   3.091 122.006   8.350 1 U   -1.000e+00  0.000e+00 e 0     0     0     0 #QU 0.998
   1118   4.831 115.968   8.892 1 U   -1.000e+00  0.000e+00 e 0     0     0     0 #QU 0.998
   1119   2.865 111.302   6.824 1 U   -1.000e+00  0.000e+00 e 0     0     0     0 #QU 0.998
   1120   8.770 120.090   9.243 1 U   -1.000e+00  0.000e+00 e 0     0     0     0 #QU 0.998
   1121   0.856 111.302   9.383 1 U   -1.000e+00  0.000e+00 e 0     0     0     0 #QU 0.998
   1122   1.930 119.811   8.500 1 U   -1.000e+00  0.000e+00 e 0     0     0     0 #QU 0.998
   1123   3.698 120.633   8.813 1 U   -1.000e+00  0.000e+00 e 0     0     0     0 #QU 0.998
   1124   3.806 116.517   9.385 1 U   -1.000e+00  0.000e+00 e 0     0     0     0 #QU 0.998
   1125   3.996 121.320   7.238 1 U   -1.000e+00  0.000e+00 e 0     0     0     0 #QU 0.998
   1126   2.422 114.470   8.110 1 U   -1.000e+00  0.000e+00 e 0     0     0     0 #QU 0.998
   1127   2.846 117.203   8.060 1 U   -1.000e+00  0.000e+00 e 0     0     0     0 #QU 0.998
   1128   6.634 118.997   8.366 1 U   -1.000e+00  0.000e+00 e 0     0     0     0 #QU 0.998
   1129   6.577 108.968   7.232 1 U   -1.000e+00  0.000e+00 e 0     0     0     0 #QU 0.998
   1130   7.791 122.145   7.522 1 U   -1.000e+00  0.000e+00 e 0     0     0     0 #QU 0.998
   1131   1.526 118.027   8.981 1 U   -1.000e+00  0.000e+00 e 0     0     0     0 #QU 0.998
   1132   5.161 118.713   9.268 1 U   -1.000e+00  0.000e+00 e 0     0     0     0 #QU 0.998
   1133   2.055 118.987   7.929 1 U   -1.000e+00  0.000e+00 e 0     0     0     0 #QU 0.998
   1134   8.360 125.300   9.109 1 U   -1.000e+00  0.000e+00 e 0     0     0     0 #QU 0.998
   1135   2.898 118.169   7.482 1 U   -1.000e+00  0.000e+00 e 0     0     0     0 #QU 0.998
   1136   2.842 105.882   8.055 1 U   -1.000e+00  0.000e+00 e 0     0     0     0 #QU 0.998
   1137   2.247 108.696   8.969 1 U   -1.000e+00  0.000e+00 e 0     0     0     0 #QU 0.998
   1138   2.268 108.693   8.970 1 U   -1.000e+00  0.000e+00 e 0     0     0     0 #QU 0.998
   1139   3.261 119.811   9.533 1 U   -1.000e+00  0.000e+00 e 0     0     0     0 #QU 0.998
   1140   8.064 118.437   8.468 1 U   -1.000e+00  0.000e+00 e 0     0     0     0 #QU 0.998
   1141   4.000 118.713   7.662 1 U   -1.000e+00  0.000e+00 e 0     0     0     0 #QU 0.998
   1142   7.512 125.026   8.963 1 U   -1.000e+00  0.000e+00 e 0     0     0     0 #QU 0.998
   1143   4.440 117.890   7.794 1 U   -1.000e+00  0.000e+00 e 0     0     0     0 #QU 0.998
   1144   0.823 121.594   8.273 1 U   -1.000e+00  0.000e+00 e 0     0     0     0 #QU 0.998
   1145   1.926 119.811   7.077 1 U   -1.000e+00  0.000e+00 e 0     0     0     0 #QU 0.998
   1146   2.224 119.125   8.018 1 U   -1.000e+00  0.000e+00 e 0     0     0     0 #QU 0.998
   1147  10.692 110.866   7.858 1 U   -1.000e+00  0.000e+00 e 0     0     0     0 #QU 0.998
   1148  10.695 110.864   7.858 1 U   -1.000e+00  0.000e+00 e 0     0     0     0 #QU 0.998
   1149   2.030 117.478   7.976 1 U   -1.000e+00  0.000e+00 e 0     0     0     0 #QU 0.998
   1150   7.222 125.576   7.570 1 U   -1.000e+00  0.000e+00 e 0     0     0     0 #QU 0.998
   1151   7.250 111.301   9.385 1 U   -1.000e+00  0.000e+00 e 0     0     0     0 #QU 0.998
   1152   6.899 116.655   9.385 1 U   -1.000e+00  0.000e+00 e 0     0     0     0 #QU 0.998
   1153   1.673 115.281   7.211 1 U   -1.000e+00  0.000e+00 e 0     0     0     0 #QU 0.998
   1154   5.675 122.144   8.767 1 U   -1.000e+00  0.000e+00 e 0     0     0     0 #QU 0.998
   1155   1.442 123.517   7.185 1 U   -1.000e+00  0.000e+00 e 0     0     0     0 #QU 0.998
   1156   2.993 116.792   7.088 1 U   -1.000e+00  0.000e+00 e 0     0     0     0 #QU 0.998
   1157   1.755 126.123   8.082 1 U   -1.000e+00  0.000e+00 e 0     0     0     0 #QU 0.998
   1158   4.227 121.457   7.311 1 U   -1.000e+00  0.000e+00 e 0     0     0     0 #QU 0.998
   1159   6.847 111.438   7.537 1 U   -1.000e+00  0.000e+00 e 0     0     0     0 #QU 0.998
   1160   4.810 122.829   8.029 1 U   -1.000e+00  0.000e+00 e 0     0     0     0 #QU 0.998
   1161   0.524 118.166   8.039 1 U   -1.000e+00  0.000e+00 e 0     0     0     0 #QU 0.998
   1162   8.826 106.773   7.561 1 U   -1.000e+00  0.000e+00 e 0     0     0     0 #QU 0.998
   1163  -0.154 127.915  10.699 1 U   -1.000e+00  0.000e+00 e 0     0     0     0 #QU 0.998
   1164   3.715 122.556   8.371 1 U   -1.000e+00  0.000e+00 e 0     0     0     0 #QU 0.998
   1165   8.496 119.673   8.032 1 U   -1.000e+00  0.000e+00 e 0     0     0     0 #QU 0.998
   1166   2.201 117.203   8.508 1 U   -1.000e+00  0.000e+00 e 0     0     0     0 #QU 0.998
   1167  -0.136 116.106   7.546 1 U   -1.000e+00  0.000e+00 e 0     0     0     0 #QU 0.998
   1168   8.127 121.732   7.617 1 U   -1.000e+00  0.000e+00 e 0     0     0     0 #QU 0.998
   1169   4.300 118.443   8.464 1 U   -1.000e+00  0.000e+00 e 0     0     0     0 #QU 0.998
   1170   5.003 125.287  11.760 1 U   -1.000e+00  0.000e+00 e 0     0     0     0 #QU 0.998
   1171   8.034 115.968   8.891 1 U   -1.000e+00  0.000e+00 e 0     0     0     0 #QU 0.998
   1172   8.352 122.830   8.033 1 U   -1.000e+00  0.000e+00 e 0     0     0     0 #QU 0.998
   1173   3.076 115.282   8.911 1 U   -1.000e+00  0.000e+00 e 0     0     0     0 #QU 0.998
   1174   4.982 125.284  11.761 1 U   -1.000e+00  0.000e+00 e 0     0     0     0 #QU 0.998
   1175   1.607 119.811   7.077 1 U   -1.000e+00  0.000e+00 e 0     0     0     0 #QU 0.998
   1176   1.934 117.891   7.795 1 U   -1.000e+00  0.000e+00 e 0     0     0     0 #QU 0.998
   1177   2.229 108.008   6.575 1 U   -1.000e+00  0.000e+00 e 0     0     0     0 #QU 0.998
   1178   2.424 121.591   8.273 1 U   -1.000e+00  0.000e+00 e 0     0     0     0 #QU 0.998
   1179   7.104 116.380   7.704 1 U   -1.000e+00  0.000e+00 e 0     0     0     0 #QU 0.998
   1180   7.837 127.908  10.699 1 U   -1.000e+00  0.000e+00 e 0     0     0     0 #QU 0.998
   1181   0.869 116.243   7.788 1 U   -1.000e+00  0.000e+00 e 0     0     0     0 #QU 0.998
   1182   3.976 108.425   7.234 1 U   -1.000e+00  0.000e+00 e 0     0     0     0 #QU 0.998
   1183   6.874 106.772   7.561 1 U   -1.000e+00  0.000e+00 e 0     0     0     0 #QU 0.998
   1184   2.871 121.182   7.322 1 U   -1.000e+00  0.000e+00 e 0     0     0     0 #QU 0.998
   1185  -0.164 121.182   7.326 1 U   -1.000e+00  0.000e+00 e 0     0     0     0 #QU 0.998
   1186   1.486 121.321   7.240 1 U   -1.000e+00  0.000e+00 e 0     0     0     0 #QU 0.998
   1187   3.110 125.570   7.568 1 U   -1.000e+00  0.000e+00 e 0     0     0     0 #QU 0.998
   1188   7.594 113.086   6.927 1 U   -1.000e+00  0.000e+00 e 0     0     0     0 #QU 0.998
   1189   2.055 117.890   7.794 1 U   -1.000e+00  0.000e+00 e 0     0     0     0 #QU 0.998
   1190   0.749 124.888   8.963 1 U   -1.000e+00  0.000e+00 e 0     0     0     0 #QU 0.998
   1191   4.150 108.420   7.234 1 U   -1.000e+00  0.000e+00 e 0     0     0     0 #QU 0.998
   1192   3.528 112.124   7.615 1 U   -1.000e+00  0.000e+00 e 0     0     0     0 #QU 0.997
   1193   7.687 125.231   9.110 1 U   -1.000e+00  0.000e+00 e 0     0     0     0 #QU 0.997
   1194   0.905 117.478   7.977 1 U   -1.000e+00  0.000e+00 e 0     0     0     0 #QU 0.997
   1195   2.848 117.478   8.130 1 U   -1.000e+00  0.000e+00 e 0     0     0     0 #QU 0.997
   1196   0.550 123.540   7.185 1 U   -1.000e+00  0.000e+00 e 0     0     0     0 #QU 0.997
   1197  -0.624 111.307   7.153 1 U   -1.000e+00  0.000e+00 e 0     0     0     0 #QU 0.997
   1198   0.285 128.181   9.048 1 U   -1.000e+00  0.000e+00 e 0     0     0     0 #QU 0.997
   1199   2.830 115.145   7.996 1 U   -1.000e+00  0.000e+00 e 0     0     0     0 #QU 0.997
   1200   3.628 126.123   8.086 1 U   -1.000e+00  0.000e+00 e 0     0     0     0 #QU 0.997
   1201   1.446 126.263   6.530 1 U   -1.000e+00  0.000e+00 e 0     0     0     0 #QU 0.997
   1202   4.291 121.732   6.301 1 U   -1.000e+00  0.000e+00 e 0     0     0     0 #QU 0.997
   1203   0.583 121.320   7.240 1 U   -1.000e+00  0.000e+00 e 0     0     0     0 #QU 0.997
   1204   7.118 107.734   7.664 1 U   -1.000e+00  0.000e+00 e 0     0     0     0 #QU 0.997
   1205   3.331 117.614   8.830 1 U   -1.000e+00  0.000e+00 e 0     0     0     0 #QU 0.997
   1206   3.856 107.598   7.803 1 U   -1.000e+00  0.000e+00 e 0     0     0     0 #QU 0.997
   1207   0.825 118.919   8.367 1 U   -1.000e+00  0.000e+00 e 0     0     0     0 #QU 0.997
   1208   1.862 119.536   8.767 1 U   -1.000e+00  0.000e+00 e 0     0     0     0 #QU 0.997
   1209   1.478 108.858   8.001 1 U   -1.000e+00  0.000e+00 e 0     0     0     0 #QU 0.997
   1210   1.458 108.834   8.004 1 U   -1.000e+00  0.000e+00 e 0     0     0     0 #QU 0.997
   1211   2.256 111.989   6.663 1 U   -1.000e+00  0.000e+00 e 0     0     0     0 #QU 0.997
   1212   0.596 117.477   7.982 1 U   -1.000e+00  0.000e+00 e 0     0     0     0 #QU 0.997
   1213   1.515 111.714   6.827 1 U   -1.000e+00  0.000e+00 e 0     0     0     0 #QU 0.997
   1214   0.724 123.653   8.625 1 U   -1.000e+00  0.000e+00 e 0     0     0     0 #QU 0.997
   1215   2.100 124.888   8.963 1 U   -1.000e+00  0.000e+00 e 0     0     0     0 #QU 0.997
   1216   1.937 111.322   7.751 1 U   -1.000e+00  0.000e+00 e 0     0     0     0 #QU 0.997
   1217   2.296 116.653   8.595 1 U   -1.000e+00  0.000e+00 e 0     0     0     0 #QU 0.997
   1218   2.077 115.968   8.892 1 U   -1.000e+00  0.000e+00 e 0     0     0     0 #QU 0.997
   1219   2.074 120.222   8.186 1 U   -1.000e+00  0.000e+00 e 0     0     0     0 #QU 0.997
   1220   1.979 105.956   8.054 1 U   -1.000e+00  0.000e+00 e 0     0     0     0 #QU 0.997
   1221   2.988 122.556   8.373 1 U   -1.000e+00  0.000e+00 e 0     0     0     0 #QU 0.997
   1222   3.999 130.926   9.212 1 U   -1.000e+00  0.000e+00 e 0     0     0     0 #QU 0.997
   1223   7.096 117.206   8.507 1 U   -1.000e+00  0.000e+00 e 0     0     0     0 #QU 0.997
   1224   2.889 117.890   7.792 1 U   -1.000e+00  0.000e+00 e 0     0     0     0 #QU 0.997
   1225   0.859 118.163   7.482 1 U   -1.000e+00  0.000e+00 e 0     0     0     0 #QU 0.997
   1226   7.736 119.125   8.031 1 U   -1.000e+00  0.000e+00 e 0     0     0     0 #QU 0.997
   1227   2.534 118.164   7.487 1 U   -1.000e+00  0.000e+00 e 0     0     0     0 #QU 0.997
   1228   5.316 118.845   8.367 1 U   -1.000e+00  0.000e+00 e 0     0     0     0 #QU 0.997
   1229   7.961 120.085   9.243 1 U   -1.000e+00  0.000e+00 e 0     0     0     0 #QU 0.997
   1230   3.308 107.597   7.805 1 U   -1.000e+00  0.000e+00 e 0     0     0     0 #QU 0.997
   1231   1.028 108.417   7.236 1 U   -1.000e+00  0.000e+00 e 0     0     0     0 #QU 0.997
   1232   0.922 108.415   7.235 1 U   -1.000e+00  0.000e+00 e 0     0     0     0 #QU 0.997
   1233   0.582 125.300   9.107 1 U   -1.000e+00  0.000e+00 e 0     0     0     0 #QU 0.997
   1234   1.611 119.674   8.766 1 U   -1.000e+00  0.000e+00 e 0     0     0     0 #QU 0.997
   1235   1.870 113.086   7.659 1 U   -1.000e+00  0.000e+00 e 0     0     0     0 #QU 0.997
   1236   4.001 116.378   7.704 1 U   -1.000e+00  0.000e+00 e 0     0     0     0 #QU 0.997
   1237   0.875 118.990   7.923 1 U   -1.000e+00  0.000e+00 e 0     0     0     0 #QU 0.997
   1238   3.803 127.907  10.698 1 U   -1.000e+00  0.000e+00 e 0     0     0     0 #QU 0.997
   1239   1.730 118.164   8.152 1 U   -1.000e+00  0.000e+00 e 0     0     0     0 #QU 0.997
   1240   6.863 108.280   7.469 1 U   -1.000e+00  0.000e+00 e 0     0     0     0 #QU 0.997
   1241   7.862 118.730   9.267 1 U   -1.000e+00  0.000e+00 e 0     0     0     0 #QU 0.997
   1242   3.732 119.674   8.032 1 U   -1.000e+00  0.000e+00 e 0     0     0     0 #QU 0.997
   1243   5.015 113.086   7.657 1 U   -1.000e+00  0.000e+00 e 0     0     0     0 #QU 0.997
   1244   2.229 119.811   9.532 1 U   -1.000e+00  0.000e+00 e 0     0     0     0 #QU 0.997
   1245   8.770 123.130   9.079 1 U   -1.000e+00  0.000e+00 e 0     0     0     0 #QU 0.997
   1246   2.131 117.615   8.830 1 U   -1.000e+00  0.000e+00 e 0     0     0     0 #QU 0.997
   1247   3.168 118.713   7.662 1 U   -1.000e+00  0.000e+00 e 0     0     0     0 #QU 0.997
   1248   2.305 122.555   8.368 1 U   -1.000e+00  0.000e+00 e 0     0     0     0 #QU 0.997
   1249   2.801 125.979   8.080 1 U   -1.000e+00  0.000e+00 e 0     0     0     0 #QU 0.997
   1250   0.923 127.908  10.700 1 U   -1.000e+00  0.000e+00 e 0     0     0     0 #QU 0.997
   1251   2.195 116.380   7.704 1 U   -1.000e+00  0.000e+00 e 0     0     0     0 #QU 0.997
   1252   2.618 118.987   7.752 1 U   -1.000e+00  0.000e+00 e 0     0     0     0 #QU 0.997
   1253   0.853 119.674   7.875 1 U   -1.000e+00  0.000e+00 e 0     0     0     0 #QU 0.997
   1254   3.528 125.299  11.757 1 U   -1.000e+00  0.000e+00 e 0     0     0     0 #QU 0.997
   1255   6.406 119.674   8.767 1 U   -1.000e+00  0.000e+00 e 0     0     0     0 #QU 0.997
   1256   1.044 118.163   8.041 1 U   -1.000e+00  0.000e+00 e 0     0     0     0 #QU 0.997
   1257   2.817 122.007   8.351 1 U   -1.000e+00  0.000e+00 e 0     0     0     0 #QU 0.997
   1258   8.766 129.006  10.470 1 U   -1.000e+00  0.000e+00 e 0     0     0     0 #QU 0.997
   1259   7.340 113.086   7.655 1 U   -1.000e+00  0.000e+00 e 0     0     0     0 #QU 0.997
   1260   7.490 119.812   7.076 1 U   -1.000e+00  0.000e+00 e 0     0     0     0 #QU 0.997
   1261   1.567 126.809   8.031 1 U   -1.000e+00  0.000e+00 e 0     0     0     0 #QU 0.997
   1262   7.056 121.732   8.662 1 U   -1.000e+00  0.000e+00 e 0     0     0     0 #QU 0.997
   1263   0.861 121.183   7.323 1 U   -1.000e+00  0.000e+00 e 0     0     0     0 #QU 0.997
   1264   3.800 116.380   7.710 1 U   -1.000e+00  0.000e+00 e 0     0     0     0 #QU 0.997
   1265   2.540 115.282   7.210 1 U   -1.000e+00  0.000e+00 e 0     0     0     0 #QU 0.997
   1266   3.335 121.594   8.273 1 U   -1.000e+00  0.000e+00 e 0     0     0     0 #QU 0.997
   1267   3.749 125.575   7.568 1 U   -1.000e+00  0.000e+00 e 0     0     0     0 #QU 0.997
   1268   8.051 106.789   7.560 1 U   -1.000e+00  0.000e+00 e 0     0     0     0 #QU 0.997
   1269   1.728 116.929   7.090 1 U   -1.000e+00  0.000e+00 e 0     0     0     0 #QU 0.996
   1270   3.413 115.284   8.908 1 U   -1.000e+00  0.000e+00 e 0     0     0     0 #QU 0.996
   1271   1.042 118.987   7.796 1 U   -1.000e+00  0.000e+00 e 0     0     0     0 #QU 0.996
   1272   3.456 111.299   7.147 1 U   -1.000e+00  0.000e+00 e 0     0     0     0 #QU 0.996
   1273   0.754 122.001   7.938 1 U   -1.000e+00  0.000e+00 e 0     0     0     0 #QU 0.996
   1274   0.388 111.301   9.383 1 U   -1.000e+00  0.000e+00 e 0     0     0     0 #QU 0.996
   1275   7.792 126.011   8.079 1 U   -1.000e+00  0.000e+00 e 0     0     0     0 #QU 0.996
   1276   0.263 111.336   9.383 1 U   -1.000e+00  0.000e+00 e 0     0     0     0 #QU 0.996
   1277   7.550 117.609   8.829 1 U   -1.000e+00  0.000e+00 e 0     0     0     0 #QU 0.996
   1278   3.287 108.417   6.569 1 U   -1.000e+00  0.000e+00 e 0     0     0     0 #QU 0.996
   1279   2.594 119.674   8.031 1 U   -1.000e+00  0.000e+00 e 0     0     0     0 #QU 0.996
   1280   0.911 118.713   7.667 1 U   -1.000e+00  0.000e+00 e 0     0     0     0 #QU 0.996
   1281   1.071 122.007   8.359 1 U   -1.000e+00  0.000e+00 e 0     0     0     0 #QU 0.996
   1282   4.940 116.927   7.088 1 U   -1.000e+00  0.000e+00 e 0     0     0     0 #QU 0.996
   1283   3.108 119.536   8.399 1 U   -1.000e+00  0.000e+00 e 0     0     0     0 #QU 0.996
   1284   7.465 130.787   9.213 1 U   -1.000e+00  0.000e+00 e 0     0     0     0 #QU 0.996
   1285   2.083 126.810   7.722 1 U   -1.000e+00  0.000e+00 e 0     0     0     0 #QU 0.996
   1286   8.985 107.579   7.803 1 U   -1.000e+00  0.000e+00 e 0     0     0     0 #QU 0.996
   1287   4.369 111.301   7.152 1 U   -1.000e+00  0.000e+00 e 0     0     0     0 #QU 0.996
   1288   4.080 119.400   8.635 1 U   -1.000e+00  0.000e+00 e 0     0     0     0 #QU 0.996
   1289   2.395 108.282   7.469 1 U   -1.000e+00  0.000e+00 e 0     0     0     0 #QU 0.996
   1290   4.780 118.026   8.984 1 U   -1.000e+00  0.000e+00 e 0     0     0     0 #QU 0.996
   1291   8.652 118.023   8.984 1 U   -1.000e+00  0.000e+00 e 0     0     0     0 #QU 0.996
   1292   9.539 117.198   8.056 1 U   -1.000e+00  0.000e+00 e 0     0     0     0 #QU 0.996
   1293   2.594 111.302   7.153 1 U   -1.000e+00  0.000e+00 e 0     0     0     0 #QU 0.996
   1294   3.730 117.204   8.061 1 U   -1.000e+00  0.000e+00 e 0     0     0     0 #QU 0.996
   1295   2.288 115.282   7.213 1 U   -1.000e+00  0.000e+00 e 0     0     0     0 #QU 0.996
   1296   1.585 116.792   8.399 1 U   -1.000e+00  0.000e+00 e 0     0     0     0 #QU 0.996
   1297   4.002 106.772   7.561 1 U   -1.000e+00  0.000e+00 e 0     0     0     0 #QU 0.996
   1298   4.615 118.437   8.467 1 U   -1.000e+00  0.000e+00 e 0     0     0     0 #QU 0.996
   1299   0.952 110.753   7.853 1 U   -1.000e+00  0.000e+00 e 0     0     0     0 #QU 0.996
   1300   1.882 119.673   8.766 1 U   -1.000e+00  0.000e+00 e 0     0     0     0 #QU 0.996
   1301   2.598 122.008   8.352 1 U   -1.000e+00  0.000e+00 e 0     0     0     0 #QU 0.996
   1302   2.849 107.741   7.664 1 U   -1.000e+00  0.000e+00 e 0     0     0     0 #QU 0.996
   1303   2.379 126.810   7.726 1 U   -1.000e+00  0.000e+00 e 0     0     0     0 #QU 0.996
   1304   0.738 121.183   7.323 1 U   -1.000e+00  0.000e+00 e 0     0     0     0 #QU 0.996
   1305   6.823 111.713   7.342 1 U   -1.000e+00  0.000e+00 e 0     0     0     0 #QU 0.996
   1306   4.150 118.438   8.462 1 U   -1.000e+00  0.000e+00 e 0     0     0     0 #QU 0.996
   1307   7.863 121.046   8.343 1 U   -1.000e+00  0.000e+00 e 0     0     0     0 #QU 0.996
   1308   7.322 128.182   9.049 1 U   -1.000e+00  0.000e+00 e 0     0     0     0 #QU 0.996
   1309   3.335 126.810   8.031 1 U   -1.000e+00  0.000e+00 e 0     0     0     0 #QU 0.996
   1310   1.442 115.146   7.995 1 U   -1.000e+00  0.000e+00 e 0     0     0     0 #QU 0.996
   1311   8.038 130.955   9.204 1 U   -1.000e+00  0.000e+00 e 0     0     0     0 #QU 0.996
   1312   0.723 117.477   7.983 1 U   -1.000e+00  0.000e+00 e 0     0     0     0 #QU 0.996
   1313   2.844 114.870   8.421 1 U   -1.000e+00  0.000e+00 e 0     0     0     0 #QU 0.996
   1314   7.340 111.716   6.833 1 U   -1.000e+00  0.000e+00 e 0     0     0     0 #QU 0.996
   1315   2.847 125.576   8.305 1 U   -1.000e+00  0.000e+00 e 0     0     0     0 #QU 0.995
   1316   3.455 107.735   7.663 1 U   -1.000e+00  0.000e+00 e 0     0     0     0 #QU 0.995
   1317   7.184 122.144   7.526 1 U   -1.000e+00  0.000e+00 e 0     0     0     0 #QU 0.995
   1318   7.698 119.964   9.236 1 U   -1.000e+00  0.000e+00 e 0     0     0     0 #QU 0.995
   1319   0.510 105.535   7.234 1 U   -1.000e+00  0.000e+00 e 0     0     0     0 #QU 0.995
   1320   8.753 118.847   8.359 1 U   -1.000e+00  0.000e+00 e 0     0     0     0 #QU 0.995
   1321   7.799 106.773   7.558 1 U   -1.000e+00  0.000e+00 e 0     0     0     0 #QU 0.995
   1322   0.599 130.789   7.507 1 U   -1.000e+00  0.000e+00 e 0     0     0     0 #QU 0.995
   1323   2.079 116.380   7.786 1 U   -1.000e+00  0.000e+00 e 0     0     0     0 #QU 0.995
   1324   8.030 119.674   8.494 1 U   -1.000e+00  0.000e+00 e 0     0     0     0 #QU 0.995
   1325   3.269 116.792   8.392 1 U   -1.000e+00  0.000e+00 e 0     0     0     0 #QU 0.995
   1326   6.726 115.288   7.205 1 U   -1.000e+00  0.000e+00 e 0     0     0     0 #QU 0.995
   1327   3.273 118.164   8.040 1 U   -1.000e+00  0.000e+00 e 0     0     0     0 #QU 0.995
   1328   2.099 126.123   8.079 1 U   -1.000e+00  0.000e+00 e 0     0     0     0 #QU 0.995
   1329   1.501 115.282   7.346 1 U   -1.000e+00  0.000e+00 e 0     0     0     0 #QU 0.995
   1330   2.056 129.005  10.466 1 U   -1.000e+00  0.000e+00 e 0     0     0     0 #QU 0.995
   1331   2.280 116.517   9.385 1 U   -1.000e+00  0.000e+00 e 0     0     0     0 #QU 0.995
   1332   7.074 122.282   8.086 1 U   -1.000e+00  0.000e+00 e 0     0     0     0 #QU 0.995
   1333   2.469 122.556   8.374 1 U   -1.000e+00  0.000e+00 e 0     0     0     0 #QU 0.995
   1334   4.788 106.773   7.561 1 U   -1.000e+00  0.000e+00 e 0     0     0     0 #QU 0.995
   1335   1.069 116.381   7.843 1 U   -1.000e+00  0.000e+00 e 0     0     0     0 #QU 0.995
   1336   2.081 108.008   7.235 1 U   -1.000e+00  0.000e+00 e 0     0     0     0 #QU 0.995
   1337   9.387 123.651   8.625 1 U   -1.000e+00  0.000e+00 e 0     0     0     0 #QU 0.995
   1338   5.284 110.749   7.858 1 U   -1.000e+00  0.000e+00 e 0     0     0     0 #QU 0.995
   1339   3.562 116.105   7.546 1 U   -1.000e+00  0.000e+00 e 0     0     0     0 #QU 0.995
   1340   3.991 108.421   6.569 1 U   -1.000e+00  0.000e+00 e 0     0     0     0 #QU 0.995
   1341   7.767 115.319   8.898 1 U   -1.000e+00  0.000e+00 e 0     0     0     0 #QU 0.995
   1342   7.801 115.276   8.870 1 U   -1.000e+00  0.000e+00 e 0     0     0     0 #QU 0.995
   1343   0.576 116.654   8.593 1 U   -1.000e+00  0.000e+00 e 0     0     0     0 #QU 0.995
   1344   4.199 125.575   7.568 1 U   -1.000e+00  0.000e+00 e 0     0     0     0 #QU 0.995
   1345   1.845 116.654   8.598 1 U   -1.000e+00  0.000e+00 e 0     0     0     0 #QU 0.995
   1346   0.770 117.479   8.131 1 U   -1.000e+00  0.000e+00 e 0     0     0     0 #QU 0.995
   1347   4.816 129.005  10.467 1 U   -1.000e+00  0.000e+00 e 0     0     0     0 #QU 0.995
   1348   3.729 130.928   9.205 1 U   -1.000e+00  0.000e+00 e 0     0     0     0 #QU 0.995
   1349   2.598 121.595   8.664 1 U   -1.000e+00  0.000e+00 e 0     0     0     0 #QU 0.995
   1350   8.374 126.809   8.023 1 U   -1.000e+00  0.000e+00 e 0     0     0     0 #QU 0.995
   1351   1.566 123.791   8.623 1 U   -1.000e+00  0.000e+00 e 0     0     0     0 #QU 0.995
   1352   9.119 119.670   8.767 1 U   -1.000e+00  0.000e+00 e 0     0     0     0 #QU 0.995
   1353   7.717 111.298   9.378 1 U   -1.000e+00  0.000e+00 e 0     0     0     0 #QU 0.994
   1354   7.202 108.420   7.459 1 U   -1.000e+00  0.000e+00 e 0     0     0     0 #QU 0.994
   1355   0.007 125.001   8.963 1 U   -1.000e+00  0.000e+00 e 0     0     0     0 #QU 0.994
   1356   0.015 125.052   8.964 1 U   -1.000e+00  0.000e+00 e 0     0     0     0 #QU 0.994
   1357   3.115 113.087   7.655 1 U   -1.000e+00  0.000e+00 e 0     0     0     0 #QU 0.994
   1358   3.395 116.654   9.388 1 U   -1.000e+00  0.000e+00 e 0     0     0     0 #QU 0.994
   1359   7.079 120.242   8.184 1 U   -1.000e+00  0.000e+00 e 0     0     0     0 #QU 0.994
   1360   4.363 122.417   8.371 1 U   -1.000e+00  0.000e+00 e 0     0     0     0 #QU 0.994
   1361   7.228 109.513   6.570 1 U   -1.000e+00  0.000e+00 e 0     0     0     0 #QU 0.994
   1362   5.762 117.485   7.978 1 U   -1.000e+00  0.000e+00 e 0     0     0     0 #QU 0.994
   1363   7.049 118.438   8.469 1 U   -1.000e+00  0.000e+00 e 0     0     0     0 #QU 0.994
   1364   4.987 115.278   8.908 1 U   -1.000e+00  0.000e+00 e 0     0     0     0 #QU 0.994
   1365  10.696 121.064   8.337 1 U   -1.000e+00  0.000e+00 e 0     0     0     0 #QU 0.994
   1366   7.065 111.988   8.038 1 U   -1.000e+00  0.000e+00 e 0     0     0     0 #QU 0.994
   1367   2.819 118.988   7.929 1 U   -1.000e+00  0.000e+00 e 0     0     0     0 #QU 0.994
   1368   2.795 112.538   6.841 1 U   -1.000e+00  0.000e+00 e 0     0     0     0 #QU 0.994
   1369   8.038 112.675   6.836 1 U   -1.000e+00  0.000e+00 e 0     0     0     0 #QU 0.994
   1370   2.889 125.261   9.108 1 U   -1.000e+00  0.000e+00 e 0     0     0     0 #QU 0.994
   1371   6.990 110.750   7.853 1 U   -1.000e+00  0.000e+00 e 0     0     0     0 #QU 0.994
   1372   3.706 109.776   7.939 1 U   -1.000e+00  0.000e+00 e 0     0     0     0 #QU 0.994
   1373   0.160 111.301   7.151 1 U   -1.000e+00  0.000e+00 e 0     0     0     0 #QU 0.994
   1374   8.551 115.145   8.000 1 U   -1.000e+00  0.000e+00 e 0     0     0     0 #QU 0.994
   1375   2.399 122.830   8.029 1 U   -1.000e+00  0.000e+00 e 0     0     0     0 #QU 0.994
   1376   2.739 117.479   7.976 1 U   -1.000e+00  0.000e+00 e 0     0     0     0 #QU 0.994
   1377   3.821 121.046   8.336 1 U   -1.000e+00  0.000e+00 e 0     0     0     0 #QU 0.994
   1378   4.510 118.164   8.040 1 U   -1.000e+00  0.000e+00 e 0     0     0     0 #QU 0.994
   1379   8.037 112.675   7.081 1 U   -1.000e+00  0.000e+00 e 0     0     0     0 #QU 0.993
   1380   3.976 119.748   8.494 1 U   -1.000e+00  0.000e+00 e 0     0     0     0 #QU 0.993
   1381   9.363 113.085   8.092 1 U   -1.000e+00  0.000e+00 e 0     0     0     0 #QU 0.993
   1382   8.005 117.481   8.398 1 U   -1.000e+00  0.000e+00 e 0     0     0     0 #QU 0.993
   1383   8.537 117.881   7.791 1 U   -1.000e+00  0.000e+00 e 0     0     0     0 #QU 0.993
   1384   0.727 117.204   8.059 1 U   -1.000e+00  0.000e+00 e 0     0     0     0 #QU 0.993
   1385   4.272 106.772   7.562 1 U   -1.000e+00  0.000e+00 e 0     0     0     0 #QU 0.993
   1386   8.654 119.536   8.403 1 U   -1.000e+00  0.000e+00 e 0     0     0     0 #QU 0.993
   1387   5.081 117.625   8.829 1 U   -1.000e+00  0.000e+00 e 0     0     0     0 #QU 0.993
   1388   3.051 116.105   7.542 1 U   -1.000e+00  0.000e+00 e 0     0     0     0 #QU 0.993
   1389   8.332 127.950  10.697 1 U   -1.000e+00  0.000e+00 e 0     0     0     0 #QU 0.993
   1390   0.404 121.594   8.272 1 U   -1.000e+00  0.000e+00 e 0     0     0     0 #QU 0.993
   1391   9.384 121.593   8.272 1 U   -1.000e+00  0.000e+00 e 0     0     0     0 #QU 0.993
   1392   0.146 126.165   8.079 1 U   -1.000e+00  0.000e+00 e 0     0     0     0 #QU 0.993
   1393   1.435 106.772   7.561 1 U   -1.000e+00  0.000e+00 e 0     0     0     0 #QU 0.993
   1394   1.257 108.887   8.005 1 U   -1.000e+00  0.000e+00 e 0     0     0     0 #QU 0.993
   1395   1.285 108.881   8.001 1 U   -1.000e+00  0.000e+00 e 0     0     0     0 #QU 0.993
   1396   0.945 108.007   7.234 1 U   -1.000e+00  0.000e+00 e 0     0     0     0 #QU 0.993
   1397   7.150 116.244   7.786 1 U   -1.000e+00  0.000e+00 e 0     0     0     0 #QU 0.993
   1398   0.751 117.615   8.829 1 U   -1.000e+00  0.000e+00 e 0     0     0     0 #QU 0.993
   1399   8.838 107.596   7.801 1 U   -1.000e+00  0.000e+00 e 0     0     0     0 #QU 0.993
   1400   6.282 106.778   7.563 1 U   -1.000e+00  0.000e+00 e 0     0     0     0 #QU 0.993
   1401   6.307 106.748   7.561 1 U   -1.000e+00  0.000e+00 e 0     0     0     0 #QU 0.993
   1402   4.141 108.421   6.570 1 U   -1.000e+00  0.000e+00 e 0     0     0     0 #QU 0.993
   1403   1.885 121.732   8.667 1 U   -1.000e+00  0.000e+00 e 0     0     0     0 #QU 0.993
   1404   3.823 111.983   8.041 1 U   -1.000e+00  0.000e+00 e 0     0     0     0 #QU 0.993
   1405   4.517 121.316   8.079 1 U   -1.000e+00  0.000e+00 e 0     0     0     0 #QU 0.993
   1406  -0.156 126.124   8.085 1 U   -1.000e+00  0.000e+00 e 0     0     0     0 #QU 0.993
   1407   8.660 117.478   7.980 1 U   -1.000e+00  0.000e+00 e 0     0     0     0 #QU 0.993
   1408   3.337 113.093   7.658 1 U   -1.000e+00  0.000e+00 e 0     0     0     0 #QU 0.993
   1409   3.961 119.125   8.019 1 U   -1.000e+00  0.000e+00 e 0     0     0     0 #QU 0.993
   1410   9.212 115.968   8.891 1 U   -1.000e+00  0.000e+00 e 0     0     0     0 #QU 0.993
   1411   2.601 118.439   8.464 1 U   -1.000e+00  0.000e+00 e 0     0     0     0 #QU 0.993
   1412   7.906 116.380   7.727 1 U   -1.000e+00  0.000e+00 e 0     0     0     0 #QU 0.993
   1413   2.350 107.870   6.569 1 U   -1.000e+00  0.000e+00 e 0     0     0     0 #QU 0.993
   1414   1.252 108.273   7.470 1 U   -1.000e+00  0.000e+00 e 0     0     0     0 #QU 0.993
   1415   3.174 118.027   7.910 1 U   -1.000e+00  0.000e+00 e 0     0     0     0 #QU 0.993
   1416   2.521 130.793   7.506 1 U   -1.000e+00  0.000e+00 e 0     0     0     0 #QU 0.992
   1417   0.746 110.751   7.853 1 U   -1.000e+00  0.000e+00 e 0     0     0     0 #QU 0.992
   1418   6.856 115.967   8.893 1 U   -1.000e+00  0.000e+00 e 0     0     0     0 #QU 0.992
   1419   3.278 117.477   7.977 1 U   -1.000e+00  0.000e+00 e 0     0     0     0 #QU 0.992
   1420   3.528 126.810   7.726 1 U   -1.000e+00  0.000e+00 e 0     0     0     0 #QU 0.992
   1421  -0.138 122.147   7.525 1 U   -1.000e+00  0.000e+00 e 0     0     0     0 #QU 0.992
   1422   8.020 118.713   7.659 1 U   -1.000e+00  0.000e+00 e 0     0     0     0 #QU 0.992
   1423   2.067 121.183   7.323 1 U   -1.000e+00  0.000e+00 e 0     0     0     0 #QU 0.992
   1424   9.657 128.186   9.049 1 U   -1.000e+00  0.000e+00 e 0     0     0     0 #QU 0.992
   1425   1.511 111.301   7.151 1 U   -1.000e+00  0.000e+00 e 0     0     0     0 #QU 0.992
   1426   4.150 122.144   8.016 1 U   -1.000e+00  0.000e+00 e 0     0     0     0 #QU 0.992
   1427   2.221 120.225   8.186 1 U   -1.000e+00  0.000e+00 e 0     0     0     0 #QU 0.992
   1428   3.266 115.190   8.330 1 U   -1.000e+00  0.000e+00 e 0     0     0     0 #QU 0.992
   1429   2.678 117.752   8.940 1 U   -1.000e+00  0.000e+00 e 0     0     0     0 #QU 0.992
   1430   2.822 116.792   8.392 1 U   -1.000e+00  0.000e+00 e 0     0     0     0 #QU 0.992
   1431   8.880 119.677   8.032 1 U   -1.000e+00  0.000e+00 e 0     0     0     0 #QU 0.992
   1432   1.550 111.165   7.354 1 U   -1.000e+00  0.000e+00 e 0     0     0     0 #QU 0.992
   1433   8.476 107.757   7.665 1 U   -1.000e+00  0.000e+00 e 0     0     0     0 #QU 0.992
   1434   7.793 119.399   8.666 1 U   -1.000e+00  0.000e+00 e 0     0     0     0 #QU 0.992
   1435   2.977 121.046   8.551 1 U   -1.000e+00  0.000e+00 e 0     0     0     0 #QU 0.992
   1436   2.864 122.160   8.766 1 U   -1.000e+00  0.000e+00 e 0     0     0     0 #QU 0.991
   1437   8.264 126.279   6.536 1 U   -1.000e+00  0.000e+00 e 0     0     0     0 #QU 0.991
   1438   4.849 116.653   8.595 1 U   -1.000e+00  0.000e+00 e 0     0     0     0 #QU 0.991
   1439   4.985 119.124   8.032 1 U   -1.000e+00  0.000e+00 e 0     0     0     0 #QU 0.991
   1440   2.961 114.596   7.082 1 U   -1.000e+00  0.000e+00 e 0     0     0     0 #QU 0.991
   1441   5.454 124.889   8.962 1 U   -1.000e+00  0.000e+00 e 0     0     0     0 #QU 0.991
   1442   0.691 122.143   7.523 1 U   -1.000e+00  0.000e+00 e 0     0     0     0 #QU 0.991
   1443   2.677 118.576   8.938 1 U   -1.000e+00  0.000e+00 e 0     0     0     0 #QU 0.991
   1444   2.651 118.712   8.933 1 U   -1.000e+00  0.000e+00 e 0     0     0     0 #QU 0.991
   1445  -0.843 124.613  11.758 1 U   -1.000e+00  0.000e+00 e 0     0     0     0 #QU 0.991
   1446   8.418 123.653   8.624 1 U   -1.000e+00  0.000e+00 e 0     0     0     0 #QU 0.991
   1447   8.473 117.478   8.133 1 U   -1.000e+00  0.000e+00 e 0     0     0     0 #QU 0.991
   1448   5.150 112.126   7.615 1 U   -1.000e+00  0.000e+00 e 0     0     0     0 #QU 0.991
   1449   7.332 114.596   7.080 1 U   -1.000e+00  0.000e+00 e 0     0     0     0 #QU 0.991
   1450   3.707 119.125   8.024 1 U   -1.000e+00  0.000e+00 e 0     0     0     0 #QU 0.991
   1451  -0.174 116.384   7.789 1 U   -1.000e+00  0.000e+00 e 0     0     0     0 #QU 0.991
   1452   6.846 111.991   8.043 1 U   -1.000e+00  0.000e+00 e 0     0     0     0 #QU 0.991
   1453   5.011 115.290   7.345 1 U   -1.000e+00  0.000e+00 e 0     0     0     0 #QU 0.991
   1454   3.651 114.999   8.330 1 U   -1.000e+00  0.000e+00 e 0     0     0     0 #QU 0.991
   1455   4.150 106.774   7.561 1 U   -1.000e+00  0.000e+00 e 0     0     0     0 #QU 0.991
   1456   1.460 130.790   7.506 1 U   -1.000e+00  0.000e+00 e 0     0     0     0 #QU 0.991
   1457   4.005 114.320   8.116 1 U   -1.000e+00  0.000e+00 e 0     0     0     0 #QU 0.991
   1458   2.815 122.143   7.523 1 U   -1.000e+00  0.000e+00 e 0     0     0     0 #QU 0.991
   1459   5.286 125.991   8.079 1 U   -1.000e+00  0.000e+00 e 0     0     0     0 #QU 0.991
   1460   0.905 109.791   7.944 1 U   -1.000e+00  0.000e+00 e 0     0     0     0 #QU 0.991
   1461   2.006 121.045   8.557 1 U   -1.000e+00  0.000e+00 e 0     0     0     0 #QU 0.990
   1462   0.880 110.478   7.148 1 U   -1.000e+00  0.000e+00 e 0     0     0     0 #QU 0.990
   1463   1.329 122.281   8.089 1 U   -1.000e+00  0.000e+00 e 0     0     0     0 #QU 0.990
   1464   1.742 122.023   7.926 1 U   -1.000e+00  0.000e+00 e 0     0     0     0 #QU 0.990
   1465   7.121 108.836   8.007 1 U   -1.000e+00  0.000e+00 e 0     0     0     0 #QU 0.990
   1466   0.583 116.380   7.704 1 U   -1.000e+00  0.000e+00 e 0     0     0     0 #QU 0.990
   1467   0.588 107.606   7.801 1 U   -1.000e+00  0.000e+00 e 0     0     0     0 #QU 0.990
   1468   7.666 118.850   7.906 1 U   -1.000e+00  0.000e+00 e 0     0     0     0 #QU 0.990
   1469   8.345 119.673   8.030 1 U   -1.000e+00  0.000e+00 e 0     0     0     0 #QU 0.990
   1470   1.069 105.821   8.060 1 U   -1.000e+00  0.000e+00 e 0     0     0     0 #QU 0.990
   1471   0.831 116.379   7.842 1 U   -1.000e+00  0.000e+00 e 0     0     0     0 #QU 0.990
   1472   7.330 121.732   7.610 1 U   -1.000e+00  0.000e+00 e 0     0     0     0 #QU 0.990
   1473  -0.151 121.595   8.272 1 U   -1.000e+00  0.000e+00 e 0     0     0     0 #QU 0.990
   1474   2.052 121.320   7.236 1 U   -1.000e+00  0.000e+00 e 0     0     0     0 #QU 0.990
   1475   1.581 122.009   8.549 1 U   -1.000e+00  0.000e+00 e 0     0     0     0 #QU 0.990
   1476   0.605 119.537   8.402 1 U   -1.000e+00  0.000e+00 e 0     0     0     0 #QU 0.990
   1477   7.258 118.027   8.981 1 U   -1.000e+00  0.000e+00 e 0     0     0     0 #QU 0.990
   1478   4.745 125.304  11.754 1 U   -1.000e+00  0.000e+00 e 0     0     0     0 #QU 0.990
   1479   7.345 117.618   8.830 1 U   -1.000e+00  0.000e+00 e 0     0     0     0 #QU 0.990
   1480   2.871 115.282   8.908 1 U   -1.000e+00  0.000e+00 e 0     0     0     0 #QU 0.989
   1481   1.323 126.120   8.084 1 U   -1.000e+00  0.000e+00 e 0     0     0     0 #QU 0.989
   1482   0.148 127.908  10.694 1 U   -1.000e+00  0.000e+00 e 0     0     0     0 #QU 0.989
   1483   6.798 111.851   7.475 1 U   -1.000e+00  0.000e+00 e 0     0     0     0 #QU 0.989
   1484   1.049 122.829   8.030 1 U   -1.000e+00  0.000e+00 e 0     0     0     0 #QU 0.989
   1485   0.566 118.438   8.473 1 U   -1.000e+00  0.000e+00 e 0     0     0     0 #QU 0.989
   1486   5.625 118.577   7.693 1 U   -1.000e+00  0.000e+00 e 0     0     0     0 #QU 0.989
   1487   3.259 127.917  10.696 1 U   -1.000e+00  0.000e+00 e 0     0     0     0 #QU 0.989
   1488   2.419 111.852   6.844 1 U   -1.000e+00  0.000e+00 e 0     0     0     0 #QU 0.989
   1489   1.534 111.988   8.039 1 U   -1.000e+00  0.000e+00 e 0     0     0     0 #QU 0.989
   1490   2.768 118.712   8.938 1 U   -1.000e+00  0.000e+00 e 0     0     0     0 #QU 0.989
   1491   6.575 109.518   7.234 1 U   -1.000e+00  0.000e+00 e 0     0     0     0 #QU 0.989
   1492   3.268 122.143   8.088 1 U   -1.000e+00  0.000e+00 e 0     0     0     0 #QU 0.989
   1493   1.051 108.280   7.466 1 U   -1.000e+00  0.000e+00 e 0     0     0     0 #QU 0.989
   1494   1.028 108.280   7.469 1 U   -1.000e+00  0.000e+00 e 0     0     0     0 #QU 0.989
   1495   1.906 121.732   6.302 1 U   -1.000e+00  0.000e+00 e 0     0     0     0 #QU 0.989
   1496   9.535 118.986   7.926 1 U   -1.000e+00  0.000e+00 e 0     0     0     0 #QU 0.989
   1497   4.390 111.990   8.039 1 U   -1.000e+00  0.000e+00 e 0     0     0     0 #QU 0.989
   1498   3.884 119.261   8.634 1 U   -1.000e+00  0.000e+00 e 0     0     0     0 #QU 0.989
   1499   5.285 111.283   7.149 1 U   -1.000e+00  0.000e+00 e 0     0     0     0 #QU 0.988
   1500   3.140 111.291   7.148 1 U   -1.000e+00  0.000e+00 e 0     0     0     0 #QU 0.988
   1501   5.264 111.320   7.149 1 U   -1.000e+00  0.000e+00 e 0     0     0     0 #QU 0.988
   1502   5.180 122.602   8.367 1 U   -1.000e+00  0.000e+00 e 0     0     0     0 #QU 0.988
   1503   7.041 120.253   8.191 1 U   -1.000e+00  0.000e+00 e 0     0     0     0 #QU 0.988
   1504   4.423 113.631   6.809 1 U   -1.000e+00  0.000e+00 e 0     0     0     0 #QU 0.988
   1505   3.062 121.183   7.327 1 U   -1.000e+00  0.000e+00 e 0     0     0     0 #QU 0.988
   1506   6.800 108.877   8.006 1 U   -1.000e+00  0.000e+00 e 0     0     0     0 #QU 0.988
   1507   6.780 108.877   8.009 1 U   -1.000e+00  0.000e+00 e 0     0     0     0 #QU 0.988
   1508   4.780 128.181   9.048 1 U   -1.000e+00  0.000e+00 e 0     0     0     0 #QU 0.988
   1509   3.159 116.379   7.707 1 U   -1.000e+00  0.000e+00 e 0     0     0     0 #QU 0.988
   1510   2.861 127.777   8.392 1 U   -1.000e+00  0.000e+00 e 0     0     0     0 #QU 0.988
   1511   3.781 122.281   8.090 1 U   -1.000e+00  0.000e+00 e 0     0     0     0 #QU 0.988
   1512   1.439 116.654   8.594 1 U   -1.000e+00  0.000e+00 e 0     0     0     0 #QU 0.988
   1513   1.933 122.007   7.942 1 U   -1.000e+00  0.000e+00 e 0     0     0     0 #QU 0.988
   1514   0.583 118.725   7.663 1 U   -1.000e+00  0.000e+00 e 0     0     0     0 #QU 0.988
   1515   3.083 107.593   7.671 1 U   -1.000e+00  0.000e+00 e 0     0     0     0 #QU 0.988
   1516   2.283 118.714   9.267 1 U   -1.000e+00  0.000e+00 e 0     0     0     0 #QU 0.988
   1517  -0.626 127.908  10.698 1 U   -1.000e+00  0.000e+00 e 0     0     0     0 #QU 0.988
   1518   2.057 122.280   8.090 1 U   -1.000e+00  0.000e+00 e 0     0     0     0 #QU 0.988
   1519  -0.162 120.633   8.814 1 U   -1.000e+00  0.000e+00 e 0     0     0     0 #QU 0.988
   1520   3.714 119.534   8.399 1 U   -1.000e+00  0.000e+00 e 0     0     0     0 #QU 0.987
   1521   1.559 118.760   9.268 1 U   -1.000e+00  0.000e+00 e 0     0     0     0 #QU 0.987
   1522   1.581 118.749   9.269 1 U   -1.000e+00  0.000e+00 e 0     0     0     0 #QU 0.987
   1523  -0.009 124.921   8.962 1 U   -1.000e+00  0.000e+00 e 0     0     0     0 #QU 0.987
   1524  -0.001 124.956   8.963 1 U   -1.000e+00  0.000e+00 e 0     0     0     0 #QU 0.987
   1525   1.338 117.478   8.055 1 U   -1.000e+00  0.000e+00 e 0     0     0     0 #QU 0.987
   1526  -0.830 125.848  11.760 1 U   -1.000e+00  0.000e+00 e 0     0     0     0 #QU 0.987
   1527   3.638 120.259   8.187 1 U   -1.000e+00  0.000e+00 e 0     0     0     0 #QU 0.987
   1528   3.112 116.516   9.384 1 U   -1.000e+00  0.000e+00 e 0     0     0     0 #QU 0.987
   1529   2.428 110.751   7.852 1 U   -1.000e+00  0.000e+00 e 0     0     0     0 #QU 0.987
   1530   6.877 113.225   7.077 1 U   -1.000e+00  0.000e+00 e 0     0     0     0 #QU 0.987
   1531   8.342 116.105   7.552 1 U   -1.000e+00  0.000e+00 e 0     0     0     0 #QU 0.987
   1532  10.681 112.038   8.043 1 U   -1.000e+00  0.000e+00 e 0     0     0     0 #QU 0.987
   1533  10.705 112.003   8.041 1 U   -1.000e+00  0.000e+00 e 0     0     0     0 #QU 0.987
   1534   8.019 119.404   8.666 1 U   -1.000e+00  0.000e+00 e 0     0     0     0 #QU 0.987
   1535   2.201 121.320   7.240 1 U   -1.000e+00  0.000e+00 e 0     0     0     0 #QU 0.987
   1536   2.824 122.830   8.032 1 U   -1.000e+00  0.000e+00 e 0     0     0     0 #QU 0.987
   1537   3.261 120.635   8.813 1 U   -1.000e+00  0.000e+00 e 0     0     0     0 #QU 0.987
   1538   2.103 128.182   9.047 1 U   -1.000e+00  0.000e+00 e 0     0     0     0 #QU 0.987
   1539   8.574 126.851   8.030 1 U   -1.000e+00  0.000e+00 e 0     0     0     0 #QU 0.987
   1540   8.595 126.842   8.031 1 U   -1.000e+00  0.000e+00 e 0     0     0     0 #QU 0.987
   1541   1.070 119.817   9.533 1 U   -1.000e+00  0.000e+00 e 0     0     0     0 #QU 0.987
   1542   2.544 120.017   8.141 1 U   -1.000e+00  0.000e+00 e 0     0     0     0 #QU 0.987
   1543   2.220 111.303   9.378 1 U   -1.000e+00  0.000e+00 e 0     0     0     0 #QU 0.987
   1544   1.728 106.772   7.561 1 U   -1.000e+00  0.000e+00 e 0     0     0     0 #QU 0.987
   1545   2.224 118.987   7.925 1 U   -1.000e+00  0.000e+00 e 0     0     0     0 #QU 0.987
   1546   2.670 110.753   7.858 1 U   -1.000e+00  0.000e+00 e 0     0     0     0 #QU 0.987
   1547   4.737 121.183   7.327 1 U   -1.000e+00  0.000e+00 e 0     0     0     0 #QU 0.987
   1548   2.605 122.138   8.016 1 U   -1.000e+00  0.000e+00 e 0     0     0     0 #QU 0.986
   1549   2.035 118.713   7.664 1 U   -1.000e+00  0.000e+00 e 0     0     0     0 #QU 0.986
   1550   7.090 117.068   7.837 1 U   -1.000e+00  0.000e+00 e 0     0     0     0 #QU 0.986
   1551   6.575 109.243   7.232 1 U   -1.000e+00  0.000e+00 e 0     0     0     0 #QU 0.986
   1552   2.824 122.280   8.016 1 U   -1.000e+00  0.000e+00 e 0     0     0     0 #QU 0.986
   1553   1.511 116.380   7.703 1 U   -1.000e+00  0.000e+00 e 0     0     0     0 #QU 0.986
   1554   4.291 130.928   9.211 1 U   -1.000e+00  0.000e+00 e 0     0     0     0 #QU 0.986
   1555   7.151 111.326   7.544 1 U   -1.000e+00  0.000e+00 e 0     0     0     0 #QU 0.986
   1556   2.059 119.399   8.665 1 U   -1.000e+00  0.000e+00 e 0     0     0     0 #QU 0.986
   1557   7.661 120.633   8.812 1 U   -1.000e+00  0.000e+00 e 0     0     0     0 #QU 0.986
   1558   4.206 111.294   7.153 1 U   -1.000e+00  0.000e+00 e 0     0     0     0 #QU 0.986
   1559   6.137 115.285   7.207 1 U   -1.000e+00  0.000e+00 e 0     0     0     0 #QU 0.986
   1560   6.108 115.286   7.205 1 U   -1.000e+00  0.000e+00 e 0     0     0     0 #QU 0.986
   1561   9.197 122.865   8.033 1 U   -1.000e+00  0.000e+00 e 0     0     0     0 #QU 0.986
   1562   1.261 111.314   9.381 1 U   -1.000e+00  0.000e+00 e 0     0     0     0 #QU 0.986
   1563   1.255 111.311   9.380 1 U   -1.000e+00  0.000e+00 e 0     0     0     0 #QU 0.986
   1564   3.192 121.595   8.274 1 U   -1.000e+00  0.000e+00 e 0     0     0     0 #QU 0.986
   1565   4.092 119.259   8.632 1 U   -1.000e+00  0.000e+00 e 0     0     0     0 #QU 0.985
   1566  -0.838 119.789   7.076 1 U   -1.000e+00  0.000e+00 e 0     0     0     0 #QU 0.985
   1567  -0.149 115.181   7.993 1 U   -1.000e+00  0.000e+00 e 0     0     0     0 #QU 0.985
   1568   0.262 111.407   9.380 1 U   -1.000e+00  0.000e+00 e 0     0     0     0 #QU 0.985
   1569   9.236 122.024   7.953 1 U   -1.000e+00  0.000e+00 e 0     0     0     0 #QU 0.985
   1570   2.101 119.810   7.075 1 U   -1.000e+00  0.000e+00 e 0     0     0     0 #QU 0.985
   1571   0.292 116.382   7.782 1 U   -1.000e+00  0.000e+00 e 0     0     0     0 #QU 0.985
   1572   2.671 119.674   8.771 1 U   -1.000e+00  0.000e+00 e 0     0     0     0 #QU 0.985
   1573   7.981 127.783   8.388 1 U   -1.000e+00  0.000e+00 e 0     0     0     0 #QU 0.985
   1574   2.126 122.555   8.370 1 U   -1.000e+00  0.000e+00 e 0     0     0     0 #QU 0.985
   1575  -0.179 128.181   9.051 1 U   -1.000e+00  0.000e+00 e 0     0     0     0 #QU 0.985
   1576   2.035 130.789   7.506 1 U   -1.000e+00  0.000e+00 e 0     0     0     0 #QU 0.985
   1577   6.861 120.262   8.181 1 U   -1.000e+00  0.000e+00 e 0     0     0     0 #QU 0.985
   1578   5.748 129.006  10.470 1 U   -1.000e+00  0.000e+00 e 0     0     0     0 #QU 0.985
   1579   4.634 118.714   8.939 1 U   -1.000e+00  0.000e+00 e 0     0     0     0 #QU 0.985
   1580   0.585 121.596   8.271 1 U   -1.000e+00  0.000e+00 e 0     0     0     0 #QU 0.985
   1581   0.289 126.128   8.084 1 U   -1.000e+00  0.000e+00 e 0     0     0     0 #QU 0.985
   1582   7.094 125.322  11.754 1 U   -1.000e+00  0.000e+00 e 0     0     0     0 #QU 0.984
   1583   8.035 118.164   8.392 1 U   -1.000e+00  0.000e+00 e 0     0     0     0 #QU 0.984
   1584   1.570 116.380   7.844 1 U   -1.000e+00  0.000e+00 e 0     0     0     0 #QU 0.984
   1585   7.069 125.351  11.757 1 U   -1.000e+00  0.000e+00 e 0     0     0     0 #QU 0.984
   1586   7.052 125.347  11.760 1 U   -1.000e+00  0.000e+00 e 0     0     0     0 #QU 0.984
   1587   2.428 111.851   7.531 1 U   -1.000e+00  0.000e+00 e 0     0     0     0 #QU 0.984
   1588   7.572 109.793   7.938 1 U   -1.000e+00  0.000e+00 e 0     0     0     0 #QU 0.984
   1589   4.614 120.635   8.813 1 U   -1.000e+00  0.000e+00 e 0     0     0     0 #QU 0.984
   1590   2.046 108.007   6.571 1 U   -1.000e+00  0.000e+00 e 0     0     0     0 #QU 0.984
   1591   4.853 121.596   8.272 1 U   -1.000e+00  0.000e+00 e 0     0     0     0 #QU 0.984
   1592   7.242 108.427   7.059 1 U   -1.000e+00  0.000e+00 e 0     0     0     0 #QU 0.983
   1593   0.163 130.790   7.506 1 U   -1.000e+00  0.000e+00 e 0     0     0     0 #QU 0.983
   1594   3.469 119.125   8.019 1 U   -1.000e+00  0.000e+00 e 0     0     0     0 #QU 0.983
   1595  -0.155 110.772   7.853 1 U   -1.000e+00  0.000e+00 e 0     0     0     0 #QU 0.983
   1596   0.574 116.243   7.789 1 U   -1.000e+00  0.000e+00 e 0     0     0     0 #QU 0.983
   1597   1.369 111.987   8.041 1 U   -1.000e+00  0.000e+00 e 0     0     0     0 #QU 0.983
   1598   1.033 114.183   6.984 1 U   -1.000e+00  0.000e+00 e 0     0     0     0 #QU 0.983
   1599   3.882 126.671   7.728 1 U   -1.000e+00  0.000e+00 e 0     0     0     0 #QU 0.983
   1600   7.479 130.927   9.208 1 U   -1.000e+00  0.000e+00 e 0     0     0     0 #QU 0.983
   1601   3.218 115.146   7.999 1 U   -1.000e+00  0.000e+00 e 0     0     0     0 #QU 0.983
   1602   6.385 115.284   7.219 1 U   -1.000e+00  0.000e+00 e 0     0     0     0 #QU 0.982
   1603   8.049 111.197   7.350 1 U   -1.000e+00  0.000e+00 e 0     0     0     0 #QU 0.982
   1604   2.395 115.967   8.892 1 U   -1.000e+00  0.000e+00 e 0     0     0     0 #QU 0.982
   1605   8.029 111.170   7.351 1 U   -1.000e+00  0.000e+00 e 0     0     0     0 #QU 0.982
   1606   1.197 119.331   8.633 1 U   -1.000e+00  0.000e+00 e 0     0     0     0 #QU 0.982
   1607   3.532 112.004   8.038 1 U   -1.000e+00  0.000e+00 e 0     0     0     0 #QU 0.982
   1608   1.494 122.144   8.016 1 U   -1.000e+00  0.000e+00 e 0     0     0     0 #QU 0.982
   1609   3.049 115.152   7.994 1 U   -1.000e+00  0.000e+00 e 0     0     0     0 #QU 0.981
   1610  -0.622 121.231   7.326 1 U   -1.000e+00  0.000e+00 e 0     0     0     0 #QU 0.981
   1611   1.042 121.045   8.552 1 U   -1.000e+00  0.000e+00 e 0     0     0     0 #QU 0.981
   1612   1.255 118.027   8.981 1 U   -1.000e+00  0.000e+00 e 0     0     0     0 #QU 0.981
   1613   3.016 118.300   7.672 1 U   -1.000e+00  0.000e+00 e 0     0     0     0 #QU 0.981
   1614   2.896 113.083   7.658 1 U   -1.000e+00  0.000e+00 e 0     0     0     0 #QU 0.981
   1615   1.603 122.001   7.937 1 U   -1.000e+00  0.000e+00 e 0     0     0     0 #QU 0.981
   1616   3.603 128.194   9.048 1 U   -1.000e+00  0.000e+00 e 0     0     0     0 #QU 0.980
   1617   0.284 128.182   8.435 1 U   -1.000e+00  0.000e+00 e 0     0     0     0 #QU 0.980
   1618   7.697 127.958  10.697 1 U   -1.000e+00  0.000e+00 e 0     0     0     0 #QU 0.980
   1619   2.639 129.016  10.467 1 U   -1.000e+00  0.000e+00 e 0     0     0     0 #QU 0.980
   1620   2.671 129.026  10.464 1 U   -1.000e+00  0.000e+00 e 0     0     0     0 #QU 0.980
   1621   5.401 119.402   8.670 1 U   -1.000e+00  0.000e+00 e 0     0     0     0 #QU 0.980
   1622   5.426 119.394   8.666 1 U   -1.000e+00  0.000e+00 e 0     0     0     0 #QU 0.980
   1623   1.865 115.439   7.078 1 U   -1.000e+00  0.000e+00 e 0     0     0     0 #QU 0.980
   1624   0.575 130.942   9.205 1 U   -1.000e+00  0.000e+00 e 0     0     0     0 #QU 0.980
   1625   3.262 122.830   8.030 1 U   -1.000e+00  0.000e+00 e 0     0     0     0 #QU 0.979
   1626   1.511 113.086   7.658 1 U   -1.000e+00  0.000e+00 e 0     0     0     0 #QU 0.979
   1627   0.583 116.380   7.784 1 U   -1.000e+00  0.000e+00 e 0     0     0     0 #QU 0.979
   1628   2.568 107.769   7.663 1 U   -1.000e+00  0.000e+00 e 0     0     0     0 #QU 0.979
   1629   2.604 107.757   7.663 1 U   -1.000e+00  0.000e+00 e 0     0     0     0 #QU 0.979
   1630   6.730 118.191   8.151 1 U   -1.000e+00  0.000e+00 e 0     0     0     0 #QU 0.979
   1631   4.593 119.811   7.077 1 U   -1.000e+00  0.000e+00 e 0     0     0     0 #QU 0.979
   1632   2.063 105.538   7.235 1 U   -1.000e+00  0.000e+00 e 0     0     0     0 #QU 0.979
   1633   7.471 108.421   7.703 1 U   -1.000e+00  0.000e+00 e 0     0     0     0 #QU 0.978
   1634   2.842 122.973   7.968 1 U   -1.000e+00  0.000e+00 e 0     0     0     0 #QU 0.978
   1635   7.067 120.771   8.812 1 U   -1.000e+00  0.000e+00 e 0     0     0     0 #QU 0.978
   1636   3.559 121.313   7.237 1 U   -1.000e+00  0.000e+00 e 0     0     0     0 #QU 0.978
   1637   9.197 106.809   7.562 1 U   -1.000e+00  0.000e+00 e 0     0     0     0 #QU 0.978
   1638   0.029 119.860   7.078 1 U   -1.000e+00  0.000e+00 e 0     0     0     0 #QU 0.978
   1639   2.194 118.713   7.654 1 U   -1.000e+00  0.000e+00 e 0     0     0     0 #QU 0.978
   1640   0.006 119.856   7.079 1 U   -1.000e+00  0.000e+00 e 0     0     0     0 #QU 0.978
   1641   0.657 116.381   7.844 1 U   -1.000e+00  0.000e+00 e 0     0     0     0 #QU 0.977
   1642   3.157 116.380   7.784 1 U   -1.000e+00  0.000e+00 e 0     0     0     0 #QU 0.977
   1643   1.044 116.106   7.546 1 U   -1.000e+00  0.000e+00 e 0     0     0     0 #QU 0.977
   1644   0.582 117.205   8.510 1 U   -1.000e+00  0.000e+00 e 0     0     0     0 #QU 0.977
   1645   1.249 107.597   7.803 1 U   -1.000e+00  0.000e+00 e 0     0     0     0 #QU 0.977
   1646   1.714 116.243   7.710 1 U   -1.000e+00  0.000e+00 e 0     0     0     0 #QU 0.976
   1647   2.474 116.380   7.843 1 U   -1.000e+00  0.000e+00 e 0     0     0     0 #QU 0.976
   1648   0.460 116.243   7.796 1 U   -1.000e+00  0.000e+00 e 0     0     0     0 #QU 0.976
   1649   2.665 119.535   8.775 1 U   -1.000e+00  0.000e+00 e 0     0     0     0 #QU 0.976
   1650   1.934 111.173   7.355 1 U   -1.000e+00  0.000e+00 e 0     0     0     0 #QU 0.975
   1651   2.380 122.006   8.353 1 U   -1.000e+00  0.000e+00 e 0     0     0     0 #QU 0.975
   1652   3.305 116.929   7.086 1 U   -1.000e+00  0.000e+00 e 0     0     0     0 #QU 0.975
   1653   3.759 107.746   7.663 1 U   -1.000e+00  0.000e+00 e 0     0     0     0 #QU 0.975
   1654   8.116 117.478   8.344 1 U   -1.000e+00  0.000e+00 e 0     0     0     0 #QU 0.975
   1655   6.856 117.507   7.983 1 U   -1.000e+00  0.000e+00 e 0     0     0     0 #QU 0.974
   1656   2.857 110.751   7.751 1 U   -1.000e+00  0.000e+00 e 0     0     0     0 #QU 0.974
   1657   0.536 129.003  10.464 1 U   -1.000e+00  0.000e+00 e 0     0     0     0 #QU 0.974
   1658   6.862 122.875   8.031 1 U   -1.000e+00  0.000e+00 e 0     0     0     0 #QU 0.974
   1659   2.655 122.138   8.766 1 U   -1.000e+00  0.000e+00 e 0     0     0     0 #QU 0.974
   1660   3.076 108.829   8.002 1 U   -1.000e+00  0.000e+00 e 0     0     0     0 #QU 0.974
   1661   0.142 120.623   8.811 1 U   -1.000e+00  0.000e+00 e 0     0     0     0 #QU 0.974
   1662   2.797 118.849   8.939 1 U   -1.000e+00  0.000e+00 e 0     0     0     0 #QU 0.973
   1663  10.489 129.027  10.704 1 U   -1.000e+00  0.000e+00 e 0     0     0     0 #QU 0.973
   1664   7.959 112.126   7.615 1 U   -1.000e+00  0.000e+00 e 0     0     0     0 #QU 0.973
   1665   4.442 112.711   7.078 1 U   -1.000e+00  0.000e+00 e 0     0     0     0 #QU 0.973
   1666   1.705 117.196   8.510 1 U   -1.000e+00  0.000e+00 e 0     0     0     0 #QU 0.973
   1667   2.274 120.108   9.245 1 U   -1.000e+00  0.000e+00 e 0     0     0     0 #QU 0.972
   1668   1.539 111.301   6.825 1 U   -1.000e+00  0.000e+00 e 0     0     0     0 #QU 0.972
   1669   4.495 108.832   8.005 1 U   -1.000e+00  0.000e+00 e 0     0     0     0 #QU 0.972
   1670  -0.156 117.475   7.979 1 U   -1.000e+00  0.000e+00 e 0     0     0     0 #QU 0.972
   1671   2.291 120.123   9.243 1 U   -1.000e+00  0.000e+00 e 0     0     0     0 #QU 0.972
   1672   8.042 117.643   8.831 1 U   -1.000e+00  0.000e+00 e 0     0     0     0 #QU 0.972
   1673   2.996 119.399   8.668 1 U   -1.000e+00  0.000e+00 e 0     0     0     0 #QU 0.972
   1674   6.905 116.520   7.734 1 U   -1.000e+00  0.000e+00 e 0     0     0     0 #QU 0.972
   1675   1.416 121.730   6.301 1 U   -1.000e+00  0.000e+00 e 0     0     0     0 #QU 0.972
   1676   1.586 106.773   7.561 1 U   -1.000e+00  0.000e+00 e 0     0     0     0 #QU 0.972
   1677   4.598 105.807   8.051 1 U   -1.000e+00  0.000e+00 e 0     0     0     0 #QU 0.972
   1678   0.271 106.748   7.558 1 U   -1.000e+00  0.000e+00 e 0     0     0     0 #QU 0.971
   1679   7.225 105.537   7.469 1 U   -1.000e+00  0.000e+00 e 0     0     0     0 #QU 0.971
   1680   7.233 105.536   7.092 1 U   -1.000e+00  0.000e+00 e 0     0     0     0 #QU 0.971
   1681   3.852 106.773   7.562 1 U   -1.000e+00  0.000e+00 e 0     0     0     0 #QU 0.971
   1682   0.295 106.777   7.556 1 U   -1.000e+00  0.000e+00 e 0     0     0     0 #QU 0.971
   1683   3.527 121.053   8.335 1 U   -1.000e+00  0.000e+00 e 0     0     0     0 #QU 0.971
   1684   3.267 119.533   8.401 1 U   -1.000e+00  0.000e+00 e 0     0     0     0 #QU 0.971
   1685   6.586 109.787   7.235 1 U   -1.000e+00  0.000e+00 e 0     0     0     0 #QU 0.971
   1686   1.243 111.989   8.048 1 U   -1.000e+00  0.000e+00 e 0     0     0     0 #QU 0.971
   1687  -0.193 117.491   8.140 1 U   -1.000e+00  0.000e+00 e 0     0     0     0 #QU 0.970
   1688   2.851 111.850   6.833 1 U   -1.000e+00  0.000e+00 e 0     0     0     0 #QU 0.970
   1689   7.799 111.165   7.354 1 U   -1.000e+00  0.000e+00 e 0     0     0     0 #QU 0.970
   1690  -0.160 117.502   8.137 1 U   -1.000e+00  0.000e+00 e 0     0     0     0 #QU 0.970
   1691   7.080 114.600   7.322 1 U   -1.000e+00  0.000e+00 e 0     0     0     0 #QU 0.969
   1692   2.835 113.085   7.767 1 U   -1.000e+00  0.000e+00 e 0     0     0     0 #QU 0.969
   1693   3.271 108.577   7.234 1 U   -1.000e+00  0.000e+00 e 0     0     0     0 #QU 0.969
   1694   1.571 123.004   7.517 1 U   -1.000e+00  0.000e+00 e 0     0     0     0 #QU 0.969
   1695   8.500 127.907  10.693 1 U   -1.000e+00  0.000e+00 e 0     0     0     0 #QU 0.969
   1696   0.836 116.965   7.085 1 U   -1.000e+00  0.000e+00 e 0     0     0     0 #QU 0.969
   1697   0.815 116.974   7.087 1 U   -1.000e+00  0.000e+00 e 0     0     0     0 #QU 0.969
   1698   9.112 129.141  10.471 1 U   -1.000e+00  0.000e+00 e 0     0     0     0 #QU 0.968
   1699   1.650 121.732   8.117 1 U   -1.000e+00  0.000e+00 e 0     0     0     0 #QU 0.968
   1700   1.421 117.615   8.833 1 U   -1.000e+00  0.000e+00 e 0     0     0     0 #QU 0.968
   1701   0.541 114.321   8.119 1 U   -1.000e+00  0.000e+00 e 0     0     0     0 #QU 0.968
   1702   7.711 126.260   6.537 1 U   -1.000e+00  0.000e+00 e 0     0     0     0 #QU 0.968
   1703   3.883 109.791   7.939 1 U   -1.000e+00  0.000e+00 e 0     0     0     0 #QU 0.968
   1704   1.434 120.086   9.235 1 U   -1.000e+00  0.000e+00 e 0     0     0     0 #QU 0.968
   1705   2.996 116.380   7.844 1 U   -1.000e+00  0.000e+00 e 0     0     0     0 #QU 0.967
   1706   1.391 118.850   7.876 1 U   -1.000e+00  0.000e+00 e 0     0     0     0 #QU 0.967
   1707   7.560 106.772   7.419 1 U   -1.000e+00  0.000e+00 e 0     0     0     0 #QU 0.967
   1708   1.897 122.143   8.087 1 U   -1.000e+00  0.000e+00 e 0     0     0     0 #QU 0.967
   1709   3.165 127.771   8.394 1 U   -1.000e+00  0.000e+00 e 0     0     0     0 #QU 0.967
   1710   3.118 118.026   8.986 1 U   -1.000e+00  0.000e+00 e 0     0     0     0 #QU 0.967
   1711   2.222 118.576   8.028 1 U   -1.000e+00  0.000e+00 e 0     0     0     0 #QU 0.967
   1712   2.996 118.991   7.796 1 U   -1.000e+00  0.000e+00 e 0     0     0     0 #QU 0.967
   1713   2.793 117.752   8.939 1 U   -1.000e+00  0.000e+00 e 0     0     0     0 #QU 0.966
   1714   2.577 108.281   7.467 1 U   -1.000e+00  0.000e+00 e 0     0     0     0 #QU 0.966
   1715   8.570 118.164   8.149 1 U   -1.000e+00  0.000e+00 e 0     0     0     0 #QU 0.966
   1716   8.807 107.785   7.663 1 U   -1.000e+00  0.000e+00 e 0     0     0     0 #QU 0.965
   1717   5.295 112.117   7.078 1 U   -1.000e+00  0.000e+00 e 0     0     0     0 #QU 0.965
   1718   2.624 113.222   6.813 1 U   -1.000e+00  0.000e+00 e 0     0     0     0 #QU 0.965
   1719   9.222 111.189   7.350 1 U   -1.000e+00  0.000e+00 e 0     0     0     0 #QU 0.965
   1720   7.332 116.791   7.085 1 U   -1.000e+00  0.000e+00 e 0     0     0     0 #QU 0.965
   1721   9.196 111.214   7.352 1 U   -1.000e+00  0.000e+00 e 0     0     0     0 #QU 0.965
   1722   9.175 111.201   7.356 1 U   -1.000e+00  0.000e+00 e 0     0     0     0 #QU 0.965
   1723   0.651 116.957   7.092 1 U   -1.000e+00  0.000e+00 e 0     0     0     0 #QU 0.965
   1724   3.744 108.284   7.466 1 U   -1.000e+00  0.000e+00 e 0     0     0     0 #QU 0.965
   1725   0.580 125.300  11.755 1 U   -1.000e+00  0.000e+00 e 0     0     0     0 #QU 0.965
   1726   2.485 122.962   7.962 1 U   -1.000e+00  0.000e+00 e 0     0     0     0 #QU 0.965
   1727   8.608 111.298   9.378 1 U   -1.000e+00  0.000e+00 e 0     0     0     0 #QU 0.964
   1728   2.603 117.496   7.975 1 U   -1.000e+00  0.000e+00 e 0     0     0     0 #QU 0.964
   1729   2.795 118.163   8.937 1 U   -1.000e+00  0.000e+00 e 0     0     0     0 #QU 0.964
   1730   0.956 112.682   7.076 1 U   -1.000e+00  0.000e+00 e 0     0     0     0 #QU 0.964
   1731   0.136 124.885   8.963 1 U   -1.000e+00  0.000e+00 e 0     0     0     0 #QU 0.964
   1732   1.089 118.438   8.468 1 U   -1.000e+00  0.000e+00 e 0     0     0     0 #QU 0.963
   1733   4.478 119.983   9.044 1 U   -1.000e+00  0.000e+00 e 0     0     0     0 #QU 0.963
   1734   4.494 119.996   9.039 1 U   -1.000e+00  0.000e+00 e 0     0     0     0 #QU 0.963
   1735   4.509 119.978   9.042 1 U   -1.000e+00  0.000e+00 e 0     0     0     0 #QU 0.963
   1736   1.026 122.046   7.945 1 U   -1.000e+00  0.000e+00 e 0     0     0     0 #QU 0.963
   1737   0.426 130.722   7.506 1 U   -1.000e+00  0.000e+00 e 0     0     0     0 #QU 0.963
   1738   9.381 128.199   8.436 1 U   -1.000e+00  0.000e+00 e 0     0     0     0 #QU 0.962
   1739   3.136 121.045   7.327 1 U   -1.000e+00  0.000e+00 e 0     0     0     0 #QU 0.962
   1740  -0.016 118.002   8.987 1 U   -1.000e+00  0.000e+00 e 0     0     0     0 #QU 0.962
   1741   0.010 117.989   8.981 1 U   -1.000e+00  0.000e+00 e 0     0     0     0 #QU 0.962
   1742   4.359 128.189   8.437 1 U   -1.000e+00  0.000e+00 e 0     0     0     0 #QU 0.961
   1743   9.537 108.285   7.463 1 U   -1.000e+00  0.000e+00 e 0     0     0     0 #QU 0.961
   1744   1.683 121.732   8.665 1 U   -1.000e+00  0.000e+00 e 0     0     0     0 #QU 0.960
   1745   1.489 121.731   7.615 1 U   -1.000e+00  0.000e+00 e 0     0     0     0 #QU 0.960
   1746   2.998 115.956   8.891 1 U   -1.000e+00  0.000e+00 e 0     0     0     0 #QU 0.960
   1747   1.733 110.756   7.852 1 U   -1.000e+00  0.000e+00 e 0     0     0     0 #QU 0.960
   1748   2.952 125.337  11.755 1 U   -1.000e+00  0.000e+00 e 0     0     0     0 #QU 0.960
   1749   2.921 125.333  11.761 1 U   -1.000e+00  0.000e+00 e 0     0     0     0 #QU 0.960
   1750   0.946 122.142   8.766 1 U   -1.000e+00  0.000e+00 e 0     0     0     0 #QU 0.959
   1751   1.559 119.807   8.495 1 U   -1.000e+00  0.000e+00 e 0     0     0     0 #QU 0.959
   1752   3.341 124.885   8.962 1 U   -1.000e+00  0.000e+00 e 0     0     0     0 #QU 0.959
   1753   2.088 130.927   9.207 1 U   -1.000e+00  0.000e+00 e 0     0     0     0 #QU 0.958
   1754  -0.137 117.889   7.790 1 U   -1.000e+00  0.000e+00 e 0     0     0     0 #QU 0.958
   1755   2.593 119.535   8.400 1 U   -1.000e+00  0.000e+00 e 0     0     0     0 #QU 0.958
   1756   3.257 116.115   7.546 1 U   -1.000e+00  0.000e+00 e 0     0     0     0 #QU 0.958
   1757   8.909 120.939   7.744 1 U   -1.000e+00  0.000e+00 e 0     0     0     0 #QU 0.958
   1758   2.671 122.018   8.766 1 U   -1.000e+00  0.000e+00 e 0     0     0     0 #QU 0.958
   1759   8.929 120.938   7.742 1 U   -1.000e+00  0.000e+00 e 0     0     0     0 #QU 0.958
   1760   2.354 118.167   7.483 1 U   -1.000e+00  0.000e+00 e 0     0     0     0 #QU 0.957
   1761   2.819 114.182   6.984 1 U   -1.000e+00  0.000e+00 e 0     0     0     0 #QU 0.957
   1762   4.931 115.144   8.330 1 U   -1.000e+00  0.000e+00 e 0     0     0     0 #QU 0.957
   1763   2.230 122.281   8.086 1 U   -1.000e+00  0.000e+00 e 0     0     0     0 #QU 0.957
   1764   1.732 111.163   7.351 1 U   -1.000e+00  0.000e+00 e 0     0     0     0 #QU 0.957
   1765   0.886 125.627   7.563 1 U   -1.000e+00  0.000e+00 e 0     0     0     0 #QU 0.956
   1766  -0.842 121.506   7.314 1 U   -1.000e+00  0.000e+00 e 0     0     0     0 #QU 0.956
   1767   2.846 121.731   8.125 1 U   -1.000e+00  0.000e+00 e 0     0     0     0 #QU 0.956
   1768   1.739 116.792   8.396 1 U   -1.000e+00  0.000e+00 e 0     0     0     0 #QU 0.956
   1769   8.599 121.586   8.271 1 U   -1.000e+00  0.000e+00 e 0     0     0     0 #QU 0.955
   1770   2.944 119.669   7.876 1 U   -1.000e+00  0.000e+00 e 0     0     0     0 #QU 0.955
   1771   7.080 130.946   9.211 1 U   -1.000e+00  0.000e+00 e 0     0     0     0 #QU 0.955
   1772   8.357 122.016   8.767 1 U   -1.000e+00  0.000e+00 e 0     0     0     0 #QU 0.955
   1773   0.918 117.204   8.508 1 U   -1.000e+00  0.000e+00 e 0     0     0     0 #QU 0.955
   1774   1.135 125.581   7.563 1 U   -1.000e+00  0.000e+00 e 0     0     0     0 #QU 0.954
   1775   3.085 110.752   7.853 1 U   -1.000e+00  0.000e+00 e 0     0     0     0 #QU 0.954
   1776   8.642 118.178   8.034 1 U   -1.000e+00  0.000e+00 e 0     0     0     0 #QU 0.954
   1777   0.435 127.770   8.396 1 U   -1.000e+00  0.000e+00 e 0     0     0     0 #QU 0.954
   1778   3.970 122.565   6.303 1 U   -1.000e+00  0.000e+00 e 0     0     0     0 #QU 0.954
   1779   2.065 117.612   8.393 1 U   -1.000e+00  0.000e+00 e 0     0     0     0 #QU 0.953
   1780   0.264 112.126   7.615 1 U   -1.000e+00  0.000e+00 e 0     0     0     0 #QU 0.953
   1781   4.510 118.850   7.655 1 U   -1.000e+00  0.000e+00 e 0     0     0     0 #QU 0.953
   1782   2.851 119.391   8.669 1 U   -1.000e+00  0.000e+00 e 0     0     0     0 #QU 0.953
   1783   8.818 120.672   9.048 1 U   -1.000e+00  0.000e+00 e 0     0     0     0 #QU 0.953
   1784   1.417 117.202   8.056 1 U   -1.000e+00  0.000e+00 e 0     0     0     0 #QU 0.952
   1785   7.560 106.772   7.383 1 U   -1.000e+00  0.000e+00 e 0     0     0     0 #QU 0.952
   1786   4.396 113.636   7.636 1 U   -1.000e+00  0.000e+00 e 0     0     0     0 #QU 0.952
   1787   2.888 125.214   9.106 1 U   -1.000e+00  0.000e+00 e 0     0     0     0 #QU 0.952
   1788   0.722 112.125   7.617 1 U   -1.000e+00  0.000e+00 e 0     0     0     0 #QU 0.951
   1789   8.263 111.344   9.393 1 U   -1.000e+00  0.000e+00 e 0     0     0     0 #QU 0.951
   1790   7.511 127.789   8.391 1 U   -1.000e+00  0.000e+00 e 0     0     0     0 #QU 0.951
   1791   0.498 128.257   9.055 1 U   -1.000e+00  0.000e+00 e 0     0     0     0 #QU 0.951
   1792   0.574 128.236   9.050 1 U   -1.000e+00  0.000e+00 e 0     0     0     0 #QU 0.951
   1793   0.602 128.200   9.049 1 U   -1.000e+00  0.000e+00 e 0     0     0     0 #QU 0.951
   1794   8.558 105.662   7.232 1 U   -1.000e+00  0.000e+00 e 0     0     0     0 #QU 0.951
   1795   8.562 105.666   7.232 1 U   -1.000e+00  0.000e+00 e 0     0     0     0 #QU 0.951
   1796   8.628 118.860   8.361 1 U   -1.000e+00  0.000e+00 e 0     0     0     0 #QU 0.950
   1797   6.910 121.576   8.268 1 U   -1.000e+00  0.000e+00 e 0     0     0     0 #QU 0.950
   1798   6.932 121.600   8.266 1 U   -1.000e+00  0.000e+00 e 0     0     0     0 #QU 0.950
   1799   3.838 113.089   7.656 1 U   -1.000e+00  0.000e+00 e 0     0     0     0 #QU 0.950
   1800   4.010 111.313   7.148 1 U   -1.000e+00  0.000e+00 e 0     0     0     0 #QU 0.949
   1801   7.227 119.154   8.015 1 U   -1.000e+00  0.000e+00 e 0     0     0     0 #QU 0.949
   1802   5.183 116.520   9.384 1 U   -1.000e+00  0.000e+00 e 0     0     0     0 #QU 0.948
   1803   3.781 108.450   6.570 1 U   -1.000e+00  0.000e+00 e 0     0     0     0 #QU 0.948
   1804   6.928 113.087   7.594 1 U   -1.000e+00  0.000e+00 e 0     0     0     0 #QU 0.948
   1805   2.705 120.125   8.140 1 U   -1.000e+00  0.000e+00 e 0     0     0     0 #QU 0.948
   1806   0.953 105.711   7.233 1 U   -1.000e+00  0.000e+00 e 0     0     0     0 #QU 0.948
   1807   3.345 115.139   7.343 1 U   -1.000e+00  0.000e+00 e 0     0     0     0 #QU 0.947
   1808   1.744 111.868   6.844 1 U   -1.000e+00  0.000e+00 e 0     0     0     0 #QU 0.947
   1809   6.567 108.436   7.469 1 U   -1.000e+00  0.000e+00 e 0     0     0     0 #QU 0.946
   1810   4.347 108.453   6.568 1 U   -1.000e+00  0.000e+00 e 0     0     0     0 #QU 0.946
   1811   2.890 118.843   8.368 1 U   -1.000e+00  0.000e+00 e 0     0     0     0 #QU 0.945
   1812   3.852 126.824   7.727 1 U   -1.000e+00  0.000e+00 e 0     0     0     0 #QU 0.944
   1813   3.339 119.843   8.765 1 U   -1.000e+00  0.000e+00 e 0     0     0     0 #QU 0.944
   1814   2.735 115.282   7.216 1 U   -1.000e+00  0.000e+00 e 0     0     0     0 #QU 0.944
   1815   2.815 115.249   7.208 1 U   -1.000e+00  0.000e+00 e 0     0     0     0 #QU 0.944
   1816   2.949 105.682   7.227 1 U   -1.000e+00  0.000e+00 e 0     0     0     0 #QU 0.944
   1817   2.826 121.737   8.664 1 U   -1.000e+00  0.000e+00 e 0     0     0     0 #QU 0.944
   1818   3.091 122.283   8.091 1 U   -1.000e+00  0.000e+00 e 0     0     0     0 #QU 0.944
   1819   0.550 116.647   9.381 1 U   -1.000e+00  0.000e+00 e 0     0     0     0 #QU 0.944
   1820   2.876 118.986   7.751 1 U   -1.000e+00  0.000e+00 e 0     0     0     0 #QU 0.943
   1821   4.594 115.311   7.344 1 U   -1.000e+00  0.000e+00 e 0     0     0     0 #QU 0.943
   1822   6.838 117.649   8.829 1 U   -1.000e+00  0.000e+00 e 0     0     0     0 #QU 0.942
   1823   6.821 117.638   8.831 1 U   -1.000e+00  0.000e+00 e 0     0     0     0 #QU 0.942
   1824   0.735 119.536   8.401 1 U   -1.000e+00  0.000e+00 e 0     0     0     0 #QU 0.942
   1825   0.296 121.743   6.303 1 U   -1.000e+00  0.000e+00 e 0     0     0     0 #QU 0.942
   1826   0.274 121.720   6.307 1 U   -1.000e+00  0.000e+00 e 0     0     0     0 #QU 0.942
   1827   7.241 116.379   7.706 1 U   -1.000e+00  0.000e+00 e 0     0     0     0 #QU 0.941
   1828   2.829 127.940  10.695 1 U   -1.000e+00  0.000e+00 e 0     0     0     0 #QU 0.941
   1829   2.931 127.959  10.698 1 U   -1.000e+00  0.000e+00 e 0     0     0     0 #QU 0.941
   1830   7.248 110.887   7.847 1 U   -1.000e+00  0.000e+00 e 0     0     0     0 #QU 0.941
   1831   6.888 118.020   7.906 1 U   -1.000e+00  0.000e+00 e 0     0     0     0 #QU 0.941
   1832   8.395 119.545   8.767 1 U   -1.000e+00  0.000e+00 e 0     0     0     0 #QU 0.940
   1833   8.865 122.869   8.031 1 U   -1.000e+00  0.000e+00 e 0     0     0     0 #QU 0.940
   1834   8.887 122.866   8.028 1 U   -1.000e+00  0.000e+00 e 0     0     0     0 #QU 0.940
   1835   2.871 119.534   8.400 1 U   -1.000e+00  0.000e+00 e 0     0     0     0 #QU 0.939
   1836   2.534 113.086   8.089 1 U   -1.000e+00  0.000e+00 e 0     0     0     0 #QU 0.939
   1837   4.004 128.364   9.055 1 U   -1.000e+00  0.000e+00 e 0     0     0     0 #QU 0.939
   1838   2.224 118.439   8.469 1 U   -1.000e+00  0.000e+00 e 0     0     0     0 #QU 0.938
   1839   0.577 120.792   8.813 1 U   -1.000e+00  0.000e+00 e 0     0     0     0 #QU 0.938
   1840   2.591 121.038   7.323 1 U   -1.000e+00  0.000e+00 e 0     0     0     0 #QU 0.938
   1841   0.140 117.492   8.135 1 U   -1.000e+00  0.000e+00 e 0     0     0     0 #QU 0.938
   1842   6.787 112.404   7.617 1 U   -1.000e+00  0.000e+00 e 0     0     0     0 #QU 0.938
   1843   0.614 112.125   7.616 1 U   -1.000e+00  0.000e+00 e 0     0     0     0 #QU 0.938
   1844   2.590 107.893   6.574 1 U   -1.000e+00  0.000e+00 e 0     0     0     0 #QU 0.937
   1845   5.166 126.293   6.532 1 U   -1.000e+00  0.000e+00 e 0     0     0     0 #QU 0.937
   1846   2.675 125.347   9.111 1 U   -1.000e+00  0.000e+00 e 0     0     0     0 #QU 0.937
   1847   6.563 119.126   8.025 1 U   -1.000e+00  0.000e+00 e 0     0     0     0 #QU 0.936
   1848   3.071 120.125   8.139 1 U   -1.000e+00  0.000e+00 e 0     0     0     0 #QU 0.936
   1849   2.526 111.713   6.816 1 U   -1.000e+00  0.000e+00 e 0     0     0     0 #QU 0.936
   1850   4.654 118.850   8.939 1 U   -1.000e+00  0.000e+00 e 0     0     0     0 #QU 0.935
   1851   3.084 119.940   8.147 1 U   -1.000e+00  0.000e+00 e 0     0     0     0 #QU 0.935
   1852   7.389 113.085   8.094 1 U   -1.000e+00  0.000e+00 e 0     0     0     0 #QU 0.934
   1853   7.574 125.575   7.961 1 U   -1.000e+00  0.000e+00 e 0     0     0     0 #QU 0.934
   1854   7.749 119.560   8.400 1 U   -1.000e+00  0.000e+00 e 0     0     0     0 #QU 0.934
   1855   0.896 107.597   7.802 1 U   -1.000e+00  0.000e+00 e 0     0     0     0 #QU 0.934
   1856   1.076 129.007  10.471 1 U   -1.000e+00  0.000e+00 e 0     0     0     0 #QU 0.934
   1857   7.497 118.345   7.359 1 U   -1.000e+00  0.000e+00 e 0     0     0     0 #QU 0.934
   1858   2.077 120.633   8.813 1 U   -1.000e+00  0.000e+00 e 0     0     0     0 #QU 0.933
   1859   3.978 121.596   8.665 1 U   -1.000e+00  0.000e+00 e 0     0     0     0 #QU 0.932
   1860   7.071 124.880   8.956 1 U   -1.000e+00  0.000e+00 e 0     0     0     0 #QU 0.931
   1861   2.674 119.261   8.938 1 U   -1.000e+00  0.000e+00 e 0     0     0     0 #QU 0.931
   1862   7.225 121.754   8.665 1 U   -1.000e+00  0.000e+00 e 0     0     0     0 #QU 0.931
   1863   3.407 109.799   7.940 1 U   -1.000e+00  0.000e+00 e 0     0     0     0 #QU 0.931
   1864  -0.153 119.176   8.017 1 U   -1.000e+00  0.000e+00 e 0     0     0     0 #QU 0.931
   1865   0.137 119.009   7.924 1 U   -1.000e+00  0.000e+00 e 0     0     0     0 #QU 0.931
   1866   2.284 126.836   8.023 1 U   -1.000e+00  0.000e+00 e 0     0     0     0 #QU 0.930
   1867  -0.132 123.524   7.188 1 U   -1.000e+00  0.000e+00 e 0     0     0     0 #QU 0.930
   1868   1.666 107.758   7.663 1 U   -1.000e+00  0.000e+00 e 0     0     0     0 #QU 0.930
   1869   1.655 107.685   7.665 1 U   -1.000e+00  0.000e+00 e 0     0     0     0 #QU 0.930
   1870   2.354 122.281   8.086 1 U   -1.000e+00  0.000e+00 e 0     0     0     0 #QU 0.929
   1871   3.712 117.659   8.830 1 U   -1.000e+00  0.000e+00 e 0     0     0     0 #QU 0.929
   1872   1.427 119.303   7.676 1 U   -1.000e+00  0.000e+00 e 0     0     0     0 #QU 0.929
   1873   2.555 118.050   7.789 1 U   -1.000e+00  0.000e+00 e 0     0     0     0 #QU 0.927
   1874   5.995 123.901   6.121 1 U   -1.000e+00  0.000e+00 e 0     0     0     0 #QU 0.927
   1875   3.650 126.830   8.029 1 U   -1.000e+00  0.000e+00 e 0     0     0     0 #QU 0.927
   1876   8.767 118.582   7.692 1 U   -1.000e+00  0.000e+00 e 0     0     0     0 #QU 0.927
   1877   1.540 121.045   8.338 1 U   -1.000e+00  0.000e+00 e 0     0     0     0 #QU 0.926
   1878   0.138 121.773   8.665 1 U   -1.000e+00  0.000e+00 e 0     0     0     0 #QU 0.926
   1879   6.878 118.980   8.774 1 U   -1.000e+00  0.000e+00 e 0     0     0     0 #QU 0.926
   1880   0.958 112.675   6.839 1 U   -1.000e+00  0.000e+00 e 0     0     0     0 #QU 0.926
   1881   0.960 112.670   6.840 1 U   -1.000e+00  0.000e+00 e 0     0     0     0 #QU 0.926
   1882   2.224 111.439   7.292 1 U   -1.000e+00  0.000e+00 e 0     0     0     0 #QU 0.926
   1883   1.441 120.496   7.320 1 U   -1.000e+00  0.000e+00 e 0     0     0     0 #QU 0.924
   1884   8.561 105.573   7.233 1 U   -1.000e+00  0.000e+00 e 0     0     0     0 #QU 0.924
   1885   8.558 105.577   7.233 1 U   -1.000e+00  0.000e+00 e 0     0     0     0 #QU 0.924
   1886   1.880 113.767   7.082 1 U   -1.000e+00  0.000e+00 e 0     0     0     0 #QU 0.924
   1887   2.953 127.908  10.702 1 U   -1.000e+00  0.000e+00 e 0     0     0     0 #QU 0.923
   1888   8.017 108.558   7.235 1 U   -1.000e+00  0.000e+00 e 0     0     0     0 #QU 0.923
   1889   8.070 118.164   7.487 1 U   -1.000e+00  0.000e+00 e 0     0     0     0 #QU 0.921
   1890   7.313 121.320   7.555 1 U   -1.000e+00  0.000e+00 e 0     0     0     0 #QU 0.921
   1891   5.739 118.973   7.924 1 U   -1.000e+00  0.000e+00 e 0     0     0     0 #QU 0.921
   1892   5.758 118.996   7.923 1 U   -1.000e+00  0.000e+00 e 0     0     0     0 #QU 0.921
   1893   5.282 112.539   7.078 1 U   -1.000e+00  0.000e+00 e 0     0     0     0 #QU 0.920
   1894   7.397 118.711   7.661 1 U   -1.000e+00  0.000e+00 e 0     0     0     0 #QU 0.919
   1895   1.393 116.793   8.393 1 U   -1.000e+00  0.000e+00 e 0     0     0     0 #QU 0.919
   1896   2.206 117.483   8.133 1 U   -1.000e+00  0.000e+00 e 0     0     0     0 #QU 0.919
   1897   7.570 116.244   7.841 1 U   -1.000e+00  0.000e+00 e 0     0     0     0 #QU 0.918
   1898   0.211 127.770   8.392 1 U   -1.000e+00  0.000e+00 e 0     0     0     0 #QU 0.918
   1899   3.527 115.306   7.345 1 U   -1.000e+00  0.000e+00 e 0     0     0     0 #QU 0.918
   1900   8.013 118.299   7.668 1 U   -1.000e+00  0.000e+00 e 0     0     0     0 #QU 0.918
   1901   4.980 116.379   7.722 1 U   -1.000e+00  0.000e+00 e 0     0     0     0 #QU 0.916
   1902   1.861 118.026   7.907 1 U   -1.000e+00  0.000e+00 e 0     0     0     0 #QU 0.915
   1903   5.279 112.537   6.836 1 U   -1.000e+00  0.000e+00 e 0     0     0     0 #QU 0.915
   1904   2.864 119.698   8.407 1 U   -1.000e+00  0.000e+00 e 0     0     0     0 #QU 0.915
   1905   2.836 107.629   7.803 1 U   -1.000e+00  0.000e+00 e 0     0     0     0 #QU 0.913
   1906   7.162 121.183   7.326 1 U   -1.000e+00  0.000e+00 e 0     0     0     0 #QU 0.913
   1907   7.072 121.184   7.317 1 U   -1.000e+00  0.000e+00 e 0     0     0     0 #QU 0.913
   1908   5.609 120.104   9.244 1 U   -1.000e+00  0.000e+00 e 0     0     0     0 #QU 0.912
   1909   5.591 120.080   9.245 1 U   -1.000e+00  0.000e+00 e 0     0     0     0 #QU 0.912
   1910   2.502 128.181   8.430 1 U   -1.000e+00  0.000e+00 e 0     0     0     0 #QU 0.911
   1911   3.308 114.474   7.084 1 U   -1.000e+00  0.000e+00 e 0     0     0     0 #QU 0.911
   1912   0.012 127.773   8.393 1 U   -1.000e+00  0.000e+00 e 0     0     0     0 #QU 0.910
   1913   3.604 116.244   7.788 1 U   -1.000e+00  0.000e+00 e 0     0     0     0 #QU 0.910
   1914   7.562 106.636   7.776 1 U   -1.000e+00  0.000e+00 e 0     0     0     0 #QU 0.910
   1915   0.919 116.381   7.710 1 U   -1.000e+00  0.000e+00 e 0     0     0     0 #QU 0.910
   1916   0.880 112.166   7.148 1 U   -1.000e+00  0.000e+00 e 0     0     0     0 #QU 0.909
   1917   7.216 118.022   8.039 1 U   -1.000e+00  0.000e+00 e 0     0     0     0 #QU 0.908
   1918   9.371 119.681   8.759 1 U   -1.000e+00  0.000e+00 e 0     0     0     0 #QU 0.908
   1919   9.354 119.649   8.761 1 U   -1.000e+00  0.000e+00 e 0     0     0     0 #QU 0.908
   1920   7.788 120.355   7.321 1 U   -1.000e+00  0.000e+00 e 0     0     0     0 #QU 0.907
   1921  10.471 107.210   6.880 1 U   -1.000e+00  0.000e+00 e 0     0     0     0 #QU 0.907
   1922  -0.153 113.101   8.078 1 U   -1.000e+00  0.000e+00 e 0     0     0     0 #QU 0.906
   1923   5.323 107.039   6.870 1 U   -1.000e+00  0.000e+00 e 0     0     0     0 #QU 0.905
   1924   1.307 121.046   8.553 1 U   -1.000e+00  0.000e+00 e 0     0     0     0 #QU 0.905
   1925   2.383 118.987   7.923 1 U   -1.000e+00  0.000e+00 e 0     0     0     0 #QU 0.904
   1926   7.251 122.280   8.086 1 U   -1.000e+00  0.000e+00 e 0     0     0     0 #QU 0.903
   1927   4.051 119.813   8.767 1 U   -1.000e+00  0.000e+00 e 0     0     0     0 #QU 0.903
   1928   4.072 119.826   8.766 1 U   -1.000e+00  0.000e+00 e 0     0     0     0 #QU 0.903
   1929   0.131 115.999   8.891 1 U   -1.000e+00  0.000e+00 e 0     0     0     0 #QU 0.903
   1930   0.160 115.998   8.890 1 U   -1.000e+00  0.000e+00 e 0     0     0     0 #QU 0.903
   1931   4.326 121.731   8.664 1 U   -1.000e+00  0.000e+00 e 0     0     0     0 #QU 0.902
   1932   8.191 120.224   8.414 1 U   -1.000e+00  0.000e+00 e 0     0     0     0 #QU 0.902
   1933   5.144 126.670   7.719 1 U   -1.000e+00  0.000e+00 e 0     0     0     0 #QU 0.902
   1934   2.076 115.146   8.328 1 U   -1.000e+00  0.000e+00 e 0     0     0     0 #QU 0.901
   1935   3.253 122.283   8.086 1 U   -1.000e+00  0.000e+00 e 0     0     0     0 #QU 0.900
   1936   7.924 107.596   7.664 1 U   -1.000e+00  0.000e+00 e 0     0     0     0 #QU 0.899
   1937   4.527 121.319   7.236 1 U   -1.000e+00  0.000e+00 e 0     0     0     0 #QU 0.899
   1938   1.042 121.595   8.269 1 U   -1.000e+00  0.000e+00 e 0     0     0     0 #QU 0.897
   1939   2.773 121.062   8.550 1 U   -1.000e+00  0.000e+00 e 0     0     0     0 #QU 0.897
   1940   4.511 116.962   7.085 1 U   -1.000e+00  0.000e+00 e 0     0     0     0 #QU 0.895
   1941   4.490 116.940   7.084 1 U   -1.000e+00  0.000e+00 e 0     0     0     0 #QU 0.895
   1942   4.249 116.537   8.588 1 U   -1.000e+00  0.000e+00 e 0     0     0     0 #QU 0.894
   1943   7.690 130.960   9.212 1 U   -1.000e+00  0.000e+00 e 0     0     0     0 #QU 0.894
   1944   2.632 108.691   8.963 1 U   -1.000e+00  0.000e+00 e 0     0     0     0 #QU 0.893
   1945   0.273 111.317   7.148 1 U   -1.000e+00  0.000e+00 e 0     0     0     0 #QU 0.893
   1946  10.696 127.923  10.933 1 U   -1.000e+00  0.000e+00 e 0     0     0     0 #QU 0.891
   1947   9.370 112.125   7.618 1 U   -1.000e+00  0.000e+00 e 0     0     0     0 #QU 0.891
   1948   8.104 116.380   7.844 1 U   -1.000e+00  0.000e+00 e 0     0     0     0 #QU 0.891
   1949   0.701 118.705   9.267 1 U   -1.000e+00  0.000e+00 e 0     0     0     0 #QU 0.891
   1950   0.707 118.747   9.268 1 U   -1.000e+00  0.000e+00 e 0     0     0     0 #QU 0.891
   1951   7.570 110.900   7.851 1 U   -1.000e+00  0.000e+00 e 0     0     0     0 #QU 0.890
   1952   2.064 113.196   8.088 1 U   -1.000e+00  0.000e+00 e 0     0     0     0 #QU 0.890
   1953   1.397 115.453   7.076 1 U   -1.000e+00  0.000e+00 e 0     0     0     0 #QU 0.889
   1954   0.427 124.897   8.964 1 U   -1.000e+00  0.000e+00 e 0     0     0     0 #QU 0.889
   1955   6.348 107.228   6.885 1 U   -1.000e+00  0.000e+00 e 0     0     0     0 #QU 0.889
   1956   6.367 107.242   6.882 1 U   -1.000e+00  0.000e+00 e 0     0     0     0 #QU 0.889
   1957   6.385 107.220   6.883 1 U   -1.000e+00  0.000e+00 e 0     0     0     0 #QU 0.889
   1958   1.265 126.807   8.036 1 U   -1.000e+00  0.000e+00 e 0     0     0     0 #QU 0.889
   1959   0.879 110.070   7.673 1 U   -1.000e+00  0.000e+00 e 0     0     0     0 #QU 0.889
   1960  -0.163 130.819   7.506 1 U   -1.000e+00  0.000e+00 e 0     0     0     0 #QU 0.888
   1961   0.136 117.201   8.056 1 U   -1.000e+00  0.000e+00 e 0     0     0     0 #QU 0.888
   1962   5.754 117.210   8.063 1 U   -1.000e+00  0.000e+00 e 0     0     0     0 #QU 0.887
   1963   3.671 131.077   9.191 1 U   -1.000e+00  0.000e+00 e 0     0     0     0 #QU 0.887
   1964   3.656 131.052   9.196 1 U   -1.000e+00  0.000e+00 e 0     0     0     0 #QU 0.887
   1965   8.101 121.183   8.180 1 U   -1.000e+00  0.000e+00 e 0     0     0     0 #QU 0.886
   1966   7.078 117.469   8.837 1 U   -1.000e+00  0.000e+00 e 0     0     0     0 #QU 0.886
   1967   2.346 115.286   7.349 1 U   -1.000e+00  0.000e+00 e 0     0     0     0 #QU 0.886
   1968   8.965 119.404   8.662 1 U   -1.000e+00  0.000e+00 e 0     0     0     0 #QU 0.882
   1969   8.958 119.397   8.664 1 U   -1.000e+00  0.000e+00 e 0     0     0     0 #QU 0.882
   1970   7.843 110.811   8.101 1 U   -1.000e+00  0.000e+00 e 0     0     0     0 #QU 0.881
   1971  -0.130 118.193   8.040 1 U   -1.000e+00  0.000e+00 e 0     0     0     0 #QU 0.881
   1972   3.267 120.254   8.179 1 U   -1.000e+00  0.000e+00 e 0     0     0     0 #QU 0.881
   1973   1.934 111.296   6.820 1 U   -1.000e+00  0.000e+00 e 0     0     0     0 #QU 0.880
   1974   8.233 117.478   7.977 1 U   -1.000e+00  0.000e+00 e 0     0     0     0 #QU 0.879
   1975   9.138 116.804   9.191 1 U   -1.000e+00  0.000e+00 e 0     0     0     0 #QU 0.877
   1976   7.523 122.146   7.227 1 U   -1.000e+00  0.000e+00 e 0     0     0     0 #QU 0.877
   1977   0.910 118.038   8.984 1 U   -1.000e+00  0.000e+00 e 0     0     0     0 #QU 0.877
   1978   3.534 123.805   8.619 1 U   -1.000e+00  0.000e+00 e 0     0     0     0 #QU 0.876
   1979   3.518 123.684   8.624 1 U   -1.000e+00  0.000e+00 e 0     0     0     0 #QU 0.875
   1980   3.775 111.445   9.375 1 U   -1.000e+00  0.000e+00 e 0     0     0     0 #QU 0.874
   1981   3.793 111.466   9.374 1 U   -1.000e+00  0.000e+00 e 0     0     0     0 #QU 0.874
   1982   4.348 111.986   7.295 1 U   -1.000e+00  0.000e+00 e 0     0     0     0 #QU 0.874
   1983   4.102 119.400   8.658 1 U   -1.000e+00  0.000e+00 e 0     0     0     0 #QU 0.872
   1984   3.262 118.021   8.985 1 U   -1.000e+00  0.000e+00 e 0     0     0     0 #QU 0.872
   1985   7.317 111.302   7.148 1 U   -1.000e+00  0.000e+00 e 0     0     0     0 #QU 0.872
   1986   1.875 113.766   7.081 1 U   -1.000e+00  0.000e+00 e 0     0     0     0 #QU 0.871
   1987   3.098 118.160   7.477 1 U   -1.000e+00  0.000e+00 e 0     0     0     0 #QU 0.871
   1988   2.201 123.823   8.625 1 U   -1.000e+00  0.000e+00 e 0     0     0     0 #QU 0.871
   1989   2.115 125.750   8.305 1 U   -1.000e+00  0.000e+00 e 0     0     0     0 #QU 0.871
   1990   3.633 120.099   9.244 1 U   -1.000e+00  0.000e+00 e 0     0     0     0 #QU 0.868
   1991   3.614 120.124   9.243 1 U   -1.000e+00  0.000e+00 e 0     0     0     0 #QU 0.868
   1992   3.590 120.122   9.248 1 U   -1.000e+00  0.000e+00 e 0     0     0     0 #QU 0.868
   1993   7.071 128.191   9.049 1 U   -1.000e+00  0.000e+00 e 0     0     0     0 #QU 0.868
   1994   1.715 116.942   7.539 1 U   -1.000e+00  0.000e+00 e 0     0     0     0 #QU 0.868
   1995   7.299 121.460   7.703 1 U   -1.000e+00  0.000e+00 e 0     0     0     0 #QU 0.868
   1996   3.245 119.397   8.666 1 U   -1.000e+00  0.000e+00 e 0     0     0     0 #QU 0.867
   1997   6.552 107.308   7.231 1 U   -1.000e+00  0.000e+00 e 0     0     0     0 #QU 0.865
   1998   7.669 118.716   7.352 1 U   -1.000e+00  0.000e+00 e 0     0     0     0 #QU 0.865
   1999   0.942 112.588   6.836 1 U   -1.000e+00  0.000e+00 e 0     0     0     0 #QU 0.864
   2000   4.495 108.447   7.234 1 U   -1.000e+00  0.000e+00 e 0     0     0     0 #QU 0.863
   2001   8.001 115.178   7.701 1 U   -1.000e+00  0.000e+00 e 0     0     0     0 #QU 0.862
   2002   3.783 120.486   7.321 1 U   -1.000e+00  0.000e+00 e 0     0     0     0 #QU 0.862
   2003   7.979 115.170   7.704 1 U   -1.000e+00  0.000e+00 e 0     0     0     0 #QU 0.862
   2004   8.327 111.168   8.179 1 U   -1.000e+00  0.000e+00 e 0     0     0     0 #QU 0.862
   2005   7.684 110.067   6.913 1 U   -1.000e+00  0.000e+00 e 0     0     0     0 #QU 0.861
   2006   0.111 117.532   7.976 1 U   -1.000e+00  0.000e+00 e 0     0     0     0 #QU 0.860
   2007   7.761 118.165   8.034 1 U   -1.000e+00  0.000e+00 e 0     0     0     0 #QU 0.860
   2008   0.132 117.510   7.978 1 U   -1.000e+00  0.000e+00 e 0     0     0     0 #QU 0.860
   2009   5.250 118.861   8.949 1 U   -1.000e+00  0.000e+00 e 0     0     0     0 #QU 0.860
   2010   5.267 118.878   8.947 1 U   -1.000e+00  0.000e+00 e 0     0     0     0 #QU 0.860
   2011  -0.823 126.194  11.755 1 U   -1.000e+00  0.000e+00 e 0     0     0     0 #QU 0.858
   2012   8.058 119.673   7.874 1 U   -1.000e+00  0.000e+00 e 0     0     0     0 #QU 0.858
   2013   8.100 119.399   8.157 1 U   -1.000e+00  0.000e+00 e 0     0     0     0 #QU 0.858
   2014   7.246 118.990   7.748 1 U   -1.000e+00  0.000e+00 e 0     0     0     0 #QU 0.854
   2015   2.644 121.726   7.617 1 U   -1.000e+00  0.000e+00 e 0     0     0     0 #QU 0.854
   2016   1.479 125.985   8.087 1 U   -1.000e+00  0.000e+00 e 0     0     0     0 #QU 0.853
   2017   3.335 122.422   8.367 1 U   -1.000e+00  0.000e+00 e 0     0     0     0 #QU 0.853
   2018   1.497 126.006   8.085 1 U   -1.000e+00  0.000e+00 e 0     0     0     0 #QU 0.853
   2019   7.993 115.152   8.235 1 U   -1.000e+00  0.000e+00 e 0     0     0     0 #QU 0.853
   2020   3.015 111.987   6.843 1 U   -1.000e+00  0.000e+00 e 0     0     0     0 #QU 0.852
   2021   1.262 123.099   9.074 1 U   -1.000e+00  0.000e+00 e 0     0     0     0 #QU 0.852
   2022   2.491 120.249   8.181 1 U   -1.000e+00  0.000e+00 e 0     0     0     0 #QU 0.852
   2023   8.333 125.980   8.080 1 U   -1.000e+00  0.000e+00 e 0     0     0     0 #QU 0.851
   2024   8.335 113.081   8.087 1 U   -1.000e+00  0.000e+00 e 0     0     0     0 #QU 0.851
   2025  -0.156 128.211   8.437 1 U   -1.000e+00  0.000e+00 e 0     0     0     0 #QU 0.851
   2026   4.688 131.888   9.213 1 U   -1.000e+00  0.000e+00 e 0     0     0     0 #QU 0.851
   2027   3.125 124.889   8.966 1 U   -1.000e+00  0.000e+00 e 0     0     0     0 #QU 0.850
   2028   4.983 126.289   6.531 1 U   -1.000e+00  0.000e+00 e 0     0     0     0 #QU 0.850
   2029   2.594 128.233   9.051 1 U   -1.000e+00  0.000e+00 e 0     0     0     0 #QU 0.847
   2030   1.245 112.087   7.614 1 U   -1.000e+00  0.000e+00 e 0     0     0     0 #QU 0.847
   2031   1.293 112.125   7.608 1 U   -1.000e+00  0.000e+00 e 0     0     0     0 #QU 0.847
   2032   2.617 128.208   9.050 1 U   -1.000e+00  0.000e+00 e 0     0     0     0 #QU 0.847
   2033   4.392 112.277   7.615 1 U   -1.000e+00  0.000e+00 e 0     0     0     0 #QU 0.847
   2034   7.708 114.190   6.976 1 U   -1.000e+00  0.000e+00 e 0     0     0     0 #QU 0.846
   2035   0.897 127.771   8.392 1 U   -1.000e+00  0.000e+00 e 0     0     0     0 #QU 0.845
   2036   1.870 114.592   7.217 1 U   -1.000e+00  0.000e+00 e 0     0     0     0 #QU 0.845
   2037   2.225 121.052   8.547 1 U   -1.000e+00  0.000e+00 e 0     0     0     0 #QU 0.843
   2038   4.142 108.000   7.232 1 U   -1.000e+00  0.000e+00 e 0     0     0     0 #QU 0.843
   2039   1.660 120.216   8.549 1 U   -1.000e+00  0.000e+00 e 0     0     0     0 #QU 0.842
   2040   2.528 117.612   8.831 1 U   -1.000e+00  0.000e+00 e 0     0     0     0 #QU 0.841
   2041   8.671 116.792   8.392 1 U   -1.000e+00  0.000e+00 e 0     0     0     0 #QU 0.840
   2042   4.253 115.967   8.885 1 U   -1.000e+00  0.000e+00 e 0     0     0     0 #QU 0.838
   2043   4.236 115.950   8.883 1 U   -1.000e+00  0.000e+00 e 0     0     0     0 #QU 0.838
   2044   1.303 122.009   7.920 1 U   -1.000e+00  0.000e+00 e 0     0     0     0 #QU 0.837
   2045   1.273 122.013   7.922 1 U   -1.000e+00  0.000e+00 e 0     0     0     0 #QU 0.837
   2046   1.248 121.978   7.931 1 U   -1.000e+00  0.000e+00 e 0     0     0     0 #QU 0.837
   2047   4.593 113.085   7.648 1 U   -1.000e+00  0.000e+00 e 0     0     0     0 #QU 0.834
   2048   8.042 118.300   7.670 1 U   -1.000e+00  0.000e+00 e 0     0     0     0 #QU 0.832
   2049   1.268 128.190   8.431 1 U   -1.000e+00  0.000e+00 e 0     0     0     0 #QU 0.830
   2050   4.656 118.299   8.935 1 U   -1.000e+00  0.000e+00 e 0     0     0     0 #QU 0.829
   2051  10.470 129.005  10.871 1 U   -1.000e+00  0.000e+00 e 0     0     0     0 #QU 0.829
   2052   4.347 108.442   7.233 1 U   -1.000e+00  0.000e+00 e 0     0     0     0 #QU 0.829
   2053   4.178 113.686   7.764 1 U   -1.000e+00  0.000e+00 e 0     0     0     0 #QU 0.828
   2054   8.284 116.519   7.720 1 U   -1.000e+00  0.000e+00 e 0     0     0     0 #QU 0.828
   2055   8.093 119.536   8.165 1 U   -1.000e+00  0.000e+00 e 0     0     0     0 #QU 0.827
   2056   2.036 120.368   8.028 1 U   -1.000e+00  0.000e+00 e 0     0     0     0 #QU 0.827
   2057   3.731 105.807   8.055 1 U   -1.000e+00  0.000e+00 e 0     0     0     0 #QU 0.826
   2058   2.454 115.006   8.329 1 U   -1.000e+00  0.000e+00 e 0     0     0     0 #QU 0.826
   2059   7.563 106.782   7.765 1 U   -1.000e+00  0.000e+00 e 0     0     0     0 #QU 0.826
   2060  10.464 125.165   9.110 1 U   -1.000e+00  0.000e+00 e 0     0     0     0 #QU 0.826
   2061   2.073 106.635   7.560 1 U   -1.000e+00  0.000e+00 e 0     0     0     0 #QU 0.826
   2062   1.914 123.794   8.626 1 U   -1.000e+00  0.000e+00 e 0     0     0     0 #QU 0.825
   2063   7.520 122.148   7.758 1 U   -1.000e+00  0.000e+00 e 0     0     0     0 #QU 0.824
   2064   3.919 120.934   7.756 1 U   -1.000e+00  0.000e+00 e 0     0     0     0 #QU 0.824
   2065   3.890 120.904   7.759 1 U   -1.000e+00  0.000e+00 e 0     0     0     0 #QU 0.824
   2066   0.879 121.862   8.360 1 U   -1.000e+00  0.000e+00 e 0     0     0     0 #QU 0.823
   2067   2.823 111.164   7.147 1 U   -1.000e+00  0.000e+00 e 0     0     0     0 #QU 0.823
   2068   6.829 112.125   7.617 1 U   -1.000e+00  0.000e+00 e 0     0     0     0 #QU 0.822
   2069   0.730 118.176   8.040 1 U   -1.000e+00  0.000e+00 e 0     0     0     0 #QU 0.821
   2070   2.364 120.634   8.815 1 U   -1.000e+00  0.000e+00 e 0     0     0     0 #QU 0.818
   2071   9.229 126.670   8.040 1 U   -1.000e+00  0.000e+00 e 0     0     0     0 #QU 0.816
   2072   8.828 119.525   8.401 1 U   -1.000e+00  0.000e+00 e 0     0     0     0 #QU 0.815
   2073   5.314 129.006  10.475 1 U   -1.000e+00  0.000e+00 e 0     0     0     0 #QU 0.815
   2074   2.580 118.183   8.039 1 U   -1.000e+00  0.000e+00 e 0     0     0     0 #QU 0.814
   2075   3.671 125.034   8.962 1 U   -1.000e+00  0.000e+00 e 0     0     0     0 #QU 0.814
   2076   0.675 118.582   9.268 1 U   -1.000e+00  0.000e+00 e 0     0     0     0 #QU 0.813
   2077   0.694 118.658   9.267 1 U   -1.000e+00  0.000e+00 e 0     0     0     0 #QU 0.813
   2078   0.564 122.321   8.086 1 U   -1.000e+00  0.000e+00 e 0     0     0     0 #QU 0.813
   2079   7.651 117.615   8.061 1 U   -1.000e+00  0.000e+00 e 0     0     0     0 #QU 0.811
   2080   5.180 113.220   8.094 1 U   -1.000e+00  0.000e+00 e 0     0     0     0 #QU 0.811
   2081   4.365 118.711   7.662 1 U   -1.000e+00  0.000e+00 e 0     0     0     0 #QU 0.810
   2082   5.417 113.098   7.656 1 U   -1.000e+00  0.000e+00 e 0     0     0     0 #QU 0.810
   2083   5.399 113.060   7.657 1 U   -1.000e+00  0.000e+00 e 0     0     0     0 #QU 0.810
   2084   2.198 116.104   7.550 1 U   -1.000e+00  0.000e+00 e 0     0     0     0 #QU 0.808
   2085   7.862 116.393   8.258 1 U   -1.000e+00  0.000e+00 e 0     0     0     0 #QU 0.805
   2086   1.432 119.124   8.024 1 U   -1.000e+00  0.000e+00 e 0     0     0     0 #QU 0.804
   2087   1.758 122.007   8.351 1 U   -1.000e+00  0.000e+00 e 0     0     0     0 #QU 0.804
   2088   2.313 130.824   7.503 1 U   -1.000e+00  0.000e+00 e 0     0     0     0 #QU 0.803
   2089   2.295 130.829   7.505 1 U   -1.000e+00  0.000e+00 e 0     0     0     0 #QU 0.803
   2090   1.723 112.018   7.296 1 U   -1.000e+00  0.000e+00 e 0     0     0     0 #QU 0.800
   2091   1.707 111.992   7.298 1 U   -1.000e+00  0.000e+00 e 0     0     0     0 #QU 0.800
   2092   7.878 119.675   8.116 1 U   -1.000e+00  0.000e+00 e 0     0     0     0 #QU 0.799
   2093   5.161 128.226   8.438 1 U   -1.000e+00  0.000e+00 e 0     0     0     0 #QU 0.798
   2094   2.055 121.594   8.272 1 U   -1.000e+00  0.000e+00 e 0     0     0     0 #QU 0.797
   2095   1.758 122.009   7.977 1 U   -1.000e+00  0.000e+00 e 0     0     0     0 #QU 0.793
   2096   1.594 116.820   7.531 1 U   -1.000e+00  0.000e+00 e 0     0     0     0 #QU 0.793
   2097   8.431 128.203   8.673 1 U   -1.000e+00  0.000e+00 e 0     0     0     0 #QU 0.792
   2098   3.535 126.128   6.530 1 U   -1.000e+00  0.000e+00 e 0     0     0     0 #QU 0.791
   2099   2.222 120.774   8.814 1 U   -1.000e+00  0.000e+00 e 0     0     0     0 #QU 0.790
   2100   0.141 118.864   8.361 1 U   -1.000e+00  0.000e+00 e 0     0     0     0 #QU 0.790
   2101   4.627 121.732   8.352 1 U   -1.000e+00  0.000e+00 e 0     0     0     0 #QU 0.789
   2102   1.028 124.197   7.180 1 U   -1.000e+00  0.000e+00 e 0     0     0     0 #QU 0.789
   2103   8.396 116.792   8.095 1 U   -1.000e+00  0.000e+00 e 0     0     0     0 #QU 0.789
   2104   3.738 105.978   8.069 1 U   -1.000e+00  0.000e+00 e 0     0     0     0 #QU 0.788
   2105   1.501 125.849  11.755 1 U   -1.000e+00  0.000e+00 e 0     0     0     0 #QU 0.788
   2106   3.724 105.964   8.072 1 U   -1.000e+00  0.000e+00 e 0     0     0     0 #QU 0.788
   2107   7.344 115.327   7.583 1 U   -1.000e+00  0.000e+00 e 0     0     0     0 #QU 0.788
   2108   2.859 116.381   7.721 1 U   -1.000e+00  0.000e+00 e 0     0     0     0 #QU 0.787
   2109  -0.623 120.785   8.814 1 U   -1.000e+00  0.000e+00 e 0     0     0     0 #QU 0.787
   2110   6.855 118.021   8.041 1 U   -1.000e+00  0.000e+00 e 0     0     0     0 #QU 0.786
   2111   2.852 120.123   9.245 1 U   -1.000e+00  0.000e+00 e 0     0     0     0 #QU 0.785
   2112   3.536 118.293   7.672 1 U   -1.000e+00  0.000e+00 e 0     0     0     0 #QU 0.783
   2113   1.831 113.662   8.084 1 U   -1.000e+00  0.000e+00 e 0     0     0     0 #QU 0.782
   2114   4.739 107.908   6.569 1 U   -1.000e+00  0.000e+00 e 0     0     0     0 #QU 0.782
   2115   7.595 121.184   7.327 1 U   -1.000e+00  0.000e+00 e 0     0     0     0 #QU 0.780
   2116   2.785 108.293   7.466 1 U   -1.000e+00  0.000e+00 e 0     0     0     0 #QU 0.780
   2117   2.077 113.091   8.092 1 U   -1.000e+00  0.000e+00 e 0     0     0     0 #QU 0.780
   2118   6.975 128.180   9.049 1 U   -1.000e+00  0.000e+00 e 0     0     0     0 #QU 0.780
   2119   3.347 119.812   7.077 1 U   -1.000e+00  0.000e+00 e 0     0     0     0 #QU 0.779
   2120   7.502 122.185   7.872 1 U   -1.000e+00  0.000e+00 e 0     0     0     0 #QU 0.778
   2121   6.807 125.577   7.570 1 U   -1.000e+00  0.000e+00 e 0     0     0     0 #QU 0.778
   2122   0.435 125.319  11.756 1 U   -1.000e+00  0.000e+00 e 0     0     0     0 #QU 0.777
   2123   6.831 119.128   8.023 1 U   -1.000e+00  0.000e+00 e 0     0     0     0 #QU 0.776
   2124   1.017 107.870   6.576 1 U   -1.000e+00  0.000e+00 e 0     0     0     0 #QU 0.773
   2125   3.814 129.006  10.467 1 U   -1.000e+00  0.000e+00 e 0     0     0     0 #QU 0.772
   2126   1.322 118.314   8.126 1 U   -1.000e+00  0.000e+00 e 0     0     0     0 #QU 0.772
   2127   8.825 117.783   9.250 1 U   -1.000e+00  0.000e+00 e 0     0     0     0 #QU 0.772
   2128   5.770 128.179   9.055 1 U   -1.000e+00  0.000e+00 e 0     0     0     0 #QU 0.772
   2129   1.942 111.340   9.384 1 U   -1.000e+00  0.000e+00 e 0     0     0     0 #QU 0.771
   2130   1.920 111.339   9.384 1 U   -1.000e+00  0.000e+00 e 0     0     0     0 #QU 0.771
   2131   7.964 111.739   6.828 1 U   -1.000e+00  0.000e+00 e 0     0     0     0 #QU 0.770
   2132   7.757 119.677   8.025 1 U   -1.000e+00  0.000e+00 e 0     0     0     0 #QU 0.770
   2133   8.469 118.447   8.673 1 U   -1.000e+00  0.000e+00 e 0     0     0     0 #QU 0.769
   2134   3.036 120.633   8.814 1 U   -1.000e+00  0.000e+00 e 0     0     0     0 #QU 0.769
   2135   7.349 111.180   7.582 1 U   -1.000e+00  0.000e+00 e 0     0     0     0 #QU 0.769
   2136   8.391 127.771   8.626 1 U   -1.000e+00  0.000e+00 e 0     0     0     0 #QU 0.768
   2137   4.182 115.964   8.886 1 U   -1.000e+00  0.000e+00 e 0     0     0     0 #QU 0.767
   2138   3.320 125.060   8.954 1 U   -1.000e+00  0.000e+00 e 0     0     0     0 #QU 0.767
   2139   8.804 122.144   8.016 1 U   -1.000e+00  0.000e+00 e 0     0     0     0 #QU 0.767
   2140   7.020 128.480  10.696 1 U   -1.000e+00  0.000e+00 e 0     0     0     0 #QU 0.766
   2141   4.026 117.613   8.830 1 U   -1.000e+00  0.000e+00 e 0     0     0     0 #QU 0.766
   2142   1.890 116.845   7.553 1 U   -1.000e+00  0.000e+00 e 0     0     0     0 #QU 0.765
   2143   7.176 123.539   7.782 1 U   -1.000e+00  0.000e+00 e 0     0     0     0 #QU 0.765
   2144   1.897 117.242   7.835 1 U   -1.000e+00  0.000e+00 e 0     0     0     0 #QU 0.765
   2145   1.744 121.047   8.337 1 U   -1.000e+00  0.000e+00 e 0     0     0     0 #QU 0.763
   2146  10.695 117.514   8.133 1 U   -1.000e+00  0.000e+00 e 0     0     0     0 #QU 0.763
   2147   9.213 130.933   9.453 1 U   -1.000e+00  0.000e+00 e 0     0     0     0 #QU 0.762
   2148   3.092 117.341   8.129 1 U   -1.000e+00  0.000e+00 e 0     0     0     0 #QU 0.761
   2149   6.835 113.797   7.077 1 U   -1.000e+00  0.000e+00 e 0     0     0     0 #QU 0.760
   2150   7.079 119.815   7.475 1 U   -1.000e+00  0.000e+00 e 0     0     0     0 #QU 0.757
   2151   4.223 113.217   7.767 1 U   -1.000e+00  0.000e+00 e 0     0     0     0 #QU 0.756
   2152   6.951 125.315  11.754 1 U   -1.000e+00  0.000e+00 e 0     0     0     0 #QU 0.756
   2153   2.401 111.300   9.386 1 U   -1.000e+00  0.000e+00 e 0     0     0     0 #QU 0.755
   2154   9.216 130.793   9.042 1 U   -1.000e+00  0.000e+00 e 0     0     0     0 #QU 0.755
   2155   1.440 119.835   8.507 1 U   -1.000e+00  0.000e+00 e 0     0     0     0 #QU 0.755
   2156   1.659 117.197   7.803 1 U   -1.000e+00  0.000e+00 e 0     0     0     0 #QU 0.754
   2157   4.717 119.366   8.937 1 U   -1.000e+00  0.000e+00 e 0     0     0     0 #QU 0.753
   2158   7.919 126.284   6.538 1 U   -1.000e+00  0.000e+00 e 0     0     0     0 #QU 0.752
   2159   7.548 106.663   7.961 1 U   -1.000e+00  0.000e+00 e 0     0     0     0 #QU 0.751
   2160   1.898 117.615   7.084 1 U   -1.000e+00  0.000e+00 e 0     0     0     0 #QU 0.751
   2161   3.953 118.445   8.461 1 U   -1.000e+00  0.000e+00 e 0     0     0     0 #QU 0.748
   2162   7.959 118.301   7.672 1 U   -1.000e+00  0.000e+00 e 0     0     0     0 #QU 0.746
   2163   7.687 121.046   8.555 1 U   -1.000e+00  0.000e+00 e 0     0     0     0 #QU 0.746
   2164   0.954 119.551   8.765 1 U   -1.000e+00  0.000e+00 e 0     0     0     0 #QU 0.745
   2165   0.933 119.537   8.767 1 U   -1.000e+00  0.000e+00 e 0     0     0     0 #QU 0.745
   2166   8.981 119.406   8.659 1 U   -1.000e+00  0.000e+00 e 0     0     0     0 #QU 0.745
   2167   2.539 111.851   6.805 1 U   -1.000e+00  0.000e+00 e 0     0     0     0 #QU 0.744
   2168   2.071 128.182   8.431 1 U   -1.000e+00  0.000e+00 e 0     0     0     0 #QU 0.743
   2169   4.729 116.681   9.386 1 U   -1.000e+00  0.000e+00 e 0     0     0     0 #QU 0.742
   2170   7.942 109.851   8.172 1 U   -1.000e+00  0.000e+00 e 0     0     0     0 #QU 0.741
   2171   8.557 121.053   7.531 1 U   -1.000e+00  0.000e+00 e 0     0     0     0 #QU 0.740
   2172   8.542 121.022   7.534 1 U   -1.000e+00  0.000e+00 e 0     0     0     0 #QU 0.740
   2173   0.122 122.017   8.765 1 U   -1.000e+00  0.000e+00 e 0     0     0     0 #QU 0.740
   2174   0.107 121.989   8.769 1 U   -1.000e+00  0.000e+00 e 0     0     0     0 #QU 0.740
   2175   1.057 122.284   7.319 1 U   -1.000e+00  0.000e+00 e 0     0     0     0 #QU 0.739
   2176   6.298 108.420   6.564 1 U   -1.000e+00  0.000e+00 e 0     0     0     0 #QU 0.738
   2177   3.183 125.427   6.530 1 U   -1.000e+00  0.000e+00 e 0     0     0     0 #QU 0.737
   2178   2.845 119.823   8.501 1 U   -1.000e+00  0.000e+00 e 0     0     0     0 #QU 0.737
   2179   9.201 121.915   6.303 1 U   -1.000e+00  0.000e+00 e 0     0     0     0 #QU 0.737
   2180   7.221 105.820   8.055 1 U   -1.000e+00  0.000e+00 e 0     0     0     0 #QU 0.737
   2181   1.410 120.364   7.312 1 U   -1.000e+00  0.000e+00 e 0     0     0     0 #QU 0.736
   2182   1.392 120.337   7.312 1 U   -1.000e+00  0.000e+00 e 0     0     0     0 #QU 0.736
   2183   4.592 118.742   9.267 1 U   -1.000e+00  0.000e+00 e 0     0     0     0 #QU 0.735
   2184   8.814 111.217   7.350 1 U   -1.000e+00  0.000e+00 e 0     0     0     0 #QU 0.733
   2185   8.794 111.225   7.352 1 U   -1.000e+00  0.000e+00 e 0     0     0     0 #QU 0.733
   2186   1.107 116.379   7.787 1 U   -1.000e+00  0.000e+00 e 0     0     0     0 #QU 0.730
   2187  -0.628 117.541   8.132 1 U   -1.000e+00  0.000e+00 e 0     0     0     0 #QU 0.730
   2188  -0.607 117.513   8.134 1 U   -1.000e+00  0.000e+00 e 0     0     0     0 #QU 0.730
   2189   2.451 115.972   7.555 1 U   -1.000e+00  0.000e+00 e 0     0     0     0 #QU 0.730
   2190   5.038 111.994   8.040 1 U   -1.000e+00  0.000e+00 e 0     0     0     0 #QU 0.729
   2191   9.042 112.024   8.032 1 U   -1.000e+00  0.000e+00 e 0     0     0     0 #QU 0.728
   2192   7.742 125.460   7.148 1 U   -1.000e+00  0.000e+00 e 0     0     0     0 #QU 0.727
   2193   4.730 119.255   8.939 1 U   -1.000e+00  0.000e+00 e 0     0     0     0 #QU 0.726
   2194   9.532 105.804   8.056 1 U   -1.000e+00  0.000e+00 e 0     0     0     0 #QU 0.723
   2195   7.237 121.321   7.645 1 U   -1.000e+00  0.000e+00 e 0     0     0     0 #QU 0.722
   2196   1.381 122.188   7.309 1 U   -1.000e+00  0.000e+00 e 0     0     0     0 #QU 0.720
   2197   9.226 126.820   8.032 1 U   -1.000e+00  0.000e+00 e 0     0     0     0 #QU 0.720
   2198   1.345 109.001   8.006 1 U   -1.000e+00  0.000e+00 e 0     0     0     0 #QU 0.719
   2199   2.843 121.595   8.272 1 U   -1.000e+00  0.000e+00 e 0     0     0     0 #QU 0.718
   2200   7.078 114.613   7.642 1 U   -1.000e+00  0.000e+00 e 0     0     0     0 #QU 0.718
   2201   8.738 122.041   8.557 1 U   -1.000e+00  0.000e+00 e 0     0     0     0 #QU 0.717
   2202   1.895 126.810   7.722 1 U   -1.000e+00  0.000e+00 e 0     0     0     0 #QU 0.717
   2203   8.757 122.054   8.554 1 U   -1.000e+00  0.000e+00 e 0     0     0     0 #QU 0.717
   2204   8.020 124.889   8.966 1 U   -1.000e+00  0.000e+00 e 0     0     0     0 #QU 0.715
   2205   8.819 120.740   9.051 1 U   -1.000e+00  0.000e+00 e 0     0     0     0 #QU 0.715
   2206   7.765 122.839   8.031 1 U   -1.000e+00  0.000e+00 e 0     0     0     0 #QU 0.715
   2207  10.707 117.229   8.509 1 U   -1.000e+00  0.000e+00 e 0     0     0     0 #QU 0.712
   2208  10.682 117.208   8.511 1 U   -1.000e+00  0.000e+00 e 0     0     0     0 #QU 0.712
   2209   1.513 115.140   8.885 1 U   -1.000e+00  0.000e+00 e 0     0     0     0 #QU 0.712
   2210   0.775 123.141   9.093 1 U   -1.000e+00  0.000e+00 e 0     0     0     0 #QU 0.709
   2211   2.612 107.585   7.669 1 U   -1.000e+00  0.000e+00 e 0     0     0     0 #QU 0.708
   2212   7.247 130.790   7.508 1 U   -1.000e+00  0.000e+00 e 0     0     0     0 #QU 0.706
   2213   2.075 118.437   8.468 1 U   -1.000e+00  0.000e+00 e 0     0     0     0 #QU 0.706
   2214   4.740 118.181   7.483 1 U   -1.000e+00  0.000e+00 e 0     0     0     0 #QU 0.704
   2215   7.868 119.699   7.584 1 U   -1.000e+00  0.000e+00 e 0     0     0     0 #QU 0.702
   2216   7.852 119.694   7.587 1 U   -1.000e+00  0.000e+00 e 0     0     0     0 #QU 0.702
   2217   4.739 119.395   8.932 1 U   -1.000e+00  0.000e+00 e 0     0     0     0 #QU 0.699
   2218   3.975 120.668   8.812 1 U   -1.000e+00  0.000e+00 e 0     0     0     0 #QU 0.699
   2219   0.567 128.472  10.694 1 U   -1.000e+00  0.000e+00 e 0     0     0     0 #QU 0.699
   2220   8.837 121.599   8.275 1 U   -1.000e+00  0.000e+00 e 0     0     0     0 #QU 0.698
   2221   2.340 121.075   8.551 1 U   -1.000e+00  0.000e+00 e 0     0     0     0 #QU 0.697
   2222   2.346 121.073   8.550 1 U   -1.000e+00  0.000e+00 e 0     0     0     0 #QU 0.697
   2223  -0.156 122.326   8.088 1 U   -1.000e+00  0.000e+00 e 0     0     0     0 #QU 0.697
   2224   2.349 119.682   7.874 1 U   -1.000e+00  0.000e+00 e 0     0     0     0 #QU 0.695
   2225   7.844 116.381   8.079 1 U   -1.000e+00  0.000e+00 e 0     0     0     0 #QU 0.694
   2226   1.564 121.320   8.079 1 U   -1.000e+00  0.000e+00 e 0     0     0     0 #QU 0.693
   2227   1.688 121.304   8.075 1 U   -1.000e+00  0.000e+00 e 0     0     0     0 #QU 0.693
   2228   2.966 121.320   7.318 1 U   -1.000e+00  0.000e+00 e 0     0     0     0 #QU 0.692
   2229   7.726 116.425   7.418 1 U   -1.000e+00  0.000e+00 e 0     0     0     0 #QU 0.690
   2230   8.027 119.263   7.725 1 U   -1.000e+00  0.000e+00 e 0     0     0     0 #QU 0.690
   2231   7.705 116.433   7.419 1 U   -1.000e+00  0.000e+00 e 0     0     0     0 #QU 0.690
   2232   7.489 121.320   7.316 1 U   -1.000e+00  0.000e+00 e 0     0     0     0 #QU 0.690
   2233  -0.131 118.311   7.679 1 U   -1.000e+00  0.000e+00 e 0     0     0     0 #QU 0.687
   2234  -0.139 118.304   7.678 1 U   -1.000e+00  0.000e+00 e 0     0     0     0 #QU 0.687
   2235   8.958 126.875   8.024 1 U   -1.000e+00  0.000e+00 e 0     0     0     0 #QU 0.686
   2236   8.938 126.857   8.026 1 U   -1.000e+00  0.000e+00 e 0     0     0     0 #QU 0.686
   2237   8.503 117.242   8.922 1 U   -1.000e+00  0.000e+00 e 0     0     0     0 #QU 0.682
   2238   2.303 118.301   7.675 1 U   -1.000e+00  0.000e+00 e 0     0     0     0 #QU 0.682
   2239   7.961 111.714   7.810 1 U   -1.000e+00  0.000e+00 e 0     0     0     0 #QU 0.680
   2240   1.838 114.456   7.336 1 U   -1.000e+00  0.000e+00 e 0     0     0     0 #QU 0.680
   2241   6.847 118.187   8.984 1 U   -1.000e+00  0.000e+00 e 0     0     0     0 #QU 0.680
   2242   8.946 121.591   8.267 1 U   -1.000e+00  0.000e+00 e 0     0     0     0 #QU 0.680
   2243   6.826 118.166   8.984 1 U   -1.000e+00  0.000e+00 e 0     0     0     0 #QU 0.680
   2244   5.182 111.438   6.835 1 U   -1.000e+00  0.000e+00 e 0     0     0     0 #QU 0.679
   2245   8.874 116.091   8.610 1 U   -1.000e+00  0.000e+00 e 0     0     0     0 #QU 0.679
   2246   9.541 119.842   9.785 1 U   -1.000e+00  0.000e+00 e 0     0     0     0 #QU 0.679
   2247   7.534 113.085   8.087 1 U   -1.000e+00  0.000e+00 e 0     0     0     0 #QU 0.679
   2248   7.731 106.769   7.555 1 U   -1.000e+00  0.000e+00 e 0     0     0     0 #QU 0.678
   2249   1.257 123.054   9.072 1 U   -1.000e+00  0.000e+00 e 0     0     0     0 #QU 0.677
   2250   2.707 115.282   7.221 1 U   -1.000e+00  0.000e+00 e 0     0     0     0 #QU 0.677
   2251   1.279 122.998   9.071 1 U   -1.000e+00  0.000e+00 e 0     0     0     0 #QU 0.677
   2252   4.690 122.004   7.977 1 U   -1.000e+00  0.000e+00 e 0     0     0     0 #QU 0.676
   2253   3.962 121.757   6.460 1 U   -1.000e+00  0.000e+00 e 0     0     0     0 #QU 0.676
   2254   4.732 122.154   7.984 1 U   -1.000e+00  0.000e+00 e 0     0     0     0 #QU 0.676
   2255   0.755 119.683   8.766 1 U   -1.000e+00  0.000e+00 e 0     0     0     0 #QU 0.676
   2256   2.801 110.750   7.852 1 U   -1.000e+00  0.000e+00 e 0     0     0     0 #QU 0.674
   2257   7.081 116.952   7.307 1 U   -1.000e+00  0.000e+00 e 0     0     0     0 #QU 0.674
   2258   1.411 120.214   7.320 1 U   -1.000e+00  0.000e+00 e 0     0     0     0 #QU 0.673
   2259   3.736 115.988   8.894 1 U   -1.000e+00  0.000e+00 e 0     0     0     0 #QU 0.673
   2260   2.377 129.164  10.471 1 U   -1.000e+00  0.000e+00 e 0     0     0     0 #QU 0.672
   2261   1.867 117.478   8.128 1 U   -1.000e+00  0.000e+00 e 0     0     0     0 #QU 0.671
   2262   7.092 116.932   6.788 1 U   -1.000e+00  0.000e+00 e 0     0     0     0 #QU 0.670
   2263   0.327 109.800   7.940 1 U   -1.000e+00  0.000e+00 e 0     0     0     0 #QU 0.659
   2264   0.413 119.808   7.072 1 U   -1.000e+00  0.000e+00 e 0     0     0     0 #QU 0.657
   2265   2.396 118.575   8.036 1 U   -1.000e+00  0.000e+00 e 0     0     0     0 #QU 0.656
   2266   7.822 121.749   6.303 1 U   -1.000e+00  0.000e+00 e 0     0     0     0 #QU 0.656
   2267   1.984 116.099   7.999 1 U   -1.000e+00  0.000e+00 e 0     0     0     0 #QU 0.656
   2268   8.053 107.594   7.797 1 U   -1.000e+00  0.000e+00 e 0     0     0     0 #QU 0.655
   2269   4.544 110.476   6.078 1 U   -1.000e+00  0.000e+00 e 0     0     0     0 #QU 0.653
   2270   8.017 119.124   8.252 1 U   -1.000e+00  0.000e+00 e 0     0     0     0 #QU 0.650
   2271   2.202 107.593   7.665 1 U   -1.000e+00  0.000e+00 e 0     0     0     0 #QU 0.650
   2272   7.075 119.812   7.304 1 U   -1.000e+00  0.000e+00 e 0     0     0     0 #QU 0.649
   2273   4.196 121.872   7.680 1 U   -1.000e+00  0.000e+00 e 0     0     0     0 #QU 0.648
   2274   6.024 121.731   6.296 1 U   -1.000e+00  0.000e+00 e 0     0     0     0 #QU 0.648
   2275   6.576 108.431   6.293 1 U   -1.000e+00  0.000e+00 e 0     0     0     0 #QU 0.648
   2276   2.989 121.320   7.320 1 U   -1.000e+00  0.000e+00 e 0     0     0     0 #QU 0.648
   2277   3.996 119.825   9.535 1 U   -1.000e+00  0.000e+00 e 0     0     0     0 #QU 0.647
   2278   7.546 111.339   7.750 1 U   -1.000e+00  0.000e+00 e 0     0     0     0 #QU 0.646
   2279   7.742 126.821   8.016 1 U   -1.000e+00  0.000e+00 e 0     0     0     0 #QU 0.645
   2280   1.270 123.519   7.181 1 U   -1.000e+00  0.000e+00 e 0     0     0     0 #QU 0.644
   2281   6.537 106.640   7.561 1 U   -1.000e+00  0.000e+00 e 0     0     0     0 #QU 0.643
   2282   3.070 118.039   7.789 1 U   -1.000e+00  0.000e+00 e 0     0     0     0 #QU 0.642
   2283   7.505 122.185   7.921 1 U   -1.000e+00  0.000e+00 e 0     0     0     0 #QU 0.641
   2284   7.345 111.193   7.734 1 U   -1.000e+00  0.000e+00 e 0     0     0     0 #QU 0.637
   2285   0.887 123.790   8.623 1 U   -1.000e+00  0.000e+00 e 0     0     0     0 #QU 0.637
   2286   1.684 122.280   8.086 1 U   -1.000e+00  0.000e+00 e 0     0     0     0 #QU 0.636
   2287   7.259 116.929   7.085 1 U   -1.000e+00  0.000e+00 e 0     0     0     0 #QU 0.633
   2288   2.202 120.932   7.758 1 U   -1.000e+00  0.000e+00 e 0     0     0     0 #QU 0.633
   2289   4.000 121.735   7.617 1 U   -1.000e+00  0.000e+00 e 0     0     0     0 #QU 0.631
   2290   2.477 114.634   7.075 1 U   -1.000e+00  0.000e+00 e 0     0     0     0 #QU 0.631
   2291   7.554 106.808   7.810 1 U   -1.000e+00  0.000e+00 e 0     0     0     0 #QU 0.628
   2292   4.330 115.279   7.210 1 U   -1.000e+00  0.000e+00 e 0     0     0     0 #QU 0.628
   2293   2.915 120.249   8.179 1 U   -1.000e+00  0.000e+00 e 0     0     0     0 #QU 0.626
   2294   0.844 119.710   8.032 1 U   -1.000e+00  0.000e+00 e 0     0     0     0 #QU 0.625
   2295   5.409 122.312  11.849 1 U   -1.000e+00  0.000e+00 e 0     0     0     0 #QU 0.624
   2296   2.772 118.576   8.030 1 U   -1.000e+00  0.000e+00 e 0     0     0     0 #QU 0.623
   2297   2.598 119.015   7.930 1 U   -1.000e+00  0.000e+00 e 0     0     0     0 #QU 0.622
   2298   6.936 113.255   8.088 1 U   -1.000e+00  0.000e+00 e 0     0     0     0 #QU 0.621
   2299   6.889 113.257   8.089 1 U   -1.000e+00  0.000e+00 e 0     0     0     0 #QU 0.621
   2300   6.913 113.264   8.088 1 U   -1.000e+00  0.000e+00 e 0     0     0     0 #QU 0.621
   2301   4.171 118.845   7.764 1 U   -1.000e+00  0.000e+00 e 0     0     0     0 #QU 0.621
   2302   3.975 116.652   8.586 1 U   -1.000e+00  0.000e+00 e 0     0     0     0 #QU 0.620
   2303   7.671 118.293   7.374 1 U   -1.000e+00  0.000e+00 e 0     0     0     0 #QU 0.620
   2304   1.392 120.476   8.074 1 U   -1.000e+00  0.000e+00 e 0     0     0     0 #QU 0.613
   2305   8.332 121.053   8.713 1 U   -1.000e+00  0.000e+00 e 0     0     0     0 #QU 0.612
   2306   2.572 121.179   7.320 1 U   -1.000e+00  0.000e+00 e 0     0     0     0 #QU 0.612
   2307   7.224 107.994   7.054 1 U   -1.000e+00  0.000e+00 e 0     0     0     0 #QU 0.612
   2308   1.300 125.666   7.562 1 U   -1.000e+00  0.000e+00 e 0     0     0     0 #QU 0.610
   2309   1.261 125.615   7.563 1 U   -1.000e+00  0.000e+00 e 0     0     0     0 #QU 0.610
   2310   2.479 115.160   8.328 1 U   -1.000e+00  0.000e+00 e 0     0     0     0 #QU 0.609
   2311   2.460 115.118   8.334 1 U   -1.000e+00  0.000e+00 e 0     0     0     0 #QU 0.609
   2312   7.079 116.842   6.582 1 U   -1.000e+00  0.000e+00 e 0     0     0     0 #QU 0.609
   2313   7.285 110.745   6.670 1 U   -1.000e+00  0.000e+00 e 0     0     0     0 #QU 0.608
   2314   3.976 120.752   8.809 1 U   -1.000e+00  0.000e+00 e 0     0     0     0 #QU 0.606
   2315   8.478 118.471   8.813 1 U   -1.000e+00  0.000e+00 e 0     0     0     0 #QU 0.605
   2316   6.584 111.991   6.836 1 U   -1.000e+00  0.000e+00 e 0     0     0     0 #QU 0.604
   2317   4.785 117.209   8.054 1 U   -1.000e+00  0.000e+00 e 0     0     0     0 #QU 0.603
   2318  -0.408 124.459  10.921 1 U   -1.000e+00  0.000e+00 e 0     0     0     0 #QU 0.603
   2319  -0.393 124.487  10.918 1 U   -1.000e+00  0.000e+00 e 0     0     0     0 #QU 0.603
   2320   6.831 112.674   7.274 1 U   -1.000e+00  0.000e+00 e 0     0     0     0 #QU 0.603
   2321   1.810 118.164   7.899 1 U   -1.000e+00  0.000e+00 e 0     0     0     0 #QU 0.601
   2322   6.295 121.748   6.536 1 U   -1.000e+00  0.000e+00 e 0     0     0     0 #QU 0.597
   2323   7.083 114.606   7.487 1 U   -1.000e+00  0.000e+00 e 0     0     0     0 #QU 0.597
   2324   7.670 118.691   8.131 1 U   -1.000e+00  0.000e+00 e 0     0     0     0 #QU 0.596
   2325   5.779 127.950  10.690 1 U   -1.000e+00  0.000e+00 e 0     0     0     0 #QU 0.595
   2326   5.763 127.952  10.693 1 U   -1.000e+00  0.000e+00 e 0     0     0     0 #QU 0.595
   2327   7.939 118.191   8.312 1 U   -1.000e+00  0.000e+00 e 0     0     0     0 #QU 0.595
   2328   2.694 111.827   6.804 1 U   -1.000e+00  0.000e+00 e 0     0     0     0 #QU 0.594
   2329   7.836 107.596   7.664 1 U   -1.000e+00  0.000e+00 e 0     0     0     0 #QU 0.594
   2330   8.110 122.157   8.758 1 U   -1.000e+00  0.000e+00 e 0     0     0     0 #QU 0.594
   2331   2.528 107.627   7.805 1 U   -1.000e+00  0.000e+00 e 0     0     0     0 #QU 0.592
   2332   2.058 124.198   7.180 1 U   -1.000e+00  0.000e+00 e 0     0     0     0 #QU 0.591
   2333   0.149 130.974   9.206 1 U   -1.000e+00  0.000e+00 e 0     0     0     0 #QU 0.590
   2334   0.131 130.959   9.208 1 U   -1.000e+00  0.000e+00 e 0     0     0     0 #QU 0.590
   2335   4.623 119.395   8.932 1 U   -1.000e+00  0.000e+00 e 0     0     0     0 #QU 0.589
   2336   4.020 125.160   9.112 1 U   -1.000e+00  0.000e+00 e 0     0     0     0 #QU 0.588
   2337   7.565 125.712   7.703 1 U   -1.000e+00  0.000e+00 e 0     0     0     0 #QU 0.586
   2338   4.268 116.652   8.596 1 U   -1.000e+00  0.000e+00 e 0     0     0     0 #QU 0.585
   2339  10.734 129.004  10.464 1 U   -1.000e+00  0.000e+00 e 0     0     0     0 #QU 0.585
   2340   8.974 119.951   9.241 1 U   -1.000e+00  0.000e+00 e 0     0     0     0 #QU 0.584
   2341   2.107 120.089   9.245 1 U   -1.000e+00  0.000e+00 e 0     0     0     0 #QU 0.584
   2342   7.518 122.006   8.541 1 U   -1.000e+00  0.000e+00 e 0     0     0     0 #QU 0.584
   2343   7.697 116.563   8.121 1 U   -1.000e+00  0.000e+00 e 0     0     0     0 #QU 0.583
   2344   7.718 116.539   8.122 1 U   -1.000e+00  0.000e+00 e 0     0     0     0 #QU 0.583
   2345   1.860 126.662   7.726 1 U   -1.000e+00  0.000e+00 e 0     0     0     0 #QU 0.580
   2346   1.838 126.666   7.727 1 U   -1.000e+00  0.000e+00 e 0     0     0     0 #QU 0.580
   2347   7.817 122.141   7.313 1 U   -1.000e+00  0.000e+00 e 0     0     0     0 #QU 0.578
   2348   7.341 121.037   6.874 1 U   -1.000e+00  0.000e+00 e 0     0     0     0 #QU 0.576
   2349   6.815 119.811   7.073 1 U   -1.000e+00  0.000e+00 e 0     0     0     0 #QU 0.576
   2350   2.026 116.516   8.047 1 U   -1.000e+00  0.000e+00 e 0     0     0     0 #QU 0.574
   2351   8.043 122.873   8.233 1 U   -1.000e+00  0.000e+00 e 0     0     0     0 #QU 0.574
   2352   3.411 118.197   8.039 1 U   -1.000e+00  0.000e+00 e 0     0     0     0 #QU 0.573
   2353   9.235 119.806   9.534 1 U   -1.000e+00  0.000e+00 e 0     0     0     0 #QU 0.572
   2354   3.535 118.213   7.479 1 U   -1.000e+00  0.000e+00 e 0     0     0     0 #QU 0.572
   2355   8.974 113.101   7.656 1 U   -1.000e+00  0.000e+00 e 0     0     0     0 #QU 0.571
   2356   2.456 115.143   8.336 1 U   -1.000e+00  0.000e+00 e 0     0     0     0 #QU 0.571
   2357   7.566 110.337   6.834 1 U   -1.000e+00  0.000e+00 e 0     0     0     0 #QU 0.568
   2358   1.952 108.830   7.468 1 U   -1.000e+00  0.000e+00 e 0     0     0     0 #QU 0.568
   2359   2.333 121.069   8.552 1 U   -1.000e+00  0.000e+00 e 0     0     0     0 #QU 0.567
   2360   7.822 122.140   8.086 1 U   -1.000e+00  0.000e+00 e 0     0     0     0 #QU 0.566
   2361   3.018 117.065   8.509 1 U   -1.000e+00  0.000e+00 e 0     0     0     0 #QU 0.566
   2362   4.738 115.295   7.336 1 U   -1.000e+00  0.000e+00 e 0     0     0     0 #QU 0.564
   2363   7.795 124.201   7.178 1 U   -1.000e+00  0.000e+00 e 0     0     0     0 #QU 0.564
   2364   7.286 121.454   7.853 1 U   -1.000e+00  0.000e+00 e 0     0     0     0 #QU 0.563
   2365   2.628 115.981   8.891 1 U   -1.000e+00  0.000e+00 e 0     0     0     0 #QU 0.563
   2366   2.823 116.512   8.603 1 U   -1.000e+00  0.000e+00 e 0     0     0     0 #QU 0.562
   2367   0.757 112.699   7.076 1 U   -1.000e+00  0.000e+00 e 0     0     0     0 #QU 0.561
   2368   8.117 127.800   8.392 1 U   -1.000e+00  0.000e+00 e 0     0     0     0 #QU 0.560
   2369   8.584 116.551   8.255 1 U   -1.000e+00  0.000e+00 e 0     0     0     0 #QU 0.559
   2370   8.399 116.807   8.804 1 U   -1.000e+00  0.000e+00 e 0     0     0     0 #QU 0.558
   2371   7.378 116.380   7.718 1 U   -1.000e+00  0.000e+00 e 0     0     0     0 #QU 0.558
   2372   1.661 121.354   7.036 1 U   -1.000e+00  0.000e+00 e 0     0     0     0 #QU 0.558
   2373   0.905 119.836   9.534 1 U   -1.000e+00  0.000e+00 e 0     0     0     0 #QU 0.556
   2374   4.143 118.576   8.030 1 U   -1.000e+00  0.000e+00 e 0     0     0     0 #QU 0.555
   2375   1.407 122.185   7.302 1 U   -1.000e+00  0.000e+00 e 0     0     0     0 #QU 0.554
   2376   1.389 122.190   7.306 1 U   -1.000e+00  0.000e+00 e 0     0     0     0 #QU 0.554
   2377   8.563 123.557   7.183 1 U   -1.000e+00  0.000e+00 e 0     0     0     0 #QU 0.550
   2378   8.547 123.543   7.187 1 U   -1.000e+00  0.000e+00 e 0     0     0     0 #QU 0.550
   2379   1.059 119.849   8.038 1 U   -1.000e+00  0.000e+00 e 0     0     0     0 #QU 0.549
   2380   1.082 119.852   8.037 1 U   -1.000e+00  0.000e+00 e 0     0     0     0 #QU 0.549
   2381   2.059 118.839   8.363 1 U   -1.000e+00  0.000e+00 e 0     0     0     0 #QU 0.549
   2382   5.133 111.348   7.145 1 U   -1.000e+00  0.000e+00 e 0     0     0     0 #QU 0.549
   2383   6.334 128.996  10.473 1 U   -1.000e+00  0.000e+00 e 0     0     0     0 #QU 0.548
   2384   1.078 122.308   7.312 1 U   -1.000e+00  0.000e+00 e 0     0     0     0 #QU 0.547
   2385   1.065 122.297   7.316 1 U   -1.000e+00  0.000e+00 e 0     0     0     0 #QU 0.547
   2386   8.331 107.626   7.798 1 U   -1.000e+00  0.000e+00 e 0     0     0     0 #QU 0.547
   2387   8.358 118.983   8.619 1 U   -1.000e+00  0.000e+00 e 0     0     0     0 #QU 0.546
   2388   8.578 116.803   8.132 1 U   -1.000e+00  0.000e+00 e 0     0     0     0 #QU 0.544
   2389   0.411 115.283   7.342 1 U   -1.000e+00  0.000e+00 e 0     0     0     0 #QU 0.544
   2390   8.011 115.144   8.399 1 U   -1.000e+00  0.000e+00 e 0     0     0     0 #QU 0.542
   2391   5.134 111.298   6.834 1 U   -1.000e+00  0.000e+00 e 0     0     0     0 #QU 0.538
   2392   9.166 116.788   9.064 1 U   -1.000e+00  0.000e+00 e 0     0     0     0 #QU 0.537
   2393   9.158 116.784   9.068 1 U   -1.000e+00  0.000e+00 e 0     0     0     0 #QU 0.537
   2394   1.648 107.647   7.667 1 U   -1.000e+00  0.000e+00 e 0     0     0     0 #QU 0.534
   2395   7.553 125.575   7.253 1 U   -1.000e+00  0.000e+00 e 0     0     0     0 #QU 0.533
   2396  10.668 121.761   8.658 1 U   -1.000e+00  0.000e+00 e 0     0     0     0 #QU 0.532
   2397   0.855 115.282   7.343 1 U   -1.000e+00  0.000e+00 e 0     0     0     0 #QU 0.531
   2398   7.829 119.813   7.077 1 U   -1.000e+00  0.000e+00 e 0     0     0     0 #QU 0.530
   2399   7.858 110.902   8.055 1 U   -1.000e+00  0.000e+00 e 0     0     0     0 #QU 0.529
   2400   0.730 116.796   8.395 1 U   -1.000e+00  0.000e+00 e 0     0     0     0 #QU 0.528
   2401   7.675 122.179   8.767 1 U   -1.000e+00  0.000e+00 e 0     0     0     0 #QU 0.528
   2402   8.672 121.745   8.915 1 U   -1.000e+00  0.000e+00 e 0     0     0     0 #QU 0.527
   2403   5.784 119.128   8.773 1 U   -1.000e+00  0.000e+00 e 0     0     0     0 #QU 0.527
   2404   7.573 125.584   8.229 1 U   -1.000e+00  0.000e+00 e 0     0     0     0 #QU 0.525
   2405   4.166 119.945   8.133 1 U   -1.000e+00  0.000e+00 e 0     0     0     0 #QU 0.525
   2406   9.642 104.454  10.158 1 U   -1.000e+00  0.000e+00 e 0     0     0     0 #QU 0.524
   2407   5.247 111.988   6.843 1 U   -1.000e+00  0.000e+00 e 0     0     0     0 #QU 0.522
   2408   7.572 115.287   8.908 1 U   -1.000e+00  0.000e+00 e 0     0     0     0 #QU 0.522
   2409   1.867 114.638   6.911 1 U   -1.000e+00  0.000e+00 e 0     0     0     0 #QU 0.521
   2410   7.685 122.144   7.523 1 U   -1.000e+00  0.000e+00 e 0     0     0     0 #QU 0.518
   2411   7.154 111.316   6.992 1 U   -1.000e+00  0.000e+00 e 0     0     0     0 #QU 0.518
   2412   7.497 119.402   8.657 1 U   -1.000e+00  0.000e+00 e 0     0     0     0 #QU 0.518
   2413   4.739 107.987   7.237 1 U   -1.000e+00  0.000e+00 e 0     0     0     0 #QU 0.516
   2414   3.042 112.145   7.031 1 U   -1.000e+00  0.000e+00 e 0     0     0     0 #QU 0.513
   2415   8.349 122.012   8.593 1 U   -1.000e+00  0.000e+00 e 0     0     0     0 #QU 0.509
   2416  10.201 119.945   8.776 1 U   -1.000e+00  0.000e+00 e 0     0     0     0 #QU 0.508
   2417   1.305 125.687   7.562 1 U   -1.000e+00  0.000e+00 e 0     0     0     0 #QU 0.507
   2418  -0.151 121.332   7.242 1 U   -1.000e+00  0.000e+00 e 0     0     0     0 #QU 0.503
   2419  -1.014 118.198   9.008 1 U   -1.000e+00  0.000e+00 e 0     0     0     0 #QU 0.500
   2420   7.676 107.734   7.354 1 U   -1.000e+00  0.000e+00 e 0     0     0     0 #QU 0.498
   2421   7.553 106.910   7.894 1 U   -1.000e+00  0.000e+00 e 0     0     0     0 #QU 0.498
   2422   3.814 119.674   8.770 1 U   -1.000e+00  0.000e+00 e 0     0     0     0 #QU 0.497
   2423   4.183 111.302   7.745 1 U   -1.000e+00  0.000e+00 e 0     0     0     0 #QU 0.495
   2424   1.649 117.478   7.691 1 U   -1.000e+00  0.000e+00 e 0     0     0     0 #QU 0.494
   2425   6.815 127.633   8.395 1 U   -1.000e+00  0.000e+00 e 0     0     0     0 #QU 0.494
   2426   5.314 116.380   7.706 1 U   -1.000e+00  0.000e+00 e 0     0     0     0 #QU 0.493
   2427   3.076 112.126   7.026 1 U   -1.000e+00  0.000e+00 e 0     0     0     0 #QU 0.491
   2428   0.173 116.380   7.792 1 U   -1.000e+00  0.000e+00 e 0     0     0     0 #QU 0.485
   2429   7.578 125.575   7.761 1 U   -1.000e+00  0.000e+00 e 0     0     0     0 #QU 0.483
   2430   7.528 122.144   7.996 1 U   -1.000e+00  0.000e+00 e 0     0     0     0 #QU 0.483
   2431   7.282 121.320   7.839 1 U   -1.000e+00  0.000e+00 e 0     0     0     0 #QU 0.482
   2432   0.788 118.713   7.777 1 U   -1.000e+00  0.000e+00 e 0     0     0     0 #QU 0.481
   2433  -0.147 121.046   8.340 1 U   -1.000e+00  0.000e+00 e 0     0     0     0 #QU 0.481
   2434   1.747 128.182   9.059 1 U   -1.000e+00  0.000e+00 e 0     0     0     0 #QU 0.480
   2435   8.783 105.675   7.237 1 U   -1.000e+00  0.000e+00 e 0     0     0     0 #QU 0.479
   2436   7.578 125.575   8.136 1 U   -1.000e+00  0.000e+00 e 0     0     0     0 #QU 0.478
   2437   7.085 125.300   9.106 1 U   -1.000e+00  0.000e+00 e 0     0     0     0 #QU 0.476
   2438   4.355 128.320   9.044 1 U   -1.000e+00  0.000e+00 e 0     0     0     0 #QU 0.476
   2439   9.546 121.046   8.348 1 U   -1.000e+00  0.000e+00 e 0     0     0     0 #QU 0.474
   2440   2.436 111.988   8.043 1 U   -1.000e+00  0.000e+00 e 0     0     0     0 #QU 0.474
   2441   8.562 113.223   8.066 1 U   -1.000e+00  0.000e+00 e 0     0     0     0 #QU 0.474
   2442   9.398 116.654   9.615 1 U   -1.000e+00  0.000e+00 e 0     0     0     0 #QU 0.472
   2443   4.773 118.438   8.473 1 U   -1.000e+00  0.000e+00 e 0     0     0     0 #QU 0.472
   2444   1.403 119.811   8.105 1 U   -1.000e+00  0.000e+00 e 0     0     0     0 #QU 0.472
   2445   7.332 111.302   7.745 1 U   -1.000e+00  0.000e+00 e 0     0     0     0 #QU 0.469
   2446   9.201 130.927   9.075 1 U   -1.000e+00  0.000e+00 e 0     0     0     0 #QU 0.468
   2447   1.403 109.792   7.941 1 U   -1.000e+00  0.000e+00 e 0     0     0     0 #QU 0.468
   2448   2.854 118.027   8.981 1 U   -1.000e+00  0.000e+00 e 0     0     0     0 #QU 0.468
   2449   0.369 118.164   7.917 1 U   -1.000e+00  0.000e+00 e 0     0     0     0 #QU 0.466
   2450  -1.476 124.340   8.731 1 U   -1.000e+00  0.000e+00 e 0     0     0     0 #QU 0.465
   2451   8.020 122.830   8.434 1 U   -1.000e+00  0.000e+00 e 0     0     0     0 #QU 0.464
   2452   2.756 121.320   7.628 1 U   -1.000e+00  0.000e+00 e 0     0     0     0 #QU 0.463
   2453   1.944 117.203   7.831 1 U   -1.000e+00  0.000e+00 e 0     0     0     0 #QU 0.463
   2454   0.271 121.732   8.668 1 U   -1.000e+00  0.000e+00 e 0     0     0     0 #QU 0.463
   2455   7.455 104.989  10.585 1 U   -1.000e+00  0.000e+00 e 0     0     0     0 #QU 0.463
   2456   8.094 121.320   8.191 1 U   -1.000e+00  0.000e+00 e 0     0     0     0 #QU 0.462
   2457   5.462 121.732   6.306 1 U   -1.000e+00  0.000e+00 e 0     0     0     0 #QU 0.462
   2458   1.845 106.636  10.796 1 U   -1.000e+00  0.000e+00 e 0     0     0     0 #QU 0.461
   2459   8.980 118.027   9.458 1 U   -1.000e+00  0.000e+00 e 0     0     0     0 #QU 0.461
   2460   2.141 111.028   7.354 1 U   -1.000e+00  0.000e+00 e 0     0     0     0 #QU 0.461
   2461   7.307 120.634   8.817 1 U   -1.000e+00  0.000e+00 e 0     0     0     0 #QU 0.461
   2462   7.479 121.320   8.074 1 U   -1.000e+00  0.000e+00 e 0     0     0     0 #QU 0.457
   2463   7.873 110.753   8.097 1 U   -1.000e+00  0.000e+00 e 0     0     0     0 #QU 0.455
   2464  -0.959 108.695   6.079 1 U   -1.000e+00  0.000e+00 e 0     0     0     0 #QU 0.453
   2465   7.332 115.282   7.511 1 U   -1.000e+00  0.000e+00 e 0     0     0     0 #QU 0.451
   2466   0.738 121.732   8.660 1 U   -1.000e+00  0.000e+00 e 0     0     0     0 #QU 0.451
   2467   8.365 105.813   8.058 1 U   -1.000e+00  0.000e+00 e 0     0     0     0 #QU 0.451
   2468   7.578 106.910   7.753 1 U   -1.000e+00  0.000e+00 e 0     0     0     0 #QU 0.447
   2469   7.627 109.381   7.253 1 U   -1.000e+00  0.000e+00 e 0     0     0     0 #QU 0.446
   2470   2.953 115.282   7.346 1 U   -1.000e+00  0.000e+00 e 0     0     0     0 #QU 0.444
   2471   1.747 121.869   8.136 1 U   -1.000e+00  0.000e+00 e 0     0     0     0 #QU 0.444
   2472   2.731 113.086   6.924 1 U   -1.000e+00  0.000e+00 e 0     0     0     0 #QU 0.442
   2473  10.382 115.831   7.065 1 U   -1.000e+00  0.000e+00 e 0     0     0     0 #QU 0.442
   2474   8.020 119.125   7.565 1 U   -1.000e+00  0.000e+00 e 0     0     0     0 #QU 0.442
   2475   7.085 114.596   8.074 1 U   -1.000e+00  0.000e+00 e 0     0     0     0 #QU 0.442
   2476   1.649 115.282   8.887 1 U   -1.000e+00  0.000e+00 e 0     0     0     0 #QU 0.440
   2477   4.625 128.182   8.981 1 U   -1.000e+00  0.000e+00 e 0     0     0     0 #QU 0.438
   2478   5.019 118.164   7.487 1 U   -1.000e+00  0.000e+00 e 0     0     0     0 #QU 0.436
   2479   7.085 114.596   7.745 1 U   -1.000e+00  0.000e+00 e 0     0     0     0 #QU 0.434
   2480   8.439 111.302   9.380 1 U   -1.000e+00  0.000e+00 e 0     0     0     0 #QU 0.432
   2481   6.790 107.734   7.675 1 U   -1.000e+00  0.000e+00 e 0     0     0     0 #QU 0.431
   2482   7.873 119.674   8.277 1 U   -1.000e+00  0.000e+00 e 0     0     0     0 #QU 0.431
   2483   6.667 105.538   7.229 1 U   -1.000e+00  0.000e+00 e 0     0     0     0 #QU 0.431
   2484   6.520 107.734  11.711 1 U   -1.000e+00  0.000e+00 e 0     0     0     0 #QU 0.429
   2485   0.911 124.340   7.182 1 U   -1.000e+00  0.000e+00 e 0     0     0     0 #QU 0.426
   2486   0.788 108.832   8.011 1 U   -1.000e+00  0.000e+00 e 0     0     0     0 #QU 0.425
   2487   6.839 127.771   8.395 1 U   -1.000e+00  0.000e+00 e 0     0     0     0 #QU 0.425
   2488   4.060 119.674   8.770 1 U   -1.000e+00  0.000e+00 e 0     0     0     0 #QU 0.424
   2489   7.479 112.263   6.940 1 U   -1.000e+00  0.000e+00 e 0     0     0     0 #QU 0.423
   2490   1.870 111.165  11.101 1 U   -1.000e+00  0.000e+00 e 0     0     0     0 #QU 0.422
   2491   8.168 116.792   7.558 1 U   -1.000e+00  0.000e+00 e 0     0     0     0 #QU 0.421
   2492   5.167 115.831   9.834 1 U   -1.000e+00  0.000e+00 e 0     0     0     0 #QU 0.420
   2493   8.045 115.282   7.346 1 U   -1.000e+00  0.000e+00 e 0     0     0     0 #QU 0.415
   2494   1.821 108.832   8.966 1 U   -1.000e+00  0.000e+00 e 0     0     0     0 #QU 0.415
   2495   0.763 125.300  11.758 1 U   -1.000e+00  0.000e+00 e 0     0     0     0 #QU 0.414
   2496   1.624 104.852   7.237 1 U   -1.000e+00  0.000e+00 e 0     0     0     0 #QU 0.413
   2497   3.322 130.927   9.208 1 U   -1.000e+00  0.000e+00 e 0     0     0     0 #QU 0.411
   2498   0.148 116.243   7.777 1 U   -1.000e+00  0.000e+00 e 0     0     0     0 #QU 0.411
   2499   7.553 125.712   8.129 1 U   -1.000e+00  0.000e+00 e 0     0     0     0 #QU 0.411
   2500   4.773 114.184   7.753 1 U   -1.000e+00  0.000e+00 e 0     0     0     0 #QU 0.409
   2501   7.651 107.597   8.066 1 U   -1.000e+00  0.000e+00 e 0     0     0     0 #QU 0.408
   2502   8.094 118.987   8.168 1 U   -1.000e+00  0.000e+00 e 0     0     0     0 #QU 0.408
   2503   0.173 118.027   8.989 1 U   -1.000e+00  0.000e+00 e 0     0     0     0 #QU 0.407
   2504   7.602 112.126   8.434 1 U   -1.000e+00  0.000e+00 e 0     0     0     0 #QU 0.407
   2505   6.569 108.008   6.666 1 U   -1.000e+00  0.000e+00 e 0     0     0     0 #QU 0.407
   2506   4.010 121.183   6.979 1 U   -1.000e+00  0.000e+00 e 0     0     0     0 #QU 0.405
   2507   7.332 124.889   8.966 1 U   -1.000e+00  0.000e+00 e 0     0     0     0 #QU 0.405
   2508   8.094 122.144   7.784 1 U   -1.000e+00  0.000e+00 e 0     0     0     0 #QU 0.405
   2509   2.608 106.773   7.565 1 U   -1.000e+00  0.000e+00 e 0     0     0     0 #QU 0.405
   2510  -0.172 121.046   8.332 1 U   -1.000e+00  0.000e+00 e 0     0     0     0 #QU 0.404
   2511   7.774 116.380   8.207 1 U   -1.000e+00  0.000e+00 e 0     0     0     0 #QU 0.403
   2512   4.945 109.930   9.341 1 U   -1.000e+00  0.000e+00 e 0     0     0     0 #QU 0.402
   2513   4.748 112.400   7.777 1 U   -1.000e+00  0.000e+00 e 0     0     0     0 #QU 0.401
   2514  11.071 108.969   8.144 1 U   -1.000e+00  0.000e+00 e 0     0     0     0 #QU 0.399
   2515   7.553 116.105   7.949 1 U   -1.000e+00  0.000e+00 e 0     0     0     0 #QU 0.399
   2516   9.865 127.908  10.006 1 U   -1.000e+00  0.000e+00 e 0     0     0     0 #QU 0.398
   2517   5.708 107.185   6.885 1 U   -1.000e+00  0.000e+00 e 0     0     0     0 #QU 0.395
   2518   7.233 105.538   7.675 1 U   -1.000e+00  0.000e+00 e 0     0     0     0 #QU 0.394
   2519   8.070 116.243   7.792 1 U   -1.000e+00  0.000e+00 e 0     0     0     0 #QU 0.394
   2520  -0.147 105.675   7.237 1 U   -1.000e+00  0.000e+00 e 0     0     0     0 #QU 0.391
   2521   1.624 117.615   7.088 1 U   -1.000e+00  0.000e+00 e 0     0     0     0 #QU 0.391
   2522   4.773 119.536   7.667 1 U   -1.000e+00  0.000e+00 e 0     0     0     0 #QU 0.391
   2523   7.258 114.596   7.080 1 U   -1.000e+00  0.000e+00 e 0     0     0     0 #QU 0.390
   2524   7.159 120.360   7.323 1 U   -1.000e+00  0.000e+00 e 0     0     0     0 #QU 0.390
   2525   7.651 113.086   8.089 1 U   -1.000e+00  0.000e+00 e 0     0     0     0 #QU 0.388
   2526   7.528 122.144   7.933 1 U   -1.000e+00  0.000e+00 e 0     0     0     0 #QU 0.388
   2527   1.230 121.458   7.315 1 U   -1.000e+00  0.000e+00 e 0     0     0     0 #QU 0.387
   2528   8.070 111.988   7.080 1 U   -1.000e+00  0.000e+00 e 0     0     0     0 #QU 0.385
   2529   3.002 105.950   8.058 1 U   -1.000e+00  0.000e+00 e 0     0     0     0 #QU 0.385
   2530   8.980 117.890   8.692 1 U   -1.000e+00  0.000e+00 e 0     0     0     0 #QU 0.383
   2531   4.748 109.106   7.683 1 U   -1.000e+00  0.000e+00 e 0     0     0     0 #QU 0.383
   2532   7.332 116.380   7.949 1 U   -1.000e+00  0.000e+00 e 0     0     0     0 #QU 0.383
   2533   1.895 117.066   7.847 1 U   -1.000e+00  0.000e+00 e 0     0     0     0 #QU 0.383
   2534   7.602 121.183  10.608 1 U   -1.000e+00  0.000e+00 e 0     0     0     0 #QU 0.382
   2535   6.569 108.557   7.597 1 U   -1.000e+00  0.000e+00 e 0     0     0     0 #QU 0.381
   2536   2.534 121.320   7.323 1 U   -1.000e+00  0.000e+00 e 0     0     0     0 #QU 0.381
   2537   0.837 122.830   8.027 1 U   -1.000e+00  0.000e+00 e 0     0     0     0 #QU 0.379
   2538   8.340 124.889   8.973 1 U   -1.000e+00  0.000e+00 e 0     0     0     0 #QU 0.379
   2539   5.363 122.418  11.860 1 U   -1.000e+00  0.000e+00 e 0     0     0     0 #QU 0.379
   2540   3.937 130.241   7.917 1 U   -1.000e+00  0.000e+00 e 0     0     0     0 #QU 0.377
   2541   2.977 124.889   8.966 1 U   -1.000e+00  0.000e+00 e 0     0     0     0 #QU 0.376
   2542   6.864 125.163   9.122 1 U   -1.000e+00  0.000e+00 e 0     0     0     0 #QU 0.376
   2543   5.093 112.674   7.080 1 U   -1.000e+00  0.000e+00 e 0     0     0     0 #QU 0.376
   2544   4.625 127.771   8.629 1 U   -1.000e+00  0.000e+00 e 0     0     0     0 #QU 0.376
   2545   5.044 112.263   7.080 1 U   -1.000e+00  0.000e+00 e 0     0     0     0 #QU 0.375
   2546   8.881 118.027   7.910 1 U   -1.000e+00  0.000e+00 e 0     0     0     0 #QU 0.375
   2547   2.042 111.439   9.388 1 U   -1.000e+00  0.000e+00 e 0     0     0     0 #QU 0.374
   2548   6.569 126.947   6.642 1 U   -1.000e+00  0.000e+00 e 0     0     0     0 #QU 0.373
   2549   2.067 115.282   9.020 1 U   -1.000e+00  0.000e+00 e 0     0     0     0 #QU 0.373
   2550   7.676 119.399   8.629 1 U   -1.000e+00  0.000e+00 e 0     0     0     0 #QU 0.372
   2551   8.562 112.949   8.089 1 U   -1.000e+00  0.000e+00 e 0     0     0     0 #QU 0.371
   2552   2.165 112.126   7.620 1 U   -1.000e+00  0.000e+00 e 0     0     0     0 #QU 0.370
   2553   4.625 126.947   8.395 1 U   -1.000e+00  0.000e+00 e 0     0     0     0 #QU 0.370
   2554   2.091 118.027   8.402 1 U   -1.000e+00  0.000e+00 e 0     0     0     0 #QU 0.369
   2555  -0.615 121.595   8.668 1 U   -1.000e+00  0.000e+00 e 0     0     0     0 #QU 0.368
   2556   0.763 108.969   8.019 1 U   -1.000e+00  0.000e+00 e 0     0     0     0 #QU 0.368
   2557   4.207 113.635   6.885 1 U   -1.000e+00  0.000e+00 e 0     0     0     0 #QU 0.367
   2558   4.748 120.772   8.129 1 U   -1.000e+00  0.000e+00 e 0     0     0     0 #QU 0.367
   2559   0.492 104.440   6.283 1 U   -1.000e+00  0.000e+00 e 0     0     0     0 #QU 0.364
   2560   8.906 123.654   8.621 1 U   -1.000e+00  0.000e+00 e 0     0     0     0 #QU 0.363
   2561   4.773 107.185   6.877 1 U   -1.000e+00  0.000e+00 e 0     0     0     0 #QU 0.362
   2562   4.773 118.027   7.479 1 U   -1.000e+00  0.000e+00 e 0     0     0     0 #QU 0.362
   2563   4.552 104.303   7.213 1 U   -1.000e+00  0.000e+00 e 0     0     0     0 #QU 0.361
   2564   4.552 132.162   7.213 1 U   -1.000e+00  0.000e+00 e 0     0     0     0 #QU 0.361
   2565   1.526 108.146   7.659 1 U   -1.000e+00  0.000e+00 e 0     0     0     0 #QU 0.360
   2566   8.881 115.282   9.114 1 U   -1.000e+00  0.000e+00 e 0     0     0     0 #QU 0.358
   2567   6.864 116.654   8.402 1 U   -1.000e+00  0.000e+00 e 0     0     0     0 #QU 0.358
   2568   8.340 122.007   8.551 1 U   -1.000e+00  0.000e+00 e 0     0     0     0 #QU 0.356
   2569   1.403 121.183   8.340 1 U   -1.000e+00  0.000e+00 e 0     0     0     0 #QU 0.355
   2570   7.381 107.597   7.558 1 U   -1.000e+00  0.000e+00 e 0     0     0     0 #QU 0.353
   2571   8.365 118.850   8.535 1 U   -1.000e+00  0.000e+00 e 0     0     0     0 #QU 0.353
   2572  -1.500 107.048   8.121 1 U   -1.000e+00  0.000e+00 e 0     0     0     0 #QU 0.350
   2573   3.420 129.006  10.467 1 U   -1.000e+00  0.000e+00 e 0     0     0     0 #QU 0.349
   2574   7.971 123.791   8.621 1 U   -1.000e+00  0.000e+00 e 0     0     0     0 #QU 0.349
   2575   4.601 106.773   6.955 1 U   -1.000e+00  0.000e+00 e 0     0     0     0 #QU 0.349
   2576   3.543 105.675   7.237 1 U   -1.000e+00  0.000e+00 e 0     0     0     0 #QU 0.349
   2577   4.773 120.223   8.574 1 U   -1.000e+00  0.000e+00 e 0     0     0     0 #QU 0.348
   2578   7.282 121.320   7.612 1 U   -1.000e+00  0.000e+00 e 0     0     0     0 #QU 0.348
   2579   6.667 118.438   7.691 1 U   -1.000e+00  0.000e+00 e 0     0     0     0 #QU 0.346
   2580   7.528 107.185   6.877 1 U   -1.000e+00  0.000e+00 e 0     0     0     0 #QU 0.346
   2581  -1.500 108.969   8.152 1 U   -1.000e+00  0.000e+00 e 0     0     0     0 #QU 0.345
   2582   8.660 117.752  11.265 1 U   -1.000e+00  0.000e+00 e 0     0     0     0 #QU 0.344
   2583   9.373 107.048   6.885 1 U   -1.000e+00  0.000e+00 e 0     0     0     0 #QU 0.344
   2584   5.732 107.322   6.916 1 U   -1.000e+00  0.000e+00 e 0     0     0     0 #QU 0.344
   2585   8.168 120.223   8.590 1 U   -1.000e+00  0.000e+00 e 0     0     0     0 #QU 0.343
   2586   1.550 111.302   7.753 1 U   -1.000e+00  0.000e+00 e 0     0     0     0 #QU 0.343
   2587   2.042 116.654   8.895 1 U   -1.000e+00  0.000e+00 e 0     0     0     0 #QU 0.343
   2588   5.388 130.790   7.503 1 U   -1.000e+00  0.000e+00 e 0     0     0     0 #QU 0.343
   2589   2.903 110.067   7.683 1 U   -1.000e+00  0.000e+00 e 0     0     0     0 #QU 0.342
   2590   0.148 107.734   7.675 1 U   -1.000e+00  0.000e+00 e 0     0     0     0 #QU 0.342
   2591   0.763 108.695   8.966 1 U   -1.000e+00  0.000e+00 e 0     0     0     0 #QU 0.340
   2592   5.019 114.459   8.121 1 U   -1.000e+00  0.000e+00 e 0     0     0     0 #QU 0.340
   2593   6.569 108.008   6.447 1 U   -1.000e+00  0.000e+00 e 0     0     0     0 #QU 0.337
   2594   7.701 118.164   8.324 1 U   -1.000e+00  0.000e+00 e 0     0     0     0 #QU 0.337
   2595   3.223 119.811   8.035 1 U   -1.000e+00  0.000e+00 e 0     0     0     0 #QU 0.336
   2596  -1.476 129.143  10.467 1 U   -1.000e+00  0.000e+00 e 0     0     0     0 #QU 0.336
   2597   4.798 123.516   8.121 1 U   -1.000e+00  0.000e+00 e 0     0     0     0 #QU 0.335
   2598   7.799 130.653   7.503 1 U   -1.000e+00  0.000e+00 e 0     0     0     0 #QU 0.334
   2599   7.553 115.968   7.996 1 U   -1.000e+00  0.000e+00 e 0     0     0     0 #QU 0.332
   2600   7.651 107.734   7.902 1 U   -1.000e+00  0.000e+00 e 0     0     0     0 #QU 0.331
   2601   1.575 109.106   7.464 1 U   -1.000e+00  0.000e+00 e 0     0     0     0 #QU 0.330
   2602   8.094 107.185   6.885 1 U   -1.000e+00  0.000e+00 e 0     0     0     0 #QU 0.330
   2603   2.977 121.320   8.082 1 U   -1.000e+00  0.000e+00 e 0     0     0     0 #QU 0.329
   2604   7.184 123.379   7.628 1 U   -1.000e+00  0.000e+00 e 0     0     0     0 #QU 0.328
   2605  10.702 111.302   7.159 1 U   -1.000e+00  0.000e+00 e 0     0     0     0 #QU 0.326
   2606   3.125 117.203   8.512 1 U   -1.000e+00  0.000e+00 e 0     0     0     0 #QU 0.326
   2607   6.864 107.048   7.120 1 U   -1.000e+00  0.000e+00 e 0     0     0     0 #QU 0.326
   2608   2.830 113.635   7.628 1 U   -1.000e+00  0.000e+00 e 0     0     0     0 #QU 0.325
   2609  10.087 125.163   7.550 1 U   -1.000e+00  0.000e+00 e 0     0     0     0 #QU 0.323
   2610   8.045 119.125   7.714 1 U   -1.000e+00  0.000e+00 e 0     0     0     0 #QU 0.323
   2611   2.854 119.674   8.496 1 U   -1.000e+00  0.000e+00 e 0     0     0     0 #QU 0.321
   2612   2.682 115.282   8.911 1 U   -1.000e+00  0.000e+00 e 0     0     0     0 #QU 0.320
   2613   4.478 115.145   7.213 1 U   -1.000e+00  0.000e+00 e 0     0     0     0 #QU 0.319
   2614   7.233 105.538   6.908 1 U   -1.000e+00  0.000e+00 e 0     0     0     0 #QU 0.319
   2615   5.413 118.027   9.161 1 U   -1.000e+00  0.000e+00 e 0     0     0     0 #QU 0.318
   2616   3.322 121.183   7.323 1 U   -1.000e+00  0.000e+00 e 0     0     0     0 #QU 0.318
   2617   7.233 115.145  11.140 1 U   -1.000e+00  0.000e+00 e 0     0     0     0 #QU 0.315
   2618   7.307 118.850   7.878 1 U   -1.000e+00  0.000e+00 e 0     0     0     0 #QU 0.315
   2619   2.559 127.359   6.525 1 U   -1.000e+00  0.000e+00 e 0     0     0     0 #QU 0.314
   2620   8.512 108.283   7.472 1 U   -1.000e+00  0.000e+00 e 0     0     0     0 #QU 0.314
   2621   7.701 120.634   7.237 1 U   -1.000e+00  0.000e+00 e 0     0     0     0 #QU 0.313
   2622   8.980 118.027   9.263 1 U   -1.000e+00  0.000e+00 e 0     0     0     0 #QU 0.311
   2623   6.569 114.870   7.753 1 U   -1.000e+00  0.000e+00 e 0     0     0     0 #QU 0.310
   2624   9.816 116.517   9.388 1 U   -1.000e+00  0.000e+00 e 0     0     0     0 #QU 0.310
   2625   9.373 115.282   7.229 1 U   -1.000e+00  0.000e+00 e 0     0     0     0 #QU 0.309
   2626  -1.476 124.477   7.925 1 U   -1.000e+00  0.000e+00 e 0     0     0     0 #QU 0.309
   2627   2.559 119.811   8.496 1 U   -1.000e+00  0.000e+00 e 0     0     0     0 #QU 0.309
   2628   4.453 111.851   7.080 1 U   -1.000e+00  0.000e+00 e 0     0     0     0 #QU 0.309
   2629   7.233 119.399   8.668 1 U   -1.000e+00  0.000e+00 e 0     0     0     0 #QU 0.308
   2630   8.119 117.478   8.543 1 U   -1.000e+00  0.000e+00 e 0     0     0     0 #QU 0.307
   2631   7.528 113.635   7.761 1 U   -1.000e+00  0.000e+00 e 0     0     0     0 #QU 0.307
   2632   6.397 111.988   6.666 1 U   -1.000e+00  0.000e+00 e 0     0     0     0 #QU 0.307
   2633   1.378 122.967   9.067 1 U   -1.000e+00  0.000e+00 e 0     0     0     0 #QU 0.306
   2634   8.045 112.126   8.434 1 U   -1.000e+00  0.000e+00 e 0     0     0     0 #QU 0.305
   2635   1.304 122.007   7.972 1 U   -1.000e+00  0.000e+00 e 0     0     0     0 #QU 0.304
   2636   7.085 116.929   7.495 1 U   -1.000e+00  0.000e+00 e 0     0     0     0 #QU 0.301
   2637   1.624 105.675   7.472 1 U   -1.000e+00  0.000e+00 e 0     0     0     0 #QU 0.301
   2638   1.993 118.438   7.784 1 U   -1.000e+00  0.000e+00 e 0     0     0     0 #QU 0.299
   2639   8.463 118.576   8.160 1 U   -1.000e+00  0.000e+00 e 0     0     0     0 #QU 0.297
   2640   4.601 130.515   7.753 1 U   -1.000e+00  0.000e+00 e 0     0     0     0 #QU 0.297
   2641   6.889 113.772   7.073 1 U   -1.000e+00  0.000e+00 e 0     0     0     0 #QU 0.296
   2642   8.488 110.753   7.847 1 U   -1.000e+00  0.000e+00 e 0     0     0     0 #QU 0.295
   2643   6.569 121.732   6.298 1 U   -1.000e+00  0.000e+00 e 0     0     0     0 #QU 0.294
   2644   2.239 109.106   7.464 1 U   -1.000e+00  0.000e+00 e 0     0     0     0 #QU 0.294
   2645   6.864 119.811   9.537 1 U   -1.000e+00  0.000e+00 e 0     0     0     0 #QU 0.293
   2646   7.332 121.183   6.869 1 U   -1.000e+00  0.000e+00 e 0     0     0     0 #QU 0.292
   2647   6.839 116.792   8.402 1 U   -1.000e+00  0.000e+00 e 0     0     0     0 #QU 0.292
   2648   3.149 117.203   8.504 1 U   -1.000e+00  0.000e+00 e 0     0     0     0 #QU 0.289
   2649   6.421 106.224   6.134 1 U   -1.000e+00  0.000e+00 e 0     0     0     0 #QU 0.289
   2650   7.947 123.105   9.075 1 U   -1.000e+00  0.000e+00 e 0     0     0     0 #QU 0.288
   2651   7.922 122.144   8.082 1 U   -1.000e+00  0.000e+00 e 0     0     0     0 #QU 0.288
   2652   5.757 111.165  11.828 1 U   -1.000e+00  0.000e+00 e 0     0     0     0 #QU 0.287
   2653   7.701 107.597   7.229 1 U   -1.000e+00  0.000e+00 e 0     0     0     0 #QU 0.286
   2654   6.913 118.027   8.981 1 U   -1.000e+00  0.000e+00 e 0     0     0     0 #QU 0.285
   2655   4.010 126.124   8.082 1 U   -1.000e+00  0.000e+00 e 0     0     0     0 #QU 0.285
   2656   7.996 123.654   8.621 1 U   -1.000e+00  0.000e+00 e 0     0     0     0 #QU 0.283
   2657   2.042 114.184   6.994 1 U   -1.000e+00  0.000e+00 e 0     0     0     0 #QU 0.283
   2658   2.239 120.360   8.027 1 U   -1.000e+00  0.000e+00 e 0     0     0     0 #QU 0.283
   2659   1.649 117.478   8.129 1 U   -1.000e+00  0.000e+00 e 0     0     0     0 #QU 0.282
   2660   0.419 126.810   8.027 1 U   -1.000e+00  0.000e+00 e 0     0     0     0 #QU 0.280
   2661  10.505 120.360  10.342 1 U   -1.000e+00  0.000e+00 e 0     0     0     0 #QU 0.280
   2662   7.282 121.183   6.869 1 U   -1.000e+00  0.000e+00 e 0     0     0     0 #QU 0.279
   2663   4.183 119.811   8.129 1 U   -1.000e+00  0.000e+00 e 0     0     0     0 #QU 0.278
   2664   6.274 115.968   7.558 1 U   -1.000e+00  0.000e+00 e 0     0     0     0 #QU 0.278
   2665   8.217 109.106   6.056 1 U   -1.000e+00  0.000e+00 e 0     0     0     0 #QU 0.278
   2666   1.698 121.458   7.487 1 U   -1.000e+00  0.000e+00 e 0     0     0     0 #QU 0.277
   2667   7.356 111.165   7.026 1 U   -1.000e+00  0.000e+00 e 0     0     0     0 #QU 0.276
   2668  10.357 115.831   7.057 1 U   -1.000e+00  0.000e+00 e 0     0     0     0 #QU 0.276
   2669   1.624 122.144   7.761 1 U   -1.000e+00  0.000e+00 e 0     0     0     0 #QU 0.275
   2670   5.240 122.967   9.075 1 U   -1.000e+00  0.000e+00 e 0     0     0     0 #QU 0.274
   2671   5.560 106.362  11.781 1 U   -1.000e+00  0.000e+00 e 0     0     0     0 #QU 0.274
   2672   4.330 115.145   9.067 1 U   -1.000e+00  0.000e+00 e 0     0     0     0 #QU 0.273
   2673   1.722 121.732   6.306 1 U   -1.000e+00  0.000e+00 e 0     0     0     0 #QU 0.273
   2674   3.100 112.126   7.080 1 U   -1.000e+00  0.000e+00 e 0     0     0     0 #QU 0.272
   2675   1.206 112.263   6.799 1 U   -1.000e+00  0.000e+00 e 0     0     0     0 #QU 0.272
   2676   2.780 127.222   8.074 1 U   -1.000e+00  0.000e+00 e 0     0     0     0 #QU 0.272
   2677   0.763 111.165   7.761 1 U   -1.000e+00  0.000e+00 e 0     0     0     0 #QU 0.271
   2678   1.796 128.182   8.551 1 U   -1.000e+00  0.000e+00 e 0     0     0     0 #QU 0.271
   2679   4.601 117.478   9.630 1 U   -1.000e+00  0.000e+00 e 0     0     0     0 #QU 0.271
   2680   7.774 119.811   9.537 1 U   -1.000e+00  0.000e+00 e 0     0     0     0 #QU 0.270
   2681   7.578 122.007   7.980 1 U   -1.000e+00  0.000e+00 e 0     0     0     0 #QU 0.269
   2682   8.857 108.283   7.847 1 U   -1.000e+00  0.000e+00 e 0     0     0     0 #QU 0.267
   2683   4.281 112.400   7.479 1 U   -1.000e+00  0.000e+00 e 0     0     0     0 #QU 0.267
   2684   2.214 119.811   8.504 1 U   -1.000e+00  0.000e+00 e 0     0     0     0 #QU 0.267
   2685   4.133 111.165   6.822 1 U   -1.000e+00  0.000e+00 e 0     0     0     0 #QU 0.265
   2686   5.191 115.694   9.826 1 U   -1.000e+00  0.000e+00 e 0     0     0     0 #QU 0.265
   2687   4.035 115.419   7.080 1 U   -1.000e+00  0.000e+00 e 0     0     0     0 #QU 0.265
   2688   4.601 125.300  11.758 1 U   -1.000e+00  0.000e+00 e 0     0     0     0 #QU 0.264
   2689   6.987 122.144   7.526 1 U   -1.000e+00  0.000e+00 e 0     0     0     0 #QU 0.264
   2690   7.405 125.575   7.565 1 U   -1.000e+00  0.000e+00 e 0     0     0     0 #QU 0.264
   2691   3.051 117.203   8.512 1 U   -1.000e+00  0.000e+00 e 0     0     0     0 #QU 0.264
   2692   1.280 112.537   6.846 1 U   -1.000e+00  0.000e+00 e 0     0     0     0 #QU 0.262
   2693   3.272 129.006  10.467 1 U   -1.000e+00  0.000e+00 e 0     0     0     0 #QU 0.260
   2694   7.553 107.871  10.233 1 U   -1.000e+00  0.000e+00 e 0     0     0     0 #QU 0.260
   2695   6.962 122.144   7.518 1 U   -1.000e+00  0.000e+00 e 0     0     0     0 #QU 0.259
   2696  -1.500 108.832   8.168 1 U   -1.000e+00  0.000e+00 e 0     0     0     0 #QU 0.259
   2697  11.071 108.832   8.168 1 U   -1.000e+00  0.000e+00 e 0     0     0     0 #QU 0.259
   2698   3.912 121.869   7.964 1 U   -1.000e+00  0.000e+00 e 0     0     0     0 #QU 0.259
   2699   0.911 117.615   8.410 1 U   -1.000e+00  0.000e+00 e 0     0     0     0 #QU 0.259
   2700   7.725 116.517   8.207 1 U   -1.000e+00  0.000e+00 e 0     0     0     0 #QU 0.257
   2701   1.083 128.182   8.441 1 U   -1.000e+00  0.000e+00 e 0     0     0     0 #QU 0.257
   2702   8.094 121.595   8.817 1 U   -1.000e+00  0.000e+00 e 0     0     0     0 #QU 0.257
   2703   3.543 126.261   7.730 1 U   -1.000e+00  0.000e+00 e 0     0     0     0 #QU 0.257
   2704   4.256 108.557   7.808 1 U   -1.000e+00  0.000e+00 e 0     0     0     0 #QU 0.256
   2705   0.222 113.223   8.097 1 U   -1.000e+00  0.000e+00 e 0     0     0     0 #QU 0.256
   2706   1.550 115.968   9.005 1 U   -1.000e+00  0.000e+00 e 0     0     0     0 #QU 0.253
   2707   7.258 106.499   6.564 1 U   -1.000e+00  0.000e+00 e 0     0     0     0 #QU 0.253
   2708   2.879 111.302   7.151 1 U   -1.000e+00  0.000e+00 e 0     0     0     0 #QU 0.253
   2709   6.889 118.164   7.675 1 U   -1.000e+00  0.000e+00 e 0     0     0     0 #QU 0.253
   2710   7.085 112.674   7.268 1 U   -1.000e+00  0.000e+00 e 0     0     0     0 #QU 0.252
   2711   2.091 123.379   6.822 1 U   -1.000e+00  0.000e+00 e 0     0     0     0 #QU 0.252
   2712   7.578 125.575   7.800 1 U   -1.000e+00  0.000e+00 e 0     0     0     0 #QU 0.251
   2713   6.889 126.261   6.525 1 U   -1.000e+00  0.000e+00 e 0     0     0     0 #QU 0.251
   2714   9.226 130.790   8.879 1 U   -1.000e+00  0.000e+00 e 0     0     0     0 #QU 0.250
   2715   4.601 123.242   7.784 1 U   -1.000e+00  0.000e+00 e 0     0     0     0 #QU 0.250
   2716   6.987 121.320   7.237 1 U   -1.000e+00  0.000e+00 e 0     0     0     0 #QU 0.249
   2717   4.576 114.870   8.418 1 U   -1.000e+00  0.000e+00 e 0     0     0     0 #QU 0.249
   2718   5.855 123.928   6.822 1 U   -1.000e+00  0.000e+00 e 0     0     0     0 #QU 0.249
   2719   5.831 121.458  11.398 1 U   -1.000e+00  0.000e+00 e 0     0     0     0 #QU 0.249
   2720   1.329 111.988   6.854 1 U   -1.000e+00  0.000e+00 e 0     0     0     0 #QU 0.246
   2721  11.071 121.869   6.556 1 U   -1.000e+00  0.000e+00 e 0     0     0     0 #QU 0.246
   2722   4.158 120.360   8.027 1 U   -1.000e+00  0.000e+00 e 0     0     0     0 #QU 0.245
   2723   4.330 111.988   6.666 1 U   -1.000e+00  0.000e+00 e 0     0     0     0 #QU 0.244
   2724   8.955 108.832   9.083 1 U   -1.000e+00  0.000e+00 e 0     0     0     0 #QU 0.243
   2725   4.650 123.654   8.512 1 U   -1.000e+00  0.000e+00 e 0     0     0     0 #QU 0.241
   2726   8.931 116.723   9.228 1 U   -1.000e+00  0.000e+00 e 0     0     0     0 #QU 0.240
   2727   5.806 128.182   9.067 1 U   -1.000e+00  0.000e+00 e 0     0     0     0 #QU 0.240
   2728   5.413 121.732   7.612 1 U   -1.000e+00  0.000e+00 e 0     0     0     0 #QU 0.239
   2729   1.772 111.988   8.050 1 U   -1.000e+00  0.000e+00 e 0     0     0     0 #QU 0.238
   2730   1.403 114.733   7.972 1 U   -1.000e+00  0.000e+00 e 0     0     0     0 #QU 0.238
   2731  10.234 131.339  11.648 1 U   -1.000e+00  0.000e+00 e 0     0     0     0 #QU 0.238
   2732   8.611 122.007   8.348 1 U   -1.000e+00  0.000e+00 e 0     0     0     0 #QU 0.237
   2733   1.378 114.733   7.206 1 U   -1.000e+00  0.000e+00 e 0     0     0     0 #QU 0.236
   2734   2.190 118.713   8.019 1 U   -1.000e+00  0.000e+00 e 0     0     0     0 #QU 0.236
   2735   9.570 128.731   6.478 1 U   -1.000e+00  0.000e+00 e 0     0     0     0 #QU 0.234
   2736   2.067 113.772   8.011 1 U   -1.000e+00  0.000e+00 e 0     0     0     0 #QU 0.234
   2737   7.676 107.597   7.385 1 U   -1.000e+00  0.000e+00 e 0     0     0     0 #QU 0.234
   2738   8.020 121.595   8.269 1 U   -1.000e+00  0.000e+00 e 0     0     0     0 #QU 0.233
   2739   2.485 116.929   7.088 1 U   -1.000e+00  0.000e+00 e 0     0     0     0 #QU 0.232
   2740   1.895 114.596   6.924 1 U   -1.000e+00  0.000e+00 e 0     0     0     0 #QU 0.232
   2741  10.480 129.006   6.525 1 U   -1.000e+00  0.000e+00 e 0     0     0     0 #QU 0.232
   2742   4.798 118.987   7.917 1 U   -1.000e+00  0.000e+00 e 0     0     0     0 #QU 0.231
   2743   5.240 117.203   8.520 1 U   -1.000e+00  0.000e+00 e 0     0     0     0 #QU 0.230
   2744   0.591 120.085   9.239 1 U   -1.000e+00  0.000e+00 e 0     0     0     0 #QU 0.229
   2745   2.338 127.771   8.395 1 U   -1.000e+00  0.000e+00 e 0     0     0     0 #QU 0.229
   2746   4.429 121.046   8.551 1 U   -1.000e+00  0.000e+00 e 0     0     0     0 #QU 0.228
   2747   9.496 119.399   6.353 1 U   -1.000e+00  0.000e+00 e 0     0     0     0 #QU 0.226
   2748   8.070 111.988   8.348 1 U   -1.000e+00  0.000e+00 e 0     0     0     0 #QU 0.226
   2749  -0.541 129.418  10.921 1 U   -1.000e+00  0.000e+00 e 0     0     0     0 #QU 0.225
   2750   8.808 120.772   8.379 1 U   -1.000e+00  0.000e+00 e 0     0     0     0 #QU 0.224
   2751   2.042 106.773   8.817 1 U   -1.000e+00  0.000e+00 e 0     0     0     0 #QU 0.224
   2752   7.725 111.165   7.354 1 U   -1.000e+00  0.000e+00 e 0     0     0     0 #QU 0.223
   2753   0.615 112.537   6.838 1 U   -1.000e+00  0.000e+00 e 0     0     0     0 #QU 0.223
   2754   1.870 116.105   7.088 1 U   -1.000e+00  0.000e+00 e 0     0     0     0 #QU 0.222
   2755   2.239 126.810   7.730 1 U   -1.000e+00  0.000e+00 e 0     0     0     0 #QU 0.221
   2756   8.488 111.165   8.191 1 U   -1.000e+00  0.000e+00 e 0     0     0     0 #QU 0.221
   2757   4.601 108.420   6.572 1 U   -1.000e+00  0.000e+00 e 0     0     0     0 #QU 0.221
   2758   6.815 114.459   7.080 1 U   -1.000e+00  0.000e+00 e 0     0     0     0 #QU 0.220
   2759   1.575 121.320   7.526 1 U   -1.000e+00  0.000e+00 e 0     0     0     0 #QU 0.219
   2760   1.403 123.105   9.059 1 U   -1.000e+00  0.000e+00 e 0     0     0     0 #QU 0.219
   2761   2.584 115.145  10.851 1 U   -1.000e+00  0.000e+00 e 0     0     0     0 #QU 0.219
   2762   7.061 129.143  11.742 1 U   -1.000e+00  0.000e+00 e 0     0     0     0 #QU 0.219
   2763   7.553 116.105   7.260 1 U   -1.000e+00  0.000e+00 e 0     0     0     0 #QU 0.218
   2764   7.553 125.575   7.120 1 U   -1.000e+00  0.000e+00 e 0     0     0     0 #QU 0.216
   2765   7.701 118.576   7.870 1 U   -1.000e+00  0.000e+00 e 0     0     0     0 #QU 0.216
   2766  10.849 119.536  11.844 1 U   -1.000e+00  0.000e+00 e 0     0     0     0 #QU 0.215
   2767   9.201 130.790   8.887 1 U   -1.000e+00  0.000e+00 e 0     0     0     0 #QU 0.214
   2768   4.650 122.693   8.801 1 U   -1.000e+00  0.000e+00 e 0     0     0     0 #QU 0.213
   2769   5.290 121.320   8.770 1 U   -1.000e+00  0.000e+00 e 0     0     0     0 #QU 0.213
   2770   2.608 119.262   7.495 1 U   -1.000e+00  0.000e+00 e 0     0     0     0 #QU 0.213
   2771   4.232 113.772   7.636 1 U   -1.000e+00  0.000e+00 e 0     0     0     0 #QU 0.212
   2772  10.677 127.908  10.506 1 U   -1.000e+00  0.000e+00 e 0     0     0     0 #QU 0.212
   2773   3.937 120.360   8.308 1 U   -1.000e+00  0.000e+00 e 0     0     0     0 #QU 0.209
   2774   4.798 117.203   7.714 1 U   -1.000e+00  0.000e+00 e 0     0     0     0 #QU 0.209
   2775   8.266 115.145   7.996 1 U   -1.000e+00  0.000e+00 e 0     0     0     0 #QU 0.207
   2776   9.570 110.204   6.165 1 U   -1.000e+00  0.000e+00 e 0     0     0     0 #QU 0.207
   2777  -1.230 131.202   7.941 1 U   -1.000e+00  0.000e+00 e 0     0     0     0 #QU 0.205
   2778   3.937 120.085   8.410 1 U   -1.000e+00  0.000e+00 e 0     0     0     0 #QU 0.205
   2779   5.142 115.145   6.142 1 U   -1.000e+00  0.000e+00 e 0     0     0     0 #QU 0.205
   2780   8.488 117.066   8.919 1 U   -1.000e+00  0.000e+00 e 0     0     0     0 #QU 0.204
   2781  -0.123 125.438   8.074 1 U   -1.000e+00  0.000e+00 e 0     0     0     0 #QU 0.203
   2782   4.921 111.439   7.534 1 U   -1.000e+00  0.000e+00 e 0     0     0     0 #QU 0.202
   2783   9.349 119.674   8.966 1 U   -1.000e+00  0.000e+00 e 0     0     0     0 #QU 0.202
   2784   1.919 120.360   8.551 1 U   -1.000e+00  0.000e+00 e 0     0     0     0 #QU 0.201
   2785   9.201 111.988   6.400 1 U   -1.000e+00  0.000e+00 e 0     0     0     0 #QU 0.201
   2786   9.152 118.576  10.710 1 U   -1.000e+00  0.000e+00 e 0     0     0     0 #QU 0.201
   2787   7.208 123.516   7.393 1 U   -1.000e+00  0.000e+00 e 0     0     0     0 #QU 0.201
   2788  10.456 110.067   6.095 1 U   -1.000e+00  0.000e+00 e 0     0     0     0 #QU 0.201
   2789  -0.639 114.184  11.562 1 U   -1.000e+00  0.000e+00 e 0     0     0     0 #QU 0.200
   2790   8.193 120.223   7.886 1 U   -1.000e+00  0.000e+00 e 0     0     0     0 #QU 0.200
   2791   8.340 122.556   7.636 1 U   -1.000e+00  0.000e+00 e 0     0     0     0 #QU 0.199
   2792   0.296 119.125  11.625 1 U   -1.000e+00  0.000e+00 e 0     0     0     0 #QU 0.197
   2793   8.143 120.772   7.784 1 U   -1.000e+00  0.000e+00 e 0     0     0     0 #QU 0.197
   2794  10.480 129.006  10.303 1 U   -1.000e+00  0.000e+00 e 0     0     0     0 #QU 0.196
   2795   7.381 111.028   7.855 1 U   -1.000e+00  0.000e+00 e 0     0     0     0 #QU 0.196
   2796   7.307 121.320   7.034 1 U   -1.000e+00  0.000e+00 e 0     0     0     0 #QU 0.196
   2797   1.304 111.988   6.846 1 U   -1.000e+00  0.000e+00 e 0     0     0     0 #QU 0.195
   2798   8.217 120.360   8.660 1 U   -1.000e+00  0.000e+00 e 0     0     0     0 #QU 0.195
   2799   4.748 115.968   8.332 1 U   -1.000e+00  0.000e+00 e 0     0     0     0 #QU 0.194
   2800   0.738 113.910   7.651 1 U   -1.000e+00  0.000e+00 e 0     0     0     0 #QU 0.194
   2801   8.020 119.125   8.488 1 U   -1.000e+00  0.000e+00 e 0     0     0     0 #QU 0.193
   2802   6.839 118.164   8.050 1 U   -1.000e+00  0.000e+00 e 0     0     0     0 #QU 0.192
   2803   3.543 118.713   7.667 1 U   -1.000e+00  0.000e+00 e 0     0     0     0 #QU 0.192
   2804   9.890 110.753   6.682 1 U   -1.000e+00  0.000e+00 e 0     0     0     0 #QU 0.192
   2805   7.085 114.459   6.783 1 U   -1.000e+00  0.000e+00 e 0     0     0     0 #QU 0.191
   2806   1.034 122.967   7.972 1 U   -1.000e+00  0.000e+00 e 0     0     0     0 #QU 0.191
   2807   1.378 114.321   8.113 1 U   -1.000e+00  0.000e+00 e 0     0     0     0 #QU 0.191
   2808   3.617 126.124   6.525 1 U   -1.000e+00  0.000e+00 e 0     0     0     0 #QU 0.191
   2809   3.272 110.753   7.855 1 U   -1.000e+00  0.000e+00 e 0     0     0     0 #QU 0.190
   2810   1.034 108.283   9.122 1 U   -1.000e+00  0.000e+00 e 0     0     0     0 #QU 0.190
   2811   2.756 120.223   8.183 1 U   -1.000e+00  0.000e+00 e 0     0     0     0 #QU 0.190
   2812   1.427 114.733   7.237 1 U   -1.000e+00  0.000e+00 e 0     0     0     0 #QU 0.190
   2813   0.714 121.869   6.689 1 U   -1.000e+00  0.000e+00 e 0     0     0     0 #QU 0.189
   2814   7.824 125.575   7.558 1 U   -1.000e+00  0.000e+00 e 0     0     0     0 #QU 0.188
   2815   7.036 121.320  11.860 1 U   -1.000e+00  0.000e+00 e 0     0     0     0 #QU 0.188
   2816   2.830 113.086   6.893 1 U   -1.000e+00  0.000e+00 e 0     0     0     0 #QU 0.188
   2817   4.625 122.144   8.011 1 U   -1.000e+00  0.000e+00 e 0     0     0     0 #QU 0.188
   2818   2.387 117.341   8.136 1 U   -1.000e+00  0.000e+00 e 0     0     0     0 #QU 0.187
   2819   1.575 131.888   9.208 1 U   -1.000e+00  0.000e+00 e 0     0     0     0 #QU 0.187
   2820   2.559 117.066   8.512 1 U   -1.000e+00  0.000e+00 e 0     0     0     0 #QU 0.186
   2821   1.058 116.654   7.737 1 U   -1.000e+00  0.000e+00 e 0     0     0     0 #QU 0.186
   2822   1.107 108.557   7.667 1 U   -1.000e+00  0.000e+00 e 0     0     0     0 #QU 0.185
   2823   4.724 113.086   8.097 1 U   -1.000e+00  0.000e+00 e 0     0     0     0 #QU 0.185
   2824   8.488 116.243   7.839 1 U   -1.000e+00  0.000e+00 e 0     0     0     0 #QU 0.185
   2825   4.502 118.987   8.371 1 U   -1.000e+00  0.000e+00 e 0     0     0     0 #QU 0.185
   2826   7.602 112.126   7.894 1 U   -1.000e+00  0.000e+00 e 0     0     0     0 #QU 0.184
   2827   3.125 129.143  10.467 1 U   -1.000e+00  0.000e+00 e 0     0     0     0 #QU 0.183
   2828   1.895 117.066   9.114 1 U   -1.000e+00  0.000e+00 e 0     0     0     0 #QU 0.183
   2829   8.045 118.164   8.277 1 U   -1.000e+00  0.000e+00 e 0     0     0     0 #QU 0.183
   2830   1.698 121.869   6.689 1 U   -1.000e+00  0.000e+00 e 0     0     0     0 #QU 0.183
   2831   5.117 113.086   7.777 1 U   -1.000e+00  0.000e+00 e 0     0     0     0 #QU 0.182
   2832   2.214 108.420   7.605 1 U   -1.000e+00  0.000e+00 e 0     0     0     0 #QU 0.182
   2833   0.271 117.478   7.988 1 U   -1.000e+00  0.000e+00 e 0     0     0     0 #QU 0.181
   2834   4.724 120.085  10.162 1 U   -1.000e+00  0.000e+00 e 0     0     0     0 #QU 0.181
   2835   1.034 120.223   8.308 1 U   -1.000e+00  0.000e+00 e 0     0     0     0 #QU 0.181
   2836   7.332 121.320   7.824 1 U   -1.000e+00  0.000e+00 e 0     0     0     0 #QU 0.181
   2837   7.873 119.674   7.714 1 U   -1.000e+00  0.000e+00 e 0     0     0     0 #QU 0.180
   2838   0.738 121.869   8.050 1 U   -1.000e+00  0.000e+00 e 0     0     0     0 #QU 0.180
   2839   8.611 121.046   8.332 1 U   -1.000e+00  0.000e+00 e 0     0     0     0 #QU 0.180
   2840   2.879 123.105   9.075 1 U   -1.000e+00  0.000e+00 e 0     0     0     0 #QU 0.180
   2841   8.365 122.007   8.050 1 U   -1.000e+00  0.000e+00 e 0     0     0     0 #QU 0.180
   2842   5.437 119.811   7.073 1 U   -1.000e+00  0.000e+00 e 0     0     0     0 #QU 0.179
   2843   6.864 122.007   8.355 1 U   -1.000e+00  0.000e+00 e 0     0     0     0 #QU 0.179
   2844   7.578 125.575   7.917 1 U   -1.000e+00  0.000e+00 e 0     0     0     0 #QU 0.179
   2845   8.832 120.772   9.482 1 U   -1.000e+00  0.000e+00 e 0     0     0     0 #QU 0.179
   2846   6.544 112.263   7.472 1 U   -1.000e+00  0.000e+00 e 0     0     0     0 #QU 0.178
   2847   7.651 113.086   7.855 1 U   -1.000e+00  0.000e+00 e 0     0     0     0 #QU 0.178
   2848   2.436 111.439   7.526 1 U   -1.000e+00  0.000e+00 e 0     0     0     0 #QU 0.178
   2849   7.208 119.536  11.641 1 U   -1.000e+00  0.000e+00 e 0     0     0     0 #QU 0.178
   2850   8.611 116.654   8.285 1 U   -1.000e+00  0.000e+00 e 0     0     0     0 #QU 0.177
   2851  -0.147 119.536   8.387 1 U   -1.000e+00  0.000e+00 e 0     0     0     0 #QU 0.177
   2852  10.480 120.085   6.236 1 U   -1.000e+00  0.000e+00 e 0     0     0     0 #QU 0.177
   2853   7.307 117.066   7.800 1 U   -1.000e+00  0.000e+00 e 0     0     0     0 #QU 0.177
   2854  11.071 115.968   7.151 1 U   -1.000e+00  0.000e+00 e 0     0     0     0 #QU 0.176
   2855  -1.476 129.006   8.950 1 U   -1.000e+00  0.000e+00 e 0     0     0     0 #QU 0.176
   2856   8.045 121.320   7.628 1 U   -1.000e+00  0.000e+00 e 0     0     0     0 #QU 0.176
   2857  -1.500 115.968   7.151 1 U   -1.000e+00  0.000e+00 e 0     0     0     0 #QU 0.176
   2858   1.624 117.752   8.715 1 U   -1.000e+00  0.000e+00 e 0     0     0     0 #QU 0.175
   2859   8.832 117.752   9.067 1 U   -1.000e+00  0.000e+00 e 0     0     0     0 #QU 0.174
   2860   1.722 111.851   6.666 1 U   -1.000e+00  0.000e+00 e 0     0     0     0 #QU 0.173
   2861   6.889 120.634   8.762 1 U   -1.000e+00  0.000e+00 e 0     0     0     0 #QU 0.173
   2862   1.058 121.458   7.511 1 U   -1.000e+00  0.000e+00 e 0     0     0     0 #QU 0.173
   2863  -1.082 104.440  10.506 1 U   -1.000e+00  0.000e+00 e 0     0     0     0 #QU 0.173
   2864   8.980 117.890   8.488 1 U   -1.000e+00  0.000e+00 e 0     0     0     0 #QU 0.173
   2865   3.076 128.045   6.627 1 U   -1.000e+00  0.000e+00 e 0     0     0     0 #QU 0.171
   2866   1.599 121.869   8.222 1 U   -1.000e+00  0.000e+00 e 0     0     0     0 #QU 0.171
   2867   4.773 123.379   8.113 1 U   -1.000e+00  0.000e+00 e 0     0     0     0 #QU 0.171
   2868   1.624 117.615   7.683 1 U   -1.000e+00  0.000e+00 e 0     0     0     0 #QU 0.171
   2869   8.070 121.320   7.417 1 U   -1.000e+00  0.000e+00 e 0     0     0     0 #QU 0.170
   2870   4.773 117.203   7.706 1 U   -1.000e+00  0.000e+00 e 0     0     0     0 #QU 0.170
   2871   3.002 108.283   7.464 1 U   -1.000e+00  0.000e+00 e 0     0     0     0 #QU 0.170
   2872   7.455 119.811   9.537 1 U   -1.000e+00  0.000e+00 e 0     0     0     0 #QU 0.168
   2873   4.601 123.791   8.770 1 U   -1.000e+00  0.000e+00 e 0     0     0     0 #QU 0.167
   2874   3.740 121.869   7.620 1 U   -1.000e+00  0.000e+00 e 0     0     0     0 #QU 0.166
   2875   5.142 123.516   7.182 1 U   -1.000e+00  0.000e+00 e 0     0     0     0 #QU 0.166
   2876   8.119 117.478   7.824 1 U   -1.000e+00  0.000e+00 e 0     0     0     0 #QU 0.166
   2877   1.034 122.693   7.182 1 U   -1.000e+00  0.000e+00 e 0     0     0     0 #QU 0.165
   2878   7.578 116.243   7.949 1 U   -1.000e+00  0.000e+00 e 0     0     0     0 #QU 0.165
   2879   5.044 120.360   8.770 1 U   -1.000e+00  0.000e+00 e 0     0     0     0 #QU 0.165
   2880   2.362 118.576   8.043 1 U   -1.000e+00  0.000e+00 e 0     0     0     0 #QU 0.164
   2881   7.332 121.458   6.721 1 U   -1.000e+00  0.000e+00 e 0     0     0     0 #QU 0.164
   2882   7.897 113.635   7.636 1 U   -1.000e+00  0.000e+00 e 0     0     0     0 #QU 0.164
   2883   1.034 123.379   7.315 1 U   -1.000e+00  0.000e+00 e 0     0     0     0 #QU 0.164
   2884   3.346 125.300  11.758 1 U   -1.000e+00  0.000e+00 e 0     0     0     0 #QU 0.164
   2885  10.480 115.831   7.996 1 U   -1.000e+00  0.000e+00 e 0     0     0     0 #QU 0.163
   2886   7.110 111.302   7.753 1 U   -1.000e+00  0.000e+00 e 0     0     0     0 #QU 0.163
   2887   0.911 118.027   8.152 1 U   -1.000e+00  0.000e+00 e 0     0     0     0 #QU 0.162
   2888   6.815 111.302   7.143 1 U   -1.000e+00  0.000e+00 e 0     0     0     0 #QU 0.162
   2889   4.748 113.223   8.105 1 U   -1.000e+00  0.000e+00 e 0     0     0     0 #QU 0.162
   2890   1.058 119.811   7.323 1 U   -1.000e+00  0.000e+00 e 0     0     0     0 #QU 0.161
   2891   7.701 109.381   6.901 1 U   -1.000e+00  0.000e+00 e 0     0     0     0 #QU 0.161
   2892   1.353 117.478   8.371 1 U   -1.000e+00  0.000e+00 e 0     0     0     0 #QU 0.161
   2893   4.207 112.400   6.807 1 U   -1.000e+00  0.000e+00 e 0     0     0     0 #QU 0.161
   2894   7.897 118.027   8.402 1 U   -1.000e+00  0.000e+00 e 0     0     0     0 #QU 0.160
   2895   1.083 112.126   7.612 1 U   -1.000e+00  0.000e+00 e 0     0     0     0 #QU 0.160
   2896   8.291 111.165   8.449 1 U   -1.000e+00  0.000e+00 e 0     0     0     0 #QU 0.160
   2897   1.427 121.320   7.550 1 U   -1.000e+00  0.000e+00 e 0     0     0     0 #QU 0.158
   2898   8.635 115.968   8.887 1 U   -1.000e+00  0.000e+00 e 0     0     0     0 #QU 0.157
   2899   4.379 119.262   8.348 1 U   -1.000e+00  0.000e+00 e 0     0     0     0 #QU 0.157
   2900   8.045 112.126   7.080 1 U   -1.000e+00  0.000e+00 e 0     0     0     0 #QU 0.157
   2901   1.034 123.516   7.307 1 U   -1.000e+00  0.000e+00 e 0     0     0     0 #QU 0.156
   2902   8.045 119.674   8.277 1 U   -1.000e+00  0.000e+00 e 0     0     0     0 #QU 0.155
   2903   7.971 111.165   6.822 1 U   -1.000e+00  0.000e+00 e 0     0     0     0 #QU 0.155
   2904   2.830 115.968   8.903 1 U   -1.000e+00  0.000e+00 e 0     0     0     0 #QU 0.154
   2905   9.841 115.419   8.191 1 U   -1.000e+00  0.000e+00 e 0     0     0     0 #QU 0.154
   2906   4.010 119.125   8.504 1 U   -1.000e+00  0.000e+00 e 0     0     0     0 #QU 0.153
   2907   9.496 115.968   8.903 1 U   -1.000e+00  0.000e+00 e 0     0     0     0 #QU 0.153
   2908   4.281 122.144   8.019 1 U   -1.000e+00  0.000e+00 e 0     0     0     0 #QU 0.153
   2909   7.085 116.380   8.262 1 U   -1.000e+00  0.000e+00 e 0     0     0     0 #QU 0.153
   2910  11.071 118.027   8.113 1 U   -1.000e+00  0.000e+00 e 0     0     0     0 #QU 0.153
   2911   3.789 123.654   8.621 1 U   -1.000e+00  0.000e+00 e 0     0     0     0 #QU 0.153
   2912   4.994 108.420   8.958 1 U   -1.000e+00  0.000e+00 e 0     0     0     0 #QU 0.152
   2913   3.912 130.927   6.392 1 U   -1.000e+00  0.000e+00 e 0     0     0     0 #QU 0.152
   2914   2.854 120.634   9.036 1 U   -1.000e+00  0.000e+00 e 0     0     0     0 #QU 0.152
   2915   0.320 129.966  10.264 1 U   -1.000e+00  0.000e+00 e 0     0     0     0 #QU 0.152
   2916   5.683 125.300   8.848 1 U   -1.000e+00  0.000e+00 e 0     0     0     0 #QU 0.151
   2917   8.193 120.223   7.988 1 U   -1.000e+00  0.000e+00 e 0     0     0     0 #QU 0.151
   2918   4.527 126.810   7.831 1 U   -1.000e+00  0.000e+00 e 0     0     0     0 #QU 0.150
   2919   7.135 111.302   7.612 1 U   -1.000e+00  0.000e+00 e 0     0     0     0 #QU 0.150
   2920   4.675 122.007   7.894 1 U   -1.000e+00  0.000e+00 e 0     0     0     0 #QU 0.150
   2921   4.478 132.162   7.213 1 U   -1.000e+00  0.000e+00 e 0     0     0     0 #QU 0.149
   2922   7.233 108.557   6.275 1 U   -1.000e+00  0.000e+00 e 0     0     0     0 #QU 0.148
   2923   2.903 113.086   6.932 1 U   -1.000e+00  0.000e+00 e 0     0     0     0 #QU 0.148
   2924   7.996 128.045   8.434 1 U   -1.000e+00  0.000e+00 e 0     0     0     0 #QU 0.147
   2925   7.504 121.320   7.237 1 U   -1.000e+00  0.000e+00 e 0     0     0     0 #QU 0.147
   2926   8.808 120.634   8.520 1 U   -1.000e+00  0.000e+00 e 0     0     0     0 #QU 0.147
   2927   8.389 116.792   8.246 1 U   -1.000e+00  0.000e+00 e 0     0     0     0 #QU 0.147
   2928   7.208 108.420   6.768 1 U   -1.000e+00  0.000e+00 e 0     0     0     0 #QU 0.147
   2929   7.553 116.105   7.088 1 U   -1.000e+00  0.000e+00 e 0     0     0     0 #QU 0.146
   2930   7.602 112.263   8.011 1 U   -1.000e+00  0.000e+00 e 0     0     0     0 #QU 0.145
   2931   7.578 118.850   8.363 1 U   -1.000e+00  0.000e+00 e 0     0     0     0 #QU 0.145
   2932   1.378 121.046   8.340 1 U   -1.000e+00  0.000e+00 e 0     0     0     0 #QU 0.144
   2933   2.091 118.576   8.027 1 U   -1.000e+00  0.000e+00 e 0     0     0     0 #QU 0.144
   2934   9.103 125.300  10.671 1 U   -1.000e+00  0.000e+00 e 0     0     0     0 #QU 0.144
   2935   2.977 121.869   8.129 1 U   -1.000e+00  0.000e+00 e 0     0     0     0 #QU 0.144
   2936   7.233 108.420   7.628 1 U   -1.000e+00  0.000e+00 e 0     0     0     0 #QU 0.143
   2937   4.552 123.105   8.441 1 U   -1.000e+00  0.000e+00 e 0     0     0     0 #QU 0.143
   2938   6.544 126.261   6.822 1 U   -1.000e+00  0.000e+00 e 0     0     0     0 #QU 0.142
   2939   1.329 118.027   8.316 1 U   -1.000e+00  0.000e+00 e 0     0     0     0 #QU 0.142
   2940   6.151 107.322   9.497 1 U   -1.000e+00  0.000e+00 e 0     0     0     0 #QU 0.142
   2941   4.822 121.183   8.129 1 U   -1.000e+00  0.000e+00 e 0     0     0     0 #QU 0.142
   2942   5.240 128.869  10.115 1 U   -1.000e+00  0.000e+00 e 0     0     0     0 #QU 0.141
   2943   9.029 111.577  11.500 1 U   -1.000e+00  0.000e+00 e 0     0     0     0 #QU 0.140
   2944   8.266 118.027   7.910 1 U   -1.000e+00  0.000e+00 e 0     0     0     0 #QU 0.140
   2945   7.602 106.636   7.284 1 U   -1.000e+00  0.000e+00 e 0     0     0     0 #QU 0.139
   2946   8.685 126.947  11.476 1 U   -1.000e+00  0.000e+00 e 0     0     0     0 #QU 0.139
   2947  -1.254 124.751  11.766 1 U   -1.000e+00  0.000e+00 e 0     0     0     0 #QU 0.139
   2948   7.356 106.773   7.737 1 U   -1.000e+00  0.000e+00 e 0     0     0     0 #QU 0.138
   2949   7.725 108.420   7.464 1 U   -1.000e+00  0.000e+00 e 0     0     0     0 #QU 0.138
   2950   4.502 115.008   8.332 1 U   -1.000e+00  0.000e+00 e 0     0     0     0 #QU 0.138
   2951   1.304 108.420   7.675 1 U   -1.000e+00  0.000e+00 e 0     0     0     0 #QU 0.138
   2952   8.266 121.732   7.956 1 U   -1.000e+00  0.000e+00 e 0     0     0     0 #QU 0.138
   2953   2.362 121.320   7.237 1 U   -1.000e+00  0.000e+00 e 0     0     0     0 #QU 0.138
   2954   3.199 130.927   9.208 1 U   -1.000e+00  0.000e+00 e 0     0     0     0 #QU 0.137
   2955  11.071 107.048   8.113 1 U   -1.000e+00  0.000e+00 e 0     0     0     0 #QU 0.137
   2956  10.997 125.438   6.150 1 U   -1.000e+00  0.000e+00 e 0     0     0     0 #QU 0.137
   2957   3.223 128.320   7.080 1 U   -1.000e+00  0.000e+00 e 0     0     0     0 #QU 0.136
   2958   8.439 118.576   8.230 1 U   -1.000e+00  0.000e+00 e 0     0     0     0 #QU 0.136
   2959   4.773 126.673   8.043 1 U   -1.000e+00  0.000e+00 e 0     0     0     0 #QU 0.136
   2960   1.304 123.105   6.283 1 U   -1.000e+00  0.000e+00 e 0     0     0     0 #QU 0.136
   2961   8.758 122.144   8.989 1 U   -1.000e+00  0.000e+00 e 0     0     0     0 #QU 0.136
   2962   6.839 117.066   8.504 1 U   -1.000e+00  0.000e+00 e 0     0     0     0 #QU 0.136
   2963   7.528 125.712   6.290 1 U   -1.000e+00  0.000e+00 e 0     0     0     0 #QU 0.136
   2964   0.935 122.144   8.019 1 U   -1.000e+00  0.000e+00 e 0     0     0     0 #QU 0.136
   2965   2.042 113.635   6.885 1 U   -1.000e+00  0.000e+00 e 0     0     0     0 #QU 0.135
   2966   4.552 126.810   7.839 1 U   -1.000e+00  0.000e+00 e 0     0     0     0 #QU 0.135
   2967   7.873 118.027   8.395 1 U   -1.000e+00  0.000e+00 e 0     0     0     0 #QU 0.135
   2968   7.553 126.124   7.378 1 U   -1.000e+00  0.000e+00 e 0     0     0     0 #QU 0.134
   2969   8.045 126.673   8.230 1 U   -1.000e+00  0.000e+00 e 0     0     0     0 #QU 0.134
   2970   4.355 118.438   9.419 1 U   -1.000e+00  0.000e+00 e 0     0     0     0 #QU 0.134
   2971   8.931 126.673   7.730 1 U   -1.000e+00  0.000e+00 e 0     0     0     0 #QU 0.134
   2972  10.357 112.949   7.651 1 U   -1.000e+00  0.000e+00 e 0     0     0     0 #QU 0.134
   2973   7.455 108.283   7.143 1 U   -1.000e+00  0.000e+00 e 0     0     0     0 #QU 0.133
   2974   7.085 119.125   8.019 1 U   -1.000e+00  0.000e+00 e 0     0     0     0 #QU 0.132
   2975   8.414 119.674   8.246 1 U   -1.000e+00  0.000e+00 e 0     0     0     0 #QU 0.132
   2976   3.346 113.223   8.097 1 U   -1.000e+00  0.000e+00 e 0     0     0     0 #QU 0.132
   2977   8.488 108.283   7.464 1 U   -1.000e+00  0.000e+00 e 0     0     0     0 #QU 0.132
   2978   2.461 127.908  10.694 1 U   -1.000e+00  0.000e+00 e 0     0     0     0 #QU 0.132
   2979   9.939 122.144   9.349 1 U   -1.000e+00  0.000e+00 e 0     0     0     0 #QU 0.132
   2980   7.774 130.653   7.495 1 U   -1.000e+00  0.000e+00 e 0     0     0     0 #QU 0.131
   2981   7.947 122.007   8.754 1 U   -1.000e+00  0.000e+00 e 0     0     0     0 #QU 0.131
   2982   7.159 114.184   6.987 1 U   -1.000e+00  0.000e+00 e 0     0     0     0 #QU 0.131
   2983   9.103 125.300   9.513 1 U   -1.000e+00  0.000e+00 e 0     0     0     0 #QU 0.131
   2984   0.443 122.967   7.956 1 U   -1.000e+00  0.000e+00 e 0     0     0     0 #QU 0.131
   2985   5.560 107.459  10.350 1 U   -1.000e+00  0.000e+00 e 0     0     0     0 #QU 0.131
   2986   6.864 115.968   7.550 1 U   -1.000e+00  0.000e+00 e 0     0     0     0 #QU 0.130
   2987   2.805 130.515  11.156 1 U   -1.000e+00  0.000e+00 e 0     0     0     0 #QU 0.129
   2988   8.685 121.732   8.504 1 U   -1.000e+00  0.000e+00 e 0     0     0     0 #QU 0.129
   2989   6.544 126.124   6.728 1 U   -1.000e+00  0.000e+00 e 0     0     0     0 #QU 0.129
   2990   2.214 113.910   8.449 1 U   -1.000e+00  0.000e+00 e 0     0     0     0 #QU 0.128
   2991  10.062 125.163   7.558 1 U   -1.000e+00  0.000e+00 e 0     0     0     0 #QU 0.128
   2992   6.815 108.557   7.597 1 U   -1.000e+00  0.000e+00 e 0     0     0     0 #QU 0.128
   2993   4.994 128.182   8.449 1 U   -1.000e+00  0.000e+00 e 0     0     0     0 #QU 0.128
   2994   0.738 120.085   7.323 1 U   -1.000e+00  0.000e+00 e 0     0     0     0 #QU 0.128
   2995   8.316 120.223   8.574 1 U   -1.000e+00  0.000e+00 e 0     0     0     0 #QU 0.128
   2996   4.773 113.635   6.603 1 U   -1.000e+00  0.000e+00 e 0     0     0     0 #QU 0.128
   2997   7.553 107.048   6.877 1 U   -1.000e+00  0.000e+00 e 0     0     0     0 #QU 0.127
   2998   6.298 121.732   6.658 1 U   -1.000e+00  0.000e+00 e 0     0     0     0 #QU 0.127
   2999   8.906 115.968   9.122 1 U   -1.000e+00  0.000e+00 e 0     0     0     0 #QU 0.127
   3000   1.427 118.027   7.878 1 U   -1.000e+00  0.000e+00 e 0     0     0     0 #QU 0.127
   3001   4.158 118.987   8.129 1 U   -1.000e+00  0.000e+00 e 0     0     0     0 #QU 0.127
   3002   7.676 119.674   8.043 1 U   -1.000e+00  0.000e+00 e 0     0     0     0 #QU 0.126
   3003  -1.451 131.888   6.509 1 U   -1.000e+00  0.000e+00 e 0     0     0     0 #QU 0.126
   3004   2.756 117.615   8.027 1 U   -1.000e+00  0.000e+00 e 0     0     0     0 #QU 0.126
   3005   7.233 117.615   7.503 1 U   -1.000e+00  0.000e+00 e 0     0     0     0 #QU 0.126
   3006   6.889 107.185   7.143 1 U   -1.000e+00  0.000e+00 e 0     0     0     0 #QU 0.125
   3007   4.404 118.027   7.456 1 U   -1.000e+00  0.000e+00 e 0     0     0     0 #QU 0.125
   3008   1.796 118.164   6.361 1 U   -1.000e+00  0.000e+00 e 0     0     0     0 #QU 0.125
   3009   2.264 129.006  10.467 1 U   -1.000e+00  0.000e+00 e 0     0     0     0 #QU 0.124
   3010   3.666 127.359   8.097 1 U   -1.000e+00  0.000e+00 e 0     0     0     0 #QU 0.124
   3011   6.520 126.261   6.775 1 U   -1.000e+00  0.000e+00 e 0     0     0     0 #QU 0.124
   3012   6.003 119.536   8.817 1 U   -1.000e+00  0.000e+00 e 0     0     0     0 #QU 0.123
   3013   0.714 122.007   6.697 1 U   -1.000e+00  0.000e+00 e 0     0     0     0 #QU 0.123
   3014   8.512 122.144   7.370 1 U   -1.000e+00  0.000e+00 e 0     0     0     0 #QU 0.123
   3015   4.355 111.165   6.822 1 U   -1.000e+00  0.000e+00 e 0     0     0     0 #QU 0.123
   3016  -0.369 127.771   8.598 1 U   -1.000e+00  0.000e+00 e 0     0     0     0 #QU 0.123
   3017  10.480 119.811   8.770 1 U   -1.000e+00  0.000e+00 e 0     0     0     0 #QU 0.122
   3018   0.099 119.674   8.770 1 U   -1.000e+00  0.000e+00 e 0     0     0     0 #QU 0.122
   3019   1.796 105.675   7.339 1 U   -1.000e+00  0.000e+00 e 0     0     0     0 #QU 0.121
   3020   1.083 119.674   7.354 1 U   -1.000e+00  0.000e+00 e 0     0     0     0 #QU 0.121
   3021   3.125 130.653   7.503 1 U   -1.000e+00  0.000e+00 e 0     0     0     0 #QU 0.121
   3022   4.404 123.516   8.402 1 U   -1.000e+00  0.000e+00 e 0     0     0     0 #QU 0.120
   3023   9.546 116.654   8.402 1 U   -1.000e+00  0.000e+00 e 0     0     0     0 #QU 0.120
   3024   8.020 116.380   7.847 1 U   -1.000e+00  0.000e+00 e 0     0     0     0 #QU 0.119
   3025   0.689 111.302   9.380 1 U   -1.000e+00  0.000e+00 e 0     0     0     0 #QU 0.119
   3026   2.534 119.399   8.676 1 U   -1.000e+00  0.000e+00 e 0     0     0     0 #QU 0.119
   3027  11.071 129.006  10.467 1 U   -1.000e+00  0.000e+00 e 0     0     0     0 #QU 0.118
   3028   2.879 110.753   6.830 1 U   -1.000e+00  0.000e+00 e 0     0     0     0 #QU 0.118
   3029  -1.500 129.006  10.467 1 U   -1.000e+00  0.000e+00 e 0     0     0     0 #QU 0.118
   3030   2.338 117.341   7.581 1 U   -1.000e+00  0.000e+00 e 0     0     0     0 #QU 0.118
   3031   7.233 108.420   6.017 1 U   -1.000e+00  0.000e+00 e 0     0     0     0 #QU 0.118
   3032   1.599 107.734   6.580 1 U   -1.000e+00  0.000e+00 e 0     0     0     0 #QU 0.118
   3033   7.848 116.380   8.035 1 U   -1.000e+00  0.000e+00 e 0     0     0     0 #QU 0.118
   3034   7.799 118.987   8.215 1 U   -1.000e+00  0.000e+00 e 0     0     0     0 #QU 0.118
   3035   0.837 119.811   8.050 1 U   -1.000e+00  0.000e+00 e 0     0     0     0 #QU 0.118
   3036   9.103 125.163   8.316 1 U   -1.000e+00  0.000e+00 e 0     0     0     0 #QU 0.117
   3037   3.838 111.851   6.846 1 U   -1.000e+00  0.000e+00 e 0     0     0     0 #QU 0.117
   3038   7.356 106.773   7.800 1 U   -1.000e+00  0.000e+00 e 0     0     0     0 #QU 0.117
   3039   8.045 111.988   7.737 1 U   -1.000e+00  0.000e+00 e 0     0     0     0 #QU 0.117
   3040   4.773 111.851   6.760 1 U   -1.000e+00  0.000e+00 e 0     0     0     0 #QU 0.117
   3041   7.750 116.380   8.121 1 U   -1.000e+00  0.000e+00 e 0     0     0     0 #QU 0.116
   3042   1.353 118.987   7.479 1 U   -1.000e+00  0.000e+00 e 0     0     0     0 #QU 0.116
   3043   4.207 113.910   7.667 1 U   -1.000e+00  0.000e+00 e 0     0     0     0 #QU 0.116
   3044   1.796 105.538   6.940 1 U   -1.000e+00  0.000e+00 e 0     0     0     0 #QU 0.116
   3045   3.691 121.732   8.786 1 U   -1.000e+00  0.000e+00 e 0     0     0     0 #QU 0.115
   3046   4.010 118.987   8.496 1 U   -1.000e+00  0.000e+00 e 0     0     0     0 #QU 0.115
   3047   7.750 111.165   6.705 1 U   -1.000e+00  0.000e+00 e 0     0     0     0 #QU 0.115
   3048   1.796 108.969   8.966 1 U   -1.000e+00  0.000e+00 e 0     0     0     0 #QU 0.115
   3049  -1.254 124.889  11.758 1 U   -1.000e+00  0.000e+00 e 0     0     0     0 #QU 0.115
   3050   1.993 122.967   9.192 1 U   -1.000e+00  0.000e+00 e 0     0     0     0 #QU 0.114
   3051   9.004 118.027   8.809 1 U   -1.000e+00  0.000e+00 e 0     0     0     0 #QU 0.114
   3052   7.676 109.244   6.854 1 U   -1.000e+00  0.000e+00 e 0     0     0     0 #QU 0.114
   3053   1.034 122.007   8.011 1 U   -1.000e+00  0.000e+00 e 0     0     0     0 #QU 0.114
   3054   2.461 106.499   8.903 1 U   -1.000e+00  0.000e+00 e 0     0     0     0 #QU 0.114
   3055   5.191 117.203   8.512 1 U   -1.000e+00  0.000e+00 e 0     0     0     0 #QU 0.114
   3056   6.864 107.185   7.080 1 U   -1.000e+00  0.000e+00 e 0     0     0     0 #QU 0.113
   3057  -0.344 114.184   6.267 1 U   -1.000e+00  0.000e+00 e 0     0     0     0 #QU 0.113
   3058   6.913 125.575   7.565 1 U   -1.000e+00  0.000e+00 e 0     0     0     0 #QU 0.113
   3059   9.841 129.829   6.658 1 U   -1.000e+00  0.000e+00 e 0     0     0     0 #QU 0.113
   3060   3.961 123.105   6.298 1 U   -1.000e+00  0.000e+00 e 0     0     0     0 #QU 0.113
   3061   1.649 119.262   7.691 1 U   -1.000e+00  0.000e+00 e 0     0     0     0 #QU 0.113
   3062   8.045 119.262   6.564 1 U   -1.000e+00  0.000e+00 e 0     0     0     0 #QU 0.113
   3063   2.411 111.988   8.035 1 U   -1.000e+00  0.000e+00 e 0     0     0     0 #QU 0.112
   3064   3.149 126.261   6.118 1 U   -1.000e+00  0.000e+00 e 0     0     0     0 #QU 0.112
   3065   1.698 115.282   8.879 1 U   -1.000e+00  0.000e+00 e 0     0     0     0 #QU 0.112
   3066   1.329 122.144   8.003 1 U   -1.000e+00  0.000e+00 e 0     0     0     0 #QU 0.112
   3067   9.201 130.927   8.895 1 U   -1.000e+00  0.000e+00 e 0     0     0     0 #QU 0.112
   3068   6.864 116.792   8.598 1 U   -1.000e+00  0.000e+00 e 0     0     0     0 #QU 0.111
   3069   0.837 120.360  11.852 1 U   -1.000e+00  0.000e+00 e 0     0     0     0 #QU 0.111
   3070   5.240 113.086   6.947 1 U   -1.000e+00  0.000e+00 e 0     0     0     0 #QU 0.111
   3071   3.961 130.653   9.920 1 U   -1.000e+00  0.000e+00 e 0     0     0     0 #QU 0.111
   3072   0.148 122.281   8.089 1 U   -1.000e+00  0.000e+00 e 0     0     0     0 #QU 0.111
   3073   6.618 129.006  11.641 1 U   -1.000e+00  0.000e+00 e 0     0     0     0 #QU 0.111
   3074   8.881 115.968   9.255 1 U   -1.000e+00  0.000e+00 e 0     0     0     0 #QU 0.110
   3075   7.602 121.869   7.972 1 U   -1.000e+00  0.000e+00 e 0     0     0     0 #QU 0.110
   3076   2.756 118.301   7.667 1 U   -1.000e+00  0.000e+00 e 0     0     0     0 #QU 0.110
   3077   9.472 105.950   8.614 1 U   -1.000e+00  0.000e+00 e 0     0     0     0 #QU 0.110
   3078   7.774 116.517   8.395 1 U   -1.000e+00  0.000e+00 e 0     0     0     0 #QU 0.110
   3079   8.316 130.378   7.824 1 U   -1.000e+00  0.000e+00 e 0     0     0     0 #QU 0.110
   3080   7.455 108.420   7.026 1 U   -1.000e+00  0.000e+00 e 0     0     0     0 #QU 0.109
   3081   8.094 125.987   8.222 1 U   -1.000e+00  0.000e+00 e 0     0     0     0 #QU 0.109
   3082   6.815 112.400   6.525 1 U   -1.000e+00  0.000e+00 e 0     0     0     0 #QU 0.109
   3083   1.255 106.636   7.659 1 U   -1.000e+00  0.000e+00 e 0     0     0     0 #QU 0.108
   3084   8.660 127.908  10.694 1 U   -1.000e+00  0.000e+00 e 0     0     0     0 #QU 0.108
   3085   9.792 116.380   8.919 1 U   -1.000e+00  0.000e+00 e 0     0     0     0 #QU 0.106
   3086   4.871 109.930   7.698 1 U   -1.000e+00  0.000e+00 e 0     0     0     0 #QU 0.106
   3087   7.405 121.320   7.237 1 U   -1.000e+00  0.000e+00 e 0     0     0     0 #QU 0.106
   3088   2.338 119.811   9.286 1 U   -1.000e+00  0.000e+00 e 0     0     0     0 #QU 0.106
   3089   2.682 105.538   9.083 1 U   -1.000e+00  0.000e+00 e 0     0     0     0 #QU 0.106
   3090   4.552 121.732   6.447 1 U   -1.000e+00  0.000e+00 e 0     0     0     0 #QU 0.106
   3091   3.346 118.164   7.487 1 U   -1.000e+00  0.000e+00 e 0     0     0     0 #QU 0.106
   3092   7.135 113.635   7.769 1 U   -1.000e+00  0.000e+00 e 0     0     0     0 #QU 0.105
   3093   3.125 110.341   6.877 1 U   -1.000e+00  0.000e+00 e 0     0     0     0 #QU 0.105
   3094   1.649 126.261   9.701 1 U   -1.000e+00  0.000e+00 e 0     0     0     0 #QU 0.105
   3095   7.848 116.380   7.401 1 U   -1.000e+00  0.000e+00 e 0     0     0     0 #QU 0.105
   3096   1.206 109.655   8.840 1 U   -1.000e+00  0.000e+00 e 0     0     0     0 #QU 0.105
   3097   7.184 123.516   7.378 1 U   -1.000e+00  0.000e+00 e 0     0     0     0 #QU 0.105
   3098   0.025 111.302   9.388 1 U   -1.000e+00  0.000e+00 e 0     0     0     0 #QU 0.105
   3099   7.701 116.243   6.963 1 U   -1.000e+00  0.000e+00 e 0     0     0     0 #QU 0.104
   3100   8.291 107.734   7.800 1 U   -1.000e+00  0.000e+00 e 0     0     0     0 #QU 0.104
   3101   7.602 106.499   7.276 1 U   -1.000e+00  0.000e+00 e 0     0     0     0 #QU 0.103
   3102   2.239 118.438   8.942 1 U   -1.000e+00  0.000e+00 e 0     0     0     0 #QU 0.103
   3103   2.042 117.752   8.449 1 U   -1.000e+00  0.000e+00 e 0     0     0     0 #QU 0.103
   3104   8.463 118.438   8.887 1 U   -1.000e+00  0.000e+00 e 0     0     0     0 #QU 0.103
   3105   7.701 109.518  10.772 1 U   -1.000e+00  0.000e+00 e 0     0     0     0 #QU 0.102
   3106   4.724 121.046   8.019 1 U   -1.000e+00  0.000e+00 e 0     0     0     0 #QU 0.102
   3107   4.994 122.144   8.919 1 U   -1.000e+00  0.000e+00 e 0     0     0     0 #QU 0.102
   3108   4.035 118.164   8.363 1 U   -1.000e+00  0.000e+00 e 0     0     0     0 #QU 0.102
   3109   1.722 108.695   8.973 1 U   -1.000e+00  0.000e+00 e 0     0     0     0 #QU 0.102
   3110   2.165 128.731  10.178 1 U   -1.000e+00  0.000e+00 e 0     0     0     0 #QU 0.102
   3111   5.117 111.302   7.753 1 U   -1.000e+00  0.000e+00 e 0     0     0     0 #QU 0.101
   3112   1.452 125.300  11.641 1 U   -1.000e+00  0.000e+00 e 0     0     0     0 #QU 0.101
   3113  -0.861 131.613   6.071 1 U   -1.000e+00  0.000e+00 e 0     0     0     0 #QU 0.101
   3114   2.805 113.772   7.636 1 U   -1.000e+00  0.000e+00 e 0     0     0     0 #QU 0.101
   3115   2.805 110.616   8.481 1 U   -1.000e+00  0.000e+00 e 0     0     0     0 #QU 0.101
   3116   1.599 118.438   7.777 1 U   -1.000e+00  0.000e+00 e 0     0     0     0 #QU 0.101
   3117   4.871 127.771  10.233 1 U   -1.000e+00  0.000e+00 e 0     0     0     0 #QU 0.100
   3118  10.013 109.655  10.655 1 U   -1.000e+00  0.000e+00 e 0     0     0     0 #QU 0.100
   3119   7.258 109.106   7.323 1 U   -1.000e+00  0.000e+00 e 0     0     0     0 #QU 0.100
   3120   9.718 121.320   8.770 1 U   -1.000e+00  0.000e+00 e 0     0     0     0 #QU 0.100
