# Supplementary material for: Structural and regulatory insights into the glideosome-associated connector from Toxoplasma gondii
Source: eLife. 2023 Apr 4;12:e86049. doi: 10.7554/eLife.86049 (PMC10125020; doi:10.7554/eLife.86049)
Supplement: Figure 1—source data 1. — wwPDB X-ray structure validation; MTZ file for TgGAC X-ray diffraction data and final refined PDB file for TgGAC from X-ray diffraction. [file elife-86049-fig1-data1.zip › Figure 1-source data 1/NOE assignment and NMR structure/peak_lists/N15NOESY_nnoesy_strong_unfolded.list]

      Assignment          w1         w2         w3
            ?-?-?      6.847    112.126      7.083
            ?-?-?      8.863    130.926      9.209
            ?-?-?      1.759    118.850      8.366
            ?-?-?      7.668    108.831      8.008
            ?-?-?      4.303    116.373      7.730
            ?-?-?      2.211    108.420      7.234
            ?-?-?      4.187    116.381      7.704
            ?-?-?      4.259    116.379      7.722
            ?-?-?      4.141    119.536      8.402
            ?-?-?      1.583    122.143      7.523
            ?-?-?      4.293    119.400      8.672
            ?-?-?      3.453    117.478      8.132
            ?-?-?      0.758    116.655      8.596
            ?-?-?      0.840    116.652      8.595
            ?-?-?      0.914    116.792      8.400
            ?-?-?      4.276    107.597      7.803
            ?-?-?      2.222    117.477      7.977
            ?-?-?      3.262    118.438      8.469
            ?-?-?      4.025    117.204      8.061
            ?-?-?      1.294    116.105      7.546
            ?-?-?      7.798    120.240      8.311
            ?-?-?      8.670    107.597      7.803
            ?-?-?      0.896    121.046      8.555
            ?-?-?      0.140    118.575      7.695
            ?-?-?      2.078    108.283      7.468
            ?-?-?      2.091    114.321      8.113
            ?-?-?      4.298    120.633      8.813
            ?-?-?      1.586    119.811      9.533
            ?-?-?      1.068    115.281      7.344
            ?-?-?      8.818    122.280      8.093
            ?-?-?      3.704    118.438      8.469
            ?-?-?      3.897    118.301      7.679
            ?-?-?      1.534    127.908     10.697
            ?-?-?      2.838    108.830      8.007
            ?-?-?      1.465    121.595      8.273
            ?-?-?      7.243    118.713      7.663
            ?-?-?      7.225    107.185      6.877
            ?-?-?      2.527    125.299     11.757
            ?-?-?      2.817    120.908      7.755
            ?-?-?      6.300    120.223      8.186
            ?-?-?      0.579    117.890      7.797
            ?-?-?      0.876    123.517      7.185
            ?-?-?      3.076    126.810      7.722
            ?-?-?      8.670    119.125      8.021
            ?-?-?      2.101    119.535      8.406
            ?-?-?      8.431    121.183      7.326
            ?-?-?      4.748    120.909      7.753
            ?-?-?      4.024    118.849      8.367
            ?-?-?      4.370    125.575      7.569
            ?-?-?      1.439    120.224      8.187
            ?-?-?      7.941    115.282      8.908
            ?-?-?      0.727    127.771      8.391
            ?-?-?      1.427    125.300      9.114
            ?-?-?      2.346    116.380      7.727
            ?-?-?      4.699    109.791      7.944
            ?-?-?      4.562    109.791      7.945
            ?-?-?      7.862    115.281      7.346
            ?-?-?      2.742    118.164      8.039
            ?-?-?      1.809    112.125      7.616
            ?-?-?      3.479    119.535      8.403
            ?-?-?      4.661    119.125      8.036
            ?-?-?      0.899    118.165      8.038
            ?-?-?      0.432    121.184      7.329
            ?-?-?      2.844    128.182      9.049
            ?-?-?      9.531    122.006      8.351
            ?-?-?      7.244    121.596      8.272
            ?-?-?      4.240    115.282      7.343
            ?-?-?      7.547    115.145      8.327
            ?-?-?      4.243    119.673      7.874
            ?-?-?      2.329    122.141      7.524
            ?-?-?      2.229    122.144      7.523
            ?-?-?      0.831    129.006     10.470
            ?-?-?      1.919    116.380      7.847
            ?-?-?      1.393    118.164      8.041
            ?-?-?      0.581    119.812      7.077
            ?-?-?      2.822    113.635      7.764
            ?-?-?      7.233    108.420      6.572
            ?-?-?      4.614    118.027      8.985
            ?-?-?      0.238    121.595      8.273
            ?-?-?      3.106    110.067      7.678
            ?-?-?      1.857    117.479      7.980
            ?-?-?      7.241    118.713      9.267
            ?-?-?      3.235    121.320      7.242
            ?-?-?      0.971    113.086      8.093
            ?-?-?      5.250    108.695      8.970
            ?-?-?      7.465    119.673      8.032
            ?-?-?      4.988    126.810      7.724
            ?-?-?      4.158    118.164      8.043
            ?-?-?      2.713    114.864      8.417
            ?-?-?      4.657    108.283      7.469
            ?-?-?      0.973    111.987      8.039
            ?-?-?      9.529    119.674      8.035
            ?-?-?      3.967    119.674      8.036
            ?-?-?      9.043    121.047      8.339
            ?-?-?      2.868    118.026      7.908
            ?-?-?      7.661    119.810      7.076
            ?-?-?      1.243    123.654      8.625
            ?-?-?      0.900    107.734      7.663
            ?-?-?      3.379    110.067      7.680
            ?-?-?      4.773    108.832      8.011
            ?-?-?      7.242    108.968      6.573
            ?-?-?      1.439    117.891      7.796
            ?-?-?      8.086    120.634      8.813
            ?-?-?      2.173    127.908     10.697
            ?-?-?      1.026    123.516      7.185
            ?-?-?      0.612    117.615      8.830
            ?-?-?      0.582    117.615      8.830
            ?-?-?      5.183    116.654      8.595
            ?-?-?      0.774    122.144      8.767
            ?-?-?      2.302    115.282      8.907
            ?-?-?      2.241    115.283      8.876
            ?-?-?      2.410    115.282      8.908
            ?-?-?      0.964    118.711      9.265
            ?-?-?      0.894    122.144      7.524
            ?-?-?      7.077    118.164      7.483
            ?-?-?      1.238    121.731      6.303
            ?-?-?      7.468    112.400      6.803
            ?-?-?      0.922    121.321      7.241
            ?-?-?      1.761    125.299      9.110
            ?-?-?      3.878    113.222      8.092
            ?-?-?      3.796    113.218      8.094
            ?-?-?      0.574    117.478      8.133
            ?-?-?      2.971    125.576      7.565
            ?-?-?      2.618    120.634      8.813
            ?-?-?      4.172    122.830      8.031
            ?-?-?      1.244    127.771      8.390
            ?-?-?      2.354    108.420      6.568
            ?-?-?      7.118    121.732      7.617
            ?-?-?      2.618    122.281      8.093
            ?-?-?      3.925    108.692      8.966
            ?-?-?      3.804    108.695      8.970
            ?-?-?      4.143    112.126      7.616
            ?-?-?      4.220    122.007      8.352
            ?-?-?      4.773    119.674      8.036
            ?-?-?      0.960    126.124      8.089
            ?-?-?      4.095    118.301      7.675
            ?-?-?     -0.137    121.595      8.665
            ?-?-?      4.717    118.987      7.797
            ?-?-?      1.986    122.143      7.523
            ?-?-?      2.070    108.420      7.235
            ?-?-?      4.629    119.672      8.033
            ?-?-?      2.771    111.165      7.351
            ?-?-?      5.675    119.674      8.766
            ?-?-?      9.532    122.830      8.032
            ?-?-?      5.628    124.889      8.963
            ?-?-?      7.244    123.654      8.626
            ?-?-?      4.638    118.027      7.913
            ?-?-?      4.777    118.014      7.912
            ?-?-?      5.413    127.771      8.395
            ?-?-?      7.397    116.653      9.385
            ?-?-?      4.955    116.380      7.845
            ?-?-?      8.549    116.105      7.545
            ?-?-?      5.675    118.850      8.363
            ?-?-?      2.648    108.831      8.007
            ?-?-?      2.077    121.733      8.666
            ?-?-?      4.120    120.223      8.187
            ?-?-?      1.889    115.968      8.891
            ?-?-?      1.778    115.968      8.891
            ?-?-?      1.255    127.908     10.694
            ?-?-?      0.524    121.595      8.665
            ?-?-?      0.903    117.204      8.060
            ?-?-?      4.834    130.927      9.213
            ?-?-?      2.126    121.046      8.339
            ?-?-?      7.564    111.164      7.349
            ?-?-?      1.958    125.298     11.759
            ?-?-?      1.841    125.299     11.757
            ?-?-?      4.094    121.320      8.079
            ?-?-?      7.075    126.809      8.031
            ?-?-?      8.870    118.987      7.796
            ?-?-?      1.511    127.771      8.391
            ?-?-?      6.563    108.420      7.234
            ?-?-?      2.150    110.753      7.853
            ?-?-?      2.393    118.164      8.039
            ?-?-?      5.469    117.615      8.831
            ?-?-?      7.085    119.674      7.878
            ?-?-?      7.883    118.162      7.484
            ?-?-?      0.772    111.166      7.356
            ?-?-?      7.536    121.045      8.554
            ?-?-?      8.399    118.164      8.042
            ?-?-?      4.074    121.046      8.555
            ?-?-?      2.692    118.028      7.907
            ?-?-?      2.083    119.126      8.023
            ?-?-?      0.655    121.320      8.077
            ?-?-?      1.444    116.793      7.091
            ?-?-?      4.737    120.223      8.312
            ?-?-?      1.585    122.007      8.351
            ?-?-?      7.077    115.282      7.343
            ?-?-?      1.329    121.732      8.129
            ?-?-?      1.267    121.595      8.274
            ?-?-?      8.652    127.771      8.391
            ?-?-?      4.462    116.380      7.726
            ?-?-?      4.095    113.222      8.093
            ?-?-?      3.089    114.321      8.117
            ?-?-?      4.712    111.302      9.384
            ?-?-?      8.326    118.987      7.796
            ?-?-?      0.923    121.594      8.664
            ?-?-?      3.740    111.302      7.151
            ?-?-?      8.085    111.302      7.149
            ?-?-?      8.819    118.438      8.468
            ?-?-?      2.474    126.810      8.031
            ?-?-?      3.800    114.592      7.085
            ?-?-?      0.134    125.297      9.109
            ?-?-?      1.066    119.674      7.875
            ?-?-?      0.013    121.595      8.271
            ?-?-?      4.558    121.729      6.300
            ?-?-?      3.112    119.811      7.076
            ?-?-?      1.905    120.634      8.813
            ?-?-?      1.484    122.280      8.093
            ?-?-?      3.012    116.381      7.706
            ?-?-?      7.996    123.516      7.182
            ?-?-?      7.725    109.792      7.941
            ?-?-?      4.593    121.732      8.126
            ?-?-?      1.491    117.203      8.506
            ?-?-?      1.713    115.008      8.326
            ?-?-?      4.146    120.634      8.812
            ?-?-?      1.809    128.181      8.438
            ?-?-?      2.116    125.299     11.755
            ?-?-?      7.712    118.164      8.148
            ?-?-?      0.580    113.087      7.659
            ?-?-?      7.763    113.635      6.881
            ?-?-?      7.071    117.475      8.132
            ?-?-?      3.257    105.882      8.061
            ?-?-?      2.540    112.402      6.800
            ?-?-?      1.433    116.378      7.844
            ?-?-?      1.586    121.045      8.555
            ?-?-?      1.716    121.047      8.554
            ?-?-?      5.156    123.654      8.625
            ?-?-?      1.442    111.167      7.352
            ?-?-?      1.576    111.160      7.352
            ?-?-?      3.526    119.811      7.077
            ?-?-?      1.845    108.283      7.472
            ?-?-?      8.334    118.713      9.266
            ?-?-?      7.093    121.732      8.126
            ?-?-?      0.580    124.889      8.962
            ?-?-?      8.133    110.752      7.853
            ?-?-?      8.037    110.753      7.852
            ?-?-?      4.213    116.378      7.846
            ?-?-?      4.067    116.380      7.847
            ?-?-?      5.790    111.988      8.040
            ?-?-?      7.763    118.438      8.469
            ?-?-?      3.823    114.461      8.108
            ?-?-?      1.071    114.596      7.084
            ?-?-?      2.646    113.636      6.881
            ?-?-?      0.901    117.891      7.793
            ?-?-?      7.796    122.575      8.372
            ?-?-?      0.701    121.046      8.557
            ?-?-?      4.148    111.165      7.351
            ?-?-?      1.068    118.987      7.927
            ?-?-?      1.706    121.320      7.240
            ?-?-?      1.810    107.597      7.804
            ?-?-?      4.437    110.753      7.852
            ?-?-?      3.262    121.732      8.665
            ?-?-?      1.895    126.261      6.533
            ?-?-?      7.533    111.851      6.848
            ?-?-?      4.496    119.536      8.405
            ?-?-?      4.689    116.654      8.598
            ?-?-?      2.620    113.635      6.811
            ?-?-?      8.033    122.556      8.370
            ?-?-?      4.691    120.082      9.237
            ?-?-?      7.223    116.654      9.385
            ?-?-?      0.831    108.283      7.467
            ?-?-?      8.399    117.478      7.977
            ?-?-?      1.738    116.104      7.546
            ?-?-?      8.012    121.046      8.554
            ?-?-?      4.368    121.183      7.327
            ?-?-?      1.713    122.144      8.767
            ?-?-?      7.799    117.615      8.833
            ?-?-?      7.797    118.027      8.985
            ?-?-?      4.027    129.005     10.471
            ?-?-?      1.583    130.789      7.507
            ?-?-?      2.307    125.300      9.109
            ?-?-?      2.395    117.477      7.977
            ?-?-?      4.614    127.906     10.698
            ?-?-?      3.729    122.006      8.350
            ?-?-?      2.041    123.516      7.186
            ?-?-?      2.772    121.732      6.303
            ?-?-?      0.559    115.145      8.000
            ?-?-?      2.209    108.421      6.575
            ?-?-?      0.744    107.596      7.803
            ?-?-?      1.403    119.536      8.402
            ?-?-?      4.822    111.165      7.354
            ?-?-?      1.756    123.117      9.077
            ?-?-?      1.034    120.085      9.239
            ?-?-?      0.701    116.104      7.547
            ?-?-?      5.002    119.811      7.077
            ?-?-?      0.766    111.988      8.041
            ?-?-?      0.703    113.222      8.090
            ?-?-?      7.317    128.182      8.437
            ?-?-?      3.702    121.732      8.665
            ?-?-?      3.732    118.987      7.925
            ?-?-?      3.109    117.478      7.980
            ?-?-?      3.781    115.146      7.995
            ?-?-?      1.612    124.889      8.962
            ?-?-?      1.534    110.752      7.852
            ?-?-?      1.342    111.302      7.155
            ?-?-?      2.375    119.127      8.030
            ?-?-?      5.761    113.223      8.094
            ?-?-?      1.338    121.731      7.615
            ?-?-?      4.194    121.320      7.241
            ?-?-?      2.059    108.421      6.569
            ?-?-?      2.894    118.713      7.660
            ?-?-?      3.014    118.714      7.658
            ?-?-?      6.393    116.654      9.382
            ?-?-?      1.039    126.811      8.024
            ?-?-?      8.186    121.731      6.301
            ?-?-?      2.080    118.027      8.985
            ?-?-?      7.750    111.302      6.822
            ?-?-?      3.994    118.713      9.267
            ?-?-?      7.492    125.300     11.754
            ?-?-?      7.187    115.144      8.000
            ?-?-?      1.613    118.301      7.679
            ?-?-?      1.068    119.399      8.672
            ?-?-?      1.593    118.850      8.366
            ?-?-?      1.880    119.536      8.403
            ?-?-?      8.078    116.929      7.085
            ?-?-?      1.845    109.792      7.941
            ?-?-?      0.604    111.167      7.351
            ?-?-?      5.473    106.773      7.561
            ?-?-?      1.266    126.261      6.537
            ?-?-?      4.197    121.733      7.616
            ?-?-?      9.208    116.654      8.594
            ?-?-?      0.852    114.598      7.083
            ?-?-?      1.809    118.301      7.677
            ?-?-?      0.583    115.281      7.342
            ?-?-?      0.911    118.027      7.910
            ?-?-?      3.282    117.203      8.060
            ?-?-?      2.959    121.045      8.336
            ?-?-?      5.175    128.182      9.053
            ?-?-?      3.532    111.302      9.384
            ?-?-?      0.576    127.909     10.697
            ?-?-?      2.222    126.261      6.530
            ?-?-?      0.252    123.790      8.625
            ?-?-?      3.950    108.282      7.468
            ?-?-?      2.870    111.302      9.380
            ?-?-?      2.592    108.008      7.240
            ?-?-?      0.900    126.262      6.537
            ?-?-?      0.745    118.026      8.984
            ?-?-?      0.615    123.654      8.629
            ?-?-?      0.138    123.791      8.627
            ?-?-?      0.925    120.634      8.815
            ?-?-?      1.021    120.633      8.813
            ?-?-?      1.612    115.146      8.000
            ?-?-?     10.471    118.849      8.366
            ?-?-?     -0.622    118.440      8.466
            ?-?-?      1.588    113.223      8.093
            ?-?-?      1.734    113.223      8.090
            ?-?-?      2.621    113.635      7.632
            ?-?-?      1.612    107.184      6.878
            ?-?-?      4.289    118.027      7.907
            ?-?-?      4.143    119.125      8.021
            ?-?-?      2.541    119.811      7.074
            ?-?-?      2.595    119.812      9.533
            ?-?-?      3.748    118.027      7.907
            ?-?-?      1.486    117.477      8.133
            ?-?-?      0.770    127.908     10.700
            ?-?-?      2.667    118.162      8.154
            ?-?-?      2.555    118.164      8.152
            ?-?-?      2.224    122.830      8.031
            ?-?-?      1.613    122.555      8.375
            ?-?-?      8.620    130.796      7.507
            ?-?-?      1.403    117.478      7.980
            ?-?-?      8.455    121.733      8.666
            ?-?-?      8.451    122.281      8.093
            ?-?-?      1.342    113.087      7.663
            ?-?-?      1.585    112.126      7.616
            ?-?-?      3.929    115.969      8.890
            ?-?-?      3.606    121.732      8.133
            ?-?-?      4.829    118.716      7.688
            ?-?-?      3.749    125.312     11.757
            ?-?-?      3.920    114.865      8.416
            ?-?-?      7.345    119.811      7.077
            ?-?-?     -0.867    119.672      7.877
            ?-?-?     -0.824    119.653      7.877
            ?-?-?     -0.807    119.638      7.875
            ?-?-?      0.527    113.223      8.093
            ?-?-?      1.270    116.655      8.594
            ?-?-?      1.927    127.770      8.392
            ?-?-?      2.795    111.988      8.039
            ?-?-?      8.020    117.203      8.512
            ?-?-?      4.687    121.594      8.274
            ?-?-?      1.612    115.282      7.341
            ?-?-?      4.174    119.810      8.501
            ?-?-?      4.291    117.614      8.829
            ?-?-?      2.264    118.987      7.800
            ?-?-?      4.822    125.300      9.114
            ?-?-?      2.224    108.283      7.467
            ?-?-?      6.211    119.674      8.766
            ?-?-?      3.117    115.281      7.343
            ?-?-?      7.244    112.128      7.617
            ?-?-?      7.344    112.123      7.612
            ?-?-?      2.824    118.164      8.149
            ?-?-?      1.924    118.027      8.984
            ?-?-?      2.499    112.126      7.616
            ?-?-?      1.612    117.615      8.829
            ?-?-?      0.770    121.732      8.126
            ?-?-?      4.442    123.516      7.185
            ?-?-?      4.473    123.517      7.184
            ?-?-?      4.798    119.811      9.537
            ?-?-?      1.046    120.220      8.187
            ?-?-?     -0.840    118.164      7.482
            ?-?-?      7.788    123.516      7.186
            ?-?-?      0.763    116.380      7.706
            ?-?-?      0.900    126.810      7.726
            ?-?-?      2.129    121.732      8.133
            ?-?-?      5.623    116.654      8.594
            ?-?-?      7.342    125.300     11.759
            ?-?-?      1.042    121.733      6.302
            ?-?-?      0.755    122.556      8.374
            ?-?-?      4.497    117.478      7.982
            ?-?-?      4.027    121.458      7.317
            ?-?-?      2.052    115.283      8.907
            ?-?-?      7.343    106.774      7.562
            ?-?-?      1.403    118.987      7.800
            ?-?-?      0.773    120.084      9.243
            ?-?-?      2.224    119.674      8.036
            ?-?-?      6.874    111.164      7.352
            ?-?-?      4.630    127.772      8.391
            ?-?-?      0.967    128.182      9.055
            ?-?-?      9.109    122.144      8.766
            ?-?-?      8.035    119.811      9.534
            ?-?-?      3.780    117.890      7.796
            ?-?-?      4.143    128.182      8.438
            ?-?-?      4.330    115.282      8.879
            ?-?-?     -0.134    121.046      8.555
            ?-?-?      1.049    117.615      8.830
            ?-?-?      6.872    121.732      6.303
            ?-?-?      1.584    116.929      7.092
            ?-?-?      1.042    121.732      8.132
            ?-?-?      6.579    108.008      7.235
            ?-?-?      8.915    109.791      7.944
            ?-?-?      3.961    116.792      8.395
            ?-?-?      5.405    107.597      7.804
            ?-?-?      2.646    113.635      7.765
            ?-?-?      4.687    130.927      9.213
            ?-?-?      8.009    119.536      8.406
            ?-?-?      7.765    121.731      8.666
            ?-?-?      3.335    106.773      7.561
            ?-?-?      4.235    117.203      8.061
            ?-?-?      8.399    118.026      8.984
            ?-?-?      2.018    123.105      9.083
            ?-?-?      1.044    122.556      8.374
            ?-?-?      2.376    109.792      7.945
            ?-?-?      0.845    115.967      8.892
            ?-?-?      7.080    116.380      7.844
            ?-?-?      0.554    110.752      7.853
            ?-?-?      0.138    129.006     10.469
            ?-?-?      4.045    118.988      7.928
            ?-?-?      7.613    128.182      8.438
            ?-?-?      8.891    108.282      7.468
            ?-?-?      7.732    118.027      7.907
            ?-?-?      4.590    115.283      8.908
            ?-?-?      7.788    121.182      7.327
            ?-?-?      4.095    118.165      7.483
            ?-?-?      3.108    118.987      7.926
            ?-?-?      7.886    121.187      7.314
            ?-?-?      2.419    126.258      6.537
            ?-?-?      8.401    119.126      8.023
            ?-?-?      2.303    123.106      9.078
            ?-?-?      1.585    118.986      7.925
            ?-?-?      6.880    113.635      7.765
            ?-?-?      7.319    116.381      7.788
            ?-?-?      1.071    118.164      7.483
            ?-?-?      4.340    118.987      7.796
            ?-?-?      8.399    119.400      8.664
            ?-?-?      4.590    130.790      7.507
            ?-?-?      8.083    121.458      7.317
            ?-?-?      0.657    121.732      6.303
            ?-?-?      4.099    122.144      7.523
            ?-?-?      4.304    107.732      7.666
            ?-?-?      4.189    107.734      7.666
            ?-?-?      0.432    123.791      8.625
            ?-?-?      4.052    114.596      7.084
            ?-?-?      4.096    105.537      7.233
            ?-?-?      0.531    116.105      7.546
            ?-?-?      6.632    119.674      8.764
            ?-?-?      8.129    107.734      7.666
            ?-?-?      5.004    118.026      7.910
            ?-?-?      7.879    121.458      7.317
            ?-?-?      1.907    115.144      8.327
            ?-?-?      1.395    121.458      7.318
            ?-?-?      1.363    118.165      7.484
            ?-?-?      2.031    122.144      8.766
            ?-?-?      1.574    128.182      8.438
            ?-?-?      1.612    105.675      7.231
            ?-?-?      4.035    107.185      6.885
            ?-?-?      7.561    120.223      8.186
            ?-?-?      7.824    125.300     11.758
            ?-?-?      8.275    130.789      7.505
            ?-?-?      2.408    120.221      8.312
            ?-?-?      0.655    120.224      8.186
            ?-?-?      3.795    121.047      8.554
            ?-?-?      4.586    122.556      8.370
            ?-?-?      1.024    116.654      8.594
            ?-?-?      1.071    121.320      8.078
            ?-?-?      2.319    120.223      8.313
            ?-?-?      2.879    126.261      6.533
            ?-?-?      4.242    125.299     11.760
            ?-?-?      7.789    115.146      7.999
            ?-?-?      7.075    112.675      6.842
            ?-?-?      1.563    119.675      8.032
            ?-?-?      1.071    119.811      7.076
            ?-?-?      1.339    107.734      7.665
            ?-?-?      4.183    122.281      8.089
            ?-?-?      5.769    118.713      9.268
            ?-?-?      4.464    118.027      7.906
            ?-?-?      0.746    113.085      7.656
            ?-?-?      7.075    112.127      6.842
            ?-?-?      4.365    121.731      8.132
            ?-?-?     -0.836    115.282      7.346
            ?-?-?      7.076    121.320      8.077
            ?-?-?      4.071    119.674      7.874
            ?-?-?      1.412    114.596      7.083
            ?-?-?      1.560    115.968      8.892
            ?-?-?      3.971    120.223      8.186
            ?-?-?      1.335    117.478      8.133
            ?-?-?      1.246    117.614      8.831
            ?-?-?      3.951    119.536      8.406
            ?-?-?      1.583    122.831      8.030
            ?-?-?      3.110    117.204      8.062
            ?-?-?      1.066    121.458      7.313
            ?-?-?      0.524    121.046      8.555
            ?-?-?      7.788    111.302      7.155
            ?-?-?      4.217    116.928      7.091
            ?-?-?      1.235    130.928      9.213
            ?-?-?      1.278    130.930      9.212
            ?-?-?      2.594    108.420      7.235
            ?-?-?      1.955    118.987      7.796
            ?-?-?      4.042    116.929      7.091
            ?-?-?      7.661    117.478      8.132
            ?-?-?      7.077    113.086      7.661
            ?-?-?      1.663    118.986      7.796
            ?-?-?      4.590    126.810      8.030
            ?-?-?      7.848    116.929      7.088
            ?-?-?      3.824    110.753      7.853
            ?-?-?      5.180    126.810      8.031
            ?-?-?      7.318    119.674      7.874
            ?-?-?      7.292    111.988      6.663
            ?-?-?      6.834    112.674      7.083
            ?-?-?      7.194    117.889      7.794
            ?-?-?      3.929    118.987      7.796
            ?-?-?      7.317    121.319      8.078
            ?-?-?      7.637    113.086      6.812
            ?-?-?      6.657    111.988      7.296
            ?-?-?      3.799    119.673      7.875
            ?-?-?      5.311    119.674      8.768
            ?-?-?      4.168    117.478      8.132
            ?-?-?      1.132    107.734      7.667
            ?-?-?      7.639    113.634      6.811
            ?-?-?      8.006    122.144      7.523
            ?-?-?      3.463    118.438      8.468
            ?-?-?      4.709    122.144      8.767
            ?-?-?      6.210    116.654      9.385
            ?-?-?      8.047    121.046      8.336
            ?-?-?      2.030    118.165      8.041
            ?-?-?      0.850    125.305      9.111
            ?-?-?      7.489    119.673      7.874
            ?-?-?      0.775    125.299      9.110
            ?-?-?      6.849    111.851      7.534
            ?-?-?      2.352    108.419      7.233
            ?-?-?      7.922    122.007      8.355
            ?-?-?      6.815    111.302      7.753
            ?-?-?      8.396    117.203      8.061
            ?-?-?      8.053    116.793      8.397
            ?-?-?      7.518    115.145      8.000
            ?-?-?      1.414    118.850      8.366
            ?-?-?      1.564    108.283      7.468
            ?-?-?      3.560    121.045      8.555
            ?-?-?      5.078    130.790      7.507
            ?-?-?      1.068    117.203      8.059
            ?-?-?      8.550    122.143      7.525
            ?-?-?      1.806    119.675      8.036
            ?-?-?      7.337    118.165      7.485
            ?-?-?      8.347    111.988      8.041
            ?-?-?      4.614    126.125      8.086
            ?-?-?      3.938    118.164      8.040
            ?-?-?      0.749    119.811      7.074
            ?-?-?      1.932    120.223      8.310
            ?-?-?      5.473    130.927      9.211
            ?-?-?      5.252    120.085      9.243
            ?-?-?      4.046    110.753      7.852
            ?-?-?      0.973    115.282      7.217
            ?-?-?      6.856    129.006     10.471
            ?-?-?      4.298    115.007      8.329
            ?-?-?      4.541    126.811      7.726
            ?-?-?      4.671    126.811      7.725
            ?-?-?      1.023    130.926      9.212
            ?-?-?      3.969    121.731      6.303
            ?-?-?      4.611    128.182      9.055
            ?-?-?      8.433    112.125      7.617
            ?-?-?      4.013    118.163      8.042
            ?-?-?      1.590    114.596      7.084
            ?-?-?      1.689    114.595      7.083
            ?-?-?      1.242    111.164      7.354
            ?-?-?      1.895    116.929      7.088
            ?-?-?      3.783    128.182      8.437
            ?-?-?      8.181    116.105      7.553
            ?-?-?      3.578    117.890      7.794
            ?-?-?      4.183    119.674      8.035
            ?-?-?      6.821    113.223      7.640
            ?-?-?      6.630    129.006     10.471
            ?-?-?      4.300    120.223      8.186
            ?-?-?      1.241    106.772      7.562
            ?-?-?      3.820    118.712      9.268
            ?-?-?      3.775    121.182      7.328
            ?-?-?      1.289    120.085      9.241
            ?-?-?      0.847    121.320      8.077
            ?-?-?      4.611    123.653      8.625
            ?-?-?      1.733    116.242      7.788
            ?-?-?      7.577    126.261      6.538
            ?-?-?      3.970    115.145      7.998
            ?-?-?      7.563    129.006     10.471
            ?-?-?      1.855    119.673      7.875
            ?-?-?      6.706    116.655      9.383
            ?-?-?      0.771    117.202      8.509
            ?-?-?      8.623    112.125      7.618
            ?-?-?      1.929    121.732      8.132
            ?-?-?      5.782    121.046      8.340
            ?-?-?      6.800    112.400      7.476
            ?-?-?     -0.158    118.438      8.469
            ?-?-?      4.611    119.811      9.532
            ?-?-?      8.341    110.753      7.851
            ?-?-?      1.624    117.890      7.792
            ?-?-?      2.056    116.792      8.399
            ?-?-?      1.068    124.889      8.966
            ?-?-?      2.665    114.321      8.118
            ?-?-?      8.008    117.890      7.794
            ?-?-?      1.490    125.300     11.761
            ?-?-?      3.531    113.223      8.093
            ?-?-?      8.989    127.771      8.391
            ?-?-?      2.131    111.988      8.041
            ?-?-?      5.080    118.028      8.987
            ?-?-?      2.518    111.302      7.749
            ?-?-?      4.679    123.105      9.080
            ?-?-?      1.045    106.773      7.561
            ?-?-?      1.243    117.203      8.507
            ?-?-?      5.403    118.027      8.985
            ?-?-?      4.169    117.202      8.508
            ?-?-?      1.537    118.438      8.469
            ?-?-?      8.033    108.283      7.466
            ?-?-?      4.173    108.832      8.006
            ?-?-?      2.871    109.792      7.944
            ?-?-?      4.366    120.223      8.312
            ?-?-?      1.963    122.829      8.032
            ?-?-?      2.083    122.834      8.031
            ?-?-?      3.338    111.165      7.357
            ?-?-?      0.576    111.303      7.151
            ?-?-?     -0.844    125.300     11.760
            ?-?-?      3.997    108.832      8.007
            ?-?-?      2.868    123.654      8.625
            ?-?-?      0.973    116.654      9.384
            ?-?-?      2.546    118.713      7.663
            ?-?-?      1.346    115.283      7.343
            ?-?-?      2.985    126.810      8.029
            ?-?-?      0.825    118.577      7.695
            ?-?-?      4.586    124.889      8.963
            ?-?-?      2.052    109.791      7.941
            ?-?-?      5.624    126.810      8.031
            ?-?-?      6.852    118.987      7.928
            ?-?-?      3.799    118.164      7.484
            ?-?-?      4.298    116.105      7.555
            ?-?-?      8.372    129.005     10.470
            ?-?-?      3.948    117.890      7.796
            ?-?-?      2.594    119.124      8.021
            ?-?-?      1.249    120.222      8.186
            ?-?-?      3.732    119.810      9.533
            ?-?-?      6.301    111.156      7.355
            ?-?-?      3.800    105.676      7.233
            ?-?-?      3.906    105.674      7.233
            ?-?-?      2.865    119.125      8.031
            ?-?-?      4.373    116.243      7.789
            ?-?-?      8.602    125.026      8.962
            ?-?-?      1.583    130.927      9.211
            ?-?-?      1.674    120.223      8.312
            ?-?-?      1.346    119.812      7.076
            ?-?-?      4.712    112.126      7.616
            ?-?-?      8.080    114.595      7.084
            ?-?-?      2.794    112.537      7.084
            ?-?-?      2.866    112.126      7.616
            ?-?-?      0.593    118.164      7.483
            ?-?-?      4.439    115.145      7.998
            ?-?-?      2.078    119.675      8.039
            ?-?-?      4.548    125.576      8.309
            ?-?-?      7.513    121.595      8.272
            ?-?-?      3.789    122.144      7.526
            ?-?-?      1.809    105.674      7.232
            ?-?-?      4.274    125.026      8.963
            ?-?-?      2.312    121.746      8.127
            ?-?-?      2.413    121.727      8.129
            ?-?-?      2.961    112.537      7.083
            ?-?-?      3.409    118.027      7.909
            ?-?-?      8.352    119.811      9.533
            ?-?-?      3.998    117.203      8.507
            ?-?-?      1.044    117.890      7.796
            ?-?-?      2.843    120.633      8.811
            ?-?-?      2.224    115.146      7.996
            ?-?-?      2.323    115.143      7.996
            ?-?-?      6.877    119.674      8.767
            ?-?-?      4.613    121.046      8.336
            ?-?-?      6.805    113.635      7.633
            ?-?-?      2.225    118.164      8.039
            ?-?-?      1.039    111.165      7.351
            ?-?-?      3.285    118.987      7.929
            ?-?-?      4.747    120.222      8.186
            ?-?-?      4.786    126.124      8.085
            ?-?-?      3.528    118.712      9.270
            ?-?-?      2.961    111.988      8.040
            ?-?-?      4.220    113.086      7.657
            ?-?-?      1.139    121.729      7.619
            ?-?-?      7.241    107.871      6.575
            ?-?-?      2.349    118.027      7.907
            ?-?-?      2.635    113.086      7.640
            ?-?-?      2.524    113.087      7.658
            ?-?-?      2.321    122.144      8.767
            ?-?-?      7.521    117.890      7.788
            ?-?-?      1.393    121.319      8.077
            ?-?-?      0.744    119.400      8.663
            ?-?-?      4.152    117.478      7.977
            ?-?-?      0.922    122.281      8.093
            ?-?-?      7.856    114.459      8.116
            ?-?-?      4.333    113.090      7.656
            ?-?-?      8.352    118.987      7.928
            ?-?-?      4.045    127.908     10.698
            ?-?-?      2.542    112.400      7.475
            ?-?-?      7.046    127.908     10.697
            ?-?-?      0.748    126.809      8.031
            ?-?-?      1.385    110.753      7.851
            ?-?-?      2.595    108.421      6.575
            ?-?-?      8.473    120.635      8.814
            ?-?-?      7.566    118.027      7.909
            ?-?-?      4.224    116.792      8.397
            ?-?-?      0.285    111.165      7.352
            ?-?-?      5.252    122.144      8.767
            ?-?-?      5.288    111.988      8.040
            ?-?-?      0.826    121.733      6.302
            ?-?-?      3.778    121.319      8.078
            ?-?-?      3.798    107.185      6.881
            ?-?-?      7.682    117.203      8.507
            ?-?-?      7.733    117.200      8.512
            ?-?-?      5.288    121.046      8.337
            ?-?-?      5.673    125.163      9.110
            ?-?-?      3.937    115.282      8.879
            ?-?-?      1.397    119.674      7.875
            ?-?-?      7.688    116.654      8.594
            ?-?-?      3.730    122.830      8.031
            ?-?-?      0.563    111.987      8.038
            ?-?-?      2.129    120.222      8.312
            ?-?-?      0.582    126.123      8.085
            ?-?-?      0.474    126.124      8.087
            ?-?-?      3.240    117.891      7.794
            ?-?-?      8.768    107.185      6.885
            ?-?-?      4.741    116.381      7.843
            ?-?-?      5.167    111.302      9.388
            ?-?-?      7.465    115.967      8.891
            ?-?-?      2.550    125.576      7.568
            ?-?-?      2.898    121.320      7.240
            ?-?-?      3.189    126.261      6.537
            ?-?-?      3.076    109.792      7.941
            ?-?-?      6.878    105.675      7.233
            ?-?-?      7.858    114.596      7.083
            ?-?-?      1.882    114.595      7.084
            ?-?-?      2.701    125.575      7.568
            ?-?-?      1.982    115.144      8.000
            ?-?-?      5.280    127.908     10.697
            ?-?-?      7.225    118.302      7.677
            ?-?-?      4.489    120.910      7.754
            ?-?-?      6.849    117.203      8.061
            ?-?-?      1.242    130.790      7.506
            ?-?-?      2.697    112.399      7.475
            ?-?-?      3.801    117.203      8.507
            ?-?-?      8.020    121.732      8.668
            ?-?-?      1.733    119.676      7.874
            ?-?-?      8.036    116.656      8.598
            ?-?-?      4.217    119.811      9.534
            ?-?-?      0.970    121.046      8.337
            ?-?-?      8.766    125.163      9.110
            ?-?-?      7.666    105.675      7.233
            ?-?-?      1.067    113.086      7.656
            ?-?-?      0.824    120.222      8.188
            ?-?-?      1.908    120.222      8.187
            ?-?-?      3.529    128.182      8.438
            ?-?-?      2.347    125.299     11.758
            ?-?-?      7.856    111.988      8.040
            ?-?-?      3.576    115.145      7.999
            ?-?-?      1.513    119.399      8.671
            ?-?-?      7.763    113.086      6.889
            ?-?-?      3.740    115.282      7.346
            ?-?-?      8.972    130.796      7.505
            ?-?-?      7.659    121.320      7.241
            ?-?-?      4.224    105.950      8.062
            ?-?-?      3.996    111.165      7.351
            ?-?-?      5.078    124.889      8.962
            ?-?-?      8.586    118.576      7.691
            ?-?-?      0.924    118.439      8.469
            ?-?-?      3.094    116.791      8.398
            ?-?-?      3.188    128.179      8.437
            ?-?-?      3.094    128.182      8.438
            ?-?-?      6.797    121.771      7.615
            ?-?-?      0.433    112.125      7.617
            ?-?-?      8.504    116.380      7.702
            ?-?-?      4.365    121.046      8.336
            ?-?-?      1.712    105.949      8.062
            ?-?-?      7.149    126.124      8.084
            ?-?-?      6.812    121.762      7.615
            ?-?-?      7.223    116.105      7.546
            ?-?-?      4.619    117.478      8.132
            ?-?-?      9.264    121.045      8.337
            ?-?-?      0.286    121.047      7.328
            ?-?-?      2.523    124.944      8.963
            ?-?-?      8.595    130.798      9.208
            ?-?-?      1.288    122.144      8.766
            ?-?-?      2.968    110.754      7.854
            ?-?-?      7.516    118.027      8.984
            ?-?-?      1.880    119.126      8.031
            ?-?-?      1.609    117.203      8.062
            ?-?-?      3.526    110.753      7.852
            ?-?-?      4.289    118.028      8.984
            ?-?-?      2.827    113.643      6.881
            ?-?-?      0.900    115.147      7.994
            ?-?-?      8.813    117.478      8.133
            ?-?-?      3.392    116.380      7.725
            ?-?-?      4.027    111.988      8.039
            ?-?-?      4.366    121.320      7.242
            ?-?-?      1.440    122.144      8.766
            ?-?-?      2.595    122.831      8.031
            ?-?-?      2.600    125.987      8.085
            ?-?-?      8.668    118.438      8.470
            ?-?-?      7.886    120.184      8.179
            ?-?-?      7.845    120.206      8.183
            ?-?-?      7.825    120.225      8.183
            ?-?-?      0.607    119.676      7.873
            ?-?-?      4.544    120.225      8.180
            ?-?-?      6.872    118.850      8.364
            ?-?-?      1.732    122.829      8.030
            ?-?-?      2.337    116.792      8.397
            ?-?-?      2.246    116.793      8.395
            ?-?-?      2.079    107.597      7.806
            ?-?-?      3.751    116.380      7.788
            ?-?-?      5.142    121.595      8.269
            ?-?-?      4.988    109.792      7.944
            ?-?-?      3.800    121.320      7.241
            ?-?-?      2.227    121.732      8.665
            ?-?-?      3.661    116.790      7.086
            ?-?-?      4.120    107.597      7.804
            ?-?-?      7.248    121.046      8.337
            ?-?-?      1.732    120.224      8.187
            ?-?-?      1.920    117.614      8.830
            ?-?-?      1.885    121.595      8.274
            ?-?-?      4.497    118.438      8.468
            ?-?-?      2.255    118.164      8.149
            ?-?-?      2.206    116.929      7.085
            ?-?-?      1.615    123.516      7.187
            ?-?-?      2.521    124.971      8.963
            ?-?-?     10.698    110.810      7.855
            ?-?-?     10.693    110.838      7.857
            ?-?-?      1.009    108.420      6.572
            ?-?-?      2.520    111.302      6.823
            ?-?-?      2.696    112.401      6.801
            ?-?-?      0.735    128.181      8.437
            ?-?-?      2.582    105.956      8.058
            ?-?-?      2.715    125.573      8.307
            ?-?-?      1.905    118.437      8.469
            ?-?-?      3.187    111.301      9.383
            ?-?-?      8.070    127.908     10.694
            ?-?-?      2.080    116.654      9.384
            ?-?-?      2.521    118.028      8.985
            ?-?-?      0.435    128.181      8.437
            ?-?-?      6.530    121.595      8.272
            ?-?-?      6.900    110.067      7.677
            ?-?-?      2.300    122.006      7.954
            ?-?-?      2.200    111.302      7.154
            ?-?-?      3.114    125.300     11.754
            ?-?-?      9.236    118.574      7.689
            ?-?-?      1.811    123.654      8.626
            ?-?-?      4.714    128.182      8.438
            ?-?-?      0.574    107.597      7.663
            ?-?-?      1.491    121.732      8.665
            ?-?-?      1.254    124.887      8.963
            ?-?-?      3.527    127.910     10.697
            ?-?-?      1.069    116.791      8.395
            ?-?-?      1.068    118.027      8.984
            ?-?-?      3.166    112.126      7.615
            ?-?-?      0.567    122.159      8.766
            ?-?-?      3.617    122.007      7.949
            ?-?-?      3.479    117.477      7.977
            ?-?-?      3.797    118.712      7.662
            ?-?-?      3.979    122.840      8.032
            ?-?-?      2.625    117.478      8.133
            ?-?-?      1.733    111.302      7.151
            ?-?-?      3.760    119.813      7.076
            ?-?-?      2.821    123.516      7.186
            ?-?-?      1.140    111.307      7.154
            ?-?-?      9.044    126.123      8.085
            ?-?-?      3.332    128.182      9.051
            ?-?-?      3.582    123.380      7.187
            ?-?-?      4.000    121.045      8.338
            ?-?-?      6.533    126.812      7.725
            ?-?-?      2.865    128.182      8.438
            ?-?-?      9.386    126.810      7.724
            ?-?-?      4.252    108.284      7.467
            ?-?-?      4.181    108.277      7.468
            ?-?-?      4.272    108.266      7.467
            ?-?-?      1.811    119.813      8.499
            ?-?-?      4.506    118.163      8.147
            ?-?-?      2.868    126.811      7.726
            ?-?-?      0.010    130.790      7.506
            ?-?-?      1.930    115.282      7.342
            ?-?-?      9.275    113.086      8.089
            ?-?-?      1.734    116.652      8.594
            ?-?-?      1.601    116.654      8.596
            ?-?-?      2.822    119.810      9.533
            ?-?-?      3.788    117.461      8.132
            ?-?-?      6.635    125.300      9.110
            ?-?-?      0.655    114.596      7.083
            ?-?-?      4.734    122.555      8.368
            ?-?-?      2.518    127.771      8.392
            ?-?-?      4.696    117.615      8.831
            ?-?-?      7.873    121.320      8.074
            ?-?-?      3.266    122.006      8.351
            ?-?-?      4.099    115.281      7.341
            ?-?-?      6.987    121.046      8.340
            ?-?-?      1.964    120.085      9.241
            ?-?-?      0.386    126.261      6.537
            ?-?-?      1.395    105.538      7.234
            ?-?-?      3.086    119.125      8.032
            ?-?-?      2.225    115.968      8.891
            ?-?-?      9.268    111.981      8.040
            ?-?-?      1.612    120.085      9.243
            ?-?-?      8.772    116.586      9.385
            ?-?-?      1.804    121.183      7.327
            ?-?-?      0.829    130.926      9.206
            ?-?-?      2.050    122.007      8.353
            ?-?-?      9.113    118.848      8.363
            ?-?-?      7.602    123.654      8.629
            ?-?-?      4.779    111.300      7.152
            ?-?-?      7.222    113.223      8.093
            ?-?-?      4.623    111.296      7.153
            ?-?-?      4.196    118.713      7.663
            ?-?-?      2.866    111.233      7.748
            ?-?-?      1.732    118.165      7.484
            ?-?-?      2.225    121.594      8.272
            ?-?-?      5.777    110.753      7.856
            ?-?-?      2.503    123.654      8.623
            ?-?-?      8.950    116.653      8.592
            ?-?-?      7.076    122.556      8.370
            ?-?-?      8.064    118.719      9.267
            ?-?-?      4.099    116.654      9.385
            ?-?-?      3.184    123.655      8.625
            ?-?-?      7.947    126.810      7.722
            ?-?-?      0.918    117.478      8.133
            ?-?-?      9.211    117.613      8.831
            ?-?-?      0.384    126.809      7.724
            ?-?-?      4.423    114.320      8.116
            ?-?-?      4.735    122.967      7.967
            ?-?-?      6.863    130.958      9.206
            ?-?-?      1.968    124.889      8.966
            ?-?-?      7.534    111.440      6.849
            ?-?-?      7.085    121.458      7.315
            ?-?-?      5.254    118.576      7.691
            ?-?-?      4.297    127.772      8.390
            ?-?-?      1.460    107.597      7.804
            ?-?-?      3.086    121.732      7.616
            ?-?-?      7.190    129.003     10.469
            ?-?-?      9.209    108.421      7.468
            ?-?-?      1.440    126.810      7.727
            ?-?-?      2.235    122.007      8.349
            ?-?-?      1.560    129.005     10.470
            ?-?-?      4.744    121.319      8.076
            ?-?-?      2.961    118.713      9.268
            ?-?-?      3.576    122.144      7.523
            ?-?-?      4.076    114.870      8.421
            ?-?-?      1.526    120.634      8.817
            ?-?-?      4.437    122.144      7.524
            ?-?-?      0.876    111.302      7.155
            ?-?-?      4.345    118.713      9.266
            ?-?-?      3.478    120.633      8.814
            ?-?-?      7.902    118.164      8.148
            ?-?-?      2.031    125.163      9.109
            ?-?-?      2.052    117.203      8.062
            ?-?-?      2.769    106.773      7.562
            ?-?-?      7.663    122.282      8.094
            ?-?-?      7.490    115.282      7.342
            ?-?-?      3.338    121.731      6.303
            ?-?-?      4.218    118.986      7.928
            ?-?-?      0.599    106.772      7.557
            ?-?-?      2.795    121.046      8.337
            ?-?-?      1.609    116.653      9.384
            ?-?-?      2.105    118.713      9.267
            ?-?-?      2.028    108.872      8.006
            ?-?-?      2.001    108.858      8.010
            ?-?-?      2.689    116.380      7.727
            ?-?-?      3.969    123.515      7.187
            ?-?-?      3.463    121.732      8.663
            ?-?-?      0.890    121.749      7.616
            ?-?-?      9.268    110.752      7.853
            ?-?-?      1.070    107.597      7.805
            ?-?-?      2.398    119.673      8.034
            ?-?-?      7.463    122.830      8.031
            ?-?-?      4.622    121.731      8.666
            ?-?-?      4.494    121.731      8.666
            ?-?-?      1.885    121.320      8.079
            ?-?-?      2.843    122.281      8.093
            ?-?-?      2.083    115.282      7.213
            ?-?-?      2.544    121.321      7.238
            ?-?-?      1.859    118.164      7.483
            ?-?-?      1.732    119.810      9.533
            ?-?-?      4.690    126.260      6.536
            ?-?-?      4.343    121.732      7.614
            ?-?-?      0.916    119.399      8.666
            ?-?-?      2.059    118.027      7.907
            ?-?-?      0.534    122.144      7.522
            ?-?-?      2.298    124.888      8.963
            ?-?-?      1.807    119.399      8.671
            ?-?-?      1.061    125.299     11.759
            ?-?-?      3.059    118.437      8.469
            ?-?-?      1.560    125.162      9.111
            ?-?-?      1.934    119.674      8.038
            ?-?-?      0.868    130.792      7.507
            ?-?-?      0.750    130.790      7.508
            ?-?-?      2.532    115.282      7.344
            ?-?-?      7.218    107.597      7.802
            ?-?-?      4.741    114.595      7.081
            ?-?-?      1.585    118.163      8.041
            ?-?-?      5.300    125.300      9.110
            ?-?-?      3.912    116.105      7.542
            ?-?-?      2.665    116.653      9.385
            ?-?-?      7.334    127.771      8.390
            ?-?-?      7.253    127.771      8.391
            ?-?-?      2.949    112.674      6.843
            ?-?-?      4.146    121.595      8.669
            ?-?-?      7.207    121.044      8.556
            ?-?-?      4.243    118.164      7.483
            ?-?-?      8.504    108.824      8.008
            ?-?-?      2.222    116.381      7.844
            ?-?-?      0.156    118.436      8.468
            ?-?-?      4.613    122.831      8.029
            ?-?-?      3.926    122.556      8.375
            ?-?-?      7.356    121.732      6.306
            ?-?-?      7.093    116.654      8.595
            ?-?-?      1.230    121.732      8.129
            ?-?-?      4.341    118.164      8.149
            ?-?-?      5.467    111.172      7.351
            ?-?-?      1.023    119.536      8.404
            ?-?-?      0.915    119.534      8.404
            ?-?-?      3.748    115.282      8.908
            ?-?-?      1.956    122.556      8.373
            ?-?-?      2.963    113.223      8.093
            ?-?-?      1.981    119.811      9.533
            ?-?-?      1.021    118.576      7.691
            ?-?-?      3.651    116.381      7.844
            ?-?-?      4.839    118.577      7.691
            ?-?-?      3.775    123.515      7.186
            ?-?-?      1.045    122.143      7.529
            ?-?-?      6.992    118.739      9.266
            ?-?-?      6.931    118.736      9.278
            ?-?-?      2.239    111.988      7.299
            ?-?-?      0.555    121.046      8.336
            ?-?-?      8.086    128.181      9.050
            ?-?-?      7.758    110.753      6.825
            ?-?-?      1.066    116.792      7.090
            ?-?-?      8.360    107.189      6.881
            ?-?-?      2.548    123.516      7.186
            ?-?-?      1.028    115.962      8.892
            ?-?-?      2.894    119.804      7.076
            ?-?-?      4.617    122.281      8.092
            ?-?-?      1.442    111.302      9.383
            ?-?-?      3.781    112.126      7.615
            ?-?-?      1.393    120.223      8.311
            ?-?-?      4.306    119.811      7.080
            ?-?-?      1.068    127.771      8.390
            ?-?-?      4.800    125.564      8.308
            ?-?-?      7.519    123.516      7.185
            ?-?-?      5.062    127.773      8.391
            ?-?-?      1.244    116.380      7.709
            ?-?-?      0.537    118.713      9.266
            ?-?-?      3.635    121.595      8.272
            ?-?-?      1.297    113.224      8.087
            ?-?-?      3.709    117.481      7.978
            ?-?-?      1.606    116.105      7.545
            ?-?-?      1.484    107.733      7.664
            ?-?-?      8.091    116.659      9.386
            ?-?-?      8.084    105.538      7.232
            ?-?-?      1.053    117.477      7.977
            ?-?-?      1.045    115.145      8.000
            ?-?-?      2.343    108.007      7.235
            ?-?-?      1.948    126.809      8.029
            ?-?-?      0.612    122.969      7.969
            ?-?-?      7.466    111.851      6.803
            ?-?-?      3.305    116.381      7.844
            ?-?-?      1.068    121.320      7.238
            ?-?-?      4.735    125.574      7.570
            ?-?-?      2.075    127.770      8.392
            ?-?-?      3.460    122.282      8.092
            ?-?-?      2.865    118.439      8.470
            ?-?-?      9.116    118.576      7.694
            ?-?-?      1.438    118.576      7.695
            ?-?-?      1.514    116.381      7.786
            ?-?-?      7.568    119.125      8.032
            ?-?-?     -0.154    111.309      7.148
            ?-?-?      1.847    130.927      9.211
            ?-?-?      5.769    116.662      9.384
            ?-?-?      3.110    118.164      8.040
            ?-?-?      0.146    116.653      8.593
            ?-?-?     -0.614    125.988      8.086
            ?-?-?      0.913    119.125      8.023
            ?-?-?      1.032    119.123      8.019
            ?-?-?      0.534    118.300      7.679
            ?-?-?      1.588    119.535      8.766
            ?-?-?      2.793    112.126      7.086
            ?-?-?      2.769    130.926      9.212
            ?-?-?      7.241    127.907     10.691
            ?-?-?      4.807    108.282      7.467
            ?-?-?      8.337    128.336      9.047
            ?-?-?      2.111    108.694      8.967
            ?-?-?      8.143    125.575      7.565
            ?-?-?      3.286    123.516      7.186
            ?-?-?      2.945    112.125      7.082
            ?-?-?      3.091    122.006      8.350
            ?-?-?      4.831    115.968      8.892
            ?-?-?      2.865    111.302      6.824
            ?-?-?      8.770    120.090      9.243
            ?-?-?      0.856    111.302      9.383
            ?-?-?      1.930    119.811      8.500
            ?-?-?      3.698    120.633      8.813
            ?-?-?      3.806    116.517      9.385
            ?-?-?      3.996    121.320      7.238
            ?-?-?      2.422    114.470      8.110
            ?-?-?      2.846    117.203      8.060
            ?-?-?      6.634    118.997      8.366
            ?-?-?      6.577    108.968      7.232
            ?-?-?      7.791    122.145      7.522
            ?-?-?      1.526    118.027      8.981
            ?-?-?      5.161    118.713      9.268
            ?-?-?      2.055    118.987      7.929
            ?-?-?      8.360    125.300      9.109
            ?-?-?      2.898    118.169      7.482
            ?-?-?      2.842    105.882      8.055
            ?-?-?      2.247    108.696      8.969
            ?-?-?      2.268    108.693      8.970
            ?-?-?      3.261    119.811      9.533
            ?-?-?      8.064    118.437      8.468
            ?-?-?      4.000    118.713      7.662
            ?-?-?      7.512    125.026      8.963
            ?-?-?      4.440    117.890      7.794
            ?-?-?      0.823    121.594      8.273
            ?-?-?      1.926    119.811      7.077
            ?-?-?      2.224    119.125      8.018
            ?-?-?     10.692    110.866      7.858
            ?-?-?     10.695    110.864      7.858
            ?-?-?      2.030    117.478      7.976
            ?-?-?      7.222    125.576      7.570
            ?-?-?      7.250    111.301      9.385
            ?-?-?      6.899    116.655      9.385
            ?-?-?      1.673    115.281      7.211
            ?-?-?      5.675    122.144      8.767
            ?-?-?      1.442    123.517      7.185
            ?-?-?      2.993    116.792      7.088
            ?-?-?      1.755    126.123      8.082
            ?-?-?      4.227    121.457      7.311
            ?-?-?      6.847    111.438      7.537
            ?-?-?      4.810    122.829      8.029
            ?-?-?      0.524    118.166      8.039
            ?-?-?      8.826    106.773      7.561
            ?-?-?     -0.154    127.915     10.699
            ?-?-?      3.715    122.556      8.371
            ?-?-?      8.496    119.673      8.032
            ?-?-?      2.201    117.203      8.508
            ?-?-?     -0.136    116.106      7.546
            ?-?-?      8.127    121.732      7.617
            ?-?-?      4.300    118.443      8.464
            ?-?-?      5.003    125.287     11.760
            ?-?-?      8.034    115.968      8.891
            ?-?-?      8.352    122.830      8.033
            ?-?-?      3.076    115.282      8.911
            ?-?-?      4.982    125.284     11.761
            ?-?-?      1.607    119.811      7.077
            ?-?-?      1.934    117.891      7.795
            ?-?-?      2.229    108.008      6.575
            ?-?-?      2.424    121.591      8.273
            ?-?-?      7.104    116.380      7.704
            ?-?-?      7.837    127.908     10.699
            ?-?-?      0.869    116.243      7.788
            ?-?-?      3.976    108.425      7.234
            ?-?-?      6.874    106.772      7.561
            ?-?-?      2.871    121.182      7.322
            ?-?-?     -0.164    121.182      7.326
            ?-?-?      1.486    121.321      7.240
            ?-?-?      3.110    125.570      7.568
            ?-?-?      7.594    113.086      6.927
            ?-?-?      2.055    117.890      7.794
            ?-?-?      0.749    124.888      8.963
            ?-?-?      4.150    108.420      7.234
            ?-?-?      3.528    112.124      7.615
            ?-?-?      7.687    125.231      9.110
            ?-?-?      0.905    117.478      7.977
            ?-?-?      2.848    117.478      8.130
            ?-?-?      0.550    123.540      7.185
            ?-?-?     -0.624    111.307      7.153
            ?-?-?      0.285    128.181      9.048
            ?-?-?      2.830    115.145      7.996
            ?-?-?      3.628    126.123      8.086
            ?-?-?      1.446    126.263      6.530
            ?-?-?      4.291    121.732      6.301
            ?-?-?      0.583    121.320      7.240
            ?-?-?      7.118    107.734      7.664
            ?-?-?      3.331    117.614      8.830
            ?-?-?      3.856    107.598      7.803
            ?-?-?      0.825    118.919      8.367
            ?-?-?      1.862    119.536      8.767
            ?-?-?      1.478    108.858      8.001
            ?-?-?      1.458    108.834      8.004
            ?-?-?      2.256    111.989      6.663
            ?-?-?      0.596    117.477      7.982
            ?-?-?      1.515    111.714      6.827
            ?-?-?      0.724    123.653      8.625
            ?-?-?      2.100    124.888      8.963
            ?-?-?      1.937    111.322      7.751
            ?-?-?      2.296    116.653      8.595
            ?-?-?      2.077    115.968      8.892
            ?-?-?      2.074    120.222      8.186
            ?-?-?      1.979    105.956      8.054
            ?-?-?      2.988    122.556      8.373
            ?-?-?      3.999    130.926      9.212
            ?-?-?      7.096    117.206      8.507
            ?-?-?      2.889    117.890      7.792
            ?-?-?      0.859    118.163      7.482
            ?-?-?      7.736    119.125      8.031
            ?-?-?      2.534    118.164      7.487
            ?-?-?      5.316    118.845      8.367
            ?-?-?      7.961    120.085      9.243
            ?-?-?      3.308    107.597      7.805
            ?-?-?      1.028    108.417      7.236
            ?-?-?      0.922    108.415      7.235
            ?-?-?      0.582    125.300      9.107
            ?-?-?      1.611    119.674      8.766
            ?-?-?      1.870    113.086      7.659
            ?-?-?      4.001    116.378      7.704
            ?-?-?      0.875    118.990      7.923
            ?-?-?      3.803    127.907     10.698
            ?-?-?      1.730    118.164      8.152
            ?-?-?      6.863    108.280      7.469
            ?-?-?      7.862    118.730      9.267
            ?-?-?      3.732    119.674      8.032
            ?-?-?      5.015    113.086      7.657
            ?-?-?      2.229    119.811      9.532
            ?-?-?      8.770    123.130      9.079
            ?-?-?      2.131    117.615      8.830
            ?-?-?      3.168    118.713      7.662
            ?-?-?      2.305    122.555      8.368
            ?-?-?      2.801    125.979      8.080
            ?-?-?      0.923    127.908     10.700
            ?-?-?      2.195    116.380      7.704
            ?-?-?      2.618    118.987      7.752
            ?-?-?      0.853    119.674      7.875
            ?-?-?      3.528    125.299     11.757
            ?-?-?      6.406    119.674      8.767
            ?-?-?      1.044    118.163      8.041
            ?-?-?      2.817    122.007      8.351
            ?-?-?      8.766    129.006     10.470
            ?-?-?      7.340    113.086      7.655
            ?-?-?      7.490    119.812      7.076
            ?-?-?      1.567    126.809      8.031
            ?-?-?      7.056    121.732      8.662
            ?-?-?      0.861    121.183      7.323
            ?-?-?      3.800    116.380      7.710
            ?-?-?      2.540    115.282      7.210
            ?-?-?      3.335    121.594      8.273
            ?-?-?      3.749    125.575      7.568
            ?-?-?      8.051    106.789      7.560
            ?-?-?      1.728    116.929      7.090
            ?-?-?      3.413    115.284      8.908
            ?-?-?      1.042    118.987      7.796
            ?-?-?      3.456    111.299      7.147
            ?-?-?      0.754    122.001      7.938
            ?-?-?      0.388    111.301      9.383
            ?-?-?      7.792    126.011      8.079
            ?-?-?      0.263    111.336      9.383
            ?-?-?      7.550    117.609      8.829
            ?-?-?      3.287    108.417      6.569
            ?-?-?      2.594    119.674      8.031
            ?-?-?      0.911    118.713      7.667
            ?-?-?      1.071    122.007      8.359
            ?-?-?      4.940    116.927      7.088
            ?-?-?      3.108    119.536      8.399
            ?-?-?      7.465    130.787      9.213
            ?-?-?      2.083    126.810      7.722
            ?-?-?      8.985    107.579      7.803
            ?-?-?      4.369    111.301      7.152
            ?-?-?      4.080    119.400      8.635
            ?-?-?      2.395    108.282      7.469
            ?-?-?      4.780    118.026      8.984
            ?-?-?      8.652    118.023      8.984
            ?-?-?      9.539    117.198      8.056
            ?-?-?      2.594    111.302      7.153
            ?-?-?      3.730    117.204      8.061
            ?-?-?      2.288    115.282      7.213
            ?-?-?      1.585    116.792      8.399
            ?-?-?      4.002    106.772      7.561
            ?-?-?      4.615    118.437      8.467
            ?-?-?      0.952    110.753      7.853
            ?-?-?      1.882    119.673      8.766
            ?-?-?      2.598    122.008      8.352
            ?-?-?      2.849    107.741      7.664
            ?-?-?      2.379    126.810      7.726
            ?-?-?      0.738    121.183      7.323
            ?-?-?      6.823    111.713      7.342
            ?-?-?      4.150    118.438      8.462
            ?-?-?      7.863    121.046      8.343
            ?-?-?      7.322    128.182      9.049
            ?-?-?      3.335    126.810      8.031
            ?-?-?      1.442    115.146      7.995
            ?-?-?      8.038    130.955      9.204
            ?-?-?      0.723    117.477      7.983
            ?-?-?      2.844    114.870      8.421
            ?-?-?      7.340    111.716      6.833
            ?-?-?      2.847    125.576      8.305
            ?-?-?      3.455    107.735      7.663
            ?-?-?      7.184    122.144      7.526
            ?-?-?      7.698    119.964      9.236
            ?-?-?      0.510    105.535      7.234
            ?-?-?      8.753    118.847      8.359
            ?-?-?      7.799    106.773      7.558
            ?-?-?      0.599    130.789      7.507
            ?-?-?      2.079    116.380      7.786
            ?-?-?      8.030    119.674      8.494
            ?-?-?      3.269    116.792      8.392
            ?-?-?      6.726    115.288      7.205
            ?-?-?      3.273    118.164      8.040
            ?-?-?      2.099    126.123      8.079
            ?-?-?      1.501    115.282      7.346
            ?-?-?      2.056    129.005     10.466
            ?-?-?      2.280    116.517      9.385
            ?-?-?      7.074    122.282      8.086
            ?-?-?      2.469    122.556      8.374
            ?-?-?      4.788    106.773      7.561
            ?-?-?      1.069    116.381      7.843
            ?-?-?      2.081    108.008      7.235
            ?-?-?      9.387    123.651      8.625
            ?-?-?      5.284    110.749      7.858
            ?-?-?      3.562    116.105      7.546
            ?-?-?      3.991    108.421      6.569
            ?-?-?      7.767    115.319      8.898
            ?-?-?      7.801    115.276      8.870
            ?-?-?      0.576    116.654      8.593
            ?-?-?      4.199    125.575      7.568
            ?-?-?      1.845    116.654      8.598
            ?-?-?      0.770    117.479      8.131
            ?-?-?      4.816    129.005     10.467
            ?-?-?      3.729    130.928      9.205
            ?-?-?      2.598    121.595      8.664
            ?-?-?      8.374    126.809      8.023
            ?-?-?      1.566    123.791      8.623
            ?-?-?      9.119    119.670      8.767
            ?-?-?      7.717    111.298      9.378
            ?-?-?      7.202    108.420      7.459
            ?-?-?      0.007    125.001      8.963
            ?-?-?      0.015    125.052      8.964
            ?-?-?      3.115    113.087      7.655
            ?-?-?      3.395    116.654      9.388
            ?-?-?      7.079    120.242      8.184
            ?-?-?      4.363    122.417      8.371
            ?-?-?      7.228    109.513      6.570
            ?-?-?      5.762    117.485      7.978
            ?-?-?      7.049    118.438      8.469
            ?-?-?      4.987    115.278      8.908
            ?-?-?     10.696    121.064      8.337
            ?-?-?      7.065    111.988      8.038
            ?-?-?      2.819    118.988      7.929
            ?-?-?      2.795    112.538      6.841
            ?-?-?      8.038    112.675      6.836
            ?-?-?      2.889    125.261      9.108
            ?-?-?      6.990    110.750      7.853
            ?-?-?      3.706    109.776      7.939
            ?-?-?      0.160    111.301      7.151
            ?-?-?      8.551    115.145      8.000
            ?-?-?      2.399    122.830      8.029
            ?-?-?      2.739    117.479      7.976
            ?-?-?      3.821    121.046      8.336
            ?-?-?      4.510    118.164      8.040
            ?-?-?      8.037    112.675      7.081
            ?-?-?      3.976    119.748      8.494
            ?-?-?      9.363    113.085      8.092
            ?-?-?      8.005    117.481      8.398
            ?-?-?      8.537    117.881      7.791
            ?-?-?      0.727    117.204      8.059
            ?-?-?      4.272    106.772      7.562
            ?-?-?      8.654    119.536      8.403
            ?-?-?      5.081    117.625      8.829
            ?-?-?      3.051    116.105      7.542
            ?-?-?      8.332    127.950     10.697
            ?-?-?      0.404    121.594      8.272
            ?-?-?      9.384    121.593      8.272
            ?-?-?      0.146    126.165      8.079
            ?-?-?      1.435    106.772      7.561
            ?-?-?      1.257    108.887      8.005
            ?-?-?      1.285    108.881      8.001
            ?-?-?      0.945    108.007      7.234
            ?-?-?      7.150    116.244      7.786
            ?-?-?      0.751    117.615      8.829
            ?-?-?      8.838    107.596      7.801
            ?-?-?      6.282    106.778      7.563
            ?-?-?      6.307    106.748      7.561
            ?-?-?      4.141    108.421      6.570
            ?-?-?      1.885    121.732      8.667
            ?-?-?      3.823    111.983      8.041
            ?-?-?      4.517    121.316      8.079
            ?-?-?     -0.156    126.124      8.085
            ?-?-?      8.660    117.478      7.980
            ?-?-?      3.337    113.093      7.658
            ?-?-?      3.961    119.125      8.019
            ?-?-?      9.212    115.968      8.891
            ?-?-?      2.601    118.439      8.464
            ?-?-?      7.906    116.380      7.727
            ?-?-?      2.350    107.870      6.569
            ?-?-?      1.252    108.273      7.470
            ?-?-?      3.174    118.027      7.910
            ?-?-?      2.521    130.793      7.506
            ?-?-?      0.746    110.751      7.853
            ?-?-?      6.856    115.967      8.893
            ?-?-?      3.278    117.477      7.977
            ?-?-?      3.528    126.810      7.726
            ?-?-?     -0.138    122.147      7.525
            ?-?-?      8.020    118.713      7.659
            ?-?-?      2.067    121.183      7.323
            ?-?-?      9.657    128.186      9.049
            ?-?-?      1.511    111.301      7.151
            ?-?-?      4.150    122.144      8.016
            ?-?-?      2.221    120.225      8.186
            ?-?-?      3.266    115.190      8.330
            ?-?-?      2.678    117.752      8.940
            ?-?-?      2.822    116.792      8.392
            ?-?-?      8.880    119.677      8.032
            ?-?-?      1.550    111.165      7.354
            ?-?-?      8.476    107.757      7.665
            ?-?-?      7.793    119.399      8.666
            ?-?-?      2.977    121.046      8.551
            ?-?-?      2.864    122.160      8.766
            ?-?-?      8.264    126.279      6.536
            ?-?-?      4.849    116.653      8.595
            ?-?-?      4.985    119.124      8.032
            ?-?-?      2.961    114.596      7.082
            ?-?-?      5.454    124.889      8.962
            ?-?-?      0.691    122.143      7.523
            ?-?-?      2.677    118.576      8.938
            ?-?-?      2.651    118.712      8.933
            ?-?-?     -0.843    124.613     11.758
            ?-?-?      8.418    123.653      8.624
            ?-?-?      8.473    117.478      8.133
            ?-?-?      5.150    112.126      7.615
            ?-?-?      7.332    114.596      7.080
            ?-?-?      3.707    119.125      8.024
            ?-?-?     -0.174    116.384      7.789
            ?-?-?      6.846    111.991      8.043
            ?-?-?      5.011    115.290      7.345
            ?-?-?      3.651    114.999      8.330
            ?-?-?      4.150    106.774      7.561
            ?-?-?      1.460    130.790      7.506
            ?-?-?      4.005    114.320      8.116
            ?-?-?      2.815    122.143      7.523
            ?-?-?      5.286    125.991      8.079
            ?-?-?      0.905    109.791      7.944
            ?-?-?      2.006    121.045      8.557
            ?-?-?      0.880    110.478      7.148
            ?-?-?      1.329    122.281      8.089
            ?-?-?      1.742    122.023      7.926
            ?-?-?      7.121    108.836      8.007
            ?-?-?      0.583    116.380      7.704
            ?-?-?      0.588    107.606      7.801
            ?-?-?      7.666    118.850      7.906
            ?-?-?      8.345    119.673      8.030
            ?-?-?      1.069    105.821      8.060
            ?-?-?      0.831    116.379      7.842
            ?-?-?      7.330    121.732      7.610
            ?-?-?     -0.151    121.595      8.272
            ?-?-?      2.052    121.320      7.236
            ?-?-?      1.581    122.009      8.549
            ?-?-?      0.605    119.537      8.402
            ?-?-?      7.258    118.027      8.981
            ?-?-?      4.745    125.304     11.754
            ?-?-?      7.345    117.618      8.830
            ?-?-?      2.871    115.282      8.908
            ?-?-?      1.323    126.120      8.084
            ?-?-?      0.148    127.908     10.694
            ?-?-?      6.798    111.851      7.475
            ?-?-?      1.049    122.829      8.030
            ?-?-?      0.566    118.438      8.473
            ?-?-?      5.625    118.577      7.693
            ?-?-?      3.259    127.917     10.696
            ?-?-?      2.419    111.852      6.844
            ?-?-?      1.534    111.988      8.039
            ?-?-?      2.768    118.712      8.938
            ?-?-?      6.575    109.518      7.234
            ?-?-?      3.268    122.143      8.088
            ?-?-?      1.051    108.280      7.466
            ?-?-?      1.028    108.280      7.469
            ?-?-?      1.906    121.732      6.302
            ?-?-?      9.535    118.986      7.926
            ?-?-?      4.390    111.990      8.039
            ?-?-?      3.884    119.261      8.634
            ?-?-?      5.285    111.283      7.149
            ?-?-?      3.140    111.291      7.148
            ?-?-?      5.264    111.320      7.149
            ?-?-?      5.180    122.602      8.367
            ?-?-?      7.041    120.253      8.191
            ?-?-?      4.423    113.631      6.809
            ?-?-?      3.062    121.183      7.327
            ?-?-?      6.800    108.877      8.006
            ?-?-?      6.780    108.877      8.009
            ?-?-?      4.780    128.181      9.048
            ?-?-?      3.159    116.379      7.707
            ?-?-?      2.861    127.777      8.392
            ?-?-?      3.781    122.281      8.090
            ?-?-?      1.439    116.654      8.594
            ?-?-?      1.933    122.007      7.942
            ?-?-?      0.583    118.725      7.663
            ?-?-?      3.083    107.593      7.671
            ?-?-?      2.283    118.714      9.267
            ?-?-?     -0.626    127.908     10.698
            ?-?-?      2.057    122.280      8.090
            ?-?-?     -0.162    120.633      8.814
            ?-?-?      3.714    119.534      8.399
            ?-?-?      1.559    118.760      9.268
            ?-?-?      1.581    118.749      9.269
            ?-?-?     -0.009    124.921      8.962
            ?-?-?     -0.001    124.956      8.963
            ?-?-?      1.338    117.478      8.055
            ?-?-?     -0.830    125.848     11.760
            ?-?-?      3.638    120.259      8.187
            ?-?-?      3.112    116.516      9.384
            ?-?-?      2.428    110.751      7.852
            ?-?-?      6.877    113.225      7.077
            ?-?-?      8.342    116.105      7.552
            ?-?-?     10.681    112.038      8.043
            ?-?-?     10.705    112.003      8.041
            ?-?-?      8.019    119.404      8.666
            ?-?-?      2.201    121.320      7.240
            ?-?-?      2.824    122.830      8.032
            ?-?-?      3.261    120.635      8.813
            ?-?-?      2.103    128.182      9.047
            ?-?-?      8.574    126.851      8.030
            ?-?-?      8.595    126.842      8.031
            ?-?-?      1.070    119.817      9.533
            ?-?-?      2.544    120.017      8.141
            ?-?-?      2.220    111.303      9.378
            ?-?-?      1.728    106.772      7.561
            ?-?-?      2.224    118.987      7.925
            ?-?-?      2.670    110.753      7.858
            ?-?-?      4.737    121.183      7.327
            ?-?-?      2.605    122.138      8.016
            ?-?-?      2.035    118.713      7.664
            ?-?-?      7.090    117.068      7.837
            ?-?-?      6.575    109.243      7.232
            ?-?-?      2.824    122.280      8.016
            ?-?-?      1.511    116.380      7.703
            ?-?-?      4.291    130.928      9.211
            ?-?-?      7.151    111.326      7.544
            ?-?-?      2.059    119.399      8.665
            ?-?-?      7.661    120.633      8.812
            ?-?-?      4.206    111.294      7.153
            ?-?-?      6.137    115.285      7.207
            ?-?-?      6.108    115.286      7.205
            ?-?-?      9.197    122.865      8.033
            ?-?-?      1.261    111.314      9.381
            ?-?-?      1.255    111.311      9.380
            ?-?-?      3.192    121.595      8.274
            ?-?-?      4.092    119.259      8.632
            ?-?-?     -0.838    119.789      7.076
            ?-?-?     -0.149    115.181      7.993
            ?-?-?      0.262    111.407      9.380
            ?-?-?      9.236    122.024      7.953
            ?-?-?      2.101    119.810      7.075
            ?-?-?      0.292    116.382      7.782
            ?-?-?      2.671    119.674      8.771
            ?-?-?      7.981    127.783      8.388
            ?-?-?      2.126    122.555      8.370
            ?-?-?     -0.179    128.181      9.051
            ?-?-?      2.035    130.789      7.506
            ?-?-?      6.861    120.262      8.181
            ?-?-?      5.748    129.006     10.470
            ?-?-?      4.634    118.714      8.939
            ?-?-?      0.585    121.596      8.271
            ?-?-?      0.289    126.128      8.084
            ?-?-?      7.094    125.322     11.754
            ?-?-?      8.035    118.164      8.392
            ?-?-?      1.570    116.380      7.844
            ?-?-?      7.069    125.351     11.757
            ?-?-?      7.052    125.347     11.760
            ?-?-?      2.428    111.851      7.531
            ?-?-?      7.572    109.793      7.938
            ?-?-?      4.614    120.635      8.813
            ?-?-?      2.046    108.007      6.571
            ?-?-?      4.853    121.596      8.272
            ?-?-?      7.242    108.427      7.059
            ?-?-?      0.163    130.790      7.506
            ?-?-?      3.469    119.125      8.019
            ?-?-?     -0.155    110.772      7.853
            ?-?-?      0.574    116.243      7.789
            ?-?-?      1.369    111.987      8.041
            ?-?-?      1.033    114.183      6.984
            ?-?-?      3.882    126.671      7.728
            ?-?-?      7.479    130.927      9.208
            ?-?-?      3.218    115.146      7.999
            ?-?-?      6.385    115.284      7.219
            ?-?-?      8.049    111.197      7.350
            ?-?-?      2.395    115.967      8.892
            ?-?-?      8.029    111.170      7.351
            ?-?-?      1.197    119.331      8.633
            ?-?-?      3.532    112.004      8.038
            ?-?-?      1.494    122.144      8.016
            ?-?-?      3.049    115.152      7.994
            ?-?-?     -0.622    121.231      7.326
            ?-?-?      1.042    121.045      8.552
            ?-?-?      1.255    118.027      8.981
            ?-?-?      3.016    118.300      7.672
            ?-?-?      2.896    113.083      7.658
            ?-?-?      1.603    122.001      7.937
            ?-?-?      3.603    128.194      9.048
            ?-?-?      0.284    128.182      8.435
            ?-?-?      7.697    127.958     10.697
            ?-?-?      2.639    129.016     10.467
            ?-?-?      2.671    129.026     10.464
            ?-?-?      5.401    119.402      8.670
            ?-?-?      5.426    119.394      8.666
            ?-?-?      1.865    115.439      7.078
            ?-?-?      0.575    130.942      9.205
            ?-?-?      3.262    122.830      8.030
            ?-?-?      1.511    113.086      7.658
            ?-?-?      0.583    116.380      7.784
            ?-?-?      2.568    107.769      7.663
            ?-?-?      2.604    107.757      7.663
            ?-?-?      6.730    118.191      8.151
            ?-?-?      4.593    119.811      7.077
            ?-?-?      2.063    105.538      7.235
            ?-?-?      7.471    108.421      7.703
            ?-?-?      2.842    122.973      7.968
            ?-?-?      7.067    120.771      8.812
            ?-?-?      3.559    121.313      7.237
            ?-?-?      9.197    106.809      7.562
            ?-?-?      0.029    119.860      7.078
            ?-?-?      2.194    118.713      7.654
            ?-?-?      0.006    119.856      7.079
            ?-?-?      0.657    116.381      7.844
            ?-?-?      3.157    116.380      7.784
            ?-?-?      1.044    116.106      7.546
            ?-?-?      0.582    117.205      8.510
            ?-?-?      1.249    107.597      7.803
            ?-?-?      1.714    116.243      7.710
            ?-?-?      2.474    116.380      7.843
            ?-?-?      0.460    116.243      7.796
            ?-?-?      2.665    119.535      8.775
            ?-?-?      1.934    111.173      7.355
            ?-?-?      2.380    122.006      8.353
            ?-?-?      3.305    116.929      7.086
            ?-?-?      3.759    107.746      7.663
            ?-?-?      8.116    117.478      8.344
            ?-?-?      6.856    117.507      7.983
            ?-?-?      2.857    110.751      7.751
            ?-?-?      0.536    129.003     10.464
            ?-?-?      6.862    122.875      8.031
            ?-?-?      2.655    122.138      8.766
            ?-?-?      3.076    108.829      8.002
            ?-?-?      0.142    120.623      8.811
            ?-?-?      2.797    118.849      8.939
            ?-?-?     10.489    129.027     10.704
            ?-?-?      7.959    112.126      7.615
            ?-?-?      4.442    112.711      7.078
            ?-?-?      1.705    117.196      8.510
            ?-?-?      2.274    120.108      9.245
            ?-?-?      1.539    111.301      6.825
            ?-?-?      4.495    108.832      8.005
            ?-?-?     -0.156    117.475      7.979
            ?-?-?      2.291    120.123      9.243
            ?-?-?      8.042    117.643      8.831
            ?-?-?      2.996    119.399      8.668
            ?-?-?      6.905    116.520      7.734
            ?-?-?      1.416    121.730      6.301
            ?-?-?      1.586    106.773      7.561
            ?-?-?      4.598    105.807      8.051
            ?-?-?      0.271    106.748      7.558
            ?-?-?      7.225    105.537      7.469
            ?-?-?      7.233    105.536      7.092
            ?-?-?      3.852    106.773      7.562
            ?-?-?      0.295    106.777      7.556
            ?-?-?      3.527    121.053      8.335
            ?-?-?      3.267    119.533      8.401
            ?-?-?      6.586    109.787      7.235
            ?-?-?      1.243    111.989      8.048
            ?-?-?     -0.193    117.491      8.140
            ?-?-?      2.851    111.850      6.833
            ?-?-?      7.799    111.165      7.354
            ?-?-?     -0.160    117.502      8.137
            ?-?-?      7.080    114.600      7.322
            ?-?-?      2.835    113.085      7.767
            ?-?-?      3.271    108.577      7.234
            ?-?-?      1.571    123.004      7.517
            ?-?-?      8.500    127.907     10.693
            ?-?-?      0.836    116.965      7.085
            ?-?-?      0.815    116.974      7.087
            ?-?-?      9.112    129.141     10.471
            ?-?-?      1.650    121.732      8.117
            ?-?-?      1.421    117.615      8.833
            ?-?-?      0.541    114.321      8.119
            ?-?-?      7.711    126.260      6.537
            ?-?-?      3.883    109.791      7.939
            ?-?-?      1.434    120.086      9.235
            ?-?-?      2.996    116.380      7.844
            ?-?-?      1.391    118.850      7.876
            ?-?-?      7.560    106.772      7.419
            ?-?-?      1.897    122.143      8.087
            ?-?-?      3.165    127.771      8.394
            ?-?-?      3.118    118.026      8.986
            ?-?-?      2.222    118.576      8.028
            ?-?-?      2.996    118.991      7.796
            ?-?-?      2.793    117.752      8.939
            ?-?-?      2.577    108.281      7.467
            ?-?-?      8.570    118.164      8.149
            ?-?-?      8.807    107.785      7.663
            ?-?-?      5.295    112.117      7.078
            ?-?-?      2.624    113.222      6.813
            ?-?-?      9.222    111.189      7.350
            ?-?-?      7.332    116.791      7.085
            ?-?-?      9.196    111.214      7.352
            ?-?-?      9.175    111.201      7.356
            ?-?-?      0.651    116.957      7.092
            ?-?-?      3.744    108.284      7.466
            ?-?-?      0.580    125.300     11.755
            ?-?-?      2.485    122.962      7.962
            ?-?-?      8.608    111.298      9.378
            ?-?-?      2.603    117.496      7.975
            ?-?-?      2.795    118.163      8.937
            ?-?-?      0.956    112.682      7.076
            ?-?-?      0.136    124.885      8.963
            ?-?-?      1.089    118.438      8.468
            ?-?-?      4.478    119.983      9.044
            ?-?-?      4.494    119.996      9.039
            ?-?-?      4.509    119.978      9.042
            ?-?-?      1.026    122.046      7.945
            ?-?-?      0.426    130.722      7.506
            ?-?-?      9.381    128.199      8.436
            ?-?-?      3.136    121.045      7.327
            ?-?-?     -0.016    118.002      8.987
            ?-?-?      0.010    117.989      8.981
            ?-?-?      4.359    128.189      8.437
            ?-?-?      9.537    108.285      7.463
            ?-?-?      1.683    121.732      8.665
            ?-?-?      1.489    121.731      7.615
            ?-?-?      2.998    115.956      8.891
            ?-?-?      1.733    110.756      7.852
            ?-?-?      2.952    125.337     11.755
            ?-?-?      2.921    125.333     11.761
            ?-?-?      0.946    122.142      8.766
            ?-?-?      1.559    119.807      8.495
            ?-?-?      3.341    124.885      8.962
            ?-?-?      2.088    130.927      9.207
            ?-?-?     -0.137    117.889      7.790
            ?-?-?      2.593    119.535      8.400
            ?-?-?      3.257    116.115      7.546
            ?-?-?      8.909    120.939      7.744
            ?-?-?      2.671    122.018      8.766
            ?-?-?      8.929    120.938      7.742
            ?-?-?      2.354    118.167      7.483
            ?-?-?      2.819    114.182      6.984
            ?-?-?      4.931    115.144      8.330
            ?-?-?      2.230    122.281      8.086
            ?-?-?      1.732    111.163      7.351
            ?-?-?      0.886    125.627      7.563
            ?-?-?     -0.842    121.506      7.314
            ?-?-?      2.846    121.731      8.125
            ?-?-?      1.739    116.792      8.396
            ?-?-?      8.599    121.586      8.271
            ?-?-?      2.944    119.669      7.876
            ?-?-?      7.080    130.946      9.211
            ?-?-?      8.357    122.016      8.767
            ?-?-?      0.918    117.204      8.508
            ?-?-?      1.135    125.581      7.563
            ?-?-?      3.085    110.752      7.853
            ?-?-?      8.642    118.178      8.034
            ?-?-?      0.435    127.770      8.396
            ?-?-?      3.970    122.565      6.303
            ?-?-?      2.065    117.612      8.393
            ?-?-?      0.264    112.126      7.615
            ?-?-?      4.510    118.850      7.655
            ?-?-?      2.851    119.391      8.669
            ?-?-?      8.818    120.672      9.048
            ?-?-?      1.417    117.202      8.056
            ?-?-?      7.560    106.772      7.383
            ?-?-?      4.396    113.636      7.636
            ?-?-?      2.888    125.214      9.106
            ?-?-?      0.722    112.125      7.617
            ?-?-?      8.263    111.344      9.393
            ?-?-?      7.511    127.789      8.391
            ?-?-?      0.498    128.257      9.055
            ?-?-?      0.574    128.236      9.050
            ?-?-?      0.602    128.200      9.049
            ?-?-?      8.558    105.662      7.232
            ?-?-?      8.562    105.666      7.232
            ?-?-?      8.628    118.860      8.361
            ?-?-?      6.910    121.576      8.268
            ?-?-?      6.932    121.600      8.266
            ?-?-?      3.838    113.089      7.656
            ?-?-?      4.010    111.313      7.148
            ?-?-?      7.227    119.154      8.015
            ?-?-?      5.183    116.520      9.384
            ?-?-?      3.781    108.450      6.570
            ?-?-?      6.928    113.087      7.594
            ?-?-?      2.705    120.125      8.140
            ?-?-?      0.953    105.711      7.233
            ?-?-?      3.345    115.139      7.343
            ?-?-?      1.744    111.868      6.844
            ?-?-?      6.567    108.436      7.469
            ?-?-?      4.347    108.453      6.568
            ?-?-?      2.890    118.843      8.368
            ?-?-?      3.852    126.824      7.727
            ?-?-?      3.339    119.843      8.765
            ?-?-?      2.735    115.282      7.216
            ?-?-?      2.815    115.249      7.208
            ?-?-?      2.949    105.682      7.227
            ?-?-?      2.826    121.737      8.664
            ?-?-?      3.091    122.283      8.091
            ?-?-?      0.550    116.647      9.381
            ?-?-?      2.876    118.986      7.751
            ?-?-?      4.594    115.311      7.344
            ?-?-?      6.838    117.649      8.829
            ?-?-?      6.821    117.638      8.831
            ?-?-?      0.735    119.536      8.401
            ?-?-?      0.296    121.743      6.303
            ?-?-?      0.274    121.720      6.307
            ?-?-?      7.241    116.379      7.706
            ?-?-?      2.829    127.940     10.695
            ?-?-?      2.931    127.959     10.698
            ?-?-?      7.248    110.887      7.847
            ?-?-?      6.888    118.020      7.906
            ?-?-?      8.395    119.545      8.767
            ?-?-?      8.865    122.869      8.031
            ?-?-?      8.887    122.866      8.028
            ?-?-?      2.871    119.534      8.400
            ?-?-?      2.534    113.086      8.089
            ?-?-?      4.004    128.364      9.055
            ?-?-?      2.224    118.439      8.469
            ?-?-?      0.577    120.792      8.813
            ?-?-?      2.591    121.038      7.323
            ?-?-?      0.140    117.492      8.135
            ?-?-?      6.787    112.404      7.617
            ?-?-?      0.614    112.125      7.616
            ?-?-?      2.590    107.893      6.574
            ?-?-?      5.166    126.293      6.532
            ?-?-?      2.675    125.347      9.111
            ?-?-?      6.563    119.126      8.025
            ?-?-?      3.071    120.125      8.139
            ?-?-?      2.526    111.713      6.816
            ?-?-?      4.654    118.850      8.939
            ?-?-?      3.084    119.940      8.147
            ?-?-?      7.389    113.085      8.094
            ?-?-?      7.574    125.575      7.961
            ?-?-?      7.749    119.560      8.400
            ?-?-?      0.896    107.597      7.802
            ?-?-?      1.076    129.007     10.471
            ?-?-?      7.497    118.345      7.359
            ?-?-?      2.077    120.633      8.813
            ?-?-?      3.978    121.596      8.665
            ?-?-?      7.071    124.880      8.956
            ?-?-?      2.674    119.261      8.938
            ?-?-?      7.225    121.754      8.665
            ?-?-?      3.407    109.799      7.940
            ?-?-?     -0.153    119.176      8.017
            ?-?-?      0.137    119.009      7.924
            ?-?-?      2.284    126.836      8.023
            ?-?-?     -0.132    123.524      7.188
            ?-?-?      1.666    107.758      7.663
            ?-?-?      1.655    107.685      7.665
            ?-?-?      2.354    122.281      8.086
            ?-?-?      3.712    117.659      8.830
            ?-?-?      1.427    119.303      7.676
            ?-?-?      2.555    118.050      7.789
            ?-?-?      5.995    123.901      6.121
            ?-?-?      3.650    126.830      8.029
            ?-?-?      8.767    118.582      7.692
            ?-?-?      1.540    121.045      8.338
            ?-?-?      0.138    121.773      8.665
            ?-?-?      6.878    118.980      8.774
            ?-?-?      0.958    112.675      6.839
            ?-?-?      0.960    112.670      6.840
            ?-?-?      2.224    111.439      7.292
            ?-?-?      1.441    120.496      7.320
            ?-?-?      8.561    105.573      7.233
            ?-?-?      8.558    105.577      7.233
            ?-?-?      1.880    113.767      7.082
            ?-?-?      2.953    127.908     10.702
            ?-?-?      8.017    108.558      7.235
            ?-?-?      8.070    118.164      7.487
            ?-?-?      7.313    121.320      7.555
            ?-?-?      5.739    118.973      7.924
            ?-?-?      5.758    118.996      7.923
            ?-?-?      5.282    112.539      7.078
            ?-?-?      7.397    118.711      7.661
            ?-?-?      1.393    116.793      8.393
            ?-?-?      2.206    117.483      8.133
            ?-?-?      7.570    116.244      7.841
            ?-?-?      0.211    127.770      8.392
            ?-?-?      3.527    115.306      7.345
            ?-?-?      8.013    118.299      7.668
            ?-?-?      4.980    116.379      7.722
            ?-?-?      1.861    118.026      7.907
            ?-?-?      5.279    112.537      6.836
            ?-?-?      2.864    119.698      8.407
            ?-?-?      2.836    107.629      7.803
            ?-?-?      7.162    121.183      7.326
            ?-?-?      7.072    121.184      7.317
            ?-?-?      5.609    120.104      9.244
            ?-?-?      5.591    120.080      9.245
            ?-?-?      2.502    128.181      8.430
            ?-?-?      3.308    114.474      7.084
            ?-?-?      0.012    127.773      8.393
            ?-?-?      3.604    116.244      7.788
            ?-?-?      7.562    106.636      7.776
            ?-?-?      0.919    116.381      7.710
            ?-?-?      0.880    112.166      7.148
            ?-?-?      7.216    118.022      8.039
            ?-?-?      9.371    119.681      8.759
            ?-?-?      9.354    119.649      8.761
            ?-?-?      7.788    120.355      7.321
            ?-?-?     10.471    107.210      6.880
            ?-?-?     -0.153    113.101      8.078
            ?-?-?      5.323    107.039      6.870
            ?-?-?      1.307    121.046      8.553
            ?-?-?      2.383    118.987      7.923
            ?-?-?      7.251    122.280      8.086
            ?-?-?      4.051    119.813      8.767
            ?-?-?      4.072    119.826      8.766
            ?-?-?      0.131    115.999      8.891
            ?-?-?      0.160    115.998      8.890
            ?-?-?      4.326    121.731      8.664
            ?-?-?      8.191    120.224      8.414
            ?-?-?      5.144    126.670      7.719
            ?-?-?      2.076    115.146      8.328
            ?-?-?      3.253    122.283      8.086
            ?-?-?      7.924    107.596      7.664
            ?-?-?      4.527    121.319      7.236
            ?-?-?      1.042    121.595      8.269
            ?-?-?      2.773    121.062      8.550
            ?-?-?      4.511    116.962      7.085
            ?-?-?      4.490    116.940      7.084
            ?-?-?      4.249    116.537      8.588
            ?-?-?      7.690    130.960      9.212
            ?-?-?      2.632    108.691      8.963
            ?-?-?      0.273    111.317      7.148
            ?-?-?     10.696    127.923     10.933
            ?-?-?      9.370    112.125      7.618
            ?-?-?      8.104    116.380      7.844
            ?-?-?      0.701    118.705      9.267
            ?-?-?      0.707    118.747      9.268
            ?-?-?      7.570    110.900      7.851
            ?-?-?      2.064    113.196      8.088
            ?-?-?      1.397    115.453      7.076
            ?-?-?      0.427    124.897      8.964
            ?-?-?      6.348    107.228      6.885
            ?-?-?      6.367    107.242      6.882
            ?-?-?      6.385    107.220      6.883
            ?-?-?      1.265    126.807      8.036
            ?-?-?      0.879    110.070      7.673
            ?-?-?     -0.163    130.819      7.506
            ?-?-?      0.136    117.201      8.056
            ?-?-?      5.754    117.210      8.063
            ?-?-?      3.671    131.077      9.191
            ?-?-?      3.656    131.052      9.196
            ?-?-?      8.101    121.183      8.180
            ?-?-?      7.078    117.469      8.837
            ?-?-?      2.346    115.286      7.349
            ?-?-?      8.965    119.404      8.662
            ?-?-?      8.958    119.397      8.664
            ?-?-?      7.843    110.811      8.101
            ?-?-?     -0.130    118.193      8.040
            ?-?-?      3.267    120.254      8.179
            ?-?-?      1.934    111.296      6.820
            ?-?-?      8.233    117.478      7.977
            ?-?-?      9.138    116.804      9.191
            ?-?-?      7.523    122.146      7.227
            ?-?-?      0.910    118.038      8.984
            ?-?-?      3.534    123.805      8.619
            ?-?-?      3.518    123.684      8.624
            ?-?-?      3.775    111.445      9.375
            ?-?-?      3.793    111.466      9.374
            ?-?-?      4.348    111.986      7.295
            ?-?-?      4.102    119.400      8.658
            ?-?-?      3.262    118.021      8.985
            ?-?-?      7.317    111.302      7.148
            ?-?-?      1.875    113.766      7.081
            ?-?-?      3.098    118.160      7.477
            ?-?-?      2.201    123.823      8.625
            ?-?-?      2.115    125.750      8.305
            ?-?-?      3.633    120.099      9.244
            ?-?-?      3.614    120.124      9.243
            ?-?-?      3.590    120.122      9.248
            ?-?-?      7.071    128.191      9.049
            ?-?-?      1.715    116.942      7.539
            ?-?-?      7.299    121.460      7.703
            ?-?-?      3.245    119.397      8.666
            ?-?-?      6.552    107.308      7.231
            ?-?-?      7.669    118.716      7.352
            ?-?-?      0.942    112.588      6.836
            ?-?-?      4.495    108.447      7.234
            ?-?-?      8.001    115.178      7.701
            ?-?-?      3.783    120.486      7.321
            ?-?-?      7.979    115.170      7.704
            ?-?-?      8.327    111.168      8.179
            ?-?-?      7.684    110.067      6.913
            ?-?-?      0.111    117.532      7.976
            ?-?-?      7.761    118.165      8.034
            ?-?-?      0.132    117.510      7.978
            ?-?-?      5.250    118.861      8.949
            ?-?-?      5.267    118.878      8.947
            ?-?-?     -0.823    126.194     11.755
            ?-?-?      8.058    119.673      7.874
            ?-?-?      8.100    119.399      8.157
            ?-?-?      7.246    118.990      7.748
            ?-?-?      2.644    121.726      7.617
            ?-?-?      1.479    125.985      8.087
            ?-?-?      3.335    122.422      8.367
            ?-?-?      1.497    126.006      8.085
            ?-?-?      7.993    115.152      8.235
            ?-?-?      3.015    111.987      6.843
            ?-?-?      1.262    123.099      9.074
            ?-?-?      2.491    120.249      8.181
            ?-?-?      8.333    125.980      8.080
            ?-?-?      8.335    113.081      8.087
            ?-?-?     -0.156    128.211      8.437
            ?-?-?      4.688    131.888      9.213
            ?-?-?      3.125    124.889      8.966
            ?-?-?      4.983    126.289      6.531
            ?-?-?      2.594    128.233      9.051
            ?-?-?      1.245    112.087      7.614
            ?-?-?      1.293    112.125      7.608
            ?-?-?      2.617    128.208      9.050
            ?-?-?      4.392    112.277      7.615
            ?-?-?      7.708    114.190      6.976
            ?-?-?      0.897    127.771      8.392
            ?-?-?      1.870    114.592      7.217
            ?-?-?      2.225    121.052      8.547
            ?-?-?      4.142    108.000      7.232
            ?-?-?      1.660    120.216      8.549
            ?-?-?      2.528    117.612      8.831
            ?-?-?      8.671    116.792      8.392
            ?-?-?      4.253    115.967      8.885
            ?-?-?      4.236    115.950      8.883
            ?-?-?      1.303    122.009      7.920
            ?-?-?      1.273    122.013      7.922
            ?-?-?      1.248    121.978      7.931
            ?-?-?      4.593    113.085      7.648
            ?-?-?      8.042    118.300      7.670
            ?-?-?      1.268    128.190      8.431
            ?-?-?      4.656    118.299      8.935
            ?-?-?     10.470    129.005     10.871
            ?-?-?      4.347    108.442      7.233
            ?-?-?      4.178    113.686      7.764
            ?-?-?      8.284    116.519      7.720
            ?-?-?      8.093    119.536      8.165
            ?-?-?      2.036    120.368      8.028
            ?-?-?      3.731    105.807      8.055
            ?-?-?      2.454    115.006      8.329
            ?-?-?      7.563    106.782      7.765
            ?-?-?     10.464    125.165      9.110
            ?-?-?      2.073    106.635      7.560
            ?-?-?      1.914    123.794      8.626
            ?-?-?      7.520    122.148      7.758
            ?-?-?      3.919    120.934      7.756
            ?-?-?      3.890    120.904      7.759
            ?-?-?      0.879    121.862      8.360
            ?-?-?      2.823    111.164      7.147
            ?-?-?      6.829    112.125      7.617
            ?-?-?      0.730    118.176      8.040
            ?-?-?      2.364    120.634      8.815
            ?-?-?      9.229    126.670      8.040
            ?-?-?      8.828    119.525      8.401
            ?-?-?      5.314    129.006     10.475
            ?-?-?      2.580    118.183      8.039
            ?-?-?      3.671    125.034      8.962
            ?-?-?      0.675    118.582      9.268
            ?-?-?      0.694    118.658      9.267
            ?-?-?      0.564    122.321      8.086
            ?-?-?      7.651    117.615      8.061
            ?-?-?      5.180    113.220      8.094
            ?-?-?      4.365    118.711      7.662
            ?-?-?      5.417    113.098      7.656
            ?-?-?      5.399    113.060      7.657
            ?-?-?      2.198    116.104      7.550
            ?-?-?      7.862    116.393      8.258
            ?-?-?      1.432    119.124      8.024
            ?-?-?      1.758    122.007      8.351
            ?-?-?      2.313    130.824      7.503
            ?-?-?      2.295    130.829      7.505
            ?-?-?      1.723    112.018      7.296
            ?-?-?      1.707    111.992      7.298
            ?-?-?      7.878    119.675      8.116
            ?-?-?      5.161    128.226      8.438
            ?-?-?      2.055    121.594      8.272
            ?-?-?      1.758    122.009      7.977
            ?-?-?      1.594    116.820      7.531
            ?-?-?      8.431    128.203      8.673
            ?-?-?      3.535    126.128      6.530
            ?-?-?      2.222    120.774      8.814
            ?-?-?      0.141    118.864      8.361
            ?-?-?      4.627    121.732      8.352
            ?-?-?      1.028    124.197      7.180
            ?-?-?      8.396    116.792      8.095
            ?-?-?      3.738    105.978      8.069
            ?-?-?      1.501    125.849     11.755
            ?-?-?      3.724    105.964      8.072
            ?-?-?      7.344    115.327      7.583
            ?-?-?      2.859    116.381      7.721
            ?-?-?     -0.623    120.785      8.814
            ?-?-?      6.855    118.021      8.041
            ?-?-?      2.852    120.123      9.245
            ?-?-?      3.536    118.293      7.672
            ?-?-?      1.831    113.662      8.084
            ?-?-?      4.739    107.908      6.569
            ?-?-?      7.595    121.184      7.327
            ?-?-?      2.785    108.293      7.466
            ?-?-?      2.077    113.091      8.092
            ?-?-?      6.975    128.180      9.049
            ?-?-?      3.347    119.812      7.077
            ?-?-?      7.502    122.185      7.872
            ?-?-?      6.807    125.577      7.570
            ?-?-?      0.435    125.319     11.756
            ?-?-?      6.831    119.128      8.023
            ?-?-?      1.017    107.870      6.576
            ?-?-?      3.814    129.006     10.467
            ?-?-?      1.322    118.314      8.126
            ?-?-?      8.825    117.783      9.250
            ?-?-?      5.770    128.179      9.055
            ?-?-?      1.942    111.340      9.384
            ?-?-?      1.920    111.339      9.384
            ?-?-?      7.964    111.739      6.828
            ?-?-?      7.757    119.677      8.025
            ?-?-?      8.469    118.447      8.673
            ?-?-?      3.036    120.633      8.814
            ?-?-?      7.349    111.180      7.582
            ?-?-?      8.391    127.771      8.626
            ?-?-?      4.182    115.964      8.886
            ?-?-?      3.320    125.060      8.954
            ?-?-?      8.804    122.144      8.016
            ?-?-?      7.020    128.480     10.696
            ?-?-?      4.026    117.613      8.830
            ?-?-?      1.890    116.845      7.553
            ?-?-?      7.176    123.539      7.782
            ?-?-?      1.897    117.242      7.835
            ?-?-?      1.744    121.047      8.337
            ?-?-?     10.695    117.514      8.133
            ?-?-?      9.213    130.933      9.453
            ?-?-?      3.092    117.341      8.129
            ?-?-?      6.835    113.797      7.077
            ?-?-?      7.079    119.815      7.475
            ?-?-?      4.223    113.217      7.767
            ?-?-?      6.951    125.315     11.754
            ?-?-?      2.401    111.300      9.386
            ?-?-?      9.216    130.793      9.042
            ?-?-?      1.440    119.835      8.507
            ?-?-?      1.659    117.197      7.803
            ?-?-?      4.717    119.366      8.937
            ?-?-?      7.919    126.284      6.538
            ?-?-?      7.548    106.663      7.961
            ?-?-?      1.898    117.615      7.084
            ?-?-?      3.953    118.445      8.461
            ?-?-?      7.959    118.301      7.672
            ?-?-?      7.687    121.046      8.555
            ?-?-?      0.954    119.551      8.765
            ?-?-?      0.933    119.537      8.767
            ?-?-?      8.981    119.406      8.659
            ?-?-?      2.539    111.851      6.805
            ?-?-?      2.071    128.182      8.431
            ?-?-?      4.729    116.681      9.386
            ?-?-?      7.942    109.851      8.172
            ?-?-?      8.557    121.053      7.531
            ?-?-?      8.542    121.022      7.534
            ?-?-?      0.122    122.017      8.765
            ?-?-?      0.107    121.989      8.769
            ?-?-?      1.057    122.284      7.319
            ?-?-?      6.298    108.420      6.564
            ?-?-?      3.183    125.427      6.530
            ?-?-?      2.845    119.823      8.501
            ?-?-?      9.201    121.915      6.303
            ?-?-?      7.221    105.820      8.055
            ?-?-?      1.410    120.364      7.312
            ?-?-?      1.392    120.337      7.312
            ?-?-?      4.592    118.742      9.267
            ?-?-?      8.814    111.217      7.350
            ?-?-?      8.794    111.225      7.352
            ?-?-?      1.107    116.379      7.787
            ?-?-?     -0.628    117.541      8.132
            ?-?-?     -0.607    117.513      8.134
            ?-?-?      2.451    115.972      7.555
            ?-?-?      5.038    111.994      8.040
            ?-?-?      9.042    112.024      8.032
            ?-?-?      7.742    125.460      7.148
            ?-?-?      4.730    119.255      8.939
            ?-?-?      9.532    105.804      8.056
            ?-?-?      7.237    121.321      7.645
            ?-?-?      1.381    122.188      7.309
            ?-?-?      9.226    126.820      8.032
            ?-?-?      1.345    109.001      8.006
            ?-?-?      2.843    121.595      8.272
            ?-?-?      7.078    114.613      7.642
            ?-?-?      8.738    122.041      8.557
            ?-?-?      1.895    126.810      7.722
            ?-?-?      8.757    122.054      8.554
            ?-?-?      8.020    124.889      8.966
            ?-?-?      8.819    120.740      9.051
            ?-?-?      7.765    122.839      8.031
            ?-?-?     10.707    117.229      8.509
            ?-?-?     10.682    117.208      8.511
            ?-?-?      1.513    115.140      8.885
            ?-?-?      0.775    123.141      9.093
            ?-?-?      2.612    107.585      7.669
            ?-?-?      7.247    130.790      7.508
            ?-?-?      2.075    118.437      8.468
            ?-?-?      4.740    118.181      7.483
            ?-?-?      7.868    119.699      7.584
            ?-?-?      7.852    119.694      7.587
            ?-?-?      4.739    119.395      8.932
            ?-?-?      3.975    120.668      8.812
            ?-?-?      0.567    128.472     10.694
            ?-?-?      8.837    121.599      8.275
            ?-?-?      2.340    121.075      8.551
            ?-?-?      2.346    121.073      8.550
            ?-?-?     -0.156    122.326      8.088
            ?-?-?      2.349    119.682      7.874
            ?-?-?      7.844    116.381      8.079
            ?-?-?      1.564    121.320      8.079
            ?-?-?      1.688    121.304      8.075
            ?-?-?      2.966    121.320      7.318
            ?-?-?      7.726    116.425      7.418
            ?-?-?      8.027    119.263      7.725
            ?-?-?      7.705    116.433      7.419
            ?-?-?      7.489    121.320      7.316
            ?-?-?     -0.131    118.311      7.679
            ?-?-?     -0.139    118.304      7.678
            ?-?-?      8.958    126.875      8.024
            ?-?-?      8.938    126.857      8.026
            ?-?-?      8.503    117.242      8.922
            ?-?-?      2.303    118.301      7.675
            ?-?-?      7.961    111.714      7.810
            ?-?-?      1.838    114.456      7.336
            ?-?-?      6.847    118.187      8.984
            ?-?-?      8.946    121.591      8.267
            ?-?-?      6.826    118.166      8.984
            ?-?-?      5.182    111.438      6.835
            ?-?-?      8.874    116.091      8.610
            ?-?-?      9.541    119.842      9.785
            ?-?-?      7.534    113.085      8.087
            ?-?-?      7.731    106.769      7.555
            ?-?-?      1.257    123.054      9.072
            ?-?-?      2.707    115.282      7.221
            ?-?-?      1.279    122.998      9.071
            ?-?-?      4.690    122.004      7.977
            ?-?-?      3.962    121.757      6.460
            ?-?-?      4.732    122.154      7.984
            ?-?-?      0.755    119.683      8.766
            ?-?-?      2.801    110.750      7.852
            ?-?-?      7.081    116.952      7.307
            ?-?-?      1.411    120.214      7.320
            ?-?-?      3.736    115.988      8.894
            ?-?-?      2.377    129.164     10.471
            ?-?-?      1.867    117.478      8.128
            ?-?-?      7.092    116.932      6.788
            ?-?-?      0.327    109.800      7.940
            ?-?-?      0.413    119.808      7.072
            ?-?-?      2.396    118.575      8.036
            ?-?-?      7.822    121.749      6.303
            ?-?-?      1.984    116.099      7.999
            ?-?-?      8.053    107.594      7.797
            ?-?-?      4.544    110.476      6.078
            ?-?-?      8.017    119.124      8.252
            ?-?-?      2.202    107.593      7.665
            ?-?-?      7.075    119.812      7.304
            ?-?-?      4.196    121.872      7.680
            ?-?-?      6.024    121.731      6.296
            ?-?-?      6.576    108.431      6.293
            ?-?-?      2.989    121.320      7.320
            ?-?-?      3.996    119.825      9.535
            ?-?-?      7.546    111.339      7.750
            ?-?-?      7.742    126.821      8.016
            ?-?-?      1.270    123.519      7.181
            ?-?-?      6.537    106.640      7.561
            ?-?-?      3.070    118.039      7.789
            ?-?-?      7.505    122.185      7.921
            ?-?-?      7.345    111.193      7.734
            ?-?-?      0.887    123.790      8.623
            ?-?-?      1.684    122.280      8.086
            ?-?-?      7.259    116.929      7.085
            ?-?-?      2.202    120.932      7.758
            ?-?-?      4.000    121.735      7.617
            ?-?-?      2.477    114.634      7.075
            ?-?-?      7.554    106.808      7.810
            ?-?-?      4.330    115.279      7.210
            ?-?-?      2.915    120.249      8.179
            ?-?-?      0.844    119.710      8.032
            ?-?-?      5.409    122.312     11.849
            ?-?-?      2.772    118.576      8.030
            ?-?-?      2.598    119.015      7.930
            ?-?-?      6.936    113.255      8.088
            ?-?-?      6.889    113.257      8.089
            ?-?-?      6.913    113.264      8.088
            ?-?-?      4.171    118.845      7.764
            ?-?-?      3.975    116.652      8.586
            ?-?-?      7.671    118.293      7.374
            ?-?-?      1.392    120.476      8.074
            ?-?-?      8.332    121.053      8.713
            ?-?-?      2.572    121.179      7.320
            ?-?-?      7.224    107.994      7.054
            ?-?-?      1.300    125.666      7.562
            ?-?-?      1.261    125.615      7.563
            ?-?-?      2.479    115.160      8.328
            ?-?-?      2.460    115.118      8.334
            ?-?-?      7.079    116.842      6.582
            ?-?-?      7.285    110.745      6.670
            ?-?-?      3.976    120.752      8.809
            ?-?-?      8.478    118.471      8.813
            ?-?-?      6.584    111.991      6.836
            ?-?-?      4.785    117.209      8.054
            ?-?-?     -0.408    124.459     10.921
            ?-?-?     -0.393    124.487     10.918
            ?-?-?      6.831    112.674      7.274
            ?-?-?      1.810    118.164      7.899
            ?-?-?      6.295    121.748      6.536
            ?-?-?      7.083    114.606      7.487
            ?-?-?      7.670    118.691      8.131
            ?-?-?      5.779    127.950     10.690
            ?-?-?      5.763    127.952     10.693
            ?-?-?      7.939    118.191      8.312
            ?-?-?      2.694    111.827      6.804
            ?-?-?      7.836    107.596      7.664
            ?-?-?      8.110    122.157      8.758
            ?-?-?      2.528    107.627      7.805
            ?-?-?      2.058    124.198      7.180
            ?-?-?      0.149    130.974      9.206
            ?-?-?      0.131    130.959      9.208
            ?-?-?      4.623    119.395      8.932
            ?-?-?      4.020    125.160      9.112
            ?-?-?      7.565    125.712      7.703
            ?-?-?      4.268    116.652      8.596
            ?-?-?     10.734    129.004     10.464
            ?-?-?      8.974    119.951      9.241
            ?-?-?      2.107    120.089      9.245
            ?-?-?      7.518    122.006      8.541
            ?-?-?      7.697    116.563      8.121
            ?-?-?      7.718    116.539      8.122
            ?-?-?      1.860    126.662      7.726
            ?-?-?      1.838    126.666      7.727
            ?-?-?      7.817    122.141      7.313
            ?-?-?      7.341    121.037      6.874
            ?-?-?      6.815    119.811      7.073
            ?-?-?      2.026    116.516      8.047
            ?-?-?      8.043    122.873      8.233
            ?-?-?      3.411    118.197      8.039
            ?-?-?      9.235    119.806      9.534
            ?-?-?      3.535    118.213      7.479
            ?-?-?      8.974    113.101      7.656
            ?-?-?      2.456    115.143      8.336
            ?-?-?      7.566    110.337      6.834
            ?-?-?      1.952    108.830      7.468
            ?-?-?      2.333    121.069      8.552
            ?-?-?      7.822    122.140      8.086
            ?-?-?      3.018    117.065      8.509
            ?-?-?      4.738    115.295      7.336
            ?-?-?      7.795    124.201      7.178
            ?-?-?      7.286    121.454      7.853
            ?-?-?      2.628    115.981      8.891
            ?-?-?      2.823    116.512      8.603
            ?-?-?      0.757    112.699      7.076
            ?-?-?      8.117    127.800      8.392
            ?-?-?      8.584    116.551      8.255
            ?-?-?      8.399    116.807      8.804
            ?-?-?      7.378    116.380      7.718
            ?-?-?      1.661    121.354      7.036
            ?-?-?      0.905    119.836      9.534
            ?-?-?      4.143    118.576      8.030
            ?-?-?      1.407    122.185      7.302
            ?-?-?      1.389    122.190      7.306
            ?-?-?      8.563    123.557      7.183
            ?-?-?      8.547    123.543      7.187
            ?-?-?      1.059    119.849      8.038
            ?-?-?      1.082    119.852      8.037
            ?-?-?      2.059    118.839      8.363
            ?-?-?      5.133    111.348      7.145
            ?-?-?      6.334    128.996     10.473
            ?-?-?      1.078    122.308      7.312
            ?-?-?      1.065    122.297      7.316
            ?-?-?      8.331    107.626      7.798
            ?-?-?      8.358    118.983      8.619
            ?-?-?      8.578    116.803      8.132
            ?-?-?      0.411    115.283      7.342
            ?-?-?      8.011    115.144      8.399
            ?-?-?      5.134    111.298      6.834
            ?-?-?      9.166    116.788      9.064
            ?-?-?      9.158    116.784      9.068
            ?-?-?      1.648    107.647      7.667
            ?-?-?      7.553    125.575      7.253
            ?-?-?     10.668    121.761      8.658
            ?-?-?      0.855    115.282      7.343
            ?-?-?      7.829    119.813      7.077
            ?-?-?      7.858    110.902      8.055
            ?-?-?      0.730    116.796      8.395
            ?-?-?      7.675    122.179      8.767
            ?-?-?      8.672    121.745      8.915
            ?-?-?      5.784    119.128      8.773
            ?-?-?      7.573    125.584      8.229
            ?-?-?      4.166    119.945      8.133
            ?-?-?      9.642    104.454     10.158
            ?-?-?      5.247    111.988      6.843
            ?-?-?      7.572    115.287      8.908
            ?-?-?      1.867    114.638      6.911
            ?-?-?      7.685    122.144      7.523
            ?-?-?      7.154    111.316      6.992
            ?-?-?      7.497    119.402      8.657
            ?-?-?      4.739    107.987      7.237
            ?-?-?      3.042    112.145      7.031
            ?-?-?      8.349    122.012      8.593
            ?-?-?     10.201    119.945      8.776
            ?-?-?      1.305    125.687      7.562
            ?-?-?     -0.151    121.332      7.242
            ?-?-?     -1.014    118.198      9.008
