# Supplementary material for: Structural and regulatory insights into the glideosome-associated connector from Toxoplasma gondii
Source: eLife. 2023 Apr 4;12:e86049. doi: 10.7554/eLife.86049 (PMC10125020; doi:10.7554/eLife.86049)
Supplement: Figure 1—source data 1. — wwPDB X-ray structure validation; MTZ file for TgGAC X-ray diffraction data and final refined PDB file for TgGAC from X-ray diffraction. [file elife-86049-fig1-data1.zip › Figure 1-source data 1/NOE assignment and NMR structure/peak_lists/N15NOESY_nnoesy_all.list]

      Assignment          w1         w2         w3
            ?-?-?      6.847    112.126      7.083
            ?-?-?      8.863    130.926      9.209
            ?-?-?      1.759    118.850      8.366
            ?-?-?      7.668    108.831      8.008
            ?-?-?      4.303    116.373      7.730
            ?-?-?      2.211    108.420      7.234
            ?-?-?      4.187    116.381      7.704
            ?-?-?      4.259    116.379      7.722
            ?-?-?      4.141    119.536      8.402
            ?-?-?      1.583    122.143      7.523
            ?-?-?      4.293    119.400      8.672
            ?-?-?      3.453    117.478      8.132
            ?-?-?      0.758    116.655      8.596
            ?-?-?      0.840    116.652      8.595
            ?-?-?      0.914    116.792      8.400
            ?-?-?      4.276    107.597      7.803
            ?-?-?      2.222    117.477      7.977
            ?-?-?      3.262    118.438      8.469
            ?-?-?      4.025    117.204      8.061
            ?-?-?      1.294    116.105      7.546
            ?-?-?      7.798    120.240      8.311
            ?-?-?      8.670    107.597      7.803
            ?-?-?      0.896    121.046      8.555
            ?-?-?      0.140    118.575      7.695
            ?-?-?      2.078    108.283      7.468
            ?-?-?      2.091    114.321      8.113
            ?-?-?      4.298    120.633      8.813
            ?-?-?      1.586    119.811      9.533
            ?-?-?      1.068    115.281      7.344
            ?-?-?      8.818    122.280      8.093
            ?-?-?      3.704    118.438      8.469
            ?-?-?      3.897    118.301      7.679
            ?-?-?      1.534    127.908     10.697
            ?-?-?      2.838    108.830      8.007
            ?-?-?      1.465    121.595      8.273
            ?-?-?      7.243    118.713      7.663
            ?-?-?      7.225    107.185      6.877
            ?-?-?      2.527    125.299     11.757
            ?-?-?      2.817    120.908      7.755
            ?-?-?      6.300    120.223      8.186
            ?-?-?      0.579    117.890      7.797
            ?-?-?      0.876    123.517      7.185
            ?-?-?      3.076    126.810      7.722
            ?-?-?      8.670    119.125      8.021
            ?-?-?      2.101    119.535      8.406
            ?-?-?      8.431    121.183      7.326
            ?-?-?      4.748    120.909      7.753
            ?-?-?      4.024    118.849      8.367
            ?-?-?      4.370    125.575      7.569
            ?-?-?      1.439    120.224      8.187
            ?-?-?      7.941    115.282      8.908
            ?-?-?      0.727    127.771      8.391
            ?-?-?      1.427    125.300      9.114
            ?-?-?      2.346    116.380      7.727
            ?-?-?      4.699    109.791      7.944
            ?-?-?      4.562    109.791      7.945
            ?-?-?      7.862    115.281      7.346
            ?-?-?      2.742    118.164      8.039
            ?-?-?      1.809    112.125      7.616
            ?-?-?      3.479    119.535      8.403
            ?-?-?      4.661    119.125      8.036
            ?-?-?      0.899    118.165      8.038
            ?-?-?      0.432    121.184      7.329
            ?-?-?      2.844    128.182      9.049
            ?-?-?      9.531    122.006      8.351
            ?-?-?      7.244    121.596      8.272
            ?-?-?      4.240    115.282      7.343
            ?-?-?      7.547    115.145      8.327
            ?-?-?      4.243    119.673      7.874
            ?-?-?      2.329    122.141      7.524
            ?-?-?      2.229    122.144      7.523
            ?-?-?      0.831    129.006     10.470
            ?-?-?      1.919    116.380      7.847
            ?-?-?      1.393    118.164      8.041
            ?-?-?      0.581    119.812      7.077
            ?-?-?      2.822    113.635      7.764
            ?-?-?      7.233    108.420      6.572
            ?-?-?      4.614    118.027      8.985
            ?-?-?      0.238    121.595      8.273
            ?-?-?      3.106    110.067      7.678
            ?-?-?      1.857    117.479      7.980
            ?-?-?      7.241    118.713      9.267
            ?-?-?      3.235    121.320      7.242
            ?-?-?      0.971    113.086      8.093
            ?-?-?      5.250    108.695      8.970
            ?-?-?      7.465    119.673      8.032
            ?-?-?      4.988    126.810      7.724
            ?-?-?      4.158    118.164      8.043
            ?-?-?      2.713    114.864      8.417
            ?-?-?      4.657    108.283      7.469
            ?-?-?      0.973    111.987      8.039
            ?-?-?      9.529    119.674      8.035
            ?-?-?      3.967    119.674      8.036
            ?-?-?      9.043    121.047      8.339
            ?-?-?      2.868    118.026      7.908
            ?-?-?      7.661    119.810      7.076
            ?-?-?      1.243    123.654      8.625
            ?-?-?      0.900    107.734      7.663
            ?-?-?      3.379    110.067      7.680
            ?-?-?      4.773    108.832      8.011
            ?-?-?      7.242    108.968      6.573
            ?-?-?      1.439    117.891      7.796
            ?-?-?      8.086    120.634      8.813
            ?-?-?      2.173    127.908     10.697
            ?-?-?      1.026    123.516      7.185
            ?-?-?      0.612    117.615      8.830
            ?-?-?      0.582    117.615      8.830
            ?-?-?      5.183    116.654      8.595
            ?-?-?      0.774    122.144      8.767
            ?-?-?      2.302    115.282      8.907
            ?-?-?      2.241    115.283      8.876
            ?-?-?      2.410    115.282      8.908
            ?-?-?      0.964    118.711      9.265
            ?-?-?      0.894    122.144      7.524
            ?-?-?      7.077    118.164      7.483
            ?-?-?      1.238    121.731      6.303
            ?-?-?      7.468    112.400      6.803
            ?-?-?      0.922    121.321      7.241
            ?-?-?      1.761    125.299      9.110
            ?-?-?      3.878    113.222      8.092
            ?-?-?      3.796    113.218      8.094
            ?-?-?      0.574    117.478      8.133
            ?-?-?      2.971    125.576      7.565
            ?-?-?      2.618    120.634      8.813
            ?-?-?      4.172    122.830      8.031
            ?-?-?      1.244    127.771      8.390
            ?-?-?      2.354    108.420      6.568
            ?-?-?      7.118    121.732      7.617
            ?-?-?      2.618    122.281      8.093
            ?-?-?      3.925    108.692      8.966
            ?-?-?      3.804    108.695      8.970
            ?-?-?      4.143    112.126      7.616
            ?-?-?      4.220    122.007      8.352
            ?-?-?      4.773    119.674      8.036
            ?-?-?      0.960    126.124      8.089
            ?-?-?      4.095    118.301      7.675
            ?-?-?     -0.137    121.595      8.665
            ?-?-?      4.717    118.987      7.797
            ?-?-?      1.986    122.143      7.523
            ?-?-?      2.070    108.420      7.235
            ?-?-?      4.629    119.672      8.033
            ?-?-?      2.771    111.165      7.351
            ?-?-?      5.675    119.674      8.766
            ?-?-?      9.532    122.830      8.032
            ?-?-?      5.628    124.889      8.963
            ?-?-?      7.244    123.654      8.626
            ?-?-?      4.638    118.027      7.913
            ?-?-?      4.777    118.014      7.912
            ?-?-?      5.413    127.771      8.395
            ?-?-?      7.397    116.653      9.385
            ?-?-?      4.955    116.380      7.845
            ?-?-?      8.549    116.105      7.545
            ?-?-?      5.675    118.850      8.363
            ?-?-?      2.648    108.831      8.007
            ?-?-?      2.077    121.733      8.666
            ?-?-?      4.120    120.223      8.187
            ?-?-?      1.889    115.968      8.891
            ?-?-?      1.778    115.968      8.891
            ?-?-?      1.255    127.908     10.694
            ?-?-?      0.524    121.595      8.665
            ?-?-?      0.903    117.204      8.060
            ?-?-?      4.834    130.927      9.213
            ?-?-?      2.126    121.046      8.339
            ?-?-?      7.564    111.164      7.349
            ?-?-?      1.958    125.298     11.759
            ?-?-?      1.841    125.299     11.757
            ?-?-?      4.094    121.320      8.079
            ?-?-?      7.075    126.809      8.031
            ?-?-?      8.870    118.987      7.796
            ?-?-?      1.511    127.771      8.391
            ?-?-?      6.563    108.420      7.234
            ?-?-?      2.150    110.753      7.853
            ?-?-?      2.393    118.164      8.039
            ?-?-?      5.469    117.615      8.831
            ?-?-?      7.085    119.674      7.878
            ?-?-?      7.883    118.162      7.484
            ?-?-?      0.772    111.166      7.356
            ?-?-?      7.536    121.045      8.554
            ?-?-?      8.399    118.164      8.042
            ?-?-?      4.074    121.046      8.555
            ?-?-?      2.692    118.028      7.907
            ?-?-?      2.083    119.126      8.023
            ?-?-?      0.655    121.320      8.077
            ?-?-?      1.444    116.793      7.091
            ?-?-?      4.737    120.223      8.312
            ?-?-?      1.585    122.007      8.351
            ?-?-?      7.077    115.282      7.343
            ?-?-?      1.329    121.732      8.129
            ?-?-?      1.267    121.595      8.274
            ?-?-?      8.652    127.771      8.391
            ?-?-?      4.462    116.380      7.726
            ?-?-?      4.095    113.222      8.093
            ?-?-?      3.089    114.321      8.117
            ?-?-?      4.712    111.302      9.384
            ?-?-?      8.326    118.987      7.796
            ?-?-?      0.923    121.594      8.664
            ?-?-?      3.740    111.302      7.151
            ?-?-?      8.085    111.302      7.149
            ?-?-?      8.819    118.438      8.468
            ?-?-?      2.474    126.810      8.031
            ?-?-?      3.800    114.592      7.085
            ?-?-?      0.134    125.297      9.109
            ?-?-?      1.066    119.674      7.875
            ?-?-?      0.013    121.595      8.271
            ?-?-?      4.558    121.729      6.300
            ?-?-?      3.112    119.811      7.076
            ?-?-?      1.905    120.634      8.813
            ?-?-?      1.484    122.280      8.093
            ?-?-?      3.012    116.381      7.706
            ?-?-?      7.996    123.516      7.182
            ?-?-?      7.725    109.792      7.941
            ?-?-?      4.593    121.732      8.126
            ?-?-?      1.491    117.203      8.506
            ?-?-?      1.713    115.008      8.326
            ?-?-?      4.146    120.634      8.812
            ?-?-?      1.809    128.181      8.438
            ?-?-?      2.116    125.299     11.755
            ?-?-?      7.712    118.164      8.148
            ?-?-?      0.580    113.087      7.659
            ?-?-?      7.763    113.635      6.881
            ?-?-?      7.071    117.475      8.132
            ?-?-?      3.257    105.882      8.061
            ?-?-?      2.540    112.402      6.800
            ?-?-?      1.433    116.378      7.844
            ?-?-?      1.586    121.045      8.555
            ?-?-?      1.716    121.047      8.554
            ?-?-?      5.156    123.654      8.625
            ?-?-?      1.442    111.167      7.352
            ?-?-?      1.576    111.160      7.352
            ?-?-?      3.526    119.811      7.077
            ?-?-?      1.845    108.283      7.472
            ?-?-?      8.334    118.713      9.266
            ?-?-?      7.093    121.732      8.126
            ?-?-?      0.580    124.889      8.962
            ?-?-?      8.133    110.752      7.853
            ?-?-?      8.037    110.753      7.852
            ?-?-?      4.213    116.378      7.846
            ?-?-?      4.067    116.380      7.847
            ?-?-?      5.790    111.988      8.040
            ?-?-?      7.763    118.438      8.469
            ?-?-?      3.823    114.461      8.108
            ?-?-?      1.071    114.596      7.084
            ?-?-?      2.646    113.636      6.881
            ?-?-?      0.901    117.891      7.793
            ?-?-?      7.796    122.575      8.372
            ?-?-?      0.701    121.046      8.557
            ?-?-?      4.148    111.165      7.351
            ?-?-?      1.068    118.987      7.927
            ?-?-?      1.706    121.320      7.240
            ?-?-?      1.810    107.597      7.804
            ?-?-?      4.437    110.753      7.852
            ?-?-?      3.262    121.732      8.665
            ?-?-?      1.895    126.261      6.533
            ?-?-?      7.533    111.851      6.848
            ?-?-?      4.496    119.536      8.405
            ?-?-?      4.689    116.654      8.598
            ?-?-?      2.620    113.635      6.811
            ?-?-?      8.033    122.556      8.370
            ?-?-?      4.691    120.082      9.237
            ?-?-?      7.223    116.654      9.385
            ?-?-?      0.831    108.283      7.467
            ?-?-?      8.399    117.478      7.977
            ?-?-?      1.738    116.104      7.546
            ?-?-?      8.012    121.046      8.554
            ?-?-?      4.368    121.183      7.327
            ?-?-?      1.713    122.144      8.767
            ?-?-?      7.799    117.615      8.833
            ?-?-?      7.797    118.027      8.985
            ?-?-?      4.027    129.005     10.471
            ?-?-?      1.583    130.789      7.507
            ?-?-?      2.307    125.300      9.109
            ?-?-?      2.395    117.477      7.977
            ?-?-?      4.614    127.906     10.698
            ?-?-?      3.729    122.006      8.350
            ?-?-?      2.041    123.516      7.186
            ?-?-?      2.772    121.732      6.303
            ?-?-?      0.559    115.145      8.000
            ?-?-?      2.209    108.421      6.575
            ?-?-?      0.744    107.596      7.803
            ?-?-?      1.403    119.536      8.402
            ?-?-?      4.822    111.165      7.354
            ?-?-?      1.756    123.117      9.077
            ?-?-?      1.034    120.085      9.239
            ?-?-?      0.701    116.104      7.547
            ?-?-?      5.002    119.811      7.077
            ?-?-?      0.766    111.988      8.041
            ?-?-?      0.703    113.222      8.090
            ?-?-?      7.317    128.182      8.437
            ?-?-?      3.702    121.732      8.665
            ?-?-?      3.732    118.987      7.925
            ?-?-?      3.109    117.478      7.980
            ?-?-?      3.781    115.146      7.995
            ?-?-?      1.612    124.889      8.962
            ?-?-?      1.534    110.752      7.852
            ?-?-?      1.342    111.302      7.155
            ?-?-?      2.375    119.127      8.030
            ?-?-?      5.761    113.223      8.094
            ?-?-?      1.338    121.731      7.615
            ?-?-?      4.194    121.320      7.241
            ?-?-?      2.059    108.421      6.569
            ?-?-?      2.894    118.713      7.660
            ?-?-?      3.014    118.714      7.658
            ?-?-?      6.393    116.654      9.382
            ?-?-?      1.039    126.811      8.024
            ?-?-?      8.186    121.731      6.301
            ?-?-?      2.080    118.027      8.985
            ?-?-?      7.750    111.302      6.822
            ?-?-?      3.994    118.713      9.267
            ?-?-?      7.492    125.300     11.754
            ?-?-?      7.187    115.144      8.000
            ?-?-?      1.613    118.301      7.679
            ?-?-?      1.068    119.399      8.672
            ?-?-?      1.593    118.850      8.366
            ?-?-?      1.880    119.536      8.403
            ?-?-?      8.078    116.929      7.085
            ?-?-?      1.845    109.792      7.941
            ?-?-?      0.604    111.167      7.351
            ?-?-?      5.473    106.773      7.561
            ?-?-?      1.266    126.261      6.537
            ?-?-?      4.197    121.733      7.616
            ?-?-?      9.208    116.654      8.594
            ?-?-?      0.852    114.598      7.083
            ?-?-?      1.809    118.301      7.677
            ?-?-?      0.583    115.281      7.342
            ?-?-?      0.911    118.027      7.910
            ?-?-?      3.282    117.203      8.060
            ?-?-?      2.959    121.045      8.336
            ?-?-?      5.175    128.182      9.053
            ?-?-?      3.532    111.302      9.384
            ?-?-?      0.576    127.909     10.697
            ?-?-?      2.222    126.261      6.530
            ?-?-?      0.252    123.790      8.625
            ?-?-?      3.950    108.282      7.468
            ?-?-?      2.870    111.302      9.380
            ?-?-?      2.592    108.008      7.240
            ?-?-?      0.900    126.262      6.537
            ?-?-?      0.745    118.026      8.984
            ?-?-?      0.615    123.654      8.629
            ?-?-?      0.138    123.791      8.627
            ?-?-?      0.925    120.634      8.815
            ?-?-?      1.021    120.633      8.813
            ?-?-?      1.612    115.146      8.000
            ?-?-?     10.471    118.849      8.366
            ?-?-?     -0.622    118.440      8.466
            ?-?-?      1.588    113.223      8.093
            ?-?-?      1.734    113.223      8.090
            ?-?-?      2.621    113.635      7.632
            ?-?-?      1.612    107.184      6.878
            ?-?-?      4.289    118.027      7.907
            ?-?-?      4.143    119.125      8.021
            ?-?-?      2.541    119.811      7.074
            ?-?-?      2.595    119.812      9.533
            ?-?-?      3.748    118.027      7.907
            ?-?-?      1.486    117.477      8.133
            ?-?-?      0.770    127.908     10.700
            ?-?-?      2.667    118.162      8.154
            ?-?-?      2.555    118.164      8.152
            ?-?-?      2.224    122.830      8.031
            ?-?-?      1.613    122.555      8.375
            ?-?-?      8.620    130.796      7.507
            ?-?-?      1.403    117.478      7.980
            ?-?-?      8.455    121.733      8.666
            ?-?-?      8.451    122.281      8.093
            ?-?-?      1.342    113.087      7.663
            ?-?-?      1.585    112.126      7.616
            ?-?-?      3.929    115.969      8.890
            ?-?-?      3.606    121.732      8.133
            ?-?-?      4.829    118.716      7.688
            ?-?-?      3.749    125.312     11.757
            ?-?-?      3.920    114.865      8.416
            ?-?-?      7.345    119.811      7.077
            ?-?-?     -0.867    119.672      7.877
            ?-?-?     -0.824    119.653      7.877
            ?-?-?     -0.807    119.638      7.875
            ?-?-?      0.527    113.223      8.093
            ?-?-?      1.270    116.655      8.594
            ?-?-?      1.927    127.770      8.392
            ?-?-?      2.795    111.988      8.039
            ?-?-?      8.020    117.203      8.512
            ?-?-?      4.687    121.594      8.274
            ?-?-?      1.612    115.282      7.341
            ?-?-?      4.174    119.810      8.501
            ?-?-?      4.291    117.614      8.829
            ?-?-?      2.264    118.987      7.800
            ?-?-?      4.822    125.300      9.114
            ?-?-?      2.224    108.283      7.467
            ?-?-?      6.211    119.674      8.766
            ?-?-?      3.117    115.281      7.343
            ?-?-?      7.244    112.128      7.617
            ?-?-?      7.344    112.123      7.612
            ?-?-?      2.824    118.164      8.149
            ?-?-?      1.924    118.027      8.984
            ?-?-?      2.499    112.126      7.616
            ?-?-?      1.612    117.615      8.829
            ?-?-?      0.770    121.732      8.126
            ?-?-?      4.442    123.516      7.185
            ?-?-?      4.473    123.517      7.184
            ?-?-?      4.798    119.811      9.537
            ?-?-?      1.046    120.220      8.187
            ?-?-?     -0.840    118.164      7.482
            ?-?-?      7.788    123.516      7.186
            ?-?-?      0.763    116.380      7.706
            ?-?-?      0.900    126.810      7.726
            ?-?-?      2.129    121.732      8.133
            ?-?-?      5.623    116.654      8.594
            ?-?-?      7.342    125.300     11.759
            ?-?-?      1.042    121.733      6.302
            ?-?-?      0.755    122.556      8.374
            ?-?-?      4.497    117.478      7.982
            ?-?-?      4.027    121.458      7.317
            ?-?-?      2.052    115.283      8.907
            ?-?-?      7.343    106.774      7.562
            ?-?-?      1.403    118.987      7.800
            ?-?-?      0.773    120.084      9.243
            ?-?-?      2.224    119.674      8.036
            ?-?-?      6.874    111.164      7.352
            ?-?-?      4.630    127.772      8.391
            ?-?-?      0.967    128.182      9.055
            ?-?-?      9.109    122.144      8.766
            ?-?-?      8.035    119.811      9.534
            ?-?-?      3.780    117.890      7.796
            ?-?-?      4.143    128.182      8.438
            ?-?-?      4.330    115.282      8.879
            ?-?-?     -0.134    121.046      8.555
            ?-?-?      1.049    117.615      8.830
            ?-?-?      6.872    121.732      6.303
            ?-?-?      1.584    116.929      7.092
            ?-?-?      1.042    121.732      8.132
            ?-?-?      6.579    108.008      7.235
            ?-?-?      8.915    109.791      7.944
            ?-?-?      3.961    116.792      8.395
            ?-?-?      5.405    107.597      7.804
            ?-?-?      2.646    113.635      7.765
            ?-?-?      4.687    130.927      9.213
            ?-?-?      8.009    119.536      8.406
            ?-?-?      7.765    121.731      8.666
            ?-?-?      3.335    106.773      7.561
            ?-?-?      4.235    117.203      8.061
            ?-?-?      8.399    118.026      8.984
            ?-?-?      2.018    123.105      9.083
            ?-?-?      1.044    122.556      8.374
            ?-?-?      2.376    109.792      7.945
            ?-?-?      0.845    115.967      8.892
            ?-?-?      7.080    116.380      7.844
            ?-?-?      0.554    110.752      7.853
            ?-?-?      0.138    129.006     10.469
            ?-?-?      4.045    118.988      7.928
            ?-?-?      7.613    128.182      8.438
            ?-?-?      8.891    108.282      7.468
            ?-?-?      7.732    118.027      7.907
            ?-?-?      4.590    115.283      8.908
            ?-?-?      7.788    121.182      7.327
            ?-?-?      4.095    118.165      7.483
            ?-?-?      3.108    118.987      7.926
            ?-?-?      7.886    121.187      7.314
            ?-?-?      2.419    126.258      6.537
            ?-?-?      8.401    119.126      8.023
            ?-?-?      2.303    123.106      9.078
            ?-?-?      1.585    118.986      7.925
            ?-?-?      6.880    113.635      7.765
            ?-?-?      7.319    116.381      7.788
            ?-?-?      1.071    118.164      7.483
            ?-?-?      4.340    118.987      7.796
            ?-?-?      8.399    119.400      8.664
            ?-?-?      4.590    130.790      7.507
            ?-?-?      8.083    121.458      7.317
            ?-?-?      0.657    121.732      6.303
            ?-?-?      4.099    122.144      7.523
            ?-?-?      4.304    107.732      7.666
            ?-?-?      4.189    107.734      7.666
            ?-?-?      0.432    123.791      8.625
            ?-?-?      4.052    114.596      7.084
            ?-?-?      4.096    105.537      7.233
            ?-?-?      0.531    116.105      7.546
            ?-?-?      6.632    119.674      8.764
            ?-?-?      8.129    107.734      7.666
            ?-?-?      5.004    118.026      7.910
            ?-?-?      7.879    121.458      7.317
            ?-?-?      1.907    115.144      8.327
            ?-?-?      1.395    121.458      7.318
            ?-?-?      1.363    118.165      7.484
            ?-?-?      2.031    122.144      8.766
            ?-?-?      1.574    128.182      8.438
            ?-?-?      1.612    105.675      7.231
            ?-?-?      4.035    107.185      6.885
            ?-?-?      7.561    120.223      8.186
            ?-?-?      7.824    125.300     11.758
            ?-?-?      8.275    130.789      7.505
            ?-?-?      2.408    120.221      8.312
            ?-?-?      0.655    120.224      8.186
            ?-?-?      3.795    121.047      8.554
            ?-?-?      4.586    122.556      8.370
            ?-?-?      1.024    116.654      8.594
            ?-?-?      1.071    121.320      8.078
            ?-?-?      2.319    120.223      8.313
            ?-?-?      2.879    126.261      6.533
            ?-?-?      4.242    125.299     11.760
            ?-?-?      7.789    115.146      7.999
            ?-?-?      7.075    112.675      6.842
            ?-?-?      1.563    119.675      8.032
            ?-?-?      1.071    119.811      7.076
            ?-?-?      1.339    107.734      7.665
            ?-?-?      4.183    122.281      8.089
            ?-?-?      5.769    118.713      9.268
            ?-?-?      4.464    118.027      7.906
            ?-?-?      0.746    113.085      7.656
            ?-?-?      7.075    112.127      6.842
            ?-?-?      4.365    121.731      8.132
            ?-?-?     -0.836    115.282      7.346
            ?-?-?      7.076    121.320      8.077
            ?-?-?      4.071    119.674      7.874
            ?-?-?      1.412    114.596      7.083
            ?-?-?      1.560    115.968      8.892
            ?-?-?      3.971    120.223      8.186
            ?-?-?      1.335    117.478      8.133
            ?-?-?      1.246    117.614      8.831
            ?-?-?      3.951    119.536      8.406
            ?-?-?      1.583    122.831      8.030
            ?-?-?      3.110    117.204      8.062
            ?-?-?      1.066    121.458      7.313
            ?-?-?      0.524    121.046      8.555
            ?-?-?      7.788    111.302      7.155
            ?-?-?      4.217    116.928      7.091
            ?-?-?      1.235    130.928      9.213
            ?-?-?      1.278    130.930      9.212
            ?-?-?      2.594    108.420      7.235
            ?-?-?      1.955    118.987      7.796
            ?-?-?      4.042    116.929      7.091
            ?-?-?      7.661    117.478      8.132
            ?-?-?      7.077    113.086      7.661
            ?-?-?      1.663    118.986      7.796
            ?-?-?      4.590    126.810      8.030
            ?-?-?      7.848    116.929      7.088
            ?-?-?      3.824    110.753      7.853
            ?-?-?      5.180    126.810      8.031
            ?-?-?      7.318    119.674      7.874
            ?-?-?      7.292    111.988      6.663
            ?-?-?      6.834    112.674      7.083
            ?-?-?      7.194    117.889      7.794
            ?-?-?      3.929    118.987      7.796
            ?-?-?      7.317    121.319      8.078
            ?-?-?      7.637    113.086      6.812
            ?-?-?      6.657    111.988      7.296
            ?-?-?      3.799    119.673      7.875
            ?-?-?      5.311    119.674      8.768
            ?-?-?      4.168    117.478      8.132
            ?-?-?      1.132    107.734      7.667
            ?-?-?      7.639    113.634      6.811
            ?-?-?      8.006    122.144      7.523
            ?-?-?      3.463    118.438      8.468
            ?-?-?      4.709    122.144      8.767
            ?-?-?      6.210    116.654      9.385
            ?-?-?      8.047    121.046      8.336
            ?-?-?      2.030    118.165      8.041
            ?-?-?      0.850    125.305      9.111
            ?-?-?      7.489    119.673      7.874
            ?-?-?      0.775    125.299      9.110
            ?-?-?      6.849    111.851      7.534
            ?-?-?      2.352    108.419      7.233
            ?-?-?      7.922    122.007      8.355
            ?-?-?      6.815    111.302      7.753
            ?-?-?      8.396    117.203      8.061
            ?-?-?      8.053    116.793      8.397
            ?-?-?      7.518    115.145      8.000
            ?-?-?      1.414    118.850      8.366
            ?-?-?      1.564    108.283      7.468
            ?-?-?      3.560    121.045      8.555
            ?-?-?      5.078    130.790      7.507
            ?-?-?      1.068    117.203      8.059
            ?-?-?      8.550    122.143      7.525
            ?-?-?      1.806    119.675      8.036
            ?-?-?      7.337    118.165      7.485
            ?-?-?      8.347    111.988      8.041
            ?-?-?      4.614    126.125      8.086
            ?-?-?      3.938    118.164      8.040
            ?-?-?      0.749    119.811      7.074
            ?-?-?      1.932    120.223      8.310
            ?-?-?      5.473    130.927      9.211
            ?-?-?      5.252    120.085      9.243
            ?-?-?      4.046    110.753      7.852
            ?-?-?      0.973    115.282      7.217
            ?-?-?      6.856    129.006     10.471
            ?-?-?      4.298    115.007      8.329
            ?-?-?      4.541    126.811      7.726
            ?-?-?      4.671    126.811      7.725
            ?-?-?      1.023    130.926      9.212
            ?-?-?      3.969    121.731      6.303
            ?-?-?      4.611    128.182      9.055
            ?-?-?      8.433    112.125      7.617
            ?-?-?      4.013    118.163      8.042
            ?-?-?      1.590    114.596      7.084
            ?-?-?      1.689    114.595      7.083
            ?-?-?      1.242    111.164      7.354
            ?-?-?      1.895    116.929      7.088
            ?-?-?      3.783    128.182      8.437
            ?-?-?      8.181    116.105      7.553
            ?-?-?      3.578    117.890      7.794
            ?-?-?      4.183    119.674      8.035
            ?-?-?      6.821    113.223      7.640
            ?-?-?      6.630    129.006     10.471
            ?-?-?      4.300    120.223      8.186
            ?-?-?      1.241    106.772      7.562
            ?-?-?      3.820    118.712      9.268
            ?-?-?      3.775    121.182      7.328
            ?-?-?      1.289    120.085      9.241
            ?-?-?      0.847    121.320      8.077
            ?-?-?      4.611    123.653      8.625
            ?-?-?      1.733    116.242      7.788
            ?-?-?      7.577    126.261      6.538
            ?-?-?      3.970    115.145      7.998
            ?-?-?      7.563    129.006     10.471
            ?-?-?      1.855    119.673      7.875
            ?-?-?      6.706    116.655      9.383
            ?-?-?      0.771    117.202      8.509
            ?-?-?      8.623    112.125      7.618
            ?-?-?      1.929    121.732      8.132
            ?-?-?      5.782    121.046      8.340
            ?-?-?      6.800    112.400      7.476
            ?-?-?     -0.158    118.438      8.469
            ?-?-?      4.611    119.811      9.532
            ?-?-?      8.341    110.753      7.851
            ?-?-?      1.624    117.890      7.792
            ?-?-?      2.056    116.792      8.399
            ?-?-?      1.068    124.889      8.966
            ?-?-?      2.665    114.321      8.118
            ?-?-?      8.008    117.890      7.794
            ?-?-?      1.490    125.300     11.761
            ?-?-?      3.531    113.223      8.093
            ?-?-?      8.989    127.771      8.391
            ?-?-?      2.131    111.988      8.041
            ?-?-?      5.080    118.028      8.987
            ?-?-?      2.518    111.302      7.749
            ?-?-?      4.679    123.105      9.080
            ?-?-?      1.045    106.773      7.561
            ?-?-?      1.243    117.203      8.507
            ?-?-?      5.403    118.027      8.985
            ?-?-?      4.169    117.202      8.508
            ?-?-?      1.537    118.438      8.469
            ?-?-?      8.033    108.283      7.466
            ?-?-?      4.173    108.832      8.006
            ?-?-?      2.871    109.792      7.944
            ?-?-?      4.366    120.223      8.312
            ?-?-?      1.963    122.829      8.032
            ?-?-?      2.083    122.834      8.031
            ?-?-?      3.338    111.165      7.357
            ?-?-?      0.576    111.303      7.151
            ?-?-?     -0.844    125.300     11.760
            ?-?-?      3.997    108.832      8.007
            ?-?-?      2.868    123.654      8.625
            ?-?-?      0.973    116.654      9.384
            ?-?-?      2.546    118.713      7.663
            ?-?-?      1.346    115.283      7.343
            ?-?-?      2.985    126.810      8.029
            ?-?-?      0.825    118.577      7.695
            ?-?-?      4.586    124.889      8.963
            ?-?-?      2.052    109.791      7.941
            ?-?-?      5.624    126.810      8.031
            ?-?-?      6.852    118.987      7.928
            ?-?-?      3.799    118.164      7.484
            ?-?-?      4.298    116.105      7.555
            ?-?-?      8.372    129.005     10.470
            ?-?-?      3.948    117.890      7.796
            ?-?-?      2.594    119.124      8.021
            ?-?-?      1.249    120.222      8.186
            ?-?-?      3.732    119.810      9.533
            ?-?-?      6.301    111.156      7.355
            ?-?-?      3.800    105.676      7.233
            ?-?-?      3.906    105.674      7.233
            ?-?-?      2.865    119.125      8.031
            ?-?-?      4.373    116.243      7.789
            ?-?-?      8.602    125.026      8.962
            ?-?-?      1.583    130.927      9.211
            ?-?-?      1.674    120.223      8.312
            ?-?-?      1.346    119.812      7.076
            ?-?-?      4.712    112.126      7.616
            ?-?-?      8.080    114.595      7.084
            ?-?-?      2.794    112.537      7.084
            ?-?-?      2.866    112.126      7.616
            ?-?-?      0.593    118.164      7.483
            ?-?-?      4.439    115.145      7.998
            ?-?-?      2.078    119.675      8.039
            ?-?-?      4.548    125.576      8.309
            ?-?-?      7.513    121.595      8.272
            ?-?-?      3.789    122.144      7.526
            ?-?-?      1.809    105.674      7.232
            ?-?-?      4.274    125.026      8.963
            ?-?-?      2.312    121.746      8.127
            ?-?-?      2.413    121.727      8.129
            ?-?-?      2.961    112.537      7.083
            ?-?-?      3.409    118.027      7.909
            ?-?-?      8.352    119.811      9.533
            ?-?-?      3.998    117.203      8.507
            ?-?-?      1.044    117.890      7.796
            ?-?-?      2.843    120.633      8.811
            ?-?-?      2.224    115.146      7.996
            ?-?-?      2.323    115.143      7.996
            ?-?-?      6.877    119.674      8.767
            ?-?-?      4.613    121.046      8.336
            ?-?-?      6.805    113.635      7.633
            ?-?-?      2.225    118.164      8.039
            ?-?-?      1.039    111.165      7.351
            ?-?-?      3.285    118.987      7.929
            ?-?-?      4.747    120.222      8.186
            ?-?-?      4.786    126.124      8.085
            ?-?-?      3.528    118.712      9.270
            ?-?-?      2.961    111.988      8.040
            ?-?-?      4.220    113.086      7.657
            ?-?-?      1.139    121.729      7.619
            ?-?-?      7.241    107.871      6.575
            ?-?-?      2.349    118.027      7.907
            ?-?-?      2.635    113.086      7.640
            ?-?-?      2.524    113.087      7.658
            ?-?-?      2.321    122.144      8.767
            ?-?-?      7.521    117.890      7.788
            ?-?-?      1.393    121.319      8.077
            ?-?-?      0.744    119.400      8.663
            ?-?-?      4.152    117.478      7.977
            ?-?-?      0.922    122.281      8.093
            ?-?-?      7.856    114.459      8.116
            ?-?-?      4.333    113.090      7.656
            ?-?-?      8.352    118.987      7.928
            ?-?-?      4.045    127.908     10.698
            ?-?-?      2.542    112.400      7.475
            ?-?-?      7.046    127.908     10.697
            ?-?-?      0.748    126.809      8.031
            ?-?-?      1.385    110.753      7.851
            ?-?-?      2.595    108.421      6.575
            ?-?-?      8.473    120.635      8.814
            ?-?-?      7.566    118.027      7.909
            ?-?-?      4.224    116.792      8.397
            ?-?-?      0.285    111.165      7.352
            ?-?-?      5.252    122.144      8.767
            ?-?-?      5.288    111.988      8.040
            ?-?-?      0.826    121.733      6.302
            ?-?-?      3.778    121.319      8.078
            ?-?-?      3.798    107.185      6.881
            ?-?-?      7.682    117.203      8.507
            ?-?-?      7.733    117.200      8.512
            ?-?-?      5.288    121.046      8.337
            ?-?-?      5.673    125.163      9.110
            ?-?-?      3.937    115.282      8.879
            ?-?-?      1.397    119.674      7.875
            ?-?-?      7.688    116.654      8.594
            ?-?-?      3.730    122.830      8.031
            ?-?-?      0.563    111.987      8.038
            ?-?-?      2.129    120.222      8.312
            ?-?-?      0.582    126.123      8.085
            ?-?-?      0.474    126.124      8.087
            ?-?-?      3.240    117.891      7.794
            ?-?-?      8.768    107.185      6.885
            ?-?-?      4.741    116.381      7.843
            ?-?-?      5.167    111.302      9.388
            ?-?-?      7.465    115.967      8.891
            ?-?-?      2.550    125.576      7.568
            ?-?-?      2.898    121.320      7.240
            ?-?-?      3.189    126.261      6.537
            ?-?-?      3.076    109.792      7.941
            ?-?-?      6.878    105.675      7.233
            ?-?-?      7.858    114.596      7.083
            ?-?-?      1.882    114.595      7.084
            ?-?-?      2.701    125.575      7.568
            ?-?-?      1.982    115.144      8.000
            ?-?-?      5.280    127.908     10.697
            ?-?-?      7.225    118.302      7.677
            ?-?-?      4.489    120.910      7.754
            ?-?-?      6.849    117.203      8.061
            ?-?-?      1.242    130.790      7.506
            ?-?-?      2.697    112.399      7.475
            ?-?-?      3.801    117.203      8.507
            ?-?-?      8.020    121.732      8.668
            ?-?-?      1.733    119.676      7.874
            ?-?-?      8.036    116.656      8.598
            ?-?-?      4.217    119.811      9.534
            ?-?-?      0.970    121.046      8.337
            ?-?-?      8.766    125.163      9.110
            ?-?-?      7.666    105.675      7.233
            ?-?-?      1.067    113.086      7.656
            ?-?-?      0.824    120.222      8.188
            ?-?-?      1.908    120.222      8.187
            ?-?-?      3.529    128.182      8.438
            ?-?-?      2.347    125.299     11.758
            ?-?-?      7.856    111.988      8.040
            ?-?-?      3.576    115.145      7.999
            ?-?-?      1.513    119.399      8.671
            ?-?-?      7.763    113.086      6.889
            ?-?-?      3.740    115.282      7.346
            ?-?-?      8.972    130.796      7.505
            ?-?-?      7.659    121.320      7.241
            ?-?-?      4.224    105.950      8.062
            ?-?-?      3.996    111.165      7.351
            ?-?-?      5.078    124.889      8.962
            ?-?-?      8.586    118.576      7.691
            ?-?-?      0.924    118.439      8.469
            ?-?-?      3.094    116.791      8.398
            ?-?-?      3.188    128.179      8.437
            ?-?-?      3.094    128.182      8.438
            ?-?-?      6.797    121.771      7.615
            ?-?-?      0.433    112.125      7.617
            ?-?-?      8.504    116.380      7.702
            ?-?-?      4.365    121.046      8.336
            ?-?-?      1.712    105.949      8.062
            ?-?-?      7.149    126.124      8.084
            ?-?-?      6.812    121.762      7.615
            ?-?-?      7.223    116.105      7.546
            ?-?-?      4.619    117.478      8.132
            ?-?-?      9.264    121.045      8.337
            ?-?-?      0.286    121.047      7.328
            ?-?-?      2.523    124.944      8.963
            ?-?-?      8.595    130.798      9.208
            ?-?-?      1.288    122.144      8.766
            ?-?-?      2.968    110.754      7.854
            ?-?-?      7.516    118.027      8.984
            ?-?-?      1.880    119.126      8.031
            ?-?-?      1.609    117.203      8.062
            ?-?-?      3.526    110.753      7.852
            ?-?-?      4.289    118.028      8.984
            ?-?-?      2.827    113.643      6.881
            ?-?-?      0.900    115.147      7.994
            ?-?-?      8.813    117.478      8.133
            ?-?-?      3.392    116.380      7.725
            ?-?-?      4.027    111.988      8.039
            ?-?-?      4.366    121.320      7.242
            ?-?-?      1.440    122.144      8.766
            ?-?-?      2.595    122.831      8.031
            ?-?-?      2.600    125.987      8.085
            ?-?-?      8.668    118.438      8.470
            ?-?-?      7.886    120.184      8.179
            ?-?-?      7.845    120.206      8.183
            ?-?-?      7.825    120.225      8.183
            ?-?-?      0.607    119.676      7.873
            ?-?-?      4.544    120.225      8.180
            ?-?-?      6.872    118.850      8.364
            ?-?-?      1.732    122.829      8.030
            ?-?-?      2.337    116.792      8.397
            ?-?-?      2.246    116.793      8.395
            ?-?-?      2.079    107.597      7.806
            ?-?-?      3.751    116.380      7.788
            ?-?-?      5.142    121.595      8.269
            ?-?-?      4.988    109.792      7.944
            ?-?-?      3.800    121.320      7.241
            ?-?-?      2.227    121.732      8.665
            ?-?-?      3.661    116.790      7.086
            ?-?-?      4.120    107.597      7.804
            ?-?-?      7.248    121.046      8.337
            ?-?-?      1.732    120.224      8.187
            ?-?-?      1.920    117.614      8.830
            ?-?-?      1.885    121.595      8.274
            ?-?-?      4.497    118.438      8.468
            ?-?-?      2.255    118.164      8.149
            ?-?-?      2.206    116.929      7.085
            ?-?-?      1.615    123.516      7.187
            ?-?-?      2.521    124.971      8.963
            ?-?-?     10.698    110.810      7.855
            ?-?-?     10.693    110.838      7.857
            ?-?-?      1.009    108.420      6.572
            ?-?-?      2.520    111.302      6.823
            ?-?-?      2.696    112.401      6.801
            ?-?-?      0.735    128.181      8.437
            ?-?-?      2.582    105.956      8.058
            ?-?-?      2.715    125.573      8.307
            ?-?-?      1.905    118.437      8.469
            ?-?-?      3.187    111.301      9.383
            ?-?-?      8.070    127.908     10.694
            ?-?-?      2.080    116.654      9.384
            ?-?-?      2.521    118.028      8.985
            ?-?-?      0.435    128.181      8.437
            ?-?-?      6.530    121.595      8.272
            ?-?-?      6.900    110.067      7.677
            ?-?-?      2.300    122.006      7.954
            ?-?-?      2.200    111.302      7.154
            ?-?-?      3.114    125.300     11.754
            ?-?-?      9.236    118.574      7.689
            ?-?-?      1.811    123.654      8.626
            ?-?-?      4.714    128.182      8.438
            ?-?-?      0.574    107.597      7.663
            ?-?-?      1.491    121.732      8.665
            ?-?-?      1.254    124.887      8.963
            ?-?-?      3.527    127.910     10.697
            ?-?-?      1.069    116.791      8.395
            ?-?-?      1.068    118.027      8.984
            ?-?-?      3.166    112.126      7.615
            ?-?-?      0.567    122.159      8.766
            ?-?-?      3.617    122.007      7.949
            ?-?-?      3.479    117.477      7.977
            ?-?-?      3.797    118.712      7.662
            ?-?-?      3.979    122.840      8.032
            ?-?-?      2.625    117.478      8.133
            ?-?-?      1.733    111.302      7.151
            ?-?-?      3.760    119.813      7.076
            ?-?-?      2.821    123.516      7.186
            ?-?-?      1.140    111.307      7.154
            ?-?-?      9.044    126.123      8.085
            ?-?-?      3.332    128.182      9.051
            ?-?-?      3.582    123.380      7.187
            ?-?-?      4.000    121.045      8.338
            ?-?-?      6.533    126.812      7.725
            ?-?-?      2.865    128.182      8.438
            ?-?-?      9.386    126.810      7.724
            ?-?-?      4.252    108.284      7.467
            ?-?-?      4.181    108.277      7.468
            ?-?-?      4.272    108.266      7.467
            ?-?-?      1.811    119.813      8.499
            ?-?-?      4.506    118.163      8.147
            ?-?-?      2.868    126.811      7.726
            ?-?-?      0.010    130.790      7.506
            ?-?-?      1.930    115.282      7.342
            ?-?-?      9.275    113.086      8.089
            ?-?-?      1.734    116.652      8.594
            ?-?-?      1.601    116.654      8.596
            ?-?-?      2.822    119.810      9.533
            ?-?-?      3.788    117.461      8.132
            ?-?-?      6.635    125.300      9.110
            ?-?-?      0.655    114.596      7.083
            ?-?-?      4.734    122.555      8.368
            ?-?-?      2.518    127.771      8.392
            ?-?-?      4.696    117.615      8.831
            ?-?-?      7.873    121.320      8.074
            ?-?-?      3.266    122.006      8.351
            ?-?-?      4.099    115.281      7.341
            ?-?-?      6.987    121.046      8.340
            ?-?-?      1.964    120.085      9.241
            ?-?-?      0.386    126.261      6.537
            ?-?-?      1.395    105.538      7.234
            ?-?-?      3.086    119.125      8.032
            ?-?-?      2.225    115.968      8.891
            ?-?-?      9.268    111.981      8.040
            ?-?-?      1.612    120.085      9.243
            ?-?-?      8.772    116.586      9.385
            ?-?-?      1.804    121.183      7.327
            ?-?-?      0.829    130.926      9.206
            ?-?-?      2.050    122.007      8.353
            ?-?-?      9.113    118.848      8.363
            ?-?-?      7.602    123.654      8.629
            ?-?-?      4.779    111.300      7.152
            ?-?-?      7.222    113.223      8.093
            ?-?-?      4.623    111.296      7.153
            ?-?-?      4.196    118.713      7.663
            ?-?-?      2.866    111.233      7.748
            ?-?-?      1.732    118.165      7.484
            ?-?-?      2.225    121.594      8.272
            ?-?-?      5.777    110.753      7.856
            ?-?-?      2.503    123.654      8.623
            ?-?-?      8.950    116.653      8.592
            ?-?-?      7.076    122.556      8.370
            ?-?-?      8.064    118.719      9.267
            ?-?-?      4.099    116.654      9.385
            ?-?-?      3.184    123.655      8.625
            ?-?-?      7.947    126.810      7.722
            ?-?-?      0.918    117.478      8.133
            ?-?-?      9.211    117.613      8.831
            ?-?-?      0.384    126.809      7.724
            ?-?-?      4.423    114.320      8.116
            ?-?-?      4.735    122.967      7.967
            ?-?-?      6.863    130.958      9.206
            ?-?-?      1.968    124.889      8.966
            ?-?-?      7.534    111.440      6.849
            ?-?-?      7.085    121.458      7.315
            ?-?-?      5.254    118.576      7.691
            ?-?-?      4.297    127.772      8.390
            ?-?-?      1.460    107.597      7.804
            ?-?-?      3.086    121.732      7.616
            ?-?-?      7.190    129.003     10.469
            ?-?-?      9.209    108.421      7.468
            ?-?-?      1.440    126.810      7.727
            ?-?-?      2.235    122.007      8.349
            ?-?-?      1.560    129.005     10.470
            ?-?-?      4.744    121.319      8.076
            ?-?-?      2.961    118.713      9.268
            ?-?-?      3.576    122.144      7.523
            ?-?-?      4.076    114.870      8.421
            ?-?-?      1.526    120.634      8.817
            ?-?-?      4.437    122.144      7.524
            ?-?-?      0.876    111.302      7.155
            ?-?-?      4.345    118.713      9.266
            ?-?-?      3.478    120.633      8.814
            ?-?-?      7.902    118.164      8.148
            ?-?-?      2.031    125.163      9.109
            ?-?-?      2.052    117.203      8.062
            ?-?-?      2.769    106.773      7.562
            ?-?-?      7.663    122.282      8.094
            ?-?-?      7.490    115.282      7.342
            ?-?-?      3.338    121.731      6.303
            ?-?-?      4.218    118.986      7.928
            ?-?-?      0.599    106.772      7.557
            ?-?-?      2.795    121.046      8.337
            ?-?-?      1.609    116.653      9.384
            ?-?-?      2.105    118.713      9.267
            ?-?-?      2.028    108.872      8.006
            ?-?-?      2.001    108.858      8.010
            ?-?-?      2.689    116.380      7.727
            ?-?-?      3.969    123.515      7.187
            ?-?-?      3.463    121.732      8.663
            ?-?-?      0.890    121.749      7.616
            ?-?-?      9.268    110.752      7.853
            ?-?-?      1.070    107.597      7.805
            ?-?-?      2.398    119.673      8.034
            ?-?-?      7.463    122.830      8.031
            ?-?-?      4.622    121.731      8.666
            ?-?-?      4.494    121.731      8.666
            ?-?-?      1.885    121.320      8.079
            ?-?-?      2.843    122.281      8.093
            ?-?-?      2.083    115.282      7.213
            ?-?-?      2.544    121.321      7.238
            ?-?-?      1.859    118.164      7.483
            ?-?-?      1.732    119.810      9.533
            ?-?-?      4.690    126.260      6.536
            ?-?-?      4.343    121.732      7.614
            ?-?-?      0.916    119.399      8.666
            ?-?-?      2.059    118.027      7.907
            ?-?-?      0.534    122.144      7.522
            ?-?-?      2.298    124.888      8.963
            ?-?-?      1.807    119.399      8.671
            ?-?-?      1.061    125.299     11.759
            ?-?-?      3.059    118.437      8.469
            ?-?-?      1.560    125.162      9.111
            ?-?-?      1.934    119.674      8.038
            ?-?-?      0.868    130.792      7.507
            ?-?-?      0.750    130.790      7.508
            ?-?-?      2.532    115.282      7.344
            ?-?-?      7.218    107.597      7.802
            ?-?-?      4.741    114.595      7.081
            ?-?-?      1.585    118.163      8.041
            ?-?-?      5.300    125.300      9.110
            ?-?-?      3.912    116.105      7.542
            ?-?-?      2.665    116.653      9.385
            ?-?-?      7.334    127.771      8.390
            ?-?-?      7.253    127.771      8.391
            ?-?-?      2.949    112.674      6.843
            ?-?-?      4.146    121.595      8.669
            ?-?-?      7.207    121.044      8.556
            ?-?-?      4.243    118.164      7.483
            ?-?-?      8.504    108.824      8.008
            ?-?-?      2.222    116.381      7.844
            ?-?-?      0.156    118.436      8.468
            ?-?-?      4.613    122.831      8.029
            ?-?-?      3.926    122.556      8.375
            ?-?-?      7.356    121.732      6.306
            ?-?-?      7.093    116.654      8.595
            ?-?-?      1.230    121.732      8.129
            ?-?-?      4.341    118.164      8.149
            ?-?-?      5.467    111.172      7.351
            ?-?-?      1.023    119.536      8.404
            ?-?-?      0.915    119.534      8.404
            ?-?-?      3.748    115.282      8.908
            ?-?-?      1.956    122.556      8.373
            ?-?-?      2.963    113.223      8.093
            ?-?-?      1.981    119.811      9.533
            ?-?-?      1.021    118.576      7.691
            ?-?-?      3.651    116.381      7.844
            ?-?-?      4.839    118.577      7.691
            ?-?-?      3.775    123.515      7.186
            ?-?-?      1.045    122.143      7.529
            ?-?-?      6.992    118.739      9.266
            ?-?-?      6.931    118.736      9.278
            ?-?-?      2.239    111.988      7.299
            ?-?-?      0.555    121.046      8.336
            ?-?-?      8.086    128.181      9.050
            ?-?-?      7.758    110.753      6.825
            ?-?-?      1.066    116.792      7.090
            ?-?-?      8.360    107.189      6.881
            ?-?-?      2.548    123.516      7.186
            ?-?-?      1.028    115.962      8.892
            ?-?-?      2.894    119.804      7.076
            ?-?-?      4.617    122.281      8.092
            ?-?-?      1.442    111.302      9.383
            ?-?-?      3.781    112.126      7.615
            ?-?-?      1.393    120.223      8.311
            ?-?-?      4.306    119.811      7.080
            ?-?-?      1.068    127.771      8.390
            ?-?-?      4.800    125.564      8.308
            ?-?-?      7.519    123.516      7.185
            ?-?-?      5.062    127.773      8.391
            ?-?-?      1.244    116.380      7.709
            ?-?-?      0.537    118.713      9.266
            ?-?-?      3.635    121.595      8.272
            ?-?-?      1.297    113.224      8.087
            ?-?-?      3.709    117.481      7.978
            ?-?-?      1.606    116.105      7.545
            ?-?-?      1.484    107.733      7.664
            ?-?-?      8.091    116.659      9.386
            ?-?-?      8.084    105.538      7.232
            ?-?-?      1.053    117.477      7.977
            ?-?-?      1.045    115.145      8.000
            ?-?-?      2.343    108.007      7.235
            ?-?-?      1.948    126.809      8.029
            ?-?-?      0.612    122.969      7.969
            ?-?-?      7.466    111.851      6.803
            ?-?-?      3.305    116.381      7.844
            ?-?-?      1.068    121.320      7.238
            ?-?-?      4.735    125.574      7.570
            ?-?-?      2.075    127.770      8.392
            ?-?-?      3.460    122.282      8.092
            ?-?-?      2.865    118.439      8.470
            ?-?-?      9.116    118.576      7.694
            ?-?-?      1.438    118.576      7.695
            ?-?-?      1.514    116.381      7.786
            ?-?-?      7.568    119.125      8.032
            ?-?-?     -0.154    111.309      7.148
            ?-?-?      1.847    130.927      9.211
            ?-?-?      5.769    116.662      9.384
            ?-?-?      3.110    118.164      8.040
            ?-?-?      0.146    116.653      8.593
            ?-?-?     -0.614    125.988      8.086
            ?-?-?      0.913    119.125      8.023
            ?-?-?      1.032    119.123      8.019
            ?-?-?      0.534    118.300      7.679
            ?-?-?      1.588    119.535      8.766
            ?-?-?      2.793    112.126      7.086
            ?-?-?      2.769    130.926      9.212
            ?-?-?      7.241    127.907     10.691
            ?-?-?      4.807    108.282      7.467
            ?-?-?      8.337    128.336      9.047
            ?-?-?      2.111    108.694      8.967
            ?-?-?      8.143    125.575      7.565
            ?-?-?      3.286    123.516      7.186
            ?-?-?      2.945    112.125      7.082
            ?-?-?      3.091    122.006      8.350
            ?-?-?      4.831    115.968      8.892
            ?-?-?      2.865    111.302      6.824
            ?-?-?      8.770    120.090      9.243
            ?-?-?      0.856    111.302      9.383
            ?-?-?      1.930    119.811      8.500
            ?-?-?      3.698    120.633      8.813
            ?-?-?      3.806    116.517      9.385
            ?-?-?      3.996    121.320      7.238
            ?-?-?      2.422    114.470      8.110
            ?-?-?      2.846    117.203      8.060
            ?-?-?      6.634    118.997      8.366
            ?-?-?      6.577    108.968      7.232
            ?-?-?      7.791    122.145      7.522
            ?-?-?      1.526    118.027      8.981
            ?-?-?      5.161    118.713      9.268
            ?-?-?      2.055    118.987      7.929
            ?-?-?      8.360    125.300      9.109
            ?-?-?      2.898    118.169      7.482
            ?-?-?      2.842    105.882      8.055
            ?-?-?      2.247    108.696      8.969
            ?-?-?      2.268    108.693      8.970
            ?-?-?      3.261    119.811      9.533
            ?-?-?      8.064    118.437      8.468
            ?-?-?      4.000    118.713      7.662
            ?-?-?      7.512    125.026      8.963
            ?-?-?      4.440    117.890      7.794
            ?-?-?      0.823    121.594      8.273
            ?-?-?      1.926    119.811      7.077
            ?-?-?      2.224    119.125      8.018
            ?-?-?     10.692    110.866      7.858
            ?-?-?     10.695    110.864      7.858
            ?-?-?      2.030    117.478      7.976
            ?-?-?      7.222    125.576      7.570
            ?-?-?      7.250    111.301      9.385
            ?-?-?      6.899    116.655      9.385
            ?-?-?      1.673    115.281      7.211
            ?-?-?      5.675    122.144      8.767
            ?-?-?      1.442    123.517      7.185
            ?-?-?      2.993    116.792      7.088
            ?-?-?      1.755    126.123      8.082
            ?-?-?      4.227    121.457      7.311
            ?-?-?      6.847    111.438      7.537
            ?-?-?      4.810    122.829      8.029
            ?-?-?      0.524    118.166      8.039
            ?-?-?      8.826    106.773      7.561
            ?-?-?     -0.154    127.915     10.699
            ?-?-?      3.715    122.556      8.371
            ?-?-?      8.496    119.673      8.032
            ?-?-?      2.201    117.203      8.508
            ?-?-?     -0.136    116.106      7.546
            ?-?-?      8.127    121.732      7.617
            ?-?-?      4.300    118.443      8.464
            ?-?-?      5.003    125.287     11.760
            ?-?-?      8.034    115.968      8.891
            ?-?-?      8.352    122.830      8.033
            ?-?-?      3.076    115.282      8.911
            ?-?-?      4.982    125.284     11.761
            ?-?-?      1.607    119.811      7.077
            ?-?-?      1.934    117.891      7.795
            ?-?-?      2.229    108.008      6.575
            ?-?-?      2.424    121.591      8.273
            ?-?-?      7.104    116.380      7.704
            ?-?-?      7.837    127.908     10.699
            ?-?-?      0.869    116.243      7.788
            ?-?-?      3.976    108.425      7.234
            ?-?-?      6.874    106.772      7.561
            ?-?-?      2.871    121.182      7.322
            ?-?-?     -0.164    121.182      7.326
            ?-?-?      1.486    121.321      7.240
            ?-?-?      3.110    125.570      7.568
            ?-?-?      7.594    113.086      6.927
            ?-?-?      2.055    117.890      7.794
            ?-?-?      0.749    124.888      8.963
            ?-?-?      4.150    108.420      7.234
            ?-?-?      3.528    112.124      7.615
            ?-?-?      7.687    125.231      9.110
            ?-?-?      0.905    117.478      7.977
            ?-?-?      2.848    117.478      8.130
            ?-?-?      0.550    123.540      7.185
            ?-?-?     -0.624    111.307      7.153
            ?-?-?      0.285    128.181      9.048
            ?-?-?      2.830    115.145      7.996
            ?-?-?      3.628    126.123      8.086
            ?-?-?      1.446    126.263      6.530
            ?-?-?      4.291    121.732      6.301
            ?-?-?      0.583    121.320      7.240
            ?-?-?      7.118    107.734      7.664
            ?-?-?      3.331    117.614      8.830
            ?-?-?      3.856    107.598      7.803
            ?-?-?      0.825    118.919      8.367
            ?-?-?      1.862    119.536      8.767
            ?-?-?      1.478    108.858      8.001
            ?-?-?      1.458    108.834      8.004
            ?-?-?      2.256    111.989      6.663
            ?-?-?      0.596    117.477      7.982
            ?-?-?      1.515    111.714      6.827
            ?-?-?      0.724    123.653      8.625
            ?-?-?      2.100    124.888      8.963
            ?-?-?      1.937    111.322      7.751
            ?-?-?      2.296    116.653      8.595
            ?-?-?      2.077    115.968      8.892
            ?-?-?      2.074    120.222      8.186
            ?-?-?      1.979    105.956      8.054
            ?-?-?      2.988    122.556      8.373
            ?-?-?      3.999    130.926      9.212
            ?-?-?      7.096    117.206      8.507
            ?-?-?      2.889    117.890      7.792
            ?-?-?      0.859    118.163      7.482
            ?-?-?      7.736    119.125      8.031
            ?-?-?      2.534    118.164      7.487
            ?-?-?      5.316    118.845      8.367
            ?-?-?      7.961    120.085      9.243
            ?-?-?      3.308    107.597      7.805
            ?-?-?      1.028    108.417      7.236
            ?-?-?      0.922    108.415      7.235
            ?-?-?      0.582    125.300      9.107
            ?-?-?      1.611    119.674      8.766
            ?-?-?      1.870    113.086      7.659
            ?-?-?      4.001    116.378      7.704
            ?-?-?      0.875    118.990      7.923
            ?-?-?      3.803    127.907     10.698
            ?-?-?      1.730    118.164      8.152
            ?-?-?      6.863    108.280      7.469
            ?-?-?      7.862    118.730      9.267
            ?-?-?      3.732    119.674      8.032
            ?-?-?      5.015    113.086      7.657
            ?-?-?      2.229    119.811      9.532
            ?-?-?      8.770    123.130      9.079
            ?-?-?      2.131    117.615      8.830
            ?-?-?      3.168    118.713      7.662
            ?-?-?      2.305    122.555      8.368
            ?-?-?      2.801    125.979      8.080
            ?-?-?      0.923    127.908     10.700
            ?-?-?      2.195    116.380      7.704
            ?-?-?      2.618    118.987      7.752
            ?-?-?      0.853    119.674      7.875
            ?-?-?      3.528    125.299     11.757
            ?-?-?      6.406    119.674      8.767
            ?-?-?      1.044    118.163      8.041
            ?-?-?      2.817    122.007      8.351
            ?-?-?      8.766    129.006     10.470
            ?-?-?      7.340    113.086      7.655
            ?-?-?      7.490    119.812      7.076
            ?-?-?      1.567    126.809      8.031
            ?-?-?      7.056    121.732      8.662
            ?-?-?      0.861    121.183      7.323
            ?-?-?      3.800    116.380      7.710
            ?-?-?      2.540    115.282      7.210
            ?-?-?      3.335    121.594      8.273
            ?-?-?      3.749    125.575      7.568
            ?-?-?      8.051    106.789      7.560
            ?-?-?      1.728    116.929      7.090
            ?-?-?      3.413    115.284      8.908
            ?-?-?      1.042    118.987      7.796
            ?-?-?      3.456    111.299      7.147
            ?-?-?      0.754    122.001      7.938
            ?-?-?      0.388    111.301      9.383
            ?-?-?      7.792    126.011      8.079
            ?-?-?      0.263    111.336      9.383
            ?-?-?      7.550    117.609      8.829
            ?-?-?      3.287    108.417      6.569
            ?-?-?      2.594    119.674      8.031
            ?-?-?      0.911    118.713      7.667
            ?-?-?      1.071    122.007      8.359
            ?-?-?      4.940    116.927      7.088
            ?-?-?      3.108    119.536      8.399
            ?-?-?      7.465    130.787      9.213
            ?-?-?      2.083    126.810      7.722
            ?-?-?      8.985    107.579      7.803
            ?-?-?      4.369    111.301      7.152
            ?-?-?      4.080    119.400      8.635
            ?-?-?      2.395    108.282      7.469
            ?-?-?      4.780    118.026      8.984
            ?-?-?      8.652    118.023      8.984
            ?-?-?      9.539    117.198      8.056
            ?-?-?      2.594    111.302      7.153
            ?-?-?      3.730    117.204      8.061
            ?-?-?      2.288    115.282      7.213
            ?-?-?      1.585    116.792      8.399
            ?-?-?      4.002    106.772      7.561
            ?-?-?      4.615    118.437      8.467
            ?-?-?      0.952    110.753      7.853
            ?-?-?      1.882    119.673      8.766
            ?-?-?      2.598    122.008      8.352
            ?-?-?      2.849    107.741      7.664
            ?-?-?      2.379    126.810      7.726
            ?-?-?      0.738    121.183      7.323
            ?-?-?      6.823    111.713      7.342
            ?-?-?      4.150    118.438      8.462
            ?-?-?      7.863    121.046      8.343
            ?-?-?      7.322    128.182      9.049
            ?-?-?      3.335    126.810      8.031
            ?-?-?      1.442    115.146      7.995
            ?-?-?      8.038    130.955      9.204
            ?-?-?      0.723    117.477      7.983
            ?-?-?      2.844    114.870      8.421
            ?-?-?      7.340    111.716      6.833
            ?-?-?      2.847    125.576      8.305
            ?-?-?      3.455    107.735      7.663
            ?-?-?      7.184    122.144      7.526
            ?-?-?      7.698    119.964      9.236
            ?-?-?      0.510    105.535      7.234
            ?-?-?      8.753    118.847      8.359
            ?-?-?      7.799    106.773      7.558
            ?-?-?      0.599    130.789      7.507
            ?-?-?      2.079    116.380      7.786
            ?-?-?      8.030    119.674      8.494
            ?-?-?      3.269    116.792      8.392
            ?-?-?      6.726    115.288      7.205
            ?-?-?      3.273    118.164      8.040
            ?-?-?      2.099    126.123      8.079
            ?-?-?      1.501    115.282      7.346
            ?-?-?      2.056    129.005     10.466
            ?-?-?      2.280    116.517      9.385
            ?-?-?      7.074    122.282      8.086
            ?-?-?      2.469    122.556      8.374
            ?-?-?      4.788    106.773      7.561
            ?-?-?      1.069    116.381      7.843
            ?-?-?      2.081    108.008      7.235
            ?-?-?      9.387    123.651      8.625
            ?-?-?      5.284    110.749      7.858
            ?-?-?      3.562    116.105      7.546
            ?-?-?      3.991    108.421      6.569
            ?-?-?      7.767    115.319      8.898
            ?-?-?      7.801    115.276      8.870
            ?-?-?      0.576    116.654      8.593
            ?-?-?      4.199    125.575      7.568
            ?-?-?      1.845    116.654      8.598
            ?-?-?      0.770    117.479      8.131
            ?-?-?      4.816    129.005     10.467
            ?-?-?      3.729    130.928      9.205
            ?-?-?      2.598    121.595      8.664
            ?-?-?      8.374    126.809      8.023
            ?-?-?      1.566    123.791      8.623
            ?-?-?      9.119    119.670      8.767
            ?-?-?      7.717    111.298      9.378
            ?-?-?      7.202    108.420      7.459
            ?-?-?      0.007    125.001      8.963
            ?-?-?      0.015    125.052      8.964
            ?-?-?      3.115    113.087      7.655
            ?-?-?      3.395    116.654      9.388
            ?-?-?      7.079    120.242      8.184
            ?-?-?      4.363    122.417      8.371
            ?-?-?      7.228    109.513      6.570
            ?-?-?      5.762    117.485      7.978
            ?-?-?      7.049    118.438      8.469
            ?-?-?      4.987    115.278      8.908
            ?-?-?     10.696    121.064      8.337
            ?-?-?      7.065    111.988      8.038
            ?-?-?      2.819    118.988      7.929
            ?-?-?      2.795    112.538      6.841
            ?-?-?      8.038    112.675      6.836
            ?-?-?      2.889    125.261      9.108
            ?-?-?      6.990    110.750      7.853
            ?-?-?      3.706    109.776      7.939
            ?-?-?      0.160    111.301      7.151
            ?-?-?      8.551    115.145      8.000
            ?-?-?      2.399    122.830      8.029
            ?-?-?      2.739    117.479      7.976
            ?-?-?      3.821    121.046      8.336
            ?-?-?      4.510    118.164      8.040
            ?-?-?      8.037    112.675      7.081
            ?-?-?      3.976    119.748      8.494
            ?-?-?      9.363    113.085      8.092
            ?-?-?      8.005    117.481      8.398
            ?-?-?      8.537    117.881      7.791
            ?-?-?      0.727    117.204      8.059
            ?-?-?      4.272    106.772      7.562
            ?-?-?      8.654    119.536      8.403
            ?-?-?      5.081    117.625      8.829
            ?-?-?      3.051    116.105      7.542
            ?-?-?      8.332    127.950     10.697
            ?-?-?      0.404    121.594      8.272
            ?-?-?      9.384    121.593      8.272
            ?-?-?      0.146    126.165      8.079
            ?-?-?      1.435    106.772      7.561
            ?-?-?      1.257    108.887      8.005
            ?-?-?      1.285    108.881      8.001
            ?-?-?      0.945    108.007      7.234
            ?-?-?      7.150    116.244      7.786
            ?-?-?      0.751    117.615      8.829
            ?-?-?      8.838    107.596      7.801
            ?-?-?      6.282    106.778      7.563
            ?-?-?      6.307    106.748      7.561
            ?-?-?      4.141    108.421      6.570
            ?-?-?      1.885    121.732      8.667
            ?-?-?      3.823    111.983      8.041
            ?-?-?      4.517    121.316      8.079
            ?-?-?     -0.156    126.124      8.085
            ?-?-?      8.660    117.478      7.980
            ?-?-?      3.337    113.093      7.658
            ?-?-?      3.961    119.125      8.019
            ?-?-?      9.212    115.968      8.891
            ?-?-?      2.601    118.439      8.464
            ?-?-?      7.906    116.380      7.727
            ?-?-?      2.350    107.870      6.569
            ?-?-?      1.252    108.273      7.470
            ?-?-?      3.174    118.027      7.910
            ?-?-?      2.521    130.793      7.506
            ?-?-?      0.746    110.751      7.853
            ?-?-?      6.856    115.967      8.893
            ?-?-?      3.278    117.477      7.977
            ?-?-?      3.528    126.810      7.726
            ?-?-?     -0.138    122.147      7.525
            ?-?-?      8.020    118.713      7.659
            ?-?-?      2.067    121.183      7.323
            ?-?-?      9.657    128.186      9.049
            ?-?-?      1.511    111.301      7.151
            ?-?-?      4.150    122.144      8.016
            ?-?-?      2.221    120.225      8.186
            ?-?-?      3.266    115.190      8.330
            ?-?-?      2.678    117.752      8.940
            ?-?-?      2.822    116.792      8.392
            ?-?-?      8.880    119.677      8.032
            ?-?-?      1.550    111.165      7.354
            ?-?-?      8.476    107.757      7.665
            ?-?-?      7.793    119.399      8.666
            ?-?-?      2.977    121.046      8.551
            ?-?-?      2.864    122.160      8.766
            ?-?-?      8.264    126.279      6.536
            ?-?-?      4.849    116.653      8.595
            ?-?-?      4.985    119.124      8.032
            ?-?-?      2.961    114.596      7.082
            ?-?-?      5.454    124.889      8.962
            ?-?-?      0.691    122.143      7.523
            ?-?-?      2.677    118.576      8.938
            ?-?-?      2.651    118.712      8.933
            ?-?-?     -0.843    124.613     11.758
            ?-?-?      8.418    123.653      8.624
            ?-?-?      8.473    117.478      8.133
            ?-?-?      5.150    112.126      7.615
            ?-?-?      7.332    114.596      7.080
            ?-?-?      3.707    119.125      8.024
            ?-?-?     -0.174    116.384      7.789
            ?-?-?      6.846    111.991      8.043
            ?-?-?      5.011    115.290      7.345
            ?-?-?      3.651    114.999      8.330
            ?-?-?      4.150    106.774      7.561
            ?-?-?      1.460    130.790      7.506
            ?-?-?      4.005    114.320      8.116
            ?-?-?      2.815    122.143      7.523
            ?-?-?      5.286    125.991      8.079
            ?-?-?      0.905    109.791      7.944
            ?-?-?      2.006    121.045      8.557
            ?-?-?      0.880    110.478      7.148
            ?-?-?      1.329    122.281      8.089
            ?-?-?      1.742    122.023      7.926
            ?-?-?      7.121    108.836      8.007
            ?-?-?      0.583    116.380      7.704
            ?-?-?      0.588    107.606      7.801
            ?-?-?      7.666    118.850      7.906
            ?-?-?      8.345    119.673      8.030
            ?-?-?      1.069    105.821      8.060
            ?-?-?      0.831    116.379      7.842
            ?-?-?      7.330    121.732      7.610
            ?-?-?     -0.151    121.595      8.272
            ?-?-?      2.052    121.320      7.236
            ?-?-?      1.581    122.009      8.549
            ?-?-?      0.605    119.537      8.402
            ?-?-?      7.258    118.027      8.981
            ?-?-?      4.745    125.304     11.754
            ?-?-?      7.345    117.618      8.830
            ?-?-?      2.871    115.282      8.908
            ?-?-?      1.323    126.120      8.084
            ?-?-?      0.148    127.908     10.694
            ?-?-?      6.798    111.851      7.475
            ?-?-?      1.049    122.829      8.030
            ?-?-?      0.566    118.438      8.473
            ?-?-?      5.625    118.577      7.693
            ?-?-?      3.259    127.917     10.696
            ?-?-?      2.419    111.852      6.844
            ?-?-?      1.534    111.988      8.039
            ?-?-?      2.768    118.712      8.938
            ?-?-?      6.575    109.518      7.234
            ?-?-?      3.268    122.143      8.088
            ?-?-?      1.051    108.280      7.466
            ?-?-?      1.028    108.280      7.469
            ?-?-?      1.906    121.732      6.302
            ?-?-?      9.535    118.986      7.926
            ?-?-?      4.390    111.990      8.039
            ?-?-?      3.884    119.261      8.634
            ?-?-?      5.285    111.283      7.149
            ?-?-?      3.140    111.291      7.148
            ?-?-?      5.264    111.320      7.149
            ?-?-?      5.180    122.602      8.367
            ?-?-?      7.041    120.253      8.191
            ?-?-?      4.423    113.631      6.809
            ?-?-?      3.062    121.183      7.327
            ?-?-?      6.800    108.877      8.006
            ?-?-?      6.780    108.877      8.009
            ?-?-?      4.780    128.181      9.048
            ?-?-?      3.159    116.379      7.707
            ?-?-?      2.861    127.777      8.392
            ?-?-?      3.781    122.281      8.090
            ?-?-?      1.439    116.654      8.594
            ?-?-?      1.933    122.007      7.942
            ?-?-?      0.583    118.725      7.663
            ?-?-?      3.083    107.593      7.671
            ?-?-?      2.283    118.714      9.267
            ?-?-?     -0.626    127.908     10.698
            ?-?-?      2.057    122.280      8.090
            ?-?-?     -0.162    120.633      8.814
            ?-?-?      3.714    119.534      8.399
            ?-?-?      1.559    118.760      9.268
            ?-?-?      1.581    118.749      9.269
            ?-?-?     -0.009    124.921      8.962
            ?-?-?     -0.001    124.956      8.963
            ?-?-?      1.338    117.478      8.055
            ?-?-?     -0.830    125.848     11.760
            ?-?-?      3.638    120.259      8.187
            ?-?-?      3.112    116.516      9.384
            ?-?-?      2.428    110.751      7.852
            ?-?-?      6.877    113.225      7.077
            ?-?-?      8.342    116.105      7.552
            ?-?-?     10.681    112.038      8.043
            ?-?-?     10.705    112.003      8.041
            ?-?-?      8.019    119.404      8.666
            ?-?-?      2.201    121.320      7.240
            ?-?-?      2.824    122.830      8.032
            ?-?-?      3.261    120.635      8.813
            ?-?-?      2.103    128.182      9.047
            ?-?-?      8.574    126.851      8.030
            ?-?-?      8.595    126.842      8.031
            ?-?-?      1.070    119.817      9.533
            ?-?-?      2.544    120.017      8.141
            ?-?-?      2.220    111.303      9.378
            ?-?-?      1.728    106.772      7.561
            ?-?-?      2.224    118.987      7.925
            ?-?-?      2.670    110.753      7.858
            ?-?-?      4.737    121.183      7.327
            ?-?-?      2.605    122.138      8.016
            ?-?-?      2.035    118.713      7.664
            ?-?-?      7.090    117.068      7.837
            ?-?-?      6.575    109.243      7.232
            ?-?-?      2.824    122.280      8.016
            ?-?-?      1.511    116.380      7.703
            ?-?-?      4.291    130.928      9.211
            ?-?-?      7.151    111.326      7.544
            ?-?-?      2.059    119.399      8.665
            ?-?-?      7.661    120.633      8.812
            ?-?-?      4.206    111.294      7.153
            ?-?-?      6.137    115.285      7.207
            ?-?-?      6.108    115.286      7.205
            ?-?-?      9.197    122.865      8.033
            ?-?-?      1.261    111.314      9.381
            ?-?-?      1.255    111.311      9.380
            ?-?-?      3.192    121.595      8.274
            ?-?-?      4.092    119.259      8.632
            ?-?-?     -0.838    119.789      7.076
            ?-?-?     -0.149    115.181      7.993
            ?-?-?      0.262    111.407      9.380
            ?-?-?      9.236    122.024      7.953
            ?-?-?      2.101    119.810      7.075
            ?-?-?      0.292    116.382      7.782
            ?-?-?      2.671    119.674      8.771
            ?-?-?      7.981    127.783      8.388
            ?-?-?      2.126    122.555      8.370
            ?-?-?     -0.179    128.181      9.051
            ?-?-?      2.035    130.789      7.506
            ?-?-?      6.861    120.262      8.181
            ?-?-?      5.748    129.006     10.470
            ?-?-?      4.634    118.714      8.939
            ?-?-?      0.585    121.596      8.271
            ?-?-?      0.289    126.128      8.084
            ?-?-?      7.094    125.322     11.754
            ?-?-?      8.035    118.164      8.392
            ?-?-?      1.570    116.380      7.844
            ?-?-?      7.069    125.351     11.757
            ?-?-?      7.052    125.347     11.760
            ?-?-?      2.428    111.851      7.531
            ?-?-?      7.572    109.793      7.938
            ?-?-?      4.614    120.635      8.813
            ?-?-?      2.046    108.007      6.571
            ?-?-?      4.853    121.596      8.272
            ?-?-?      7.242    108.427      7.059
            ?-?-?      0.163    130.790      7.506
            ?-?-?      3.469    119.125      8.019
            ?-?-?     -0.155    110.772      7.853
            ?-?-?      0.574    116.243      7.789
            ?-?-?      1.369    111.987      8.041
            ?-?-?      1.033    114.183      6.984
            ?-?-?      3.882    126.671      7.728
            ?-?-?      7.479    130.927      9.208
            ?-?-?      3.218    115.146      7.999
            ?-?-?      6.385    115.284      7.219
            ?-?-?      8.049    111.197      7.350
            ?-?-?      2.395    115.967      8.892
            ?-?-?      8.029    111.170      7.351
            ?-?-?      1.197    119.331      8.633
            ?-?-?      3.532    112.004      8.038
            ?-?-?      1.494    122.144      8.016
            ?-?-?      3.049    115.152      7.994
            ?-?-?     -0.622    121.231      7.326
            ?-?-?      1.042    121.045      8.552
            ?-?-?      1.255    118.027      8.981
            ?-?-?      3.016    118.300      7.672
            ?-?-?      2.896    113.083      7.658
            ?-?-?      1.603    122.001      7.937
            ?-?-?      3.603    128.194      9.048
            ?-?-?      0.284    128.182      8.435
            ?-?-?      7.697    127.958     10.697
            ?-?-?      2.639    129.016     10.467
            ?-?-?      2.671    129.026     10.464
            ?-?-?      5.401    119.402      8.670
            ?-?-?      5.426    119.394      8.666
            ?-?-?      1.865    115.439      7.078
            ?-?-?      0.575    130.942      9.205
            ?-?-?      3.262    122.830      8.030
            ?-?-?      1.511    113.086      7.658
            ?-?-?      0.583    116.380      7.784
            ?-?-?      2.568    107.769      7.663
            ?-?-?      2.604    107.757      7.663
            ?-?-?      6.730    118.191      8.151
            ?-?-?      4.593    119.811      7.077
            ?-?-?      2.063    105.538      7.235
            ?-?-?      7.471    108.421      7.703
            ?-?-?      2.842    122.973      7.968
            ?-?-?      7.067    120.771      8.812
            ?-?-?      3.559    121.313      7.237
            ?-?-?      9.197    106.809      7.562
            ?-?-?      0.029    119.860      7.078
            ?-?-?      2.194    118.713      7.654
            ?-?-?      0.006    119.856      7.079
            ?-?-?      0.657    116.381      7.844
            ?-?-?      3.157    116.380      7.784
            ?-?-?      1.044    116.106      7.546
            ?-?-?      0.582    117.205      8.510
            ?-?-?      1.249    107.597      7.803
            ?-?-?      1.714    116.243      7.710
            ?-?-?      2.474    116.380      7.843
            ?-?-?      0.460    116.243      7.796
            ?-?-?      2.665    119.535      8.775
            ?-?-?      1.934    111.173      7.355
            ?-?-?      2.380    122.006      8.353
            ?-?-?      3.305    116.929      7.086
            ?-?-?      3.759    107.746      7.663
            ?-?-?      8.116    117.478      8.344
            ?-?-?      6.856    117.507      7.983
            ?-?-?      2.857    110.751      7.751
            ?-?-?      0.536    129.003     10.464
            ?-?-?      6.862    122.875      8.031
            ?-?-?      2.655    122.138      8.766
            ?-?-?      3.076    108.829      8.002
            ?-?-?      0.142    120.623      8.811
            ?-?-?      2.797    118.849      8.939
            ?-?-?     10.489    129.027     10.704
            ?-?-?      7.959    112.126      7.615
            ?-?-?      4.442    112.711      7.078
            ?-?-?      1.705    117.196      8.510
            ?-?-?      2.274    120.108      9.245
            ?-?-?      1.539    111.301      6.825
            ?-?-?      4.495    108.832      8.005
            ?-?-?     -0.156    117.475      7.979
            ?-?-?      2.291    120.123      9.243
            ?-?-?      8.042    117.643      8.831
            ?-?-?      2.996    119.399      8.668
            ?-?-?      6.905    116.520      7.734
            ?-?-?      1.416    121.730      6.301
            ?-?-?      1.586    106.773      7.561
            ?-?-?      4.598    105.807      8.051
            ?-?-?      0.271    106.748      7.558
            ?-?-?      7.225    105.537      7.469
            ?-?-?      7.233    105.536      7.092
            ?-?-?      3.852    106.773      7.562
            ?-?-?      0.295    106.777      7.556
            ?-?-?      3.527    121.053      8.335
            ?-?-?      3.267    119.533      8.401
            ?-?-?      6.586    109.787      7.235
            ?-?-?      1.243    111.989      8.048
            ?-?-?     -0.193    117.491      8.140
            ?-?-?      2.851    111.850      6.833
            ?-?-?      7.799    111.165      7.354
            ?-?-?     -0.160    117.502      8.137
            ?-?-?      7.080    114.600      7.322
            ?-?-?      2.835    113.085      7.767
            ?-?-?      3.271    108.577      7.234
            ?-?-?      1.571    123.004      7.517
            ?-?-?      8.500    127.907     10.693
            ?-?-?      0.836    116.965      7.085
            ?-?-?      0.815    116.974      7.087
            ?-?-?      9.112    129.141     10.471
            ?-?-?      1.650    121.732      8.117
            ?-?-?      1.421    117.615      8.833
            ?-?-?      0.541    114.321      8.119
            ?-?-?      7.711    126.260      6.537
            ?-?-?      3.883    109.791      7.939
            ?-?-?      1.434    120.086      9.235
            ?-?-?      2.996    116.380      7.844
            ?-?-?      1.391    118.850      7.876
            ?-?-?      7.560    106.772      7.419
            ?-?-?      1.897    122.143      8.087
            ?-?-?      3.165    127.771      8.394
            ?-?-?      3.118    118.026      8.986
            ?-?-?      2.222    118.576      8.028
            ?-?-?      2.996    118.991      7.796
            ?-?-?      2.793    117.752      8.939
            ?-?-?      2.577    108.281      7.467
            ?-?-?      8.570    118.164      8.149
            ?-?-?      8.807    107.785      7.663
            ?-?-?      5.295    112.117      7.078
            ?-?-?      2.624    113.222      6.813
            ?-?-?      9.222    111.189      7.350
            ?-?-?      7.332    116.791      7.085
            ?-?-?      9.196    111.214      7.352
            ?-?-?      9.175    111.201      7.356
            ?-?-?      0.651    116.957      7.092
            ?-?-?      3.744    108.284      7.466
            ?-?-?      0.580    125.300     11.755
            ?-?-?      2.485    122.962      7.962
            ?-?-?      8.608    111.298      9.378
            ?-?-?      2.603    117.496      7.975
            ?-?-?      2.795    118.163      8.937
            ?-?-?      0.956    112.682      7.076
            ?-?-?      0.136    124.885      8.963
            ?-?-?      1.089    118.438      8.468
            ?-?-?      4.478    119.983      9.044
            ?-?-?      4.494    119.996      9.039
            ?-?-?      4.509    119.978      9.042
            ?-?-?      1.026    122.046      7.945
            ?-?-?      0.426    130.722      7.506
            ?-?-?      9.381    128.199      8.436
            ?-?-?      3.136    121.045      7.327
            ?-?-?     -0.016    118.002      8.987
            ?-?-?      0.010    117.989      8.981
            ?-?-?      4.359    128.189      8.437
            ?-?-?      9.537    108.285      7.463
            ?-?-?      1.683    121.732      8.665
            ?-?-?      1.489    121.731      7.615
            ?-?-?      2.998    115.956      8.891
            ?-?-?      1.733    110.756      7.852
            ?-?-?      2.952    125.337     11.755
            ?-?-?      2.921    125.333     11.761
            ?-?-?      0.946    122.142      8.766
            ?-?-?      1.559    119.807      8.495
            ?-?-?      3.341    124.885      8.962
            ?-?-?      2.088    130.927      9.207
            ?-?-?     -0.137    117.889      7.790
            ?-?-?      2.593    119.535      8.400
            ?-?-?      3.257    116.115      7.546
            ?-?-?      8.909    120.939      7.744
            ?-?-?      2.671    122.018      8.766
            ?-?-?      8.929    120.938      7.742
            ?-?-?      2.354    118.167      7.483
            ?-?-?      2.819    114.182      6.984
            ?-?-?      4.931    115.144      8.330
            ?-?-?      2.230    122.281      8.086
            ?-?-?      1.732    111.163      7.351
            ?-?-?      0.886    125.627      7.563
            ?-?-?     -0.842    121.506      7.314
            ?-?-?      2.846    121.731      8.125
            ?-?-?      1.739    116.792      8.396
            ?-?-?      8.599    121.586      8.271
            ?-?-?      2.944    119.669      7.876
            ?-?-?      7.080    130.946      9.211
            ?-?-?      8.357    122.016      8.767
            ?-?-?      0.918    117.204      8.508
            ?-?-?      1.135    125.581      7.563
            ?-?-?      3.085    110.752      7.853
            ?-?-?      8.642    118.178      8.034
            ?-?-?      0.435    127.770      8.396
            ?-?-?      3.970    122.565      6.303
            ?-?-?      2.065    117.612      8.393
            ?-?-?      0.264    112.126      7.615
            ?-?-?      4.510    118.850      7.655
            ?-?-?      2.851    119.391      8.669
            ?-?-?      8.818    120.672      9.048
            ?-?-?      1.417    117.202      8.056
            ?-?-?      7.560    106.772      7.383
            ?-?-?      4.396    113.636      7.636
            ?-?-?      2.888    125.214      9.106
            ?-?-?      0.722    112.125      7.617
            ?-?-?      8.263    111.344      9.393
            ?-?-?      7.511    127.789      8.391
            ?-?-?      0.498    128.257      9.055
            ?-?-?      0.574    128.236      9.050
            ?-?-?      0.602    128.200      9.049
            ?-?-?      8.558    105.662      7.232
            ?-?-?      8.562    105.666      7.232
            ?-?-?      8.628    118.860      8.361
            ?-?-?      6.910    121.576      8.268
            ?-?-?      6.932    121.600      8.266
            ?-?-?      3.838    113.089      7.656
            ?-?-?      4.010    111.313      7.148
            ?-?-?      7.227    119.154      8.015
            ?-?-?      5.183    116.520      9.384
            ?-?-?      3.781    108.450      6.570
            ?-?-?      6.928    113.087      7.594
            ?-?-?      2.705    120.125      8.140
            ?-?-?      0.953    105.711      7.233
            ?-?-?      3.345    115.139      7.343
            ?-?-?      1.744    111.868      6.844
            ?-?-?      6.567    108.436      7.469
            ?-?-?      4.347    108.453      6.568
            ?-?-?      2.890    118.843      8.368
            ?-?-?      3.852    126.824      7.727
            ?-?-?      3.339    119.843      8.765
            ?-?-?      2.735    115.282      7.216
            ?-?-?      2.815    115.249      7.208
            ?-?-?      2.949    105.682      7.227
            ?-?-?      2.826    121.737      8.664
            ?-?-?      3.091    122.283      8.091
            ?-?-?      0.550    116.647      9.381
            ?-?-?      2.876    118.986      7.751
            ?-?-?      4.594    115.311      7.344
            ?-?-?      6.838    117.649      8.829
            ?-?-?      6.821    117.638      8.831
            ?-?-?      0.735    119.536      8.401
            ?-?-?      0.296    121.743      6.303
            ?-?-?      0.274    121.720      6.307
            ?-?-?      7.241    116.379      7.706
            ?-?-?      2.829    127.940     10.695
            ?-?-?      2.931    127.959     10.698
            ?-?-?      7.248    110.887      7.847
            ?-?-?      6.888    118.020      7.906
            ?-?-?      8.395    119.545      8.767
            ?-?-?      8.865    122.869      8.031
            ?-?-?      8.887    122.866      8.028
            ?-?-?      2.871    119.534      8.400
            ?-?-?      2.534    113.086      8.089
            ?-?-?      4.004    128.364      9.055
            ?-?-?      2.224    118.439      8.469
            ?-?-?      0.577    120.792      8.813
            ?-?-?      2.591    121.038      7.323
            ?-?-?      0.140    117.492      8.135
            ?-?-?      6.787    112.404      7.617
            ?-?-?      0.614    112.125      7.616
            ?-?-?      2.590    107.893      6.574
            ?-?-?      5.166    126.293      6.532
            ?-?-?      2.675    125.347      9.111
            ?-?-?      6.563    119.126      8.025
            ?-?-?      3.071    120.125      8.139
            ?-?-?      2.526    111.713      6.816
            ?-?-?      4.654    118.850      8.939
            ?-?-?      3.084    119.940      8.147
            ?-?-?      7.389    113.085      8.094
            ?-?-?      7.574    125.575      7.961
            ?-?-?      7.749    119.560      8.400
            ?-?-?      0.896    107.597      7.802
            ?-?-?      1.076    129.007     10.471
            ?-?-?      7.497    118.345      7.359
            ?-?-?      2.077    120.633      8.813
            ?-?-?      3.978    121.596      8.665
            ?-?-?      7.071    124.880      8.956
            ?-?-?      2.674    119.261      8.938
            ?-?-?      7.225    121.754      8.665
            ?-?-?      3.407    109.799      7.940
            ?-?-?     -0.153    119.176      8.017
            ?-?-?      0.137    119.009      7.924
            ?-?-?      2.284    126.836      8.023
            ?-?-?     -0.132    123.524      7.188
            ?-?-?      1.666    107.758      7.663
            ?-?-?      1.655    107.685      7.665
            ?-?-?      2.354    122.281      8.086
            ?-?-?      3.712    117.659      8.830
            ?-?-?      1.427    119.303      7.676
            ?-?-?      2.555    118.050      7.789
            ?-?-?      5.995    123.901      6.121
            ?-?-?      3.650    126.830      8.029
            ?-?-?      8.767    118.582      7.692
            ?-?-?      1.540    121.045      8.338
            ?-?-?      0.138    121.773      8.665
            ?-?-?      6.878    118.980      8.774
            ?-?-?      0.958    112.675      6.839
            ?-?-?      0.960    112.670      6.840
            ?-?-?      2.224    111.439      7.292
            ?-?-?      1.441    120.496      7.320
            ?-?-?      8.561    105.573      7.233
            ?-?-?      8.558    105.577      7.233
            ?-?-?      1.880    113.767      7.082
            ?-?-?      2.953    127.908     10.702
            ?-?-?      8.017    108.558      7.235
            ?-?-?      8.070    118.164      7.487
            ?-?-?      7.313    121.320      7.555
            ?-?-?      5.739    118.973      7.924
            ?-?-?      5.758    118.996      7.923
            ?-?-?      5.282    112.539      7.078
            ?-?-?      7.397    118.711      7.661
            ?-?-?      1.393    116.793      8.393
            ?-?-?      2.206    117.483      8.133
            ?-?-?      7.570    116.244      7.841
            ?-?-?      0.211    127.770      8.392
            ?-?-?      3.527    115.306      7.345
            ?-?-?      8.013    118.299      7.668
            ?-?-?      4.980    116.379      7.722
            ?-?-?      1.861    118.026      7.907
            ?-?-?      5.279    112.537      6.836
            ?-?-?      2.864    119.698      8.407
            ?-?-?      2.836    107.629      7.803
            ?-?-?      7.162    121.183      7.326
            ?-?-?      7.072    121.184      7.317
            ?-?-?      5.609    120.104      9.244
            ?-?-?      5.591    120.080      9.245
            ?-?-?      2.502    128.181      8.430
            ?-?-?      3.308    114.474      7.084
            ?-?-?      0.012    127.773      8.393
            ?-?-?      3.604    116.244      7.788
            ?-?-?      7.562    106.636      7.776
            ?-?-?      0.919    116.381      7.710
            ?-?-?      0.880    112.166      7.148
            ?-?-?      7.216    118.022      8.039
            ?-?-?      9.371    119.681      8.759
            ?-?-?      9.354    119.649      8.761
            ?-?-?      7.788    120.355      7.321
            ?-?-?     10.471    107.210      6.880
            ?-?-?     -0.153    113.101      8.078
            ?-?-?      5.323    107.039      6.870
            ?-?-?      1.307    121.046      8.553
            ?-?-?      2.383    118.987      7.923
            ?-?-?      7.251    122.280      8.086
            ?-?-?      4.051    119.813      8.767
            ?-?-?      4.072    119.826      8.766
            ?-?-?      0.131    115.999      8.891
            ?-?-?      0.160    115.998      8.890
            ?-?-?      4.326    121.731      8.664
            ?-?-?      8.191    120.224      8.414
            ?-?-?      5.144    126.670      7.719
            ?-?-?      2.076    115.146      8.328
            ?-?-?      3.253    122.283      8.086
            ?-?-?      7.924    107.596      7.664
            ?-?-?      4.527    121.319      7.236
            ?-?-?      1.042    121.595      8.269
            ?-?-?      2.773    121.062      8.550
            ?-?-?      4.511    116.962      7.085
            ?-?-?      4.490    116.940      7.084
            ?-?-?      4.249    116.537      8.588
            ?-?-?      7.690    130.960      9.212
            ?-?-?      2.632    108.691      8.963
            ?-?-?      0.273    111.317      7.148
            ?-?-?     10.696    127.923     10.933
            ?-?-?      9.370    112.125      7.618
            ?-?-?      8.104    116.380      7.844
            ?-?-?      0.701    118.705      9.267
            ?-?-?      0.707    118.747      9.268
            ?-?-?      7.570    110.900      7.851
            ?-?-?      2.064    113.196      8.088
            ?-?-?      1.397    115.453      7.076
            ?-?-?      0.427    124.897      8.964
            ?-?-?      6.348    107.228      6.885
            ?-?-?      6.367    107.242      6.882
            ?-?-?      6.385    107.220      6.883
            ?-?-?      1.265    126.807      8.036
            ?-?-?      0.879    110.070      7.673
            ?-?-?     -0.163    130.819      7.506
            ?-?-?      0.136    117.201      8.056
            ?-?-?      5.754    117.210      8.063
            ?-?-?      3.671    131.077      9.191
            ?-?-?      3.656    131.052      9.196
            ?-?-?      8.101    121.183      8.180
            ?-?-?      7.078    117.469      8.837
            ?-?-?      2.346    115.286      7.349
            ?-?-?      8.965    119.404      8.662
            ?-?-?      8.958    119.397      8.664
            ?-?-?      7.843    110.811      8.101
            ?-?-?     -0.130    118.193      8.040
            ?-?-?      3.267    120.254      8.179
            ?-?-?      1.934    111.296      6.820
            ?-?-?      8.233    117.478      7.977
            ?-?-?      9.138    116.804      9.191
            ?-?-?      7.523    122.146      7.227
            ?-?-?      0.910    118.038      8.984
            ?-?-?      3.534    123.805      8.619
            ?-?-?      3.518    123.684      8.624
            ?-?-?      3.775    111.445      9.375
            ?-?-?      3.793    111.466      9.374
            ?-?-?      4.348    111.986      7.295
            ?-?-?      4.102    119.400      8.658
            ?-?-?      3.262    118.021      8.985
            ?-?-?      7.317    111.302      7.148
            ?-?-?      1.875    113.766      7.081
            ?-?-?      3.098    118.160      7.477
            ?-?-?      2.201    123.823      8.625
            ?-?-?      2.115    125.750      8.305
            ?-?-?      3.633    120.099      9.244
            ?-?-?      3.614    120.124      9.243
            ?-?-?      3.590    120.122      9.248
            ?-?-?      7.071    128.191      9.049
            ?-?-?      1.715    116.942      7.539
            ?-?-?      7.299    121.460      7.703
            ?-?-?      3.245    119.397      8.666
            ?-?-?      6.552    107.308      7.231
            ?-?-?      7.669    118.716      7.352
            ?-?-?      0.942    112.588      6.836
            ?-?-?      4.495    108.447      7.234
            ?-?-?      8.001    115.178      7.701
            ?-?-?      3.783    120.486      7.321
            ?-?-?      7.979    115.170      7.704
            ?-?-?      8.327    111.168      8.179
            ?-?-?      7.684    110.067      6.913
            ?-?-?      0.111    117.532      7.976
            ?-?-?      7.761    118.165      8.034
            ?-?-?      0.132    117.510      7.978
            ?-?-?      5.250    118.861      8.949
            ?-?-?      5.267    118.878      8.947
            ?-?-?     -0.823    126.194     11.755
            ?-?-?      8.058    119.673      7.874
            ?-?-?      8.100    119.399      8.157
            ?-?-?      7.246    118.990      7.748
            ?-?-?      2.644    121.726      7.617
            ?-?-?      1.479    125.985      8.087
            ?-?-?      3.335    122.422      8.367
            ?-?-?      1.497    126.006      8.085
            ?-?-?      7.993    115.152      8.235
            ?-?-?      3.015    111.987      6.843
            ?-?-?      1.262    123.099      9.074
            ?-?-?      2.491    120.249      8.181
            ?-?-?      8.333    125.980      8.080
            ?-?-?      8.335    113.081      8.087
            ?-?-?     -0.156    128.211      8.437
            ?-?-?      4.688    131.888      9.213
            ?-?-?      3.125    124.889      8.966
            ?-?-?      4.983    126.289      6.531
            ?-?-?      2.594    128.233      9.051
            ?-?-?      1.245    112.087      7.614
            ?-?-?      1.293    112.125      7.608
            ?-?-?      2.617    128.208      9.050
            ?-?-?      4.392    112.277      7.615
            ?-?-?      7.708    114.190      6.976
            ?-?-?      0.897    127.771      8.392
            ?-?-?      1.870    114.592      7.217
            ?-?-?      2.225    121.052      8.547
            ?-?-?      4.142    108.000      7.232
            ?-?-?      1.660    120.216      8.549
            ?-?-?      2.528    117.612      8.831
            ?-?-?      8.671    116.792      8.392
            ?-?-?      4.253    115.967      8.885
            ?-?-?      4.236    115.950      8.883
            ?-?-?      1.303    122.009      7.920
            ?-?-?      1.273    122.013      7.922
            ?-?-?      1.248    121.978      7.931
            ?-?-?      4.593    113.085      7.648
            ?-?-?      8.042    118.300      7.670
            ?-?-?      1.268    128.190      8.431
            ?-?-?      4.656    118.299      8.935
            ?-?-?     10.470    129.005     10.871
            ?-?-?      4.347    108.442      7.233
            ?-?-?      4.178    113.686      7.764
            ?-?-?      8.284    116.519      7.720
            ?-?-?      8.093    119.536      8.165
            ?-?-?      2.036    120.368      8.028
            ?-?-?      3.731    105.807      8.055
            ?-?-?      2.454    115.006      8.329
            ?-?-?      7.563    106.782      7.765
            ?-?-?     10.464    125.165      9.110
            ?-?-?      2.073    106.635      7.560
            ?-?-?      1.914    123.794      8.626
            ?-?-?      7.520    122.148      7.758
            ?-?-?      3.919    120.934      7.756
            ?-?-?      3.890    120.904      7.759
            ?-?-?      0.879    121.862      8.360
            ?-?-?      2.823    111.164      7.147
            ?-?-?      6.829    112.125      7.617
            ?-?-?      0.730    118.176      8.040
            ?-?-?      2.364    120.634      8.815
            ?-?-?      9.229    126.670      8.040
            ?-?-?      8.828    119.525      8.401
            ?-?-?      5.314    129.006     10.475
            ?-?-?      2.580    118.183      8.039
            ?-?-?      3.671    125.034      8.962
            ?-?-?      0.675    118.582      9.268
            ?-?-?      0.694    118.658      9.267
            ?-?-?      0.564    122.321      8.086
            ?-?-?      7.651    117.615      8.061
            ?-?-?      5.180    113.220      8.094
            ?-?-?      4.365    118.711      7.662
            ?-?-?      5.417    113.098      7.656
            ?-?-?      5.399    113.060      7.657
            ?-?-?      2.198    116.104      7.550
            ?-?-?      7.862    116.393      8.258
            ?-?-?      1.432    119.124      8.024
            ?-?-?      1.758    122.007      8.351
            ?-?-?      2.313    130.824      7.503
            ?-?-?      2.295    130.829      7.505
            ?-?-?      1.723    112.018      7.296
            ?-?-?      1.707    111.992      7.298
            ?-?-?      7.878    119.675      8.116
            ?-?-?      5.161    128.226      8.438
            ?-?-?      2.055    121.594      8.272
            ?-?-?      1.758    122.009      7.977
            ?-?-?      1.594    116.820      7.531
            ?-?-?      8.431    128.203      8.673
            ?-?-?      3.535    126.128      6.530
            ?-?-?      2.222    120.774      8.814
            ?-?-?      0.141    118.864      8.361
            ?-?-?      4.627    121.732      8.352
            ?-?-?      1.028    124.197      7.180
            ?-?-?      8.396    116.792      8.095
            ?-?-?      3.738    105.978      8.069
            ?-?-?      1.501    125.849     11.755
            ?-?-?      3.724    105.964      8.072
            ?-?-?      7.344    115.327      7.583
            ?-?-?      2.859    116.381      7.721
            ?-?-?     -0.623    120.785      8.814
            ?-?-?      6.855    118.021      8.041
            ?-?-?      2.852    120.123      9.245
            ?-?-?      3.536    118.293      7.672
            ?-?-?      1.831    113.662      8.084
            ?-?-?      4.739    107.908      6.569
            ?-?-?      7.595    121.184      7.327
            ?-?-?      2.785    108.293      7.466
            ?-?-?      2.077    113.091      8.092
            ?-?-?      6.975    128.180      9.049
            ?-?-?      3.347    119.812      7.077
            ?-?-?      7.502    122.185      7.872
            ?-?-?      6.807    125.577      7.570
            ?-?-?      0.435    125.319     11.756
            ?-?-?      6.831    119.128      8.023
            ?-?-?      1.017    107.870      6.576
            ?-?-?      3.814    129.006     10.467
            ?-?-?      1.322    118.314      8.126
            ?-?-?      8.825    117.783      9.250
            ?-?-?      5.770    128.179      9.055
            ?-?-?      1.942    111.340      9.384
            ?-?-?      1.920    111.339      9.384
            ?-?-?      7.964    111.739      6.828
            ?-?-?      7.757    119.677      8.025
            ?-?-?      8.469    118.447      8.673
            ?-?-?      3.036    120.633      8.814
            ?-?-?      7.349    111.180      7.582
            ?-?-?      8.391    127.771      8.626
            ?-?-?      4.182    115.964      8.886
            ?-?-?      3.320    125.060      8.954
            ?-?-?      8.804    122.144      8.016
            ?-?-?      7.020    128.480     10.696
            ?-?-?      4.026    117.613      8.830
            ?-?-?      1.890    116.845      7.553
            ?-?-?      7.176    123.539      7.782
            ?-?-?      1.897    117.242      7.835
            ?-?-?      1.744    121.047      8.337
            ?-?-?     10.695    117.514      8.133
            ?-?-?      9.213    130.933      9.453
            ?-?-?      3.092    117.341      8.129
            ?-?-?      6.835    113.797      7.077
            ?-?-?      7.079    119.815      7.475
            ?-?-?      4.223    113.217      7.767
            ?-?-?      6.951    125.315     11.754
            ?-?-?      2.401    111.300      9.386
            ?-?-?      9.216    130.793      9.042
            ?-?-?      1.440    119.835      8.507
            ?-?-?      1.659    117.197      7.803
            ?-?-?      4.717    119.366      8.937
            ?-?-?      7.919    126.284      6.538
            ?-?-?      7.548    106.663      7.961
            ?-?-?      1.898    117.615      7.084
            ?-?-?      3.953    118.445      8.461
            ?-?-?      7.959    118.301      7.672
            ?-?-?      7.687    121.046      8.555
            ?-?-?      0.954    119.551      8.765
            ?-?-?      0.933    119.537      8.767
            ?-?-?      8.981    119.406      8.659
            ?-?-?      2.539    111.851      6.805
            ?-?-?      2.071    128.182      8.431
            ?-?-?      4.729    116.681      9.386
            ?-?-?      7.942    109.851      8.172
            ?-?-?      8.557    121.053      7.531
            ?-?-?      8.542    121.022      7.534
            ?-?-?      0.122    122.017      8.765
            ?-?-?      0.107    121.989      8.769
            ?-?-?      1.057    122.284      7.319
            ?-?-?      6.298    108.420      6.564
            ?-?-?      3.183    125.427      6.530
            ?-?-?      2.845    119.823      8.501
            ?-?-?      9.201    121.915      6.303
            ?-?-?      7.221    105.820      8.055
            ?-?-?      1.410    120.364      7.312
            ?-?-?      1.392    120.337      7.312
            ?-?-?      4.592    118.742      9.267
            ?-?-?      8.814    111.217      7.350
            ?-?-?      8.794    111.225      7.352
            ?-?-?      1.107    116.379      7.787
            ?-?-?     -0.628    117.541      8.132
            ?-?-?     -0.607    117.513      8.134
            ?-?-?      2.451    115.972      7.555
            ?-?-?      5.038    111.994      8.040
            ?-?-?      9.042    112.024      8.032
            ?-?-?      7.742    125.460      7.148
            ?-?-?      4.730    119.255      8.939
            ?-?-?      9.532    105.804      8.056
            ?-?-?      7.237    121.321      7.645
            ?-?-?      1.381    122.188      7.309
            ?-?-?      9.226    126.820      8.032
            ?-?-?      1.345    109.001      8.006
            ?-?-?      2.843    121.595      8.272
            ?-?-?      7.078    114.613      7.642
            ?-?-?      8.738    122.041      8.557
            ?-?-?      1.895    126.810      7.722
            ?-?-?      8.757    122.054      8.554
            ?-?-?      8.020    124.889      8.966
            ?-?-?      8.819    120.740      9.051
            ?-?-?      7.765    122.839      8.031
            ?-?-?     10.707    117.229      8.509
            ?-?-?     10.682    117.208      8.511
            ?-?-?      1.513    115.140      8.885
            ?-?-?      0.775    123.141      9.093
            ?-?-?      2.612    107.585      7.669
            ?-?-?      7.247    130.790      7.508
            ?-?-?      2.075    118.437      8.468
            ?-?-?      4.740    118.181      7.483
            ?-?-?      7.868    119.699      7.584
            ?-?-?      7.852    119.694      7.587
            ?-?-?      4.739    119.395      8.932
            ?-?-?      3.975    120.668      8.812
            ?-?-?      0.567    128.472     10.694
            ?-?-?      8.837    121.599      8.275
            ?-?-?      2.340    121.075      8.551
            ?-?-?      2.346    121.073      8.550
            ?-?-?     -0.156    122.326      8.088
            ?-?-?      2.349    119.682      7.874
            ?-?-?      7.844    116.381      8.079
            ?-?-?      1.564    121.320      8.079
            ?-?-?      1.688    121.304      8.075
            ?-?-?      2.966    121.320      7.318
            ?-?-?      7.726    116.425      7.418
            ?-?-?      8.027    119.263      7.725
            ?-?-?      7.705    116.433      7.419
            ?-?-?      7.489    121.320      7.316
            ?-?-?     -0.131    118.311      7.679
            ?-?-?     -0.139    118.304      7.678
            ?-?-?      8.958    126.875      8.024
            ?-?-?      8.938    126.857      8.026
            ?-?-?      8.503    117.242      8.922
            ?-?-?      2.303    118.301      7.675
            ?-?-?      7.961    111.714      7.810
            ?-?-?      1.838    114.456      7.336
            ?-?-?      6.847    118.187      8.984
            ?-?-?      8.946    121.591      8.267
            ?-?-?      6.826    118.166      8.984
            ?-?-?      5.182    111.438      6.835
            ?-?-?      8.874    116.091      8.610
            ?-?-?      9.541    119.842      9.785
            ?-?-?      7.534    113.085      8.087
            ?-?-?      7.731    106.769      7.555
            ?-?-?      1.257    123.054      9.072
            ?-?-?      2.707    115.282      7.221
            ?-?-?      1.279    122.998      9.071
            ?-?-?      4.690    122.004      7.977
            ?-?-?      3.962    121.757      6.460
            ?-?-?      4.732    122.154      7.984
            ?-?-?      0.755    119.683      8.766
            ?-?-?      2.801    110.750      7.852
            ?-?-?      7.081    116.952      7.307
            ?-?-?      1.411    120.214      7.320
            ?-?-?      3.736    115.988      8.894
            ?-?-?      2.377    129.164     10.471
            ?-?-?      1.867    117.478      8.128
            ?-?-?      7.092    116.932      6.788
            ?-?-?      0.327    109.800      7.940
            ?-?-?      0.413    119.808      7.072
            ?-?-?      2.396    118.575      8.036
            ?-?-?      7.822    121.749      6.303
            ?-?-?      1.984    116.099      7.999
            ?-?-?      8.053    107.594      7.797
            ?-?-?      4.544    110.476      6.078
            ?-?-?      8.017    119.124      8.252
            ?-?-?      2.202    107.593      7.665
            ?-?-?      7.075    119.812      7.304
            ?-?-?      4.196    121.872      7.680
            ?-?-?      6.024    121.731      6.296
            ?-?-?      6.576    108.431      6.293
            ?-?-?      2.989    121.320      7.320
            ?-?-?      3.996    119.825      9.535
            ?-?-?      7.546    111.339      7.750
            ?-?-?      7.742    126.821      8.016
            ?-?-?      1.270    123.519      7.181
            ?-?-?      6.537    106.640      7.561
            ?-?-?      3.070    118.039      7.789
            ?-?-?      7.505    122.185      7.921
            ?-?-?      7.345    111.193      7.734
            ?-?-?      0.887    123.790      8.623
            ?-?-?      1.684    122.280      8.086
            ?-?-?      7.259    116.929      7.085
            ?-?-?      2.202    120.932      7.758
            ?-?-?      4.000    121.735      7.617
            ?-?-?      2.477    114.634      7.075
            ?-?-?      7.554    106.808      7.810
            ?-?-?      4.330    115.279      7.210
            ?-?-?      2.915    120.249      8.179
            ?-?-?      0.844    119.710      8.032
            ?-?-?      5.409    122.312     11.849
            ?-?-?      2.772    118.576      8.030
            ?-?-?      2.598    119.015      7.930
            ?-?-?      6.936    113.255      8.088
            ?-?-?      6.889    113.257      8.089
            ?-?-?      6.913    113.264      8.088
            ?-?-?      4.171    118.845      7.764
            ?-?-?      3.975    116.652      8.586
            ?-?-?      7.671    118.293      7.374
            ?-?-?      1.392    120.476      8.074
            ?-?-?      8.332    121.053      8.713
            ?-?-?      2.572    121.179      7.320
            ?-?-?      7.224    107.994      7.054
            ?-?-?      1.300    125.666      7.562
            ?-?-?      1.261    125.615      7.563
            ?-?-?      2.479    115.160      8.328
            ?-?-?      2.460    115.118      8.334
            ?-?-?      7.079    116.842      6.582
            ?-?-?      7.285    110.745      6.670
            ?-?-?      3.976    120.752      8.809
            ?-?-?      8.478    118.471      8.813
            ?-?-?      6.584    111.991      6.836
            ?-?-?      4.785    117.209      8.054
            ?-?-?     -0.408    124.459     10.921
            ?-?-?     -0.393    124.487     10.918
            ?-?-?      6.831    112.674      7.274
            ?-?-?      1.810    118.164      7.899
            ?-?-?      6.295    121.748      6.536
            ?-?-?      7.083    114.606      7.487
            ?-?-?      7.670    118.691      8.131
            ?-?-?      5.779    127.950     10.690
            ?-?-?      5.763    127.952     10.693
            ?-?-?      7.939    118.191      8.312
            ?-?-?      2.694    111.827      6.804
            ?-?-?      7.836    107.596      7.664
            ?-?-?      8.110    122.157      8.758
            ?-?-?      2.528    107.627      7.805
            ?-?-?      2.058    124.198      7.180
            ?-?-?      0.149    130.974      9.206
            ?-?-?      0.131    130.959      9.208
            ?-?-?      4.623    119.395      8.932
            ?-?-?      4.020    125.160      9.112
            ?-?-?      7.565    125.712      7.703
            ?-?-?      4.268    116.652      8.596
            ?-?-?     10.734    129.004     10.464
            ?-?-?      8.974    119.951      9.241
            ?-?-?      2.107    120.089      9.245
            ?-?-?      7.518    122.006      8.541
            ?-?-?      7.697    116.563      8.121
            ?-?-?      7.718    116.539      8.122
            ?-?-?      1.860    126.662      7.726
            ?-?-?      1.838    126.666      7.727
            ?-?-?      7.817    122.141      7.313
            ?-?-?      7.341    121.037      6.874
            ?-?-?      6.815    119.811      7.073
            ?-?-?      2.026    116.516      8.047
            ?-?-?      8.043    122.873      8.233
            ?-?-?      3.411    118.197      8.039
            ?-?-?      9.235    119.806      9.534
            ?-?-?      3.535    118.213      7.479
            ?-?-?      8.974    113.101      7.656
            ?-?-?      2.456    115.143      8.336
            ?-?-?      7.566    110.337      6.834
            ?-?-?      1.952    108.830      7.468
            ?-?-?      2.333    121.069      8.552
            ?-?-?      7.822    122.140      8.086
            ?-?-?      3.018    117.065      8.509
            ?-?-?      4.738    115.295      7.336
            ?-?-?      7.795    124.201      7.178
            ?-?-?      7.286    121.454      7.853
            ?-?-?      2.628    115.981      8.891
            ?-?-?      2.823    116.512      8.603
            ?-?-?      0.757    112.699      7.076
            ?-?-?      8.117    127.800      8.392
            ?-?-?      8.584    116.551      8.255
            ?-?-?      8.399    116.807      8.804
            ?-?-?      7.378    116.380      7.718
            ?-?-?      1.661    121.354      7.036
            ?-?-?      0.905    119.836      9.534
            ?-?-?      4.143    118.576      8.030
            ?-?-?      1.407    122.185      7.302
            ?-?-?      1.389    122.190      7.306
            ?-?-?      8.563    123.557      7.183
            ?-?-?      8.547    123.543      7.187
            ?-?-?      1.059    119.849      8.038
            ?-?-?      1.082    119.852      8.037
            ?-?-?      2.059    118.839      8.363
            ?-?-?      5.133    111.348      7.145
            ?-?-?      6.334    128.996     10.473
            ?-?-?      1.078    122.308      7.312
            ?-?-?      1.065    122.297      7.316
            ?-?-?      8.331    107.626      7.798
            ?-?-?      8.358    118.983      8.619
            ?-?-?      8.578    116.803      8.132
            ?-?-?      0.411    115.283      7.342
            ?-?-?      8.011    115.144      8.399
            ?-?-?      5.134    111.298      6.834
            ?-?-?      9.166    116.788      9.064
            ?-?-?      9.158    116.784      9.068
            ?-?-?      1.648    107.647      7.667
            ?-?-?      7.553    125.575      7.253
            ?-?-?     10.668    121.761      8.658
            ?-?-?      0.855    115.282      7.343
            ?-?-?      7.829    119.813      7.077
            ?-?-?      7.858    110.902      8.055
            ?-?-?      0.730    116.796      8.395
            ?-?-?      7.675    122.179      8.767
            ?-?-?      8.672    121.745      8.915
            ?-?-?      5.784    119.128      8.773
            ?-?-?      7.573    125.584      8.229
            ?-?-?      4.166    119.945      8.133
            ?-?-?      9.642    104.454     10.158
            ?-?-?      5.247    111.988      6.843
            ?-?-?      7.572    115.287      8.908
            ?-?-?      1.867    114.638      6.911
            ?-?-?      7.685    122.144      7.523
            ?-?-?      7.154    111.316      6.992
            ?-?-?      7.497    119.402      8.657
            ?-?-?      4.739    107.987      7.237
            ?-?-?      3.042    112.145      7.031
            ?-?-?      8.349    122.012      8.593
            ?-?-?     10.201    119.945      8.776
            ?-?-?      1.305    125.687      7.562
            ?-?-?     -0.151    121.332      7.242
            ?-?-?     -1.014    118.198      9.008
            ?-?-?      7.676    107.734      7.354
            ?-?-?      7.553    106.910      7.894
            ?-?-?      3.814    119.674      8.770
            ?-?-?      4.183    111.302      7.745
            ?-?-?      1.649    117.478      7.691
            ?-?-?      6.815    127.633      8.395
            ?-?-?      5.314    116.380      7.706
            ?-?-?      3.076    112.126      7.026
            ?-?-?      0.173    116.380      7.792
            ?-?-?      7.578    125.575      7.761
            ?-?-?      7.528    122.144      7.996
            ?-?-?      7.282    121.320      7.839
            ?-?-?      0.788    118.713      7.777
            ?-?-?     -0.147    121.046      8.340
            ?-?-?      1.747    128.182      9.059
            ?-?-?      8.783    105.675      7.237
            ?-?-?      7.578    125.575      8.136
            ?-?-?      7.085    125.300      9.106
            ?-?-?      4.355    128.320      9.044
            ?-?-?      9.546    121.046      8.348
            ?-?-?      2.436    111.988      8.043
            ?-?-?      8.562    113.223      8.066
            ?-?-?      9.398    116.654      9.615
            ?-?-?      4.773    118.438      8.473
            ?-?-?      1.403    119.811      8.105
            ?-?-?      7.332    111.302      7.745
            ?-?-?      9.201    130.927      9.075
            ?-?-?      1.403    109.792      7.941
            ?-?-?      2.854    118.027      8.981
            ?-?-?      0.369    118.164      7.917
            ?-?-?     -1.476    124.340      8.731
            ?-?-?      8.020    122.830      8.434
            ?-?-?      2.756    121.320      7.628
            ?-?-?      1.944    117.203      7.831
            ?-?-?      0.271    121.732      8.668
            ?-?-?      7.455    104.989     10.585
            ?-?-?      8.094    121.320      8.191
            ?-?-?      5.462    121.732      6.306
            ?-?-?      1.845    106.636     10.796
            ?-?-?      8.980    118.027      9.458
            ?-?-?      2.141    111.028      7.354
            ?-?-?      7.307    120.634      8.817
            ?-?-?      7.479    121.320      8.074
            ?-?-?      7.873    110.753      8.097
            ?-?-?     -0.959    108.695      6.079
            ?-?-?      7.332    115.282      7.511
            ?-?-?      0.738    121.732      8.660
            ?-?-?      8.365    105.813      8.058
            ?-?-?      7.578    106.910      7.753
            ?-?-?      7.627    109.381      7.253
            ?-?-?      2.953    115.282      7.346
            ?-?-?      1.747    121.869      8.136
            ?-?-?      2.731    113.086      6.924
            ?-?-?     10.382    115.831      7.065
            ?-?-?      8.020    119.125      7.565
            ?-?-?      7.085    114.596      8.074
            ?-?-?      1.649    115.282      8.887
            ?-?-?      4.625    128.182      8.981
            ?-?-?      5.019    118.164      7.487
            ?-?-?      7.085    114.596      7.745
            ?-?-?      8.439    111.302      9.380
            ?-?-?      6.790    107.734      7.675
            ?-?-?      7.873    119.674      8.277
            ?-?-?      6.667    105.538      7.229
            ?-?-?      6.520    107.734     11.711
            ?-?-?      0.911    124.340      7.182
            ?-?-?      0.788    108.832      8.011
            ?-?-?      6.839    127.771      8.395
            ?-?-?      4.060    119.674      8.770
            ?-?-?      7.479    112.263      6.940
            ?-?-?      1.870    111.165     11.101
            ?-?-?      8.168    116.792      7.558
            ?-?-?      5.167    115.831      9.834
            ?-?-?      8.045    115.282      7.346
            ?-?-?      1.821    108.832      8.966
            ?-?-?      0.763    125.300     11.758
            ?-?-?      1.624    104.852      7.237
            ?-?-?      3.322    130.927      9.208
            ?-?-?      0.148    116.243      7.777
            ?-?-?      7.553    125.712      8.129
            ?-?-?      4.773    114.184      7.753
            ?-?-?      7.651    107.597      8.066
            ?-?-?      8.094    118.987      8.168
            ?-?-?      0.173    118.027      8.989
            ?-?-?      7.602    112.126      8.434
            ?-?-?      6.569    108.008      6.666
            ?-?-?      4.010    121.183      6.979
            ?-?-?      7.332    124.889      8.966
            ?-?-?      8.094    122.144      7.784
            ?-?-?      2.608    106.773      7.565
            ?-?-?     -0.172    121.046      8.332
            ?-?-?      7.774    116.380      8.207
            ?-?-?      4.945    109.930      9.341
            ?-?-?      4.748    112.400      7.777
            ?-?-?     11.071    108.969      8.144
            ?-?-?      7.553    116.105      7.949
            ?-?-?      9.865    127.908     10.006
            ?-?-?      5.708    107.185      6.885
            ?-?-?      7.233    105.538      7.675
            ?-?-?      8.070    116.243      7.792
            ?-?-?     -0.147    105.675      7.237
            ?-?-?      1.624    117.615      7.088
            ?-?-?      4.773    119.536      7.667
            ?-?-?      7.258    114.596      7.080
            ?-?-?      7.159    120.360      7.323
            ?-?-?      7.651    113.086      8.089
            ?-?-?      7.528    122.144      7.933
            ?-?-?      1.230    121.458      7.315
            ?-?-?      8.070    111.988      7.080
            ?-?-?      3.002    105.950      8.058
            ?-?-?      8.980    117.890      8.692
            ?-?-?      4.748    109.106      7.683
            ?-?-?      7.332    116.380      7.949
            ?-?-?      1.895    117.066      7.847
            ?-?-?      7.602    121.183     10.608
            ?-?-?      6.569    108.557      7.597
            ?-?-?      2.534    121.320      7.323
            ?-?-?      0.837    122.830      8.027
            ?-?-?      8.340    124.889      8.973
            ?-?-?      5.363    122.418     11.860
            ?-?-?      3.937    130.241      7.917
            ?-?-?      2.977    124.889      8.966
            ?-?-?      6.864    125.163      9.122
            ?-?-?      5.093    112.674      7.080
            ?-?-?      4.625    127.771      8.629
            ?-?-?      5.044    112.263      7.080
            ?-?-?      8.881    118.027      7.910
            ?-?-?      2.042    111.439      9.388
            ?-?-?      6.569    126.947      6.642
            ?-?-?      2.067    115.282      9.020
            ?-?-?      7.676    119.399      8.629
            ?-?-?      8.562    112.949      8.089
            ?-?-?      2.165    112.126      7.620
            ?-?-?      4.625    126.947      8.395
            ?-?-?      2.091    118.027      8.402
            ?-?-?     -0.615    121.595      8.668
            ?-?-?      0.763    108.969      8.019
            ?-?-?      4.207    113.635      6.885
            ?-?-?      4.748    120.772      8.129
            ?-?-?      0.492    104.440      6.283
            ?-?-?      8.906    123.654      8.621
            ?-?-?      4.773    107.185      6.877
            ?-?-?      4.773    118.027      7.479
            ?-?-?      4.552    104.303      7.213
            ?-?-?      4.552    132.162      7.213
            ?-?-?      1.526    108.146      7.659
            ?-?-?      8.881    115.282      9.114
            ?-?-?      6.864    116.654      8.402
            ?-?-?      8.340    122.007      8.551
            ?-?-?      1.403    121.183      8.340
            ?-?-?      7.381    107.597      7.558
            ?-?-?      8.365    118.850      8.535
            ?-?-?     -1.500    107.048      8.121
            ?-?-?      3.420    129.006     10.467
            ?-?-?      7.971    123.791      8.621
            ?-?-?      4.601    106.773      6.955
            ?-?-?      3.543    105.675      7.237
            ?-?-?      4.773    120.223      8.574
            ?-?-?      7.282    121.320      7.612
            ?-?-?      6.667    118.438      7.691
            ?-?-?      7.528    107.185      6.877
            ?-?-?     -1.500    108.969      8.152
            ?-?-?      8.660    117.752     11.265
            ?-?-?      9.373    107.048      6.885
            ?-?-?      5.732    107.322      6.916
            ?-?-?      8.168    120.223      8.590
            ?-?-?      1.550    111.302      7.753
            ?-?-?      2.042    116.654      8.895
            ?-?-?      5.388    130.790      7.503
            ?-?-?      2.903    110.067      7.683
            ?-?-?      0.148    107.734      7.675
            ?-?-?      0.763    108.695      8.966
            ?-?-?      5.019    114.459      8.121
            ?-?-?      6.569    108.008      6.447
            ?-?-?      7.701    118.164      8.324
            ?-?-?      3.223    119.811      8.035
            ?-?-?     -1.476    129.143     10.467
            ?-?-?      4.798    123.516      8.121
            ?-?-?      7.799    130.653      7.503
            ?-?-?      7.553    115.968      7.996
            ?-?-?      7.651    107.734      7.902
            ?-?-?      1.575    109.106      7.464
            ?-?-?      8.094    107.185      6.885
            ?-?-?      2.977    121.320      8.082
            ?-?-?      7.184    123.379      7.628
            ?-?-?     10.702    111.302      7.159
            ?-?-?      3.125    117.203      8.512
            ?-?-?      6.864    107.048      7.120
            ?-?-?      2.830    113.635      7.628
            ?-?-?     10.087    125.163      7.550
            ?-?-?      8.045    119.125      7.714
            ?-?-?      2.854    119.674      8.496
            ?-?-?      2.682    115.282      8.911
            ?-?-?      4.478    115.145      7.213
            ?-?-?      7.233    105.538      6.908
            ?-?-?      5.413    118.027      9.161
            ?-?-?      3.322    121.183      7.323
            ?-?-?      7.233    115.145     11.140
            ?-?-?      7.307    118.850      7.878
            ?-?-?      2.559    127.359      6.525
            ?-?-?      8.512    108.283      7.472
            ?-?-?      7.701    120.634      7.237
            ?-?-?      8.980    118.027      9.263
            ?-?-?      6.569    114.870      7.753
            ?-?-?      9.816    116.517      9.388
            ?-?-?      9.373    115.282      7.229
            ?-?-?     -1.476    124.477      7.925
            ?-?-?      2.559    119.811      8.496
            ?-?-?      4.453    111.851      7.080
            ?-?-?      7.233    119.399      8.668
            ?-?-?      8.119    117.478      8.543
            ?-?-?      7.528    113.635      7.761
            ?-?-?      6.397    111.988      6.666
            ?-?-?      1.378    122.967      9.067
            ?-?-?      8.045    112.126      8.434
            ?-?-?      1.304    122.007      7.972
            ?-?-?      7.085    116.929      7.495
            ?-?-?      1.624    105.675      7.472
            ?-?-?      1.993    118.438      7.784
            ?-?-?      8.463    118.576      8.160
            ?-?-?      4.601    130.515      7.753
            ?-?-?      6.889    113.772      7.073
            ?-?-?      8.488    110.753      7.847
            ?-?-?      6.569    121.732      6.298
            ?-?-?      2.239    109.106      7.464
            ?-?-?      6.864    119.811      9.537
            ?-?-?      7.332    121.183      6.869
            ?-?-?      6.839    116.792      8.402
            ?-?-?      3.149    117.203      8.504
            ?-?-?      6.421    106.224      6.134
            ?-?-?      7.947    123.105      9.075
            ?-?-?      7.922    122.144      8.082
            ?-?-?      5.757    111.165     11.828
            ?-?-?      7.701    107.597      7.229
            ?-?-?      6.913    118.027      8.981
            ?-?-?      4.010    126.124      8.082
            ?-?-?      7.996    123.654      8.621
            ?-?-?      2.042    114.184      6.994
            ?-?-?      2.239    120.360      8.027
            ?-?-?      1.649    117.478      8.129
            ?-?-?      0.419    126.810      8.027
            ?-?-?     10.505    120.360     10.342
            ?-?-?      7.282    121.183      6.869
            ?-?-?      4.183    119.811      8.129
            ?-?-?      6.274    115.968      7.558
            ?-?-?      8.217    109.106      6.056
            ?-?-?      1.698    121.458      7.487
            ?-?-?      7.356    111.165      7.026
            ?-?-?     10.357    115.831      7.057
            ?-?-?      1.624    122.144      7.761
            ?-?-?      5.240    122.967      9.075
            ?-?-?      5.560    106.362     11.781
            ?-?-?      4.330    115.145      9.067
            ?-?-?      1.722    121.732      6.306
            ?-?-?      3.100    112.126      7.080
            ?-?-?      1.206    112.263      6.799
            ?-?-?      2.780    127.222      8.074
            ?-?-?      0.763    111.165      7.761
            ?-?-?      1.796    128.182      8.551
            ?-?-?      4.601    117.478      9.630
            ?-?-?      7.774    119.811      9.537
            ?-?-?      7.578    122.007      7.980
            ?-?-?      8.857    108.283      7.847
            ?-?-?      4.281    112.400      7.479
            ?-?-?      2.214    119.811      8.504
            ?-?-?      4.133    111.165      6.822
            ?-?-?      5.191    115.694      9.826
            ?-?-?      4.035    115.419      7.080
            ?-?-?      4.601    125.300     11.758
            ?-?-?      6.987    122.144      7.526
            ?-?-?      7.405    125.575      7.565
            ?-?-?      3.051    117.203      8.512
            ?-?-?      1.280    112.537      6.846
            ?-?-?      3.272    129.006     10.467
            ?-?-?      7.553    107.871     10.233
            ?-?-?      6.962    122.144      7.518
            ?-?-?     -1.500    108.832      8.168
            ?-?-?     11.071    108.832      8.168
            ?-?-?      3.912    121.869      7.964
            ?-?-?      0.911    117.615      8.410
            ?-?-?      7.725    116.517      8.207
            ?-?-?      1.083    128.182      8.441
            ?-?-?      8.094    121.595      8.817
            ?-?-?      3.543    126.261      7.730
            ?-?-?      4.256    108.557      7.808
            ?-?-?      0.222    113.223      8.097
            ?-?-?      1.550    115.968      9.005
            ?-?-?      7.258    106.499      6.564
            ?-?-?      2.879    111.302      7.151
            ?-?-?      6.889    118.164      7.675
            ?-?-?      7.085    112.674      7.268
            ?-?-?      2.091    123.379      6.822
            ?-?-?      7.578    125.575      7.800
            ?-?-?      6.889    126.261      6.525
            ?-?-?      9.226    130.790      8.879
            ?-?-?      4.601    123.242      7.784
            ?-?-?      6.987    121.320      7.237
            ?-?-?      4.576    114.870      8.418
            ?-?-?      5.855    123.928      6.822
            ?-?-?      5.831    121.458     11.398
            ?-?-?      1.329    111.988      6.854
            ?-?-?     11.071    121.869      6.556
            ?-?-?      4.158    120.360      8.027
            ?-?-?      4.330    111.988      6.666
            ?-?-?      8.955    108.832      9.083
            ?-?-?      4.650    123.654      8.512
            ?-?-?      8.931    116.723      9.228
            ?-?-?      5.806    128.182      9.067
            ?-?-?      5.413    121.732      7.612
            ?-?-?      1.772    111.988      8.050
            ?-?-?      1.403    114.733      7.972
            ?-?-?     10.234    131.339     11.648
            ?-?-?      8.611    122.007      8.348
            ?-?-?      1.378    114.733      7.206
            ?-?-?      2.190    118.713      8.019
            ?-?-?      9.570    128.731      6.478
            ?-?-?      2.067    113.772      8.011
            ?-?-?      7.676    107.597      7.385
            ?-?-?      8.020    121.595      8.269
            ?-?-?      2.485    116.929      7.088
            ?-?-?      1.895    114.596      6.924
            ?-?-?     10.480    129.006      6.525
            ?-?-?      4.798    118.987      7.917
            ?-?-?      5.240    117.203      8.520
            ?-?-?      0.591    120.085      9.239
            ?-?-?      2.338    127.771      8.395
            ?-?-?      4.429    121.046      8.551
            ?-?-?      9.496    119.399      6.353
            ?-?-?      8.070    111.988      8.348
            ?-?-?     -0.541    129.418     10.921
            ?-?-?      8.808    120.772      8.379
            ?-?-?      2.042    106.773      8.817
            ?-?-?      7.725    111.165      7.354
            ?-?-?      0.615    112.537      6.838
            ?-?-?      1.870    116.105      7.088
            ?-?-?      2.239    126.810      7.730
            ?-?-?      8.488    111.165      8.191
            ?-?-?      4.601    108.420      6.572
            ?-?-?      6.815    114.459      7.080
            ?-?-?      1.575    121.320      7.526
            ?-?-?      1.403    123.105      9.059
            ?-?-?      2.584    115.145     10.851
            ?-?-?      7.061    129.143     11.742
            ?-?-?      7.553    116.105      7.260
            ?-?-?      7.553    125.575      7.120
            ?-?-?      7.701    118.576      7.870
            ?-?-?     10.849    119.536     11.844
            ?-?-?      9.201    130.790      8.887
            ?-?-?      4.650    122.693      8.801
            ?-?-?      5.290    121.320      8.770
            ?-?-?      2.608    119.262      7.495
            ?-?-?      4.232    113.772      7.636
            ?-?-?     10.677    127.908     10.506
            ?-?-?      3.937    120.360      8.308
            ?-?-?      4.798    117.203      7.714
            ?-?-?      8.266    115.145      7.996
            ?-?-?      9.570    110.204      6.165
            ?-?-?     -1.230    131.202      7.941
            ?-?-?      3.937    120.085      8.410
            ?-?-?      5.142    115.145      6.142
            ?-?-?      8.488    117.066      8.919
            ?-?-?     -0.123    125.438      8.074
            ?-?-?      4.921    111.439      7.534
            ?-?-?      9.349    119.674      8.966
            ?-?-?      1.919    120.360      8.551
            ?-?-?      9.201    111.988      6.400
            ?-?-?      9.152    118.576     10.710
            ?-?-?      7.208    123.516      7.393
            ?-?-?     10.456    110.067      6.095
            ?-?-?     -0.639    114.184     11.562
            ?-?-?      8.193    120.223      7.886
            ?-?-?      8.340    122.556      7.636
            ?-?-?      0.296    119.125     11.625
            ?-?-?      8.143    120.772      7.784
            ?-?-?     10.480    129.006     10.303
            ?-?-?      7.381    111.028      7.855
            ?-?-?      7.307    121.320      7.034
            ?-?-?      1.304    111.988      6.846
            ?-?-?      8.217    120.360      8.660
            ?-?-?      4.748    115.968      8.332
            ?-?-?      0.738    113.910      7.651
            ?-?-?      8.020    119.125      8.488
            ?-?-?      6.839    118.164      8.050
            ?-?-?      3.543    118.713      7.667
            ?-?-?      9.890    110.753      6.682
            ?-?-?      7.085    114.459      6.783
            ?-?-?      1.034    122.967      7.972
            ?-?-?      1.378    114.321      8.113
            ?-?-?      3.617    126.124      6.525
            ?-?-?      3.272    110.753      7.855
            ?-?-?      1.034    108.283      9.122
            ?-?-?      2.756    120.223      8.183
            ?-?-?      1.427    114.733      7.237
            ?-?-?      0.714    121.869      6.689
            ?-?-?      7.824    125.575      7.558
            ?-?-?      7.036    121.320     11.860
            ?-?-?      2.830    113.086      6.893
            ?-?-?      4.625    122.144      8.011
            ?-?-?      2.387    117.341      8.136
            ?-?-?      1.575    131.888      9.208
            ?-?-?      2.559    117.066      8.512
            ?-?-?      1.058    116.654      7.737
            ?-?-?      1.107    108.557      7.667
            ?-?-?      4.724    113.086      8.097
            ?-?-?      8.488    116.243      7.839
            ?-?-?      4.502    118.987      8.371
            ?-?-?      7.602    112.126      7.894
            ?-?-?      3.125    129.143     10.467
            ?-?-?      1.895    117.066      9.114
            ?-?-?      8.045    118.164      8.277
            ?-?-?      1.698    121.869      6.689
            ?-?-?      5.117    113.086      7.777
            ?-?-?      2.214    108.420      7.605
            ?-?-?      0.271    117.478      7.988
            ?-?-?      4.724    120.085     10.162
            ?-?-?      1.034    120.223      8.308
            ?-?-?      7.332    121.320      7.824
            ?-?-?      7.873    119.674      7.714
            ?-?-?      0.738    121.869      8.050
            ?-?-?      8.611    121.046      8.332
            ?-?-?      2.879    123.105      9.075
            ?-?-?      8.365    122.007      8.050
            ?-?-?      5.437    119.811      7.073
            ?-?-?      6.864    122.007      8.355
            ?-?-?      7.578    125.575      7.917
            ?-?-?      8.832    120.772      9.482
            ?-?-?      6.544    112.263      7.472
            ?-?-?      7.651    113.086      7.855
            ?-?-?      2.436    111.439      7.526
            ?-?-?      7.208    119.536     11.641
            ?-?-?      8.611    116.654      8.285
            ?-?-?     -0.147    119.536      8.387
            ?-?-?     10.480    120.085      6.236
            ?-?-?      7.307    117.066      7.800
            ?-?-?     11.071    115.968      7.151
            ?-?-?     -1.476    129.006      8.950
            ?-?-?      8.045    121.320      7.628
            ?-?-?     -1.500    115.968      7.151
            ?-?-?      1.624    117.752      8.715
            ?-?-?      8.832    117.752      9.067
            ?-?-?      1.722    111.851      6.666
            ?-?-?      6.889    120.634      8.762
            ?-?-?      1.058    121.458      7.511
            ?-?-?     -1.082    104.440     10.506
            ?-?-?      8.980    117.890      8.488
            ?-?-?      3.076    128.045      6.627
            ?-?-?      1.599    121.869      8.222
            ?-?-?      4.773    123.379      8.113
            ?-?-?      1.624    117.615      7.683
            ?-?-?      8.070    121.320      7.417
            ?-?-?      4.773    117.203      7.706
            ?-?-?      3.002    108.283      7.464
            ?-?-?      7.455    119.811      9.537
            ?-?-?      4.601    123.791      8.770
            ?-?-?      3.740    121.869      7.620
            ?-?-?      5.142    123.516      7.182
            ?-?-?      8.119    117.478      7.824
            ?-?-?      1.034    122.693      7.182
            ?-?-?      7.578    116.243      7.949
            ?-?-?      5.044    120.360      8.770
            ?-?-?      2.362    118.576      8.043
            ?-?-?      7.332    121.458      6.721
            ?-?-?      7.897    113.635      7.636
            ?-?-?      1.034    123.379      7.315
            ?-?-?      3.346    125.300     11.758
            ?-?-?     10.480    115.831      7.996
            ?-?-?      7.110    111.302      7.753
            ?-?-?      0.911    118.027      8.152
            ?-?-?      6.815    111.302      7.143
            ?-?-?      4.748    113.223      8.105
            ?-?-?      1.058    119.811      7.323
            ?-?-?      7.701    109.381      6.901
            ?-?-?      1.353    117.478      8.371
            ?-?-?      4.207    112.400      6.807
            ?-?-?      7.897    118.027      8.402
            ?-?-?      1.083    112.126      7.612
            ?-?-?      8.291    111.165      8.449
            ?-?-?      1.427    121.320      7.550
            ?-?-?      8.635    115.968      8.887
            ?-?-?      4.379    119.262      8.348
            ?-?-?      8.045    112.126      7.080
            ?-?-?      1.034    123.516      7.307
            ?-?-?      8.045    119.674      8.277
            ?-?-?      7.971    111.165      6.822
            ?-?-?      2.830    115.968      8.903
            ?-?-?      9.841    115.419      8.191
            ?-?-?      4.010    119.125      8.504
            ?-?-?      9.496    115.968      8.903
            ?-?-?      4.281    122.144      8.019
            ?-?-?      7.085    116.380      8.262
            ?-?-?     11.071    118.027      8.113
            ?-?-?      3.789    123.654      8.621
            ?-?-?      4.994    108.420      8.958
            ?-?-?      3.912    130.927      6.392
            ?-?-?      2.854    120.634      9.036
            ?-?-?      0.320    129.966     10.264
            ?-?-?      5.683    125.300      8.848
            ?-?-?      8.193    120.223      7.988
            ?-?-?      4.527    126.810      7.831
            ?-?-?      7.135    111.302      7.612
            ?-?-?      4.675    122.007      7.894
            ?-?-?      4.478    132.162      7.213
            ?-?-?      7.233    108.557      6.275
            ?-?-?      2.903    113.086      6.932
            ?-?-?      7.996    128.045      8.434
            ?-?-?      7.504    121.320      7.237
            ?-?-?      8.808    120.634      8.520
            ?-?-?      8.389    116.792      8.246
            ?-?-?      7.208    108.420      6.768
            ?-?-?      7.553    116.105      7.088
            ?-?-?      7.602    112.263      8.011
            ?-?-?      7.578    118.850      8.363
            ?-?-?      1.378    121.046      8.340
            ?-?-?      2.091    118.576      8.027
            ?-?-?      9.103    125.300     10.671
            ?-?-?      2.977    121.869      8.129
            ?-?-?      7.233    108.420      7.628
            ?-?-?      4.552    123.105      8.441
            ?-?-?      6.544    126.261      6.822
            ?-?-?      1.329    118.027      8.316
            ?-?-?      6.151    107.322      9.497
            ?-?-?      4.822    121.183      8.129
            ?-?-?      5.240    128.869     10.115
            ?-?-?      9.029    111.577     11.500
            ?-?-?      8.266    118.027      7.910
            ?-?-?      7.602    106.636      7.284
            ?-?-?      8.685    126.947     11.476
            ?-?-?     -1.254    124.751     11.766
            ?-?-?      7.356    106.773      7.737
            ?-?-?      7.725    108.420      7.464
            ?-?-?      4.502    115.008      8.332
            ?-?-?      1.304    108.420      7.675
            ?-?-?      8.266    121.732      7.956
            ?-?-?      2.362    121.320      7.237
            ?-?-?      3.199    130.927      9.208
            ?-?-?     11.071    107.048      8.113
            ?-?-?     10.997    125.438      6.150
            ?-?-?      3.223    128.320      7.080
            ?-?-?      8.439    118.576      8.230
            ?-?-?      4.773    126.673      8.043
            ?-?-?      1.304    123.105      6.283
            ?-?-?      8.758    122.144      8.989
            ?-?-?      6.839    117.066      8.504
            ?-?-?      7.528    125.712      6.290
            ?-?-?      0.935    122.144      8.019
            ?-?-?      2.042    113.635      6.885
            ?-?-?      4.552    126.810      7.839
            ?-?-?      7.873    118.027      8.395
            ?-?-?      7.553    126.124      7.378
            ?-?-?      8.045    126.673      8.230
            ?-?-?      4.355    118.438      9.419
            ?-?-?      8.931    126.673      7.730
            ?-?-?     10.357    112.949      7.651
            ?-?-?      7.455    108.283      7.143
            ?-?-?      7.085    119.125      8.019
            ?-?-?      8.414    119.674      8.246
            ?-?-?      3.346    113.223      8.097
            ?-?-?      8.488    108.283      7.464
            ?-?-?      2.461    127.908     10.694
            ?-?-?      9.939    122.144      9.349
            ?-?-?      7.774    130.653      7.495
            ?-?-?      7.947    122.007      8.754
            ?-?-?      7.159    114.184      6.987
            ?-?-?      9.103    125.300      9.513
            ?-?-?      0.443    122.967      7.956
            ?-?-?      5.560    107.459     10.350
            ?-?-?      6.864    115.968      7.550
            ?-?-?      2.805    130.515     11.156
            ?-?-?      8.685    121.732      8.504
            ?-?-?      6.544    126.124      6.728
            ?-?-?      2.214    113.910      8.449
            ?-?-?     10.062    125.163      7.558
            ?-?-?      6.815    108.557      7.597
            ?-?-?      4.994    128.182      8.449
            ?-?-?      0.738    120.085      7.323
            ?-?-?      8.316    120.223      8.574
            ?-?-?      4.773    113.635      6.603
            ?-?-?      7.553    107.048      6.877
            ?-?-?      6.298    121.732      6.658
            ?-?-?      8.906    115.968      9.122
            ?-?-?      1.427    118.027      7.878
            ?-?-?      4.158    118.987      8.129
            ?-?-?      7.676    119.674      8.043
            ?-?-?     -1.451    131.888      6.509
            ?-?-?      2.756    117.615      8.027
            ?-?-?      7.233    117.615      7.503
            ?-?-?      6.889    107.185      7.143
            ?-?-?      4.404    118.027      7.456
            ?-?-?      1.796    118.164      6.361
            ?-?-?      2.264    129.006     10.467
            ?-?-?      3.666    127.359      8.097
            ?-?-?      6.520    126.261      6.775
            ?-?-?      6.003    119.536      8.817
            ?-?-?      0.714    122.007      6.697
            ?-?-?      8.512    122.144      7.370
            ?-?-?      4.355    111.165      6.822
            ?-?-?     -0.369    127.771      8.598
            ?-?-?     10.480    119.811      8.770
            ?-?-?      0.099    119.674      8.770
            ?-?-?      1.796    105.675      7.339
            ?-?-?      1.083    119.674      7.354
            ?-?-?      3.125    130.653      7.503
            ?-?-?      4.404    123.516      8.402
            ?-?-?      9.546    116.654      8.402
            ?-?-?      8.020    116.380      7.847
            ?-?-?      0.689    111.302      9.380
            ?-?-?      2.534    119.399      8.676
            ?-?-?     11.071    129.006     10.467
            ?-?-?      2.879    110.753      6.830
            ?-?-?     -1.500    129.006     10.467
            ?-?-?      2.338    117.341      7.581
            ?-?-?      7.233    108.420      6.017
            ?-?-?      1.599    107.734      6.580
            ?-?-?      7.848    116.380      8.035
            ?-?-?      7.799    118.987      8.215
            ?-?-?      0.837    119.811      8.050
            ?-?-?      9.103    125.163      8.316
            ?-?-?      3.838    111.851      6.846
            ?-?-?      7.356    106.773      7.800
            ?-?-?      8.045    111.988      7.737
            ?-?-?      4.773    111.851      6.760
            ?-?-?      7.750    116.380      8.121
            ?-?-?      1.353    118.987      7.479
            ?-?-?      4.207    113.910      7.667
            ?-?-?      1.796    105.538      6.940
            ?-?-?      3.691    121.732      8.786
            ?-?-?      4.010    118.987      8.496
            ?-?-?      7.750    111.165      6.705
            ?-?-?      1.796    108.969      8.966
            ?-?-?     -1.254    124.889     11.758
            ?-?-?      1.993    122.967      9.192
            ?-?-?      9.004    118.027      8.809
            ?-?-?      7.676    109.244      6.854
            ?-?-?      1.034    122.007      8.011
            ?-?-?      2.461    106.499      8.903
            ?-?-?      5.191    117.203      8.512
            ?-?-?      6.864    107.185      7.080
            ?-?-?     -0.344    114.184      6.267
            ?-?-?      6.913    125.575      7.565
            ?-?-?      9.841    129.829      6.658
            ?-?-?      3.961    123.105      6.298
            ?-?-?      1.649    119.262      7.691
            ?-?-?      8.045    119.262      6.564
            ?-?-?      2.411    111.988      8.035
            ?-?-?      3.149    126.261      6.118
            ?-?-?      1.698    115.282      8.879
            ?-?-?      1.329    122.144      8.003
            ?-?-?      9.201    130.927      8.895
            ?-?-?      6.864    116.792      8.598
            ?-?-?      0.837    120.360     11.852
            ?-?-?      5.240    113.086      6.947
            ?-?-?      3.961    130.653      9.920
            ?-?-?      0.148    122.281      8.089
            ?-?-?      6.618    129.006     11.641
            ?-?-?      8.881    115.968      9.255
            ?-?-?      7.602    121.869      7.972
            ?-?-?      2.756    118.301      7.667
            ?-?-?      9.472    105.950      8.614
            ?-?-?      7.774    116.517      8.395
            ?-?-?      8.316    130.378      7.824
            ?-?-?      7.455    108.420      7.026
            ?-?-?      8.094    125.987      8.222
            ?-?-?      6.815    112.400      6.525
            ?-?-?      1.255    106.636      7.659
            ?-?-?      8.660    127.908     10.694
            ?-?-?      9.792    116.380      8.919
            ?-?-?      4.871    109.930      7.698
            ?-?-?      7.405    121.320      7.237
            ?-?-?      2.338    119.811      9.286
            ?-?-?      2.682    105.538      9.083
            ?-?-?      4.552    121.732      6.447
            ?-?-?      3.346    118.164      7.487
            ?-?-?      7.135    113.635      7.769
            ?-?-?      3.125    110.341      6.877
            ?-?-?      1.649    126.261      9.701
            ?-?-?      7.848    116.380      7.401
            ?-?-?      1.206    109.655      8.840
            ?-?-?      7.184    123.516      7.378
            ?-?-?      0.025    111.302      9.388
            ?-?-?      7.701    116.243      6.963
            ?-?-?      8.291    107.734      7.800
            ?-?-?      7.602    106.499      7.276
            ?-?-?      2.239    118.438      8.942
            ?-?-?      2.042    117.752      8.449
            ?-?-?      8.463    118.438      8.887
            ?-?-?      7.701    109.518     10.772
            ?-?-?      4.724    121.046      8.019
            ?-?-?      4.994    122.144      8.919
            ?-?-?      4.035    118.164      8.363
            ?-?-?      1.722    108.695      8.973
            ?-?-?      2.165    128.731     10.178
            ?-?-?      5.117    111.302      7.753
            ?-?-?      1.452    125.300     11.641
            ?-?-?     -0.861    131.613      6.071
            ?-?-?      2.805    113.772      7.636
            ?-?-?      2.805    110.616      8.481
            ?-?-?      1.599    118.438      7.777
            ?-?-?      4.871    127.771     10.233
            ?-?-?     10.013    109.655     10.655
            ?-?-?      7.258    109.106      7.323
            ?-?-?      9.718    121.320      8.770
            ?-?-?      4.207    112.537      7.080
            ?-?-?      8.070    121.320      7.088
            ?-?-?      0.812    120.223      8.301
            ?-?-?      4.281    112.400      6.799
            ?-?-?      3.223    122.144      7.518
            ?-?-?      8.365    121.869      8.590
            ?-?-?      8.094    121.320      7.425
            ?-?-?      8.070    115.419      7.080
            ?-?-?      5.462    111.988      8.035
            ?-?-?      1.673    117.341      7.792
            ?-?-?      6.323    108.420      7.229
            ?-?-?      1.599    126.261      6.533
            ?-?-?      5.314    121.595      9.935
            ?-?-?      7.159    111.302      7.722
            ?-?-?      3.223    119.536      8.762
            ?-?-?      8.365    122.556      8.168
            ?-?-?      8.980    117.890     11.758
            ?-?-?      2.067    107.734      7.675
            ?-?-?      7.036    121.869      6.306
            ?-?-?     -1.033    104.715      6.103
            ?-?-?      7.381    126.261      6.525
            ?-?-?      8.414    127.222      8.019
            ?-?-?      8.832    108.146     11.109
            ?-?-?      8.045    118.987      7.573
            ?-?-?      8.389    122.967      7.972
            ?-?-?     10.899    117.615      7.925
            ?-?-?      0.738    122.007      8.043
            ?-?-?      8.562    121.046      8.246
            ?-?-?      4.158    119.811      8.121
            ?-?-?      7.208    122.830      8.043
            ?-?-?      8.045    119.811      7.073
            ?-?-?      4.256    118.987      9.005
            ?-?-?      8.365    121.320     11.023
            ?-?-?      8.439    129.280     11.727
            ?-?-?      0.984    116.929      7.784
            ?-?-?      9.890    112.674     11.883
            ?-?-?      7.750    120.909      7.980
            ?-?-?      7.332    119.674      7.988
            ?-?-?      1.944    125.575      7.565
            ?-?-?      1.698    108.695      8.966
            ?-?-?      8.266    121.046      8.746
            ?-?-?      0.542    119.262      8.027
            ?-?-?      5.905    112.949     11.289
            ?-?-?      7.356    131.064     10.882
            ?-?-?      7.381    113.910     10.334
            ?-?-?      4.207    128.457      7.401
            ?-?-?      0.542    118.713      7.792
            ?-?-?      7.996    122.144      8.535
            ?-?-?      0.246    127.496     11.852
            ?-?-?      8.980    119.811      7.073
            ?-?-?      1.599    108.832      8.966
            ?-?-?     11.022    120.909      7.550
            ?-?-?      8.365    112.812      8.043
            ?-?-?      0.738    112.949      7.526
            ?-?-?      1.968    130.515      7.706
            ?-?-?      5.068    125.026      9.185
            ?-?-?      1.772    125.300      8.332
            ?-?-?      4.232    131.064      7.057
            ?-?-?      1.280    131.751      7.511
            ?-?-?      8.832    122.281      7.925
            ?-?-?      4.035    120.909      8.019
            ?-?-?      7.627    117.478      6.330
            ?-?-?      4.281    126.536      8.027
            ?-?-?      4.281    117.890      9.083
            ?-?-?     -0.418    118.987      8.582
            ?-?-?      4.699    114.321     11.852
            ?-?-?      7.897    118.027      8.567
            ?-?-?      8.070    119.536      8.176
            ?-?-?     -0.565    109.106      8.903
            ?-?-?      7.750    111.302      6.697
            ?-?-?      8.340    112.674      7.080
            ?-?-?      7.061    119.811      6.627
            ?-?-?     -1.451    129.418      7.041
            ?-?-?      5.339    122.693      8.379
            ?-?-?      1.501    116.929      8.887
            ?-?-?      1.870    107.734      6.118
            ?-?-?      2.584    116.792      8.402
            ?-?-?      7.258    105.675      6.940
            ?-?-?      6.544    126.261      6.963
            ?-?-?     -1.156    109.655      7.792
            ?-?-?      8.660    111.302     11.038
            ?-?-?     -1.476    130.790      7.284
            ?-?-?      5.363    108.969      8.011
            ?-?-?     -1.476    126.124      8.035
            ?-?-?      6.372    113.086      6.689
            ?-?-?     -1.500    118.164      8.129
            ?-?-?      7.750    131.476     10.952
            ?-?-?     11.071    118.164      8.129
            ?-?-?      4.896    127.771      9.513
            ?-?-?      3.961    120.223      8.316
            ?-?-?      0.000    120.909     11.093
            ?-?-?      6.593    130.241      9.325
            ?-?-?      8.070    118.987     11.038
            ?-?-?      7.873    116.380      7.565
            ?-?-?      0.394    119.125      8.027
            ?-?-?     10.948    131.064      6.064
            ?-?-?      7.332    117.203      7.808
            ?-?-?      7.061    112.537      6.728
            ?-?-?     -1.500    121.869      6.549
            ?-?-?     11.071    130.790      6.635
            ?-?-?      8.808    120.634      9.231
            ?-?-?      5.757    116.105      7.550
            ?-?-?      8.045    119.811      7.730
            ?-?-?      3.789    118.301      8.058
            ?-?-?      3.297    110.890      7.863
            ?-?-?      1.452    119.811      8.809
            ?-?-?      8.119    120.909      7.761
            ?-?-?      2.854    120.634      8.527
            ?-?-?      0.689    105.538      7.229
            ?-?-?      8.316    122.556      7.628
            ?-?-?      1.452    118.987      7.605
            ?-?-?      0.148    125.575      8.074
            ?-?-?      7.824    119.125      7.620
            ?-?-?      1.599    122.281      7.769
            ?-?-?      1.944    125.575      8.316
            ?-?-?      7.824    113.223      8.089
            ?-?-?      7.627    108.283      7.472
            ?-?-?      9.521    127.908      7.432
            ?-?-?      2.239    118.164      8.402
            ?-?-?      6.323    121.732      6.666
            ?-?-?      6.766    112.263      6.337
            ?-?-?      0.099    130.378     11.148
            ?-?-?      8.685    115.831     11.860
            ?-?-?      7.848    117.890      8.395
            ?-?-?      1.501    126.261     11.750
            ?-?-?      1.575    118.438      8.770
            ?-?-?      6.938    109.106      6.572
            ?-?-?      8.070    110.890      8.136
            ?-?-?      2.657    111.577      9.920
            ?-?-?     -0.147    123.654      8.621
            ?-?-?      7.233    108.557      6.314
            ?-?-?      7.085    116.929      7.683
            ?-?-?      6.446    120.634      7.472
            ?-?-?      7.085    120.085      9.239
            ?-?-?      7.258    105.264      6.760
            ?-?-?      0.984    129.006      9.059
            ?-?-?      7.873    112.812     10.538
            ?-?-?      4.650    121.732      8.340
            ?-?-?      9.177    129.966     10.913
            ?-?-?      0.911    112.400      7.472
            ?-?-?      7.307    116.105      8.903
            ?-?-?      3.248    125.163      9.114
            ?-?-?      9.103    107.597      7.581
            ?-?-?      9.570    121.046      8.355
            ?-?-?      8.660    118.027      7.917
            ?-?-?      8.242    126.673      7.730
            ?-?-?      2.018    130.515      8.426
            ?-?-?      6.175    130.653      6.595
            ?-?-?      8.931    106.636      8.152
            ?-?-?      5.511    111.439      8.864
            ?-?-?      1.599    124.889      9.067
            ?-?-?      8.094    122.144      8.277
            ?-?-?      3.248    108.283      7.464
            ?-?-?     10.062    107.322     11.289
            ?-?-?      4.109    125.575      8.316
            ?-?-?      1.722    120.909     11.179
            ?-?-?      5.044    107.597      7.808
            ?-?-?      8.020    119.125      8.222
            ?-?-?      5.708    111.851     11.852
            ?-?-?     -0.369    115.145      8.840
            ?-?-?     10.849    125.163      6.955
            ?-?-?      7.504    112.126      6.955
            ?-?-?      4.773    111.988     11.062
            ?-?-?      6.815    119.536      8.668
            ?-?-?      0.566    112.674      7.073
            ?-?-?      7.233    124.614      8.621
            ?-?-?      1.255    119.536      8.809
            ?-?-?      7.528    115.145      8.402
            ?-?-?      1.427    115.145      7.213
            ?-?-?      1.157    115.556      6.197
            ?-?-?      4.601    111.988      7.080
            ?-?-?      4.232    122.144      8.770
            ?-?-?      7.479    119.674      9.537
            ?-?-?      4.232    105.401     11.781
            ?-?-?      7.381    106.636      7.745
            ?-?-?      5.240    116.380      6.705
            ?-?-?     -1.476    115.831      7.651
            ?-?-?      8.389    127.771      8.105
            ?-?-?      0.763    112.400      6.807
            ?-?-?      7.602    112.263      7.284
            ?-?-?      2.288    118.987      8.363
            ?-?-?      4.429    111.439      6.658
            ?-?-?      7.701    118.164      6.353
            ?-?-?      1.034    119.536      8.801
            ?-?-?      3.149    126.124      8.082
            ?-?-?      1.870    113.498      7.080
            ?-?-?      1.575    120.223      9.169
            ?-?-?      4.256    128.457     11.484
            ?-?-?      0.517    117.752      9.967
            ?-?-?      6.618    118.027      7.088
            ?-?-?      7.947    132.162      7.112
            ?-?-?      9.669    108.832      7.949
            ?-?-?     10.111    121.320      8.089
            ?-?-?     -1.500    112.126      7.800
            ?-?-?      1.747    111.851      6.674
            ?-?-?     11.071    112.126      7.800
            ?-?-?      8.783    122.007      9.012
            ?-?-?      9.103    125.163      8.512
            ?-?-?      4.379    132.025     11.766
            ?-?-?      0.615    117.890      9.325
            ?-?-?      1.476    118.301      8.121
            ?-?-?      7.233    105.538      7.417
            ?-?-?     -0.664    111.439      9.380
            ?-?-?      0.296    111.302      6.947
            ?-?-?      6.643    111.851      7.073
            ?-?-?      9.373    116.654      6.126
            ?-?-?      7.085    119.811      6.791
            ?-?-?      1.501    123.516      8.089
            ?-?-?      1.796    117.478      7.675
            ?-?-?      7.528    121.046      8.660
            ?-?-?     -1.426    128.594      8.285
            ?-?-?      4.748    125.575      7.745
            ?-?-?      7.996    118.027      9.450
            ?-?-?      7.085    114.047      7.182
            ?-?-?      4.724    105.538      7.229
            ?-?-?      8.094    122.418     11.852
            ?-?-?      1.673    125.849     11.023
            ?-?-?      1.058    119.948      6.635
            ?-?-?      7.676    107.597      7.518
            ?-?-?      1.107    116.792      7.777
            ?-?-?      8.906    118.713     11.727
            ?-?-?      6.446    125.300     11.711
            ?-?-?      7.307    121.320      6.744
            ?-?-?      5.068    120.360      8.778
            ?-?-?      9.570    108.557      8.527
            ?-?-?      0.861    104.715      8.426
            ?-?-?      4.109    125.438      8.324
            ?-?-?      8.389    131.339      8.903
            ?-?-?      9.054    115.968      8.895
            ?-?-?      5.609    106.362     11.781
            ?-?-?      7.135    113.635      6.877
            ?-?-?      0.591    119.536      8.762
            ?-?-?      5.290    123.791     11.195
            ?-?-?      8.070    121.320      7.800
            ?-?-?     -0.738    106.499     10.632
            ?-?-?      4.453    112.537      6.838
            ?-?-?      3.346    111.577      9.364
            ?-?-?      5.486    132.025      7.518
            ?-?-?      4.822    122.418      6.165
            ?-?-?      1.403    120.497      7.870
            ?-?-?      1.821    125.300     11.852
            ?-?-?      7.085    116.929      6.032
            ?-?-?      8.980    118.027      9.224
            ?-?-?      5.167    122.967      9.239
            ?-?-?      8.832    108.146      8.950
            ?-?-?      6.815    112.400      6.595
            ?-?-?      3.863    123.242      6.134
            ?-?-?      6.569    126.124      6.259
            ?-?-?      6.864    112.400      7.745
            ?-?-?     -1.082    117.066     10.718
            ?-?-?      1.378    117.341      8.786
            ?-?-?      9.718    116.380      6.760
            ?-?-?      1.772    127.771      9.200
            ?-?-?      7.479    108.283      7.831
            ?-?-?      4.773    111.577      7.620
            ?-?-?      4.453    110.753      7.745
            ?-?-?      7.922    115.694      7.730
            ?-?-?      7.332    121.458      6.744
            ?-?-?      5.240    126.673      8.449
            ?-?-?      9.127    124.065     11.875
            ?-?-?      8.020    120.497      7.753
            ?-?-?      0.296    124.889      8.966
            ?-?-?      0.369    124.202      7.159
            ?-?-?      8.980    125.026      8.848
            ?-?-?      4.404    113.086      6.932
            ?-?-?      8.389    122.556      8.621
            ?-?-?      8.832    120.772      9.216
            ?-?-?      4.699    111.439      7.612
            ?-?-?      1.747    112.537      8.872
            ?-?-?      3.420    117.890      8.074
            ?-?-?      7.676    105.538      7.472
            ?-?-?      7.996    115.145      7.863
            ?-?-?      7.233    108.420      7.605
            ?-?-?      1.230    128.045     10.819
            ?-?-?      0.320    114.596     10.287
            ?-?-?      6.323    121.869      6.533
            ?-?-?      4.896    130.790      7.831
            ?-?-?      4.355    111.165      7.745
            ?-?-?      1.255    110.479      7.339
            ?-?-?      4.945    114.596      7.080
            ?-?-?      3.322    121.320      8.074
            ?-?-?      3.691    121.595      8.504
            ?-?-?      7.651    115.556     11.296
            ?-?-?      9.841    122.967     11.852
            ?-?-?      7.947    118.987      8.340
            ?-?-?      3.469    123.105     10.459
            ?-?-?      7.922    104.303      7.112
            ?-?-?      7.307    116.380      7.941
            ?-?-?      7.578    116.380      7.917
            ?-?-?      2.190    128.045      7.518
            ?-?-?      3.125    121.732     11.836
            ?-?-?      0.861    126.673      7.026
            ?-?-?      4.256    125.163     11.836
            ?-?-?     -0.147    116.792      8.058
            ?-?-?      8.980    122.144     11.774
            ?-?-?      5.167    120.772      8.809
            ?-?-?      8.783    120.634      8.058
            ?-?-?      3.420    118.850      8.966
            ?-?-?     11.046    116.105      7.151
            ?-?-?      5.068    110.753      7.855
            ?-?-?      1.550    127.633      8.653
            ?-?-?      7.627    113.772      7.041
            ?-?-?     -1.500    104.440      8.105
            ?-?-?     11.071    104.440      8.105
            ?-?-?      4.871    104.852      9.028
            ?-?-?      8.906    115.419      8.778
            ?-?-?      6.544    112.400      6.799
            ?-?-?      8.094    121.183      7.784
            ?-?-?      0.812    120.360      8.770
            ?-?-?      2.190    121.320      8.082
            ?-?-?      2.608    119.125      8.129
            ?-?-?      7.085    113.635      6.791
            ?-?-?      5.585    120.223     10.225
            ?-?-?      7.233    127.084      6.658
            ?-?-?      6.544    126.124      6.244
            ?-?-?      7.627    131.339      9.529
            ?-?-?      2.805    117.478      8.027
            ?-?-?      4.379    125.849      8.082
            ?-?-?      4.281    117.615      8.692
            ?-?-?      9.078    117.478      8.129
            ?-?-?      8.020    120.360      8.363
            ?-?-?      5.536    132.162      9.826
            ?-?-?      7.233    119.536      7.659
            ?-?-?      8.980    118.027      9.169
            ?-?-?      8.955    119.674      8.402
            ?-?-?      0.615    120.360      8.762
            ?-?-?      6.839    115.008      7.080
            ?-?-?      1.378    112.537      8.840
            ?-?-?      7.578    125.575      7.659
            ?-?-?      8.586    116.654      8.872
            ?-?-?      2.264    120.497      7.307
            ?-?-?      7.085    114.459      6.650
            ?-?-?      2.067    107.459      7.902
            ?-?-?      7.897    107.322      6.924
            ?-?-?      8.365    118.987      8.496
            ?-?-?     10.972    130.927      7.464
            ?-?-?     10.849    104.852      7.792
            ?-?-?      7.332    121.458      7.010
            ?-?-?      6.643    128.182     11.234
            ?-?-?      1.476    111.302      7.761
            ?-?-?      0.566    122.556      8.371
            ?-?-?      0.566    127.496      9.537
            ?-?-?      6.618    113.635      6.877
            ?-?-?      8.980    118.027      8.801
            ?-?-?      8.217    120.223      8.535
            ?-?-?      7.651    110.753      6.509
            ?-?-?      3.272    118.576      8.160
            ?-?-?      1.747    118.850     10.960
            ?-?-?      2.387    121.046      8.340
            ?-?-?      1.575    113.772      7.651
            ?-?-?     11.071    105.813      9.161
            ?-?-?      7.824    116.929      7.980
            ?-?-?      8.389    116.105      8.895
            ?-?-?      8.045    119.125      7.495
            ?-?-?     -1.500    105.813      9.161
            ?-?-?      8.562    120.909      8.074
            ?-?-?      7.061    121.320      6.298
            ?-?-?      4.527    118.027      7.495
            ?-?-?      7.651    113.635      7.041
            ?-?-?      7.676    128.457      6.447
            ?-?-?      8.193    130.515      6.322
            ?-?-?     -0.344    115.145     10.264
            ?-?-?      7.897    119.811      7.409
            ?-?-?      5.806    121.183      7.526
            ?-?-?      8.389    118.850      8.246
            ?-?-?      0.517    117.615      8.418
            ?-?-?      8.808    115.282      7.339
            ?-?-?      0.763    113.086      7.855
            ?-?-?      2.854    113.772      6.807
            ?-?-?      4.158    111.851     11.500
            ?-?-?      6.913    130.104     11.774
            ?-?-?      3.002    120.223      8.308
            ?-?-?      6.839    125.300      9.122
            ?-?-?      2.559    105.675      7.237
            ?-?-?      8.365    125.026      8.966
            ?-?-?      0.517    119.262      8.019
            ?-?-?      4.306    112.126      7.620
            ?-?-?     -0.664    127.496      9.396
            ?-?-?     10.923    109.244      6.908
            ?-?-?     10.702    124.340      9.490
            ?-?-?      1.427    125.987      8.723
            ?-?-?      8.685    119.399      8.942
            ?-?-?     11.071    118.164      8.363
            ?-?-?      5.732    120.909      6.955
            ?-?-?      2.854    120.772      8.950
            ?-?-?      7.651    112.949      8.215
            ?-?-?      4.576    123.242      8.363
            ?-?-?      9.054    108.832      8.011
            ?-?-?      3.961    120.223      8.387
            ?-?-?      2.018    122.693      9.028
            ?-?-?      1.403    122.007      7.323
            ?-?-?      6.839    112.400      6.142
            ?-?-?      7.085    117.066      7.675
            ?-?-?      3.912    115.419      6.572
            ?-?-?      4.847    123.242      8.629
            ?-?-?      6.569    123.516      7.190
            ?-?-?      6.913    131.476     11.523
            ?-?-?     11.022    113.223      8.035
            ?-?-?      4.945    107.322      6.087
            ?-?-?      7.971    109.792      7.518
            ?-?-?      1.501    124.614     11.758
            ?-?-?      1.993    117.478      9.474
            ?-?-?      8.143    118.164      8.348
            ?-?-?      7.332    116.243      8.035
            ?-?-?      8.389    118.850      8.629
            ?-?-?      8.340    121.320      8.074
            ?-?-?     -1.082    126.261      8.903
            ?-?-?      3.297    119.674      8.770
            ?-?-?      4.306    127.084      8.215
            ?-?-?      0.517    119.536      6.627
            ?-?-?     10.185    128.320     10.405
            ?-?-?      6.151    120.497      8.082
            ?-?-?      1.230    122.556      6.298
            ?-?-?      8.045    111.988      8.215
            ?-?-?      3.715    121.595      8.793
            ?-?-?      8.389    127.633      8.113
            ?-?-?      1.550    120.634      8.684
            ?-?-?      7.750    117.890     10.436
            ?-?-?      6.839    126.261      6.525
            ?-?-?      8.414    127.908      8.606
            ?-?-?      4.699    130.927      9.357
            ?-?-?      0.222    126.124     11.774
            ?-?-?      1.107    114.870      8.903
            ?-?-?      9.767    119.536      8.035
            ?-?-?      8.611    123.791      8.872
            ?-?-?      8.340    111.851      8.152
            ?-?-?      1.698    121.320      7.479
            ?-?-?      6.839    107.048      6.447
            ?-?-?      8.660    114.733      8.410
            ?-?-?      6.815    127.084      8.887
            ?-?-?     11.071    108.695      8.183
            ?-?-?     -0.073    123.516     11.281
            ?-?-?     -1.500    108.695      8.183
            ?-?-?      6.938    108.557      6.564
            ?-?-?     10.923    121.183      8.700
            ?-?-?      1.526    128.182      9.059
            ?-?-?      9.570    105.264     11.093
            ?-?-?      4.183    118.576      8.019
            ?-?-?      1.083    120.634      7.253
            ?-?-?      4.724    125.575      7.127
            ?-?-?      3.814    108.695      9.059
            ?-?-?      1.353    126.673      8.082
            ?-?-?      6.643    120.634      8.606
            ?-?-?      1.550    127.084      8.402
            ?-?-?      0.148    122.830      8.027
            ?-?-?      4.650    128.594      8.387
            ?-?-?      5.068    105.950      6.173
            ?-?-?      4.847    120.085      9.263
            ?-?-?      4.010    112.400      7.479
            ?-?-?      8.414    110.616      8.973
            ?-?-?      0.812    125.575      7.941
            ?-?-?      3.814    106.910      6.024
            ?-?-?      4.552    115.008      8.418
            ?-?-?      1.968    125.712      7.565
            ?-?-?      1.550    114.321      8.113
            ?-?-?      6.815    117.066      8.512
            ?-?-?      7.676    111.988      8.043
            ?-?-?      0.591    130.790      6.838
            ?-?-?      2.091    123.516      6.815
            ?-?-?      9.349    128.594      7.260
            ?-?-?      7.208    128.045      7.018
            ?-?-?      1.034    123.242      9.075
            ?-?-?      0.935    104.989      7.339
            ?-?-?      7.085    114.459      6.024
            ?-?-?      8.709    119.536      8.879
            ?-?-?      5.019    111.714      7.041
            ?-?-?     10.185    129.280     10.632
            ?-?-?      7.258    126.810      7.722
            ?-?-?      8.881    116.105      8.582
            ?-?-?      5.117    120.085      8.191
            ?-?-?     -0.442    108.283      6.048
            ?-?-?      8.020    113.635      7.761
            ?-?-?      8.389    127.771      8.199
            ?-?-?      0.911    119.674      8.512
            ?-?-?      1.476    123.105      9.083
            ?-?-?      4.601    132.025      6.775
            ?-?-?      8.340    119.674      7.878
            ?-?-?      1.870    131.751      7.354
            ?-?-?      7.824    110.341      9.513
            ?-?-?     10.603    121.320     10.530
            ?-?-?      8.463    121.732      7.472
            ?-?-?     -1.107    118.987     11.234
            ?-?-?      6.864    119.262      8.043
            ?-?-?      6.864    121.183      7.323
            ?-?-?      6.421    114.459      8.715
            ?-?-?      8.414    119.536      8.113
            ?-?-?      8.832    107.597      8.966
            ?-?-?      2.091    122.144      7.996
            ?-?-?      8.611    117.341      8.066
            ?-?-?      5.044    111.714      7.206
            ?-?-?      9.275    120.223      9.450
            ?-?-?      8.365    122.007      7.659
            ?-?-?      8.414    116.792      8.762
            ?-?-?      2.091    111.988      6.682
            ?-?-?      7.208    118.987      7.933
            ?-?-?     -0.541    117.066     11.727
            ?-?-?      4.552    114.459      7.073
            ?-?-?      4.822    111.439      6.541
            ?-?-?      7.061    120.085      7.675
            ?-?-?      9.742    125.438     10.569
            ?-?-?      8.045    115.968      8.395
            ?-?-?      4.650    104.715      6.111
            ?-?-?      2.903    112.949      7.800
            ?-?-?      5.290    115.968      8.903
            ?-?-?     10.899    108.969      7.080
            ?-?-?     11.046    104.440      8.395
            ?-?-?      3.961    109.106      7.456
            ?-?-?      3.149    129.006     10.467
            ?-?-?      5.757    121.732     11.038
            ?-?-?      9.546    119.811      9.935
            ?-?-?     -0.861    113.635     11.727
            ?-?-?     -0.172    132.162     11.586
            ?-?-?      1.599    114.733      7.237
            ?-?-?     -1.230    112.949     11.734
            ?-?-?      7.799    125.300     11.867
            ?-?-?      1.058    130.790      8.739
            ?-?-?      3.297    111.851      6.595
            ?-?-?      2.608    117.203      8.058
            ?-?-?      8.635    105.950      8.074
            ?-?-?      4.921    108.420      6.564
            ?-?-?      2.756    114.596     10.827
            ?-?-?      7.947    117.615      7.307
            ?-?-?      6.987    125.987     11.883
            ?-?-?      8.291    121.732      7.996
            ?-?-?      3.641    127.222      8.097
            ?-?-?      7.381    126.947      8.160
            ?-?-?      6.839    119.399      8.676
            ?-?-?      7.012    122.144      7.534
            ?-?-?     -1.500    124.477      8.746
            ?-?-?     11.071    124.477      8.746
            ?-?-?      2.657    127.908     10.702
            ?-?-?      9.988    111.302      7.151
            ?-?-?      3.740    118.027      8.043
            ?-?-?      1.329    108.832      6.157
            ?-?-?     11.046    122.281     11.492
            ?-?-?      0.591    128.594     11.296
            ?-?-?      6.397    104.303     10.718
            ?-?-?      6.397    132.162     10.718
            ?-?-?      9.250    118.713      9.505
            ?-?-?     10.505    129.829      6.400
            ?-?-?      0.419    120.085      6.384
            ?-?-?      2.436    131.339      8.715
            ?-?-?      9.546    119.811      8.395
            ?-?-?      7.824    106.773      7.659
            ?-?-?      7.307    121.320      6.869
            ?-?-?      1.255    120.634      6.189
            ?-?-?      8.808    126.947     11.547
            ?-?-?      9.521    119.125      8.027
            ?-?-?      8.389    127.633      8.989
            ?-?-?      5.093    111.439      7.737
            ?-?-?      7.332    113.910      7.777
            ?-?-?      4.601    125.712      8.958
            ?-?-?      8.389    118.850      8.723
            ?-?-?      4.748    110.067      7.761
            ?-?-?      1.280    111.439      6.423
            ?-?-?     -1.476    118.027      7.777
            ?-?-?      1.575    107.048      7.026
            ?-?-?      9.226    107.048      6.877
            ?-?-?      7.824    119.125      7.636
            ?-?-?      4.379    111.439      7.307
            ?-?-?      7.578    115.968      7.018
            ?-?-?      6.667    111.988      6.509
            ?-?-?      2.805    108.008      8.551
            ?-?-?      7.553    114.733      7.339
            ?-?-?      3.518    121.869      7.777
            ?-?-?      7.651    107.734      8.129
            ?-?-?      1.427    107.185      9.497
            ?-?-?     11.071    132.162      8.136
            ?-?-?     -1.500    132.162      8.136
            ?-?-?      8.070    118.164      8.676
            ?-?-?      6.569    108.420      7.182
            ?-?-?      2.362    108.008      7.393
            ?-?-?      1.255    122.007     11.586
            ?-?-?      4.207    117.615      7.080
            ?-?-?     11.022    129.006     10.467
            ?-?-?     -0.565    105.264      8.230
            ?-?-?      4.379    119.262     10.225
            ?-?-?      4.871    123.242      8.637
            ?-?-?     11.071    131.339      6.775
            ?-?-?     -1.500    130.653      6.642
            ?-?-?      3.617    114.184     11.805
            ?-?-?     -1.500    131.339      6.775
            ?-?-?      8.340    128.320      7.253
            ?-?-?      1.599    123.516      8.371
            ?-?-?      2.091    125.438      6.439
            ?-?-?      0.738    118.027      8.864
            ?-?-?      4.625    107.185      6.095
            ?-?-?      3.248    110.753      7.159
            ?-?-?      0.443    120.634      8.825
            ?-?-?     -1.451    110.479     11.570
            ?-?-?     -0.959    110.341      6.447
            ?-?-?     10.972    119.125      6.642
            ?-?-?      5.954    111.577      9.411
            ?-?-?      2.854    110.753      6.822
            ?-?-?     -0.196    113.361     11.070
            ?-?-?      1.944    109.792     11.304
            ?-?-?      3.174    127.496      6.963
            ?-?-?      1.255    104.577      7.808
            ?-?-?      5.093    110.753      7.863
            ?-?-?     -0.344    125.300     11.758
            ?-?-?      0.640    116.929      9.646
            ?-?-?      1.009    125.849      8.762
            ?-?-?      7.504    122.144      8.355
            ?-?-?      6.175    124.340     11.828
            ?-?-?      2.485    119.674      7.878
            ?-?-?      7.578    125.712      6.658
            ?-?-?      6.889    120.360      8.825
            ?-?-?      1.722    117.203      7.378
            ?-?-?      3.322    132.162      6.666
            ?-?-?      8.070    121.183      7.620
            ?-?-?      7.208    105.401      9.716
            ?-?-?      5.634    110.341      6.157
            ?-?-?      1.526    126.810      8.395
            ?-?-?      3.297    118.027      7.745
            ?-?-?      4.748    119.399      8.222
            ?-?-?      3.961    121.046      6.298
            ?-?-?      3.789    124.202      7.190
            ?-?-?     -0.565    117.066     11.719
            ?-?-?      7.651    113.635      7.863
            ?-?-?      7.848    110.890      8.246
            ?-?-?     11.071    117.890      7.518
            ?-?-?     -1.500    117.890      7.518
            ?-?-?      8.463    118.438      8.301
            ?-?-?      1.476    115.145      8.332
            ?-?-?      0.763    112.674      6.846
            ?-?-?      8.709    125.987      9.098
            ?-?-?      3.568    128.045      8.340
            ?-?-?      6.544    118.027      7.910
            ?-?-?      0.886    122.556      8.183
            ?-?-?      5.708    119.399      9.239
            ?-?-?      7.085    114.596      6.940
            ?-?-?      7.553    116.243      7.166
            ?-?-?      4.035    125.987      8.074
            ?-?-?      1.747    122.967      7.589
            ?-?-?      0.837    125.575      7.949
            ?-?-?     -0.615    122.007      7.534
            ?-?-?     10.997    125.712      7.550
            ?-?-?      7.012    110.753      7.339
            ?-?-?      8.193    120.223      8.770
            ?-?-?      7.971    107.185     10.741
            ?-?-?      4.748    129.280      7.229
            ?-?-?      1.501    116.105      7.339
            ?-?-?      2.903    108.695      8.527
            ?-?-?      1.058    122.556      7.198
            ?-?-?      2.780    130.378     11.163
            ?-?-?      7.085    125.575      6.517
            ?-?-?     -0.147    118.713      9.271
            ?-?-?      5.265    117.478      8.934
            ?-?-?     10.899    117.066      6.032
            ?-?-?      8.808    120.634      8.629
            ?-?-?      3.322    130.927      6.908
            ?-?-?      8.635    122.556      8.371
            ?-?-?      7.356    115.419      7.565
            ?-?-?      5.929    106.910     11.539
            ?-?-?      9.226    124.889      8.966
            ?-?-?      7.504    128.594     11.820
            ?-?-?      8.857    121.046      6.064
            ?-?-?      1.968    123.105      9.185
            ?-?-?      2.313    121.595     10.921
            ?-?-?      8.119    117.478      8.457
            ?-?-?     -1.476    124.340      7.159
            ?-?-?      4.724    121.320      6.314
            ?-?-?      6.151    111.028      7.745
            ?-?-?      9.177    121.869      9.411
            ?-?-?      4.773    113.772      7.080
            ?-?-?      6.569    112.537      6.838
            ?-?-?      1.058    122.281      6.298
            ?-?-?      3.617    118.850      8.363
            ?-?-?      9.669    126.810      6.095
            ?-?-?      8.881    117.752      9.497
            ?-?-?      0.837    118.576      8.723
            ?-?-?      3.592    104.440     10.037
            ?-?-?      8.217    120.085      6.095
            ?-?-?      3.346    121.732      7.612
            ?-?-?      8.660    125.575     11.875
            ?-?-?      9.029    106.499     10.592
            ?-?-?      7.430    128.182      6.181
            ?-?-?      5.880    119.948      8.778
            ?-?-?      1.526    106.224      7.503
            ?-?-?      5.314    118.027      8.762
            ?-?-?      5.240    120.360      8.355
            ?-?-?      8.094    120.772      8.707
            ?-?-?      3.395    121.869      7.612
            ?-?-?      8.758    125.163      9.216
            ?-?-?     -1.131    110.479      7.135
            ?-?-?      8.488    121.732      7.464
            ?-?-?      7.799    107.597      8.050
            ?-?-?      4.675    111.439      7.605
            ?-?-?      1.698    121.458      7.041
            ?-?-?      7.996    119.262      9.967
            ?-?-?      8.045    121.183      8.614
            ?-?-?      4.429    111.988      7.073
            ?-?-?      0.320    111.988      7.198
            ?-?-?      0.566    105.950     10.772
            ?-?-?      1.083    121.458      7.534
            ?-?-?      8.365    115.968      8.895
            ?-?-?      7.947    109.792      7.511
            ?-?-?      2.067    119.536      8.919
            ?-?-?      3.297    118.713      9.278
            ?-?-?      7.553    125.575      6.658
            ?-?-?      7.897    128.869      9.396
            ?-?-?      1.181    109.655      8.848
            ?-?-?      3.641    112.537      6.838
            ?-?-?      3.051    105.950     11.813
            ?-?-?      9.546    126.673      7.057
            ?-?-?      1.772    132.025      7.753
            ?-?-?      6.766    123.791      7.472
            ?-?-?      7.824    113.086      7.659
            ?-?-?      8.881    115.968      7.472
            ?-?-?      8.881    115.968      9.098
            ?-?-?      6.864    113.635      7.057
            ?-?-?      6.618    125.575      7.558
            ?-?-?      4.035    121.458      7.120
            ?-?-?      7.233    124.202      7.307
            ?-?-?      9.004    111.165      7.339
            ?-?-?      5.240    127.908      9.388
            ?-?-?     -1.476    109.930      7.941
            ?-?-?      2.042    119.674      8.770
            ?-?-?      7.036    111.988      7.534
            ?-?-?      5.806    129.280      6.071
            ?-?-?     -1.057    120.772     11.531
            ?-?-?     10.407    129.280     10.655
            ?-?-?      3.026    113.635      7.761
            ?-?-?     11.071    124.477      7.925
            ?-?-?      7.061    117.341      7.988
            ?-?-?      7.553    107.185      7.777
            ?-?-?      4.306    117.752      8.692
            ?-?-?      3.076    118.713     11.156
            ?-?-?      4.822    132.025      7.198
            ?-?-?      1.083    130.241      9.560
            ?-?-?      7.676    118.164      8.301
            ?-?-?      1.747    129.418      7.393
            ?-?-?      4.404    132.025      6.783
            ?-?-?      7.799    107.734     11.148
            ?-?-?      1.329    117.478      7.769
            ?-?-?      5.117    120.223      8.183
            ?-?-?     -1.476    127.359      8.848
            ?-?-?      1.230    121.046      6.298
            ?-?-?      5.757    127.908      8.395
            ?-?-?      7.701    117.752      8.481
            ?-?-?      5.954    121.320     11.273
            ?-?-?      1.107    122.144     11.484
            ?-?-?      7.873    110.753      8.207
            ?-?-?      9.693    128.594     11.844
            ?-?-?     10.972    111.714      6.572
            ?-?-?      5.880    119.262      6.416
            ?-?-?     -0.221    115.145      8.590
            ?-?-?      8.808    117.752      8.559
            ?-?-?      9.201    111.165     10.686
            ?-?-?     -1.131    108.420      6.408
            ?-?-?     10.751    114.047      6.697
            ?-?-?      3.199    126.398      6.955
            ?-?-?      4.183    111.851      6.807
            ?-?-?      2.682    117.341      7.730
            ?-?-?      6.889    104.577     10.702
            ?-?-?     -0.885    108.008      6.064
            ?-?-?      1.157    130.378     10.373
            ?-?-?      3.149    125.987      8.089
            ?-?-?      8.980    118.027      9.411
            ?-?-?      6.569    107.871      6.384
            ?-?-?      8.832    117.752      9.122
            ?-?-?      4.527    126.124      6.103
            ?-?-?      4.871    118.301      9.294
            ?-?-?      1.058    121.458      7.675
            ?-?-?      0.911    122.144     11.414
            ?-?-?      6.052    127.084     11.414
            ?-?-?      1.476    125.575      7.565
            ?-?-?     11.071    125.438      6.713
            ?-?-?     -1.500    125.438      6.713
            ?-?-?      1.526    115.831      7.346
            ?-?-?      2.682    111.165     10.944
            ?-?-?     -1.328    107.185      6.791
            ?-?-?      2.091    119.674      8.746
            ?-?-?      0.886    112.126      7.612
            ?-?-?      8.020    115.145      8.199
            ?-?-?      6.716    111.988      6.181
            ?-?-?      0.738    113.772     10.436
            ?-?-?      5.757    123.379      8.637
            ?-?-?     -1.303    131.476      8.660
            ?-?-?      7.528    121.183      8.402
            ?-?-?      4.650    120.360      8.035
            ?-?-?      2.239    117.203      8.926
            ?-?-?     -1.426    129.418      7.049
            ?-?-?      6.839    108.420      7.229
            ?-?-?      7.110    116.792      7.526
            ?-?-?      4.724    120.223      8.418
            ?-?-?      7.233    105.675      7.597
            ?-?-?      8.512    122.007      8.355
            ?-?-?      0.886    111.851      8.723
            ?-?-?      7.578    126.124      7.706
            ?-?-?      9.275    111.851      6.783
            ?-?-?      6.815    116.792      7.080
            ?-?-?      1.845    129.006      8.926
            ?-?-?     11.046    113.361      8.035
            ?-?-?      6.618    114.184     10.467
            ?-?-?      4.773    119.674      8.395
            ?-?-?      8.168    120.223      8.050
            ?-?-?     -1.451    124.202      9.185
            ?-?-?      2.190    117.890      7.127
            ?-?-?      7.233    128.869      8.050
            ?-?-?      7.208    122.967      9.161
            ?-?-?      7.799    116.517      9.294
            ?-?-?      0.861    123.105      7.972
            ?-?-?      5.240    111.851      7.534
            ?-?-?      0.763    109.381     10.710
            ?-?-?      9.103    126.261     11.766
            ?-?-?      4.650    120.772      8.176
            ?-?-?      7.085    119.811      6.901
            ?-?-?      1.747    122.418      7.737
            ?-?-?      9.250    120.085      9.404
            ?-?-?      6.938    109.381      6.658
            ?-?-?      0.394    120.772      8.058
            ?-?-?      4.109    114.596      7.354
            ?-?-?      1.821    105.675      6.572
            ?-?-?      8.316    120.909      8.942
            ?-?-?     10.382    107.734      8.168
            ?-?-?      9.988    115.145     11.719
            ?-?-?      4.502    127.771     11.852
            ?-?-?      7.258    108.146      7.792
            ?-?-?      7.651    107.185      6.901
            ?-?-?      0.935    119.674      8.504
            ?-?-?      6.815    113.772      7.495
            ?-?-?      5.093    111.577      7.730
            ?-?-?      3.518    126.261      6.541
            ?-?-?      8.168    113.635      7.636
            ?-?-?     10.677    122.144      8.089
            ?-?-?      7.085    113.772      7.636
            ?-?-?      8.906    109.930     11.594
            ?-?-?      7.282    108.832      8.003
            ?-?-?      1.599    115.282      7.534
            ?-?-?      8.709    113.086      8.097
            ?-?-?     -0.811    123.791      6.142
            ?-?-?      2.067    116.243     11.836
            ?-?-?      8.414    127.771      8.074
            ?-?-?      1.058    126.398      6.674
            ?-?-?      9.250    111.851      6.775
            ?-?-?      8.070    121.183      8.473
            ?-?-?      8.980    117.203      8.058
            ?-?-?      7.873    119.536      9.583
            ?-?-?      2.830    116.380     11.781
            ?-?-?      8.537    114.733      7.323
            ?-?-?      8.143    117.341      7.706
            ?-?-?      1.722    120.634      7.245
            ?-?-?      0.935    111.577      7.049
            ?-?-?     -1.279    109.930     11.852
            ?-?-?      4.207    109.244      9.607
            ?-?-?     11.071    131.751      7.988
            ?-?-?     -1.254    115.145      9.576
            ?-?-?      1.476    121.458     11.781
            ?-?-?      7.676    111.714      6.830
            ?-?-?      1.944    116.792      6.940
            ?-?-?      6.347    125.026      8.496
            ?-?-?      8.562    121.046      7.667
            ?-?-?      2.485    116.654      8.598
            ?-?-?      9.841    129.143     10.459
            ?-?-?      0.960    122.556      9.583
            ?-?-?      4.207    121.458      9.396
            ?-?-?      0.517    129.692     10.874
            ?-?-?     -1.500    131.751      7.988
            ?-?-?      1.255    126.398      9.153
            ?-?-?      4.306    116.105      7.651
            ?-?-?      8.389    120.360      8.551
            ?-?-?      7.676    118.438      7.855
            ?-?-?      2.338    107.871      7.401
            ?-?-?      2.190    120.772      7.292
            ?-?-?      8.783    119.674      6.032
            ?-?-?      4.552    121.732      6.572
            ?-?-?      9.004    117.066      8.058
            ?-?-?      7.061    115.831      7.698
            ?-?-?      7.332    131.613      9.247
            ?-?-?      7.356    119.811      6.846
            ?-?-?      1.280    123.105      6.275
            ?-?-?     10.800    113.223     11.226
            ?-?-?     10.776    110.616     10.217
            ?-?-?      8.094    122.281      8.441
            ?-?-?      6.889    123.791      8.629
            ?-?-?      4.625    130.653      9.975
            ?-?-?      1.476    117.478      7.691
            ?-?-?      4.748    119.125      8.136
            ?-?-?      8.537    121.458      6.290
            ?-?-?      7.774    121.869      8.113
            ?-?-?      7.528    104.989     10.209
            ?-?-?     10.382    107.597      8.160
            ?-?-?     -0.418    108.420     11.038
            ?-?-?      5.019    113.635      7.644
            ?-?-?      3.764    116.654      8.746
            ?-?-?     -0.615    129.692      6.079
            ?-?-?      4.355    111.302      6.838
            ?-?-?      1.083    117.890      7.573
            ?-?-?      4.748    126.398      7.565
            ?-?-?      7.061    112.674      7.299
            ?-?-?      4.527    119.811      9.255
            ?-?-?      8.881    121.046      8.332
            ?-?-?      6.323    121.869      6.682
            ?-?-?      2.362    117.478      8.129
            ?-?-?     -1.500    117.341      9.654
            ?-?-?     11.071    117.341      9.654
            ?-?-?      8.955    116.517      7.339
            ?-?-?      1.526    112.537      7.073
            ?-?-?      4.773    114.184      7.714
            ?-?-?      4.306    124.340     11.813
            ?-?-?      0.000    124.477     11.867
            ?-?-?      7.479    112.537      6.893
            ?-?-?     -1.476    113.498      8.324
            ?-?-?     11.071    121.732      7.198
            ?-?-?     -1.500    121.732      7.198
            ?-?-?      0.714    107.048      6.697
            ?-?-?      7.824    116.243      7.002
            ?-?-?      6.692    126.536      7.573
            ?-?-?      2.584    126.810      7.722
            ?-?-?      4.453    119.536      8.324
            ?-?-?      0.542    112.674      7.080
            ?-?-?      8.709    126.673      8.003
            ?-?-?      6.224    120.909      7.088
            ?-?-?      0.271    116.105      7.550
            ?-?-?      9.324    128.320     11.680
            ?-?-?     10.062    119.811      6.244
            ?-?-?      1.919    117.890      8.199
            ?-?-?      4.306    109.655      7.691
            ?-?-?      7.971    119.125      9.990
            ?-?-?      4.625    108.695      9.020
            ?-?-?      5.191    112.263      6.807
            ?-?-?     -1.500    121.183      7.339
            ?-?-?      3.764    116.792      8.402
            ?-?-?     -1.500    130.790      7.526
            ?-?-?     11.071    130.790      7.526
            ?-?-?      9.300    115.831      9.091
            ?-?-?      7.332    125.438      7.956
            ?-?-?      5.068    111.302      7.745
            ?-?-?      1.058    130.927      8.731
            ?-?-?      4.724    119.674      7.792
            ?-?-?      3.322    111.028      7.472
            ?-?-?      8.832    122.967      8.089
            ?-?-?      8.709    108.146      8.950
            ?-?-?      1.870    127.222      8.739
            ?-?-?      2.141    118.850      8.934
            ?-?-?      8.931    108.420      7.706
            ?-?-?      9.521    119.674      9.239
            ?-?-?      6.815    111.851      6.541
            ?-?-?      8.832    119.811      7.080
            ?-?-?      7.282    118.301      8.473
            ?-?-?      7.774    116.517      8.168
            ?-?-?     -0.319    120.085      6.376
            ?-?-?      9.792    117.203     10.154
            ?-?-?      8.758    104.440     11.875
            ?-?-?      8.783    117.203      8.504
            ?-?-?      6.766    113.635      6.142
            ?-?-?      7.627    121.732      7.855
            ?-?-?      0.591    116.380      9.615
            ?-?-?     11.071    110.341      8.426
            ?-?-?     -1.500    110.341      8.426
            ?-?-?      4.601    117.341      8.058
            ?-?-?      4.379    123.791     11.062
            ?-?-?      8.143    125.026     11.703
            ?-?-?      7.258    117.203      8.504
            ?-?-?      3.223    110.890      7.151
            ?-?-?      7.184    117.341      8.050
            ?-?-?      5.708    125.300      9.404
            ?-?-?      8.783    119.536      8.903
            ?-?-?     10.456    126.536      8.833
            ?-?-?      0.788    117.890      7.683
            ?-?-?      1.181    128.457      6.846
            ?-?-?      8.389    119.536      8.973
            ?-?-?      9.275    118.713      9.466
            ?-?-?      8.045    119.536      6.728
            ?-?-?      3.740    120.497      8.590
            ?-?-?      2.042    114.047      7.737
            ?-?-?      7.947    109.792     11.210
            ?-?-?      3.814    111.851      7.526
            ?-?-?     10.185    115.831     11.836
            ?-?-?      1.181    125.575      7.464
            ?-?-?      7.971    121.869      7.612
            ?-?-?      6.224    124.751     11.609
            ?-?-?      6.643    129.692     10.475
            ?-?-?      8.414    127.771      8.786
            ?-?-?     -0.098    123.516     11.273
            ?-?-?      1.673    121.320      6.932
            ?-?-?      8.980    118.027      8.035
            ?-?-?      3.666    121.732      8.778
            ?-?-?      4.404    119.262      8.355
            ?-?-?      1.550    130.790      9.380
            ?-?-?      4.035    112.263      7.487
            ?-?-?      2.707    116.654      7.401
            ?-?-?      5.683    123.516     11.891
            ?-?-?      2.780    129.555     10.092
            ?-?-?      5.216    126.536      8.449
            ?-?-?      7.602    123.379     11.343
            ?-?-?      0.419    122.967      7.964
            ?-?-?      1.501    125.712      7.573
            ?-?-?      2.903    123.654     11.437
            ?-?-?      6.741    105.538      8.786
            ?-?-?      1.501    119.948      8.809
            ?-?-?      3.740    108.969      7.651
            ?-?-?      7.602    121.869      7.847
            ?-?-?      1.747    105.675     11.789
            ?-?-?      4.650    121.046      8.551
            ?-?-?     -0.270    130.790      9.482
            ?-?-?     10.480    115.694      8.011
            ?-?-?      4.478    129.966     10.147
            ?-?-?      8.316    116.517      9.396
            ?-?-?      8.045    119.674      7.565
            ?-?-?      9.742    117.478      9.294
            ?-?-?      1.845    127.496      6.189
            ?-?-?      7.159    117.615      6.791
            ?-?-?      8.193    111.577      7.816
            ?-?-?      7.947    109.655     11.203
            ?-?-?     10.234    122.281      6.048
            ?-?-?      1.058    113.086     10.029
            ?-?-?      4.502    115.145      7.323
            ?-?-?      2.633    119.536     11.875
            ?-?-?      0.714    124.614      6.079
            ?-?-?      4.798    124.202     11.539
            ?-?-?      7.135    112.400      7.472
            ?-?-?      1.009    106.499      6.345
            ?-?-?      7.332    111.028      6.893
            ?-?-?      1.968    115.145      7.714
            ?-?-?      9.152    122.281     10.796
            ?-?-?      6.372    122.144     10.029
            ?-?-?     -1.180    126.810     11.124
            ?-?-?      2.313    110.890      6.463
            ?-?-?      4.773    113.498      6.728
            ?-?-?      1.378    112.674      7.120
            ?-?-?      6.274    126.398     11.062
            ?-?-?      8.660    119.399      8.207
            ?-?-?      1.698    106.636      7.425
            ?-?-?      5.978    110.616      6.564
            ?-?-?      8.758    112.949     11.719
            ?-?-?      9.250    118.027      8.981
            ?-?-?      7.479    112.400      6.642
            ?-?-?      3.100    110.341      6.885
            ?-?-?      4.133    114.047      6.987
            ?-?-?      4.699    122.007      8.926
            ?-?-?      5.240    106.773      7.565
            ?-?-?      3.518    112.812      9.693
            ?-?-?      5.511    111.302      7.299
            ?-?-?     10.874    104.852      6.885
            ?-?-?      1.968    120.497      7.315
            ?-?-?      7.479    115.968      9.052
            ?-?-?      6.618    111.165      7.354
            ?-?-?      1.575    130.515      8.754
            ?-?-?     -1.451    119.536      7.784
            ?-?-?      0.468    109.655     11.719
            ?-?-?     10.284    128.594      7.565
            ?-?-?      0.296    118.164      8.989
            ?-?-?      1.747    115.282      7.542
            ?-?-?      7.233    115.831      7.385
            ?-?-?      2.436    107.734     11.203
            ?-?-?      2.756    119.674      8.410
            ?-?-?     -0.811    116.792      7.808
            ?-?-?      5.732    127.908      9.615
            ?-?-?      9.054    130.241     11.860
            ?-?-?      9.742    119.399      8.512
            ?-?-?      2.633    132.162     10.577
            ?-?-?      1.722    129.692      7.213
            ?-?-?      0.591    118.164      8.136
            ?-?-?      8.045    111.988      7.698
            ?-?-?     10.603    106.499      6.525
            ?-?-?      6.569    107.871      6.760
            ?-?-?      1.501    124.340     11.860
            ?-?-?      4.084    120.223      8.308
            ?-?-?      9.570    130.927      9.200
            ?-?-?      4.748    117.478      7.988
            ?-?-?     10.628    105.813      9.748
            ?-?-?      8.439    116.929      7.878
            ?-?-?      0.099    111.439      8.989
            ?-?-?      9.496    122.144     10.014
            ?-?-?      2.830    121.320     10.084
            ?-?-?      6.397    130.653     11.820
            ?-?-?      6.864    111.851      6.635
            ?-?-?      4.675    114.459     11.836
            ?-?-?      4.183    130.241     10.976
            ?-?-?      1.599    112.949      8.215
            ?-?-?      5.240    126.261      7.151
            ?-?-?      3.887    127.771      8.395
            ?-?-?      8.439    115.831      9.497
            ?-?-?      7.602    122.967      7.964
            ?-?-?     -1.008    109.930     10.624
            ?-?-?      6.839    111.851      6.048
            ?-?-?      3.543    120.909      7.761
            ?-?-?      9.078    122.144      7.972
            ?-?-?      3.297    126.124      8.082
            ?-?-?      7.553    125.575      6.940
            ?-?-?      7.504    116.105      8.003
            ?-?-?      0.468    115.282     11.860
            ?-?-?      0.886    118.987      7.792
            ?-?-?      8.931    115.282      9.231
            ?-?-?      7.405    120.085      7.980
            ?-?-?      5.093    120.085      9.059
            ?-?-?      4.183    107.597      6.212
            ?-?-?      4.724    122.144      8.887
            ?-?-?      8.586    108.832     11.023
            ?-?-?      0.812    117.203      8.293
            ?-?-?      1.501    105.126      7.190
            ?-?-?      0.443    129.555      9.771
            ?-?-?      2.067    112.126      6.674
            ?-?-?      5.388    118.850      8.989
            ?-?-?     10.899    120.909      7.346
            ?-?-?      3.641    114.321     11.805
            ?-?-?     -0.172    132.162     11.742
            ?-?-?     -1.377    124.477     11.820
            ?-?-?     -1.008    108.832      6.275
            ?-?-?      4.010    115.419     10.319
            ?-?-?     -1.500    128.182      8.246
            ?-?-?     -0.073    119.811      9.294
            ?-?-?      7.848    116.380      7.495
            ?-?-?      1.870    131.476     11.695
            ?-?-?     11.071    128.182      8.246
            ?-?-?      3.887    105.538      7.432
            ?-?-?      1.476    125.438     11.641
            ?-?-?      0.861    126.124      6.635
            ?-?-?      3.543    128.869      7.479
            ?-?-?      9.324    125.575      7.550
            ?-?-?      3.297    121.183      8.082
            ?-?-?     10.357    127.633      6.259
            ?-?-?      7.455    108.420      7.135
            ?-?-?      2.584    128.045      9.114
            ?-?-?      9.398    116.517      9.810
            ?-?-?      5.683    106.910     11.539
            ?-?-?      5.954    114.596      7.534
            ?-?-?      7.258    105.675      6.580
            ?-?-?      4.256    111.714      9.036
            ?-?-?      6.987    121.046      8.551
            ?-?-?     -1.426    107.322      9.443
            ?-?-?      3.002    125.163      9.114
            ?-?-?      6.766    104.715      7.229
            ?-?-?      4.133    123.379      9.779
            ?-?-?      7.233    105.538      7.612
            ?-?-?      2.288    128.182      9.059
            ?-?-?      8.660    121.595      8.176
            ?-?-?     11.071    121.183      7.346
            ?-?-?      8.537    122.556      8.371
            ?-?-?      1.895    128.320     10.499
            ?-?-?      7.750    113.772      6.642
            ?-?-?      1.599    105.538      7.472
            ?-?-?      7.725    125.575      7.565
            ?-?-?      1.550    116.792      8.895
            ?-?-?      7.258    112.674      8.707
            ?-?-?      1.427    113.772      7.073
            ?-?-?     10.751    122.144     11.875
            ?-?-?      8.611    120.772      9.231
            ?-?-?      4.699    114.321      9.325
            ?-?-?     -1.131    106.362      8.895
            ?-?-?      3.592    106.087     11.390
            ?-?-?      7.824    127.633      8.410
            ?-?-?      1.280    118.576      8.746
            ?-?-?      7.085    114.596      7.417
            ?-?-?      0.123    117.341      8.504
            ?-?-?      4.232    113.223     11.672
            ?-?-?      9.546    124.340      7.448
            ?-?-?      4.847    129.143      6.189
            ?-?-?      5.609    121.458      7.448
            ?-?-?      1.895    115.968      8.981
            ?-?-?      2.338    121.869      8.058
            ?-?-?      1.304    117.890     10.225
            ?-?-?      7.799    127.771      8.395
            ?-?-?     10.702    107.734     10.272
            ?-?-?      1.403    118.850      7.605
            ?-?-?      8.685    119.399      8.856
            ?-?-?      8.217    114.596      7.346
            ?-?-?      5.339    113.635      6.095
            ?-?-?      1.649    107.597      9.020
            ?-?-?      8.414    128.045      8.950
            ?-?-?      6.889    112.949      9.435
            ?-?-?      9.767    132.162     11.461
            ?-?-?      7.455    116.929      7.088
            ?-?-?      5.757    115.282      7.213
            ?-?-?      6.987    115.145      9.466
            ?-?-?     10.997    112.126      8.082
            ?-?-?      6.766    113.910      7.026
            ?-?-?      3.691    115.419      6.306
            ?-?-?      2.067    111.851      7.526
            ?-?-?      3.814    113.223     11.648
            ?-?-?     -1.402    131.888     10.882
            ?-?-?     -0.393    117.341     10.530
            ?-?-?     -0.516    120.223     11.038
            ?-?-?      5.413    118.987      8.997
            ?-?-?      2.190    113.223      8.089
            ?-?-?     -0.984    126.398     10.358
            ?-?-?      4.847    127.222      6.118
            ?-?-?      5.240    110.067      7.706
            ?-?-?      2.165    118.713      8.387
            ?-?-?      5.339    111.988      7.299
            ?-?-?      6.790    107.597      6.517
            ?-?-?      9.275    127.908     10.702
            ?-?-?     -1.500    124.614      7.323
            ?-?-?      8.168    120.085      9.224
            ?-?-?      0.271    116.380      7.847
            ?-?-?      7.725    116.243      7.276
            ?-?-?      1.599    130.378     11.351
            ?-?-?      4.330    121.183      8.113
            ?-?-?      2.903    116.243      7.784
            ?-?-?      7.233    113.772      6.994
            ?-?-?      7.774    112.126      7.620
            ?-?-?      4.773    113.498      7.120
            ?-?-?      0.123    108.146     11.445
            ?-?-?      6.397    107.871      6.572
            ?-?-?     10.013    114.321      9.200
            ?-?-?      4.183    116.654      7.268
            ?-?-?      7.602    126.261      7.714
            ?-?-?      7.528    114.596      7.651
            ?-?-?      5.167    113.635      7.769
            ?-?-?      5.437    116.380      7.698
            ?-?-?     -0.196    113.498     11.085
            ?-?-?     -0.270    109.518      6.932
            ?-?-?     10.751    131.751      7.268
            ?-?-?      6.889    113.772      7.292
            ?-?-?      2.239    122.967      8.113
            ?-?-?     10.776    122.007     11.883
            ?-?-?     -0.811    126.536      8.872
            ?-?-?      1.403    111.028      6.603
            ?-?-?      2.091    124.614     11.719
            ?-?-?      8.168    108.695      8.449
            ?-?-?      4.773    112.263      6.431
            ?-?-?      2.879    125.987      9.763
            ?-?-?      8.783    128.045      8.441
            ?-?-?      7.553    125.575      7.034
            ?-?-?      5.708    125.163      8.848
            ?-?-?      4.232    122.007      8.285
            ?-?-?      0.296    129.006      8.434
            ?-?-?     -1.156    106.087     11.844
            ?-?-?      1.698    108.832      9.372
            ?-?-?      3.346    106.773      7.800
            ?-?-?      3.223    121.046      8.340
            ?-?-?     -0.467    117.478      9.849
            ?-?-?      6.643    118.713      7.675
            ?-?-?      9.004    119.948     11.820
            ?-?-?      8.045    119.262      7.237
            ?-?-?      6.298    121.595      8.011
            ?-?-?      3.838    113.910      7.151
            ?-?-?      4.429    108.420      6.502
            ?-?-?      2.067    116.380     11.844
            ?-?-?      1.009    105.950      9.419
            ?-?-?      3.002    122.144      8.770
            ?-?-?      4.650    104.715      9.192
            ?-?-?      3.371    120.085      6.901
            ?-?-?      3.740    115.831      8.410
            ?-?-?      2.608    120.634      8.567
            ?-?-?      2.116    128.182      6.017
            ?-?-?      9.890    124.340      9.372
            ?-?-?      6.544    126.810      6.744
            ?-?-?      3.248    123.242      7.065
            ?-?-?      3.002    115.556     11.484
            ?-?-?      8.832    120.772     11.820
            ?-?-?      2.214    121.595      6.314
            ?-?-?      7.233    109.518     11.179
            ?-?-?      7.061    114.596      6.032
            ?-?-?      0.689    121.320      6.901
            ?-?-?      4.355    113.086      7.769
            ?-?-?      7.208    119.811      9.537
            ?-?-?     10.210    104.852     11.766
            ?-?-?      8.685    125.987      9.106
            ?-?-?      3.445    104.852      9.349
            ?-?-?      6.716    115.008     10.123
            ?-?-?      2.584    127.222      6.525
            ?-?-?      5.117    115.008     11.836
            ?-?-?      5.708    121.732      8.262
            ?-?-?      6.569    124.340      7.847
            ?-?-?      1.772    112.126      8.058
            ?-?-?      4.330    126.673      8.019
            ?-?-?      6.839    120.772     10.264
            ?-?-?      7.479    109.518      6.580
            ?-?-?      2.042    113.910     11.766
            ?-?-?      7.307    111.165      6.901
            ?-?-?      4.281    117.890      9.208
            ?-?-?     -0.172    130.515      6.861
            ?-?-?      3.322    116.517     10.084
            ?-?-?      3.838    108.832     10.108
            ?-?-?      6.692    132.025     11.070
            ?-?-?      3.076    125.300     10.381
            ?-?-?     11.071    121.732      7.346
            ?-?-?     -1.500    121.732      7.346
            ?-?-?      6.200    121.320      8.355
            ?-?-?      3.371    112.126      6.142
            ?-?-?      7.061    112.126      7.612
            ?-?-?      7.848    125.712      7.041
            ?-?-?      7.528    112.126      6.580
            ?-?-?      1.895    114.459      7.198
            ?-?-?      7.455    128.594      7.260
            ?-?-?      8.094    122.281      8.653
            ?-?-?      3.494    126.261      7.714
            ?-?-?      9.595    109.106      8.035
            ?-?-?      5.339    109.655     10.303
            ?-?-?     10.111    109.381      8.230
            ?-?-?      5.240    121.732      8.355
            ?-?-?     -1.476    118.576      8.152
            ?-?-?      8.537    120.909      9.083
            ?-?-?      1.747    125.163      9.239
            ?-?-?      0.246    114.184     10.014
            ?-?-?      1.550    127.771      6.979
            ?-?-?      5.659    108.832      8.645
            ?-?-?      0.837    122.556     11.461
            ?-?-?      4.404    110.204      6.259
            ?-?-?      3.420    112.812      8.035
            ?-?-?      8.857    120.634      9.325
            ?-?-?     10.505    117.752     11.023
            ?-?-?      9.324    127.633     11.883
            ?-?-?      7.774    117.066      7.902
            ?-?-?      3.543    111.302      9.474
            ?-?-?      3.445    123.928      6.674
            ?-?-?     -0.098    126.124      8.011
            ?-?-?      7.233    107.871      7.073
            ?-?-?      7.332    121.183      7.800
            ?-?-?      1.870    118.576     10.811
            ?-?-?      5.806    116.929      9.224
            ?-?-?      4.133    118.438      7.956
            ?-?-?      6.052    116.654     10.295
            ?-?-?      7.307    120.634      9.106
            ?-?-?     -0.467    111.988      6.134
            ?-?-?      7.676    111.714      7.847
            ?-?-?      8.980    129.280     11.719
            ?-?-?      2.780    117.615      8.833
            ?-?-?      1.575    104.303      9.904
            ?-?-?      4.256    122.007      8.778
            ?-?-?      7.873    119.811     11.265
            ?-?-?      5.437    111.302      6.846
            ?-?-?     -1.033    117.615      7.495
            ?-?-?      4.601    124.202      8.950
            ?-?-?      1.575    115.968      9.098
            ?-?-?      3.076    118.438      8.160
            ?-?-?      7.479    108.420      7.354
            ?-?-?      2.756    124.340     10.381
            ?-?-?      1.575    122.830     11.265
            ?-?-?      6.643    121.869      6.142
            ?-?-?      7.159    108.146      8.168
            ?-?-?      8.488    117.066      8.840
            ?-?-?      7.701    116.243      8.512
            ?-?-?      9.373    111.302      9.623
            ?-?-?      1.575    132.162      9.904
            ?-?-?     -1.156    130.104      7.839
            ?-?-?      7.528    111.851      6.752
            ?-?-?      4.552    122.556      8.707
            ?-?-?      5.855    124.340     10.076
            ?-?-?      8.660    117.203     11.077
            ?-?-?      4.158    117.066      7.722
            ?-?-?      4.748    110.067      6.838
            ?-?-?      1.599    118.164      7.925
            ?-?-?      7.725    123.242      9.333
            ?-?-?      5.855    119.125      6.236
            ?-?-?      8.143    111.714      7.816
            ?-?-?      0.320    128.594     11.836
            ?-?-?      0.763    116.654      9.200
            ?-?-?      1.796    118.164      8.254
            ?-?-?      5.216    127.908      9.380
            ?-?-?      9.742    115.282      7.213
            ?-?-?      8.808    120.772      8.293
            ?-?-?      0.148    127.633      8.457
            ?-?-?      2.830    117.478      8.989
            ?-?-?      8.488    129.280      8.418
            ?-?-?      4.773    117.066      7.792
            ?-?-?      7.824    116.929      7.315
            ?-?-?      8.389    111.851      6.064
            ?-?-?     10.480    126.947     10.718
            ?-?-?      8.832    117.752      9.216
            ?-?-?      6.200    119.399      7.683
            ?-?-?      5.511    122.556     11.836
            ?-?-?     -0.073    110.341     11.085
            ?-?-?      1.083    122.281      6.290
            ?-?-?      6.077    128.457      9.669
            ?-?-?      3.322    125.163      9.990
            ?-?-?      2.953    112.400      7.472
            ?-?-?      8.045    121.320      7.518
            ?-?-?      8.168    124.340      7.878
            ?-?-?      7.774    121.732      8.754
            ?-?-?      4.798    123.928      8.254
            ?-?-?      8.316    110.616      7.941
            ?-?-?      8.808    123.105      8.089
            ?-?-?      9.767    129.555      6.024
            ?-?-?      5.142    116.243      7.573
            ?-?-?      0.591    130.378      7.354
            ?-?-?      4.256    127.359      7.120
            ?-?-?      1.845    109.106      8.872
            ?-?-?      8.512    127.084      6.095
            ?-?-?      1.772    122.418      7.315
            ?-?-?      8.635    116.792     11.844
            ?-?-?      3.814    111.302      9.865
            ?-?-?      1.649    124.889      8.645
            ?-?-?      0.074    119.262      6.721
            ?-?-?     -0.467    112.537      7.769
            ?-?-?      5.167    115.831      6.400
            ?-?-?     -1.254    124.340      6.087
            ?-?-?      6.003    112.812      7.080
            ?-?-?     -0.073    106.087      9.505
            ?-?-?      8.586    119.948      9.231
            ?-?-?      7.208    112.263      7.472
            ?-?-?      0.640    125.849     11.359
            ?-?-?      8.193    117.203      8.926
            ?-?-?      7.996    119.125      7.425
            ?-?-?      0.886    111.302      8.066
            ?-?-?      8.783    105.813      8.301
            ?-?-?      2.485    116.792      7.080
            ?-?-?      5.560    131.888      6.987
            ?-?-?      1.230    106.499     10.944
            ?-?-?      3.715    125.712      9.646
            ?-?-?      6.790    113.772      7.503
            ?-?-?      3.592    119.536      6.330
            ?-?-?      1.673    125.987     11.015
            ?-?-?      8.758    108.420      9.098
            ?-?-?      9.250    108.283      8.449
            ?-?-?      2.510    111.714      7.346
            ?-?-?      4.773    113.223      7.080
            ?-?-?     11.071    120.909      9.756
            ?-?-?      4.158    123.654      8.629
            ?-?-?      7.701    130.927      7.769
            ?-?-?      4.109    105.675      8.019
            ?-?-?      4.232    105.538      9.873
            ?-?-?      6.544    126.124      6.384
            ?-?-?      1.919    107.322      9.560
            ?-?-?      6.101    118.850      9.263
            ?-?-?      4.306    129.143      8.707
            ?-?-?      0.738    107.048      6.854
            ?-?-?      3.248    111.988      6.588
            ?-?-?      1.747    114.047     11.359
            ?-?-?      5.388    111.165     10.968
            ?-?-?      4.084    119.674      7.565
            ?-?-?      5.314    125.163      9.208
            ?-?-?      6.643    105.538     10.459
            ?-?-?      7.307    111.988      7.182
            ?-?-?      5.142    125.987      8.027
            ?-?-?      7.479    108.420      7.002
            ?-?-?      6.323    127.084     10.600
            ?-?-?      3.666    120.223      8.332
            ?-?-?      6.889    128.182     11.828
            ?-?-?     10.923    113.361      8.043
            ?-?-?      0.591    119.125      8.019
            ?-?-?      9.890    118.576     10.741
            ?-?-?     10.972    108.557     10.154
            ?-?-?      6.618    119.811      7.182
            ?-?-?      3.666    132.162      6.682
            ?-?-?      0.320    129.006     10.467
            ?-?-?      8.045    119.674      8.614
            ?-?-?      8.635    125.300      6.463
            ?-?-?      6.323    123.928      6.165
            ?-?-?     -0.565    125.300      8.082
            ?-?-?      6.839    109.792      7.761
            ?-?-?      3.002    116.929      7.745
            ?-?-?      8.070    122.281      7.315
            ?-?-?      0.468    117.890     10.585
            ?-?-?      0.935    120.634      7.245
            ?-?-?      6.643    122.144      8.786
            ?-?-?      7.061    111.302      7.472
            ?-?-?      2.362    107.734      6.416
            ?-?-?      7.947    109.930      8.152
            ?-?-?      7.430    124.340      7.730
            ?-?-?      1.255    120.497      6.197
            ?-?-?      9.103    125.163      8.840
            ?-?-?      9.324    122.830      7.206
            ?-?-?      8.020    129.006     10.459
            ?-?-?     -1.033    112.126      8.035
            ?-?-?      4.773    119.399      8.551
            ?-?-?      2.190    111.988      7.221
            ?-?-?      9.250    131.751     10.858
            ?-?-?      7.676    131.064      7.769
            ?-?-?      2.116    122.007      7.988
            ?-?-?      3.592    132.162     11.813
            ?-?-?      5.536    122.281      7.346
            ?-?-?      2.731    109.792      9.763
            ?-?-?      6.790    128.594      6.204
            ?-?-?      2.830    117.341      7.612
            ?-?-?      2.411    130.927      9.208
            ?-?-?      4.822    127.359      8.082
            ?-?-?      8.070    122.281      8.551
            ?-?-?      3.518    121.458      9.185
            ?-?-?      5.782    112.126     11.007
            ?-?-?      4.158    116.380      8.840
            ?-?-?      0.812    109.518     11.343
            ?-?-?      3.371    125.987     10.319
            ?-?-?     -1.008    115.694      7.331
            ?-?-?      8.070    128.457      9.466
            ?-?-?      6.593    129.006      9.630
            ?-?-?      9.349    108.557      7.495
            ?-?-?      4.502    108.832      8.966
            ?-?-?      2.239    118.850      8.363
            ?-?-?      6.839    123.379      6.126
            ?-?-?      8.020    108.557      6.572
            ?-?-?      1.698    117.341      7.784
            ?-?-?      7.430    106.499      9.192
            ?-?-?      6.224    124.751      7.980
            ?-?-?      8.439    116.654      7.917
            ?-?-?      5.314    121.869      7.605
            ?-?-?      5.290    125.987      8.199
            ?-?-?      7.356    115.145      7.996
            ?-?-?     -0.172    112.126      8.043
            ?-?-?      0.812    126.947     11.336
            ?-?-?      5.560    125.575      8.003
            ?-?-?      2.485    129.143      7.284
            ?-?-?     10.677    127.908     10.569
            ?-?-?      2.239    109.930      8.973
            ?-?-?      1.280    126.261      9.161
            ?-?-?      2.190    114.184      6.994
            ?-?-?     10.702    120.634      9.576
            ?-?-?      7.774    128.731      6.619
            ?-?-?     -1.082    122.418     11.351
            ?-?-?      3.789    104.440     11.398
            ?-?-?      1.083    118.850      9.630
            ?-?-?      9.939    116.792     11.727
            ?-?-?     -1.500    124.614      7.206
            ?-?-?      9.619    130.378      8.097
            ?-?-?      4.724    109.655      8.966
            ?-?-?     -1.500    106.087      7.120
            ?-?-?      3.592    118.850      7.667
            ?-?-?      3.863    105.401      8.395
            ?-?-?      8.291    129.829      9.153
            ?-?-?      7.356    118.027      7.010
            ?-?-?      7.750    112.674      6.838
            ?-?-?      4.527    132.162      6.877
            ?-?-?      6.569    123.379      7.182
            ?-?-?     11.071    106.087      7.120
            ?-?-?      4.084    114.459      7.346
            ?-?-?      3.887    117.478      7.683
            ?-?-?      2.165    113.498      7.644
            ?-?-?      2.633    117.066      8.504
            ?-?-?     -1.500    130.790      6.627
            ?-?-?      8.094    120.360      8.371
            ?-?-?      8.266    114.047      9.271
            ?-?-?      4.502    109.792      7.417
            ?-?-?      9.078    110.753      7.855
            ?-?-?     10.062    109.106      7.894
            ?-?-?      6.839    123.242      8.473
            ?-?-?      8.389    116.654      8.887
            ?-?-?      3.371    114.733      6.095
            ?-?-?     -0.221    126.398      6.345
            ?-?-?      8.094    122.144      8.488
            ?-?-?      7.479    115.968      7.331
            ?-?-?      4.281    119.399      8.801
            ?-?-?     -0.344    111.577     10.710
            ?-?-?      9.103    119.262     11.547
            ?-?-?      3.666    127.084      6.439
            ?-?-?      3.887    116.517      8.215
            ?-?-?      8.463    127.084      8.207
            ?-?-?      7.750    105.813      8.050
            ?-?-?     -0.172    129.966     11.453
            ?-?-?      7.799    113.772      7.088
            ?-?-?      8.291    104.440     11.289
            ?-?-?     10.579    130.104      6.705
            ?-?-?      9.201    120.909      9.044
            ?-?-?      1.206    121.869      6.486
            ?-?-?      7.282    121.458      6.744
            ?-?-?      8.414    127.908      8.801
            ?-?-?      9.939    119.125      8.019
            ?-?-?      8.193    116.517      7.730
            ?-?-?      7.159    111.302      6.111
            ?-?-?      2.485    120.085      9.192
            ?-?-?     10.456    105.264     11.015
            ?-?-?      4.527    115.419      9.450
            ?-?-?     -1.254    127.496      6.478
            ?-?-?      8.045    111.988      8.262
            ?-?-?      3.199    129.143      6.212
            ?-?-?      1.058    108.146      9.122
            ?-?-?      9.915    107.597      6.916
            ?-?-?      6.421    114.596      7.080
            ?-?-?      7.651    116.105      6.064
            ?-?-?      1.452    112.263      6.799
            ?-?-?      6.593    111.165      9.669
            ?-?-?      6.495    125.300      8.668
            ?-?-?      8.020    115.145      8.301
            ?-?-?      9.300    128.320     11.852
            ?-?-?      8.340    121.869      8.066
            ?-?-?      7.258    108.695      7.542
            ?-?-?      2.756    113.498      8.246
            ?-?-?      4.650    131.888      7.487
            ?-?-?      2.608    126.536     10.413
            ?-?-?      3.666    119.125      8.919
            ?-?-?      7.479    108.283      7.902
            ?-?-?      4.109    111.851      6.838
            ?-?-?      6.667    116.105      7.831
            ?-?-?     10.628    122.144      6.635
            ?-?-?      6.962    108.420      7.229
            ?-?-?      3.100    118.164      9.357
            ?-?-?      8.119    109.792      9.630
            ?-?-?      4.822    116.929      7.448
            ?-?-?     -1.033    110.204     10.952
            ?-?-?      8.881    110.341      7.339
            ?-?-?      1.895    113.910      8.262
            ?-?-?      9.767    113.910      9.982
            ?-?-?      2.042    107.185      7.605
            ?-?-?      8.808    121.595      8.285
            ?-?-?      7.627    121.869      7.440
            ?-?-?      4.650    119.125      8.183
            ?-?-?     -1.500    127.222      7.706
            ?-?-?      7.701    109.518      6.846
            ?-?-?      7.036    107.459      9.067
            ?-?-?     11.071    127.222      7.706
            ?-?-?      3.937    109.106      7.472
            ?-?-?      5.068    131.476      7.511
            ?-?-?      3.543    117.615      7.323
            ?-?-?     10.087    107.322     11.296
            ?-?-?     11.071    106.773      9.059
            ?-?-?     -0.295    112.537     11.781
            ?-?-?      7.085    124.751      8.911
            ?-?-?      4.847    114.870      6.275
            ?-?-?      2.436    111.302      7.151
            ?-?-?     10.308    117.341      6.275
            ?-?-?      8.881    111.028      7.847
            ?-?-?      4.994    107.871      7.487
            ?-?-?      2.313    110.204     11.781
            ?-?-?      1.919    120.360      8.457
            ?-?-?      3.838    127.222      8.496
            ?-?-?      2.116    118.987     10.765
            ?-?-?      5.290    120.223      8.590
            ?-?-?      2.190    127.496     10.342
            ?-?-?      1.698    114.047      8.520
            ?-?-?      0.689    120.772     10.366
            ?-?-?      2.288    113.498      8.136
            ?-?-?      8.070    116.792      8.254
            ?-?-?      9.054    126.947      9.662
            ?-?-?      9.718    106.224     11.695
            ?-?-?      4.773    126.124     11.038
            ?-?-?      3.445    108.008      8.559
            ?-?-?      7.479    112.400      6.517
            ?-?-?      7.430    109.792      7.675
            ?-?-?      9.398    129.829     10.827
            ?-?-?      7.233    115.145      8.340
            ?-?-?      1.034    128.731     11.711
            ?-?-?      7.356    111.165      7.065
            ?-?-?      9.792    130.927      8.121
            ?-?-?      8.635    122.967      8.731
            ?-?-?      3.395    125.849      6.345
            ?-?-?      8.045    120.634      8.207
            ?-?-?      1.895    118.713     10.819
            ?-?-?     11.022    122.418      8.825
            ?-?-?      8.562    116.243      7.886
            ?-?-?      7.528    110.067     10.467
            ?-?-?      3.814    114.047      6.994
            ?-?-?      6.569    105.401     11.562
            ?-?-?      2.116    104.715     10.475
            ?-?-?      3.592    119.399      8.770
            ?-?-?      6.889    125.575      6.580
            ?-?-?      4.748    108.695      8.199
            ?-?-?      8.931    128.869      6.204
            ?-?-?      7.135    126.124      6.838
            ?-?-?      1.698    127.771      6.987
            ?-?-?      4.010    120.360      8.355
            ?-?-?     -1.008    106.773      6.502
            ?-?-?      0.689    121.869      6.126
            ?-?-?      2.165    121.320      8.074
            ?-?-?      8.094    122.144      8.801
            ?-?-?      9.816    131.888      8.543
            ?-?-?      7.676    109.518      7.253
            ?-?-?      7.848    116.929      7.221
            ?-?-?      0.517    112.263      9.192
            ?-?-?     -1.500    126.536      7.565
            ?-?-?     11.071    126.536      7.565
            ?-?-?      3.002    125.575      8.308
            ?-?-?      7.996    107.185     11.320
            ?-?-?     -1.476    116.517      7.659
            ?-?-?      2.977    113.635      6.869
            ?-?-?      0.419    125.849      7.745
            ?-?-?      4.748    111.851      6.494
            ?-?-?      5.806    124.477     10.921
            ?-?-?      1.698    122.693      7.127
            ?-?-?      6.520    108.420      6.807
            ?-?-?      7.627    120.360      7.229
            ?-?-?      2.559    128.045      9.106
            ?-?-?     -0.713    126.673      9.012
            ?-?-?     10.480    114.596      8.590
            ?-?-?      2.461    126.673      6.525
            ?-?-?      6.864    119.262      8.152
            ?-?-?      4.010    131.613      9.325
            ?-?-?      7.971    115.282      8.332
            ?-?-?      6.790    113.772      7.339
            ?-?-?      0.984    108.695      7.651
            ?-?-?      3.371    108.283      8.215
            ?-?-?      1.845    126.261     11.500
            ?-?-?      5.093    119.399      8.660
            ?-?-?      5.806    119.399      8.332
            ?-?-?      5.732    120.772      6.830
            ?-?-?      4.970    112.263      7.839
            ?-?-?      9.742    121.183      8.778
            ?-?-?      1.944    110.753      7.753
            ?-?-?      5.019    112.263      6.924
            ?-?-?      6.372    126.261     11.148
            ?-?-?      1.181    117.203      8.301
            ?-?-?      0.345    118.301      7.495
            ?-?-?      7.479    130.790      7.675
            ?-?-?      7.578    116.654      7.096
            ?-?-?     -1.500    105.950      7.104
            ?-?-?      3.346    125.987      8.082
            ?-?-?      4.060    118.164      7.917
            ?-?-?     11.071    105.950      7.104
            ?-?-?      1.230    124.340      8.668
            ?-?-?      3.912    122.007      8.770
            ?-?-?     10.259    115.145     11.695
            ?-?-?      4.822    115.968      8.997
            ?-?-?      0.197    116.517     10.929
            ?-?-?      5.388    119.262      8.035
            ?-?-?      8.094    122.281      8.496
            ?-?-?      6.889    127.084     11.304
            ?-?-?      8.955    115.282      7.346
            ?-?-?      1.058    120.772      7.393
            ?-?-?      2.362    109.244      7.675
            ?-?-?      6.052    130.241      7.511
            ?-?-?      0.788    117.203      9.716
            ?-?-?      8.611    110.341     11.085
            ?-?-?      4.306    122.830      7.972
            ?-?-?      3.100    122.556     10.866
            ?-?-?      4.060    106.773      7.808
            ?-?-?      3.125    115.008     10.835
            ?-?-?      3.248    119.399     11.390
            ?-?-?      7.676    112.949      7.362
            ?-?-?      3.961    131.888      9.349
            ?-?-?     -1.500    118.164      8.371
            ?-?-?     -1.180    106.636      8.496
            ?-?-?      5.068    115.008     11.836
            ?-?-?      0.148    128.182      9.059
            ?-?-?      4.429    108.832      8.958
            ?-?-?      1.476    110.067      9.255
            ?-?-?     11.071    112.263      6.901
            ?-?-?      7.332    121.458      6.869
            ?-?-?     -1.402    118.438      8.559
            ?-?-?      9.521    122.007     11.476
            ?-?-?      7.208    118.164      8.160
            ?-?-?      3.937    118.850      9.005
            ?-?-?     10.087    125.300      7.542
            ?-?-?      7.233    108.420      6.947
            ?-?-?      1.673    121.320      8.778
            ?-?-?      6.274    107.871      6.916
            ?-?-?      1.034    106.362     10.592
            ?-?-?     -1.476    106.773      7.401
            ?-?-?      4.748    111.988      7.761
            ?-?-?     -0.516    108.146      9.982
            ?-?-?      8.365    122.007      7.894
            ?-?-?      2.091    111.988      6.846
            ?-?-?      8.365    112.126     11.539
            ?-?-?      1.919    115.968      8.989
            ?-?-?     -0.147    117.478      8.058
            ?-?-?      8.537    117.203      8.778
            ?-?-?      5.683    123.242      8.441
            ?-?-?      5.486    114.184      7.714
            ?-?-?     -1.500    104.440      7.057
            ?-?-?      3.248    121.732      8.817
            ?-?-?      5.265    127.771      8.614
            ?-?-?     -1.500    127.084      7.870
            ?-?-?      9.767    114.733      7.315
            ?-?-?      2.239    110.890      6.064
            ?-?-?      4.207    110.890      7.479
            ?-?-?      7.701    121.869      6.064
            ?-?-?      7.651    113.772      6.987
            ?-?-?      6.569    118.027      8.043
            ?-?-?      3.617    113.772      7.636
            ?-?-?      7.848    122.144      8.700
            ?-?-?     -0.910    117.341      7.393
            ?-?-?      5.609    126.261      8.418
            ?-?-?      5.142    111.988      7.299
            ?-?-?      5.560    119.399      8.512
            ?-?-?     -1.353    124.889      7.558
            ?-?-?      7.381    107.322     11.797
            ?-?-?      7.824    120.772      9.724
            ?-?-?      1.329    127.084     10.710
            ?-?-?      7.455    108.283      8.895
            ?-?-?      7.085    117.478      7.988
            ?-?-?      7.085    117.066      7.432
            ?-?-?      9.275    128.457      7.769
            ?-?-?      7.208    108.420      6.220
            ?-?-?      8.266    124.751      8.043
            ?-?-?      3.445    116.654      8.395
            ?-?-?      0.492    117.752      9.975
            ?-?-?      0.788    122.144      8.934
            ?-?-?      1.845    120.909      8.332
            ?-?-?      4.035    121.458      7.401
            ?-?-?      1.083    126.398      6.682
            ?-?-?      9.177    121.732      7.221
            ?-?-?      9.250    127.908     10.694
            ?-?-?      3.026    116.517      7.088
            ?-?-?      4.502    120.085      8.559
            ?-?-?      4.527    123.791      8.152
            ?-?-?      7.528    130.790      7.753
            ?-?-?     -1.033    115.556      7.331
            ?-?-?      2.141    105.813     11.187
            ?-?-?      8.020    120.634      8.199
            ?-?-?      5.831    117.752      6.799
            ?-?-?     -1.476    105.813      9.169
            ?-?-?     -0.073    115.831      9.364
            ?-?-?      4.773    112.400      6.752
            ?-?-?     11.071    106.224      9.083
            ?-?-?     -1.254    115.968      6.150
            ?-?-?      8.439    115.694      8.136
            ?-?-?      3.199    130.927      6.142
            ?-?-?      6.938    108.969      6.564
            ?-?-?      2.830    122.967      7.174
            ?-?-?      6.593    112.674      7.080
            ?-?-?      9.988    128.869      9.873
            ?-?-?      0.025    113.086      8.512
            ?-?-?     10.751    111.577      6.447
            ?-?-?     -0.196    104.852      7.816
            ?-?-?      4.330    119.811      6.071
            ?-?-?      8.070    129.555      6.752
            ?-?-?      6.397    125.300      9.114
            ?-?-?      6.052    125.438      7.260
            ?-?-?      0.591    115.556     11.320
            ?-?-?      7.233    108.557      6.799
            ?-?-?      7.307    113.086      6.666
            ?-?-?      9.398    129.555      8.614
            ?-?-?      4.404    112.949      6.947
            ?-?-?      5.363    118.301     11.367
            ?-?-?      3.100    114.870     10.827
            ?-?-?      9.103    125.163      8.660
            ?-?-?      3.617    109.930      7.675
            ?-?-?      4.256    127.633      7.323
            ?-?-?      9.718    120.497      6.642
            ?-?-?      5.216    126.810      8.152
            ?-?-?     -1.328    115.694      6.408
            ?-?-?      8.758    125.026      9.200
            ?-?-?      8.414    116.654      8.715
            ?-?-?     -0.639    126.398      7.573
            ?-?-?     10.480    118.987      7.644
            ?-?-?      4.748    105.950      6.838
            ?-?-?      7.947    109.792      7.315
            ?-?-?      2.288    119.948      8.684
            ?-?-?      6.175    124.889     11.601
            ?-?-?      5.216    113.772      6.048
            ?-?-?      0.296    124.202     11.719
            ?-?-?      2.313    121.869      8.050
            ?-?-?      1.624    114.596      7.299
            ?-?-?      1.968    111.714      6.830
            ?-?-?      3.445    117.890      7.675
            ?-?-?      9.250    121.869      8.348
            ?-?-?      7.061    120.497      8.285
            ?-?-?      8.857    113.635      6.064
            ?-?-?      6.864    125.438      6.588
            ?-?-?      2.731    117.478      6.955
            ?-?-?      8.783    126.947      7.432
            ?-?-?      6.938    120.497      8.074
            ?-?-?      1.501    114.321     11.820
            ?-?-?      7.824    129.418      8.770
            ?-?-?      1.034    107.597      9.310
            ?-?-?      5.363    125.712      7.057
            ?-?-?      6.913    113.086      8.363
            ?-?-?     -1.451    114.459      8.011
            ?-?-?      9.570    124.751      9.834
            ?-?-?      5.462    123.654      8.614
            ?-?-?      6.864    127.222     11.312
            ?-?-?      0.714    126.810      8.168
            ?-?-?      7.725    126.810      7.949
            ?-?-?     10.062    108.832      7.448
            ?-?-?      2.608    123.654     11.429
            ?-?-?      8.365    122.556      8.559
            ?-?-?     -0.246    123.242      6.087
            ?-?-?      0.960    125.300      9.693
            ?-?-?      6.249    120.497      6.509
            ?-?-?     -0.123    120.497      6.095
            ?-?-?      0.492    114.459      7.691
            ?-?-?      4.133    108.008      6.572
            ?-?-?      8.980    121.183      6.345
            ?-?-?     -0.541    122.144      7.073
            ?-?-?      0.468    107.185     10.913
            ?-?-?      5.782    125.987      9.513
            ?-?-?      7.258    105.675      6.791
            ?-?-?      1.550    112.674      7.065
            ?-?-?     10.087    127.771     10.702
            ?-?-?      3.297    118.438      9.263
            ?-?-?      6.864    113.635      7.886
            ?-?-?      6.864    116.517      6.322
            ?-?-?     10.972    105.950      9.044
            ?-?-?      2.264    121.869      8.027
            ?-?-?      7.036    122.007      8.035
            ?-?-?      8.070    122.281      8.809
            ?-?-?      7.602    107.322      7.245
            ?-?-?      3.322    124.751      9.497
            ?-?-?      6.692    112.126      6.017
            ?-?-?      2.264    109.518     11.641
            ?-?-?      2.461    126.124      8.152
            ?-?-?     10.308    118.301      7.166
            ?-?-?      0.197    129.143     11.437
            ?-?-?      9.816    123.516      9.075
            ?-?-?      3.592    130.378      7.675
            ?-?-?      3.149    109.106     10.553
            ?-?-?     -0.811    108.969     11.132
            ?-?-?      6.741    127.084      6.118
            ?-?-?      3.986    121.595      8.277
            ?-?-?      1.476    124.751     11.023
            ?-?-?      8.070    111.988      8.269
            ?-?-?      3.592    113.086      7.659
            ?-?-?      7.184    105.264     10.444
            ?-?-?      9.472    111.851      9.224
            ?-?-?      0.984    112.674      6.713
            ?-?-?     -1.476    109.518      7.417
            ?-?-?      2.584    127.633     10.639
            ?-?-?      7.578    125.575      8.035
            ?-?-?      7.504    117.752      6.846
            ?-?-?      3.371    128.320      6.079
            ?-?-?      6.643    120.497      8.089
            ?-?-?      7.332    117.615      7.096
            ?-?-?      7.332    111.302      7.925
            ?-?-?      4.133    107.459      7.988
            ?-?-?      4.429    115.282      7.339
            ?-?-?      1.747    117.066      7.800
            ?-?-?      6.839    116.929      7.088
            ?-?-?      0.050    131.202      7.941
            ?-?-?     10.333    124.614     11.844
            ?-?-?     10.161    127.771     10.702
            ?-?-?     -0.811    128.457      6.275
            ?-?-?      9.054    127.359      8.043
            ?-?-?      3.789    123.654     10.866
            ?-?-?      3.322    106.362     10.303
            ?-?-?      5.216    119.125      7.917
            ?-?-?      8.685    121.595      9.012
            ?-?-?      4.798    122.830      8.136
            ?-?-?      3.838    108.832      9.067
            ?-?-?      7.208    110.753      6.564
            ?-?-?      4.281    107.597      8.035
            ?-?-?      8.463    128.045      8.144
            ?-?-?      5.831    121.046      7.550
            ?-?-?      8.537    106.636      7.526
            ?-?-?      8.463    120.772      9.020
            ?-?-?      1.230    121.869      6.642
            ?-?-?     -1.230    122.418      9.607
            ?-?-?      7.110    116.792      7.769
            ?-?-?      9.472    122.418      9.685
            ?-?-?      9.103    125.163      8.919
            ?-?-?      2.067    119.262      7.526
            ?-?-?      8.291    121.732      7.542
            ?-?-?      7.061    128.594     10.718
            ?-?-?     10.677    114.870     11.469
            ?-?-?      1.821    112.537      6.830
            ?-?-?      3.518    113.910      8.089
            ?-?-?     -1.057    117.478      7.518
            ?-?-?      6.643    123.105      6.955
            ?-?-?      2.953    125.712      8.707
            ?-?-?      0.886    118.576      7.933
            ?-?-?      4.724    131.339      9.466
            ?-?-?      5.167    107.048      6.885
            ?-?-?     -1.230    108.832     10.287
            ?-?-?      6.347    129.555      8.473
            ?-?-?      4.748    109.106      7.472
            ?-?-?      6.028    125.438      7.253
            ?-?-?      0.837    110.067      6.525
            ?-?-?      5.634    122.281     11.781
            ?-?-?      3.125    116.243     11.860
            ?-?-?      1.993    105.675     11.781
            ?-?-?     10.161    107.597     10.553
            ?-?-?      0.788    116.243      8.512
            ?-?-?      7.873    110.890      7.683
            ?-?-?      1.452    114.596      6.916
            ?-?-?      6.864    111.851      6.478
            ?-?-?      2.485    115.419      6.157
            ?-?-?      4.330    122.144      8.911
            ?-?-?      2.288    111.439      6.658
            ?-?-?      1.747    117.615      7.683
            ?-?-?      5.462    108.008      6.259
            ?-?-?      7.922    129.966      9.083
            ?-?-?      5.339    115.694      8.011
            ?-?-?      6.889    114.596      8.144
            ?-?-?      6.839    110.616      9.763
            ?-?-?      6.839    129.692     11.680
            ?-?-?      9.718    127.084      7.847
            ?-?-?      1.452    119.262     11.860
            ?-?-?      9.792    119.811      9.529
            ?-?-?      3.887    126.398      9.834
            ?-?-?      8.020    119.674      7.558
            ?-?-?      8.734    119.399      8.254
            ?-?-?      3.986    127.771      8.527
            ?-?-?      7.750    128.457      7.550
            ?-?-?      1.034    118.850      8.363
            ?-?-?      9.841    128.731     10.045
            ?-?-?     10.185    115.419     11.289
            ?-?-?      2.239    107.322      8.707
            ?-?-?     -1.131    129.006     10.702
            ?-?-?      3.395    117.478      8.942
            ?-?-?      7.651    105.538      7.479
            ?-?-?      8.070    121.320      7.511
            ?-?-?      3.789    113.361     11.648
            ?-?-?      4.109    113.086      6.815
            ?-?-?      4.453    114.596     10.772
            ?-?-?      4.650    112.537      7.534
            ?-?-?      1.009    118.987      8.363
            ?-?-?     -1.500    129.006      8.426
            ?-?-?      1.895    120.634      8.535
            ?-?-?      5.782    107.048      6.861
            ?-?-?     -1.008    121.046     11.648
            ?-?-?      0.394    119.399      8.770
            ?-?-?      8.414    122.418      8.707
            ?-?-?      8.340    114.459      8.121
            ?-?-?      4.256    121.183      7.777
            ?-?-?      7.307    104.303      9.075
            ?-?-?      4.109    128.594      6.071
            ?-?-?      9.078    108.420      7.769
            ?-?-?      6.101    130.241      7.253
            ?-?-?      8.168    120.497     11.046
            ?-?-?      0.788    127.222      7.769
            ?-?-?      1.403    121.183      8.402
            ?-?-?      8.217    113.910     10.561
            ?-?-?     -0.049    116.929     11.101
            ?-?-?      5.954    130.653      6.588
            ?-?-?      5.314    112.400      6.807
            ?-?-?      8.266    131.613      7.667
            ?-?-?     10.480    112.949     11.719
            ?-?-?      7.430    131.888      9.114
            ?-?-?     -1.008    117.615      8.739
            ?-?-?      5.240    112.812      6.345
            ?-?-?      9.767    117.341      8.942
            ?-?-?      4.256    130.790      7.550
            ?-?-?      7.159    111.439      6.588
            ?-?-?      7.233    107.185      6.564
            ?-?-?      5.536    111.577      7.644
            ?-?-?     10.653    115.968      9.505
            ?-?-?      9.226    130.790      8.926
            ?-?-?      5.659    115.419      6.533
            ?-?-?      2.854    122.007     11.273
            ?-?-?      6.667    111.577      7.730
            ?-?-?      7.971    121.458      9.716
            ?-?-?     -0.664    131.613      8.191
            ?-?-?      4.281    120.634      8.629
            ?-?-?      4.256    117.890      9.098
            ?-?-?      5.536    125.163      8.590
            ?-?-?      8.168    128.182      8.441
            ?-?-?      4.478    127.771      8.793
            ?-?-?      1.255    109.792      7.941
            ?-?-?      1.575    108.283      7.722
            ?-?-?      2.091    129.418      7.229
            ?-?-?      0.615    125.575      8.809
            ?-?-?      6.864    122.556      6.298
            ?-?-?      8.857    116.380     11.852
            ?-?-?      8.832    126.536      6.572
            ?-?-?     -0.615    111.302      8.840
            ?-?-?     10.038    106.636      7.534
            ?-?-?      5.831    119.125      8.786
            ?-?-?      8.955    122.281     10.624
            ?-?-?      3.297    107.048      6.861
            ?-?-?      8.783    125.026      9.208
            ?-?-?      0.665    116.380      7.268
            ?-?-?      5.044    111.165      7.745
            ?-?-?      7.676    116.654      9.826
            ?-?-?      9.103    128.320      8.934
            ?-?-?      1.058    113.772      7.644
            ?-?-?      4.748    111.851      7.769
            ?-?-?      8.119    120.085      8.966
            ?-?-?     10.431    127.771      8.770
            ?-?-?      1.895    117.890      8.191
            ?-?-?      6.766    117.341      8.207
            ?-?-?      4.158    125.438      8.058
            ?-?-?      8.094    121.458      7.800
            ?-?-?      4.133    126.261      8.395
            ?-?-?      6.938    124.340     11.367
            ?-?-?     10.677    127.771     11.038
            ?-?-?      8.193    108.695      8.441
            ?-?-?     -1.303    129.418      9.865
            ?-?-?      1.009    108.832     11.719
            ?-?-?      4.822    107.185      6.916
            ?-?-?      1.575    112.400      6.486
            ?-?-?      5.142    110.753      7.761
            ?-?-?      4.847    116.929      6.071
            ?-?-?      1.329    116.792      7.847
            ?-?-?      9.472    116.243      9.795
            ?-?-?      2.214    110.753      6.064
            ?-?-?      8.980    119.811     11.820
            ?-?-?     -1.303    116.105     10.499
            ?-?-?      0.984    115.694      7.245
            ?-?-?      8.365    120.223      7.612
            ?-?-?      6.692    129.143      6.087
            ?-?-?      9.447    105.813      8.614
            ?-?-?      8.758    109.381      8.942
            ?-?-?     10.849    109.792      6.861
            ?-?-?      2.485    117.341      8.973
            ?-?-?      1.378    126.810      8.074
            ?-?-?      3.223    125.300      9.122
            ?-?-?      1.206    106.773     11.875
            ?-?-?      5.585    115.556      8.895
            ?-?-?      8.586    108.695     11.015
            ?-?-?      8.881    115.968      8.629
            ?-?-?      0.050    120.497      6.173
            ?-?-?      7.553    118.164      8.043
            ?-?-?     -0.836    126.947     11.750
            ?-?-?      4.798    131.751      7.941
            ?-?-?      8.070    122.144     11.265
            ?-?-?      8.734    126.536      7.777
            ?-?-?      6.347    118.027      8.840
            ?-?-?      3.887    109.792      6.494
            ?-?-?      7.848    110.753      7.667
            ?-?-?      7.750    122.007      8.019
            ?-?-?      4.478    110.890      7.753
            ?-?-?     10.579    126.810     10.639
            ?-?-?      3.838    116.929      7.722
            ?-?-?      4.502    108.146      7.096
            ?-?-?      4.281    130.653      7.518
            ?-?-?     10.480    106.636     10.006
            ?-?-?      2.953    119.811      6.197
            ?-?-?      0.419    116.654      8.582
            ?-?-?      9.373    116.654      9.810
            ?-?-?      9.742    117.478     10.671
            ?-?-?      9.693    125.712      7.855
            ?-?-?      8.316    115.694      8.895
            ?-?-?      7.799    107.597      7.511
            ?-?-?      9.570    110.479      9.075
            ?-?-?      7.504    112.537      7.565
            ?-?-?      1.206    118.850      7.800
            ?-?-?      1.895    116.792      7.276
            ?-?-?      1.796    112.537      6.846
            ?-?-?      8.881    118.164      7.612
            ?-?-?      8.857    120.634      6.298
            ?-?-?      6.692    118.301      7.683
            ?-?-?      7.258    118.438      7.393
            ?-?-?      7.455    108.420      7.870
            ?-?-?      5.511    118.713      9.271
            ?-?-?      4.158    116.517      6.611
            ?-?-?      1.649    114.047      6.768
            ?-?-?      7.307    120.360      7.088
            ?-?-?      7.479    115.694     11.429
            ?-?-?      7.750    119.674      6.509
            ?-?-?      1.403    121.458      7.495
            ?-?-?      0.148    122.281      8.817
            ?-?-?      7.356    111.165      7.659
            ?-?-?     -1.082    120.772     11.539
            ?-?-?      9.373    122.967      7.393
            ?-?-?      6.569    120.634      7.456
            ?-?-?     -0.639    129.966      7.080
            ?-?-?      8.316    111.302      7.143
            ?-?-?      4.773    132.025     10.561
            ?-?-?      4.429    104.715      8.942
            ?-?-?      6.052    108.008      6.689
            ?-?-?      1.895    105.538      8.379
            ?-?-?      0.911    122.556      6.290
            ?-?-?      7.233    130.378      7.581
            ?-?-?     10.111    109.930     10.405
            ?-?-?      8.242    121.320      8.074
            ?-?-?      9.152    116.929      7.878
            ?-?-?      8.660    119.536      8.488
            ?-?-?      2.682    121.595     11.742
            ?-?-?      0.960    123.791     11.633
            ?-?-?      5.536    121.046      8.340
            ?-?-?      4.010    131.339     11.437
            ?-?-?      1.378    116.792      7.487
            ?-?-?     10.111    121.320     10.968
            ?-?-?     -1.205    106.087     11.852
            ?-?-?      4.724    125.712      7.260
            ?-?-?      6.249    127.908      7.972
            ?-?-?      2.091    128.320      6.024
            ?-?-?      7.233    108.008      7.432
            ?-?-?      8.586    116.243      7.894
            ?-?-?      7.873    118.301      7.393
            ?-?-?      9.546    108.146      8.043
            ?-?-?      1.550    114.459      7.339
            ?-?-?      2.067    131.751      8.645
            ?-?-?      8.512    120.772      9.036
            ?-?-?      3.494    125.712      6.502
            ?-?-?      2.067    126.398      6.064
            ?-?-?      7.258    113.635      7.769
            ?-?-?      1.747    122.281      7.315
            ?-?-?      7.332    122.967      7.964
            ?-?-?     10.087    118.987      6.854
            ?-?-?      2.510    118.850      8.723
            ?-?-?      3.223    111.439      9.904
            ?-?-?      3.051    128.045      6.635
            ?-?-?     -0.024    119.811     11.860
            ?-?-?      9.570    127.633      8.574
            ?-?-?      9.004    128.182      9.224
            ?-?-?      7.282    118.987      7.479
            ?-?-?      7.184    108.557      6.775
            ?-?-?     10.431    113.223      6.838
            ?-?-?      2.953    128.045      7.026
            ?-?-?      6.372    110.753     11.070
            ?-?-?      4.625    112.812      8.598
            ?-?-?      5.314    112.674      6.197
            ?-?-?     -0.147    129.006     10.467
            ?-?-?     -0.246    105.264      6.760
            ?-?-?      5.191    126.810     11.085
            ?-?-?     10.308    114.047      6.854
            ?-?-?      1.427    115.282      8.074
            ?-?-?      1.230    120.497      6.189
            ?-?-?     -1.476    122.830      7.143
            ?-?-?      1.895    120.360      8.535
            ?-?-?      5.388    117.203      8.050
            ?-?-?      8.512    107.597      7.816
            ?-?-?     10.308    129.280      7.229
            ?-?-?      0.738    113.086      7.910
            ?-?-?      3.715    106.636      7.800
            ?-?-?     -1.476    129.418      8.144
            ?-?-?      2.780    126.536      8.082
            ?-?-?      8.783    121.320      8.958
            ?-?-?      8.734    126.673      7.784
            ?-?-?      3.863    106.499      9.849
            ?-?-?      7.848    125.163      7.573
            ?-?-?     -0.762    117.341      8.160
            ?-?-?      1.845    105.538     10.921
            ?-?-?      2.608    126.124      6.525
            ?-?-?      7.110    112.537      6.517
            ?-?-?      4.748    118.850      8.512
            ?-?-?      7.307    115.282      7.659
            ?-?-?      5.314    118.027      8.160
            ?-?-?      1.107    127.084      7.651
            ?-?-?     -1.107    130.104      7.870
            ?-?-?      6.815    112.263      7.706
            ?-?-?      0.886    119.125      9.920
            ?-?-?      8.783    130.515      7.206
            ?-?-?      6.151    113.361      6.635
            ?-?-?      2.559    115.968      7.339
            ?-?-?      7.553    115.282      7.910
            ?-?-?      8.881    118.987      7.925
            ?-?-?     -0.639    117.203      7.769
            ?-?-?      9.595    131.339     11.077
            ?-?-?      9.373    109.792      7.941
            ?-?-?      3.592    123.791      8.793
            ?-?-?     -1.033    131.339      7.925
            ?-?-?      4.453    124.614      8.629
            ?-?-?      3.149    107.185     10.459
            ?-?-?     10.480    109.930      6.079
            ?-?-?      0.861    120.772      9.982
            ?-?-?      8.439    126.398     11.672
            ?-?-?      6.790    113.772      9.145
            ?-?-?      8.340    112.537      6.838
            ?-?-?      9.275    115.556     11.805
            ?-?-?      4.576    112.263     10.725
            ?-?-?      0.222    118.576      6.908
            ?-?-?      0.984    108.420      9.138
            ?-?-?     -0.344    128.869      6.423
            ?-?-?      7.897    130.927     10.420
            ?-?-?      1.649    105.538      8.653
            ?-?-?     11.046    111.165      7.691
            ?-?-?      1.403    118.164     10.217
            ?-?-?      9.841    104.577      6.478
            ?-?-?     -0.713    120.497      7.026
            ?-?-?      2.707    127.771      7.675
            ?-?-?      3.740    118.027      8.989
            ?-?-?      0.984    121.183      7.769
            ?-?-?      3.395    119.399      8.762
            ?-?-?      5.560    106.087      6.635
            ?-?-?      2.338    120.772      7.753
            ?-?-?      1.206    122.556     11.515
            ?-?-?      4.871    107.322      7.925
            ?-?-?      7.012    111.028      8.786
            ?-?-?      3.445    122.830      8.035
            ?-?-?      4.084    114.596      7.370
            ?-?-?      6.839    111.988      7.174
            ?-?-?      1.132    112.812      9.591
            ?-?-?      5.437    118.576      8.027
            ?-?-?      7.553    126.673     10.882
            ?-?-?     10.407    110.753     11.758
            ?-?-?      3.100    118.438      7.878
            ?-?-?      9.275    118.713      9.763
            ?-?-?      1.944    115.145      7.863
            ?-?-?     10.972    130.790      7.073
            ?-?-?      7.602    111.439     11.414
            ?-?-?      7.824    120.085      9.513
            ?-?-?      8.193    122.007      8.355
            ?-?-?      7.159    111.439      6.728
            ?-?-?      2.830    109.244      8.973
            ?-?-?      7.233    108.420      6.517
            ?-?-?      6.397    108.969      6.541
            ?-?-?      8.808    121.046      8.551
            ?-?-?     10.751    122.281      7.620
            ?-?-?      7.184    123.516      7.573
            ?-?-?      9.644    106.499     10.483
            ?-?-?      4.576    122.556      8.512
            ?-?-?     -0.492    114.047     11.304
            ?-?-?      8.955    124.889      9.364
            ?-?-?      7.922    117.203      7.730
            ?-?-?      8.660    121.732      9.005
            ?-?-?      5.290    120.223      9.404
            ?-?-?      4.060    111.988      6.846
            ?-?-?      0.271    122.144      9.114
            ?-?-?      8.439    111.302      7.620
            ?-?-?      3.100    127.359      9.153
            ?-?-?      9.177    128.320      6.275
            ?-?-?      7.381    111.165      6.901
            ?-?-?      5.019    132.162      9.059
            ?-?-?      7.381    111.302      7.065
            ?-?-?      0.222    104.440      6.275
            ?-?-?      9.644    115.556      6.118
            ?-?-?     -1.057    113.498      6.908
            ?-?-?      4.109    118.438      7.980
            ?-?-?      0.296    126.536     11.336
            ?-?-?      3.937    115.282      7.221
            ?-?-?     -0.516    115.145      6.064
            ?-?-?      6.077    122.007     11.727
            ?-?-?      8.463    131.751     10.217
            ?-?-?     10.456    129.143     10.139
            ?-?-?      4.084    116.243      7.988
            ?-?-?      8.586    118.438      7.190
            ?-?-?     -0.147    107.597      7.659
            ?-?-?      7.553    109.655      7.417
            ?-?-?      0.935    118.713      8.559
            ?-?-?      3.346    111.165      7.472
            ?-?-?      7.233    105.675      7.636
            ?-?-?     -0.861    124.065     10.131
            ?-?-?      1.230    106.087     11.484
            ?-?-?      0.738    118.027      9.192
            ?-?-?      2.682    117.478     10.397
            ?-?-?      9.742    127.633      7.432
            ?-?-?      8.266    122.144     11.023
            ?-?-?      1.821    105.675      7.088
            ?-?-?      4.330    126.947      8.207
            ?-?-?      9.669    117.890     11.093
            ?-?-?      9.226    108.695      8.950
            ?-?-?      7.430    119.674     10.029
            ?-?-?      7.922    107.459      7.581
            ?-?-?      4.256    107.734      7.503
            ?-?-?      1.550    114.596     11.781
            ?-?-?     -0.885    125.438     11.633
            ?-?-?      9.324    128.320     11.867
            ?-?-?      2.608    110.479      9.075
            ?-?-?      1.993    115.145      8.160
            ?-?-?      2.042    117.341      7.605
            ?-?-?     -1.500    131.202      7.472
            ?-?-?      2.239    115.831      7.049
            ?-?-?     11.071    131.202      7.472
            ?-?-?      5.954    128.457      9.677
            ?-?-?      0.788    115.145      8.864
            ?-?-?      4.921    112.812      6.603
            ?-?-?      1.181    106.362     11.586
            ?-?-?      9.841    116.380      8.848
            ?-?-?      1.058    111.988      7.659
            ?-?-?     10.972    124.751      7.159
            ?-?-?      0.861    111.851      8.715
            ?-?-?      4.183    121.046      7.808
            ?-?-?      3.469    106.087      8.066
            ?-?-?      5.855    123.928      6.846
            ?-?-?      9.669    109.381      9.310
            ?-?-?     -1.205    117.066      7.910
            ?-?-?      3.838    131.751      9.888
            ?-?-?      4.994    111.439      7.542
            ?-?-?      1.280    115.145      7.213
            ?-?-?     -1.107    117.615     11.242
            ?-?-?     10.726    104.989      8.645
            ?-?-?      7.405    124.340      7.737
            ?-?-?      4.847    132.162      7.229
            ?-?-?      9.349    130.104      7.276
            ?-?-?      2.288    122.144      8.606
            ?-?-?      6.889    112.949     10.100
            ?-?-?      8.045    108.557      8.653
            ?-?-?      5.683    107.734     11.515
            ?-?-?      1.181    122.007     11.570
            ?-?-?      7.135    124.202      7.487
            ?-?-?      8.955    118.027      8.527
            ?-?-?      2.387    118.301      7.550
            ?-?-?     10.849    114.870      7.096
            ?-?-?     10.579    125.300      7.714
            ?-?-?      8.168    120.634      7.792
            ?-?-?     10.702    127.908      7.166
            ?-?-?      5.093    129.829      7.503
            ?-?-?      5.511    118.027     10.960
            ?-?-?      3.076    120.909      8.144
            ?-?-?     10.874    121.595     11.077
            ?-?-?      7.947    118.438     10.209
            ?-?-?      8.168    120.085      9.873
            ?-?-?      0.394    125.575      8.590
            ?-?-?      3.420    111.028      8.723
            ?-?-?      4.773    126.398      6.267
            ?-?-?     -0.442    127.496      6.259
            ?-?-?      7.332    124.202      7.198
            ?-?-?      8.881    115.145      8.590
            ?-?-?      6.028    119.399     11.578
            ?-?-?      4.404    121.183      6.963
            ?-?-?      1.919    106.224     10.452
            ?-?-?      2.977    126.261      6.775
            ?-?-?      8.389    128.320      8.637
            ?-?-?      3.568    114.047      8.105
            ?-?-?     10.751    125.438     10.209
            ?-?-?      2.534    108.283      8.989
            ?-?-?      5.954    115.556      6.071
            ?-?-?      7.110    108.557      8.966
            ?-?-?      5.240    131.751      9.357
            ?-?-?      4.379    124.065      6.212
            ?-?-?     -1.131    111.302      9.388
            ?-?-?      7.824    116.243      8.457
            ?-?-?     -1.500    131.888      7.206
            ?-?-?     11.071    131.888      7.206
            ?-?-?      0.271    125.163      6.376
            ?-?-?      6.470    118.301      9.247
            ?-?-?      6.692    119.399      9.114
            ?-?-?     -0.762    104.852      8.692
            ?-?-?      3.568    123.105      6.071
            ?-?-?      4.429    122.281      9.826
            ?-?-?      3.961    121.869      6.165
            ?-?-?      5.536    123.654      9.771
            ?-?-?     -0.787    121.732      8.144
            ?-?-?      7.651    107.597      8.136
            ?-?-?     -0.811    117.615      7.777
            ?-?-?      8.709    127.771      6.509
            ?-?-?      3.691    131.476     10.217
            ?-?-?      2.091    116.517     11.852
            ?-?-?      7.184    124.889      7.073
            ?-?-?      8.931    113.223      8.269
            ?-?-?      1.575    109.655      7.479
            ?-?-?     10.825    120.634      8.551
            ?-?-?      0.689    106.773      7.034
            ?-?-?      8.955    125.026      9.372
            ?-?-?     10.210    109.106      6.979
            ?-?-?      7.922    112.400      8.089
            ?-?-?      3.223    121.046      8.551
            ?-?-?      1.009    116.243      6.079
            ?-?-?      9.816    113.910     10.616
            ?-?-?      7.061    119.811      6.071
            ?-?-?      1.476    118.027      8.316
            ?-?-?      1.993    117.066      7.784
            ?-?-?      0.960    125.575      8.019
            ?-?-?      4.109    132.162     10.240
            ?-?-?      7.922    118.027      7.612
            ?-?-?      9.398    125.712      9.098
            ?-?-?     -0.270    116.105     10.256
            ?-?-?     -1.279    115.968     10.491
            ?-?-?      1.181    130.378     11.328
            ?-?-?      1.132    117.341     11.703
            ?-?-?      3.248    118.850      6.815
            ?-?-?      9.177    123.516      8.316
            ?-?-?      8.168    105.675      6.463
            ?-?-?      9.644    123.516     11.124
            ?-?-?      8.709    123.242      6.994
            ?-?-?     -0.984    113.910      8.574
            ?-?-?      2.165    123.105      7.972
            ?-?-?      1.821    129.143      8.926
            ?-?-?     -1.451    128.320      8.793
            ?-?-?      5.486    112.949      6.251
            ?-?-?      9.767    126.124     10.780
            ?-?-?      6.815    111.302      7.073
            ?-?-?      2.584    131.064      8.637
            ?-?-?      3.863    105.675      7.096
            ?-?-?      1.599    117.066      9.098
            ?-?-?      6.397    106.087     10.397
            ?-?-?      2.461    113.635      8.684
            ?-?-?      2.264    126.261      7.737
            ?-?-?      0.468    113.910      7.417
            ?-?-?      4.256    124.340      7.432
            ?-?-?      7.848    122.007      8.692
            ?-?-?      0.025    111.439      9.404
            ?-?-?      4.379    131.476      6.994
            ?-?-?     -0.492    117.615      6.244
            ?-?-?      5.363    129.143      6.079
            ?-?-?      2.928    123.654     11.429
            ?-?-?      3.863    120.497     11.742
            ?-?-?      5.019    129.418      9.443
            ?-?-?      8.980    108.695      8.551
            ?-?-?     -1.500    106.636      9.059
            ?-?-?      1.772    108.557      7.229
            ?-?-?     10.677    127.908     10.217
            ?-?-?      7.651    118.301      8.340
            ?-?-?      1.107    125.163      7.284
            ?-?-?     10.972    131.888     10.397
            ?-?-?      9.324    111.028      9.873
            ?-?-?      7.455    112.263      6.517
            ?-?-?      6.249    122.007      8.496
            ?-?-?      3.420    110.616      7.910
            ?-?-?      3.518    122.418      7.605
            ?-?-?     -1.476    116.105      7.581
            ?-?-?      6.815    113.635      7.221
            ?-?-?      2.977    126.124      8.082
            ?-?-?     10.308    122.418      9.802
            ?-?-?      4.896    109.930      7.706
            ?-?-?      7.479    108.420      6.064
            ?-?-?      7.356    120.085      8.950
            ?-?-?     -1.303    108.969     11.797
            ?-?-?      2.018    119.811      9.662
            ?-?-?      3.469    105.950      8.058
            ?-?-?      4.035    105.675     11.312
            ?-?-?      1.550    124.889      9.959
            ?-?-?      5.314    109.792      9.435
            ?-?-?      7.159    117.203      7.698
            ?-?-?      2.091    119.399      8.934
            ?-?-?      1.919    107.048     11.453
            ?-?-?      6.643    113.086      7.299
            ?-?-?      8.635    120.085      9.083
            ?-?-?      1.476    110.479      9.779
            ?-?-?      6.815    105.538      9.826
            ?-?-?      0.000    112.537      8.770
            ?-?-?     -0.590    119.125     10.999
            ?-?-?      1.230    122.693      8.035
            ?-?-?      3.322    117.890      9.028
            ?-?-?      2.534    111.714      7.339
            ?-?-?      2.682    114.459      7.088
            ?-?-?      4.478    118.987      8.997
            ?-?-?      7.799    119.125      8.183
            ?-?-?      4.576    109.930      6.830
            ?-?-?      7.701    116.243      7.229
            ?-?-?      3.961    121.869      6.588
            ?-?-?      7.085    123.516      8.637
            ?-?-?      3.469    120.909      7.777
            ?-?-?      6.077    119.262      7.104
            ?-?-?      8.217    106.499      7.276
            ?-?-?      4.748    121.183      8.027
            ?-?-?      5.585    132.025      6.979
            ?-?-?      8.217    129.143      6.173
            ?-?-?      9.865    127.222      7.354
            ?-?-?      7.627    126.261      7.253
            ?-?-?      1.353    118.713      9.278
            ?-?-?      5.732    110.479      9.771
            ?-?-?      3.026    113.635      8.113
            ?-?-?      4.256    130.790      7.518
            ?-?-?      6.864    113.635      7.120
            ?-?-?     -0.221    116.243      8.567
            ?-?-?      8.439    128.045      8.809
            ?-?-?      4.453    122.007      9.059
            ?-?-?      1.673    126.398     11.836
            ?-?-?      8.881    115.968      8.567
            ?-?-?      8.586    111.165      9.317
            ?-?-?      5.240    125.849      7.855
            ?-?-?     10.407    112.812      9.576
            ?-?-?      8.685    130.378     11.555
            ?-?-?      7.356    122.830      7.964
            ?-?-?      6.815    118.301     10.984
            ?-?-?      8.635    127.908     10.686
            ?-?-?     -0.369    130.653      7.902
            ?-?-?      3.912    121.458      8.762
            ?-?-?     10.480    106.499      6.400
            ?-?-?      3.322    131.064      6.901
            ?-?-?     -0.541    109.106      7.440
            ?-?-?      4.379    125.575      7.456
            ?-?-?      1.575    117.478      8.465
            ?-?-?      3.666    108.969      8.019
            ?-?-?     10.505    120.223      8.778
            ?-?-?      0.812    115.556     10.100
            ?-?-?      8.709    118.301      9.098
            ?-?-?      4.478    111.028      7.761
            ?-?-?      0.640    121.458     10.632
            ?-?-?     -0.073    130.790      6.854
            ?-?-?      1.157    112.400      7.472
            ?-?-?      2.903    119.948      8.144
            ?-?-?      0.394    113.086      7.651
            ?-?-?      5.191    111.439      7.745
            ?-?-?     10.628    131.751      6.259
            ?-?-?      4.994    118.164      7.667
            ?-?-?      1.058    114.596      8.222
            ?-?-?      7.430    105.813      8.074
            ?-?-?      2.534    115.831      9.247
            ?-?-?     -1.500    121.869      6.799
            ?-?-?      6.913    104.440      7.221
            ?-?-?      8.881    122.556      8.614
            ?-?-?      9.521    121.869      7.526
            ?-?-?      7.922    110.341      7.041
            ?-?-?      3.199    127.771      7.346
            ?-?-?      7.701    106.362      7.237
            ?-?-?      7.971    113.498      6.705
            ?-?-?     10.849    107.597     11.429
            ?-?-?      4.576    119.674      7.878
            ?-?-?      6.175    113.086      8.074
            ?-?-?      8.340    127.633      6.118
            ?-?-?      4.010    115.145      8.324
            ?-?-?     -0.295    118.164      8.668
            ?-?-?      4.207    127.359      9.028
            ?-?-?     -0.369    118.301     10.757
            ?-?-?      4.798    120.634      7.440
            ?-?-?      8.463    113.223      9.990
            ?-?-?      7.774    111.714      9.106
            ?-?-?      4.060    127.908     10.960
            ?-?-?      4.576    130.927      7.612
            ?-?-?      8.832    121.458      8.895
            ?-?-?      6.347    126.947      8.887
            ?-?-?      7.947    128.320      8.035
            ?-?-?      7.504    117.341      7.980
            ?-?-?     -0.147    119.125     11.328
            ?-?-?      7.356    115.282      7.831
            ?-?-?     11.022    117.341      6.463
            ?-?-?      7.381    122.144      7.143
            ?-?-?      4.748    122.144      7.526
            ?-?-?      3.641    104.440      7.808
            ?-?-?      6.618    130.790      8.019
            ?-?-?      7.676    118.301      8.348
            ?-?-?      3.592    121.595      9.787
            ?-?-?      6.520    125.849      6.322
            ?-?-?      2.903    122.830     11.734
            ?-?-?      0.123    112.537      7.644
            ?-?-?      9.103    123.242      6.705
            ?-?-?      1.378    128.182      9.052
            ?-?-?      4.355    129.006     11.171
            ?-?-?     10.702    115.145      9.583
            ?-?-?      1.304    130.378      6.079
            ?-?-?      3.149    119.674      7.886
            ?-?-?     10.874    124.751      8.324
            ?-?-?      5.757    127.359      7.401
            ?-?-?      2.362    118.576      6.064
            ?-?-?      5.683    107.185      6.830
            ?-?-?      7.356    112.400      8.066
            ?-?-?      9.595    111.165      7.346
            ?-?-?     11.022    116.517      7.472
            ?-?-?      5.806    125.438      7.972
            ?-?-?      6.077    118.987      6.783
            ?-?-?      5.855    108.557      6.275
            ?-?-?      7.085    109.792      6.963
            ?-?-?     10.284    109.106      8.043
            ?-?-?     11.071    108.557      7.667
            ?-?-?      4.552    118.164      7.487
            ?-?-?      2.953    118.301      8.371
            ?-?-?      3.937    106.087     11.390
            ?-?-?      6.667    117.752      6.901
            ?-?-?      2.534    110.616      6.830
            ?-?-?      9.373    116.792     11.883
            ?-?-?     -1.205    118.301      9.059
            ?-?-?      1.698    116.105      7.988
            ?-?-?      5.093    129.966      9.967
            ?-?-?     -0.516    120.085     11.844
            ?-?-?      2.387    117.341      7.910
            ?-?-?      1.329    125.575      7.925
            ?-?-?      8.340    115.008      7.096
            ?-?-?      9.373    131.202      7.479
            ?-?-?      6.643    125.026      7.448
            ?-?-?      1.009    105.813      6.697
            ?-?-?      8.660    110.479     10.209
            ?-?-?     10.161    106.087      7.440
            ?-?-?      7.578    115.968      8.410
            ?-?-?      7.307    129.418     11.539
            ?-?-?      4.724    107.048      6.189
            ?-?-?      1.575    130.653      7.581
            ?-?-?      0.886    118.713      7.878
            ?-?-?     10.456    114.596      8.582
            ?-?-?      8.832    117.066      7.112
            ?-?-?     -0.664    124.889      6.298
            ?-?-?     -0.319    127.908      6.463
            ?-?-?     11.022    131.613      9.278
            ?-?-?      6.987    111.714     10.506
            ?-?-?      1.845    129.280      9.396
            ?-?-?      8.439    120.772      9.012
            ?-?-?      1.772    125.163      8.082
            ?-?-?      9.939    111.577      9.325
            ?-?-?      7.824    116.243      7.307
            ?-?-?      4.650    119.125      8.269
            ?-?-?      9.226    122.556      8.363
            ?-?-?      9.644    126.810      6.087
            ?-?-?      5.462    108.832      6.580
            ?-?-?      9.275    116.243      7.722
            ?-?-?      7.996    123.516      7.049
            ?-?-?      1.772    132.025      9.200
            ?-?-?      7.282    119.674      9.912
            ?-?-?     -0.492    111.988      7.761
            ?-?-?      7.356    113.635      6.807
            ?-?-?      8.512    117.203      8.731
            ?-?-?      5.732    110.341      9.779
            ?-?-?      5.339    105.538      8.277
            ?-?-?      1.895    120.085      9.834
            ?-?-?      1.575    108.283      7.589
            ?-?-?      8.488    111.577     10.647
            ?-?-?      6.200    113.086      8.082
            ?-?-?     -0.221    122.144      6.799
            ?-?-?     10.407    120.634      8.770
            ?-?-?      6.643    116.380      6.150
            ?-?-?      6.298    121.869      8.066
            ?-?-?      7.651    113.772      7.855
            ?-?-?      2.534    104.440     11.015
            ?-?-?      7.602    114.321      6.283
            ?-?-?      9.250    122.007      8.074
            ?-?-?      7.184    123.379      7.511
            ?-?-?      3.494    126.398      6.118
            ?-?-?      5.831    117.066      9.231
            ?-?-?      6.962    108.695      8.222
            ?-?-?      2.411    125.712      6.353
            ?-?-?      6.913    113.498      6.040
            ?-?-?      6.274    131.202      6.713
            ?-?-?      7.750    125.300     11.852
            ?-?-?      8.045    121.732      8.551
            ?-?-?      3.814    106.636      6.940
            ?-?-?      3.223    108.008      6.298
            ?-?-?      2.534    117.066      8.504
            ?-?-?     -1.500    127.222      6.478
            ?-?-?      7.258    111.165      7.847
            ?-?-?      5.585    114.733      6.533
            ?-?-?      0.812    122.007      8.488
            ?-?-?      3.863    131.064     10.733
            ?-?-?     -1.500    130.378      7.339
            ?-?-?      7.873    119.674      7.425
            ?-?-?      8.193    112.126     10.436
            ?-?-?      1.698    126.673      8.402
            ?-?-?      7.455    108.283      8.035
            ?-?-?     -0.738    118.164      6.901
            ?-?-?      1.870    120.360      8.035
            ?-?-?      1.083    119.811      6.971
            ?-?-?     -1.230    122.007      9.106
            ?-?-?      8.586    116.654      8.997
            ?-?-?      7.676    106.636     11.758
            ?-?-?      4.207    106.910      7.206
            ?-?-?      6.470    125.026      9.583
            ?-?-?      3.494    105.813      8.050
            ?-?-?     -1.254    104.440      8.136
            ?-?-?      8.414    120.772      9.005
            ?-?-?      6.052    116.929     11.422
            ?-?-?      2.288    109.518     11.633
            ?-?-?      9.250    131.339      9.036
            ?-?-?      5.511    115.145      9.302
            ?-?-?      1.968    128.045      7.839
            ?-?-?      8.414    127.771      8.746
            ?-?-?      5.708    117.752     10.905
            ?-?-?     10.038    127.496      8.903
            ?-?-?      2.165    120.909      8.027
            ?-?-?      2.559    109.655      6.228
            ?-?-?      6.298    116.380     10.976
            ?-?-?      4.502    120.085      9.122
            ?-?-?      7.479    124.751      8.371
            ?-?-?      0.517    114.459      6.533
            ?-?-?      8.045    122.693      8.629
            ?-?-?      7.061    120.497      8.089
            ?-?-?      3.026    119.536      8.770
            ?-?-?      4.601    122.281      8.637
            ?-?-?      4.847    122.967      9.036
            ?-?-?      2.510    123.654      6.275
            ?-?-?      2.559    118.987      9.427
            ?-?-?      3.469    116.792      8.395
            ?-?-?      6.643    122.556      6.322
            ?-?-?      4.847    123.242     10.342
            ?-?-?     -0.196    126.810      7.268
            ?-?-?      4.773    132.025      6.838
            ?-?-?     -0.147    104.303     11.594
            ?-?-?      6.397    110.341      8.637
            ?-?-?      0.123    119.536      8.410
            ?-?-?      8.291    108.008      9.701
            ?-?-?      9.029    107.048      9.458
            ?-?-?      5.708    126.810     11.257
            ?-?-?      5.167    130.104      7.769
            ?-?-?      1.796    122.144      7.315
            ?-?-?      3.838    108.969     11.171
            ?-?-?      9.324    108.557      7.503
            ?-?-?      8.365    128.731     11.570
            ?-?-?      3.469    108.557      6.572
            ?-?-?      4.281    118.438      8.817
            ?-?-?      1.280    126.810     11.875
            ?-?-?      4.306    119.536      8.168
            ?-?-?      0.738    111.028      7.769
            ?-?-?      2.067    116.792      8.254
            ?-?-?      4.109    107.185      7.534
            ?-?-?      2.584    115.008      6.642
            ?-?-?      2.091    108.557      7.127
            ?-?-?      7.332    109.930      7.120
            ?-?-?     10.136    111.028     11.719
            ?-?-?      7.578    125.575      8.340
            ?-?-?      2.141    111.302      8.293
            ?-?-?      3.838    116.517      6.611
            ?-?-?      8.143    128.731      8.606
            ?-?-?      5.068    119.811      8.504
            ?-?-?      1.476    111.165     11.265
            ?-?-?      8.488    114.870      6.244
            ?-?-?      9.373    125.300      9.106
            ?-?-?      8.857    112.812     11.867
            ?-?-?      3.051    124.751      8.629
            ?-?-?      7.479    111.165      9.396
            ?-?-?     -0.787    121.595      8.152
            ?-?-?     -0.565    115.282      7.346
            ?-?-?      8.611    124.065      8.942
            ?-?-?     10.062    116.243      7.284
            ?-?-?      3.322    123.516      8.934
            ?-?-?      6.028    108.008      6.682
            ?-?-?     -0.369    113.361      6.666
            ?-?-?     10.357    132.162      7.339
            ?-?-?      0.984    105.538      8.535
            ?-?-?      4.035    127.908     10.952
            ?-?-?      4.133    108.695      8.199
            ?-?-?      9.939    127.359     11.210
            ?-?-?      4.330    120.085      8.457
            ?-?-?      3.986    114.596      9.169
            ?-?-?      8.340    117.615      7.088
            ?-?-?      9.939    110.890     10.522
            ?-?-?      7.085    108.008      7.245
            ?-?-?      9.226    132.162      7.096
            ?-?-?      6.741    108.420      7.237
            ?-?-?      7.774    108.008      7.065
            ?-?-?      7.922    105.813      9.693
            ?-?-?      4.084    120.909      8.653
            ?-?-?      5.167    126.673      6.447
            ?-?-?      3.641    114.321     10.373
            ?-?-?      4.871    117.752     10.851
            ?-?-?      6.274    130.653      9.669
            ?-?-?      3.346    122.007      8.770
            ?-?-?      9.127    107.597      6.228
            ?-?-?      3.764    115.145      7.221
            ?-?-?      4.748    125.575      7.675
            ?-?-?      8.045    122.830      7.886
            ?-?-?      7.651    117.615      8.246
            ?-?-?      4.527    125.987      7.753
            ?-?-?     -1.230    127.359     11.500
            ?-?-?      7.233    108.008      7.127
            ?-?-?      8.931    123.379      7.949
            ?-?-?      3.666    121.595      8.512
            ?-?-?      3.346    106.773      9.349
            ?-?-?      1.895    116.792      7.323
            ?-?-?      5.880    128.320     10.491
            ?-?-?      5.413    119.811      9.537
            ?-?-?      4.798    111.165     10.702
            ?-?-?      8.660    122.007      6.275
            ?-?-?      3.518    107.459      6.697
            ?-?-?      5.536    112.674     10.467
            ?-?-?      5.634    129.280      6.150
            ?-?-?      7.578    105.538      6.932
            ?-?-?      8.193    111.577      6.111
            ?-?-?      8.340    111.165     11.163
            ?-?-?      7.061    112.537      6.619
            ?-?-?      2.042    117.203      8.191
            ?-?-?      3.395    109.244      9.677
            ?-?-?      4.625    108.283      8.614
            ?-?-?      7.479    127.084      7.691
            ?-?-?      4.404    113.086      6.822
            ?-?-?      4.945    117.066      7.839
            ?-?-?      4.773    111.302      6.760
            ?-?-?      6.938    111.988      6.658
            ?-?-?      6.126    128.320      7.260
            ?-?-?     10.259    104.715      6.627
            ?-?-?      1.575    113.635     10.452
            ?-?-?      4.158    120.497      8.089
            ?-?-?      5.142    130.653      8.465
            ?-?-?      6.962    110.067      6.822
            ?-?-?      2.953    129.692     11.265
            ?-?-?     -1.500    120.497      8.387
            ?-?-?     11.071    120.497      8.387
            ?-?-?      4.035    111.028      8.136
            ?-?-?      8.832    127.359      8.410
            ?-?-?      3.641    123.105      7.714
            ?-?-?      9.521    117.752     11.617
            ?-?-?     10.333    118.713      8.066
            ?-?-?      6.889    118.987      7.487
            ?-?-?      0.099    112.537      7.651
            ?-?-?      7.258    114.459     10.256
            ?-?-?      3.592    121.732      8.348
            ?-?-?      7.061    116.517      7.346
            ?-?-?      1.083    126.261      6.650
            ?-?-?      8.955    125.026      9.161
            ?-?-?      4.847    128.731      8.614
            ?-?-?      4.035    104.440      9.216
            ?-?-?      7.750    107.185      7.581
            ?-?-?      2.461    112.674     10.866
            ?-?-?      4.822    116.380     10.632
            ?-?-?      8.611    122.830      8.097
            ?-?-?      9.398    116.654      9.208
            ?-?-?      2.903    120.223      9.638
            ?-?-?      1.403    119.674     10.100
            ?-?-?      7.307    121.595      6.017
            ?-?-?      4.330    105.126      8.074
            ?-?-?      4.699    130.653      8.473
            ?-?-?      8.020    118.987      8.340
            ?-?-?      1.821    105.538      8.660
            ?-?-?      3.518    121.183      7.542
            ?-?-?     11.046    111.577     10.428
            ?-?-?     -1.107    106.224      6.189
            ?-?-?      6.766    113.498     10.796
            ?-?-?      7.578    122.418      8.152
            ?-?-?      4.404    122.007      8.778
            ?-?-?      1.722    130.378      8.301
            ?-?-?     -0.221    120.634      8.872
            ?-?-?     -0.541    127.771      8.981
            ?-?-?      1.452    121.320      7.041
            ?-?-?      9.816    121.320      8.660
            ?-?-?      2.756    128.045      6.486
            ?-?-?      3.568    106.224     11.390
            ?-?-?      4.921    127.084      6.494
            ?-?-?      7.159    122.967      8.176
            ?-?-?      8.045    122.007      6.369
            ?-?-?     -1.476    115.282      6.048
            ?-?-?      9.767    131.339      9.067
            ?-?-?      2.731    125.849      8.027
            ?-?-?      3.199    129.006      6.197
            ?-?-?     -1.451    132.025     11.641
            ?-?-?      0.911    119.125      9.928
            ?-?-?      5.708    115.968      9.044
            ?-?-?     -1.156    109.518     11.789
            ?-?-?      9.103    124.065     11.867
            ?-?-?      1.353    118.164      7.362
            ?-?-?      8.635    123.654      8.363
            ?-?-?      9.177    108.420      9.067
            ?-?-?     10.997    127.359      8.230
            ?-?-?     11.071    120.085      8.958
            ?-?-?      3.986    115.145      8.113
            ?-?-?      5.732    127.359      7.112
            ?-?-?      8.758    111.851     11.664
            ?-?-?      5.585    125.438      8.074
            ?-?-?      2.633    106.636     11.304
            ?-?-?      1.206    124.477      8.027
            ?-?-?      1.280    107.597      6.118
            ?-?-?      8.291    107.048     11.320
            ?-?-?     -0.073    113.361     11.077
            ?-?-?      8.635    108.420      7.777
            ?-?-?      3.469    125.300     11.703
            ?-?-?      6.347    118.301      9.943
            ?-?-?      4.355    131.339      6.306
            ?-?-?      4.060    114.459      7.495
            ?-?-?      4.133    111.714      6.815
            ?-?-?      2.707    116.517      7.964
            ?-?-?      2.091    108.420      7.120
            ?-?-?      3.371    126.536      6.056
            ?-?-?      3.322    117.752      8.348
            ?-?-?     11.071    121.869      6.807
            ?-?-?      4.748    111.988      7.714
            ?-?-?      0.320    116.243     11.437
            ?-?-?      2.879    131.751      7.722
            ?-?-?      2.436    110.890      8.144
            ?-?-?      0.689    127.771     10.585
            ?-?-?     -0.934    118.987     10.475
            ?-?-?      0.443    111.988     10.303
            ?-?-?      5.240    112.949      6.908
            ?-?-?      1.599    123.516     10.827
            ?-?-?     10.480    108.969      8.160
            ?-?-?     -1.156    109.381     11.781
            ?-?-?      8.685    119.399      9.224
            ?-?-?      9.300    117.890      6.376
            ?-?-?      2.116    121.046     11.625
            ?-?-?      9.103    125.300      9.372
            ?-?-?      3.617    124.065      8.449
            ?-?-?      0.419    108.969      6.236
            ?-?-?      8.635    120.085     10.248
            ?-?-?      6.741    115.831     10.381
            ?-?-?      5.314    116.105      8.895
            ?-?-?      2.879    108.283      9.106
            ?-?-?      5.314    122.007      8.919
            ?-?-?      5.782    118.438      7.104
            ?-?-?      7.085    119.811      6.697
            ?-?-?      4.748    120.772      7.878
            ?-?-?     -1.082    127.496      6.658
            ?-?-?      3.838    124.065      8.621
            ?-?-?      2.584    130.378      9.177
            ?-?-?      7.479    120.360     11.758
            ?-?-?      5.388    110.341     11.750
            ?-?-?      3.666    128.731     10.413
            ?-?-?     -1.500    130.927      7.206
            ?-?-?     11.071    130.927      7.206
            ?-?-?      1.649    126.398      7.362
            ?-?-?      0.369    107.459     10.725
            ?-?-?     -1.476    130.104      6.556
            ?-?-?      8.340    121.183      8.160
            ?-?-?      4.084    118.576      7.956
            ?-?-?      0.148    105.264      7.049
            ?-?-?      3.445    117.203     10.944
            ?-?-?      6.667    108.283      8.684
            ?-?-?      4.453    128.320      9.779
            ?-?-?      5.167    111.165      7.346
            ?-?-?      8.340    122.007      7.831
            ?-?-?      7.701    131.064      7.777
            ?-?-?      5.044    113.498     11.140
            ?-?-?      5.068    132.162      7.542
            ?-?-?      2.682    126.398      9.114
            ?-?-?      2.879    119.674      8.801
            ?-?-?      0.271    123.928      8.715
            ?-?-?      7.651    112.126     11.124
            ?-?-?      6.815    110.479      6.979
            ?-?-?     -0.984    124.202      7.675
            ?-?-?      1.599    122.144      7.096
            ?-?-?      0.689    106.910      7.041
            ?-?-?      3.740    120.909      9.067
            ?-?-?      4.773    113.635      7.839
            ?-?-?      1.501    110.479     10.209
            ?-?-?     10.702    121.595      8.222
            ?-?-?      4.183    120.360     11.351
            ?-?-?      3.051    108.557      6.572
            ?-?-?      1.107    112.949      8.035
            ?-?-?      0.468    128.182      8.574
            ?-?-?     -0.590    111.302      7.354
            ?-?-?      5.880    111.988      7.002
            ?-?-?     -0.246    127.222     11.328
            ?-?-?      9.693    118.850     11.594
            ?-?-?      4.306    116.654      9.380
            ?-?-?      2.091    120.360      8.770
            ?-?-?      7.774    127.908      8.402
            ?-?-?      3.814    128.045      8.269
            ?-?-?      1.034    119.674      8.121
            ?-?-?      6.397    124.477      9.114
            ?-?-?      5.609    105.126      6.470
            ?-?-?      7.627    113.772      6.674
            ?-?-?      2.116    123.242      8.199
            ?-?-?      6.126    110.753      8.887
            ?-?-?     11.046    125.300      6.150
            ?-?-?      0.197    118.713      6.924
            ?-?-?     -0.885    106.499     10.866
            ?-?-?      7.528    114.459      6.079
            ?-?-?      5.929    118.713     10.350
            ?-?-?      1.575    108.420      7.597
            ?-?-?      9.078    120.772      8.809
            ?-?-?      1.919    116.929      7.315
            ?-?-?     10.677    127.908     10.413
            ?-?-?      8.783    122.144      8.645
            ?-?-?      7.085    119.948      7.651
            ?-?-?      3.617    117.478     10.741
            ?-?-?      9.201    116.654     10.045
            ?-?-?      3.371    108.832      9.842
            ?-?-?     -0.221    120.360      6.807
            ?-?-?      1.599    130.927      9.443
            ?-?-?      7.208    115.831      7.378
            ?-?-?      3.838    124.751     11.695
            ?-?-?      3.248    118.713      9.271
            ?-?-?      8.340    125.712      8.535
            ?-?-?      4.109    109.655      8.207
            ?-?-?      2.953    125.712      7.706
            ?-?-?      0.886    108.420      7.683
            ?-?-?      3.149    122.007     11.312
            ?-?-?      0.000    117.615      6.384
            ?-?-?     -1.476    121.458      7.565
            ?-?-?      9.841    110.341      8.434
            ?-?-?      1.550    109.655      7.472
            ?-?-?      8.070    116.792      8.199
            ?-?-?      8.980    122.281     10.632
            ?-?-?     10.726    131.888     10.405
            ?-?-?      6.864    108.420      6.564
            ?-?-?      6.397    120.634      7.917
            ?-?-?      8.734    119.536      8.551
            ?-?-?      8.119    111.028      6.775
            ?-?-?      8.808    113.772      6.298
            ?-?-?      7.528    122.144      7.057
            ?-?-?      2.091    115.968      7.034
            ?-?-?      4.429    114.184      6.971
            ?-?-?      1.722    116.243      7.339
            ?-?-?      6.593    110.204      6.908
            ?-?-?      6.028    116.105      9.959
            ?-?-?      2.633    127.084     11.242
            ?-?-?      1.230    124.202     10.045
            ?-?-?      6.643    124.202      9.951
            ?-?-?     -1.476    130.515      6.603
            ?-?-?      1.107    109.792      7.691
            ?-?-?      7.455    131.339      7.198
            ?-?-?      5.413    130.104     11.093
            ?-?-?      7.750    122.007      6.251
            ?-?-?      9.275    118.576      8.614
            ?-?-?      0.296    113.772      7.784
            ?-?-?      7.012    127.496      7.730
            ?-?-?      6.372    130.653     11.828
            ?-?-?      4.527    116.792      8.395
            ?-?-?      9.004    130.515      9.192
            ?-?-?      7.725    120.223      7.972
            ?-?-?     10.284    114.596     11.860
            ?-?-?      2.042    119.399      7.526
            ?-?-?      9.816    116.243      8.926
            ?-?-?      6.643    108.557     10.788
            ?-?-?      8.193    120.223      7.816
            ?-?-?     10.456    123.928      6.627
            ?-?-?      3.002    129.966     11.844
            ?-?-?      3.002    113.086     11.555
            ?-?-?      7.479    121.046      8.395
            ?-?-?      9.718    126.398      8.590
            ?-?-?      1.845    126.536     11.445
            ?-?-?      2.436    116.654      6.157
            ?-?-?      1.526    127.222      8.410
            ?-?-?     -1.303    122.830     11.109
            ?-?-?      4.773    121.183      8.817
            ?-?-?     -0.885    123.105      8.598
            ?-?-?      2.608    131.476      6.111
            ?-?-?     -1.033    107.048      6.259
            ?-?-?      8.389    106.224      6.071
            ?-?-?      2.608    108.146      8.973
            ?-?-?      5.708    111.165      7.362
            ?-?-?      8.316    107.322     10.240
            ?-?-?      3.051    116.380      7.073
            ?-?-?      6.077    124.751      7.229
            ?-?-?     -0.984    127.359      6.064
            ?-?-?      4.060    114.596      6.963
            ?-?-?      6.569    107.871      6.815
            ?-?-?      5.191    115.831      6.455
            ?-?-?      7.085    116.792     10.381
            ?-?-?      0.591    124.889      8.887
            ?-?-?      7.135    112.400     10.765
            ?-?-?      1.206    118.164     10.264
            ?-?-?      8.291    118.438     10.217
            ?-?-?     10.972    129.006      6.854
            ?-?-?     -0.565    126.261     11.797
            ?-?-?      3.568    109.381      7.651
            ?-?-?      6.569    108.420      6.947
            ?-?-?      7.553    125.438      6.431
            ?-?-?      8.562    121.046      8.966
            ?-?-?      8.119    126.810      8.387
            ?-?-?      7.996    127.084     11.852
            ?-?-?      6.839    111.851      7.026
            ?-?-?      9.029    115.008     10.452
            ?-?-?      3.223    112.949      6.674
            ?-?-?      6.569    104.852      6.236
            ?-?-?      1.501    111.165      7.745
            ?-?-?      1.993    126.947     10.506
            ?-?-?      8.955    112.812      6.854
            ?-?-?      3.641    112.400      6.815
            ?-?-?      8.685    111.028      8.089
            ?-?-?      7.504    116.792      6.658
            ?-?-?      3.986    125.987     11.711
            ?-?-?      1.427    108.832      7.479
            ?-?-?      6.397    121.458      7.706
            ?-?-?      8.439    120.085      9.255
            ?-?-?     10.505    109.930      7.511
            ?-?-?      4.084    117.478      6.682
            ?-?-?      0.000    111.302      7.143
            ?-?-?      4.035    120.223      8.574
            ?-?-?      1.132    121.595      6.056
            ?-?-?      7.947    115.282      9.012
            ?-?-?      7.085    114.321      8.418
            ?-?-?      7.578    128.457     10.483
            ?-?-?     10.013    105.675      7.260
            ?-?-?      1.476    108.420      6.572
            ?-?-?     -1.279    131.613      9.544
            ?-?-?      7.553    122.281      8.160
            ?-?-?      2.067    116.517     11.390
            ?-?-?      9.250    112.812      6.369
            ?-?-?      8.340    123.654      8.074
            ?-?-?      0.542    108.420      7.237
            ?-?-?      4.330    119.674      8.410
            ?-?-?      4.748    132.025      9.255
            ?-?-?      9.595    106.224      9.130
            ?-?-?      9.570    127.084     11.836
            ?-?-?     -0.738    126.673      9.005
            ?-?-?      8.365    114.596     10.686
            ?-?-?      8.020    108.832      8.238
            ?-?-?      1.083    129.280      9.795
            ?-?-?      9.939    114.596     10.287
            ?-?-?      0.345    120.772      7.245
            ?-?-?      8.685    123.654     10.741
            ?-?-?      6.643    109.106      8.066
            ?-?-?      3.740    115.008     10.843
            ?-?-?      4.158    123.791      7.182
            ?-?-?      4.847    132.025      8.543
            ?-?-?      8.709    121.732     11.156
            ?-?-?      6.274    121.595      8.496
            ?-?-?     10.185    106.087      7.432
            ?-?-?      7.208    123.516      7.503
            ?-?-?      8.193    111.439      6.752
            ?-?-?      2.264    105.950      9.576
            ?-?-?      0.640    122.967     10.389
            ?-?-?      8.266    129.966     11.875
            ?-?-?      0.714    113.772     10.444
            ?-?-?      0.197    126.124     11.766
            ?-?-?      8.217    120.223      8.856
            ?-?-?      3.494    128.594     11.820
            ?-?-?      5.363    114.459     11.828
            ?-?-?      9.152    122.144     11.774
            ?-?-?      8.980    124.889      9.325
            ?-?-?      4.798    111.165      7.464
            ?-?-?      9.964    120.360     11.781
            ?-?-?      3.887    131.202     10.741
            ?-?-?     -0.147    109.106      6.212
            ?-?-?      3.789    109.518      7.722
            ?-?-?      9.373    116.517      9.208
            ?-?-?      3.297    118.301      7.691
            ?-?-?     -1.500    124.614      7.440
            ?-?-?      3.961    104.715     11.007
            ?-?-?      8.685    111.988      9.810
            ?-?-?     10.972    104.440      9.200
            ?-?-?      4.896    104.440      8.997
            ?-?-?      4.256    111.851      9.310
            ?-?-?      5.905    122.556     11.469
            ?-?-?      9.300    110.753      6.611
            ?-?-?      0.566    115.145      8.801
            ?-?-?      2.534    116.517      8.363
            ?-?-?      0.542    105.675      7.816
            ?-?-?      3.100    110.479      9.474
            ?-?-?      3.789    125.575      8.308
            ?-?-?      4.133    118.301      7.190
            ?-?-?      2.067    122.007      7.988
            ?-?-?      1.673    116.105      6.455
            ?-?-?      6.347    108.420      6.744
            ?-?-?      5.216    117.615      6.142
            ?-?-?      8.414    112.537      8.129
            ?-?-?      5.167    125.300     11.875
            ?-?-?     10.923    121.595      6.932
            ?-?-?      5.978    124.202      6.791
            ?-?-?     10.136    104.440      7.503
            ?-?-?      8.808    118.164      9.278
            ?-?-?      3.199    126.261      6.775
            ?-?-?      8.340    121.183      7.745
            ?-?-?      2.067    119.674      9.177
            ?-?-?      5.413    108.969      7.213
            ?-?-?      2.780    109.244      6.345
            ?-?-?      9.201    119.674      8.019
            ?-?-?      1.501    114.321     11.844
            ?-?-?      9.915    121.320      9.724
            ?-?-?     -1.328    119.674      6.079
            ?-?-?      1.919    115.694     10.272
            ?-?-?      9.521    119.811      9.709
            ?-?-?      1.550    116.105      8.754
            ?-?-?      6.298    110.616      6.071
            ?-?-?      1.722    126.673      8.410
            ?-?-?      8.512    117.066      8.191
            ?-?-?      9.201    130.790      9.396
            ?-?-?      7.824    121.869      8.238
            ?-?-?      8.242    108.146      6.283
            ?-?-?     10.530    108.969     11.523
            ?-?-?      9.570    116.792     11.422
            ?-?-?      7.725    111.302      8.043
            ?-?-?      1.624    130.515      7.714
            ?-?-?      8.070    122.830      8.621
            ?-?-?     -0.246    123.105     11.328
            ?-?-?      1.157    106.362      9.552
            ?-?-?      1.993    123.516      9.505
            ?-?-?      2.510    109.518      7.878
            ?-?-?      7.233    118.164      7.917
            ?-?-?      5.314    108.832      7.996
            ?-?-?      2.387    130.104      8.066
            ?-?-?      4.306    107.322      6.658
            ?-?-?      9.841    123.516     10.804
            ?-?-?     10.431    115.282      8.269
            ?-?-?      7.971    118.987      7.472
            ?-?-?      4.429    107.185      8.551
            ?-?-?      7.233    114.459      8.011
            ?-?-?     -1.500    108.557      7.675
            ?-?-?      3.764    120.360      8.473
            ?-?-?     10.628    118.438      8.473
            ?-?-?      5.806    117.478      6.197
            ?-?-?      4.256    118.850      9.020
            ?-?-?      3.149    124.340      6.126
            ?-?-?     11.071    130.378      7.331
            ?-?-?     10.776    110.067      8.817
            ?-?-?      3.026    111.028      7.534
            ?-?-?      5.413    127.359      7.409
            ?-?-?      5.683    126.124      9.106
            ?-?-?      9.127    105.813      9.583
            ?-?-?      6.962    114.596      6.705
            ?-?-?     10.456    115.145      8.293
            ?-?-?     -0.467    117.752      8.739
            ?-?-?      9.644    108.008     10.765
            ?-?-?     -1.230    122.967     10.827
            ?-?-?     10.333    117.615     11.695
            ?-?-?      3.469    109.244      7.737
            ?-?-?      7.848    110.753      8.222
            ?-?-?      7.774    116.380      8.324
            ?-?-?      9.472    120.772      7.354
            ?-?-?      9.619    106.499     10.475
            ?-?-?      3.543    107.185     10.624
            ?-?-?      7.307    119.948      9.537
            ?-?-?      7.947    109.792      7.753
            ?-?-?     10.726    112.949      7.088
            ?-?-?      3.617    121.732      8.340
            ?-?-?      7.258    108.557      6.807
            ?-?-?     -0.934    127.222      8.293
            ?-?-?     10.677    131.751     11.390
            ?-?-?      0.861    126.810      7.401
            ?-?-?      4.379    121.732      7.127
            ?-?-?      7.750    120.909      6.861
            ?-?-?      3.617    106.910     10.108
            ?-?-?      6.618    115.968      7.104
            ?-?-?      6.224    112.812     10.624
            ?-?-?      3.297    108.832      8.958
            ?-?-?     10.997    121.595      7.307
            ?-?-?     10.726    127.359     10.139
            ?-?-?     -0.565    123.516      9.208
            ?-?-?      3.691    128.731     10.420
            ?-?-?      1.083    119.948      6.963
            ?-?-?      9.546    115.831      9.364
            ?-?-?      2.854    125.438      8.848
            ?-?-?      7.799    110.341      8.355
            ?-?-?     -1.131    115.282     11.257
            ?-?-?      6.839    108.420      6.572
            ?-?-?     11.071    127.222      6.486
            ?-?-?      1.034    123.654     11.875
            ?-?-?      8.365    120.909      8.129
            ?-?-?      6.544    115.282     11.766
            ?-?-?      8.783    123.105     11.727
            ?-?-?      1.821    120.360      8.668
            ?-?-?      2.608    129.143      9.654
            ?-?-?      6.815    111.439      6.408
            ?-?-?      3.986    121.869      6.595
            ?-?-?      4.650    117.752      9.036
            ?-?-?      7.307    120.223      8.308
            ?-?-?      9.250    117.066      7.620
            ?-?-?     -1.476    111.714      6.893
            ?-?-?     11.071    113.910      6.924
            ?-?-?     -1.500    113.910      6.924
            ?-?-?      7.258    125.712      9.912
            ?-?-?      1.132    121.869      8.199
            ?-?-?      2.018    107.322      7.612
            ?-?-?      8.389    122.556      8.207
            ?-?-?      7.110    127.908      8.606
            ?-?-?      4.773    107.048      6.901
            ?-?-?      6.839    107.048      6.564
            ?-?-?      5.413    119.399      7.143
            ?-?-?      5.068    129.829      9.951
            ?-?-?      5.117    121.458     11.727
            ?-?-?      6.938    110.616      7.440
            ?-?-?     -0.713    113.086      7.370
            ?-?-?      5.265    116.792      8.371
            ?-?-?      3.617    122.007      7.847
            ?-?-?      8.143    129.829      7.511
            ?-?-?      7.110    128.869      9.849
            ?-?-?     11.022    118.987     11.179
            ?-?-?      3.223    123.105     10.459
            ?-?-?      9.029    122.967     10.819
            ?-?-?     -0.713    119.811      6.165
            ?-?-?      2.338    110.479      9.419
            ?-?-?      7.233    122.967      8.653
            ?-?-?      8.537    128.731      9.607
            ?-?-?      0.886    120.497      8.066
            ?-?-?      4.748    115.419      8.707
            ?-?-?      3.814    113.910      7.143
            ?-?-?      7.873    118.987      8.230
            ?-?-?      5.880    107.185      6.846
            ?-?-?      3.666    104.989      6.173
            ?-?-?     -0.590    121.046      6.588
            ?-?-?      6.397    112.537      9.098
            ?-?-?      6.323    113.910      6.095
            ?-?-?      7.233    117.890     10.131
            ?-?-?      1.895    118.987      6.118
            ?-?-?      6.347    106.224     10.381
            ?-?-?      3.740    109.655      6.791
            ?-?-?      4.281    108.695      7.511
            ?-?-?      7.258    105.813      6.572
            ?-?-?      8.783    128.457      6.087
            ?-?-?     -1.131    127.222      8.246
            ?-?-?      3.420    125.849      6.353
            ?-?-?     -0.615    121.183     10.147
            ?-?-?      0.911    127.496      9.677
            ?-?-?      7.750    116.517      9.450
            ?-?-?      5.659    114.733     11.296
            ?-?-?     -1.230    123.379      8.926
            ?-?-?     -1.476    110.479      7.002
            ?-?-?      3.076    116.105      8.215
            ?-?-?     10.161    104.440      7.495
            ?-?-?      0.246    117.341      6.588
            ?-?-?      7.873    117.066      6.760
            ?-?-?      8.660    121.732      8.191
            ?-?-?      1.624    111.439     10.154
            ?-?-?      3.937    129.966      9.576
            ?-?-?      8.168    117.478      7.698
            ?-?-?      4.010    111.988      6.580
            ?-?-?     10.284    104.440      8.285
            ?-?-?      9.496    109.655      8.035
            ?-?-?      7.578    131.339      6.322
            ?-?-?      3.543    123.105      6.079
            ?-?-?      4.502    104.989      8.833
            ?-?-?     10.308    126.124     10.389
            ?-?-?      7.135    125.712      6.290
            ?-?-?      7.873    115.831      7.315
            ?-?-?      2.731    112.812      9.529
            ?-?-?      3.789    108.420      7.245
            ?-?-?      4.109    108.832      8.207
            ?-?-?      9.177    118.987     10.499
            ?-?-?     -0.344    127.771      6.455
            ?-?-?      4.256    109.792      6.877
            ?-?-?      5.585    108.832      9.122
            ?-?-?      0.837    120.497     11.860
            ?-?-?      3.518    116.792      9.857
            ?-?-?      5.167    112.400      7.472
            ?-?-?      3.002    119.536      6.251
            ?-?-?      1.378    118.850      9.271
            ?-?-?      6.446    123.379      6.111
            ?-?-?      7.135    108.146     10.342
            ?-?-?      1.476    110.341     11.023
            ?-?-?      7.627    113.772      7.425
            ?-?-?     10.407    116.929      6.197
            ?-?-?      0.911    111.439      7.034
            ?-?-?      6.347    111.988      8.254
            ?-?-?      5.806    118.438      7.315
            ?-?-?      5.732    110.616      7.385
            ?-?-?      6.815    111.302      7.026
            ?-?-?     -0.565    118.301      6.322
            ?-?-?      0.099    111.028      6.353
            ?-?-?      1.796    107.871      8.543
            ?-?-?      8.045    118.301      8.582
            ?-?-?     -0.590    118.164      8.840
            ?-?-?     11.071    104.440      7.972
            ?-?-?      9.029    118.850      7.479
            ?-?-?     -1.476    105.950      8.168
            ?-?-?      7.208    127.496      6.877
            ?-?-?     -0.565    112.537      9.513
            ?-?-?      7.430    124.340      8.950
            ?-?-?      3.568    119.536      8.770
            ?-?-?      2.584    128.182      8.989
            ?-?-?      8.266    112.263      9.709
            ?-?-?      8.045    118.164      8.989
            ?-?-?      4.453    110.341      8.903
            ?-?-?      2.510    107.734     11.093
            ?-?-?      5.929    117.615      7.659
            ?-?-?      7.651    117.341      6.330
            ?-?-?     -1.303    105.675      7.722
            ?-?-?      8.045    116.654      8.254
            ?-?-?      1.526    130.790      9.388
            ?-?-?     -0.393    112.537     10.373
            ?-?-?      7.627    105.675      7.370
            ?-?-?     -0.393    124.614      7.824
            ?-?-?      4.527    117.341      8.043
            ?-?-?      8.685    123.791      8.043
            ?-?-?      0.074    131.888      9.028
            ?-?-?      4.429    104.577      8.207
            ?-?-?      0.665    121.320      6.908
            ?-?-?     10.161    114.321      7.331
            ?-?-?     10.702    112.949     11.766
            ?-?-?      4.010    115.145      8.121
            ?-?-?     -0.196    105.401     11.844
            ?-?-?     -0.541    126.810      9.106
            ?-?-?      7.184    111.302      7.800
            ?-?-?      1.427    115.145      8.254
            ?-?-?      1.329    106.087      7.229
            ?-?-?      7.528    106.362     11.508
            ?-?-?      1.526    118.301      9.052
            ?-?-?     -1.082    124.614     10.506
            ?-?-?      0.468    109.106      6.932
            ?-?-?      5.191    115.282      7.206
            ?-?-?      9.177    119.674     10.053
            ?-?-?      7.307    121.732      8.621
            ?-?-?      0.271    127.908     10.741
            ?-?-?      9.915    130.927     11.766
            ?-?-?      7.799    119.262      9.568
            ?-?-?      4.060    118.164      7.894
            ?-?-?      3.469    122.007      7.737
            ?-?-?      0.443    116.929      8.535
            ?-?-?      2.584    108.557      6.157
            ?-?-?     -0.246    119.262     11.226
            ?-?-?      8.414    121.320     11.883
            ?-?-?      5.437    128.182      9.052
            ?-?-?      3.912    119.399     10.272
            ?-?-?      5.560    125.026      6.439
            ?-?-?     -0.713    131.202      7.260
            ?-?-?     -1.500    124.614      8.754
            ?-?-?      8.857    127.908     11.844
            ?-?-?      8.635    116.380      8.887
            ?-?-?      7.159    104.577     10.702
            ?-?-?      1.919    109.655      7.542
            ?-?-?      4.625    116.380      6.032
            ?-?-?     10.530    109.792      7.518
            ?-?-?      5.216    122.007      7.917
            ?-?-?      4.133    126.124      9.247
            ?-?-?      7.528    104.715      6.564
            ?-?-?      8.832    110.341     11.085
            ?-?-?      9.004    113.361      6.267
            ?-?-?      4.699    115.282      6.040
            ?-?-?      8.980    118.164      8.778
            ?-?-?     -0.467    117.890      8.731
            ?-?-?      1.476    121.183      7.049
            ?-?-?      9.201    119.125      7.816
            ?-?-?     10.702    127.908     11.109
            ?-?-?      0.591    118.987      7.917
            ?-?-?      7.110    116.792      7.472
            ?-?-?      6.618    119.674      7.174
            ?-?-?      5.462    126.536     10.984
            ?-?-?      7.332    121.458      6.947
            ?-?-?      4.994    117.478      8.136
            ?-?-?     10.948    132.162     11.336
            ?-?-?      3.666    109.244      6.556
            ?-?-?      7.332    123.516      9.920
            ?-?-?      0.345    118.438      7.464
            ?-?-?      0.222    116.380      7.276
            ?-?-?      7.922    127.496      9.028
            ?-?-?      4.109    114.733      6.955
            ?-?-?      4.060    114.596      7.182
            ?-?-?      0.935    118.027      7.628
            ?-?-?      7.848    110.753      7.495
            ?-?-?      6.643    127.084      6.111
            ?-?-?      5.339    111.851      6.791
            ?-?-?      8.389    118.301      6.877
            ?-?-?      5.954    108.146      6.228
            ?-?-?      0.886    118.576      7.894
            ?-?-?      5.757    130.378      9.443
            ?-?-?      5.831    117.341     11.226
            ?-?-?      7.061    112.537      6.572
            ?-?-?      2.879    119.262     10.952
            ?-?-?      3.592    123.791      6.204
            ?-?-?      0.714    116.654     11.070
            ?-?-?      1.476    118.576      6.971
            ?-?-?      9.447    114.733     11.195
            ?-?-?      6.372    128.182     10.694
            ?-?-?      5.314    128.457      9.091
            ?-?-?      8.070    104.852      9.842
            ?-?-?      4.847    115.831      6.048
            ?-?-?      7.676    118.301      9.396
            ?-?-?      5.462    113.498      6.877
            ?-?-?      9.078    104.852     10.014
            ?-?-?      6.298    130.790      7.034
            ?-?-?      1.919    126.810      6.908
            ?-?-?      0.123    120.634      7.245
            ?-?-?      6.470    131.064      7.362
            ?-?-?      8.070    114.596      7.221
            ?-?-?      8.414    127.771      7.894
            ?-?-?     -0.024    125.849      8.097
            ?-?-?      7.848    122.830      7.464
            ?-?-?     -0.885    125.163      7.730
            ?-?-?      6.274    121.869     11.734
            ?-?-?      8.340    108.420      7.691
            ?-?-?     10.800    109.792      9.364
            ?-?-?      0.788    131.339     10.475
            ?-?-?      6.126    126.261     11.351
            ?-?-?     -0.639    115.282      8.176
            ?-?-?      2.338    114.184     10.905
            ?-?-?      6.766    112.263      6.470
            ?-?-?      9.373    112.674      6.150
            ?-?-?      6.864    110.616      7.284
            ?-?-?     -1.451    104.303      7.784
            ?-?-?      8.242    132.025      6.768
            ?-?-?     -1.082    127.222     10.053
            ?-?-?      1.993    129.966     11.124
            ?-?-?      5.240    119.536      8.684
            ?-?-?      0.271    119.399      8.966
            ?-?-?      2.461    120.360     11.586
            ?-?-?     10.874    117.066      6.024
            ?-?-?      0.886    116.929      8.301
            ?-?-?      0.542    121.320      8.825
            ?-?-?      7.553    119.125      7.065
            ?-?-?      2.116    108.420      7.112
            ?-?-?      5.167    111.851      6.846
            ?-?-?      6.052    125.575      7.573
            ?-?-?      3.322    108.832      8.966
            ?-?-?      0.468    128.320      8.559
            ?-?-?      6.913    116.380      7.839
            ?-?-?      6.569    129.006      9.638
            ?-?-?      1.501    127.771      6.947
            ?-?-?     -1.500    127.359      8.269
            ?-?-?     11.071    127.359      8.269
            ?-?-?      8.340    123.242      8.082
            ?-?-?      4.625    108.283      6.376
            ?-?-?      4.773    124.889      8.089
            ?-?-?      1.329    113.223      8.230
            ?-?-?      5.117    112.400      6.924
            ?-?-?      4.970    116.517      7.331
            ?-?-?      2.141    116.654      8.887
            ?-?-?      1.181    116.380      6.924
            ?-?-?      5.585    108.557      6.556
            ?-?-?     -1.500    125.575      8.966
            ?-?-?      8.020    123.928      8.660
            ?-?-?      8.488    120.772      9.028
            ?-?-?      4.773    120.909      8.559
            ?-?-?      8.463    118.438      8.348
            ?-?-?      0.394    126.810      6.400
            ?-?-?      9.054    116.243      9.482
            ?-?-?     -0.123    115.694      6.588
            ?-?-?      0.788    125.300      9.278
            ?-?-?      5.093    114.733      9.091
            ?-?-?      4.379    112.949      6.940
            ?-?-?      7.676    118.576      7.972
            ?-?-?      0.517    126.124      6.635
            ?-?-?      8.980    121.732     11.289
            ?-?-?      7.381    115.556      7.096
            ?-?-?      3.174    118.301      9.059
            ?-?-?      1.427    123.928      6.150
            ?-?-?      8.734    132.025      8.645
            ?-?-?      0.837    115.145      8.324
            ?-?-?      0.320    126.810      7.949
            ?-?-?      7.528    122.007      7.018
            ?-?-?      8.734    109.930     11.351
            ?-?-?      0.074    129.280      6.024
            ?-?-?      8.316    116.654      7.964
            ?-?-?      6.249    115.008      7.331
            ?-?-?      4.478    114.596     10.765
            ?-?-?     10.530    104.440      8.285
            ?-?-?      1.427    129.966      8.629
            ?-?-?      1.353    130.927      7.917
            ?-?-?      4.306    120.772      8.739
            ?-?-?      7.627    115.968      8.895
            ?-?-?      4.281    109.792      9.537
            ?-?-?      4.625    114.596      9.075
            ?-?-?      4.994    120.223      8.027
            ?-?-?      8.980    123.379      8.606
            ?-?-?      7.307    111.165      6.783
            ?-?-?      2.928    116.105     10.366
            ?-?-?      7.233    105.126      6.744
            ?-?-?      7.971    128.045      8.606
            ?-?-?      2.461    114.047     10.561
            ?-?-?      4.035    119.125      8.770
            ?-?-?      7.897    129.555     10.444
            ?-?-?      0.443    109.655     10.452
            ?-?-?      5.683    111.714     11.852
            ?-?-?      5.511    118.576      8.176
            ?-?-?     10.456    123.928     10.733
            ?-?-?      8.045    118.987      8.481
            ?-?-?     10.087    120.909      8.707
            ?-?-?      4.650    116.105     10.678
            ?-?-?      1.722    107.871      7.432
            ?-?-?     10.013    124.340      6.783
            ?-?-?      7.528    115.282      8.222
            ?-?-?      1.353    107.048     10.639
            ?-?-?     10.628    122.281      9.419
            ?-?-?      7.208    123.379      6.979
            ?-?-?      0.689    107.871      7.714
            ?-?-?      0.591    119.125     11.656
            ?-?-?      9.029    129.418     11.883
            ?-?-?      0.861    131.613      8.660
            ?-?-?      3.051    113.772      6.994
            ?-?-?      9.029    115.556      6.517
            ?-?-?      1.526    115.968      9.161
            ?-?-?      9.226    116.654      6.048
            ?-?-?      5.609    130.927      6.611
            ?-?-?      0.148    131.202      7.260
            ?-?-?     10.899    124.065      8.981
            ?-?-?      3.469    112.812      6.979
            ?-?-?      1.132    122.007      8.043
            ?-?-?      6.618    113.361      6.056
            ?-?-?      5.437    118.027      8.058
            ?-?-?      9.226    105.813     10.976
            ?-?-?      1.255    117.203     10.506
            ?-?-?      7.332    124.065      7.213
            ?-?-?      1.870    107.597     11.750
            ?-?-?     -0.270    108.146      8.707
            ?-?-?     -0.861    117.066      6.048
            ?-?-?      2.313    117.478      7.581
            ?-?-?      6.249    120.360     11.508
            ?-?-?      4.379    110.616      9.928
            ?-?-?      5.290    125.987      8.504
            ?-?-?      1.575    123.379      9.537
            ?-?-?      2.436    112.400      6.877
            ?-?-?      4.084    121.046      8.668
            ?-?-?      9.201    119.125      8.035
            ?-?-?      6.446    117.752      8.856
            ?-?-?      0.296    106.910      9.732
            ?-?-?      5.536    104.303      9.818
            ?-?-?      4.355    118.576      9.364
            ?-?-?      8.119    114.459      6.885
            ?-?-?     -1.426    109.106      8.770
            ?-?-?      1.575    112.263      8.074
            ?-?-?      4.355    113.086      6.932
            ?-?-?      6.938    117.615      7.174
            ?-?-?      6.249    106.910      7.034
            ?-?-?      8.439    118.576      9.896
            ?-?-?      1.157    115.556     10.068
            ?-?-?     -0.590    122.693     11.695
            ?-?-?      1.968    130.378      7.558
            ?-?-?      5.609    111.988      7.073
            ?-?-?      4.060    115.282      7.198
            ?-?-?     -0.049    115.694      9.364
            ?-?-?      0.566    131.751     11.203
            ?-?-?     -1.451    117.203      6.736
            ?-?-?      7.085    118.301      7.847
            ?-?-?      5.806    110.616      7.949
            ?-?-?      3.469    123.654     11.390
            ?-?-?     -0.172    126.261      6.541
            ?-?-?      4.822    122.693      8.129
            ?-?-?      0.788    131.476     10.467
            ?-?-?      9.127    110.067     10.170
            ?-?-?      3.125    120.223      8.598
            ?-?-?      7.651    125.849      8.082
            ?-?-?     -0.098    126.947      8.003
            ?-?-?      0.689    108.557     11.633
            ?-?-?      8.980    131.613      9.951
            ?-?-?      3.789    128.182      9.044
            ?-?-?      8.070    115.556      7.558
            ?-?-?      3.961    109.381      8.035
            ?-?-?      4.429    128.182     11.359
            ?-?-?      7.208    109.655      6.275
            ?-?-?      4.601    118.301      8.293
            ?-?-?      7.725    116.654      9.450
            ?-?-?      6.962    117.066      9.779
            ?-?-?      7.455    108.283      7.980
            ?-?-?      2.657    107.048      6.885
            ?-?-?      3.371    121.046      8.332
            ?-?-?      9.841    104.577      6.118
            ?-?-?      2.805    107.871      8.543
            ?-?-?      7.578    122.967     10.898
            ?-?-?      3.592    104.303     10.506
            ?-?-?      7.651    112.400      6.807
            ?-?-?      4.183    128.182      8.121
            ?-?-?      1.845    114.459      7.456
            ?-?-?      8.020    115.282      8.457
            ?-?-?      0.788    127.084     11.007
            ?-?-?     -1.303    122.556     10.147
            ?-?-?      3.076    118.576      8.152
            ?-?-?      9.816    131.339      6.095
            ?-?-?      3.346    106.636      7.440
            ?-?-?      5.142    115.282      8.316
            ?-?-?      3.592    122.693      9.177
            ?-?-?      9.300    111.714     10.373
            ?-?-?      7.233    118.438      7.401
            ?-?-?     -0.492    119.948     11.844
            ?-?-?      9.324    130.515      6.431
            ?-?-?      7.602    112.126      8.168
            ?-?-?      1.624    124.889      8.864
            ?-?-?      7.774    118.987      9.044
            ?-?-?      4.330    116.105      9.005
            ?-?-?      4.675    110.479     11.523
            ?-?-?      7.922    119.125      8.942
            ?-?-?      6.397    112.949      9.286
            ?-?-?      0.246    110.341     11.281
            ?-?-?      2.338    116.792      7.886
            ?-?-?      7.774    114.047      7.182
            ?-?-?      7.332    132.162      9.067
            ?-?-?     10.825    126.947      7.472
            ?-?-?     -0.590    116.654      6.118
            ?-?-?      7.332    107.185      8.035
            ?-?-?      9.669    121.732      8.129
            ?-?-?      6.864    104.577     10.694
            ?-?-?      5.191    109.106      6.564
            ?-?-?      3.986    128.045      8.973
            ?-?-?     10.800    130.241     10.984
            ?-?-?      7.307    124.340     10.108
            ?-?-?      3.887    131.339     11.515
            ?-?-?      4.355    120.223      9.231
            ?-?-?      3.371    118.164      7.495
            ?-?-?     11.022    132.025      9.842
            ?-?-?     10.407    128.182      9.028
            ?-?-?      9.324    122.281      8.371
            ?-?-?     10.284    128.869     10.139
            ?-?-?      7.578    109.106      6.768
            ?-?-?      8.955    109.518      9.052
            ?-?-?      6.298    121.732      9.537
            ?-?-?      5.191    117.615      9.646
            ?-?-?     11.046    111.439      7.698
            ?-?-?      1.476    121.183      7.182
            ?-?-?      1.870    131.613      8.825
            ?-?-?      8.291    121.183      7.518
            ?-?-?      0.074    117.066      6.822
            ?-?-?      8.365    105.401     11.179
            ?-?-?      2.436    115.694      9.145
            ?-?-?      8.439    107.597      7.839
            ?-?-?      9.546    108.969      8.434
            ?-?-?      7.725    114.321      8.191
            ?-?-?      5.413    122.418      7.839
            ?-?-?      1.280    117.478      7.425
            ?-?-?     10.603    119.811      6.791
            ?-?-?      7.184    123.516      7.120
            ?-?-?      3.568    111.028      9.185
            ?-?-?      9.718    117.615      9.310
            ?-?-?     10.628    111.714     10.811
            ?-?-?      1.280    119.811      6.674
            ?-?-?      2.264    122.418     11.875
            ?-?-?      0.296    121.869      6.126
            ?-?-?      1.821    122.007     11.077
            ?-?-?     -0.123    121.595      8.825
            ?-?-?     10.628    128.045      8.277
            ?-?-?      7.553    125.712      6.588
            ?-?-?      1.403    119.674     11.883
            ?-?-?     -1.402    131.751      7.730
            ?-?-?     -1.476    127.496      8.152
            ?-?-?      7.676    115.282      7.534
            ?-?-?     -1.500    112.674      6.901
            ?-?-?     -0.295    116.517      8.074
            ?-?-?     -1.033    105.813     10.115
            ?-?-?      4.773    111.988      6.932
            ?-?-?      8.906    111.988      8.379
            ?-?-?     -0.196    113.361     10.405
            ?-?-?      8.463    118.438      7.917
            ?-?-?     -0.467    111.302      9.239
            ?-?-?     -1.279    110.753     11.187
            ?-?-?      7.774    118.987      8.395
            ?-?-?      5.585    115.008      6.267
            ?-?-?      4.478    121.046      7.878
            ?-?-?      5.388    119.811      8.082
            ?-?-?     10.776    109.106      9.372
            ?-?-?      1.501    105.950     10.905
            ?-?-?      4.183    132.025     11.828
            ?-?-?      3.076    105.538      9.083
            ?-?-?      4.847    132.162      8.043
            ?-?-?      8.070    128.320      7.558
            ?-?-?      5.388    110.341      9.951
            ?-?-?      2.313    125.849      7.565
            ?-?-?      2.510    123.379      6.721
            ?-?-?      6.962    120.909      9.349
            ?-?-?      6.889    131.202     10.295
            ?-?-?     10.333    112.812     10.694
            ?-?-?     11.071    126.536      7.620
            ?-?-?     -1.426    113.361     10.608
            ?-?-?      3.518    130.378      7.745
            ?-?-?      7.553    108.283      7.073
            ?-?-?      5.142    112.674      6.369
            ?-?-?      0.148    109.930      8.082
            ?-?-?      6.815    112.400      6.361
            ?-?-?      6.839    119.948      9.576
            ?-?-?      2.313    130.104      7.972
            ?-?-?      6.569    111.302      7.753
            ?-?-?      8.931    112.949      9.990
            ?-?-?      3.592    128.594      7.456
            ?-?-?      2.141    119.536      8.543
            ?-?-?      2.165    122.693      6.807
            ?-?-?      3.863    118.164      8.144
            ?-?-?      9.816    119.948      8.653
            ?-?-?      3.322    125.849      6.079
            ?-?-?      4.527    119.125      8.191
            ?-?-?      3.051    107.734      7.073
            ?-?-?     10.234    125.712      9.857
            ?-?-?      3.715    121.046      7.190
            ?-?-?     -0.344    119.399      8.934
            ?-?-?      0.911    104.440      6.251
            ?-?-?      5.191    106.224      7.558
            ?-?-?      7.085    114.459      6.588
            ?-?-?      9.054    107.322      7.479
            ?-?-?      9.693    120.085      6.071
            ?-?-?      2.018    122.693      7.182
            ?-?-?      4.355    121.869      7.878
            ?-?-?      2.977    124.751      6.924
            ?-?-?     -0.344    114.596     11.296
            ?-?-?      6.815    112.400      6.752
            ?-?-?      2.534    123.516      6.259
            ?-?-?      6.126    128.457      7.268
            ?-?-?      7.848    117.478     11.625
            ?-?-?      3.764    119.811      8.520
            ?-?-?      9.275    115.556      8.559
            ?-?-?      6.618    109.381      8.043
            ?-?-?      2.534    108.420      8.997
            ?-?-?      0.000    125.987     11.328
            ?-?-?      7.528    122.144      6.197
            ?-?-?      4.994    108.420      6.251
            ?-?-?     -1.451    131.888      8.653
            ?-?-?      6.544    127.908      6.463
            ?-?-?     -1.156    129.555      9.098
            ?-?-?      3.740    104.852      7.714
            ?-?-?      7.085    111.165      6.697
            ?-?-?      7.012    108.283      7.088
            ?-?-?      6.298    121.183      8.082
            ?-?-?      2.436    112.263      6.869
            ?-?-?      3.076    121.869      7.863
            ?-?-?      3.740    128.731      8.191
            ?-?-?      7.430    124.751      8.246
            ?-?-?      8.070    108.969      9.544
            ?-?-?     -1.426    131.751      9.145
            ?-?-?      2.067    119.811      9.169
            ?-?-?      1.993    115.694      7.659
            ?-?-?      4.896    104.303      8.050
            ?-?-?      4.060    105.126     11.758
            ?-?-?      5.290    111.851      7.526
            ?-?-?      3.051    115.694      8.621
            ?-?-?      7.848    110.753      7.526
            ?-?-?     10.997    126.673      7.730
            ?-?-?      2.608    108.283      6.478
            ?-?-?      5.068    132.025      7.511
            ?-?-?      8.094    122.281      8.754
            ?-?-?      7.627    112.126      7.972
            ?-?-?     -1.500    109.655      8.027
            ?-?-?     11.071    109.655      8.027
            ?-?-?      8.316    107.871      7.542
            ?-?-?      8.463    113.223      9.920
            ?-?-?      5.068    125.575      8.340
            ?-?-?      4.379    110.616     11.860
            ?-?-?      9.103    125.300      9.458
            ?-?-?      7.553    118.438      7.378
            ?-?-?      9.324    106.362      8.590
            ?-?-?      2.338    114.459      6.447
            ?-?-?      1.845    116.792      8.887
            ?-?-?      5.019    122.007      8.926
            ?-?-?      0.689    120.360      7.315
            ?-?-?      8.635    108.283      7.323
            ?-?-?      7.602    111.988      8.160
            ?-?-?      7.208    104.577     10.718
            ?-?-?      4.798    121.320     11.734
            ?-?-?      7.479    108.420      7.284
            ?-?-?      7.676    118.713      8.324
            ?-?-?     10.259    121.320     10.147
            ?-?-?     10.480    112.674      6.111
            ?-?-?      1.132    107.185      8.402
            ?-?-?      6.643    124.340     11.805
            ?-?-?      5.265    125.987      8.191
            ?-?-?     -0.787    123.105     10.553
            ?-?-?      6.323    118.713      7.902
            ?-?-?      9.300    104.577     10.053
            ?-?-?     10.948    128.457      8.426
            ?-?-?      4.010    123.928      7.182
            ?-?-?      3.838    104.303     11.813
            ?-?-?      8.094    120.772     11.836
            ?-?-?      3.568    111.302      7.346
            ?-?-?      7.356    111.028      9.036
            ?-?-?      6.151    114.596      8.152
            ?-?-?      8.857    111.165      7.385
            ?-?-?      2.436    122.556      6.509
            ?-?-?      6.569    113.498      9.881
            ?-?-?      9.226    120.085      9.654
            ?-?-?     -1.303    130.241      9.576
            ?-?-?      1.796    108.420      7.698
            ?-?-?      1.157    110.341     10.991
            ?-?-?     -0.442    110.616      6.955
            ?-?-?      2.830    110.341      7.941
            ?-?-?      5.240    131.339      8.003
            ?-?-?      2.042    116.792      8.097
            ?-?-?     10.087    119.536      6.807
            ?-?-?      8.783    120.360      8.324
            ?-?-?      5.093    119.948      7.432
            ?-?-?      6.151    111.577     11.101
            ?-?-?      0.591    108.146      7.221
            ?-?-?      5.068    126.261      6.095
            ?-?-?      2.485    121.320      8.074
            ?-?-?     10.210    129.829      6.071
            ?-?-?      8.832    113.086      7.667
            ?-?-?      6.815    105.538     10.804
            ?-?-?      5.683    119.262      9.239
            ?-?-?      2.584    115.145      7.996
            ?-?-?     10.284    118.027     10.890
            ?-?-?     10.899    116.380      8.215
            ?-?-?     10.972    105.813      6.408
            ?-?-?      7.479    127.496     10.976
            ?-?-?      4.084    119.948      9.036
            ?-?-?      4.207    122.693      7.542
            ?-?-?      3.494    118.850      8.997
            ?-?-?      3.445    107.048     10.718
            ?-?-?      4.478    112.949      6.807
            ?-?-?     -1.476    127.496     10.678
            ?-?-?      3.199    123.654      7.127
            ?-?-?      7.824    130.790      7.659
            ?-?-?      8.389    110.479     10.718
            ?-?-?      0.763    123.791     10.053
            ?-?-?      6.815    104.852      8.911
            ?-?-?      0.960    129.006      9.036
            ?-?-?      3.961    123.654      7.456
            ?-?-?      7.356    112.949     11.594
            ?-?-?      9.201    114.184      6.760
            ?-?-?      8.783    110.753      7.855
            ?-?-?      9.964    114.596      9.341
            ?-?-?      9.152    132.162     10.655
            ?-?-?      9.152    104.303     10.655
            ?-?-?      5.314    118.164      7.456
            ?-?-?      3.272    116.243     11.641
            ?-?-?     -0.762    121.046     11.578
            ?-?-?      7.774    111.439      6.619
            ?-?-?      8.512    109.930      7.941
            ?-?-?      9.693    114.733      6.095
            ?-?-?      8.611    128.320      7.190
            ?-?-?      7.061    109.106      6.611
            ?-?-?      7.332    128.594     11.828
            ?-?-?     -0.541    117.203      7.933
            ?-?-?      0.886    120.497      6.165
            ?-?-?      7.922    124.477      8.121
            ?-?-?      4.429    125.712     11.641
            ?-?-?      1.329    111.302      7.253
            ?-?-?     11.071    104.440      7.065
            ?-?-?      1.673    131.888      9.724
            ?-?-?      0.320    108.283     11.875
            ?-?-?      9.201    117.752      8.481
            ?-?-?      1.427    121.458      7.503
            ?-?-?      7.799    120.497      7.964
            ?-?-?     -0.811    118.301      8.473
            ?-?-?      4.281    127.633      7.315
            ?-?-?      1.329    105.813      8.997
            ?-?-?     -0.049    128.045     11.500
            ?-?-?     10.530    107.871      6.181
            ?-?-?      9.004    110.479     11.461
            ?-?-?      6.913    110.341      6.556
            ?-?-?     10.382    124.340     11.398
            ?-?-?      1.722    116.243      7.949
            ?-?-?      7.405    116.517     10.944
            ?-?-?     -0.270    108.146     11.085
            ?-?-?      3.961    128.045      8.950
            ?-?-?      7.455    112.400      7.730
            ?-?-?      1.747    121.732      7.198
            ?-?-?      1.550    123.654      8.003
            ?-?-?      4.429    119.536      8.786
            ?-?-?      1.944    118.438      7.088
            ?-?-?      8.439    113.772      8.895
            ?-?-?      7.208    124.614      7.370
            ?-?-?      9.644    125.712      7.824
            ?-?-?      8.488    122.967     11.852
            ?-?-?      1.427    111.165      6.611
            ?-?-?     10.677    121.320     11.093
            ?-?-?     -1.500    119.811      6.024
            ?-?-?     11.071    119.811      6.024
            ?-?-?      0.788    127.084      7.784
            ?-?-?      2.018    110.067      7.448
            ?-?-?      6.618    122.007      8.770
            ?-?-?      5.732    107.048      6.869
            ?-?-?      2.313    111.988     11.304
            ?-?-?      3.887    115.008      7.073
            ?-?-?     -0.959    126.398     10.366
            ?-?-?      2.608    107.322      8.942
            ?-?-?     -1.500    105.813      8.746
            ?-?-?      7.036    111.302      7.479
            ?-?-?      8.881    113.635      6.071
            ?-?-?      4.896    104.440     10.029
            ?-?-?      8.193    123.379      8.707
            ?-?-?      4.355    112.400      8.027
            ?-?-?      8.808    124.340      8.629
            ?-?-?      7.184    123.379      7.714
            ?-?-?     11.071    105.813      8.746
