# Supplementary material for: Structural and regulatory insights into the glideosome-associated connector from Toxoplasma gondii
Source: eLife. 2023 Apr 4;12:e86049. doi: 10.7554/eLife.86049 (PMC10125020; doi:10.7554/eLife.86049)
Supplement: Figure 1—source data 1. — wwPDB X-ray structure validation; MTZ file for TgGAC X-ray diffraction data and final refined PDB file for TgGAC from X-ray diffraction. [file elife-86049-fig1-data1.zip › Figure 1-source data 1/NOE assignment and NMR structure/peak_lists/CBCAcoNH_hncocacb_all.csv]

C	N	HN	responses
29.051	108.446	7.240	1.000
59.557	118.163	8.050	1.000
41.526	121.408	7.249	1.000
39.730	116.601	8.600	1.000
39.101	108.834	8.019	1.000
55.086	121.011	8.561	1.000
30.931	121.789	6.312	1.000
55.824	118.038	7.917	1.000
54.954	116.600	8.603	1.000
54.886	121.279	8.083	1.000
30.337	118.427	8.477	1.000
35.265	118.021	8.989	1.000
33.225	108.298	7.474	1.000
23.051	119.464	8.673	1.000
23.279	119.405	8.675	1.000
33.469	117.523	7.992	1.000
33.396	111.937	6.851	1.000
33.857	116.350	7.854	1.000
32.330	119.713	8.038	1.000
56.835	120.242	8.188	1.000
42.063	118.015	7.914	1.000
29.028	108.434	6.574	1.000
40.587	116.479	7.736	1.000
32.452	119.722	7.884	1.000
32.269	127.755	8.399	1.000
50.100	115.945	8.899	1.000
67.701	116.736	8.405	1.000
39.685	122.186	8.095	1.000
34.528	120.241	8.192	1.000
39.242	125.555	7.570	1.000
52.796	108.835	8.015	0.999
54.050	121.009	8.345	0.999
55.241	119.067	7.937	0.999
30.798	122.835	8.039	0.999
36.602	123.482	7.194	0.999
69.897	121.769	7.622	0.999
29.338	109.873	7.951	0.999
65.940	125.297	11.768	0.999
66.177	125.263	11.763	0.999
54.864	106.762	7.568	0.999
57.506	122.186	8.097	0.999
52.971	112.353	6.806	0.999
39.051	113.630	7.772	0.999
42.365	118.137	7.491	0.999
61.426	115.186	8.006	0.999
39.210	112.334	6.807	0.999
72.494	117.649	8.836	0.999
60.514	130.876	9.216	0.999
19.253	114.538	7.090	0.999
40.206	110.780	7.863	0.999
30.066	121.149	7.336	0.999
52.992	112.339	7.483	0.999
55.830	109.873	7.948	0.999
52.804	113.632	6.889	0.999
62.258	117.259	8.066	0.999
29.337	120.630	8.821	0.999
52.896	125.556	7.570	0.999
22.291	115.951	8.897	0.999
37.601	111.297	7.160	0.999
39.446	121.927	8.358	0.999
29.595	122.185	7.531	0.999
61.389	119.842	7.085	0.999
60.128	119.731	7.883	0.999
30.540	119.595	8.408	0.999
58.040	116.337	7.855	0.999
56.788	119.593	8.410	0.999
19.353	121.279	8.085	0.999
18.743	117.519	8.139	0.999
32.243	121.668	8.280	0.999
67.099	119.205	8.026	0.999
55.137	115.316	7.362	0.999
31.186	119.852	7.085	0.999
55.285	115.332	7.353	0.999
46.950	118.558	7.702	0.999
65.337	115.286	8.914	0.999
65.074	115.331	8.889	0.999
55.122	118.031	8.993	0.998
58.164	116.867	7.099	0.998
32.489	116.846	7.099	0.998
45.980	117.131	8.516	0.998
63.713	116.353	7.792	0.998
56.287	118.161	7.492	0.998
54.256	114.539	7.093	0.998
58.991	122.056	7.531	0.998
27.694	111.946	7.537	0.998
54.655	117.520	8.140	0.998
29.572	118.167	8.054	0.998
57.973	105.595	7.241	0.998
30.664	124.906	8.971	0.998
18.802	115.317	7.366	0.998
18.895	115.281	7.353	0.998
19.015	115.255	7.345	0.998
59.875	119.594	8.040	0.998
18.295	119.075	7.931	0.998
32.360	115.187	8.006	0.998
31.927	115.317	8.895	0.998
39.122	111.928	8.050	0.998
39.548	113.110	7.667	0.998
31.704	119.205	8.025	0.998
27.697	111.947	6.851	0.998
32.111	115.285	8.917	0.998
58.518	118.804	7.668	0.998
41.418	116.086	7.553	0.998
53.946	118.565	7.703	0.998
57.673	112.184	7.626	0.997
62.464	121.772	6.310	0.997
30.263	116.074	7.551	0.997
30.062	116.092	7.572	0.997
64.956	116.365	7.717	0.997
32.354	125.299	11.763	0.997
35.762	107.539	7.806	0.997
31.707	116.742	8.406	0.997
31.278	112.205	7.623	0.997
56.994	122.466	8.372	0.997
56.797	122.446	8.381	0.997
18.622	121.027	8.560	0.997
34.521	108.447	7.240	0.997
29.065	121.660	8.671	0.996
20.381	107.640	7.678	0.996
60.615	119.722	9.538	0.996
31.889	117.909	7.802	0.996
27.608	118.943	7.803	0.996
58.166	121.927	8.358	0.996
57.864	116.475	7.738	0.996
65.907	117.909	7.803	0.996
41.712	106.773	7.568	0.996
54.437	113.763	6.818	0.996
35.843	125.168	9.117	0.996
53.410	110.779	7.863	0.996
55.931	121.797	8.131	0.996
57.488	108.317	7.474	0.996
18.081	121.408	7.324	0.996
31.750	111.160	7.359	0.996
59.797	117.521	7.991	0.995
59.559	122.838	8.039	0.995
60.988	124.924	8.969	0.995
56.615	111.941	8.046	0.995
29.304	111.949	6.678	0.995
29.520	111.970	6.669	0.995
40.849	121.020	8.345	0.995
62.196	121.771	7.624	0.994
33.293	111.941	6.667	0.994
57.717	111.170	7.375	0.994
57.859	111.115	7.357	0.994
58.404	118.427	8.477	0.994
45.053	123.746	8.633	0.994
60.739	117.633	8.836	0.993
45.835	118.954	8.369	0.992
58.642	118.297	7.681	0.992
63.154	119.205	8.048	0.992
57.250	111.364	9.382	0.991
54.125	112.603	7.091	0.991
39.051	113.623	6.890	0.991
28.939	107.929	7.242	0.991
58.277	126.729	8.030	0.991
29.389	111.951	7.305	0.991
62.657	128.148	8.445	0.991
36.412	126.724	8.039	0.990
30.039	118.816	7.669	0.989
57.191	107.541	7.803	0.988
34.494	107.929	7.241	0.988
54.319	121.667	8.283	0.987
33.428	111.924	7.536	0.987
54.878	121.408	7.326	0.987
38.711	117.261	8.070	0.987
52.780	113.632	7.774	0.987
59.838	120.631	8.821	0.986
39.909	122.445	8.376	0.985
36.043	130.907	9.217	0.985
59.367	121.668	8.672	0.985
57.482	130.741	7.521	0.985
57.662	130.748	7.511	0.985
31.020	116.353	7.798	0.983
28.981	107.932	6.575	0.982
56.330	123.482	7.195	0.981
30.299	118.298	7.683	0.980
54.587	123.745	8.629	0.980
34.519	108.447	6.575	0.979
30.350	121.794	8.126	0.979
39.213	112.335	7.483	0.978
57.487	116.105	7.567	0.978
53.718	107.669	7.674	0.978
57.851	116.072	7.548	0.978
40.883	111.359	9.385	0.977
55.121	120.056	9.241	0.977
30.530	130.740	7.513	0.977
33.112	105.595	7.240	0.973
31.876	122.058	8.772	0.973
35.065	125.548	7.574	0.969
34.699	125.611	7.575	0.969
55.134	125.172	9.114	0.969
28.907	119.854	9.541	0.962
54.419	113.760	7.639	0.962
55.135	118.110	8.155	0.962
65.915	118.743	9.277	0.958
65.722	118.687	9.266	0.958
55.544	125.563	8.313	0.957
62.172	127.759	8.399	0.954
54.020	112.613	6.850	0.953
50.769	125.565	7.569	0.953
54.254	112.662	6.848	0.953
40.788	112.613	6.849	0.951
61.002	111.289	7.158	0.949
50.457	119.464	8.672	0.948
36.798	125.579	7.568	0.947
36.583	125.558	7.572	0.947
33.320	111.428	6.849	0.944
38.806	113.630	6.817	0.944
38.611	120.965	7.749	0.943
38.442	120.923	7.777	0.943
34.518	107.929	6.575	0.941
43.194	107.155	6.887	0.937
43.391	107.183	6.865	0.937
43.440	107.175	6.903	0.937
38.882	113.671	7.639	0.936
38.645	113.633	7.636	0.936
53.261	120.963	7.770	0.932
52.818	113.113	6.889	0.925
54.278	121.408	7.248	0.918
36.084	128.149	8.450	0.916
36.340	128.111	8.447	0.916
39.219	111.946	6.806	0.905
43.894	126.723	7.732	0.895
27.713	111.429	6.848	0.891
63.840	126.204	6.544	0.891
40.841	112.595	7.084	0.889
33.298	111.970	7.300	0.887
52.816	113.113	7.674	0.886
57.742	118.946	7.805	0.886
53.029	113.072	7.662	0.886
32.654	119.140	8.039	0.856
54.685	120.246	8.310	0.849
52.951	111.946	7.484	0.833
57.091	122.059	8.773	0.822
35.251	119.991	9.245	0.813
48.582	125.664	7.574	0.782
48.302	125.688	7.560	0.782
48.805	125.651	7.575	0.782
35.344	120.271	8.311	0.750
52.945	111.817	6.810	0.741
73.106	121.159	8.030	0.739
39.217	111.946	7.482	0.736
36.371	128.295	9.046	0.735
24.731	115.214	7.905	0.731
62.315	105.494	7.272	0.699
62.126	105.475	7.275	0.699
24.745	114.803	8.351	0.676
35.927	108.445	6.569	0.661
73.156	122.112	8.157	0.637
31.034	125.694	7.571	0.549
73.332	122.465	8.083	0.540
73.109	122.434	8.086	0.540
30.351	116.617	8.400	0.520
31.597	116.353	7.714	0.486
73.090	123.223	8.191	0.478
54.102	116.613	9.388	0.477
25.034	121.927	8.011	0.415
33.473	125.686	8.316	0.413
31.597	108.447	6.580	0.406
39.099	111.817	6.807	0.395
43.318	128.667	10.178	0.379
37.224	120.760	10.600	0.370
22.689	127.371	6.118	0.337
46.600	112.465	7.479	0.333
46.366	112.983	6.885	0.308
33.238	108.447	6.580	0.281
39.099	113.372	9.529	0.265
39.099	113.113	6.893	0.254
21.283	107.021	11.789	0.245
31.363	125.556	6.126	0.240
39.333	125.038	7.581	0.231
57.384	117.650	6.376	0.228
16.360	121.149	8.035	0.228
28.316	112.076	6.721	0.224
62.072	128.278	9.052	0.214
74.028	127.565	11.848	0.208
48.710	121.149	9.012	0.200
31.129	113.243	8.105	0.184
33.004	126.204	6.541	0.183
57.149	118.686	9.271	0.167
29.956	118.038	7.800	0.161
56.915	113.113	8.105	0.160
47.772	119.983	9.208	0.149
15.188	115.187	8.864	0.146
33.004	107.929	6.580	0.142
20.580	106.503	7.925	0.138
61.838	128.278	9.059	0.133
24.799	125.297	7.956	0.126
51.289	127.759	9.693	0.125
31.832	105.077	6.369	0.124
52.226	123.741	8.645	0.124
51.758	104.688	9.388	0.124
25.502	117.909	7.808	0.122
39.099	113.243	9.544	0.117
25.737	117.909	7.800	0.114
35.583	123.871	11.719	0.110
28.784	108.317	7.456	0.109
18.235	108.058	6.666	0.107
41.443	106.114	11.633	0.106
30.660	112.076	7.534	0.106
50.351	125.556	8.465	0.104
66.292	122.964	8.043	0.102
24.799	122.316	7.996	0.100
16.595	123.223	8.183	0.099
54.336	113.502	7.996	0.098
22.689	117.909	6.267	0.098
18.001	119.853	9.200	0.098
37.692	121.149	8.340	0.097
45.897	113.632	7.644	0.096
33.238	107.929	6.572	0.094
39.333	128.926	11.414	0.094
29.488	118.168	8.152	0.092
44.022	107.540	7.894	0.090
17.063	112.854	6.893	0.089
61.134	122.186	7.534	0.089
31.363	120.890	8.856	0.087
25.502	107.021	6.807	0.086
33.707	110.910	11.351	0.083
46.366	112.595	11.734	0.083
32.066	119.723	11.469	0.082
29.253	112.724	9.224	0.080
42.850	107.151	10.045	0.079
20.580	121.538	8.512	0.079
68.636	114.280	6.330	0.079
46.835	111.428	9.388	0.079
21.049	118.168	11.390	0.073
33.942	116.613	8.410	0.071
16.360	128.278	9.896	0.070
49.882	120.242	9.513	0.069
68.870	124.001	8.481	0.069
21.986	116.483	6.111	0.069
31.597	122.316	7.534	0.068
65.588	116.742	8.402	0.066
27.143	108.317	11.453	0.066
59.962	114.409	8.121	0.065
68.401	110.391	7.456	0.064
18.470	110.132	9.967	0.063
23.158	122.575	11.422	0.061
55.977	122.056	8.746	0.060
23.627	122.964	9.709	0.060
55.977	114.409	7.088	0.060
53.399	111.428	9.450	0.058
57.384	128.537	6.580	0.058
71.449	121.668	7.526	0.058
41.678	117.001	6.642	0.058
29.253	114.409	10.991	0.058
54.336	112.076	8.058	0.057
65.823	116.224	7.714	0.055
66.761	123.093	9.185	0.054
27.847	114.280	8.121	0.054
43.787	116.094	7.777	0.054
41.443	117.001	6.635	0.054
63.713	130.481	6.353	0.053
44.725	114.539	7.096	0.053
47.069	121.149	8.340	0.053
26.909	124.908	9.975	0.051
29.488	124.130	8.723	0.051
54.102	113.113	6.893	0.050
41.443	125.686	7.573	0.050
38.864	107.021	8.348	0.049
28.784	111.817	7.542	0.049
63.479	131.907	7.550	0.048
46.835	112.983	7.667	0.048
54.102	123.871	10.272	0.047
34.879	116.613	9.396	0.047
36.755	117.909	6.087	0.047
32.535	129.185	8.465	0.046
71.215	115.057	11.836	0.044
37.927	115.446	10.006	0.043
28.316	126.852	11.226	0.043
28.081	119.853	7.088	0.043
51.054	117.909	7.917	0.043
27.378	114.928	8.465	0.042
69.574	115.705	11.781	0.041
72.152	118.946	8.105	0.041
72.621	118.038	10.389	0.040
33.004	110.132	10.061	0.040
62.307	125.297	11.766	0.040
43.318	125.556	9.912	0.040
40.740	124.389	9.497	0.040
51.992	127.889	7.472	0.040
66.995	118.816	6.111	0.039
41.443	128.537	9.888	0.039
55.743	108.836	6.408	0.039
38.161	132.037	11.203	0.038
61.134	106.503	7.495	0.038
29.956	131.907	9.271	0.038
53.164	129.963	9.130	0.038
64.182	119.983	6.197	0.038
16.595	106.762	6.588	0.038
29.019	116.872	7.096	0.037
25.502	132.166	10.968	0.037
19.408	122.316	10.358	0.037
29.488	121.020	7.644	0.037
44.725	123.482	7.190	0.036
37.458	125.038	7.683	0.036
27.847	107.929	7.253	0.036
36.520	110.002	6.056	0.036
20.345	117.650	8.840	0.035
51.758	105.207	9.967	0.035
67.464	109.613	9.036	0.035
65.120	118.946	8.089	0.035
28.316	112.076	7.644	0.035
67.933	115.965	10.491	0.034
36.520	113.243	8.262	0.034
67.229	118.686	6.118	0.034
69.808	107.540	6.056	0.034
27.847	115.576	11.414	0.034
54.336	118.168	7.941	0.033
72.152	118.946	9.912	0.033
36.286	121.408	6.220	0.033
41.209	128.667	9.192	0.033
51.289	112.983	10.201	0.033
45.663	127.241	8.019	0.033
26.206	124.389	7.518	0.033
54.571	112.335	6.658	0.033
67.464	119.075	8.238	0.033
56.680	104.688	6.752	0.033
39.099	122.316	7.534	0.032
38.864	107.151	8.340	0.032
59.962	112.595	6.799	0.032
36.755	120.242	9.263	0.032
54.571	122.186	8.371	0.032
56.915	122.186	6.079	0.032
69.105	127.889	11.641	0.032
32.301	108.447	7.237	0.031
64.416	129.056	7.777	0.031
31.832	121.927	7.980	0.031
24.565	129.833	11.594	0.031
67.229	119.594	8.027	0.031
42.381	113.761	6.079	0.030
19.173	121.668	10.937	0.030
48.007	116.742	11.007	0.030
40.505	124.519	9.497	0.030
42.381	123.223	9.098	0.029
60.900	112.595	7.589	0.029
39.568	109.484	6.071	0.029
16.595	131.000	7.135	0.029
74.496	123.482	8.645	0.029
66.761	123.871	11.734	0.029
57.618	115.187	8.003	0.029
59.259	118.298	7.479	0.029
37.224	104.559	9.865	0.028
28.081	116.483	6.509	0.028
22.924	126.723	8.762	0.028
34.645	116.094	7.526	0.028
15.657	122.964	7.260	0.028
22.689	122.056	10.796	0.028
15.657	115.705	10.084	0.028
62.775	115.187	8.003	0.028
43.553	116.094	7.769	0.028
39.568	122.056	8.011	0.028
63.479	126.463	8.410	0.028
16.126	114.928	8.997	0.027
71.215	125.686	10.162	0.027
46.132	118.686	11.836	0.026
34.176	123.353	10.194	0.026
39.568	117.650	10.858	0.026
34.410	107.929	6.486	0.026
68.401	105.855	6.064	0.026
24.096	114.668	8.129	0.026
30.660	104.688	7.972	0.026
70.042	111.817	9.208	0.026
31.129	117.520	6.932	0.026
33.238	107.929	10.851	0.025
40.037	127.630	11.688	0.025
44.959	107.021	11.820	0.025
26.206	106.244	8.770	0.025
56.915	117.520	11.860	0.025
53.633	112.983	6.901	0.025
42.850	119.594	11.758	0.025
25.971	116.872	7.581	0.025
47.772	107.540	6.447	0.024
36.989	125.945	6.744	0.024
36.755	122.704	9.177	0.024
43.318	128.926	7.777	0.024
53.164	108.706	9.098	0.024
27.612	111.298	7.370	0.024
19.408	122.834	11.461	0.024
30.894	108.317	7.479	0.024
38.161	113.891	9.599	0.024
65.120	126.852	7.956	0.024
48.710	121.279	11.601	0.024
20.814	118.168	11.382	0.024
17.767	121.149	8.879	0.024
37.458	118.816	9.912	0.024
40.271	110.910	6.212	0.024
51.289	119.075	7.034	0.024
56.915	119.205	9.435	0.023
36.286	117.779	7.792	0.023
16.360	111.428	7.174	0.023
25.737	115.187	7.440	0.023
64.416	121.020	10.491	0.022
66.292	131.259	7.057	0.022
43.553	124.908	9.677	0.022
33.238	108.058	6.580	0.022
29.019	118.298	7.683	0.022
33.004	124.001	10.796	0.022
43.084	122.834	8.911	0.022
29.488	110.910	11.555	0.022
62.307	119.723	9.255	0.022
31.597	110.780	7.354	0.021
53.867	128.019	6.095	0.021
49.179	109.873	7.675	0.021
25.268	115.965	7.550	0.021
52.930	121.668	10.553	0.021
67.933	115.187	8.926	0.021
27.378	126.593	6.893	0.021
68.870	104.818	11.813	0.021
27.143	120.501	8.817	0.021
66.995	125.167	11.774	0.021
43.553	118.946	10.444	0.020
42.850	116.483	7.792	0.020
21.283	116.872	7.120	0.020
30.425	117.909	7.800	0.020
15.891	115.446	6.118	0.020
28.081	125.556	8.449	0.020
57.853	129.574	6.165	0.020
44.256	122.445	8.105	0.020
22.924	119.723	7.878	0.020
53.867	127.889	7.511	0.019
53.633	117.909	8.050	0.019
37.927	124.001	6.486	0.019
16.829	115.446	7.385	0.019
44.725	108.447	6.572	0.019
40.974	121.538	8.136	0.019
58.321	106.632	8.520	0.019
50.117	122.704	9.959	0.019
24.799	105.984	11.836	0.019
16.126	124.908	6.580	0.019
32.770	118.816	7.800	0.019
61.603	118.686	9.615	0.019
34.410	119.464	8.410	0.019
44.959	118.298	7.691	0.019
39.099	126.852	7.143	0.019
46.835	121.927	8.488	0.019
33.942	130.870	8.441	0.019
57.149	119.853	8.043	0.019
52.461	118.557	9.067	0.018
28.081	111.169	7.761	0.018
50.586	108.447	11.461	0.018
39.333	126.852	7.581	0.018
48.476	132.166	6.103	0.018
48.476	104.299	6.103	0.018
67.464	126.463	11.617	0.018
27.612	114.409	8.121	0.018
36.286	121.149	10.710	0.018
60.197	113.243	6.079	0.018
45.428	112.983	6.713	0.018
60.431	118.427	9.482	0.018
64.182	129.963	11.179	0.018
57.149	117.390	11.617	0.018
48.710	115.835	10.350	0.018
62.072	121.279	8.097	0.018
51.289	106.632	7.565	0.018
44.725	125.556	7.573	0.018
40.037	108.317	10.686	0.017
29.956	105.466	7.260	0.017
71.683	125.815	9.599	0.017
52.226	122.704	8.011	0.017
40.974	107.799	6.463	0.017
60.431	123.093	7.229	0.017
41.912	111.947	10.898	0.017
66.995	112.983	11.030	0.017
21.517	113.891	10.984	0.017
31.363	111.298	7.769	0.017
59.494	112.983	7.651	0.017
17.063	126.463	11.382	0.017
35.114	116.872	8.457	0.017
29.956	117.779	6.564	0.017
61.369	122.964	8.058	0.017
71.215	115.576	6.580	0.017
21.049	124.908	11.382	0.017
50.820	120.371	6.768	0.016
43.318	105.207	7.964	0.016
36.051	108.447	7.237	0.016
29.253	118.168	7.675	0.016
57.384	125.556	7.573	0.016
27.612	118.686	6.439	0.016
46.600	125.945	9.568	0.016
22.455	105.466	9.294	0.016
67.698	106.632	7.628	0.016
25.268	104.299	10.976	0.016
35.114	112.724	7.800	0.016
40.037	126.593	7.511	0.015
52.695	118.168	7.417	0.015
65.588	112.335	7.628	0.015
58.790	125.556	11.820	0.015
61.603	118.816	11.789	0.015
22.689	118.168	7.698	0.015
62.775	122.964	11.242	0.015
22.221	121.279	7.299	0.015
37.692	126.463	7.479	0.015
46.366	107.151	8.559	0.015
16.829	121.149	11.289	0.015
35.114	113.502	6.885	0.015
44.256	115.057	7.996	0.015
71.683	119.983	8.676	0.015
29.488	113.113	8.113	0.015
46.835	113.243	6.893	0.015
61.603	105.207	7.980	0.015
61.603	122.834	8.043	0.015
72.152	119.594	8.418	0.015
50.820	126.723	9.302	0.015
56.680	124.130	10.968	0.015
69.808	116.742	11.789	0.015
29.956	118.168	11.390	0.015
58.790	116.483	8.449	0.015
36.520	129.574	6.392	0.014
51.523	131.648	10.686	0.014
55.274	127.111	6.353	0.014
59.728	125.556	7.558	0.014
28.550	130.352	9.943	0.014
29.019	106.373	7.581	0.014
32.770	107.799	6.580	0.014
16.360	118.686	10.514	0.014
48.945	127.500	6.408	0.014
55.977	118.298	8.989	0.014
60.431	107.151	10.452	0.014
71.918	127.241	10.600	0.014
35.817	105.855	6.165	0.014
44.022	116.224	10.311	0.014
58.321	119.723	9.599	0.014
43.553	125.686	7.565	0.014
32.301	116.224	11.030	0.014
68.401	105.984	6.071	0.014
35.817	116.224	7.863	0.014
73.324	131.777	11.836	0.014
35.583	116.613	6.869	0.014
30.660	118.946	8.387	0.014
47.772	128.019	10.475	0.014
21.283	113.243	6.940	0.013
25.268	120.371	10.334	0.013
73.324	122.056	6.502	0.013
29.956	108.058	7.237	0.013
52.930	124.001	8.207	0.013
21.049	119.594	7.831	0.013
55.977	118.816	7.667	0.013
33.004	106.762	9.372	0.013
34.645	119.464	8.418	0.013
71.918	123.093	10.944	0.013
42.381	116.094	6.955	0.013
53.867	121.408	8.074	0.013
66.995	118.557	6.134	0.013
54.571	119.335	10.819	0.013
31.832	120.112	8.199	0.013
70.042	125.167	7.542	0.013
44.022	130.870	10.702	0.013
34.410	128.667	10.233	0.013
50.586	121.668	11.836	0.013
55.508	114.280	9.255	0.013
35.114	115.965	7.573	0.013
73.793	123.612	11.445	0.012
23.862	130.352	6.924	0.012
47.772	113.761	6.893	0.012
21.049	116.224	10.866	0.012
50.351	104.818	6.408	0.012
67.698	106.373	6.337	0.012
52.226	123.741	10.240	0.012
39.099	118.298	7.487	0.012
28.316	131.129	6.376	0.012
45.897	131.777	11.375	0.012
68.401	127.241	11.429	0.012
34.176	119.335	10.233	0.012
45.428	116.872	6.220	0.012
69.105	126.334	8.457	0.012
65.354	125.815	8.457	0.012
61.134	121.279	7.253	0.012
27.378	106.503	7.104	0.012
68.401	125.167	6.392	0.012
62.775	122.445	8.301	0.012
44.491	106.503	10.960	0.012
68.870	118.298	7.730	0.012
70.511	130.611	11.719	0.012
39.333	111.169	7.151	0.012
36.286	107.151	9.873	0.012
63.244	121.538	7.221	0.012
35.583	116.483	7.722	0.012
47.772	110.650	8.332	0.011
24.565	107.799	8.692	0.011
17.063	123.871	8.371	0.011
61.369	115.446	8.911	0.011
66.292	121.668	8.668	0.011
21.049	106.632	10.819	0.011
29.253	113.372	8.825	0.011
23.627	109.225	10.272	0.011
40.974	112.206	6.807	0.011
38.630	123.612	10.608	0.011
69.574	119.205	9.474	0.011
20.111	124.001	11.437	0.011
29.019	118.816	7.808	0.011
25.268	105.725	11.515	0.011
61.134	121.020	7.010	0.011
54.805	121.020	9.271	0.011
15.657	107.669	6.940	0.011
29.722	124.260	10.405	0.011
27.847	119.723	7.096	0.011
65.588	114.409	8.254	0.011
45.897	108.836	8.003	0.011
26.675	130.352	6.322	0.011
58.087	108.577	11.085	0.011
23.393	118.816	9.286	0.011
71.449	129.704	6.455	0.011
27.847	118.686	6.455	0.011
39.099	122.186	7.526	0.011
20.580	118.946	9.302	0.011
40.974	108.058	11.156	0.011
34.645	107.280	6.103	0.011
24.565	111.039	7.378	0.011
66.292	119.075	8.027	0.011
58.321	108.577	11.077	0.011
35.114	116.094	7.565	0.011
58.556	117.390	8.066	0.010
57.618	123.223	11.664	0.010
37.458	121.149	7.323	0.010
52.695	105.725	6.259	0.010
59.025	115.965	6.337	0.010
17.063	108.965	6.799	0.010
27.612	124.389	7.589	0.010
25.971	107.669	11.218	0.010
25.034	105.595	11.515	0.010
20.814	118.816	9.294	0.010
16.126	126.074	7.698	0.010
21.752	114.798	6.337	0.010
56.915	109.225	6.064	0.010
35.348	123.353	10.397	0.010
27.143	110.650	11.719	0.010
17.063	108.188	8.739	0.010
73.793	115.187	8.856	0.010
26.909	109.225	10.287	0.010
25.034	123.741	11.774	0.010
47.069	117.390	8.527	0.010
59.259	106.114	11.140	0.010
32.301	117.909	8.512	0.010
17.298	104.299	6.783	0.010
45.428	124.260	8.426	0.010
55.508	117.261	11.836	0.010
44.959	107.021	11.852	0.010
36.286	105.725	6.603	0.010
57.853	112.595	8.958	0.010
53.164	127.889	10.882	0.010
68.636	110.650	7.667	0.010
69.574	116.872	6.854	0.010
36.520	111.298	7.972	0.010
61.134	107.540	7.730	0.010
34.410	111.947	6.157	0.010
36.286	107.929	6.549	0.010
62.541	118.686	9.920	0.010
36.520	105.855	11.727	0.010
32.535	107.799	6.595	0.009
18.470	130.481	11.860	0.009
57.853	116.353	9.247	0.009
63.479	108.447	8.434	0.009
70.980	128.278	10.608	0.009
56.212	115.835	7.573	0.009
20.111	124.908	8.668	0.009
55.743	112.595	7.206	0.009
66.292	121.149	6.142	0.009
18.704	108.188	8.441	0.009
63.947	129.833	11.210	0.009
62.541	117.909	7.800	0.009
55.040	115.835	7.558	0.009
48.476	111.039	6.251	0.009
36.989	118.298	10.749	0.009
44.725	118.038	7.456	0.009
22.689	108.058	6.572	0.009
16.829	108.965	11.820	0.009
34.410	121.927	7.213	0.009
44.959	113.502	11.594	0.009
24.799	115.187	8.590	0.009
25.034	131.777	11.617	0.009
51.054	123.871	11.734	0.009
40.974	112.335	7.479	0.009
30.894	122.056	7.534	0.009
23.393	130.741	10.952	0.009
51.758	126.074	9.654	0.009
36.051	127.889	10.655	0.009
32.770	114.409	10.678	0.009
24.565	121.927	7.487	0.009
64.885	126.204	6.549	0.009
47.772	117.390	9.857	0.009
52.930	127.500	11.296	0.009
25.268	117.520	11.273	0.009
29.722	124.130	11.030	0.009
62.541	115.057	8.003	0.009
54.571	127.500	6.588	0.009
15.422	111.947	9.935	0.009
19.408	124.001	9.654	0.009
58.556	116.872	7.370	0.009
54.336	121.020	8.035	0.009
17.063	119.723	6.095	0.009
33.004	118.816	11.469	0.009
18.939	128.926	10.741	0.009
57.618	104.688	6.619	0.009
30.894	124.260	6.877	0.009
56.212	124.519	6.713	0.009
17.767	106.632	7.956	0.009
49.413	119.464	8.136	0.009
66.057	115.446	6.118	0.009
25.971	124.908	9.278	0.008
31.597	105.207	7.691	0.008
72.855	113.891	7.354	0.008
58.790	117.390	8.058	0.008
56.446	132.166	10.952	0.008
51.992	121.279	7.393	0.008
60.900	119.464	8.981	0.008
44.959	118.038	7.464	0.008
24.330	131.648	7.863	0.008
60.900	117.390	6.087	0.008
65.120	126.463	6.228	0.008
69.574	107.669	6.064	0.008
60.431	122.964	7.213	0.008
15.891	121.020	8.582	0.008
71.918	115.835	11.601	0.008
21.986	129.574	7.432	0.008
17.767	123.353	9.583	0.008
27.612	125.556	11.320	0.008
35.817	117.001	8.504	0.008
61.838	113.632	8.973	0.008
50.586	120.760	7.049	0.008
16.360	127.371	10.647	0.008
61.838	119.594	8.027	0.008
36.286	126.852	9.623	0.008
43.553	113.632	6.815	0.008
26.675	119.853	7.073	0.008
31.832	111.947	7.346	0.008
23.862	131.907	8.637	0.008
43.084	132.037	11.734	0.008
72.621	112.983	10.874	0.008
35.348	130.741	10.264	0.008
36.286	107.799	6.533	0.008
17.298	126.593	11.390	0.008
55.274	115.965	7.565	0.008
49.179	121.797	7.495	0.008
20.814	107.021	8.715	0.008
24.330	115.576	7.714	0.008
33.707	114.539	11.062	0.008
67.464	106.114	8.543	0.008
50.351	114.668	7.073	0.008
26.440	119.075	7.831	0.008
68.401	127.241	9.231	0.008
50.351	118.038	10.804	0.008
36.989	115.446	6.635	0.008
18.235	115.187	10.342	0.008
66.292	127.630	7.104	0.008
43.787	121.797	7.323	0.008
63.479	104.947	6.095	0.008
15.657	123.093	7.276	0.008
18.001	116.094	7.385	0.007
56.212	114.409	7.080	0.007
35.583	116.483	9.716	0.007
50.820	104.688	10.757	0.007
45.897	115.705	6.635	0.007
68.636	114.020	9.873	0.007
66.526	122.186	8.418	0.007
36.051	118.298	11.711	0.007
64.416	127.759	11.625	0.007
69.105	124.519	7.495	0.007
52.226	125.167	9.098	0.007
34.176	108.577	7.425	0.007
72.621	105.855	6.463	0.007
33.942	122.575	6.290	0.007
42.850	121.538	6.048	0.007
35.348	120.890	7.331	0.007
50.586	118.946	9.200	0.007
54.805	131.518	6.588	0.007
51.289	122.056	8.082	0.007
46.366	129.315	7.088	0.007
50.820	114.020	9.591	0.007
17.767	111.298	7.143	0.007
34.176	117.779	11.664	0.007
62.775	118.946	10.256	0.007
57.384	120.112	7.784	0.007
26.440	121.279	8.089	0.007
49.648	128.019	9.458	0.007
63.947	114.668	7.597	0.007
44.022	118.038	8.778	0.007
73.559	111.039	9.490	0.007
31.597	113.372	6.760	0.007
36.520	111.947	6.908	0.007
51.523	105.336	7.597	0.007
17.532	121.149	8.590	0.007
56.212	111.298	8.543	0.007
29.956	131.000	11.273	0.007
29.722	119.594	7.870	0.007
41.209	125.297	7.362	0.007
29.253	110.780	11.547	0.007
44.491	125.686	7.573	0.007
45.194	117.650	6.666	0.007
47.772	111.817	6.815	0.007
41.678	124.778	6.682	0.007
66.057	112.854	8.778	0.007
73.559	111.039	9.466	0.007
19.876	114.020	11.594	0.007
57.149	122.056	7.949	0.007
33.473	113.243	8.230	0.007
68.401	121.149	11.789	0.007
15.891	109.354	6.118	0.007
73.090	126.074	11.797	0.007
44.725	117.779	7.073	0.007
63.947	117.390	8.395	0.007
67.698	107.021	7.980	0.007
50.586	114.020	6.783	0.007
54.805	120.242	7.745	0.007
35.114	125.426	6.267	0.007
68.401	116.224	7.034	0.007
74.028	111.039	8.637	0.007
66.761	108.317	6.181	0.007
45.194	104.688	7.206	0.007
66.057	115.705	7.644	0.007
23.627	113.502	10.663	0.007
73.324	106.373	11.562	0.007
54.805	107.929	11.171	0.007
47.538	119.335	7.597	0.007
69.574	117.261	8.129	0.007
24.330	105.466	10.811	0.006
56.915	124.389	7.511	0.006
53.399	108.317	11.680	0.006
38.396	123.093	7.127	0.006
42.850	106.632	10.749	0.006
58.556	105.336	11.609	0.006
49.648	126.593	9.263	0.006
66.292	126.982	11.218	0.006
40.974	104.429	9.716	0.006
38.161	132.037	11.734	0.006
22.689	111.298	8.293	0.006
21.986	128.019	10.021	0.006
16.829	129.315	9.247	0.006
66.292	122.186	8.410	0.006
17.532	115.705	11.766	0.006
27.612	107.929	7.268	0.006
42.615	116.353	7.792	0.006
51.054	116.613	8.598	0.006
37.224	127.500	11.046	0.006
58.087	108.836	9.576	0.006
26.909	122.834	11.406	0.006
50.351	111.817	8.011	0.006
33.004	130.222	7.667	0.006
70.746	107.021	8.559	0.006
17.298	131.777	10.483	0.006
34.645	116.224	7.706	0.006
71.449	120.890	9.396	0.006
63.479	130.352	7.847	0.006
74.496	123.482	8.668	0.006
74.028	119.464	11.351	0.006
50.117	117.001	6.635	0.006
46.835	108.447	11.719	0.006
36.520	115.835	6.079	0.006
25.034	127.889	10.280	0.006
56.212	129.056	8.809	0.006
23.862	104.429	10.780	0.006
62.072	120.371	8.481	0.006
54.102	124.908	11.617	0.006
53.399	113.632	9.404	0.006
60.431	127.630	6.142	0.006
45.428	120.242	8.316	0.006
64.182	127.759	11.633	0.006
17.767	125.167	6.564	0.006
33.707	119.723	8.402	0.006
15.657	121.279	8.848	0.006
62.541	126.982	6.838	0.006
59.259	107.669	7.894	0.006
57.149	118.168	8.027	0.006
46.132	114.539	7.393	0.006
30.191	106.892	11.234	0.006
70.042	116.742	8.402	0.006
20.111	111.039	10.686	0.006
43.787	123.871	9.529	0.006
61.369	116.224	7.847	0.006
37.927	125.945	7.659	0.006
38.161	113.502	8.598	0.006
57.853	128.019	7.002	0.006
51.992	114.409	9.505	0.006
39.802	113.372	8.481	0.006
44.256	111.817	7.479	0.006
34.410	112.983	10.984	0.006
70.042	130.741	6.541	0.006
42.146	124.519	8.113	0.006
59.025	120.760	11.883	0.006
37.692	121.149	11.750	0.006
68.401	109.484	7.276	0.006
19.173	117.131	6.111	0.006
61.838	118.816	11.774	0.006
58.556	130.611	7.511	0.006
29.019	108.447	6.728	0.006
68.636	115.705	9.662	0.006
44.491	106.114	7.769	0.006
36.520	125.167	11.852	0.006
38.630	117.909	10.100	0.006
51.523	114.539	8.355	0.006
69.105	118.686	9.623	0.006
61.838	119.205	8.035	0.006
50.820	117.779	7.910	0.006
16.829	107.021	6.822	0.006
65.588	125.297	11.648	0.006
62.541	111.298	9.607	0.006
25.268	114.020	6.330	0.006
25.268	130.870	7.526	0.006
29.722	112.724	7.073	0.006
51.054	115.187	11.836	0.006
30.660	115.187	8.895	0.006
29.722	107.929	7.284	0.006
69.808	124.130	10.092	0.006
19.408	130.611	11.171	0.006
61.603	107.021	10.749	0.006
58.087	119.723	8.426	0.006
46.600	105.207	7.346	0.006
56.446	112.465	7.487	0.006
73.324	115.705	6.165	0.006
49.882	122.575	9.967	0.006
22.455	109.095	7.284	0.006
21.986	120.631	8.911	0.006
62.072	120.501	8.848	0.006
69.808	118.038	6.103	0.006
27.847	120.760	6.259	0.006
26.675	111.817	7.534	0.006
70.980	106.244	11.523	0.005
28.784	121.927	6.330	0.005
66.761	111.558	6.752	0.005
33.238	126.204	9.388	0.005
21.986	126.463	11.860	0.005
36.286	122.834	7.166	0.005
40.271	126.074	8.332	0.005
39.099	117.520	8.582	0.005
33.942	122.704	6.306	0.005
33.707	112.595	11.820	0.005
25.268	121.279	7.393	0.005
25.971	117.261	10.905	0.005
55.977	119.983	10.061	0.005
66.995	121.668	9.443	0.005
28.550	104.688	6.165	0.005
41.443	108.965	7.824	0.005
30.425	115.187	8.035	0.005
59.259	122.704	8.379	0.005
50.586	122.445	6.470	0.005
47.304	106.892	8.082	0.005
73.324	128.667	9.341	0.005
49.413	118.686	6.322	0.005
48.007	112.335	6.815	0.005
50.820	124.519	9.975	0.005
62.072	119.594	8.011	0.005
60.900	106.503	7.503	0.005
65.588	119.075	11.711	0.005
40.974	118.946	10.366	0.005
70.980	105.077	7.174	0.005
55.274	114.798	7.104	0.005
35.817	105.207	10.280	0.005
46.835	110.910	7.886	0.005
20.345	106.762	10.076	0.005
15.188	116.483	11.852	0.005
43.318	113.761	6.822	0.005
42.146	121.797	8.293	0.005
56.680	104.947	8.512	0.005
40.271	130.611	6.517	0.005
30.191	121.538	9.967	0.005
26.440	104.688	8.543	0.005
62.775	108.188	8.473	0.005
40.037	106.892	7.589	0.005
33.238	117.520	11.343	0.005
46.132	129.185	8.230	0.005
49.413	117.909	7.910	0.005
51.758	122.056	8.746	0.005
69.574	125.686	6.642	0.005
37.458	106.114	10.780	0.005
16.360	123.871	7.636	0.005
45.194	125.556	7.401	0.005
48.476	117.390	11.695	0.005
63.244	126.463	8.418	0.005
67.464	122.445	7.855	0.005
53.399	122.056	8.762	0.005
27.143	118.168	8.050	0.005
56.446	104.299	10.960	0.005
52.226	115.187	7.307	0.005
51.758	117.001	7.120	0.005
58.321	119.594	9.591	0.005
70.980	113.502	8.027	0.005
18.001	127.371	8.496	0.005
59.259	121.020	7.268	0.005
17.532	129.056	6.721	0.005
19.408	109.873	8.707	0.005
47.304	114.150	11.132	0.005
31.597	122.964	9.756	0.005
53.164	111.428	9.435	0.005
20.814	117.390	9.771	0.005
61.369	119.464	8.285	0.005
24.330	131.907	11.398	0.005
35.817	122.575	9.802	0.005
35.114	108.058	10.851	0.005
56.915	109.354	6.071	0.005
36.051	121.538	8.293	0.005
58.556	121.020	8.355	0.005
63.713	106.503	10.217	0.005
29.488	117.909	10.632	0.005
57.618	126.334	11.007	0.005
49.413	107.540	9.372	0.005
68.401	106.892	11.672	0.005
33.942	131.000	7.511	0.005
70.980	131.000	6.392	0.005
37.224	122.056	8.786	0.005
35.817	111.687	6.846	0.005
72.152	121.668	7.769	0.005
42.615	127.889	8.520	0.005
38.161	128.537	11.469	0.005
65.823	109.873	9.904	0.005
26.440	129.704	6.071	0.005
67.229	122.056	7.440	0.005
58.087	119.205	10.765	0.005
48.241	107.540	10.467	0.005
64.651	112.595	11.844	0.005
48.476	107.540	10.475	0.005
32.301	104.688	6.197	0.005
29.253	119.205	10.819	0.005
29.956	123.482	10.827	0.005
39.568	113.372	8.473	0.005
61.838	121.149	8.089	0.005
41.912	127.889	11.109	0.005
40.271	121.927	9.341	0.005
42.381	119.075	10.264	0.005
59.494	125.556	7.565	0.005
26.909	125.815	7.432	0.005
47.538	115.187	7.370	0.005
58.087	119.983	10.280	0.005
24.096	116.742	10.162	0.005
30.894	114.668	9.943	0.005
55.977	122.834	8.035	0.005
16.126	111.428	9.873	0.005
49.413	112.206	11.077	0.005
52.695	113.113	7.777	0.005
45.897	114.409	7.378	0.005
54.805	131.389	6.580	0.005
46.835	131.259	6.721	0.005
21.283	118.557	9.669	0.005
43.787	110.910	7.573	0.005
31.597	113.891	10.616	0.005
61.603	119.983	10.194	0.005
44.959	116.224	7.589	0.005
69.808	126.723	8.457	0.005
22.455	124.649	11.789	0.005
26.909	116.224	7.182	0.005
27.847	110.780	7.401	0.005
17.298	130.352	11.249	0.005
37.224	117.261	10.014	0.005
21.283	124.908	8.621	0.005
33.004	127.500	10.100	0.005
65.823	110.650	7.065	0.005
25.034	124.389	7.636	0.005
25.502	108.317	7.237	0.005
65.120	105.855	10.577	0.005
40.037	113.113	6.885	0.005
18.704	120.371	8.449	0.005
69.339	110.262	7.691	0.005
16.829	126.204	10.522	0.005
15.891	121.927	7.112	0.005
34.645	111.817	11.038	0.005
55.040	110.391	7.706	0.005
33.238	130.222	7.260	0.005
59.025	121.149	8.582	0.005
