# Supplementary material for: Structural and regulatory insights into the glideosome-associated connector from Toxoplasma gondii
Source: eLife. 2023 Apr 4;12:e86049. doi: 10.7554/eLife.86049 (PMC10125020; doi:10.7554/eLife.86049)
Supplement: Figure 1—source data 1. — wwPDB X-ray structure validation; MTZ file for TgGAC X-ray diffraction data and final refined PDB file for TgGAC from X-ray diffraction. [file elife-86049-fig1-data1.zip › Figure 1-source data 1/NOE assignment and NMR structure/peak_lists/CBCAcoNH_hncocacb_strong.peaks]

# Number of dimensions 3
#FORMAT xeasy3D
#INAME 1 C
#INAME 2 N
#INAME 3 HN
#SPECTRUM CBCAcoNH C N HN
      1  29.051 108.446   7.240 1 U   -1.000e+00  0.000e+00 e 0     0     0     0 #QU 1.000
      2  59.557 118.163   8.050 1 U   -1.000e+00  0.000e+00 e 0     0     0     0 #QU 1.000
      3  41.526 121.408   7.249 1 U   -1.000e+00  0.000e+00 e 0     0     0     0 #QU 1.000
      4  39.730 116.601   8.600 1 U   -1.000e+00  0.000e+00 e 0     0     0     0 #QU 1.000
      5  39.101 108.834   8.019 1 U   -1.000e+00  0.000e+00 e 0     0     0     0 #QU 1.000
      6  55.086 121.011   8.561 1 U   -1.000e+00  0.000e+00 e 0     0     0     0 #QU 1.000
      7  30.931 121.789   6.312 1 U   -1.000e+00  0.000e+00 e 0     0     0     0 #QU 1.000
      8  55.824 118.038   7.917 1 U   -1.000e+00  0.000e+00 e 0     0     0     0 #QU 1.000
      9  54.954 116.600   8.603 1 U   -1.000e+00  0.000e+00 e 0     0     0     0 #QU 1.000
     10  54.886 121.279   8.083 1 U   -1.000e+00  0.000e+00 e 0     0     0     0 #QU 1.000
     11  30.337 118.427   8.477 1 U   -1.000e+00  0.000e+00 e 0     0     0     0 #QU 1.000
     12  35.265 118.021   8.989 1 U   -1.000e+00  0.000e+00 e 0     0     0     0 #QU 1.000
     13  33.225 108.298   7.474 1 U   -1.000e+00  0.000e+00 e 0     0     0     0 #QU 1.000
     14  23.051 119.464   8.673 1 U   -1.000e+00  0.000e+00 e 0     0     0     0 #QU 1.000
     15  23.279 119.405   8.675 1 U   -1.000e+00  0.000e+00 e 0     0     0     0 #QU 1.000
     16  33.469 117.523   7.992 1 U   -1.000e+00  0.000e+00 e 0     0     0     0 #QU 1.000
     17  33.396 111.937   6.851 1 U   -1.000e+00  0.000e+00 e 0     0     0     0 #QU 1.000
     18  33.857 116.350   7.854 1 U   -1.000e+00  0.000e+00 e 0     0     0     0 #QU 1.000
     19  32.330 119.713   8.038 1 U   -1.000e+00  0.000e+00 e 0     0     0     0 #QU 1.000
     20  56.835 120.242   8.188 1 U   -1.000e+00  0.000e+00 e 0     0     0     0 #QU 1.000
     21  42.063 118.015   7.914 1 U   -1.000e+00  0.000e+00 e 0     0     0     0 #QU 1.000
     22  29.028 108.434   6.574 1 U   -1.000e+00  0.000e+00 e 0     0     0     0 #QU 1.000
     23  40.587 116.479   7.736 1 U   -1.000e+00  0.000e+00 e 0     0     0     0 #QU 1.000
     24  32.452 119.722   7.884 1 U   -1.000e+00  0.000e+00 e 0     0     0     0 #QU 1.000
     25  32.269 127.755   8.399 1 U   -1.000e+00  0.000e+00 e 0     0     0     0 #QU 1.000
     26  50.100 115.945   8.899 1 U   -1.000e+00  0.000e+00 e 0     0     0     0 #QU 1.000
     27  67.701 116.736   8.405 1 U   -1.000e+00  0.000e+00 e 0     0     0     0 #QU 1.000
     28  39.685 122.186   8.095 1 U   -1.000e+00  0.000e+00 e 0     0     0     0 #QU 1.000
     29  34.528 120.241   8.192 1 U   -1.000e+00  0.000e+00 e 0     0     0     0 #QU 1.000
     30  39.242 125.555   7.570 1 U   -1.000e+00  0.000e+00 e 0     0     0     0 #QU 1.000
     31  52.796 108.835   8.015 1 U   -1.000e+00  0.000e+00 e 0     0     0     0 #QU 0.999
     32  54.050 121.009   8.345 1 U   -1.000e+00  0.000e+00 e 0     0     0     0 #QU 0.999
     33  55.241 119.067   7.937 1 U   -1.000e+00  0.000e+00 e 0     0     0     0 #QU 0.999
     34  30.798 122.835   8.039 1 U   -1.000e+00  0.000e+00 e 0     0     0     0 #QU 0.999
     35  36.602 123.482   7.194 1 U   -1.000e+00  0.000e+00 e 0     0     0     0 #QU 0.999
     36  69.897 121.769   7.622 1 U   -1.000e+00  0.000e+00 e 0     0     0     0 #QU 0.999
     37  29.338 109.873   7.951 1 U   -1.000e+00  0.000e+00 e 0     0     0     0 #QU 0.999
     38  65.940 125.297  11.768 1 U   -1.000e+00  0.000e+00 e 0     0     0     0 #QU 0.999
     39  66.177 125.263  11.763 1 U   -1.000e+00  0.000e+00 e 0     0     0     0 #QU 0.999
     40  54.864 106.762   7.568 1 U   -1.000e+00  0.000e+00 e 0     0     0     0 #QU 0.999
     41  57.506 122.186   8.097 1 U   -1.000e+00  0.000e+00 e 0     0     0     0 #QU 0.999
     42  52.971 112.353   6.806 1 U   -1.000e+00  0.000e+00 e 0     0     0     0 #QU 0.999
     43  39.051 113.630   7.772 1 U   -1.000e+00  0.000e+00 e 0     0     0     0 #QU 0.999
     44  42.365 118.137   7.491 1 U   -1.000e+00  0.000e+00 e 0     0     0     0 #QU 0.999
     45  61.426 115.186   8.006 1 U   -1.000e+00  0.000e+00 e 0     0     0     0 #QU 0.999
     46  39.210 112.334   6.807 1 U   -1.000e+00  0.000e+00 e 0     0     0     0 #QU 0.999
     47  72.494 117.649   8.836 1 U   -1.000e+00  0.000e+00 e 0     0     0     0 #QU 0.999
     48  60.514 130.876   9.216 1 U   -1.000e+00  0.000e+00 e 0     0     0     0 #QU 0.999
     49  19.253 114.538   7.090 1 U   -1.000e+00  0.000e+00 e 0     0     0     0 #QU 0.999
     50  40.206 110.780   7.863 1 U   -1.000e+00  0.000e+00 e 0     0     0     0 #QU 0.999
     51  30.066 121.149   7.336 1 U   -1.000e+00  0.000e+00 e 0     0     0     0 #QU 0.999
     52  52.992 112.339   7.483 1 U   -1.000e+00  0.000e+00 e 0     0     0     0 #QU 0.999
     53  55.830 109.873   7.948 1 U   -1.000e+00  0.000e+00 e 0     0     0     0 #QU 0.999
     54  52.804 113.632   6.889 1 U   -1.000e+00  0.000e+00 e 0     0     0     0 #QU 0.999
     55  62.258 117.259   8.066 1 U   -1.000e+00  0.000e+00 e 0     0     0     0 #QU 0.999
     56  29.337 120.630   8.821 1 U   -1.000e+00  0.000e+00 e 0     0     0     0 #QU 0.999
     57  52.896 125.556   7.570 1 U   -1.000e+00  0.000e+00 e 0     0     0     0 #QU 0.999
     58  22.291 115.951   8.897 1 U   -1.000e+00  0.000e+00 e 0     0     0     0 #QU 0.999
     59  37.601 111.297   7.160 1 U   -1.000e+00  0.000e+00 e 0     0     0     0 #QU 0.999
     60  39.446 121.927   8.358 1 U   -1.000e+00  0.000e+00 e 0     0     0     0 #QU 0.999
     61  29.595 122.185   7.531 1 U   -1.000e+00  0.000e+00 e 0     0     0     0 #QU 0.999
     62  61.389 119.842   7.085 1 U   -1.000e+00  0.000e+00 e 0     0     0     0 #QU 0.999
     63  60.128 119.731   7.883 1 U   -1.000e+00  0.000e+00 e 0     0     0     0 #QU 0.999
     64  30.540 119.595   8.408 1 U   -1.000e+00  0.000e+00 e 0     0     0     0 #QU 0.999
     65  58.040 116.337   7.855 1 U   -1.000e+00  0.000e+00 e 0     0     0     0 #QU 0.999
     66  56.788 119.593   8.410 1 U   -1.000e+00  0.000e+00 e 0     0     0     0 #QU 0.999
     67  19.353 121.279   8.085 1 U   -1.000e+00  0.000e+00 e 0     0     0     0 #QU 0.999
     68  18.743 117.519   8.139 1 U   -1.000e+00  0.000e+00 e 0     0     0     0 #QU 0.999
     69  32.243 121.668   8.280 1 U   -1.000e+00  0.000e+00 e 0     0     0     0 #QU 0.999
     70  67.099 119.205   8.026 1 U   -1.000e+00  0.000e+00 e 0     0     0     0 #QU 0.999
     71  55.137 115.316   7.362 1 U   -1.000e+00  0.000e+00 e 0     0     0     0 #QU 0.999
     72  31.186 119.852   7.085 1 U   -1.000e+00  0.000e+00 e 0     0     0     0 #QU 0.999
     73  55.285 115.332   7.353 1 U   -1.000e+00  0.000e+00 e 0     0     0     0 #QU 0.999
     74  46.950 118.558   7.702 1 U   -1.000e+00  0.000e+00 e 0     0     0     0 #QU 0.999
     75  65.337 115.286   8.914 1 U   -1.000e+00  0.000e+00 e 0     0     0     0 #QU 0.999
     76  65.074 115.331   8.889 1 U   -1.000e+00  0.000e+00 e 0     0     0     0 #QU 0.999
     77  55.122 118.031   8.993 1 U   -1.000e+00  0.000e+00 e 0     0     0     0 #QU 0.998
     78  58.164 116.867   7.099 1 U   -1.000e+00  0.000e+00 e 0     0     0     0 #QU 0.998
     79  32.489 116.846   7.099 1 U   -1.000e+00  0.000e+00 e 0     0     0     0 #QU 0.998
     80  45.980 117.131   8.516 1 U   -1.000e+00  0.000e+00 e 0     0     0     0 #QU 0.998
     81  63.713 116.353   7.792 1 U   -1.000e+00  0.000e+00 e 0     0     0     0 #QU 0.998
     82  56.287 118.161   7.492 1 U   -1.000e+00  0.000e+00 e 0     0     0     0 #QU 0.998
     83  54.256 114.539   7.093 1 U   -1.000e+00  0.000e+00 e 0     0     0     0 #QU 0.998
     84  58.991 122.056   7.531 1 U   -1.000e+00  0.000e+00 e 0     0     0     0 #QU 0.998
     85  27.694 111.946   7.537 1 U   -1.000e+00  0.000e+00 e 0     0     0     0 #QU 0.998
     86  54.655 117.520   8.140 1 U   -1.000e+00  0.000e+00 e 0     0     0     0 #QU 0.998
     87  29.572 118.167   8.054 1 U   -1.000e+00  0.000e+00 e 0     0     0     0 #QU 0.998
     88  57.973 105.595   7.241 1 U   -1.000e+00  0.000e+00 e 0     0     0     0 #QU 0.998
     89  30.664 124.906   8.971 1 U   -1.000e+00  0.000e+00 e 0     0     0     0 #QU 0.998
     90  18.802 115.317   7.366 1 U   -1.000e+00  0.000e+00 e 0     0     0     0 #QU 0.998
     91  18.895 115.281   7.353 1 U   -1.000e+00  0.000e+00 e 0     0     0     0 #QU 0.998
     92  19.015 115.255   7.345 1 U   -1.000e+00  0.000e+00 e 0     0     0     0 #QU 0.998
     93  59.875 119.594   8.040 1 U   -1.000e+00  0.000e+00 e 0     0     0     0 #QU 0.998
     94  18.295 119.075   7.931 1 U   -1.000e+00  0.000e+00 e 0     0     0     0 #QU 0.998
     95  32.360 115.187   8.006 1 U   -1.000e+00  0.000e+00 e 0     0     0     0 #QU 0.998
     96  31.927 115.317   8.895 1 U   -1.000e+00  0.000e+00 e 0     0     0     0 #QU 0.998
     97  39.122 111.928   8.050 1 U   -1.000e+00  0.000e+00 e 0     0     0     0 #QU 0.998
     98  39.548 113.110   7.667 1 U   -1.000e+00  0.000e+00 e 0     0     0     0 #QU 0.998
     99  31.704 119.205   8.025 1 U   -1.000e+00  0.000e+00 e 0     0     0     0 #QU 0.998
    100  27.697 111.947   6.851 1 U   -1.000e+00  0.000e+00 e 0     0     0     0 #QU 0.998
    101  32.111 115.285   8.917 1 U   -1.000e+00  0.000e+00 e 0     0     0     0 #QU 0.998
    102  58.518 118.804   7.668 1 U   -1.000e+00  0.000e+00 e 0     0     0     0 #QU 0.998
    103  41.418 116.086   7.553 1 U   -1.000e+00  0.000e+00 e 0     0     0     0 #QU 0.998
    104  53.946 118.565   7.703 1 U   -1.000e+00  0.000e+00 e 0     0     0     0 #QU 0.998
    105  57.673 112.184   7.626 1 U   -1.000e+00  0.000e+00 e 0     0     0     0 #QU 0.997
    106  62.464 121.772   6.310 1 U   -1.000e+00  0.000e+00 e 0     0     0     0 #QU 0.997
    107  30.263 116.074   7.551 1 U   -1.000e+00  0.000e+00 e 0     0     0     0 #QU 0.997
    108  30.062 116.092   7.572 1 U   -1.000e+00  0.000e+00 e 0     0     0     0 #QU 0.997
    109  64.956 116.365   7.717 1 U   -1.000e+00  0.000e+00 e 0     0     0     0 #QU 0.997
    110  32.354 125.299  11.763 1 U   -1.000e+00  0.000e+00 e 0     0     0     0 #QU 0.997
    111  35.762 107.539   7.806 1 U   -1.000e+00  0.000e+00 e 0     0     0     0 #QU 0.997
    112  31.707 116.742   8.406 1 U   -1.000e+00  0.000e+00 e 0     0     0     0 #QU 0.997
    113  31.278 112.205   7.623 1 U   -1.000e+00  0.000e+00 e 0     0     0     0 #QU 0.997
    114  56.994 122.466   8.372 1 U   -1.000e+00  0.000e+00 e 0     0     0     0 #QU 0.997
    115  56.797 122.446   8.381 1 U   -1.000e+00  0.000e+00 e 0     0     0     0 #QU 0.997
    116  18.622 121.027   8.560 1 U   -1.000e+00  0.000e+00 e 0     0     0     0 #QU 0.997
    117  34.521 108.447   7.240 1 U   -1.000e+00  0.000e+00 e 0     0     0     0 #QU 0.997
    118  29.065 121.660   8.671 1 U   -1.000e+00  0.000e+00 e 0     0     0     0 #QU 0.996
    119  20.381 107.640   7.678 1 U   -1.000e+00  0.000e+00 e 0     0     0     0 #QU 0.996
    120  60.615 119.722   9.538 1 U   -1.000e+00  0.000e+00 e 0     0     0     0 #QU 0.996
    121  31.889 117.909   7.802 1 U   -1.000e+00  0.000e+00 e 0     0     0     0 #QU 0.996
    122  27.608 118.943   7.803 1 U   -1.000e+00  0.000e+00 e 0     0     0     0 #QU 0.996
    123  58.166 121.927   8.358 1 U   -1.000e+00  0.000e+00 e 0     0     0     0 #QU 0.996
    124  57.864 116.475   7.738 1 U   -1.000e+00  0.000e+00 e 0     0     0     0 #QU 0.996
    125  65.907 117.909   7.803 1 U   -1.000e+00  0.000e+00 e 0     0     0     0 #QU 0.996
    126  41.712 106.773   7.568 1 U   -1.000e+00  0.000e+00 e 0     0     0     0 #QU 0.996
    127  54.437 113.763   6.818 1 U   -1.000e+00  0.000e+00 e 0     0     0     0 #QU 0.996
    128  35.843 125.168   9.117 1 U   -1.000e+00  0.000e+00 e 0     0     0     0 #QU 0.996
    129  53.410 110.779   7.863 1 U   -1.000e+00  0.000e+00 e 0     0     0     0 #QU 0.996
    130  55.931 121.797   8.131 1 U   -1.000e+00  0.000e+00 e 0     0     0     0 #QU 0.996
    131  57.488 108.317   7.474 1 U   -1.000e+00  0.000e+00 e 0     0     0     0 #QU 0.996
    132  18.081 121.408   7.324 1 U   -1.000e+00  0.000e+00 e 0     0     0     0 #QU 0.996
    133  31.750 111.160   7.359 1 U   -1.000e+00  0.000e+00 e 0     0     0     0 #QU 0.996
    134  59.797 117.521   7.991 1 U   -1.000e+00  0.000e+00 e 0     0     0     0 #QU 0.995
    135  59.559 122.838   8.039 1 U   -1.000e+00  0.000e+00 e 0     0     0     0 #QU 0.995
    136  60.988 124.924   8.969 1 U   -1.000e+00  0.000e+00 e 0     0     0     0 #QU 0.995
    137  56.615 111.941   8.046 1 U   -1.000e+00  0.000e+00 e 0     0     0     0 #QU 0.995
    138  29.304 111.949   6.678 1 U   -1.000e+00  0.000e+00 e 0     0     0     0 #QU 0.995
    139  29.520 111.970   6.669 1 U   -1.000e+00  0.000e+00 e 0     0     0     0 #QU 0.995
    140  40.849 121.020   8.345 1 U   -1.000e+00  0.000e+00 e 0     0     0     0 #QU 0.995
    141  62.196 121.771   7.624 1 U   -1.000e+00  0.000e+00 e 0     0     0     0 #QU 0.994
    142  33.293 111.941   6.667 1 U   -1.000e+00  0.000e+00 e 0     0     0     0 #QU 0.994
    143  57.717 111.170   7.375 1 U   -1.000e+00  0.000e+00 e 0     0     0     0 #QU 0.994
    144  57.859 111.115   7.357 1 U   -1.000e+00  0.000e+00 e 0     0     0     0 #QU 0.994
    145  58.404 118.427   8.477 1 U   -1.000e+00  0.000e+00 e 0     0     0     0 #QU 0.994
    146  45.053 123.746   8.633 1 U   -1.000e+00  0.000e+00 e 0     0     0     0 #QU 0.994
    147  60.739 117.633   8.836 1 U   -1.000e+00  0.000e+00 e 0     0     0     0 #QU 0.993
    148  45.835 118.954   8.369 1 U   -1.000e+00  0.000e+00 e 0     0     0     0 #QU 0.992
    149  58.642 118.297   7.681 1 U   -1.000e+00  0.000e+00 e 0     0     0     0 #QU 0.992
    150  63.154 119.205   8.048 1 U   -1.000e+00  0.000e+00 e 0     0     0     0 #QU 0.992
    151  57.250 111.364   9.382 1 U   -1.000e+00  0.000e+00 e 0     0     0     0 #QU 0.991
    152  54.125 112.603   7.091 1 U   -1.000e+00  0.000e+00 e 0     0     0     0 #QU 0.991
    153  39.051 113.623   6.890 1 U   -1.000e+00  0.000e+00 e 0     0     0     0 #QU 0.991
    154  28.939 107.929   7.242 1 U   -1.000e+00  0.000e+00 e 0     0     0     0 #QU 0.991
    155  58.277 126.729   8.030 1 U   -1.000e+00  0.000e+00 e 0     0     0     0 #QU 0.991
    156  29.389 111.951   7.305 1 U   -1.000e+00  0.000e+00 e 0     0     0     0 #QU 0.991
    157  62.657 128.148   8.445 1 U   -1.000e+00  0.000e+00 e 0     0     0     0 #QU 0.991
    158  36.412 126.724   8.039 1 U   -1.000e+00  0.000e+00 e 0     0     0     0 #QU 0.990
    159  30.039 118.816   7.669 1 U   -1.000e+00  0.000e+00 e 0     0     0     0 #QU 0.989
    160  57.191 107.541   7.803 1 U   -1.000e+00  0.000e+00 e 0     0     0     0 #QU 0.988
    161  34.494 107.929   7.241 1 U   -1.000e+00  0.000e+00 e 0     0     0     0 #QU 0.988
    162  54.319 121.667   8.283 1 U   -1.000e+00  0.000e+00 e 0     0     0     0 #QU 0.987
    163  33.428 111.924   7.536 1 U   -1.000e+00  0.000e+00 e 0     0     0     0 #QU 0.987
    164  54.878 121.408   7.326 1 U   -1.000e+00  0.000e+00 e 0     0     0     0 #QU 0.987
    165  38.711 117.261   8.070 1 U   -1.000e+00  0.000e+00 e 0     0     0     0 #QU 0.987
    166  52.780 113.632   7.774 1 U   -1.000e+00  0.000e+00 e 0     0     0     0 #QU 0.987
    167  59.838 120.631   8.821 1 U   -1.000e+00  0.000e+00 e 0     0     0     0 #QU 0.986
    168  39.909 122.445   8.376 1 U   -1.000e+00  0.000e+00 e 0     0     0     0 #QU 0.985
    169  36.043 130.907   9.217 1 U   -1.000e+00  0.000e+00 e 0     0     0     0 #QU 0.985
    170  59.367 121.668   8.672 1 U   -1.000e+00  0.000e+00 e 0     0     0     0 #QU 0.985
    171  57.482 130.741   7.521 1 U   -1.000e+00  0.000e+00 e 0     0     0     0 #QU 0.985
    172  57.662 130.748   7.511 1 U   -1.000e+00  0.000e+00 e 0     0     0     0 #QU 0.985
    173  31.020 116.353   7.798 1 U   -1.000e+00  0.000e+00 e 0     0     0     0 #QU 0.983
    174  28.981 107.932   6.575 1 U   -1.000e+00  0.000e+00 e 0     0     0     0 #QU 0.982
    175  56.330 123.482   7.195 1 U   -1.000e+00  0.000e+00 e 0     0     0     0 #QU 0.981
    176  30.299 118.298   7.683 1 U   -1.000e+00  0.000e+00 e 0     0     0     0 #QU 0.980
    177  54.587 123.745   8.629 1 U   -1.000e+00  0.000e+00 e 0     0     0     0 #QU 0.980
    178  34.519 108.447   6.575 1 U   -1.000e+00  0.000e+00 e 0     0     0     0 #QU 0.979
    179  30.350 121.794   8.126 1 U   -1.000e+00  0.000e+00 e 0     0     0     0 #QU 0.979
    180  39.213 112.335   7.483 1 U   -1.000e+00  0.000e+00 e 0     0     0     0 #QU 0.978
    181  57.487 116.105   7.567 1 U   -1.000e+00  0.000e+00 e 0     0     0     0 #QU 0.978
    182  53.718 107.669   7.674 1 U   -1.000e+00  0.000e+00 e 0     0     0     0 #QU 0.978
    183  57.851 116.072   7.548 1 U   -1.000e+00  0.000e+00 e 0     0     0     0 #QU 0.978
    184  40.883 111.359   9.385 1 U   -1.000e+00  0.000e+00 e 0     0     0     0 #QU 0.977
    185  55.121 120.056   9.241 1 U   -1.000e+00  0.000e+00 e 0     0     0     0 #QU 0.977
    186  30.530 130.740   7.513 1 U   -1.000e+00  0.000e+00 e 0     0     0     0 #QU 0.977
    187  33.112 105.595   7.240 1 U   -1.000e+00  0.000e+00 e 0     0     0     0 #QU 0.973
    188  31.876 122.058   8.772 1 U   -1.000e+00  0.000e+00 e 0     0     0     0 #QU 0.973
    189  35.065 125.548   7.574 1 U   -1.000e+00  0.000e+00 e 0     0     0     0 #QU 0.969
    190  34.699 125.611   7.575 1 U   -1.000e+00  0.000e+00 e 0     0     0     0 #QU 0.969
    191  55.134 125.172   9.114 1 U   -1.000e+00  0.000e+00 e 0     0     0     0 #QU 0.969
    192  28.907 119.854   9.541 1 U   -1.000e+00  0.000e+00 e 0     0     0     0 #QU 0.962
    193  54.419 113.760   7.639 1 U   -1.000e+00  0.000e+00 e 0     0     0     0 #QU 0.962
    194  55.135 118.110   8.155 1 U   -1.000e+00  0.000e+00 e 0     0     0     0 #QU 0.962
    195  65.915 118.743   9.277 1 U   -1.000e+00  0.000e+00 e 0     0     0     0 #QU 0.958
    196  65.722 118.687   9.266 1 U   -1.000e+00  0.000e+00 e 0     0     0     0 #QU 0.958
    197  55.544 125.563   8.313 1 U   -1.000e+00  0.000e+00 e 0     0     0     0 #QU 0.957
    198  62.172 127.759   8.399 1 U   -1.000e+00  0.000e+00 e 0     0     0     0 #QU 0.954
    199  54.020 112.613   6.850 1 U   -1.000e+00  0.000e+00 e 0     0     0     0 #QU 0.953
    200  50.769 125.565   7.569 1 U   -1.000e+00  0.000e+00 e 0     0     0     0 #QU 0.953
    201  54.254 112.662   6.848 1 U   -1.000e+00  0.000e+00 e 0     0     0     0 #QU 0.953
    202  40.788 112.613   6.849 1 U   -1.000e+00  0.000e+00 e 0     0     0     0 #QU 0.951
    203  61.002 111.289   7.158 1 U   -1.000e+00  0.000e+00 e 0     0     0     0 #QU 0.949
    204  50.457 119.464   8.672 1 U   -1.000e+00  0.000e+00 e 0     0     0     0 #QU 0.948
    205  36.798 125.579   7.568 1 U   -1.000e+00  0.000e+00 e 0     0     0     0 #QU 0.947
    206  36.583 125.558   7.572 1 U   -1.000e+00  0.000e+00 e 0     0     0     0 #QU 0.947
    207  33.320 111.428   6.849 1 U   -1.000e+00  0.000e+00 e 0     0     0     0 #QU 0.944
    208  38.806 113.630   6.817 1 U   -1.000e+00  0.000e+00 e 0     0     0     0 #QU 0.944
    209  38.611 120.965   7.749 1 U   -1.000e+00  0.000e+00 e 0     0     0     0 #QU 0.943
    210  38.442 120.923   7.777 1 U   -1.000e+00  0.000e+00 e 0     0     0     0 #QU 0.943
    211  34.518 107.929   6.575 1 U   -1.000e+00  0.000e+00 e 0     0     0     0 #QU 0.941
    212  43.194 107.155   6.887 1 U   -1.000e+00  0.000e+00 e 0     0     0     0 #QU 0.937
    213  43.391 107.183   6.865 1 U   -1.000e+00  0.000e+00 e 0     0     0     0 #QU 0.937
    214  43.440 107.175   6.903 1 U   -1.000e+00  0.000e+00 e 0     0     0     0 #QU 0.937
    215  38.882 113.671   7.639 1 U   -1.000e+00  0.000e+00 e 0     0     0     0 #QU 0.936
    216  38.645 113.633   7.636 1 U   -1.000e+00  0.000e+00 e 0     0     0     0 #QU 0.936
    217  53.261 120.963   7.770 1 U   -1.000e+00  0.000e+00 e 0     0     0     0 #QU 0.932
    218  52.818 113.113   6.889 1 U   -1.000e+00  0.000e+00 e 0     0     0     0 #QU 0.925
    219  54.278 121.408   7.248 1 U   -1.000e+00  0.000e+00 e 0     0     0     0 #QU 0.918
    220  36.084 128.149   8.450 1 U   -1.000e+00  0.000e+00 e 0     0     0     0 #QU 0.916
    221  36.340 128.111   8.447 1 U   -1.000e+00  0.000e+00 e 0     0     0     0 #QU 0.916
    222  39.219 111.946   6.806 1 U   -1.000e+00  0.000e+00 e 0     0     0     0 #QU 0.905
    223  43.894 126.723   7.732 1 U   -1.000e+00  0.000e+00 e 0     0     0     0 #QU 0.895
    224  27.713 111.429   6.848 1 U   -1.000e+00  0.000e+00 e 0     0     0     0 #QU 0.891
    225  63.840 126.204   6.544 1 U   -1.000e+00  0.000e+00 e 0     0     0     0 #QU 0.891
    226  40.841 112.595   7.084 1 U   -1.000e+00  0.000e+00 e 0     0     0     0 #QU 0.889
    227  33.298 111.970   7.300 1 U   -1.000e+00  0.000e+00 e 0     0     0     0 #QU 0.887
    228  52.816 113.113   7.674 1 U   -1.000e+00  0.000e+00 e 0     0     0     0 #QU 0.886
    229  57.742 118.946   7.805 1 U   -1.000e+00  0.000e+00 e 0     0     0     0 #QU 0.886
    230  53.029 113.072   7.662 1 U   -1.000e+00  0.000e+00 e 0     0     0     0 #QU 0.886
    231  32.654 119.140   8.039 1 U   -1.000e+00  0.000e+00 e 0     0     0     0 #QU 0.856
    232  54.685 120.246   8.310 1 U   -1.000e+00  0.000e+00 e 0     0     0     0 #QU 0.849
    233  52.951 111.946   7.484 1 U   -1.000e+00  0.000e+00 e 0     0     0     0 #QU 0.833
    234  57.091 122.059   8.773 1 U   -1.000e+00  0.000e+00 e 0     0     0     0 #QU 0.822
    235  35.251 119.991   9.245 1 U   -1.000e+00  0.000e+00 e 0     0     0     0 #QU 0.813
    236  48.582 125.664   7.574 1 U   -1.000e+00  0.000e+00 e 0     0     0     0 #QU 0.782
    237  48.302 125.688   7.560 1 U   -1.000e+00  0.000e+00 e 0     0     0     0 #QU 0.782
    238  48.805 125.651   7.575 1 U   -1.000e+00  0.000e+00 e 0     0     0     0 #QU 0.782
    239  35.344 120.271   8.311 1 U   -1.000e+00  0.000e+00 e 0     0     0     0 #QU 0.750
    240  52.945 111.817   6.810 1 U   -1.000e+00  0.000e+00 e 0     0     0     0 #QU 0.741
    241  73.106 121.159   8.030 1 U   -1.000e+00  0.000e+00 e 0     0     0     0 #QU 0.739
    242  39.217 111.946   7.482 1 U   -1.000e+00  0.000e+00 e 0     0     0     0 #QU 0.736
    243  36.371 128.295   9.046 1 U   -1.000e+00  0.000e+00 e 0     0     0     0 #QU 0.735
    244  24.731 115.214   7.905 1 U   -1.000e+00  0.000e+00 e 0     0     0     0 #QU 0.731
    245  62.315 105.494   7.272 1 U   -1.000e+00  0.000e+00 e 0     0     0     0 #QU 0.699
    246  62.126 105.475   7.275 1 U   -1.000e+00  0.000e+00 e 0     0     0     0 #QU 0.699
    247  24.745 114.803   8.351 1 U   -1.000e+00  0.000e+00 e 0     0     0     0 #QU 0.676
    248  35.927 108.445   6.569 1 U   -1.000e+00  0.000e+00 e 0     0     0     0 #QU 0.661
    249  73.156 122.112   8.157 1 U   -1.000e+00  0.000e+00 e 0     0     0     0 #QU 0.637
    250  31.034 125.694   7.571 1 U   -1.000e+00  0.000e+00 e 0     0     0     0 #QU 0.549
    251  73.332 122.465   8.083 1 U   -1.000e+00  0.000e+00 e 0     0     0     0 #QU 0.540
    252  73.109 122.434   8.086 1 U   -1.000e+00  0.000e+00 e 0     0     0     0 #QU 0.540
    253  30.351 116.617   8.400 1 U   -1.000e+00  0.000e+00 e 0     0     0     0 #QU 0.520
