# Supplementary material for: Structural and regulatory insights into the glideosome-associated connector from Toxoplasma gondii
Source: eLife. 2023 Apr 4;12:e86049. doi: 10.7554/eLife.86049 (PMC10125020; doi:10.7554/eLife.86049)
Supplement: Figure 1—source data 1. — wwPDB X-ray structure validation; MTZ file for TgGAC X-ray diffraction data and final refined PDB file for TgGAC from X-ray diffraction. [file elife-86049-fig1-data1.zip › Figure 1-source data 1/NOE assignment and NMR structure/peak_lists/HNCO_hnco_strong.peaks]

# Number of dimensions 3
#FORMAT xeasy3D
#INAME 1 C
#INAME 2 N
#INAME 3 HN
#SPECTRUM HNCO C N HN
      1 174.836 120.112   9.245 1 U   -1.000e+00  0.000e+00 e 0     0     0     0 #QU 1.000
      2 175.839 125.296   9.114 1 U   -1.000e+00  0.000e+00 e 0     0     0     0 #QU 1.000
      3 172.928 127.759   8.398 1 U   -1.000e+00  0.000e+00 e 0     0     0     0 #QU 1.000
      4 178.429 116.872   7.094 1 U   -1.000e+00  0.000e+00 e 0     0     0     0 #QU 1.000
      5 175.244 110.780   7.863 1 U   -1.000e+00  0.000e+00 e 0     0     0     0 #QU 1.000
      6 176.990 118.427   8.475 1 U   -1.000e+00  0.000e+00 e 0     0     0     0 #QU 1.000
      7 177.635 118.169   7.498 1 U   -1.000e+00  0.000e+00 e 0     0     0     0 #QU 1.000
      8 177.168 121.020   8.346 1 U   -1.000e+00  0.000e+00 e 0     0     0     0 #QU 1.000
      9 174.167 130.870   9.216 1 U   -1.000e+00  0.000e+00 e 0     0     0     0 #QU 1.000
     10 176.594 117.131   8.519 1 U   -1.000e+00  0.000e+00 e 0     0     0     0 #QU 1.000
     11 176.471 115.964   8.895 1 U   -1.000e+00  0.000e+00 e 0     0     0     0 #QU 1.000
     12 175.805 111.298   7.158 1 U   -1.000e+00  0.000e+00 e 0     0     0     0 #QU 1.000
     13 178.033 113.113   7.671 1 U   -1.000e+00  0.000e+00 e 0     0     0     0 #QU 1.000
     14 174.172 122.446   8.379 1 U   -1.000e+00  0.000e+00 e 0     0     0     0 #QU 1.000
     15 176.742 116.742   8.408 1 U   -1.000e+00  0.000e+00 e 0     0     0     0 #QU 1.000
     16 173.150 128.277   9.056 1 U   -1.000e+00  0.000e+00 e 0     0     0     0 #QU 1.000
     17 174.294 121.668   8.281 1 U   -1.000e+00  0.000e+00 e 0     0     0     0 #QU 1.000
     18 178.845 114.539   7.091 1 U   -1.000e+00  0.000e+00 e 0     0     0     0 #QU 1.000
     19 175.171 122.056   8.776 1 U   -1.000e+00  0.000e+00 e 0     0     0     0 #QU 1.000
     20 179.157 119.593   8.410 1 U   -1.000e+00  0.000e+00 e 0     0     0     0 #QU 1.000
     21 177.970 105.595   7.246 1 U   -1.000e+00  0.000e+00 e 0     0     0     0 #QU 1.000
     22 171.140 127.866  10.698 1 U   -1.000e+00  0.000e+00 e 0     0     0     0 #QU 1.000
     23 170.859 127.896  10.702 1 U   -1.000e+00  0.000e+00 e 0     0     0     0 #QU 1.000
     24 174.982 122.056   7.962 1 U   -1.000e+00  0.000e+00 e 0     0     0     0 #QU 1.000
     25 176.057 111.947   8.049 1 U   -1.000e+00  0.000e+00 e 0     0     0     0 #QU 1.000
     26 176.363 116.353   7.715 1 U   -1.000e+00  0.000e+00 e 0     0     0     0 #QU 1.000
     27 175.481 118.039   7.924 1 U   -1.000e+00  0.000e+00 e 0     0     0     0 #QU 1.000
     28 173.106 118.038   8.989 1 U   -1.000e+00  0.000e+00 e 0     0     0     0 #QU 1.000
     29 176.345 121.149   7.340 1 U   -1.000e+00  0.000e+00 e 0     0     0     0 #QU 1.000
     30 177.430 117.520   7.988 1 U   -1.000e+00  0.000e+00 e 0     0     0     0 #QU 1.000
     31 174.901 123.093   9.084 1 U   -1.000e+00  0.000e+00 e 0     0     0     0 #QU 1.000
     32 174.425 115.309   7.220 1 U   -1.000e+00  0.000e+00 e 0     0     0     0 #QU 1.000
     33 179.713 120.630   8.818 1 U   -1.000e+00  0.000e+00 e 0     0     0     0 #QU 1.000
     34 170.681 118.946   8.377 1 U   -1.000e+00  0.000e+00 e 0     0     0     0 #QU 1.000
     35 178.241 115.186   8.003 1 U   -1.000e+00  0.000e+00 e 0     0     0     0 #QU 1.000
     36 171.293 130.742   7.516 1 U   -1.000e+00  0.000e+00 e 0     0     0     0 #QU 1.000
     37 179.063 121.668   8.676 1 U   -1.000e+00  0.000e+00 e 0     0     0     0 #QU 1.000
     38 176.598 116.353   7.797 1 U   -1.000e+00  0.000e+00 e 0     0     0     0 #QU 1.000
     39 176.823 106.762   7.565 1 U   -1.000e+00  0.000e+00 e 0     0     0     0 #QU 1.000
     40 177.471 116.094   7.562 1 U   -1.000e+00  0.000e+00 e 0     0     0     0 #QU 1.000
     41 174.909 116.613   9.395 1 U   -1.000e+00  0.000e+00 e 0     0     0     0 #QU 1.000
     42 178.483 118.297   7.686 1 U   -1.000e+00  0.000e+00 e 0     0     0     0 #QU 1.000
     43 176.676 117.261   8.067 1 U   -1.000e+00  0.000e+00 e 0     0     0     0 #QU 1.000
     44 177.099 115.176   8.883 1 U   -1.000e+00  0.000e+00 e 0     0     0     0 #QU 1.000
     45 175.416 111.298   9.388 1 U   -1.000e+00  0.000e+00 e 0     0     0     0 #QU 1.000
     46 176.953 113.762   6.823 1 U   -1.000e+00  0.000e+00 e 0     0     0     0 #QU 1.000
     47 176.128 121.798   8.131 1 U   -1.000e+00  0.000e+00 e 0     0     0     0 #QU 1.000
     48 175.269 120.886   7.764 1 U   -1.000e+00  0.000e+00 e 0     0     0     0 #QU 1.000
     49 174.432 126.201   6.546 1 U   -1.000e+00  0.000e+00 e 0     0     0     0 #QU 1.000
     50 174.151 107.151   6.887 1 U   -1.000e+00  0.000e+00 e 0     0     0     0 #QU 1.000
     51 178.095 116.094   7.546 1 U   -1.000e+00  0.000e+00 e 0     0     0     0 #QU 1.000
     52 176.125 120.242   8.190 1 U   -1.000e+00  0.000e+00 e 0     0     0     0 #QU 1.000
     53 171.741 121.797   6.311 1 U   -1.000e+00  0.000e+00 e 0     0     0     0 #QU 1.000
     54 175.454 124.908   8.974 1 U   -1.000e+00  0.000e+00 e 0     0     0     0 #QU 1.000
     55 175.856 118.557   7.703 1 U   -1.000e+00  0.000e+00 e 0     0     0     0 #QU 1.000
     56 173.960 116.613   8.601 1 U   -1.000e+00  0.000e+00 e 0     0     0     0 #QU 1.000
     57 176.671 119.465   8.677 1 U   -1.000e+00  0.000e+00 e 0     0     0     0 #QU 1.000
     58 172.498 126.723   8.036 1 U   -1.000e+00  0.000e+00 e 0     0     0     0 #QU 1.000
     59 177.969 119.205   8.031 1 U   -1.000e+00  0.000e+00 e 0     0     0     0 #QU 1.000
     60 176.378 112.206   7.622 1 U   -1.000e+00  0.000e+00 e 0     0     0     0 #QU 1.000
     61 177.632 123.483   7.198 1 U   -1.000e+00  0.000e+00 e 0     0     0     0 #QU 1.000
     62 174.990 128.148   8.445 1 U   -1.000e+00  0.000e+00 e 0     0     0     0 #QU 1.000
     63 175.658 108.317   7.481 1 U   -1.000e+00  0.000e+00 e 0     0     0     0 #QU 1.000
     64 176.809 117.909   7.800 1 U   -1.000e+00  0.000e+00 e 0     0     0     0 #QU 1.000
     65 178.282 122.834   8.037 1 U   -1.000e+00  0.000e+00 e 0     0     0     0 #QU 1.000
     66 175.810 107.540   7.813 1 U   -1.000e+00  0.000e+00 e 0     0     0     0 #QU 1.000
     67 175.863 118.169   8.159 1 U   -1.000e+00  0.000e+00 e 0     0     0     0 #QU 0.999
     68 178.463 107.668   7.673 1 U   -1.000e+00  0.000e+00 e 0     0     0     0 #QU 0.999
     69 178.022 119.852   8.505 1 U   -1.000e+00  0.000e+00 e 0     0     0     0 #QU 0.999
     70 177.400 116.483   7.736 1 U   -1.000e+00  0.000e+00 e 0     0     0     0 #QU 0.999
     71 175.345 119.979   8.142 1 U   -1.000e+00  0.000e+00 e 0     0     0     0 #QU 0.999
     72 178.721 115.057   8.337 1 U   -1.000e+00  0.000e+00 e 0     0     0     0 #QU 0.999
     73 179.513 119.853   9.540 1 U   -1.000e+00  0.000e+00 e 0     0     0     0 #QU 0.999
     74 173.846 123.741   8.628 1 U   -1.000e+00  0.000e+00 e 0     0     0     0 #QU 0.999
     75 176.326 112.596   6.847 1 U   -1.000e+00  0.000e+00 e 0     0     0     0 #QU 0.999
     76 176.665 118.816   7.672 1 U   -1.000e+00  0.000e+00 e 0     0     0     0 #QU 0.999
     77 178.227 121.927   8.362 1 U   -1.000e+00  0.000e+00 e 0     0     0     0 #QU 0.999
     78 175.671 118.686   9.272 1 U   -1.000e+00  0.000e+00 e 0     0     0     0 #QU 0.999
     79 175.527 108.836   8.018 1 U   -1.000e+00  0.000e+00 e 0     0     0     0 #QU 0.999
     80 179.175 117.520   8.142 1 U   -1.000e+00  0.000e+00 e 0     0     0     0 #QU 0.999
     81 175.598 118.946   7.812 1 U   -1.000e+00  0.000e+00 e 0     0     0     0 #QU 0.999
     82 178.720 122.186   7.530 1 U   -1.000e+00  0.000e+00 e 0     0     0     0 #QU 0.999
     83 172.482 126.723   7.734 1 U   -1.000e+00  0.000e+00 e 0     0     0     0 #QU 0.999
     84 173.666 111.169   7.358 1 U   -1.000e+00  0.000e+00 e 0     0     0     0 #QU 0.999
     85 173.678 119.853   7.088 1 U   -1.000e+00  0.000e+00 e 0     0     0     0 #QU 0.999
     86 181.237 121.019   8.563 1 U   -1.000e+00  0.000e+00 e 0     0     0     0 #QU 0.999
     87 175.989 117.650   8.837 1 U   -1.000e+00  0.000e+00 e 0     0     0     0 #QU 0.999
     88 179.095 119.723   7.888 1 U   -1.000e+00  0.000e+00 e 0     0     0     0 #QU 0.998
     89 171.682 129.022  10.474 1 U   -1.000e+00  0.000e+00 e 0     0     0     0 #QU 0.998
     90 176.616 120.242   8.318 1 U   -1.000e+00  0.000e+00 e 0     0     0     0 #QU 0.998
     91 174.373 121.796   7.624 1 U   -1.000e+00  0.000e+00 e 0     0     0     0 #QU 0.998
     92 176.979 109.873   7.952 1 U   -1.000e+00  0.000e+00 e 0     0     0     0 #QU 0.998
     93 179.676 121.278   8.082 1 U   -1.000e+00  0.000e+00 e 0     0     0     0 #QU 0.998
     94 171.958 128.996  10.470 1 U   -1.000e+00  0.000e+00 e 0     0     0     0 #QU 0.998
     95 179.790 119.075   7.938 1 U   -1.000e+00  0.000e+00 e 0     0     0     0 #QU 0.998
     96 181.978 115.316   7.358 1 U   -1.000e+00  0.000e+00 e 0     0     0     0 #QU 0.998
     97 178.489 122.186   8.097 1 U   -1.000e+00  0.000e+00 e 0     0     0     0 #QU 0.998
     98 177.928 115.316   8.913 1 U   -1.000e+00  0.000e+00 e 0     0     0     0 #QU 0.998
     99 176.159 119.205   8.047 1 U   -1.000e+00  0.000e+00 e 0     0     0     0 #QU 0.997
    100 176.991 114.409   8.124 1 U   -1.000e+00  0.000e+00 e 0     0     0     0 #QU 0.997
    101 176.315 112.592   7.092 1 U   -1.000e+00  0.000e+00 e 0     0     0     0 #QU 0.996
    102 178.721 125.297  11.766 1 U   -1.000e+00  0.000e+00 e 0     0     0     0 #QU 0.996
    103 179.338 108.446   6.575 1 U   -1.000e+00  0.000e+00 e 0     0     0     0 #QU 0.996
    104 177.345 113.632   6.885 1 U   -1.000e+00  0.000e+00 e 0     0     0     0 #QU 0.994
    105 175.819 105.853   8.064 1 U   -1.000e+00  0.000e+00 e 0     0     0     0 #QU 0.994
    106 176.462 121.407   7.247 1 U   -1.000e+00  0.000e+00 e 0     0     0     0 #QU 0.994
    107 173.964 113.113   8.098 1 U   -1.000e+00  0.000e+00 e 0     0     0     0 #QU 0.993
    108 179.343 108.447   7.246 1 U   -1.000e+00  0.000e+00 e 0     0     0     0 #QU 0.993
    109 177.437 112.335   6.808 1 U   -1.000e+00  0.000e+00 e 0     0     0     0 #QU 0.993
    110 179.544 118.168   8.049 1 U   -1.000e+00  0.000e+00 e 0     0     0     0 #QU 0.993
    111 177.176 116.353   7.857 1 U   -1.000e+00  0.000e+00 e 0     0     0     0 #QU 0.991
    112 180.481 121.408   7.325 1 U   -1.000e+00  0.000e+00 e 0     0     0     0 #QU 0.991
    113 177.419 112.335   7.483 1 U   -1.000e+00  0.000e+00 e 0     0     0     0 #QU 0.990
    114 179.734 111.947   6.855 1 U   -1.000e+00  0.000e+00 e 0     0     0     0 #QU 0.990
    115 180.425 111.300   7.760 1 U   -1.000e+00  0.000e+00 e 0     0     0     0 #QU 0.989
    116 179.692 111.421   6.855 1 U   -1.000e+00  0.000e+00 e 0     0     0     0 #QU 0.988
    117 173.242 122.963   7.974 1 U   -1.000e+00  0.000e+00 e 0     0     0     0 #QU 0.988
    118 173.614 125.556   7.575 1 U   -1.000e+00  0.000e+00 e 0     0     0     0 #QU 0.987
    119 177.335 113.633   7.773 1 U   -1.000e+00  0.000e+00 e 0     0     0     0 #QU 0.986
    120 180.429 111.297   6.828 1 U   -1.000e+00  0.000e+00 e 0     0     0     0 #QU 0.982
    121 179.460 119.723   8.045 1 U   -1.000e+00  0.000e+00 e 0     0     0     0 #QU 0.979
    122 179.764 111.947   7.544 1 U   -1.000e+00  0.000e+00 e 0     0     0     0 #QU 0.974
    123 176.035 111.687   6.834 1 U   -1.000e+00  0.000e+00 e 0     0     0     0 #QU 0.839
    124 176.906 113.243   7.640 1 U   -1.000e+00  0.000e+00 e 0     0     0     0 #QU 0.837
    125 177.284 113.113   7.769 1 U   -1.000e+00  0.000e+00 e 0     0     0     0 #QU 0.828
    126 173.681 129.085  10.470 1 U   -1.000e+00  0.000e+00 e 0     0     0     0 #QU 0.822
    127 180.449 111.941   7.306 1 U   -1.000e+00  0.000e+00 e 0     0     0     0 #QU 0.781
    128 176.885 113.109   6.820 1 U   -1.000e+00  0.000e+00 e 0     0     0     0 #QU 0.761
    129 175.146 120.110   9.307 1 U   -1.000e+00  0.000e+00 e 0     0     0     0 #QU 0.717
    130 177.347 111.817   6.809 1 U   -1.000e+00  0.000e+00 e 0     0     0     0 #QU 0.681
    131 175.813 119.971   9.041 1 U   -1.000e+00  0.000e+00 e 0     0     0     0 #QU 0.606
    132 180.431 111.946   6.670 1 U   -1.000e+00  0.000e+00 e 0     0     0     0 #QU 0.601
    133 176.890 122.049   8.164 1 U   -1.000e+00  0.000e+00 e 0     0     0     0 #QU 0.562
    134 175.168 116.760   9.103 1 U   -1.000e+00  0.000e+00 e 0     0     0     0 #QU 0.547
    135 180.350 110.747   6.829 1 U   -1.000e+00  0.000e+00 e 0     0     0     0 #QU 0.517
