# Supplementary material for: Structural and regulatory insights into the glideosome-associated connector from Toxoplasma gondii
Source: eLife. 2023 Apr 4;12:e86049. doi: 10.7554/eLife.86049 (PMC10125020; doi:10.7554/eLife.86049)
Supplement: Figure 1—source data 1. — wwPDB X-ray structure validation; MTZ file for TgGAC X-ray diffraction data and final refined PDB file for TgGAC from X-ray diffraction. [file elife-86049-fig1-data1.zip › Figure 1-source data 1/NOE assignment and NMR structure/peak_lists/HCcoNH_hccconh_all.csv]

N	H	HN	responses
121.365	2.872	7.266	1.000
121.800	1.111	7.647	1.000
118.735	3.144	7.689	1.000
119.833	3.692	9.557	1.000
124.863	1.601	8.989	1.000
121.583	2.203	8.301	1.000
116.552	2.531	7.753	1.000
125.291	1.832	11.781	1.000
125.216	1.938	11.785	1.000
130.740	2.492	7.537	1.000
107.803	1.306	7.695	1.000
115.248	1.471	7.370	1.000
112.195	1.540	7.647	1.000
109.772	4.554	7.964	1.000
121.145	4.078	8.577	1.000
119.118	0.986	8.043	1.000
119.203	0.898	8.044	1.000
105.617	1.778	7.257	1.000
127.925	0.726	8.418	1.000
119.833	0.726	7.104	1.000
113.072	0.847	7.687	1.000
125.299	4.078	11.781	1.000
115.021	1.875	8.355	1.000
119.614	1.382	8.434	1.000
118.083	2.273	8.071	1.000
120.708	1.492	8.840	1.000
110.895	3.018	7.884	1.000
110.963	3.081	7.881	1.000
116.989	4.019	7.117	1.000
121.147	1.689	7.350	1.000
116.333	0.849	7.815	1.000
121.147	2.763	8.366	1.000
116.332	4.191	7.874	1.000
117.450	4.128	8.006	1.000
120.257	4.290	8.210	1.000
119.833	1.328	7.902	1.000
112.178	4.117	7.651	1.000
128.363	0.945	9.075	1.000
118.520	4.609	8.496	1.000
108.897	2.804	8.035	1.000
122.221	1.964	7.555	1.000
117.191	3.259	8.085	1.000
120.051	1.273	9.263	1.000
120.271	1.720	8.208	1.000
108.886	2.632	8.032	1.000
120.925	2.868	7.773	1.000
125.260	5.650	9.134	1.000
116.989	1.437	7.120	1.000
122.240	2.599	8.118	1.000
116.085	4.281	7.583	1.000
118.079	2.043	8.071	1.000
120.270	1.929	8.340	1.000
126.817	0.721	8.054	1.000
122.021	4.684	8.797	1.000
118.520	3.242	8.496	1.000
121.801	4.335	8.152	1.000
114.584	4.075	7.109	1.000
113.052	1.054	7.683	1.000
126.176	0.343	6.572	1.000
118.739	2.981	7.689	1.000
120.708	3.419	8.838	1.000
121.801	2.347	8.141	1.000
120.286	4.678	8.336	1.000
121.801	2.312	8.692	1.000
120.270	1.273	8.215	1.000
119.833	1.765	7.902	1.000
118.083	2.093	9.012	1.000
121.128	2.930	8.367	1.000
125.738	2.673	7.594	1.000
120.051	1.984	9.059	1.000
118.084	2.653	7.931	1.000
121.365	1.380	7.345	1.000
122.460	2.438	8.384	1.000
115.240	2.421	8.934	1.000
119.834	4.293	7.105	1.000
121.797	0.793	6.328	1.000
118.958	1.558	7.953	1.000
125.301	1.765	9.138	1.000
125.291	1.394	9.134	1.000
116.989	1.601	7.120	1.000
123.551	2.804	7.213	1.000
121.364	2.531	7.268	1.000
118.958	4.007	8.387	1.000
121.133	1.561	8.575	1.000
122.239	2.257	7.550	1.000
115.223	2.032	8.930	1.000
125.739	2.520	7.592	1.000
118.084	2.324	7.930	1.000
120.051	2.493	9.063	1.000
106.717	3.970	7.593	1.000
116.104	1.549	8.916	1.000
121.382	4.048	7.343	1.000
122.021	2.791	8.381	1.000
122.027	2.000	8.797	1.000
130.758	1.004	9.234	1.000
118.958	2.203	7.823	1.000
107.546	1.775	7.825	1.000
119.409	1.492	8.686	1.000
130.743	2.023	7.536	1.000
116.115	1.656	7.581	1.000
121.618	4.118	8.688	1.000
125.520	2.677	7.594	1.000
116.765	3.086	8.420	1.000
120.270	1.382	8.340	1.000
117.646	4.281	8.856	1.000
119.178	3.462	8.041	1.000
121.807	3.940	6.329	1.000
118.083	2.257	8.175	1.000
118.520	3.679	8.496	1.000
122.457	2.968	8.387	1.000
111.303	2.859	9.403	1.000
121.357	1.046	8.102	1.000
120.270	1.656	8.332	1.000
121.143	4.347	7.353	1.000
116.114	1.891	7.584	1.000
121.785	0.629	6.332	1.000
120.052	3.056	8.163	1.000
114.573	1.372	7.109	1.000
108.244	1.476	7.499	1.000
107.619	1.661	7.826	1.000
116.552	2.640	7.753	1.000
116.333	1.492	7.870	1.000
105.616	1.382	7.260	1.000
108.241	1.765	7.495	1.000
117.428	1.458	8.165	1.000
118.076	5.387	9.014	1.000
106.710	2.750	7.589	1.000
121.145	2.039	7.354	1.000
117.204	3.093	8.085	0.999
118.302	1.054	7.511	0.999
117.208	3.986	8.531	0.999
121.593	1.860	8.302	0.999
113.052	1.820	7.683	0.999
119.833	3.789	7.902	0.999
118.958	4.226	7.956	0.999
127.925	0.617	8.418	0.999
117.646	5.429	8.856	0.999
128.146	0.415	8.464	0.999
116.333	1.218	7.737	0.999
118.302	1.266	7.515	0.999
118.204	1.340	7.513	0.999
122.239	3.953	7.550	0.999
118.118	3.930	8.071	0.999
127.816	4.620	8.421	0.999
121.644	1.826	8.303	0.999
109.773	2.278	7.967	0.999
125.301	2.312	11.781	0.999
116.552	5.593	8.621	0.999
115.021	4.718	8.355	0.999
123.770	1.218	8.645	0.999
124.863	4.554	8.997	0.999
118.083	1.711	8.168	0.999
119.614	1.765	8.058	0.999
115.243	4.208	7.373	0.999
119.644	1.407	8.063	0.999
127.926	4.550	8.425	0.999
119.712	1.515	8.058	0.999
121.802	4.239	7.653	0.999
130.789	4.674	9.235	0.999
112.174	1.508	8.063	0.999
115.240	4.302	8.900	0.999
122.020	2.312	8.793	0.999
118.755	4.185	7.694	0.999
119.611	4.481	8.431	0.999
120.268	1.448	8.211	0.999
108.243	3.906	7.497	0.999
122.911	2.820	7.992	0.999
117.864	3.747	7.821	0.999
121.801	1.875	6.330	0.999
111.275	1.434	7.379	0.999
111.201	1.530	7.380	0.999
110.865	2.640	7.886	0.999
116.971	1.852	7.115	0.999
126.832	5.156	8.058	0.999
116.326	1.908	7.875	0.999
116.115	3.207	7.585	0.999
124.929	1.818	8.991	0.999
116.337	3.716	7.813	0.999
124.940	1.936	8.993	0.999
118.984	3.907	7.824	0.999
115.240	4.609	8.934	0.999
117.627	1.220	8.859	0.999
123.113	2.276	9.102	0.999
126.811	4.511	7.755	0.998
117.207	4.149	8.531	0.998
114.365	2.421	8.136	0.998
116.325	0.738	7.737	0.998
122.883	2.214	8.055	0.998
111.350	0.548	7.175	0.998
111.357	0.452	7.176	0.998
109.772	2.039	7.964	0.998
121.801	2.110	8.143	0.998
130.769	1.820	9.231	0.998
118.303	3.860	7.701	0.998
121.583	4.664	8.301	0.998
122.240	2.816	8.119	0.998
112.179	1.785	7.648	0.998
120.949	2.705	7.775	0.998
116.334	3.776	7.735	0.998
117.427	2.203	8.011	0.997
118.084	4.301	8.176	0.997
118.520	0.125	7.714	0.997
116.329	1.720	7.871	0.997
128.145	3.747	8.464	0.997
118.293	1.894	7.515	0.997
126.176	3.187	6.580	0.997
126.176	0.890	6.572	0.997
105.616	3.898	7.260	0.997
118.302	1.711	7.706	0.997
105.628	1.616	7.257	0.997
118.739	2.914	9.286	0.997
119.877	2.533	7.107	0.997
119.918	2.478	7.105	0.997
108.678	2.640	8.989	0.997
121.583	2.367	8.301	0.997
119.166	2.077	8.046	0.997
113.052	0.562	7.683	0.997
114.365	3.789	8.152	0.996
116.769	1.034	8.424	0.996
121.364	4.007	8.105	0.996
119.635	1.807	8.435	0.996
119.693	1.860	8.425	0.996
116.115	0.671	7.573	0.996
119.617	4.134	8.060	0.996
111.305	4.120	7.379	0.996
111.237	4.135	7.379	0.996
114.365	2.093	8.136	0.996
118.077	1.892	9.007	0.995
118.078	2.022	7.818	0.995
118.083	1.010	7.819	0.995
120.706	1.665	8.838	0.995
111.303	3.187	9.403	0.995
117.427	4.171	8.160	0.995
127.925	1.929	8.418	0.995
126.839	1.566	8.054	0.995
122.895	2.476	7.996	0.995
122.884	2.377	8.054	0.995
123.770	0.125	8.645	0.995
118.310	1.315	7.700	0.995
121.619	2.050	8.688	0.994
121.139	3.120	7.353	0.994
121.103	3.173	7.352	0.994
117.432	2.378	8.005	0.994
121.786	2.214	8.689	0.994
107.585	4.281	7.823	0.994
116.552	1.929	8.621	0.993
120.707	1.883	8.836	0.993
123.332	4.403	7.213	0.992
118.520	1.382	7.722	0.992
128.144	1.437	8.465	0.992
118.301	1.619	7.507	0.992
120.055	1.419	9.260	0.992
115.240	3.548	8.023	0.991
107.803	4.133	7.695	0.991
121.583	2.586	8.692	0.991
116.332	2.164	7.816	0.990
119.175	1.852	8.055	0.990
116.333	2.148	7.737	0.989
118.520	0.836	7.722	0.989
113.052	1.328	7.683	0.988
126.832	3.057	7.757	0.988
120.058	1.634	9.257	0.987
118.739	3.515	9.286	0.987
112.178	2.148	8.066	0.987
107.147	3.789	6.908	0.987
121.802	1.888	8.138	0.987
117.454	2.709	8.005	0.985
119.177	2.367	8.058	0.985
117.513	1.986	8.006	0.984
117.437	1.915	8.008	0.984
123.114	4.664	9.106	0.984
115.240	1.601	8.019	0.983
119.833	1.929	9.560	0.982
119.833	2.531	9.560	0.981
111.264	0.733	7.379	0.981
119.833	1.711	9.552	0.981
116.143	-0.168	7.576	0.980
116.093	4.044	7.578	0.979
119.833	2.586	9.552	0.979
122.887	4.149	8.055	0.978
130.769	5.046	7.526	0.978
128.349	4.581	9.078	0.977
118.083	4.445	7.933	0.977
119.177	4.642	8.062	0.977
116.552	4.281	7.761	0.976
116.771	0.890	8.418	0.976
125.738	4.718	7.597	0.975
108.894	1.837	7.499	0.974
120.051	4.500	9.059	0.974
111.303	3.625	7.174	0.974
119.832	1.961	9.558	0.974
112.178	3.078	7.644	0.973
118.303	1.294	7.700	0.973
111.959	0.562	8.066	0.971
128.144	1.820	8.465	0.969
116.552	1.711	8.613	0.967
115.024	2.439	8.350	0.966
116.115	4.828	8.919	0.966
115.297	2.452	8.347	0.966
118.083	0.868	7.820	0.962
113.267	4.074	8.114	0.962
115.236	1.887	8.016	0.962
119.395	4.773	8.692	0.962
128.300	2.087	9.075	0.961
128.315	2.070	9.079	0.961
116.552	2.257	8.621	0.959
105.616	2.914	7.260	0.957
108.896	1.480	7.501	0.954
123.165	1.912	9.102	0.949
106.745	4.810	7.591	0.948
107.147	1.601	6.908	0.948
120.066	5.229	9.258	0.944
116.705	2.650	9.416	0.943
116.554	2.599	9.404	0.943
112.155	4.022	8.064	0.936
112.180	3.999	8.065	0.936
118.083	2.586	7.471	0.934
107.585	5.156	7.823	0.927
122.023	4.205	8.383	0.915
118.302	3.734	7.518	0.910
108.765	2.233	8.985	0.902
108.762	2.210	8.985	0.902
108.729	2.178	8.987	0.902
121.172	5.277	8.361	0.899
121.160	5.257	8.360	0.899
115.316	3.741	8.933	0.884
115.337	3.716	8.932	0.884
115.343	3.698	8.932	0.884
108.339	2.985	7.494	0.875
108.355	2.927	7.500	0.875
113.052	4.226	7.683	0.871
118.090	2.597	7.435	0.862
116.154	1.211	7.576	0.844
111.303	0.179	7.174	0.840
126.184	4.768	8.111	0.834
126.163	4.736	8.111	0.834
111.303	-0.203	7.182	0.818
117.206	4.018	8.086	0.816
122.874	2.049	8.055	0.815
118.287	0.549	7.512	0.815
120.708	3.023	8.840	0.804
126.176	1.437	6.580	0.802
121.583	1.239	8.295	0.793
122.542	4.587	8.382	0.762
122.556	4.569	8.383	0.762
122.569	4.538	8.383	0.762
116.771	2.039	8.418	0.694
117.427	2.750	8.011	0.687
114.582	0.849	7.813	0.681
111.303	0.289	7.385	0.681
120.708	2.859	8.832	0.677
119.785	2.893	7.905	0.661
116.552	1.656	8.621	0.628
122.244	3.066	8.116	0.614
123.114	1.765	9.114	0.580
110.896	4.400	7.882	0.569
115.239	1.427	8.017	0.563
122.240	4.265	8.116	0.534
118.512	2.748	8.492	0.514
124.863	0.398	8.989	0.493
118.083	2.586	7.495	0.492
107.585	2.695	7.823	0.491
108.897	3.898	7.495	0.467
122.895	0.726	8.066	0.466
116.552	6.195	9.411	0.448
110.865	2.148	7.878	0.438
127.269	0.617	8.418	0.402
122.676	2.914	8.058	0.397
121.364	4.718	7.268	0.394
111.303	2.367	7.385	0.387
111.521	2.531	7.597	0.331
120.489	1.546	8.567	0.328
121.583	0.890	7.816	0.323
120.270	2.093	8.340	0.320
119.177	6.195	8.042	0.307
122.239	3.242	8.113	0.302
121.801	0.617	8.136	0.301
123.114	1.711	9.098	0.295
120.926	4.664	7.784	0.294
118.520	1.546	7.949	0.291
126.832	-0.203	8.066	0.284
117.208	3.789	8.527	0.284
107.366	1.382	8.058	0.284
123.770	2.093	8.653	0.270
120.051	4.335	8.168	0.248
130.987	2.750	9.239	0.241
119.614	3.023	8.058	0.237
111.521	2.640	7.597	0.237
129.456	2.531	7.597	0.237
111.303	0.507	7.120	0.220
113.271	1.601	8.121	0.219
113.052	0.398	7.691	0.217
130.769	1.601	7.550	0.202
108.897	4.828	8.027	0.194
130.987	5.484	8.058	0.190
118.520	0.507	7.722	0.184
116.333	2.968	7.870	0.184
114.584	2.257	8.066	0.178
120.051	1.984	9.122	0.177
131.425	1.000	9.247	0.175
115.240	5.101	7.370	0.172
122.457	3.242	8.379	0.169
116.552	2.257	8.574	0.165
123.770	4.554	8.645	0.160
111.303	0.234	7.393	0.159
122.020	3.296	8.371	0.148
107.585	1.984	7.839	0.147
116.771	5.593	8.574	0.136
125.301	0.015	9.122	0.134
126.832	0.507	8.050	0.125
105.616	3.898	7.198	0.123
116.333	1.875	7.792	0.108
126.832	0.343	8.042	0.105
122.895	2.203	7.980	0.104
106.710	3.953	7.644	0.101
131.206	2.695	7.597	0.099
118.739	4.828	7.714	0.099
119.833	4.335	8.058	0.095
127.925	5.046	8.418	0.095
118.520	2.968	8.488	0.094
127.269	2.695	7.597	0.093
121.801	1.273	6.330	0.090
119.833	3.242	9.560	0.088
131.206	2.531	7.597	0.088
117.427	2.695	7.589	0.087
121.145	1.546	8.348	0.084
116.771	1.929	8.582	0.082
121.801	2.750	8.136	0.082
130.769	1.601	7.534	0.081
121.583	1.875	8.261	0.078
119.614	1.164	8.434	0.076
118.083	0.562	8.066	0.075
119.177	1.492	8.058	0.074
120.489	0.617	8.340	0.073
119.177	0.343	8.066	0.072
116.333	4.007	7.878	0.072
107.803	2.203	8.066	0.072
116.771	2.968	7.112	0.070
119.614	5.320	8.793	0.070
118.083	3.132	7.933	0.069
126.832	2.476	8.058	0.066
115.240	4.171	7.323	0.064
108.678	1.328	7.698	0.062
127.269	2.531	7.597	0.062
129.019	2.695	7.597	0.061
113.052	0.398	7.675	0.061
124.863	1.765	9.028	0.060
113.052	1.492	7.691	0.056
116.115	5.867	7.589	0.055
111.303	6.359	7.166	0.054
116.115	2.148	7.573	0.054
125.301	0.015	9.138	0.053
126.176	0.398	6.611	0.053
112.178	2.695	7.644	0.052
111.303	5.156	9.380	0.052
107.585	2.695	7.800	0.051
115.240	1.164	8.019	0.050
118.958	2.203	8.074	0.050
128.144	2.695	7.597	0.049
115.240	3.406	8.942	0.049
117.427	2.640	7.761	0.048
122.676	5.921	8.050	0.047
111.303	3.132	9.317	0.046
116.771	2.203	7.831	0.046
125.301	2.312	8.058	0.046
105.616	1.382	7.182	0.046
107.803	2.039	8.058	0.045
119.614	2.203	8.050	0.043
118.083	2.312	7.823	0.043
111.303	3.132	9.349	0.042
128.144	2.531	7.589	0.041
126.613	2.695	7.597	0.040
105.616	1.765	7.182	0.040
120.051	5.210	9.310	0.038
120.051	3.078	8.058	0.038
119.614	1.382	7.112	0.038
122.020	2.804	8.324	0.037
114.584	0.890	7.792	0.037
117.208	2.367	8.074	0.036
121.801	1.875	8.269	0.036
123.332	4.117	8.066	0.036
125.082	1.765	9.036	0.036
118.958	1.546	7.839	0.035
108.678	5.210	8.981	0.034
125.301	1.382	9.075	0.033
123.551	3.460	7.589	0.033
116.333	1.437	7.816	0.032
117.427	3.242	8.011	0.031
114.584	3.953	8.066	0.031
123.332	0.836	7.816	0.031
129.894	2.695	7.597	0.031
118.520	0.125	7.651	0.031
128.144	0.836	8.465	0.031
120.270	2.968	8.324	0.031
107.585	2.093	8.066	0.030
118.520	0.398	7.714	0.030
122.020	1.328	7.956	0.030
110.209	1.875	8.058	0.030
122.020	3.242	8.387	0.030
122.020	2.039	8.731	0.030
116.333	1.929	7.730	0.030
123.332	0.890	7.823	0.030
107.803	4.554	7.730	0.030
122.676	0.453	8.066	0.029
116.552	1.492	7.385	0.029
121.145	4.062	8.527	0.029
122.457	3.515	8.387	0.029
118.302	1.218	8.074	0.028
121.364	2.859	7.206	0.028
121.364	2.312	7.260	0.028
122.239	3.570	7.550	0.028
122.239	3.570	8.379	0.027
106.928	3.460	7.597	0.027
125.301	2.093	11.813	0.026
117.864	3.570	7.816	0.026
128.144	0.945	9.138	0.026
121.583	2.148	8.371	0.026
120.926	2.695	7.706	0.025
112.834	1.711	8.058	0.025
118.520	3.625	9.294	0.025
119.177	3.789	7.894	0.025
112.178	2.367	8.074	0.025
118.520	3.515	7.722	0.025
119.614	3.843	8.058	0.024
115.458	2.804	8.934	0.024
115.021	1.820	7.988	0.023
121.583	4.117	8.050	0.023
130.769	3.351	7.542	0.023
125.301	3.898	11.781	0.023
122.239	2.367	8.113	0.023
110.647	4.117	7.644	0.023
116.989	2.914	7.120	0.023
118.083	1.437	8.168	0.022
111.084	2.859	8.074	0.022
125.301	2.257	9.122	0.022
118.302	3.679	7.706	0.022
117.208	3.734	8.089	0.022
111.303	1.054	7.174	0.022
120.489	4.390	8.340	0.021
121.145	1.711	7.276	0.021
121.583	2.640	8.293	0.021
114.802	4.992	8.363	0.021
111.521	3.351	9.396	0.021
119.614	1.109	8.066	0.021
116.333	2.203	8.074	0.021
122.239	3.460	8.121	0.021
104.522	2.695	7.589	0.021
130.987	2.640	7.597	0.021
106.491	2.531	7.597	0.021
113.052	1.328	7.722	0.020
122.020	3.953	7.644	0.020
123.332	2.039	8.074	0.020
110.865	1.765	7.886	0.020
130.987	5.156	8.066	0.020
116.333	0.179	7.737	0.020
115.240	1.054	8.019	0.020
125.082	4.390	8.997	0.019
122.895	5.539	8.066	0.019
130.113	6.085	7.589	0.019
116.552	2.148	8.590	0.019
119.395	-0.039	8.074	0.019
122.676	1.711	8.058	0.019
118.083	2.695	7.831	0.019
111.521	1.437	7.816	0.019
106.928	1.328	7.698	0.019
118.302	2.257	6.087	0.018
113.927	3.734	8.129	0.018
118.520	0.125	7.667	0.018
121.364	4.664	8.058	0.018
114.584	2.695	8.058	0.018
113.709	1.382	7.104	0.018
120.489	2.804	8.355	0.017
120.708	2.640	8.825	0.017
122.020	5.648	7.558	0.017
107.366	-0.422	8.066	0.017
119.833	1.164	7.112	0.017
119.177	-0.422	8.058	0.016
118.958	3.460	7.823	0.016
107.585	1.054	7.823	0.016
122.239	1.929	7.511	0.016
120.270	2.914	8.222	0.016
113.052	0.015	7.691	0.016
122.895	5.921	8.058	0.016
115.896	4.171	8.058	0.015
120.926	1.546	8.426	0.015
128.144	0.726	8.066	0.015
107.585	0.890	7.823	0.015
115.240	5.046	7.378	0.015
121.583	1.492	8.301	0.015
118.083	1.601	7.823	0.015
123.114	2.640	7.589	0.015
118.520	1.492	7.385	0.014
115.240	2.421	8.848	0.014
122.239	3.734	8.121	0.014
120.270	4.390	8.332	0.014
109.772	4.882	7.956	0.014
126.832	4.664	8.066	0.014
116.333	0.671	7.816	0.014
105.835	3.078	7.260	0.014
117.427	5.046	8.864	0.014
121.145	2.203	7.354	0.014
127.707	2.531	7.597	0.014
130.550	2.421	8.058	0.014
119.177	3.460	7.933	0.013
112.834	0.836	7.644	0.013
116.989	1.656	7.026	0.013
118.083	2.750	8.175	0.013
116.771	3.515	8.418	0.013
120.051	4.500	9.005	0.013
114.584	1.382	7.346	0.013
122.895	4.609	8.050	0.013
114.584	3.132	8.152	0.012
116.989	1.820	7.245	0.012
121.801	3.953	8.129	0.012
119.833	1.929	8.512	0.012
117.427	1.382	7.120	0.012
119.833	0.726	7.041	0.012
119.614	0.070	8.434	0.012
121.364	2.531	8.144	0.012
120.270	1.765	9.270	0.012
116.333	2.203	7.777	0.012
118.083	3.078	7.925	0.012
118.958	4.007	8.074	0.012
118.083	2.804	8.168	0.012
121.583	1.054	8.308	0.011
118.083	5.375	8.965	0.011
111.303	2.695	7.589	0.011
122.239	1.601	7.558	0.011
123.332	2.203	7.808	0.011
108.897	2.312	8.042	0.011
118.958	1.546	7.777	0.011
119.614	0.507	8.066	0.011
112.178	1.328	7.675	0.011
118.739	3.460	9.341	0.011
116.552	3.953	8.074	0.011
120.051	4.500	9.122	0.011
117.427	2.531	7.589	0.011
109.334	1.929	8.050	0.011
128.582	2.531	7.597	0.011
119.177	1.218	8.042	0.011
117.864	3.351	8.066	0.011
127.269	1.929	8.434	0.010
118.520	0.398	7.737	0.010
116.989	2.257	7.120	0.010
118.083	1.000	7.933	0.010
124.863	4.171	8.981	0.010
118.083	2.039	7.784	0.010
121.364	2.531	7.198	0.010
107.147	-0.094	7.589	0.010
128.363	1.382	9.075	0.010
122.895	1.382	8.066	0.010
117.208	3.789	8.144	0.010
122.239	4.390	8.121	0.010
119.177	5.265	8.050	0.010
117.208	3.078	8.042	0.010
107.147	6.304	7.597	0.010
130.769	3.296	7.518	0.010
123.988	2.695	7.581	0.010
121.801	1.546	7.644	0.010
119.614	4.937	8.692	0.010
109.772	2.640	7.972	0.009
119.177	1.382	8.058	0.009
116.552	2.914	7.823	0.009
109.334	6.031	9.419	0.009
116.552	2.476	7.675	0.009
121.583	3.187	8.692	0.009
123.770	0.343	8.684	0.009
121.145	5.101	7.354	0.009
119.833	6.085	7.112	0.009
104.522	2.531	7.597	0.009
121.801	1.109	7.753	0.009
122.895	5.648	8.058	0.009
107.585	3.734	7.753	0.008
127.925	1.054	8.418	0.008
121.145	2.968	7.307	0.008
120.270	1.382	8.285	0.008
118.520	2.695	7.597	0.008
130.987	1.984	9.239	0.008
108.459	2.804	7.495	0.008
122.020	3.132	8.387	0.008
122.895	0.562	8.066	0.008
111.303	1.875	7.174	0.008
118.739	0.617	9.826	0.008
107.585	1.218	7.823	0.008
119.833	4.773	7.104	0.008
116.333	0.890	7.878	0.008
121.801	1.109	6.314	0.008
130.113	-0.422	8.066	0.008
126.613	5.484	8.058	0.008
126.832	6.031	8.058	0.008
111.084	1.273	7.370	0.008
119.614	4.500	8.308	0.008
127.707	1.273	8.418	0.008
123.551	2.804	8.019	0.008
108.459	2.914	8.387	0.008
120.270	4.281	8.332	0.008
131.862	6.468	6.095	0.007
122.676	3.078	8.058	0.007
130.331	1.984	8.066	0.007
118.520	3.953	8.504	0.007
123.770	6.304	7.589	0.007
122.020	5.429	8.809	0.007
117.427	1.929	8.168	0.007
131.862	-0.477	6.095	0.007
120.051	1.109	7.104	0.007
126.176	1.601	7.651	0.007
125.519	6.085	7.597	0.007
122.020	2.640	7.542	0.007
118.520	1.492	8.496	0.007
118.302	1.929	7.698	0.007
120.051	1.820	9.263	0.007
121.801	5.867	8.144	0.007
121.364	2.859	7.354	0.007
111.084	6.414	8.050	0.007
129.019	5.757	8.066	0.007
118.083	1.929	8.175	0.007
117.427	4.664	8.105	0.007
118.958	3.953	7.683	0.007
121.583	2.750	8.684	0.007
131.862	5.046	8.058	0.007
119.614	0.562	8.050	0.007
119.833	1.820	9.075	0.006
118.302	3.460	8.488	0.006
121.801	1.000	6.330	0.006
116.552	2.531	7.667	0.006
110.209	2.531	7.597	0.006
120.926	2.531	7.784	0.006
119.177	3.898	7.698	0.006
118.739	2.859	7.823	0.006
122.020	5.484	8.801	0.006
118.302	1.054	7.565	0.006
121.801	1.546	7.659	0.006
109.334	4.062	8.066	0.006
125.301	5.867	9.138	0.006
111.303	6.414	8.042	0.006
122.895	2.093	7.996	0.006
115.677	2.695	7.589	0.006
119.395	0.671	8.066	0.006
111.959	2.148	7.644	0.006
125.301	2.148	11.773	0.006
121.145	3.296	8.363	0.006
118.520	4.007	8.488	0.006
122.239	4.390	6.134	0.006
106.710	3.734	7.612	0.006
116.552	1.984	8.574	0.006
118.739	4.007	7.691	0.006
119.395	6.031	8.066	0.006
121.583	2.039	8.637	0.006
111.084	2.804	8.066	0.006
126.613	2.531	7.597	0.006
119.177	5.429	8.042	0.006
118.958	2.148	7.956	0.006
121.364	2.859	7.385	0.006
118.520	5.046	8.488	0.006
118.302	5.484	7.511	0.006
112.178	4.773	8.066	0.006
118.739	4.828	7.691	0.006
127.707	5.046	8.426	0.006
120.270	2.148	8.215	0.005
107.147	5.539	8.066	0.005
118.083	2.586	7.558	0.005
123.114	3.132	8.050	0.005
110.865	3.296	7.886	0.005
119.833	4.609	8.527	0.005
119.177	4.335	8.410	0.005
120.051	4.609	9.067	0.005
121.801	2.312	8.606	0.005
130.769	1.820	7.526	0.005
111.303	3.078	8.066	0.005
119.177	1.546	7.784	0.005
106.272	4.281	8.058	0.005
120.926	3.351	7.346	0.005
120.926	2.257	7.800	0.005
121.364	1.875	7.331	0.005
123.332	3.789	8.066	0.005
128.144	1.382	9.130	0.005
130.987	0.836	9.239	0.005
121.801	1.711	8.160	0.005
119.833	3.570	7.902	0.005
116.115	2.367	7.597	0.005
120.489	1.164	8.324	0.005
123.770	4.554	8.629	0.005
120.926	4.609	7.777	0.005
128.144	2.148	8.457	0.005
117.427	4.335	8.113	0.005
127.488	6.249	8.066	0.005
107.585	2.039	7.808	0.005
118.083	4.882	8.058	0.005
125.519	3.898	11.797	0.005
112.178	1.765	8.058	0.005
116.333	1.218	7.550	0.005
116.771	2.203	8.418	0.005
121.145	1.054	8.371	0.005
118.958	3.953	7.698	0.005
119.833	2.148	8.058	0.005
114.146	2.531	8.136	0.005
118.958	1.382	7.956	0.005
117.646	2.531	8.050	0.005
116.771	5.210	7.878	0.005
127.269	1.929	8.410	0.005
116.771	2.586	8.418	0.005
129.675	2.257	8.050	0.005
108.678	1.820	8.050	0.005
124.863	1.546	9.028	0.005
107.147	3.789	6.838	0.005
118.958	4.445	7.863	0.005
118.739	2.968	7.745	0.005
125.082	3.843	8.989	0.005
117.208	3.679	8.535	0.005
119.177	2.531	7.597	0.005
113.052	1.437	7.651	0.005
130.769	1.546	7.558	0.005
127.925	1.109	8.097	0.005
130.769	2.750	7.542	0.005
121.583	2.203	8.066	0.005
106.491	5.156	8.074	0.005
107.147	5.046	6.916	0.005
120.051	1.765	9.247	0.005
127.050	4.554	8.058	0.005
127.925	0.726	8.348	0.005
126.176	1.711	8.105	0.005
116.552	3.078	8.160	0.005
118.083	2.859	8.066	0.005
107.147	2.039	6.893	0.005
122.020	1.984	8.864	0.005
