# Supplementary material for: Structural and regulatory insights into the glideosome-associated connector from Toxoplasma gondii
Source: eLife. 2023 Apr 4;12:e86049. doi: 10.7554/eLife.86049 (PMC10125020; doi:10.7554/eLife.86049)
Supplement: Figure 1—source data 1. — wwPDB X-ray structure validation; MTZ file for TgGAC X-ray diffraction data and final refined PDB file for TgGAC from X-ray diffraction. [file elife-86049-fig1-data1.zip › Figure 1-source data 1/NOE assignment and NMR structure/peak_lists/N15HSQC_hsqc_weak_unfolded.csv]

N	H	responses
116.013	8.890	1.000
111.736	6.816	1.000
118.968	7.797	1.000
112.615	7.077	1.000
119.020	7.929	1.000
111.342	6.842	1.000
111.264	6.824	1.000
111.904	6.848	1.000
118.413	8.467	1.000
119.835	7.075	1.000
108.851	8.007	1.000
117.467	8.137	1.000
119.676	7.874	1.000
115.073	8.327	1.000
107.145	6.878	1.000
123.450	7.187	1.000
112.349	6.804	1.000
121.804	6.301	1.000
116.341	7.842	1.000
116.610	9.386	1.000
118.199	7.483	1.000
129.077	10.472	1.000
122.247	8.094	1.000
126.784	8.030	1.000
108.484	6.571	1.000
120.251	8.314	1.000
110.819	7.860	1.000
125.251	9.111	1.000
120.184	8.184	1.000
119.997	8.144	1.000
116.432	7.728	1.000
116.371	7.705	1.000
114.375	8.116	1.000
128.144	8.435	1.000
117.488	7.984	1.000
130.770	7.506	1.000
106.718	7.563	1.000
122.519	8.375	1.000
118.144	8.156	1.000
126.233	6.537	1.000
124.973	8.960	1.000
123.723	8.624	1.000
115.299	7.348	1.000
115.305	8.909	1.000
115.239	8.879	1.000
126.783	7.725	1.000
111.187	7.350	1.000
116.043	7.554	1.000
120.713	8.814	1.000
116.130	7.545	1.000
119.157	8.024	1.000
111.364	9.383	1.000
119.568	8.407	1.000
114.536	7.085	1.000
128.180	9.052	1.000
121.051	8.553	1.000
121.315	8.077	1.000
108.354	7.466	1.000
113.056	7.654	1.000
118.691	9.267	1.000
113.171	8.091	1.000
105.618	7.229	1.000
127.887	10.697	1.000
121.080	8.343	1.000
121.683	8.667	1.000
118.037	7.910	1.000
122.007	8.353	1.000
130.885	9.213	1.000
118.908	8.366	1.000
122.129	8.768	1.000
120.061	9.244	1.000
120.933	7.758	1.000
119.780	9.533	1.000
127.769	8.391	1.000
116.778	8.400	1.000
115.139	8.001	1.000
116.883	7.085	1.000
109.834	7.946	1.000
123.077	9.075	0.999
121.120	7.327	0.999
111.976	6.661	0.999
117.663	8.828	0.999
118.142	8.043	0.999
126.074	8.084	0.999
118.766	7.662	0.999
107.664	7.671	0.999
121.416	7.319	0.999
118.530	7.692	0.999
107.912	6.575	0.999
111.310	7.155	0.999
122.799	8.031	0.999
118.036	8.986	0.999
118.264	7.679	0.999
125.281	11.762	0.999
117.928	7.796	0.999
113.605	6.880	0.999
113.710	7.634	0.999
121.593	8.273	0.999
107.592	7.804	0.999
117.159	8.509	0.998
119.817	8.501	0.998
108.748	8.969	0.998
119.455	8.673	0.998
112.020	8.045	0.998
112.187	7.616	0.997
119.625	8.033	0.997
116.616	8.601	0.997
121.753	8.131	0.996
111.945	7.294	0.996
117.217	8.062	0.996
121.370	7.241	0.995
105.905	8.059	0.995
125.616	7.569	0.995
112.614	6.840	0.994
113.709	6.808	0.994
108.466	7.233	0.993
122.956	7.967	0.992
115.256	7.210	0.991
119.630	8.772	0.991
122.020	7.945	0.991
113.062	6.927	0.987
107.981	7.234	0.980
113.161	7.767	0.973
122.136	7.531	0.970
114.163	6.982	0.969
111.893	7.477	0.959
113.608	7.763	0.954
112.118	7.072	0.925
111.255	7.748	0.910
110.716	6.823	0.909
119.941	9.034	0.867
111.739	7.343	0.835
121.808	7.616	0.808
113.149	6.814	0.799
112.068	7.024	0.786
127.549	8.078	0.757
118.621	7.787	0.697
111.900	7.534	0.692
112.350	7.477	0.664
120.210	8.774	0.558
110.081	7.675	0.334
113.033	6.822	0.251
113.361	7.354	0.164
117.189	7.714	0.128
112.158	6.893	0.123
116.642	7.792	0.115
118.283	7.792	0.114
111.502	7.534	0.104
