# Supplementary material for: Structural and regulatory insights into the glideosome-associated connector from Toxoplasma gondii
Source: eLife. 2023 Apr 4;12:e86049. doi: 10.7554/eLife.86049 (PMC10125020; doi:10.7554/eLife.86049)
Supplement: Figure 1—source data 1. — wwPDB X-ray structure validation; MTZ file for TgGAC X-ray diffraction data and final refined PDB file for TgGAC from X-ray diffraction. [file elife-86049-fig1-data1.zip › Figure 1-source data 1/NOE assignment and NMR structure/peak_lists/CCHTOCSY_cch_weak.list]

      Assignment          w1         w2         w3
            ?-?-?     31.219     21.226      2.547
            ?-?-?     33.725     27.362      4.116
            ?-?-?     55.236     30.994      5.430
            ?-?-?     27.720     50.610      1.793
            ?-?-?     50.234     27.371      3.317
            ?-?-?     31.725     18.811      3.757
            ?-?-?     32.225     55.790      2.503
            ?-?-?     40.732     54.206      2.966
            ?-?-?     54.232     18.547      1.258
            ?-?-?     56.739     24.825      1.381
            ?-?-?     35.722     23.768      3.123
            ?-?-?     29.222     33.315      2.284
            ?-?-?     27.220     23.487     -0.125
            ?-?-?     28.227     31.752      2.335
            ?-?-?     58.316     39.446      0.879
            ?-?-?     58.217     39.578      0.875
            ?-?-?     55.739     23.483      0.258
            ?-?-?     32.723     31.234      3.816
            ?-?-?     58.236     25.866      1.697
            ?-?-?     32.725     64.786      4.342
            ?-?-?     58.738     33.438      2.148
            ?-?-?     27.223     63.793      4.352
            ?-?-?     58.738     63.827      4.352
            ?-?-?     33.722     21.696      3.793
            ?-?-?     27.222     41.698      1.070
            ?-?-?     54.737     61.729      0.973
            ?-?-?     33.725     32.267      4.117
            ?-?-?     27.222     32.406      1.348
            ?-?-?     39.221     23.774      2.166
            ?-?-?     39.732     57.493      2.636
            ?-?-?     39.723     57.913      2.676
            ?-?-?     52.235     32.922      0.395
            ?-?-?     30.724     31.889      1.392
            ?-?-?     40.230     53.396      3.114
            ?-?-?     39.730     24.009      1.080
            ?-?-?     30.722     62.634      3.803
            ?-?-?     30.724     63.665      3.758
            ?-?-?     29.223     36.668      2.424
            ?-?-?     27.224     37.707      4.374
            ?-?-?     58.738     37.709      4.375
            ?-?-?     53.735     36.365      0.743
            ?-?-?     55.734     44.936      0.261
            ?-?-?     27.166     51.379      0.450
            ?-?-?     30.723     32.548      4.543
            ?-?-?     52.235     20.016      0.403
            ?-?-?     40.225     60.620      4.302
            ?-?-?     51.735     13.821      5.154
            ?-?-?     31.721     63.988      3.851
            ?-?-?     51.234     26.211      3.350
            ?-?-?     31.224     43.246      1.818
            ?-?-?     28.722     60.614      3.750
            ?-?-?     53.740     31.283      4.968
            ?-?-?     33.725     29.208      1.983
            ?-?-?     54.733     62.421      0.678
            ?-?-?     58.735     46.970      0.159
            ?-?-?     27.224     39.024      1.396
            ?-?-?     58.738     39.116      1.392
            ?-?-?     27.221     47.000      0.158
            ?-?-?     43.731     31.373      3.116
            ?-?-?     51.228     17.092      5.429
            ?-?-?     58.737     29.998      4.221
            ?-?-?     58.737     17.035      6.134
            ?-?-?     33.726     25.309      1.985
            ?-?-?     27.722     35.503      1.077
            ?-?-?     39.728     57.701      2.859
            ?-?-?     30.224     43.246      1.928
            ?-?-?     27.723     23.498      1.749
            ?-?-?     50.235     32.541      3.660
            ?-?-?     36.726     61.694      2.138
            ?-?-?     31.222     57.528      1.597
            ?-?-?     58.735     54.230      0.158
            ?-?-?     33.225     29.308      1.825
            ?-?-?     36.226     62.518      1.831
            ?-?-?     27.221     33.883      4.226
            ?-?-?     31.723     39.801      2.320
            ?-?-?     27.722     31.889      4.179
            ?-?-?     44.231     28.634      0.311
            ?-?-?     27.220     54.228      0.158
            ?-?-?     31.722     57.038      1.227
            ?-?-?     34.727     59.353      2.372
            ?-?-?     31.724     21.705      3.844
            ?-?-?     41.228     57.816      1.601
            ?-?-?     58.738     43.246      1.561
            ?-?-?     29.224     35.359      1.317
            ?-?-?     32.226     59.896      2.414
            ?-?-?     55.739     13.925      4.301
            ?-?-?     29.224     42.069      1.572
            ?-?-?     39.726     56.986      2.488
            ?-?-?     57.738     50.473      0.821
            ?-?-?     48.737     16.480      1.118
            ?-?-?     30.223     62.195      4.218
            ?-?-?     51.740     28.212      3.580
            ?-?-?     51.741     27.317      3.547
            ?-?-?     53.735     25.769      0.598
            ?-?-?     58.736     32.316      2.075
            ?-?-?     58.738     43.246      1.436
            ?-?-?     58.738     42.830      1.711
            ?-?-?     28.222     32.922      3.827
            ?-?-?     33.725     29.308      2.346
            ?-?-?     58.735     32.330      1.866
            ?-?-?     32.227     61.447      1.640
            ?-?-?     27.224     32.539      1.865
            ?-?-?     30.224     36.535      2.126
            ?-?-?     35.730     54.949      1.814
            ?-?-?     35.222     21.116      3.494
            ?-?-?     51.237     14.159      5.430
            ?-?-?     31.227     27.406      1.814
            ?-?-?     40.234     57.868      2.681
            ?-?-?     40.224     57.412      2.640
            ?-?-?     57.236     30.191      4.314
            ?-?-?     40.229     58.355      3.339
            ?-?-?     50.732     27.617      3.902
            ?-?-?     34.228     54.617      1.772
            ?-?-?     45.228     54.467      1.317
            ?-?-?     32.226     50.479      2.071
            ?-?-?     57.240     34.721      1.314
            ?-?-?     57.235     35.400      1.288
            ?-?-?     54.738     31.746      1.038
            ?-?-?     35.223     57.008      1.813
            ?-?-?     50.735     28.185      3.949
            ?-?-?     50.232     28.095      4.029
            ?-?-?     31.224     18.613      2.211
            ?-?-?     30.722     60.862      1.609
            ?-?-?     44.232     16.032      0.311
            ?-?-?     31.726     54.462      1.691
            ?-?-?     29.723     55.119      1.737
            ?-?-?     57.737     24.808      3.925
            ?-?-?     58.240     25.341      4.234
            ?-?-?     27.721     14.240      6.134
            ?-?-?     37.724     28.379      0.487
            ?-?-?     33.727     58.052      1.985
            ?-?-?     57.739     23.212      4.167
            ?-?-?     32.225     65.444      2.074
            ?-?-?     53.229     65.966      0.901
            ?-?-?     32.725     28.276      2.573
            ?-?-?     53.737     36.401      4.968
            ?-?-?     57.741     41.285      4.088
            ?-?-?     55.735     18.316      3.868
            ?-?-?     58.738     22.081      1.642
            ?-?-?     30.224     58.359      3.281
            ?-?-?     41.229     52.538      1.583
            ?-?-?     27.223     59.390      3.976
            ?-?-?     45.230     23.480      1.313
            ?-?-?     36.727     53.571      2.199
            ?-?-?     50.232     32.301      3.317
            ?-?-?     27.223     45.135      0.157
            ?-?-?     29.221     59.900      1.567
            ?-?-?     57.237     25.178      1.458
            ?-?-?     33.725     59.765      2.236
            ?-?-?     58.738     45.155      0.156
            ?-?-?     57.731     55.052      1.290
            ?-?-?     55.237     35.122      5.431
            ?-?-?     34.726     28.946      2.372
            ?-?-?     27.724     33.373      2.159
            ?-?-?     53.235     61.426      0.744
            ?-?-?     54.239     61.932      0.979
            ?-?-?     55.737     60.691      1.264
            ?-?-?     57.736     29.131      1.313
            ?-?-?     27.226     31.367      1.569
            ?-?-?     27.222     30.215      1.542
            ?-?-?     58.738     31.342      1.571
            ?-?-?     58.738     30.341      1.544
            ?-?-?     52.738     58.321      0.781
            ?-?-?     37.727     59.249      3.094
            ?-?-?     27.220     58.077      4.061
            ?-?-?     53.735     42.355      0.598
            ?-?-?     39.732     56.894      2.994
            ?-?-?     58.238     60.282      1.348
            ?-?-?     51.230     54.209      1.409
            ?-?-?     50.234     58.733      0.791
            ?-?-?     50.234     21.565      4.568
            ?-?-?     53.233     26.045      4.241
            ?-?-?     27.220     25.629     -0.122
            ?-?-?     31.723     21.864      3.910
            ?-?-?     31.226     57.560      1.820
            ?-?-?     33.221     42.071      1.820
            ?-?-?     48.232     62.489      0.460
            ?-?-?     31.224     21.565      1.920
            ?-?-?     27.222     42.214      1.334
            ?-?-?     31.224     61.314      2.544
            ?-?-?     29.225     42.151      1.653
            ?-?-?     31.724     36.019      2.639
            ?-?-?     51.233     32.336      2.127
            ?-?-?     29.223     58.217      1.744
            ?-?-?     33.725     65.960      3.790
            ?-?-?     51.233     25.478      5.424
            ?-?-?     51.228     26.144      5.451
            ?-?-?     54.735     44.962      4.624
            ?-?-?     53.738     31.540      0.919
            ?-?-?     51.234     22.081      5.433
            ?-?-?     50.734     61.314      0.762
            ?-?-?     35.226     55.119      1.686
            ?-?-?     33.225     31.889      2.008
            ?-?-?     29.223     30.996      4.330
            ?-?-?     32.225     54.431      1.284
            ?-?-?     55.738     32.051      4.520
            ?-?-?     48.233     25.823      5.146
            ?-?-?     48.236     21.919      5.148
            ?-?-?     27.723     22.736      1.651
            ?-?-?     50.733     32.479      3.895
            ?-?-?     30.225     27.404      2.083
            ?-?-?     53.737     21.450      1.241
            ?-?-?     53.735     22.106      1.255
            ?-?-?     33.222     63.699      1.453
            ?-?-?     48.231     16.021      0.459
            ?-?-?     54.236     39.116      4.436
            ?-?-?     51.735     17.435      5.154
            ?-?-?     36.227     60.412      1.864
            ?-?-?     42.228     29.442      2.707
            ?-?-?     56.237     46.999      0.853
            ?-?-?     36.726     56.285      2.834
            ?-?-?     31.718     20.103      3.215
            ?-?-?     32.724     62.994      2.394
            ?-?-?     57.238     27.624      4.315
            ?-?-?     27.722     30.172      1.740
            ?-?-?     27.722     57.287      1.737
            ?-?-?     27.721     24.823      4.182
            ?-?-?     28.721     37.502     -0.606
            ?-?-?     31.720     21.676      3.215
            ?-?-?     57.237     29.308      1.590
            ?-?-?     55.737     42.863      0.955
            ?-?-?     32.225     64.928      2.456
            ?-?-?     39.726     54.968      1.746
            ?-?-?     53.237     31.222      0.745
            ?-?-?     27.725     59.773      4.170
            ?-?-?     57.737     42.865      0.815
            ?-?-?     42.732     23.772      1.673
            ?-?-?     35.226     28.792      1.693
            ?-?-?     53.237     30.986      0.839
            ?-?-?     27.191     52.938      0.875
            ?-?-?     31.722     63.519      3.758
            ?-?-?     34.732     25.273      1.726
            ?-?-?     58.736     39.214      0.605
            ?-?-?     55.236     33.438      4.348
            ?-?-?     27.221     39.118      0.603
            ?-?-?     42.729     53.951      1.682
            ?-?-?     34.726     24.782      1.682
            ?-?-?     31.224     22.081      2.214
            ?-?-?     28.758     37.656      0.169
            ?-?-?     31.724     29.677      1.231
            ?-?-?     27.223     57.456      3.935
            ?-?-?     27.224     58.322      3.899
            ?-?-?     33.225     57.701      1.818
            ?-?-?     54.238     32.027      0.743
            ?-?-?     31.724     23.113      1.561
            ?-?-?     57.738     27.380      4.157
            ?-?-?     58.736     41.605      5.269
            ?-?-?     27.220     41.557      5.268
            ?-?-?     33.224     27.615      2.435
            ?-?-?     48.234     13.952      4.945
            ?-?-?     58.235     22.752      1.046
            ?-?-?     32.724     60.104      1.740
            ?-?-?     58.237     21.669      1.077
            ?-?-?     31.224     27.243      1.612
            ?-?-?     31.224     43.246      1.612
            ?-?-?     27.724     32.774      1.799
            ?-?-?     31.722     13.959      3.911
            ?-?-?     27.725     54.198      1.734
            ?-?-?     42.235     25.077      2.958
            ?-?-?     28.222     19.119      0.166
            ?-?-?     55.733     43.105     -0.141
            ?-?-?     57.237     25.178      1.590
            ?-?-?     28.720     19.122      3.646
            ?-?-?     32.721     62.622      2.573
            ?-?-?     32.723     63.140      2.613
            ?-?-?     30.223     20.390      4.645
            ?-?-?     52.735     32.256      0.628
            ?-?-?     55.739     36.678      4.594
            ?-?-?     53.736     21.723      0.597
            ?-?-?     33.227     55.771      2.047
            ?-?-?     41.726     67.643      3.802
            ?-?-?     30.723     62.209      2.386
            ?-?-?     33.232     29.449      2.233
            ?-?-?     36.225     58.366      1.588
            ?-?-?     36.227     21.049      1.583
            ?-?-?     41.729     55.119      4.018
            ?-?-?     37.725     52.399      0.757
            ?-?-?     30.224     27.759      1.928
            ?-?-?     40.729     57.851      2.562
            ?-?-?     55.234     50.542      1.528
            ?-?-?     28.222     50.491      2.329
            ?-?-?     47.232     54.087      1.444
            ?-?-?     33.725     31.889      2.236
            ?-?-?     54.738     36.360      0.972
            ?-?-?     28.721     17.879      0.952
            ?-?-?     38.728     62.347      3.292
            ?-?-?     58.238     50.990      0.447
            ?-?-?     28.723     72.671      5.492
            ?-?-?     42.228     55.771      2.364
            ?-?-?     35.222     31.536      3.500
            ?-?-?     53.736     49.957      1.238
            ?-?-?     30.722     57.555      2.540
            ?-?-?     27.223     23.478      1.256
            ?-?-?     28.722     37.478      3.648
            ?-?-?     42.730     54.087      1.092
            ?-?-?     34.726     54.603      1.964
            ?-?-?     42.227     56.345      1.361
            ?-?-?     50.235     27.416      3.761
            ?-?-?     50.231     28.308      3.737
            ?-?-?     46.223     42.574      0.862
            ?-?-?     58.737     23.481      1.262
            ?-?-?     54.236     40.798      5.304
            ?-?-?     55.737     26.865      0.260
            ?-?-?     58.736     27.182      1.561
            ?-?-?     39.228     52.538      3.394
            ?-?-?     45.231     26.839      1.212
            ?-?-?     43.230     50.473      0.894
            ?-?-?     58.240     32.529      4.066
            ?-?-?     36.229     16.030      1.830
            ?-?-?     27.222     22.597      1.048
            ?-?-?     30.725     37.703      2.233
            ?-?-?     58.737     14.251      1.921
            ?-?-?     57.738     31.535      4.160
            ?-?-?     30.221     69.710      4.218
            ?-?-?     40.228     72.526      4.299
            ?-?-?     53.734     58.384      0.743
            ?-?-?     27.223     14.262      1.924
            ?-?-?     50.234     27.377      3.435
            ?-?-?     34.727     28.959      2.615
            ?-?-?     58.238     21.049      5.198
            ?-?-?     32.225     36.163      1.285
            ?-?-?     50.232     54.761      1.419
            ?-?-?     27.725     36.639      2.276
            ?-?-?     58.236     41.904      1.067
            ?-?-?     58.234     41.057      1.047
            ?-?-?     58.226     42.377      1.080
            ?-?-?     30.225     58.356      3.724
            ?-?-?     58.736     36.959      2.278
            ?-?-?     30.724     36.535      1.935
            ?-?-?     35.223     54.989      1.302
            ?-?-?     58.242     26.066      0.446
            ?-?-?     30.722     36.158      3.799
            ?-?-?     58.736     27.098      1.256
            ?-?-?     45.231     54.603      1.217
            ?-?-?     27.220     40.291      5.185
            ?-?-?     28.723     16.023      0.742
            ?-?-?     50.234     41.634      0.794
            ?-?-?     27.187     30.663      0.444
            ?-?-?     35.225     29.237      1.298
            ?-?-?     33.725     65.960      4.113
            ?-?-?     54.236     42.730      4.377
            ?-?-?     58.240     33.779      4.236
            ?-?-?     44.228     36.153      0.311
            ?-?-?     39.728     53.054      1.085
            ?-?-?     29.223     42.368      1.316
            ?-?-?     52.735     36.357      0.780
            ?-?-?     51.234     37.568      0.593
            ?-?-?     58.243     36.380      5.197
            ?-?-?     27.725     26.587      3.471
            ?-?-?     50.234     43.246      4.582
            ?-?-?     51.234     27.197      2.128
            ?-?-?     57.738     42.592      0.928
            ?-?-?     40.729     57.701      2.683
            ?-?-?     32.719     28.325      4.346
            ?-?-?     58.238     30.857      0.447
            ?-?-?     27.221     36.323      5.184
            ?-?-?     38.227     31.745      2.071
            ?-?-?     55.737     41.698      0.777
            ?-?-?     29.221     21.192      4.331
            ?-?-?     39.226     26.582      1.551
            ?-?-?     27.704     29.304      3.471
            ?-?-?     46.732     37.568     -0.155
            ?-?-?     27.222     32.922      3.915
            ?-?-?     36.227     12.273      1.832
            ?-?-?     37.727     62.132      4.300
            ?-?-?     35.726     67.509      3.123
            ?-?-?     31.224     18.467      2.544
            ?-?-?     28.220     14.504     -0.605
            ?-?-?     39.228     52.538      3.116
            ?-?-?     33.725     57.184      3.541
            ?-?-?     28.723     12.273      0.747
            ?-?-?     28.723     12.273      1.458
            ?-?-?     28.724     16.026      1.463
            ?-?-?     48.233     28.792      0.454
            ?-?-?     47.228     26.897      1.446
            ?-?-?     28.221     14.473      0.174
            ?-?-?     37.724     19.148      0.487
            ?-?-?     55.235     31.741      5.641
            ?-?-?     54.735     39.768      5.641
            ?-?-?     56.737     39.116      4.054
            ?-?-?     57.234     65.588      5.781
            ?-?-?     49.732     26.545      3.522
            ?-?-?     52.232     53.736      1.352
            ?-?-?     55.233     29.260      4.351
            ?-?-?     55.229     30.159      4.384
            ?-?-?     58.738     50.473      2.082
            ?-?-?     38.730     62.255      3.120
            ?-?-?     34.222     56.353      4.292
            ?-?-?     46.731     14.471     -0.151
            ?-?-?     51.219     28.265      3.586
            ?-?-?     32.726     28.137      2.877
            ?-?-?     55.236     24.662      5.697
            ?-?-?     27.220     25.037      4.058
            ?-?-?     41.729     17.951      1.730
            ?-?-?     51.238     27.164      3.538
            ?-?-?     29.224     25.481      1.317
            ?-?-?     55.234     35.671      5.695
            ?-?-?     51.237     27.850      3.565
            ?-?-?     41.726     14.687      1.725
            ?-?-?     58.240     25.086      4.065
            ?-?-?     39.225     56.495      2.168
            ?-?-?     35.223     25.324      1.299
            ?-?-?     36.727     55.119      3.130
            ?-?-?     46.731     41.660      0.582
            ?-?-?     27.721     59.900      3.471
            ?-?-?     56.236     42.351      3.750
            ?-?-?     40.729     53.054      2.522
            ?-?-?     39.227     26.475      2.159
            ?-?-?     29.222     34.480      2.243
            ?-?-?     39.226     26.953      2.193
            ?-?-?     46.730     28.414     -0.151
            ?-?-?     28.723     14.854      0.953
            ?-?-?     31.724     63.895      3.218
            ?-?-?     35.226     66.993      3.497
            ?-?-?     43.230     50.473      1.466
            ?-?-?     51.233     54.927      1.080
            ?-?-?     33.725     57.184      2.976
            ?-?-?     31.724     38.084      2.030
            ?-?-?     58.238     53.054      0.879
            ?-?-?     58.738     51.097      1.859
            ?-?-?     29.225     55.057      2.282
            ?-?-?     29.157     55.433      2.309
            ?-?-?     27.219     20.903      5.193
            ?-?-?     35.221     22.978      3.496
            ?-?-?     39.726     31.715      1.742
            ?-?-?     39.727     31.748      1.632
            ?-?-?     27.220     51.162      1.866
            ?-?-?     30.223     58.354      3.028
            ?-?-?     29.221     61.444      3.588
            ?-?-?     29.224     61.429      4.329
            ?-?-?     45.229     26.861      1.313
            ?-?-?     42.225     21.694      1.357
            ?-?-?     57.733     33.087      3.925
            ?-?-?     57.738     40.665      5.184
            ?-?-?     36.227     22.597      1.869
            ?-?-?     48.231     36.157      0.459
            ?-?-?     32.725     31.743      4.343
            ?-?-?     41.726     58.555      1.726
            ?-?-?     27.723     54.496      1.556
            ?-?-?     28.722     60.929      3.646
            ?-?-?     46.730     28.707      0.582
            ?-?-?     30.727     57.505      2.055
            ?-?-?     33.225     55.636      2.001
            ?-?-?     54.235     50.090      1.586
            ?-?-?     41.729     30.199      3.237
            ?-?-?     28.724     36.186      0.744
            ?-?-?     54.234     31.743      5.276
            ?-?-?     57.738     42.214      1.312
            ?-?-?     46.230     14.470      0.861
            ?-?-?     42.225     56.300      1.938
            ?-?-?     51.736     21.701      5.155
            ?-?-?     50.234     27.380      3.660
            ?-?-?     56.737     34.470      4.326
            ?-?-?     45.230     23.436      1.211
            ?-?-?     50.731     31.191      0.765
            ?-?-?     50.740     31.977      0.782
            ?-?-?     27.221     43.273      1.438
            ?-?-?     27.213     41.930      1.470
            ?-?-?     30.224     62.347      5.022
            ?-?-?     39.226     56.522      1.552
            ?-?-?     29.221     26.830      3.587
            ?-?-?     50.734     21.565      0.769
            ?-?-?     41.229     25.695      1.598
            ?-?-?     30.218     38.781      4.058
            ?-?-?     32.225     55.636      2.544
            ?-?-?     51.234     32.472      3.544
            ?-?-?     42.229     25.830      1.937
            ?-?-?     41.228     67.585      3.794
            ?-?-?     42.231     21.666      1.939
            ?-?-?     58.738     29.450      3.986
            ?-?-?     33.224     55.232      2.338
            ?-?-?     27.223     29.445      3.903
            ?-?-?     30.228     21.110      3.983
            ?-?-?     30.213     22.430      3.981
            ?-?-?     28.735     19.108     -0.612
            ?-?-?     58.738     36.535      3.981
            ?-?-?     27.222     36.535      3.981
            ?-?-?     28.198     26.376      3.817
            ?-?-?     39.725     26.108      1.839
            ?-?-?     27.728     42.372      1.694
            ?-?-?     27.224     29.447      3.978
            ?-?-?     30.724     28.611      3.801
            ?-?-?     27.722     42.833      1.724
            ?-?-?     27.722     43.335      1.749
            ?-?-?     47.233     24.281      1.436
            ?-?-?     31.721     58.905      3.992
            ?-?-?     37.723     60.954      0.487
            ?-?-?     37.729     69.933      4.299
            ?-?-?     42.734     23.519      1.088
            ?-?-?     56.238     36.480      4.455
            ?-?-?     55.236     42.214      0.300
            ?-?-?     32.723     64.995      3.818
            ?-?-?     32.723     63.721      3.849
            ?-?-?     32.727     66.174      3.783
            ?-?-?     56.742     25.314      4.322
            ?-?-?     54.736     31.017      0.683
            ?-?-?     27.221     24.972      3.910
            ?-?-?     31.723     58.892      4.394
            ?-?-?     42.229     25.801      1.356
            ?-?-?     27.722     43.246      1.561
            ?-?-?     29.223     18.467      4.333
            ?-?-?     34.223     56.306      3.987
            ?-?-?     34.225     36.154      1.962
            ?-?-?     35.751     21.400      3.123
            ?-?-?     39.728     53.054      3.116
            ?-?-?     37.724     14.473      0.485
            ?-?-?     27.224     50.533      2.072
            ?-?-?     28.721     60.607      5.487
            ?-?-?     30.722     59.583      2.232
            ?-?-?     31.224     53.571      2.074
            ?-?-?     27.724     57.817      2.285
            ?-?-?     33.222     21.032      1.460
            ?-?-?     32.724     18.579      3.817
            ?-?-?     34.226     36.019      1.766
            ?-?-?     54.240     36.364      0.978
            ?-?-?     30.725     28.135      4.540
            ?-?-?     31.726     57.049      2.035
            ?-?-?     27.222     32.406      4.062
            ?-?-?     41.227     57.841      0.716
            ?-?-?     42.727     25.835      1.089
            ?-?-?     54.236     34.987      6.232
            ?-?-?     41.227     57.222      3.199
            ?-?-?     29.223     32.265      3.590
            ?-?-?     27.224     40.279      4.389
            ?-?-?     58.738     40.279      4.389
            ?-?-?     58.736     24.297      1.559
            ?-?-?     33.726     59.923      2.431
            ?-?-?     36.729     27.612      2.189
            ?-?-?     27.222     24.289      1.558
            ?-?-?     58.738     27.341      2.071
            ?-?-?     44.229     12.127      0.310
            ?-?-?     33.238     19.857      1.457
            ?-?-?     33.214     21.943      1.455
            ?-?-?     36.227     22.597      2.133
            ?-?-?     35.226     30.857      2.096
            ?-?-?     54.738     35.638      5.282
            ?-?-?     29.227     34.567      2.092
            ?-?-?     35.225     31.029      1.931
            ?-?-?     50.734     54.603      1.414
            ?-?-?     51.234     19.123      0.590
            ?-?-?     31.724     36.019      2.690
            ?-?-?     39.227     23.770      1.552
            ?-?-?     39.727     26.144      1.080
            ?-?-?     43.229     25.033      2.556
            ?-?-?     33.231     24.959      1.820
            ?-?-?     55.737     31.889      0.777
            ?-?-?     57.739     30.479      5.092
            ?-?-?     31.724     23.969      1.344
            ?-?-?     46.231     26.896      0.861
            ?-?-?     46.732     14.854      0.586
            ?-?-?     31.724     23.995      1.225
            ?-?-?     39.728     53.054      1.840
            ?-?-?     31.730     53.735      1.927
            ?-?-?     31.715     55.005      1.965
            ?-?-?     31.732     54.396      1.900
            ?-?-?     51.231     60.941      0.590
            ?-?-?     58.734     57.571      1.565
            ?-?-?     27.224     57.541      1.563
            ?-?-?     48.235     64.003      5.146
            ?-?-?     34.726     56.835      1.726
            ?-?-?     28.722     30.648      4.605
            ?-?-?     30.723     56.801      1.388
            ?-?-?     48.235     21.671      4.942
            ?-?-?     56.240     24.310      0.854
            ?-?-?     29.715     56.051      2.046
            ?-?-?     43.732     33.810      3.200
            ?-?-?     29.724     54.840      2.088
            ?-?-?     29.720     55.832      2.049
            ?-?-?     56.237     29.448      1.058
            ?-?-?     58.737     26.624      0.604
            ?-?-?     56.737     29.308      1.385
            ?-?-?     33.224     32.026      4.631
            ?-?-?     55.236     18.467      4.252
            ?-?-?     58.738     14.175      6.133
            ?-?-?     54.236     43.112      6.821
            ?-?-?     28.716     60.640      2.621
            ?-?-?     54.734     18.616      4.204
            ?-?-?     29.225     59.348      2.096
            ?-?-?     43.730     33.810      3.281
            ?-?-?     31.724     13.821      3.849
            ?-?-?     42.230     23.216      2.783
            ?-?-?     30.725     55.737      2.141
            ?-?-?     54.736     37.052      5.022
            ?-?-?     31.224     63.895      2.214
            ?-?-?     29.721     32.026      1.456
            ?-?-?     33.224     65.307      3.647
            ?-?-?     54.732     22.443      0.681
            ?-?-?     54.734     21.150      0.680
            ?-?-?     43.232     30.462      3.244
            ?-?-?     27.710     52.633      1.652
            ?-?-?     28.726     36.143      1.460
            ?-?-?     28.718     35.149      1.487
            ?-?-?     27.221     39.272      4.238
            ?-?-?     58.738     17.951      5.272
            ?-?-?     40.230     59.140      3.126
            ?-?-?     27.220     17.812      5.267
            ?-?-?     30.709     53.652      2.078
            ?-?-?     30.717     54.967      2.104
            ?-?-?     57.237     42.214      1.590
            ?-?-?     32.228     27.385      2.076
            ?-?-?     30.224     36.510      1.937
            ?-?-?     30.215     36.144      1.987
            ?-?-?     31.720     21.705      3.756
            ?-?-?     58.242     23.591      1.704
            ?-?-?     50.735     54.982      1.505
            ?-?-?     32.225     61.830      1.942
            ?-?-?     48.233     17.435      4.942
            ?-?-?     30.724     62.674      4.542
            ?-?-?     57.739     23.492     -0.122
            ?-?-?     35.725     42.043      1.814
            ?-?-?     38.728     55.269      2.884
            ?-?-?     35.726     31.373      2.104
            ?-?-?     38.230     31.719      2.328
            ?-?-?     28.222     57.349      1.653
            ?-?-?     29.725     35.826      1.640
            ?-?-?     30.223     58.356      3.177
            ?-?-?     27.221     44.933      1.257
            ?-?-?     58.737     44.931      1.256
            ?-?-?     55.236     66.993      1.033
            ?-?-?     35.726     24.662      1.744
            ?-?-?     56.237     39.499      0.612
            ?-?-?     28.220     17.053      6.288
            ?-?-?     36.227     59.249      2.338
            ?-?-?     54.237     31.507      1.257
            ?-?-?     50.236     18.638      0.771
            ?-?-?     50.233     17.878      0.792
            ?-?-?     33.720     43.748      1.762
            ?-?-?     56.238     36.391      4.381
            ?-?-?     27.222     30.341      4.201
            ?-?-?     38.226     57.084      2.071
            ?-?-?     54.736     60.413      1.046
            ?-?-?     32.225     64.928      1.957
            ?-?-?     57.238     29.173      1.463
            ?-?-?     58.738     25.695      1.642
            ?-?-?     27.718     33.310      2.085
            ?-?-?     27.724     32.172      2.071
            ?-?-?     40.729     53.054      2.852
            ?-?-?     54.234     64.824      1.256
            ?-?-?     44.230     29.502      3.038
            ?-?-?     44.220     28.073      3.008
            ?-?-?     32.225     33.438      2.412
            ?-?-?     33.712     42.190      1.739
            ?-?-?     31.724     33.579      2.760
            ?-?-?     46.232     21.668      0.915
            ?-?-?     41.728     53.717      2.673
            ?-?-?     56.737     55.119      1.392
            ?-?-?     55.738     14.188      4.410
            ?-?-?     35.725     24.796      1.815
            ?-?-?     35.724     73.322      3.944
            ?-?-?     51.232     28.411      0.589
            ?-?-?     57.238     31.706      3.630
            ?-?-?     57.240     32.553      1.454
            ?-?-?     57.230     33.771      1.489
            ?-?-?     52.736     20.666      1.630
            ?-?-?     42.229     55.784      2.709
            ?-?-?     56.236     57.009      1.051
            ?-?-?     29.223     59.415      2.245
            ?-?-?     29.220     61.072      4.606
            ?-?-?     41.729     54.603      2.910
            ?-?-?     29.723     22.597      4.634
            ?-?-?     29.228     33.389      1.740
            ?-?-?     50.234     55.636      1.451
            ?-?-?     51.234     14.475      0.587
            ?-?-?     31.724     66.993      2.111
            ?-?-?     29.215     62.047      4.644
            ?-?-?     31.226     49.773      2.261
            ?-?-?     50.231     18.058      1.419
            ?-?-?     56.236     25.798      3.751
            ?-?-?     28.222     26.204      6.288
            ?-?-?     57.747     27.482      3.948
            ?-?-?     42.229     29.439      2.782
            ?-?-?     39.229     52.901      2.561
            ?-?-?     40.228     59.233      2.987
            ?-?-?     27.722     32.406      2.074
            ?-?-?     27.221     28.678      5.261
            ?-?-?     58.737     28.620      5.268
            ?-?-?     42.730     27.375      3.183
            ?-?-?     32.223     50.401      2.441
            ?-?-?     32.224     50.102      2.485
            ?-?-?     32.227     50.934      2.443
            ?-?-?     30.222     22.256      4.637
            ?-?-?     57.743     23.640      0.926
            ?-?-?     43.248     23.449      0.890
            ?-?-?     33.225     21.565      1.458
            ?-?-?     27.222     26.211      0.879
            ?-?-?     27.224     23.791      1.394
            ?-?-?     40.729     23.529      4.298
            ?-?-?     58.736     23.770      0.604
            ?-?-?     32.225     20.532      1.950
            ?-?-?     41.229     54.603      2.822
            ?-?-?     56.240     27.010      0.855
            ?-?-?     27.226     59.308      4.381
            ?-?-?     27.220     23.769      0.605
            ?-?-?     48.234     14.227      5.149
            ?-?-?     56.737     40.149      4.604
            ?-?-?     57.738     21.565      1.077
            ?-?-?     30.724     16.021      3.801
            ?-?-?     36.730     31.503      2.193
            ?-?-?     43.233     27.890      3.247
            ?-?-?     41.228     25.346      0.711
            ?-?-?     58.737     27.380      1.865
            ?-?-?     27.205     41.556      4.086
            ?-?-?     34.228     29.005      2.371
            ?-?-?     34.230     29.694      2.333
            ?-?-?     27.727     28.948      4.159
            ?-?-?     27.710     30.033      4.195
            ?-?-?     41.230     23.527      0.708
            ?-?-?     30.223     62.262      4.655
            ?-?-?     30.222     61.650      4.632
            ?-?-?     30.215     63.099      4.680
            ?-?-?     34.726     28.948      1.707
            ?-?-?     27.223     58.353      5.186
            ?-?-?     57.732     29.333      3.919
            ?-?-?     28.222     26.727      3.827
            ?-?-?     53.736     20.016      4.172
            ?-?-?     27.227     28.968      4.162
            ?-?-?     27.722     17.057      6.134
            ?-?-?     27.181     39.455      0.876
            ?-?-?     48.235     17.024      5.146
            ?-?-?     52.733     61.970      0.628
            ?-?-?     43.731     27.332      3.116
            ?-?-?     58.738     28.936      4.162
            ?-?-?     56.737     55.119      1.451
            ?-?-?     55.235     38.740      5.016
            ?-?-?     50.233     32.505      4.022
            ?-?-?     43.731     26.556      3.072
            ?-?-?     58.736     54.456      1.548
            ?-?-?     48.734     16.512      1.595
            ?-?-?     55.235     25.348      5.283
            ?-?-?     27.223     23.771      0.156
            ?-?-?     55.236     41.698      4.502
            ?-?-?     58.738     65.537      3.686
            ?-?-?     27.228     65.531      3.685
            ?-?-?     50.234     32.030      3.429
            ?-?-?     28.723     41.698      0.960
            ?-?-?     39.228     52.674      2.839
            ?-?-?     28.222     59.928      3.820
            ?-?-?     55.739     17.557      4.302
            ?-?-?     57.734     25.576     -0.123
            ?-?-?     55.735     41.318      1.059
            ?-?-?     58.241     30.766      1.838
            ?-?-?     42.731     74.831      3.781
            ?-?-?     55.735     42.028      4.476
            ?-?-?     50.734     55.119      1.598
            ?-?-?     41.730     54.192      2.915
            ?-?-?     29.723     36.535      2.038
            ?-?-?     58.238     29.308      3.908
            ?-?-?     55.741     30.313      4.381
            ?-?-?     55.736     29.402      4.350
            ?-?-?     29.722     23.450      1.453
            ?-?-?     29.720     24.915      1.490
            ?-?-?     38.732     53.186      2.909
            ?-?-?     58.737     23.801      0.157
            ?-?-?     58.738     57.750      2.276
            ?-?-?     33.725     58.354      3.779
            ?-?-?     54.734     19.327      4.036
            ?-?-?     55.737     29.473      0.781
            ?-?-?     36.227     59.249      2.258
            ?-?-?     42.230     23.246      2.707
            ?-?-?     41.229     73.324      3.795
            ?-?-?     40.232     56.809      2.993
            ?-?-?     58.738     25.695      6.137
            ?-?-?     35.726     31.475      3.120
            ?-?-?     39.725     24.040      1.833
            ?-?-?     32.226     59.894      1.955
            ?-?-?     55.730     41.502      4.516
            ?-?-?     27.222     26.211      1.063
            ?-?-?     32.726     58.061      1.892
            ?-?-?     31.728     63.942      3.913
            ?-?-?     31.225     26.527      2.266
            ?-?-?     53.239     18.376      0.744
            ?-?-?     33.225     55.016      2.231
            ?-?-?     36.724     54.931      2.556
            ?-?-?     33.225     31.321      3.815
            ?-?-?     35.226     24.662      1.700
            ?-?-?     32.226     65.890      2.361
            ?-?-?     27.222     32.413      1.063
            ?-?-?     58.735     32.300      1.060
            ?-?-?     40.728     29.651      2.276
            ?-?-?     55.737     21.704      4.300
            ?-?-?     34.227     29.420      1.474
            ?-?-?     58.242     39.443      4.240
            ?-?-?     30.727     62.448      4.001
            ?-?-?     34.725     59.404      2.612
            ?-?-?     55.737     41.518      0.523
            ?-?-?     57.739     23.442      0.816
            ?-?-?     41.730     73.325      3.802
            ?-?-?     56.733     26.545      4.050
            ?-?-?     27.225     56.545      1.392
            ?-?-?     27.725     25.666      6.133
            ?-?-?     36.724     55.826      2.329
            ?-?-?     54.737     26.894      4.623
            ?-?-?     55.739     21.925      4.412
            ?-?-?     50.732     21.671      0.868
            ?-?-?     53.241     67.228      0.929
            ?-?-?     54.235     61.966      0.743
            ?-?-?     32.225     24.796      1.953
            ?-?-?     40.729     39.116      5.866
            ?-?-?     27.223     58.585      5.264
            ?-?-?     54.235     22.245      1.587
            ?-?-?     58.737     56.869      0.604
            ?-?-?     58.738     56.532      0.603
            ?-?-?     27.230     56.572      0.605
            ?-?-?     56.240     24.279      0.611
            ?-?-?     55.738     23.794      1.265
            ?-?-?     37.728     30.650      2.415
            ?-?-?     29.224     24.996      1.659
            ?-?-?     58.738     56.731      1.387
            ?-?-?     27.222     46.860      1.561
            ?-?-?     57.236     23.993      3.631
            ?-?-?     55.735     26.694      0.555
            ?-?-?     55.738     25.640      0.531
            ?-?-?     55.730     26.478      0.551
            ?-?-?     37.725     21.218      4.300
            ?-?-?     58.738     24.146      1.385
            ?-?-?     55.236     23.113      0.967
            ?-?-?     57.719     40.393      4.299
            ?-?-?     57.678     39.851      4.313
            ?-?-?     27.222     32.406      1.378
            ?-?-?     36.727     30.485      2.430
            ?-?-?     33.225     65.444      4.634
            ?-?-?     31.723     41.796      1.338
            ?-?-?     58.737     32.293      1.929
            ?-?-?     58.738     30.993      2.133
            ?-?-?     57.239     33.058      1.374
            ?-?-?     27.195     60.167      1.335
            ?-?-?     54.733     27.118      4.386
            ?-?-?     55.232     42.123      1.752
            ?-?-?     43.229     23.487      1.463
            ?-?-?     57.238     58.074      1.603
            ?-?-?     27.225     34.590      4.153
            ?-?-?     58.738     34.573      4.153
            ?-?-?     50.735     18.839      0.867
            ?-?-?     58.238     53.054      1.356
            ?-?-?     50.735     30.991      0.868
            ?-?-?     31.224     62.347      2.265
            ?-?-?     48.235     12.124      0.458
            ?-?-?     30.224     57.184      1.928
            ?-?-?     58.736     26.682      1.398
            ?-?-?     58.731     26.019      1.353
            ?-?-?     52.730     22.282      0.623
            ?-?-?     52.734     20.387      0.627
            ?-?-?     58.238     26.211      1.363
            ?-?-?     28.208     14.235      6.289
            ?-?-?     55.738     29.428      4.595
            ?-?-?     56.237     26.309      0.611
            ?-?-?     50.736     64.848      0.779
            ?-?-?     53.737     40.245      4.461
            ?-?-?     53.733     38.882      4.432
            ?-?-?     54.737     27.897      5.333
            ?-?-?     53.735     21.191      0.742
            ?-?-?     27.719     60.406      1.734
            ?-?-?     58.235     26.054      0.883
            ?-?-?     53.736     61.830      0.747
            ?-?-?     57.740     25.762      1.053
            ?-?-?     33.725     59.765      2.016
            ?-?-?     41.229     23.113      1.598
            ?-?-?     32.728     50.333      2.569
            ?-?-?     57.738     41.181     -0.118
            ?-?-?     53.235     39.633      4.238
            ?-?-?     27.224     58.521      4.629
            ?-?-?     51.232     19.090      1.411
            ?-?-?     58.733     27.091      0.157
            ?-?-?     28.721     14.658      1.834
            ?-?-?     44.232     25.008      3.022
            ?-?-?     37.727     59.619      2.411
            ?-?-?     58.738     29.824      1.715
            ?-?-?     41.726     54.060      2.568
            ?-?-?     41.728     52.775      2.517
            ?-?-?     58.737     27.137      1.926
            ?-?-?     33.224     27.379      4.631
            ?-?-?     29.721     41.858      1.454
            ?-?-?     29.214     32.508      1.688
            ?-?-?     34.725     42.869      7.366
            ?-?-?     29.232     33.043      1.656
            ?-?-?     43.229     57.557      3.242
            ?-?-?     29.220     59.914      1.915
            ?-?-?     57.737     56.288      1.073
            ?-?-?     27.233     54.674      1.255
            ?-?-?     28.730     58.559      0.957
            ?-?-?     43.301     31.179      2.553
            ?-?-?     32.225     27.243      1.957
            ?-?-?     32.225     22.081      1.942
            ?-?-?     58.738     37.659      4.183
            ?-?-?     55.237     23.012      1.527
            ?-?-?     58.738     54.709      1.259
            ?-?-?     27.225     24.243      0.872
            ?-?-?     35.726     29.824      1.818
            ?-?-?     27.223     30.236      1.068
            ?-?-?     57.736     42.364      1.078
            ?-?-?     57.729     41.111      1.047
            ?-?-?     33.225     65.363      3.560
            ?-?-?     27.224     65.025      2.070
            ?-?-?     58.737     65.023      2.071
            ?-?-?     54.736     35.901      1.045
            ?-?-?     58.238     24.146      1.363
            ?-?-?     32.724     25.054      1.889
            ?-?-?     50.234     32.026      3.751
            ?-?-?     31.723     54.975      2.319
            ?-?-?     55.743     25.556      4.411
            ?-?-?     57.237     42.214      1.458
            ?-?-?     31.725     59.902      2.759
            ?-?-?     51.234     19.390      1.081
            ?-?-?     49.736     30.957      3.515
            ?-?-?     30.721     62.487      3.932
            ?-?-?     29.221     55.803      2.423
            ?-?-?     58.738     46.868      1.553
            ?-?-?     56.735     42.153      1.380
            ?-?-?     33.720     25.169      1.481
            ?-?-?     53.235     62.483      0.838
            ?-?-?     55.737     57.316      0.780
            ?-?-?     30.224     26.351      5.019
            ?-?-?     55.737     67.607      1.082
            ?-?-?     57.237     32.922      1.598
            ?-?-?     42.231     29.124      2.953
            ?-?-?     34.726     54.223      2.686
            ?-?-?     30.724     26.727      1.620
            ?-?-?     58.737     56.280      1.629
            ?-?-?     55.285     57.815      0.297
            ?-?-?     56.235     66.290      4.668
            ?-?-?     31.730     21.654      2.081
            ?-?-?     31.719     21.340      2.107
            ?-?-?     31.722     23.192      2.106
            ?-?-?     42.730     25.695      1.678
            ?-?-?     51.234     63.895      5.433
            ?-?-?     34.224     42.870      6.888
            ?-?-?     57.738     37.052      3.944
            ?-?-?     31.725     29.608      1.569
            ?-?-?     32.225     59.918      1.829
            ?-?-?     32.726     62.964      1.755
            ?-?-?     56.238     14.195      4.484
            ?-?-?     50.238     28.640      0.793
            ?-?-?     32.725     50.990      2.382
            ?-?-?     56.241     21.573      3.749
            ?-?-?     56.235     17.054      4.484
            ?-?-?     36.725     53.676      2.072
            ?-?-?     27.225     32.521      1.465
            ?-?-?     55.737     63.895      4.414
            ?-?-?     31.726     54.442      2.690
            ?-?-?     31.718     54.378      2.668
            ?-?-?     53.736     63.555      0.920
            ?-?-?     52.734     20.395      0.784
            ?-?-?     55.735     25.835      0.956
            ?-?-?     50.735     18.368      1.595
            ?-?-?     52.735     21.243      0.746
            ?-?-?     38.725     42.303      3.009
            ?-?-?     31.724     57.184      1.356
            ?-?-?     42.230     24.825      3.024
            ?-?-?     52.233     20.181      1.352
            ?-?-?     56.740     35.647      1.392
            ?-?-?     35.723     58.540      2.826
            ?-?-?     52.233     63.738      0.391
            ?-?-?     28.714     26.151      4.605
            ?-?-?     53.738     21.408      1.147
            ?-?-?     58.737     30.235      1.065
            ?-?-?     57.739     26.825      0.255
            ?-?-?     54.736     18.467      4.113
            ?-?-?     35.728     67.644      3.940
            ?-?-?     31.223     18.383      0.758
            ?-?-?     28.223     23.571      0.920
            ?-?-?     36.231     34.038      2.337
            ?-?-?     48.233     30.341      4.942
            ?-?-?     27.722     30.341      1.649
            ?-?-?     33.725     65.960      2.976
            ?-?-?     53.739     18.841      0.919
            ?-?-?     35.259     42.143      1.300
            ?-?-?     36.227     54.087      2.258
            ?-?-?     31.722     22.215      1.044
            ?-?-?     55.737     23.630     -0.133
            ?-?-?     36.729     57.833      2.183
            ?-?-?     58.351     60.963      0.447
            ?-?-?     58.476     60.860      0.444
            ?-?-?     58.501     60.205      0.451
            ?-?-?     50.303     17.105      4.562
            ?-?-?     50.340     16.834      4.561
            ?-?-?     54.727     67.250      1.036
            ?-?-?     54.736     66.839      1.037
            ?-?-?     54.731     65.812      1.045
            ?-?-?     27.721     57.042      1.075
            ?-?-?     55.737     63.731      4.300
            ?-?-?     45.729     42.216      2.942
            ?-?-?     29.223     36.148      1.450
            ?-?-?     29.225     35.369      1.485
            ?-?-?     58.736     59.905      1.433
            ?-?-?     41.227     73.055      4.088
            ?-?-?     29.223     25.695      1.576
            ?-?-?     32.721     51.777      1.755
            ?-?-?     29.223     25.178      1.744
            ?-?-?     32.225     65.444      1.972
            ?-?-?     58.241     29.170      4.061
            ?-?-?     41.727     29.377      1.746
            ?-?-?     41.723     28.579      1.721
            ?-?-?     28.727     62.481      1.454
            ?-?-?     48.233     63.895      4.942
            ?-?-?     36.227     55.636      2.426
            ?-?-?     55.238     29.671      5.694
            ?-?-?     28.725     34.627      1.578
            ?-?-?     27.222     42.214      1.392
            ?-?-?     29.223     25.178      1.480
            ?-?-?     58.720     59.853      1.693
            ?-?-?     27.223     59.865      1.441
            ?-?-?     53.238     23.984      4.234
            ?-?-?     29.724     58.897      1.982
            ?-?-?     27.220     30.437      4.634
            ?-?-?     31.226     63.092      4.684
            ?-?-?     46.732     21.699      0.925
            ?-?-?     31.219     61.983      4.642
            ?-?-?     36.226     29.649      2.334
            ?-?-?     58.238     63.895      4.472
            ?-?-?     28.181     61.159      0.173
            ?-?-?     54.736     31.889      5.330
            ?-?-?     28.221     26.182      0.919
            ?-?-?     36.726     27.541      2.247
            ?-?-?     29.728     36.628      2.117
            ?-?-?     41.253     73.168      4.020
            ?-?-?     57.736     23.542      0.258
            ?-?-?     39.215     53.526      2.760
            ?-?-?     39.228     52.639      2.670
            ?-?-?     39.233     52.942      2.718
            ?-?-?     32.725     29.308      1.884
            ?-?-?     58.737     59.890      3.471
            ?-?-?     31.224     49.817      2.377
            ?-?-?     56.236     21.975      4.483
            ?-?-?     37.725     41.819      2.848
            ?-?-?     57.735     25.546      0.814
            ?-?-?     55.736     17.057      4.411
            ?-?-?     27.169     42.533      0.940
            ?-?-?     56.737     24.794      1.859
            ?-?-?     55.738     39.243      0.552
            ?-?-?     58.217     30.321      4.637
            ?-?-?     54.740     25.844      1.059
            ?-?-?     45.230     42.862      3.243
            ?-?-?     28.722     65.579      3.691
            ?-?-?     28.185     62.776      2.196
            ?-?-?     29.723     59.249      2.038
            ?-?-?     51.734     31.103      5.147
            ?-?-?     56.739     23.758      4.051
            ?-?-?     51.734     29.693      5.170
            ?-?-?     51.781     30.579      5.147
            ?-?-?     58.735     42.582      1.632
            ?-?-?     28.774     62.639      0.743
            ?-?-?     27.223     58.072      3.693
            ?-?-?     50.235     17.964      4.945
            ?-?-?     29.222     42.055      1.741
            ?-?-?     55.738     23.769      0.537
            ?-?-?     46.278     58.062      0.861
            ?-?-?     33.226     41.283      7.290
            ?-?-?     32.724     50.573      1.891
            ?-?-?     55.746     54.069      0.954
            ?-?-?     31.724     30.857      1.473
            ?-?-?     46.345     58.302      0.861
            ?-?-?     53.739     21.533      0.919
            ?-?-?     31.722     32.779      3.215
            ?-?-?     27.222     26.211      1.649
            ?-?-?     44.229     42.008      2.940
            ?-?-?     33.724     42.072      1.985
            ?-?-?     29.216     58.590      1.314
            ?-?-?     44.229     43.333      2.900
            ?-?-?     27.722     59.904      2.159
            ?-?-?     50.737     18.825      1.504
            ?-?-?     27.220     29.646      1.445
            ?-?-?     38.728     54.087      2.646
            ?-?-?     53.235     21.565      0.835
            ?-?-?     27.722     21.565      6.137
            ?-?-?     48.299     17.510      4.298
            ?-?-?     53.736     27.940      0.598
            ?-?-?     35.727     54.954      1.749
            ?-?-?     54.234     22.215      0.979
            ?-?-?     28.220     22.734      1.045
            ?-?-?     27.208     52.911      1.356
            ?-?-?     27.695     37.705      4.191
            ?-?-?     29.225     58.186      1.683
            ?-?-?     29.219     57.756      1.654
            ?-?-?     35.728     29.754      1.752
            ?-?-?     27.219     29.481      1.327
            ?-?-?     31.224     37.052      2.082
            ?-?-?     54.236     51.506      6.819
            ?-?-?     30.723     60.933      1.970
            ?-?-?     31.738     41.309      1.227
            ?-?-?     35.719     28.922      1.700
            ?-?-?     35.223     42.867      7.607
            ?-?-?     30.726     26.330      1.971
            ?-?-?     54.736     14.203      7.130
            ?-?-?     40.729     28.276      3.270
            ?-?-?     42.729     30.236      3.179
            ?-?-?     27.733     62.962      1.793
            ?-?-?     28.851     60.782     -0.613
            ?-?-?     33.223     43.073      7.292
            ?-?-?     32.724     42.048      1.886
            ?-?-?     32.224     58.353      3.861
            ?-?-?     58.226     52.669      1.045
            ?-?-?     57.239     58.038      1.375
            ?-?-?     46.230     28.691      0.311
            ?-?-?     43.748     57.845      3.114
            ?-?-?     50.734     63.519      0.868
            ?-?-?     34.726     32.922      6.027
            ?-?-?     32.724     51.608      2.608
            ?-?-?     28.223     50.573      2.137
            ?-?-?     30.224     31.889      4.648
            ?-?-?     54.737     22.531      0.970
            ?-?-?     54.218     23.425      4.617
            ?-?-?     46.750     19.083     -0.153
            ?-?-?     55.810     54.567      0.259
            ?-?-?     55.237     29.148      5.275
            ?-?-?     36.726     29.634      2.041
            ?-?-?     38.229     42.170      2.892
            ?-?-?     45.730     29.443      2.900
            ?-?-?     49.234     16.864      2.078
            ?-?-?     42.725     14.200      1.982
            ?-?-?     53.735     61.970      1.145
            ?-?-?     54.233     14.506      6.823
            ?-?-?     42.227     29.222      1.650
            ?-?-?     42.230     32.922      2.962
            ?-?-?     30.762     50.991      1.602
            ?-?-?     36.229     29.673      2.255
            ?-?-?     28.269     64.933      2.328
            ?-?-?     28.183     64.699      2.330
            ?-?-?     30.653     50.809      1.603
            ?-?-?     45.730     29.162      3.016
            ?-?-?     47.231     22.217      1.036
            ?-?-?     38.676     17.149      1.821
            ?-?-?     42.230     35.503      2.896
            ?-?-?     38.744     17.386      1.820
            ?-?-?     46.704     17.858      0.582
            ?-?-?     42.229     29.167      3.023
            ?-?-?     39.727     54.975      1.624
            ?-?-?     58.737     52.668      1.653
            ?-?-?     50.731     17.600      2.078
            ?-?-?     27.222     28.276      4.626
            ?-?-?     31.724     30.857      1.392
            ?-?-?     32.724     42.071      1.739
            ?-?-?     58.729     28.096      4.623
            ?-?-?     56.238     63.829      4.484
            ?-?-?     29.223     42.086      3.024
            ?-?-?     55.740     23.800      0.779
            ?-?-?     55.728     22.186      0.742
            ?-?-?     34.226     29.168      1.594
            ?-?-?     58.697     17.778      1.919
            ?-?-?     56.236     53.946      0.853
            ?-?-?     27.168     17.755      1.921
            ?-?-?     47.732     22.420      1.045
            ?-?-?     38.727     29.188      3.024
            ?-?-?     34.224     41.053      6.889
            ?-?-?     29.720     17.054      6.133
            ?-?-?     45.234     53.850      2.584
            ?-?-?     35.732     58.565      2.706
            ?-?-?     55.233     18.451      4.739
            ?-?-?     27.223     54.478      1.734
            ?-?-?     56.233     53.053      0.606
            ?-?-?     49.194     30.193      2.077
            ?-?-?     57.233     42.064      1.857
            ?-?-?     58.738     26.131      6.281
            ?-?-?     29.723     55.103      1.636
            ?-?-?     46.229     12.217      0.308
            ?-?-?     29.227     24.784      1.982
            ?-?-?     32.224     24.970      1.946
            ?-?-?     31.222     21.386      0.759
            ?-?-?     27.724     32.912      1.975
            ?-?-?     27.719     32.272      1.931
            ?-?-?     31.725     39.737      1.969
            ?-?-?     58.244     24.075      0.883
            ?-?-?     32.725     62.863      1.891
            ?-?-?     58.738     14.383      5.268
            ?-?-?     27.188     14.126      5.271
            ?-?-?     27.292     14.405      5.269
            ?-?-?     45.229     27.647      3.240
            ?-?-?     58.737     54.491      1.729
            ?-?-?     29.370     55.089      1.308
            ?-?-?     58.737     50.125      1.932
            ?-?-?     27.222     50.059      1.928
            ?-?-?     45.730     43.102      3.251
            ?-?-?     54.236     22.081      4.751
            ?-?-?     27.225     14.284      1.379
            ?-?-?     28.214     62.866      2.071
            ?-?-?     30.224     42.866      2.083
            ?-?-?     40.728     73.356      5.870
            ?-?-?     42.230     38.600      3.028
            ?-?-?     42.736     54.740      3.181
            ?-?-?     58.722     62.270      2.130
            ?-?-?     29.725     42.858      6.655
            ?-?-?     42.232     25.073      1.744
            ?-?-?     54.737     42.252      1.661
            ?-?-?     58.737     16.850      6.289
            ?-?-?     29.725     69.706      4.322
            ?-?-?     47.733     23.113      0.945
            ?-?-?     51.235     30.765      3.355
            ?-?-?     31.722     54.446      2.636
            ?-?-?     51.735     63.835      5.150
            ?-?-?     56.734     59.905      1.563
            ?-?-?     58.738     14.338      1.378
            ?-?-?     43.866     18.048      1.467
            ?-?-?     54.232     23.470      4.373
            ?-?-?     33.735     43.087      5.786
            ?-?-?     46.817     58.528      0.584
            ?-?-?     32.725     25.068      1.460
            ?-?-?     32.725     58.733      2.536
            ?-?-?     51.236     29.665      5.171
            ?-?-?     51.238     30.775      5.149
            ?-?-?     32.890     50.552      4.343
            ?-?-?     32.885     50.273      4.344
            ?-?-?     27.193     25.570      0.458
            ?-?-?     32.225     50.473      1.979
            ?-?-?     54.736     22.870      1.043
            ?-?-?     54.734     21.619      1.039
            ?-?-?     37.223     67.126      3.500
            ?-?-?     44.278     74.505      4.377
            ?-?-?     34.724     42.347      1.667
            ?-?-?     46.234     17.413      0.854
            ?-?-?     45.732     29.133      2.958
            ?-?-?     35.222     42.352      1.681
            ?-?-?     56.737     35.503      1.451
            ?-?-?     42.233     33.607      3.015
            ?-?-?     58.738     32.922      4.626
            ?-?-?     27.110     33.023      4.622
            ?-?-?     42.214     32.645      3.035
            ?-?-?     42.727     17.774      1.968
            ?-?-?     40.723     75.289      5.869
            ?-?-?     56.397     50.199     -0.126
            ?-?-?     56.422     50.474     -0.130
            ?-?-?     55.235     31.748      0.303
            ?-?-?     32.723     25.848      1.738
            ?-?-?     28.729     26.588      5.929
            ?-?-?     39.727     29.438      3.034
            ?-?-?     35.727     27.660      2.429
            ?-?-?     32.730     16.248      5.841
            ?-?-?     27.723     43.140      3.479
            ?-?-?     35.221     55.011      2.089
            ?-?-?     34.247     66.317      4.279
            ?-?-?     35.227     42.803      7.465
            ?-?-?     33.799     20.967      7.287
            ?-?-?     58.232     54.014      0.923
            ?-?-?     53.736     21.565      4.751
            ?-?-?     50.734     31.889      3.944
            ?-?-?     35.725     58.378      3.780
            ?-?-?     46.729     17.409      2.079
            ?-?-?     58.727     29.245      3.472
            ?-?-?     28.228     26.351      5.922
            ?-?-?     29.234     21.180      0.729
            ?-?-?     34.725     42.045      1.725
            ?-?-?     34.720     43.432      1.752
            ?-?-?     56.239     26.311      4.484
            ?-?-?     44.230     25.243      2.958
            ?-?-?     50.827     48.894      7.577
            ?-?-?     31.224     17.577      5.905
            ?-?-?     34.226     29.685      5.842
            ?-?-?     42.230     37.568      3.020
            ?-?-?     46.230     17.409      4.942
            ?-?-?     32.726     18.120      5.846
            ?-?-?     42.730     55.029      1.608
            ?-?-?     27.141     60.615      0.443
            ?-?-?     30.216     18.496      6.654
            ?-?-?     36.227     22.447      1.044
            ?-?-?     31.726     58.357      3.867
            ?-?-?     34.236     31.814      2.760
            ?-?-?     29.720     25.734      6.132
            ?-?-?     52.733     16.264      2.076
            ?-?-?     43.834     18.121      1.469
            ?-?-?     43.762     18.264      1.473
            ?-?-?     29.723     63.895      3.849
            ?-?-?     29.723     36.391      3.978
            ?-?-?     55.734     31.947      4.764
            ?-?-?     55.740     36.430      4.769
            ?-?-?     29.731     21.186      0.939
            ?-?-?     54.736     18.984      4.824
            ?-?-?     58.735     53.050      3.476
            ?-?-?     27.116     52.713      3.474
            ?-?-?     27.193     52.924      3.472
            ?-?-?     27.237     53.123      3.474
            ?-?-?     58.295     60.683      1.837
            ?-?-?     44.225     72.782      4.339
            ?-?-?     28.205     64.833      2.146
            ?-?-?     30.229     27.086      1.740
            ?-?-?     27.200     60.081      1.710
            ?-?-?     29.728     32.545      1.564
            ?-?-?     41.224      9.768      4.023
            ?-?-?     41.223     75.328      4.023
            ?-?-?     41.266     75.638      4.023
            ?-?-?     41.266     10.078      4.023
            ?-?-?     31.222     32.545      4.672
            ?-?-?     27.194     42.957      0.802
            ?-?-?     53.733     36.230      5.822
            ?-?-?     35.362     41.200      7.611
            ?-?-?     35.301     41.011      7.614
            ?-?-?     35.247     20.930      7.362
            ?-?-?     34.748     42.096      1.586
            ?-?-?     58.737     26.663      3.471
            ?-?-?     32.186     41.244      6.689
            ?-?-?     32.260     41.532      6.688
            ?-?-?     28.835     60.808      0.172
            ?-?-?     31.374     56.507      2.988
            ?-?-?     44.790     74.174      4.355
            ?-?-?     44.731     73.929      4.357
            ?-?-?     42.233     29.252      1.604
            ?-?-?     41.232     10.341      4.087
            ?-?-?     41.232     75.768      4.087
            ?-?-?     36.728     42.590      7.139
            ?-?-?     57.239     29.207      1.857
            ?-?-?     35.836     21.025      7.234
            ?-?-?     57.739     43.387      4.152
            ?-?-?     36.228     34.602      2.599
            ?-?-?     41.729     29.446      1.454
            ?-?-?     31.724     17.474      3.839
            ?-?-?     27.220     61.258      1.068
            ?-?-?     47.730     18.339      1.417
            ?-?-?     34.744     70.513      6.025
            ?-?-?     50.233     25.423      4.587
            ?-?-?     53.235     38.232      4.363
            ?-?-?     31.713     17.346      3.913
            ?-?-?     39.727     25.248      3.033
            ?-?-?     30.197     31.633      0.928
            ?-?-?     39.748     36.914      2.174
            ?-?-?     58.738     29.824      4.817
            ?-?-?     57.235     29.235      1.783
            ?-?-?     29.222     32.029      2.547
            ?-?-?     56.735     17.290      6.138
            ?-?-?     44.228     29.169      2.958
            ?-?-?     43.230     31.889      2.998
            ?-?-?     44.228     73.056      4.265
            ?-?-?     34.727     41.082      7.363
            ?-?-?     57.236     50.593      1.528
            ?-?-?     55.233     25.042      1.739
            ?-?-?     28.760     14.301      3.642
            ?-?-?     28.661     14.070      3.643
            ?-?-?     43.227     39.150      5.870
            ?-?-?     52.736     31.986      1.042
            ?-?-?     27.222     25.006      1.469
            ?-?-?     48.843     50.129      2.072
            ?-?-?     48.900     49.951      2.072
            ?-?-?     48.869     49.710      2.076
            ?-?-?     48.290     21.637      4.298
            ?-?-?     51.232     22.341      1.051
            ?-?-?     28.731     20.979      0.743
            ?-?-?     55.741     29.475      0.954
            ?-?-?     51.734     30.430      5.151
            ?-?-?     37.725     42.151      3.040
            ?-?-?     54.728     22.113      4.817
            ?-?-?     51.324     54.897      5.148
            ?-?-?     55.236     29.454      0.304
            ?-?-?     48.230     18.339      1.455
            ?-?-?     55.776     56.496      0.552
            ?-?-?     55.235     38.720      0.964
            ?-?-?     55.734     57.435      0.532
            ?-?-?     34.728     28.632      2.086
            ?-?-?     30.224     62.347      4.817
            ?-?-?     41.363     67.621      4.018
            ?-?-?     41.466     67.386      4.014
            ?-?-?     41.436     67.161      4.020
            ?-?-?     58.725     61.166      1.063
            ?-?-?     27.197     14.251      0.862
            ?-?-?     58.735     14.477      0.864
            ?-?-?     40.711     73.579      4.027
            ?-?-?     44.227     57.615      2.576
            ?-?-?     35.730     31.897      2.011
            ?-?-?     49.740     27.069      0.164
            ?-?-?     28.783     40.395      2.622
            ?-?-?     28.818     40.610      2.618
            ?-?-?     44.731     42.214      7.970
            ?-?-?     53.754     56.281      0.590
            ?-?-?     29.730     14.211      6.135
            ?-?-?     55.822     73.783      1.258
            ?-?-?     55.890     73.584      1.257
            ?-?-?     55.869     73.378      1.261
            ?-?-?     30.374     66.718      4.219
            ?-?-?     30.318     67.161      4.219
            ?-?-?     30.419     66.997      4.218
            ?-?-?     53.856     51.413      6.426
            ?-?-?     52.735     19.117      4.268
            ?-?-?     53.790     69.636      1.140
            ?-?-?     55.209     64.282      3.847
            ?-?-?     55.743     42.348      0.863
            ?-?-?     57.232     43.151      4.316
            ?-?-?     32.229     29.376      1.948
            ?-?-?     58.738     27.621      2.277
            ?-?-?     56.235     66.273      5.026
            ?-?-?     45.771     24.774      3.017
            ?-?-?     29.229     23.040      0.949
            ?-?-?     29.255     22.749      0.948
            ?-?-?     44.728     17.291      2.075
            ?-?-?     58.722     65.973      1.865
            ?-?-?     43.255     54.502      3.245
            ?-?-?     55.737     57.701      0.527
            ?-?-?     27.176     61.984      2.021
            ?-?-?     44.685     38.307      0.847
            ?-?-?     44.802     38.591      0.845
            ?-?-?     31.723     63.965      4.404
            ?-?-?     58.734     62.145      2.018
            ?-?-?     27.250     62.178      2.019
            ?-?-?     44.291     20.014      4.372
            ?-?-?     44.188     19.841      4.374
            ?-?-?     42.230     25.178      4.824
            ?-?-?     36.713     29.278      3.038
            ?-?-?     30.268     42.637      6.889
            ?-?-?     55.236     23.113      4.824
            ?-?-?     44.297     10.615      4.350
            ?-?-?     44.217     10.442      4.353
            ?-?-?     29.723     21.420      0.935
            ?-?-?     40.220     56.624      3.120
            ?-?-?     29.722     41.826      0.774
            ?-?-?     46.229     16.539      1.120
            ?-?-?     53.735     27.099      0.253
            ?-?-?     50.724     31.301      1.066
            ?-?-?     34.335     20.943      6.883
            ?-?-?     30.654     11.582      3.804
            ?-?-?     30.746     11.791      3.802
            ?-?-?     58.738     27.137      0.300
            ?-?-?     48.224     42.207      2.933
            ?-?-?     35.228     27.344      2.193
            ?-?-?     31.723     57.036      1.469
            ?-?-?     30.223     21.964      3.860
            ?-?-?     27.223     65.891      1.865
            ?-?-?     31.757     29.687      1.066
            ?-?-?     56.736     24.798      1.778
            ?-?-?     58.728     42.534      2.017
            ?-?-?     56.736     18.325      1.607
            ?-?-?     46.232     21.698      4.937
            ?-?-?     58.238     29.824      4.824
            ?-?-?     49.731     38.533      0.879
            ?-?-?     57.830     39.777      2.858
            ?-?-?     57.878     39.601      2.855
            ?-?-?     57.863     39.355      2.856
            ?-?-?     54.234     63.510      4.211
            ?-?-?     46.375     21.920      0.625
            ?-?-?     50.731     24.666      1.464
            ?-?-?     31.227     36.547      2.372
            ?-?-?     54.776     29.019      1.659
            ?-?-?     55.736     17.057      6.128
            ?-?-?     49.774     26.632      0.896
            ?-?-?     27.230     24.477      5.921
            ?-?-?     58.714     24.428      5.927
            ?-?-?     27.152     24.200      5.923
            ?-?-?     48.709     25.667      5.430
            ?-?-?     57.234     33.215      1.860
            ?-?-?     40.708     10.058      5.870
            ?-?-?     46.231     42.314      7.963
            ?-?-?     38.340     29.440      2.932
            ?-?-?     38.379     29.231      2.933
            ?-?-?     38.360     29.045      2.936
            ?-?-?     32.777     41.573      7.055
            ?-?-?     32.697     41.349      7.058
            ?-?-?     41.729     33.954      2.896
            ?-?-?     29.710     31.714      0.941
            ?-?-?     55.737     22.081      4.817
            ?-?-?     27.219     40.283      4.746
            ?-?-?     30.225     62.485      4.760
            ?-?-?     27.724     43.029      1.990
            ?-?-?     37.727     67.638      3.127
            ?-?-?     58.726     17.315      2.069
            ?-?-?     27.120     17.210      2.071
            ?-?-?     27.259     17.380      2.069
            ?-?-?     27.222     59.249      4.751
            ?-?-?     27.720     43.098      1.849
            ?-?-?     36.210     27.034      0.164
            ?-?-?     39.726     42.595      3.011
            ?-?-?     36.279     23.578      0.163
            ?-?-?     42.309     29.186      1.931
            ?-?-?     30.722     22.217      1.060
            ?-?-?     58.738     21.663      6.134
            ?-?-?     51.229     25.794      1.074
            ?-?-?     51.217     58.563      5.430
            ?-?-?     47.721     12.210      0.304
            ?-?-?     29.130     52.630      5.028
            ?-?-?     29.236     52.875      5.025
            ?-?-?     29.294     53.137      5.027
            ?-?-?     56.235     65.542      3.705
            ?-?-?     42.227     57.795      3.017
            ?-?-?     32.283     29.694      1.060
            ?-?-?     41.196     10.055      3.766
            ?-?-?     41.224     28.604      0.305
            ?-?-?     41.130     28.419      0.307
            ?-?-?     54.734     28.890      5.288
            ?-?-?     31.205     54.566      1.587
            ?-?-?     53.737     16.787      2.070
            ?-?-?     27.724     62.994      2.130
            ?-?-?     29.720     57.521      1.454
            ?-?-?     58.736     64.029      3.919
            ?-?-?     41.268     16.297      1.105
            ?-?-?     50.732     22.175      1.047
            ?-?-?     32.764     43.230      7.057
            ?-?-?     32.654     43.033      7.059
            ?-?-?     54.753     52.636      1.058
            ?-?-?     50.328     18.048      4.091
            ?-?-?     50.379     17.813      4.089
            ?-?-?     50.366     17.607      4.091
            ?-?-?     27.207     43.572      3.899
            ?-?-?     42.927     18.447      0.743
            ?-?-?     42.876     18.260      0.748
            ?-?-?     37.724     29.434      3.034
            ?-?-?     43.227     42.132      7.828
            ?-?-?     56.705     18.855      1.378
            ?-?-?     31.224     28.276      5.902
            ?-?-?     28.676     64.909      4.173
            ?-?-?     49.732     17.808      1.030
            ?-?-?     30.226     26.236      6.287
            ?-?-?     50.234     21.180      4.945
            ?-?-?     38.822     60.712      1.836
            ?-?-?     48.358     21.666      4.410
            ?-?-?     48.355     21.427      4.413
            ?-?-?     54.731     41.255      4.762
            ?-?-?     46.232     13.892      4.940
            ?-?-?     55.241     17.286      2.071
            ?-?-?     34.246     66.321      3.999
            ?-?-?     46.731     20.690      1.637
            ?-?-?     28.736     17.959      1.827
            ?-?-?     28.620     17.765      1.831
            ?-?-?     55.238     41.782      4.764
            ?-?-?     35.723     64.269      3.852
            ?-?-?     32.820     43.143      6.683
            ?-?-?     54.253     14.674      4.145
            ?-?-?     29.223     42.214      0.967
            ?-?-?     30.216     42.035      2.899
            ?-?-?     48.314     23.548      0.537
            ?-?-?     57.235     42.083      2.019
            ?-?-?     54.234     29.443      1.483
            ?-?-?     58.738     33.366      3.828
            ?-?-?     43.252     30.445      1.741
            ?-?-?     55.773     50.051      1.234
            ?-?-?     53.735     21.444      4.932
            ?-?-?     51.734     17.845      2.078
            ?-?-?     57.735     25.257      4.756
            ?-?-?     34.724     42.829      7.130
            ?-?-?     42.729     58.312      1.981
            ?-?-?     55.264     42.169      7.125
            ?-?-?     30.726     36.394      2.377
            ?-?-?     31.722     21.664      0.926
            ?-?-?     33.306     50.359      4.630
            ?-?-?     31.761     54.530      1.581
            ?-?-?     46.716     21.910      0.737
            ?-?-?     33.819     41.249      5.782
            ?-?-?     33.913     41.033      5.781
            ?-?-?     35.712     49.316      5.024
            ?-?-?     28.241     21.388      1.147
            ?-?-?     49.287     12.286      7.013
            ?-?-?     49.208     12.082      7.014
            ?-?-?     42.229     44.959      2.958
            ?-?-?     50.732     42.069      1.477
            ?-?-?     54.407     41.504      2.562
            ?-?-?     54.324     41.727      2.564
            ?-?-?     47.264     26.659      0.236
            ?-?-?     47.152     26.493      0.239
            ?-?-?     42.155     19.804      4.478
            ?-?-?     42.281     20.018      4.476
            ?-?-?     46.856     27.697      3.237
            ?-?-?     27.743     53.978      1.381
            ?-?-?     34.365     61.995      5.024
            ?-?-?     34.430     61.645      5.025
            ?-?-?     54.235     53.195      6.817
            ?-?-?     31.858     18.548      1.251
            ?-?-?     31.810     18.239      1.253
            ?-?-?     27.229     64.777      1.934
            ?-?-?     58.721     64.824      1.927
            ?-?-?     46.235     20.695      1.626
            ?-?-?     51.736     19.635      1.169
            ?-?-?     29.705     23.525      0.940
            ?-?-?     55.737     59.185      4.514
            ?-?-?     29.199     21.433      0.902
            ?-?-?     30.228     20.885      4.081
            ?-?-?     44.254     18.371      1.494
            ?-?-?     27.180     60.566      1.843
            ?-?-?     55.776     70.489      5.026
            ?-?-?     32.675     26.536      0.864
            ?-?-?     27.217     57.843      1.469
            ?-?-?     36.835     23.646      0.149
            ?-?-?     36.758     23.457      0.151
            ?-?-?     56.237     32.572      4.680
            ?-?-?     30.360     22.054      4.224
            ?-?-?     58.726     35.601      0.609
            ?-?-?     31.227     58.353      3.790
            ?-?-?     29.572     36.572      4.599
            ?-?-?     29.782     36.539      4.601
            ?-?-?     29.919     36.158      4.625
            ?-?-?     32.795     24.476      0.860
            ?-?-?     41.829     17.985      0.794
            ?-?-?     54.232     42.054      3.846
            ?-?-?     53.735     46.961      4.680
            ?-?-?     44.270     18.373      1.606
            ?-?-?     44.670     57.500      2.574
            ?-?-?     44.773     57.676      2.569
            ?-?-?     46.203     31.281      0.914
            ?-?-?     28.702     21.429      1.136
            ?-?-?     42.736     10.334      4.477
            ?-?-?     42.736     75.768      4.477
            ?-?-?     40.760     11.205      5.863
            ?-?-?     40.635     11.071      5.865
            ?-?-?     47.756     42.398      7.965
            ?-?-?     47.745     42.142      7.964
            ?-?-?     47.742     23.543      0.527
            ?-?-?     58.738     36.019      0.161
            ?-?-?     27.222     36.019      0.161
            ?-?-?     53.759     71.278      1.147
            ?-?-?     34.238     40.944      7.130
            ?-?-?     42.215     29.409      1.793
            ?-?-?     53.749     33.785      0.599
            ?-?-?     48.712     21.957      5.427
            ?-?-?     42.235     57.823      2.957
            ?-?-?     54.235     36.154      5.803
            ?-?-?     34.241     25.661      1.074
            ?-?-?     34.132     25.431      1.076
            ?-?-?     30.224     17.071      6.287
            ?-?-?     56.737     31.233      0.932
            ?-?-?     57.234     31.225      0.948
            ?-?-?     52.234     22.215      1.037
            ?-?-?     57.231     29.127      1.931
            ?-?-?     31.257     61.348      0.751
            ?-?-?     31.148     61.122      0.753
            ?-?-?     57.242     19.461      1.371
            ?-?-?     27.725     43.012      1.184
            ?-?-?     58.738     43.277      3.904
            ?-?-?     39.334     24.576      1.741
            ?-?-?     29.224     25.069      3.023
            ?-?-?     39.292     43.582      2.650
            ?-?-?     57.239     39.638      5.011
            ?-?-?     44.204     40.959      2.576
            ?-?-?     58.736     40.278      4.740
            ?-?-?     56.742     22.191      1.580
            ?-?-?     54.787     23.157      4.614
            ?-?-?     48.731     25.900      0.594
            ?-?-?     51.293     54.473      5.143
            ?-?-?     51.316     54.578      5.145
            ?-?-?     27.220     42.588      1.927
            ?-?-?     58.735     42.591      1.924
            ?-?-?     31.670     53.979      2.247
            ?-?-?     44.236     17.253      2.065
            ?-?-?     45.245     30.456      3.239
            ?-?-?     42.728     17.847      2.063
            ?-?-?     34.231     31.467      5.843
            ?-?-?     31.729     24.133      1.464
            ?-?-?     50.384     42.760      7.830
            ?-?-?     50.494     42.617      7.827
            ?-?-?     50.506     42.446      7.835
            ?-?-?     31.721     41.597      1.460
            ?-?-?     45.745     25.019      2.957
            ?-?-?     38.703     29.203      2.935
            ?-?-?     41.848     67.419      4.086
            ?-?-?     52.732     32.339      1.624
            ?-?-?     34.247     42.001      1.475
            ?-?-?     55.712     42.048      7.806
            ?-?-?     33.225     24.662      3.922
            ?-?-?     50.234     24.146      0.183
            ?-?-?     46.732     60.798     -0.155
            ?-?-?     41.229     12.273      0.315
            ?-?-?     53.736     31.889      1.473
            ?-?-?     49.233     16.919      2.492
            ?-?-?     58.738     34.470      2.228
            ?-?-?     57.237     32.922      1.781
            ?-?-?     43.731     17.435      4.942
            ?-?-?     56.737     32.922      1.238
            ?-?-?     30.224     59.765      3.820
            ?-?-?     36.227     29.308      2.588
            ?-?-?     28.723     21.049      0.923
            ?-?-?     48.233     31.373      0.931
            ?-?-?     47.733     25.695     -0.118
            ?-?-?     32.725     42.214      1.466
            ?-?-?     51.234     42.730      7.684
            ?-?-?     37.727     29.308      2.866
            ?-?-?     38.728     25.178      3.020
            ?-?-?     46.232     16.919      1.590
            ?-?-?     31.224     63.379      3.482
            ?-?-?     56.737     32.406      4.678
            ?-?-?     58.738     59.765      2.082
            ?-?-?     58.238     30.341      5.213
            ?-?-?     35.726     42.730      7.237
            ?-?-?     53.235     12.273      0.322
            ?-?-?     56.737     25.178      4.641
            ?-?-?     57.237     32.406      2.001
            ?-?-?     44.231     11.240      4.384
            ?-?-?     44.231     62.347      0.307
            ?-?-?     48.233     17.435      4.414
            ?-?-?     50.234     17.951      3.871
            ?-?-?     30.224     49.957      4.538
            ?-?-?     40.729     58.217      4.304
            ?-?-?     50.734     17.951      4.751
            ?-?-?     54.236     28.792      4.619
            ?-?-?     30.724     36.019      4.964
            ?-?-?     36.727     13.305      5.030
            ?-?-?     46.732     43.246      3.240
            ?-?-?     52.735     42.730      4.619
            ?-?-?     29.723     41.698      3.717
            ?-?-?     55.737     29.824      4.766
            ?-?-?     30.724     40.149      4.392
            ?-?-?     43.230     27.243      1.568
            ?-?-?     54.736     44.795      4.509
            ?-?-?     52.235     24.146      0.623
            ?-?-?     58.738     43.246      1.854
            ?-?-?     41.729     16.403      1.129
            ?-?-?     48.233     31.889      1.055
            ?-?-?     27.222     65.444      4.780
            ?-?-?     48.233     49.957      1.598
            ?-?-?     57.237     25.178      1.781
            ?-?-?     55.236     23.113      1.759
            ?-?-?     52.735     40.665      5.000
            ?-?-?     43.731     55.119      3.270
            ?-?-?     30.224     36.019      1.766
            ?-?-?     27.222     18.467      0.887
            ?-?-?     58.738     18.467      0.887
            ?-?-?     29.223     32.406      2.558
            ?-?-?     45.732     25.695      2.896
            ?-?-?     28.723     53.054      4.604
            ?-?-?     34.226     65.960      4.744
            ?-?-?     53.235     39.116      2.566
            ?-?-?     41.729     25.178      3.182
            ?-?-?     54.236     25.178      1.473
            ?-?-?     56.237     24.146      4.824
            ?-?-?     58.238     27.243      4.744
            ?-?-?     39.728     43.246      3.248
            ?-?-?     57.237     29.308      2.272
            ?-?-?     36.727     27.759      2.067
            ?-?-?     58.238     29.308      0.879
            ?-?-?     50.734     18.467      1.231
            ?-?-?     53.736     63.895      4.304
            ?-?-?     58.738     35.503      3.475
            ?-?-?     55.737     63.895      4.824
            ?-?-?     56.237     18.467      1.260
            ?-?-?     38.728     42.730      7.134
            ?-?-?     49.233     47.892      7.010
            ?-?-?     53.235     38.600      2.756
            ?-?-?     52.735     39.116      4.824
            ?-?-?     32.225     22.081      0.747
            ?-?-?     31.724     58.733      3.768
            ?-?-?     56.237     14.338      5.022
            ?-?-?     42.730     18.984      0.887
            ?-?-?     32.225     65.444      1.869
            ?-?-?     28.222     64.928      4.267
            ?-?-?     47.232     21.565      1.253
            ?-?-?     50.734     18.467      2.265
            ?-?-?     32.725     62.863      4.018
            ?-?-?     58.738     36.535      2.030
            ?-?-?     27.222     36.535      2.030
            ?-?-?     37.727     62.347      1.151
            ?-?-?     46.232     15.886      2.082
            ?-?-?     29.723     21.565      1.268
            ?-?-?     41.229     31.889      2.859
            ?-?-?     55.737     14.338      5.147
            ?-?-?     51.234     13.821      4.993
            ?-?-?     29.723     40.149      4.392
            ?-?-?     56.237     18.467      1.392
            ?-?-?     34.726     29.824      2.280
            ?-?-?     54.736     49.957      1.730
            ?-?-?     49.734     23.630      0.175
            ?-?-?     43.731     36.019      3.123
            ?-?-?     58.238     41.698      4.487
            ?-?-?     32.725     29.824      5.844
            ?-?-?     38.228     29.308      2.874
            ?-?-?     27.222     54.087      0.931
            ?-?-?     31.224     58.733      3.798
            ?-?-?     27.722     20.532      0.784
            ?-?-?     29.723     21.565      2.060
            ?-?-?     55.236     18.467      1.598
            ?-?-?     44.231     18.984      1.070
            ?-?-?     55.737     63.895      4.934
            ?-?-?     47.232     16.403      2.074
            ?-?-?     55.737     33.438      0.263
            ?-?-?     46.732     26.727      0.285
            ?-?-?     47.232     23.630      0.241
            ?-?-?     33.225     31.889      3.974
            ?-?-?     51.234     16.403      2.082
            ?-?-?     31.724     35.503      1.436
            ?-?-?     57.237     36.535      4.216
            ?-?-?     40.729     34.470      2.302
            ?-?-?     53.736     13.821      4.304
            ?-?-?     47.733     45.311      5.030
            ?-?-?     28.723     32.406      1.033
            ?-?-?     36.227     65.960      4.120
            ?-?-?     39.228     15.886      0.476
            ?-?-?     28.723     14.854      0.586
            ?-?-?     50.734     18.467      4.758
            ?-?-?     33.725     56.152      4.817
            ?-?-?     58.238     22.081      3.908
            ?-?-?     31.224     59.249      4.179
            ?-?-?     35.226     21.049      7.464
            ?-?-?     36.227     18.984      1.869
            ?-?-?     28.723     22.597      5.492
            ?-?-?     30.724     62.347      1.832
            ?-?-?     42.730     65.444      3.776
            ?-?-?     35.226     29.308      3.042
            ?-?-?     50.734     31.373      1.502
            ?-?-?     32.225     22.081      0.623
            ?-?-?     27.222     25.695      0.791
            ?-?-?     50.734     18.467      2.008
            ?-?-?     53.736     34.987      0.923
            ?-?-?     50.734     37.052      4.634
            ?-?-?     54.236     14.338      6.423
            ?-?-?     48.733     42.214      7.963
            ?-?-?     45.732     21.565      0.828
            ?-?-?     54.236     22.081      2.265
            ?-?-?     53.736     12.789      6.423
            ?-?-?     58.738     35.503      1.693
            ?-?-?     58.238     18.467      0.762
            ?-?-?     31.224     25.695      1.070
            ?-?-?     38.728     43.246      2.654
            ?-?-?     58.738     17.435      1.400
            ?-?-?     28.723     41.698      6.834
            ?-?-?     46.232     71.122      5.030
            ?-?-?     46.732     18.467      1.451
            ?-?-?     57.738     37.052      5.022
            ?-?-?     29.723     22.081      5.022
            ?-?-?     31.724     58.733      3.922
            ?-?-?     42.230     44.795      3.020
            ?-?-?     58.238     39.116      4.516
            ?-?-?     57.738     17.951      0.777
            ?-?-?     35.226     25.695     -0.111
            ?-?-?     56.737     36.535      2.023
            ?-?-?     55.737     71.122      1.260
            ?-?-?     57.237     29.308      2.023
            ?-?-?     29.223     42.214      1.986
            ?-?-?     53.736     31.373      1.598
            ?-?-?     48.733     29.824      1.121
            ?-?-?     48.233     13.821      4.685
            ?-?-?     36.227     29.824      2.720
            ?-?-?     57.237     18.467      4.091
            ?-?-?     35.726     55.119      1.033
            ?-?-?     39.728     42.730      2.888
            ?-?-?     34.726     32.922      5.976
            ?-?-?     50.734     18.984      4.120
            ?-?-?     28.222     24.662      4.326
            ?-?-?     31.724     55.636      2.793
            ?-?-?     35.726     29.824      1.400
            ?-?-?     29.223     21.565      0.586
            ?-?-?     31.224     27.759      4.678
            ?-?-?     36.227     12.273      0.307
            ?-?-?     57.738     20.016      1.356
            ?-?-?     58.738     65.444      4.788
            ?-?-?     58.738     59.765      3.834
            ?-?-?     57.237     29.308      1.700
            ?-?-?     42.230     38.600      2.962
            ?-?-?     55.737     36.019      0.747
            ?-?-?     54.236     24.146     -0.147
            ?-?-?     54.236     22.081      1.994
            ?-?-?     50.234     42.730      7.516
            ?-?-?     58.738     46.860      5.147
            ?-?-?     27.222     46.860      5.147
            ?-?-?     28.222     22.081      6.291
            ?-?-?     52.735     53.571      1.627
            ?-?-?     53.736     12.789      6.819
            ?-?-?     41.729     44.795      2.896
            ?-?-?     48.733     14.338      0.850
            ?-?-?     27.222     59.249      4.824
            ?-?-?     54.236     74.736      4.208
            ?-?-?     57.738     40.149      2.566
            ?-?-?     53.736     25.178      0.923
            ?-?-?     27.222     59.249      5.088
            ?-?-?     28.222     21.049      0.938
            ?-?-?     53.235     28.792      0.322
            ?-?-?     40.229     31.889      2.089
            ?-?-?     57.237     32.406      2.558
            ?-?-?     27.222     22.081      0.887
            ?-?-?     57.237     54.087      5.022
            ?-?-?     45.231     21.565      0.945
            ?-?-?     36.727     22.597      0.975
            ?-?-?     55.236     17.435      5.140
            ?-?-?     46.732     14.854      0.322
            ?-?-?     33.725     27.759      2.155
            ?-?-?     57.237     42.214      1.781
            ?-?-?     50.734     42.214      1.598
            ?-?-?     52.735     40.665      4.663
            ?-?-?     34.726     63.895      3.856
            ?-?-?     30.724     36.535      4.971
            ?-?-?     54.736     53.054      7.127
            ?-?-?     27.222     32.406      3.680
            ?-?-?     58.738     32.406      3.680
            ?-?-?     48.233     36.019      0.579
            ?-?-?     42.230     37.568      2.954
            ?-?-?     29.223     42.214      2.954
            ?-?-?     42.730     21.565      0.740
            ?-?-?     57.237     32.922      1.942
            ?-?-?     57.738     22.597      0.689
            ?-?-?     28.222     10.208      5.924
            ?-?-?     48.233     26.211      0.542
            ?-?-?     37.727     74.736      5.030
            ?-?-?     56.737     62.347      5.030
            ?-?-?     35.726     67.509      2.060
            ?-?-?     36.227     59.249      3.006
            ?-?-?     29.223     41.698      5.580
            ?-?-?     32.725     58.733      2.881
            ?-?-?     31.724     42.214      3.013
            ?-?-?     48.733     24.662      0.843
            ?-?-?     29.223     25.178      2.962
            ?-?-?     52.735     20.532      2.082
            ?-?-?     53.235     31.889      0.542
            ?-?-?     38.228     42.214      2.698
            ?-?-?     56.237     26.727      1.019
            ?-?-?     29.723     22.081      1.312
            ?-?-?     31.224     36.019      1.055
            ?-?-?     35.726     24.146      0.608
            ?-?-?     55.236     17.951      4.934
            ?-?-?     56.237     21.565      0.608
            ?-?-?     50.734     28.792      1.480
            ?-?-?     57.237     19.500      4.047
            ?-?-?     58.738     46.344      5.030
            ?-?-?     27.222     46.344      5.030
            ?-?-?     28.723     41.698      7.941
            ?-?-?     33.225     32.406      3.035
            ?-?-?     27.222     40.149      5.022
            ?-?-?     41.729     36.535      2.419
            ?-?-?     28.222     72.155      5.910
            ?-?-?     29.223     33.438      2.500
            ?-?-?     58.738     40.149      5.022
            ?-?-?     34.726     41.698      1.466
            ?-?-?     38.728     21.049      1.583
            ?-?-?     30.224     36.535      2.536
            ?-?-?     44.731     18.467      1.620
            ?-?-?     41.229     27.243      2.199
            ?-?-?     57.738     42.214      3.922
            ?-?-?     48.233     16.403      1.730
            ?-?-?     37.727     25.178      1.686
            ?-?-?     50.734     48.925      7.347
            ?-?-?     53.736     18.984      1.151
            ?-?-?     27.222     22.081      3.900
            ?-?-?     46.232     25.178      2.888
            ?-?-?     27.722     17.951      4.172
            ?-?-?     53.736     32.406      1.143
            ?-?-?     39.728     28.792      1.737
            ?-?-?     54.236     16.919      2.052
            ?-?-?     34.226     27.243      2.082
            ?-?-?     54.736     21.565      4.553
            ?-?-?     55.737     27.759      4.516
            ?-?-?     54.736     22.081      3.724
            ?-?-?     46.732     26.211      0.571
            ?-?-?     28.723     52.538      5.030
            ?-?-?     46.732     74.220      5.022
            ?-?-?     37.727     59.765      4.296
            ?-?-?     31.724     68.025      3.878
            ?-?-?     55.236     41.698      2.793
            ?-?-?     54.736     17.435      2.140
            ?-?-?     27.222     37.568      4.758
            ?-?-?     58.738     37.568      4.758
            ?-?-?     36.227     16.403      1.583
            ?-?-?     54.236     22.081      5.147
            ?-?-?     44.731     73.703      4.179
            ?-?-?     57.738     27.759     -0.118
            ?-?-?     58.738     17.951      1.348
            ?-?-?     58.238     29.824      4.758
            ?-?-?     46.232     21.565      0.740
            ?-?-?     27.722     21.049      4.172
            ?-?-?     27.222     40.149      4.333
            ?-?-?     43.230     29.308      2.272
            ?-?-?     53.736     21.565      4.817
            ?-?-?     43.731     18.984      0.879
            ?-?-?     44.731     43.762      7.970
            ?-?-?     31.224     66.476      3.856
            ?-?-?     55.737     13.821      4.758
            ?-?-?     53.235     31.373      1.085
            ?-?-?     43.230     37.052      3.248
            ?-?-?     46.232     29.308      2.720
            ?-?-?     32.725     69.574      5.844
            ?-?-?     50.734     55.119      2.008
            ?-?-?     48.733     14.338     -0.147
            ?-?-?     29.223     42.730      2.412
            ?-?-?     36.727     42.730      7.464
            ?-?-?     56.737     22.081      0.689
            ?-?-?     28.222     62.347      3.996
            ?-?-?     43.230     39.633      3.248
            ?-?-?     56.237     18.467      1.627
            ?-?-?     39.728     29.308      1.744
            ?-?-?     31.224     15.886      5.902
            ?-?-?     35.726     34.470      3.130
            ?-?-?     52.235     22.081      0.989
            ?-?-?     42.230     25.178      3.468
            ?-?-?     52.735     28.276      0.337
            ?-?-?     51.735     16.403      2.118
            ?-?-?     50.234     21.565      1.275
            ?-?-?     55.737     63.895      4.758
            ?-?-?     27.722     42.214      2.976
            ?-?-?     53.736     71.122      0.923
            ?-?-?     28.723     42.214      6.056
            ?-?-?     29.723     21.565      1.158
            ?-?-?     38.728     59.249      3.006
            ?-?-?     49.734     42.730      7.684
            ?-?-?     27.222     41.698     -0.103
            ?-?-?     31.224     18.984      0.916
            ?-?-?     54.736     35.503      4.634
            ?-?-?     58.238     55.636      4.230
            ?-?-?     27.222     31.889      2.551
            ?-?-?     50.734     21.565      4.773
            ?-?-?     30.224     31.373      2.771
            ?-?-?     55.737     31.889      4.458
            ?-?-?     57.738     49.957      5.030
            ?-?-?     36.727     29.824      4.824
            ?-?-?     29.223     25.178      1.209
            ?-?-?     31.224     57.184      5.030
            ?-?-?     42.730     59.765      2.903
            ?-?-?     43.230     17.951      1.414
            ?-?-?     55.236     15.886      6.819
            ?-?-?     45.231     21.565      4.942
            ?-?-?     45.732     21.565      1.173
            ?-?-?     53.736     38.600      4.164
            ?-?-?     33.225     25.178      2.089
            ?-?-?     31.724     29.308      2.272
            ?-?-?     52.735     39.116      2.676
            ?-?-?     50.234     27.759      4.678
            ?-?-?     56.237     36.535      1.928
            ?-?-?     31.724     23.630      1.085
            ?-?-?     29.223     36.535      2.221
            ?-?-?     29.223     25.178      1.818
            ?-?-?     56.237     27.759      3.754
            ?-?-?     31.724     65.444      3.570
            ?-?-?     58.738     40.149      3.116
            ?-?-?     46.732     21.049      1.151
            ?-?-?     34.726     53.054      2.580
            ?-?-?     33.725     22.597      1.063
            ?-?-?     28.723     14.338      1.656
            ?-?-?     54.236     22.081      1.818
            ?-?-?     44.731     18.984      1.092
            ?-?-?     49.233     23.630      1.268
            ?-?-?     58.238     18.984      1.627
            ?-?-?     55.737     42.214      5.272
            ?-?-?     50.734     31.373      1.598
            ?-?-?     48.733     26.727      0.887
            ?-?-?     47.733     26.211      0.630
            ?-?-?     45.231     21.049      0.718
            ?-?-?     30.224     61.830      7.934
            ?-?-?     29.223     24.662      2.170
            ?-?-?     37.727     35.503      5.030
            ?-?-?     36.727     33.438      6.027
            ?-?-?     50.234     42.214      1.392
            ?-?-?     58.738     28.792      0.608
            ?-?-?     27.222     28.792      0.608
            ?-?-?     56.737     38.600      1.458
            ?-?-?     51.735     21.565      1.143
            ?-?-?     55.236     18.467      5.081
            ?-?-?     53.736     32.922      5.880
            ?-?-?     42.230     63.895      4.472
            ?-?-?     44.231     28.792     -0.140
            ?-?-?     56.237     28.792      0.850
            ?-?-?     38.728     12.789      1.840
            ?-?-?     30.724     25.695      0.608
            ?-?-?     47.232     23.630      0.571
            ?-?-?     29.223     63.895      3.226
            ?-?-?     40.729     41.698      5.873
            ?-?-?     50.734     54.603      5.030
            ?-?-?     27.722     39.633      4.179
            ?-?-?     53.736     31.889      1.605
            ?-?-?     50.734     54.603      5.125
            ?-?-?     52.235     17.951      2.118
            ?-?-?     36.227     60.282      1.041
            ?-?-?     34.226     25.695      0.953
            ?-?-?     29.223     34.470      2.368
            ?-?-?     30.224     16.919      6.665
            ?-?-?     48.233     49.957      5.030
            ?-?-?     54.236     22.081      6.291
            ?-?-?     56.237     15.886      3.871
            ?-?-?     42.230     29.308      5.778
            ?-?-?     57.237     36.019      1.033
            ?-?-?     35.226     24.662      1.458
            ?-?-?     46.732     18.467      1.407
            ?-?-?     39.728     29.308      2.932
            ?-?-?     43.230     45.827      3.240
            ?-?-?     30.224     55.119      4.216
            ?-?-?     31.224     16.919      6.291
            ?-?-?     53.736     20.532      5.308
            ?-?-?     58.738     31.889      0.806
            ?-?-?     27.222     31.889      0.806
            ?-?-?     32.225     26.727      0.227
            ?-?-?     36.227     21.049      1.400
            ?-?-?     28.723     17.435      4.157
            ?-?-?     39.228     53.054      4.817
            ?-?-?     37.227     43.246      7.369
            ?-?-?     48.233     36.019      1.055
            ?-?-?     48.733     69.057      4.934
            ?-?-?     54.236     22.081      2.170
            ?-?-?     40.229     29.308      2.727
            ?-?-?     30.224     20.532      4.223
            ?-?-?     39.228     63.895      3.922
            ?-?-?     50.234     13.821      4.942
            ?-?-?     45.732     21.049      0.733
            ?-?-?     55.236     16.403      1.129
            ?-?-?     48.233     13.821      4.296
            ?-?-?     41.729     24.662      1.788
            ?-?-?     42.730     57.701      2.580
            ?-?-?     27.222     60.282      0.439
            ?-?-?     54.236     32.406      5.807
            ?-?-?     54.236     22.081      1.898
            ?-?-?     48.233     26.211      0.586
            ?-?-?     50.734     22.081      1.502
            ?-?-?     58.738     31.889      2.544
            ?-?-?     39.228     56.152      2.712
            ?-?-?     48.733     21.565      1.253
            ?-?-?     47.232     45.827      5.132
            ?-?-?     58.738     75.768      5.932
            ?-?-?     27.222     75.768      5.932
            ?-?-?     30.224     64.411      3.922
            ?-?-?     37.727     28.276      2.412
            ?-?-?     53.736     46.860      4.164
            ?-?-?     55.236     42.214      6.988
            ?-?-?     34.726     41.698      2.133
            ?-?-?     30.224     36.535      4.333
            ?-?-?     42.230     29.308      4.758
            ?-?-?     42.230     27.243      2.096
            ?-?-?     31.724     43.762      1.429
            ?-?-?     29.223     34.470      2.610
            ?-?-?     55.236     18.984      1.517
            ?-?-?     40.229     58.733      5.030
            ?-?-?     27.722     50.473      1.686
            ?-?-?     56.237     24.146      1.671
            ?-?-?     52.235     56.152      5.030
            ?-?-?     50.734     18.467      4.252
            ?-?-?     29.223     57.184      4.318
            ?-?-?     38.728     25.178      2.954
            ?-?-?     58.738     32.406      5.030
            ?-?-?     30.724     45.827      5.030
            ?-?-?     29.223     21.565      3.864
            ?-?-?     50.234     31.373      0.601
            ?-?-?     47.733     25.695      4.942
            ?-?-?     58.238     20.532      1.348
            ?-?-?     32.225     68.025      3.908
            ?-?-?     58.738     18.984      1.634
            ?-?-?     31.224     63.379      3.644
            ?-?-?     56.237     11.240      5.022
            ?-?-?     58.238     17.435      1.348
            ?-?-?     27.222     40.149      3.123
            ?-?-?     51.234     65.960      2.126
            ?-?-?     43.230     16.919      2.089
            ?-?-?     39.228     28.276      1.546
            ?-?-?     42.730     21.565      4.942
            ?-?-?     54.736     38.600      4.773
            ?-?-?     34.726     25.178      4.318
            ?-?-?     30.724     57.184      4.450
            ?-?-?     29.723     42.214      2.419
            ?-?-?     55.236     16.403      1.605
            ?-?-?     33.225     70.090      5.844
            ?-?-?     49.233     46.860      3.856
            ?-?-?     43.230     17.435      2.030
            ?-?-?     30.724     25.695      1.077
            ?-?-?     56.737     46.344      5.030
            ?-?-?     54.736     14.338      6.973
            ?-?-?     54.736     16.919      2.089
            ?-?-?     55.236     42.214      1.488
            ?-?-?     44.231     28.276      0.623
            ?-?-?     57.738     25.695      5.008
            ?-?-?     37.227     54.603      5.030
            ?-?-?     40.229     75.768      4.223
            ?-?-?     40.229     10.208      4.223
            ?-?-?     45.732     27.243      3.116
            ?-?-?     29.223     53.571      4.333
            ?-?-?     33.725     61.830      3.783
            ?-?-?     50.734     42.214      2.940
            ?-?-?     58.738     75.768      0.887
            ?-?-?     53.736     25.178      0.747
            ?-?-?     58.738     10.208      0.887
            ?-?-?     53.736     38.600      5.176
            ?-?-?     57.237     39.633      3.585
            ?-?-?     39.728     42.214      1.752
            ?-?-?     58.738     18.467      0.806
            ?-?-?     51.234     28.792      1.495
            ?-?-?     47.733     70.606      4.949
            ?-?-?     51.735     41.181      7.692
            ?-?-?     46.232     23.113      0.278
            ?-?-?     31.724     36.535      1.055
            ?-?-?     32.725     23.630      0.271
            ?-?-?     44.231     26.211      4.355
            ?-?-?     33.725     50.990      4.128
            ?-?-?     52.735     22.081      1.348
            ?-?-?     50.734     31.373      1.422
            ?-?-?     40.729     60.798      1.260
            ?-?-?     28.723     42.214      2.617
            ?-?-?     45.231     18.984      1.304
            ?-?-?     54.736     28.792      4.634
            ?-?-?     32.225     59.765      4.179
            ?-?-?     38.728     64.411      3.856
            ?-?-?     30.224     58.217      4.648
            ?-?-?     36.227     21.565      0.784
            ?-?-?     58.738     59.765      2.148
            ?-?-?     38.728     13.305      1.847
