# Supplementary material for: Structural and regulatory insights into the glideosome-associated connector from Toxoplasma gondii
Source: eLife. 2023 Apr 4;12:e86049. doi: 10.7554/eLife.86049 (PMC10125020; doi:10.7554/eLife.86049)
Supplement: Figure 1—source data 1. — wwPDB X-ray structure validation; MTZ file for TgGAC X-ray diffraction data and final refined PDB file for TgGAC from X-ray diffraction. [file elife-86049-fig1-data1.zip › Figure 1-source data 1/NOE assignment and NMR structure/peak_lists/CcoNH_ccconh_all.csv]

N	C	HN	responses
120.050	32.023	9.062	1.000
121.124	27.199	7.349	1.000
112.060	39.364	8.070	1.000
121.144	55.088	8.573	1.000
119.832	32.404	7.901	1.000
118.115	29.630	8.071	1.000
118.518	29.970	8.498	1.000
122.039	31.448	8.800	1.000
122.119	32.063	8.796	1.000
115.357	27.513	8.930	1.000
115.238	28.194	8.900	1.000
120.752	26.173	8.837	1.000
120.678	26.759	8.836	1.000
112.177	38.840	8.063	1.000
115.318	65.381	8.931	1.000
115.254	64.944	8.892	1.000
115.994	43.247	7.582	1.000
107.582	35.870	7.826	1.000
119.830	18.184	7.109	1.000
119.913	18.718	7.104	1.000
116.108	57.721	7.577	1.000
116.325	25.354	7.874	1.000
122.456	40.137	8.386	1.000
121.152	30.102	7.351	1.000
118.405	30.568	8.495	1.000
116.115	42.844	7.585	1.000
125.626	39.231	7.592	1.000
119.395	23.093	8.683	1.000
122.238	36.156	7.554	1.000
115.057	64.365	8.359	1.000
115.052	64.906	8.352	1.000
115.007	65.100	8.351	1.000
124.862	26.218	8.988	1.000
121.801	21.136	6.330	1.000
130.768	23.125	9.230	1.000
116.114	27.765	7.580	1.000
109.772	36.672	7.967	1.000
117.427	59.868	8.007	1.000
120.354	24.103	8.340	1.000
120.317	24.718	8.336	1.000
116.769	67.599	8.422	1.000
120.274	35.126	8.334	1.000
115.019	26.866	8.351	1.000
115.105	27.367	8.359	1.000
115.175	27.623	8.355	1.000
116.757	21.570	8.421	1.000
108.458	33.435	7.494	1.000
120.708	59.859	8.838	1.000
118.963	36.876	7.824	1.000
125.225	27.577	11.779	1.000
119.832	21.211	7.106	1.000
122.221	59.067	7.552	1.000
125.293	27.258	11.781	1.000
118.519	58.696	8.495	1.000
111.303	22.709	7.381	1.000
122.018	39.483	8.382	1.000
120.269	25.324	8.209	1.000
122.897	40.725	7.987	1.000
122.019	57.150	8.800	1.000
125.294	55.224	9.134	1.000
111.302	41.168	9.402	1.000
119.832	25.736	7.906	1.000
119.730	26.378	7.903	1.000
115.138	31.665	8.358	1.000
115.066	32.373	8.354	1.000
116.361	28.708	7.872	1.000
116.358	29.395	7.871	1.000
111.380	60.780	7.175	1.000
111.335	61.283	7.171	1.000
118.082	59.727	8.073	1.000
111.194	23.385	7.379	1.000
116.770	29.311	7.119	1.000
120.288	54.716	8.335	1.000
117.207	38.730	8.085	1.000
108.233	57.576	7.496	1.000
130.768	60.759	9.238	1.000
121.582	32.404	8.300	1.000
130.768	36.013	9.230	1.000
119.613	32.015	8.430	1.000
107.580	57.266	7.826	1.000
130.768	22.094	9.230	1.000
125.268	24.723	9.133	1.000
116.333	64.985	7.735	1.000
113.051	39.622	7.682	1.000
120.266	56.999	8.210	1.000
121.830	30.981	6.333	1.000
121.363	19.361	8.101	1.000
118.302	42.274	7.513	1.000
105.643	25.000	7.257	1.000
121.369	55.050	7.343	1.000
118.082	65.914	7.815	1.000
126.175	63.852	6.571	1.000
121.582	34.574	8.688	1.000
122.019	37.562	8.798	1.000
122.142	38.121	8.795	1.000
118.075	42.076	7.931	1.000
117.645	72.616	8.855	1.000
120.949	38.623	7.778	1.000
116.316	58.174	7.872	1.000
121.364	54.595	7.346	1.000
122.238	39.726	8.117	1.000
116.760	32.515	7.115	1.000
118.094	33.115	8.175	1.000
118.157	33.492	8.168	1.000
118.081	36.585	8.070	1.000
121.367	41.533	7.265	1.000
108.874	39.053	8.029	1.000
120.259	34.586	8.210	1.000
115.233	19.047	7.372	1.000
120.051	37.694	8.163	1.000
106.703	41.776	7.592	1.000
118.082	30.985	9.010	1.000
117.881	66.022	7.818	1.000
123.524	36.623	7.208	1.000
116.530	40.575	7.754	1.000
116.927	25.208	7.116	1.000
121.142	40.788	8.367	1.000
109.785	55.959	7.965	1.000
115.239	31.819	8.902	1.000
115.249	32.055	8.928	1.000
121.787	22.532	6.328	1.000
125.300	65.914	11.780	1.000
116.991	24.850	7.118	1.000
114.565	54.448	7.110	1.000
109.756	29.338	7.967	1.000
110.865	40.249	7.882	1.000
117.427	18.626	8.161	1.000
121.362	18.071	7.342	1.000
130.766	30.477	7.538	1.000
116.074	30.204	7.582	1.000
105.617	33.061	7.256	1.000
126.817	43.847	7.754	1.000
116.988	58.312	7.116	1.000
121.794	59.525	8.686	1.000
125.258	35.866	9.133	1.000
118.974	18.393	7.952	1.000
118.741	30.187	7.687	1.000
123.083	36.090	9.101	1.000
121.600	36.154	8.300	1.000
120.196	35.469	9.241	1.000
118.082	55.222	9.012	1.000
105.615	58.181	7.259	1.000
118.956	45.942	8.385	1.000
108.242	24.788	7.498	1.000
122.174	29.945	7.553	1.000
125.291	32.216	11.780	1.000
125.177	32.666	11.780	1.000
120.205	35.567	9.273	1.000
122.240	29.239	7.554	1.000
120.094	34.651	9.256	1.000
114.582	19.107	7.108	1.000
116.114	22.231	8.914	1.000
121.143	54.709	7.350	1.000
116.332	33.865	7.869	1.000
120.707	29.311	8.839	1.000
121.143	18.615	8.578	1.000
118.082	35.497	9.011	0.999
119.615	56.951	8.430	0.999
118.060	21.237	7.819	0.999
108.358	29.673	7.496	0.999
119.880	27.714	9.555	0.999
119.902	28.914	9.555	0.999
108.341	29.455	7.498	0.999
108.239	28.834	7.493	0.999
105.689	29.395	7.259	0.999
116.332	63.745	7.816	0.999
118.738	65.914	9.293	0.999
105.659	28.800	7.260	0.999
118.060	55.746	7.929	0.999
116.330	18.333	7.734	0.999
128.169	28.671	8.461	0.999
116.313	18.612	7.740	0.999
122.891	30.751	8.053	0.999
128.242	28.268	8.478	0.999
119.175	32.061	8.053	0.999
119.832	61.416	7.107	0.999
111.313	37.388	7.168	0.999
111.378	38.013	7.176	0.999
107.577	27.596	7.818	0.999
116.332	31.373	7.815	0.999
119.175	32.808	8.063	0.999
119.868	28.649	9.554	0.999
119.903	60.229	9.559	0.999
119.893	60.826	9.555	0.999
107.121	43.164	6.902	0.999
112.200	57.727	7.647	0.999
116.303	19.084	7.736	0.999
118.736	58.656	7.686	0.999
119.613	32.288	8.061	0.999
119.832	60.243	7.901	0.999
118.519	54.057	7.713	0.999
122.894	59.504	8.053	0.999
122.802	59.757	8.053	0.999
112.177	31.373	7.650	0.999
128.351	61.914	9.080	0.999
122.893	37.684	8.053	0.999
107.800	20.361	7.694	0.999
127.925	19.954	8.423	0.999
127.796	20.538	8.419	0.999
112.189	27.380	7.647	0.999
118.082	29.311	8.174	0.999
120.051	55.222	9.258	0.999
121.773	36.466	8.138	0.999
119.630	24.804	8.060	0.999
114.382	33.514	8.138	0.999
117.972	21.468	7.820	0.999
117.861	22.432	7.817	0.999
124.985	30.236	8.993	0.999
124.921	30.932	8.989	0.999
116.551	31.889	8.612	0.999
116.101	41.305	7.573	0.999
128.276	23.006	9.075	0.999
118.519	27.249	7.713	0.998
107.802	53.682	7.693	0.998
117.645	60.759	8.855	0.998
128.172	62.745	8.468	0.998
115.346	55.123	7.373	0.998
115.294	55.448	7.372	0.998
115.218	55.759	7.372	0.998
121.800	62.446	6.334	0.998
116.825	23.700	8.422	0.998
116.735	24.281	8.423	0.998
111.198	31.947	7.379	0.998
111.302	31.287	7.382	0.998
128.212	12.253	8.464	0.998
128.267	11.733	8.470	0.998
119.179	67.254	8.043	0.998
128.164	16.412	8.461	0.998
119.918	31.513	7.099	0.998
118.235	30.283	7.706	0.998
118.301	29.134	7.701	0.998
127.883	62.260	8.421	0.998
128.235	15.899	8.466	0.998
119.897	31.080	7.107	0.998
121.690	30.361	8.141	0.998
121.797	29.782	8.157	0.998
118.109	55.220	8.175	0.998
121.585	28.907	8.688	0.998
121.676	30.516	8.153	0.998
115.240	61.410	8.022	0.997
112.079	55.819	8.064	0.997
111.988	56.740	8.069	0.997
120.036	56.013	9.063	0.997
128.324	22.154	9.078	0.997
120.069	55.649	9.066	0.997
119.820	29.734	7.905	0.997
111.328	28.396	7.173	0.997
118.545	46.952	7.717	0.997
121.775	21.502	7.645	0.997
128.266	35.841	8.465	0.997
128.164	36.502	8.461	0.997
123.768	23.463	8.640	0.997
127.924	22.609	8.417	0.997
118.993	55.252	7.956	0.997
115.132	32.681	8.017	0.997
115.239	32.036	8.016	0.997
121.319	55.003	8.100	0.997
118.958	57.811	7.826	0.997
117.427	54.705	8.156	0.997
123.758	26.865	8.647	0.997
123.769	44.918	8.648	0.996
116.111	25.327	7.576	0.996
111.303	57.649	7.382	0.996
111.215	58.227	7.378	0.996
116.593	39.653	8.616	0.996
126.282	21.474	6.567	0.996
123.550	56.634	7.212	0.996
121.123	54.207	8.363	0.996
120.050	25.702	9.254	0.996
117.644	24.062	8.855	0.996
117.709	23.714	8.859	0.996
123.113	54.572	9.105	0.996
126.242	22.080	6.574	0.996
116.794	31.761	8.421	0.995
117.426	31.889	8.010	0.995
124.927	60.873	8.990	0.995
127.706	32.404	8.425	0.995
126.395	19.975	6.570	0.995
126.326	20.211	6.577	0.995
126.831	58.316	8.055	0.995
120.269	29.311	8.206	0.995
126.830	21.680	8.048	0.995
113.051	24.156	7.682	0.995
119.180	63.207	8.060	0.994
118.300	58.803	7.700	0.994
116.551	55.088	8.620	0.994
120.307	28.719	8.333	0.993
120.354	28.387	8.336	0.993
119.156	27.709	8.059	0.993
111.958	23.640	8.065	0.993
111.342	19.013	7.175	0.992
111.368	19.297	7.175	0.992
119.176	23.125	8.041	0.992
112.191	26.166	8.071	0.992
112.109	26.746	8.066	0.992
126.802	36.448	8.051	0.991
118.964	27.651	7.825	0.990
119.482	50.922	8.684	0.990
119.444	49.794	8.681	0.990
113.080	26.341	7.684	0.990
113.060	26.098	7.686	0.990
119.643	29.429	8.058	0.989
116.551	57.802	7.756	0.988
121.179	42.848	7.351	0.987
121.143	42.568	7.352	0.987
121.624	54.597	8.299	0.987
121.673	53.941	8.295	0.987
111.258	29.426	7.380	0.985
116.332	19.001	7.815	0.985
117.207	62.305	8.081	0.985
122.887	27.089	8.053	0.980
116.375	21.507	7.821	0.980
116.395	22.074	7.813	0.980
117.198	46.167	8.528	0.980
118.576	24.368	7.718	0.979
118.568	24.093	7.718	0.979
120.707	43.230	8.839	0.979
118.082	25.702	7.517	0.977
121.989	58.333	8.383	0.977
110.864	53.541	7.885	0.976
122.894	63.336	8.057	0.975
119.615	59.874	8.060	0.974
116.598	34.996	9.414	0.973
116.681	34.459	9.406	0.973
121.363	54.572	7.267	0.972
125.296	29.666	9.135	0.972
116.326	22.011	7.733	0.970
116.354	21.517	7.735	0.970
118.301	56.289	7.508	0.968
116.332	31.519	7.735	0.965
121.853	70.617	7.653	0.964
121.801	70.157	7.642	0.964
121.861	70.965	7.649	0.964
128.324	36.447	9.072	0.963
114.413	27.933	8.146	0.961
114.481	27.725	8.130	0.961
114.485	27.557	8.150	0.961
121.800	56.119	8.143	0.960
119.178	21.390	8.038	0.959
121.754	62.316	7.651	0.954
121.820	61.864	7.653	0.954
125.519	53.166	7.590	0.952
108.713	31.720	8.983	0.945
118.087	31.992	7.816	0.943
120.080	29.246	9.249	0.943
120.037	28.973	9.253	0.943
118.236	25.839	7.513	0.939
118.302	25.431	7.517	0.939
118.149	22.005	7.510	0.936
112.178	43.374	7.653	0.930
113.087	53.107	7.685	0.924
111.312	57.316	9.406	0.921
123.728	54.719	8.637	0.918
108.456	41.790	7.496	0.915
107.660	30.406	7.819	0.907
107.646	30.125	7.818	0.907
115.239	50.448	8.925	0.901
126.831	20.547	8.049	0.897
125.300	29.827	9.152	0.894
119.876	58.778	8.511	0.892
116.012	50.682	8.914	0.885
116.078	49.740	8.907	0.885
119.672	17.329	8.062	0.882
115.248	64.797	8.030	0.878
114.393	60.229	8.151	0.875
114.441	59.690	8.153	0.875
108.712	54.457	8.983	0.874
118.093	36.994	9.010	0.872
113.273	57.118	8.116	0.871
123.986	36.633	7.214	0.867
105.668	42.164	7.260	0.858
105.618	41.965	7.248	0.858
116.114	50.963	8.918	0.849
118.103	38.690	7.486	0.832
119.863	32.968	8.510	0.827
115.233	26.864	8.015	0.813
113.262	31.228	8.116	0.812
118.738	29.454	8.060	0.810
118.815	57.448	9.292	0.810
122.486	57.027	8.383	0.805
122.255	57.601	8.115	0.777
126.202	33.027	6.575	0.771
106.788	54.863	7.591	0.753
106.766	55.135	7.589	0.753
118.082	39.106	7.502	0.748
125.746	31.955	8.330	0.707
122.676	32.818	8.061	0.691
106.727	20.161	7.698	0.678
121.133	24.458	7.348	0.655
114.402	59.882	8.129	0.650
119.641	20.041	8.050	0.607
119.629	19.830	8.054	0.607
128.142	39.138	7.599	0.604
124.938	51.540	8.986	0.557
124.956	51.164	8.983	0.557
121.826	69.169	7.640	0.549
112.169	36.307	8.061	0.547
115.220	30.436	8.017	0.522
126.611	39.241	7.600	0.515
108.435	66.264	7.495	0.511
126.788	51.056	8.061	0.508
126.832	51.289	8.056	0.508
120.488	18.590	8.565	0.506
118.518	39.238	7.587	0.504
119.176	70.554	8.041	0.499
108.896	33.435	7.494	0.462
122.019	31.889	7.971	0.452
125.737	32.404	7.588	0.438
119.613	58.696	8.433	0.435
122.894	14.361	8.049	0.434
131.205	39.106	7.596	0.423
113.270	25.187	8.112	0.409
107.146	43.230	6.845	0.405
123.113	34.466	9.105	0.392
116.770	42.199	7.119	0.390
117.426	33.435	8.002	0.378
116.551	54.572	9.410	0.376
119.176	29.827	8.057	0.372
118.957	28.796	8.057	0.362
118.082	39.106	7.455	0.358
127.268	22.609	8.417	0.357
125.300	51.479	11.772	0.343
111.958	72.100	8.065	0.339
119.832	28.280	8.511	0.332
130.768	23.125	9.191	0.330
128.143	53.541	8.065	0.325
119.613	58.181	8.049	0.320
126.175	32.404	8.112	0.314
130.768	57.665	7.525	0.297
111.958	30.342	8.065	0.293
118.301	43.746	7.705	0.293
115.239	28.796	8.026	0.281
115.020	32.404	7.596	0.271
115.020	39.622	7.588	0.257
120.269	42.199	8.206	0.251
112.177	59.727	7.650	0.248
125.518	72.100	7.596	0.248
108.896	52.510	8.026	0.244
117.645	39.622	8.855	0.240
123.550	39.106	7.588	0.238
110.427	40.653	7.596	0.235
119.176	18.485	7.838	0.233
115.239	61.790	8.925	0.227
127.706	53.541	8.433	0.226
115.239	62.305	8.933	0.224
116.114	72.100	7.588	0.218
117.207	29.827	8.065	0.216
119.176	75.193	8.041	0.216
104.959	58.696	7.690	0.212
118.082	42.199	7.822	0.210
131.205	40.653	7.596	0.210
116.114	36.013	7.564	0.207
117.426	59.727	7.948	0.206
108.896	32.404	8.034	0.199
123.331	38.075	8.057	0.198
109.552	72.616	7.588	0.197
132.080	39.106	7.596	0.195
112.177	72.100	8.065	0.185
118.082	66.945	8.065	0.181
111.520	18.485	7.815	0.178
123.550	34.982	7.212	0.176
116.114	73.647	7.580	0.172
108.677	36.013	8.988	0.171
119.176	67.460	7.979	0.168
125.518	32.404	7.596	0.167
126.612	32.404	7.596	0.161
119.832	32.920	8.464	0.154
123.331	33.951	8.065	0.153
119.613	32.404	7.588	0.153
118.957	25.702	7.830	0.148
122.894	53.026	7.987	0.142
115.239	23.640	8.347	0.141
104.521	39.106	7.596	0.140
117.426	32.404	7.588	0.139
121.363	52.510	8.096	0.131
116.770	39.622	8.425	0.128
116.114	23.640	7.564	0.124
120.488	41.168	8.362	0.121
111.958	44.262	8.065	0.119
116.332	58.181	7.776	0.119
115.895	32.404	8.933	0.113
119.176	66.945	7.987	0.113
104.959	72.100	7.588	0.111
113.051	37.044	7.682	0.109
120.488	39.622	7.580	0.105
112.177	21.578	8.057	0.104
111.739	39.622	7.588	0.103
111.739	72.100	7.588	0.103
117.207	65.914	9.254	0.101
105.834	72.616	7.588	0.101
120.050	41.684	8.589	0.096
122.019	24.156	7.987	0.094
120.488	25.187	8.049	0.091
131.424	72.100	7.588	0.090
124.644	72.616	8.049	0.089
128.143	15.907	8.417	0.088
125.081	57.665	8.996	0.087
121.800	64.883	6.313	0.086
120.488	59.727	8.057	0.082
117.645	63.852	8.863	0.081
115.020	24.156	8.347	0.079
119.832	26.218	7.854	0.078
120.050	59.212	8.159	0.076
120.707	31.373	8.831	0.075
120.050	18.485	8.566	0.074
127.706	16.423	8.448	0.074
110.208	39.106	8.026	0.073
115.020	72.100	7.588	0.073
106.927	32.404	7.588	0.072
111.083	39.106	7.596	0.072
127.924	53.541	8.417	0.071
116.114	39.106	7.596	0.071
109.771	33.435	7.971	0.071
112.614	61.274	8.065	0.070
120.925	53.026	7.783	0.069
119.176	12.814	8.041	0.069
116.114	60.243	7.580	0.068
108.896	34.982	8.026	0.067
122.894	57.150	8.057	0.067
122.019	57.150	7.979	0.066
122.019	65.398	8.800	0.066
125.518	51.479	7.596	0.065
123.113	39.106	7.588	0.063
121.144	21.063	7.353	0.062
127.268	72.100	7.596	0.061
120.925	21.578	7.635	0.060
111.520	18.485	7.791	0.060
112.177	57.665	7.713	0.060
104.521	38.075	7.596	0.060
113.708	46.324	7.596	0.059
119.832	56.634	7.901	0.058
107.146	46.324	6.915	0.058
118.082	70.038	8.073	0.057
117.426	51.994	8.151	0.056
126.175	63.336	8.112	0.055
115.020	57.150	8.065	0.055
117.645	22.609	8.863	0.054
118.082	57.665	7.815	0.053
126.612	44.262	8.057	0.053
120.269	59.212	8.182	0.052
119.832	63.336	8.057	0.050
128.143	70.038	8.479	0.050
105.396	39.106	7.596	0.049
116.988	59.727	8.057	0.049
122.019	55.603	8.378	0.048
116.770	55.088	7.072	0.047
122.894	55.088	8.049	0.047
123.987	39.106	7.588	0.046
113.051	32.920	7.674	0.044
118.738	20.547	8.049	0.042
107.146	46.839	6.900	0.042
121.144	59.212	8.683	0.042
124.862	28.796	8.988	0.042
127.706	30.342	8.065	0.042
121.800	66.429	6.329	0.041
109.115	30.342	8.073	0.040
120.488	31.889	8.831	0.040
125.300	76.740	11.772	0.039
125.300	11.268	11.772	0.039
119.613	60.759	8.425	0.038
118.082	33.435	8.073	0.038
114.364	19.001	7.353	0.038
112.177	42.199	8.065	0.038
117.426	39.622	7.588	0.037
111.302	31.889	7.330	0.037
120.050	30.342	9.097	0.037
117.863	30.342	7.682	0.037
126.831	48.901	8.065	0.037
126.831	23.125	8.057	0.036
125.737	48.386	7.588	0.036
121.800	59.212	6.329	0.035
116.114	19.001	7.384	0.035
125.956	56.119	8.073	0.035
116.114	31.889	7.572	0.035
122.894	71.585	8.057	0.035
128.362	64.883	9.058	0.034
120.707	37.044	8.065	0.034
117.426	40.653	7.768	0.033
114.364	28.280	8.065	0.033
127.268	20.547	8.417	0.033
118.519	63.336	8.503	0.033
108.021	34.982	7.502	0.033
116.551	34.982	9.363	0.033
130.768	72.100	7.588	0.032
106.709	49.417	7.603	0.032
131.643	72.100	7.596	0.032
120.050	35.497	8.049	0.031
116.332	37.560	7.869	0.031
123.113	45.808	9.097	0.031
105.396	30.342	7.259	0.031
117.426	19.001	8.049	0.031
125.737	30.858	7.588	0.030
112.177	59.212	8.065	0.030
126.831	58.181	8.002	0.030
108.240	21.063	7.494	0.030
122.019	39.622	7.588	0.029
124.862	27.249	9.011	0.029
119.613	39.106	7.588	0.028
124.425	62.821	8.049	0.028
118.957	59.212	8.065	0.027
119.832	60.759	9.481	0.027
116.770	46.324	7.111	0.027
125.518	76.224	7.596	0.026
112.177	42.715	8.073	0.026
121.800	38.591	8.135	0.026
120.925	21.578	6.321	0.026
118.301	41.684	7.259	0.025
127.049	72.100	7.588	0.025
104.740	58.696	7.697	0.025
114.364	27.765	8.073	0.025
113.051	43.230	7.682	0.025
119.832	27.249	8.065	0.025
113.270	65.398	8.057	0.024
119.176	34.982	8.049	0.024
109.771	29.311	7.909	0.024
119.394	20.547	8.683	0.024
119.176	37.044	7.713	0.024
112.177	40.137	7.643	0.023
120.269	62.305	8.214	0.023
121.363	46.324	7.588	0.023
116.551	47.870	8.620	0.023
127.706	39.106	7.603	0.023
116.551	32.404	7.596	0.023
122.894	17.454	8.065	0.023
128.362	25.702	9.082	0.022
127.706	22.094	8.464	0.022
126.175	31.373	8.057	0.022
116.770	14.876	8.417	0.021
119.394	53.026	8.049	0.021
122.019	31.889	8.730	0.021
125.300	29.311	11.780	0.021
120.050	31.889	9.262	0.021
121.582	40.653	8.300	0.020
105.834	56.634	7.267	0.020
120.488	19.516	8.096	0.020
113.270	38.075	7.596	0.020
116.332	23.125	7.822	0.020
114.583	16.423	7.111	0.019
131.861	76.740	7.353	0.019
119.394	19.001	8.675	0.019
117.863	30.342	7.815	0.019
125.737	65.398	8.034	0.019
118.301	48.386	8.057	0.019
120.050	35.497	9.207	0.018
105.396	19.516	7.111	0.018
125.300	29.311	9.246	0.018
105.615	32.920	7.173	0.018
112.177	11.268	7.643	0.018
117.645	60.759	8.800	0.018
112.177	76.740	7.643	0.018
116.332	19.001	7.119	0.018
116.770	64.367	8.417	0.017
117.645	27.249	8.863	0.017
118.301	63.336	7.697	0.017
122.456	32.920	7.596	0.017
119.176	73.131	8.041	0.017
131.643	29.827	8.049	0.017
117.426	64.883	8.057	0.017
125.300	26.733	9.137	0.017
121.800	28.280	8.128	0.017
126.393	72.616	7.588	0.016
127.487	72.616	8.057	0.016
114.145	56.634	8.065	0.016
113.270	73.647	8.354	0.016
108.896	57.665	7.502	0.016
120.488	40.653	8.354	0.016
118.301	30.342	8.120	0.016
120.269	34.982	8.284	0.016
116.332	72.616	7.736	0.015
107.146	39.622	8.386	0.015
119.613	54.057	8.057	0.015
110.427	46.324	7.596	0.015
121.144	45.808	7.361	0.015
129.237	46.324	8.049	0.015
107.583	59.727	7.838	0.015
123.987	72.616	7.588	0.015
110.208	72.616	7.596	0.015
118.082	36.529	7.940	0.015
116.988	60.759	7.119	0.015
114.583	27.765	8.057	0.015
118.082	57.665	8.073	0.014
120.488	32.404	7.588	0.014
118.519	54.057	7.674	0.014
118.738	46.324	7.588	0.014
122.019	65.398	7.549	0.014
126.831	30.342	8.041	0.014
125.300	31.373	9.129	0.014
120.050	31.889	9.215	0.014
106.709	33.435	8.057	0.013
114.364	31.889	8.135	0.013
112.177	15.392	7.643	0.013
126.612	51.479	8.065	0.013
107.146	39.106	7.588	0.013
111.958	37.044	8.065	0.013
121.800	42.199	8.300	0.013
122.019	24.156	8.010	0.013
116.114	64.883	7.588	0.013
118.957	55.088	7.909	0.013
126.393	23.640	6.579	0.013
119.832	48.901	8.057	0.013
108.240	37.560	8.065	0.013
130.330	39.106	7.596	0.013
126.175	66.429	6.579	0.013
121.363	39.106	7.588	0.013
115.020	72.616	8.026	0.012
123.987	53.541	8.049	0.012
119.832	21.063	7.048	0.012
128.143	46.324	7.596	0.012
119.176	40.137	8.057	0.012
121.144	30.342	7.275	0.012
122.019	60.243	8.800	0.011
125.518	39.106	7.721	0.011
118.957	49.417	7.815	0.011
120.050	32.404	9.246	0.011
128.362	37.560	8.464	0.011
127.706	65.398	8.417	0.011
111.958	33.951	8.073	0.011
127.924	28.280	8.425	0.011
118.082	33.435	8.104	0.011
116.332	64.883	7.666	0.011
125.518	23.125	7.596	0.011
116.770	55.088	7.119	0.011
110.208	36.529	8.065	0.011
118.082	41.684	7.807	0.011
119.176	50.963	8.065	0.011
123.113	58.696	7.557	0.011
112.395	32.404	7.596	0.011
128.362	61.790	9.129	0.010
122.456	48.901	8.049	0.010
128.143	66.429	8.472	0.010
106.271	31.889	8.065	0.010
121.363	45.808	7.338	0.010
112.833	24.156	8.057	0.010
131.205	38.075	7.588	0.010
119.176	26.218	8.057	0.010
110.864	44.262	7.885	0.010
113.270	59.212	8.120	0.010
119.832	59.727	8.002	0.010
123.331	44.777	8.057	0.010
121.144	32.920	7.345	0.010
108.677	36.013	9.011	0.010
127.706	32.404	7.596	0.010
111.520	72.100	8.073	0.010
105.178	26.218	7.251	0.010
118.082	37.560	7.822	0.010
119.832	22.609	7.095	0.010
123.550	45.808	7.588	0.009
118.301	27.765	8.065	0.009
108.677	60.243	8.041	0.009
119.176	28.796	8.081	0.009
118.519	49.932	7.721	0.009
120.488	23.125	8.683	0.009
122.675	27.765	8.026	0.009
131.861	11.268	7.361	0.009
105.178	31.889	8.057	0.009
117.207	37.044	7.830	0.009
109.989	72.100	7.596	0.009
114.145	31.889	8.339	0.009
118.082	24.156	7.815	0.009
121.363	45.808	7.596	0.009
126.831	28.796	8.049	0.009
116.332	14.361	7.744	0.009
108.677	39.106	8.237	0.009
108.240	22.609	7.502	0.009
119.613	15.392	8.049	0.009
115.895	65.398	8.941	0.009
125.518	68.491	7.596	0.009
116.332	25.187	7.776	0.009
118.519	38.591	7.815	0.009
119.613	57.150	7.901	0.009
121.582	44.777	8.128	0.009
120.050	29.311	9.223	0.009
111.520	72.100	7.596	0.008
118.082	57.150	8.182	0.008
108.458	23.640	8.065	0.008
109.115	34.982	8.065	0.008
109.989	57.665	7.510	0.008
121.800	59.727	8.558	0.008
112.177	64.367	7.650	0.008
121.363	45.808	7.259	0.008
116.114	64.367	7.572	0.008
128.362	32.404	7.596	0.008
121.582	20.032	8.691	0.008
109.771	60.243	7.963	0.008
107.146	40.137	6.915	0.008
122.456	61.274	8.065	0.008
120.488	17.969	7.338	0.008
117.426	64.883	8.010	0.008
123.769	28.280	8.644	0.008
115.239	36.013	8.354	0.008
119.613	55.603	8.057	0.008
119.832	28.796	8.683	0.008
120.269	51.479	8.331	0.008
116.988	40.653	7.580	0.008
112.177	36.013	7.643	0.008
111.302	64.367	7.181	0.008
109.552	20.547	7.690	0.008
116.770	72.616	7.588	0.008
129.455	39.106	7.596	0.008
113.270	47.870	7.682	0.007
115.020	67.976	8.347	0.007
128.799	71.069	8.065	0.007
113.051	56.119	7.674	0.007
126.831	39.106	8.034	0.007
119.832	22.609	7.119	0.007
131.861	45.808	7.588	0.007
121.800	65.398	8.065	0.007
124.862	30.342	9.050	0.007
118.301	22.609	6.313	0.007
118.082	36.529	7.955	0.007
116.332	42.199	7.877	0.007
118.957	72.100	7.588	0.007
118.957	40.653	8.370	0.007
118.957	49.932	7.822	0.007
114.364	19.516	7.377	0.007
118.957	58.181	7.948	0.007
115.020	23.640	8.339	0.007
107.802	40.653	7.596	0.007
119.394	23.125	8.863	0.007
108.240	22.609	7.697	0.007
117.426	56.634	8.002	0.007
130.986	62.821	9.238	0.007
125.518	49.417	7.588	0.007
121.582	41.684	8.307	0.007
123.769	46.324	7.588	0.007
128.143	21.063	8.479	0.007
109.771	39.106	8.034	0.007
122.675	58.696	7.564	0.007
120.269	51.994	8.339	0.007
122.456	72.100	7.596	0.007
126.612	46.324	7.596	0.006
108.896	24.671	7.502	0.006
124.862	39.106	7.603	0.006
116.551	42.715	7.736	0.006
114.583	55.088	9.011	0.006
116.770	28.796	7.244	0.006
119.176	20.032	8.049	0.006
130.986	39.622	8.378	0.006
121.144	51.479	8.057	0.006
117.426	34.466	7.979	0.006
121.800	64.883	6.352	0.006
121.363	15.392	7.345	0.006
111.520	72.100	8.041	0.006
120.488	45.293	8.057	0.006
114.583	60.759	9.238	0.006
120.488	31.889	8.433	0.006
120.269	25.187	9.309	0.006
121.582	21.063	7.345	0.006
123.987	56.119	7.212	0.006
116.114	16.938	7.596	0.006
126.831	39.106	8.065	0.006
130.768	30.858	7.470	0.006
120.488	30.342	8.331	0.006
114.583	23.125	7.103	0.006
124.425	70.038	8.073	0.006
112.177	18.485	7.650	0.006
130.768	60.243	9.160	0.006
110.208	39.106	7.588	0.006
116.114	18.485	7.948	0.006
113.270	32.404	7.588	0.006
120.925	24.671	7.650	0.006
123.769	45.293	8.566	0.006
120.050	41.684	8.542	0.006
122.019	57.150	8.010	0.006
107.583	20.547	7.822	0.006
108.677	20.547	7.690	0.006
111.520	27.249	7.181	0.006
126.831	28.796	8.065	0.006
124.425	73.131	8.049	0.006
120.050	31.889	9.160	0.006
105.615	33.435	7.158	0.005
111.520	29.311	8.073	0.005
126.831	47.870	7.760	0.005
117.863	47.870	7.940	0.005
115.895	19.516	7.119	0.005
121.363	27.249	8.104	0.005
108.677	40.653	7.596	0.005
131.424	63.852	8.049	0.005
112.177	45.808	7.596	0.005
111.302	25.702	7.377	0.005
117.207	58.181	8.049	0.005
117.645	62.821	8.847	0.005
111.302	41.168	9.309	0.005
107.146	32.404	7.596	0.005
118.957	44.777	7.830	0.005
105.834	46.324	7.588	0.005
113.270	62.821	8.057	0.005
118.082	29.311	7.815	0.005
121.800	15.392	6.329	0.005
132.080	58.696	7.580	0.005
119.176	66.945	7.916	0.005
120.269	55.088	7.353	0.005
115.895	28.796	7.111	0.005
128.362	55.088	9.090	0.005
114.801	41.684	7.259	0.005
119.832	58.181	7.111	0.005
106.490	32.920	8.057	0.005
128.143	60.759	8.464	0.005
128.581	72.100	7.588	0.005
110.864	44.777	7.877	0.005
125.300	31.373	9.144	0.005
131.643	32.404	7.596	0.005
121.582	56.119	8.057	0.005
113.489	16.938	8.065	0.005
119.176	17.454	8.049	0.005
124.206	38.075	8.057	0.005
106.271	15.392	8.073	0.005
121.582	31.889	8.691	0.005
131.205	38.591	8.049	0.005
116.770	36.529	9.160	0.005
111.083	22.609	8.073	0.005
128.143	55.603	9.090	0.005
111.302	54.057	7.173	0.005
118.082	22.094	8.182	0.005
125.300	26.733	9.121	0.005
122.456	36.529	8.128	0.005
121.582	27.765	8.143	0.005
