# Supplementary material for: Structural and regulatory insights into the glideosome-associated connector from Toxoplasma gondii
Source: eLife. 2023 Apr 4;12:e86049. doi: 10.7554/eLife.86049 (PMC10125020; doi:10.7554/eLife.86049)
Supplement: Figure 1—source data 1. — wwPDB X-ray structure validation; MTZ file for TgGAC X-ray diffraction data and final refined PDB file for TgGAC from X-ray diffraction. [file elife-86049-fig1-data1.zip › Figure 1-source data 1/NOE assignment and NMR structure/peak_lists/HNcaCO_hncaco_all.list]

      Assignment          w1         w2         w3
            ?-?-?    178.850    121.291      8.085
            ?-?-?    172.473    109.794      7.953
            ?-?-?    176.127    120.139      8.192
            ?-?-?    175.801    119.414      8.673
            ?-?-?    179.720    118.418      8.476
            ?-?-?    179.181    122.297      8.096
            ?-?-?    177.439    117.422      7.989
            ?-?-?    179.156    117.418      7.987
            ?-?-?    176.605    119.022      7.807
            ?-?-?    174.302    126.290      6.546
            ?-?-?    177.950    118.286      7.685
            ?-?-?    173.588    125.666      7.571
            ?-?-?    179.495    122.765      8.037
            ?-?-?    171.289    118.037      8.992
            ?-?-?    179.096    118.167      7.490
            ?-?-?    176.597    111.284      7.162
            ?-?-?    175.659    116.043      8.898
            ?-?-?    173.151    121.041      8.344
            ?-?-?    178.209    122.048      8.360
            ?-?-?    178.212    119.743      9.538
            ?-?-?    178.138    119.794      9.551
            ?-?-?    173.233    112.163      7.624
            ?-?-?    179.163    119.548      8.406
            ?-?-?    177.634    123.407      7.190
            ?-?-?    176.972    121.668      8.673
            ?-?-?    176.454    117.169      8.513
            ?-?-?    175.972    106.793      7.569
            ?-?-?    171.741    120.158      8.189
            ?-?-?    173.960    124.892      8.970
            ?-?-?    176.389    128.165      8.447
            ?-?-?    179.177    117.558      8.141
            ?-?-?    178.498    116.031      7.550
            ?-?-?    179.658    121.280      8.086
            ?-?-?    173.049    116.293      7.853
            ?-?-?    178.268    119.683      8.041
            ?-?-?    177.160    116.918      7.096
            ?-?-?    177.967    119.542      8.414
            ?-?-?    180.482    119.667      7.883
            ?-?-?    179.668    121.417      7.323
            ?-?-?    178.243    117.891      7.803
            ?-?-?    176.128    116.024      7.563
            ?-?-?    177.052    115.277      8.886
            ?-?-?    176.436    130.900      9.207
            ?-?-?    179.534    116.793      8.406
            ?-?-?    176.796    123.417      7.193
            ?-?-?    176.971    115.292      8.915
            ?-?-?    178.470    117.418      8.139
            ?-?-?    174.977    121.169      7.334
            ?-?-?    176.650    127.785      8.400
            ?-?-?    179.103    119.668      7.882
            ?-?-?    173.687    113.032      7.663
            ?-?-?    179.771    122.042      8.358
            ?-?-?    177.890    121.761      6.310
            ?-?-?    174.996    121.776      8.130
            ?-?-?    174.983    128.177      8.443
            ?-?-?    176.465    130.903      9.229
            ?-?-?    174.546    119.793      7.084
            ?-?-?    174.378    107.636      7.677
            ?-?-?    177.419    118.163      8.055
            ?-?-?    179.048    119.168      8.023
            ?-?-?    173.100    117.651      8.837
            ?-?-?    178.471    120.668      8.820
            ?-?-?    176.668    119.042      7.933
            ?-?-?    174.110    116.639      8.601
            ?-?-?    177.174    116.400      7.853
            ?-?-?    171.730    121.778      6.308
            ?-?-?    179.565    118.175      8.051
            ?-?-?    181.966    125.293     11.764
            ?-?-?    173.968    116.679      9.390
            ?-?-?    175.436    122.552      8.371
            ?-?-?    176.461    116.046      8.898
            ?-?-?    178.425    116.918      7.094
            ?-?-?    175.823    107.570      7.807
            ?-?-?    176.034    110.786      7.861
            ?-?-?    176.737    117.161      8.066
            ?-?-?    179.762    119.044      7.933
            ?-?-?    175.470    116.414      7.732
            ?-?-?    173.109    118.043      8.988
            ?-?-?    178.695    115.161      8.009
            ?-?-?    176.814    111.190      7.361
            ?-?-?    176.667    119.435      8.675
            ?-?-?    175.324    121.763      7.625
            ?-?-?    180.492    121.386      7.322
            ?-?-?    176.553    108.895      8.018
            ?-?-?    181.220    122.168      7.532
            ?-?-?    173.668    111.166      7.358
            ?-?-?    178.092    121.034      8.561
            ?-?-?    179.715    120.673      8.819
            ?-?-?    178.715    122.177      7.530
            ?-?-?    177.972    119.133      8.021
            ?-?-?    177.916    119.169      8.037
            ?-?-?    177.906    115.281      8.913
            ?-?-?    176.785    117.921      7.803
            ?-?-?    174.848    118.540      7.702
            ?-?-?    181.963    115.287      7.349
            ?-?-?    176.111    121.676      8.127
            ?-?-?    180.349    125.662      7.575
            ?-?-?    174.122    105.669      7.242
            ?-?-?    178.485    107.659      7.671
            ?-?-?    172.493    120.058      9.247
            ?-?-?    177.360    116.431      7.736
            ?-?-?    175.454    124.920      8.962
            ?-?-?    174.307    121.648      8.278
            ?-?-?    172.912    127.788      8.398
            ?-?-?    176.969    118.434      8.477
            ?-?-?    176.313    116.276      7.796
            ?-?-?    181.222    121.054      8.558
            ?-?-?    179.459    119.706      8.038
            ?-?-?    174.169    130.917      9.213
            ?-?-?    175.983    117.671      8.835
            ?-?-?    176.971    109.796      7.957
            ?-?-?    177.016    109.746      7.940
            ?-?-?    175.685    119.166      8.041
            ?-?-?    179.048    121.630      8.671
            ?-?-?    177.502    116.049      7.560
            ?-?-?    178.255    115.160      8.004
            ?-?-?    174.365    121.816      7.624
            ?-?-?    176.732    116.803      8.404
            ?-?-?    175.842    118.932      8.369
            ?-?-?    178.502    118.251      7.682
            ?-?-?    176.658    116.293      7.712
            ?-?-?    179.529    119.805      9.540
            ?-?-?    178.409    114.544      7.092
            ?-?-?    176.469    118.793      7.669
            ?-?-?    178.496    122.291      8.095
            ?-?-?    175.217    110.802      7.859
            ?-?-?    177.158    112.044      8.053
            ?-?-?    173.845    121.294      7.248
            ?-?-?    175.120    118.042      7.916
            ?-?-?    177.607    118.182      7.486
            ?-?-?    177.607    115.294      7.348
            ?-?-?    174.159    122.547      8.368
            ?-?-?    178.210    122.795      8.031
            ?-?-?    175.846    111.301      7.155
            ?-?-?    176.343    121.169      7.334
            ?-?-?    176.407    112.172      7.624
            ?-?-?    173.704    119.814      7.084
            ?-?-?    176.120    120.186      8.320
            ?-?-?    171.288    130.799      7.514
            ?-?-?    173.785    108.294      7.475
            ?-?-?    175.584    119.067      7.798
            ?-?-?    173.813    130.802      7.513
            ?-?-?    178.035    113.054      7.663
            ?-?-?    175.852    125.294      9.114
            ?-?-?    170.666    118.917      8.368
            ?-?-?    174.859    120.059      9.242
            ?-?-?    171.789    121.674      8.273
            ?-?-?    175.529    108.858      8.013
            ?-?-?    174.847    116.571      9.395
            ?-?-?    176.433    121.433      7.239
            ?-?-?    172.511    126.675      8.038
            ?-?-?    175.405    123.679      8.632
            ?-?-?    176.039    111.937      8.043
            ?-?-?    178.728    125.294     11.762
            ?-?-?    174.776    105.680      7.231
            ?-?-?    174.398    126.818      7.727
            ?-?-?    175.650    108.446      7.472
            ?-?-?    176.350    116.294      7.718
            ?-?-?    175.177    122.049      8.767
            ?-?-?    177.925    105.691      7.236
            ?-?-?    173.215    122.038      8.776
            ?-?-?    176.134    119.168      8.043
            ?-?-?    179.164    121.293      8.086
            ?-?-?    169.823    111.294      9.388
            ?-?-?    175.603    115.230      8.887
            ?-?-?    177.071    123.417      7.190
            ?-?-?    174.135    126.792      8.043
            ?-?-?    179.946    120.793      8.817
            ?-?-?    173.135    128.167      9.052
            ?-?-?    177.446    121.668      6.306
            ?-?-?    175.947    116.168      8.887
            ?-?-?    176.634    120.293      8.324
            ?-?-?    174.822    125.667      7.565
            ?-?-?    170.761    107.169      6.869
            ?-?-?    178.821    114.543      7.088
            ?-?-?    174.822    107.544      7.675
            ?-?-?    175.822    116.418      7.792
            ?-?-?    174.635    125.667      7.573
            ?-?-?    175.134    122.168      8.778
            ?-?-?    178.134    116.168      7.550
            ?-?-?    175.384    125.167      9.122
            ?-?-?    179.883    125.667      7.573
            ?-?-?    170.948    125.667     11.476
            ?-?-?    178.509    118.043      7.800
            ?-?-?    172.822    118.043      8.989
            ?-?-?    175.947    118.793      7.675
            ?-?-?    175.634    120.918      7.753
            ?-?-?    175.447    106.544      7.573
            ?-?-?    177.446    118.168      7.495
            ?-?-?    177.321    123.417      7.182
            ?-?-?    177.384    121.793      6.314
            ?-?-?    175.822    116.293      7.800
            ?-?-?    179.258    119.168      7.910
            ?-?-?    171.010    125.542     11.476
            ?-?-?    180.196    108.294      7.472
            ?-?-?    174.135    108.294      7.472
            ?-?-?    167.386    122.168      7.534
            ?-?-?    180.008    121.293      7.339
            ?-?-?    168.886    116.793     11.007
            ?-?-?    179.321    117.668      8.168
            ?-?-?    176.634    126.292      6.103
            ?-?-?    180.321    118.293      8.473
            ?-?-?    178.321    115.293      8.919
            ?-?-?    174.759    105.670      7.229
            ?-?-?    176.821    114.418     11.594
            ?-?-?    179.383    129.667      6.064
            ?-?-?    175.634    124.917      8.958
            ?-?-?    174.947    122.043      7.972
            ?-?-?    166.887    116.918      7.104
            ?-?-?    175.697    116.543      7.745
            ?-?-?    173.322    130.791      7.518
            ?-?-?    176.134    111.294      7.151
            ?-?-?    175.759    118.043      8.152
            ?-?-?    175.572    120.918      7.761
            ?-?-?    176.946    116.418      7.730
            ?-?-?    173.885    112.294      7.620
            ?-?-?    175.072    107.794      7.683
            ?-?-?    177.446    113.669     10.029
            ?-?-?    176.821    106.794      7.565
            ?-?-?    177.696    114.418      6.064
            ?-?-?    175.259    119.543      8.707
            ?-?-?    172.573    116.043     10.389
            ?-?-?    173.822    123.667      8.629
            ?-?-?    176.447    107.794      7.683
            ?-?-?    167.574    104.670      9.724
            ?-?-?    177.071    118.293      8.050
            ?-?-?    173.447    108.294      7.479
            ?-?-?    175.072    121.668      7.612
            ?-?-?    180.196    115.918     11.875
            ?-?-?    173.572    120.043      8.144
            ?-?-?    172.822    121.543      8.332
            ?-?-?    178.134    118.043      8.050
            ?-?-?    168.449    130.666      6.674
            ?-?-?    175.509    118.043      7.917
            ?-?-?    175.884    116.918      7.120
            ?-?-?    180.695    125.417     11.766
            ?-?-?    175.697    118.418      7.683
            ?-?-?    178.446    125.292     11.766
            ?-?-?    175.259    121.543      7.253
            ?-?-?    174.635    125.042      8.973
            ?-?-?    173.510    125.542      6.220
            ?-?-?    175.384    123.917      7.894
            ?-?-?    173.322    118.043      7.777
            ?-?-?    178.446    119.543      8.410
            ?-?-?    175.259    116.418      7.722
            ?-?-?    175.759    118.168      8.160
            ?-?-?    173.947    112.169      7.636
            ?-?-?    174.260    117.543      8.879
            ?-?-?    180.383    110.544     11.296
            ?-?-?    175.572    130.916      9.231
            ?-?-?    172.073    121.668      8.277
            ?-?-?    174.822    116.418      7.855
            ?-?-?    178.071    111.544      7.182
            ?-?-?    170.761    117.918      8.997
            ?-?-?    172.885    113.294      6.142
            ?-?-?    174.385    118.668      7.714
            ?-?-?    178.384    105.045     10.483
            ?-?-?    175.509    110.419      7.706
            ?-?-?    178.384    116.793      8.395
            ?-?-?    177.759    118.793      7.737
            ?-?-?    175.384    128.667      9.185
            ?-?-?    171.760    109.794      7.956
            ?-?-?    179.071    115.168      7.354
            ?-?-?    182.070    107.669      7.198
            ?-?-?    175.759    116.418      7.730
            ?-?-?    175.509    113.044      7.659
            ?-?-?    175.697    108.419      7.096
            ?-?-?    174.884    108.294      7.472
            ?-?-?    173.510    127.917      8.387
            ?-?-?    175.884    117.168      8.512
            ?-?-?    178.196    113.919      9.286
            ?-?-?    175.384    106.544      7.565
            ?-?-?    182.508    122.417      8.840
            ?-?-?    182.383    107.294      6.111
            ?-?-?    174.260    122.542     10.428
            ?-?-?    177.821    118.793      7.730
            ?-?-?    168.636    129.792     11.156
            ?-?-?    181.008    104.420     11.586
            ?-?-?    174.385    117.543      8.833
            ?-?-?    173.947    126.292      6.103
            ?-?-?    174.697    122.043      8.754
            ?-?-?    168.824    110.919      9.098
            ?-?-?    177.259    127.667      8.308
            ?-?-?    181.070    117.418      7.589
            ?-?-?    180.133    106.794     11.500
            ?-?-?    177.509    119.793      9.529
            ?-?-?    176.197    115.043      7.996
            ?-?-?    180.883    126.667      7.002
            ?-?-?    178.446    117.043      8.739
            ?-?-?    176.134    122.292      6.071
            ?-?-?    174.759    119.668      7.878
            ?-?-?    179.758    116.168      7.847
            ?-?-?    171.385    121.543      8.285
            ?-?-?    178.259    125.792      7.573
            ?-?-?    174.447    118.668      7.706
            ?-?-?    181.383    104.795      8.911
            ?-?-?    175.259    111.044      7.362
            ?-?-?    170.073    128.667      6.901
            ?-?-?    167.324    111.294     11.382
            ?-?-?    175.822    116.168      7.863
            ?-?-?    180.508    119.293      8.105
            ?-?-?    177.384    118.043      7.487
            ?-?-?    178.134    117.918      8.058
            ?-?-?    173.697    119.543      7.088
            ?-?-?    174.759    107.669      7.675
            ?-?-?    178.134    110.419      8.301
            ?-?-?    174.822    107.669      7.667
            ?-?-?    171.635    131.041      9.169
            ?-?-?    175.697    123.542      7.659
            ?-?-?    175.197    111.294      7.182
            ?-?-?    167.199    114.543      6.627
            ?-?-?    182.570    120.043      6.392
            ?-?-?    177.009    118.918      7.941
            ?-?-?    171.885    124.292     11.429
            ?-?-?    179.821    119.668     11.656
            ?-?-?    174.697    113.044      7.698
            ?-?-?    176.197    107.669      7.698
            ?-?-?    172.573    122.043      6.924
            ?-?-?    167.761    129.542      6.838
            ?-?-?    179.446    117.293      8.074
            ?-?-?    170.823    122.417     11.562
            ?-?-?    180.571    114.918      7.996
            ?-?-?    177.134    121.168      8.348
            ?-?-?    167.636    119.043     11.594
            ?-?-?    176.322    119.043      8.418
            ?-?-?    178.384    118.918      7.824
            ?-?-?    174.385    120.418      6.369
            ?-?-?    172.073    125.417      6.228
            ?-?-?    176.884    127.917      8.379
            ?-?-?    170.511    113.919      8.402
            ?-?-?    173.885    109.794      8.707
            ?-?-?    171.198    121.168     11.852
            ?-?-?    177.634    116.543      7.722
            ?-?-?    177.571    116.293      7.847
            ?-?-?    167.761    109.794      9.357
            ?-?-?    171.323    105.295     10.827
            ?-?-?    175.509    117.793      8.825
            ?-?-?    181.133    115.168      8.066
            ?-?-?    177.571    131.291     10.710
            ?-?-?    172.135    121.918      6.314
            ?-?-?    178.696    121.793      8.668
            ?-?-?    178.134    111.419      7.190
            ?-?-?    171.573    116.293      7.855
            ?-?-?    180.820    122.168      7.518
            ?-?-?    174.947    130.292     10.108
            ?-?-?    176.759    116.043      8.488
            ?-?-?    172.698    126.167      6.197
            ?-?-?    169.511    120.793      8.089
            ?-?-?    172.698    121.043      8.332
            ?-?-?    173.572    112.169      7.620
            ?-?-?    180.945    121.668      8.692
            ?-?-?    175.322    119.043      7.800
            ?-?-?    178.883    111.419     10.342
            ?-?-?    176.572    116.293      7.792
            ?-?-?    174.822    108.419      7.479
            ?-?-?    167.636    125.917     10.381
            ?-?-?    170.136    111.169      6.963
            ?-?-?    167.824    105.295      6.807
            ?-?-?    174.135    114.418     10.929
