# Supplementary material for: Structural and regulatory insights into the glideosome-associated connector from Toxoplasma gondii
Source: eLife. 2023 Apr 4;12:e86049. doi: 10.7554/eLife.86049 (PMC10125020; doi:10.7554/eLife.86049)
Supplement: Figure 1—source data 1. — wwPDB X-ray structure validation; MTZ file for TgGAC X-ray diffraction data and final refined PDB file for TgGAC from X-ray diffraction. [file elife-86049-fig1-data1.zip › Figure 1-source data 1/NOE assignment and NMR structure/peak_lists/HNCO_hnco_all.peaks]

# Number of dimensions 3
#FORMAT xeasy3D
#INAME 1 C
#INAME 2 N
#INAME 3 HN
#SPECTRUM HNCO C N HN
      1 174.836 120.112   9.245 1 U   1.308e+08  0.000e+00 e 0     0     0     0 #QU 1.000
      2 175.839 125.296   9.114 1 U   2.832e+08  0.000e+00 e 0     0     0     0 #QU 1.000
      3 172.928 127.759   8.398 1 U   4.410e+08  0.000e+00 e 0     0     0     0 #QU 1.000
      4 178.429 116.872   7.094 1 U   5.280e+08  0.000e+00 e 0     0     0     0 #QU 1.000
      5 175.244 110.780   7.863 1 U   2.966e+08  0.000e+00 e 0     0     0     0 #QU 1.000
      6 176.990 118.427   8.475 1 U   3.845e+08  0.000e+00 e 0     0     0     0 #QU 1.000
      7 177.635 118.169   7.498 1 U   3.459e+08  0.000e+00 e 0     0     0     0 #QU 1.000
      8 177.168 121.020   8.346 1 U   3.264e+08  0.000e+00 e 0     0     0     0 #QU 1.000
      9 174.167 130.870   9.216 1 U   2.969e+08  0.000e+00 e 0     0     0     0 #QU 1.000
     10 176.594 117.131   8.519 1 U   2.607e+08  0.000e+00 e 0     0     0     0 #QU 1.000
     11 176.471 115.964   8.895 1 U   3.274e+08  0.000e+00 e 0     0     0     0 #QU 1.000
     12 175.805 111.298   7.158 1 U   3.699e+08  0.000e+00 e 0     0     0     0 #QU 1.000
     13 178.033 113.113   7.671 1 U   2.904e+08  0.000e+00 e 0     0     0     0 #QU 1.000
     14 174.172 122.446   8.379 1 U   2.904e+08  0.000e+00 e 0     0     0     0 #QU 1.000
     15 176.742 116.742   8.408 1 U   5.283e+08  0.000e+00 e 0     0     0     0 #QU 1.000
     16 173.150 128.277   9.056 1 U   6.485e+07  0.000e+00 e 0     0     0     0 #QU 1.000
     17 174.294 121.668   8.281 1 U   2.969e+08  0.000e+00 e 0     0     0     0 #QU 1.000
     18 178.845 114.539   7.091 1 U   6.376e+08  0.000e+00 e 0     0     0     0 #QU 1.000
     19 175.171 122.056   8.776 1 U   1.294e+08  0.000e+00 e 0     0     0     0 #QU 1.000
     20 179.157 119.593   8.410 1 U   4.833e+08  0.000e+00 e 0     0     0     0 #QU 1.000
     21 177.970 105.595   7.246 1 U   2.408e+08  0.000e+00 e 0     0     0     0 #QU 1.000
     22 171.140 127.866  10.698 1 U   3.072e+07  0.000e+00 e 0     0     0     0 #QU 1.000
     23 170.859 127.896  10.702 1 U   4.101e+07  0.000e+00 e 0     0     0     0 #QU 1.000
     24 174.982 122.056   7.962 1 U   2.697e+07  0.000e+00 e 0     0     0     0 #QU 1.000
     25 176.057 111.947   8.049 1 U   2.697e+08  0.000e+00 e 0     0     0     0 #QU 1.000
     26 176.363 116.353   7.715 1 U   2.994e+08  0.000e+00 e 0     0     0     0 #QU 1.000
     27 175.481 118.039   7.924 1 U   5.228e+08  0.000e+00 e 0     0     0     0 #QU 1.000
     28 173.106 118.038   8.989 1 U   3.934e+08  0.000e+00 e 0     0     0     0 #QU 1.000
     29 176.345 121.149   7.340 1 U   4.459e+08  0.000e+00 e 0     0     0     0 #QU 1.000
     30 177.430 117.520   7.988 1 U   4.231e+08  0.000e+00 e 0     0     0     0 #QU 1.000
     31 174.901 123.093   9.084 1 U   4.242e+07  0.000e+00 e 0     0     0     0 #QU 1.000
     32 174.425 115.309   7.220 1 U   3.429e+07  0.000e+00 e 0     0     0     0 #QU 1.000
     33 179.713 120.630   8.818 1 U   4.335e+08  0.000e+00 e 0     0     0     0 #QU 1.000
     34 170.681 118.946   8.377 1 U   1.781e+08  0.000e+00 e 0     0     0     0 #QU 1.000
     35 178.241 115.186   8.003 1 U   5.405e+08  0.000e+00 e 0     0     0     0 #QU 1.000
     36 171.293 130.742   7.516 1 U   1.660e+08  0.000e+00 e 0     0     0     0 #QU 1.000
     37 179.063 121.668   8.676 1 U   3.877e+08  0.000e+00 e 0     0     0     0 #QU 1.000
     38 176.598 116.353   7.797 1 U   2.413e+08  0.000e+00 e 0     0     0     0 #QU 1.000
     39 176.823 106.762   7.565 1 U   3.020e+08  0.000e+00 e 0     0     0     0 #QU 1.000
     40 177.471 116.094   7.562 1 U   1.845e+08  0.000e+00 e 0     0     0     0 #QU 1.000
     41 174.909 116.613   9.395 1 U   1.373e+08  0.000e+00 e 0     0     0     0 #QU 1.000
     42 178.483 118.297   7.686 1 U   4.359e+08  0.000e+00 e 0     0     0     0 #QU 1.000
     43 176.676 117.261   8.067 1 U   2.913e+08  0.000e+00 e 0     0     0     0 #QU 1.000
     44 177.099 115.176   8.883 1 U   6.924e+07  0.000e+00 e 0     0     0     0 #QU 1.000
     45 175.416 111.298   9.388 1 U   6.867e+07  0.000e+00 e 0     0     0     0 #QU 1.000
     46 176.953 113.762   6.823 1 U   1.206e+08  0.000e+00 e 0     0     0     0 #QU 1.000
     47 176.128 121.798   8.131 1 U   1.601e+08  0.000e+00 e 0     0     0     0 #QU 1.000
     48 175.269 120.886   7.764 1 U   6.587e+07  0.000e+00 e 0     0     0     0 #QU 1.000
     49 174.432 126.201   6.546 1 U   1.401e+08  0.000e+00 e 0     0     0     0 #QU 1.000
     50 174.151 107.151   6.887 1 U   7.918e+07  0.000e+00 e 0     0     0     0 #QU 1.000
     51 178.095 116.094   7.546 1 U   2.385e+08  0.000e+00 e 0     0     0     0 #QU 1.000
     52 176.125 120.242   8.190 1 U   5.176e+08  0.000e+00 e 0     0     0     0 #QU 1.000
     53 171.741 121.797   6.311 1 U   5.288e+08  0.000e+00 e 0     0     0     0 #QU 1.000
     54 175.454 124.908   8.974 1 U   2.435e+08  0.000e+00 e 0     0     0     0 #QU 1.000
     55 175.856 118.557   7.703 1 U   2.212e+08  0.000e+00 e 0     0     0     0 #QU 1.000
     56 173.960 116.613   8.601 1 U   3.026e+08  0.000e+00 e 0     0     0     0 #QU 1.000
     57 176.671 119.465   8.677 1 U   2.800e+08  0.000e+00 e 0     0     0     0 #QU 1.000
     58 172.498 126.723   8.036 1 U   1.052e+08  0.000e+00 e 0     0     0     0 #QU 1.000
     59 177.969 119.205   8.031 1 U   4.489e+08  0.000e+00 e 0     0     0     0 #QU 1.000
     60 176.378 112.206   7.622 1 U   4.697e+08  0.000e+00 e 0     0     0     0 #QU 1.000
     61 177.632 123.483   7.198 1 U   4.565e+08  0.000e+00 e 0     0     0     0 #QU 1.000
     62 174.990 128.148   8.445 1 U   2.697e+08  0.000e+00 e 0     0     0     0 #QU 1.000
     63 175.658 108.317   7.481 1 U   4.375e+08  0.000e+00 e 0     0     0     0 #QU 1.000
     64 176.809 117.909   7.800 1 U   3.375e+08  0.000e+00 e 0     0     0     0 #QU 1.000
     65 178.282 122.834   8.037 1 U   2.709e+08  0.000e+00 e 0     0     0     0 #QU 1.000
     66 175.810 107.540   7.813 1 U   1.829e+08  0.000e+00 e 0     0     0     0 #QU 1.000
     67 175.863 118.169   8.159 1 U   1.103e+08  0.000e+00 e 0     0     0     0 #QU 0.999
     68 178.463 107.668   7.673 1 U   4.272e+08  0.000e+00 e 0     0     0     0 #QU 0.999
     69 178.022 119.852   8.505 1 U   4.014e+07  0.000e+00 e 0     0     0     0 #QU 0.999
     70 177.400 116.483   7.736 1 U   3.666e+08  0.000e+00 e 0     0     0     0 #QU 0.999
     71 175.345 119.979   8.142 1 U   3.155e+07  0.000e+00 e 0     0     0     0 #QU 0.999
     72 178.721 115.057   8.337 1 U   4.381e+07  0.000e+00 e 0     0     0     0 #QU 0.999
     73 179.513 119.853   9.540 1 U   2.567e+08  0.000e+00 e 0     0     0     0 #QU 0.999
     74 173.846 123.741   8.628 1 U   1.817e+08  0.000e+00 e 0     0     0     0 #QU 0.999
     75 176.326 112.596   6.847 1 U   1.608e+08  0.000e+00 e 0     0     0     0 #QU 0.999
     76 176.665 118.816   7.672 1 U   4.295e+08  0.000e+00 e 0     0     0     0 #QU 0.999
     77 178.227 121.927   8.362 1 U   4.723e+08  0.000e+00 e 0     0     0     0 #QU 0.999
     78 175.671 118.686   9.272 1 U   7.302e+07  0.000e+00 e 0     0     0     0 #QU 0.999
     79 175.527 108.836   8.018 1 U   2.431e+08  0.000e+00 e 0     0     0     0 #QU 0.999
     80 179.175 117.520   8.142 1 U   4.442e+08  0.000e+00 e 0     0     0     0 #QU 0.999
     81 175.598 118.946   7.812 1 U   2.169e+08  0.000e+00 e 0     0     0     0 #QU 0.999
     82 178.720 122.186   7.530 1 U   5.579e+08  0.000e+00 e 0     0     0     0 #QU 0.999
     83 172.482 126.723   7.734 1 U   1.346e+08  0.000e+00 e 0     0     0     0 #QU 0.999
     84 173.666 111.169   7.358 1 U   3.258e+08  0.000e+00 e 0     0     0     0 #QU 0.999
     85 173.678 119.853   7.088 1 U   6.003e+08  0.000e+00 e 0     0     0     0 #QU 0.999
     86 181.237 121.019   8.563 1 U   4.247e+08  0.000e+00 e 0     0     0     0 #QU 0.999
     87 175.989 117.650   8.837 1 U   3.310e+08  0.000e+00 e 0     0     0     0 #QU 0.999
     88 179.095 119.723   7.888 1 U   5.598e+08  0.000e+00 e 0     0     0     0 #QU 0.998
     89 171.682 129.022  10.474 1 U   1.890e+07  0.000e+00 e 0     0     0     0 #QU 0.998
     90 176.616 120.242   8.318 1 U   1.470e+08  0.000e+00 e 0     0     0     0 #QU 0.998
     91 174.373 121.796   7.624 1 U   3.096e+08  0.000e+00 e 0     0     0     0 #QU 0.998
     92 176.979 109.873   7.952 1 U   4.077e+08  0.000e+00 e 0     0     0     0 #QU 0.998
     93 179.676 121.278   8.082 1 U   6.628e+08  0.000e+00 e 0     0     0     0 #QU 0.998
     94 171.958 128.996  10.470 1 U   1.410e+07  0.000e+00 e 0     0     0     0 #QU 0.998
     95 179.790 119.075   7.938 1 U   3.409e+08  0.000e+00 e 0     0     0     0 #QU 0.998
     96 181.978 115.316   7.358 1 U   2.343e+08  0.000e+00 e 0     0     0     0 #QU 0.998
     97 178.489 122.186   8.097 1 U   5.236e+08  0.000e+00 e 0     0     0     0 #QU 0.998
     98 177.928 115.316   8.913 1 U   3.055e+08  0.000e+00 e 0     0     0     0 #QU 0.998
     99 176.159 119.205   8.047 1 U   1.781e+08  0.000e+00 e 0     0     0     0 #QU 0.997
    100 176.991 114.409   8.124 1 U   5.821e+07  0.000e+00 e 0     0     0     0 #QU 0.997
    101 176.315 112.592   7.092 1 U   1.383e+08  0.000e+00 e 0     0     0     0 #QU 0.996
    102 178.721 125.297  11.766 1 U   2.032e+08  0.000e+00 e 0     0     0     0 #QU 0.996
    103 179.338 108.446   6.575 1 U   6.844e+08  0.000e+00 e 0     0     0     0 #QU 0.996
    104 177.345 113.632   6.885 1 U   3.758e+08  0.000e+00 e 0     0     0     0 #QU 0.994
    105 175.819 105.853   8.064 1 U   1.566e+07  0.000e+00 e 0     0     0     0 #QU 0.994
    106 176.462 121.407   7.247 1 U   4.173e+08  0.000e+00 e 0     0     0     0 #QU 0.994
    107 173.964 113.113   8.098 1 U   6.020e+07  0.000e+00 e 0     0     0     0 #QU 0.993
    108 179.343 108.447   7.246 1 U   7.743e+08  0.000e+00 e 0     0     0     0 #QU 0.993
    109 177.437 112.335   6.808 1 U   5.145e+08  0.000e+00 e 0     0     0     0 #QU 0.993
    110 179.544 118.168   8.049 1 U   5.319e+08  0.000e+00 e 0     0     0     0 #QU 0.993
    111 177.176 116.353   7.857 1 U   7.389e+08  0.000e+00 e 0     0     0     0 #QU 0.991
    112 180.481 121.408   7.325 1 U   6.252e+08  0.000e+00 e 0     0     0     0 #QU 0.991
    113 177.419 112.335   7.483 1 U   3.512e+08  0.000e+00 e 0     0     0     0 #QU 0.990
    114 179.734 111.947   6.855 1 U   3.059e+08  0.000e+00 e 0     0     0     0 #QU 0.990
    115 180.425 111.300   7.760 1 U   5.538e+07  0.000e+00 e 0     0     0     0 #QU 0.989
    116 179.692 111.421   6.855 1 U   4.441e+07  0.000e+00 e 0     0     0     0 #QU 0.988
    117 173.242 122.963   7.974 1 U   3.853e+07  0.000e+00 e 0     0     0     0 #QU 0.988
    118 173.614 125.556   7.575 1 U   1.924e+09  0.000e+00 e 0     0     0     0 #QU 0.987
    119 177.335 113.633   7.773 1 U   2.974e+08  0.000e+00 e 0     0     0     0 #QU 0.986
    120 180.429 111.297   6.828 1 U   6.604e+07  0.000e+00 e 0     0     0     0 #QU 0.982
    121 179.460 119.723   8.045 1 U   3.291e+08  0.000e+00 e 0     0     0     0 #QU 0.979
    122 179.764 111.947   7.544 1 U   1.442e+08  0.000e+00 e 0     0     0     0 #QU 0.974
    123 176.035 111.687   6.834 1 U   3.013e+07  0.000e+00 e 0     0     0     0 #QU 0.839
    124 176.906 113.243   7.640 1 U   2.351e+07  0.000e+00 e 0     0     0     0 #QU 0.837
    125 177.284 113.113   7.769 1 U   2.633e+07  0.000e+00 e 0     0     0     0 #QU 0.828
    126 173.681 129.085  10.470 1 U   3.855e+06  0.000e+00 e 0     0     0     0 #QU 0.822
    127 180.449 111.941   7.306 1 U   6.896e+07  0.000e+00 e 0     0     0     0 #QU 0.781
    128 176.885 113.109   6.820 1 U   1.716e+07  0.000e+00 e 0     0     0     0 #QU 0.761
    129 175.146 120.110   9.307 1 U   8.773e+06  0.000e+00 e 0     0     0     0 #QU 0.717
    130 177.347 111.817   6.809 1 U   6.296e+07  0.000e+00 e 0     0     0     0 #QU 0.681
    131 175.813 119.971   9.041 1 U   8.347e+06  0.000e+00 e 0     0     0     0 #QU 0.606
    132 180.431 111.946   6.670 1 U   7.813e+07  0.000e+00 e 0     0     0     0 #QU 0.601
    133 176.890 122.049   8.164 1 U   1.729e+07  0.000e+00 e 0     0     0     0 #QU 0.562
    134 175.168 116.760   9.103 1 U   4.228e+06  0.000e+00 e 0     0     0     0 #QU 0.547
    135 180.350 110.747   6.829 1 U   1.175e+07  0.000e+00 e 0     0     0     0 #QU 0.517
    136 178.134 114.798   8.354 1 U   6.359e+06  0.000e+00 e 0     0     0     0 #QU 0.499
    137 177.634 124.130   7.193 1 U   9.190e+06  0.000e+00 e 0     0     0     0 #QU 0.483
    138 175.634 109.095   7.475 1 U   6.254e+06  0.000e+00 e 0     0     0     0 #QU 0.464
    139 171.760 121.279   6.315 1 U   -1.213e+07  0.000e+00 e 0     0     0     0 #QU 0.449
    140 179.696 111.428   7.538 1 U   1.493e+07  0.000e+00 e 0     0     0     0 #QU 0.419
    141 176.946 113.761   7.648 1 U   1.613e+08  0.000e+00 e 0     0     0     0 #QU 0.404
    142 177.384 111.817   7.475 1 U   3.070e+07  0.000e+00 e 0     0     0     0 #QU 0.373
    143 176.197 112.076   6.848 1 U   3.210e+07  0.000e+00 e 0     0     0     0 #QU 0.348
    144 177.384 113.113   7.617 1 U   6.574e+06  0.000e+00 e 0     0     0     0 #QU 0.332
    145 176.821 122.445   8.087 1 U   9.830e+06  0.000e+00 e 0     0     0     0 #QU 0.321
    146 179.258 107.929   6.581 1 U   7.098e+07  0.000e+00 e 0     0     0     0 #QU 0.317
    147 177.946 119.853   8.040 1 U   4.682e+06  0.000e+00 e 0     0     0     0 #QU 0.311
    148 179.258 107.929   7.240 1 U   9.355e+07  0.000e+00 e 0     0     0     0 #QU 0.308
    149 176.447 115.187   8.887 1 U   5.166e+06  0.000e+00 e 0     0     0     0 #QU 0.283
    150 176.821 122.316   8.071 1 U   7.885e+06  0.000e+00 e 0     0     0     0 #QU 0.278
    151 178.009 119.983   8.024 1 U   4.465e+06  0.000e+00 e 0     0     0     0 #QU 0.261
    152 176.072 111.687   7.350 1 U   7.356e+06  0.000e+00 e 0     0     0     0 #QU 0.260
    153 176.322 121.149   7.773 1 U   2.871e+06  0.000e+00 e 0     0     0     0 #QU 0.228
    154 176.447 115.446   8.903 1 U   -6.244e+06  0.000e+00 e 0     0     0     0 #QU 0.197
    155 180.508 122.186   7.319 1 U   1.016e+07  0.000e+00 e 0     0     0     0 #QU 0.165
    156 178.821 114.020   7.099 1 U   -9.465e+06  0.000e+00 e 0     0     0     0 #QU 0.164
    157 173.072 118.038   8.746 1 U   3.541e+06  0.000e+00 e 0     0     0     0 #QU 0.146
    158 171.760 122.575   6.315 1 U   6.357e+06  0.000e+00 e 0     0     0     0 #QU 0.132
    159 178.509 121.538   8.087 1 U   5.152e+06  0.000e+00 e 0     0     0     0 #QU 0.126
    160 173.572 126.593   7.570 1 U   5.925e+06  0.000e+00 e 0     0     0     0 #QU 0.122
    161 176.821 119.464   7.993 1 U   1.292e+07  0.000e+00 e 0     0     0     0 #QU 0.121
    162 174.822 126.463   7.585 1 U   6.119e+06  0.000e+00 e 0     0     0     0 #QU 0.114
    163 175.197 116.742   9.169 1 U   4.232e+06  0.000e+00 e 0     0     0     0 #QU 0.113
    164 178.758 122.834   7.538 1 U   1.066e+07  0.000e+00 e 0     0     0     0 #QU 0.111
    165 178.821 115.316   7.099 1 U   8.116e+06  0.000e+00 e 0     0     0     0 #QU 0.103
    166 176.134 120.890   8.134 1 U   3.775e+06  0.000e+00 e 0     0     0     0 #QU 0.100
    167 175.509 108.447   8.024 1 U   -7.722e+06  0.000e+00 e 0     0     0     0 #QU 0.098
    168 176.072 119.594   8.056 1 U   7.385e+06  0.000e+00 e 0     0     0     0 #QU 0.098
    169 177.634 122.964   7.209 1 U   -7.568e+06  0.000e+00 e 0     0     0     0 #QU 0.082
    170 177.259 113.113   6.895 1 U   4.772e+07  0.000e+00 e 0     0     0     0 #QU 0.081
    171 177.946 114.798   8.918 1 U   -9.241e+06  0.000e+00 e 0     0     0     0 #QU 0.080
    172 175.822 112.076   7.036 1 U   4.960e+06  0.000e+00 e 0     0     0     0 #QU 0.077
    173 175.509 118.816   7.915 1 U   3.881e+06  0.000e+00 e 0     0     0     0 #QU 0.076
    174 176.572 115.705   7.789 1 U   -3.710e+06  0.000e+00 e 0     0     0     0 #QU 0.068
    175 177.509 112.854   6.801 1 U   6.495e+06  0.000e+00 e 0     0     0     0 #QU 0.068
    176 179.383 108.965   7.256 1 U   8.536e+06  0.000e+00 e 0     0     0     0 #QU 0.066
    177 176.447 112.983   6.832 1 U   3.328e+06  0.000e+00 e 0     0     0     0 #QU 0.065
    178 178.384 117.650   7.099 1 U   6.830e+06  0.000e+00 e 0     0     0     0 #QU 0.065
    179 175.634 107.799   7.475 1 U   -5.485e+06  0.000e+00 e 0     0     0     0 #QU 0.064
    180 176.884 119.594   8.009 1 U   1.228e+07  0.000e+00 e 0     0     0     0 #QU 0.064
    181 176.946 123.223   8.181 1 U   2.069e+07  0.000e+00 e 0     0     0     0 #QU 0.064
    182 178.071 114.798   8.370 1 U   6.246e+06  0.000e+00 e 0     0     0     0 #QU 0.063
    183 176.197 112.206   7.083 1 U   2.080e+07  0.000e+00 e 0     0     0     0 #QU 0.062
    184 172.323 128.926   6.127 1 U   -3.124e+06  0.000e+00 e 0     0     0     0 #QU 0.060
    185 179.696 122.056   8.087 1 U   9.415e+06  0.000e+00 e 0     0     0     0 #QU 0.059
    186 179.196 118.168   8.134 1 U   8.459e+06  0.000e+00 e 0     0     0     0 #QU 0.058
    187 177.384 112.595   6.926 1 U   6.825e+06  0.000e+00 e 0     0     0     0 #QU 0.057
    188 178.259 115.965   8.009 1 U   5.810e+06  0.000e+00 e 0     0     0     0 #QU 0.056
    189 175.572 108.317   8.024 1 U   -7.091e+06  0.000e+00 e 0     0     0     0 #QU 0.055
    190 177.946 118.298   8.009 1 U   5.707e+06  0.000e+00 e 0     0     0     0 #QU 0.055
    191 177.509 113.113   7.648 1 U   4.113e+06  0.000e+00 e 0     0     0     0 #QU 0.053
    192 176.572 116.742   7.821 1 U   5.290e+06  0.000e+00 e 0     0     0     0 #QU 0.053
    193 173.635 125.038   7.570 1 U   -1.497e+07  0.000e+00 e 0     0     0     0 #QU 0.048
    194 177.384 113.113   6.926 1 U   3.213e+07  0.000e+00 e 0     0     0     0 #QU 0.047
    195 175.947 117.779   7.805 1 U   1.606e+06  0.000e+00 e 0     0     0     0 #QU 0.046
    196 176.447 112.983   7.632 1 U   4.878e+06  0.000e+00 e 0     0     0     0 #QU 0.046
    197 178.196 121.279   8.354 1 U   5.207e+06  0.000e+00 e 0     0     0     0 #QU 0.045
    198 179.321 108.965   7.240 1 U   8.449e+06  0.000e+00 e 0     0     0     0 #QU 0.044
    199 173.572 126.204   7.570 1 U   -1.099e+07  0.000e+00 e 0     0     0     0 #QU 0.044
    200 179.508 118.946   8.040 1 U   9.613e+06  0.000e+00 e 0     0     0     0 #QU 0.044
    201 177.134 121.797   8.354 1 U   5.282e+06  0.000e+00 e 0     0     0     0 #QU 0.043
    202 177.384 112.724   6.942 1 U   6.927e+06  0.000e+00 e 0     0     0     0 #QU 0.037
    203 180.383 110.780   7.758 1 U   1.066e+07  0.000e+00 e 0     0     0     0 #QU 0.035
    204 175.822 110.780   7.162 1 U   -5.810e+06  0.000e+00 e 0     0     0     0 #QU 0.035
    205 181.570 114.798   7.240 1 U   5.161e+06  0.000e+00 e 0     0     0     0 #QU 0.032
    206 175.822 112.465   7.177 1 U   4.411e+06  0.000e+00 e 0     0     0     0 #QU 0.031
    207 178.071 112.465   7.679 1 U   -3.722e+06  0.000e+00 e 0     0     0     0 #QU 0.031
    208 178.071 113.891   7.664 1 U   5.061e+06  0.000e+00 e 0     0     0     0 #QU 0.028
    209 175.822 112.076   7.162 1 U   4.623e+06  0.000e+00 e 0     0     0     0 #QU 0.027
    210 181.445 126.204  10.471 1 U   3.184e+06  0.000e+00 e 0     0     0     0 #QU 0.027
    211 178.571 122.704   8.103 1 U   7.202e+06  0.000e+00 e 0     0     0     0 #QU 0.025
    212 179.071 114.928   8.197 1 U   -2.019e+06  0.000e+00 e 0     0     0     0 #QU 0.024
    213 176.572 122.964   9.279 1 U   -2.228e+06  0.000e+00 e 0     0     0     0 #QU 0.023
    214 178.509 118.946   7.679 1 U   6.575e+06  0.000e+00 e 0     0     0     0 #QU 0.023
    215 178.009 119.335   8.495 1 U   -3.562e+06  0.000e+00 e 0     0     0     0 #QU 0.022
    216 176.322 113.113   6.848 1 U   4.235e+06  0.000e+00 e 0     0     0     0 #QU 0.022
    217 179.133 120.112   8.385 1 U   -4.845e+06  0.000e+00 e 0     0     0     0 #QU 0.022
    218 176.821 130.611   9.734 1 U   -2.389e+06  0.000e+00 e 0     0     0     0 #QU 0.021
    219 176.759 117.520   8.417 1 U   7.473e+06  0.000e+00 e 0     0     0     0 #QU 0.020
    220 179.071 118.946   7.868 1 U   6.290e+06  0.000e+00 e 0     0     0     0 #QU 0.020
    221 167.261 121.020   8.558 1 U   5.507e+06  0.000e+00 e 0     0     0     0 #QU 0.020
    222 176.696 115.187   8.918 1 U   2.158e+06  0.000e+00 e 0     0     0     0 #QU 0.019
    223 177.821 115.057   8.338 1 U   2.261e+06  0.000e+00 e 0     0     0     0 #QU 0.019
    224 179.821 111.039   6.848 1 U   -4.047e+06  0.000e+00 e 0     0     0     0 #QU 0.019
    225 180.383 111.558   6.675 1 U   8.203e+06  0.000e+00 e 0     0     0     0 #QU 0.019
    226 176.134 125.426   7.962 1 U   4.890e+06  0.000e+00 e 0     0     0     0 #QU 0.018
    227 176.696 121.149   8.024 1 U   3.820e+07  0.000e+00 e 0     0     0     0 #QU 0.018
    228 176.696 118.298   7.679 1 U   -6.688e+06  0.000e+00 e 0     0     0     0 #QU 0.017
    229 173.635 126.334   7.585 1 U   1.114e+07  0.000e+00 e 0     0     0     0 #QU 0.017
    230 177.134 113.372   7.632 1 U   -3.272e+06  0.000e+00 e 0     0     0     0 #QU 0.017
    231 176.572 119.205   7.679 1 U   7.411e+06  0.000e+00 e 0     0     0     0 #QU 0.017
    232 181.258 120.242   8.558 1 U   5.000e+06  0.000e+00 e 0     0     0     0 #QU 0.017
    233 182.008 114.798   7.350 1 U   -4.477e+06  0.000e+00 e 0     0     0     0 #QU 0.016
    234 176.572 121.797   7.256 1 U   6.186e+06  0.000e+00 e 0     0     0     0 #QU 0.016
    235 178.321 114.539   8.009 1 U   -4.264e+06  0.000e+00 e 0     0     0     0 #QU 0.016
    236 179.196 108.836   7.256 1 U   7.096e+06  0.000e+00 e 0     0     0     0 #QU 0.015
    237 178.509 121.408   8.071 1 U   3.985e+06  0.000e+00 e 0     0     0     0 #QU 0.015
    238 177.384 114.020   6.879 1 U   4.843e+06  0.000e+00 e 0     0     0     0 #QU 0.015
    239 180.008 117.520   8.150 1 U   4.339e+06  0.000e+00 e 0     0     0     0 #QU 0.015
    240 176.946 114.150   7.648 1 U   5.741e+06  0.000e+00 e 0     0     0     0 #QU 0.014
    241 178.384 119.205   7.679 1 U   3.151e+06  0.000e+00 e 0     0     0     0 #QU 0.014
    242 178.509 107.151   7.679 1 U   -7.059e+06  0.000e+00 e 0     0     0     0 #QU 0.014
    243 176.759 117.650   8.071 1 U   4.123e+06  0.000e+00 e 0     0     0     0 #QU 0.013
    244 175.947 116.224   7.852 1 U   2.470e+06  0.000e+00 e 0     0     0     0 #QU 0.013
    245 176.259 112.076   7.083 1 U   2.344e+07  0.000e+00 e 0     0     0     0 #QU 0.013
    246 175.822 111.947   7.021 1 U   4.575e+06  0.000e+00 e 0     0     0     0 #QU 0.013
    247 179.321 118.038   8.338 1 U   5.585e+06  0.000e+00 e 0     0     0     0 #QU 0.013
    248 167.386 118.038   8.056 1 U   2.941e+06  0.000e+00 e 0     0     0     0 #QU 0.012
    249 178.696 124.778  11.773 1 U   -4.549e+06  0.000e+00 e 0     0     0     0 #QU 0.012
    250 178.509 121.668   8.119 1 U   -3.920e+06  0.000e+00 e 0     0     0     0 #QU 0.012
    251 178.821 115.835   7.099 1 U   3.922e+06  0.000e+00 e 0     0     0     0 #QU 0.011
    252 180.508 120.890   7.334 1 U   -9.572e+06  0.000e+00 e 0     0     0     0 #QU 0.011
    253 179.696 120.371   8.071 1 U   6.135e+06  0.000e+00 e 0     0     0     0 #QU 0.011
    254 166.949 121.279   8.071 1 U   3.457e+06  0.000e+00 e 0     0     0     0 #QU 0.011
    255 176.447 121.408   7.648 1 U   3.925e+06  0.000e+00 e 0     0     0     0 #QU 0.011
    256 177.321 117.390   7.742 1 U   3.802e+06  0.000e+00 e 0     0     0     0 #QU 0.011
    257 179.758 112.335   6.848 1 U   1.024e+07  0.000e+00 e 0     0     0     0 #QU 0.010
    258 176.509 116.483   8.918 1 U   5.258e+06  0.000e+00 e 0     0     0     0 #QU 0.010
    259 178.446 116.353   7.099 1 U   -9.857e+06  0.000e+00 e 0     0     0     0 #QU 0.010
    260 179.571 118.946   8.056 1 U   9.238e+06  0.000e+00 e 0     0     0     0 #QU 0.010
    261 177.571 117.909   7.585 1 U   3.478e+06  0.000e+00 e 0     0     0     0 #QU 0.010
    262 174.635 108.836   8.009 1 U   2.282e+06  0.000e+00 e 0     0     0     0 #QU 0.010
    263 176.696 118.038   7.664 1 U   3.859e+06  0.000e+00 e 0     0     0     0 #QU 0.010
    264 176.009 111.169   6.832 1 U   6.293e+06  0.000e+00 e 0     0     0     0 #QU 0.009
    265 173.135 125.556   7.570 1 U   1.882e+07  0.000e+00 e 0     0     0     0 #QU 0.009
    266 173.385 129.056  10.487 1 U   2.093e+06  0.000e+00 e 0     0     0     0 #QU 0.009
    267 173.947 116.094   8.605 1 U   -5.109e+06  0.000e+00 e 0     0     0     0 #QU 0.008
    268 179.571 119.464   7.758 1 U   2.826e+06  0.000e+00 e 0     0     0     0 #QU 0.008
    269 175.009 127.371   8.432 1 U   3.621e+06  0.000e+00 e 0     0     0     0 #QU 0.008
    270 179.758 110.521   6.848 1 U   -3.508e+06  0.000e+00 e 0     0     0     0 #QU 0.008
    271 173.260 121.668   7.617 1 U   2.544e+06  0.000e+00 e 0     0     0     0 #QU 0.008
    272 179.321 107.540   7.256 1 U   -8.425e+06  0.000e+00 e 0     0     0     0 #QU 0.008
    273 175.634 119.594   8.668 1 U   2.491e+06  0.000e+00 e 0     0     0     0 #QU 0.008
    274 174.385 121.279   7.632 1 U   -6.902e+06  0.000e+00 e 0     0     0     0 #QU 0.007
    275 176.447 122.056   7.240 1 U   7.052e+06  0.000e+00 e 0     0     0     0 #QU 0.007
    276 176.134 120.890   8.197 1 U   5.830e+06  0.000e+00 e 0     0     0     0 #QU 0.007
    277 176.572 115.187  11.773 1 U   -2.304e+06  0.000e+00 e 0     0     0     0 #QU 0.007
    278 179.883 119.594   8.417 1 U   4.843e+06  0.000e+00 e 0     0     0     0 #QU 0.007
    279 176.134 121.149   8.134 1 U   -4.845e+06  0.000e+00 e 0     0     0     0 #QU 0.007
    280 177.196 121.149   7.334 1 U   2.146e+06  0.000e+00 e 0     0     0     0 #QU 0.007
    281 181.945 121.020   8.511 1 U   1.569e+06  0.000e+00 e 0     0     0     0 #QU 0.007
    282 167.511 115.316   7.350 1 U   4.311e+06  0.000e+00 e 0     0     0     0 #QU 0.006
    283 168.261 117.650   6.189 1 U   -2.472e+06  0.000e+00 e 0     0     0     0 #QU 0.006
    284 174.884 119.983   9.028 1 U   2.027e+06  0.000e+00 e 0     0     0     0 #QU 0.006
    285 175.947 115.965   8.824 1 U   1.915e+06  0.000e+00 e 0     0     0     0 #QU 0.006
    286 179.133 120.242   8.417 1 U   7.668e+06  0.000e+00 e 0     0     0     0 #QU 0.006
    287 173.947 116.613   9.389 1 U   2.417e+06  0.000e+00 e 0     0     0     0 #QU 0.006
    288 178.633 122.575   7.538 1 U   7.354e+06  0.000e+00 e 0     0     0     0 #QU 0.006
    289 174.447 120.890   7.648 1 U   2.609e+06  0.000e+00 e 0     0     0     0 #QU 0.006
    290 172.698 128.148   9.075 1 U   2.584e+06  0.000e+00 e 0     0     0     0 #QU 0.006
    291 175.884 115.835   8.824 1 U   2.190e+06  0.000e+00 e 0     0     0     0 #QU 0.006
    292 177.384 117.001   7.726 1 U   -4.631e+06  0.000e+00 e 0     0     0     0 #QU 0.006
    293 176.884 122.056   8.087 1 U   -1.620e+06  0.000e+00 e 0     0     0     0 #QU 0.006
    294 176.384 121.020   7.679 1 U   2.708e+06  0.000e+00 e 0     0     0     0 #QU 0.006
    295 181.008 111.169   7.758 1 U   2.398e+06  0.000e+00 e 0     0     0     0 #QU 0.006
    296 178.196 122.056   7.946 1 U   3.399e+06  0.000e+00 e 0     0     0     0 #QU 0.006
    297 175.447 121.149   7.334 1 U   2.791e+06  0.000e+00 e 0     0     0     0 #QU 0.006
    298 178.446 108.447   7.679 1 U   6.416e+06  0.000e+00 e 0     0     0     0 #QU 0.005
    299 178.821 118.946   7.883 1 U   2.670e+06  0.000e+00 e 0     0     0     0 #QU 0.005
    300 176.634 112.983   7.648 1 U   -2.535e+06  0.000e+00 e 0     0     0     0 #QU 0.005
    301 172.947 126.982   7.601 1 U   -2.360e+06  0.000e+00 e 0     0     0     0 #QU 0.005
    302 177.946 116.224   8.950 1 U   2.840e+06  0.000e+00 e 0     0     0     0 #QU 0.005
    303 174.447 122.575   7.632 1 U   4.265e+06  0.000e+00 e 0     0     0     0 #QU 0.005
    304 179.571 122.056   7.538 1 U   3.936e+06  0.000e+00 e 0     0     0     0 #QU 0.005
    305 182.383 122.704   7.193 1 U   -2.261e+06  0.000e+00 e 0     0     0     0 #QU 0.005
    306 177.509 115.576   7.570 1 U   -5.416e+06  0.000e+00 e 0     0     0     0 #QU 0.005
    307 179.383 120.112   8.056 1 U   5.780e+06  0.000e+00 e 0     0     0     0 #QU 0.005
    308 173.635 125.556   7.632 1 U   -4.128e+07  0.000e+00 e 0     0     0     0 #QU 0.005
    309 173.697 120.501   7.083 1 U   9.600e+06  0.000e+00 e 0     0     0     0 #QU 0.005
    310 181.195 121.797   8.573 1 U   3.954e+06  0.000e+00 e 0     0     0     0 #QU 0.005
    311 174.385 122.575   7.617 1 U   4.265e+06  0.000e+00 e 0     0     0     0 #QU 0.005
    312 178.446 126.074   8.103 1 U   3.485e+06  0.000e+00 e 0     0     0     0 #QU 0.005
    313 167.074 119.075   7.930 1 U   3.000e+06  0.000e+00 e 0     0     0     0 #QU 0.005
    314 177.134 117.131   7.852 1 U   5.696e+06  0.000e+00 e 0     0     0     0 #QU 0.005
    315 177.946 118.686   8.040 1 U   -5.421e+06  0.000e+00 e 0     0     0     0 #QU 0.005
    316 180.383 111.817   6.895 1 U   -1.841e+06  0.000e+00 e 0     0     0     0 #QU 0.005
    317 171.323 131.518   7.491 1 U   2.528e+06  0.000e+00 e 0     0     0     0 #QU 0.005
    318 170.885 121.797   6.315 1 U   4.422e+06  0.000e+00 e 0     0     0     0 #QU 0.005
