# Supplementary material for: Structural and regulatory insights into the glideosome-associated connector from Toxoplasma gondii
Source: eLife. 2023 Apr 4;12:e86049. doi: 10.7554/eLife.86049 (PMC10125020; doi:10.7554/eLife.86049)
Supplement: Figure 1—source data 1. — wwPDB X-ray structure validation; MTZ file for TgGAC X-ray diffraction data and final refined PDB file for TgGAC from X-ray diffraction. [file elife-86049-fig1-data1.zip › Figure 1-source data 1/NOE assignment and NMR structure/peak_lists/N15HSQC_hsqc_strong_unfolded.list]

      Assignment          w1         w2
              ?-?    116.013      8.890
              ?-?    111.736      6.816
              ?-?    118.968      7.797
              ?-?    112.615      7.077
              ?-?    119.020      7.929
              ?-?    111.342      6.842
              ?-?    111.264      6.824
              ?-?    111.904      6.848
              ?-?    118.413      8.467
              ?-?    119.835      7.075
              ?-?    108.851      8.007
              ?-?    117.467      8.137
              ?-?    119.676      7.874
              ?-?    115.073      8.327
              ?-?    107.145      6.878
              ?-?    123.450      7.187
              ?-?    112.349      6.804
              ?-?    121.804      6.301
              ?-?    116.341      7.842
              ?-?    116.610      9.386
              ?-?    118.199      7.483
              ?-?    129.077     10.472
              ?-?    122.247      8.094
              ?-?    126.784      8.030
              ?-?    108.484      6.571
              ?-?    120.251      8.314
              ?-?    110.819      7.860
              ?-?    125.251      9.111
              ?-?    120.184      8.184
              ?-?    119.997      8.144
              ?-?    116.432      7.728
              ?-?    116.371      7.705
              ?-?    114.375      8.116
              ?-?    128.144      8.435
              ?-?    117.488      7.984
              ?-?    130.770      7.506
              ?-?    106.718      7.563
              ?-?    122.519      8.375
              ?-?    118.144      8.156
              ?-?    126.233      6.537
              ?-?    124.973      8.960
              ?-?    123.723      8.624
              ?-?    115.299      7.348
              ?-?    115.305      8.909
              ?-?    115.239      8.879
              ?-?    126.783      7.725
              ?-?    111.187      7.350
              ?-?    116.043      7.554
              ?-?    120.713      8.814
              ?-?    116.130      7.545
              ?-?    119.157      8.024
              ?-?    111.364      9.383
              ?-?    119.568      8.407
              ?-?    114.536      7.085
              ?-?    128.180      9.052
              ?-?    121.051      8.553
              ?-?    121.315      8.077
              ?-?    108.354      7.466
              ?-?    113.056      7.654
              ?-?    118.691      9.267
              ?-?    113.171      8.091
              ?-?    105.618      7.229
              ?-?    127.887     10.697
              ?-?    121.080      8.343
              ?-?    121.683      8.667
              ?-?    118.037      7.910
              ?-?    122.007      8.353
              ?-?    130.885      9.213
              ?-?    118.908      8.366
              ?-?    122.129      8.768
              ?-?    120.061      9.244
              ?-?    120.933      7.758
              ?-?    119.780      9.533
              ?-?    127.769      8.391
              ?-?    116.778      8.400
              ?-?    115.139      8.001
              ?-?    116.883      7.085
              ?-?    109.834      7.946
              ?-?    123.077      9.075
              ?-?    121.120      7.327
              ?-?    111.976      6.661
              ?-?    117.663      8.828
              ?-?    118.142      8.043
              ?-?    126.074      8.084
              ?-?    118.766      7.662
              ?-?    107.664      7.671
              ?-?    121.416      7.319
              ?-?    118.530      7.692
              ?-?    107.912      6.575
              ?-?    111.310      7.155
              ?-?    122.799      8.031
              ?-?    118.036      8.986
              ?-?    118.264      7.679
              ?-?    125.281     11.762
              ?-?    117.928      7.796
              ?-?    113.605      6.880
              ?-?    113.710      7.634
              ?-?    121.593      8.273
              ?-?    107.592      7.804
              ?-?    117.159      8.509
              ?-?    119.817      8.501
              ?-?    108.748      8.969
              ?-?    119.455      8.673
              ?-?    112.020      8.045
              ?-?    112.187      7.616
              ?-?    119.625      8.033
              ?-?    116.616      8.601
              ?-?    121.753      8.131
              ?-?    111.945      7.294
              ?-?    117.217      8.062
              ?-?    121.370      7.241
              ?-?    105.905      8.059
              ?-?    125.616      7.569
              ?-?    112.614      6.840
              ?-?    113.709      6.808
              ?-?    108.466      7.233
              ?-?    122.956      7.967
              ?-?    115.256      7.210
              ?-?    119.630      8.772
              ?-?    122.020      7.945
              ?-?    113.062      6.927
              ?-?    107.981      7.234
              ?-?    113.161      7.767
              ?-?    122.136      7.531
              ?-?    114.163      6.982
              ?-?    111.893      7.477
              ?-?    113.608      7.763
              ?-?    112.118      7.072
              ?-?    111.255      7.748
              ?-?    110.716      6.823
              ?-?    119.941      9.034
              ?-?    111.739      7.343
              ?-?    121.808      7.616
              ?-?    113.149      6.814
              ?-?    112.068      7.024
              ?-?    127.549      8.078
              ?-?    118.621      7.787
              ?-?    111.900      7.534
              ?-?    112.350      7.477
              ?-?    120.210      8.774
