# Supplementary material for: Structural and regulatory insights into the glideosome-associated connector from Toxoplasma gondii
Source: eLife. 2023 Apr 4;12:e86049. doi: 10.7554/eLife.86049 (PMC10125020; doi:10.7554/eLife.86049)
Supplement: Figure 1—source data 1. — wwPDB X-ray structure validation; MTZ file for TgGAC X-ray diffraction data and final refined PDB file for TgGAC from X-ray diffraction. [file elife-86049-fig1-data1.zip › Figure 1-source data 1/NOE assignment and NMR structure/peak_lists/CcoNH_ccconh_weak.peaks]

# Number of dimensions 3
#FORMAT xeasy3D
#INAME 1 N
#INAME 2 C
#INAME 3 HN
#SPECTRUM CcoNH N C HN
      1 120.050  32.023   9.062 1 U   -1.000e+00  0.000e+00 e 0     0     0     0 #QU 1.000
      2 121.124  27.199   7.349 1 U   -1.000e+00  0.000e+00 e 0     0     0     0 #QU 1.000
      3 112.060  39.364   8.070 1 U   -1.000e+00  0.000e+00 e 0     0     0     0 #QU 1.000
      4 121.144  55.088   8.573 1 U   -1.000e+00  0.000e+00 e 0     0     0     0 #QU 1.000
      5 119.832  32.404   7.901 1 U   -1.000e+00  0.000e+00 e 0     0     0     0 #QU 1.000
      6 118.115  29.630   8.071 1 U   -1.000e+00  0.000e+00 e 0     0     0     0 #QU 1.000
      7 118.518  29.970   8.498 1 U   -1.000e+00  0.000e+00 e 0     0     0     0 #QU 1.000
      8 122.039  31.448   8.800 1 U   -1.000e+00  0.000e+00 e 0     0     0     0 #QU 1.000
      9 122.119  32.063   8.796 1 U   -1.000e+00  0.000e+00 e 0     0     0     0 #QU 1.000
     10 115.357  27.513   8.930 1 U   -1.000e+00  0.000e+00 e 0     0     0     0 #QU 1.000
     11 115.238  28.194   8.900 1 U   -1.000e+00  0.000e+00 e 0     0     0     0 #QU 1.000
     12 120.752  26.173   8.837 1 U   -1.000e+00  0.000e+00 e 0     0     0     0 #QU 1.000
     13 120.678  26.759   8.836 1 U   -1.000e+00  0.000e+00 e 0     0     0     0 #QU 1.000
     14 112.177  38.840   8.063 1 U   -1.000e+00  0.000e+00 e 0     0     0     0 #QU 1.000
     15 115.318  65.381   8.931 1 U   -1.000e+00  0.000e+00 e 0     0     0     0 #QU 1.000
     16 115.254  64.944   8.892 1 U   -1.000e+00  0.000e+00 e 0     0     0     0 #QU 1.000
     17 115.994  43.247   7.582 1 U   -1.000e+00  0.000e+00 e 0     0     0     0 #QU 1.000
     18 107.582  35.870   7.826 1 U   -1.000e+00  0.000e+00 e 0     0     0     0 #QU 1.000
     19 119.830  18.184   7.109 1 U   -1.000e+00  0.000e+00 e 0     0     0     0 #QU 1.000
     20 119.913  18.718   7.104 1 U   -1.000e+00  0.000e+00 e 0     0     0     0 #QU 1.000
     21 116.108  57.721   7.577 1 U   -1.000e+00  0.000e+00 e 0     0     0     0 #QU 1.000
     22 116.325  25.354   7.874 1 U   -1.000e+00  0.000e+00 e 0     0     0     0 #QU 1.000
     23 122.456  40.137   8.386 1 U   -1.000e+00  0.000e+00 e 0     0     0     0 #QU 1.000
     24 121.152  30.102   7.351 1 U   -1.000e+00  0.000e+00 e 0     0     0     0 #QU 1.000
     25 118.405  30.568   8.495 1 U   -1.000e+00  0.000e+00 e 0     0     0     0 #QU 1.000
     26 116.115  42.844   7.585 1 U   -1.000e+00  0.000e+00 e 0     0     0     0 #QU 1.000
     27 125.626  39.231   7.592 1 U   -1.000e+00  0.000e+00 e 0     0     0     0 #QU 1.000
     28 119.395  23.093   8.683 1 U   -1.000e+00  0.000e+00 e 0     0     0     0 #QU 1.000
     29 122.238  36.156   7.554 1 U   -1.000e+00  0.000e+00 e 0     0     0     0 #QU 1.000
     30 115.057  64.365   8.359 1 U   -1.000e+00  0.000e+00 e 0     0     0     0 #QU 1.000
     31 115.052  64.906   8.352 1 U   -1.000e+00  0.000e+00 e 0     0     0     0 #QU 1.000
     32 115.007  65.100   8.351 1 U   -1.000e+00  0.000e+00 e 0     0     0     0 #QU 1.000
     33 124.862  26.218   8.988 1 U   -1.000e+00  0.000e+00 e 0     0     0     0 #QU 1.000
     34 121.801  21.136   6.330 1 U   -1.000e+00  0.000e+00 e 0     0     0     0 #QU 1.000
     35 130.768  23.125   9.230 1 U   -1.000e+00  0.000e+00 e 0     0     0     0 #QU 1.000
     36 116.114  27.765   7.580 1 U   -1.000e+00  0.000e+00 e 0     0     0     0 #QU 1.000
     37 109.772  36.672   7.967 1 U   -1.000e+00  0.000e+00 e 0     0     0     0 #QU 1.000
     38 117.427  59.868   8.007 1 U   -1.000e+00  0.000e+00 e 0     0     0     0 #QU 1.000
     39 120.354  24.103   8.340 1 U   -1.000e+00  0.000e+00 e 0     0     0     0 #QU 1.000
     40 120.317  24.718   8.336 1 U   -1.000e+00  0.000e+00 e 0     0     0     0 #QU 1.000
     41 116.769  67.599   8.422 1 U   -1.000e+00  0.000e+00 e 0     0     0     0 #QU 1.000
     42 120.274  35.126   8.334 1 U   -1.000e+00  0.000e+00 e 0     0     0     0 #QU 1.000
     43 115.019  26.866   8.351 1 U   -1.000e+00  0.000e+00 e 0     0     0     0 #QU 1.000
     44 115.105  27.367   8.359 1 U   -1.000e+00  0.000e+00 e 0     0     0     0 #QU 1.000
     45 115.175  27.623   8.355 1 U   -1.000e+00  0.000e+00 e 0     0     0     0 #QU 1.000
     46 116.757  21.570   8.421 1 U   -1.000e+00  0.000e+00 e 0     0     0     0 #QU 1.000
     47 108.458  33.435   7.494 1 U   -1.000e+00  0.000e+00 e 0     0     0     0 #QU 1.000
     48 120.708  59.859   8.838 1 U   -1.000e+00  0.000e+00 e 0     0     0     0 #QU 1.000
     49 118.963  36.876   7.824 1 U   -1.000e+00  0.000e+00 e 0     0     0     0 #QU 1.000
     50 125.225  27.577  11.779 1 U   -1.000e+00  0.000e+00 e 0     0     0     0 #QU 1.000
     51 119.832  21.211   7.106 1 U   -1.000e+00  0.000e+00 e 0     0     0     0 #QU 1.000
     52 122.221  59.067   7.552 1 U   -1.000e+00  0.000e+00 e 0     0     0     0 #QU 1.000
     53 125.293  27.258  11.781 1 U   -1.000e+00  0.000e+00 e 0     0     0     0 #QU 1.000
     54 118.519  58.696   8.495 1 U   -1.000e+00  0.000e+00 e 0     0     0     0 #QU 1.000
     55 111.303  22.709   7.381 1 U   -1.000e+00  0.000e+00 e 0     0     0     0 #QU 1.000
     56 122.018  39.483   8.382 1 U   -1.000e+00  0.000e+00 e 0     0     0     0 #QU 1.000
     57 120.269  25.324   8.209 1 U   -1.000e+00  0.000e+00 e 0     0     0     0 #QU 1.000
     58 122.897  40.725   7.987 1 U   -1.000e+00  0.000e+00 e 0     0     0     0 #QU 1.000
     59 122.019  57.150   8.800 1 U   -1.000e+00  0.000e+00 e 0     0     0     0 #QU 1.000
     60 125.294  55.224   9.134 1 U   -1.000e+00  0.000e+00 e 0     0     0     0 #QU 1.000
     61 111.302  41.168   9.402 1 U   -1.000e+00  0.000e+00 e 0     0     0     0 #QU 1.000
     62 119.832  25.736   7.906 1 U   -1.000e+00  0.000e+00 e 0     0     0     0 #QU 1.000
     63 119.730  26.378   7.903 1 U   -1.000e+00  0.000e+00 e 0     0     0     0 #QU 1.000
     64 115.138  31.665   8.358 1 U   -1.000e+00  0.000e+00 e 0     0     0     0 #QU 1.000
     65 115.066  32.373   8.354 1 U   -1.000e+00  0.000e+00 e 0     0     0     0 #QU 1.000
     66 116.361  28.708   7.872 1 U   -1.000e+00  0.000e+00 e 0     0     0     0 #QU 1.000
     67 116.358  29.395   7.871 1 U   -1.000e+00  0.000e+00 e 0     0     0     0 #QU 1.000
     68 111.380  60.780   7.175 1 U   -1.000e+00  0.000e+00 e 0     0     0     0 #QU 1.000
     69 111.335  61.283   7.171 1 U   -1.000e+00  0.000e+00 e 0     0     0     0 #QU 1.000
     70 118.082  59.727   8.073 1 U   -1.000e+00  0.000e+00 e 0     0     0     0 #QU 1.000
     71 111.194  23.385   7.379 1 U   -1.000e+00  0.000e+00 e 0     0     0     0 #QU 1.000
     72 116.770  29.311   7.119 1 U   -1.000e+00  0.000e+00 e 0     0     0     0 #QU 1.000
     73 120.288  54.716   8.335 1 U   -1.000e+00  0.000e+00 e 0     0     0     0 #QU 1.000
     74 117.207  38.730   8.085 1 U   -1.000e+00  0.000e+00 e 0     0     0     0 #QU 1.000
     75 108.233  57.576   7.496 1 U   -1.000e+00  0.000e+00 e 0     0     0     0 #QU 1.000
     76 130.768  60.759   9.238 1 U   -1.000e+00  0.000e+00 e 0     0     0     0 #QU 1.000
     77 121.582  32.404   8.300 1 U   -1.000e+00  0.000e+00 e 0     0     0     0 #QU 1.000
     78 130.768  36.013   9.230 1 U   -1.000e+00  0.000e+00 e 0     0     0     0 #QU 1.000
     79 119.613  32.015   8.430 1 U   -1.000e+00  0.000e+00 e 0     0     0     0 #QU 1.000
     80 107.580  57.266   7.826 1 U   -1.000e+00  0.000e+00 e 0     0     0     0 #QU 1.000
     81 130.768  22.094   9.230 1 U   -1.000e+00  0.000e+00 e 0     0     0     0 #QU 1.000
     82 125.268  24.723   9.133 1 U   -1.000e+00  0.000e+00 e 0     0     0     0 #QU 1.000
     83 116.333  64.985   7.735 1 U   -1.000e+00  0.000e+00 e 0     0     0     0 #QU 1.000
     84 113.051  39.622   7.682 1 U   -1.000e+00  0.000e+00 e 0     0     0     0 #QU 1.000
     85 120.266  56.999   8.210 1 U   -1.000e+00  0.000e+00 e 0     0     0     0 #QU 1.000
     86 121.830  30.981   6.333 1 U   -1.000e+00  0.000e+00 e 0     0     0     0 #QU 1.000
     87 121.363  19.361   8.101 1 U   -1.000e+00  0.000e+00 e 0     0     0     0 #QU 1.000
     88 118.302  42.274   7.513 1 U   -1.000e+00  0.000e+00 e 0     0     0     0 #QU 1.000
     89 105.643  25.000   7.257 1 U   -1.000e+00  0.000e+00 e 0     0     0     0 #QU 1.000
     90 121.369  55.050   7.343 1 U   -1.000e+00  0.000e+00 e 0     0     0     0 #QU 1.000
     91 118.082  65.914   7.815 1 U   -1.000e+00  0.000e+00 e 0     0     0     0 #QU 1.000
     92 126.175  63.852   6.571 1 U   -1.000e+00  0.000e+00 e 0     0     0     0 #QU 1.000
     93 121.582  34.574   8.688 1 U   -1.000e+00  0.000e+00 e 0     0     0     0 #QU 1.000
     94 122.019  37.562   8.798 1 U   -1.000e+00  0.000e+00 e 0     0     0     0 #QU 1.000
     95 122.142  38.121   8.795 1 U   -1.000e+00  0.000e+00 e 0     0     0     0 #QU 1.000
     96 118.075  42.076   7.931 1 U   -1.000e+00  0.000e+00 e 0     0     0     0 #QU 1.000
     97 117.645  72.616   8.855 1 U   -1.000e+00  0.000e+00 e 0     0     0     0 #QU 1.000
     98 120.949  38.623   7.778 1 U   -1.000e+00  0.000e+00 e 0     0     0     0 #QU 1.000
     99 116.316  58.174   7.872 1 U   -1.000e+00  0.000e+00 e 0     0     0     0 #QU 1.000
    100 121.364  54.595   7.346 1 U   -1.000e+00  0.000e+00 e 0     0     0     0 #QU 1.000
    101 122.238  39.726   8.117 1 U   -1.000e+00  0.000e+00 e 0     0     0     0 #QU 1.000
    102 116.760  32.515   7.115 1 U   -1.000e+00  0.000e+00 e 0     0     0     0 #QU 1.000
    103 118.094  33.115   8.175 1 U   -1.000e+00  0.000e+00 e 0     0     0     0 #QU 1.000
    104 118.157  33.492   8.168 1 U   -1.000e+00  0.000e+00 e 0     0     0     0 #QU 1.000
    105 118.081  36.585   8.070 1 U   -1.000e+00  0.000e+00 e 0     0     0     0 #QU 1.000
    106 121.367  41.533   7.265 1 U   -1.000e+00  0.000e+00 e 0     0     0     0 #QU 1.000
    107 108.874  39.053   8.029 1 U   -1.000e+00  0.000e+00 e 0     0     0     0 #QU 1.000
    108 120.259  34.586   8.210 1 U   -1.000e+00  0.000e+00 e 0     0     0     0 #QU 1.000
    109 115.233  19.047   7.372 1 U   -1.000e+00  0.000e+00 e 0     0     0     0 #QU 1.000
    110 120.051  37.694   8.163 1 U   -1.000e+00  0.000e+00 e 0     0     0     0 #QU 1.000
    111 106.703  41.776   7.592 1 U   -1.000e+00  0.000e+00 e 0     0     0     0 #QU 1.000
    112 118.082  30.985   9.010 1 U   -1.000e+00  0.000e+00 e 0     0     0     0 #QU 1.000
    113 117.881  66.022   7.818 1 U   -1.000e+00  0.000e+00 e 0     0     0     0 #QU 1.000
    114 123.524  36.623   7.208 1 U   -1.000e+00  0.000e+00 e 0     0     0     0 #QU 1.000
    115 116.530  40.575   7.754 1 U   -1.000e+00  0.000e+00 e 0     0     0     0 #QU 1.000
    116 116.927  25.208   7.116 1 U   -1.000e+00  0.000e+00 e 0     0     0     0 #QU 1.000
    117 121.142  40.788   8.367 1 U   -1.000e+00  0.000e+00 e 0     0     0     0 #QU 1.000
    118 109.785  55.959   7.965 1 U   -1.000e+00  0.000e+00 e 0     0     0     0 #QU 1.000
    119 115.239  31.819   8.902 1 U   -1.000e+00  0.000e+00 e 0     0     0     0 #QU 1.000
    120 115.249  32.055   8.928 1 U   -1.000e+00  0.000e+00 e 0     0     0     0 #QU 1.000
    121 121.787  22.532   6.328 1 U   -1.000e+00  0.000e+00 e 0     0     0     0 #QU 1.000
    122 125.300  65.914  11.780 1 U   -1.000e+00  0.000e+00 e 0     0     0     0 #QU 1.000
    123 116.991  24.850   7.118 1 U   -1.000e+00  0.000e+00 e 0     0     0     0 #QU 1.000
    124 114.565  54.448   7.110 1 U   -1.000e+00  0.000e+00 e 0     0     0     0 #QU 1.000
    125 109.756  29.338   7.967 1 U   -1.000e+00  0.000e+00 e 0     0     0     0 #QU 1.000
    126 110.865  40.249   7.882 1 U   -1.000e+00  0.000e+00 e 0     0     0     0 #QU 1.000
    127 117.427  18.626   8.161 1 U   -1.000e+00  0.000e+00 e 0     0     0     0 #QU 1.000
    128 121.362  18.071   7.342 1 U   -1.000e+00  0.000e+00 e 0     0     0     0 #QU 1.000
    129 130.766  30.477   7.538 1 U   -1.000e+00  0.000e+00 e 0     0     0     0 #QU 1.000
    130 116.074  30.204   7.582 1 U   -1.000e+00  0.000e+00 e 0     0     0     0 #QU 1.000
    131 105.617  33.061   7.256 1 U   -1.000e+00  0.000e+00 e 0     0     0     0 #QU 1.000
    132 126.817  43.847   7.754 1 U   -1.000e+00  0.000e+00 e 0     0     0     0 #QU 1.000
    133 116.988  58.312   7.116 1 U   -1.000e+00  0.000e+00 e 0     0     0     0 #QU 1.000
    134 121.794  59.525   8.686 1 U   -1.000e+00  0.000e+00 e 0     0     0     0 #QU 1.000
    135 125.258  35.866   9.133 1 U   -1.000e+00  0.000e+00 e 0     0     0     0 #QU 1.000
    136 118.974  18.393   7.952 1 U   -1.000e+00  0.000e+00 e 0     0     0     0 #QU 1.000
    137 118.741  30.187   7.687 1 U   -1.000e+00  0.000e+00 e 0     0     0     0 #QU 1.000
    138 123.083  36.090   9.101 1 U   -1.000e+00  0.000e+00 e 0     0     0     0 #QU 1.000
    139 121.600  36.154   8.300 1 U   -1.000e+00  0.000e+00 e 0     0     0     0 #QU 1.000
    140 120.196  35.469   9.241 1 U   -1.000e+00  0.000e+00 e 0     0     0     0 #QU 1.000
    141 118.082  55.222   9.012 1 U   -1.000e+00  0.000e+00 e 0     0     0     0 #QU 1.000
    142 105.615  58.181   7.259 1 U   -1.000e+00  0.000e+00 e 0     0     0     0 #QU 1.000
    143 118.956  45.942   8.385 1 U   -1.000e+00  0.000e+00 e 0     0     0     0 #QU 1.000
    144 108.242  24.788   7.498 1 U   -1.000e+00  0.000e+00 e 0     0     0     0 #QU 1.000
    145 122.174  29.945   7.553 1 U   -1.000e+00  0.000e+00 e 0     0     0     0 #QU 1.000
    146 125.291  32.216  11.780 1 U   -1.000e+00  0.000e+00 e 0     0     0     0 #QU 1.000
    147 125.177  32.666  11.780 1 U   -1.000e+00  0.000e+00 e 0     0     0     0 #QU 1.000
    148 120.205  35.567   9.273 1 U   -1.000e+00  0.000e+00 e 0     0     0     0 #QU 1.000
    149 122.240  29.239   7.554 1 U   -1.000e+00  0.000e+00 e 0     0     0     0 #QU 1.000
    150 120.094  34.651   9.256 1 U   -1.000e+00  0.000e+00 e 0     0     0     0 #QU 1.000
    151 114.582  19.107   7.108 1 U   -1.000e+00  0.000e+00 e 0     0     0     0 #QU 1.000
    152 116.114  22.231   8.914 1 U   -1.000e+00  0.000e+00 e 0     0     0     0 #QU 1.000
    153 121.143  54.709   7.350 1 U   -1.000e+00  0.000e+00 e 0     0     0     0 #QU 1.000
    154 116.332  33.865   7.869 1 U   -1.000e+00  0.000e+00 e 0     0     0     0 #QU 1.000
    155 120.707  29.311   8.839 1 U   -1.000e+00  0.000e+00 e 0     0     0     0 #QU 1.000
    156 121.143  18.615   8.578 1 U   -1.000e+00  0.000e+00 e 0     0     0     0 #QU 1.000
    157 118.082  35.497   9.011 1 U   -1.000e+00  0.000e+00 e 0     0     0     0 #QU 0.999
    158 119.615  56.951   8.430 1 U   -1.000e+00  0.000e+00 e 0     0     0     0 #QU 0.999
    159 118.060  21.237   7.819 1 U   -1.000e+00  0.000e+00 e 0     0     0     0 #QU 0.999
    160 108.358  29.673   7.496 1 U   -1.000e+00  0.000e+00 e 0     0     0     0 #QU 0.999
    161 119.880  27.714   9.555 1 U   -1.000e+00  0.000e+00 e 0     0     0     0 #QU 0.999
    162 119.902  28.914   9.555 1 U   -1.000e+00  0.000e+00 e 0     0     0     0 #QU 0.999
    163 108.341  29.455   7.498 1 U   -1.000e+00  0.000e+00 e 0     0     0     0 #QU 0.999
    164 108.239  28.834   7.493 1 U   -1.000e+00  0.000e+00 e 0     0     0     0 #QU 0.999
    165 105.689  29.395   7.259 1 U   -1.000e+00  0.000e+00 e 0     0     0     0 #QU 0.999
    166 116.332  63.745   7.816 1 U   -1.000e+00  0.000e+00 e 0     0     0     0 #QU 0.999
    167 118.738  65.914   9.293 1 U   -1.000e+00  0.000e+00 e 0     0     0     0 #QU 0.999
    168 105.659  28.800   7.260 1 U   -1.000e+00  0.000e+00 e 0     0     0     0 #QU 0.999
    169 118.060  55.746   7.929 1 U   -1.000e+00  0.000e+00 e 0     0     0     0 #QU 0.999
    170 116.330  18.333   7.734 1 U   -1.000e+00  0.000e+00 e 0     0     0     0 #QU 0.999
    171 128.169  28.671   8.461 1 U   -1.000e+00  0.000e+00 e 0     0     0     0 #QU 0.999
    172 116.313  18.612   7.740 1 U   -1.000e+00  0.000e+00 e 0     0     0     0 #QU 0.999
    173 122.891  30.751   8.053 1 U   -1.000e+00  0.000e+00 e 0     0     0     0 #QU 0.999
    174 128.242  28.268   8.478 1 U   -1.000e+00  0.000e+00 e 0     0     0     0 #QU 0.999
    175 119.175  32.061   8.053 1 U   -1.000e+00  0.000e+00 e 0     0     0     0 #QU 0.999
    176 119.832  61.416   7.107 1 U   -1.000e+00  0.000e+00 e 0     0     0     0 #QU 0.999
    177 111.313  37.388   7.168 1 U   -1.000e+00  0.000e+00 e 0     0     0     0 #QU 0.999
    178 111.378  38.013   7.176 1 U   -1.000e+00  0.000e+00 e 0     0     0     0 #QU 0.999
    179 107.577  27.596   7.818 1 U   -1.000e+00  0.000e+00 e 0     0     0     0 #QU 0.999
    180 116.332  31.373   7.815 1 U   -1.000e+00  0.000e+00 e 0     0     0     0 #QU 0.999
    181 119.175  32.808   8.063 1 U   -1.000e+00  0.000e+00 e 0     0     0     0 #QU 0.999
    182 119.868  28.649   9.554 1 U   -1.000e+00  0.000e+00 e 0     0     0     0 #QU 0.999
    183 119.903  60.229   9.559 1 U   -1.000e+00  0.000e+00 e 0     0     0     0 #QU 0.999
    184 119.893  60.826   9.555 1 U   -1.000e+00  0.000e+00 e 0     0     0     0 #QU 0.999
    185 107.121  43.164   6.902 1 U   -1.000e+00  0.000e+00 e 0     0     0     0 #QU 0.999
    186 112.200  57.727   7.647 1 U   -1.000e+00  0.000e+00 e 0     0     0     0 #QU 0.999
    187 116.303  19.084   7.736 1 U   -1.000e+00  0.000e+00 e 0     0     0     0 #QU 0.999
    188 118.736  58.656   7.686 1 U   -1.000e+00  0.000e+00 e 0     0     0     0 #QU 0.999
    189 119.613  32.288   8.061 1 U   -1.000e+00  0.000e+00 e 0     0     0     0 #QU 0.999
    190 119.832  60.243   7.901 1 U   -1.000e+00  0.000e+00 e 0     0     0     0 #QU 0.999
    191 118.519  54.057   7.713 1 U   -1.000e+00  0.000e+00 e 0     0     0     0 #QU 0.999
    192 122.894  59.504   8.053 1 U   -1.000e+00  0.000e+00 e 0     0     0     0 #QU 0.999
    193 122.802  59.757   8.053 1 U   -1.000e+00  0.000e+00 e 0     0     0     0 #QU 0.999
    194 112.177  31.373   7.650 1 U   -1.000e+00  0.000e+00 e 0     0     0     0 #QU 0.999
    195 128.351  61.914   9.080 1 U   -1.000e+00  0.000e+00 e 0     0     0     0 #QU 0.999
    196 122.893  37.684   8.053 1 U   -1.000e+00  0.000e+00 e 0     0     0     0 #QU 0.999
    197 107.800  20.361   7.694 1 U   -1.000e+00  0.000e+00 e 0     0     0     0 #QU 0.999
    198 127.925  19.954   8.423 1 U   -1.000e+00  0.000e+00 e 0     0     0     0 #QU 0.999
    199 127.796  20.538   8.419 1 U   -1.000e+00  0.000e+00 e 0     0     0     0 #QU 0.999
    200 112.189  27.380   7.647 1 U   -1.000e+00  0.000e+00 e 0     0     0     0 #QU 0.999
    201 118.082  29.311   8.174 1 U   -1.000e+00  0.000e+00 e 0     0     0     0 #QU 0.999
    202 120.051  55.222   9.258 1 U   -1.000e+00  0.000e+00 e 0     0     0     0 #QU 0.999
    203 121.773  36.466   8.138 1 U   -1.000e+00  0.000e+00 e 0     0     0     0 #QU 0.999
    204 119.630  24.804   8.060 1 U   -1.000e+00  0.000e+00 e 0     0     0     0 #QU 0.999
    205 114.382  33.514   8.138 1 U   -1.000e+00  0.000e+00 e 0     0     0     0 #QU 0.999
    206 117.972  21.468   7.820 1 U   -1.000e+00  0.000e+00 e 0     0     0     0 #QU 0.999
    207 117.861  22.432   7.817 1 U   -1.000e+00  0.000e+00 e 0     0     0     0 #QU 0.999
    208 124.985  30.236   8.993 1 U   -1.000e+00  0.000e+00 e 0     0     0     0 #QU 0.999
    209 124.921  30.932   8.989 1 U   -1.000e+00  0.000e+00 e 0     0     0     0 #QU 0.999
    210 116.551  31.889   8.612 1 U   -1.000e+00  0.000e+00 e 0     0     0     0 #QU 0.999
    211 116.101  41.305   7.573 1 U   -1.000e+00  0.000e+00 e 0     0     0     0 #QU 0.999
    212 128.276  23.006   9.075 1 U   -1.000e+00  0.000e+00 e 0     0     0     0 #QU 0.999
    213 118.519  27.249   7.713 1 U   -1.000e+00  0.000e+00 e 0     0     0     0 #QU 0.998
    214 107.802  53.682   7.693 1 U   -1.000e+00  0.000e+00 e 0     0     0     0 #QU 0.998
    215 117.645  60.759   8.855 1 U   -1.000e+00  0.000e+00 e 0     0     0     0 #QU 0.998
    216 128.172  62.745   8.468 1 U   -1.000e+00  0.000e+00 e 0     0     0     0 #QU 0.998
    217 115.346  55.123   7.373 1 U   -1.000e+00  0.000e+00 e 0     0     0     0 #QU 0.998
    218 115.294  55.448   7.372 1 U   -1.000e+00  0.000e+00 e 0     0     0     0 #QU 0.998
    219 115.218  55.759   7.372 1 U   -1.000e+00  0.000e+00 e 0     0     0     0 #QU 0.998
    220 121.800  62.446   6.334 1 U   -1.000e+00  0.000e+00 e 0     0     0     0 #QU 0.998
    221 116.825  23.700   8.422 1 U   -1.000e+00  0.000e+00 e 0     0     0     0 #QU 0.998
    222 116.735  24.281   8.423 1 U   -1.000e+00  0.000e+00 e 0     0     0     0 #QU 0.998
    223 111.198  31.947   7.379 1 U   -1.000e+00  0.000e+00 e 0     0     0     0 #QU 0.998
    224 111.302  31.287   7.382 1 U   -1.000e+00  0.000e+00 e 0     0     0     0 #QU 0.998
    225 128.212  12.253   8.464 1 U   -1.000e+00  0.000e+00 e 0     0     0     0 #QU 0.998
    226 128.267  11.733   8.470 1 U   -1.000e+00  0.000e+00 e 0     0     0     0 #QU 0.998
    227 119.179  67.254   8.043 1 U   -1.000e+00  0.000e+00 e 0     0     0     0 #QU 0.998
    228 128.164  16.412   8.461 1 U   -1.000e+00  0.000e+00 e 0     0     0     0 #QU 0.998
    229 119.918  31.513   7.099 1 U   -1.000e+00  0.000e+00 e 0     0     0     0 #QU 0.998
    230 118.235  30.283   7.706 1 U   -1.000e+00  0.000e+00 e 0     0     0     0 #QU 0.998
    231 118.301  29.134   7.701 1 U   -1.000e+00  0.000e+00 e 0     0     0     0 #QU 0.998
    232 127.883  62.260   8.421 1 U   -1.000e+00  0.000e+00 e 0     0     0     0 #QU 0.998
    233 128.235  15.899   8.466 1 U   -1.000e+00  0.000e+00 e 0     0     0     0 #QU 0.998
    234 119.897  31.080   7.107 1 U   -1.000e+00  0.000e+00 e 0     0     0     0 #QU 0.998
    235 121.690  30.361   8.141 1 U   -1.000e+00  0.000e+00 e 0     0     0     0 #QU 0.998
    236 121.797  29.782   8.157 1 U   -1.000e+00  0.000e+00 e 0     0     0     0 #QU 0.998
    237 118.109  55.220   8.175 1 U   -1.000e+00  0.000e+00 e 0     0     0     0 #QU 0.998
    238 121.585  28.907   8.688 1 U   -1.000e+00  0.000e+00 e 0     0     0     0 #QU 0.998
    239 121.676  30.516   8.153 1 U   -1.000e+00  0.000e+00 e 0     0     0     0 #QU 0.998
    240 115.240  61.410   8.022 1 U   -1.000e+00  0.000e+00 e 0     0     0     0 #QU 0.997
    241 112.079  55.819   8.064 1 U   -1.000e+00  0.000e+00 e 0     0     0     0 #QU 0.997
    242 111.988  56.740   8.069 1 U   -1.000e+00  0.000e+00 e 0     0     0     0 #QU 0.997
    243 120.036  56.013   9.063 1 U   -1.000e+00  0.000e+00 e 0     0     0     0 #QU 0.997
    244 128.324  22.154   9.078 1 U   -1.000e+00  0.000e+00 e 0     0     0     0 #QU 0.997
    245 120.069  55.649   9.066 1 U   -1.000e+00  0.000e+00 e 0     0     0     0 #QU 0.997
    246 119.820  29.734   7.905 1 U   -1.000e+00  0.000e+00 e 0     0     0     0 #QU 0.997
    247 111.328  28.396   7.173 1 U   -1.000e+00  0.000e+00 e 0     0     0     0 #QU 0.997
    248 118.545  46.952   7.717 1 U   -1.000e+00  0.000e+00 e 0     0     0     0 #QU 0.997
    249 121.775  21.502   7.645 1 U   -1.000e+00  0.000e+00 e 0     0     0     0 #QU 0.997
    250 128.266  35.841   8.465 1 U   -1.000e+00  0.000e+00 e 0     0     0     0 #QU 0.997
    251 128.164  36.502   8.461 1 U   -1.000e+00  0.000e+00 e 0     0     0     0 #QU 0.997
    252 123.768  23.463   8.640 1 U   -1.000e+00  0.000e+00 e 0     0     0     0 #QU 0.997
    253 127.924  22.609   8.417 1 U   -1.000e+00  0.000e+00 e 0     0     0     0 #QU 0.997
    254 118.993  55.252   7.956 1 U   -1.000e+00  0.000e+00 e 0     0     0     0 #QU 0.997
    255 115.132  32.681   8.017 1 U   -1.000e+00  0.000e+00 e 0     0     0     0 #QU 0.997
    256 115.239  32.036   8.016 1 U   -1.000e+00  0.000e+00 e 0     0     0     0 #QU 0.997
    257 121.319  55.003   8.100 1 U   -1.000e+00  0.000e+00 e 0     0     0     0 #QU 0.997
    258 118.958  57.811   7.826 1 U   -1.000e+00  0.000e+00 e 0     0     0     0 #QU 0.997
    259 117.427  54.705   8.156 1 U   -1.000e+00  0.000e+00 e 0     0     0     0 #QU 0.997
    260 123.758  26.865   8.647 1 U   -1.000e+00  0.000e+00 e 0     0     0     0 #QU 0.997
    261 123.769  44.918   8.648 1 U   -1.000e+00  0.000e+00 e 0     0     0     0 #QU 0.996
    262 116.111  25.327   7.576 1 U   -1.000e+00  0.000e+00 e 0     0     0     0 #QU 0.996
    263 111.303  57.649   7.382 1 U   -1.000e+00  0.000e+00 e 0     0     0     0 #QU 0.996
    264 111.215  58.227   7.378 1 U   -1.000e+00  0.000e+00 e 0     0     0     0 #QU 0.996
    265 116.593  39.653   8.616 1 U   -1.000e+00  0.000e+00 e 0     0     0     0 #QU 0.996
    266 126.282  21.474   6.567 1 U   -1.000e+00  0.000e+00 e 0     0     0     0 #QU 0.996
    267 123.550  56.634   7.212 1 U   -1.000e+00  0.000e+00 e 0     0     0     0 #QU 0.996
    268 121.123  54.207   8.363 1 U   -1.000e+00  0.000e+00 e 0     0     0     0 #QU 0.996
    269 120.050  25.702   9.254 1 U   -1.000e+00  0.000e+00 e 0     0     0     0 #QU 0.996
    270 117.644  24.062   8.855 1 U   -1.000e+00  0.000e+00 e 0     0     0     0 #QU 0.996
    271 117.709  23.714   8.859 1 U   -1.000e+00  0.000e+00 e 0     0     0     0 #QU 0.996
    272 123.113  54.572   9.105 1 U   -1.000e+00  0.000e+00 e 0     0     0     0 #QU 0.996
    273 126.242  22.080   6.574 1 U   -1.000e+00  0.000e+00 e 0     0     0     0 #QU 0.996
    274 116.794  31.761   8.421 1 U   -1.000e+00  0.000e+00 e 0     0     0     0 #QU 0.995
    275 117.426  31.889   8.010 1 U   -1.000e+00  0.000e+00 e 0     0     0     0 #QU 0.995
    276 124.927  60.873   8.990 1 U   -1.000e+00  0.000e+00 e 0     0     0     0 #QU 0.995
    277 127.706  32.404   8.425 1 U   -1.000e+00  0.000e+00 e 0     0     0     0 #QU 0.995
    278 126.395  19.975   6.570 1 U   -1.000e+00  0.000e+00 e 0     0     0     0 #QU 0.995
    279 126.326  20.211   6.577 1 U   -1.000e+00  0.000e+00 e 0     0     0     0 #QU 0.995
    280 126.831  58.316   8.055 1 U   -1.000e+00  0.000e+00 e 0     0     0     0 #QU 0.995
    281 120.269  29.311   8.206 1 U   -1.000e+00  0.000e+00 e 0     0     0     0 #QU 0.995
    282 126.830  21.680   8.048 1 U   -1.000e+00  0.000e+00 e 0     0     0     0 #QU 0.995
    283 113.051  24.156   7.682 1 U   -1.000e+00  0.000e+00 e 0     0     0     0 #QU 0.995
    284 119.180  63.207   8.060 1 U   -1.000e+00  0.000e+00 e 0     0     0     0 #QU 0.994
    285 118.300  58.803   7.700 1 U   -1.000e+00  0.000e+00 e 0     0     0     0 #QU 0.994
    286 116.551  55.088   8.620 1 U   -1.000e+00  0.000e+00 e 0     0     0     0 #QU 0.994
    287 120.307  28.719   8.333 1 U   -1.000e+00  0.000e+00 e 0     0     0     0 #QU 0.993
    288 120.354  28.387   8.336 1 U   -1.000e+00  0.000e+00 e 0     0     0     0 #QU 0.993
    289 119.156  27.709   8.059 1 U   -1.000e+00  0.000e+00 e 0     0     0     0 #QU 0.993
    290 111.958  23.640   8.065 1 U   -1.000e+00  0.000e+00 e 0     0     0     0 #QU 0.993
    291 111.342  19.013   7.175 1 U   -1.000e+00  0.000e+00 e 0     0     0     0 #QU 0.992
    292 111.368  19.297   7.175 1 U   -1.000e+00  0.000e+00 e 0     0     0     0 #QU 0.992
    293 119.176  23.125   8.041 1 U   -1.000e+00  0.000e+00 e 0     0     0     0 #QU 0.992
    294 112.191  26.166   8.071 1 U   -1.000e+00  0.000e+00 e 0     0     0     0 #QU 0.992
    295 112.109  26.746   8.066 1 U   -1.000e+00  0.000e+00 e 0     0     0     0 #QU 0.992
    296 126.802  36.448   8.051 1 U   -1.000e+00  0.000e+00 e 0     0     0     0 #QU 0.991
    297 118.964  27.651   7.825 1 U   -1.000e+00  0.000e+00 e 0     0     0     0 #QU 0.990
    298 119.482  50.922   8.684 1 U   -1.000e+00  0.000e+00 e 0     0     0     0 #QU 0.990
    299 119.444  49.794   8.681 1 U   -1.000e+00  0.000e+00 e 0     0     0     0 #QU 0.990
    300 113.080  26.341   7.684 1 U   -1.000e+00  0.000e+00 e 0     0     0     0 #QU 0.990
    301 113.060  26.098   7.686 1 U   -1.000e+00  0.000e+00 e 0     0     0     0 #QU 0.990
    302 119.643  29.429   8.058 1 U   -1.000e+00  0.000e+00 e 0     0     0     0 #QU 0.989
    303 116.551  57.802   7.756 1 U   -1.000e+00  0.000e+00 e 0     0     0     0 #QU 0.988
    304 121.179  42.848   7.351 1 U   -1.000e+00  0.000e+00 e 0     0     0     0 #QU 0.987
    305 121.143  42.568   7.352 1 U   -1.000e+00  0.000e+00 e 0     0     0     0 #QU 0.987
    306 121.624  54.597   8.299 1 U   -1.000e+00  0.000e+00 e 0     0     0     0 #QU 0.987
    307 121.673  53.941   8.295 1 U   -1.000e+00  0.000e+00 e 0     0     0     0 #QU 0.987
    308 111.258  29.426   7.380 1 U   -1.000e+00  0.000e+00 e 0     0     0     0 #QU 0.985
    309 116.332  19.001   7.815 1 U   -1.000e+00  0.000e+00 e 0     0     0     0 #QU 0.985
    310 117.207  62.305   8.081 1 U   -1.000e+00  0.000e+00 e 0     0     0     0 #QU 0.985
    311 122.887  27.089   8.053 1 U   -1.000e+00  0.000e+00 e 0     0     0     0 #QU 0.980
    312 116.375  21.507   7.821 1 U   -1.000e+00  0.000e+00 e 0     0     0     0 #QU 0.980
    313 116.395  22.074   7.813 1 U   -1.000e+00  0.000e+00 e 0     0     0     0 #QU 0.980
    314 117.198  46.167   8.528 1 U   -1.000e+00  0.000e+00 e 0     0     0     0 #QU 0.980
    315 118.576  24.368   7.718 1 U   -1.000e+00  0.000e+00 e 0     0     0     0 #QU 0.979
    316 118.568  24.093   7.718 1 U   -1.000e+00  0.000e+00 e 0     0     0     0 #QU 0.979
    317 120.707  43.230   8.839 1 U   -1.000e+00  0.000e+00 e 0     0     0     0 #QU 0.979
    318 118.082  25.702   7.517 1 U   -1.000e+00  0.000e+00 e 0     0     0     0 #QU 0.977
    319 121.989  58.333   8.383 1 U   -1.000e+00  0.000e+00 e 0     0     0     0 #QU 0.977
    320 110.864  53.541   7.885 1 U   -1.000e+00  0.000e+00 e 0     0     0     0 #QU 0.976
    321 122.894  63.336   8.057 1 U   -1.000e+00  0.000e+00 e 0     0     0     0 #QU 0.975
    322 119.615  59.874   8.060 1 U   -1.000e+00  0.000e+00 e 0     0     0     0 #QU 0.974
    323 116.598  34.996   9.414 1 U   -1.000e+00  0.000e+00 e 0     0     0     0 #QU 0.973
    324 116.681  34.459   9.406 1 U   -1.000e+00  0.000e+00 e 0     0     0     0 #QU 0.973
    325 121.363  54.572   7.267 1 U   -1.000e+00  0.000e+00 e 0     0     0     0 #QU 0.972
    326 125.296  29.666   9.135 1 U   -1.000e+00  0.000e+00 e 0     0     0     0 #QU 0.972
    327 116.326  22.011   7.733 1 U   -1.000e+00  0.000e+00 e 0     0     0     0 #QU 0.970
    328 116.354  21.517   7.735 1 U   -1.000e+00  0.000e+00 e 0     0     0     0 #QU 0.970
    329 118.301  56.289   7.508 1 U   -1.000e+00  0.000e+00 e 0     0     0     0 #QU 0.968
    330 116.332  31.519   7.735 1 U   -1.000e+00  0.000e+00 e 0     0     0     0 #QU 0.965
    331 121.853  70.617   7.653 1 U   -1.000e+00  0.000e+00 e 0     0     0     0 #QU 0.964
    332 121.801  70.157   7.642 1 U   -1.000e+00  0.000e+00 e 0     0     0     0 #QU 0.964
    333 121.861  70.965   7.649 1 U   -1.000e+00  0.000e+00 e 0     0     0     0 #QU 0.964
    334 128.324  36.447   9.072 1 U   -1.000e+00  0.000e+00 e 0     0     0     0 #QU 0.963
    335 114.413  27.933   8.146 1 U   -1.000e+00  0.000e+00 e 0     0     0     0 #QU 0.961
    336 114.481  27.725   8.130 1 U   -1.000e+00  0.000e+00 e 0     0     0     0 #QU 0.961
    337 114.485  27.557   8.150 1 U   -1.000e+00  0.000e+00 e 0     0     0     0 #QU 0.961
    338 121.800  56.119   8.143 1 U   -1.000e+00  0.000e+00 e 0     0     0     0 #QU 0.960
    339 119.178  21.390   8.038 1 U   -1.000e+00  0.000e+00 e 0     0     0     0 #QU 0.959
    340 121.754  62.316   7.651 1 U   -1.000e+00  0.000e+00 e 0     0     0     0 #QU 0.954
    341 121.820  61.864   7.653 1 U   -1.000e+00  0.000e+00 e 0     0     0     0 #QU 0.954
    342 125.519  53.166   7.590 1 U   -1.000e+00  0.000e+00 e 0     0     0     0 #QU 0.952
    343 108.713  31.720   8.983 1 U   -1.000e+00  0.000e+00 e 0     0     0     0 #QU 0.945
    344 118.087  31.992   7.816 1 U   -1.000e+00  0.000e+00 e 0     0     0     0 #QU 0.943
    345 120.080  29.246   9.249 1 U   -1.000e+00  0.000e+00 e 0     0     0     0 #QU 0.943
    346 120.037  28.973   9.253 1 U   -1.000e+00  0.000e+00 e 0     0     0     0 #QU 0.943
    347 118.236  25.839   7.513 1 U   -1.000e+00  0.000e+00 e 0     0     0     0 #QU 0.939
    348 118.302  25.431   7.517 1 U   -1.000e+00  0.000e+00 e 0     0     0     0 #QU 0.939
    349 118.149  22.005   7.510 1 U   -1.000e+00  0.000e+00 e 0     0     0     0 #QU 0.936
    350 112.178  43.374   7.653 1 U   -1.000e+00  0.000e+00 e 0     0     0     0 #QU 0.930
    351 113.087  53.107   7.685 1 U   -1.000e+00  0.000e+00 e 0     0     0     0 #QU 0.924
    352 111.312  57.316   9.406 1 U   -1.000e+00  0.000e+00 e 0     0     0     0 #QU 0.921
    353 123.728  54.719   8.637 1 U   -1.000e+00  0.000e+00 e 0     0     0     0 #QU 0.918
    354 108.456  41.790   7.496 1 U   -1.000e+00  0.000e+00 e 0     0     0     0 #QU 0.915
    355 107.660  30.406   7.819 1 U   -1.000e+00  0.000e+00 e 0     0     0     0 #QU 0.907
    356 107.646  30.125   7.818 1 U   -1.000e+00  0.000e+00 e 0     0     0     0 #QU 0.907
    357 115.239  50.448   8.925 1 U   -1.000e+00  0.000e+00 e 0     0     0     0 #QU 0.901
    358 126.831  20.547   8.049 1 U   -1.000e+00  0.000e+00 e 0     0     0     0 #QU 0.897
    359 125.300  29.827   9.152 1 U   -1.000e+00  0.000e+00 e 0     0     0     0 #QU 0.894
    360 119.876  58.778   8.511 1 U   -1.000e+00  0.000e+00 e 0     0     0     0 #QU 0.892
    361 116.012  50.682   8.914 1 U   -1.000e+00  0.000e+00 e 0     0     0     0 #QU 0.885
    362 116.078  49.740   8.907 1 U   -1.000e+00  0.000e+00 e 0     0     0     0 #QU 0.885
    363 119.672  17.329   8.062 1 U   -1.000e+00  0.000e+00 e 0     0     0     0 #QU 0.882
    364 115.248  64.797   8.030 1 U   -1.000e+00  0.000e+00 e 0     0     0     0 #QU 0.878
    365 114.393  60.229   8.151 1 U   -1.000e+00  0.000e+00 e 0     0     0     0 #QU 0.875
    366 114.441  59.690   8.153 1 U   -1.000e+00  0.000e+00 e 0     0     0     0 #QU 0.875
    367 108.712  54.457   8.983 1 U   -1.000e+00  0.000e+00 e 0     0     0     0 #QU 0.874
    368 118.093  36.994   9.010 1 U   -1.000e+00  0.000e+00 e 0     0     0     0 #QU 0.872
    369 113.273  57.118   8.116 1 U   -1.000e+00  0.000e+00 e 0     0     0     0 #QU 0.871
    370 123.986  36.633   7.214 1 U   -1.000e+00  0.000e+00 e 0     0     0     0 #QU 0.867
    371 105.668  42.164   7.260 1 U   -1.000e+00  0.000e+00 e 0     0     0     0 #QU 0.858
    372 105.618  41.965   7.248 1 U   -1.000e+00  0.000e+00 e 0     0     0     0 #QU 0.858
    373 116.114  50.963   8.918 1 U   -1.000e+00  0.000e+00 e 0     0     0     0 #QU 0.849
    374 118.103  38.690   7.486 1 U   -1.000e+00  0.000e+00 e 0     0     0     0 #QU 0.832
    375 119.863  32.968   8.510 1 U   -1.000e+00  0.000e+00 e 0     0     0     0 #QU 0.827
    376 115.233  26.864   8.015 1 U   -1.000e+00  0.000e+00 e 0     0     0     0 #QU 0.813
    377 113.262  31.228   8.116 1 U   -1.000e+00  0.000e+00 e 0     0     0     0 #QU 0.812
    378 118.738  29.454   8.060 1 U   -1.000e+00  0.000e+00 e 0     0     0     0 #QU 0.810
    379 118.815  57.448   9.292 1 U   -1.000e+00  0.000e+00 e 0     0     0     0 #QU 0.810
    380 122.486  57.027   8.383 1 U   -1.000e+00  0.000e+00 e 0     0     0     0 #QU 0.805
    381 122.255  57.601   8.115 1 U   -1.000e+00  0.000e+00 e 0     0     0     0 #QU 0.777
    382 126.202  33.027   6.575 1 U   -1.000e+00  0.000e+00 e 0     0     0     0 #QU 0.771
    383 106.788  54.863   7.591 1 U   -1.000e+00  0.000e+00 e 0     0     0     0 #QU 0.753
    384 106.766  55.135   7.589 1 U   -1.000e+00  0.000e+00 e 0     0     0     0 #QU 0.753
    385 118.082  39.106   7.502 1 U   -1.000e+00  0.000e+00 e 0     0     0     0 #QU 0.748
    386 125.746  31.955   8.330 1 U   -1.000e+00  0.000e+00 e 0     0     0     0 #QU 0.707
    387 122.676  32.818   8.061 1 U   -1.000e+00  0.000e+00 e 0     0     0     0 #QU 0.691
    388 106.727  20.161   7.698 1 U   -1.000e+00  0.000e+00 e 0     0     0     0 #QU 0.678
    389 121.133  24.458   7.348 1 U   -1.000e+00  0.000e+00 e 0     0     0     0 #QU 0.655
    390 114.402  59.882   8.129 1 U   -1.000e+00  0.000e+00 e 0     0     0     0 #QU 0.650
    391 119.641  20.041   8.050 1 U   -1.000e+00  0.000e+00 e 0     0     0     0 #QU 0.607
    392 119.629  19.830   8.054 1 U   -1.000e+00  0.000e+00 e 0     0     0     0 #QU 0.607
    393 128.142  39.138   7.599 1 U   -1.000e+00  0.000e+00 e 0     0     0     0 #QU 0.604
    394 124.938  51.540   8.986 1 U   -1.000e+00  0.000e+00 e 0     0     0     0 #QU 0.557
    395 124.956  51.164   8.983 1 U   -1.000e+00  0.000e+00 e 0     0     0     0 #QU 0.557
    396 121.826  69.169   7.640 1 U   -1.000e+00  0.000e+00 e 0     0     0     0 #QU 0.549
    397 112.169  36.307   8.061 1 U   -1.000e+00  0.000e+00 e 0     0     0     0 #QU 0.547
    398 115.220  30.436   8.017 1 U   -1.000e+00  0.000e+00 e 0     0     0     0 #QU 0.522
    399 126.611  39.241   7.600 1 U   -1.000e+00  0.000e+00 e 0     0     0     0 #QU 0.515
    400 108.435  66.264   7.495 1 U   -1.000e+00  0.000e+00 e 0     0     0     0 #QU 0.511
    401 126.788  51.056   8.061 1 U   -1.000e+00  0.000e+00 e 0     0     0     0 #QU 0.508
    402 126.832  51.289   8.056 1 U   -1.000e+00  0.000e+00 e 0     0     0     0 #QU 0.508
    403 120.488  18.590   8.565 1 U   -1.000e+00  0.000e+00 e 0     0     0     0 #QU 0.506
    404 118.518  39.238   7.587 1 U   -1.000e+00  0.000e+00 e 0     0     0     0 #QU 0.504
    405 119.176  70.554   8.041 1 U   -1.000e+00  0.000e+00 e 0     0     0     0 #QU 0.499
    406 108.896  33.435   7.494 1 U   -1.000e+00  0.000e+00 e 0     0     0     0 #QU 0.462
    407 122.019  31.889   7.971 1 U   -1.000e+00  0.000e+00 e 0     0     0     0 #QU 0.452
    408 125.737  32.404   7.588 1 U   -1.000e+00  0.000e+00 e 0     0     0     0 #QU 0.438
    409 119.613  58.696   8.433 1 U   -1.000e+00  0.000e+00 e 0     0     0     0 #QU 0.435
    410 122.894  14.361   8.049 1 U   -1.000e+00  0.000e+00 e 0     0     0     0 #QU 0.434
    411 131.205  39.106   7.596 1 U   -1.000e+00  0.000e+00 e 0     0     0     0 #QU 0.423
    412 113.270  25.187   8.112 1 U   -1.000e+00  0.000e+00 e 0     0     0     0 #QU 0.409
    413 107.146  43.230   6.845 1 U   -1.000e+00  0.000e+00 e 0     0     0     0 #QU 0.405
    414 123.113  34.466   9.105 1 U   -1.000e+00  0.000e+00 e 0     0     0     0 #QU 0.392
    415 116.770  42.199   7.119 1 U   -1.000e+00  0.000e+00 e 0     0     0     0 #QU 0.390
    416 117.426  33.435   8.002 1 U   -1.000e+00  0.000e+00 e 0     0     0     0 #QU 0.378
    417 116.551  54.572   9.410 1 U   -1.000e+00  0.000e+00 e 0     0     0     0 #QU 0.376
    418 119.176  29.827   8.057 1 U   -1.000e+00  0.000e+00 e 0     0     0     0 #QU 0.372
    419 118.957  28.796   8.057 1 U   -1.000e+00  0.000e+00 e 0     0     0     0 #QU 0.362
    420 118.082  39.106   7.455 1 U   -1.000e+00  0.000e+00 e 0     0     0     0 #QU 0.358
    421 127.268  22.609   8.417 1 U   -1.000e+00  0.000e+00 e 0     0     0     0 #QU 0.357
    422 125.300  51.479  11.772 1 U   -1.000e+00  0.000e+00 e 0     0     0     0 #QU 0.343
    423 111.958  72.100   8.065 1 U   -1.000e+00  0.000e+00 e 0     0     0     0 #QU 0.339
    424 119.832  28.280   8.511 1 U   -1.000e+00  0.000e+00 e 0     0     0     0 #QU 0.332
    425 130.768  23.125   9.191 1 U   -1.000e+00  0.000e+00 e 0     0     0     0 #QU 0.330
    426 128.143  53.541   8.065 1 U   -1.000e+00  0.000e+00 e 0     0     0     0 #QU 0.325
    427 119.613  58.181   8.049 1 U   -1.000e+00  0.000e+00 e 0     0     0     0 #QU 0.320
    428 126.175  32.404   8.112 1 U   -1.000e+00  0.000e+00 e 0     0     0     0 #QU 0.314
    429 130.768  57.665   7.525 1 U   -1.000e+00  0.000e+00 e 0     0     0     0 #QU 0.297
    430 111.958  30.342   8.065 1 U   -1.000e+00  0.000e+00 e 0     0     0     0 #QU 0.293
    431 118.301  43.746   7.705 1 U   -1.000e+00  0.000e+00 e 0     0     0     0 #QU 0.293
    432 115.239  28.796   8.026 1 U   -1.000e+00  0.000e+00 e 0     0     0     0 #QU 0.281
    433 115.020  32.404   7.596 1 U   -1.000e+00  0.000e+00 e 0     0     0     0 #QU 0.271
    434 115.020  39.622   7.588 1 U   -1.000e+00  0.000e+00 e 0     0     0     0 #QU 0.257
    435 120.269  42.199   8.206 1 U   -1.000e+00  0.000e+00 e 0     0     0     0 #QU 0.251
    436 112.177  59.727   7.650 1 U   -1.000e+00  0.000e+00 e 0     0     0     0 #QU 0.248
    437 125.518  72.100   7.596 1 U   -1.000e+00  0.000e+00 e 0     0     0     0 #QU 0.248
    438 108.896  52.510   8.026 1 U   -1.000e+00  0.000e+00 e 0     0     0     0 #QU 0.244
    439 117.645  39.622   8.855 1 U   -1.000e+00  0.000e+00 e 0     0     0     0 #QU 0.240
    440 123.550  39.106   7.588 1 U   -1.000e+00  0.000e+00 e 0     0     0     0 #QU 0.238
    441 110.427  40.653   7.596 1 U   -1.000e+00  0.000e+00 e 0     0     0     0 #QU 0.235
    442 119.176  18.485   7.838 1 U   -1.000e+00  0.000e+00 e 0     0     0     0 #QU 0.233
    443 115.239  61.790   8.925 1 U   -1.000e+00  0.000e+00 e 0     0     0     0 #QU 0.227
    444 127.706  53.541   8.433 1 U   -1.000e+00  0.000e+00 e 0     0     0     0 #QU 0.226
    445 115.239  62.305   8.933 1 U   -1.000e+00  0.000e+00 e 0     0     0     0 #QU 0.224
    446 116.114  72.100   7.588 1 U   -1.000e+00  0.000e+00 e 0     0     0     0 #QU 0.218
    447 117.207  29.827   8.065 1 U   -1.000e+00  0.000e+00 e 0     0     0     0 #QU 0.216
    448 119.176  75.193   8.041 1 U   -1.000e+00  0.000e+00 e 0     0     0     0 #QU 0.216
    449 104.959  58.696   7.690 1 U   -1.000e+00  0.000e+00 e 0     0     0     0 #QU 0.212
    450 118.082  42.199   7.822 1 U   -1.000e+00  0.000e+00 e 0     0     0     0 #QU 0.210
    451 131.205  40.653   7.596 1 U   -1.000e+00  0.000e+00 e 0     0     0     0 #QU 0.210
    452 116.114  36.013   7.564 1 U   -1.000e+00  0.000e+00 e 0     0     0     0 #QU 0.207
    453 117.426  59.727   7.948 1 U   -1.000e+00  0.000e+00 e 0     0     0     0 #QU 0.206
    454 108.896  32.404   8.034 1 U   -1.000e+00  0.000e+00 e 0     0     0     0 #QU 0.199
    455 123.331  38.075   8.057 1 U   -1.000e+00  0.000e+00 e 0     0     0     0 #QU 0.198
    456 109.552  72.616   7.588 1 U   -1.000e+00  0.000e+00 e 0     0     0     0 #QU 0.197
    457 132.080  39.106   7.596 1 U   -1.000e+00  0.000e+00 e 0     0     0     0 #QU 0.195
    458 112.177  72.100   8.065 1 U   -1.000e+00  0.000e+00 e 0     0     0     0 #QU 0.185
    459 118.082  66.945   8.065 1 U   -1.000e+00  0.000e+00 e 0     0     0     0 #QU 0.181
    460 111.520  18.485   7.815 1 U   -1.000e+00  0.000e+00 e 0     0     0     0 #QU 0.178
    461 123.550  34.982   7.212 1 U   -1.000e+00  0.000e+00 e 0     0     0     0 #QU 0.176
    462 116.114  73.647   7.580 1 U   -1.000e+00  0.000e+00 e 0     0     0     0 #QU 0.172
    463 108.677  36.013   8.988 1 U   -1.000e+00  0.000e+00 e 0     0     0     0 #QU 0.171
    464 119.176  67.460   7.979 1 U   -1.000e+00  0.000e+00 e 0     0     0     0 #QU 0.168
    465 125.518  32.404   7.596 1 U   -1.000e+00  0.000e+00 e 0     0     0     0 #QU 0.167
    466 126.612  32.404   7.596 1 U   -1.000e+00  0.000e+00 e 0     0     0     0 #QU 0.161
    467 119.832  32.920   8.464 1 U   -1.000e+00  0.000e+00 e 0     0     0     0 #QU 0.154
    468 123.331  33.951   8.065 1 U   -1.000e+00  0.000e+00 e 0     0     0     0 #QU 0.153
    469 119.613  32.404   7.588 1 U   -1.000e+00  0.000e+00 e 0     0     0     0 #QU 0.153
    470 118.957  25.702   7.830 1 U   -1.000e+00  0.000e+00 e 0     0     0     0 #QU 0.148
    471 122.894  53.026   7.987 1 U   -1.000e+00  0.000e+00 e 0     0     0     0 #QU 0.142
    472 115.239  23.640   8.347 1 U   -1.000e+00  0.000e+00 e 0     0     0     0 #QU 0.141
    473 104.521  39.106   7.596 1 U   -1.000e+00  0.000e+00 e 0     0     0     0 #QU 0.140
    474 117.426  32.404   7.588 1 U   -1.000e+00  0.000e+00 e 0     0     0     0 #QU 0.139
    475 121.363  52.510   8.096 1 U   -1.000e+00  0.000e+00 e 0     0     0     0 #QU 0.131
    476 116.770  39.622   8.425 1 U   -1.000e+00  0.000e+00 e 0     0     0     0 #QU 0.128
    477 116.114  23.640   7.564 1 U   -1.000e+00  0.000e+00 e 0     0     0     0 #QU 0.124
    478 120.488  41.168   8.362 1 U   -1.000e+00  0.000e+00 e 0     0     0     0 #QU 0.121
    479 111.958  44.262   8.065 1 U   -1.000e+00  0.000e+00 e 0     0     0     0 #QU 0.119
    480 116.332  58.181   7.776 1 U   -1.000e+00  0.000e+00 e 0     0     0     0 #QU 0.119
    481 115.895  32.404   8.933 1 U   -1.000e+00  0.000e+00 e 0     0     0     0 #QU 0.113
    482 119.176  66.945   7.987 1 U   -1.000e+00  0.000e+00 e 0     0     0     0 #QU 0.113
    483 104.959  72.100   7.588 1 U   -1.000e+00  0.000e+00 e 0     0     0     0 #QU 0.111
    484 113.051  37.044   7.682 1 U   -1.000e+00  0.000e+00 e 0     0     0     0 #QU 0.109
    485 120.488  39.622   7.580 1 U   -1.000e+00  0.000e+00 e 0     0     0     0 #QU 0.105
    486 112.177  21.578   8.057 1 U   -1.000e+00  0.000e+00 e 0     0     0     0 #QU 0.104
    487 111.739  39.622   7.588 1 U   -1.000e+00  0.000e+00 e 0     0     0     0 #QU 0.103
    488 111.739  72.100   7.588 1 U   -1.000e+00  0.000e+00 e 0     0     0     0 #QU 0.103
    489 117.207  65.914   9.254 1 U   -1.000e+00  0.000e+00 e 0     0     0     0 #QU 0.101
    490 105.834  72.616   7.588 1 U   -1.000e+00  0.000e+00 e 0     0     0     0 #QU 0.101
