# Supplementary material for: Structural and regulatory insights into the glideosome-associated connector from Toxoplasma gondii
Source: eLife. 2023 Apr 4;12:e86049. doi: 10.7554/eLife.86049 (PMC10125020; doi:10.7554/eLife.86049)
Supplement: Figure 1—source data 1. — wwPDB X-ray structure validation; MTZ file for TgGAC X-ray diffraction data and final refined PDB file for TgGAC from X-ray diffraction. [file elife-86049-fig1-data1.zip › Figure 1-source data 1/NOE assignment and NMR structure/structure_calculation/final_1/structure.cif]

data_/home/klukowski/nmrpy/tmp/c52c8312d33848f48d81d3f710c11534/results/it_3_final_1/structure_calculation/structure
#
loop_
_atom_site.group_PDB
_atom_site.id
_atom_site.type_symbol
_atom_site.label_atom_id
_atom_site.label_alt_id
_atom_site.label_comp_id
_atom_site.label_asym_id
_atom_site.label_entity_id
_atom_site.label_seq_id
_atom_site.pdbx_PDB_ins_code
_atom_site.Cartn_x
_atom_site.Cartn_y
_atom_site.Cartn_z
_atom_site.occupancy
_atom_site.B_iso_or_equiv
_atom_site.pdbx_formal_charge
_atom_site.auth_seq_id
_atom_site.auth_comp_id
_atom_site.auth_asym_id
_atom_site.auth_atom_id
_atom_site.pdbx_PDB_model_num
ATOM      1 N  N     . SER A  1    1 ?         1.3292     0.0000     0.0000  1.00  0.00 ?    1 SER   A N       1
ATOM      2 H  H     . SER A  1    1 ?         1.8069     0.0014     0.8560  1.00  0.00 ?    1 SER   A H       1
ATOM      3 C  CA    . SER A  1    1 ?         2.0936     0.0018    -1.2418  1.00  0.00 ?    1 SER   A CA      1
ATOM      4 H  HA    . SER A  1    1 ?         2.3781     1.0215    -1.4544  1.00  0.00 ?    1 SER   A HA      1
ATOM      5 C  CB    . SER A  1    1 ?         3.3576    -0.8463    -1.0886  1.00  0.00 ?    1 SER   A CB      1
ATOM      6 H  HB2   . SER A  1    1 ?         3.5375    -1.3884    -2.0043  1.00  0.00 ?    1 SER   A HB2     1
ATOM      7 H  HB3   . SER A  1    1 ?         4.1984    -0.2000    -0.8815  1.00  0.00 ?    1 SER   A HB3     1
ATOM      8 O  OG    . SER A  1    1 ?         3.2229    -1.7752    -0.0269  1.00  0.00 ?    1 SER   A OG      1
ATOM      9 H  HG    . SER A  1    1 ?         4.0904    -1.9861     0.3263  1.00  0.00 ?    1 SER   A HG      1
ATOM     10 C  C     . SER A  1    1 ?         1.2509    -0.5255    -2.3992  1.00  0.00 ?    1 SER   A C       1
ATOM     11 O  O     . SER A  1    1 ?         0.9585     0.2001    -3.3491  1.00  0.00 ?    1 SER   A O       1
ATOM     12 N  N     . MET A  1    2 ?         0.8641    -1.7939    -2.3114  1.00  0.00 ?    2 MET   A N       1
ATOM     13 H  H     . MET A  1    2 ?         1.1287    -2.3223    -1.5294  1.00  0.00 ?    2 MET   A H       1
ATOM     14 C  CA    . MET A  1    2 ?         0.0540    -2.4191    -3.3503  1.00  0.00 ?    2 MET   A CA      1
ATOM     15 H  HA    . MET A  1    2 ?         0.6556    -2.4851    -4.2444  1.00  0.00 ?    2 MET   A HA      1
ATOM     16 C  CB    . MET A  1    2 ?        -0.3605    -3.8289    -2.9246  1.00  0.00 ?    2 MET   A CB      1
ATOM     17 H  HB2   . MET A  1    2 ?         0.5244    -4.4422    -2.8428  1.00  0.00 ?    2 MET   A HB2     1
ATOM     18 H  HB3   . MET A  1    2 ?        -0.8416    -3.7742    -1.9594  1.00  0.00 ?    2 MET   A HB3     1
ATOM     19 C  CG    . MET A  1    2 ?        -1.3176    -4.5003    -3.8960  1.00  0.00 ?    2 MET   A CG      1
ATOM     20 H  HG2   . MET A  1    2 ?        -2.3266    -4.2060    -3.6485  1.00  0.00 ?    2 MET   A HG2     1
ATOM     21 H  HG3   . MET A  1    2 ?        -1.0836    -4.1688    -4.8969  1.00  0.00 ?    2 MET   A HG3     1
ATOM     22 S  SD    . MET A  1    2 ?        -1.2126    -6.2996    -3.8427  1.00  0.00 ?    2 MET   A SD      1
ATOM     23 C  CE    . MET A  1    2 ?        -1.9214    -6.7273    -5.4310  1.00  0.00 ?    2 MET   A CE      1
ATOM     24 H  HE1   . MET A  1    2 ?        -2.7498    -7.4046    -5.2849  1.00  0.00 ?    2 MET   A HE1     1
ATOM     25 H  HE2   . MET A  1    2 ?        -2.2713    -5.8313    -5.9221  1.00  0.00 ?    2 MET   A HE2     1
ATOM     26 H  HE3   . MET A  1    2 ?        -1.1705    -7.2037    -6.0438  1.00  0.00 ?    2 MET   A HE3     1
ATOM     27 C  C     . MET A  1    2 ?        -1.1848    -1.5815    -3.6514  1.00  0.00 ?    2 MET   A C       1
ATOM     28 O  O     . MET A  1    2 ?        -1.2299    -0.8589    -4.6461  1.00  0.00 ?    2 MET   A O       1
ATOM     29 N  N     . ASN A  1    3 ?        -2.1880    -1.6842    -2.7857  1.00  0.00 ?    3 ASN   A N       1
ATOM     30 H  H     . ASN A  1    3 ?        -2.0927    -2.2771    -2.0112  1.00  0.00 ?    3 ASN   A H       1
ATOM     31 C  CA    . ASN A  1    3 ?        -3.4279    -0.9364    -2.9603  1.00  0.00 ?    3 ASN   A CA      1
ATOM     32 H  HA    . ASN A  1    3 ?        -3.4280    -0.5234    -3.9577  1.00  0.00 ?    3 ASN   A HA      1
ATOM     33 C  CB    . ASN A  1    3 ?        -4.6340    -1.8652    -2.8062  1.00  0.00 ?    3 ASN   A CB      1
ATOM     34 H  HB2   . ASN A  1    3 ?        -4.3887    -2.8345    -3.2153  1.00  0.00 ?    3 ASN   A HB2     1
ATOM     35 H  HB3   . ASN A  1    3 ?        -4.8685    -1.9704    -1.7576  1.00  0.00 ?    3 ASN   A HB3     1
ATOM     36 C  CG    . ASN A  1    3 ?        -5.8630    -1.3407    -3.5233  1.00  0.00 ?    3 ASN   A CG      1
ATOM     37 O  OD1   . ASN A  1    3 ?        -5.7755    -0.4200    -4.3359  1.00  0.00 ?    3 ASN   A OD1     1
ATOM     38 N  ND2   . ASN A  1    3 ?        -7.0169    -1.9260    -3.2245  1.00  0.00 ?    3 ASN   A ND2     1
ATOM     39 H  HD21  . ASN A  1    3 ?        -7.0111    -2.6533    -2.5674  1.00  0.00 ?    3 ASN   A HD21    1
ATOM     40 H  HD22  . ASN A  1    3 ?        -7.8272    -1.6070    -3.6740  1.00  0.00 ?    3 ASN   A HD22    1
ATOM     41 C  C     . ASN A  1    3 ?        -3.5201     0.2066    -1.9540  1.00  0.00 ?    3 ASN   A C       1
ATOM     42 O  O     . ASN A  1    3 ?        -4.6121     0.6187    -1.5652  1.00  0.00 ?    3 ASN   A O       1
ATOM     43 N  N     . GLY A  1    4 ?        -2.3647     0.7150    -1.5363  1.00  0.00 ?    4 GLY   A N       1
ATOM     44 H  H     . GLY A  1    4 ?        -1.5243     0.3464    -1.8808  1.00  0.00 ?    4 GLY   A H       1
ATOM     45 C  CA    . GLY A  1    4 ?        -2.3369     1.8058    -0.5795  1.00  0.00 ?    4 GLY   A CA      1
ATOM     46 H  HA2   . GLY A  1    4 ?        -1.5457     2.4885    -0.8512  1.00  0.00 ?    4 GLY   A HA2     1
ATOM     47 H  HA3   . GLY A  1    4 ?        -3.2807     2.3296    -0.6206  1.00  0.00 ?    4 GLY   A HA3     1
ATOM     48 C  C     . GLY A  1    4 ?        -2.1056     1.3262     0.8398  1.00  0.00 ?    4 GLY   A C       1
ATOM     49 O  O     . GLY A  1    4 ?        -1.5290     0.2604     1.0566  1.00  0.00 ?    4 GLY   A O       1
ATOM     50 N  N     . VAL A  1    5 ?        -2.5550     2.1157     1.8102  1.00  0.00 ?    5 VAL   A N       1
ATOM     51 H  H     . VAL A  1    5 ?        -3.0066     2.9529     1.5746  1.00  0.00 ?    5 VAL   A H       1
ATOM     52 C  CA    . VAL A  1    5 ?        -2.3935     1.7663     3.2165  1.00  0.00 ?    5 VAL   A CA      1
ATOM     53 H  HA    . VAL A  1    5 ?        -1.3416     1.8233     3.4561  1.00  0.00 ?    5 VAL   A HA      1
ATOM     54 C  CB    . VAL A  1    5 ?        -3.1512     2.7485     4.1295  1.00  0.00 ?    5 VAL   A CB      1
ATOM     55 H  HB    . VAL A  1    5 ?        -3.0631     2.4020     5.1487  1.00  0.00 ?    5 VAL   A HB      1
ATOM     56 C  CG1   . VAL A  1    5 ?        -2.5381     4.1379     4.0446  1.00  0.00 ?    5 VAL   A CG1     1
ATOM     57 H  HG11  . VAL A  1    5 ?        -1.6027     4.0864     3.5073  1.00  0.00 ?    5 VAL   A HG11    1
ATOM     58 H  HG12  . VAL A  1    5 ?        -3.2158     4.7993     3.5252  1.00  0.00 ?    5 VAL   A HG12    1
ATOM     59 H  HG13  . VAL A  1    5 ?        -2.3605     4.5146     5.0412  1.00  0.00 ?    5 VAL   A HG13    1
ATOM     60 C  CG2   . VAL A  1    5 ?        -4.6273     2.7848     3.7634  1.00  0.00 ?    5 VAL   A CG2     1
ATOM     61 H  HG21  . VAL A  1    5 ?        -5.2014     2.2907     4.5333  1.00  0.00 ?    5 VAL   A HG21    1
ATOM     62 H  HG22  . VAL A  1    5 ?        -4.9513     3.8113     3.6757  1.00  0.00 ?    5 VAL   A HG22    1
ATOM     63 H  HG23  . VAL A  1    5 ?        -4.7772     2.2781     2.8215  1.00  0.00 ?    5 VAL   A HG23    1
ATOM     64 C  C     . VAL A  1    5 ?        -2.8872     0.3503     3.4911  1.00  0.00 ?    5 VAL   A C       1
ATOM     65 O  O     . VAL A  1    5 ?        -2.4656    -0.2899     4.4549  1.00  0.00 ?    5 VAL   A O       1
ATOM     66 N  N     . HIS A  1    6 ?        -3.7834    -0.1342     2.6371  1.00  0.00 ?    6 HIS   A N       1
ATOM     67 H  H     . HIS A  1    6 ?        -4.0804     0.4239     1.8886  1.00  0.00 ?    6 HIS   A H       1
ATOM     68 C  CA    . HIS A  1    6 ?        -4.3346    -1.4763     2.7868  1.00  0.00 ?    6 HIS   A CA      1
ATOM     69 H  HA    . HIS A  1    6 ?        -4.8438    -1.5214     3.7375  1.00  0.00 ?    6 HIS   A HA      1
ATOM     70 C  CB    . HIS A  1    6 ?        -5.3385    -1.7656     1.6705  1.00  0.00 ?    6 HIS   A CB      1
ATOM     71 H  HB2   . HIS A  1    6 ?        -4.8226    -1.7616     0.7216  1.00  0.00 ?    6 HIS   A HB2     1
ATOM     72 H  HB3   . HIS A  1    6 ?        -5.7766    -2.7400     1.8326  1.00  0.00 ?    6 HIS   A HB3     1
ATOM     73 C  CG    . HIS A  1    6 ?        -6.4517    -0.7668     1.5923  1.00  0.00 ?    6 HIS   A CG      1
ATOM     74 N  ND1   . HIS A  1    6 ?        -7.0730    -0.2435     2.7066  1.00  0.00 ?    6 HIS   A ND1     1
ATOM     75 C  CD2   . HIS A  1    6 ?        -7.0537    -0.1939     0.5239  1.00  0.00 ?    6 HIS   A CD2     1
ATOM     76 H  HD1   . HIS A  1    6 ?        -6.8599    -0.4639     3.6370  1.00  0.00 ?    6 HIS   A HD1     1
ATOM     77 C  CE1   . HIS A  1    6 ?        -8.0102     0.6066     2.3270  1.00  0.00 ?    6 HIS   A CE1     1
ATOM     78 N  NE2   . HIS A  1    6 ?        -8.0186     0.6553     1.0071  1.00  0.00 ?    6 HIS   A NE2     1
ATOM     79 H  HD2   . HIS A  1    6 ?        -6.8195    -0.3715    -0.5165  1.00  0.00 ?    6 HIS   A HD2     1
ATOM     80 H  HE1   . HIS A  1    6 ?        -8.6589     1.1672     2.9833  1.00  0.00 ?    6 HIS   A HE1     1
ATOM     81 C  C     . HIS A  1    6 ?        -3.2253    -2.5237     2.7737  1.00  0.00 ?    6 HIS   A C       1
ATOM     82 O  O     . HIS A  1    6 ?        -3.4186    -3.6523     3.2263  1.00  0.00 ?    6 HIS   A O       1
ATOM     83 N  N     . ASP A  1    7 ?        -2.0647    -2.1426     2.2519  1.00  0.00 ?    7 ASP   A N       1
ATOM     84 H  H     . ASP A  1    7 ?        -1.9724    -1.2295     1.9073  1.00  0.00 ?    7 ASP   A H       1
ATOM     85 C  CA    . ASP A  1    7 ?        -0.9244    -3.0488     2.1800  1.00  0.00 ?    7 ASP   A CA      1
ATOM     86 H  HA    . ASP A  1    7 ?        -1.2866    -4.0127     1.8561  1.00  0.00 ?    7 ASP   A HA      1
ATOM     87 C  CB    . ASP A  1    7 ?         0.0987    -2.5359     1.1653  1.00  0.00 ?    7 ASP   A CB      1
ATOM     88 H  HB2   . ASP A  1    7 ?        -0.4206    -2.1935     0.2818  1.00  0.00 ?    7 ASP   A HB2     1
ATOM     89 H  HB3   . ASP A  1    7 ?         0.6443    -1.7112     1.5995  1.00  0.00 ?    7 ASP   A HB3     1
ATOM     90 C  CG    . ASP A  1    7 ?         1.0913    -3.6050     0.7530  1.00  0.00 ?    7 ASP   A CG      1
ATOM     91 O  OD1   . ASP A  1    7 ?         2.0258    -3.8807     1.5346  1.00  0.00 ?    7 ASP   A OD1     1
ATOM     92 O  OD2   . ASP A  1    7 ?         0.9333    -4.1667    -0.3509  1.00  0.00 ?    7 ASP   A OD2     1
ATOM     93 C  C     . ASP A  1    7 ?        -0.2678    -3.2056     3.5480  1.00  0.00 ?    7 ASP   A C       1
ATOM     94 O  O     . ASP A  1    7 ?         0.4079    -4.2005     3.8139  1.00  0.00 ?    7 ASP   A O       1
ATOM     95 N  N     . LEU A  1    8 ?        -0.4698    -2.2170     4.4121  1.00  0.00 ?    8 LEU   A N       1
ATOM     96 H  H     . LEU A  1    8 ?        -1.0171    -1.4505     4.1430  1.00  0.00 ?    8 LEU   A H       1
ATOM     97 C  CA    . LEU A  1    8 ?         0.1034    -2.2442     5.7533  1.00  0.00 ?    8 LEU   A CA      1
ATOM     98 H  HA    . LEU A  1    8 ?         1.1776    -2.2905     5.6536  1.00  0.00 ?    8 LEU   A HA      1
ATOM     99 C  CB    . LEU A  1    8 ?        -0.2721    -0.9723     6.5156  1.00  0.00 ?    8 LEU   A CB      1
ATOM    100 H  HB2   . LEU A  1    8 ?        -1.3323    -1.0065     6.7137  1.00  0.00 ?    8 LEU   A HB2     1
ATOM    101 H  HB3   . LEU A  1    8 ?         0.2677    -0.9773     7.4520  1.00  0.00 ?    8 LEU   A HB3     1
ATOM    102 C  CG    . LEU A  1    8 ?         0.0293     0.3487     5.8069  1.00  0.00 ?    8 LEU   A CG      1
ATOM    103 H  HG    . LEU A  1    8 ?        -0.2898     0.2779     4.7761  1.00  0.00 ?    8 LEU   A HG      1
ATOM    104 C  CD1   . LEU A  1    8 ?        -0.7368     1.4903     6.4571  1.00  0.00 ?    8 LEU   A CD1     1
ATOM    105 H  HD11  . LEU A  1    8 ?        -0.2780     1.7392     7.4025  1.00  0.00 ?    8 LEU   A HD11    1
ATOM    106 H  HD12  . LEU A  1    8 ?        -0.7159     2.3534     5.8083  1.00  0.00 ?    8 LEU   A HD12    1
ATOM    107 H  HD13  . LEU A  1    8 ?        -1.7606     1.1887     6.6222  1.00  0.00 ?    8 LEU   A HD13    1
ATOM    108 C  CD2   . LEU A  1    8 ?         1.5244     0.6318     5.8197  1.00  0.00 ?    8 LEU   A CD2     1
ATOM    109 H  HD21  . LEU A  1    8 ?         1.7785     1.2628     4.9809  1.00  0.00 ?    8 LEU   A HD21    1
ATOM    110 H  HD22  . LEU A  1    8 ?         1.7881     1.1323     6.7396  1.00  0.00 ?    8 LEU   A HD22    1
ATOM    111 H  HD23  . LEU A  1    8 ?         2.0676    -0.2988     5.7478  1.00  0.00 ?    8 LEU   A HD23    1
ATOM    112 C  C     . LEU A  1    8 ?        -0.3720    -3.4717     6.5240  1.00  0.00 ?    8 LEU   A C       1
ATOM    113 O  O     . LEU A  1    8 ?        -1.3978    -4.0747     6.2077  1.00  0.00 ?    8 LEU   A O       1
ATOM    114 N  N     . PRO A  1    9 ?         0.3888    -3.8506     7.5616  1.00  0.00 ?    9 PRO   A N       1
ATOM    115 C  CA    . PRO A  1    9 ?         0.0635    -5.0077     8.4008  1.00  0.00 ?    9 PRO   A CA      1
ATOM    116 H  HA    . PRO A  1    9 ?        -0.0817    -5.8992     7.8084  1.00  0.00 ?    9 PRO   A HA      1
ATOM    117 C  CB    . PRO A  1    9 ?         1.3081    -5.1715     9.2768  1.00  0.00 ?    9 PRO   A CB      1
ATOM    118 H  HB2   . PRO A  1    9 ?         1.0166    -5.5115    10.2607  1.00  0.00 ?    9 PRO   A HB2     1
ATOM    119 H  HB3   . PRO A  1    9 ?         1.9782    -5.8880     8.8261  1.00  0.00 ?    9 PRO   A HB3     1
ATOM    120 C  CG    . PRO A  1    9 ?         1.9174    -3.8130     9.3272  1.00  0.00 ?    9 PRO   A CG      1
ATOM    121 H  HG2   . PRO A  1    9 ?         1.4687    -3.2385    10.1231  1.00  0.00 ?    9 PRO   A HG2     1
ATOM    122 H  HG3   . PRO A  1    9 ?         2.9839    -3.8948     9.4767  1.00  0.00 ?    9 PRO   A HG3     1
ATOM    123 C  CD    . PRO A  1    9 ?         1.6249    -3.1783     7.9957  1.00  0.00 ?    9 PRO   A CD      1
ATOM    124 H  HD2   . PRO A  1    9 ?         1.4664    -2.1163     8.1106  1.00  0.00 ?    9 PRO   A HD2     1
ATOM    125 H  HD3   . PRO A  1    9 ?         2.4305    -3.3686     7.3019  1.00  0.00 ?    9 PRO   A HD3     1
ATOM    126 C  C     . PRO A  1    9 ?        -1.1690    -4.7681     9.2660  1.00  0.00 ?    9 PRO   A C       1
ATOM    127 O  O     . PRO A  1    9 ?        -1.1112    -4.0415    10.2579  1.00  0.00 ?    9 PRO   A O       1
ATOM    128 N  N     . SER A  1   10 ?        -2.2833    -5.3838     8.8839  1.00  0.00 ?   10 SER   A N       1
ATOM    129 H  H     . SER A  1   10 ?        -2.2660    -5.9500     8.0839  1.00  0.00 ?   10 SER   A H       1
ATOM    130 C  CA    . SER A  1   10 ?        -3.5312    -5.2346     9.6235  1.00  0.00 ?   10 SER   A CA      1
ATOM    131 H  HA    . SER A  1   10 ?        -3.8827    -4.2238     9.4801  1.00  0.00 ?   10 SER   A HA      1
ATOM    132 C  CB    . SER A  1   10 ?        -4.5840    -6.2083     9.0907  1.00  0.00 ?   10 SER   A CB      1
ATOM    133 H  HB2   . SER A  1   10 ?        -5.3420    -6.3623     9.8435  1.00  0.00 ?   10 SER   A HB2     1
ATOM    134 H  HB3   . SER A  1   10 ?        -5.0377    -5.7929     8.2024  1.00  0.00 ?   10 SER   A HB3     1
ATOM    135 O  OG    . SER A  1   10 ?        -4.0033    -7.4592     8.7649  1.00  0.00 ?   10 SER   A OG      1
ATOM    136 H  HG    . SER A  1   10 ?        -3.7985    -7.4828     7.8273  1.00  0.00 ?   10 SER   A HG      1
ATOM    137 C  C     . SER A  1   10 ?        -3.3107    -5.4720    11.1144  1.00  0.00 ?   10 SER   A C       1
ATOM    138 O  O     . SER A  1   10 ?        -4.0501    -4.9571    11.9519  1.00  0.00 ?   10 SER   A O       1
ATOM    139 N  N     . ASN A  1   11 ?        -2.2874    -6.2563    11.4373  1.00  0.00 ?   11 ASN   A N       1
ATOM    140 H  H     . ASN A  1   11 ?        -1.7335    -6.6378    10.7245  1.00  0.00 ?   11 ASN   A H       1
ATOM    141 C  CA    . ASN A  1   11 ?        -1.9687    -6.5636    12.8269  1.00  0.00 ?   11 ASN   A CA      1
ATOM    142 H  HA    . ASN A  1   11 ?        -2.7907    -7.1300    13.2378  1.00  0.00 ?   11 ASN   A HA      1
ATOM    143 C  CB    . ASN A  1   11 ?        -0.6947    -7.4073    12.9051  1.00  0.00 ?   11 ASN   A CB      1
ATOM    144 H  HB2   . ASN A  1   11 ?        -0.8998    -8.3947    12.5175  1.00  0.00 ?   11 ASN   A HB2     1
ATOM    145 H  HB3   . ASN A  1   11 ?         0.0751    -6.9431    12.3074  1.00  0.00 ?   11 ASN   A HB3     1
ATOM    146 C  CG    . ASN A  1   11 ?        -0.1810    -7.5485    14.3250  1.00  0.00 ?   11 ASN   A CG      1
ATOM    147 O  OD1   . ASN A  1   11 ?        -0.5286    -8.4949    15.0315  1.00  0.00 ?   11 ASN   A OD1     1
ATOM    148 N  ND2   . ASN A  1   11 ?         0.6511    -6.6046    14.7495  1.00  0.00 ?   11 ASN   A ND2     1
ATOM    149 H  HD21  . ASN A  1   11 ?         0.8838    -5.8801    14.1317  1.00  0.00 ?   11 ASN   A HD21    1
ATOM    150 H  HD22  . ASN A  1   11 ?         0.9989    -6.6716    15.6632  1.00  0.00 ?   11 ASN   A HD22    1
ATOM    151 C  C     . ASN A  1   11 ?        -1.7960    -5.2849    13.6410  1.00  0.00 ?   11 ASN   A C       1
ATOM    152 O  O     . ASN A  1   11 ?        -2.3575    -5.1474    14.7279  1.00  0.00 ?   11 ASN   A O       1
ATOM    153 N  N     . VAL A  1   12 ?        -1.0154    -4.3508    13.1070  1.00  0.00 ?   12 VAL   A N       1
ATOM    154 H  H     . VAL A  1   12 ?        -0.5955    -4.5185    12.2377  1.00  0.00 ?   12 VAL   A H       1
ATOM    155 C  CA    . VAL A  1   12 ?        -0.7696    -3.0822    13.7825  1.00  0.00 ?   12 VAL   A CA      1
ATOM    156 H  HA    . VAL A  1   12 ?        -0.7974    -3.2602    14.8477  1.00  0.00 ?   12 VAL   A HA      1
ATOM    157 C  CB    . VAL A  1   12 ?         0.6164    -2.5145    13.4232  1.00  0.00 ?   12 VAL   A CB      1
ATOM    158 H  HB    . VAL A  1   12 ?         1.3159    -3.3356    13.3671  1.00  0.00 ?   12 VAL   A HB      1
ATOM    159 C  CG1   . VAL A  1   12 ?         0.5774    -1.8291    12.0659  1.00  0.00 ?   12 VAL   A CG1     1
ATOM    160 H  HG11  . VAL A  1   12 ?         1.5840    -1.5979    11.7503  1.00  0.00 ?   12 VAL   A HG11    1
ATOM    161 H  HG12  . VAL A  1   12 ?         0.1158    -2.4865    11.3439  1.00  0.00 ?   12 VAL   A HG12    1
ATOM    162 H  HG13  . VAL A  1   12 ?         0.0047    -0.9165    12.1396  1.00  0.00 ?   12 VAL   A HG13    1
ATOM    163 C  CG2   . VAL A  1   12 ?         1.0937    -1.5534    14.5014  1.00  0.00 ?   12 VAL   A CG2     1
ATOM    164 H  HG21  . VAL A  1   12 ?         1.3076    -2.1040    15.4056  1.00  0.00 ?   12 VAL   A HG21    1
ATOM    165 H  HG22  . VAL A  1   12 ?         1.9889    -1.0513    14.1655  1.00  0.00 ?   12 VAL   A HG22    1
ATOM    166 H  HG23  . VAL A  1   12 ?         0.3235    -0.8224    14.6988  1.00  0.00 ?   12 VAL   A HG23    1
ATOM    167 C  C     . VAL A  1   12 ?        -1.8364    -2.0535    13.4249  1.00  0.00 ?   12 VAL   A C       1
ATOM    168 O  O     . VAL A  1   12 ?        -2.1497    -1.1657    14.2183  1.00  0.00 ?   12 VAL   A O       1
ATOM    169 N  N     . LYS A  1   13 ?        -2.3924    -2.1788    12.2247  1.00  0.00 ?   13 LYS   A N       1
ATOM    170 H  H     . LYS A  1   13 ?        -2.1006    -2.9072    11.6365  1.00  0.00 ?   13 LYS   A H       1
ATOM    171 C  CA    . LYS A  1   13 ?        -3.4264    -1.2615    11.7604  1.00  0.00 ?   13 LYS   A CA      1
ATOM    172 H  HA    . LYS A  1   13 ?        -2.9602    -0.3080    11.5639  1.00  0.00 ?   13 LYS   A HA      1
ATOM    173 C  CB    . LYS A  1   13 ?        -4.0573    -1.7838    10.4676  1.00  0.00 ?   13 LYS   A CB      1
ATOM    174 H  HB2   . LYS A  1   13 ?        -4.3830    -2.8013    10.6256  1.00  0.00 ?   13 LYS   A HB2     1
ATOM    175 H  HB3   . LYS A  1   13 ?        -4.9161    -1.1731    10.2282  1.00  0.00 ?   13 LYS   A HB3     1
ATOM    176 C  CG    . LYS A  1   13 ?        -3.1124    -1.7643     9.2786  1.00  0.00 ?   13 LYS   A CG      1
ATOM    177 H  HG2   . LYS A  1   13 ?        -2.3810    -0.9833     9.4242  1.00  0.00 ?   13 LYS   A HG2     1
ATOM    178 H  HG3   . LYS A  1   13 ?        -2.6126    -2.7203     9.2120  1.00  0.00 ?   13 LYS   A HG3     1
ATOM    179 C  CD    . LYS A  1   13 ?        -3.8563    -1.5047     7.9794  1.00  0.00 ?   13 LYS   A CD      1
ATOM    180 H  HD2   . LYS A  1   13 ?        -4.4133    -0.5841     8.0710  1.00  0.00 ?   13 LYS   A HD2     1
ATOM    181 H  HD3   . LYS A  1   13 ?        -3.1390    -1.4152     7.1757  1.00  0.00 ?   13 LYS   A HD3     1
ATOM    182 C  CE    . LYS A  1   13 ?        -4.8233    -2.6333     7.6557  1.00  0.00 ?   13 LYS   A CE      1
ATOM    183 H  HE2   . LYS A  1   13 ?        -4.2901    -3.4044     7.1211  1.00  0.00 ?   13 LYS   A HE2     1
ATOM    184 H  HE3   . LYS A  1   13 ?        -5.2075    -3.0368     8.5809  1.00  0.00 ?   13 LYS   A HE3     1
ATOM    185 N  NZ    . LYS A  1   13 ?        -5.9636    -2.1643     6.8207  1.00  0.00 ?   13 LYS   A NZ      1
ATOM    186 H  HZ1   . LYS A  1   13 ?        -6.8169    -2.0610     7.4066  1.00  0.00 ?   13 LYS   A HZ1     1
ATOM    187 H  HZ2   . LYS A  1   13 ?        -5.7375    -1.2443     6.3914  1.00  0.00 ?   13 LYS   A HZ2     1
ATOM    188 H  HZ3   . LYS A  1   13 ?        -6.1574    -2.8500     6.0629  1.00  0.00 ?   13 LYS   A HZ3     1
ATOM    189 C  C     . LYS A  1   13 ?        -4.5035    -1.0725    12.8239  1.00  0.00 ?   13 LYS   A C       1
ATOM    190 O  O     . LYS A  1   13 ?        -4.9716     0.0419    13.0540  1.00  0.00 ?   13 LYS   A O       1
ATOM    191 N  N     . GLU A  1   14 ?        -4.8902    -2.1684    13.4695  1.00  0.00 ?   14 GLU   A N       1
ATOM    192 H  H     . GLU A  1   14 ?        -4.4795    -3.0282    13.2411  1.00  0.00 ?   14 GLU   A H       1
ATOM    193 C  CA    . GLU A  1   14 ?        -5.9117    -2.1213    14.5090  1.00  0.00 ?   14 GLU   A CA      1
ATOM    194 H  HA    . GLU A  1   14 ?        -6.8459    -1.8457    14.0437  1.00  0.00 ?   14 GLU   A HA      1
ATOM    195 C  CB    . GLU A  1   14 ?        -6.0689    -3.4955    15.1633  1.00  0.00 ?   14 GLU   A CB      1
ATOM    196 H  HB2   . GLU A  1   14 ?        -5.1259    -3.7799    15.6065  1.00  0.00 ?   14 GLU   A HB2     1
ATOM    197 H  HB3   . GLU A  1   14 ?        -6.8152    -3.4269    15.9409  1.00  0.00 ?   14 GLU   A HB3     1
ATOM    198 C  CG    . GLU A  1   14 ?        -6.4899    -4.5868    14.1935  1.00  0.00 ?   14 GLU   A CG      1
ATOM    199 H  HG2   . GLU A  1   14 ?        -7.5667    -4.5845    14.1142  1.00  0.00 ?   14 GLU   A HG2     1
ATOM    200 H  HG3   . GLU A  1   14 ?        -6.0584    -4.3769    13.2258  1.00  0.00 ?   14 GLU   A HG3     1
ATOM    201 C  CD    . GLU A  1   14 ?        -6.0405    -5.9658    14.6360  1.00  0.00 ?   14 GLU   A CD      1
ATOM    202 O  OE1   . GLU A  1   14 ?        -6.8483    -6.9129    14.5356  1.00  0.00 ?   14 GLU   A OE1     1
ATOM    203 O  OE2   . GLU A  1   14 ?        -4.8820    -6.0979    15.0828  1.00  0.00 ?   14 GLU   A OE2     1
ATOM    204 C  C     . GLU A  1   14 ?        -5.5632    -1.0787    15.5675  1.00  0.00 ?   14 GLU   A C       1
ATOM    205 O  O     . GLU A  1   14 ?        -6.4015    -0.2631    15.9501  1.00  0.00 ?   14 GLU   A O       1
ATOM    206 N  N     . ALA A  1   15 ?        -4.3202    -1.1130    16.0365  1.00  0.00 ?   15 ALA   A N       1
ATOM    207 H  H     . ALA A  1   15 ?        -3.6979    -1.7868    15.6922  1.00  0.00 ?   15 ALA   A H       1
ATOM    208 C  CA    . ALA A  1   15 ?        -3.8597    -0.1713    17.0493  1.00  0.00 ?   15 ALA   A CA      1
ATOM    209 H  HA    . ALA A  1   15 ?        -4.6319    -0.0846    17.8003  1.00  0.00 ?   15 ALA   A HA      1
ATOM    210 C  CB    . ALA A  1   15 ?        -2.6011    -0.6958    17.7243  1.00  0.00 ?   15 ALA   A CB      1
ATOM    211 H  HB1   . ALA A  1   15 ?        -1.7491    -0.1195    17.3951  1.00  0.00 ?   15 ALA   A HB1     1
ATOM    212 H  HB2   . ALA A  1   15 ?        -2.7035    -0.6070    18.7957  1.00  0.00 ?   15 ALA   A HB2     1
ATOM    213 H  HB3   . ALA A  1   15 ?        -2.4572    -1.7334    17.4612  1.00  0.00 ?   15 ALA   A HB3     1
ATOM    214 C  C     . ALA A  1   15 ?        -3.6033     1.2045    16.4436  1.00  0.00 ?   15 ALA   A C       1
ATOM    215 O  O     . ALA A  1   15 ?        -3.7114     2.2245    17.1256  1.00  0.00 ?   15 ALA   A O       1
ATOM    216 N  N     . LEU A  1   16 ?        -3.2626     1.2262    15.1598  1.00  0.00 ?   16 LEU   A N       1
ATOM    217 H  H     . LEU A  1   16 ?        -3.1927     0.3814    14.6688  1.00  0.00 ?   16 LEU   A H       1
ATOM    218 C  CA    . LEU A  1   16 ?        -2.9898     2.4778    14.4617  1.00  0.00 ?   16 LEU   A CA      1
ATOM    219 H  HA    . LEU A  1   16 ?        -2.2807     3.0386    15.0521  1.00  0.00 ?   16 LEU   A HA      1
ATOM    220 C  CB    . LEU A  1   16 ?        -2.3812     2.1956    13.0869  1.00  0.00 ?   16 LEU   A CB      1
ATOM    221 H  HB2   . LEU A  1   16 ?        -1.3205     2.0472    13.2192  1.00  0.00 ?   16 LEU   A HB2     1
ATOM    222 H  HB3   . LEU A  1   16 ?        -2.8260     1.2857    12.7097  1.00  0.00 ?   16 LEU   A HB3     1
ATOM    223 C  CG    . LEU A  1   16 ?        -2.5734     3.2851    12.0314  1.00  0.00 ?   16 LEU   A CG      1
ATOM    224 H  HG    . LEU A  1   16 ?        -3.6034     3.6140    12.0461  1.00  0.00 ?   16 LEU   A HG      1
ATOM    225 C  CD1   . LEU A  1   16 ?        -1.6933     4.4868    12.3382  1.00  0.00 ?   16 LEU   A CD1     1
ATOM    226 H  HD11  . LEU A  1   16 ?        -0.6970     4.3090    11.9612  1.00  0.00 ?   16 LEU   A HD11    1
ATOM    227 H  HD12  . LEU A  1   16 ?        -2.1060     5.3655    11.8648  1.00  0.00 ?   16 LEU   A HD12    1
ATOM    228 H  HD13  . LEU A  1   16 ?        -1.6520     4.6393    13.4065  1.00  0.00 ?   16 LEU   A HD13    1
ATOM    229 C  CD2   . LEU A  1   16 ?        -2.2714     2.7413    10.6426  1.00  0.00 ?   16 LEU   A CD2     1
ATOM    230 H  HD21  . LEU A  1   16 ?        -2.6873     1.7493    10.5461  1.00  0.00 ?   16 LEU   A HD21    1
ATOM    231 H  HD22  . LEU A  1   16 ?        -2.7105     3.3896     9.8988  1.00  0.00 ?   16 LEU   A HD22    1
ATOM    232 H  HD23  . LEU A  1   16 ?        -1.2021     2.6991    10.4971  1.00  0.00 ?   16 LEU   A HD23    1
ATOM    233 C  C     . LEU A  1   16 ?        -4.2629     3.3037    14.3070  1.00  0.00 ?   16 LEU   A C       1
ATOM    234 O  O     . LEU A  1   16 ?        -4.2991     4.4801    14.6681  1.00  0.00 ?   16 LEU   A O       1
ATOM    235 N  N     . ARG A  1   17 ?        -5.3057     2.6789    13.7700  1.00  0.00 ?   17 ARG   A N       1
ATOM    236 H  H     . ARG A  1   17 ?        -5.2153     1.7405    13.5021  1.00  0.00 ?   17 ARG   A H       1
ATOM    237 C  CA    . ARG A  1   17 ?        -6.5811     3.3559    13.5685  1.00  0.00 ?   17 ARG   A CA      1
ATOM    238 H  HA    . ARG A  1   17 ?        -6.3937     4.2548    13.0005  1.00  0.00 ?   17 ARG   A HA      1
ATOM    239 C  CB    . ARG A  1   17 ?        -7.5393     2.4604    12.7809  1.00  0.00 ?   17 ARG   A CB      1
ATOM    240 H  HB2   . ARG A  1   17 ?        -8.3523     3.0647    12.4058  1.00  0.00 ?   17 ARG   A HB2     1
ATOM    241 H  HB3   . ARG A  1   17 ?        -7.0065     2.0303    11.9464  1.00  0.00 ?   17 ARG   A HB3     1
ATOM    242 C  CG    . ARG A  1   17 ?        -8.1296     1.3274    13.6043  1.00  0.00 ?   17 ARG   A CG      1
ATOM    243 H  HG2   . ARG A  1   17 ?        -7.5420     1.2030    14.5019  1.00  0.00 ?   17 ARG   A HG2     1
ATOM    244 H  HG3   . ARG A  1   17 ?        -9.1459     1.5789    13.8687  1.00  0.00 ?   17 ARG   A HG3     1
ATOM    245 C  CD    . ARG A  1   17 ?        -8.1287     0.0179    12.8313  1.00  0.00 ?   17 ARG   A CD      1
ATOM    246 H  HD2   . ARG A  1   17 ?        -7.1302    -0.1675    12.4645  1.00  0.00 ?   17 ARG   A HD2     1
ATOM    247 H  HD3   . ARG A  1   17 ?        -8.4202    -0.7788    13.4992  1.00  0.00 ?   17 ARG   A HD3     1
ATOM    248 N  NE    . ARG A  1   17 ?        -9.0509     0.0498    11.6993  1.00  0.00 ?   17 ARG   A NE      1
ATOM    249 H  HE    . ARG A  1   17 ?        -8.6646     0.0529    10.7992  1.00  0.00 ?   17 ARG   A HE      1
ATOM    250 C  CZ    . ARG A  1   17 ?       -10.3727     0.0740    11.8288  1.00  0.00 ?   17 ARG   A CZ      1
ATOM    251 N  NH1   . ARG A  1   17 ?       -10.9242     0.0705    13.0345  1.00  0.00 ?   17 ARG   A NH1     1
ATOM    252 H  HH11  . ARG A  1   17 ?       -10.3442     0.0502    13.8486  1.00  0.00 ?   17 ARG   A HH11    1
ATOM    253 H  HH12  . ARG A  1   17 ?       -11.9199     0.0901    13.1292  1.00  0.00 ?   17 ARG   A HH12    1
ATOM    254 N  NH2   . ARG A  1   17 ?       -11.1457     0.1024    10.7506  1.00  0.00 ?   17 ARG   A NH2     1
ATOM    255 H  HH21  . ARG A  1   17 ?       -10.7335     0.1054     9.8401  1.00  0.00 ?   17 ARG   A HH21    1
ATOM    256 H  HH22  . ARG A  1   17 ?       -12.1402     0.1205    10.8490  1.00  0.00 ?   17 ARG   A HH22    1
ATOM    257 C  C     . ARG A  1   17 ?        -7.2097     3.7403    14.9047  1.00  0.00 ?   17 ARG   A C       1
ATOM    258 O  O     . ARG A  1   17 ?        -7.9761     4.7001    14.9897  1.00  0.00 ?   17 ARG   A O       1
ATOM    259 N  N     . LYS A  1   18 ?        -6.8805     2.9844    15.9467  1.00  0.00 ?   18 LYS   A N       1
ATOM    260 H  H     . LYS A  1   18 ?        -6.2643     2.2328    15.8160  1.00  0.00 ?   18 LYS   A H       1
ATOM    261 C  CA    . LYS A  1   18 ?        -7.4112     3.2448    17.2796  1.00  0.00 ?   18 LYS   A CA      1
ATOM    262 H  HA    . LYS A  1   18 ?        -8.4316     3.5796    17.1708  1.00  0.00 ?   18 LYS   A HA      1
ATOM    263 C  CB    . LYS A  1   18 ?        -7.3933     1.9642    18.1172  1.00  0.00 ?   18 LYS   A CB      1
ATOM    264 H  HB2   . LYS A  1   18 ?        -8.0665     1.2471    17.6711  1.00  0.00 ?   18 LYS   A HB2     1
ATOM    265 H  HB3   . LYS A  1   18 ?        -6.3921     1.5579    18.1103  1.00  0.00 ?   18 LYS   A HB3     1
ATOM    266 C  CG    . LYS A  1   18 ?        -7.8114     2.1766    19.5619  1.00  0.00 ?   18 LYS   A CG      1
ATOM    267 H  HG2   . LYS A  1   18 ?        -8.4494     3.0459    19.6187  1.00  0.00 ?   18 LYS   A HG2     1
ATOM    268 H  HG3   . LYS A  1   18 ?        -8.3548     1.3061    19.9014  1.00  0.00 ?   18 LYS   A HG3     1
ATOM    269 C  CD    . LYS A  1   18 ?        -6.6082     2.3904    20.4649  1.00  0.00 ?   18 LYS   A CD      1
ATOM    270 H  HD2   . LYS A  1   18 ?        -6.2554     1.4312    20.8136  1.00  0.00 ?   18 LYS   A HD2     1
ATOM    271 H  HD3   . LYS A  1   18 ?        -5.8274     2.8796    19.8998  1.00  0.00 ?   18 LYS   A HD3     1
ATOM    272 C  CE    . LYS A  1   18 ?        -6.9607     3.2509    21.6686  1.00  0.00 ?   18 LYS   A CE      1
ATOM    273 H  HE2   . LYS A  1   18 ?        -7.0722     4.2737    21.3432  1.00  0.00 ?   18 LYS   A HE2     1
ATOM    274 H  HE3   . LYS A  1   18 ?        -7.8947     2.9012    22.0832  1.00  0.00 ?   18 LYS   A HE3     1
ATOM    275 N  NZ    . LYS A  1   18 ?        -5.9095     3.1889    22.7216  1.00  0.00 ?   18 LYS   A NZ      1
ATOM    276 H  HZ1   . LYS A  1   18 ?        -6.2116     3.7252    23.5602  1.00  0.00 ?   18 LYS   A HZ1     1
ATOM    277 H  HZ2   . LYS A  1   18 ?        -5.7386     2.2009    22.9983  1.00  0.00 ?   18 LYS   A HZ2     1
ATOM    278 H  HZ3   . LYS A  1   18 ?        -5.0215     3.5962    22.3644  1.00  0.00 ?   18 LYS   A HZ3     1
ATOM    279 C  C     . LYS A  1   18 ?        -6.6080     4.3352    17.9815  1.00  0.00 ?   18 LYS   A C       1
ATOM    280 O  O     . LYS A  1   18 ?        -7.1578     5.1364    18.7359  1.00  0.00 ?   18 LYS   A O       1
ATOM    281 N  N     . GLY A  1   19 ?        -5.3032     4.3602    17.7264  1.00  0.00 ?   19 GLY   A N       1
ATOM    282 H  H     . GLY A  1   19 ?        -4.9195     3.6961    17.1161  1.00  0.00 ?   19 GLY   A H       1
ATOM    283 C  CA    . GLY A  1   19 ?        -4.4463     5.3574    18.3406  1.00  0.00 ?   19 GLY   A CA      1
ATOM    284 H  HA2   . GLY A  1   19 ?        -3.7176     5.6863    17.6149  1.00  0.00 ?   19 GLY   A HA2     1
ATOM    285 H  HA3   . GLY A  1   19 ?        -5.0511     6.2020    18.6367  1.00  0.00 ?   19 GLY   A HA3     1
ATOM    286 C  C     . GLY A  1   19 ?        -3.7195     4.8255    19.5599  1.00  0.00 ?   19 GLY   A C       1
ATOM    287 O  O     . GLY A  1   19 ?        -3.5854     3.6148    19.7322  1.00  0.00 ?   19 GLY   A O       1
ATOM    288 N  N     . GLY A  1   20 ?        -3.2470     5.7336    20.4085  1.00  0.00 ?   20 GLY   A N       1
ATOM    289 H  H     . GLY A  1   20 ?        -3.3837     6.6857    20.2196  1.00  0.00 ?   20 GLY   A H       1
ATOM    290 C  CA    . GLY A  1   20 ?        -2.5339     5.3296    21.6061  1.00  0.00 ?   20 GLY   A CA      1
ATOM    291 H  HA2   . GLY A  1   20 ?        -3.2174     4.8096    22.2607  1.00  0.00 ?   20 GLY   A HA2     1
ATOM    292 H  HA3   . GLY A  1   20 ?        -1.7366     4.6565    21.3266  1.00  0.00 ?   20 GLY   A HA3     1
ATOM    293 C  C     . GLY A  1   20 ?        -1.9398     6.5076    22.3524  1.00  0.00 ?   20 GLY   A C       1
ATOM    294 O  O     . GLY A  1   20 ?        -2.1716     7.6618    21.9918  1.00  0.00 ?   20 GLY   A O       1
ATOM    295 N  N     . LYS A  1   21 ?        -1.1722     6.2177    23.3974  1.00  0.00 ?   21 LYS   A N       1
ATOM    296 H  H     . LYS A  1   21 ?        -1.0245     5.2780    23.6357  1.00  0.00 ?   21 LYS   A H       1
ATOM    297 C  CA    . LYS A  1   21 ?        -0.5427     7.2613    24.1979  1.00  0.00 ?   21 LYS   A CA      1
ATOM    298 H  HA    . LYS A  1   21 ?        -0.8912     8.2153    23.8326  1.00  0.00 ?   21 LYS   A HA      1
ATOM    299 C  CB    . LYS A  1   21 ?        -0.9410     7.1149    25.6682  1.00  0.00 ?   21 LYS   A CB      1
ATOM    300 H  HB2   . LYS A  1   21 ?        -1.9769     7.4000    25.7782  1.00  0.00 ?   21 LYS   A HB2     1
ATOM    301 H  HB3   . LYS A  1   21 ?        -0.8288     6.0798    25.9577  1.00  0.00 ?   21 LYS   A HB3     1
ATOM    302 C  CG    . LYS A  1   21 ?        -0.1090     7.9663    26.6115  1.00  0.00 ?   21 LYS   A CG      1
ATOM    303 H  HG2   . LYS A  1   21 ?         0.2555     8.8301    26.0756  1.00  0.00 ?   21 LYS   A HG2     1
ATOM    304 H  HG3   . LYS A  1   21 ?        -0.7308     8.2873    27.4352  1.00  0.00 ?   21 LYS   A HG3     1
ATOM    305 C  CD    . LYS A  1   21 ?         1.0776     7.1926    27.1612  1.00  0.00 ?   21 LYS   A CD      1
ATOM    306 H  HD2   . LYS A  1   21 ?         1.0932     6.2092    26.7153  1.00  0.00 ?   21 LYS   A HD2     1
ATOM    307 H  HD3   . LYS A  1   21 ?         1.9875     7.7187    26.9089  1.00  0.00 ?   21 LYS   A HD3     1
ATOM    308 C  CE    . LYS A  1   21 ?         0.9947     7.0449    28.6728  1.00  0.00 ?   21 LYS   A CE      1
ATOM    309 H  HE2   . LYS A  1   21 ?         1.0255     8.0267    29.1195  1.00  0.00 ?   21 LYS   A HE2     1
ATOM    310 H  HE3   . LYS A  1   21 ?         0.0604     6.5646    28.9235  1.00  0.00 ?   21 LYS   A HE3     1
ATOM    311 N  NZ    . LYS A  1   21 ?         2.1186     6.2309    29.2130  1.00  0.00 ?   21 LYS   A NZ      1
ATOM    312 H  HZ1   . LYS A  1   21 ?         2.0812     5.2670    28.8236  1.00  0.00 ?   21 LYS   A HZ1     1
ATOM    313 H  HZ2   . LYS A  1   21 ?         3.0290     6.6625    28.9544  1.00  0.00 ?   21 LYS   A HZ2     1
ATOM    314 H  HZ3   . LYS A  1   21 ?         2.0548     6.1771    30.2498  1.00  0.00 ?   21 LYS   A HZ3     1
ATOM    315 C  C     . LYS A  1   21 ?         0.9758     7.2083    24.0639  1.00  0.00 ?   21 LYS   A C       1
ATOM    316 O  O     . LYS A  1   21 ?         1.5680     6.1291    24.0184  1.00  0.00 ?   21 LYS   A O       1
ATOM    317 N  N     . LEU A  1   22 ?         1.6009     8.3788    24.0027  1.00  0.00 ?   22 LEU   A N       1
ATOM    318 H  H     . LEU A  1   22 ?         1.0756     9.2046    24.0439  1.00  0.00 ?   22 LEU   A H       1
ATOM    319 C  CA    . LEU A  1   22 ?         3.0516     8.4658    23.8757  1.00  0.00 ?   22 LEU   A CA      1
ATOM    320 H  HA    . LEU A  1   22 ?         3.4784     7.5947    24.3500  1.00  0.00 ?   22 LEU   A HA      1
ATOM    321 C  CB    . LEU A  1   22 ?         3.4542     8.4776    22.4000  1.00  0.00 ?   22 LEU   A CB      1
ATOM    322 H  HB2   . LEU A  1   22 ?         2.6867     9.0023    21.8521  1.00  0.00 ?   22 LEU   A HB2     1
ATOM    323 H  HB3   . LEU A  1   22 ?         4.3867     9.0178    22.3169  1.00  0.00 ?   22 LEU   A HB3     1
ATOM    324 C  CG    . LEU A  1   22 ?         3.6444     7.1090    21.7452  1.00  0.00 ?   22 LEU   A CG      1
ATOM    325 H  HG    . LEU A  1   22 ?         2.8101     6.4727    22.0069  1.00  0.00 ?   22 LEU   A HG      1
ATOM    326 C  CD1   . LEU A  1   22 ?         3.6754     7.2417    20.2305  1.00  0.00 ?   22 LEU   A CD1     1
ATOM    327 H  HD11  . LEU A  1   22 ?         3.8538     6.2729    19.7879  1.00  0.00 ?   22 LEU   A HD11    1
ATOM    328 H  HD12  . LEU A  1   22 ?         2.7280     7.6271    19.8834  1.00  0.00 ?   22 LEU   A HD12    1
ATOM    329 H  HD13  . LEU A  1   22 ?         4.4662     7.9193    19.9446  1.00  0.00 ?   22 LEU   A HD13    1
ATOM    330 C  CD2   . LEU A  1   22 ?         4.9186     6.4483    22.2507  1.00  0.00 ?   22 LEU   A CD2     1
ATOM    331 H  HD21  . LEU A  1   22 ?         5.0867     5.5291    21.7092  1.00  0.00 ?   22 LEU   A HD21    1
ATOM    332 H  HD22  . LEU A  1   22 ?         5.7547     7.1145    22.0975  1.00  0.00 ?   22 LEU   A HD22    1
ATOM    333 H  HD23  . LEU A  1   22 ?         4.8186     6.2324    23.3041  1.00  0.00 ?   22 LEU   A HD23    1
ATOM    334 C  C     . LEU A  1   22 ?         3.5851     9.7147    24.5702  1.00  0.00 ?   22 LEU   A C       1
ATOM    335 O  O     . LEU A  1   22 ?         2.8162    10.5588    25.0308  1.00  0.00 ?   22 LEU   A O       1
ATOM    336 N  N     . LYS A  1   23 ?         4.9071     9.8272    24.6403  1.00  0.00 ?   23 LYS   A N       1
ATOM    337 H  H     . LYS A  1   23 ?         5.4679     9.1211    24.2545  1.00  0.00 ?   23 LYS   A H       1
ATOM    338 C  CA    . LYS A  1   23 ?         5.5453    10.9743    25.2751  1.00  0.00 ?   23 LYS   A CA      1
ATOM    339 H  HA    . LYS A  1   23 ?         4.7670    11.6344    25.6267  1.00  0.00 ?   23 LYS   A HA      1
ATOM    340 C  CB    . LYS A  1   23 ?         6.3893    10.5191    26.4677  1.00  0.00 ?   23 LYS   A CB      1
ATOM    341 H  HB2   . LYS A  1   23 ?         6.5493     9.4534    26.3944  1.00  0.00 ?   23 LYS   A HB2     1
ATOM    342 H  HB3   . LYS A  1   23 ?         7.3453    11.0213    26.4293  1.00  0.00 ?   23 LYS   A HB3     1
ATOM    343 C  CG    . LYS A  1   23 ?         5.7498    10.8142    27.8134  1.00  0.00 ?   23 LYS   A CG      1
ATOM    344 H  HG2   . LYS A  1   23 ?         4.7611    10.3804    27.8349  1.00  0.00 ?   23 LYS   A HG2     1
ATOM    345 H  HG3   . LYS A  1   23 ?         6.3550    10.3743    28.5935  1.00  0.00 ?   23 LYS   A HG3     1
ATOM    346 C  CD    . LYS A  1   23 ?         5.6359    12.3090    28.0609  1.00  0.00 ?   23 LYS   A CD      1
ATOM    347 H  HD2   . LYS A  1   23 ?         5.2353    12.7822    27.1767  1.00  0.00 ?   23 LYS   A HD2     1
ATOM    348 H  HD3   . LYS A  1   23 ?         4.9691    12.4772    28.8949  1.00  0.00 ?   23 LYS   A HD3     1
ATOM    349 C  CE    . LYS A  1   23 ?         6.9894    12.9263    28.3776  1.00  0.00 ?   23 LYS   A CE      1
ATOM    350 H  HE2   . LYS A  1   23 ?         7.6986    12.6108    27.6278  1.00  0.00 ?   23 LYS   A HE2     1
ATOM    351 H  HE3   . LYS A  1   23 ?         6.8943    14.0018    28.3530  1.00  0.00 ?   23 LYS   A HE3     1
ATOM    352 N  NZ    . LYS A  1   23 ?         7.4868    12.5140    29.7193  1.00  0.00 ?   23 LYS   A NZ      1
ATOM    353 H  HZ1   . LYS A  1   23 ?         6.6854    12.3105    30.3505  1.00  0.00 ?   23 LYS   A HZ1     1
ATOM    354 H  HZ2   . LYS A  1   23 ?         8.0739    11.6594    29.6357  1.00  0.00 ?   23 LYS   A HZ2     1
ATOM    355 H  HZ3   . LYS A  1   23 ?         8.0590    13.2752    30.1377  1.00  0.00 ?   23 LYS   A HZ3     1
ATOM    356 C  C     . LYS A  1   23 ?         6.4191    11.7306    24.2795  1.00  0.00 ?   23 LYS   A C       1
ATOM    357 O  O     . LYS A  1   23 ?         7.3630    11.1738    23.7185  1.00  0.00 ?   23 LYS   A O       1
ATOM    358 N  N     . VAL A  1   24 ?         6.0995    13.0030    24.0657  1.00  0.00 ?   24 VAL   A N       1
ATOM    359 H  H     . VAL A  1   24 ?         5.3363    13.3907    24.5427  1.00  0.00 ?   24 VAL   A H       1
ATOM    360 C  CA    . VAL A  1   24 ?         6.8571    13.8364    23.1399  1.00  0.00 ?   24 VAL   A CA      1
ATOM    361 H  HA    . VAL A  1   24 ?         7.6015    13.2149    22.6636  1.00  0.00 ?   24 VAL   A HA      1
ATOM    362 C  CB    . VAL A  1   24 ?         5.9491    14.4279    22.0454  1.00  0.00 ?   24 VAL   A CB      1
ATOM    363 H  HB    . VAL A  1   24 ?         5.3056    13.6427    21.6766  1.00  0.00 ?   24 VAL   A HB      1
ATOM    364 C  CG1   . VAL A  1   24 ?         5.0726    15.5317    22.6174  1.00  0.00 ?   24 VAL   A CG1     1
ATOM    365 H  HG11  . VAL A  1   24 ?         5.6897    16.3727    22.8972  1.00  0.00 ?   24 VAL   A HG11    1
ATOM    366 H  HG12  . VAL A  1   24 ?         4.3549    15.8436    21.8731  1.00  0.00 ?   24 VAL   A HG12    1
ATOM    367 H  HG13  . VAL A  1   24 ?         4.5510    15.1625    23.4881  1.00  0.00 ?   24 VAL   A HG13    1
ATOM    368 C  CG2   . VAL A  1   24 ?         6.7836    14.9464    20.8840  1.00  0.00 ?   24 VAL   A CG2     1
ATOM    369 H  HG21  . VAL A  1   24 ?         6.2063    15.6617    20.3169  1.00  0.00 ?   24 VAL   A HG21    1
ATOM    370 H  HG22  . VAL A  1   24 ?         7.6740    15.4240    21.2655  1.00  0.00 ?   24 VAL   A HG22    1
ATOM    371 H  HG23  . VAL A  1   24 ?         7.0630    14.1218    20.2451  1.00  0.00 ?   24 VAL   A HG23    1
ATOM    372 C  C     . VAL A  1   24 ?         7.5586    14.9744    23.8728  1.00  0.00 ?   24 VAL   A C       1
ATOM    373 O  O     . VAL A  1   24 ?         6.9946    15.5817    24.7833  1.00  0.00 ?   24 VAL   A O       1
ATOM    374 N  N     . PHE A  1   25 ?         8.7924    15.2590    23.4694  1.00  0.00 ?   25 PHE   A N       1
ATOM    375 H  H     . PHE A  1   25 ?         9.1880    14.7394    22.7382  1.00  0.00 ?   25 PHE   A H       1
ATOM    376 C  CA    . PHE A  1   25 ?         9.5724    16.3244    24.0883  1.00  0.00 ?   25 PHE   A CA      1
ATOM    377 H  HA    . PHE A  1   25 ?         8.9794    16.7492    24.8834  1.00  0.00 ?   25 PHE   A HA      1
ATOM    378 C  CB    . PHE A  1   25 ?        10.8668    15.7609    24.6785  1.00  0.00 ?   25 PHE   A CB      1
ATOM    379 H  HB2   . PHE A  1   25 ?        11.3639    15.1615    23.9308  1.00  0.00 ?   25 PHE   A HB2     1
ATOM    380 H  HB3   . PHE A  1   25 ?        11.5099    16.5796    24.9639  1.00  0.00 ?   25 PHE   A HB3     1
ATOM    381 C  CG    . PHE A  1   25 ?        10.6482    14.8991    25.8891  1.00  0.00 ?   25 PHE   A CG      1
ATOM    382 C  CD1   . PHE A  1   25 ?        10.8029    13.5243    25.8143  1.00  0.00 ?   25 PHE   A CD1     1
ATOM    383 H  HD1   . PHE A  1   25 ?        11.0842    13.0730    24.8730  1.00  0.00 ?   25 PHE   A HD1     1
ATOM    384 C  CE1   . PHE A  1   25 ?        10.6030    12.7284    26.9266  1.00  0.00 ?   25 PHE   A CE1     1
ATOM    385 H  HE1   . PHE A  1   25 ?        10.7264    11.6580    26.8540  1.00  0.00 ?   25 PHE   A HE1     1
ATOM    386 C  CZ    . PHE A  1   25 ?        10.2433    13.3037    28.1295  1.00  0.00 ?   25 PHE   A CZ      1
ATOM    387 H  HZ    . PHE A  1   25 ?        10.0873    12.6840    28.9997  1.00  0.00 ?   25 PHE   A HZ      1
ATOM    388 C  CE2   . PHE A  1   25 ?        10.0866    14.6733    28.2174  1.00  0.00 ?   25 PHE   A CE2     1
ATOM    389 H  HE2   . PHE A  1   25 ?         9.8052    15.1255    29.1567  1.00  0.00 ?   25 PHE   A HE2     1
ATOM    390 C  CD2   . PHE A  1   25 ?        10.2875    15.4640    27.1018  1.00  0.00 ?   25 PHE   A CD2     1
ATOM    391 H  HD2   . PHE A  1   25 ?        10.1635    16.5346    27.1721  1.00  0.00 ?   25 PHE   A HD2     1
ATOM    392 C  C     . PHE A  1   25 ?         9.8961    17.4196    23.0764  1.00  0.00 ?   25 PHE   A C       1
ATOM    393 O  O     . PHE A  1   25 ?        10.8011    17.2731    22.2538  1.00  0.00 ?   25 PHE   A O       1
ATOM    394 N  N     . LEU A  1   26 ?         9.1504    18.5170    23.1427  1.00  0.00 ?   26 LEU   A N       1
ATOM    395 H  H     . LEU A  1   26 ?         8.4444    18.5757    23.8193  1.00  0.00 ?   26 LEU   A H       1
ATOM    396 C  CA    . LEU A  1   26 ?         9.3564    19.6382    22.2325  1.00  0.00 ?   26 LEU   A CA      1
ATOM    397 H  HA    . LEU A  1   26 ?        10.1599    19.3759    21.5604  1.00  0.00 ?   26 LEU   A HA      1
ATOM    398 C  CB    . LEU A  1   26 ?         8.0888    19.8981    21.4168  1.00  0.00 ?   26 LEU   A CB      1
ATOM    399 H  HB2   . LEU A  1   26 ?         7.2532    19.4928    21.9663  1.00  0.00 ?   26 LEU   A HB2     1
ATOM    400 H  HB3   . LEU A  1   26 ?         7.9706    20.9683    21.3228  1.00  0.00 ?   26 LEU   A HB3     1
ATOM    401 C  CG    . LEU A  1   26 ?         8.0603    19.2972    20.0110  1.00  0.00 ?   26 LEU   A CG      1
ATOM    402 H  HG    . LEU A  1   26 ?         9.0689    19.2567    19.6231  1.00  0.00 ?   26 LEU   A HG      1
ATOM    403 C  CD1   . LEU A  1   26 ?         7.5153    17.8779    20.0481  1.00  0.00 ?   26 LEU   A CD1     1
ATOM    404 H  HD11  . LEU A  1   26 ?         7.5009    17.4715    19.0476  1.00  0.00 ?   26 LEU   A HD11    1
ATOM    405 H  HD12  . LEU A  1   26 ?         8.1462    17.2663    20.6761  1.00  0.00 ?   26 LEU   A HD12    1
ATOM    406 H  HD13  . LEU A  1   26 ?         6.5118    17.8880    20.4470  1.00  0.00 ?   26 LEU   A HD13    1
ATOM    407 C  CD2   . LEU A  1   26 ?         7.2299    20.1651    19.0767  1.00  0.00 ?   26 LEU   A CD2     1
ATOM    408 H  HD21  . LEU A  1   26 ?         7.1606    19.6891    18.1098  1.00  0.00 ?   26 LEU   A HD21    1
ATOM    409 H  HD22  . LEU A  1   26 ?         6.2392    20.2909    19.4879  1.00  0.00 ?   26 LEU   A HD22    1
ATOM    410 H  HD23  . LEU A  1   26 ?         7.7005    21.1312    18.9696  1.00  0.00 ?   26 LEU   A HD23    1
ATOM    411 C  C     . LEU A  1   26 ?         9.7484    20.8972    22.9994  1.00  0.00 ?   26 LEU   A C       1
ATOM    412 O  O     . LEU A  1   26 ?         9.5645    20.9971    24.2127  1.00  0.00 ?   26 LEU   A O       1
ATOM    413 N  N     . PRO A  1   27 ?        10.2999    21.8832    22.2764  1.00  0.00 ?   27 PRO   A N       1
ATOM    414 C  CA    . PRO A  1   27 ?        10.7266    23.1549    22.8676  1.00  0.00 ?   27 PRO   A CA      1
ATOM    415 H  HA    . PRO A  1   27 ?        11.3949    23.0000    23.7020  1.00  0.00 ?   27 PRO   A HA      1
ATOM    416 C  CB    . PRO A  1   27 ?        11.4818    23.8409    21.7265  1.00  0.00 ?   27 PRO   A CB      1
ATOM    417 H  HB2   . PRO A  1   27 ?        11.3164    24.9081    21.7724  1.00  0.00 ?   27 PRO   A HB2     1
ATOM    418 H  HB3   . PRO A  1   27 ?        12.5373    23.6305    21.8109  1.00  0.00 ?   27 PRO   A HB3     1
ATOM    419 C  CG    . PRO A  1   27 ?        10.9071    23.2525    20.4843  1.00  0.00 ?   27 PRO   A CG      1
ATOM    420 H  HG2   . PRO A  1   27 ?        10.0252    23.8018    20.1917  1.00  0.00 ?   27 PRO   A HG2     1
ATOM    421 H  HG3   . PRO A  1   27 ?        11.6431    23.2732    19.6942  1.00  0.00 ?   27 PRO   A HG3     1
ATOM    422 C  CD    . PRO A  1   27 ?        10.5488    21.8326    20.8259  1.00  0.00 ?   27 PRO   A CD      1
ATOM    423 H  HD2   . PRO A  1   27 ?         9.6604    21.5288    20.2925  1.00  0.00 ?   27 PRO   A HD2     1
ATOM    424 H  HD3   . PRO A  1   27 ?        11.3719    21.1709    20.5996  1.00  0.00 ?   27 PRO   A HD3     1
ATOM    425 C  C     . PRO A  1   27 ?         9.5467    24.0106    23.3157  1.00  0.00 ?   27 PRO   A C       1
ATOM    426 O  O     . PRO A  1   27 ?         9.6056    24.6696    24.3531  1.00  0.00 ?   27 PRO   A O       1
ATOM    427 N  N     . GLU A  1   28 ?         8.4767    23.9949    22.5270  1.00  0.00 ?   28 GLU   A N       1
ATOM    428 H  H     . GLU A  1   28 ?         8.4903    23.4494    21.7130  1.00  0.00 ?   28 GLU   A H       1
ATOM    429 C  CA    . GLU A  1   28 ?         7.2834    24.7707    22.8439  1.00  0.00 ?   28 GLU   A CA      1
ATOM    430 H  HA    . GLU A  1   28 ?         7.6025    25.7274    23.2289  1.00  0.00 ?   28 GLU   A HA      1
ATOM    431 C  CB    . GLU A  1   28 ?         6.4453    24.9966    21.5839  1.00  0.00 ?   28 GLU   A CB      1
ATOM    432 H  HB2   . GLU A  1   28 ?         6.6413    24.1950    20.8871  1.00  0.00 ?   28 GLU   A HB2     1
ATOM    433 H  HB3   . GLU A  1   28 ?         5.3997    24.9786    21.8541  1.00  0.00 ?   28 GLU   A HB3     1
ATOM    434 C  CG    . GLU A  1   28 ?         6.7352    26.3161    20.8885  1.00  0.00 ?   28 GLU   A CG      1
ATOM    435 H  HG2   . GLU A  1   28 ?         7.7592    26.3108    20.5463  1.00  0.00 ?   28 GLU   A HG2     1
ATOM    436 H  HG3   . GLU A  1   28 ?         6.0739    26.4142    20.0401  1.00  0.00 ?   28 GLU   A HG3     1
ATOM    437 C  CD    . GLU A  1   28 ?         6.5359    27.5118    21.7995  1.00  0.00 ?   28 GLU   A CD      1
ATOM    438 O  OE1   . GLU A  1   28 ?         7.4057    28.4081    21.7998  1.00  0.00 ?   28 GLU   A OE1     1
ATOM    439 O  OE2   . GLU A  1   28 ?         5.5111    27.5514    22.5118  1.00  0.00 ?   28 GLU   A OE2     1
ATOM    440 C  C     . GLU A  1   28 ?         6.4440    24.0680    23.9071  1.00  0.00 ?   28 GLU   A C       1
ATOM    441 O  O     . GLU A  1   28 ?         5.7818    24.7142    24.7193  1.00  0.00 ?   28 GLU   A O       1
ATOM    442 N  N     . LYS A  1   29 ?         6.4763    22.7398    23.8953  1.00  0.00 ?   29 LYS   A N       1
ATOM    443 H  H     . LYS A  1   29 ?         7.0233    22.2811    23.2229  1.00  0.00 ?   29 LYS   A H       1
ATOM    444 C  CA    . LYS A  1   29 ?         5.7201    21.9470    24.8574  1.00  0.00 ?   29 LYS   A CA      1
ATOM    445 H  HA    . LYS A  1   29 ?         5.6624    22.5085    25.7775  1.00  0.00 ?   29 LYS   A HA      1
ATOM    446 C  CB    . LYS A  1   29 ?         4.3030    21.6933    24.3385  1.00  0.00 ?   29 LYS   A CB      1
ATOM    447 H  HB2   . LYS A  1   29 ?         3.8087    20.9987    25.0016  1.00  0.00 ?   29 LYS   A HB2     1
ATOM    448 H  HB3   . LYS A  1   29 ?         3.7596    22.6274    24.3397  1.00  0.00 ?   29 LYS   A HB3     1
ATOM    449 C  CG    . LYS A  1   29 ?         4.2635    21.1209    22.9322  1.00  0.00 ?   29 LYS   A CG      1
ATOM    450 H  HG2   . LYS A  1   29 ?         5.1888    20.5985    22.7397  1.00  0.00 ?   29 LYS   A HG2     1
ATOM    451 H  HG3   . LYS A  1   29 ?         3.4357    20.4300    22.8578  1.00  0.00 ?   29 LYS   A HG3     1
ATOM    452 C  CD    . LYS A  1   29 ?         4.0899    22.2131    21.8902  1.00  0.00 ?   29 LYS   A CD      1
ATOM    453 H  HD2   . LYS A  1   29 ?         3.1787    22.7545    22.0968  1.00  0.00 ?   29 LYS   A HD2     1
ATOM    454 H  HD3   . LYS A  1   29 ?         4.9323    22.8882    21.9453  1.00  0.00 ?   29 LYS   A HD3     1
ATOM    455 C  CE    . LYS A  1   29 ?         4.0101    21.6356    20.4854  1.00  0.00 ?   29 LYS   A CE      1
ATOM    456 H  HE2   . LYS A  1   29 ?         4.5408    22.2896    19.8107  1.00  0.00 ?   29 LYS   A HE2     1
ATOM    457 H  HE3   . LYS A  1   29 ?         4.4767    20.6615    20.4839  1.00  0.00 ?   29 LYS   A HE3     1
ATOM    458 N  NZ    . LYS A  1   29 ?         2.6018    21.4993    20.0209  1.00  0.00 ?   29 LYS   A NZ      1
ATOM    459 H  HZ1   . LYS A  1   29 ?         2.2216    22.4302    19.7548  1.00  0.00 ?   29 LYS   A HZ1     1
ATOM    460 H  HZ2   . LYS A  1   29 ?         2.5575    20.8696    19.1943  1.00  0.00 ?   29 LYS   A HZ2     1
ATOM    461 H  HZ3   . LYS A  1   29 ?         2.0124    21.1001    20.7794  1.00  0.00 ?   29 LYS   A HZ3     1
ATOM    462 C  C     . LYS A  1   29 ?         6.4167    20.6186    25.1348  1.00  0.00 ?   29 LYS   A C       1
ATOM    463 O  O     . LYS A  1   29 ?         7.0109    20.0207    24.2385  1.00  0.00 ?   29 LYS   A O       1
ATOM    464 N  N     . GLU A  1   30 ?         6.3375    20.1628    26.3811  1.00  0.00 ?   30 GLU   A N       1
ATOM    465 H  H     . GLU A  1   30 ?         5.8493    20.6851    27.0514  1.00  0.00 ?   30 GLU   A H       1
ATOM    466 C  CA    . GLU A  1   30 ?         6.9605    18.9045    26.7746  1.00  0.00 ?   30 GLU   A CA      1
ATOM    467 H  HA    . GLU A  1   30 ?         6.7404    18.1728    26.0122  1.00  0.00 ?   30 GLU   A HA      1
ATOM    468 C  CB    . GLU A  1   30 ?         8.4778    19.0719    26.8795  1.00  0.00 ?   30 GLU   A CB      1
ATOM    469 H  HB2   . GLU A  1   30 ?         8.9249    18.1017    27.0382  1.00  0.00 ?   30 GLU   A HB2     1
ATOM    470 H  HB3   . GLU A  1   30 ?         8.8473    19.4807    25.9506  1.00  0.00 ?   30 GLU   A HB3     1
ATOM    471 C  CG    . GLU A  1   30 ?         8.9122    19.9893    28.0102  1.00  0.00 ?   30 GLU   A CG      1
ATOM    472 H  HG2   . GLU A  1   30 ?         8.5925    20.9954    27.7836  1.00  0.00 ?   30 GLU   A HG2     1
ATOM    473 H  HG3   . GLU A  1   30 ?         8.4409    19.6605    28.9247  1.00  0.00 ?   30 GLU   A HG3     1
ATOM    474 C  CD    . GLU A  1   30 ?        10.4149    19.9934    28.2134  1.00  0.00 ?   30 GLU   A CD      1
ATOM    475 O  OE1   . GLU A  1   30 ?        10.8633    19.6464    29.3262  1.00  0.00 ?   30 GLU   A OE1     1
ATOM    476 O  OE2   . GLU A  1   30 ?        11.1421    20.3436    27.2607  1.00  0.00 ?   30 GLU   A OE2     1
ATOM    477 C  C     . GLU A  1   30 ?         6.3989    18.4122    28.1054  1.00  0.00 ?   30 GLU   A C       1
ATOM    478 O  O     . GLU A  1   30 ?         5.3969    18.9297    28.5994  1.00  0.00 ?   30 GLU   A O       1
ATOM    479 N  N     . LYS A  1   31 ?         7.0516    17.4081    28.6809  1.00  0.00 ?   31 LYS   A N       1
ATOM    480 H  H     . LYS A  1   31 ?         7.8443    17.0374    28.2383  1.00  0.00 ?   31 LYS   A H       1
ATOM    481 C  CA    . LYS A  1   31 ?         6.6199    16.8443    29.9544  1.00  0.00 ?   31 LYS   A CA      1
ATOM    482 H  HA    . LYS A  1   31 ?         7.0397    15.8534    30.0379  1.00  0.00 ?   31 LYS   A HA      1
ATOM    483 C  CB    . LYS A  1   31 ?         7.1309    17.7016    31.1145  1.00  0.00 ?   31 LYS   A CB      1
ATOM    484 H  HB2   . LYS A  1   31 ?         6.8753    17.2162    32.0449  1.00  0.00 ?   31 LYS   A HB2     1
ATOM    485 H  HB3   . LYS A  1   31 ?         8.2063    17.7791    31.0425  1.00  0.00 ?   31 LYS   A HB3     1
ATOM    486 C  CG    . LYS A  1   31 ?         6.5522    19.1058    31.1342  1.00  0.00 ?   31 LYS   A CG      1
ATOM    487 H  HG2   . LYS A  1   31 ?         7.0692    19.7089    30.4026  1.00  0.00 ?   31 LYS   A HG2     1
ATOM    488 H  HG3   . LYS A  1   31 ?         5.5018    19.0558    30.8848  1.00  0.00 ?   31 LYS   A HG3     1
ATOM    489 C  CD    . LYS A  1   31 ?         6.7048    19.7527    32.5005  1.00  0.00 ?   31 LYS   A CD      1
ATOM    490 H  HD2   . LYS A  1   31 ?         6.1973    20.7059    32.4969  1.00  0.00 ?   31 LYS   A HD2     1
ATOM    491 H  HD3   . LYS A  1   31 ?         6.2597    19.1087    33.2458  1.00  0.00 ?   31 LYS   A HD3     1
ATOM    492 C  CE    . LYS A  1   31 ?         8.1679    19.9769    32.8508  1.00  0.00 ?   31 LYS   A CE      1
ATOM    493 H  HE2   . LYS A  1   31 ?         8.6731    19.0233    32.8576  1.00  0.00 ?   31 LYS   A HE2     1
ATOM    494 H  HE3   . LYS A  1   31 ?         8.6108    20.6135    32.0991  1.00  0.00 ?   31 LYS   A HE3     1
ATOM    495 N  NZ    . LYS A  1   31 ?         8.3267    20.6193    34.1849  1.00  0.00 ?   31 LYS   A NZ      1
ATOM    496 H  HZ1   . LYS A  1   31 ?         9.2972    20.9767    34.2962  1.00  0.00 ?   31 LYS   A HZ1     1
ATOM    497 H  HZ2   . LYS A  1   31 ?         7.6629    21.4144    34.2800  1.00  0.00 ?   31 LYS   A HZ2     1
ATOM    498 H  HZ3   . LYS A  1   31 ?         8.1344    19.9291    34.9390  1.00  0.00 ?   31 LYS   A HZ3     1
ATOM    499 C  C     . LYS A  1   31 ?         5.0993    16.7410    30.0162  1.00  0.00 ?   31 LYS   A C       1
ATOM    500 O  O     . LYS A  1   31 ?         4.4909    17.0233    31.0478  1.00  0.00 ?   31 LYS   A O       1
ATOM    501 N  N     . GLU A  1   32 ?         4.4927    16.3333    28.9057  1.00  0.00 ?   32 GLU   A N       1
ATOM    502 H  H     . GLU A  1   32 ?         5.0324    16.1230    28.1153  1.00  0.00 ?   32 GLU   A H       1
ATOM    503 C  CA    . GLU A  1   32 ?         3.0430    16.1924    28.8357  1.00  0.00 ?   32 GLU   A CA      1
ATOM    504 H  HA    . GLU A  1   32 ?         2.6823    15.9776    29.8301  1.00  0.00 ?   32 GLU   A HA      1
ATOM    505 C  CB    . GLU A  1   32 ?         2.4049    17.4941    28.3460  1.00  0.00 ?   32 GLU   A CB      1
ATOM    506 H  HB2   . GLU A  1   32 ?         3.1323    18.2888    28.4229  1.00  0.00 ?   32 GLU   A HB2     1
ATOM    507 H  HB3   . GLU A  1   32 ?         2.1239    17.3751    27.3100  1.00  0.00 ?   32 GLU   A HB3     1
ATOM    508 C  CG    . GLU A  1   32 ?         1.1691    17.8993    29.1316  1.00  0.00 ?   32 GLU   A CG      1
ATOM    509 H  HG2   . GLU A  1   32 ?         0.6403    17.0071    29.4318  1.00  0.00 ?   32 GLU   A HG2     1
ATOM    510 H  HG3   . GLU A  1   32 ?         1.4797    18.4450    30.0105  1.00  0.00 ?   32 GLU   A HG3     1
ATOM    511 C  CD    . GLU A  1   32 ?         0.2264    18.7725    28.3266  1.00  0.00 ?   32 GLU   A CD      1
ATOM    512 O  OE1   . GLU A  1   32 ?        -0.4850    18.2301    27.4550  1.00  0.00 ?   32 GLU   A OE1     1
ATOM    513 O  OE2   . GLU A  1   32 ?         0.2000    19.9974    28.5675  1.00  0.00 ?   32 GLU   A OE2     1
ATOM    514 C  C     . GLU A  1   32 ?         2.6521    15.0425    27.9117  1.00  0.00 ?   32 GLU   A C       1
ATOM    515 O  O     . GLU A  1   32 ?         3.1086    14.9669    26.7716  1.00  0.00 ?   32 GLU   A O       1
ATOM    516 N  N     . GLU A  1   33 ?         1.8047    14.1497    28.4137  1.00  0.00 ?   33 GLU   A N       1
ATOM    517 H  H     . GLU A  1   33 ?         1.4757    14.2645    29.3295  1.00  0.00 ?   33 GLU   A H       1
ATOM    518 C  CA    . GLU A  1   33 ?         1.3537    13.0030    27.6339  1.00  0.00 ?   33 GLU   A CA      1
ATOM    519 H  HA    . GLU A  1   33 ?         2.2111    12.3768    27.4389  1.00  0.00 ?   33 GLU   A HA      1
ATOM    520 C  CB    . GLU A  1   33 ?         0.3189    12.1973    28.4221  1.00  0.00 ?   33 GLU   A CB      1
ATOM    521 H  HB2   . GLU A  1   33 ?         0.7639    11.8740    29.3516  1.00  0.00 ?   33 GLU   A HB2     1
ATOM    522 H  HB3   . GLU A  1   33 ?        -0.5251    12.8348    28.6404  1.00  0.00 ?   33 GLU   A HB3     1
ATOM    523 C  CG    . GLU A  1   33 ?        -0.1889    10.9706    27.6830  1.00  0.00 ?   33 GLU   A CG      1
ATOM    524 H  HG2   . GLU A  1   33 ?        -0.2485    11.1997    26.6296  1.00  0.00 ?   33 GLU   A HG2     1
ATOM    525 H  HG3   . GLU A  1   33 ?         0.5086    10.1601    27.8350  1.00  0.00 ?   33 GLU   A HG3     1
ATOM    526 C  CD    . GLU A  1   33 ?        -1.5585    10.5276    28.1600  1.00  0.00 ?   33 GLU   A CD      1
ATOM    527 O  OE1   . GLU A  1   33 ?        -2.5656    11.0200    27.6093  1.00  0.00 ?   33 GLU   A OE1     1
ATOM    528 O  OE2   . GLU A  1   33 ?        -1.6234     9.6895    29.0833  1.00  0.00 ?   33 GLU   A OE2     1
ATOM    529 C  C     . GLU A  1   33 ?         0.7587    13.4508    26.3020  1.00  0.00 ?   33 GLU   A C       1
ATOM    530 O  O     . GLU A  1   33 ?        -0.0989    14.3334    26.2589  1.00  0.00 ?   33 GLU   A O       1
ATOM    531 N  N     . ILE A  1   34 ?         1.2206    12.8366    25.2181  1.00  0.00 ?   34 ILE   A N       1
ATOM    532 H  H     . ILE A  1   34 ?         1.9039    12.1415    25.3171  1.00  0.00 ?   34 ILE   A H       1
ATOM    533 C  CA    . ILE A  1   34 ?         0.7343    13.1712    23.8854  1.00  0.00 ?   34 ILE   A CA      1
ATOM    534 H  HA    . ILE A  1   34 ?         0.0719    14.0201    23.9761  1.00  0.00 ?   34 ILE   A HA      1
ATOM    535 C  CB    . ILE A  1   34 ?         1.8909    13.5571    22.9445  1.00  0.00 ?   34 ILE   A CB      1
ATOM    536 H  HB    . ILE A  1   34 ?         2.3075    14.4918    23.2870  1.00  0.00 ?   34 ILE   A HB      1
ATOM    537 C  CG2   . ILE A  1   34 ?         2.9874    12.5035    22.9934  1.00  0.00 ?   34 ILE   A CG2     1
ATOM    538 H  HG21  . ILE A  1   34 ?         2.5675    11.5359    22.7614  1.00  0.00 ?   34 ILE   A HG21    1
ATOM    539 H  HG22  . ILE A  1   34 ?         3.7525    12.7466    22.2709  1.00  0.00 ?   34 ILE   A HG22    1
ATOM    540 H  HG23  . ILE A  1   34 ?         3.4205    12.4804    23.9824  1.00  0.00 ?   34 ILE   A HG23    1
ATOM    541 C  CG1   . ILE A  1   34 ?         1.3767    13.7327    21.5141  1.00  0.00 ?   34 ILE   A CG1     1
ATOM    542 H  HG12  . ILE A  1   34 ?         0.2995    13.6798    21.5163  1.00  0.00 ?   34 ILE   A HG12    1
ATOM    543 H  HG13  . ILE A  1   34 ?         1.6848    14.7005    21.1453  1.00  0.00 ?   34 ILE   A HG13    1
ATOM    544 C  CD1   . ILE A  1   34 ?         1.8911    12.6831    20.5540  1.00  0.00 ?   34 ILE   A CD1     1
ATOM    545 H  HD11  . ILE A  1   34 ?         2.9599    12.7898    20.4428  1.00  0.00 ?   34 ILE   A HD11    1
ATOM    546 H  HD12  . ILE A  1   34 ?         1.6657    11.7002    20.9406  1.00  0.00 ?   34 ILE   A HD12    1
ATOM    547 H  HD13  . ILE A  1   34 ?         1.4147    12.8098    19.5930  1.00  0.00 ?   34 ILE   A HD13    1
ATOM    548 C  C     . ILE A  1   34 ?        -0.0372    12.0069    23.2734  1.00  0.00 ?   34 ILE   A C       1
ATOM    549 O  O     . ILE A  1   34 ?         0.4598    10.8821    23.2148  1.00  0.00 ?   34 ILE   A O       1
ATOM    550 N  N     . ARG A  1   35 ?        -1.2540    12.2853    22.8169  1.00  0.00 ?   35 ARG   A N       1
ATOM    551 H  H     . ARG A  1   35 ?        -1.5951    13.2010    22.8919  1.00  0.00 ?   35 ARG   A H       1
ATOM    552 C  CA    . ARG A  1   35 ?        -2.0944    11.2612    22.2083  1.00  0.00 ?   35 ARG   A CA      1
ATOM    553 H  HA    . ARG A  1   35 ?        -1.7825    10.3028    22.5952  1.00  0.00 ?   35 ARG   A HA      1
ATOM    554 C  CB    . ARG A  1   35 ?        -3.5618    11.4919    22.5740  1.00  0.00 ?   35 ARG   A CB      1
ATOM    555 H  HB2   . ARG A  1   35 ?        -3.6253    12.3359    23.2451  1.00  0.00 ?   35 ARG   A HB2     1
ATOM    556 H  HB3   . ARG A  1   35 ?        -4.1136    11.7159    21.6736  1.00  0.00 ?   35 ARG   A HB3     1
ATOM    557 C  CG    . ARG A  1   35 ?        -4.2162    10.2976    23.2491  1.00  0.00 ?   35 ARG   A CG      1
ATOM    558 H  HG2   . ARG A  1   35 ?        -5.2073    10.1637    22.8413  1.00  0.00 ?   35 ARG   A HG2     1
ATOM    559 H  HG3   . ARG A  1   35 ?        -3.6228     9.4166    23.0549  1.00  0.00 ?   35 ARG   A HG3     1
ATOM    560 C  CD    . ARG A  1   35 ?        -4.3267    10.4989    24.7523  1.00  0.00 ?   35 ARG   A CD      1
ATOM    561 H  HD2   . ARG A  1   35 ?        -4.2119     9.5422    25.2396  1.00  0.00 ?   35 ARG   A HD2     1
ATOM    562 H  HD3   . ARG A  1   35 ?        -3.5372    11.1624    25.0719  1.00  0.00 ?   35 ARG   A HD3     1
ATOM    563 N  NE    . ARG A  1   35 ?        -5.6138    11.0737    25.1344  1.00  0.00 ?   35 ARG   A NE      1
ATOM    564 H  HE    . ARG A  1   35 ?        -5.6475    12.0375    25.3057  1.00  0.00 ?   35 ARG   A HE      1
ATOM    565 C  CZ    . ARG A  1   35 ?        -6.7284    10.3620    25.2593  1.00  0.00 ?   35 ARG   A CZ      1
ATOM    566 N  NH1   . ARG A  1   35 ?        -6.7135     9.0555    25.0339  1.00  0.00 ?   35 ARG   A NH1     1
ATOM    567 H  HH11  . ARG A  1   35 ?        -5.8613     8.6043    24.7699  1.00  0.00 ?   35 ARG   A HH11    1
ATOM    568 H  HH12  . ARG A  1   35 ?        -7.5540     8.5217    25.1299  1.00  0.00 ?   35 ARG   A HH12    1
ATOM    569 N  NH2   . ARG A  1   35 ?        -7.8611    10.9571    25.6108  1.00  0.00 ?   35 ARG   A NH2     1
ATOM    570 H  HH21  . ARG A  1   35 ?        -7.8762    11.9418    25.7818  1.00  0.00 ?   35 ARG   A HH21    1
ATOM    571 H  HH22  . ARG A  1   35 ?        -8.6993    10.4209    25.7044  1.00  0.00 ?   35 ARG   A HH22    1
ATOM    572 C  C     . ARG A  1   35 ?        -1.9321    11.2558    20.6910  1.00  0.00 ?   35 ARG   A C       1
ATOM    573 O  O     . ARG A  1   35 ?        -1.5842    12.2726    20.0907  1.00  0.00 ?   35 ARG   A O       1
ATOM    574 N  N     . TRP A  1   36 ?        -2.1856    10.1051    20.0785  1.00  0.00 ?   36 TRP   A N       1
ATOM    575 H  H     . TRP A  1   36 ?        -2.4593     9.3292    20.6117  1.00  0.00 ?   36 TRP   A H       1
ATOM    576 C  CA    . TRP A  1   36 ?        -2.0668     9.9674    18.6314  1.00  0.00 ?   36 TRP   A CA      1
ATOM    577 H  HA    . TRP A  1   36 ?        -2.2027    10.9455    18.1940  1.00  0.00 ?   36 TRP   A HA      1
ATOM    578 C  CB    . TRP A  1   36 ?        -0.6776     9.4457    18.2604  1.00  0.00 ?   36 TRP   A CB      1
ATOM    579 H  HB2   . TRP A  1   36 ?        -0.6105     9.3499    17.1871  1.00  0.00 ?   36 TRP   A HB2     1
ATOM    580 H  HB3   . TRP A  1   36 ?         0.0664    10.1506    18.6025  1.00  0.00 ?   36 TRP   A HB3     1
ATOM    581 C  CG    . TRP A  1   36 ?        -0.3636     8.1106    18.8647  1.00  0.00 ?   36 TRP   A CG      1
ATOM    582 C  CD1   . TRP A  1   36 ?         0.1865     7.8756    20.0924  1.00  0.00 ?   36 TRP   A CD1     1
ATOM    583 C  CD2   . TRP A  1   36 ?        -0.5794     6.8275    18.2672  1.00  0.00 ?   36 TRP   A CD2     1
ATOM    584 C  CE3   . TRP A  1   36 ?        -1.1045     6.4024    17.0440  1.00  0.00 ?   36 TRP   A CE3     1
ATOM    585 C  CE2   . TRP A  1   36 ?        -0.1377     5.8588    19.1897  1.00  0.00 ?   36 TRP   A CE2     1
ATOM    586 N  NE1   . TRP A  1   36 ?         0.3256     6.5235    20.2942  1.00  0.00 ?   36 TRP   A NE1     1
ATOM    587 H  HD1   . TRP A  1   36 ?         0.4676     8.6489    20.7907  1.00  0.00 ?   36 TRP   A HD1     1
ATOM    588 H  HE3   . TRP A  1   36 ?        -1.4541     7.1127    16.3093  1.00  0.00 ?   36 TRP   A HE3     1
ATOM    589 C  CZ3   . TRP A  1   36 ?        -1.1703     5.0472    16.7823  1.00  0.00 ?   36 TRP   A CZ3     1
ATOM    590 C  CZ2   . TRP A  1   36 ?        -0.2050     4.4937    18.9246  1.00  0.00 ?   36 TRP   A CZ2     1
ATOM    591 H  HE1   . TRP A  1   36 ?         0.6951     6.1038    21.0995  1.00  0.00 ?   36 TRP   A HE1     1
ATOM    592 H  HZ3   . TRP A  1   36 ?        -1.5727     4.6998    15.8419  1.00  0.00 ?   36 TRP   A HZ3     1
ATOM    593 C  CH2   . TRP A  1   36 ?        -0.7235     4.1058    17.7191  1.00  0.00 ?   36 TRP   A CH2     1
ATOM    594 H  HZ2   . TRP A  1   36 ?         0.1348     3.7557    19.6366  1.00  0.00 ?   36 TRP   A HZ2     1
ATOM    595 H  HH2   . TRP A  1   36 ?        -0.7937     3.0577    17.4722  1.00  0.00 ?   36 TRP   A HH2     1
ATOM    596 C  C     . TRP A  1   36 ?        -3.1379     9.0306    18.0839  1.00  0.00 ?   36 TRP   A C       1
ATOM    597 O  O     . TRP A  1   36 ?        -3.7922     8.3121    18.8398  1.00  0.00 ?   36 TRP   A O       1
ATOM    598 N  N     . ARG A  1   37 ?        -3.3118     9.0432    16.7664  1.00  0.00 ?   37 ARG   A N       1
ATOM    599 H  H     . ARG A  1   37 ?        -2.7597     9.6377    16.2166  1.00  0.00 ?   37 ARG   A H       1
ATOM    600 C  CA    . ARG A  1   37 ?        -4.3050     8.1948    16.1187  1.00  0.00 ?   37 ARG   A CA      1
ATOM    601 H  HA    . ARG A  1   37 ?        -4.0732     7.1684    16.3608  1.00  0.00 ?   37 ARG   A HA      1
ATOM    602 C  CB    . ARG A  1   37 ?        -5.7054     8.5245    16.6385  1.00  0.00 ?   37 ARG   A CB      1
ATOM    603 H  HB2   . ARG A  1   37 ?        -6.4281     7.9402    16.0880  1.00  0.00 ?   37 ARG   A HB2     1
ATOM    604 H  HB3   . ARG A  1   37 ?        -5.7602     8.2584    17.6833  1.00  0.00 ?   37 ARG   A HB3     1
ATOM    605 C  CG    . ARG A  1   37 ?        -6.0764     9.9921    16.5006  1.00  0.00 ?   37 ARG   A CG      1
ATOM    606 H  HG2   . ARG A  1   37 ?        -5.9323    10.4813    17.4526  1.00  0.00 ?   37 ARG   A HG2     1
ATOM    607 H  HG3   . ARG A  1   37 ?        -5.4367    10.4471    15.7592  1.00  0.00 ?   37 ARG   A HG3     1
ATOM    608 C  CD    . ARG A  1   37 ?        -7.5264    10.1626    16.0753  1.00  0.00 ?   37 ARG   A CD      1
ATOM    609 H  HD2   . ARG A  1   37 ?        -7.6783    11.1850    15.7632  1.00  0.00 ?   37 ARG   A HD2     1
ATOM    610 H  HD3   . ARG A  1   37 ?        -7.7243     9.5001    15.2460  1.00  0.00 ?   37 ARG   A HD3     1
ATOM    611 N  NE    . ARG A  1   37 ?        -8.4547     9.8556    17.1602  1.00  0.00 ?   37 ARG   A NE      1
ATOM    612 H  HE    . ARG A  1   37 ?        -8.1226     9.3056    17.8997  1.00  0.00 ?   37 ARG   A HE      1
ATOM    613 C  CZ    . ARG A  1   37 ?        -9.7126    10.2809    17.1935  1.00  0.00 ?   37 ARG   A CZ      1
ATOM    614 N  NH1   . ARG A  1   37 ?       -10.1900    11.0269    16.2068  1.00  0.00 ?   37 ARG   A NH1     1
ATOM    615 H  HH11  . ARG A  1   37 ?        -9.6023    11.2696    15.4353  1.00  0.00 ?   37 ARG   A HH11    1
ATOM    616 H  HH12  . ARG A  1   37 ?       -11.1381    11.3449    16.2337  1.00  0.00 ?   37 ARG   A HH12    1
ATOM    617 N  NH2   . ARG A  1   37 ?       -10.4961     9.9597    18.2151  1.00  0.00 ?   37 ARG   A NH2     1
ATOM    618 H  HH21  . ARG A  1   37 ?       -10.1398     9.3973    18.9606  1.00  0.00 ?   37 ARG   A HH21    1
ATOM    619 H  HH22  . ARG A  1   37 ?       -11.4424    10.2803    18.2394  1.00  0.00 ?   37 ARG   A HH22    1
ATOM    620 C  C     . ARG A  1   37 ?        -4.2601     8.3651    14.6030  1.00  0.00 ?   37 ARG   A C       1
ATOM    621 O  O     . ARG A  1   37 ?        -3.6202     9.2832    14.0902  1.00  0.00 ?   37 ARG   A O       1
ATOM    622 N  N     . SER A  1   38 ?        -4.9435     7.4739    13.8920  1.00  0.00 ?   38 SER   A N       1
ATOM    623 H  H     . SER A  1   38 ?        -5.4338     6.7650    14.3589  1.00  0.00 ?   38 SER   A H       1
ATOM    624 C  CA    . SER A  1   38 ?        -4.9784     7.5229    12.4351  1.00  0.00 ?   38 SER   A CA      1
ATOM    625 H  HA    . SER A  1   38 ?        -4.2956     8.2950    12.1130  1.00  0.00 ?   38 SER   A HA      1
ATOM    626 C  CB    . SER A  1   38 ?        -4.5288     6.1837    11.8478  1.00  0.00 ?   38 SER   A CB      1
ATOM    627 H  HB2   . SER A  1   38 ?        -3.7659     6.3575    11.1043  1.00  0.00 ?   38 SER   A HB2     1
ATOM    628 H  HB3   . SER A  1   38 ?        -4.1280     5.5642    12.6370  1.00  0.00 ?   38 SER   A HB3     1
ATOM    629 O  OG    . SER A  1   38 ?        -5.6131     5.5039    11.2393  1.00  0.00 ?   38 SER   A OG      1
ATOM    630 H  HG    . SER A  1   38 ?        -5.7842     5.8833    10.3742  1.00  0.00 ?   38 SER   A HG      1
ATOM    631 C  C     . SER A  1   38 ?        -6.3790     7.8653    11.9364  1.00  0.00 ?   38 SER   A C       1
ATOM    632 O  O     . SER A  1   38 ?        -7.3578     7.7503    12.6739  1.00  0.00 ?   38 SER   A O       1
ATOM    633 N  N     . SER A  1   39 ?        -6.4659     8.2868    10.6788  1.00  0.00 ?   39 SER   A N       1
ATOM    634 H  H     . SER A  1   39 ?        -5.6494     8.3573    10.1411  1.00  0.00 ?   39 SER   A H       1
ATOM    635 C  CA    . SER A  1   39 ?        -7.7454     8.6503    10.0812  1.00  0.00 ?   39 SER   A CA      1
ATOM    636 H  HA    . SER A  1   39 ?        -8.2553     9.3113    10.7661  1.00  0.00 ?   39 SER   A HA      1
ATOM    637 C  CB    . SER A  1   39 ?        -7.5239     9.3812     8.7556  1.00  0.00 ?   39 SER   A CB      1
ATOM    638 H  HB2   . SER A  1   39 ?        -8.1183    10.2819     8.7403  1.00  0.00 ?   39 SER   A HB2     1
ATOM    639 H  HB3   . SER A  1   39 ?        -6.4787     9.6378     8.6596  1.00  0.00 ?   39 SER   A HB3     1
ATOM    640 O  OG    . SER A  1   39 ?        -7.8977     8.5686     7.6565  1.00  0.00 ?   39 SER   A OG      1
ATOM    641 H  HG    . SER A  1   39 ?        -8.1785     9.1259     6.9269  1.00  0.00 ?   39 SER   A HG      1
ATOM    642 C  C     . SER A  1   39 ?        -8.6101     7.4138     9.8549  1.00  0.00 ?   39 SER   A C       1
ATOM    643 O  O     . SER A  1   39 ?        -8.1923     6.2916    10.1388  1.00  0.00 ?   39 SER   A O       1
ATOM    644 N  N     . GLN A  1   40 ?        -9.8171     7.6294     9.3420  1.00  0.00 ?   40 GLN   A N       1
ATOM    645 H  H     . GLN A  1   40 ?       -10.0925     8.5466     9.1368  1.00  0.00 ?   40 GLN   A H       1
ATOM    646 C  CA    . GLN A  1   40 ?       -10.7414     6.5330     9.0780  1.00  0.00 ?   40 GLN   A CA      1
ATOM    647 H  HA    . GLN A  1   40 ?       -10.8417     5.9583     9.9863  1.00  0.00 ?   40 GLN   A HA      1
ATOM    648 C  CB    . GLN A  1   40 ?       -12.1141     7.0794     8.6816  1.00  0.00 ?   40 GLN   A CB      1
ATOM    649 H  HB2   . GLN A  1   40 ?       -12.7745     6.2492     8.4805  1.00  0.00 ?   40 GLN   A HB2     1
ATOM    650 H  HB3   . GLN A  1   40 ?       -12.5113     7.6537     9.5055  1.00  0.00 ?   40 GLN   A HB3     1
ATOM    651 C  CG    . GLN A  1   40 ?       -12.0815     7.9718     7.4514  1.00  0.00 ?   40 GLN   A CG      1
ATOM    652 H  HG2   . GLN A  1   40 ?       -11.2134     8.6117     7.5092  1.00  0.00 ?   40 GLN   A HG2     1
ATOM    653 H  HG3   . GLN A  1   40 ?       -12.0098     7.3484     6.5724  1.00  0.00 ?   40 GLN   A HG3     1
ATOM    654 C  CD    . GLN A  1   40 ?       -13.3163     8.8428     7.3293  1.00  0.00 ?   40 GLN   A CD      1
ATOM    655 O  OE1   . GLN A  1   40 ?       -14.1085     8.9514     8.2657  1.00  0.00 ?   40 GLN   A OE1     1
ATOM    656 N  NE2   . GLN A  1   40 ?       -13.4868     9.4696     6.1711  1.00  0.00 ?   40 GLN   A NE2     1
ATOM    657 H  HE21  . GLN A  1   40 ?       -12.8153     9.3351     5.4693  1.00  0.00 ?   40 GLN   A HE21    1
ATOM    658 H  HE22  . GLN A  1   40 ?       -14.2766    10.0382     6.0645  1.00  0.00 ?   40 GLN   A HE22    1
ATOM    659 C  C     . GLN A  1   40 ?       -10.2062     5.6227     7.9777  1.00  0.00 ?   40 GLN   A C       1
ATOM    660 O  O     . GLN A  1   40 ?       -10.3432     4.4012     8.0477  1.00  0.00 ?   40 GLN   A O       1
ATOM    661 N  N     . ASP A  1   41 ?        -9.5968     6.2252     6.9627  1.00  0.00 ?   41 ASP   A N       1
ATOM    662 H  H     . ASP A  1   41 ?        -9.5188     7.2025     6.9640  1.00  0.00 ?   41 ASP   A H       1
ATOM    663 C  CA    . ASP A  1   41 ?        -9.0400     5.4687     5.8472  1.00  0.00 ?   41 ASP   A CA      1
ATOM    664 H  HA    . ASP A  1   41 ?        -9.4078     4.4562     5.9167  1.00  0.00 ?   41 ASP   A HA      1
ATOM    665 C  CB    . ASP A  1   41 ?        -9.4939     6.0720     4.5170  1.00  0.00 ?   41 ASP   A CB      1
ATOM    666 H  HB2   . ASP A  1   41 ?        -8.7827     5.8077     3.7478  1.00  0.00 ?   41 ASP   A HB2     1
ATOM    667 H  HB3   . ASP A  1   41 ?       -10.4628     5.6703     4.2591  1.00  0.00 ?   41 ASP   A HB3     1
ATOM    668 C  CG    . ASP A  1   41 ?        -9.5995     7.5833     4.5727  1.00  0.00 ?   41 ASP   A CG      1
ATOM    669 O  OD1   . ASP A  1   41 ?        -8.7397     8.2149     5.2222  1.00  0.00 ?   41 ASP   A OD1     1
ATOM    670 O  OD2   . ASP A  1   41 ?       -10.5414     8.1346     3.9661  1.00  0.00 ?   41 ASP   A OD2     1
ATOM    671 C  C     . ASP A  1   41 ?        -7.5162     5.4431     5.9147  1.00  0.00 ?   41 ASP   A C       1
ATOM    672 O  O     . ASP A  1   41 ?        -6.8424     5.2474     4.9022  1.00  0.00 ?   41 ASP   A O       1
ATOM    673 N  N     . LEU A  1   42 ?        -6.9789     5.6431     7.1130  1.00  0.00 ?   42 LEU   A N       1
ATOM    674 H  H     . LEU A  1   42 ?        -7.5667     5.7935     7.8820  1.00  0.00 ?   42 LEU   A H       1
ATOM    675 C  CA    . LEU A  1   42 ?        -5.5339     5.6441     7.3130  1.00  0.00 ?   42 LEU   A CA      1
ATOM    676 H  HA    . LEU A  1   42 ?        -5.3368     6.0278     8.3030  1.00  0.00 ?   42 LEU   A HA      1
ATOM    677 C  CB    . LEU A  1   42 ?        -4.9841     4.2203     7.2116  1.00  0.00 ?   42 LEU   A CB      1
ATOM    678 H  HB2   . LEU A  1   42 ?        -4.9535     3.9514     6.1669  1.00  0.00 ?   42 LEU   A HB2     1
ATOM    679 H  HB3   . LEU A  1   42 ?        -3.9793     4.2255     7.6098  1.00  0.00 ?   42 LEU   A HB3     1
ATOM    680 C  CG    . LEU A  1   42 ?        -5.7763     3.1407     7.9498  1.00  0.00 ?   42 LEU   A CG      1
ATOM    681 H  HG    . LEU A  1   42 ?        -6.2112     3.5692     8.8424  1.00  0.00 ?   42 LEU   A HG      1
ATOM    682 C  CD1   . LEU A  1   42 ?        -6.9099     2.6212     7.0793  1.00  0.00 ?   42 LEU   A CD1     1
ATOM    683 H  HD11  . LEU A  1   42 ?        -6.5783     2.5633     6.0532  1.00  0.00 ?   42 LEU   A HD11    1
ATOM    684 H  HD12  . LEU A  1   42 ?        -7.2035     1.6389     7.4188  1.00  0.00 ?   42 LEU   A HD12    1
ATOM    685 H  HD13  . LEU A  1   42 ?        -7.7531     3.2926     7.1478  1.00  0.00 ?   42 LEU   A HD13    1
ATOM    686 C  CD2   . LEU A  1   42 ?        -4.8600     2.0013     8.3715  1.00  0.00 ?   42 LEU   A CD2     1
ATOM    687 H  HD21  . LEU A  1   42 ?        -4.7470     1.3078     7.5513  1.00  0.00 ?   42 LEU   A HD21    1
ATOM    688 H  HD22  . LEU A  1   42 ?        -3.8932     2.3985     8.6429  1.00  0.00 ?   42 LEU   A HD22    1
ATOM    689 H  HD23  . LEU A  1   42 ?        -5.2896     1.4889     9.2196  1.00  0.00 ?   42 LEU   A HD23    1
ATOM    690 C  C     . LEU A  1   42 ?        -4.8434     6.5420     6.2914  1.00  0.00 ?   42 LEU   A C       1
ATOM    691 O  O     . LEU A  1   42 ?        -3.9045     6.1227     5.6163  1.00  0.00 ?   42 LEU   A O       1
ATOM    692 N  N     . ASN A  1   43 ?        -5.3144     7.7803     6.1856  1.00  0.00 ?   43 ASN   A N       1
ATOM    693 H  H     . ASN A  1   43 ?        -6.0655     8.0565     6.7513  1.00  0.00 ?   43 ASN   A H       1
ATOM    694 C  CA    . ASN A  1   43 ?        -4.7411     8.7386     5.2475  1.00  0.00 ?   43 ASN   A CA      1
ATOM    695 H  HA    . ASN A  1   43 ?        -3.8045     8.3353     4.8929  1.00  0.00 ?   43 ASN   A HA      1
ATOM    696 C  CB    . ASN A  1   43 ?        -5.6789     8.9406     4.0555  1.00  0.00 ?   43 ASN   A CB      1
ATOM    697 H  HB2   . ASN A  1   43 ?        -6.7023     8.8706     4.3947  1.00  0.00 ?   43 ASN   A HB2     1
ATOM    698 H  HB3   . ASN A  1   43 ?        -5.5099     9.9198     3.6336  1.00  0.00 ?   43 ASN   A HB3     1
ATOM    699 C  CG    . ASN A  1   43 ?        -5.4637     7.9052     2.9686  1.00  0.00 ?   43 ASN   A CG      1
ATOM    700 O  OD1   . ASN A  1   43 ?        -4.3484     7.7254     2.4792  1.00  0.00 ?   43 ASN   A OD1     1
ATOM    701 N  ND2   . ASN A  1   43 ?        -6.5338     7.2185     2.5856  1.00  0.00 ?   43 ASN   A ND2     1
ATOM    702 H  HD21  . ASN A  1   43 ?        -7.3904     7.4154     3.0195  1.00  0.00 ?   43 ASN   A HD21    1
ATOM    703 H  HD22  . ASN A  1   43 ?        -6.4230     6.5424     1.8850  1.00  0.00 ?   43 ASN   A HD22    1
ATOM    704 C  C     . ASN A  1   43 ?        -4.4741    10.0761     5.9311  1.00  0.00 ?   43 ASN   A C       1
ATOM    705 O  O     . ASN A  1   43 ?        -4.2621    11.0924     5.2696  1.00  0.00 ?   43 ASN   A O       1
ATOM    706 N  N     . VAL A  1   44 ?        -4.4854    10.0678     7.2604  1.00  0.00 ?   44 VAL   A N       1
ATOM    707 H  H     . VAL A  1   44 ?        -4.6604     9.2265     7.7315  1.00  0.00 ?   44 VAL   A H       1
ATOM    708 C  CA    . VAL A  1   44 ?        -4.2429    11.2792     8.0346  1.00  0.00 ?   44 VAL   A CA      1
ATOM    709 H  HA    . VAL A  1   44 ?        -3.5698    11.9075     7.4694  1.00  0.00 ?   44 VAL   A HA      1
ATOM    710 C  CB    . VAL A  1   44 ?        -5.5474    12.0620     8.2753  1.00  0.00 ?   44 VAL   A CB      1
ATOM    711 H  HB    . VAL A  1   44 ?        -6.1215    11.5424     9.0284  1.00  0.00 ?   44 VAL   A HB      1
ATOM    712 C  CG1   . VAL A  1   44 ?        -5.2437    13.4608     8.7898  1.00  0.00 ?   44 VAL   A CG1     1
ATOM    713 H  HG11  . VAL A  1   44 ?        -5.2429    14.1560     7.9634  1.00  0.00 ?   44 VAL   A HG11    1
ATOM    714 H  HG12  . VAL A  1   44 ?        -5.9981    13.7529     9.5053  1.00  0.00 ?   44 VAL   A HG12    1
ATOM    715 H  HG13  . VAL A  1   44 ?        -4.2743    13.4667     9.2661  1.00  0.00 ?   44 VAL   A HG13    1
ATOM    716 C  CG2   . VAL A  1   44 ?        -6.3753    12.1219     7.0006  1.00  0.00 ?   44 VAL   A CG2     1
ATOM    717 H  HG21  . VAL A  1   44 ?        -6.6930    11.1256     6.7304  1.00  0.00 ?   44 VAL   A HG21    1
ATOM    718 H  HG22  . VAL A  1   44 ?        -7.2426    12.7445     7.1635  1.00  0.00 ?   44 VAL   A HG22    1
ATOM    719 H  HG23  . VAL A  1   44 ?        -5.7781    12.5381     6.2027  1.00  0.00 ?   44 VAL   A HG23    1
ATOM    720 C  C     . VAL A  1   44 ?        -3.6032    10.9531     9.3794  1.00  0.00 ?   44 VAL   A C       1
ATOM    721 O  O     . VAL A  1   44 ?        -4.0458    10.0475    10.0863  1.00  0.00 ?   44 VAL   A O       1
ATOM    722 N  N     . PHE A  1   45 ?        -2.5589    11.6975     9.7276  1.00  0.00 ?   45 PHE   A N       1
ATOM    723 H  H     . PHE A  1   45 ?        -2.2526    12.4047     9.1216  1.00  0.00 ?   45 PHE   A H       1
ATOM    724 C  CA    . PHE A  1   45 ?        -1.8568    11.4876    10.9884  1.00  0.00 ?   45 PHE   A CA      1
ATOM    725 H  HA    . PHE A  1   45 ?        -2.3279    10.6596    11.4952  1.00  0.00 ?   45 PHE   A HA      1
ATOM    726 C  CB    . PHE A  1   45 ?        -0.3890    11.1427    10.7280  1.00  0.00 ?   45 PHE   A CB      1
ATOM    727 H  HB2   . PHE A  1   45 ?        -0.3300    10.1560    10.2939  1.00  0.00 ?   45 PHE   A HB2     1
ATOM    728 H  HB3   . PHE A  1   45 ?         0.0247    11.8612    10.0367  1.00  0.00 ?   45 PHE   A HB3     1
ATOM    729 C  CG    . PHE A  1   45 ?         0.4580    11.1517    11.9683  1.00  0.00 ?   45 PHE   A CG      1
ATOM    730 C  CD1   . PHE A  1   45 ?         1.4764    12.0787    12.1210  1.00  0.00 ?   45 PHE   A CD1     1
ATOM    731 H  HD1   . PHE A  1   45 ?         1.6583    12.8003    11.3368  1.00  0.00 ?   45 PHE   A HD1     1
ATOM    732 C  CE1   . PHE A  1   45 ?         2.2576    12.0900    13.2613  1.00  0.00 ?   45 PHE   A CE1     1
ATOM    733 H  HE1   . PHE A  1   45 ?         3.0485    12.8177    13.3669  1.00  0.00 ?   45 PHE   A HE1     1
ATOM    734 C  CZ    . PHE A  1   45 ?         2.0264    11.1684    14.2636  1.00  0.00 ?   45 PHE   A CZ      1
ATOM    735 H  HZ    . PHE A  1   45 ?         2.6350    11.1759    15.1555  1.00  0.00 ?   45 PHE   A HZ      1
ATOM    736 C  CE2   . PHE A  1   45 ?         1.0137    10.2396    14.1239  1.00  0.00 ?   45 PHE   A CE2     1
ATOM    737 H  HE2   . PHE A  1   45 ?         0.8312     9.5178    14.9061  1.00  0.00 ?   45 PHE   A HE2     1
ATOM    738 C  CD2   . PHE A  1   45 ?         0.2362    10.2328    12.9814  1.00  0.00 ?   45 PHE   A CD2     1
ATOM    739 H  HD2   . PHE A  1   45 ?        -0.5546     9.5050    12.8733  1.00  0.00 ?   45 PHE   A HD2     1
ATOM    740 C  C     . PHE A  1   45 ?        -1.9504    12.7254    11.8757  1.00  0.00 ?   45 PHE   A C       1
ATOM    741 O  O     . PHE A  1   45 ?        -2.7356    12.7647    12.8223  1.00  0.00 ?   45 PHE   A O       1
ATOM    742 N  N     . GLU A  1   46 ?        -1.1428    13.7337    11.5618  1.00  0.00 ?   46 GLU   A N       1
ATOM    743 H  H     . GLU A  1   46 ?        -0.5391    13.6423    10.7954  1.00  0.00 ?   46 GLU   A H       1
ATOM    744 C  CA    . GLU A  1   46 ?        -1.1336    14.9722    12.3314  1.00  0.00 ?   46 GLU   A CA      1
ATOM    745 H  HA    . GLU A  1   46 ?        -1.2758    14.7178    13.3708  1.00  0.00 ?   46 GLU   A HA      1
ATOM    746 C  CB    . GLU A  1   46 ?         0.2103    15.6866    12.1739  1.00  0.00 ?   46 GLU   A CB      1
ATOM    747 H  HB2   . GLU A  1   46 ?         0.9624    14.9586    11.9079  1.00  0.00 ?   46 GLU   A HB2     1
ATOM    748 H  HB3   . GLU A  1   46 ?         0.1271    16.4118    11.3779  1.00  0.00 ?   46 GLU   A HB3     1
ATOM    749 C  CG    . GLU A  1   46 ?         0.6668    16.4085    13.4306  1.00  0.00 ?   46 GLU   A CG      1
ATOM    750 H  HG2   . GLU A  1   46 ?         1.5384    17.0001    13.1940  1.00  0.00 ?   46 GLU   A HG2     1
ATOM    751 H  HG3   . GLU A  1   46 ?        -0.1280    17.0587    13.7657  1.00  0.00 ?   46 GLU   A HG3     1
ATOM    752 C  CD    . GLU A  1   46 ?         1.0201    15.4549    14.5554  1.00  0.00 ?   46 GLU   A CD      1
ATOM    753 O  OE1   . GLU A  1   46 ?         1.5924    15.9159    15.5653  1.00  0.00 ?   46 GLU   A OE1     1
ATOM    754 O  OE2   . GLU A  1   46 ?         0.7249    14.2486    14.4261  1.00  0.00 ?   46 GLU   A OE2     1
ATOM    755 C  C     . GLU A  1   46 ?        -2.2670    15.8946    11.8915  1.00  0.00 ?   46 GLU   A C       1
ATOM    756 O  O     . GLU A  1   46 ?        -2.8745    16.5830    12.7114  1.00  0.00 ?   46 GLU   A O       1
ATOM    757 N  N     . TRP A  1   47 ?        -2.5447    15.9025    10.5929  1.00  0.00 ?   47 TRP   A N       1
ATOM    758 H  H     . TRP A  1   47 ?        -2.0250    15.3314     9.9889  1.00  0.00 ?   47 TRP   A H       1
ATOM    759 C  CA    . TRP A  1   47 ?        -3.6044    16.7405    10.0433  1.00  0.00 ?   47 TRP   A CA      1
ATOM    760 H  HA    . TRP A  1   47 ?        -3.3652    17.7685    10.2722  1.00  0.00 ?   47 TRP   A HA      1
ATOM    761 C  CB    . TRP A  1   47 ?        -3.6786    16.5738     8.5246  1.00  0.00 ?   47 TRP   A CB      1
ATOM    762 H  HB2   . TRP A  1   47 ?        -2.7425    16.8881     8.0880  1.00  0.00 ?   47 TRP   A HB2     1
ATOM    763 H  HB3   . TRP A  1   47 ?        -3.8485    15.5324     8.2923  1.00  0.00 ?   47 TRP   A HB3     1
ATOM    764 C  CG    . TRP A  1   47 ?        -4.7762    17.3748     7.8921  1.00  0.00 ?   47 TRP   A CG      1
ATOM    765 C  CD1   . TRP A  1   47 ?        -5.1830    18.6298     8.2452  1.00  0.00 ?   47 TRP   A CD1     1
ATOM    766 C  CD2   . TRP A  1   47 ?        -5.6080    16.9743     6.7978  1.00  0.00 ?   47 TRP   A CD2     1
ATOM    767 C  CE3   . TRP A  1   47 ?        -5.6874    15.8231     6.0097  1.00  0.00 ?   47 TRP   A CE3     1
ATOM    768 C  CE2   . TRP A  1   47 ?        -6.4967    18.0364     6.5396  1.00  0.00 ?   47 TRP   A CE2     1
ATOM    769 N  NE1   . TRP A  1   47 ?        -6.2177    19.0336     7.4363  1.00  0.00 ?   47 TRP   A NE1     1
ATOM    770 H  HD1   . TRP A  1   47 ?        -4.7473    19.2072     9.0462  1.00  0.00 ?   47 TRP   A HD1     1
ATOM    771 H  HE3   . TRP A  1   47 ?        -5.0247    14.9864     6.1748  1.00  0.00 ?   47 TRP   A HE3     1
ATOM    772 C  CZ3   . TRP A  1   47 ?        -6.6358    15.7670     5.0062  1.00  0.00 ?   47 TRP   A CZ3     1
ATOM    773 C  CZ2   . TRP A  1   47 ?        -7.4515    17.9783     5.5280  1.00  0.00 ?   47 TRP   A CZ2     1
ATOM    774 H  HE1   . TRP A  1   47 ?        -6.6795    19.8966     7.4918  1.00  0.00 ?   47 TRP   A HE1     1
ATOM    775 H  HZ3   . TRP A  1   47 ?        -6.7124    14.8851     4.3872  1.00  0.00 ?   47 TRP   A HZ3     1
ATOM    776 C  CH2   . TRP A  1   47 ?        -7.5071    16.8391     4.7719  1.00  0.00 ?   47 TRP   A CH2     1
ATOM    777 H  HZ2   . TRP A  1   47 ?        -8.1298    18.7966     5.3345  1.00  0.00 ?   47 TRP   A HZ2     1
ATOM    778 H  HH2   . TRP A  1   47 ?        -8.2322    16.7515     3.9777  1.00  0.00 ?   47 TRP   A HH2     1
ATOM    779 C  C     . TRP A  1   47 ?        -4.9507    16.3972    10.6711  1.00  0.00 ?   47 TRP   A C       1
ATOM    780 O  O     . TRP A  1   47 ?        -5.8860    17.1976    10.6325  1.00  0.00 ?   47 TRP   A O       1
ATOM    781 N  N     . CYS A  1   48 ?        -5.0424    15.2044    11.2485  1.00  0.00 ?   48 CYS   A N       1
ATOM    782 H  H     . CYS A  1   48 ?        -4.2626    14.6107    11.2470  1.00  0.00 ?   48 CYS   A H       1
ATOM    783 C  CA    . CYS A  1   48 ?        -6.2759    14.7556    11.8845  1.00  0.00 ?   48 CYS   A CA      1
ATOM    784 H  HA    . CYS A  1   48 ?        -7.0183    14.6265    11.1117  1.00  0.00 ?   48 CYS   A HA      1
ATOM    785 C  CB    . CYS A  1   48 ?        -6.0528    13.4169    12.5895  1.00  0.00 ?   48 CYS   A CB      1
ATOM    786 H  HB2   . CYS A  1   48 ?        -5.3418    12.8340    12.0226  1.00  0.00 ?   48 CYS   A HB2     1
ATOM    787 H  HB3   . CYS A  1   48 ?        -5.6526    13.6004    13.5756  1.00  0.00 ?   48 CYS   A HB3     1
ATOM    788 S  SG    . CYS A  1   48 ?        -7.5513    12.4227    12.7773  1.00  0.00 ?   48 CYS   A SG      1
ATOM    789 H  HG    . CYS A  1   48 ?        -8.0125    12.1464    11.5671  1.00  0.00 ?   48 CYS   A HG      1
ATOM    790 C  C     . CYS A  1   48 ?        -6.7812    15.7920    12.8829  1.00  0.00 ?   48 CYS   A C       1
ATOM    791 O  O     . CYS A  1   48 ?        -5.9969    16.5381    13.4683  1.00  0.00 ?   48 CYS   A O       1
ATOM    792 N  N     . MET A  1   49 ?        -8.0962    15.8332    13.0707  1.00  0.00 ?   49 MET   A N       1
ATOM    793 H  H     . MET A  1   49 ?        -8.6705    15.2127    12.5749  1.00  0.00 ?   49 MET   A H       1
ATOM    794 C  CA    . MET A  1   49 ?        -8.7061    16.7790    13.9981  1.00  0.00 ?   49 MET   A CA      1
ATOM    795 H  HA    . MET A  1   49 ?        -8.4927    17.7757    13.6424  1.00  0.00 ?   49 MET   A HA      1
ATOM    796 C  CB    . MET A  1   49 ?       -10.2224    16.5797    14.0396  1.00  0.00 ?   49 MET   A CB      1
ATOM    797 H  HB2   . MET A  1   49 ?       -10.5163    15.9683    13.1996  1.00  0.00 ?   49 MET   A HB2     1
ATOM    798 H  HB3   . MET A  1   49 ?       -10.4819    16.0690    14.9549  1.00  0.00 ?   49 MET   A HB3     1
ATOM    799 C  CG    . MET A  1   49 ?       -11.0079    17.8798    13.9809  1.00  0.00 ?   49 MET   A CG      1
ATOM    800 H  HG2   . MET A  1   49 ?       -11.4565    18.0582    14.9467  1.00  0.00 ?   49 MET   A HG2     1
ATOM    801 H  HG3   . MET A  1   49 ?       -10.3269    18.6851    13.7485  1.00  0.00 ?   49 MET   A HG3     1
ATOM    802 S  SD    . MET A  1   49 ?       -12.3124    17.8474    12.7365  1.00  0.00 ?   49 MET   A SD      1
ATOM    803 C  CE    . MET A  1   49 ?       -13.3667    16.5527    13.3849  1.00  0.00 ?   49 MET   A CE      1
ATOM    804 H  HE1   . MET A  1   49 ?       -12.7617    15.8167    13.8935  1.00  0.00 ?   49 MET   A HE1     1
ATOM    805 H  HE2   . MET A  1   49 ?       -14.0747    16.9793    14.0799  1.00  0.00 ?   49 MET   A HE2     1
ATOM    806 H  HE3   . MET A  1   49 ?       -13.8994    16.0814    12.5721  1.00  0.00 ?   49 MET   A HE3     1
ATOM    807 C  C     . MET A  1   49 ?        -8.1222    16.6206    15.3984  1.00  0.00 ?   49 MET   A C       1
ATOM    808 O  O     . MET A  1   49 ?        -8.5366    15.7470    16.1590  1.00  0.00 ?   49 MET   A O       1
ATOM    809 N  N     . GLY A  1   50 ?        -7.1568    17.4718    15.7323  1.00  0.00 ?   50 GLY   A N       1
ATOM    810 H  H     . GLY A  1   50 ?        -6.8666    18.1482    15.0848  1.00  0.00 ?   50 GLY   A H       1
ATOM    811 C  CA    . GLY A  1   50 ?        -6.5318    17.4087    17.0404  1.00  0.00 ?   50 GLY   A CA      1
ATOM    812 H  HA2   . GLY A  1   50 ?        -6.5224    16.3816    17.3737  1.00  0.00 ?   50 GLY   A HA2     1
ATOM    813 H  HA3   . GLY A  1   50 ?        -5.5133    17.7589    16.9573  1.00  0.00 ?   50 GLY   A HA3     1
ATOM    814 C  C     . GLY A  1   50 ?        -7.2562    18.2524    18.0705  1.00  0.00 ?   50 GLY   A C       1
ATOM    815 O  O     . GLY A  1   50 ?        -7.7968    17.7278    19.0430  1.00  0.00 ?   50 GLY   A O       1
ATOM    816 N  N     . ASN A  1   51 ?        -7.2657    19.5644    17.8576  1.00  0.00 ?   51 ASN   A N       1
ATOM    817 H  H     . ASN A  1   51 ?        -6.8171    19.9235    17.0638  1.00  0.00 ?   51 ASN   A H       1
ATOM    818 C  CA    . ASN A  1   51 ?        -7.9272    20.4830    18.7771  1.00  0.00 ?   51 ASN   A CA      1
ATOM    819 H  HA    . ASN A  1   51 ?        -8.0142    19.9894    19.7332  1.00  0.00 ?   51 ASN   A HA      1
ATOM    820 C  CB    . ASN A  1   51 ?        -7.0939    21.7549    18.9477  1.00  0.00 ?   51 ASN   A CB      1
ATOM    821 H  HB2   . ASN A  1   51 ?        -6.3211    21.7755    18.1930  1.00  0.00 ?   51 ASN   A HB2     1
ATOM    822 H  HB3   . ASN A  1   51 ?        -7.7331    22.6163    18.8262  1.00  0.00 ?   51 ASN   A HB3     1
ATOM    823 C  CG    . ASN A  1   51 ?        -6.4334    21.8348    20.3104  1.00  0.00 ?   51 ASN   A CG      1
ATOM    824 O  OD1   . ASN A  1   51 ?        -5.4825    21.1067    20.5954  1.00  0.00 ?   51 ASN   A OD1     1
ATOM    825 N  ND2   . ASN A  1   51 ?        -6.9364    22.7226    21.1603  1.00  0.00 ?   51 ASN   A ND2     1
ATOM    826 H  HD21  . ASN A  1   51 ?        -7.6948    23.2688    20.8649  1.00  0.00 ?   51 ASN   A HD21    1
ATOM    827 H  HD22  . ASN A  1   51 ?        -6.5280    22.7958    22.0481  1.00  0.00 ?   51 ASN   A HD22    1
ATOM    828 C  C     . ASN A  1   51 ?        -9.3241    20.8400    18.2782  1.00  0.00 ?   51 ASN   A C       1
ATOM    829 O  O     . ASN A  1   51 ?       -10.0347    21.6282    18.9023  1.00  0.00 ?   51 ASN   A O       1
ATOM    830 N  N     . ASP A  1   52 ?        -9.7111    20.2542    17.1505  1.00  0.00 ?   52 ASP   A N       1
ATOM    831 H  H     . ASP A  1   52 ?        -9.0994    19.6353    16.6991  1.00  0.00 ?   52 ASP   A H       1
ATOM    832 C  CA    . ASP A  1   52 ?       -11.0237    20.5084    16.5682  1.00  0.00 ?   52 ASP   A CA      1
ATOM    833 H  HA    . ASP A  1   52 ?       -11.1313    19.8724    15.7026  1.00  0.00 ?   52 ASP   A HA      1
ATOM    834 C  CB    . ASP A  1   52 ?       -12.1255    20.1699    17.5736  1.00  0.00 ?   52 ASP   A CB      1
ATOM    835 H  HB2   . ASP A  1   52 ?       -11.8103    19.3285    18.1736  1.00  0.00 ?   52 ASP   A HB2     1
ATOM    836 H  HB3   . ASP A  1   52 ?       -12.2922    21.0223    18.2156  1.00  0.00 ?   52 ASP   A HB3     1
ATOM    837 C  CG    . ASP A  1   52 ?       -13.4353    19.8129    16.8988  1.00  0.00 ?   52 ASP   A CG      1
ATOM    838 O  OD1   . ASP A  1   52 ?       -14.2157    20.7381    16.5903  1.00  0.00 ?   52 ASP   A OD1     1
ATOM    839 O  OD2   . ASP A  1   52 ?       -13.6796    18.6085    16.6783  1.00  0.00 ?   52 ASP   A OD2     1
ATOM    840 C  C     . ASP A  1   52 ?       -11.1500    21.9633    16.1270  1.00  0.00 ?   52 ASP   A C       1
ATOM    841 O  O     . ASP A  1   52 ?       -11.2797    22.8634    16.9561  1.00  0.00 ?   52 ASP   A O       1
ATOM    842 N  N     . GLN A  1   53 ?       -11.1099    22.1847    14.8171  1.00  0.00 ?   53 GLN   A N       1
ATOM    843 H  H     . GLN A  1   53 ?       -11.0047    21.4258    14.2071  1.00  0.00 ?   53 GLN   A H       1
ATOM    844 C  CA    . GLN A  1   53 ?       -11.2180    23.5306    14.2668  1.00  0.00 ?   53 GLN   A CA      1
ATOM    845 H  HA    . GLN A  1   53 ?       -11.0638    23.4659    13.2004  1.00  0.00 ?   53 GLN   A HA      1
ATOM    846 C  CB    . GLN A  1   53 ?       -12.6112    24.1031    14.5336  1.00  0.00 ?   53 GLN   A CB      1
ATOM    847 H  HB2   . GLN A  1   53 ?       -12.9597    23.7400    15.4889  1.00  0.00 ?   53 GLN   A HB2     1
ATOM    848 H  HB3   . GLN A  1   53 ?       -12.5437    25.1804    14.5698  1.00  0.00 ?   53 GLN   A HB3     1
ATOM    849 C  CG    . GLN A  1   53 ?       -13.6367    23.7257    13.4768  1.00  0.00 ?   53 GLN   A CG      1
ATOM    850 H  HG2   . GLN A  1   53 ?       -13.5302    22.6755    13.2488  1.00  0.00 ?   53 GLN   A HG2     1
ATOM    851 H  HG3   . GLN A  1   53 ?       -14.6251    23.9088    13.8716  1.00  0.00 ?   53 GLN   A HG3     1
ATOM    852 C  CD    . GLN A  1   53 ?       -13.4719    24.5177    12.1947  1.00  0.00 ?   53 GLN   A CD      1
ATOM    853 O  OE1   . GLN A  1   53 ?       -13.1899    25.7160    12.2234  1.00  0.00 ?   53 GLN   A OE1     1
ATOM    854 N  NE2   . GLN A  1   53 ?       -13.6472    23.8507    11.0599  1.00  0.00 ?   53 GLN   A NE2     1
ATOM    855 H  HE21  . GLN A  1   53 ?       -13.8716    22.8976    11.1137  1.00  0.00 ?   53 GLN   A HE21    1
ATOM    856 H  HE22  . GLN A  1   53 ?       -13.5476    24.3379    10.2165  1.00  0.00 ?   53 GLN   A HE22    1
ATOM    857 C  C     . GLN A  1   53 ?       -10.1555    24.4490    14.8615  1.00  0.00 ?   53 GLN   A C       1
ATOM    858 O  O     . GLN A  1   53 ?       -10.4718    25.4957    15.4271  1.00  0.00 ?   53 GLN   A O       1
ATOM    859 N  N     . ASP A  1   54 ?        -8.8953    24.0500    14.7302  1.00  0.00 ?   54 ASP   A N       1
ATOM    860 H  H     . ASP A  1   54 ?        -8.7068    23.2056    14.2691  1.00  0.00 ?   54 ASP   A H       1
ATOM    861 C  CA    . ASP A  1   54 ?        -7.7854    24.8376    15.2542  1.00  0.00 ?   54 ASP   A CA      1
ATOM    862 H  HA    . ASP A  1   54 ?        -8.1940    25.5902    15.9114  1.00  0.00 ?   54 ASP   A HA      1
ATOM    863 C  CB    . ASP A  1   54 ?        -6.8315    23.9466    16.0514  1.00  0.00 ?   54 ASP   A CB      1
ATOM    864 H  HB2   . ASP A  1   54 ?        -7.3547    23.0518    16.3559  1.00  0.00 ?   54 ASP   A HB2     1
ATOM    865 H  HB3   . ASP A  1   54 ?        -5.9953    23.6741    15.4245  1.00  0.00 ?   54 ASP   A HB3     1
ATOM    866 C  CG    . ASP A  1   54 ?        -6.2976    24.6347    17.2923  1.00  0.00 ?   54 ASP   A CG      1
ATOM    867 O  OD1   . ASP A  1   54 ?        -5.0604    24.6894    17.4551  1.00  0.00 ?   54 ASP   A OD1     1
ATOM    868 O  OD2   . ASP A  1   54 ?        -7.1169    25.1194    18.1003  1.00  0.00 ?   54 ASP   A OD2     1
ATOM    869 C  C     . ASP A  1   54 ?        -7.0297    25.5303    14.1245  1.00  0.00 ?   54 ASP   A C       1
ATOM    870 O  O     . ASP A  1   54 ?        -7.3332    25.3318    12.9479  1.00  0.00 ?   54 ASP   A O       1
ATOM    871 N  N     . TYR A  1   55 ?        -6.0455    26.3440    14.4901  1.00  0.00 ?   55 TYR   A N       1
ATOM    872 H  H     . TYR A  1   55 ?        -5.8508    26.4612    15.4433  1.00  0.00 ?   55 TYR   A H       1
ATOM    873 C  CA    . TYR A  1   55 ?        -5.2487    27.0693    13.5077  1.00  0.00 ?   55 TYR   A CA      1
ATOM    874 H  HA    . TYR A  1   55 ?        -5.7465    26.9891    12.5524  1.00  0.00 ?   55 TYR   A HA      1
ATOM    875 C  CB    . TYR A  1   55 ?        -5.1481    28.5464    13.8919  1.00  0.00 ?   55 TYR   A CB      1
ATOM    876 H  HB2   . TYR A  1   55 ?        -5.4371    28.6632    14.9250  1.00  0.00 ?   55 TYR   A HB2     1
ATOM    877 H  HB3   . TYR A  1   55 ?        -4.1262    28.8743    13.7697  1.00  0.00 ?   55 TYR   A HB3     1
ATOM    878 C  CG    . TYR A  1   55 ?        -6.0290    29.4501    13.0591  1.00  0.00 ?   55 TYR   A CG      1
ATOM    879 C  CD1   . TYR A  1   55 ?        -5.5316    30.6277    12.5143  1.00  0.00 ?   55 TYR   A CD1     1
ATOM    880 H  HD1   . TYR A  1   55 ?        -4.4999    30.8942    12.6934  1.00  0.00 ?   55 TYR   A HD1     1
ATOM    881 C  CE1   . TYR A  1   55 ?        -6.3327    31.4569    11.7533  1.00  0.00 ?   55 TYR   A CE1     1
ATOM    882 H  HE1   . TYR A  1   55 ?        -5.9280    32.3682    11.3380  1.00  0.00 ?   55 TYR   A HE1     1
ATOM    883 C  CZ    . TYR A  1   55 ?        -7.6492    31.1133    11.5269  1.00  0.00 ?   55 TYR   A CZ      1
ATOM    884 C  CE2   . TYR A  1   55 ?        -8.1665    29.9496    12.0567  1.00  0.00 ?   55 TYR   A CE2     1
ATOM    885 H  HE2   . TYR A  1   55 ?        -9.1975    29.6810    11.8797  1.00  0.00 ?   55 TYR   A HE2     1
ATOM    886 C  CD2   . TYR A  1   55 ?        -7.3585    29.1272    12.8177  1.00  0.00 ?   55 TYR   A CD2     1
ATOM    887 H  HD2   . TYR A  1   55 ?        -7.7606    28.2151    13.2346  1.00  0.00 ?   55 TYR   A HD2     1
ATOM    888 O  OH    . TYR A  1   55 ?        -8.4512    31.9359    10.7695  1.00  0.00 ?   55 TYR   A OH      1
ATOM    889 H  HH    . TYR A  1   55 ?        -9.1665    31.4218    10.3876  1.00  0.00 ?   55 TYR   A HH      1
ATOM    890 C  C     . TYR A  1   55 ?        -3.8521    26.4673    13.3874  1.00  0.00 ?   55 TYR   A C       1
ATOM    891 O  O     . TYR A  1   55 ?        -3.0011    26.6677    14.2528  1.00  0.00 ?   55 TYR   A O       1
ATOM    892 N  N     . ASN A  1   56 ?        -3.6245    25.7286    12.3062  1.00  0.00 ?   56 ASN   A N       1
ATOM    893 H  H     . ASN A  1   56 ?        -4.3429    25.6051    11.6512  1.00  0.00 ?   56 ASN   A H       1
ATOM    894 C  CA    . ASN A  1   56 ?        -2.3314    25.0965    12.0707  1.00  0.00 ?   56 ASN   A CA      1
ATOM    895 H  HA    . ASN A  1   56 ?        -1.5625    25.8088    12.3292  1.00  0.00 ?   56 ASN   A HA      1
ATOM    896 C  CB    . ASN A  1   56 ?        -2.1781    23.8564    12.9538  1.00  0.00 ?   56 ASN   A CB      1
ATOM    897 H  HB2   . ASN A  1   56 ?        -1.3584    23.2577    12.5839  1.00  0.00 ?   56 ASN   A HB2     1
ATOM    898 H  HB3   . ASN A  1   56 ?        -1.9645    24.1661    13.9657  1.00  0.00 ?   56 ASN   A HB3     1
ATOM    899 C  CG    . ASN A  1   56 ?        -3.4285    22.9984    12.9676  1.00  0.00 ?   56 ASN   A CG      1
ATOM    900 O  OD1   . ASN A  1   56 ?        -3.9716    22.6562    11.9171  1.00  0.00 ?   56 ASN   A OD1     1
ATOM    901 N  ND2   . ASN A  1   56 ?        -3.8914    22.6468    14.1616  1.00  0.00 ?   56 ASN   A ND2     1
ATOM    902 H  HD21  . ASN A  1   56 ?        -3.4072    22.9562    14.9557  1.00  0.00 ?   56 ASN   A HD21    1
ATOM    903 H  HD22  . ASN A  1   56 ?        -4.6980    22.0916    14.1997  1.00  0.00 ?   56 ASN   A HD22    1
ATOM    904 C  C     . ASN A  1   56 ?        -2.1731    24.7119    10.6028  1.00  0.00 ?   56 ASN   A C       1
ATOM    905 O  O     . ASN A  1   56 ?        -3.0671    24.9439     9.7902  1.00  0.00 ?   56 ASN   A O       1
ATOM    906 N  N     . ASN A  1   57 ?        -1.0292    24.1220    10.2713  1.00  0.00 ?   57 ASN   A N       1
ATOM    907 H  H     . ASN A  1   57 ?        -0.3543    23.9637    10.9640  1.00  0.00 ?   57 ASN   A H       1
ATOM    908 C  CA    . ASN A  1   57 ?        -0.7533    23.7048     8.9014  1.00  0.00 ?   57 ASN   A CA      1
ATOM    909 H  HA    . ASN A  1   57 ?        -1.6800    23.7467     8.3493  1.00  0.00 ?   57 ASN   A HA      1
ATOM    910 C  CB    . ASN A  1   57 ?         0.2566    24.6526     8.2511  1.00  0.00 ?   57 ASN   A CB      1
ATOM    911 H  HB2   . ASN A  1   57 ?         1.1877    24.6065     8.7972  1.00  0.00 ?   57 ASN   A HB2     1
ATOM    912 H  HB3   . ASN A  1   57 ?         0.4267    24.3435     7.2308  1.00  0.00 ?   57 ASN   A HB3     1
ATOM    913 C  CG    . ASN A  1   57 ?        -0.2225    26.0914     8.2439  1.00  0.00 ?   57 ASN   A CG      1
ATOM    914 O  OD1   . ASN A  1   57 ?        -0.3046    26.7353     9.2900  1.00  0.00 ?   57 ASN   A OD1     1
ATOM    915 N  ND2   . ASN A  1   57 ?        -0.5418    26.6026     7.0606  1.00  0.00 ?   57 ASN   A ND2     1
ATOM    916 H  HD21  . ASN A  1   57 ?        -0.4517    26.0309     6.2694  1.00  0.00 ?   57 ASN   A HD21    1
ATOM    917 H  HD22  . ASN A  1   57 ?        -0.8539    27.5309     7.0268  1.00  0.00 ?   57 ASN   A HD22    1
ATOM    918 C  C     . ASN A  1   57 ?        -0.2224    22.2750     8.8646  1.00  0.00 ?   57 ASN   A C       1
ATOM    919 O  O     . ASN A  1   57 ?         0.7051    21.9655     8.1166  1.00  0.00 ?   57 ASN   A O       1
ATOM    920 N  N     . ARG A  1   58 ?        -0.8174    21.4076     9.6769  1.00  0.00 ?   58 ARG   A N       1
ATOM    921 H  H     . ARG A  1   58 ?        -1.5514    21.7143    10.2495  1.00  0.00 ?   58 ARG   A H       1
ATOM    922 C  CA    . ARG A  1   58 ?        -0.4043    20.0108     9.7380  1.00  0.00 ?   58 ARG   A CA      1
ATOM    923 H  HA    . ARG A  1   58 ?         0.6361    19.9846    10.0251  1.00  0.00 ?   58 ARG   A HA      1
ATOM    924 C  CB    . ARG A  1   58 ?        -1.2283    19.2584    10.7845  1.00  0.00 ?   58 ARG   A CB      1
ATOM    925 H  HB2   . ARG A  1   58 ?        -2.1522    19.7927    10.9508  1.00  0.00 ?   58 ARG   A HB2     1
ATOM    926 H  HB3   . ARG A  1   58 ?        -1.4547    18.2730    10.4062  1.00  0.00 ?   58 ARG   A HB3     1
ATOM    927 C  CG    . ARG A  1   58 ?        -0.5210    19.1046    12.1211  1.00  0.00 ?   58 ARG   A CG      1
ATOM    928 H  HG2   . ARG A  1   58 ?        -1.1053    18.4534    12.7543  1.00  0.00 ?   58 ARG   A HG2     1
ATOM    929 H  HG3   . ARG A  1   58 ?         0.4529    18.6691    11.9542  1.00  0.00 ?   58 ARG   A HG3     1
ATOM    930 C  CD    . ARG A  1   58 ?        -0.3510    20.4450    12.8189  1.00  0.00 ?   58 ARG   A CD      1
ATOM    931 H  HD2   . ARG A  1   58 ?         0.6667    20.5264    13.1703  1.00  0.00 ?   58 ARG   A HD2     1
ATOM    932 H  HD3   . ARG A  1   58 ?        -0.5503    21.2332    12.1083  1.00  0.00 ?   58 ARG   A HD3     1
ATOM    933 N  NE    . ARG A  1   58 ?        -1.2574    20.5896    13.9548  1.00  0.00 ?   58 ARG   A NE      1
ATOM    934 H  HE    . ARG A  1   58 ?        -2.0573    21.1410    13.8299  1.00  0.00 ?   58 ARG   A HE      1
ATOM    935 C  CZ    . ARG A  1   58 ?        -1.0532    20.0162    15.1355  1.00  0.00 ?   58 ARG   A CZ      1
ATOM    936 N  NH1   . ARG A  1   58 ?         0.0205    19.2642    15.3342  1.00  0.00 ?   58 ARG   A NH1     1
ATOM    937 H  HH11  . ARG A  1   58 ?         0.6788    19.1286    14.5940  1.00  0.00 ?   58 ARG   A HH11    1
ATOM    938 H  HH12  . ARG A  1   58 ?         0.1725    18.8346    16.2247  1.00  0.00 ?   58 ARG   A HH12    1
ATOM    939 N  NH2   . ARG A  1   58 ?        -1.9239    20.1951    16.1207  1.00  0.00 ?   58 ARG   A NH2     1
ATOM    940 H  HH21  . ARG A  1   58 ?        -2.7344    20.7615    15.9747  1.00  0.00 ?   58 ARG   A HH21    1
ATOM    941 H  HH22  . ARG A  1   58 ?        -1.7695    19.7631    17.0087  1.00  0.00 ?   58 ARG   A HH22    1
ATOM    942 C  C     . ARG A  1   58 ?        -0.5561    19.3389     8.3764  1.00  0.00 ?   58 ARG   A C       1
ATOM    943 O  O     . ARG A  1   58 ?        -0.8813    19.9916     7.3841  1.00  0.00 ?   58 ARG   A O       1
ATOM    944 N  N     . ILE A  1   59 ?        -0.3180    18.0323     8.3374  1.00  0.00 ?   59 ILE   A N       1
ATOM    945 H  H     . ILE A  1   59 ?        -0.0626    17.5680     9.1614  1.00  0.00 ?   59 ILE   A H       1
ATOM    946 C  CA    . ILE A  1   59 ?        -0.4289    17.2728     7.0982  1.00  0.00 ?   59 ILE   A CA      1
ATOM    947 H  HA    . ILE A  1   59 ?        -1.3126    17.6125     6.5774  1.00  0.00 ?   59 ILE   A HA      1
ATOM    948 C  CB    . ILE A  1   59 ?         0.7903    17.5031     6.1858  1.00  0.00 ?   59 ILE   A CB      1
ATOM    949 H  HB    . ILE A  1   59 ?         0.9515    16.6079     5.6051  1.00  0.00 ?   59 ILE   A HB      1
ATOM    950 C  CG2   . ILE A  1   59 ?         0.5221    18.6502     5.2231  1.00  0.00 ?   59 ILE   A CG2     1
ATOM    951 H  HG21  . ILE A  1   59 ?        -0.4845    18.5707     4.8398  1.00  0.00 ?   59 ILE   A HG21    1
ATOM    952 H  HG22  . ILE A  1   59 ?         0.6363    19.5902     5.7425  1.00  0.00 ?   59 ILE   A HG22    1
ATOM    953 H  HG23  . ILE A  1   59 ?         1.2241    18.6041     4.4037  1.00  0.00 ?   59 ILE   A HG23    1
ATOM    954 C  CG1   . ILE A  1   59 ?         2.0374    17.7860     7.0259  1.00  0.00 ?   59 ILE   A CG1     1
ATOM    955 H  HG12  . ILE A  1   59 ?         2.8820    17.9250     6.3698  1.00  0.00 ?   59 ILE   A HG12    1
ATOM    956 H  HG13  . ILE A  1   59 ?         1.8792    18.6886     7.5985  1.00  0.00 ?   59 ILE   A HG13    1
ATOM    957 C  CD1   . ILE A  1   59 ?         2.3790    16.6746     7.9935  1.00  0.00 ?   59 ILE   A CD1     1
ATOM    958 H  HD11  . ILE A  1   59 ?         1.7395    16.7434     8.8610  1.00  0.00 ?   59 ILE   A HD11    1
ATOM    959 H  HD12  . ILE A  1   59 ?         2.2305    15.7195     7.5117  1.00  0.00 ?   59 ILE   A HD12    1
ATOM    960 H  HD13  . ILE A  1   59 ?         3.4109    16.7673     8.2986  1.00  0.00 ?   59 ILE   A HD13    1
ATOM    961 C  C     . ILE A  1   59 ?        -0.5650    15.7801     7.3787  1.00  0.00 ?   59 ILE   A C       1
ATOM    962 O  O     . ILE A  1   59 ?        -0.2860    15.3018     8.4783  1.00  0.00 ?   59 ILE   A O       1
ATOM    963 N  N     . PRO A  1   60 ?        -1.0026    15.0243     6.3607  1.00  0.00 ?   60 PRO   A N       1
ATOM    964 C  CA    . PRO A  1   60 ?        -1.1835    13.5738     6.4723  1.00  0.00 ?   60 PRO   A CA      1
ATOM    965 H  HA    . PRO A  1   60 ?        -1.8098    13.3157     7.3137  1.00  0.00 ?   60 PRO   A HA      1
ATOM    966 C  CB    . PRO A  1   60 ?        -1.8972    13.2041     5.1696  1.00  0.00 ?   60 PRO   A CB      1
ATOM    967 H  HB2   . PRO A  1   60 ?        -1.5637    12.2311     4.8371  1.00  0.00 ?   60 PRO   A HB2     1
ATOM    968 H  HB3   . PRO A  1   60 ?        -2.9645    13.1891     5.3313  1.00  0.00 ?   60 PRO   A HB3     1
ATOM    969 C  CG    . PRO A  1   60 ?        -1.5073    14.2727     4.2076  1.00  0.00 ?   60 PRO   A CG      1
ATOM    970 H  HG2   . PRO A  1   60 ?        -0.5720    14.0167     3.7336  1.00  0.00 ?   60 PRO   A HG2     1
ATOM    971 H  HG3   . PRO A  1   60 ?        -2.2827    14.3998     3.4667  1.00  0.00 ?   60 PRO   A HG3     1
ATOM    972 C  CD    . PRO A  1   60 ?        -1.3540    15.5274     5.0221  1.00  0.00 ?   60 PRO   A CD      1
ATOM    973 H  HD2   . PRO A  1   60 ?        -0.5624    16.1430     4.6215  1.00  0.00 ?   60 PRO   A HD2     1
ATOM    974 H  HD3   . PRO A  1   60 ?        -2.2841    16.0758     5.0491  1.00  0.00 ?   60 PRO   A HD3     1
ATOM    975 C  C     . PRO A  1   60 ?         0.1436    12.8309     6.5820  1.00  0.00 ?   60 PRO   A C       1
ATOM    976 O  O     . PRO A  1   60 ?         1.1999    13.4466     6.7284  1.00  0.00 ?   60 PRO   A O       1
ATOM    977 N  N     . ILE A  1   61 ?         0.0821    11.5056     6.5099  1.00  0.00 ?   61 ILE   A N       1
ATOM    978 H  H     . ILE A  1   61 ?        -0.7891    11.0731     6.3929  1.00  0.00 ?   61 ILE   A H       1
ATOM    979 C  CA    . ILE A  1   61 ?         1.2798    10.6798     6.5996  1.00  0.00 ?   61 ILE   A CA      1
ATOM    980 H  HA    . ILE A  1   61 ?         1.8933    11.0686     7.3997  1.00  0.00 ?   61 ILE   A HA      1
ATOM    981 C  CB    . ILE A  1   61 ?         0.9309     9.2153     6.9242  1.00  0.00 ?   61 ILE   A CB      1
ATOM    982 H  HB    . ILE A  1   61 ?         0.5373     9.1764     7.9284  1.00  0.00 ?   61 ILE   A HB      1
ATOM    983 C  CG2   . ILE A  1   61 ?        -0.1420     8.7035     5.9748  1.00  0.00 ?   61 ILE   A CG2     1
ATOM    984 H  HG21  . ILE A  1   61 ?        -1.0443     8.4944     6.5302  1.00  0.00 ?   61 ILE   A HG21    1
ATOM    985 H  HG22  . ILE A  1   61 ?        -0.3465     9.4533     5.2248  1.00  0.00 ?   61 ILE   A HG22    1
ATOM    986 H  HG23  . ILE A  1   61 ?         0.2032     7.7994     5.4952  1.00  0.00 ?   61 ILE   A HG23    1
ATOM    987 C  CG1   . ILE A  1   61 ?         2.1831     8.3398     6.8434  1.00  0.00 ?   61 ILE   A CG1     1
ATOM    988 H  HG12  . ILE A  1   61 ?         1.8874     7.3086     6.7321  1.00  0.00 ?   61 ILE   A HG12    1
ATOM    989 H  HG13  . ILE A  1   61 ?         2.7663     8.6376     5.9839  1.00  0.00 ?   61 ILE   A HG13    1
ATOM    990 C  CD1   . ILE A  1   61 ?         3.0698     8.4392     8.0649  1.00  0.00 ?   61 ILE   A CD1     1
ATOM    991 H  HD11  . ILE A  1   61 ?         3.9771     8.9662     7.8092  1.00  0.00 ?   61 ILE   A HD11    1
ATOM    992 H  HD12  . ILE A  1   61 ?         2.5496     8.9755     8.8447  1.00  0.00 ?   61 ILE   A HD12    1
ATOM    993 H  HD13  . ILE A  1   61 ?         3.3157     7.4468     8.4130  1.00  0.00 ?   61 ILE   A HD13    1
ATOM    994 C  C     . ILE A  1   61 ?         2.0771    10.7247     5.3005  1.00  0.00 ?   61 ILE   A C       1
ATOM    995 O  O     . ILE A  1   61 ?         3.3065    10.6609     5.3113  1.00  0.00 ?   61 ILE   A O       1
ATOM    996 N  N     . VAL A  1   62 ?         1.3687    10.8368     4.1813  1.00  0.00 ?   62 VAL   A N       1
ATOM    997 H  H     . VAL A  1   62 ?         0.3914    10.8831     4.2369  1.00  0.00 ?   62 VAL   A H       1
ATOM    998 C  CA    . VAL A  1   62 ?         2.0099    10.8936     2.8731  1.00  0.00 ?   62 VAL   A CA      1
ATOM    999 H  HA    . VAL A  1   62 ?         2.5876     9.9897     2.7448  1.00  0.00 ?   62 VAL   A HA      1
ATOM   1000 C  CB    . VAL A  1   62 ?         0.9687    10.9667     1.7404  1.00  0.00 ?   62 VAL   A CB      1
ATOM   1001 H  HB    . VAL A  1   62 ?         0.3195    10.1070     1.8195  1.00  0.00 ?   62 VAL   A HB      1
ATOM   1002 C  CG1   . VAL A  1   62 ?         0.1174    12.2198     1.8775  1.00  0.00 ?   62 VAL   A CG1     1
ATOM   1003 H  HG11  . VAL A  1   62 ?         0.5975    12.9085     2.5568  1.00  0.00 ?   62 VAL   A HG11    1
ATOM   1004 H  HG12  . VAL A  1   62 ?         0.0063    12.6870     0.9101  1.00  0.00 ?   62 VAL   A HG12    1
ATOM   1005 H  HG13  . VAL A  1   62 ?        -0.8558    11.9536     2.2627  1.00  0.00 ?   62 VAL   A HG13    1
ATOM   1006 C  CG2   . VAL A  1   62 ?         1.6546    10.9239     0.3833  1.00  0.00 ?   62 VAL   A CG2     1
ATOM   1007 H  HG21  . VAL A  1   62 ?         2.6976    10.6762     0.5147  1.00  0.00 ?   62 VAL   A HG21    1
ATOM   1008 H  HG22  . VAL A  1   62 ?         1.1820    10.1754    -0.2354  1.00  0.00 ?   62 VAL   A HG22    1
ATOM   1009 H  HG23  . VAL A  1   62 ?         1.5711    11.8896    -0.0929  1.00  0.00 ?   62 VAL   A HG23    1
ATOM   1010 C  C     . VAL A  1   62 ?         2.9423    12.0953     2.7698  1.00  0.00 ?   62 VAL   A C       1
ATOM   1011 O  O     . VAL A  1   62 ?         3.7868    12.1636     1.8766  1.00  0.00 ?   62 VAL   A O       1
ATOM   1012 N  N     . ARG A  1   63 ?         2.7837    13.0411     3.6899  1.00  0.00 ?   63 ARG   A N       1
ATOM   1013 H  H     . ARG A  1   63 ?         2.0934    12.9295     4.3766  1.00  0.00 ?   63 ARG   A H       1
ATOM   1014 C  CA    . ARG A  1   63 ?         3.6110    14.2415     3.7020  1.00  0.00 ?   63 ARG   A CA      1
ATOM   1015 H  HA    . ARG A  1   63 ?         3.9228    14.4399     2.6876  1.00  0.00 ?   63 ARG   A HA      1
ATOM   1016 C  CB    . ARG A  1   63 ?         2.8064    15.4360     4.2178  1.00  0.00 ?   63 ARG   A CB      1
ATOM   1017 H  HB2   . ARG A  1   63 ?         2.3296    15.1600     5.1470  1.00  0.00 ?   63 ARG   A HB2     1
ATOM   1018 H  HB3   . ARG A  1   63 ?         3.4821    16.2580     4.3996  1.00  0.00 ?   63 ARG   A HB3     1
ATOM   1019 C  CG    . ARG A  1   63 ?         1.7306    15.9078     3.2533  1.00  0.00 ?   63 ARG   A CG      1
ATOM   1020 H  HG2   . ARG A  1   63 ?         1.0105    15.1148     3.1157  1.00  0.00 ?   63 ARG   A HG2     1
ATOM   1021 H  HG3   . ARG A  1   63 ?         1.2399    16.7738     3.6720  1.00  0.00 ?   63 ARG   A HG3     1
ATOM   1022 C  CD    . ARG A  1   63 ?         2.3186    16.2775     1.9005  1.00  0.00 ?   63 ARG   A CD      1
ATOM   1023 H  HD2   . ARG A  1   63 ?         3.1272    16.9766     2.0532  1.00  0.00 ?   63 ARG   A HD2     1
ATOM   1024 H  HD3   . ARG A  1   63 ?         2.7004    15.3825     1.4325  1.00  0.00 ?   63 ARG   A HD3     1
ATOM   1025 N  NE    . ARG A  1   63 ?         1.3254    16.8869     1.0201  1.00  0.00 ?   63 ARG   A NE      1
ATOM   1026 H  HE    . ARG A  1   63 ?         0.8925    16.3106     0.3568  1.00  0.00 ?   63 ARG   A HE      1
ATOM   1027 C  CZ    . ARG A  1   63 ?         0.9838    18.1694     1.0742  1.00  0.00 ?   63 ARG   A CZ      1
ATOM   1028 N  NH1   . ARG A  1   63 ?         1.5528    18.9736     1.9615  1.00  0.00 ?   63 ARG   A NH1     1
ATOM   1029 H  HH11  . ARG A  1   63 ?         2.2412    18.6145     2.5913  1.00  0.00 ?   63 ARG   A HH11    1
ATOM   1030 H  HH12  . ARG A  1   63 ?         1.2946    19.9393     1.9993  1.00  0.00 ?   63 ARG   A HH12    1
ATOM   1031 N  NH2   . ARG A  1   63 ?         0.0715    18.6500     0.2390  1.00  0.00 ?   63 ARG   A NH2     1
ATOM   1032 H  HH21  . ARG A  1   63 ?        -0.3595    18.0468    -0.4314  1.00  0.00 ?   63 ARG   A HH21    1
ATOM   1033 H  HH22  . ARG A  1   63 ?        -0.1850    19.6151     0.2805  1.00  0.00 ?   63 ARG   A HH22    1
ATOM   1034 C  C     . ARG A  1   63 ?         4.8513    14.0383     4.5672  1.00  0.00 ?   63 ARG   A C       1
ATOM   1035 O  O     . ARG A  1   63 ?         5.8547    14.7330     4.4037  1.00  0.00 ?   63 ARG   A O       1
ATOM   1036 N  N     . ILE A  1   64 ?         4.7744    13.0828     5.4874  1.00  0.00 ?   64 ILE   A N       1
ATOM   1037 H  H     . ILE A  1   64 ?         3.9479    12.5632     5.5691  1.00  0.00 ?   64 ILE   A H       1
ATOM   1038 C  CA    . ILE A  1   64 ?         5.8905    12.7884     6.3774  1.00  0.00 ?   64 ILE   A CA      1
ATOM   1039 H  HA    . ILE A  1   64 ?         6.1155    13.6849     6.9371  1.00  0.00 ?   64 ILE   A HA      1
ATOM   1040 C  CB    . ILE A  1   64 ?         5.5351    11.6703     7.3752  1.00  0.00 ?   64 ILE   A CB      1
ATOM   1041 H  HB    . ILE A  1   64 ?         4.9791    10.9107     6.8474  1.00  0.00 ?   64 ILE   A HB      1
ATOM   1042 C  CG2   . ILE A  1   64 ?         6.8006    11.0324     7.9286  1.00  0.00 ?   64 ILE   A CG2     1
ATOM   1043 H  HG21  . ILE A  1   64 ?         7.2971    10.4791     7.1451  1.00  0.00 ?   64 ILE   A HG21    1
ATOM   1044 H  HG22  . ILE A  1   64 ?         7.4603    11.8034     8.2984  1.00  0.00 ?   64 ILE   A HG22    1
ATOM   1045 H  HG23  . ILE A  1   64 ?         6.5427    10.3619     8.7350  1.00  0.00 ?   64 ILE   A HG23    1
ATOM   1046 C  CG1   . ILE A  1   64 ?         4.6716    12.2250     8.5099  1.00  0.00 ?   64 ILE   A CG1     1
ATOM   1047 H  HG12  . ILE A  1   64 ?         5.2879    12.8197     9.1654  1.00  0.00 ?   64 ILE   A HG12    1
ATOM   1048 H  HG13  . ILE A  1   64 ?         3.8950    12.8477     8.0896  1.00  0.00 ?   64 ILE   A HG13    1
ATOM   1049 C  CD1   . ILE A  1   64 ?         4.0076    11.1519     9.3440  1.00  0.00 ?   64 ILE   A CD1     1
ATOM   1050 H  HD11  . ILE A  1   64 ?         4.0157    11.4469    10.3828  1.00  0.00 ?   64 ILE   A HD11    1
ATOM   1051 H  HD12  . ILE A  1   64 ?         2.9874    11.0200     9.0151  1.00  0.00 ?   64 ILE   A HD12    1
ATOM   1052 H  HD13  . ILE A  1   64 ?         4.5457    10.2225     9.2295  1.00  0.00 ?   64 ILE   A HD13    1
ATOM   1053 C  C     . ILE A  1   64 ?         7.1286    12.3758     5.5885  1.00  0.00 ?   64 ILE   A C       1
ATOM   1054 O  O     . ILE A  1   64 ?         7.0341    11.6416     4.6048  1.00  0.00 ?   64 ILE   A O       1
ATOM   1055 N  N     . ARG A  1   65 ?         8.2892    12.8513     6.0280  1.00  0.00 ?   65 ARG   A N       1
ATOM   1056 H  H     . ARG A  1   65 ?         8.3001    13.4319     6.8176  1.00  0.00 ?   65 ARG   A H       1
ATOM   1057 C  CA    . ARG A  1   65 ?         9.5468    12.5314     5.3635  1.00  0.00 ?   65 ARG   A CA      1
ATOM   1058 H  HA    . ARG A  1   65 ?         9.3740    12.5533     4.2979  1.00  0.00 ?   65 ARG   A HA      1
ATOM   1059 C  CB    . ARG A  1   65 ?        10.6131    13.5701     5.7161  1.00  0.00 ?   65 ARG   A CB      1
ATOM   1060 H  HB2   . ARG A  1   65 ?        10.8653    13.4696     6.7616  1.00  0.00 ?   65 ARG   A HB2     1
ATOM   1061 H  HB3   . ARG A  1   65 ?        11.4940    13.3797     5.1217  1.00  0.00 ?   65 ARG   A HB3     1
ATOM   1062 C  CG    . ARG A  1   65 ?        10.1723    15.0035     5.4690  1.00  0.00 ?   65 ARG   A CG      1
ATOM   1063 H  HG2   . ARG A  1   65 ?         9.1076    15.0768     5.6350  1.00  0.00 ?   65 ARG   A HG2     1
ATOM   1064 H  HG3   . ARG A  1   65 ?        10.6916    15.6535     6.1573  1.00  0.00 ?   65 ARG   A HG3     1
ATOM   1065 C  CD    . ARG A  1   65 ?        10.4788    15.4431     4.0459  1.00  0.00 ?   65 ARG   A CD      1
ATOM   1066 H  HD2   . ARG A  1   65 ?        10.4137    16.5197     3.9939  1.00  0.00 ?   65 ARG   A HD2     1
ATOM   1067 H  HD3   . ARG A  1   65 ?        11.4815    15.1309     3.7952  1.00  0.00 ?   65 ARG   A HD3     1
ATOM   1068 N  NE    . ARG A  1   65 ?         9.5466    14.8651     3.0817  1.00  0.00 ?   65 ARG   A NE      1
ATOM   1069 H  HE    . ARG A  1   65 ?         8.7621    14.3961     3.4340  1.00  0.00 ?   65 ARG   A HE      1
ATOM   1070 C  CZ    . ARG A  1   65 ?         9.7080    14.9434     1.7655  1.00  0.00 ?   65 ARG   A CZ      1
ATOM   1071 N  NH1   . ARG A  1   65 ?        10.7601    15.5719     1.2596  1.00  0.00 ?   65 ARG   A NH1     1
ATOM   1072 H  HH11  . ARG A  1   65 ?        11.4342    15.9875     1.8698  1.00  0.00 ?   65 ARG   A HH11    1
ATOM   1073 H  HH12  . ARG A  1   65 ?        10.8799    15.6284     0.2681  1.00  0.00 ?   65 ARG   A HH12    1
ATOM   1074 N  NH2   . ARG A  1   65 ?         8.8161    14.3919     0.9525  1.00  0.00 ?   65 ARG   A NH2     1
ATOM   1075 H  HH21  . ARG A  1   65 ?         8.0218    13.9171     1.3303  1.00  0.00 ?   65 ARG   A HH21    1
ATOM   1076 H  HH22  . ARG A  1   65 ?         8.9383    14.4515    -0.0377  1.00  0.00 ?   65 ARG   A HH22    1
ATOM   1077 C  C     . ARG A  1   65 ?        10.0295    11.1379     5.7552  1.00  0.00 ?   65 ARG   A C       1
ATOM   1078 O  O     . ARG A  1   65 ?        10.1547    10.2533     4.9096  1.00  0.00 ?   65 ARG   A O       1
ATOM   1079 N  N     . ASN A  1   66 ?        10.2995    10.9511     7.0431  1.00  0.00 ?   66 ASN   A N       1
ATOM   1080 H  H     . ASN A  1   66 ?        10.1802    11.6951     7.6697  1.00  0.00 ?   66 ASN   A H       1
ATOM   1081 C  CA    . ASN A  1   66 ?        10.7697     9.6658     7.5469  1.00  0.00 ?   66 ASN   A CA      1
ATOM   1082 H  HA    . ASN A  1   66 ?        10.1135     8.8994     7.1629  1.00  0.00 ?   66 ASN   A HA      1
ATOM   1083 C  CB    . ASN A  1   66 ?        12.1935     9.3928     7.0579  1.00  0.00 ?   66 ASN   A CB      1
ATOM   1084 H  HB2   . ASN A  1   66 ?        12.3551     8.3253     7.0171  1.00  0.00 ?   66 ASN   A HB2     1
ATOM   1085 H  HB3   . ASN A  1   66 ?        12.3147     9.8092     6.0693  1.00  0.00 ?   66 ASN   A HB3     1
ATOM   1086 C  CG    . ASN A  1   66 ?        13.2437    10.0007     7.9675  1.00  0.00 ?   66 ASN   A CG      1
ATOM   1087 O  OD1   . ASN A  1   66 ?        14.0117     9.2860     8.6117  1.00  0.00 ?   66 ASN   A OD1     1
ATOM   1088 N  ND2   . ASN A  1   66 ?        13.2813    11.3269     8.0239  1.00  0.00 ?   66 ASN   A ND2     1
ATOM   1089 H  HD21  . ASN A  1   66 ?        12.6385    11.8320     7.4832  1.00  0.00 ?   66 ASN   A HD21    1
ATOM   1090 H  HD22  . ASN A  1   66 ?        13.9510    11.7463     8.6035  1.00  0.00 ?   66 ASN   A HD22    1
ATOM   1091 C  C     . ASN A  1   66 ?        10.7282     9.6310     9.0716  1.00  0.00 ?   66 ASN   A C       1
ATOM   1092 O  O     . ASN A  1   66 ?        10.4129    10.6303     9.7179  1.00  0.00 ?   66 ASN   A O       1
ATOM   1093 N  N     . VAL A  1   67 ?        11.0494     8.4734     9.6407  1.00  0.00 ?   67 VAL   A N       1
ATOM   1094 H  H     . VAL A  1   67 ?        11.2921     7.7127     9.0727  1.00  0.00 ?   67 VAL   A H       1
ATOM   1095 C  CA    . VAL A  1   67 ?        11.0507     8.3080    11.0893  1.00  0.00 ?   67 VAL   A CA      1
ATOM   1096 H  HA    . VAL A  1   67 ?        11.0218     9.2905    11.5377  1.00  0.00 ?   67 VAL   A HA      1
ATOM   1097 C  CB    . VAL A  1   67 ?         9.8143     7.5227    11.5656  1.00  0.00 ?   67 VAL   A CB      1
ATOM   1098 H  HB    . VAL A  1   67 ?         9.9785     6.4746    11.3629  1.00  0.00 ?   67 VAL   A HB      1
ATOM   1099 C  CG1   . VAL A  1   67 ?         9.6185     7.6924    13.0645  1.00  0.00 ?   67 VAL   A CG1     1
ATOM   1100 H  HG11  . VAL A  1   67 ?         9.2201     8.6756    13.2665  1.00  0.00 ?   67 VAL   A HG11    1
ATOM   1101 H  HG12  . VAL A  1   67 ?         8.9286     6.9434    13.4245  1.00  0.00 ?   67 VAL   A HG12    1
ATOM   1102 H  HG13  . VAL A  1   67 ?        10.5679     7.5785    13.5667  1.00  0.00 ?   67 VAL   A HG13    1
ATOM   1103 C  CG2   . VAL A  1   67 ?         8.5750     7.9680    10.8040  1.00  0.00 ?   67 VAL   A CG2     1
ATOM   1104 H  HG21  . VAL A  1   67 ?         8.4297     7.3272     9.9468  1.00  0.00 ?   67 VAL   A HG21    1
ATOM   1105 H  HG22  . VAL A  1   67 ?         7.7126     7.9046    11.4511  1.00  0.00 ?   67 VAL   A HG22    1
ATOM   1106 H  HG23  . VAL A  1   67 ?         8.7028     8.9881    10.4734  1.00  0.00 ?   67 VAL   A HG23    1
ATOM   1107 C  C     . VAL A  1   67 ?        12.3091     7.5869    11.5590  1.00  0.00 ?   67 VAL   A C       1
ATOM   1108 O  O     . VAL A  1   67 ?        12.8084     6.6860    10.8856  1.00  0.00 ?   67 VAL   A O       1
ATOM   1109 N  N     . ALA A  1   68 ?        12.8169     7.9894    12.7193  1.00  0.00 ?   68 ALA   A N       1
ATOM   1110 H  H     . ALA A  1   68 ?        12.3736     8.7125    13.2098  1.00  0.00 ?   68 ALA   A H       1
ATOM   1111 C  CA    . ALA A  1   68 ?        14.0160     7.3799    13.2809  1.00  0.00 ?   68 ALA   A CA      1
ATOM   1112 H  HA    . ALA A  1   68 ?        14.4952     6.8057    12.5010  1.00  0.00 ?   68 ALA   A HA      1
ATOM   1113 C  CB    . ALA A  1   68 ?        14.9887     8.4556    13.7412  1.00  0.00 ?   68 ALA   A CB      1
ATOM   1114 H  HB1   . ALA A  1   68 ?        15.4240     8.1667    14.6864  1.00  0.00 ?   68 ALA   A HB1     1
ATOM   1115 H  HB2   . ALA A  1   68 ?        15.7706     8.5725    13.0055  1.00  0.00 ?   68 ALA   A HB2     1
ATOM   1116 H  HB3   . ALA A  1   68 ?        14.4618     9.3911    13.8583  1.00  0.00 ?   68 ALA   A HB3     1
ATOM   1117 C  C     . ALA A  1   68 ?        13.6683     6.4486    14.4373  1.00  0.00 ?   68 ALA   A C       1
ATOM   1118 O  O     . ALA A  1   68 ?        12.5657     6.5031    14.9823  1.00  0.00 ?   68 ALA   A O       1
ATOM   1119 N  N     . LYS A  1   69 ?        14.6154     5.5932    14.8071  1.00  0.00 ?   69 LYS   A N       1
ATOM   1120 H  H     . LYS A  1   69 ?        15.4744     5.5976    14.3341  1.00  0.00 ?   69 LYS   A H       1
ATOM   1121 C  CA    . LYS A  1   69 ?        14.4104     4.6493    15.8994  1.00  0.00 ?   69 LYS   A CA      1
ATOM   1122 H  HA    . LYS A  1   69 ?        13.4604     4.8752    16.3592  1.00  0.00 ?   69 LYS   A HA      1
ATOM   1123 C  CB    . LYS A  1   69 ?        14.3763     3.2165    15.3628  1.00  0.00 ?   69 LYS   A CB      1
ATOM   1124 H  HB2   . LYS A  1   69 ?        14.9698     3.1680    14.4618  1.00  0.00 ?   69 LYS   A HB2     1
ATOM   1125 H  HB3   . LYS A  1   69 ?        14.8068     2.5574    16.1031  1.00  0.00 ?   69 LYS   A HB3     1
ATOM   1126 C  CG    . LYS A  1   69 ?        12.9773     2.7211    15.0399  1.00  0.00 ?   69 LYS   A CG      1
ATOM   1127 H  HG2   . LYS A  1   69 ?        13.0165     1.6593    14.8470  1.00  0.00 ?   69 LYS   A HG2     1
ATOM   1128 H  HG3   . LYS A  1   69 ?        12.3334     2.9115    15.8869  1.00  0.00 ?   69 LYS   A HG3     1
ATOM   1129 C  CD    . LYS A  1   69 ?        12.4058     3.4215    13.8185  1.00  0.00 ?   69 LYS   A CD      1
ATOM   1130 H  HD2   . LYS A  1   69 ?        11.4492     2.9826    13.5770  1.00  0.00 ?   69 LYS   A HD2     1
ATOM   1131 H  HD3   . LYS A  1   69 ?        12.2761     4.4707    14.0437  1.00  0.00 ?   69 LYS   A HD3     1
ATOM   1132 C  CE    . LYS A  1   69 ?        13.3265     3.2841    12.6156  1.00  0.00 ?   69 LYS   A CE      1
ATOM   1133 H  HE2   . LYS A  1   69 ?        12.8083     3.6420    11.7393  1.00  0.00 ?   69 LYS   A HE2     1
ATOM   1134 H  HE3   . LYS A  1   69 ?        14.2079     3.8854    12.7831  1.00  0.00 ?   69 LYS   A HE3     1
ATOM   1135 N  NZ    . LYS A  1   69 ?        13.7392     1.8709    12.3914  1.00  0.00 ?   69 LYS   A NZ      1
ATOM   1136 H  HZ1   . LYS A  1   69 ?        13.0488     1.2241    12.8239  1.00  0.00 ?   69 LYS   A HZ1     1
ATOM   1137 H  HZ2   . LYS A  1   69 ?        13.7932     1.6718    11.3719  1.00  0.00 ?   69 LYS   A HZ2     1
ATOM   1138 H  HZ3   . LYS A  1   69 ?        14.6726     1.6994    12.8171  1.00  0.00 ?   69 LYS   A HZ3     1
ATOM   1139 C  C     . LYS A  1   69 ?        15.5092     4.7844    16.9487  1.00  0.00 ?   69 LYS   A C       1
ATOM   1140 O  O     . LYS A  1   69 ?        16.5036     4.0608    16.9169  1.00  0.00 ?   69 LYS   A O       1
ATOM   1141 N  N     . GLY A  1   70 ?        15.3218     5.7156    17.8792  1.00  0.00 ?   70 GLY   A N       1
ATOM   1142 H  H     . GLY A  1   70 ?        14.5093     6.2634    17.8547  1.00  0.00 ?   70 GLY   A H       1
ATOM   1143 C  CA    . GLY A  1   70 ?        16.3047     5.9270    18.9256  1.00  0.00 ?   70 GLY   A CA      1
ATOM   1144 H  HA2   . GLY A  1   70 ?        15.9329     5.5006    19.8453  1.00  0.00 ?   70 GLY   A HA2     1
ATOM   1145 H  HA3   . GLY A  1   70 ?        17.2199     5.4231    18.6511  1.00  0.00 ?   70 GLY   A HA3     1
ATOM   1146 C  C     . GLY A  1   70 ?        16.6045     7.3957    19.1513  1.00  0.00 ?   70 GLY   A C       1
ATOM   1147 O  O     . GLY A  1   70 ?        15.9646     8.2658    18.5592  1.00  0.00 ?   70 GLY   A O       1
ATOM   1148 N  N     . LEU A  1   71 ?        17.5785     7.6737    20.0108  1.00  0.00 ?   71 LEU   A N       1
ATOM   1149 H  H     . LEU A  1   71 ?        18.0523     6.9382    20.4515  1.00  0.00 ?   71 LEU   A H       1
ATOM   1150 C  CA    . LEU A  1   71 ?        17.9609     9.0481    20.3153  1.00  0.00 ?   71 LEU   A CA      1
ATOM   1151 H  HA    . LEU A  1   71 ?        17.0855     9.5615    20.6843  1.00  0.00 ?   71 LEU   A HA      1
ATOM   1152 C  CB    . LEU A  1   71 ?        19.0438     9.0696    21.3955  1.00  0.00 ?   71 LEU   A CB      1
ATOM   1153 H  HB2   . LEU A  1   71 ?        19.9389     8.6378    20.9750  1.00  0.00 ?   71 LEU   A HB2     1
ATOM   1154 H  HB3   . LEU A  1   71 ?        19.2314    10.1021    21.6540  1.00  0.00 ?   71 LEU   A HB3     1
ATOM   1155 C  CG    . LEU A  1   71 ?        18.7207     8.3139    22.6850  1.00  0.00 ?   71 LEU   A CG      1
ATOM   1156 H  HG    . LEU A  1   71 ?        18.4306     7.3017    22.4385  1.00  0.00 ?   71 LEU   A HG      1
ATOM   1157 C  CD1   . LEU A  1   71 ?        19.9451     8.2446    23.5842  1.00  0.00 ?   71 LEU   A CD1     1
ATOM   1158 H  HD11  . LEU A  1   71 ?        20.1675     7.2124    23.8107  1.00  0.00 ?   71 LEU   A HD11    1
ATOM   1159 H  HD12  . LEU A  1   71 ?        20.7884     8.6923    23.0793  1.00  0.00 ?   71 LEU   A HD12    1
ATOM   1160 H  HD13  . LEU A  1   71 ?        19.7489     8.7801    24.5013  1.00  0.00 ?   71 LEU   A HD13    1
ATOM   1161 C  CD2   . LEU A  1   71 ?        17.5586     8.9738    23.4129  1.00  0.00 ?   71 LEU   A CD2     1
ATOM   1162 H  HD21  . LEU A  1   71 ?        16.6442     8.4470    23.1833  1.00  0.00 ?   71 LEU   A HD21    1
ATOM   1163 H  HD22  . LEU A  1   71 ?        17.7355     8.9406    24.4778  1.00  0.00 ?   71 LEU   A HD22    1
ATOM   1164 H  HD23  . LEU A  1   71 ?        17.4716    10.0020    23.0944  1.00  0.00 ?   71 LEU   A HD23    1
ATOM   1165 C  C     . LEU A  1   71 ?        18.4601     9.7643    19.0645  1.00  0.00 ?   71 LEU   A C       1
ATOM   1166 O  O     . LEU A  1   71 ?        19.6648     9.8575    18.8287  1.00  0.00 ?   71 LEU   A O       1
ATOM   1167 N  N     . VAL A  1   72 ?        17.5257    10.2710    18.2662  1.00  0.00 ?   72 VAL   A N       1
ATOM   1168 H  H     . VAL A  1   72 ?        16.5820    10.1645    18.5076  1.00  0.00 ?   72 VAL   A H       1
ATOM   1169 C  CA    . VAL A  1   72 ?        17.8705    10.9821    17.0410  1.00  0.00 ?   72 VAL   A CA      1
ATOM   1170 H  HA    . VAL A  1   72 ?        18.9209    10.8215    16.8460  1.00  0.00 ?   72 VAL   A HA      1
ATOM   1171 C  CB    . VAL A  1   72 ?        17.0686    10.4499    15.8385  1.00  0.00 ?   72 VAL   A CB      1
ATOM   1172 H  HB    . VAL A  1   72 ?        17.0625    11.2097    15.0709  1.00  0.00 ?   72 VAL   A HB      1
ATOM   1173 C  CG1   . VAL A  1   72 ?        17.7260     9.2025    15.2680  1.00  0.00 ?   72 VAL   A CG1     1
ATOM   1174 H  HG11  . VAL A  1   72 ?        18.7624     9.1716    15.5702  1.00  0.00 ?   72 VAL   A HG11    1
ATOM   1175 H  HG12  . VAL A  1   72 ?        17.2165     8.3254    15.6390  1.00  0.00 ?   72 VAL   A HG12    1
ATOM   1176 H  HG13  . VAL A  1   72 ?        17.6659     9.2249    14.1899  1.00  0.00 ?   72 VAL   A HG13    1
ATOM   1177 C  CG2   . VAL A  1   72 ?        15.6293    10.1670    16.2417  1.00  0.00 ?   72 VAL   A CG2     1
ATOM   1178 H  HG21  . VAL A  1   72 ?        15.5202     9.1181    16.4749  1.00  0.00 ?   72 VAL   A HG21    1
ATOM   1179 H  HG22  . VAL A  1   72 ?        15.3761    10.7570    17.1101  1.00  0.00 ?   72 VAL   A HG22    1
ATOM   1180 H  HG23  . VAL A  1   72 ?        14.9697    10.4250    15.4264  1.00  0.00 ?   72 VAL   A HG23    1
ATOM   1181 C  C     . VAL A  1   72 ?        17.6173    12.4786    17.1845  1.00  0.00 ?   72 VAL   A C       1
ATOM   1182 O  O     . VAL A  1   72 ?        17.7297    13.2338    16.2182  1.00  0.00 ?   72 VAL   A O       1
ATOM   1183 N  N     . HIS A  1   73 ?        17.2752    12.9018    18.3973  1.00  0.00 ?   73 HIS   A N       1
ATOM   1184 H  H     . HIS A  1   73 ?        17.2020    12.2521    19.1269  1.00  0.00 ?   73 HIS   A H       1
ATOM   1185 C  CA    . HIS A  1   73 ?        17.0068    14.3097    18.6682  1.00  0.00 ?   73 HIS   A CA      1
ATOM   1186 H  HA    . HIS A  1   73 ?        17.5111    14.8945    17.9140  1.00  0.00 ?   73 HIS   A HA      1
ATOM   1187 C  CB    . HIS A  1   73 ?        15.5053    14.5883    18.5923  1.00  0.00 ?   73 HIS   A CB      1
ATOM   1188 H  HB2   . HIS A  1   73 ?        14.9777    13.6528    18.4785  1.00  0.00 ?   73 HIS   A HB2     1
ATOM   1189 H  HB3   . HIS A  1   73 ?        15.1876    15.0664    19.5077  1.00  0.00 ?   73 HIS   A HB3     1
ATOM   1190 C  CG    . HIS A  1   73 ?        15.1179    15.4759    17.4498  1.00  0.00 ?   73 HIS   A CG      1
ATOM   1191 N  ND1   . HIS A  1   73 ?        14.2806    16.5623    17.5913  1.00  0.00 ?   73 HIS   A ND1     1
ATOM   1192 C  CD2   . HIS A  1   73 ?        15.4597    15.4341    16.1408  1.00  0.00 ?   73 HIS   A CD2     1
ATOM   1193 H  HD1   . HIS A  1   73 ?        13.8630    16.8579    18.4266  1.00  0.00 ?   73 HIS   A HD1     1
ATOM   1194 C  CE1   . HIS A  1   73 ?        14.1227    17.1494    16.4184  1.00  0.00 ?   73 HIS   A CE1     1
ATOM   1195 N  NE2   . HIS A  1   73 ?        14.8282    16.4844    15.5213  1.00  0.00 ?   73 HIS   A NE2     1
ATOM   1196 H  HD2   . HIS A  1   73 ?        16.1085    14.7089    15.6697  1.00  0.00 ?   73 HIS   A HD2     1
ATOM   1197 H  HE1   . HIS A  1   73 ?        13.5202    18.0242    16.2251  1.00  0.00 ?   73 HIS   A HE1     1
ATOM   1198 C  C     . HIS A  1   73 ?        17.5418    14.7106    20.0397  1.00  0.00 ?   73 HIS   A C       1
ATOM   1199 O  O     . HIS A  1   73 ?        17.8313    13.8689    20.8903  1.00  0.00 ?   73 HIS   A O       1
ATOM   1200 N  N     . PRO A  1   74 ?        17.6777    16.0265    20.2610  1.00  0.00 ?   74 PRO   A N       1
ATOM   1201 C  CA    . PRO A  1   74 ?        18.1790    16.5687    21.5273  1.00  0.00 ?   74 PRO   A CA      1
ATOM   1202 H  HA    . PRO A  1   74 ?        19.1286    16.1307    21.7982  1.00  0.00 ?   74 PRO   A HA      1
ATOM   1203 C  CB    . PRO A  1   74 ?        18.3687    18.0573    21.2255  1.00  0.00 ?   74 PRO   A CB      1
ATOM   1204 H  HB2   . PRO A  1   74 ?        18.1353    18.6384    22.1067  1.00  0.00 ?   74 PRO   A HB2     1
ATOM   1205 H  HB3   . PRO A  1   74 ?        19.3898    18.2405    20.9267  1.00  0.00 ?   74 PRO   A HB3     1
ATOM   1206 C  CG    . PRO A  1   74 ?        17.4170    18.3431    20.1156  1.00  0.00 ?   74 PRO   A CG      1
ATOM   1207 H  HG2   . PRO A  1   74 ?        16.4436    18.5787    20.5179  1.00  0.00 ?   74 PRO   A HG2     1
ATOM   1208 H  HG3   . PRO A  1   74 ?        17.7862    19.1635    19.5180  1.00  0.00 ?   74 PRO   A HG3     1
ATOM   1209 C  CD    . PRO A  1   74 ?        17.3519    17.0866    19.2921  1.00  0.00 ?   74 PRO   A CD      1
ATOM   1210 H  HD2   . PRO A  1   74 ?        16.3589    16.9498    18.8902  1.00  0.00 ?   74 PRO   A HD2     1
ATOM   1211 H  HD3   . PRO A  1   74 ?        18.0818    17.1184    18.4967  1.00  0.00 ?   74 PRO   A HD3     1
ATOM   1212 C  C     . PRO A  1   74 ?        17.1890    16.3790    22.6715  1.00  0.00 ?   74 PRO   A C       1
ATOM   1213 O  O     . PRO A  1   74 ?        17.5701    16.3829    23.8415  1.00  0.00 ?   74 PRO   A O       1
ATOM   1214 N  N     . ALA A  1   75 ?        15.9166    16.2128    22.3254  1.00  0.00 ?   75 ALA   A N       1
ATOM   1215 H  H     . ALA A  1   75 ?        15.6748    16.2193    21.3760  1.00  0.00 ?   75 ALA   A H       1
ATOM   1216 C  CA    . ALA A  1   75 ?        14.8725    16.0191    23.3239  1.00  0.00 ?   75 ALA   A CA      1
ATOM   1217 H  HA    . ALA A  1   75 ?        15.0329    16.7345    24.1177  1.00  0.00 ?   75 ALA   A HA      1
ATOM   1218 C  CB    . ALA A  1   75 ?        13.5040    16.2876    22.7154  1.00  0.00 ?   75 ALA   A CB      1
ATOM   1219 H  HB1   . ALA A  1   75 ?        12.9769    15.3536    22.5886  1.00  0.00 ?   75 ALA   A HB1     1
ATOM   1220 H  HB2   . ALA A  1   75 ?        12.9391    16.9337    23.3709  1.00  0.00 ?   75 ALA   A HB2     1
ATOM   1221 H  HB3   . ALA A  1   75 ?        13.6248    16.7661    21.7547  1.00  0.00 ?   75 ALA   A HB3     1
ATOM   1222 C  C     . ALA A  1   75 ?        14.9266    14.6119    23.9088  1.00  0.00 ?   75 ALA   A C       1
ATOM   1223 O  O     . ALA A  1   75 ?        14.8798    14.4324    25.1266  1.00  0.00 ?   75 ALA   A O       1
ATOM   1224 N  N     . LEU A  1   76 ?        15.0245    13.6164    23.0348  1.00  0.00 ?   76 LEU   A N       1
ATOM   1225 H  H     . LEU A  1   76 ?        15.0576    13.8215    22.0775  1.00  0.00 ?   76 LEU   A H       1
ATOM   1226 C  CA    . LEU A  1   76 ?        15.0845    12.2237    23.4648  1.00  0.00 ?   76 LEU   A CA      1
ATOM   1227 H  HA    . LEU A  1   76 ?        14.1802    12.0074    24.0140  1.00  0.00 ?   76 LEU   A HA      1
ATOM   1228 C  CB    . LEU A  1   76 ?        15.1638    11.2972    22.2502  1.00  0.00 ?   76 LEU   A CB      1
ATOM   1229 H  HB2   . LEU A  1   76 ?        15.8887    11.7106    21.5660  1.00  0.00 ?   76 LEU   A HB2     1
ATOM   1230 H  HB3   . LEU A  1   76 ?        15.5057    10.3312    22.5940  1.00  0.00 ?   76 LEU   A HB3     1
ATOM   1231 C  CG    . LEU A  1   76 ?        13.8597    11.0871    21.4800  1.00  0.00 ?   76 LEU   A CG      1
ATOM   1232 H  HG    . LEU A  1   76 ?        13.8985    10.1331    20.9723  1.00  0.00 ?   76 LEU   A HG      1
ATOM   1233 C  CD1   . LEU A  1   76 ?        12.6748    11.0627    22.4331  1.00  0.00 ?   76 LEU   A CD1     1
ATOM   1234 H  HD11  . LEU A  1   76 ?        12.5484    12.0399    22.8752  1.00  0.00 ?   76 LEU   A HD11    1
ATOM   1235 H  HD12  . LEU A  1   76 ?        11.7809    10.7951    21.8894  1.00  0.00 ?   76 LEU   A HD12    1
ATOM   1236 H  HD13  . LEU A  1   76 ?        12.8539    10.3359    23.2115  1.00  0.00 ?   76 LEU   A HD13    1
ATOM   1237 C  CD2   . LEU A  1   76 ?        13.6795    12.1736    20.4299  1.00  0.00 ?   76 LEU   A CD2     1
ATOM   1238 H  HD21  . LEU A  1   76 ?        12.7482    12.0169    19.9059  1.00  0.00 ?   76 LEU   A HD21    1
ATOM   1239 H  HD22  . LEU A  1   76 ?        13.6636    13.1402    20.9111  1.00  0.00 ?   76 LEU   A HD22    1
ATOM   1240 H  HD23  . LEU A  1   76 ?        14.4988    12.1346    19.7274  1.00  0.00 ?   76 LEU   A HD23    1
ATOM   1241 C  C     . LEU A  1   76 ?        16.2828    11.9870    24.3784  1.00  0.00 ?   76 LEU   A C       1
ATOM   1242 O  O     . LEU A  1   76 ?        16.1556    11.3834    25.4439  1.00  0.00 ?   76 LEU   A O       1
ATOM   1243 N  N     . LYS A  1   77 ?        17.4468    12.4682    23.9553  1.00  0.00 ?   77 LYS   A N       1
ATOM   1244 H  H     . LYS A  1   77 ?        17.4849    12.9405    23.0968  1.00  0.00 ?   77 LYS   A H       1
ATOM   1245 C  CA    . LYS A  1   77 ?        18.6686    12.3129    24.7358  1.00  0.00 ?   77 LYS   A CA      1
ATOM   1246 H  HA    . LYS A  1   77 ?        18.8721    11.2567    24.8269  1.00  0.00 ?   77 LYS   A HA      1
ATOM   1247 C  CB    . LYS A  1   77 ?        19.8429    12.9871    24.0228  1.00  0.00 ?   77 LYS   A CB      1
ATOM   1248 H  HB2   . LYS A  1   77 ?        19.6857    14.0557    24.0274  1.00  0.00 ?   77 LYS   A HB2     1
ATOM   1249 H  HB3   . LYS A  1   77 ?        20.7522    12.7634    24.5621  1.00  0.00 ?   77 LYS   A HB3     1
ATOM   1250 C  CG    . LYS A  1   77 ?        20.0198    12.5370    22.5830  1.00  0.00 ?   77 LYS   A CG      1
ATOM   1251 H  HG2   . LYS A  1   77 ?        19.1386    11.9947    22.2739  1.00  0.00 ?   77 LYS   A HG2     1
ATOM   1252 H  HG3   . LYS A  1   77 ?        20.1470    13.4082    21.9561  1.00  0.00 ?   77 LYS   A HG3     1
ATOM   1253 C  CD    . LYS A  1   77 ?        21.2322    11.6346    22.4258  1.00  0.00 ?   77 LYS   A CD      1
ATOM   1254 H  HD2   . LYS A  1   77 ?        22.0963    12.1313    22.8413  1.00  0.00 ?   77 LYS   A HD2     1
ATOM   1255 H  HD3   . LYS A  1   77 ?        21.0544    10.7113    22.9590  1.00  0.00 ?   77 LYS   A HD3     1
ATOM   1256 C  CE    . LYS A  1   77 ?        21.5045    11.3167    20.9635  1.00  0.00 ?   77 LYS   A CE      1
ATOM   1257 H  HE2   . LYS A  1   77 ?        21.7576    10.2712    20.8771  1.00  0.00 ?   77 LYS   A HE2     1
ATOM   1258 H  HE3   . LYS A  1   77 ?        20.6105    11.5190    20.3924  1.00  0.00 ?   77 LYS   A HE3     1
ATOM   1259 N  NZ    . LYS A  1   77 ?        22.6238    12.1333    20.4176  1.00  0.00 ?   77 LYS   A NZ      1
ATOM   1260 H  HZ1   . LYS A  1   77 ?        23.4997    11.5726    20.3998  1.00  0.00 ?   77 LYS   A HZ1     1
ATOM   1261 H  HZ2   . LYS A  1   77 ?        22.4023    12.4410    19.4490  1.00  0.00 ?   77 LYS   A HZ2     1
ATOM   1262 H  HZ3   . LYS A  1   77 ?        22.7752    12.9741    21.0109  1.00  0.00 ?   77 LYS   A HZ3     1
ATOM   1263 C  C     . LYS A  1   77 ?        18.5010    12.9036    26.1321  1.00  0.00 ?   77 LYS   A C       1
ATOM   1264 O  O     . LYS A  1   77 ?        18.7833    12.2452    27.1327  1.00  0.00 ?   77 LYS   A O       1
ATOM   1265 N  N     . ALA A  1   78 ?        18.0388    14.1482    26.1916  1.00  0.00 ?   78 ALA   A N       1
ATOM   1266 H  H     . ALA A  1   78 ?        17.8317    14.6214    25.3590  1.00  0.00 ?   78 ALA   A H       1
ATOM   1267 C  CA    . ALA A  1   78 ?        17.8304    14.8257    27.4652  1.00  0.00 ?   78 ALA   A CA      1
ATOM   1268 H  HA    . ALA A  1   78 ?        18.7855    14.8971    27.9655  1.00  0.00 ?   78 ALA   A HA      1
ATOM   1269 C  CB    . ALA A  1   78 ?        17.3117    16.2372    27.2336  1.00  0.00 ?   78 ALA   A CB      1
ATOM   1270 H  HB1   . ALA A  1   78 ?        16.2466    16.2630    27.4104  1.00  0.00 ?   78 ALA   A HB1     1
ATOM   1271 H  HB2   . ALA A  1   78 ?        17.8057    16.9179    27.9110  1.00  0.00 ?   78 ALA   A HB2     1
ATOM   1272 H  HB3   . ALA A  1   78 ?        17.5147    16.5326    26.2148  1.00  0.00 ?   78 ALA   A HB3     1
ATOM   1273 C  C     . ALA A  1   78 ?        16.8659    14.0445    28.3512  1.00  0.00 ?   78 ALA   A C       1
ATOM   1274 O  O     . ALA A  1   78 ?        17.0566    13.9543    29.5636  1.00  0.00 ?   78 ALA   A O       1
ATOM   1275 N  N     . ALA A  1   79 ?        15.8298    13.4820    27.7379  1.00  0.00 ?   79 ALA   A N       1
ATOM   1276 H  H     . ALA A  1   79 ?        15.7321    13.5894    26.7689  1.00  0.00 ?   79 ALA   A H       1
ATOM   1277 C  CA    . ALA A  1   79 ?        14.8363    12.7075    28.4712  1.00  0.00 ?   79 ALA   A CA      1
ATOM   1278 H  HA    . ALA A  1   79 ?        14.4108    13.3458    29.2323  1.00  0.00 ?   79 ALA   A HA      1
ATOM   1279 C  CB    . ALA A  1   79 ?        13.7151    12.2707    27.5400  1.00  0.00 ?   79 ALA   A CB      1
ATOM   1280 H  HB1   . ALA A  1   79 ?        14.1231    11.6640    26.7452  1.00  0.00 ?   79 ALA   A HB1     1
ATOM   1281 H  HB2   . ALA A  1   79 ?        12.9892    11.6956    28.0956  1.00  0.00 ?   79 ALA   A HB2     1
ATOM   1282 H  HB3   . ALA A  1   79 ?        13.2371    13.1426    27.1183  1.00  0.00 ?   79 ALA   A HB3     1
ATOM   1283 C  C     . ALA A  1   79 ?        15.4718    11.4947    29.1424  1.00  0.00 ?   79 ALA   A C       1
ATOM   1284 O  O     . ALA A  1   79 ?        14.9711    10.9983    30.1510  1.00  0.00 ?   79 ALA   A O       1
ATOM   1285 N  N     . ALA A  1   80 ?        16.5770    11.0219    28.5756  1.00  0.00 ?   80 ALA   A N       1
ATOM   1286 H  H     . ALA A  1   80 ?        16.9276    11.4607    27.7728  1.00  0.00 ?   80 ALA   A H       1
ATOM   1287 C  CA    . ALA A  1   80 ?        17.2813     9.8678    29.1203  1.00  0.00 ?   80 ALA   A CA      1
ATOM   1288 H  HA    . ALA A  1   80 ?        16.5598     9.0781    29.2731  1.00  0.00 ?   80 ALA   A HA      1
ATOM   1289 C  CB    . ALA A  1   80 ?        18.3239     9.3702    28.1301  1.00  0.00 ?   80 ALA   A CB      1
ATOM   1290 H  HB1   . ALA A  1   80 ?        18.6149     8.3630    28.3896  1.00  0.00 ?   80 ALA   A HB1     1
ATOM   1291 H  HB2   . ALA A  1   80 ?        17.9072     9.3791    27.1338  1.00  0.00 ?   80 ALA   A HB2     1
ATOM   1292 H  HB3   . ALA A  1   80 ?        19.1895    10.0151    28.1641  1.00  0.00 ?   80 ALA   A HB3     1
ATOM   1293 C  C     . ALA A  1   80 ?        17.9357    10.2043    30.4559  1.00  0.00 ?   80 ALA   A C       1
ATOM   1294 O  O     . ALA A  1   80 ?        18.1122     9.3346    31.3094  1.00  0.00 ?   80 ALA   A O       1
ATOM   1295 N  N     . LYS A  1   81 ?        18.2947    11.4715    30.6310  1.00  0.00 ?   81 LYS   A N       1
ATOM   1296 H  H     . LYS A  1   81 ?        18.1276    12.1189    29.9136  1.00  0.00 ?   81 LYS   A H       1
ATOM   1297 C  CA    . LYS A  1   81 ?        18.9296    11.9241    31.8631  1.00  0.00 ?   81 LYS   A CA      1
ATOM   1298 H  HA    . LYS A  1   81 ?        19.7174    11.2273    32.1058  1.00  0.00 ?   81 LYS   A HA      1
ATOM   1299 C  CB    . LYS A  1   81 ?        19.5374    13.3148    31.6668  1.00  0.00 ?   81 LYS   A CB      1
ATOM   1300 H  HB2   . LYS A  1   81 ?        18.7708    13.9810    31.2994  1.00  0.00 ?   81 LYS   A HB2     1
ATOM   1301 H  HB3   . LYS A  1   81 ?        19.8907    13.6781    32.6212  1.00  0.00 ?   81 LYS   A HB3     1
ATOM   1302 C  CG    . LYS A  1   81 ?        20.6990    13.3384    30.6884  1.00  0.00 ?   81 LYS   A CG      1
ATOM   1303 H  HG2   . LYS A  1   81 ?        21.6229    13.4162    31.2420  1.00  0.00 ?   81 LYS   A HG2     1
ATOM   1304 H  HG3   . LYS A  1   81 ?        20.6954    12.4207    30.1174  1.00  0.00 ?   81 LYS   A HG3     1
ATOM   1305 C  CD    . LYS A  1   81 ?        20.5988    14.5150    29.7321  1.00  0.00 ?   81 LYS   A CD      1
ATOM   1306 H  HD2   . LYS A  1   81 ?        20.8095    14.1725    28.7299  1.00  0.00 ?   81 LYS   A HD2     1
ATOM   1307 H  HD3   . LYS A  1   81 ?        19.5964    14.9172    29.7738  1.00  0.00 ?   81 LYS   A HD3     1
ATOM   1308 C  CE    . LYS A  1   81 ?        21.5876    15.6128    30.0936  1.00  0.00 ?   81 LYS   A CE      1
ATOM   1309 H  HE2   . LYS A  1   81 ?        21.4234    16.4563    29.4409  1.00  0.00 ?   81 LYS   A HE2     1
ATOM   1310 H  HE3   . LYS A  1   81 ?        21.4155    15.9110    31.1173  1.00  0.00 ?   81 LYS   A HE3     1
ATOM   1311 N  NZ    . LYS A  1   81 ?        22.9983    15.1574    29.9519  1.00  0.00 ?   81 LYS   A NZ      1
ATOM   1312 H  HZ1   . LYS A  1   81 ?        23.3275    14.7315    30.8420  1.00  0.00 ?   81 LYS   A HZ1     1
ATOM   1313 H  HZ2   . LYS A  1   81 ?        23.0707    14.4490    29.1936  1.00  0.00 ?   81 LYS   A HZ2     1
ATOM   1314 H  HZ3   . LYS A  1   81 ?        23.6123    15.9637    29.7180  1.00  0.00 ?   81 LYS   A HZ3     1
ATOM   1315 C  C     . LYS A  1   81 ?        17.9275    11.9534    33.0126  1.00  0.00 ?   81 LYS   A C       1
ATOM   1316 O  O     . LYS A  1   81 ?        18.3040    11.8577    34.1810  1.00  0.00 ?   81 LYS   A O       1
ATOM   1317 N  N     . LYS A  1   82 ?        16.6494    12.0849    32.6741  1.00  0.00 ?   82 LYS   A N       1
ATOM   1318 H  H     . LYS A  1   82 ?        16.4113    12.1567    31.7255  1.00  0.00 ?   82 LYS   A H       1
ATOM   1319 C  CA    . LYS A  1   82 ?        15.5918    12.1239    33.6771  1.00  0.00 ?   82 LYS   A CA      1
ATOM   1320 H  HA    . LYS A  1   82 ?        16.0395    12.3960    34.6209  1.00  0.00 ?   82 LYS   A HA      1
ATOM   1321 C  CB    . LYS A  1   82 ?        14.5432    13.1735    33.3018  1.00  0.00 ?   82 LYS   A CB      1
ATOM   1322 H  HB2   . LYS A  1   82 ?        13.6549    13.0047    33.8925  1.00  0.00 ?   82 LYS   A HB2     1
ATOM   1323 H  HB3   . LYS A  1   82 ?        14.9356    14.1543    33.5298  1.00  0.00 ?   82 LYS   A HB3     1
ATOM   1324 C  CG    . LYS A  1   82 ?        14.1529    13.1457    31.8342  1.00  0.00 ?   82 LYS   A CG      1
ATOM   1325 H  HG2   . LYS A  1   82 ?        15.0307    13.3329    31.2338  1.00  0.00 ?   82 LYS   A HG2     1
ATOM   1326 H  HG3   . LYS A  1   82 ?        13.7527    12.1704    31.5961  1.00  0.00 ?   82 LYS   A HG3     1
ATOM   1327 C  CD    . LYS A  1   82 ?        13.1060    14.1999    31.5156  1.00  0.00 ?   82 LYS   A CD      1
ATOM   1328 H  HD2   . LYS A  1   82 ?        12.3787    13.7794    30.8371  1.00  0.00 ?   82 LYS   A HD2     1
ATOM   1329 H  HD3   . LYS A  1   82 ?        12.6162    14.4969    32.4323  1.00  0.00 ?   82 LYS   A HD3     1
ATOM   1330 C  CE    . LYS A  1   82 ?        13.7295    15.4268    30.8681  1.00  0.00 ?   82 LYS   A CE      1
ATOM   1331 H  HE2   . LYS A  1   82 ?        14.1484    16.0522    31.6414  1.00  0.00 ?   82 LYS   A HE2     1
ATOM   1332 H  HE3   . LYS A  1   82 ?        14.5152    15.1050    30.2005  1.00  0.00 ?   82 LYS   A HE3     1
ATOM   1333 N  NZ    . LYS A  1   82 ?        12.7296    16.2150    30.0957  1.00  0.00 ?   82 LYS   A NZ      1
ATOM   1334 H  HZ1   . LYS A  1   82 ?        12.6674    15.8563    29.1213  1.00  0.00 ?   82 LYS   A HZ1     1
ATOM   1335 H  HZ2   . LYS A  1   82 ?        11.7931    16.1393    30.5419  1.00  0.00 ?   82 LYS   A HZ2     1
ATOM   1336 H  HZ3   . LYS A  1   82 ?        13.0085    17.2167    30.0678  1.00  0.00 ?   82 LYS   A HZ3     1
ATOM   1337 C  C     . LYS A  1   82 ?        14.9294    10.7577    33.8227  1.00  0.00 ?   82 LYS   A C       1
ATOM   1338 O  O     . LYS A  1   82 ?        14.6774    10.2960    34.9351  1.00  0.00 ?   82 LYS   A O       1
ATOM   1339 N  N     . GLU A  1   83 ?        14.6516    10.1161    32.6920  1.00  0.00 ?   83 GLU   A N       1
ATOM   1340 H  H     . GLU A  1   83 ?        14.8767    10.5363    31.8358  1.00  0.00 ?   83 GLU   A H       1
ATOM   1341 C  CA    . GLU A  1   83 ?        14.0191     8.8022    32.6955  1.00  0.00 ?   83 GLU   A CA      1
ATOM   1342 H  HA    . GLU A  1   83 ?        14.1262     8.3853    33.6855  1.00  0.00 ?   83 GLU   A HA      1
ATOM   1343 C  CB    . GLU A  1   83 ?        12.5298     8.9277    32.3677  1.00  0.00 ?   83 GLU   A CB      1
ATOM   1344 H  HB2   . GLU A  1   83 ?        12.3510     8.5008    31.3918  1.00  0.00 ?   83 GLU   A HB2     1
ATOM   1345 H  HB3   . GLU A  1   83 ?        11.9644     8.3732    33.1020  1.00  0.00 ?   83 GLU   A HB3     1
ATOM   1346 C  CG    . GLU A  1   83 ?        12.0265    10.3614    32.3619  1.00  0.00 ?   83 GLU   A CG      1
ATOM   1347 H  HG2   . GLU A  1   83 ?        12.4627    10.8860    33.1986  1.00  0.00 ?   83 GLU   A HG2     1
ATOM   1348 H  HG3   . GLU A  1   83 ?        12.3357    10.8342    31.4413  1.00  0.00 ?   83 GLU   A HG3     1
ATOM   1349 C  CD    . GLU A  1   83 ?        10.5166    10.4501    32.4693  1.00  0.00 ?   83 GLU   A CD      1
ATOM   1350 O  OE1   . GLU A  1   83 ?        10.0137    10.6581    33.5935  1.00  0.00 ?   83 GLU   A OE1     1
ATOM   1351 O  OE2   . GLU A  1   83 ?         9.8381    10.3113    31.4304  1.00  0.00 ?   83 GLU   A OE2     1
ATOM   1352 C  C     . GLU A  1   83 ?        14.6949     7.8704    31.6937  1.00  0.00 ?   83 GLU   A C       1
ATOM   1353 O  O     . GLU A  1   83 ?        14.1443     7.5441    30.6419  1.00  0.00 ?   83 GLU   A O       1
ATOM   1354 N  N     . PRO A  1   84 ?        15.9179     7.4314    32.0264  1.00  0.00 ?   84 PRO   A N       1
ATOM   1355 C  CA    . PRO A  1   84 ?        16.6959     6.5313    31.1701  1.00  0.00 ?   84 PRO   A CA      1
ATOM   1356 H  HA    . PRO A  1   84 ?        16.7921     6.9221    30.1676  1.00  0.00 ?   84 PRO   A HA      1
ATOM   1357 C  CB    . PRO A  1   84 ?        18.0706     6.5020    31.8428  1.00  0.00 ?   84 PRO   A CB      1
ATOM   1358 H  HB2   . PRO A  1   84 ?        18.5046     5.5175    31.7376  1.00  0.00 ?   84 PRO   A HB2     1
ATOM   1359 H  HB3   . PRO A  1   84 ?        18.7154     7.2366    31.3846  1.00  0.00 ?   84 PRO   A HB3     1
ATOM   1360 C  CG    . PRO A  1   84 ?        17.8006     6.8296    33.2708  1.00  0.00 ?   84 PRO   A CG      1
ATOM   1361 H  HG2   . PRO A  1   84 ?        17.5488     5.9307    33.8125  1.00  0.00 ?   84 PRO   A HG2     1
ATOM   1362 H  HG3   . PRO A  1   84 ?        18.6671     7.3029    33.7085  1.00  0.00 ?   84 PRO   A HG3     1
ATOM   1363 C  CD    . PRO A  1   84 ?        16.6351     7.7796    33.2645  1.00  0.00 ?   84 PRO   A CD      1
ATOM   1364 H  HD2   . PRO A  1   84 ?        16.0109     7.6169    34.1306  1.00  0.00 ?   84 PRO   A HD2     1
ATOM   1365 H  HD3   . PRO A  1   84 ?        16.9819     8.8021    33.2337  1.00  0.00 ?   84 PRO   A HD3     1
ATOM   1366 C  C     . PRO A  1   84 ?        16.1012     5.1284    31.1120  1.00  0.00 ?   84 PRO   A C       1
ATOM   1367 O  O     . PRO A  1   84 ?        16.4202     4.3454    30.2171  1.00  0.00 ?   84 PRO   A O       1
ATOM   1368 N  N     . ARG A  1   85 ?        15.2353     4.8176    32.0711  1.00  0.00 ?   85 ARG   A N       1
ATOM   1369 H  H     . ARG A  1   85 ?        15.0213     5.4843    32.7569  1.00  0.00 ?   85 ARG   A H       1
ATOM   1370 C  CA    . ARG A  1   85 ?        14.5967     3.5083    32.1289  1.00  0.00 ?   85 ARG   A CA      1
ATOM   1371 H  HA    . ARG A  1   85 ?        15.3676     2.7585    32.0329  1.00  0.00 ?   85 ARG   A HA      1
ATOM   1372 C  CB    . ARG A  1   85 ?        13.8863     3.3225    33.4709  1.00  0.00 ?   85 ARG   A CB      1
ATOM   1373 H  HB2   . ARG A  1   85 ?        13.2423     2.4576    33.4076  1.00  0.00 ?   85 ARG   A HB2     1
ATOM   1374 H  HB3   . ARG A  1   85 ?        14.6282     3.1536    34.2367  1.00  0.00 ?   85 ARG   A HB3     1
ATOM   1375 C  CG    . ARG A  1   85 ?        13.0401     4.5161    33.8825  1.00  0.00 ?   85 ARG   A CG      1
ATOM   1376 H  HG2   . ARG A  1   85 ?        13.6359     5.1726    34.4994  1.00  0.00 ?   85 ARG   A HG2     1
ATOM   1377 H  HG3   . ARG A  1   85 ?        12.7221     5.0429    32.9952  1.00  0.00 ?   85 ARG   A HG3     1
ATOM   1378 C  CD    . ARG A  1   85 ?        11.8122     4.0839    34.6685  1.00  0.00 ?   85 ARG   A CD      1
ATOM   1379 H  HD2   . ARG A  1   85 ?        11.0288     4.8111    34.5155  1.00  0.00 ?   85 ARG   A HD2     1
ATOM   1380 H  HD3   . ARG A  1   85 ?        11.4868     3.1220    34.3014  1.00  0.00 ?   85 ARG   A HD3     1
ATOM   1381 N  NE    . ARG A  1   85 ?        12.0873     3.9779    36.0989  1.00  0.00 ?   85 ARG   A NE      1
ATOM   1382 H  HE    . ARG A  1   85 ?        13.0160     4.0848    36.3916  1.00  0.00 ?   85 ARG   A HE      1
ATOM   1383 C  CZ    . ARG A  1   85 ?        11.1509     3.7468    37.0122  1.00  0.00 ?   85 ARG   A CZ      1
ATOM   1384 N  NH1   . ARG A  1   85 ?         9.8853     3.5979    36.6460  1.00  0.00 ?   85 ARG   A NH1     1
ATOM   1385 H  HH11  . ARG A  1   85 ?         9.6348     3.6590    35.6800  1.00  0.00 ?   85 ARG   A HH11    1
ATOM   1386 H  HH12  . ARG A  1   85 ?         9.1823     3.4228    37.3356  1.00  0.00 ?   85 ARG   A HH12    1
ATOM   1387 N  NH2   . ARG A  1   85 ?        11.4797     3.6638    38.2951  1.00  0.00 ?   85 ARG   A NH2     1
ATOM   1388 H  HH21  . ARG A  1   85 ?        12.4328     3.7753    38.5749  1.00  0.00 ?   85 ARG   A HH21    1
ATOM   1389 H  HH22  . ARG A  1   85 ?        10.7744     3.4900    38.9816  1.00  0.00 ?   85 ARG   A HH22    1
ATOM   1390 C  C     . ARG A  1   85 ?        13.6001     3.3386    30.9859  1.00  0.00 ?   85 ARG   A C       1
ATOM   1391 O  O     . ARG A  1   85 ?        13.4608     2.2513    30.4252  1.00  0.00 ?   85 ARG   A O       1
ATOM   1392 N  N     . LYS A  1   86 ?        12.9083     4.4207    30.6455  1.00  0.00 ?   86 LYS   A N       1
ATOM   1393 H  H     . LYS A  1   86 ?        13.0638     5.2591    31.1299  1.00  0.00 ?   86 LYS   A H       1
ATOM   1394 C  CA    . LYS A  1   86 ?        11.9248     4.3935    29.5694  1.00  0.00 ?   86 LYS   A CA      1
ATOM   1395 H  HA    . LYS A  1   86 ?        11.7342     3.3607    29.3202  1.00  0.00 ?   86 LYS   A HA      1
ATOM   1396 C  CB    . LYS A  1   86 ?        10.6182     5.0448    30.0283  1.00  0.00 ?   86 LYS   A CB      1
ATOM   1397 H  HB2   . LYS A  1   86 ?        10.7324     6.1181    29.9910  1.00  0.00 ?   86 LYS   A HB2     1
ATOM   1398 H  HB3   . LYS A  1   86 ?         9.8274     4.7519    29.3527  1.00  0.00 ?   86 LYS   A HB3     1
ATOM   1399 C  CG    . LYS A  1   86 ?        10.2079     4.6574    31.4385  1.00  0.00 ?   86 LYS   A CG      1
ATOM   1400 H  HG2   . LYS A  1   86 ?        10.6908     3.7280    31.7018  1.00  0.00 ?   86 LYS   A HG2     1
ATOM   1401 H  HG3   . LYS A  1   86 ?        10.5218     5.4344    32.1211  1.00  0.00 ?   86 LYS   A HG3     1
ATOM   1402 C  CD    . LYS A  1   86 ?         8.7033     4.4787    31.5523  1.00  0.00 ?   86 LYS   A CD      1
ATOM   1403 H  HD2   . LYS A  1   86 ?         8.4367     4.3986    32.5957  1.00  0.00 ?   86 LYS   A HD2     1
ATOM   1404 H  HD3   . LYS A  1   86 ?         8.2136     5.3393    31.1188  1.00  0.00 ?   86 LYS   A HD3     1
ATOM   1405 C  CE    . LYS A  1   86 ?         8.2344     3.2260    30.8283  1.00  0.00 ?   86 LYS   A CE      1
ATOM   1406 H  HE2   . LYS A  1   86 ?         8.2409     3.4163    29.7660  1.00  0.00 ?   86 LYS   A HE2     1
ATOM   1407 H  HE3   . LYS A  1   86 ?         8.9165     2.4195    31.0536  1.00  0.00 ?   86 LYS   A HE3     1
ATOM   1408 N  NZ    . LYS A  1   86 ?         6.8600     2.8284    31.2412  1.00  0.00 ?   86 LYS   A NZ      1
ATOM   1409 H  HZ1   . LYS A  1   86 ?         6.5403     3.4194    32.0352  1.00  0.00 ?   86 LYS   A HZ1     1
ATOM   1410 H  HZ2   . LYS A  1   86 ?         6.1995     2.9476    30.4465  1.00  0.00 ?   86 LYS   A HZ2     1
ATOM   1411 H  HZ3   . LYS A  1   86 ?         6.8506     1.8318    31.5391  1.00  0.00 ?   86 LYS   A HZ3     1
ATOM   1412 C  C     . LYS A  1   86 ?        12.4540     5.1088    28.3305  1.00  0.00 ?   86 LYS   A C       1
ATOM   1413 O  O     . LYS A  1   86 ?        12.0637     4.7949    27.2059  1.00  0.00 ?   86 LYS   A O       1
ATOM   1414 N  N     . VAL A  1   87 ?        13.3458     6.0711    28.5440  1.00  0.00 ?   87 VAL   A N       1
ATOM   1415 H  H     . VAL A  1   87 ?        13.6176     6.2756    29.4630  1.00  0.00 ?   87 VAL   A H       1
ATOM   1416 C  CA    . VAL A  1   87 ?        13.9306     6.8291    27.4443  1.00  0.00 ?   87 VAL   A CA      1
ATOM   1417 H  HA    . VAL A  1   87 ?        13.2475     6.7858    26.6084  1.00  0.00 ?   87 VAL   A HA      1
ATOM   1418 C  CB    . VAL A  1   87 ?        14.1333     8.3073    27.8268  1.00  0.00 ?   87 VAL   A CB      1
ATOM   1419 H  HB    . VAL A  1   87 ?        14.9137     8.3617    28.5716  1.00  0.00 ?   87 VAL   A HB      1
ATOM   1420 C  CG1   . VAL A  1   87 ?        14.5736     9.1167    26.6166  1.00  0.00 ?   87 VAL   A CG1     1
ATOM   1421 H  HG11  . VAL A  1   87 ?        13.7033     9.4582    26.0760  1.00  0.00 ?   87 VAL   A HG11    1
ATOM   1422 H  HG12  . VAL A  1   87 ?        15.1512     9.9685    26.9440  1.00  0.00 ?   87 VAL   A HG12    1
ATOM   1423 H  HG13  . VAL A  1   87 ?        15.1789     8.4981    25.9705  1.00  0.00 ?   87 VAL   A HG13    1
ATOM   1424 C  CG2   . VAL A  1   87 ?        12.8590     8.8813    28.4275  1.00  0.00 ?   87 VAL   A CG2     1
ATOM   1425 H  HG21  . VAL A  1   87 ?        13.0649     9.8562    28.8442  1.00  0.00 ?   87 VAL   A HG21    1
ATOM   1426 H  HG22  . VAL A  1   87 ?        12.1066     8.9703    27.6580  1.00  0.00 ?   87 VAL   A HG22    1
ATOM   1427 H  HG23  . VAL A  1   87 ?        12.5010     8.2250    29.2070  1.00  0.00 ?   87 VAL   A HG23    1
ATOM   1428 C  C     . VAL A  1   87 ?        15.2698     6.2371    27.0197  1.00  0.00 ?   87 VAL   A C       1
ATOM   1429 O  O     . VAL A  1   87 ?        16.2833     6.4229    27.6925  1.00  0.00 ?   87 VAL   A O       1
ATOM   1430 N  N     . ALA A  1   88 ?        15.2663     5.5237    25.8985  1.00  0.00 ?   88 ALA   A N       1
ATOM   1431 H  H     . ALA A  1   88 ?        14.4267     5.4113    25.4062  1.00  0.00 ?   88 ALA   A H       1
ATOM   1432 C  CA    . ALA A  1   88 ?        16.4815     4.9060    25.3823  1.00  0.00 ?   88 ALA   A CA      1
ATOM   1433 H  HA    . ALA A  1   88 ?        17.3260     5.4659    25.7579  1.00  0.00 ?   88 ALA   A HA      1
ATOM   1434 C  CB    . ALA A  1   88 ?        16.6014     3.4754    25.8861  1.00  0.00 ?   88 ALA   A CB      1
ATOM   1435 H  HB1   . ALA A  1   88 ?        16.0707     3.3774    26.8216  1.00  0.00 ?   88 ALA   A HB1     1
ATOM   1436 H  HB2   . ALA A  1   88 ?        16.1757     2.8005    25.1584  1.00  0.00 ?   88 ALA   A HB2     1
ATOM   1437 H  HB3   . ALA A  1   88 ?        17.6431     3.2327    26.0361  1.00  0.00 ?   88 ALA   A HB3     1
ATOM   1438 C  C     . ALA A  1   88 ?        16.5077     4.9360    23.8579  1.00  0.00 ?   88 ALA   A C       1
ATOM   1439 O  O     . ALA A  1   88 ?        15.5338     5.3326    23.2187  1.00  0.00 ?   88 ALA   A O       1
ATOM   1440 N  N     . ALA A  1   89 ?        17.6287     4.5148    23.2816  1.00  0.00 ?   89 ALA   A N       1
ATOM   1441 H  H     . ALA A  1   89 ?        18.3705     4.2106    23.8447  1.00  0.00 ?   89 ALA   A H       1
ATOM   1442 C  CA    . ALA A  1   89 ?        17.7807     4.4925    21.8321  1.00  0.00 ?   89 ALA   A CA      1
ATOM   1443 H  HA    . ALA A  1   89 ?        17.4540     5.4480    21.4474  1.00  0.00 ?   89 ALA   A HA      1
ATOM   1444 C  CB    . ALA A  1   89 ?        19.2438     4.3078    21.4577  1.00  0.00 ?   89 ALA   A CB      1
ATOM   1445 H  HB1   . ALA A  1   89 ?        19.6896     5.2717    21.2614  1.00  0.00 ?   89 ALA   A HB1     1
ATOM   1446 H  HB2   . ALA A  1   89 ?        19.7662     3.8287    22.2724  1.00  0.00 ?   89 ALA   A HB2     1
ATOM   1447 H  HB3   . ALA A  1   89 ?        19.3141     3.6919    20.5733  1.00  0.00 ?   89 ALA   A HB3     1
ATOM   1448 C  C     . ALA A  1   89 ?        16.9299     3.3917    21.2078  1.00  0.00 ?   89 ALA   A C       1
ATOM   1449 O  O     . ALA A  1   89 ?        16.7059     3.3767    19.9972  1.00  0.00 ?   89 ALA   A O       1
ATOM   1450 N  N     . LYS A  1   90 ?        16.4583     2.4704    22.0410  1.00  0.00 ?   90 LYS   A N       1
ATOM   1451 H  H     . LYS A  1   90 ?        16.6712     2.5362    22.9961  1.00  0.00 ?   90 LYS   A H       1
ATOM   1452 C  CA    . LYS A  1   90 ?        15.6313     1.3651    21.5717  1.00  0.00 ?   90 LYS   A CA      1
ATOM   1453 H  HA    . LYS A  1   90 ?        15.6420     1.3777    20.4924  1.00  0.00 ?   90 LYS   A HA      1
ATOM   1454 C  CB    . LYS A  1   90 ?        16.2013     0.0315    22.0602  1.00  0.00 ?   90 LYS   A CB      1
ATOM   1455 H  HB2   . LYS A  1   90 ?        15.4689    -0.7436    21.8892  1.00  0.00 ?   90 LYS   A HB2     1
ATOM   1456 H  HB3   . LYS A  1   90 ?        17.0920    -0.1953    21.4919  1.00  0.00 ?   90 LYS   A HB3     1
ATOM   1457 C  CG    . LYS A  1   90 ?        16.5637     0.0286    23.5352  1.00  0.00 ?   90 LYS   A CG      1
ATOM   1458 H  HG2   . LYS A  1   90 ?        16.0124     0.8120    24.0337  1.00  0.00 ?   90 LYS   A HG2     1
ATOM   1459 H  HG3   . LYS A  1   90 ?        16.2968    -0.9286    23.9602  1.00  0.00 ?   90 LYS   A HG3     1
ATOM   1460 C  CD    . LYS A  1   90 ?        18.0501     0.2643    23.7447  1.00  0.00 ?   90 LYS   A CD      1
ATOM   1461 H  HD2   . LYS A  1   90 ?        18.5904    -0.1175    22.8912  1.00  0.00 ?   90 LYS   A HD2     1
ATOM   1462 H  HD3   . LYS A  1   90 ?        18.2275     1.3264    23.8396  1.00  0.00 ?   90 LYS   A HD3     1
ATOM   1463 C  CE    . LYS A  1   90 ?        18.5542    -0.4351    24.9978  1.00  0.00 ?   90 LYS   A CE      1
ATOM   1464 H  HE2   . LYS A  1   90 ?        17.7525    -0.4752    25.7190  1.00  0.00 ?   90 LYS   A HE2     1
ATOM   1465 H  HE3   . LYS A  1   90 ?        18.8545    -1.4394    24.7373  1.00  0.00 ?   90 LYS   A HE3     1
ATOM   1466 N  NZ    . LYS A  1   90 ?        19.7145     0.2767    25.6016  1.00  0.00 ?   90 LYS   A NZ      1
ATOM   1467 H  HZ1   . LYS A  1   90 ?        19.4655     0.6265    26.5491  1.00  0.00 ?   90 LYS   A HZ1     1
ATOM   1468 H  HZ2   . LYS A  1   90 ?        20.5260    -0.3687    25.6844  1.00  0.00 ?   90 LYS   A HZ2     1
ATOM   1469 H  HZ3   . LYS A  1   90 ?        19.9873     1.0847    25.0062  1.00  0.00 ?   90 LYS   A HZ3     1
ATOM   1470 C  C     . LYS A  1   90 ?        14.1917     1.5208    22.0513  1.00  0.00 ?   90 LYS   A C       1
ATOM   1471 O  O     . LYS A  1   90 ?        13.3607     0.6350    21.8502  1.00  0.00 ?   90 LYS   A O       1
ATOM   1472 N  N     . PHE A  1   91 ?        13.9031     2.6527    22.6848  1.00  0.00 ?   91 PHE   A N       1
ATOM   1473 H  H     . PHE A  1   91 ?        14.6085     3.3212    22.8146  1.00  0.00 ?   91 PHE   A H       1
ATOM   1474 C  CA    . PHE A  1   91 ?        12.5633     2.9245    23.1925  1.00  0.00 ?   91 PHE   A CA      1
ATOM   1475 H  HA    . PHE A  1   91 ?        11.9049     2.1577    22.8148  1.00  0.00 ?   91 PHE   A HA      1
ATOM   1476 C  CB    . PHE A  1   91 ?        12.5556     2.8791    24.7219  1.00  0.00 ?   91 PHE   A CB      1
ATOM   1477 H  HB2   . PHE A  1   91 ?        13.1010     3.7292    25.1030  1.00  0.00 ?   91 PHE   A HB2     1
ATOM   1478 H  HB3   . PHE A  1   91 ?        11.5351     2.9253    25.0709  1.00  0.00 ?   91 PHE   A HB3     1
ATOM   1479 C  CG    . PHE A  1   91 ?        13.1834     1.6375    25.2880  1.00  0.00 ?   91 PHE   A CG      1
ATOM   1480 C  CD1   . PHE A  1   91 ?        14.0072     1.7069    26.3998  1.00  0.00 ?   91 PHE   A CD1     1
ATOM   1481 H  HD1   . PHE A  1   91 ?        14.1962     2.6665    26.8604  1.00  0.00 ?   91 PHE   A HD1     1
ATOM   1482 C  CE1   . PHE A  1   91 ?        14.5863     0.5663    26.9235  1.00  0.00 ?   91 PHE   A CE1     1
ATOM   1483 H  HE1   . PHE A  1   91 ?        15.2269     0.6349    27.7901  1.00  0.00 ?   91 PHE   A HE1     1
ATOM   1484 C  CZ    . PHE A  1   91 ?        14.3459    -0.6601    26.3356  1.00  0.00 ?   91 PHE   A CZ      1
ATOM   1485 H  HZ    . PHE A  1   91 ?        14.7966    -1.5525    26.7435  1.00  0.00 ?   91 PHE   A HZ      1
ATOM   1486 C  CE2   . PHE A  1   91 ?        13.5258    -0.7429    25.2273  1.00  0.00 ?   91 PHE   A CE2     1
ATOM   1487 H  HE2   . PHE A  1   91 ?        13.3366    -1.7006    24.7657  1.00  0.00 ?   91 PHE   A HE2     1
ATOM   1488 C  CD2   . PHE A  1   91 ?        12.9500     0.4010    24.7078  1.00  0.00 ?   91 PHE   A CD2     1
ATOM   1489 H  HD2   . PHE A  1   91 ?        12.3098     0.3347    23.8404  1.00  0.00 ?   91 PHE   A HD2     1
ATOM   1490 C  C     . PHE A  1   91 ?        12.0642     4.2834    22.7103  1.00  0.00 ?   91 PHE   A C       1
ATOM   1491 O  O     . PHE A  1   91 ?        10.8592     4.5308    22.6517  1.00  0.00 ?   91 PHE   A O       1
ATOM   1492 N  N     . THR A  1   92 ?        13.0000     5.1628    22.3659  1.00  0.00 ?   92 THR   A N       1
ATOM   1493 H  H     . THR A  1   92 ?        13.9433     4.9066    22.4344  1.00  0.00 ?   92 THR   A H       1
ATOM   1494 C  CA    . THR A  1   92 ?        12.6570     6.4971    21.8905  1.00  0.00 ?   92 THR   A CA      1
ATOM   1495 H  HA    . THR A  1   92 ?        11.6526     6.7206    22.2200  1.00  0.00 ?   92 THR   A HA      1
ATOM   1496 C  CB    . THR A  1   92 ?        13.6053     7.5620    22.4730  1.00  0.00 ?   92 THR   A CB      1
ATOM   1497 H  HB    . THR A  1   92 ?        13.2044     8.5403    22.2492  1.00  0.00 ?   92 THR   A HB      1
ATOM   1498 O  OG1   . THR A  1   92 ?        14.9021     7.4413    21.8779  1.00  0.00 ?   92 THR   A OG1     1
ATOM   1499 H  HG1   . THR A  1   92 ?        15.1079     6.5128    21.7445  1.00  0.00 ?   92 THR   A HG1     1
ATOM   1500 C  CG2   . THR A  1   92 ?        13.7192     7.4173    23.9831  1.00  0.00 ?   92 THR   A CG2     1
ATOM   1501 H  HG21  . THR A  1   92 ?        13.3567     8.3163    24.4593  1.00  0.00 ?   92 THR   A HG21    1
ATOM   1502 H  HG22  . THR A  1   92 ?        13.1289     6.5738    24.3095  1.00  0.00 ?   92 THR   A HG22    1
ATOM   1503 H  HG23  . THR A  1   92 ?        14.7530     7.2589    24.2526  1.00  0.00 ?   92 THR   A HG23    1
ATOM   1504 C  C     . THR A  1   92 ?        12.7054     6.5679    20.3686  1.00  0.00 ?   92 THR   A C       1
ATOM   1505 O  O     . THR A  1   92 ?        13.2873     5.7019    19.7159  1.00  0.00 ?   92 THR   A O       1
ATOM   1506 N  N     . MET A  1   93 ?        12.0908     7.6050    19.8092  1.00  0.00 ?   93 MET   A N       1
ATOM   1507 H  H     . MET A  1   93 ?        11.6439     8.2629    20.3820  1.00  0.00 ?   93 MET   A H       1
ATOM   1508 C  CA    . MET A  1   93 ?        12.0661     7.7890    18.3628  1.00  0.00 ?   93 MET   A CA      1
ATOM   1509 H  HA    . MET A  1   93 ?        13.0334     7.5050    17.9764  1.00  0.00 ?   93 MET   A HA      1
ATOM   1510 C  CB    . MET A  1   93 ?        10.9966     6.8955    17.7317  1.00  0.00 ?   93 MET   A CB      1
ATOM   1511 H  HB2   . MET A  1   93 ?        11.0181     7.0301    16.6606  1.00  0.00 ?   93 MET   A HB2     1
ATOM   1512 H  HB3   . MET A  1   93 ?        11.2231     5.8651    17.9617  1.00  0.00 ?   93 MET   A HB3     1
ATOM   1513 C  CG    . MET A  1   93 ?         9.5889     7.1941    18.2214  1.00  0.00 ?   93 MET   A CG      1
ATOM   1514 H  HG2   . MET A  1   93 ?         8.9762     6.3175    18.0721  1.00  0.00 ?   93 MET   A HG2     1
ATOM   1515 H  HG3   . MET A  1   93 ?         9.6313     7.4256    19.2754  1.00  0.00 ?   93 MET   A HG3     1
ATOM   1516 S  SD    . MET A  1   93 ?         8.8314     8.5814    17.3539  1.00  0.00 ?   93 MET   A SD      1
ATOM   1517 C  CE    . MET A  1   93 ?         8.3642     7.8014    15.8107  1.00  0.00 ?   93 MET   A CE      1
ATOM   1518 H  HE1   . MET A  1   93 ?         7.4298     7.2760    15.9414  1.00  0.00 ?   93 MET   A HE1     1
ATOM   1519 H  HE2   . MET A  1   93 ?         8.2493     8.5557    15.0465  1.00  0.00 ?   93 MET   A HE2     1
ATOM   1520 H  HE3   . MET A  1   93 ?         9.1320     7.1023    15.5139  1.00  0.00 ?   93 MET   A HE3     1
ATOM   1521 C  C     . MET A  1   93 ?        11.8023     9.2482    18.0048  1.00  0.00 ?   93 MET   A C       1
ATOM   1522 O  O     . MET A  1   93 ?        11.5874    10.0835    18.8839  1.00  0.00 ?   93 MET   A O       1
ATOM   1523 N  N     . CYS A  1   94 ?        11.8204     9.5476    16.7108  1.00  0.00 ?   94 CYS   A N       1
ATOM   1524 H  H     . CYS A  1   94 ?        11.9972     8.8386    16.0578  1.00  0.00 ?   94 CYS   A H       1
ATOM   1525 C  CA    . CYS A  1   94 ?        11.5842    10.9069    16.2372  1.00  0.00 ?   94 CYS   A CA      1
ATOM   1526 H  HA    . CYS A  1   94 ?        10.8638    11.3663    16.8968  1.00  0.00 ?   94 CYS   A HA      1
ATOM   1527 C  CB    . CYS A  1   94 ?        12.8818    11.7154    16.2760  1.00  0.00 ?   94 CYS   A CB      1
ATOM   1528 H  HB2   . CYS A  1   94 ?        13.4805    11.3814    17.1107  1.00  0.00 ?   94 CYS   A HB2     1
ATOM   1529 H  HB3   . CYS A  1   94 ?        13.4285    11.5483    15.3600  1.00  0.00 ?   94 CYS   A HB3     1
ATOM   1530 S  SG    . CYS A  1   94 ?        12.6359    13.4977    16.4559  1.00  0.00 ?   94 CYS   A SG      1
ATOM   1531 H  HG    . CYS A  1   94 ?        11.4502    13.7996    15.9492  1.00  0.00 ?   94 CYS   A HG      1
ATOM   1532 C  C     . CYS A  1   94 ?        11.0181    10.8985    14.8210  1.00  0.00 ?   94 CYS   A C       1
ATOM   1533 O  O     . CYS A  1   94 ?        11.6279    10.3530    13.9002  1.00  0.00 ?   94 CYS   A O       1
ATOM   1534 N  N     . LEU A  1   95 ?         9.8481    11.5049    14.6538  1.00  0.00 ?   95 LEU   A N       1
ATOM   1535 H  H     . LEU A  1   95 ?         9.4104    11.9216    15.4247  1.00  0.00 ?   95 LEU   A H       1
ATOM   1536 C  CA    . LEU A  1   95 ?         9.1977    11.5664    13.3494  1.00  0.00 ?   95 LEU   A CA      1
ATOM   1537 H  HA    . LEU A  1   95 ?         9.5324    10.7174    12.7721  1.00  0.00 ?   95 LEU   A HA      1
ATOM   1538 C  CB    . LEU A  1   95 ?         7.6784    11.4917    13.5110  1.00  0.00 ?   95 LEU   A CB      1
ATOM   1539 H  HB2   . LEU A  1   95 ?         7.4295    10.4940    13.8385  1.00  0.00 ?   95 LEU   A HB2     1
ATOM   1540 H  HB3   . LEU A  1   95 ?         7.3927    12.2012    14.2746  1.00  0.00 ?   95 LEU   A HB3     1
ATOM   1541 C  CG    . LEU A  1   95 ?         6.8545    11.7924    12.2585  1.00  0.00 ?   95 LEU   A CG      1
ATOM   1542 H  HG    . LEU A  1   95 ?         7.2564    12.6715    11.7734  1.00  0.00 ?   95 LEU   A HG      1
ATOM   1543 C  CD1   . LEU A  1   95 ?         6.9370    10.6355    11.2748  1.00  0.00 ?   95 LEU   A CD1     1
ATOM   1544 H  HD11  . LEU A  1   95 ?         7.0018     9.7047    11.8185  1.00  0.00 ?   95 LEU   A HD11    1
ATOM   1545 H  HD12  . LEU A  1   95 ?         6.0542    10.6284    10.6526  1.00  0.00 ?   95 LEU   A HD12    1
ATOM   1546 H  HD13  . LEU A  1   95 ?         7.8135    10.7521    10.6547  1.00  0.00 ?   95 LEU   A HD13    1
ATOM   1547 C  CD2   . LEU A  1   95 ?         5.4064    12.0781    12.6285  1.00  0.00 ?   95 LEU   A CD2     1
ATOM   1548 H  HD21  . LEU A  1   95 ?         4.7908    11.2353    12.3506  1.00  0.00 ?   95 LEU   A HD21    1
ATOM   1549 H  HD22  . LEU A  1   95 ?         5.3326    12.2421    13.6934  1.00  0.00 ?   95 LEU   A HD22    1
ATOM   1550 H  HD23  . LEU A  1   95 ?         5.0680    12.9595    12.1043  1.00  0.00 ?   95 LEU   A HD23    1
ATOM   1551 C  C     . LEU A  1   95 ?         9.5796    12.8447    12.6101  1.00  0.00 ?   95 LEU   A C       1
ATOM   1552 O  O     . LEU A  1   95 ?         9.3875    13.9494    13.1187  1.00  0.00 ?   95 LEU   A O       1
ATOM   1553 N  N     . PHE A  1   96 ?        10.1196    12.6871    11.4061  1.00  0.00 ?   96 PHE   A N       1
ATOM   1554 H  H     . PHE A  1   96 ?        10.2474    11.7808    11.0546  1.00  0.00 ?   96 PHE   A H       1
ATOM   1555 C  CA    . PHE A  1   96 ?        10.5274    13.8287    10.5957  1.00  0.00 ?   96 PHE   A CA      1
ATOM   1556 H  HA    . PHE A  1   96 ?        10.8515    14.6104    11.2651  1.00  0.00 ?   96 PHE   A HA      1
ATOM   1557 C  CB    . PHE A  1   96 ?        11.6910    13.4418     9.6805  1.00  0.00 ?   96 PHE   A CB      1
ATOM   1558 H  HB2   . PHE A  1   96 ?        11.4608    12.5064     9.1932  1.00  0.00 ?   96 PHE   A HB2     1
ATOM   1559 H  HB3   . PHE A  1   96 ?        11.8222    14.2097     8.9332  1.00  0.00 ?   96 PHE   A HB3     1
ATOM   1560 C  CG    . PHE A  1   96 ?        12.9948    13.2742    10.4070  1.00  0.00 ?   96 PHE   A CG      1
ATOM   1561 C  CD1   . PHE A  1   96 ?        13.1542    12.2709    11.3491  1.00  0.00 ?   96 PHE   A CD1     1
ATOM   1562 H  HD1   . PHE A  1   96 ?        12.3289    11.6049    11.5590  1.00  0.00 ?   96 PHE   A HD1     1
ATOM   1563 C  CE1   . PHE A  1   96 ?        14.3529    12.1136    12.0192  1.00  0.00 ?   96 PHE   A CE1     1
ATOM   1564 H  HE1   . PHE A  1   96 ?        14.4631    11.3276    12.7516  1.00  0.00 ?   96 PHE   A HE1     1
ATOM   1565 C  CZ    . PHE A  1   96 ?        15.4078    12.9640    11.7523  1.00  0.00 ?   96 PHE   A CZ      1
ATOM   1566 H  HZ    . PHE A  1   96 ?        16.3453    12.8425    12.2740  1.00  0.00 ?   96 PHE   A HZ      1
ATOM   1567 C  CE2   . PHE A  1   96 ?        15.2621    13.9678    10.8147  1.00  0.00 ?   96 PHE   A CE2     1
ATOM   1568 H  HE2   . PHE A  1   96 ?        16.0853    14.6342    10.6044  1.00  0.00 ?   96 PHE   A HE2     1
ATOM   1569 C  CD2   . PHE A  1   96 ?        14.0610    14.1205    10.1481  1.00  0.00 ?   96 PHE   A CD2     1
ATOM   1570 H  HD2   . PHE A  1   96 ?        13.9484    14.9067     9.4161  1.00  0.00 ?   96 PHE   A HD2     1
ATOM   1571 C  C     . PHE A  1   96 ?         9.3602    14.3479     9.7612  1.00  0.00 ?   96 PHE   A C       1
ATOM   1572 O  O     . PHE A  1   96 ?         8.8512    13.6510     8.8844  1.00  0.00 ?   96 PHE   A O       1
ATOM   1573 N  N     . GLY A  1   97 ?         8.9406    15.5781    10.0418  1.00  0.00 ?   97 GLY   A N       1
ATOM   1574 H  H     . GLY A  1   97 ?         9.3845    16.0875    10.7519  1.00  0.00 ?   97 GLY   A H       1
ATOM   1575 C  CA    . GLY A  1   97 ?         7.8365    16.1704     9.3096  1.00  0.00 ?   97 GLY   A CA      1
ATOM   1576 H  HA2   . GLY A  1   97 ?         7.3508    15.4012     8.7279  1.00  0.00 ?   97 GLY   A HA2     1
ATOM   1577 H  HA3   . GLY A  1   97 ?         7.1270    16.5752    10.0164  1.00  0.00 ?   97 GLY   A HA3     1
ATOM   1578 C  C     . GLY A  1   97 ?         8.2863    17.2793     8.3792  1.00  0.00 ?   97 GLY   A C       1
ATOM   1579 O  O     . GLY A  1   97 ?         9.4195    17.7555     8.4486  1.00  0.00 ?   97 GLY   A O       1
ATOM   1580 N  N     . PRO A  1   98 ?         7.3852    17.7063     7.4821  1.00  0.00 ?   98 PRO   A N       1
ATOM   1581 C  CA    . PRO A  1   98 ?         7.6732    18.7702     6.5156  1.00  0.00 ?   98 PRO   A CA      1
ATOM   1582 H  HA    . PRO A  1   98 ?         8.5678    18.5592     5.9482  1.00  0.00 ?   98 PRO   A HA      1
ATOM   1583 C  CB    . PRO A  1   98 ?         6.4579    18.7428     5.5853  1.00  0.00 ?   98 PRO   A CB      1
ATOM   1584 H  HB2   . PRO A  1   98 ?         6.2253    19.7481     5.2632  1.00  0.00 ?   98 PRO   A HB2     1
ATOM   1585 H  HB3   . PRO A  1   98 ?         6.6711    18.1240     4.7268  1.00  0.00 ?   98 PRO   A HB3     1
ATOM   1586 C  CG    . PRO A  1   98 ?         5.3607    18.1671     6.4124  1.00  0.00 ?   98 PRO   A CG      1
ATOM   1587 H  HG2   . PRO A  1   98 ?         4.8755    18.9500     6.9751  1.00  0.00 ?   98 PRO   A HG2     1
ATOM   1588 H  HG3   . PRO A  1   98 ?         4.6479    17.6632     5.7764  1.00  0.00 ?   98 PRO   A HG3     1
ATOM   1589 C  CD    . PRO A  1   98 ?         6.0155    17.1839     7.3427  1.00  0.00 ?   98 PRO   A CD      1
ATOM   1590 H  HD2   . PRO A  1   98 ?         5.5086    17.1714     8.2962  1.00  0.00 ?   98 PRO   A HD2     1
ATOM   1591 H  HD3   . PRO A  1   98 ?         6.0229    16.1969     6.9042  1.00  0.00 ?   98 PRO   A HD3     1
ATOM   1592 C  C     . PRO A  1   98 ?         7.8050    20.1365     7.1797  1.00  0.00 ?   98 PRO   A C       1
ATOM   1593 O  O     . PRO A  1   98 ?         6.9687    20.5451     7.9856  1.00  0.00 ?   98 PRO   A O       1
ATOM   1594 N  N     . PRO A  1   99 ?         8.8794    20.8618     6.8349  1.00  0.00 ?   99 PRO   A N       1
ATOM   1595 C  CA    . PRO A  1   99 ?         9.1451    22.1940     7.3857  1.00  0.00 ?   99 PRO   A CA      1
ATOM   1596 H  HA    . PRO A  1   99 ?         9.1369    22.1856     8.4658  1.00  0.00 ?   99 PRO   A HA      1
ATOM   1597 C  CB    . PRO A  1   99 ?        10.5574    22.5091     6.8863  1.00  0.00 ?   99 PRO   A CB      1
ATOM   1598 H  HB2   . PRO A  1   99 ?        10.6398    23.5661     6.6754  1.00  0.00 ?   99 PRO   A HB2     1
ATOM   1599 H  HB3   . PRO A  1   99 ?        11.2798    22.2289     7.6381  1.00  0.00 ?   99 PRO   A HB3     1
ATOM   1600 C  CG    . PRO A  1   99 ?        10.7132    21.6921     5.6503  1.00  0.00 ?   99 PRO   A CG      1
ATOM   1601 H  HG2   . PRO A  1   99 ?        10.3239    22.2329     4.8012  1.00  0.00 ?   99 PRO   A HG2     1
ATOM   1602 H  HG3   . PRO A  1   99 ?        11.7551    21.4519     5.4985  1.00  0.00 ?   99 PRO   A HG3     1
ATOM   1603 C  CD    . PRO A  1   99 ?         9.9171    20.4373     5.8803  1.00  0.00 ?   99 PRO   A CD      1
ATOM   1604 H  HD2   . PRO A  1   99 ?         9.4747    20.0964     4.9560  1.00  0.00 ?   99 PRO   A HD2     1
ATOM   1605 H  HD3   . PRO A  1   99 ?        10.5419    19.6672     6.3083  1.00  0.00 ?   99 PRO   A HD3     1
ATOM   1606 C  C     . PRO A  1   99 ?         8.1559    23.2384     6.8798  1.00  0.00 ?   99 PRO   A C       1
ATOM   1607 O  O     . PRO A  1   99 ?         7.8994    23.3341     5.6805  1.00  0.00 ?   99 PRO   A O       1
ATOM   1608 N  N     . ASN A  1  100 ?         7.6036    24.0196     7.8024  1.00  0.00 ?  100 ASN   A N       1
ATOM   1609 H  H     . ASN A  1  100 ?         7.8481    23.8951     8.7432  1.00  0.00 ?  100 ASN   A H       1
ATOM   1610 C  CA    . ASN A  1  100 ?         6.6419    25.0575     7.4490  1.00  0.00 ?  100 ASN   A CA      1
ATOM   1611 H  HA    . ASN A  1  100 ?         6.4018    24.9442     6.4026  1.00  0.00 ?  100 ASN   A HA      1
ATOM   1612 C  CB    . ASN A  1  100 ?         5.3627    24.8986     8.2731  1.00  0.00 ?  100 ASN   A CB      1
ATOM   1613 H  HB2   . ASN A  1  100 ?         4.8541    25.8504     8.3243  1.00  0.00 ?  100 ASN   A HB2     1
ATOM   1614 H  HB3   . ASN A  1  100 ?         4.7193    24.1766     7.7932  1.00  0.00 ?  100 ASN   A HB3     1
ATOM   1615 C  CG    . ASN A  1  100 ?         5.6410    24.4287     9.6879  1.00  0.00 ?  100 ASN   A CG      1
ATOM   1616 O  OD1   . ASN A  1  100 ?         6.1043    25.1984    10.5296  1.00  0.00 ?  100 ASN   A OD1     1
ATOM   1617 N  ND2   . ASN A  1  100 ?         5.3589    23.1590     9.9557  1.00  0.00 ?  100 ASN   A ND2     1
ATOM   1618 H  HD21  . ASN A  1  100 ?         4.9922    22.6040     9.2357  1.00  0.00 ?  100 ASN   A HD21    1
ATOM   1619 H  HD22  . ASN A  1  100 ?         5.5284    22.8290    10.8627  1.00  0.00 ?  100 ASN   A HD22    1
ATOM   1620 C  C     . ASN A  1  100 ?         7.2340    26.4460     7.6710  1.00  0.00 ?  100 ASN   A C       1
ATOM   1621 O  O     . ASN A  1  100 ?         8.4062    26.5835     8.0214  1.00  0.00 ?  100 ASN   A O       1
ATOM   1622 N  N     . ASP A  1  101 ?         6.4154    27.4718     7.4651  1.00  0.00 ?  101 ASP   A N       1
ATOM   1623 H  H     . ASP A  1  101 ?         5.4917    27.2978     7.1868  1.00  0.00 ?  101 ASP   A H       1
ATOM   1624 C  CA    . ASP A  1  101 ?         6.8569    28.8501     7.6442  1.00  0.00 ?  101 ASP   A CA      1
ATOM   1625 H  HA    . ASP A  1  101 ?         7.7215    29.0056     7.0168  1.00  0.00 ?  101 ASP   A HA      1
ATOM   1626 C  CB    . ASP A  1  101 ?         5.7538    29.8207     7.2194  1.00  0.00 ?  101 ASP   A CB      1
ATOM   1627 H  HB2   . ASP A  1  101 ?         6.0116    30.8161     7.5510  1.00  0.00 ?  101 ASP   A HB2     1
ATOM   1628 H  HB3   . ASP A  1  101 ?         5.6726    29.8141     6.1425  1.00  0.00 ?  101 ASP   A HB3     1
ATOM   1629 C  CG    . ASP A  1  101 ?         4.4041    29.4554     7.8054  1.00  0.00 ?  101 ASP   A CG      1
ATOM   1630 O  OD1   . ASP A  1  101 ?         4.1364    29.8385     8.9637  1.00  0.00 ?  101 ASP   A OD1     1
ATOM   1631 O  OD2   . ASP A  1  101 ?         3.6151    28.7873     7.1053  1.00  0.00 ?  101 ASP   A OD2     1
ATOM   1632 C  C     . ASP A  1  101 ?         7.2500    29.1107     9.0949  1.00  0.00 ?  101 ASP   A C       1
ATOM   1633 O  O     . ASP A  1  101 ?         8.1068    29.9491     9.3753  1.00  0.00 ?  101 ASP   A O       1
ATOM   1634 N  N     . ASP A  1  102 ?         6.6176    28.3879    10.0127  1.00  0.00 ?  102 ASP   A N       1
ATOM   1635 H  H     . ASP A  1  102 ?         5.9443    27.7352     9.7267  1.00  0.00 ?  102 ASP   A H       1
ATOM   1636 C  CA    . ASP A  1  102 ?         6.9010    28.5407    11.4350  1.00  0.00 ?  102 ASP   A CA      1
ATOM   1637 H  HA    . ASP A  1  102 ?         7.0118    29.5948    11.6397  1.00  0.00 ?  102 ASP   A HA      1
ATOM   1638 C  CB    . ASP A  1  102 ?         5.7428    27.9916    12.2695  1.00  0.00 ?  102 ASP   A CB      1
ATOM   1639 H  HB2   . ASP A  1  102 ?         5.3490    27.1074    11.7893  1.00  0.00 ?  102 ASP   A HB2     1
ATOM   1640 H  HB3   . ASP A  1  102 ?         6.1077    27.7305    13.2519  1.00  0.00 ?  102 ASP   A HB3     1
ATOM   1641 C  CG    . ASP A  1  102 ?         4.6159    28.9936    12.4260  1.00  0.00 ?  102 ASP   A CG      1
ATOM   1642 O  OD1   . ASP A  1  102 ?         3.4496    28.5619    12.5425  1.00  0.00 ?  102 ASP   A OD1     1
ATOM   1643 O  OD2   . ASP A  1  102 ?         4.9002    30.2093    12.4327  1.00  0.00 ?  102 ASP   A OD2     1
ATOM   1644 C  C     . ASP A  1  102 ?         8.1970    27.8290    11.8104  1.00  0.00 ?  102 ASP   A C       1
ATOM   1645 O  O     . ASP A  1  102 ?         9.0813    28.4156    12.4346  1.00  0.00 ?  102 ASP   A O       1
ATOM   1646 N  N     . PHE A  1  103 ?         8.3022    26.5610    11.4268  1.00  0.00 ?  103 PHE   A N       1
ATOM   1647 H  H     . PHE A  1  103 ?         7.5633    26.1485    10.9318  1.00  0.00 ?  103 PHE   A H       1
ATOM   1648 C  CA    . PHE A  1  103 ?         9.4892    25.7681    11.7248  1.00  0.00 ?  103 PHE   A CA      1
ATOM   1649 H  HA    . PHE A  1  103 ?        10.1982    26.4095    12.2250  1.00  0.00 ?  103 PHE   A HA      1
ATOM   1650 C  CB    . PHE A  1  103 ?         9.1313    24.6034    12.6504  1.00  0.00 ?  103 PHE   A CB      1
ATOM   1651 H  HB2   . PHE A  1  103 ?         8.1498    24.2358    12.3917  1.00  0.00 ?  103 PHE   A HB2     1
ATOM   1652 H  HB3   . PHE A  1  103 ?         9.8541    23.8126    12.5176  1.00  0.00 ?  103 PHE   A HB3     1
ATOM   1653 C  CG    . PHE A  1  103 ?         9.1148    24.9770    14.1051  1.00  0.00 ?  103 PHE   A CG      1
ATOM   1654 C  CD1   . PHE A  1  103 ?         9.8819    24.2771    15.0224  1.00  0.00 ?  103 PHE   A CD1     1
ATOM   1655 H  HD1   . PHE A  1  103 ?        10.4966    23.4555    14.6822  1.00  0.00 ?  103 PHE   A HD1     1
ATOM   1656 C  CE1   . PHE A  1  103 ?         9.8693    24.6185    16.3618  1.00  0.00 ?  103 PHE   A CE1     1
ATOM   1657 H  HE1   . PHE A  1  103 ?        10.4716    24.0641    17.0661  1.00  0.00 ?  103 PHE   A HE1     1
ATOM   1658 C  CZ    . PHE A  1  103 ?         9.0841    25.6677    16.7977  1.00  0.00 ?  103 PHE   A CZ      1
ATOM   1659 H  HZ    . PHE A  1  103 ?         9.0733    25.9365    17.8434  1.00  0.00 ?  103 PHE   A HZ      1
ATOM   1660 C  CE2   . PHE A  1  103 ?         8.3154    26.3739    15.8931  1.00  0.00 ?  103 PHE   A CE2     1
ATOM   1661 H  HE2   . PHE A  1  103 ?         7.7005    27.1945    16.2315  1.00  0.00 ?  103 PHE   A HE2     1
ATOM   1662 C  CD2   . PHE A  1  103 ?         8.3317    26.0277    14.5552  1.00  0.00 ?  103 PHE   A CD2     1
ATOM   1663 H  HD2   . PHE A  1  103 ?         7.7292    26.5803    13.8493  1.00  0.00 ?  103 PHE   A HD2     1
ATOM   1664 C  C     . PHE A  1  103 ?        10.1246    25.2372    10.4431  1.00  0.00 ?  103 PHE   A C       1
ATOM   1665 O  O     . PHE A  1  103 ?        10.2233    24.0299    10.2230  1.00  0.00 ?  103 PHE   A O       1
ATOM   1666 N  N     . PRO A  1  104 ?        10.5657    26.1603     9.5757  1.00  0.00 ?  104 PRO   A N       1
ATOM   1667 C  CA    . PRO A  1  104 ?        11.1991    25.8100     8.3010  1.00  0.00 ?  104 PRO   A CA      1
ATOM   1668 H  HA    . PRO A  1  104 ?        10.5801    25.1412     7.7210  1.00  0.00 ?  104 PRO   A HA      1
ATOM   1669 C  CB    . PRO A  1  104 ?        11.3145    27.1557     7.5806  1.00  0.00 ?  104 PRO   A CB      1
ATOM   1670 H  HB2   . PRO A  1  104 ?        12.2233    27.1769     6.9957  1.00  0.00 ?  104 PRO   A HB2     1
ATOM   1671 H  HB3   . PRO A  1  104 ?        10.4609    27.2969     6.9350  1.00  0.00 ?  104 PRO   A HB3     1
ATOM   1672 C  CG    . PRO A  1  104 ?        11.3447    28.1686     8.6727  1.00  0.00 ?  104 PRO   A CG      1
ATOM   1673 H  HG2   . PRO A  1  104 ?        12.3572    28.3019     9.0220  1.00  0.00 ?  104 PRO   A HG2     1
ATOM   1674 H  HG3   . PRO A  1  104 ?        10.9431    29.1052     8.3152  1.00  0.00 ?  104 PRO   A HG3     1
ATOM   1675 C  CD    . PRO A  1  104 ?        10.4807    27.6171     9.7729  1.00  0.00 ?  104 PRO   A CD      1
ATOM   1676 H  HD2   . PRO A  1  104 ?        10.8736    27.8991    10.7385  1.00  0.00 ?  104 PRO   A HD2     1
ATOM   1677 H  HD3   . PRO A  1  104 ?         9.4631    27.9617     9.6622  1.00  0.00 ?  104 PRO   A HD3     1
ATOM   1678 C  C     . PRO A  1  104 ?        12.5781    25.1873     8.4906  1.00  0.00 ?  104 PRO   A C       1
ATOM   1679 O  O     . PRO A  1  104 ?        13.4929    25.4334     7.7054  1.00  0.00 ?  104 PRO   A O       1
ATOM   1680 N  N     . GLU A  1  105 ?        12.7190    24.3798     9.5372  1.00  0.00 ?  105 GLU   A N       1
ATOM   1681 H  H     . GLU A  1  105 ?        11.9523    24.2229    10.1270  1.00  0.00 ?  105 GLU   A H       1
ATOM   1682 C  CA    . GLU A  1  105 ?        13.9876    23.7226     9.8288  1.00  0.00 ?  105 GLU   A CA      1
ATOM   1683 H  HA    . GLU A  1  105 ?        14.7006    24.0305     9.0791  1.00  0.00 ?  105 GLU   A HA      1
ATOM   1684 C  CB    . GLU A  1  105 ?        14.5014    24.1452    11.2067  1.00  0.00 ?  105 GLU   A CB      1
ATOM   1685 H  HB2   . GLU A  1  105 ?        13.7850    23.8385    11.9545  1.00  0.00 ?  105 GLU   A HB2     1
ATOM   1686 H  HB3   . GLU A  1  105 ?        15.4406    23.6463    11.3953  1.00  0.00 ?  105 GLU   A HB3     1
ATOM   1687 C  CG    . GLU A  1  105 ?        14.7217    25.6425    11.3412  1.00  0.00 ?  105 GLU   A CG      1
ATOM   1688 H  HG2   . GLU A  1  105 ?        14.8089    26.0709    10.3539  1.00  0.00 ?  105 GLU   A HG2     1
ATOM   1689 H  HG3   . GLU A  1  105 ?        13.8703    26.0749    11.8459  1.00  0.00 ?  105 GLU   A HG3     1
ATOM   1690 C  CD    . GLU A  1  105 ?        15.9739    25.9797    12.1271  1.00  0.00 ?  105 GLU   A CD      1
ATOM   1691 O  OE1   . GLU A  1  105 ?        15.8433    26.4777    13.2650  1.00  0.00 ?  105 GLU   A OE1     1
ATOM   1692 O  OE2   . GLU A  1  105 ?        17.0838    25.7461    11.6048  1.00  0.00 ?  105 GLU   A OE2     1
ATOM   1693 C  C     . GLU A  1  105 ?        13.8396    22.2048     9.7725  1.00  0.00 ?  105 GLU   A C       1
ATOM   1694 O  O     . GLU A  1  105 ?        14.8186    21.4698     9.8939  1.00  0.00 ?  105 GLU   A O       1
ATOM   1695 N  N     . GLY A  1  106 ?        12.6065    21.7426     9.5880  1.00  0.00 ?  106 GLY   A N       1
ATOM   1696 H  H     . GLY A  1  106 ?        11.8638    22.3758     9.4976  1.00  0.00 ?  106 GLY   A H       1
ATOM   1697 C  CA    . GLY A  1  106 ?        12.3518    20.3155     9.5196  1.00  0.00 ?  106 GLY   A CA      1
ATOM   1698 H  HA2   . GLY A  1  106 ?        11.8239    20.0986     8.6030  1.00  0.00 ?  106 GLY   A HA2     1
ATOM   1699 H  HA3   . GLY A  1  106 ?        13.2970    19.7928     9.5112  1.00  0.00 ?  106 GLY   A HA3     1
ATOM   1700 C  C     . GLY A  1  106 ?        11.5280    19.8169    10.6903  1.00  0.00 ?  106 GLY   A C       1
ATOM   1701 O  O     . GLY A  1  106 ?        11.7793    18.7340    11.2192  1.00  0.00 ?  106 GLY   A O       1
ATOM   1702 N  N     . VAL A  1  107 ?        10.5417    20.6093    11.0981  1.00  0.00 ?  107 VAL   A N       1
ATOM   1703 H  H     . VAL A  1  107 ?        10.3905    21.4604    10.6365  1.00  0.00 ?  107 VAL   A H       1
ATOM   1704 C  CA    . VAL A  1  107 ?         9.6784    20.2427    12.2144  1.00  0.00 ?  107 VAL   A CA      1
ATOM   1705 H  HA    . VAL A  1  107 ?        10.0416    20.7482    13.0974  1.00  0.00 ?  107 VAL   A HA      1
ATOM   1706 C  CB    . VAL A  1  107 ?         8.2238    20.6852    11.9679  1.00  0.00 ?  107 VAL   A CB      1
ATOM   1707 H  HB    . VAL A  1  107 ?         7.7256    19.9137    11.3994  1.00  0.00 ?  107 VAL   A HB      1
ATOM   1708 C  CG1   . VAL A  1  107 ?         7.4863    20.8551    13.2873  1.00  0.00 ?  107 VAL   A CG1     1
ATOM   1709 H  HG11  . VAL A  1  107 ?         8.1153    21.3876    13.9853  1.00  0.00 ?  107 VAL   A HG11    1
ATOM   1710 H  HG12  . VAL A  1  107 ?         6.5775    21.4148    13.1223  1.00  0.00 ?  107 VAL   A HG12    1
ATOM   1711 H  HG13  . VAL A  1  107 ?         7.2425    19.8836    13.6912  1.00  0.00 ?  107 VAL   A HG13    1
ATOM   1712 C  CG2   . VAL A  1  107 ?         8.1890    21.9727    11.1585  1.00  0.00 ?  107 VAL   A CG2     1
ATOM   1713 H  HG21  . VAL A  1  107 ?         8.1023    21.7356    10.1084  1.00  0.00 ?  107 VAL   A HG21    1
ATOM   1714 H  HG22  . VAL A  1  107 ?         7.3410    22.5674    11.4645  1.00  0.00 ?  107 VAL   A HG22    1
ATOM   1715 H  HG23  . VAL A  1  107 ?         9.0989    22.5292    11.3279  1.00  0.00 ?  107 VAL   A HG23    1
ATOM   1716 C  C     . VAL A  1  107 ?         9.7058    18.7382    12.4593  1.00  0.00 ?  107 VAL   A C       1
ATOM   1717 O  O     . VAL A  1  107 ?         9.3687    17.9500    11.5766  1.00  0.00 ?  107 VAL   A O       1
ATOM   1718 N  N     . GLU A  1  108 ?        10.1092    18.3475    13.6643  1.00  0.00 ?  108 GLU   A N       1
ATOM   1719 H  H     . GLU A  1  108 ?        10.3651    19.0237    14.3257  1.00  0.00 ?  108 GLU   A H       1
ATOM   1720 C  CA    . GLU A  1  108 ?        10.1806    16.9364    14.0248  1.00  0.00 ?  108 GLU   A CA      1
ATOM   1721 H  HA    . GLU A  1  108 ?         9.7421    16.3659    13.2202  1.00  0.00 ?  108 GLU   A HA      1
ATOM   1722 C  CB    . GLU A  1  108 ?        11.6381    16.5057    14.2025  1.00  0.00 ?  108 GLU   A CB      1
ATOM   1723 H  HB2   . GLU A  1  108 ?        12.1587    17.2641    14.7684  1.00  0.00 ?  108 GLU   A HB2     1
ATOM   1724 H  HB3   . GLU A  1  108 ?        11.6614    15.5780    14.7551  1.00  0.00 ?  108 GLU   A HB3     1
ATOM   1725 C  CG    . GLU A  1  108 ?        12.3756    16.2977    12.8904  1.00  0.00 ?  108 GLU   A CG      1
ATOM   1726 H  HG2   . GLU A  1  108 ?        12.7175    15.2747    12.8426  1.00  0.00 ?  108 GLU   A HG2     1
ATOM   1727 H  HG3   . GLU A  1  108 ?        11.6931    16.4864    12.0748  1.00  0.00 ?  108 GLU   A HG3     1
ATOM   1728 C  CD    . GLU A  1  108 ?        13.5735    17.2155    12.7427  1.00  0.00 ?  108 GLU   A CD      1
ATOM   1729 O  OE1   . GLU A  1  108 ?        14.6082    16.7587    12.2129  1.00  0.00 ?  108 GLU   A OE1     1
ATOM   1730 O  OE2   . GLU A  1  108 ?        13.4768    18.3896    13.1565  1.00  0.00 ?  108 GLU   A OE2     1
ATOM   1731 C  C     . GLU A  1  108 ?         9.3979    16.6618    15.3057  1.00  0.00 ?  108 GLU   A C       1
ATOM   1732 O  O     . GLU A  1  108 ?         9.3568    17.4946    16.2124  1.00  0.00 ?  108 GLU   A O       1
ATOM   1733 N  N     . LEU A  1  109 ?         8.7776    15.4890    15.3728  1.00  0.00 ?  109 LEU   A N       1
ATOM   1734 H  H     . LEU A  1  109 ?         8.8470    14.8671    14.6192  1.00  0.00 ?  109 LEU   A H       1
ATOM   1735 C  CA    . LEU A  1  109 ?         7.9950    15.1033    16.5419  1.00  0.00 ?  109 LEU   A CA      1
ATOM   1736 H  HA    . LEU A  1  109 ?         7.8998    15.9709    17.1777  1.00  0.00 ?  109 LEU   A HA      1
ATOM   1737 C  CB    . LEU A  1  109 ?         6.6001    14.6414    16.1166  1.00  0.00 ?  109 LEU   A CB      1
ATOM   1738 H  HB2   . LEU A  1  109 ?         6.6810    13.6234    15.7679  1.00  0.00 ?  109 LEU   A HB2     1
ATOM   1739 H  HB3   . LEU A  1  109 ?         5.9624    14.6718    16.9887  1.00  0.00 ?  109 LEU   A HB3     1
ATOM   1740 C  CG    . LEU A  1  109 ?         5.9284    15.4616    15.0148  1.00  0.00 ?  109 LEU   A CG      1
ATOM   1741 H  HG    . LEU A  1  109 ?         6.2517    16.4906    15.0928  1.00  0.00 ?  109 LEU   A HG      1
ATOM   1742 C  CD1   . LEU A  1  109 ?         6.3339    14.9458    13.6428  1.00  0.00 ?  109 LEU   A CD1     1
ATOM   1743 H  HD11  . LEU A  1  109 ?         5.4503    14.6713    13.0858  1.00  0.00 ?  109 LEU   A HD11    1
ATOM   1744 H  HD12  . LEU A  1  109 ?         6.8688    15.7190    13.1112  1.00  0.00 ?  109 LEU   A HD12    1
ATOM   1745 H  HD13  . LEU A  1  109 ?         6.9706    14.0811    13.7571  1.00  0.00 ?  109 LEU   A HD13    1
ATOM   1746 C  CD2   . LEU A  1  109 ?         4.4152    15.4292    15.1729  1.00  0.00 ?  109 LEU   A CD2     1
ATOM   1747 H  HD21  . LEU A  1  109 ?         4.1647    15.1103    16.1739  1.00  0.00 ?  109 LEU   A HD21    1
ATOM   1748 H  HD22  . LEU A  1  109 ?         4.0138    16.4165    14.9986  1.00  0.00 ?  109 LEU   A HD22    1
ATOM   1749 H  HD23  . LEU A  1  109 ?         3.9934    14.7378    14.4586  1.00  0.00 ?  109 LEU   A HD23    1
ATOM   1750 C  C     . LEU A  1  109 ?         8.6936    13.9953    17.3236  1.00  0.00 ?  109 LEU   A C       1
ATOM   1751 O  O     . LEU A  1  109 ?         8.4174    12.8085    17.1474  1.00  0.00 ?  109 LEU   A O       1
ATOM   1752 N  N     . PRO A  1  110 ?         9.6196    14.3897    18.2102  1.00  0.00 ?  110 PRO   A N       1
ATOM   1753 C  CA    . PRO A  1  110 ?        10.3749    13.4455    19.0389  1.00  0.00 ?  110 PRO   A CA      1
ATOM   1754 H  HA    . PRO A  1  110 ?        10.8548    12.6865    18.4385  1.00  0.00 ?  110 PRO   A HA      1
ATOM   1755 C  CB    . PRO A  1  110 ?        11.4392    14.3255    19.6991  1.00  0.00 ?  110 PRO   A CB      1
ATOM   1756 H  HB2   . PRO A  1  110 ?        11.6339    13.9690    20.7009  1.00  0.00 ?  110 PRO   A HB2     1
ATOM   1757 H  HB3   . PRO A  1  110 ?        12.3481    14.2954    19.1173  1.00  0.00 ?  110 PRO   A HB3     1
ATOM   1758 C  CG    . PRO A  1  110 ?        10.8461    15.6921    19.7119  1.00  0.00 ?  110 PRO   A CG      1
ATOM   1759 H  HG2   . PRO A  1  110 ?        10.2361    15.8194    20.5931  1.00  0.00 ?  110 PRO   A HG2     1
ATOM   1760 H  HG3   . PRO A  1  110 ?        11.6315    16.4330    19.6871  1.00  0.00 ?  110 PRO   A HG3     1
ATOM   1761 C  CD    . PRO A  1  110 ?        10.0000    15.7879    18.4725  1.00  0.00 ?  110 PRO   A CD      1
ATOM   1762 H  HD2   . PRO A  1  110 ?         9.1275    16.3968    18.6573  1.00  0.00 ?  110 PRO   A HD2     1
ATOM   1763 H  HD3   . PRO A  1  110 ?        10.5764    16.1901    17.6524  1.00  0.00 ?  110 PRO   A HD3     1
ATOM   1764 C  C     . PRO A  1  110 ?         9.5039    12.7780    20.0977  1.00  0.00 ?  110 PRO   A C       1
ATOM   1765 O  O     . PRO A  1  110 ?         9.1919    13.3776    21.1261  1.00  0.00 ?  110 PRO   A O       1
ATOM   1766 N  N     . MET A  1  111 ?         9.1151    11.5337    19.8391  1.00  0.00 ?  111 MET   A N       1
ATOM   1767 H  H     . MET A  1  111 ?         9.3960    11.1084    19.0019  1.00  0.00 ?  111 MET   A H       1
ATOM   1768 C  CA    . MET A  1  111 ?         8.2811    10.7846    20.7718  1.00  0.00 ?  111 MET   A CA      1
ATOM   1769 H  HA    . MET A  1  111 ?         8.0228    11.4433    21.5873  1.00  0.00 ?  111 MET   A HA      1
ATOM   1770 C  CB    . MET A  1  111 ?         6.9971    10.3204    20.0816  1.00  0.00 ?  111 MET   A CB      1
ATOM   1771 H  HB2   . MET A  1  111 ?         7.2178    10.0991    19.0481  1.00  0.00 ?  111 MET   A HB2     1
ATOM   1772 H  HB3   . MET A  1  111 ?         6.6458     9.4220    20.5668  1.00  0.00 ?  111 MET   A HB3     1
ATOM   1773 C  CG    . MET A  1  111 ?         5.8798    11.3503    20.1204  1.00  0.00 ?  111 MET   A CG      1
ATOM   1774 H  HG2   . MET A  1  111 ?         5.5208    11.4349    21.1353  1.00  0.00 ?  111 MET   A HG2     1
ATOM   1775 H  HG3   . MET A  1  111 ?         6.2761    12.3027    19.8007  1.00  0.00 ?  111 MET   A HG3     1
ATOM   1776 S  SD    . MET A  1  111 ?         4.4940    10.9122    19.0534  1.00  0.00 ?  111 MET   A SD      1
ATOM   1777 C  CE    . MET A  1  111 ?         4.9398    11.7746    17.5482  1.00  0.00 ?  111 MET   A CE      1
ATOM   1778 H  HE1   . MET A  1  111 ?         5.7863    12.4176    17.7389  1.00  0.00 ?  111 MET   A HE1     1
ATOM   1779 H  HE2   . MET A  1  111 ?         5.1985    11.0559    16.7847  1.00  0.00 ?  111 MET   A HE2     1
ATOM   1780 H  HE3   . MET A  1  111 ?         4.1035    12.3702    17.2133  1.00  0.00 ?  111 MET   A HE3     1
ATOM   1781 C  C     . MET A  1  111 ?         9.0353     9.5821    21.3304  1.00  0.00 ?  111 MET   A C       1
ATOM   1782 O  O     . MET A  1  111 ?        10.0366     9.1461    20.7622  1.00  0.00 ?  111 MET   A O       1
ATOM   1783 N  N     . VAL A  1  112 ?         8.5483     9.0502    22.4471  1.00  0.00 ?  112 VAL   A N       1
ATOM   1784 H  H     . VAL A  1  112 ?         7.7472     9.4420    22.8532  1.00  0.00 ?  112 VAL   A H       1
ATOM   1785 C  CA    . VAL A  1  112 ?         9.1761     7.8976    23.0819  1.00  0.00 ?  112 VAL   A CA      1
ATOM   1786 H  HA    . VAL A  1  112 ?         9.8227     7.4271    22.3553  1.00  0.00 ?  112 VAL   A HA      1
ATOM   1787 C  CB    . VAL A  1  112 ?        10.0331     8.3197    24.2900  1.00  0.00 ?  112 VAL   A CB      1
ATOM   1788 H  HB    . VAL A  1  112 ?        10.8192     8.9715    23.9379  1.00  0.00 ?  112 VAL   A HB      1
ATOM   1789 C  CG1   . VAL A  1  112 ?         9.1931     9.0891    25.2980  1.00  0.00 ?  112 VAL   A CG1     1
ATOM   1790 H  HG11  . VAL A  1  112 ?         9.1049     8.5131    26.2073  1.00  0.00 ?  112 VAL   A HG11    1
ATOM   1791 H  HG12  . VAL A  1  112 ?         9.6679    10.0345    25.5153  1.00  0.00 ?  112 VAL   A HG12    1
ATOM   1792 H  HG13  . VAL A  1  112 ?         8.2101     9.2659    24.8872  1.00  0.00 ?  112 VAL   A HG13    1
ATOM   1793 C  CG2   . VAL A  1  112 ?        10.6762     7.1028    24.9378  1.00  0.00 ?  112 VAL   A CG2     1
ATOM   1794 H  HG21  . VAL A  1  112 ?        11.5530     7.4094    25.4890  1.00  0.00 ?  112 VAL   A HG21    1
ATOM   1795 H  HG22  . VAL A  1  112 ?         9.9713     6.6391    25.6118  1.00  0.00 ?  112 VAL   A HG22    1
ATOM   1796 H  HG23  . VAL A  1  112 ?        10.9611     6.3960    24.1725  1.00  0.00 ?  112 VAL   A HG23    1
ATOM   1797 C  C     . VAL A  1  112 ?         8.1315     6.8869    23.5420  1.00  0.00 ?  112 VAL   A C       1
ATOM   1798 O  O     . VAL A  1  112 ?         7.0480     7.2596    23.9909  1.00  0.00 ?  112 VAL   A O       1
ATOM   1799 N  N     . ALA A  1  113 ?         8.4653     5.6056    23.4277  1.00  0.00 ?  113 ALA   A N       1
ATOM   1800 H  H     . ALA A  1  113 ?         9.3437     5.3713    23.0624  1.00  0.00 ?  113 ALA   A H       1
ATOM   1801 C  CA    . ALA A  1  113 ?         7.5571     4.5405    23.8344  1.00  0.00 ?  113 ALA   A CA      1
ATOM   1802 H  HA    . ALA A  1  113 ?         6.5608     4.9550    23.8917  1.00  0.00 ?  113 ALA   A HA      1
ATOM   1803 C  CB    . ALA A  1  113 ?         7.5474     3.4295    22.7948  1.00  0.00 ?  113 ALA   A CB      1
ATOM   1804 H  HB1   . ALA A  1  113 ?         7.8367     3.8319    21.8352  1.00  0.00 ?  113 ALA   A HB1     1
ATOM   1805 H  HB2   . ALA A  1  113 ?         8.2442     2.6576    23.0863  1.00  0.00 ?  113 ALA   A HB2     1
ATOM   1806 H  HB3   . ALA A  1  113 ?         6.5545     3.0105    22.7249  1.00  0.00 ?  113 ALA   A HB3     1
ATOM   1807 C  C     . ALA A  1  113 ?         7.9402     3.9847    25.2017  1.00  0.00 ?  113 ALA   A C       1
ATOM   1808 O  O     . ALA A  1  113 ?         8.8228     4.5172    25.8751  1.00  0.00 ?  113 ALA   A O       1
ATOM   1809 N  N     . LYS A  1  114 ?         7.2707     2.9111    25.6075  1.00  0.00 ?  114 LYS   A N       1
ATOM   1810 H  H     . LYS A  1  114 ?         6.5781     2.5319    25.0260  1.00  0.00 ?  114 LYS   A H       1
ATOM   1811 C  CA    . LYS A  1  114 ?         7.5407     2.2818    26.8948  1.00  0.00 ?  114 LYS   A CA      1
ATOM   1812 H  HA    . LYS A  1  114 ?         7.8447     3.0544    27.5846  1.00  0.00 ?  114 LYS   A HA      1
ATOM   1813 C  CB    . LYS A  1  114 ?         6.2768     1.6050    27.4299  1.00  0.00 ?  114 LYS   A CB      1
ATOM   1814 H  HB2   . LYS A  1  114 ?         6.2978     0.5609    27.1545  1.00  0.00 ?  114 LYS   A HB2     1
ATOM   1815 H  HB3   . LYS A  1  114 ?         6.2695     1.6840    28.5076  1.00  0.00 ?  114 LYS   A HB3     1
ATOM   1816 C  CG    . LYS A  1  114 ?         4.9901     2.2127    26.8988  1.00  0.00 ?  114 LYS   A CG      1
ATOM   1817 H  HG2   . LYS A  1  114 ?         4.9778     2.1239    25.8227  1.00  0.00 ?  114 LYS   A HG2     1
ATOM   1818 H  HG3   . LYS A  1  114 ?         4.1501     1.6755    27.3159  1.00  0.00 ?  114 LYS   A HG3     1
ATOM   1819 C  CD    . LYS A  1  114 ?         4.8713     3.6809    27.2719  1.00  0.00 ?  114 LYS   A CD      1
ATOM   1820 H  HD2   . LYS A  1  114 ?         4.4019     3.7606    28.2411  1.00  0.00 ?  114 LYS   A HD2     1
ATOM   1821 H  HD3   . LYS A  1  114 ?         5.8608     4.1142    27.3125  1.00  0.00 ?  114 LYS   A HD3     1
ATOM   1822 C  CE    . LYS A  1  114 ?         4.0368     4.4480    26.2577  1.00  0.00 ?  114 LYS   A CE      1
ATOM   1823 H  HE2   . LYS A  1  114 ?         3.8586     5.4427    26.6363  1.00  0.00 ?  114 LYS   A HE2     1
ATOM   1824 H  HE3   . LYS A  1  114 ?         4.5875     4.5090    25.3307  1.00  0.00 ?  114 LYS   A HE3     1
ATOM   1825 N  NZ    . LYS A  1  114 ?         2.7281     3.7851    26.0015  1.00  0.00 ?  114 LYS   A NZ      1
ATOM   1826 H  HZ1   . LYS A  1  114 ?         2.0296     4.4857    25.6800  1.00  0.00 ?  114 LYS   A HZ1     1
ATOM   1827 H  HZ2   . LYS A  1  114 ?         2.8346     3.0558    25.2675  1.00  0.00 ?  114 LYS   A HZ2     1
ATOM   1828 H  HZ3   . LYS A  1  114 ?         2.3780     3.3368    26.8723  1.00  0.00 ?  114 LYS   A HZ3     1
ATOM   1829 C  C     . LYS A  1  114 ?         8.6659     1.2589    26.7750  1.00  0.00 ?  114 LYS   A C       1
ATOM   1830 O  O     . LYS A  1  114 ?         9.5422     1.1823    27.6361  1.00  0.00 ?  114 LYS   A O       1
ATOM   1831 N  N     . SER A  1  115 ?         8.6360     0.4759    25.7013  1.00  0.00 ?  115 SER   A N       1
ATOM   1832 H  H     . SER A  1  115 ?         7.9113     0.5853    25.0504  1.00  0.00 ?  115 SER   A H       1
ATOM   1833 C  CA    . SER A  1  115 ?         9.6523    -0.5439    25.4704  1.00  0.00 ?  115 SER   A CA      1
ATOM   1834 H  HA    . SER A  1  115 ?        10.5299    -0.2718    26.0377  1.00  0.00 ?  115 SER   A HA      1
ATOM   1835 C  CB    . SER A  1  115 ?         9.1535    -1.9088    25.9488  1.00  0.00 ?  115 SER   A CB      1
ATOM   1836 H  HB2   . SER A  1  115 ?         8.5079    -2.3369    25.1973  1.00  0.00 ?  115 SER   A HB2     1
ATOM   1837 H  HB3   . SER A  1  115 ?         9.9993    -2.5613    26.1112  1.00  0.00 ?  115 SER   A HB3     1
ATOM   1838 O  OG    . SER A  1  115 ?         8.4283    -1.7906    27.1605  1.00  0.00 ?  115 SER   A OG      1
ATOM   1839 H  HG    . SER A  1  115 ?         7.9444    -2.6033    27.3248  1.00  0.00 ?  115 SER   A HG      1
ATOM   1840 C  C     . SER A  1  115 ?        10.0244    -0.6152    23.9925  1.00  0.00 ?  115 SER   A C       1
ATOM   1841 O  O     . SER A  1  115 ?         9.5753     0.2016    23.1890  1.00  0.00 ?  115 SER   A O       1
ATOM   1842 N  N     . GLN A  1  116 ?        10.8479    -1.5982    23.6428  1.00  0.00 ?  116 GLN   A N       1
ATOM   1843 H  H     . GLN A  1  116 ?        11.1716    -2.2174    24.3291  1.00  0.00 ?  116 GLN   A H       1
ATOM   1844 C  CA    . GLN A  1  116 ?        11.2814    -1.7761    22.2621  1.00  0.00 ?  116 GLN   A CA      1
ATOM   1845 H  HA    . GLN A  1  116 ?        11.6374    -0.8231    21.9012  1.00  0.00 ?  116 GLN   A HA      1
ATOM   1846 C  CB    . GLN A  1  116 ?        12.4223    -2.7925    22.1905  1.00  0.00 ?  116 GLN   A CB      1
ATOM   1847 H  HB2   . GLN A  1  116 ?        13.2450    -2.4353    22.7916  1.00  0.00 ?  116 GLN   A HB2     1
ATOM   1848 H  HB3   . GLN A  1  116 ?        12.0757    -3.7335    22.5915  1.00  0.00 ?  116 GLN   A HB3     1
ATOM   1849 C  CG    . GLN A  1  116 ?        12.9328    -3.0356    20.7794  1.00  0.00 ?  116 GLN   A CG      1
ATOM   1850 H  HG2   . GLN A  1  116 ?        12.1411    -3.4810    20.1954  1.00  0.00 ?  116 GLN   A HG2     1
ATOM   1851 H  HG3   . GLN A  1  116 ?        13.2109    -2.0877    20.3430  1.00  0.00 ?  116 GLN   A HG3     1
ATOM   1852 C  CD    . GLN A  1  116 ?        14.1359    -3.9574    20.7448  1.00  0.00 ?  116 GLN   A CD      1
ATOM   1853 O  OE1   . GLN A  1  116 ?        15.2274    -3.5889    21.1795  1.00  0.00 ?  116 GLN   A OE1     1
ATOM   1854 N  NE2   . GLN A  1  116 ?        13.9424    -5.1644    20.2262  1.00  0.00 ?  116 GLN   A NE2     1
ATOM   1855 H  HE21  . GLN A  1  116 ?        13.0459    -5.3885    19.8982  1.00  0.00 ?  116 GLN   A HE21    1
ATOM   1856 H  HE22  . GLN A  1  116 ?        14.7028    -5.7802    20.1906  1.00  0.00 ?  116 GLN   A HE22    1
ATOM   1857 C  C     . GLN A  1  116 ?        10.1223    -2.2322    21.3821  1.00  0.00 ?  116 GLN   A C       1
ATOM   1858 O  O     . GLN A  1  116 ?         9.9587    -1.7589    20.2573  1.00  0.00 ?  116 GLN   A O       1
ATOM   1859 N  N     . LYS A  1  117 ?         9.3195    -3.1551    21.9011  1.00  0.00 ?  117 LYS   A N       1
ATOM   1860 H  H     . LYS A  1  117 ?         9.5014    -3.4939    22.8032  1.00  0.00 ?  117 LYS   A H       1
ATOM   1861 C  CA    . LYS A  1  117 ?         8.1743    -3.6757    21.1639  1.00  0.00 ?  117 LYS   A CA      1
ATOM   1862 H  HA    . LYS A  1  117 ?         8.5245    -4.0084    20.1986  1.00  0.00 ?  117 LYS   A HA      1
ATOM   1863 C  CB    . LYS A  1  117 ?         7.5601    -4.8638    21.9078  1.00  0.00 ?  117 LYS   A CB      1
ATOM   1864 H  HB2   . LYS A  1  117 ?         7.0572    -4.4989    22.7913  1.00  0.00 ?  117 LYS   A HB2     1
ATOM   1865 H  HB3   . LYS A  1  117 ?         6.8361    -5.3412    21.2633  1.00  0.00 ?  117 LYS   A HB3     1
ATOM   1866 C  CG    . LYS A  1  117 ?         8.5787    -5.9064    22.3348  1.00  0.00 ?  117 LYS   A CG      1
ATOM   1867 H  HG2   . LYS A  1  117 ?         9.2592    -5.4619    23.0458  1.00  0.00 ?  117 LYS   A HG2     1
ATOM   1868 H  HG3   . LYS A  1  117 ?         8.0605    -6.7338    22.7985  1.00  0.00 ?  117 LYS   A HG3     1
ATOM   1869 C  CD    . LYS A  1  117 ?         9.3759    -6.4252    21.1499  1.00  0.00 ?  117 LYS   A CD      1
ATOM   1870 H  HD2   . LYS A  1  117 ?         8.7073    -6.5771    20.3157  1.00  0.00 ?  117 LYS   A HD2     1
ATOM   1871 H  HD3   . LYS A  1  117 ?        10.1260    -5.6938    20.8838  1.00  0.00 ?  117 LYS   A HD3     1
ATOM   1872 C  CE    . LYS A  1  117 ?        10.0632    -7.7427    21.4744  1.00  0.00 ?  117 LYS   A CE      1
ATOM   1873 H  HE2   . LYS A  1  117 ?         9.3172    -8.4532    21.7959  1.00  0.00 ?  117 LYS   A HE2     1
ATOM   1874 H  HE3   . LYS A  1  117 ?        10.5486    -8.1096    20.5820  1.00  0.00 ?  117 LYS   A HE3     1
ATOM   1875 N  NZ    . LYS A  1  117 ?        11.0805    -7.5873    22.5507  1.00  0.00 ?  117 LYS   A NZ      1
ATOM   1876 H  HZ1   . LYS A  1  117 ?        10.6170    -7.5780    23.4819  1.00  0.00 ?  117 LYS   A HZ1     1
ATOM   1877 H  HZ2   . LYS A  1  117 ?        11.7567    -8.3771    22.5200  1.00  0.00 ?  117 LYS   A HZ2     1
ATOM   1878 H  HZ3   . LYS A  1  117 ?        11.6001    -6.6951    22.4251  1.00  0.00 ?  117 LYS   A HZ3     1
ATOM   1879 C  C     . LYS A  1  117 ?         7.1211    -2.5917    20.9582  1.00  0.00 ?  117 LYS   A C       1
ATOM   1880 O  O     . LYS A  1  117 ?         6.4308    -2.5704    19.9399  1.00  0.00 ?  117 LYS   A O       1
ATOM   1881 N  N     . GLU A  1  118 ?         7.0051    -1.6932    21.9312  1.00  0.00 ?  118 GLU   A N       1
ATOM   1882 H  H     . GLU A  1  118 ?         7.5842    -1.7634    22.7186  1.00  0.00 ?  118 GLU   A H       1
ATOM   1883 C  CA    . GLU A  1  118 ?         6.0361    -0.6063    21.8548  1.00  0.00 ?  118 GLU   A CA      1
ATOM   1884 H  HA    . GLU A  1  118 ?         5.0883    -1.0275    21.5555  1.00  0.00 ?  118 GLU   A HA      1
ATOM   1885 C  CB    . GLU A  1  118 ?         5.8742     0.0594    23.2230  1.00  0.00 ?  118 GLU   A CB      1
ATOM   1886 H  HB2   . GLU A  1  118 ?         6.6960     0.7430    23.3770  1.00  0.00 ?  118 GLU   A HB2     1
ATOM   1887 H  HB3   . GLU A  1  118 ?         4.9487     0.6161    23.2313  1.00  0.00 ?  118 GLU   A HB3     1
ATOM   1888 C  CG    . GLU A  1  118 ?         5.8483    -0.9255    24.3798  1.00  0.00 ?  118 GLU   A CG      1
ATOM   1889 H  HG2   . GLU A  1  118 ?         6.8273    -1.3698    24.4796  1.00  0.00 ?  118 GLU   A HG2     1
ATOM   1890 H  HG3   . GLU A  1  118 ?         5.6030    -0.3908    25.2857  1.00  0.00 ?  118 GLU   A HG3     1
ATOM   1891 C  CD    . GLU A  1  118 ?         4.8323    -2.0333    24.1803  1.00  0.00 ?  118 GLU   A CD      1
ATOM   1892 O  OE1   . GLU A  1  118 ?         4.9749    -3.0918    24.8276  1.00  0.00 ?  118 GLU   A OE1     1
ATOM   1893 O  OE2   . GLU A  1  118 ?         3.8954    -1.8423    23.3773  1.00  0.00 ?  118 GLU   A OE2     1
ATOM   1894 C  C     . GLU A  1  118 ?         6.4622     0.4308    20.8197  1.00  0.00 ?  118 GLU   A C       1
ATOM   1895 O  O     . GLU A  1  118 ?         5.6777     0.8168    19.9529  1.00  0.00 ?  118 GLU   A O       1
ATOM   1896 N  N     . ARG A  1  119 ?         7.7099     0.8778    20.9176  1.00  0.00 ?  119 ARG   A N       1
ATOM   1897 H  H     . ARG A  1  119 ?         8.2874     0.5321    21.6300  1.00  0.00 ?  119 ARG   A H       1
ATOM   1898 C  CA    . ARG A  1  119 ?         8.2404     1.8712    19.9917  1.00  0.00 ?  119 ARG   A CA      1
ATOM   1899 H  HA    . ARG A  1  119 ?         7.5337     2.6857    19.9381  1.00  0.00 ?  119 ARG   A HA      1
ATOM   1900 C  CB    . ARG A  1  119 ?         9.5804     2.4077    20.4986  1.00  0.00 ?  119 ARG   A CB      1
ATOM   1901 H  HB2   . ARG A  1  119 ?         9.7651     3.3699    20.0439  1.00  0.00 ?  119 ARG   A HB2     1
ATOM   1902 H  HB3   . ARG A  1  119 ?         9.5234     2.5297    21.5697  1.00  0.00 ?  119 ARG   A HB3     1
ATOM   1903 C  CG    . ARG A  1  119 ?        10.7581     1.4995    20.1846  1.00  0.00 ?  119 ARG   A CG      1
ATOM   1904 H  HG2   . ARG A  1  119 ?        11.4980     1.6022    20.9647  1.00  0.00 ?  119 ARG   A HG2     1
ATOM   1905 H  HG3   . ARG A  1  119 ?        10.4120     0.4775    20.1461  1.00  0.00 ?  119 ARG   A HG3     1
ATOM   1906 C  CD    . ARG A  1  119 ?        11.3970     1.8566    18.8517  1.00  0.00 ?  119 ARG   A CD      1
ATOM   1907 H  HD2   . ARG A  1  119 ?        10.8853     1.3198    18.0670  1.00  0.00 ?  119 ARG   A HD2     1
ATOM   1908 H  HD3   . ARG A  1  119 ?        11.2901     2.9188    18.6898  1.00  0.00 ?  119 ARG   A HD3     1
ATOM   1909 N  NE    . ARG A  1  119 ?        12.8156     1.5112    18.8147  1.00  0.00 ?  119 ARG   A NE      1
ATOM   1910 H  HE    . ARG A  1  119 ?        13.4589     2.2082    19.0592  1.00  0.00 ?  119 ARG   A HE      1
ATOM   1911 C  CZ    . ARG A  1  119 ?        13.2712     0.3119    18.4703  1.00  0.00 ?  119 ARG   A CZ      1
ATOM   1912 N  NH1   . ARG A  1  119 ?        12.4242    -0.6513    18.1344  1.00  0.00 ?  119 ARG   A NH1     1
ATOM   1913 H  HH11  . ARG A  1  119 ?        11.4401    -0.4749    18.1397  1.00  0.00 ?  119 ARG   A HH11    1
ATOM   1914 H  HH12  . ARG A  1  119 ?        12.7700    -1.5532    17.8743  1.00  0.00 ?  119 ARG   A HH12    1
ATOM   1915 N  NH2   . ARG A  1  119 ?        14.5766     0.0744    18.4607  1.00  0.00 ?  119 ARG   A NH2     1
ATOM   1916 H  HH21  . ARG A  1  119 ?        15.2181     0.7982    18.7130  1.00  0.00 ?  119 ARG   A HH21    1
ATOM   1917 H  HH22  . ARG A  1  119 ?        14.9185    -0.8283    18.2015  1.00  0.00 ?  119 ARG   A HH22    1
ATOM   1918 C  C     . ARG A  1  119 ?         8.4131     1.2769    18.5970  1.00  0.00 ?  119 ARG   A C       1
ATOM   1919 O  O     . ARG A  1  119 ?         8.2618     1.9719    17.5921  1.00  0.00 ?  119 ARG   A O       1
ATOM   1920 N  N     . ASP A  1  120 ?         8.7310    -0.0118    18.5440  1.00  0.00 ?  120 ASP   A N       1
ATOM   1921 H  H     . ASP A  1  120 ?         8.8379    -0.5125    19.3800  1.00  0.00 ?  120 ASP   A H       1
ATOM   1922 C  CA    . ASP A  1  120 ?         8.9237    -0.7002    17.2729  1.00  0.00 ?  120 ASP   A CA      1
ATOM   1923 H  HA    . ASP A  1  120 ?         9.6595    -0.1501    16.7061  1.00  0.00 ?  120 ASP   A HA      1
ATOM   1924 C  CB    . ASP A  1  120 ?         9.4396    -2.1203    17.5107  1.00  0.00 ?  120 ASP   A CB      1
ATOM   1925 H  HB2   . ASP A  1  120 ?        10.3851    -2.0706    18.0311  1.00  0.00 ?  120 ASP   A HB2     1
ATOM   1926 H  HB3   . ASP A  1  120 ?         8.7267    -2.6582    18.1181  1.00  0.00 ?  120 ASP   A HB3     1
ATOM   1927 C  CG    . ASP A  1  120 ?         9.6442    -2.8859    16.2183  1.00  0.00 ?  120 ASP   A CG      1
ATOM   1928 O  OD1   . ASP A  1  120 ?         8.6410    -3.3563    15.6417  1.00  0.00 ?  120 ASP   A OD1     1
ATOM   1929 O  OD2   . ASP A  1  120 ?        10.8073    -3.0140    15.7828  1.00  0.00 ?  120 ASP   A OD2     1
ATOM   1930 C  C     . ASP A  1  120 ?         7.6234    -0.7447    16.4764  1.00  0.00 ?  120 ASP   A C       1
ATOM   1931 O  O     . ASP A  1  120 ?         7.5885    -0.3697    15.3049  1.00  0.00 ?  120 ASP   A O       1
ATOM   1932 N  N     . ALA A  1  121 ?         6.5566    -1.2068    17.1204  1.00  0.00 ?  121 ALA   A N       1
ATOM   1933 H  H     . ALA A  1  121 ?         6.6475    -1.4907    18.0537  1.00  0.00 ?  121 ALA   A H       1
ATOM   1934 C  CA    . ALA A  1  121 ?         5.2541    -1.2996    16.4726  1.00  0.00 ?  121 ALA   A CA      1
ATOM   1935 H  HA    . ALA A  1  121 ?         5.3753    -1.8635    15.5587  1.00  0.00 ?  121 ALA   A HA      1
ATOM   1936 C  CB    . ALA A  1  121 ?         4.2738    -2.0483    17.3633  1.00  0.00 ?  121 ALA   A CB      1
ATOM   1937 H  HB1   . ALA A  1  121 ?         4.7657    -2.9052    17.7994  1.00  0.00 ?  121 ALA   A HB1     1
ATOM   1938 H  HB2   . ALA A  1  121 ?         3.9285    -1.3929    18.1491  1.00  0.00 ?  121 ALA   A HB2     1
ATOM   1939 H  HB3   . ALA A  1  121 ?         3.4313    -2.3783    16.7736  1.00  0.00 ?  121 ALA   A HB3     1
ATOM   1940 C  C     . ALA A  1  121 ?         4.7111     0.0838    16.1309  1.00  0.00 ?  121 ALA   A C       1
ATOM   1941 O  O     . ALA A  1  121 ?         3.9851     0.2521    15.1509  1.00  0.00 ?  121 ALA   A O       1
ATOM   1942 N  N     . PHE A  1  122 ?         5.0669     1.0717    16.9454  1.00  0.00 ?  122 PHE   A N       1
ATOM   1943 H  H     . PHE A  1  122 ?         5.6479     0.8749    17.7102  1.00  0.00 ?  122 PHE   A H       1
ATOM   1944 C  CA    . PHE A  1  122 ?         4.6134     2.4409    16.7301  1.00  0.00 ?  122 PHE   A CA      1
ATOM   1945 H  HA    . PHE A  1  122 ?         3.5624     2.4069    16.4885  1.00  0.00 ?  122 PHE   A HA      1
ATOM   1946 C  CB    . PHE A  1  122 ?         4.8061     3.2703    18.0014  1.00  0.00 ?  122 PHE   A CB      1
ATOM   1947 H  HB2   . PHE A  1  122 ?         3.9745     3.0944    18.6669  1.00  0.00 ?  122 PHE   A HB2     1
ATOM   1948 H  HB3   . PHE A  1  122 ?         5.7210     2.9649    18.4863  1.00  0.00 ?  122 PHE   A HB3     1
ATOM   1949 C  CG    . PHE A  1  122 ?         4.8875     4.7482    17.7463  1.00  0.00 ?  122 PHE   A CG      1
ATOM   1950 C  CD1   . PHE A  1  122 ?         3.9746     5.3718    16.9112  1.00  0.00 ?  122 PHE   A CD1     1
ATOM   1951 H  HD1   . PHE A  1  122 ?         3.1981     4.7841    16.4418  1.00  0.00 ?  122 PHE   A HD1     1
ATOM   1952 C  CE1   . PHE A  1  122 ?         4.0464     6.7318    16.6746  1.00  0.00 ?  122 PHE   A CE1     1
ATOM   1953 H  HE1   . PHE A  1  122 ?         3.3287     7.2049    16.0210  1.00  0.00 ?  122 PHE   A HE1     1
ATOM   1954 C  CZ    . PHE A  1  122 ?         5.0382     7.4835    17.2734  1.00  0.00 ?  122 PHE   A CZ      1
ATOM   1955 H  HZ    . PHE A  1  122 ?         5.0957     8.5461    17.0905  1.00  0.00 ?  122 PHE   A HZ      1
ATOM   1956 C  CE2   . PHE A  1  122 ?         5.9540     6.8740    18.1087  1.00  0.00 ?  122 PHE   A CE2     1
ATOM   1957 H  HE2   . PHE A  1  122 ?         6.7305     7.4596    18.5778  1.00  0.00 ?  122 PHE   A HE2     1
ATOM   1958 C  CD2   . PHE A  1  122 ?         5.8774     5.5138    18.3412  1.00  0.00 ?  122 PHE   A CD2     1
ATOM   1959 H  HD2   . PHE A  1  122 ?         6.5951     5.0385    18.9937  1.00  0.00 ?  122 PHE   A HD2     1
ATOM   1960 C  C     . PHE A  1  122 ?         5.3647     3.0864    15.5694  1.00  0.00 ?  122 PHE   A C       1
ATOM   1961 O  O     . PHE A  1  122 ?         4.7581     3.5510    14.6042  1.00  0.00 ?  122 PHE   A O       1
ATOM   1962 N  N     . VAL A  1  123 ?         6.6899     3.1121    15.6712  1.00  0.00 ?  123 VAL   A N       1
ATOM   1963 H  H     . VAL A  1  123 ?         7.1158     2.7258    16.4647  1.00  0.00 ?  123 VAL   A H       1
ATOM   1964 C  CA    . VAL A  1  123 ?         7.5253     3.6998    14.6308  1.00  0.00 ?  123 VAL   A CA      1
ATOM   1965 H  HA    . VAL A  1  123 ?         7.2267     4.7304    14.5052  1.00  0.00 ?  123 VAL   A HA      1
ATOM   1966 C  CB    . VAL A  1  123 ?         9.0142     3.6723    15.0243  1.00  0.00 ?  123 VAL   A CB      1
ATOM   1967 H  HB    . VAL A  1  123 ?         9.5753     4.2019    14.2685  1.00  0.00 ?  123 VAL   A HB      1
ATOM   1968 C  CG1   . VAL A  1  123 ?         9.2278     4.3760    16.3558  1.00  0.00 ?  123 VAL   A CG1     1
ATOM   1969 H  HG11  . VAL A  1  123 ?         9.8440     3.7599    16.9938  1.00  0.00 ?  123 VAL   A HG11    1
ATOM   1970 H  HG12  . VAL A  1  123 ?         9.7183     5.3234    16.1876  1.00  0.00 ?  123 VAL   A HG12    1
ATOM   1971 H  HG13  . VAL A  1  123 ?         8.2728     4.5444    16.8313  1.00  0.00 ?  123 VAL   A HG13    1
ATOM   1972 C  CG2   . VAL A  1  123 ?         9.5234     2.2400    15.0812  1.00  0.00 ?  123 VAL   A CG2     1
ATOM   1973 H  HG21  . VAL A  1  123 ?        10.3546     2.1804    15.7683  1.00  0.00 ?  123 VAL   A HG21    1
ATOM   1974 H  HG22  . VAL A  1  123 ?         8.7304     1.5891    15.4184  1.00  0.00 ?  123 VAL   A HG22    1
ATOM   1975 H  HG23  . VAL A  1  123 ?         9.8470     1.9336    14.0974  1.00  0.00 ?  123 VAL   A HG23    1
ATOM   1976 C  C     . VAL A  1  123 ?         7.3478     2.9684    13.3050  1.00  0.00 ?  123 VAL   A C       1
ATOM   1977 O  O     . VAL A  1  123 ?         7.3395     3.5861    12.2409  1.00  0.00 ?  123 VAL   A O       1
ATOM   1978 N  N     . GLU A  1  124 ?         7.2055     1.6486    13.3778  1.00  0.00 ?  124 GLU   A N       1
ATOM   1979 H  H     . GLU A  1  124 ?         7.2207     1.2135    14.2557  1.00  0.00 ?  124 GLU   A H       1
ATOM   1980 C  CA    . GLU A  1  124 ?         7.0284     0.8329    12.1822  1.00  0.00 ?  124 GLU   A CA      1
ATOM   1981 H  HA    . GLU A  1  124 ?         7.9329     0.9015    11.5970  1.00  0.00 ?  124 GLU   A HA      1
ATOM   1982 C  CB    . GLU A  1  124 ?         6.7944    -0.6297    12.5657  1.00  0.00 ?  124 GLU   A CB      1
ATOM   1983 H  HB2   . GLU A  1  124 ?         6.2786    -0.6627    13.5140  1.00  0.00 ?  124 GLU   A HB2     1
ATOM   1984 H  HB3   . GLU A  1  124 ?         6.1731    -1.0914    11.8124  1.00  0.00 ?  124 GLU   A HB3     1
ATOM   1985 C  CG    . GLU A  1  124 ?         8.0745    -1.4389    12.6892  1.00  0.00 ?  124 GLU   A CG      1
ATOM   1986 H  HG2   . GLU A  1  124 ?         8.9110    -0.7588    12.7481  1.00  0.00 ?  124 GLU   A HG2     1
ATOM   1987 H  HG3   . GLU A  1  124 ?         8.0270    -2.0282    13.5931  1.00  0.00 ?  124 GLU   A HG3     1
ATOM   1988 C  CD    . GLU A  1  124 ?         8.2910    -2.3714    11.5132  1.00  0.00 ?  124 GLU   A CD      1
ATOM   1989 O  OE1   . GLU A  1  124 ?         7.3192    -3.0369    11.0979  1.00  0.00 ?  124 GLU   A OE1     1
ATOM   1990 O  OE2   . GLU A  1  124 ?         9.4313    -2.4360    11.0086  1.00  0.00 ?  124 GLU   A OE2     1
ATOM   1991 C  C     . GLU A  1  124 ?         5.8602     1.3434    11.3435  1.00  0.00 ?  124 GLU   A C       1
ATOM   1992 O  O     . GLU A  1  124 ?         5.9508     1.4250    10.1189  1.00  0.00 ?  124 GLU   A O       1
ATOM   1993 N  N     . MET A  1  125 ?         4.7639     1.6851    12.0125  1.00  0.00 ?  125 MET   A N       1
ATOM   1994 H  H     . MET A  1  125 ?         4.7518     1.5979    12.9887  1.00  0.00 ?  125 MET   A H       1
ATOM   1995 C  CA    . MET A  1  125 ?         3.5778     2.1881    11.3293  1.00  0.00 ?  125 MET   A CA      1
ATOM   1996 H  HA    . MET A  1  125 ?         3.2210     1.4112    10.6701  1.00  0.00 ?  125 MET   A HA      1
ATOM   1997 C  CB    . MET A  1  125 ?         2.4820     2.5220    12.3434  1.00  0.00 ?  125 MET   A CB      1
ATOM   1998 H  HB2   . MET A  1  125 ?         2.8673     3.2445    13.0471  1.00  0.00 ?  125 MET   A HB2     1
ATOM   1999 H  HB3   . MET A  1  125 ?         1.6422     2.9536    11.8197  1.00  0.00 ?  125 MET   A HB3     1
ATOM   2000 C  CG    . MET A  1  125 ?         1.9871     1.3145    13.1229  1.00  0.00 ?  125 MET   A CG      1
ATOM   2001 H  HG2   . MET A  1  125 ?         1.1957     0.8399    12.5622  1.00  0.00 ?  125 MET   A HG2     1
ATOM   2002 H  HG3   . MET A  1  125 ?         2.8062     0.6209    13.2428  1.00  0.00 ?  125 MET   A HG3     1
ATOM   2003 S  SD    . MET A  1  125 ?         1.3555     1.7520    14.7541  1.00  0.00 ?  125 MET   A SD      1
ATOM   2004 C  CE    . MET A  1  125 ?         0.5968     3.3374    14.4093  1.00  0.00 ?  125 MET   A CE      1
ATOM   2005 H  HE1   . MET A  1  125 ?        -0.3280     3.4215    14.9607  1.00  0.00 ?  125 MET   A HE1     1
ATOM   2006 H  HE2   . MET A  1  125 ?         1.2672     4.1298    14.7077  1.00  0.00 ?  125 MET   A HE2     1
ATOM   2007 H  HE3   . MET A  1  125 ?         0.3938     3.4170    13.3515  1.00  0.00 ?  125 MET   A HE3     1
ATOM   2008 C  C     . MET A  1  125 ?         3.9117     3.4233    10.4988  1.00  0.00 ?  125 MET   A C       1
ATOM   2009 O  O     . MET A  1  125 ?         3.6858     3.4488     9.2894  1.00  0.00 ?  125 MET   A O       1
ATOM   2010 N  N     . MET A  1  126 ?         4.4500     4.4452    11.1563  1.00  0.00 ?  126 MET   A N       1
ATOM   2011 H  H     . MET A  1  126 ?         4.6061     4.3655    12.1206  1.00  0.00 ?  126 MET   A H       1
ATOM   2012 C  CA    . MET A  1  126 ?         4.8155     5.6829    10.4772  1.00  0.00 ?  126 MET   A CA      1
ATOM   2013 H  HA    . MET A  1  126 ?         3.9119     6.1246    10.0850  1.00  0.00 ?  126 MET   A HA      1
ATOM   2014 C  CB    . MET A  1  126 ?         5.4592     6.6597    11.4631  1.00  0.00 ?  126 MET   A CB      1
ATOM   2015 H  HB2   . MET A  1  126 ?         6.4582     6.3182    11.6895  1.00  0.00 ?  126 MET   A HB2     1
ATOM   2016 H  HB3   . MET A  1  126 ?         5.5163     7.6341    11.0013  1.00  0.00 ?  126 MET   A HB3     1
ATOM   2017 C  CG    . MET A  1  126 ?         4.6947     6.7964    12.7698  1.00  0.00 ?  126 MET   A CG      1
ATOM   2018 H  HG2   . MET A  1  126 ?         4.7694     5.8670    13.3145  1.00  0.00 ?  126 MET   A HG2     1
ATOM   2019 H  HG3   . MET A  1  126 ?         5.1425     7.5888    13.3512  1.00  0.00 ?  126 MET   A HG3     1
ATOM   2020 S  SD    . MET A  1  126 ?         2.9507     7.1782    12.5175  1.00  0.00 ?  126 MET   A SD      1
ATOM   2021 C  CE    . MET A  1  126 ?         3.0696     8.6604    11.5191  1.00  0.00 ?  126 MET   A CE      1
ATOM   2022 H  HE1   . MET A  1  126 ?         3.5360     9.4460    12.0950  1.00  0.00 ?  126 MET   A HE1     1
ATOM   2023 H  HE2   . MET A  1  126 ?         3.6642     8.4563    10.6410  1.00  0.00 ?  126 MET   A HE2     1
ATOM   2024 H  HE3   . MET A  1  126 ?         2.0802     8.9728    11.2192  1.00  0.00 ?  126 MET   A HE3     1
ATOM   2025 C  C     . MET A  1  126 ?         5.7706     5.4066     9.3203  1.00  0.00 ?  126 MET   A C       1
ATOM   2026 O  O     . MET A  1  126 ?         5.8545     6.1868     8.3717  1.00  0.00 ?  126 MET   A O       1
ATOM   2027 N  N     . VAL A  1  127 ?         6.4893     4.2916     9.4053  1.00  0.00 ?  127 VAL   A N       1
ATOM   2028 H  H     . VAL A  1  127 ?         6.3782     3.7098    10.1860  1.00  0.00 ?  127 VAL   A H       1
ATOM   2029 C  CA    . VAL A  1  127 ?         7.4379     3.9123     8.3651  1.00  0.00 ?  127 VAL   A CA      1
ATOM   2030 H  HA    . VAL A  1  127 ?         7.9857     4.7968     8.0740  1.00  0.00 ?  127 VAL   A HA      1
ATOM   2031 C  CB    . VAL A  1  127 ?         8.4456     2.8667     8.8786  1.00  0.00 ?  127 VAL   A CB      1
ATOM   2032 H  HB    . VAL A  1  127 ?         7.8961     1.9935     9.1982  1.00  0.00 ?  127 VAL   A HB      1
ATOM   2033 C  CG1   . VAL A  1  127 ?         9.3962     2.4500     7.7667  1.00  0.00 ?  127 VAL   A CG1     1
ATOM   2034 H  HG11  . VAL A  1  127 ?         8.9102     1.7253     7.1304  1.00  0.00 ?  127 VAL   A HG11    1
ATOM   2035 H  HG12  . VAL A  1  127 ?         9.6688     3.3166     7.1826  1.00  0.00 ?  127 VAL   A HG12    1
ATOM   2036 H  HG13  . VAL A  1  127 ?        10.2845     2.0123     8.1977  1.00  0.00 ?  127 VAL   A HG13    1
ATOM   2037 C  CG2   . VAL A  1  127 ?         9.2148     3.4105    10.0730  1.00  0.00 ?  127 VAL   A CG2     1
ATOM   2038 H  HG21  . VAL A  1  127 ?         8.8428     4.3929    10.3239  1.00  0.00 ?  127 VAL   A HG21    1
ATOM   2039 H  HG22  . VAL A  1  127 ?         9.0835     2.7496    10.9170  1.00  0.00 ?  127 VAL   A HG22    1
ATOM   2040 H  HG23  . VAL A  1  127 ?        10.2642     3.4752     9.8262  1.00  0.00 ?  127 VAL   A HG23    1
ATOM   2041 C  C     . VAL A  1  127 ?         6.7186     3.3517     7.1434  1.00  0.00 ?  127 VAL   A C       1
ATOM   2042 O  O     . VAL A  1  127 ?         6.8885     3.8474     6.0299  1.00  0.00 ?  127 VAL   A O       1
ATOM   2043 N  N     . GLN A  1  128 ?         5.9147     2.3157     7.3604  1.00  0.00 ?  128 GLN   A N       1
ATOM   2044 H  H     . GLN A  1  128 ?         5.8210     1.9658     8.2703  1.00  0.00 ?  128 GLN   A H       1
ATOM   2045 C  CA    . GLN A  1  128 ?         5.1695     1.6874     6.2760  1.00  0.00 ?  128 GLN   A CA      1
ATOM   2046 H  HA    . GLN A  1  128 ?         5.8318     1.5957     5.4286  1.00  0.00 ?  128 GLN   A HA      1
ATOM   2047 C  CB    . GLN A  1  128 ?         4.6998     0.2926     6.6930  1.00  0.00 ?  128 GLN   A CB      1
ATOM   2048 H  HB2   . GLN A  1  128 ?         4.0087    -0.0783     5.9510  1.00  0.00 ?  128 GLN   A HB2     1
ATOM   2049 H  HB3   . GLN A  1  128 ?         5.5559    -0.3644     6.7364  1.00  0.00 ?  128 GLN   A HB3     1
ATOM   2050 C  CG    . GLN A  1  128 ?         4.0081     0.2629     8.0463  1.00  0.00 ?  128 GLN   A CG      1
ATOM   2051 H  HG2   . GLN A  1  128 ?         4.0861     1.2408     8.4979  1.00  0.00 ?  128 GLN   A HG2     1
ATOM   2052 H  HG3   . GLN A  1  128 ?         2.9667     0.0180     7.8983  1.00  0.00 ?  128 GLN   A HG3     1
ATOM   2053 C  CD    . GLN A  1  128 ?         4.6166    -0.7551     8.9905  1.00  0.00 ?  128 GLN   A CD      1
ATOM   2054 O  OE1   . GLN A  1  128 ?         5.8379    -0.8865     9.0771  1.00  0.00 ?  128 GLN   A OE1     1
ATOM   2055 N  NE2   . GLN A  1  128 ?         3.7661    -1.4827     9.7052  1.00  0.00 ?  128 GLN   A NE2     1
ATOM   2056 H  HE21  . GLN A  1  128 ?         2.8061    -1.3242     9.5831  1.00  0.00 ?  128 GLN   A HE21    1
ATOM   2057 H  HE22  . GLN A  1  128 ?         4.1319    -2.1486    10.3226  1.00  0.00 ?  128 GLN   A HE22    1
ATOM   2058 C  C     . GLN A  1  128 ?         3.9716     2.5408     5.8727  1.00  0.00 ?  128 GLN   A C       1
ATOM   2059 O  O     . GLN A  1  128 ?         3.6369     2.6393     4.6922  1.00  0.00 ?  128 GLN   A O       1
ATOM   2060 N  N     . TRP A  1  129 ?         3.3302     3.1549     6.8602  1.00  0.00 ?  129 TRP   A N       1
ATOM   2061 H  H     . TRP A  1  129 ?         3.6448     3.0375     7.7812  1.00  0.00 ?  129 TRP   A H       1
ATOM   2062 C  CA    . TRP A  1  129 ?         2.1686     4.0001     6.6076  1.00  0.00 ?  129 TRP   A CA      1
ATOM   2063 H  HA    . TRP A  1  129 ?         1.3534     3.3597     6.3047  1.00  0.00 ?  129 TRP   A HA      1
ATOM   2064 C  CB    . TRP A  1  129 ?         1.7680     4.7457     7.8817  1.00  0.00 ?  129 TRP   A CB      1
ATOM   2065 H  HB2   . TRP A  1  129 ?         1.7460     4.0498     8.7069  1.00  0.00 ?  129 TRP   A HB2     1
ATOM   2066 H  HB3   . TRP A  1  129 ?         2.4986     5.5155     8.0840  1.00  0.00 ?  129 TRP   A HB3     1
ATOM   2067 C  CG    . TRP A  1  129 ?         0.4214     5.3972     7.7901  1.00  0.00 ?  129 TRP   A CG      1
ATOM   2068 C  CD1   . TRP A  1  129 ?        -0.4648     5.3054     6.7550  1.00  0.00 ?  129 TRP   A CD1     1
ATOM   2069 C  CD2   . TRP A  1  129 ?        -0.1905     6.2419     8.7710  1.00  0.00 ?  129 TRP   A CD2     1
ATOM   2070 C  CE3   . TRP A  1  129 ?         0.2002     6.7096    10.0285  1.00  0.00 ?  129 TRP   A CE3     1
ATOM   2071 C  CE2   . TRP A  1  129 ?        -1.4476     6.6256     8.2644  1.00  0.00 ?  129 TRP   A CE2     1
ATOM   2072 N  NE1   . TRP A  1  129 ?        -1.5908     6.0422     7.0334  1.00  0.00 ?  129 TRP   A NE1     1
ATOM   2073 H  HD1   . TRP A  1  129 ?        -0.2916     4.7353     5.8552  1.00  0.00 ?  129 TRP   A HD1     1
ATOM   2074 H  HE3   . TRP A  1  129 ?         1.1558     6.4390    10.4529  1.00  0.00 ?  129 TRP   A HE3     1
ATOM   2075 C  CZ3   . TRP A  1  129 ?        -0.6600     7.5332    10.7295  1.00  0.00 ?  129 TRP   A CZ3     1
ATOM   2076 C  CZ2   . TRP A  1  129 ?        -2.3133     7.4552     8.9722  1.00  0.00 ?  129 TRP   A CZ2     1
ATOM   2077 H  HE1   . TRP A  1  129 ?        -2.3704     6.1333     6.4459  1.00  0.00 ?  129 TRP   A HE1     1
ATOM   2078 H  HZ3   . TRP A  1  129 ?        -0.3749     7.9049    11.7029  1.00  0.00 ?  129 TRP   A HZ3     1
ATOM   2079 C  CH2   . TRP A  1  129 ?        -1.9051     7.8986    10.2008  1.00  0.00 ?  129 TRP   A CH2     1
ATOM   2080 H  HZ2   . TRP A  1  129 ?        -3.2765     7.7454     8.5785  1.00  0.00 ?  129 TRP   A HZ2     1
ATOM   2081 H  HH2   . TRP A  1  129 ?        -2.5444     8.5438    10.7831  1.00  0.00 ?  129 TRP   A HH2     1
ATOM   2082 C  C     . TRP A  1  129 ?         2.4532     4.9964     5.4891  1.00  0.00 ?  129 TRP   A C       1
ATOM   2083 O  O     . TRP A  1  129 ?         1.7321     5.0473     4.4926  1.00  0.00 ?  129 TRP   A O       1
ATOM   2084 N  N     . ARG A  1  130 ?         3.5081     5.7864     5.6603  1.00  0.00 ?  130 ARG   A N       1
ATOM   2085 H  H     . ARG A  1  130 ?         4.0443     5.6985     6.4760  1.00  0.00 ?  130 ARG   A H       1
ATOM   2086 C  CA    . ARG A  1  130 ?         3.8868     6.7818     4.6646  1.00  0.00 ?  130 ARG   A CA      1
ATOM   2087 H  HA    . ARG A  1  130 ?         3.0353     7.4242     4.4970  1.00  0.00 ?  130 ARG   A HA      1
ATOM   2088 C  CB    . ARG A  1  130 ?         5.0547     7.6271     5.1761  1.00  0.00 ?  130 ARG   A CB      1
ATOM   2089 H  HB2   . ARG A  1  130 ?         5.3655     8.3027     4.3926  1.00  0.00 ?  130 ARG   A HB2     1
ATOM   2090 H  HB3   . ARG A  1  130 ?         4.7211     8.2033     6.0258  1.00  0.00 ?  130 ARG   A HB3     1
ATOM   2091 C  CG    . ARG A  1  130 ?         6.2608     6.8056     5.6014  1.00  0.00 ?  130 ARG   A CG      1
ATOM   2092 H  HG2   . ARG A  1  130 ?         6.7957     7.3408     6.3721  1.00  0.00 ?  130 ARG   A HG2     1
ATOM   2093 H  HG3   . ARG A  1  130 ?         5.9198     5.8573     5.9892  1.00  0.00 ?  130 ARG   A HG3     1
ATOM   2094 C  CD    . ARG A  1  130 ?         7.2027     6.5536     4.4344  1.00  0.00 ?  130 ARG   A CD      1
ATOM   2095 H  HD2   . ARG A  1  130 ?         7.3564     5.4893     4.3365  1.00  0.00 ?  130 ARG   A HD2     1
ATOM   2096 H  HD3   . ARG A  1  130 ?         6.7475     6.9358     3.5331  1.00  0.00 ?  130 ARG   A HD3     1
ATOM   2097 N  NE    . ARG A  1  130 ?         8.4966     7.2035     4.6252  1.00  0.00 ?  130 ARG   A NE      1
ATOM   2098 H  HE    . ARG A  1  130 ?         8.5902     7.8137     5.3857  1.00  0.00 ?  130 ARG   A HE      1
ATOM   2099 C  CZ    . ARG A  1  130 ?         9.5410     7.0097     3.8276  1.00  0.00 ?  130 ARG   A CZ      1
ATOM   2100 N  NH1   . ARG A  1  130 ?         9.4441     6.1895     2.7904  1.00  0.00 ?  130 ARG   A NH1     1
ATOM   2101 H  HH11  . ARG A  1  130 ?         8.5828     5.7159     2.6074  1.00  0.00 ?  130 ARG   A HH11    1
ATOM   2102 H  HH12  . ARG A  1  130 ?        10.2317     6.0463     2.1906  1.00  0.00 ?  130 ARG   A HH12    1
ATOM   2103 N  NH2   . ARG A  1  130 ?        10.6853     7.6376     4.0665  1.00  0.00 ?  130 ARG   A NH2     1
ATOM   2104 H  HH21  . ARG A  1  130 ?        10.7620     8.2568     4.8473  1.00  0.00 ?  130 ARG   A HH21    1
ATOM   2105 H  HH22  . ARG A  1  130 ?        11.4706     7.4910     3.4659  1.00  0.00 ?  130 ARG   A HH22    1
ATOM   2106 C  C     . ARG A  1  130 ?         4.2669     6.1145     3.3460  1.00  0.00 ?  130 ARG   A C       1
ATOM   2107 O  O     . ARG A  1  130 ?         4.0361     6.6668     2.2702  1.00  0.00 ?  130 ARG   A O       1
ATOM   2108 N  N     . ASP A  1  131 ?         4.8508     4.9249     3.4379  1.00  0.00 ?  131 ASP   A N       1
ATOM   2109 H  H     . ASP A  1  131 ?         5.0079     4.5367     4.3243  1.00  0.00 ?  131 ASP   A H       1
ATOM   2110 C  CA    . ASP A  1  131 ?         5.2626     4.1817     2.2527  1.00  0.00 ?  131 ASP   A CA      1
ATOM   2111 H  HA    . ASP A  1  131 ?         5.8763     4.8334     1.6493  1.00  0.00 ?  131 ASP   A HA      1
ATOM   2112 C  CB    . ASP A  1  131 ?         6.0845     2.9556     2.6533  1.00  0.00 ?  131 ASP   A CB      1
ATOM   2113 H  HB2   . ASP A  1  131 ?         6.2318     2.9630     3.7236  1.00  0.00 ?  131 ASP   A HB2     1
ATOM   2114 H  HB3   . ASP A  1  131 ?         5.5455     2.0623     2.3743  1.00  0.00 ?  131 ASP   A HB3     1
ATOM   2115 C  CG    . ASP A  1  131 ?         7.4441     2.9258     1.9832  1.00  0.00 ?  131 ASP   A CG      1
ATOM   2116 O  OD1   . ASP A  1  131 ?         8.0193     4.0115     1.7587  1.00  0.00 ?  131 ASP   A OD1     1
ATOM   2117 O  OD2   . ASP A  1  131 ?         7.9332     1.8166     1.6839  1.00  0.00 ?  131 ASP   A OD2     1
ATOM   2118 C  C     . ASP A  1  131 ?         4.0504     3.7511     1.4328  1.00  0.00 ?  131 ASP   A C       1
ATOM   2119 O  O     . ASP A  1  131 ?         4.0480     3.8584     0.2069  1.00  0.00 ?  131 ASP   A O       1
ATOM   2120 N  N     . ALA A  1  132 ?         3.0219     3.2627     2.1184  1.00  0.00 ?  132 ALA   A N       1
ATOM   2121 H  H     . ALA A  1  132 ?         3.0836     3.2023     3.0943  1.00  0.00 ?  132 ALA   A H       1
ATOM   2122 C  CA    . ALA A  1  132 ?         1.8037     2.8167     1.4539  1.00  0.00 ?  132 ALA   A CA      1
ATOM   2123 H  HA    . ALA A  1  132 ?         2.0887     2.2621     0.5714  1.00  0.00 ?  132 ALA   A HA      1
ATOM   2124 C  CB    . ALA A  1  132 ?         1.0170     1.8850     2.3639  1.00  0.00 ?  132 ALA   A CB      1
ATOM   2125 H  HB1   . ALA A  1  132 ?         1.6931     1.1878     2.8364  1.00  0.00 ?  132 ALA   A HB1     1
ATOM   2126 H  HB2   . ALA A  1  132 ?         0.5103     2.4645     3.1213  1.00  0.00 ?  132 ALA   A HB2     1
ATOM   2127 H  HB3   . ALA A  1  132 ?         0.2893     1.3411     1.7799  1.00  0.00 ?  132 ALA   A HB3     1
ATOM   2128 C  C     . ALA A  1  132 ?         0.9413     4.0025     1.0349  1.00  0.00 ?  132 ALA   A C       1
ATOM   2129 O  O     . ALA A  1  132 ?         0.3531     4.0030    -0.0460  1.00  0.00 ?  132 ALA   A O       1
ATOM   2130 N  N     . ALA A  1  133 ?         0.8701     5.0107     1.8978  1.00  0.00 ?  133 ALA   A N       1
ATOM   2131 H  H     . ALA A  1  133 ?         1.3617     4.9517     2.7433  1.00  0.00 ?  133 ALA   A H       1
ATOM   2132 C  CA    . ALA A  1  133 ?         0.0804     6.2031     1.6161  1.00  0.00 ?  133 ALA   A CA      1
ATOM   2133 H  HA    . ALA A  1  133 ?        -0.9387     5.8932     1.4344  1.00  0.00 ?  133 ALA   A HA      1
ATOM   2134 C  CB    . ALA A  1  133 ?         0.0836     7.1346     2.8191  1.00  0.00 ?  133 ALA   A CB      1
ATOM   2135 H  HB1   . ALA A  1  133 ?         0.1421     8.1587     2.4813  1.00  0.00 ?  133 ALA   A HB1     1
ATOM   2136 H  HB2   . ALA A  1  133 ?        -0.8249     6.9938     3.3858  1.00  0.00 ?  133 ALA   A HB2     1
ATOM   2137 H  HB3   . ALA A  1  133 ?         0.9359     6.9124     3.4442  1.00  0.00 ?  133 ALA   A HB3     1
ATOM   2138 C  C     . ALA A  1  133 ?         0.6035     6.9289     0.3812  1.00  0.00 ?  133 ALA   A C       1
ATOM   2139 O  O     . ALA A  1  133 ?        -0.1542     7.5851    -0.3342  1.00  0.00 ?  133 ALA   A O       1
ATOM   2140 N  N     . THR A  1  134 ?         1.9046     6.8079     0.1360  1.00  0.00 ?  134 THR   A N       1
ATOM   2141 H  H     . THR A  1  134 ?         2.4563     6.2715     0.7428  1.00  0.00 ?  134 THR   A H       1
ATOM   2142 C  CA    . THR A  1  134 ?         2.5295     7.4540    -1.0112  1.00  0.00 ?  134 THR   A CA      1
ATOM   2143 H  HA    . THR A  1  134 ?         2.0942     8.4370    -1.1184  1.00  0.00 ?  134 THR   A HA      1
ATOM   2144 C  CB    . THR A  1  134 ?         4.0474     7.6169    -0.8064  1.00  0.00 ?  134 THR   A CB      1
ATOM   2145 H  HB    . THR A  1  134 ?         4.4918     7.9164    -1.7449  1.00  0.00 ?  134 THR   A HB      1
ATOM   2146 O  OG1   . THR A  1  134 ?         4.6224     6.3722    -0.3935  1.00  0.00 ?  134 THR   A OG1     1
ATOM   2147 H  HG1   . THR A  1  134 ?         5.4604     6.5367     0.0458  1.00  0.00 ?  134 THR   A HG1     1
ATOM   2148 C  CG2   . THR A  1  134 ?         4.3413     8.6870     0.2341  1.00  0.00 ?  134 THR   A CG2     1
ATOM   2149 H  HG21  . THR A  1  134 ?         3.5100     8.7606     0.9196  1.00  0.00 ?  134 THR   A HG21    1
ATOM   2150 H  HG22  . THR A  1  134 ?         5.2354     8.4230     0.7794  1.00  0.00 ?  134 THR   A HG22    1
ATOM   2151 H  HG23  . THR A  1  134 ?         4.4873     9.6372    -0.2581  1.00  0.00 ?  134 THR   A HG23    1
ATOM   2152 C  C     . THR A  1  134 ?         2.2828     6.6619    -2.2901  1.00  0.00 ?  134 THR   A C       1
ATOM   2153 O  O     . THR A  1  134 ?         2.7438     7.0427    -3.3664  1.00  0.00 ?  134 THR   A O       1
ATOM   2154 N  N     . TYR A  1  135 ?         1.5530     5.5590    -2.1657  1.00  0.00 ?  135 TYR   A N       1
ATOM   2155 H  H     . TYR A  1  135 ?         1.2133     5.3073    -1.2816  1.00  0.00 ?  135 TYR   A H       1
ATOM   2156 C  CA    . TYR A  1  135 ?         1.2467     4.7119    -3.3122  1.00  0.00 ?  135 TYR   A CA      1
ATOM   2157 H  HA    . TYR A  1  135 ?         2.1647     4.2400    -3.6306  1.00  0.00 ?  135 TYR   A HA      1
ATOM   2158 C  CB    . TYR A  1  135 ?         0.2426     3.6275    -2.9178  1.00  0.00 ?  135 TYR   A CB      1
ATOM   2159 H  HB2   . TYR A  1  135 ?         0.7366     2.8986    -2.2940  1.00  0.00 ?  135 TYR   A HB2     1
ATOM   2160 H  HB3   . TYR A  1  135 ?        -0.5662     4.0800    -2.3630  1.00  0.00 ?  135 TYR   A HB3     1
ATOM   2161 C  CG    . TYR A  1  135 ?        -0.3554     2.8975    -4.0991  1.00  0.00 ?  135 TYR   A CG      1
ATOM   2162 C  CD1   . TYR A  1  135 ?        -1.7264     2.6904    -4.1911  1.00  0.00 ?  135 TYR   A CD1     1
ATOM   2163 H  HD1   . TYR A  1  135 ?        -2.3670     3.0591    -3.4030  1.00  0.00 ?  135 TYR   A HD1     1
ATOM   2164 C  CE1   . TYR A  1  135 ?        -2.2774     2.0234    -5.2681  1.00  0.00 ?  135 TYR   A CE1     1
ATOM   2165 H  HE1   . TYR A  1  135 ?        -3.3455     1.8721    -5.3221  1.00  0.00 ?  135 TYR   A HE1     1
ATOM   2166 C  CZ    . TYR A  1  135 ?        -1.4564     1.5542    -6.2722  1.00  0.00 ?  135 TYR   A CZ      1
ATOM   2167 C  CE2   . TYR A  1  135 ?        -0.0923     1.7473    -6.2041  1.00  0.00 ?  135 TYR   A CE2     1
ATOM   2168 H  HE2   . TYR A  1  135 ?         0.5504     1.3794    -6.9903  1.00  0.00 ?  135 TYR   A HE2     1
ATOM   2169 C  CD2   . TYR A  1  135 ?         0.4500     2.4140    -5.1227  1.00  0.00 ?  135 TYR   A CD2     1
ATOM   2170 H  HD2   . TYR A  1  135 ?         1.5182     2.5666    -5.0659  1.00  0.00 ?  135 TYR   A HD2     1
ATOM   2171 O  OH    . TYR A  1  135 ?        -2.0004     0.8893    -7.3472  1.00  0.00 ?  135 TYR   A OH      1
ATOM   2172 H  HH    . TYR A  1  135 ?        -1.3018     0.4513    -7.8392  1.00  0.00 ?  135 TYR   A HH      1
ATOM   2173 C  C     . TYR A  1  135 ?         0.6914     5.5389    -4.4677  1.00  0.00 ?  135 TYR   A C       1
ATOM   2174 O  O     . TYR A  1  135 ?         0.8984     5.2117    -5.6354  1.00  0.00 ?  135 TYR   A O       1
ATOM   2175 N  N     . ASN A  1  136 ?        -0.0150     6.6134    -4.1318  1.00  0.00 ?  136 ASN   A N       1
ATOM   2176 H  H     . ASN A  1  136 ?        -0.1459     6.8226    -3.1833  1.00  0.00 ?  136 ASN   A H       1
ATOM   2177 C  CA    . ASN A  1  136 ?        -0.6010     7.4889    -5.1403  1.00  0.00 ?  136 ASN   A CA      1
ATOM   2178 H  HA    . ASN A  1  136 ?        -1.3909     6.9433    -5.6341  1.00  0.00 ?  136 ASN   A HA      1
ATOM   2179 C  CB    . ASN A  1  136 ?        -1.1942     8.7356    -4.4809  1.00  0.00 ?  136 ASN   A CB      1
ATOM   2180 H  HB2   . ASN A  1  136 ?        -1.9276     9.1715    -5.1438  1.00  0.00 ?  136 ASN   A HB2     1
ATOM   2181 H  HB3   . ASN A  1  136 ?        -1.6739     8.4531    -3.5559  1.00  0.00 ?  136 ASN   A HB3     1
ATOM   2182 C  CG    . ASN A  1  136 ?        -0.1423     9.7845    -4.1760  1.00  0.00 ?  136 ASN   A CG      1
ATOM   2183 O  OD1   . ASN A  1  136 ?        -0.0289    10.7887    -4.8791  1.00  0.00 ?  136 ASN   A OD1     1
ATOM   2184 N  ND2   . ASN A  1  136 ?         0.6339     9.5551    -3.1231  1.00  0.00 ?  136 ASN   A ND2     1
ATOM   2185 H  HD21  . ASN A  1  136 ?         0.4865     8.7336    -2.6091  1.00  0.00 ?  136 ASN   A HD21    1
ATOM   2186 H  HD22  . ASN A  1  136 ?         1.3219    10.2172    -2.9029  1.00  0.00 ?  136 ASN   A HD22    1
ATOM   2187 C  C     . ASN A  1  136 ?         0.4402     7.8958    -6.1787  1.00  0.00 ?  136 ASN   A C       1
ATOM   2188 O  O     . ASN A  1  136 ?         0.1196     8.0922    -7.3511  1.00  0.00 ?  136 ASN   A O       1
ATOM   2189 N  N     . PHE A  1  137 ?         1.6884     8.0198    -5.7398  1.00  0.00 ?  137 PHE   A N       1
ATOM   2190 H  H     . PHE A  1  137 ?         1.8815     7.8498    -4.7938  1.00  0.00 ?  137 PHE   A H       1
ATOM   2191 C  CA    . PHE A  1  137 ?         2.7773     8.4036    -6.6305  1.00  0.00 ?  137 PHE   A CA      1
ATOM   2192 H  HA    . PHE A  1  137 ?         2.6175     9.4291    -6.9254  1.00  0.00 ?  137 PHE   A HA      1
ATOM   2193 C  CB    . PHE A  1  137 ?         4.1200     8.2971    -5.9045  1.00  0.00 ?  137 PHE   A CB      1
ATOM   2194 H  HB2   . PHE A  1  137 ?         4.8036     9.0228    -6.3187  1.00  0.00 ?  137 PHE   A HB2     1
ATOM   2195 H  HB3   . PHE A  1  137 ?         3.9713     8.5061    -4.8559  1.00  0.00 ?  137 PHE   A HB3     1
ATOM   2196 C  CG    . PHE A  1  137 ?         4.7590     6.9429    -6.0213  1.00  0.00 ?  137 PHE   A CG      1
ATOM   2197 C  CD1   . PHE A  1  137 ?         6.0578     6.8128    -6.4859  1.00  0.00 ?  137 PHE   A CD1     1
ATOM   2198 H  HD1   . PHE A  1  137 ?         6.6120     7.6980    -6.7651  1.00  0.00 ?  137 PHE   A HD1     1
ATOM   2199 C  CE1   . PHE A  1  137 ?         6.6490     5.5681    -6.5943  1.00  0.00 ?  137 PHE   A CE1     1
ATOM   2200 H  HE1   . PHE A  1  137 ?         7.6619     5.4812    -6.9585  1.00  0.00 ?  137 PHE   A HE1     1
ATOM   2201 C  CZ    . PHE A  1  137 ?         5.9418     4.4365    -6.2383  1.00  0.00 ?  137 PHE   A CZ      1
ATOM   2202 H  HZ    . PHE A  1  137 ?         6.4019     3.4632    -6.3216  1.00  0.00 ?  137 PHE   A HZ      1
ATOM   2203 C  CE2   . PHE A  1  137 ?         4.6465     4.5527    -5.7730  1.00  0.00 ?  137 PHE   A CE2     1
ATOM   2204 H  HE2   . PHE A  1  137 ?         4.0914     3.6694    -5.4943  1.00  0.00 ?  137 PHE   A HE2     1
ATOM   2205 C  CD2   . PHE A  1  137 ?         4.0605     5.7998    -5.6671  1.00  0.00 ?  137 PHE   A CD2     1
ATOM   2206 H  HD2   . PHE A  1  137 ?         3.0471     5.8888    -5.3041  1.00  0.00 ?  137 PHE   A HD2     1
ATOM   2207 C  C     . PHE A  1  137 ?         2.7915     7.5285    -7.8805  1.00  0.00 ?  137 PHE   A C       1
ATOM   2208 O  O     . PHE A  1  137 ?         2.2153     6.4416    -7.8953  1.00  0.00 ?  137 PHE   A O       1
#
