# Supplementary material for: Structural and regulatory insights into the glideosome-associated connector from Toxoplasma gondii
Source: eLife. 2023 Apr 4;12:e86049. doi: 10.7554/eLife.86049 (PMC10125020; doi:10.7554/eLife.86049)
Supplement: Figure 1—source data 1. — wwPDB X-ray structure validation; MTZ file for TgGAC X-ray diffraction data and final refined PDB file for TgGAC from X-ray diffraction. [file elife-86049-fig1-data1.zip › Figure 1-source data 1/NOE assignment and NMR structure/structure_calculation/final_1/structure.pdb]

HEADER    STRUCTURE FROM CYANA 3.98.15            10-MAR-23     1PDB
EXPDTA    NMR, 20 STRUCTURES
REMARK  99 B-FACTOR COLUMN STORES ADDITIONAL COORDINATE DIGITS.
MODEL        1
ATOM      1  N   SER A   1       1.329   0.000   0.000  1.00  2.00           N
ATOM      2  H   SER A   1       1.807   0.001   0.856  1.00 11.40           H
ATOM      3  CA  SER A   1       2.094   0.002  -1.242  1.00 34.22           C
ATOM      4  HA  SER A   1       2.378   1.022  -1.454  1.00 61.54           H
ATOM      5  CB  SER A   1       3.358  -0.846  -1.089  1.00 34.34           C
ATOM      6  HB2 SER A   1       3.538  -1.388  -2.004  1.00 74.44           H
ATOM      7  HB3 SER A   1       4.198  -0.200  -0.881  1.00 64.04           H
ATOM      8  OG  SER A   1       3.223  -1.775  -0.027  1.00 31.21           O
ATOM      9  HG  SER A   1       4.090  -1.986   0.326  1.00 23.12           H
ATOM     10  C   SER A   1       1.251  -0.525  -2.399  1.00 71.52           C
ATOM     11  O   SER A   1       0.958   0.200  -3.349  1.00 45.11           O
ATOM     12  N   MET A   2       0.864  -1.794  -2.311  1.00 41.14           N
ATOM     13  H   MET A   2       1.129  -2.322  -1.529  1.00 74.34           H
ATOM     14  CA  MET A   2       0.054  -2.419  -3.350  1.00 60.14           C
ATOM     15  HA  MET A   2       0.656  -2.485  -4.244  1.00 73.14           H
ATOM     16  CB  MET A   2      -0.360  -3.829  -2.925  1.00 14.14           C
ATOM     17  HB2 MET A   2       0.524  -4.442  -2.843  1.00 24.22           H
ATOM     18  HB3 MET A   2      -0.842  -3.774  -1.959  1.00 65.25           H
ATOM     19  CG  MET A   2      -1.318  -4.500  -3.896  1.00 65.41           C
ATOM     20  HG2 MET A   2      -2.327  -4.206  -3.649  1.00  5.03           H
ATOM     21  HG3 MET A   2      -1.083  -4.169  -4.897  1.00 14.11           H
ATOM     22  SD  MET A   2      -1.213  -6.300  -3.843  1.00  5.42           S
ATOM     23  CE  MET A   2      -1.921  -6.727  -5.431  1.00 72.31           C
ATOM     24  HE1 MET A   2      -2.750  -7.405  -5.285  1.00 44.31           H
ATOM     25  HE2 MET A   2      -2.271  -5.831  -5.922  1.00 71.42           H
ATOM     26  HE3 MET A   2      -1.170  -7.204  -6.044  1.00 12.21           H
ATOM     27  C   MET A   2      -1.185  -1.581  -3.652  1.00 23.54           C
ATOM     28  O   MET A   2      -1.230  -0.859  -4.646  1.00 63.02           O
ATOM     29  N   ASN A   3      -2.188  -1.684  -2.786  1.00 20.21           N
ATOM     30  H   ASN A   3      -2.093  -2.277  -2.011  1.00 63.14           H
ATOM     31  CA  ASN A   3      -3.428  -0.936  -2.961  1.00 22.44           C
ATOM     32  HA  ASN A   3      -3.428  -0.523  -3.958  1.00 22.30           H
ATOM     33  CB  ASN A   3      -4.634  -1.865  -2.806  1.00 61.05           C
ATOM     34  HB2 ASN A   3      -4.389  -2.834  -3.216  1.00 22.44           H
ATOM     35  HB3 ASN A   3      -4.869  -1.970  -1.758  1.00 24.20           H
ATOM     36  CG  ASN A   3      -5.863  -1.340  -3.524  1.00 22.43           C
ATOM     37  OD1 ASN A   3      -5.775  -0.420  -4.336  1.00 53.23           O
ATOM     38  ND2 ASN A   3      -7.017  -1.926  -3.225  1.00 41.30           N
ATOM     39 HD21 ASN A   3      -7.011  -2.653  -2.568  1.00 11.00           H
ATOM     40 HD22 ASN A   3      -7.827  -1.607  -3.675  1.00 11.34           H
ATOM     41  C   ASN A   3      -3.520   0.207  -1.954  1.00 60.42           C
ATOM     42  O   ASN A   3      -4.612   0.619  -1.565  1.00 60.25           O
ATOM     43  N   GLY A   4      -2.364   0.715  -1.536  1.00 55.05           N
ATOM     44  H   GLY A   4      -1.524   0.346  -1.881  1.00 11.31           H
ATOM     45  CA  GLY A   4      -2.337   1.806  -0.580  1.00 24.23           C
ATOM     46  HA2 GLY A   4      -1.545   2.488  -0.851  1.00 54.44           H
ATOM     47  HA3 GLY A   4      -3.280   2.330  -0.621  1.00 34.41           H
ATOM     48  C   GLY A   4      -2.106   1.326   0.840  1.00 45.34           C
ATOM     49  O   GLY A   4      -1.529   0.260   1.056  1.00 11.35           O
ATOM     50  N   VAL A   5      -2.555   2.116   1.810  1.00 62.10           N
ATOM     51  H   VAL A   5      -3.006   2.953   1.574  1.00 12.14           H
ATOM     52  CA  VAL A   5      -2.393   1.766   3.216  1.00 14.53           C
ATOM     53  HA  VAL A   5      -1.341   1.823   3.456  1.00 55.31           H
ATOM     54  CB  VAL A   5      -3.151   2.749   4.129  1.00 20.12           C
ATOM     55  HB  VAL A   5      -3.063   2.402   5.148  1.00  1.44           H
ATOM     56  CG1 VAL A   5      -2.538   4.138   4.044  1.00  3.23           C
ATOM     57 HG11 VAL A   5      -1.602   4.087   3.507  1.00 73.50           H
ATOM     58 HG12 VAL A   5      -3.215   4.800   3.525  1.00 72.43           H
ATOM     59 HG13 VAL A   5      -2.360   4.515   5.041  1.00 71.12           H
ATOM     60  CG2 VAL A   5      -4.627   2.785   3.763  1.00 10.41           C
ATOM     61 HG21 VAL A   5      -5.201   2.291   4.533  1.00 12.41           H
ATOM     62 HG22 VAL A   5      -4.951   3.812   3.675  1.00 21.13           H
ATOM     63 HG23 VAL A   5      -4.777   2.279   2.821  1.00 30.33           H
ATOM     64  C   VAL A   5      -2.887   0.351   3.491  1.00 73.41           C
ATOM     65  O   VAL A   5      -2.466  -0.290   4.455  1.00 40.41           O
ATOM     66  N   HIS A   6      -3.783  -0.134   2.637  1.00 55.21           N
ATOM     67  H   HIS A   6      -4.080   0.424   1.888  1.00 13.33           H
ATOM     68  CA  HIS A   6      -4.335  -1.476   2.787  1.00 41.23           C
ATOM     69  HA  HIS A   6      -4.844  -1.521   3.737  1.00 12.23           H
ATOM     70  CB  HIS A   6      -5.339  -1.765   1.670  1.00 23.12           C
ATOM     71  HB2 HIS A   6      -4.823  -1.761   0.721  1.00 23.24           H
ATOM     72  HB3 HIS A   6      -5.777  -2.739   1.832  1.00 21.44           H
ATOM     73  CG  HIS A   6      -6.452  -0.766   1.592  1.00 63.12           C
ATOM     74  ND1 HIS A   6      -7.073  -0.243   2.706  1.00 51.30           N
ATOM     75  CD2 HIS A   6      -7.053  -0.193   0.523  1.00 35.13           C
ATOM     76  HD1 HIS A   6      -6.860  -0.463   3.636  1.00 32.14           H
ATOM     77  CE1 HIS A   6      -8.010   0.608   2.326  1.00 31.42           C
ATOM     78  NE2 HIS A   6      -8.018   0.656   1.006  1.00 14.23           N
ATOM     79  HD2 HIS A   6      -6.819  -0.371  -0.517  1.00 51.10           H
ATOM     80  HE1 HIS A   6      -8.659   1.168   2.982  1.00  2.23           H
ATOM     81  C   HIS A   6      -3.226  -2.523   2.774  1.00 63.43           C
ATOM     82  O   HIS A   6      -3.419  -3.652   3.226  1.00 12.14           O
ATOM     83  N   ASP A   7      -2.065  -2.143   2.252  1.00 50.41           N
ATOM     84  H   ASP A   7      -1.973  -1.229   1.907  1.00 24.52           H
ATOM     85  CA  ASP A   7      -0.925  -3.049   2.180  1.00  2.12           C
ATOM     86  HA  ASP A   7      -1.287  -4.013   1.856  1.00 12.23           H
ATOM     87  CB  ASP A   7       0.098  -2.536   1.165  1.00 24.25           C
ATOM     88  HB2 ASP A   7      -0.421  -2.194   0.282  1.00 42.20           H
ATOM     89  HB3 ASP A   7       0.644  -1.711   1.600  1.00 61.53           H
ATOM     90  CG  ASP A   7       1.091  -3.605   0.753  1.00 31.54           C
ATOM     91  OD1 ASP A   7       2.025  -3.881   1.535  1.00 22.22           O
ATOM     92  OD2 ASP A   7       0.933  -4.167  -0.350  1.00 60.25           O
ATOM     93  C   ASP A   7      -0.268  -3.206   3.548  1.00 14.43           C
ATOM     94  O   ASP A   7       0.407  -4.201   3.814  1.00  2.33           O
ATOM     95  N   LEU A   8      -0.470  -2.217   4.412  1.00 33.03           N
ATOM     96  H   LEU A   8      -1.017  -1.450   4.143  1.00 34.41           H
ATOM     97  CA  LEU A   8       0.103  -2.244   5.754  1.00 72.24           C
ATOM     98  HA  LEU A   8       1.177  -2.291   5.654  1.00 40.41           H
ATOM     99  CB  LEU A   8      -0.273  -0.972   6.516  1.00 64.13           C
ATOM    100  HB2 LEU A   8      -1.333  -1.006   6.714  1.00 62.23           H
ATOM    101  HB3 LEU A   8       0.267  -0.977   7.452  1.00 22.21           H
ATOM    102  CG  LEU A   8       0.029   0.349   5.807  1.00 61.21           C
ATOM    103  HG  LEU A   8      -0.290   0.278   4.776  1.00 21.11           H
ATOM    104  CD1 LEU A   8      -0.737   1.490   6.457  1.00 41.50           C
ATOM    105 HD11 LEU A   8      -0.278   1.739   7.402  1.00 11.44           H
ATOM    106 HD12 LEU A   8      -0.716   2.354   5.808  1.00 23.41           H
ATOM    107 HD13 LEU A   8      -1.761   1.189   6.622  1.00 43.11           H
ATOM    108  CD2 LEU A   8       1.524   0.632   5.820  1.00 62.42           C
ATOM    109 HD21 LEU A   8       1.779   1.262   4.981  1.00 55.50           H
ATOM    110 HD22 LEU A   8       1.788   1.132   6.740  1.00 51.23           H
ATOM    111 HD23 LEU A   8       2.067  -0.299   5.748  1.00 23.10           H
ATOM    112  C   LEU A   8      -0.373  -3.471   6.524  1.00 21.52           C
ATOM    113  O   LEU A   8      -1.399  -4.074   6.208  1.00 23.30           O
ATOM    114  N   PRO A   9       0.388  -3.851   7.562  1.00 51.51           N
ATOM    115  CA  PRO A   9       0.062  -5.007   8.401  1.00 24.52           C
ATOM    116  HA  PRO A   9      -0.083  -5.899   7.809  1.00 50.02           H
ATOM    117  CB  PRO A   9       1.307  -5.172   9.277  1.00 11.42           C
ATOM    118  HB2 PRO A   9       1.015  -5.511  10.261  1.00 23.41           H
ATOM    119  HB3 PRO A   9       1.977  -5.888   8.827  1.00 72.25           H
ATOM    120  CG  PRO A   9       1.916  -3.813   9.327  1.00 25.25           C
ATOM    121  HG2 PRO A   9       1.468  -3.239  10.123  1.00 11.44           H
ATOM    122  HG3 PRO A   9       2.983  -3.895   9.477  1.00 70.21           H
ATOM    123  CD  PRO A   9       1.624  -3.179   7.996  1.00 41.50           C
ATOM    124  HD2 PRO A   9       1.466  -2.116   8.111  1.00 71.42           H
ATOM    125  HD3 PRO A   9       2.430  -3.369   7.302  1.00 33.01           H
ATOM    126  C   PRO A   9      -1.170  -4.768   9.266  1.00 12.43           C
ATOM    127  O   PRO A   9      -1.112  -4.041  10.258  1.00 11.02           O
ATOM    128  N   SER A  10      -2.285  -5.383   8.884  1.00 24.13           N
ATOM    129  H   SER A  10      -2.267  -5.949   8.084  1.00 34.33           H
ATOM    130  CA  SER A  10      -3.532  -5.234   9.624  1.00 54.41           C
ATOM    131  HA  SER A  10      -3.884  -4.223   9.480  1.00  3.35           H
ATOM    132  CB  SER A  10      -4.585  -6.207   9.091  1.00 35.11           C
ATOM    133  HB2 SER A  10      -5.344  -6.361   9.844  1.00 45.21           H
ATOM    134  HB3 SER A  10      -5.039  -5.792   8.203  1.00 50.52           H
ATOM    135  OG  SER A  10      -4.005  -7.458   8.765  1.00 31.13           O
ATOM    136  HG  SER A  10      -3.800  -7.482   7.828  1.00 53.23           H
ATOM    137  C   SER A  10      -3.312  -5.471  11.115  1.00 60.02           C
ATOM    138  O   SER A  10      -4.051  -4.956  11.952  1.00 13.13           O
ATOM    139  N   ASN A  11      -2.289  -6.255  11.438  1.00 62.53           N
ATOM    140  H   ASN A  11      -1.735  -6.637  10.725  1.00 70.11           H
ATOM    141  CA  ASN A  11      -1.970  -6.563  12.827  1.00 11.33           C
ATOM    142  HA  ASN A  11      -2.792  -7.129  13.238  1.00 12.14           H
ATOM    143  CB  ASN A  11      -0.696  -7.407  12.906  1.00 53.34           C
ATOM    144  HB2 ASN A  11      -0.902  -8.394  12.518  1.00 23.11           H
ATOM    145  HB3 ASN A  11       0.074  -6.943  12.308  1.00 54.24           H
ATOM    146  CG  ASN A  11      -0.182  -7.548  14.325  1.00 15.24           C
ATOM    147  OD1 ASN A  11      -0.530  -8.494  15.032  1.00 12.01           O
ATOM    148  ND2 ASN A  11       0.650  -6.604  14.750  1.00 72.03           N
ATOM    149 HD21 ASN A  11       0.883  -5.880  14.132  1.00 53.33           H
ATOM    150 HD22 ASN A  11       0.998  -6.671  15.663  1.00 13.03           H
ATOM    151  C   ASN A  11      -1.797  -5.284  13.641  1.00 10.03           C
ATOM    152  O   ASN A  11      -2.358  -5.146  14.728  1.00 35.22           O
ATOM    153  N   VAL A  12      -1.016  -4.350  13.107  1.00 32.12           N
ATOM    154  H   VAL A  12      -0.596  -4.518  12.238  1.00 73.11           H
ATOM    155  CA  VAL A  12      -0.770  -3.082  13.782  1.00 11.55           C
ATOM    156  HA  VAL A  12      -0.798  -3.259  14.848  1.00 60.32           H
ATOM    157  CB  VAL A  12       0.616  -2.514  13.423  1.00 20.12           C
ATOM    158  HB  VAL A  12       1.315  -3.335  13.367  1.00 23.41           H
ATOM    159  CG1 VAL A  12       0.577  -1.829  12.066  1.00 42.13           C
ATOM    160 HG11 VAL A  12       1.584  -1.598  11.750  1.00 11.02           H
ATOM    161 HG12 VAL A  12       0.115  -2.486  11.344  1.00 64.22           H
ATOM    162 HG13 VAL A  12       0.005  -0.916  12.139  1.00 33.15           H
ATOM    163  CG2 VAL A  12       1.094  -1.553  14.501  1.00 34.13           C
ATOM    164 HG21 VAL A  12       1.307  -2.104  15.405  1.00  4.35           H
ATOM    165 HG22 VAL A  12       1.989  -1.051  14.165  1.00 31.23           H
ATOM    166 HG23 VAL A  12       0.324  -0.822  14.699  1.00 54.04           H
ATOM    167  C   VAL A  12      -1.837  -2.053  13.425  1.00 44.42           C
ATOM    168  O   VAL A  12      -2.150  -1.165  14.218  1.00  2.31           O
ATOM    169  N   LYS A  13      -2.393  -2.178  12.225  1.00 43.14           N
ATOM    170  H   LYS A  13      -2.101  -2.906  11.637  1.00 70.55           H
ATOM    171  CA  LYS A  13      -3.427  -1.260  11.760  1.00 25.52           C
ATOM    172  HA  LYS A  13      -2.960  -0.307  11.564  1.00 71.14           H
ATOM    173  CB  LYS A  13      -4.057  -1.783  10.467  1.00 15.44           C
ATOM    174  HB2 LYS A  13      -4.383  -2.800  10.625  1.00 33.15           H
ATOM    175  HB3 LYS A  13      -4.916  -1.172  10.228  1.00 51.11           H
ATOM    176  CG  LYS A  13      -3.112  -1.763   9.278  1.00 35.44           C
ATOM    177  HG2 LYS A  13      -2.381  -0.983   9.424  1.00 41.40           H
ATOM    178  HG3 LYS A  13      -2.613  -2.720   9.212  1.00 41.51           H
ATOM    179  CD  LYS A  13      -3.856  -1.504   7.979  1.00 13.32           C
ATOM    180  HD2 LYS A  13      -4.413  -0.583   8.071  1.00 50.12           H
ATOM    181  HD3 LYS A  13      -3.139  -1.414   7.176  1.00 61.35           H
ATOM    182  CE  LYS A  13      -4.824  -2.632   7.655  1.00 25.05           C
ATOM    183  HE2 LYS A  13      -4.291  -3.403   7.121  1.00 64.31           H
ATOM    184  HE3 LYS A  13      -5.208  -3.035   8.581  1.00 62.43           H
ATOM    185  NZ  LYS A  13      -5.964  -2.163   6.820  1.00  3.25           N
ATOM    186  HZ1 LYS A  13      -6.817  -2.059   7.406  1.00 20.34           H
ATOM    187  HZ2 LYS A  13      -5.737  -1.243   6.391  1.00 15.22           H
ATOM    188  HZ3 LYS A  13      -6.158  -2.848   6.063  1.00 63.53           H
ATOM    189  C   LYS A  13      -4.504  -1.071  12.824  1.00 65.14           C
ATOM    190  O   LYS A  13      -4.972   0.043  13.054  1.00 45.44           O
ATOM    191  N   GLU A  14      -4.890  -2.167  13.469  1.00 15.24           N
ATOM    192  H   GLU A  14      -4.480  -3.027  13.241  1.00  1.21           H
ATOM    193  CA  GLU A  14      -5.912  -2.119  14.509  1.00 70.52           C
ATOM    194  HA  GLU A  14      -6.846  -1.844  14.043  1.00 11.34           H
ATOM    195  CB  GLU A  14      -6.069  -3.494  15.163  1.00 14.42           C
ATOM    196  HB2 GLU A  14      -5.127  -3.778  15.606  1.00 25.15           H
ATOM    197  HB3 GLU A  14      -6.816  -3.425  15.941  1.00 41.32           H
ATOM    198  CG  GLU A  14      -6.491  -4.585  14.194  1.00 44.15           C
ATOM    199  HG2 GLU A  14      -7.567  -4.582  14.114  1.00 34.41           H
ATOM    200  HG3 GLU A  14      -6.059  -4.375  13.226  1.00 71.12           H
ATOM    201  CD  GLU A  14      -6.041  -5.964  14.636  1.00 14.12           C
ATOM    202  OE1 GLU A  14      -6.849  -6.911  14.536  1.00 54.12           O
ATOM    203  OE2 GLU A  14      -4.883  -6.096  15.083  1.00 60.21           O
ATOM    204  C   GLU A  14      -5.563  -1.077  15.567  1.00 14.12           C
ATOM    205  O   GLU A  14      -6.402  -0.261  15.950  1.00 65.12           O
ATOM    206  N   ALA A  15      -4.320  -1.111  16.036  1.00 34.33           N
ATOM    207  H   ALA A  15      -3.698  -1.785  15.692  1.00 71.20           H
ATOM    208  CA  ALA A  15      -3.860  -0.169  17.049  1.00 63.51           C
ATOM    209  HA  ALA A  15      -4.632  -0.083  17.800  1.00 42.42           H
ATOM    210  CB  ALA A  15      -2.601  -0.694  17.724  1.00 71.11           C
ATOM    211  HB1 ALA A  15      -1.749  -0.118  17.395  1.00 50.04           H
ATOM    212  HB2 ALA A  15      -2.703  -0.605  18.795  1.00 35.13           H
ATOM    213  HB3 ALA A  15      -2.457  -1.732  17.461  1.00 54.20           H
ATOM    214  C   ALA A  15      -3.603   1.206  16.443  1.00 50.11           C
ATOM    215  O   ALA A  15      -3.711   2.226  17.125  1.00 41.32           O
ATOM    216  N   LEU A  16      -3.262   1.228  15.159  1.00 33.41           N
ATOM    217  H   LEU A  16      -3.192   0.383  14.668  1.00 34.33           H
ATOM    218  CA  LEU A  16      -2.989   2.479  14.461  1.00 73.02           C
ATOM    219  HA  LEU A  16      -2.280   3.040  15.051  1.00 31.21           H
ATOM    220  CB  LEU A  16      -2.381   2.196  13.086  1.00  3.51           C
ATOM    221  HB2 LEU A  16      -1.320   2.048  13.218  1.00 31.24           H
ATOM    222  HB3 LEU A  16      -2.826   1.287  12.709  1.00 22.40           H
ATOM    223  CG  LEU A  16      -2.573   3.286  12.030  1.00 23.24           C
ATOM    224  HG  LEU A  16      -3.603   3.615  12.045  1.00  3.00           H
ATOM    225  CD1 LEU A  16      -1.692   4.487  12.337  1.00 14.40           C
ATOM    226 HD11 LEU A  16      -0.696   4.309  11.960  1.00 52.40           H
ATOM    227 HD12 LEU A  16      -2.105   5.366  11.863  1.00  1.15           H
ATOM    228 HD13 LEU A  16      -1.651   4.640  13.405  1.00  0.13           H
ATOM    229  CD2 LEU A  16      -2.271   2.742  10.642  1.00 61.24           C
ATOM    230 HD21 LEU A  16      -2.687   1.750  10.545  1.00 30.13           H
ATOM    231 HD22 LEU A  16      -2.710   3.390   9.898  1.00 42.12           H
ATOM    232 HD23 LEU A  16      -1.202   2.699  10.496  1.00  4.32           H
ATOM    233  C   LEU A  16      -4.262   3.305  14.306  1.00 12.10           C
ATOM    234  O   LEU A  16      -4.298   4.482  14.667  1.00 71.50           O
ATOM    235  N   ARG A  17      -5.305   2.680  13.769  1.00 12.51           N
ATOM    236  H   ARG A  17      -5.215   1.742  13.501  1.00  1.03           H
ATOM    237  CA  ARG A  17      -6.580   3.358  13.568  1.00 75.43           C
ATOM    238  HA  ARG A  17      -6.393   4.256  13.000  1.00 41.53           H
ATOM    239  CB  ARG A  17      -7.539   2.462  12.780  1.00  3.31           C
ATOM    240  HB2 ARG A  17      -8.352   3.067  12.405  1.00 23.42           H
ATOM    241  HB3 ARG A  17      -7.006   2.032  11.946  1.00 50.15           H
ATOM    242  CG  ARG A  17      -8.129   1.329  13.603  1.00 11.35           C
ATOM    243  HG2 ARG A  17      -7.542   1.205  14.501  1.00 25.31           H
ATOM    244  HG3 ARG A  17      -9.145   1.581  13.868  1.00 73.20           H
ATOM    245  CD  ARG A  17      -8.128   0.020  12.830  1.00 33.34           C
ATOM    246  HD2 ARG A  17      -7.130  -0.166  12.464  1.00 42.34           H
ATOM    247  HD3 ARG A  17      -8.420  -0.777  13.498  1.00  1.03           H
ATOM    248  NE  ARG A  17      -9.051   0.052  11.698  1.00 24.25           N
ATOM    249  HE  ARG A  17      -8.664   0.055  10.798  1.00 33.13           H
ATOM    250  CZ  ARG A  17     -10.372   0.076  11.828  1.00 54.20           C
ATOM    251  NH1 ARG A  17     -10.924   0.073  13.034  1.00 61.43           N
ATOM    252 HH11 ARG A  17     -10.344   0.052  13.848  1.00 42.22           H
ATOM    253 HH12 ARG A  17     -11.919   0.092  13.128  1.00 15.34           H
ATOM    254  NH2 ARG A  17     -11.145   0.105  10.750  1.00 74.31           N
ATOM    255 HH21 ARG A  17     -10.733   0.108   9.839  1.00 32.33           H
ATOM    256 HH22 ARG A  17     -12.140   0.123  10.848  1.00 22.13           H
ATOM    257  C   ARG A  17      -7.209   3.742  14.904  1.00 41.10           C
ATOM    258  O   ARG A  17      -7.975   4.702  14.989  1.00 73.11           O
ATOM    259  N   LYS A  18      -6.880   2.986  15.946  1.00 42.21           N
ATOM    260  H   LYS A  18      -6.264   2.234  15.815  1.00  4.52           H
ATOM    261  CA  LYS A  18      -7.410   3.247  17.279  1.00 73.22           C
ATOM    262  HA  LYS A  18      -8.431   3.582  17.170  1.00 23.42           H
ATOM    263  CB  LYS A  18      -7.392   1.966  18.117  1.00 55.24           C
ATOM    264  HB2 LYS A  18      -8.066   1.249  17.670  1.00  3.15           H
ATOM    265  HB3 LYS A  18      -6.391   1.560  18.110  1.00 73.34           H
ATOM    266  CG  LYS A  18      -7.810   2.179  19.561  1.00 34.43           C
ATOM    267  HG2 LYS A  18      -8.448   3.048  19.618  1.00 14.00           H
ATOM    268  HG3 LYS A  18      -8.354   1.308  19.901  1.00 41.21           H
ATOM    269  CD  LYS A  18      -6.607   2.392  20.464  1.00 12.42           C
ATOM    270  HD2 LYS A  18      -6.254   1.433  20.813  1.00 53.22           H
ATOM    271  HD3 LYS A  18      -5.826   2.882  19.899  1.00 34.40           H
ATOM    272  CE  LYS A  18      -6.960   3.253  21.668  1.00 65.11           C
ATOM    273  HE2 LYS A  18      -7.071   4.276  21.343  1.00 71.25           H
ATOM    274  HE3 LYS A  18      -7.894   2.903  22.083  1.00 45.34           H
ATOM    275  NZ  LYS A  18      -5.908   3.191  22.721  1.00 72.12           N
ATOM    276  HZ1 LYS A  18      -6.210   3.727  23.559  1.00 13.24           H
ATOM    277  HZ2 LYS A  18      -5.737   2.203  22.998  1.00 74.15           H
ATOM    278  HZ3 LYS A  18      -5.020   3.598  22.364  1.00 53.14           H
ATOM    279  C   LYS A  18      -6.607   4.337  17.981  1.00 41.14           C
ATOM    280  O   LYS A  18      -7.157   5.138  18.735  1.00  4.41           O
ATOM    281  N   GLY A  19      -5.302   4.362  17.725  1.00 32.14           N
ATOM    282  H   GLY A  19      -4.919   3.698  17.115  1.00 24.32           H
ATOM    283  CA  GLY A  19      -4.445   5.359  18.340  1.00 70.04           C
ATOM    284  HA2 GLY A  19      -3.716   5.688  17.614  1.00 73.22           H
ATOM    285  HA3 GLY A  19      -5.050   6.204  18.636  1.00 62.42           H
ATOM    286  C   GLY A  19      -3.718   4.827  19.559  1.00 72.02           C
ATOM    287  O   GLY A  19      -3.584   3.616  19.731  1.00 12.31           O
ATOM    288  N   GLY A  20      -3.246   5.735  20.407  1.00  5.04           N
ATOM    289  H   GLY A  20      -3.382   6.687  20.219  1.00 52.15           H
ATOM    290  CA  GLY A  20      -2.532   5.331  21.605  1.00 74.10           C
ATOM    291  HA2 GLY A  20      -3.216   4.811  22.260  1.00 42.04           H
ATOM    292  HA3 GLY A  20      -1.735   4.658  21.325  1.00 32.24           H
ATOM    293  C   GLY A  20      -1.938   6.509  22.351  1.00 31.11           C
ATOM    294  O   GLY A  20      -2.170   7.663  21.991  1.00 42.24           O
ATOM    295  N   LYS A  21      -1.170   6.219  23.396  1.00 34.01           N
ATOM    296  H   LYS A  21      -1.023   5.279  23.634  1.00  2.24           H
ATOM    297  CA  LYS A  21      -0.541   7.262  24.197  1.00 43.45           C
ATOM    298  HA  LYS A  21      -0.889   8.217  23.831  1.00 31.52           H
ATOM    299  CB  LYS A  21      -0.939   7.116  25.667  1.00 40.11           C
ATOM    300  HB2 LYS A  21      -1.975   7.401  25.777  1.00 42.40           H
ATOM    301  HB3 LYS A  21      -0.827   6.081  25.956  1.00  1.04           H
ATOM    302  CG  LYS A  21      -0.107   7.967  26.610  1.00  2.41           C
ATOM    303  HG2 LYS A  21       0.258   8.831  26.074  1.00 11.12           H
ATOM    304  HG3 LYS A  21      -0.729   8.289  27.434  1.00 65.42           H
ATOM    305  CD  LYS A  21       1.080   7.193  27.160  1.00 53.51           C
ATOM    306  HD2 LYS A  21       1.095   6.210  26.714  1.00 40.10           H
ATOM    307  HD3 LYS A  21       1.990   7.719  26.907  1.00 14.45           H
ATOM    308  CE  LYS A  21       0.997   7.046  28.671  1.00 32.14           C
ATOM    309  HE2 LYS A  21       1.028   8.028  29.118  1.00 33.32           H
ATOM    310  HE3 LYS A  21       0.062   6.566  28.922  1.00 24.32           H
ATOM    311  NZ  LYS A  21       2.121   6.232  29.212  1.00 74.23           N
ATOM    312  HZ1 LYS A  21       2.083   5.268  28.822  1.00 21.14           H
ATOM    313  HZ2 LYS A  21       3.031   6.663  28.953  1.00  0.21           H
ATOM    314  HZ3 LYS A  21       2.057   6.178  30.248  1.00 13.05           H
ATOM    315  C   LYS A  21       0.978   7.209  24.063  1.00 52.25           C
ATOM    316  O   LYS A  21       1.570   6.130  24.017  1.00 72.00           O
ATOM    317  N   LEU A  22       1.603   8.380  24.001  1.00 30.32           N
ATOM    318  H   LEU A  22       1.078   9.206  24.042  1.00 32.53           H
ATOM    319  CA  LEU A  22       3.054   8.466  23.874  1.00 13.53           C
ATOM    320  HA  LEU A  22       3.480   7.595  24.349  1.00 44.33           H
ATOM    321  CB  LEU A  22       3.456   8.478  22.399  1.00 45.14           C
ATOM    322  HB2 LEU A  22       2.689   9.003  21.851  1.00 60.23           H
ATOM    323  HB3 LEU A  22       4.389   9.018  22.315  1.00 11.25           H
ATOM    324  CG  LEU A  22       3.646   7.109  21.744  1.00 45.41           C
ATOM    325  HG  LEU A  22       2.812   6.473  22.006  1.00 41.23           H
ATOM    326  CD1 LEU A  22       3.678   7.242  20.229  1.00 34.12           C
ATOM    327 HD11 LEU A  22       3.856   6.273  19.787  1.00 40.13           H
ATOM    328 HD12 LEU A  22       2.730   7.627  19.882  1.00  3.31           H
ATOM    329 HD13 LEU A  22       4.468   7.919  19.943  1.00  4.43           H
ATOM    330  CD2 LEU A  22       4.921   6.449  22.250  1.00 74.44           C
ATOM    331 HD21 LEU A  22       5.089   5.529  21.708  1.00 13.42           H
ATOM    332 HD22 LEU A  22       5.757   7.115  22.096  1.00 32.34           H
ATOM    333 HD23 LEU A  22       4.821   6.233  23.303  1.00 35.11           H
ATOM    334  C   LEU A  22       3.587   9.715  24.569  1.00 43.33           C
ATOM    335  O   LEU A  22       2.818  10.560  25.029  1.00 25.41           O
ATOM    336  N   LYS A  23       4.909   9.828  24.639  1.00 64.41           N
ATOM    337  H   LYS A  23       5.470   9.121  24.253  1.00  1.53           H
ATOM    338  CA  LYS A  23       5.548  10.975  25.274  1.00 73.34           C
ATOM    339  HA  LYS A  23       4.769  11.635  25.625  1.00 25.02           H
ATOM    340  CB  LYS A  23       6.392  10.519  26.466  1.00 14.54           C
ATOM    341  HB2 LYS A  23       6.551   9.454  26.393  1.00 24.22           H
ATOM    342  HB3 LYS A  23       7.348  11.022  26.428  1.00 74.40           H
ATOM    343  CG  LYS A  23       5.752  10.815  27.812  1.00 30.20           C
ATOM    344  HG2 LYS A  23       4.763  10.381  27.834  1.00 42.25           H
ATOM    345  HG3 LYS A  23       6.357  10.375  28.592  1.00 21.11           H
ATOM    346  CD  LYS A  23       5.638  12.310  28.059  1.00 23.33           C
ATOM    347  HD2 LYS A  23       5.238  12.783  27.175  1.00 32.11           H
ATOM    348  HD3 LYS A  23       4.972  12.478  28.893  1.00 15.03           H
ATOM    349  CE  LYS A  23       6.992  12.927  28.376  1.00 31.30           C
ATOM    350  HE2 LYS A  23       7.701  12.611  27.626  1.00  1.13           H
ATOM    351  HE3 LYS A  23       6.897  14.002  28.351  1.00 10.33           H
ATOM    352  NZ  LYS A  23       7.489  12.515  29.718  1.00 62.52           N
ATOM    353  HZ1 LYS A  23       6.688  12.311  30.349  1.00 52.20           H
ATOM    354  HZ2 LYS A  23       8.076  11.660  29.634  1.00 23.03           H
ATOM    355  HZ3 LYS A  23       8.062  13.276  30.136  1.00 35.32           H
ATOM    356  C   LYS A  23       6.422  11.731  24.278  1.00 33.21           C
ATOM    357  O   LYS A  23       7.365  11.174  23.717  1.00 24.21           O
ATOM    358  N   VAL A  24       6.102  13.003  24.064  1.00  2.32           N
ATOM    359  H   VAL A  24       5.339  13.391  24.541  1.00  1.12           H
ATOM    360  CA  VAL A  24       6.860  13.837  23.138  1.00 21.44           C
ATOM    361  HA  VAL A  24       7.604  13.215  22.662  1.00 24.12           H
ATOM    362  CB  VAL A  24       5.952  14.428  22.044  1.00 42.03           C
ATOM    363  HB  VAL A  24       5.309  13.643  21.675  1.00 72.22           H
ATOM    364  CG1 VAL A  24       5.076  15.532  22.616  1.00 73.14           C
ATOM    365 HG11 VAL A  24       5.693  16.373  22.895  1.00 33.14           H
ATOM    366 HG12 VAL A  24       4.358  15.844  21.871  1.00 20.31           H
ATOM    367 HG13 VAL A  24       4.554  15.163  23.486  1.00 31.32           H
ATOM    368  CG2 VAL A  24       6.787  14.947  20.882  1.00 31.55           C
ATOM    369 HG21 VAL A  24       6.210  15.662  20.315  1.00 33.32           H
ATOM    370 HG22 VAL A  24       7.677  15.424  21.264  1.00  2.11           H
ATOM    371 HG23 VAL A  24       7.066  14.122  20.244  1.00 65.24           H
ATOM    372  C   VAL A  24       7.562  14.975  23.871  1.00 35.53           C
ATOM    373  O   VAL A  24       6.998  15.582  24.782  1.00 75.04           O
ATOM    374  N   PHE A  25       8.795  15.259  23.468  1.00 24.11           N
ATOM    375  H   PHE A  25       9.191  14.739  22.737  1.00  1.10           H
ATOM    376  CA  PHE A  25       9.575  16.324  24.087  1.00 44.41           C
ATOM    377  HA  PHE A  25       8.982  16.749  24.882  1.00 43.53           H
ATOM    378  CB  PHE A  25      10.870  15.761  24.677  1.00 34.14           C
ATOM    379  HB2 PHE A  25      11.367  15.161  23.930  1.00 51.41           H
ATOM    380  HB3 PHE A  25      11.513  16.580  24.963  1.00 73.33           H
ATOM    381  CG  PHE A  25      10.651  14.899  25.888  1.00 12.51           C
ATOM    382  CD1 PHE A  25      10.805  13.525  25.814  1.00 64.43           C
ATOM    383  HD1 PHE A  25      11.087  13.073  24.873  1.00 53.15           H
ATOM    384  CE1 PHE A  25      10.605  12.729  26.926  1.00 22.01           C
ATOM    385  HE1 PHE A  25      10.728  11.659  26.854  1.00 65.53           H
ATOM    386  CZ  PHE A  25      10.245  13.305  28.129  1.00 64.42           C
ATOM    387  HZ  PHE A  25      10.089  12.685  28.999  1.00  1.01           H
ATOM    388  CE2 PHE A  25      10.089  14.674  28.216  1.00 12.24           C
ATOM    389  HE2 PHE A  25       9.807  15.127  29.156  1.00 63.44           H
ATOM    390  CD2 PHE A  25      10.290  15.465  27.101  1.00 70.43           C
ATOM    391  HD2 PHE A  25      10.166  16.535  27.171  1.00 40.33           H
ATOM    392  C   PHE A  25       9.899  17.419  23.075  1.00 44.42           C
ATOM    393  O   PHE A  25      10.805  17.273  22.252  1.00 35.43           O
ATOM    394  N   LEU A  26       9.154  18.517  23.141  1.00 73.23           N
ATOM    395  H   LEU A  26       8.448  18.576  23.817  1.00 34.31           H
ATOM    396  CA  LEU A  26       9.360  19.638  22.230  1.00 20.22           C
ATOM    397  HA  LEU A  26      10.164  19.375  21.558  1.00 15.33           H
ATOM    398  CB  LEU A  26       8.093  19.898  21.414  1.00 35.42           C
ATOM    399  HB2 LEU A  26       7.257  19.492  21.964  1.00 52.43           H
ATOM    400  HB3 LEU A  26       7.974  20.968  21.320  1.00 64.20           H
ATOM    401  CG  LEU A  26       8.064  19.296  20.009  1.00 42.34           C
ATOM    402  HG  LEU A  26       9.073  19.256  19.621  1.00 71.41           H
ATOM    403  CD1 LEU A  26       7.519  17.877  20.046  1.00 50.11           C
ATOM    404 HD11 LEU A  26       7.505  17.471  19.045  1.00 32.45           H
ATOM    405 HD12 LEU A  26       8.150  17.266  20.674  1.00 33.42           H
ATOM    406 HD13 LEU A  26       6.515  17.887  20.445  1.00 44.54           H
ATOM    407  CD2 LEU A  26       7.234  20.164  19.074  1.00 42.21           C
ATOM    408 HD21 LEU A  26       7.165  19.688  18.107  1.00 20.01           H
ATOM    409 HD22 LEU A  26       6.243  20.290  19.485  1.00 44.22           H
ATOM    410 HD23 LEU A  26       7.705  21.130  18.967  1.00 51.23           H
ATOM    411  C   LEU A  26       9.752  20.897  22.997  1.00 71.12           C
ATOM    412  O   LEU A  26       9.568  20.997  24.210  1.00 12.20           O
ATOM    413  N   PRO A  27      10.304  21.883  22.274  1.00 74.33           N
ATOM    414  CA  PRO A  27      10.730  23.155  22.865  1.00 63.53           C
ATOM    415  HA  PRO A  27      11.398  23.000  23.699  1.00 25.23           H
ATOM    416  CB  PRO A  27      11.486  23.840  21.724  1.00 51.15           C
ATOM    417  HB2 PRO A  27      11.321  24.907  21.769  1.00 14.42           H
ATOM    418  HB3 PRO A  27      12.541  23.630  21.808  1.00 24.32           H
ATOM    419  CG  PRO A  27      10.911  23.252  20.481  1.00 24.54           C
ATOM    420  HG2 PRO A  27      10.030  23.801  20.188  1.00 33.25           H
ATOM    421  HG3 PRO A  27      11.648  23.272  19.691  1.00 34.15           H
ATOM    422  CD  PRO A  27      10.553  21.832  20.823  1.00 31.23           C
ATOM    423  HD2 PRO A  27       9.665  21.528  20.290  1.00 74.13           H
ATOM    424  HD3 PRO A  27      11.376  21.170  20.597  1.00 20.13           H
ATOM    425  C   PRO A  27       9.550  24.011  23.312  1.00 25.53           C
ATOM    426  O   PRO A  27       9.609  24.670  24.350  1.00 61.34           O
ATOM    427  N   GLU A  28       8.481  23.995  22.523  1.00 34.33           N
ATOM    428  H   GLU A  28       8.494  23.449  21.709  1.00  4.15           H
ATOM    429  CA  GLU A  28       7.287  24.771  22.840  1.00 64.22           C
ATOM    430  HA  GLU A  28       7.606  25.728  23.225  1.00 64.54           H
ATOM    431  CB  GLU A  28       6.450  24.996  21.580  1.00 55.45           C
ATOM    432  HB2 GLU A  28       6.646  24.194  20.883  1.00 15.50           H
ATOM    433  HB3 GLU A  28       5.404  24.979  21.850  1.00 71.45           H
ATOM    434  CG  GLU A  28       6.740  26.316  20.884  1.00 73.42           C
ATOM    435  HG2 GLU A  28       7.764  26.310  20.542  1.00 52.03           H
ATOM    436  HG3 GLU A  28       6.079  26.414  20.035  1.00 34.53           H
ATOM    437  CD  GLU A  28       6.540  27.512  21.794  1.00 24.44           C
ATOM    438  OE1 GLU A  28       7.410  28.408  21.795  1.00 64.34           O
ATOM    439  OE2 GLU A  28       5.516  27.552  22.507  1.00 74.45           O
ATOM    440  C   GLU A  28       6.448  24.068  23.903  1.00 13.40           C
ATOM    441  O   GLU A  28       5.785  24.715  24.715  1.00 25.10           O
ATOM    442  N   LYS A  29       6.480  22.740  23.892  1.00 52.25           N
ATOM    443  H   LYS A  29       7.027  22.281  23.219  1.00 12.23           H
ATOM    444  CA  LYS A  29       5.723  21.948  24.854  1.00 64.32           C
ATOM    445  HA  LYS A  29       5.666  22.509  25.774  1.00 53.53           H
ATOM    446  CB  LYS A  29       4.306  21.694  24.335  1.00 43.11           C
ATOM    447  HB2 LYS A  29       3.812  21.000  24.998  1.00 32.21           H
ATOM    448  HB3 LYS A  29       3.763  22.628  24.336  1.00 41.32           H
ATOM    449  CG  LYS A  29       4.267  21.121  22.929  1.00 52.33           C
ATOM    450  HG2 LYS A  29       5.192  20.599  22.736  1.00 21.23           H
ATOM    451  HG3 LYS A  29       3.439  20.431  22.854  1.00 31.54           H
ATOM    452  CD  LYS A  29       4.093  22.213  21.886  1.00  4.34           C
ATOM    453  HD2 LYS A  29       3.182  22.755  22.093  1.00 63.11           H
ATOM    454  HD3 LYS A  29       4.936  22.888  21.941  1.00 11.34           H
ATOM    455  CE  LYS A  29       4.013  21.635  20.482  1.00 45.52           C
ATOM    456  HE2 LYS A  29       4.544  22.289  19.807  1.00 43.21           H
ATOM    457  HE3 LYS A  29       4.480  20.661  20.481  1.00 51.45           H
ATOM    458  NZ  LYS A  29       2.605  21.499  20.017  1.00  2.33           N
ATOM    459  HZ1 LYS A  29       2.225  22.430  19.751  1.00 41.21           H
ATOM    460  HZ2 LYS A  29       2.561  20.869  19.191  1.00 53.31           H
ATOM    461  HZ3 LYS A  29       2.016  21.100  20.776  1.00 53.41           H
ATOM    462  C   LYS A  29       6.420  20.619  25.132  1.00 52.35           C
ATOM    463  O   LYS A  29       7.014  20.021  24.235  1.00 10.14           O
ATOM    464  N   GLU A  30       6.340  20.164  26.378  1.00 64.10           N
ATOM    465  H   GLU A  30       5.852  20.686  27.048  1.00  3.41           H
ATOM    466  CA  GLU A  30       6.963  18.906  26.772  1.00 61.42           C
ATOM    467  HA  GLU A  30       6.743  18.174  26.010  1.00 71.35           H
ATOM    468  CB  GLU A  30       8.480  19.073  26.877  1.00 65.33           C
ATOM    469  HB2 GLU A  30       8.927  18.102  27.036  1.00 44.34           H
ATOM    470  HB3 GLU A  30       8.850  19.481  25.948  1.00 41.22           H
ATOM    471  CG  GLU A  30       8.915  19.990  28.007  1.00  1.22           C
ATOM    472  HG2 GLU A  30       8.596  20.996  27.780  1.00 14.24           H
ATOM    473  HG3 GLU A  30       8.444  19.662  28.922  1.00 74.32           H
ATOM    474  CD  GLU A  30      10.418  19.994  28.211  1.00 53.15           C
ATOM    475  OE1 GLU A  30      10.866  19.647  29.323  1.00  1.25           O
ATOM    476  OE2 GLU A  30      11.145  20.344  27.258  1.00 60.12           O
ATOM    477  C   GLU A  30       6.401  18.414  28.103  1.00 64.43           C
ATOM    478  O   GLU A  30       5.399  18.931  28.597  1.00 45.55           O
ATOM    479  N   LYS A  31       7.054  17.410  28.678  1.00 32.54           N
ATOM    480  H   LYS A  31       7.846  17.038  28.236  1.00 44.51           H
ATOM    481  CA  LYS A  31       6.622  16.846  29.952  1.00  1.21           C
ATOM    482  HA  LYS A  31       7.042  15.855  30.036  1.00 53.30           H
ATOM    483  CB  LYS A  31       7.133  17.704  31.112  1.00 64.20           C
ATOM    484  HB2 LYS A  31       6.878  17.219  32.043  1.00 72.35           H
ATOM    485  HB3 LYS A  31       8.209  17.781  31.040  1.00 52.02           H
ATOM    486  CG  LYS A  31       6.555  19.108  31.131  1.00 10.13           C
ATOM    487  HG2 LYS A  31       7.072  19.711  30.400  1.00 60.25           H
ATOM    488  HG3 LYS A  31       5.504  19.058  30.882  1.00  5.20           H
ATOM    489  CD  LYS A  31       6.708  19.755  32.497  1.00 12.44           C
ATOM    490  HD2 LYS A  31       6.201  20.709  32.494  1.00 75.35           H
ATOM    491  HD3 LYS A  31       6.263  19.112  33.243  1.00 74.30           H
ATOM    492  CE  LYS A  31       8.171  19.979  32.848  1.00 50.45           C
ATOM    493  HE2 LYS A  31       8.676  19.026  32.855  1.00 70.34           H
ATOM    494  HE3 LYS A  31       8.614  20.616  32.096  1.00 71.45           H
ATOM    495  NZ  LYS A  31       8.330  20.622  34.181  1.00  0.14           N
ATOM    496  HZ1 LYS A  31       9.301  20.979  34.292  1.00 14.45           H
ATOM    497  HZ2 LYS A  31       7.666  21.417  34.276  1.00  4.43           H
ATOM    498  HZ3 LYS A  31       8.138  19.932  34.936  1.00 54.23           H
ATOM    499  C   LYS A  31       5.101  16.743  30.014  1.00 45.30           C
ATOM    500  O   LYS A  31       4.493  17.026  31.046  1.00 42.14           O
ATOM    501  N   GLU A  32       4.495  16.336  28.904  1.00 73.53           N
ATOM    502  H   GLU A  32       5.034  16.125  28.113  1.00 23.13           H
ATOM    503  CA  GLU A  32       3.045  16.195  28.834  1.00 50.03           C
ATOM    504  HA  GLU A  32       2.684  15.981  29.828  1.00 22.42           H
ATOM    505  CB  GLU A  32       2.407  17.497  28.344  1.00 62.22           C
ATOM    506  HB2 GLU A  32       3.135  18.291  28.421  1.00 52.35           H
ATOM    507  HB3 GLU A  32       2.126  17.378  27.308  1.00 61.42           H
ATOM    508  CG  GLU A  32       1.172  17.902  29.129  1.00 15.53           C
ATOM    509  HG2 GLU A  32       0.642  17.010  29.430  1.00 45.54           H
ATOM    510  HG3 GLU A  32       1.482  18.448  30.008  1.00  3.21           H
ATOM    511  CD  GLU A  32       0.229  18.776  28.324  1.00 21.21           C
ATOM    512  OE1 GLU A  32      -0.482  18.233  27.453  1.00 54.54           O
ATOM    513  OE2 GLU A  32       0.203  20.001  28.565  1.00 70.22           O
ATOM    514  C   GLU A  32       2.654  15.045  27.910  1.00 13.01           C
ATOM    515  O   GLU A  32       3.110  14.969  26.770  1.00 42.01           O
ATOM    516  N   GLU A  33       1.806  14.153  28.412  1.00 20.53           N
ATOM    517  H   GLU A  33       1.477  14.268  29.328  1.00 21.31           H
ATOM    518  CA  GLU A  33       1.355  13.006  27.633  1.00 73.22           C
ATOM    519  HA  GLU A  33       2.212  12.379  27.438  1.00 51.32           H
ATOM    520  CB  GLU A  33       0.320  12.201  28.421  1.00 33.52           C
ATOM    521  HB2 GLU A  33       0.765  11.877  29.351  1.00 53.32           H
ATOM    522  HB3 GLU A  33      -0.524  12.838  28.639  1.00 10.45           H
ATOM    523  CG  GLU A  33      -0.189  10.974  27.682  1.00 25.14           C
ATOM    524  HG2 GLU A  33      -0.248  11.203  26.629  1.00 72.10           H
ATOM    525  HG3 GLU A  33       0.509  10.163  27.834  1.00 12.24           H
ATOM    526  CD  GLU A  33      -1.558  10.531  28.160  1.00 52.44           C
ATOM    527  OE1 GLU A  33      -2.565  11.024  27.609  1.00 72.10           O
ATOM    528  OE2 GLU A  33      -1.623   9.694  29.083  1.00 32.50           O
ATOM    529  C   GLU A  33       0.760  13.454  26.301  1.00 72.52           C
ATOM    530  O   GLU A  33      -0.098  14.336  26.258  1.00 44.35           O
ATOM    531  N   ILE A  34       1.221  12.839  25.217  1.00 64.10           N
ATOM    532  H   ILE A  34       1.905  12.144  25.316  1.00 35.31           H
ATOM    533  CA  ILE A  34       0.735  13.173  23.884  1.00  1.42           C
ATOM    534  HA  ILE A  34       0.073  14.022  23.975  1.00 40.52           H
ATOM    535  CB  ILE A  34       1.892  13.559  22.943  1.00 32.32           C
ATOM    536  HB  ILE A  34       2.309  14.493  23.286  1.00 52.34           H
ATOM    537  CG2 ILE A  34       2.988  12.505  22.992  1.00 31.22           C
ATOM    538 HG21 ILE A  34       2.568  11.537  22.760  1.00 13.24           H
ATOM    539 HG22 ILE A  34       3.753  12.747  22.270  1.00 41.44           H
ATOM    540 HG23 ILE A  34       3.421  12.482  23.981  1.00 21.32           H
ATOM    541  CG1 ILE A  34       1.378  13.734  21.513  1.00 54.22           C
ATOM    542 HG12 ILE A  34       0.300  13.682  21.515  1.00 24.31           H
ATOM    543 HG13 ILE A  34       1.686  14.702  21.144  1.00 71.21           H
ATOM    544  CD1 ILE A  34       1.892  12.684  20.553  1.00 55.32           C
ATOM    545 HD11 ILE A  34       2.960  12.791  20.442  1.00 65.35           H
ATOM    546 HD12 ILE A  34       1.666  11.702  20.940  1.00 71.54           H
ATOM    547 HD13 ILE A  34       1.415  12.811  19.592  1.00 41.01           H
ATOM    548  C   ILE A  34      -0.037  12.009  23.273  1.00 42.25           C
ATOM    549  O   ILE A  34       0.460  10.884  23.214  1.00 11.22           O
ATOM    550  N   ARG A  35      -1.253  12.288  22.816  1.00 34.21           N
ATOM    551  H   ARG A  35      -1.594  13.204  22.891  1.00 73.41           H
ATOM    552  CA  ARG A  35      -2.094  11.264  22.208  1.00 71.15           C
ATOM    553  HA  ARG A  35      -1.783  10.305  22.595  1.00 45.44           H
ATOM    554  CB  ARG A  35      -3.561  11.495  22.573  1.00 35.03           C
ATOM    555  HB2 ARG A  35      -3.625  12.339  23.244  1.00  3.13           H
ATOM    556  HB3 ARG A  35      -4.113  11.719  21.673  1.00 52.11           H
ATOM    557  CG  ARG A  35      -4.216  10.301  23.248  1.00 32.15           C
ATOM    558  HG2 ARG A  35      -5.207  10.167  22.841  1.00 53.23           H
ATOM    559  HG3 ARG A  35      -3.623   9.420  23.054  1.00 21.24           H
ATOM    560  CD  ARG A  35      -4.327  10.502  24.752  1.00 44.43           C
ATOM    561  HD2 ARG A  35      -4.212   9.546  25.239  1.00 30.31           H
ATOM    562  HD3 ARG A  35      -3.537  11.166  25.071  1.00 21.22           H
ATOM    563  NE  ARG A  35      -5.614  11.078  25.134  1.00 65.43           N
ATOM    564  HE  ARG A  35      -5.647  12.041  25.305  1.00 41.51           H
ATOM    565  CZ  ARG A  35      -6.728  10.366  25.259  1.00 54.23           C
ATOM    566  NH1 ARG A  35      -6.714   9.060  25.033  1.00 22.35           N
ATOM    567 HH11 ARG A  35      -5.862   8.608  24.769  1.00  3.25           H
ATOM    568 HH12 ARG A  35      -7.554   8.526  25.129  1.00 15.24           H
ATOM    569  NH2 ARG A  35      -7.861  10.962  25.610  1.00 21.32           N
ATOM    570 HH21 ARG A  35      -7.876  11.946  25.781  1.00  4.41           H
ATOM    571 HH22 ARG A  35      -8.699  10.426  25.704  1.00 72.32           H
ATOM    572  C   ARG A  35      -1.932  11.258  20.690  1.00  2.33           C
ATOM    573  O   ARG A  35      -1.584  12.275  20.090  1.00 62.02           O
ATOM    574  N   TRP A  36      -2.186  10.108  20.078  1.00 64.41           N
ATOM    575  H   TRP A  36      -2.459   9.332  20.611  1.00 34.22           H
ATOM    576  CA  TRP A  36      -2.067   9.970  18.631  1.00 60.33           C
ATOM    577  HA  TRP A  36      -2.203  10.948  18.193  1.00 23.23           H
ATOM    578  CB  TRP A  36      -0.678   9.448  18.260  1.00 61.32           C
ATOM    579  HB2 TRP A  36      -0.611   9.352  17.186  1.00 30.45           H
ATOM    580  HB3 TRP A  36       0.066  10.152  18.602  1.00 43.54           H
ATOM    581  CG  TRP A  36      -0.364   8.113  18.864  1.00 32.42           C
ATOM    582  CD1 TRP A  36       0.186   7.878  20.092  1.00 72.40           C
ATOM    583  CD2 TRP A  36      -0.580   6.829  18.267  1.00 52.41           C
ATOM    584  CE3 TRP A  36      -1.105   6.404  17.044  1.00 54.22           C
ATOM    585  CE2 TRP A  36      -0.139   5.861  19.190  1.00 64.24           C
ATOM    586  NE1 TRP A  36       0.325   6.526  20.294  1.00 73.40           N
ATOM    587  HD1 TRP A  36       0.467   8.651  20.790  1.00  1.12           H
ATOM    588  HE3 TRP A  36      -1.455   7.114  16.309  1.00 42.41           H
ATOM    589  CZ3 TRP A  36      -1.171   5.049  16.782  1.00 34.13           C
ATOM    590  CZ2 TRP A  36      -0.206   4.496  18.925  1.00 71.43           C
ATOM    591  HE1 TRP A  36       0.694   6.106  21.099  1.00 22.13           H
ATOM    592  HZ3 TRP A  36      -1.574   4.702  15.842  1.00 62.50           H
ATOM    593  CH2 TRP A  36      -0.725   4.108  17.719  1.00 23.42           C
ATOM    594  HZ2 TRP A  36       0.133   3.758  19.637  1.00 65.32           H
ATOM    595  HH2 TRP A  36      -0.795   3.060  17.472  1.00 31.45           H
ATOM    596  C   TRP A  36      -3.138   9.033  18.083  1.00 14.15           C
ATOM    597  O   TRP A  36      -3.793   8.315  18.839  1.00 21.15           O
ATOM    598  N   ARG A  37      -3.312   9.046  16.766  1.00 74.40           N
ATOM    599  H   ARG A  37      -2.760   9.640  16.216  1.00 31.11           H
ATOM    600  CA  ARG A  37      -4.306   8.197  16.118  1.00  2.45           C
ATOM    601  HA  ARG A  37      -4.074   7.171  16.361  1.00 73.05           H
ATOM    602  CB  ARG A  37      -5.706   8.527  16.638  1.00 11.54           C
ATOM    603  HB2 ARG A  37      -6.429   7.943  16.088  1.00 40.30           H
ATOM    604  HB3 ARG A  37      -5.761   8.261  17.683  1.00  2.52           H
ATOM    605  CG  ARG A  37      -6.077   9.995  16.500  1.00  3.14           C
ATOM    606  HG2 ARG A  37      -5.932  10.484  17.452  1.00 15.43           H
ATOM    607  HG3 ARG A  37      -5.437  10.450  15.759  1.00 70.11           H
ATOM    608  CD  ARG A  37      -7.527  10.166  16.075  1.00 22.23           C
ATOM    609  HD2 ARG A  37      -7.678  11.188  15.763  1.00 15.31           H
ATOM    610  HD3 ARG A  37      -7.725   9.503  15.246  1.00  1.40           H
ATOM    611  NE  ARG A  37      -8.455   9.859  17.160  1.00  0.13           N
ATOM    612  HE  ARG A  37      -8.123   9.309  17.900  1.00 40.13           H
ATOM    613  CZ  ARG A  37      -9.713  10.285  17.194  1.00 61.34           C
ATOM    614  NH1 ARG A  37     -10.190  11.031  16.207  1.00 73.40           N
ATOM    615 HH11 ARG A  37      -9.603  11.273  15.435  1.00  4.24           H
ATOM    616 HH12 ARG A  37     -11.138  11.349  16.234  1.00 72.21           H
ATOM    617  NH2 ARG A  37     -10.496   9.964  18.215  1.00 33.44           N
ATOM    618 HH21 ARG A  37     -10.140   9.401  18.961  1.00 40.21           H
ATOM    619 HH22 ARG A  37     -11.443  10.284  18.240  1.00 44.43           H
ATOM    620  C   ARG A  37      -4.261   8.368  14.603  1.00 71.42           C
ATOM    621  O   ARG A  37      -3.621   9.285  14.090  1.00 40.52           O
ATOM    622  N   SER A  38      -4.945   7.477  13.892  1.00 63.41           N
ATOM    623  H   SER A  38      -5.435   6.768  14.359  1.00 72.22           H
ATOM    624  CA  SER A  38      -4.980   7.525  12.435  1.00 42.51           C
ATOM    625  HA  SER A  38      -4.297   8.297  12.113  1.00 41.43           H
ATOM    626  CB  SER A  38      -4.531   6.186  11.848  1.00 45.14           C
ATOM    627  HB2 SER A  38      -3.768   6.360  11.104  1.00 23.20           H
ATOM    628  HB3 SER A  38      -4.130   5.567  12.637  1.00 63.41           H
ATOM    629  OG  SER A  38      -5.615   5.507  11.239  1.00 31.54           O
ATOM    630  HG  SER A  38      -5.786   5.886  10.374  1.00 32.12           H
ATOM    631  C   SER A  38      -6.380   7.868  11.936  1.00 14.14           C
ATOM    632  O   SER A  38      -7.359   7.753  12.674  1.00 11.40           O
ATOM    633  N   SER A  39      -6.467   8.289  10.679  1.00 54.52           N
ATOM    634  H   SER A  39      -5.651   8.360  10.141  1.00 61.21           H
ATOM    635  CA  SER A  39      -7.747   8.653  10.081  1.00  1.02           C
ATOM    636  HA  SER A  39      -8.257   9.314  10.766  1.00  3.12           H
ATOM    637  CB  SER A  39      -7.525   9.384   8.756  1.00 74.14           C
ATOM    638  HB2 SER A  39      -8.120  10.285   8.740  1.00 21.34           H
ATOM    639  HB3 SER A  39      -6.480   9.640   8.660  1.00 52.54           H
ATOM    640  OG  SER A  39      -7.899   8.571   7.657  1.00 53.35           O
ATOM    641  HG  SER A  39      -8.180   9.129   6.927  1.00 71.40           H
ATOM    642  C   SER A  39      -8.612   7.417   9.855  1.00 63.40           C
ATOM    643  O   SER A  39      -8.194   6.294  10.139  1.00 50.41           O
ATOM    644  N   GLN A  40      -9.819   7.632   9.342  1.00  2.31           N
ATOM    645  H   GLN A  40     -10.094   8.550   9.137  1.00 70.40           H
ATOM    646  CA  GLN A  40     -10.743   6.536   9.078  1.00 32.04           C
ATOM    647  HA  GLN A  40     -10.843   5.961   9.987  1.00 55.44           H
ATOM    648  CB  GLN A  40     -12.116   7.082   8.682  1.00 43.52           C
ATOM    649  HB2 GLN A  40     -12.776   6.252   8.481  1.00 52.32           H
ATOM    650  HB3 GLN A  40     -12.513   7.657   9.506  1.00 61.04           H
ATOM    651  CG  GLN A  40     -12.083   7.975   7.451  1.00 30.35           C
ATOM    652  HG2 GLN A  40     -11.215   8.614   7.509  1.00  1.42           H
ATOM    653  HG3 GLN A  40     -12.011   7.351   6.573  1.00 54.24           H
ATOM    654  CD  GLN A  40     -13.318   8.846   7.329  1.00 23.22           C
ATOM    655  OE1 GLN A  40     -14.110   8.955   8.266  1.00 61.34           O
ATOM    656  NE2 GLN A  40     -13.488   9.472   6.171  1.00 52.40           N
ATOM    657 HE21 GLN A  40     -12.817   9.338   5.469  1.00 23.32           H
ATOM    658 HE22 GLN A  40     -14.278  10.041   6.064  1.00  1.12           H
ATOM    659  C   GLN A  40     -10.208   5.625   7.978  1.00  0.51           C
ATOM    660  O   GLN A  40     -10.345   4.404   8.048  1.00 31.03           O
ATOM    661  N   ASP A  41      -9.599   6.228   6.963  1.00 24.20           N
ATOM    662  H   ASP A  41      -9.521   7.205   6.964  1.00  4.02           H
ATOM    663  CA  ASP A  41      -9.042   5.471   5.848  1.00 50.14           C
ATOM    664  HA  ASP A  41      -9.410   4.459   5.917  1.00 20.42           H
ATOM    665  CB  ASP A  41      -9.496   6.074   4.517  1.00  1.33           C
ATOM    666  HB2 ASP A  41      -8.785   5.810   3.748  1.00 23.12           H
ATOM    667  HB3 ASP A  41     -10.465   5.673   4.259  1.00 23.25           H
ATOM    668  CG  ASP A  41      -9.601   7.586   4.573  1.00 72.41           C
ATOM    669  OD1 ASP A  41      -8.741   8.217   5.222  1.00 13.23           O
ATOM    670  OD2 ASP A  41     -10.543   8.137   3.966  1.00 30.03           O
ATOM    671  C   ASP A  41      -7.518   5.445   5.915  1.00 12.30           C
ATOM    672  O   ASP A  41      -6.844   5.249   4.903  1.00 55.24           O
ATOM    673  N   LEU A  42      -6.981   5.645   7.113  1.00  1.33           N
ATOM    674  H   LEU A  42      -7.569   5.796   7.882  1.00  4.03           H
ATOM    675  CA  LEU A  42      -5.536   5.646   7.313  1.00  2.03           C
ATOM    676  HA  LEU A  42      -5.339   6.030   8.303  1.00 23.12           H
ATOM    677  CB  LEU A  42      -4.986   4.222   7.212  1.00 14.03           C
ATOM    678  HB2 LEU A  42      -4.956   3.953   6.168  1.00 61.23           H
ATOM    679  HB3 LEU A  42      -3.982   4.227   7.610  1.00  4.15           H
ATOM    680  CG  LEU A  42      -5.779   3.143   7.951  1.00 61.11           C
ATOM    681  HG  LEU A  42      -6.214   3.572   8.843  1.00 24.24           H
ATOM    682  CD1 LEU A  42      -6.913   2.623   7.081  1.00 43.44           C
ATOM    683 HD11 LEU A  42      -6.581   2.565   6.054  1.00 11.04           H
ATOM    684 HD12 LEU A  42      -7.206   1.641   7.420  1.00 14.24           H
ATOM    685 HD13 LEU A  42      -7.756   3.295   7.149  1.00 64.01           H
ATOM    686  CD2 LEU A  42      -4.863   2.003   8.373  1.00 42.31           C
ATOM    687 HD21 LEU A  42      -4.750   1.310   7.553  1.00 70.41           H
ATOM    688 HD22 LEU A  42      -3.896   2.400   8.644  1.00  1.41           H
ATOM    689 HD23 LEU A  42      -5.293   1.491   9.221  1.00  4.31           H
ATOM    690  C   LEU A  42      -4.845   6.543   6.291  1.00 11.55           C
ATOM    691  O   LEU A  42      -3.906   6.124   5.616  1.00 33.34           O
ATOM    692  N   ASN A  43      -5.316   7.782   6.185  1.00 23.14           N
ATOM    693  H   ASN A  43      -6.067   8.058   6.751  1.00  3.41           H
ATOM    694  CA  ASN A  43      -4.742   8.740   5.247  1.00 32.30           C
ATOM    695  HA  ASN A  43      -3.806   8.336   4.892  1.00  2.15           H
ATOM    696  CB  ASN A  43      -5.680   8.942   4.055  1.00 30.31           C
ATOM    697  HB2 ASN A  43      -6.703   8.872   4.394  1.00 14.23           H
ATOM    698  HB3 ASN A  43      -5.511   9.921   3.633  1.00 63.21           H
ATOM    699  CG  ASN A  43      -5.465   7.906   2.968  1.00 12.14           C
ATOM    700  OD1 ASN A  43      -4.350   7.726   2.479  1.00 70.21           O
ATOM    701  ND2 ASN A  43      -6.536   7.220   2.586  1.00 64.44           N
ATOM    702 HD21 ASN A  43      -7.392   7.417   3.019  1.00 30.15           H
ATOM    703 HD22 ASN A  43      -6.425   6.543   1.885  1.00  0.31           H
ATOM    704  C   ASN A  43      -4.475  10.077   5.930  1.00  3.33           C
ATOM    705  O   ASN A  43      -4.262  11.093   5.269  1.00 55.55           O
ATOM    706  N   VAL A  44      -4.486  10.069   7.260  1.00 41.34           N
ATOM    707  H   VAL A  44      -4.661   9.228   7.731  1.00 50.30           H
ATOM    708  CA  VAL A  44      -4.243  11.281   8.033  1.00 21.15           C
ATOM    709  HA  VAL A  44      -3.570  11.909   7.468  1.00 23.11           H
ATOM    710  CB  VAL A  44      -5.547  12.064   8.274  1.00 11.12           C
ATOM    711  HB  VAL A  44      -6.121  11.545   9.027  1.00 33.24           H
ATOM    712  CG1 VAL A  44      -5.243  13.463   8.788  1.00 20.03           C
ATOM    713 HG11 VAL A  44      -5.242  14.158   7.962  1.00 71.03           H
ATOM    714 HG12 VAL A  44      -5.997  13.755   9.504  1.00 53.42           H
ATOM    715 HG13 VAL A  44      -4.274  13.469   9.264  1.00 24.35           H
ATOM    716  CG2 VAL A  44      -6.375  12.124   6.999  1.00 31.05           C
ATOM    717 HG21 VAL A  44      -6.693  11.128   6.730  1.00 71.34           H
ATOM    718 HG22 VAL A  44      -7.242  12.747   7.162  1.00 33.24           H
ATOM    719 HG23 VAL A  44      -5.778  12.540   6.201  1.00 20.25           H
ATOM    720  C   VAL A  44      -3.603  10.955   9.378  1.00 31.13           C
ATOM    721  O   VAL A  44      -4.046  10.050  10.086  1.00 70.45           O
ATOM    722  N   PHE A  45      -2.559  11.699   9.726  1.00  4.03           N
ATOM    723  H   PHE A  45      -2.252  12.406   9.120  1.00 12.00           H
ATOM    724  CA  PHE A  45      -1.856  11.489  10.987  1.00 15.20           C
ATOM    725  HA  PHE A  45      -2.328  10.661  11.494  1.00  3.51           H
ATOM    726  CB  PHE A  45      -0.389  11.144  10.727  1.00 62.25           C
ATOM    727  HB2 PHE A  45      -0.330  10.157  10.293  1.00 71.04           H
ATOM    728  HB3 PHE A  45       0.025  11.862  10.035  1.00 61.00           H
ATOM    729  CG  PHE A  45       0.458  11.153  11.967  1.00 64.13           C
ATOM    730  CD1 PHE A  45       1.477  12.080  12.119  1.00 21.40           C
ATOM    731  HD1 PHE A  45       1.659  12.801  11.335  1.00 62.14           H
ATOM    732  CE1 PHE A  45       2.258  12.091  13.259  1.00 24.02           C
ATOM    733  HE1 PHE A  45       3.050  12.818  13.365  1.00 55.54           H
ATOM    734  CZ  PHE A  45       2.027  11.170  14.262  1.00 61.22           C
ATOM    735  HZ  PHE A  45       2.636  11.177  15.154  1.00 53.34           H
ATOM    736  CE2 PHE A  45       1.014  10.241  14.123  1.00 40.24           C
ATOM    737  HE2 PHE A  45       0.831   9.520  14.905  1.00 63.31           H
ATOM    738  CD2 PHE A  45       0.236  10.234  12.980  1.00  4.31           C
ATOM    739  HD2 PHE A  45      -0.555   9.507  12.872  1.00 23.23           H
ATOM    740  C   PHE A  45      -1.950  12.727  11.874  1.00  4.30           C
ATOM    741  O   PHE A  45      -2.735  12.767  12.821  1.00 64.03           O
ATOM    742  N   GLU A  46      -1.142  13.735  11.560  1.00 42.32           N
ATOM    743  H   GLU A  46      -0.538  13.643  10.793  1.00 11.53           H
ATOM    744  CA  GLU A  46      -1.132  14.974  12.329  1.00 31.01           C
ATOM    745  HA  GLU A  46      -1.274  14.720  13.369  1.00 72.15           H
ATOM    746  CB  GLU A  46       0.212  15.688  12.171  1.00 30.13           C
ATOM    747  HB2 GLU A  46       0.964  14.960  11.905  1.00 31.44           H
ATOM    748  HB3 GLU A  46       0.129  16.413  11.375  1.00 20.11           H
ATOM    749  CG  GLU A  46       0.669  16.410  13.428  1.00 72.13           C
ATOM    750  HG2 GLU A  46       1.541  17.001  13.191  1.00 13.20           H
ATOM    751  HG3 GLU A  46      -0.126  17.060  13.763  1.00 44.42           H
ATOM    752  CD  GLU A  46       1.022  15.456  14.553  1.00 51.52           C
ATOM    753  OE1 GLU A  46       1.594  15.918  15.563  1.00 64.54           O
ATOM    754  OE2 GLU A  46       0.726  14.250  14.424  1.00 44.23           O
ATOM    755  C   GLU A  46      -2.265  15.897  11.889  1.00 32.51           C
ATOM    756  O   GLU A  46      -2.872  16.585  12.709  1.00 54.52           O
ATOM    757  N   TRP A  47      -2.543  15.904  10.590  1.00 11.25           N
ATOM    758  H   TRP A  47      -2.024  15.333   9.987  1.00 63.35           H
ATOM    759  CA  TRP A  47      -3.603  16.742  10.041  1.00 44.33           C
ATOM    760  HA  TRP A  47      -3.363  17.770  10.269  1.00 10.44           H
ATOM    761  CB  TRP A  47      -3.677  16.575   8.522  1.00 10.31           C
ATOM    762  HB2 TRP A  47      -2.741  16.889   8.085  1.00  1.23           H
ATOM    763  HB3 TRP A  47      -3.847  15.534   8.290  1.00 32.11           H
ATOM    764  CG  TRP A  47      -4.774  17.377   7.889  1.00 34.55           C
ATOM    765  CD1 TRP A  47      -5.181  18.632   8.242  1.00 22.34           C
ATOM    766  CD2 TRP A  47      -5.606  16.976   6.795  1.00 14.13           C
ATOM    767  CE3 TRP A  47      -5.686  15.825   6.007  1.00 31.24           C
ATOM    768  CE2 TRP A  47      -6.495  18.038   6.537  1.00 42.30           C
ATOM    769  NE1 TRP A  47      -6.215  19.036   7.433  1.00 35.45           N
ATOM    770  HD1 TRP A  47      -4.745  19.209   9.043  1.00  0.13           H
ATOM    771  HE3 TRP A  47      -5.024  14.988   6.173  1.00 64.14           H
ATOM    772  CZ3 TRP A  47      -6.635  15.769   5.004  1.00 64.30           C
ATOM    773  CZ2 TRP A  47      -7.450  17.980   5.525  1.00  3.44           C
ATOM    774  HE1 TRP A  47      -6.677  19.899   7.489  1.00 71.21           H
ATOM    775  HZ3 TRP A  47      -6.711  14.887   4.385  1.00 34.31           H
ATOM    776  CH2 TRP A  47      -7.506  16.841   4.769  1.00  5.05           C
ATOM    777  HZ2 TRP A  47      -8.128  18.799   5.332  1.00 63.32           H
ATOM    778  HH2 TRP A  47      -8.231  16.753   3.975  1.00  3.53           H
ATOM    779  C   TRP A  47      -4.949  16.400  10.669  1.00 60.42           C
ATOM    780  O   TRP A  47      -5.884  17.200  10.630  1.00 10.31           O
ATOM    781  N   CYS A  48      -5.041  15.207  11.246  1.00  1.15           N
ATOM    782  H   CYS A  48      -4.261  14.613  11.245  1.00 13.11           H
ATOM    783  CA  CYS A  48      -6.275  14.759  11.883  1.00 65.22           C
ATOM    784  HA  CYS A  48      -7.017  14.630  11.110  1.00 30.31           H
ATOM    785  CB  CYS A  48      -6.052  13.420  12.588  1.00  3.21           C
ATOM    786  HB2 CYS A  48      -5.341  12.837  12.021  1.00 21.03           H
ATOM    787  HB3 CYS A  48      -5.651  13.604  13.574  1.00 34.21           H
ATOM    788  SG  CYS A  48      -7.551  12.426  12.776  1.00  4.53           S
ATOM    789  HG  CYS A  48      -8.012  12.150  11.566  1.00  0.11           H
ATOM    790  C   CYS A  48      -6.779  15.796  12.881  1.00 74.41           C
ATOM    791  O   CYS A  48      -5.995  16.542  13.466  1.00 22.40           O
ATOM    792  N   MET A  49      -8.094  15.837  13.069  1.00 54.22           N
ATOM    793  H   MET A  49      -8.669  15.217  12.573  1.00 21.22           H
ATOM    794  CA  MET A  49      -8.704  16.783  13.996  1.00  1.51           C
ATOM    795  HA  MET A  49      -8.490  17.780  13.640  1.00 12.10           H
ATOM    796  CB  MET A  49     -10.220  16.585  14.038  1.00 72.32           C
ATOM    797  HB2 MET A  49     -10.514  15.973  13.198  1.00 14.10           H
ATOM    798  HB3 MET A  49     -10.480  16.074  14.953  1.00  2.33           H
ATOM    799  CG  MET A  49     -11.005  17.885  13.979  1.00 74.12           C
ATOM    800  HG2 MET A  49     -11.454  18.064  14.945  1.00 61.33           H
ATOM    801  HG3 MET A  49     -10.324  18.690  13.746  1.00 32.01           H
ATOM    802  SD  MET A  49     -12.310  17.853  12.735  1.00 71.44           S
ATOM    803  CE  MET A  49     -13.365  16.558  13.383  1.00  4.44           C
ATOM    804  HE1 MET A  49     -12.760  15.822  13.892  1.00  2.32           H
ATOM    805  HE2 MET A  49     -14.072  16.985  14.078  1.00 14.34           H
ATOM    806  HE3 MET A  49     -13.898  16.087  12.571  1.00 44.01           H
ATOM    807  C   MET A  49      -8.120  16.625  15.396  1.00  1.33           C
ATOM    808  O   MET A  49      -8.534  15.752  16.157  1.00 15.12           O
ATOM    809  N   GLY A  50      -7.154  17.476  15.730  1.00 51.42           N
ATOM    810  H   GLY A  50      -6.864  18.152  15.082  1.00  2.41           H
ATOM    811  CA  GLY A  50      -6.529  17.413  17.038  1.00 41.41           C
ATOM    812  HA2 GLY A  50      -6.520  16.386  17.371  1.00  1.54           H
ATOM    813  HA3 GLY A  50      -5.510  17.763  16.955  1.00 54.34           H
ATOM    814  C   GLY A  50      -7.253  18.258  18.068  1.00 61.33           C
ATOM    815  O   GLY A  50      -7.794  17.734  19.040  1.00 23.45           O
ATOM    816  N   ASN A  51      -7.262  19.570  17.854  1.00 31.45           N
ATOM    817  H   ASN A  51      -6.813  19.928  17.061  1.00 54.35           H
ATOM    818  CA  ASN A  51      -7.923  20.489  18.774  1.00 72.23           C
ATOM    819  HA  ASN A  51      -8.010  19.995  19.730  1.00 53.40           H
ATOM    820  CB  ASN A  51      -7.090  21.760  18.944  1.00 44.41           C
ATOM    821  HB2 ASN A  51      -6.317  21.781  18.189  1.00 22.51           H
ATOM    822  HB3 ASN A  51      -7.729  22.622  18.822  1.00 25.01           H
ATOM    823  CG  ASN A  51      -6.429  21.841  20.307  1.00 60.44           C
ATOM    824  OD1 ASN A  51      -5.478  21.112  20.592  1.00 52.33           O
ATOM    825  ND2 ASN A  51      -6.932  22.729  21.156  1.00 23.22           N
ATOM    826 HD21 ASN A  51      -7.690  23.275  20.861  1.00 40.04           H
ATOM    827 HD22 ASN A  51      -6.523  22.802  22.044  1.00 53.11           H
ATOM    828  C   ASN A  51      -9.320  20.846  18.275  1.00 51.02           C
ATOM    829  O   ASN A  51     -10.030  21.635  18.899  1.00 73.24           O
ATOM    830  N   ASP A  52      -9.707  20.260  17.147  1.00 33.13           N
ATOM    831  H   ASP A  52      -9.096  19.640  16.696  1.00  1.51           H
ATOM    832  CA  ASP A  52     -11.020  20.514  16.565  1.00 41.40           C
ATOM    833  HA  ASP A  52     -11.128  19.878  15.700  1.00 42.14           H
ATOM    834  CB  ASP A  52     -12.122  20.177  17.571  1.00 63.45           C
ATOM    835  HB2 ASP A  52     -11.807  19.335  18.171  1.00 41.32           H
ATOM    836  HB3 ASP A  52     -12.288  21.029  18.212  1.00 11.32           H
ATOM    837  CG  ASP A  52     -13.432  19.820  16.896  1.00 63.11           C
ATOM    838  OD1 ASP A  52     -14.212  20.745  16.587  1.00  2.32           O
ATOM    839  OD2 ASP A  52     -13.676  18.616  16.676  1.00 75.52           O
ATOM    840  C   ASP A  52     -11.146  21.969  16.123  1.00  4.13           C
ATOM    841  O   ASP A  52     -11.275  22.870  16.952  1.00 30.40           O
ATOM    842  N   GLN A  53     -11.106  22.190  14.813  1.00  5.13           N
ATOM    843  H   GLN A  53     -11.001  21.431  14.204  1.00 64.15           H
ATOM    844  CA  GLN A  53     -11.213  23.536  14.262  1.00 34.25           C
ATOM    845  HA  GLN A  53     -11.059  23.471  13.196  1.00 32.41           H
ATOM    846  CB  GLN A  53     -12.606  24.109  14.529  1.00 34.32           C
ATOM    847  HB2 GLN A  53     -12.955  23.746  15.485  1.00 70.05           H
ATOM    848  HB3 GLN A  53     -12.539  25.186  14.565  1.00 63.00           H
ATOM    849  CG  GLN A  53     -13.632  23.731  13.472  1.00  0.25           C
ATOM    850  HG2 GLN A  53     -13.526  22.681  13.245  1.00 62.12           H
ATOM    851  HG3 GLN A  53     -14.620  23.915  13.867  1.00 34.32           H
ATOM    852  CD  GLN A  53     -13.467  24.523  12.190  1.00 30.30           C
ATOM    853  OE1 GLN A  53     -13.185  25.721  12.218  1.00 23.14           O
ATOM    854  NE2 GLN A  53     -13.642  23.855  11.055  1.00 14.35           N
ATOM    855 HE21 GLN A  53     -13.867  22.902  11.110  1.00 40.34           H
ATOM    856 HE22 GLN A  53     -13.543  24.342  10.212  1.00 43.21           H
ATOM    857  C   GLN A  53     -10.151  24.454  14.857  1.00 43.11           C
ATOM    858  O   GLN A  53     -10.467  25.501  15.422  1.00  3.12           O
ATOM    859  N   ASP A  54      -8.891  24.055  14.726  1.00 65.23           N
ATOM    860  H   ASP A  54      -8.702  23.210  14.265  1.00 52.31           H
ATOM    861  CA  ASP A  54      -7.780  24.842  15.249  1.00 14.34           C
ATOM    862  HA  ASP A  54      -8.189  25.595  15.906  1.00  2.33           H
ATOM    863  CB  ASP A  54      -6.827  23.951  16.047  1.00 43.41           C
ATOM    864  HB2 ASP A  54      -7.350  23.057  16.352  1.00 72.23           H
ATOM    865  HB3 ASP A  54      -5.991  23.679  15.420  1.00 24.50           H
ATOM    866  CG  ASP A  54      -6.293  24.640  17.288  1.00 63.14           C
ATOM    867  OD1 ASP A  54      -5.055  24.694  17.450  1.00 14.32           O
ATOM    868  OD2 ASP A  54      -7.112  25.125  18.095  1.00 22.04           O
ATOM    869  C   ASP A  54      -7.025  25.534  14.119  1.00  4.54           C
ATOM    870  O   ASP A  54      -7.328  25.336  12.943  1.00 71.41           O
ATOM    871  N   TYR A  55      -6.040  26.348  14.485  1.00 52.13           N
ATOM    872  H   TYR A  55      -5.846  26.466  15.438  1.00 64.31           H
ATOM    873  CA  TYR A  55      -5.243  27.073  13.502  1.00 32.31           C
ATOM    874  HA  TYR A  55      -5.741  26.992  12.547  1.00 41.22           H
ATOM    875  CB  TYR A  55      -5.142  28.550  13.886  1.00 52.04           C
ATOM    876  HB2 TYR A  55      -5.431  28.667  14.919  1.00 54.45           H
ATOM    877  HB3 TYR A  55      -4.120  28.878  13.763  1.00 31.54           H
ATOM    878  CG  TYR A  55      -6.023  29.454  13.052  1.00 23.52           C
ATOM    879  CD1 TYR A  55      -5.525  30.631  12.507  1.00 62.31           C
ATOM    880  HD1 TYR A  55      -4.493  30.897  12.686  1.00 71.10           H
ATOM    881  CE1 TYR A  55      -6.326  31.460  11.745  1.00 25.23           C
ATOM    882  HE1 TYR A  55      -5.921  32.371  11.330  1.00 65.34           H
ATOM    883  CZ  TYR A  55      -7.642  31.116  11.519  1.00 51.51           C
ATOM    884  CE2 TYR A  55      -8.160  29.953  12.049  1.00  2.22           C
ATOM    885  HE2 TYR A  55      -9.191  29.685  11.872  1.00 21.22           H
ATOM    886  CD2 TYR A  55      -7.352  29.131  12.811  1.00 73.13           C
ATOM    887  HD2 TYR A  55      -7.755  28.219  13.228  1.00  3.10           H
ATOM    888  OH  TYR A  55      -8.444  31.939  10.761  1.00 63.11           O
ATOM    889  HH  TYR A  55      -9.159  31.425  10.379  1.00 32.12           H
ATOM    890  C   TYR A  55      -3.847  26.470  13.382  1.00  3.31           C
ATOM    891  O   TYR A  55      -2.996  26.671  14.248  1.00 63.24           O
ATOM    892  N   ASN A  56      -3.619  25.731  12.301  1.00 31.03           N
ATOM    893  H   ASN A  56      -4.338  25.607  11.646  1.00  4.43           H
ATOM    894  CA  ASN A  56      -2.326  25.098  12.066  1.00 12.52           C
ATOM    895  HA  ASN A  56      -1.557  25.811  12.325  1.00 71.35           H
ATOM    896  CB  ASN A  56      -2.173  23.859  12.950  1.00 74.22           C
ATOM    897  HB2 ASN A  56      -1.354  23.260  12.580  1.00 22.43           H
ATOM    898  HB3 ASN A  56      -1.960  24.169  13.962  1.00 62.24           H
ATOM    899  CG  ASN A  56      -3.424  23.001  12.964  1.00 50.11           C
ATOM    900  OD1 ASN A  56      -3.967  22.659  11.914  1.00 71.45           O
ATOM    901  ND2 ASN A  56      -3.887  22.650  14.158  1.00 11.20           N
ATOM    902 HD21 ASN A  56      -3.403  22.960  14.952  1.00 20.21           H
ATOM    903 HD22 ASN A  56      -4.694  22.095  14.196  1.00  1.33           H
ATOM    904  C   ASN A  56      -2.168  24.713  10.599  1.00 41.25           C
ATOM    905  O   ASN A  56      -3.062  24.945   9.786  1.00 43.23           O
ATOM    906  N   ASN A  57      -1.024  24.123  10.267  1.00 31.14           N
ATOM    907  H   ASN A  57      -0.349  23.965  10.960  1.00 33.33           H
ATOM    908  CA  ASN A  57      -0.748  23.705   8.898  1.00 52.03           C
ATOM    909  HA  ASN A  57      -1.675  23.747   8.345  1.00 22.05           H
ATOM    910  CB  ASN A  57       0.262  24.652   8.247  1.00  1.31           C
ATOM    911  HB2 ASN A  57       1.193  24.606   8.793  1.00  0.14           H
ATOM    912  HB3 ASN A  57       0.432  24.343   7.227  1.00 62.30           H
ATOM    913  CG  ASN A  57      -0.217  26.091   8.239  1.00  4.22           C
ATOM    914  OD1 ASN A  57      -0.299  26.736   9.285  1.00 63.50           O
ATOM    915  ND2 ASN A  57      -0.536  26.602   7.056  1.00 63.14           N
ATOM    916 HD21 ASN A  57      -0.446  26.030   6.265  1.00 63.13           H
ATOM    917 HD22 ASN A  57      -0.847  27.530   7.021  1.00 15.34           H
ATOM    918  C   ASN A  57      -0.218  22.275   8.862  1.00 44.04           C
ATOM    919  O   ASN A  57       0.710  21.965   8.114  1.00 72.13           O
ATOM    920  N   ARG A  58      -0.813  21.408   9.674  1.00  0.22           N
ATOM    921  H   ARG A  58      -1.547  21.715  10.247  1.00 42.44           H
ATOM    922  CA  ARG A  58      -0.400  20.011   9.736  1.00 53.22           C
ATOM    923  HA  ARG A  58       0.640  19.985  10.023  1.00 61.10           H
ATOM    924  CB  ARG A  58      -1.225  19.260  10.783  1.00 64.54           C
ATOM    925  HB2 ARG A  58      -2.148  19.794  10.949  1.00 54.24           H
ATOM    926  HB3 ARG A  58      -1.451  18.274  10.405  1.00 54.13           H
ATOM    927  CG  ARG A  58      -0.517  19.106  12.119  1.00 14.03           C
ATOM    928  HG2 ARG A  58      -1.102  18.455  12.753  1.00 41.23           H
ATOM    929  HG3 ARG A  58       0.456  18.670  11.953  1.00 43.14           H
ATOM    930  CD  ARG A  58      -0.347  20.447  12.817  1.00 70.44           C
ATOM    931  HD2 ARG A  58       0.671  20.528  13.168  1.00 73.20           H
ATOM    932  HD3 ARG A  58      -0.546  21.235  12.106  1.00 71.43           H
ATOM    933  NE  ARG A  58      -1.253  20.592  13.952  1.00 34.14           N
ATOM    934  HE  ARG A  58      -2.053  21.144  13.827  1.00 31.43           H
ATOM    935  CZ  ARG A  58      -1.049  20.019  15.133  1.00 34.14           C
ATOM    936  NH1 ARG A  58       0.024  19.267  15.332  1.00 21.43           N
ATOM    937 HH11 ARG A  58       0.682  19.130  14.592  1.00  3.52           H
ATOM    938 HH12 ARG A  58       0.176  18.837  16.223  1.00 50.21           H
ATOM    939  NH2 ARG A  58      -1.920  20.198  16.118  1.00 11.45           N
ATOM    940 HH21 ARG A  58      -2.730  20.765  15.972  1.00 34.03           H
ATOM    941 HH22 ARG A  58      -1.766  19.767  17.007  1.00 62.34           H
ATOM    942  C   ARG A  58      -0.552  19.339   8.374  1.00 33.15           C
ATOM    943  O   ARG A  58      -0.877  19.991   7.382  1.00 52.30           O
ATOM    944  N   ILE A  59      -0.315  18.032   8.336  1.00  4.20           N
ATOM    945  H   ILE A  59      -0.059  17.568   9.160  1.00 14.22           H
ATOM    946  CA  ILE A  59      -0.426  17.272   7.097  1.00  4.22           C
ATOM    947  HA  ILE A  59      -1.309  17.612   6.576  1.00 32.01           H
ATOM    948  CB  ILE A  59       0.794  17.502   6.185  1.00 74.23           C
ATOM    949  HB  ILE A  59       0.955  16.606   5.604  1.00 14.33           H
ATOM    950  CG2 ILE A  59       0.526  18.649   5.222  1.00 71.35           C
ATOM    951 HG21 ILE A  59      -0.481  18.569   4.838  1.00  3.32           H
ATOM    952 HG22 ILE A  59       0.640  19.589   5.741  1.00 64.24           H
ATOM    953 HG23 ILE A  59       1.228  18.602   4.402  1.00 31.02           H
ATOM    954  CG1 ILE A  59       2.041  17.785   7.025  1.00 72.32           C
ATOM    955 HG12 ILE A  59       2.885  17.923   6.369  1.00 45.13           H
ATOM    956 HG13 ILE A  59       1.883  18.688   7.597  1.00 72.50           H
ATOM    957  CD1 ILE A  59       2.382  16.674   7.993  1.00 71.52           C
ATOM    958 HD11 ILE A  59       1.742  16.743   8.860  1.00 24.23           H
ATOM    959 HD12 ILE A  59       2.233  15.718   7.511  1.00  3.34           H
ATOM    960 HD13 ILE A  59       3.414  16.766   8.298  1.00 12.10           H
ATOM    961  C   ILE A  59      -0.562  15.780   7.378  1.00 32.32           C
ATOM    962  O   ILE A  59      -0.283  15.302   8.478  1.00 35.30           O
ATOM    963  N   PRO A  60      -1.000  15.024   6.360  1.00 30.44           N
ATOM    964  CA  PRO A  60      -1.181  13.573   6.473  1.00 55.34           C
ATOM    965  HA  PRO A  60      -1.808  13.316   7.314  1.00 30.21           H
ATOM    966  CB  PRO A  60      -1.895  13.203   5.170  1.00 12.30           C
ATOM    967  HB2 PRO A  60      -1.562  12.230   4.838  1.00 50.00           H
ATOM    968  HB3 PRO A  60      -2.963  13.189   5.332  1.00 65.24           H
ATOM    969  CG  PRO A  60      -1.505  14.271   4.208  1.00 42.44           C
ATOM    970  HG2 PRO A  60      -0.570  14.015   3.734  1.00 64.22           H
ATOM    971  HG3 PRO A  60      -2.280  14.398   3.467  1.00 51.55           H
ATOM    972  CD  PRO A  60      -1.351  15.526   5.022  1.00 51.34           C
ATOM    973  HD2 PRO A  60      -0.559  16.141   4.621  1.00 52.52           H
ATOM    974  HD3 PRO A  60      -2.281  16.075   5.048  1.00 10.13           H
ATOM    975  C   PRO A  60       0.145  12.830   6.583  1.00 63.12           C
ATOM    976  O   PRO A  60       1.202  13.445   6.729  1.00 52.30           O
ATOM    977  N   ILE A  61       0.083  11.505   6.511  1.00 23.43           N
ATOM    978  H   ILE A  61      -0.788  11.072   6.394  1.00 11.34           H
ATOM    979  CA  ILE A  61       1.281  10.678   6.601  1.00 13.35           C
ATOM    980  HA  ILE A  61       1.894  11.067   7.401  1.00  2.34           H
ATOM    981  CB  ILE A  61       0.931   9.214   6.927  1.00 42.13           C
ATOM    982  HB  ILE A  61       0.537   9.176   7.931  1.00 64.22           H
ATOM    983  CG2 ILE A  61      -0.142   8.702   5.977  1.00  2.33           C
ATOM    984 HG21 ILE A  61      -1.044   8.494   6.533  1.00 73.22           H
ATOM    985 HG22 ILE A  61      -0.346   9.452   5.227  1.00 21.10           H
ATOM    986 HG23 ILE A  61       0.203   7.798   5.498  1.00 21.01           H
ATOM    987  CG1 ILE A  61       2.183   8.338   6.846  1.00  1.14           C
ATOM    988 HG12 ILE A  61       1.887   7.307   6.735  1.00 10.04           H
ATOM    989 HG13 ILE A  61       2.767   8.635   5.987  1.00 55.32           H
ATOM    990  CD1 ILE A  61       3.070   8.438   8.068  1.00 74.30           C
ATOM    991 HD11 ILE A  61       3.977   8.964   7.812  1.00  2.22           H
ATOM    992 HD12 ILE A  61       2.549   8.975   8.847  1.00 25.55           H
ATOM    993 HD13 ILE A  61       3.315   7.445   8.417  1.00 41.35           H
ATOM    994  C   ILE A  61       2.078  10.722   5.302  1.00  1.44           C
ATOM    995  O   ILE A  61       3.307  10.658   5.313  1.00  5.14           O
ATOM    996  N   VAL A  62       1.370  10.834   4.183  1.00 12.31           N
ATOM    997  H   VAL A  62       0.393  10.881   4.239  1.00 54.14           H
ATOM    998  CA  VAL A  62       2.011  10.890   2.875  1.00 42.21           C
ATOM    999  HA  VAL A  62       2.588   9.986   2.747  1.00 24.01           H
ATOM   1000  CB  VAL A  62       0.970  10.963   1.742  1.00  1.31           C
ATOM   1001  HB  VAL A  62       0.321  10.104   1.821  1.00 14.05           H
ATOM   1002  CG1 VAL A  62       0.119  12.217   1.879  1.00 65.14           C
ATOM   1003 HG11 VAL A  62       0.600  12.906   2.558  1.00 72.33           H
ATOM   1004 HG12 VAL A  62       0.009  12.684   0.911  1.00 35.30           H
ATOM   1005 HG13 VAL A  62      -0.854  11.951   2.264  1.00 41.31           H
ATOM   1006  CG2 VAL A  62       1.656  10.920   0.385  1.00 21.31           C
ATOM   1007 HG21 VAL A  62       2.699  10.672   0.517  1.00 60.34           H
ATOM   1008 HG22 VAL A  62       1.183  10.171  -0.233  1.00 43.14           H
ATOM   1009 HG23 VAL A  62       1.573  11.885  -0.092  1.00  1.35           H
ATOM   1010  C   VAL A  62       2.944  12.091   2.771  1.00  2.42           C
ATOM   1011  O   VAL A  62       3.789  12.159   1.878  1.00 32.11           O
ATOM   1012  N   ARG A  63       2.786  13.038   3.691  1.00 60.32           N
ATOM   1013  H   ARG A  63       2.095  12.927   4.377  1.00 25.25           H
ATOM   1014  CA  ARG A  63       3.614  14.238   3.703  1.00 71.44           C
ATOM   1015  HA  ARG A  63       3.926  14.435   2.688  1.00  1.51           H
ATOM   1016  CB  ARG A  63       2.810  15.433   4.218  1.00 71.23           C
ATOM   1017  HB2 ARG A  63       2.333  15.157   5.147  1.00 53.52           H
ATOM   1018  HB3 ARG A  63       3.486  16.255   4.399  1.00 20.54           H
ATOM   1019  CG  ARG A  63       1.735  15.905   3.253  1.00 73.12           C
ATOM   1020  HG2 ARG A  63       1.014  15.112   3.115  1.00  0.33           H
ATOM   1021  HG3 ARG A  63       1.244  16.771   3.671  1.00 45.41           H
ATOM   1022  CD  ARG A  63       2.323  16.274   1.900  1.00 62.41           C
ATOM   1023  HD2 ARG A  63       3.132  16.972   2.052  1.00  3.25           H
ATOM   1024  HD3 ARG A  63       2.705  15.378   1.432  1.00 15.14           H
ATOM   1025  NE  ARG A  63       1.331  16.883   1.019  1.00 54.20           N
ATOM   1026  HE  ARG A  63       0.898  16.307   0.356  1.00 75.12           H
ATOM   1027  CZ  ARG A  63       0.990  18.166   1.072  1.00 32.14           C
ATOM   1028  NH1 ARG A  63       1.559  18.970   1.960  1.00 40.25           N
ATOM   1029 HH11 ARG A  63       2.247  18.611   2.590  1.00 61.13           H
ATOM   1030 HH12 ARG A  63       1.301  19.936   1.997  1.00 44.01           H
ATOM   1031  NH2 ARG A  63       0.078  18.647   0.237  1.00 60.32           N
ATOM   1032 HH21 ARG A  63      -0.353  18.044  -0.434  1.00 31.55           H
ATOM   1033 HH22 ARG A  63      -0.178  19.612   0.278  1.00 61.02           H
ATOM   1034  C   ARG A  63       4.854  14.034   4.568  1.00 10.12           C
ATOM   1035  O   ARG A  63       5.858  14.728   4.405  1.00 52.25           O
ATOM   1036  N   ILE A  64       4.776  13.079   5.489  1.00 43.13           N
ATOM   1037  H   ILE A  64       3.950  12.560   5.570  1.00 35.05           H
ATOM   1038  CA  ILE A  64       5.892  12.784   6.379  1.00  1.40           C
ATOM   1039  HA  ILE A  64       6.118  13.681   6.938  1.00 34.04           H
ATOM   1040  CB  ILE A  64       5.536  11.667   7.377  1.00 30.12           C
ATOM   1041  HB  ILE A  64       4.980  10.907   6.850  1.00 54.44           H
ATOM   1042  CG2 ILE A  64       6.801  11.028   7.931  1.00 10.51           C
ATOM   1043 HG21 ILE A  64       7.297  10.475   7.148  1.00 63.41           H
ATOM   1044 HG22 ILE A  64       7.461  11.799   8.301  1.00 40.22           H
ATOM   1045 HG23 ILE A  64       6.543  10.358   8.738  1.00 55.43           H
ATOM   1046  CG1 ILE A  64       4.673  12.223   8.512  1.00 75.44           C
ATOM   1047 HG12 ILE A  64       5.289  12.817   9.167  1.00 40.22           H
ATOM   1048 HG13 ILE A  64       3.896  12.845   8.091  1.00 43.52           H
ATOM   1049  CD1 ILE A  64       4.008  11.150   9.346  1.00 51.10           C
ATOM   1050 HD11 ILE A  64       4.016  11.446  10.385  1.00 60.43           H
ATOM   1051 HD12 ILE A  64       2.988  11.019   9.017  1.00 34.31           H
ATOM   1052 HD13 ILE A  64       4.545  10.220   9.232  1.00 45.41           H
ATOM   1053  C   ILE A  64       7.130  12.371   5.591  1.00 61.34           C
ATOM   1054  O   ILE A  64       7.035  11.636   4.607  1.00  4.40           O
ATOM   1055  N   ARG A  65       8.291  12.846   6.030  1.00 31.21           N
ATOM   1056  H   ARG A  65       8.302  13.427   6.819  1.00 20.45           H
ATOM   1057  CA  ARG A  65       9.548  12.525   5.366  1.00 64.11           C
ATOM   1058  HA  ARG A  65       9.376  12.547   4.300  1.00 31.44           H
ATOM   1059  CB  ARG A  65      10.615  13.563   5.718  1.00  3.04           C
ATOM   1060  HB2 ARG A  65      10.867  13.463   6.764  1.00 63.20           H
ATOM   1061  HB3 ARG A  65      11.496  13.372   5.124  1.00 22.03           H
ATOM   1062  CG  ARG A  65      10.175  14.997   5.471  1.00 64.32           C
ATOM   1063  HG2 ARG A  65       9.111  15.071   5.637  1.00 73.44           H
ATOM   1064  HG3 ARG A  65      10.695  15.647   6.159  1.00 30.41           H
ATOM   1065  CD  ARG A  65      10.482  15.436   4.048  1.00 64.34           C
ATOM   1066  HD2 ARG A  65      10.418  16.512   3.995  1.00 11.33           H
ATOM   1067  HD3 ARG A  65      11.485  15.123   3.797  1.00 30.22           H
ATOM   1068  NE  ARG A  65       9.550  14.858   3.083  1.00 30.15           N
ATOM   1069  HE  ARG A  65       8.765  14.389   3.436  1.00 41.43           H
ATOM   1070  CZ  ARG A  65       9.712  14.936   1.767  1.00 34.33           C
ATOM   1071  NH1 ARG A  65      10.764  15.563   1.261  1.00  2.43           N
ATOM   1072 HH11 ARG A  65      11.438  15.979   1.872  1.00 65.25           H
ATOM   1073 HH12 ARG A  65      10.884  15.620   0.270  1.00 62.42           H
ATOM   1074  NH2 ARG A  65       8.820  14.384   0.954  1.00 14.43           N
ATOM   1075 HH21 ARG A  65       8.025  13.910   1.332  1.00 11.21           H
ATOM   1076 HH22 ARG A  65       8.942  14.444  -0.036  1.00 30.41           H
ATOM   1077  C   ARG A  65      10.030  11.131   5.758  1.00  3.32           C
ATOM   1078  O   ARG A  65      10.155  10.246   4.913  1.00 50.31           O
ATOM   1079  N   ASN A  66      10.300  10.945   7.046  1.00 20.22           N
ATOM   1080  H   ASN A  66      10.181  11.689   7.673  1.00 41.15           H
ATOM   1081  CA  ASN A  66      10.769   9.659   7.551  1.00 44.35           C
ATOM   1082  HA  ASN A  66      10.113   8.893   7.167  1.00 51.14           H
ATOM   1083  CB  ASN A  66      12.193   9.385   7.062  1.00 41.32           C
ATOM   1084  HB2 ASN A  66      12.354   8.318   7.021  1.00 21.34           H
ATOM   1085  HB3 ASN A  66      12.315   9.801   6.073  1.00 13.31           H
ATOM   1086  CG  ASN A  66      13.244   9.993   7.971  1.00 34.13           C
ATOM   1087  OD1 ASN A  66      14.011   9.278   8.616  1.00 41.11           O
ATOM   1088  ND2 ASN A  66      13.282  11.319   8.027  1.00 11.23           N
ATOM   1089 HD21 ASN A  66      12.639  11.824   7.486  1.00  4.43           H
ATOM   1090 HD22 ASN A  66      13.952  11.738   8.607  1.00 53.41           H
ATOM   1091  C   ASN A  66      10.728   9.625   9.075  1.00 13.12           C
ATOM   1092  O   ASN A  66      10.413  10.625   9.721  1.00 32.31           O
ATOM   1093  N   VAL A  67      11.048   8.468   9.645  1.00 62.53           N
ATOM   1094  H   VAL A  67      11.291   7.706   9.077  1.00 54.50           H
ATOM   1095  CA  VAL A  67      11.049   8.303  11.093  1.00 23.44           C
ATOM   1096  HA  VAL A  67      11.021   9.285  11.541  1.00  0.34           H
ATOM   1097  CB  VAL A  67       9.812   7.518  11.570  1.00 43.31           C
ATOM   1098  HB  VAL A  67       9.976   6.470  11.368  1.00 71.04           H
ATOM   1099  CG1 VAL A  67       9.617   7.689  13.069  1.00 74.43           C
ATOM   1100 HG11 VAL A  67       9.219   8.672  13.270  1.00 12.22           H
ATOM   1101 HG12 VAL A  67       8.926   6.940  13.429  1.00 41.31           H
ATOM   1102 HG13 VAL A  67      10.566   7.574  13.571  1.00 12.30           H
ATOM   1103  CG2 VAL A  67       8.573   7.964  10.808  1.00 64.00           C
ATOM   1104 HG21 VAL A  67       8.428   7.323   9.951  1.00 52.00           H
ATOM   1105 HG22 VAL A  67       7.711   7.901  11.455  1.00 11.40           H
ATOM   1106 HG23 VAL A  67       8.702   8.984  10.477  1.00 72.10           H
ATOM   1107  C   VAL A  67      12.307   7.581  11.563  1.00 22.14           C
ATOM   1108  O   VAL A  67      12.806   6.679  10.890  1.00 10.44           O
ATOM   1109  N   ALA A  68      12.815   7.984  12.724  1.00 62.54           N
ATOM   1110  H   ALA A  68      12.372   8.707  13.214  1.00 44.02           H
ATOM   1111  CA  ALA A  68      14.014   7.374  13.285  1.00 31.55           C
ATOM   1112  HA  ALA A  68      14.493   6.799  12.506  1.00 72.33           H
ATOM   1113  CB  ALA A  68      14.987   8.449  13.745  1.00 22.24           C
ATOM   1114  HB1 ALA A  68      15.422   8.160  14.691  1.00 43.02           H
ATOM   1115  HB2 ALA A  68      15.769   8.565  13.010  1.00 63.23           H
ATOM   1116  HB3 ALA A  68      14.461   9.385  13.862  1.00 30.41           H
ATOM   1117  C   ALA A  68      13.666   6.443  14.442  1.00 34.21           C
ATOM   1118  O   ALA A  68      12.563   6.498  14.987  1.00  0.22           O
ATOM   1119  N   LYS A  69      14.612   5.587  14.812  1.00 22.03           N
ATOM   1120  H   LYS A  69      15.471   5.591  14.339  1.00 22.42           H
ATOM   1121  CA  LYS A  69      14.407   4.644  15.905  1.00 74.41           C
ATOM   1122  HA  LYS A  69      13.457   4.870  16.365  1.00 53.24           H
ATOM   1123  CB  LYS A  69      14.372   3.211  15.369  1.00 73.41           C
ATOM   1124  HB2 LYS A  69      14.965   3.161  14.468  1.00  3.30           H
ATOM   1125  HB3 LYS A  69      14.802   2.552  16.110  1.00 73.55           H
ATOM   1126  CG  LYS A  69      12.972   2.716  15.046  1.00 63.10           C
ATOM   1127  HG2 LYS A  69      13.011   1.654  14.853  1.00  0.15           H
ATOM   1128  HG3 LYS A  69      12.329   2.907  15.893  1.00 74.01           H
ATOM   1129  CD  LYS A  69      12.401   3.416  13.824  1.00  5.23           C
ATOM   1130  HD2 LYS A  69      11.445   2.978  13.583  1.00 74.11           H
ATOM   1131  HD3 LYS A  69      12.272   4.466  14.049  1.00 24.42           H
ATOM   1132  CE  LYS A  69      13.322   3.278  12.622  1.00 62.14           C
ATOM   1133  HE2 LYS A  69      12.804   3.636  11.745  1.00 22.21           H
ATOM   1134  HE3 LYS A  69      14.204   3.879  12.789  1.00 71.21           H
ATOM   1135  NZ  LYS A  69      13.734   1.864  12.398  1.00 50.41           N
ATOM   1136  HZ1 LYS A  69      13.043   1.218  12.830  1.00  1.25           H
ATOM   1137  HZ2 LYS A  69      13.788   1.665  11.379  1.00 61.15           H
ATOM   1138  HZ3 LYS A  69      14.667   1.692  12.824  1.00 42.41           H
ATOM   1139  C   LYS A  69      15.505   4.778  16.954  1.00  5.42           C
ATOM   1140  O   LYS A  69      16.499   4.054  16.923  1.00 44.23           O
ATOM   1141  N   GLY A  70      15.318   5.710  17.884  1.00  5.13           N
ATOM   1142  H   GLY A  70      14.506   6.258  17.860  1.00 44.44           H
ATOM   1143  CA  GLY A  70      16.302   5.921  18.931  1.00 54.43           C
ATOM   1144  HA2 GLY A  70      15.929   5.496  19.851  1.00 63.34           H
ATOM   1145  HA3 GLY A  70      17.216   5.417  18.657  1.00 64.35           H
ATOM   1146  C   GLY A  70      16.602   7.390  19.156  1.00 62.02           C
ATOM   1147  O   GLY A  70      15.963   8.260  18.563  1.00 10.32           O
ATOM   1148  N   LEU A  71      17.576   7.668  20.015  1.00 24.32           N
ATOM   1149  H   LEU A  71      18.050   6.932  20.456  1.00 14.12           H
ATOM   1150  CA  LEU A  71      17.960   9.042  20.319  1.00 12.10           C
ATOM   1151  HA  LEU A  71      17.085   9.556  20.688  1.00 53.23           H
ATOM   1152  CB  LEU A  71      19.043   9.063  21.399  1.00 13.32           C
ATOM   1153  HB2 LEU A  71      19.937   8.631  20.979  1.00 64.31           H
ATOM   1154  HB3 LEU A  71      19.231  10.096  21.657  1.00 30.13           H
ATOM   1155  CG  LEU A  71      18.719   8.308  22.689  1.00 10.40           C
ATOM   1156  HG  LEU A  71      18.428   7.296  22.443  1.00  2.30           H
ATOM   1157  CD1 LEU A  71      19.943   8.239  23.588  1.00 24.33           C
ATOM   1158 HD11 LEU A  71      20.165   7.206  23.815  1.00  1.42           H
ATOM   1159 HD12 LEU A  71      20.787   8.686  23.083  1.00 30.42           H
ATOM   1160 HD13 LEU A  71      19.748   8.775  24.505  1.00 34.32           H
ATOM   1161  CD2 LEU A  71      17.557   8.969  23.417  1.00 44.53           C
ATOM   1162 HD21 LEU A  71      16.643   8.443  23.187  1.00 14.33           H
ATOM   1163 HD22 LEU A  71      17.734   8.937  24.482  1.00 63.34           H
ATOM   1164 HD23 LEU A  71      17.471   9.998  23.098  1.00 61.33           H
ATOM   1165  C   LEU A  71      18.459   9.757  19.068  1.00 45.31           C
ATOM   1166  O   LEU A  71      19.664   9.850  18.832  1.00 22.50           O
ATOM   1167  N   VAL A  72      17.525  10.264  18.269  1.00  4.23           N
ATOM   1168  H   VAL A  72      16.582  10.159  18.511  1.00 74.43           H
ATOM   1169  CA  VAL A  72      17.871  10.975  17.044  1.00 73.52           C
ATOM   1170  HA  VAL A  72      18.921  10.813  16.849  1.00 50.12           H
ATOM   1171  CB  VAL A  72      17.068  10.442  15.842  1.00 44.25           C
ATOM   1172  HB  VAL A  72      17.063  11.202  15.074  1.00 71.35           H
ATOM   1173  CG1 VAL A  72      17.725   9.194  15.272  1.00 40.13           C
ATOM   1174 HG11 VAL A  72      18.761   9.163  15.574  1.00 63.41           H
ATOM   1175 HG12 VAL A  72      17.215   8.318  15.643  1.00 71.50           H
ATOM   1176 HG13 VAL A  72      17.665   9.216  14.194  1.00 70.05           H
ATOM   1177  CG2 VAL A  72      15.629  10.161  16.245  1.00 71.42           C
ATOM   1178 HG21 VAL A  72      15.519   9.112  16.478  1.00 21.25           H
ATOM   1179 HG22 VAL A  72      15.376  10.751  17.113  1.00 42.10           H
ATOM   1180 HG23 VAL A  72      14.970  10.419  15.429  1.00 35.34           H
ATOM   1181  C   VAL A  72      17.619  12.471  17.186  1.00 15.35           C
ATOM   1182  O   VAL A  72      17.732  13.226  16.220  1.00 75.12           O
ATOM   1183  N   HIS A  73      17.277  12.895  18.399  1.00 14.30           N
ATOM   1184  H   HIS A  73      17.203  12.246  19.129  1.00 71.00           H
ATOM   1185  CA  HIS A  73      17.009  14.303  18.669  1.00  2.53           C
ATOM   1186  HA  HIS A  73      17.514  14.888  17.915  1.00 61.41           H
ATOM   1187  CB  HIS A  73      15.508  14.583  18.593  1.00 50.10           C
ATOM   1188  HB2 HIS A  73      14.980  13.648  18.480  1.00 73.14           H
ATOM   1189  HB3 HIS A  73      15.190  15.062  19.508  1.00 24.12           H
ATOM   1190  CG  HIS A  73      15.121  15.471  17.450  1.00 23.51           C
ATOM   1191  ND1 HIS A  73      14.285  16.558  17.591  1.00 72.40           N
ATOM   1192  CD2 HIS A  73      15.463  15.428  16.141  1.00 23.02           C
ATOM   1193  HD1 HIS A  73      13.867  16.854  18.426  1.00 22.21           H
ATOM   1194  CE1 HIS A  73      14.128  17.144  16.418  1.00 55.32           C
ATOM   1195  NE2 HIS A  73      14.833  16.478  15.521  1.00 13.51           N
ATOM   1196  HD2 HIS A  73      16.112  14.702  15.670  1.00 12.25           H
ATOM   1197  HE1 HIS A  73      13.526  18.019  16.224  1.00 13.51           H
ATOM   1198  C   HIS A  73      17.544  14.705  20.041  1.00 64.34           C
ATOM   1199  O   HIS A  73      17.833  13.863  20.892  1.00 41.23           O
ATOM   1200  N   PRO A  74      17.681  16.021  20.261  1.00 22.43           N
ATOM   1201  CA  PRO A  74      18.183  16.563  21.527  1.00 34.05           C
ATOM   1202  HA  PRO A  74      19.132  16.124  21.799  1.00 52.43           H
ATOM   1203  CB  PRO A  74      18.373  18.051  21.225  1.00  4.30           C
ATOM   1204  HB2 PRO A  74      18.140  18.633  22.106  1.00 63.01           H
ATOM   1205  HB3 PRO A  74      19.395  18.234  20.926  1.00 33.33           H
ATOM   1206  CG  PRO A  74      17.422  18.337  20.115  1.00 41.22           C
ATOM   1207  HG2 PRO A  74      16.449  18.574  20.517  1.00 72.32           H
ATOM   1208  HG3 PRO A  74      17.792  19.157  19.517  1.00 41.11           H
ATOM   1209  CD  PRO A  74      17.356  17.080  19.292  1.00 43.41           C
ATOM   1210  HD2 PRO A  74      16.363  16.944  18.890  1.00 43.11           H
ATOM   1211  HD3 PRO A  74      18.086  17.111  18.497  1.00 44.44           H
ATOM   1212  C   PRO A  74      17.192  16.375  22.672  1.00 63.44           C
ATOM   1213  O   PRO A  74      17.573  16.379  23.842  1.00 62.33           O
ATOM   1214  N   ALA A  75      15.920  16.209  22.325  1.00 11.14           N
ATOM   1215  H   ALA A  75      15.678  16.215  21.376  1.00 42.31           H
ATOM   1216  CA  ALA A  75      14.875  16.017  23.324  1.00 64.42           C
ATOM   1217  HA  ALA A  75      15.036  16.732  24.117  1.00  2.33           H
ATOM   1218  CB  ALA A  75      13.507  16.286  22.715  1.00 63.41           C
ATOM   1219  HB1 ALA A  75      12.980  15.352  22.588  1.00 35.15           H
ATOM   1220  HB2 ALA A  75      12.943  16.932  23.370  1.00 54.51           H
ATOM   1221  HB3 ALA A  75      13.629  16.764  21.754  1.00 74.40           H
ATOM   1222  C   ALA A  75      14.928  14.610  23.909  1.00 25.44           C
ATOM   1223  O   ALA A  75      14.881  14.431  25.127  1.00 24.23           O
ATOM   1224  N   LEU A  76      15.026  13.614  23.036  1.00 70.41           N
ATOM   1225  H   LEU A  76      15.059  13.818  22.078  1.00  3.25           H
ATOM   1226  CA  LEU A  76      15.085  12.221  23.467  1.00 51.13           C
ATOM   1227  HA  LEU A  76      14.180  12.006  24.016  1.00 64.33           H
ATOM   1228  CB  LEU A  76      15.164  11.294  22.253  1.00 71.04           C
ATOM   1229  HB2 LEU A  76      15.889  11.706  21.568  1.00  3.53           H
ATOM   1230  HB3 LEU A  76      15.505  10.328  22.597  1.00 61.11           H
ATOM   1231  CG  LEU A  76      13.860  11.084  21.482  1.00 11.32           C
ATOM   1232  HG  LEU A  76      13.898  10.130  20.975  1.00 42.01           H
ATOM   1233  CD1 LEU A  76      12.675  11.061  22.435  1.00 52.20           C
ATOM   1234 HD11 LEU A  76      12.549  12.039  22.877  1.00 72.34           H
ATOM   1235 HD12 LEU A  76      11.781  10.794  21.891  1.00 32.11           H
ATOM   1236 HD13 LEU A  76      12.853  10.335  23.214  1.00 62.42           H
ATOM   1237  CD2 LEU A  76      13.681  12.170  20.431  1.00 14.45           C
ATOM   1238 HD21 LEU A  76      12.749  12.014  19.907  1.00  4.13           H
ATOM   1239 HD22 LEU A  76      13.665  13.137  20.912  1.00  2.32           H
ATOM   1240 HD23 LEU A  76      14.500  12.131  19.729  1.00 22.42           H
ATOM   1241  C   LEU A  76      16.283  11.984  24.381  1.00 51.14           C
ATOM   1242  O   LEU A  76      16.155  11.381  25.446  1.00  1.14           O
ATOM   1243  N   LYS A  77      17.447  12.464  23.958  1.00 43.34           N
ATOM   1244  H   LYS A  77      17.486  12.936  23.099  1.00 51.22           H
ATOM   1245  CA  LYS A  77      18.669  12.309  24.738  1.00 32.34           C
ATOM   1246  HA  LYS A  77      18.872  11.252  24.830  1.00 13.41           H
ATOM   1247  CB  LYS A  77      19.844  12.982  24.025  1.00 33.32           C
ATOM   1248  HB2 LYS A  77      19.687  14.050  24.029  1.00  2.41           H
ATOM   1249  HB3 LYS A  77      20.753  12.758  24.565  1.00 72.22           H
ATOM   1250  CG  LYS A  77      20.021  12.531  22.586  1.00 73.43           C
ATOM   1251  HG2 LYS A  77      19.139  11.989  22.277  1.00 62.33           H
ATOM   1252  HG3 LYS A  77      20.149  13.401  21.958  1.00 15.44           H
ATOM   1253  CD  LYS A  77      21.233  11.627  22.429  1.00 15.43           C
ATOM   1254  HD2 LYS A  77      22.097  12.124  22.845  1.00 71.22           H
ATOM   1255  HD3 LYS A  77      21.054  10.704  22.963  1.00 40.50           H
ATOM   1256  CE  LYS A  77      21.505  11.309  20.967  1.00 21.53           C
ATOM   1257  HE2 LYS A  77      21.757  10.263  20.881  1.00 25.25           H
ATOM   1258  HE3 LYS A  77      20.611  11.511  20.396  1.00 43.12           H
ATOM   1259  NZ  LYS A  77      22.625  12.124  20.421  1.00 10.02           N
ATOM   1260  HZ1 LYS A  77      23.501  11.563  20.404  1.00 34.30           H
ATOM   1261  HZ2 LYS A  77      22.404  12.431  19.452  1.00 10.33           H
ATOM   1262  HZ3 LYS A  77      22.777  12.965  21.014  1.00 52.10           H
ATOM   1263  C   LYS A  77      18.501  12.900  26.134  1.00  4.33           C
ATOM   1264  O   LYS A  77      18.783  12.242  27.135  1.00  1.33           O
ATOM   1265  N   ALA A  78      18.040  14.145  26.193  1.00 51.30           N
ATOM   1266  H   ALA A  78      17.833  14.618  25.360  1.00  3.11           H
ATOM   1267  CA  ALA A  78      17.832  14.824  27.466  1.00 33.42           C
ATOM   1268  HA  ALA A  78      18.787  14.895  27.967  1.00 72.34           H
ATOM   1269  CB  ALA A  78      17.314  16.235  27.234  1.00 51.34           C
ATOM   1270  HB1 ALA A  78      16.249  16.262  27.410  1.00 32.33           H
ATOM   1271  HB2 ALA A  78      17.808  16.916  27.911  1.00 42.12           H
ATOM   1272  HB3 ALA A  78      17.517  16.530  26.215  1.00 63.03           H
ATOM   1273  C   ALA A  78      16.867  14.043  28.352  1.00 14.44           C
ATOM   1274  O   ALA A  78      17.057  13.954  29.565  1.00 70.21           O
ATOM   1275  N   ALA A  79      15.830  13.481  27.739  1.00  2.22           N
ATOM   1276  H   ALA A  79      15.733  13.588  26.770  1.00 12.12           H
ATOM   1277  CA  ALA A  79      14.836  12.708  28.473  1.00 62.42           C
ATOM   1278  HA  ALA A  79      14.411  13.347  29.234  1.00 70.55           H
ATOM   1279  CB  ALA A  79      13.715  12.271  27.542  1.00 51.04           C
ATOM   1280  HB1 ALA A  79      14.123  11.664  26.747  1.00 33.31           H
ATOM   1281  HB2 ALA A  79      12.989  11.697  28.097  1.00 34.44           H
ATOM   1282  HB3 ALA A  79      13.238  13.143  27.119  1.00 35.04           H
ATOM   1283  C   ALA A  79      15.471  11.495  29.145  1.00 70.24           C
ATOM   1284  O   ALA A  79      14.970  10.999  30.153  1.00 12.24           O
ATOM   1285  N   ALA A  80      16.576  11.021  28.578  1.00 10.12           N
ATOM   1286  H   ALA A  80      16.927  11.459  27.775  1.00 10.33           H
ATOM   1287  CA  ALA A  80      17.280   9.867  29.124  1.00 75.14           C
ATOM   1288  HA  ALA A  80      16.558   9.078  29.277  1.00 75.44           H
ATOM   1289  CB  ALA A  80      18.322   9.368  28.134  1.00 50.22           C
ATOM   1290  HB1 ALA A  80      18.612   8.361  28.394  1.00 64.02           H
ATOM   1291  HB2 ALA A  80      17.906   9.377  27.137  1.00 34.04           H
ATOM   1292  HB3 ALA A  80      19.188  10.013  28.168  1.00 70.32           H
ATOM   1293  C   ALA A  80      17.934  10.204  30.459  1.00 32.52           C
ATOM   1294  O   ALA A  80      18.110   9.334  31.313  1.00 15.11           O
ATOM   1295  N   LYS A  81      18.294  11.471  30.634  1.00 74.42           N
ATOM   1296  H   LYS A  81      18.127  12.118  29.916  1.00 21.21           H
ATOM   1297  CA  LYS A  81      18.928  11.923  31.866  1.00 44.42           C
ATOM   1298  HA  LYS A  81      19.716  11.226  32.109  1.00 13.11           H
ATOM   1299  CB  LYS A  81      19.537  13.314  31.669  1.00 22.40           C
ATOM   1300  HB2 LYS A  81      18.771  13.980  31.301  1.00  1.10           H
ATOM   1301  HB3 LYS A  81      19.890  13.677  32.623  1.00  4.14           H
ATOM   1302  CG  LYS A  81      20.699  13.336  30.691  1.00 21.10           C
ATOM   1303  HG2 LYS A  81      21.623  13.413  31.245  1.00 51.41           H
ATOM   1304  HG3 LYS A  81      20.695  12.418  30.120  1.00 21.05           H
ATOM   1305  CD  LYS A  81      20.600  14.512  29.734  1.00  1.11           C
ATOM   1306  HD2 LYS A  81      20.811  14.169  28.732  1.00 33.12           H
ATOM   1307  HD3 LYS A  81      19.598  14.915  29.775  1.00 11.14           H
ATOM   1308  CE  LYS A  81      21.590  15.609  30.095  1.00 15.44           C
ATOM   1309  HE2 LYS A  81      21.426  16.453  29.442  1.00 22.31           H
ATOM   1310  HE3 LYS A  81      21.417  15.908  31.119  1.00 44.32           H
ATOM   1311  NZ  LYS A  81      23.000  15.153  29.954  1.00 31.23           N
ATOM   1312  HZ1 LYS A  81      23.329  14.727  30.845  1.00 54.13           H
ATOM   1313  HZ2 LYS A  81      23.072  14.444  29.196  1.00 20.04           H
ATOM   1314  HZ3 LYS A  81      23.615  15.959  29.720  1.00 33.52           H
ATOM   1315  C   LYS A  81      17.926  11.954  33.015  1.00 30.11           C
ATOM   1316  O   LYS A  81      18.302  11.858  34.184  1.00 41.44           O
ATOM   1317  N   LYS A  82      16.648  12.086  32.676  1.00  1.11           N
ATOM   1318  H   LYS A  82      16.410  12.158  31.727  1.00 23.44           H
ATOM   1319  CA  LYS A  82      15.590  12.126  33.679  1.00 43.32           C
ATOM   1320  HA  LYS A  82      16.038  12.399  34.623  1.00 72.54           H
ATOM   1321  CB  LYS A  82      14.542  13.176  33.303  1.00 45.42           C
ATOM   1322  HB2 LYS A  82      13.654  13.008  33.893  1.00 11.43           H
ATOM   1323  HB3 LYS A  82      14.935  14.157  33.530  1.00 24.03           H
ATOM   1324  CG  LYS A  82      14.152  13.148  31.835  1.00  5.11           C
ATOM   1325  HG2 LYS A  82      15.031  13.334  31.235  1.00 54.32           H
ATOM   1326  HG3 LYS A  82      13.752  12.173  31.597  1.00 33.23           H
ATOM   1327  CD  LYS A  82      13.106  14.203  31.516  1.00 63.24           C
ATOM   1328  HD2 LYS A  82      12.379  13.782  30.837  1.00 11.32           H
ATOM   1329  HD3 LYS A  82      12.617  14.501  32.432  1.00 35.41           H
ATOM   1330  CE  LYS A  82      13.731  15.429  30.868  1.00 72.14           C
ATOM   1331  HE2 LYS A  82      14.150  16.054  31.641  1.00 51.54           H
ATOM   1332  HE3 LYS A  82      14.516  15.106  30.200  1.00  4.24           H
ATOM   1333  NZ  LYS A  82      12.732  16.217  30.095  1.00 54.35           N
ATOM   1334  HZ1 LYS A  82      12.669  15.858  29.120  1.00  4.23           H
ATOM   1335  HZ2 LYS A  82      11.795  16.142  30.541  1.00 51.44           H
ATOM   1336  HZ3 LYS A  82      13.011  17.219  30.066  1.00 21.22           H
ATOM   1337  C   LYS A  82      14.927  10.761  33.825  1.00 71.51           C
ATOM   1338  O   LYS A  82      14.674  10.300  34.937  1.00 23.44           O
ATOM   1339  N   GLU A  83      14.649  10.119  32.694  1.00 20.44           N
ATOM   1340  H   GLU A  83      14.875  10.538  31.838  1.00 14.21           H
ATOM   1341  CA  GLU A  83      14.016   8.805  32.698  1.00 13.14           C
ATOM   1342  HA  GLU A  83      14.122   8.389  33.689  1.00 63.44           H
ATOM   1343  CB  GLU A  83      12.527   8.931  32.370  1.00 15.42           C
ATOM   1344  HB2 GLU A  83      12.348   8.504  31.394  1.00 13.24           H
ATOM   1345  HB3 GLU A  83      11.961   8.377  33.105  1.00 54.44           H
ATOM   1346  CG  GLU A  83      12.024  10.365  32.364  1.00 41.43           C
ATOM   1347  HG2 GLU A  83      12.461  10.890  33.200  1.00 15.14           H
ATOM   1348  HG3 GLU A  83      12.334  10.838  31.443  1.00 32.31           H
ATOM   1349  CD  GLU A  83      10.514  10.455  32.471  1.00 42.02           C
ATOM   1350  OE1 GLU A  83      10.011  10.664  33.595  1.00 62.23           O
ATOM   1351  OE2 GLU A  83       9.836  10.316  31.432  1.00 51.33           O
ATOM   1352  C   GLU A  83      14.691   7.872  31.697  1.00  1.32           C
ATOM   1353  O   GLU A  83      14.141   7.546  30.645  1.00 34.04           O
ATOM   1354  N   PRO A  84      15.914   7.433  32.030  1.00 33.24           N
ATOM   1355  CA  PRO A  84      16.691   6.532  31.175  1.00 64.23           C
ATOM   1356  HA  PRO A  84      16.788   6.922  30.172  1.00 21.01           H
ATOM   1357  CB  PRO A  84      18.066   6.502  31.848  1.00 71.23           C
ATOM   1358  HB2 PRO A  84      18.499   5.517  31.743  1.00  3.11           H
ATOM   1359  HB3 PRO A  84      18.711   7.236  31.389  1.00 23.13           H
ATOM   1360  CG  PRO A  84      17.796   6.830  33.275  1.00 12.35           C
ATOM   1361  HG2 PRO A  84      17.543   5.932  33.818  1.00 63.24           H
ATOM   1362  HG3 PRO A  84      18.662   7.303  33.713  1.00  4.32           H
ATOM   1363  CD  PRO A  84      16.631   7.781  33.268  1.00 11.14           C
ATOM   1364  HD2 PRO A  84      16.006   7.619  34.134  1.00  4.25           H
ATOM   1365  HD3 PRO A  84      16.978   8.803  33.237  1.00  3.33           H
ATOM   1366  C   PRO A  84      16.096   5.129  31.117  1.00 12.21           C
ATOM   1367  O   PRO A  84      16.415   4.346  30.223  1.00 75.43           O
ATOM   1368  N   ARG A  85      15.229   4.819  32.076  1.00  5.41           N
ATOM   1369  H   ARG A  85      15.016   5.487  32.762  1.00 73.45           H
ATOM   1370  CA  ARG A  85      14.590   3.511  32.134  1.00 20.54           C
ATOM   1371  HA  ARG A  85      15.360   2.760  32.039  1.00 45.21           H
ATOM   1372  CB  ARG A  85      13.879   3.326  33.476  1.00 22.23           C
ATOM   1373  HB2 ARG A  85      13.235   2.461  33.413  1.00 13.34           H
ATOM   1374  HB3 ARG A  85      14.621   3.157  34.242  1.00 32.13           H
ATOM   1375  CG  ARG A  85      13.034   4.520  33.887  1.00 14.21           C
ATOM   1376  HG2 ARG A  85      13.630   5.177  34.504  1.00 74.51           H
ATOM   1377  HG3 ARG A  85      12.716   5.047  32.999  1.00 21.35           H
ATOM   1378  CD  ARG A  85      11.805   4.089  34.673  1.00  2.11           C
ATOM   1379  HD2 ARG A  85      11.022   4.817  34.519  1.00 23.35           H
ATOM   1380  HD3 ARG A  85      11.479   3.127  34.306  1.00  3.24           H
ATOM   1381  NE  ARG A  85      12.080   3.984  36.104  1.00 71.45           N
ATOM   1382  HE  ARG A  85      13.009   4.090  36.396  1.00 14.14           H
ATOM   1383  CZ  ARG A  85      11.143   3.753  37.017  1.00 41.52           C
ATOM   1384  NH1 ARG A  85       9.878   3.605  36.650  1.00 14.13           N
ATOM   1385 HH11 ARG A  85       9.627   3.666  35.684  1.00 24.22           H
ATOM   1386 HH12 ARG A  85       9.174   3.431  37.340  1.00 63.41           H
ATOM   1387  NH2 ARG A  85      11.472   3.671  38.300  1.00 74.23           N
ATOM   1388 HH21 ARG A  85      12.425   3.782  38.580  1.00 74.12           H
ATOM   1389 HH22 ARG A  85      10.766   3.498  38.986  1.00 20.21           H
ATOM   1390  C   ARG A  85      13.594   3.341  30.991  1.00 34.12           C
ATOM   1391  O   ARG A  85      13.454   2.253  30.431  1.00 14.51           O
ATOM   1392  N   LYS A  86      12.903   4.423  30.650  1.00 14.32           N
ATOM   1393  H   LYS A  86      13.059   5.262  31.134  1.00 34.11           H
ATOM   1394  CA  LYS A  86      11.919   4.396  29.574  1.00 43.31           C
ATOM   1395  HA  LYS A  86      11.728   3.363  29.325  1.00 10.42           H
ATOM   1396  CB  LYS A  86      10.613   5.049  30.032  1.00 30.32           C
ATOM   1397  HB2 LYS A  86      10.728   6.122  29.994  1.00 30.14           H
ATOM   1398  HB3 LYS A  86       9.822   4.756  29.357  1.00 61.04           H
ATOM   1399  CG  LYS A  86      10.202   4.662  31.443  1.00 42.25           C
ATOM   1400  HG2 LYS A  86      10.684   3.733  31.706  1.00 24.34           H
ATOM   1401  HG3 LYS A  86      10.516   5.439  32.125  1.00 45.42           H
ATOM   1402  CD  LYS A  86       8.697   4.485  31.556  1.00 25.42           C
ATOM   1403  HD2 LYS A  86       8.431   4.405  32.600  1.00 54.15           H
ATOM   1404  HD3 LYS A  86       8.208   5.345  31.122  1.00  4.31           H
ATOM   1405  CE  LYS A  86       8.228   3.232  30.833  1.00 71.24           C
ATOM   1406  HE2 LYS A  86       8.235   3.422  29.770  1.00 33.53           H
ATOM   1407  HE3 LYS A  86       8.909   2.425  31.058  1.00 24.05           H
ATOM   1408  NZ  LYS A  86       6.853   2.835  31.245  1.00  2.25           N
ATOM   1409  HZ1 LYS A  86       6.534   3.427  32.039  1.00 32.22           H
ATOM   1410  HZ2 LYS A  86       6.193   2.955  30.451  1.00 71.54           H
ATOM   1411  HZ3 LYS A  86       6.843   1.839  31.544  1.00 62.22           H
ATOM   1412  C   LYS A  86      12.449   5.111  28.335  1.00 61.43           C
ATOM   1413  O   LYS A  86      12.059   4.796  27.210  1.00 12.32           O
ATOM   1414  N   VAL A  87      13.342   6.072  28.548  1.00 54.42           N
ATOM   1415  H   VAL A  87      13.613   6.277  29.467  1.00 43.22           H
ATOM   1416  CA  VAL A  87      13.927   6.829  27.448  1.00 41.51           C
ATOM   1417  HA  VAL A  87      13.244   6.786  26.612  1.00 41.21           H
ATOM   1418  CB  VAL A  87      14.131   8.308  27.830  1.00 73.33           C
ATOM   1419  HB  VAL A  87      14.911   8.362  28.575  1.00 71.14           H
ATOM   1420  CG1 VAL A  87      14.572   9.116  26.619  1.00 12.21           C
ATOM   1421 HG11 VAL A  87      13.702   9.458  26.078  1.00 32.01           H
ATOM   1422 HG12 VAL A  87      15.150   9.968  26.946  1.00 31.22           H
ATOM   1423 HG13 VAL A  87      15.177   8.497  25.974  1.00 72.25           H
ATOM   1424  CG2 VAL A  87      12.857   8.883  28.430  1.00 73.12           C
ATOM   1425 HG21 VAL A  87      13.063   9.858  28.846  1.00 21.10           H
ATOM   1426 HG22 VAL A  87      12.104   8.972  27.660  1.00 24.01           H
ATOM   1427 HG23 VAL A  87      12.498   8.227  29.210  1.00 41.25           H
ATOM   1428  C   VAL A  87      15.266   6.236  27.024  1.00 51.41           C
ATOM   1429  O   VAL A  87      16.279   6.422  27.697  1.00 65.23           O
ATOM   1430  N   ALA A  88      15.262   5.522  25.903  1.00 42.40           N
ATOM   1431  H   ALA A  88      14.423   5.410  25.411  1.00 54.35           H
ATOM   1432  CA  ALA A  88      16.477   4.904  25.387  1.00 21.33           C
ATOM   1433  HA  ALA A  88      17.322   5.463  25.763  1.00 51.22           H
ATOM   1434  CB  ALA A  88      16.596   3.473  25.892  1.00 50.22           C
ATOM   1435  HB1 ALA A  88      16.065   3.376  26.827  1.00 10.12           H
ATOM   1436  HB2 ALA A  88      16.170   2.798  25.164  1.00 11.32           H
ATOM   1437  HB3 ALA A  88      17.637   3.230  26.042  1.00 24.10           H
ATOM   1438  C   ALA A  88      16.504   4.933  23.863  1.00 75.01           C
ATOM   1439  O   ALA A  88      15.530   5.330  23.223  1.00 20.13           O
ATOM   1440  N   ALA A  89      17.624   4.511  23.287  1.00 64.21           N
ATOM   1441  H   ALA A  89      18.366   4.206  23.850  1.00 11.43           H
ATOM   1442  CA  ALA A  89      17.777   4.488  21.837  1.00 34.35           C
ATOM   1443  HA  ALA A  89      17.451   5.443  21.452  1.00 14.23           H
ATOM   1444  CB  ALA A  89      19.240   4.302  21.463  1.00 33.24           C
ATOM   1445  HB1 ALA A  89      19.686   5.265  21.267  1.00 42.32           H
ATOM   1446  HB2 ALA A  89      19.762   3.823  22.278  1.00 34.44           H
ATOM   1447  HB3 ALA A  89      19.310   3.685  20.579  1.00 13.42           H
ATOM   1448  C   ALA A  89      16.925   3.387  21.214  1.00 42.25           C
ATOM   1449  O   ALA A  89      16.701   3.372  20.003  1.00 63.20           O
ATOM   1450  N   LYS A  90      16.453   2.467  22.047  1.00 31.42           N
ATOM   1451  H   LYS A  90      16.666   2.533  23.002  1.00 33.42           H
ATOM   1452  CA  LYS A  90      15.625   1.362  21.578  1.00 22.43           C
ATOM   1453  HA  LYS A  90      15.636   1.374  20.499  1.00 70.30           H
ATOM   1454  CB  LYS A  90      16.194   0.028  22.067  1.00 23.25           C
ATOM   1455  HB2 LYS A  90      15.461  -0.747  21.897  1.00 42.22           H
ATOM   1456  HB3 LYS A  90      17.085  -0.200  21.499  1.00 12.13           H
ATOM   1457  CG  LYS A  90      16.557   0.025  23.543  1.00 55.45           C
ATOM   1458  HG2 LYS A  90      16.006   0.809  24.041  1.00 53.44           H
ATOM   1459  HG3 LYS A  90      16.289  -0.931  23.968  1.00 71.40           H
ATOM   1460  CD  LYS A  90      18.043   0.260  23.752  1.00 41.20           C
ATOM   1461  HD2 LYS A  90      18.583  -0.122  22.899  1.00 61.33           H
ATOM   1462  HD3 LYS A  90      18.221   1.322  23.846  1.00  1.24           H
ATOM   1463  CE  LYS A  90      18.547  -0.439  25.005  1.00 34.04           C
ATOM   1464  HE2 LYS A  90      17.745  -0.478  25.727  1.00 72.44           H
ATOM   1465  HE3 LYS A  90      18.846  -1.444  24.745  1.00  3.53           H
ATOM   1466  NZ  LYS A  90      19.707   0.272  25.609  1.00  3.30           N
ATOM   1467  HZ1 LYS A  90      19.458   0.623  26.556  1.00 24.33           H
ATOM   1468  HZ2 LYS A  90      20.518  -0.374  25.692  1.00  4.51           H
ATOM   1469  HZ3 LYS A  90      19.981   1.080  25.013  1.00 34.03           H
ATOM   1470  C   LYS A  90      14.186   1.519  22.058  1.00 73.54           C
ATOM   1471  O   LYS A  90      13.354   0.633  21.857  1.00 50.22           O
ATOM   1472  N   PHE A  91      13.898   2.651  22.691  1.00 73.13           N
ATOM   1473  H   PHE A  91      14.604   3.319  22.820  1.00 34.13           H
ATOM   1474  CA  PHE A  91      12.558   2.924  23.198  1.00 21.20           C
ATOM   1475  HA  PHE A  91      11.899   2.157  22.820  1.00  1.45           H
ATOM   1476  CB  PHE A  91      12.550   2.879  24.727  1.00  0.14           C
ATOM   1477  HB2 PHE A  91      13.096   3.729  25.108  1.00 20.02           H
ATOM   1478  HB3 PHE A  91      11.530   2.926  25.076  1.00 15.22           H
ATOM   1479  CG  PHE A  91      13.177   1.637  25.294  1.00 12.31           C
ATOM   1480  CD1 PHE A  91      14.001   1.707  26.406  1.00 35.40           C
ATOM   1481  HD1 PHE A  91      14.190   2.666  26.866  1.00  1.33           H
ATOM   1482  CE1 PHE A  91      14.579   0.566  26.930  1.00 34.33           C
ATOM   1483  HE1 PHE A  91      15.219   0.634  27.797  1.00  2.31           H
ATOM   1484  CZ  PHE A  91      14.338  -0.661  26.343  1.00 54.30           C
ATOM   1485  HZ  PHE A  91      14.788  -1.553  26.751  1.00 34.23           H
ATOM   1486  CE2 PHE A  91      13.518  -0.743  25.234  1.00 34.45           C
ATOM   1487  HE2 PHE A  91      13.328  -1.701  24.773  1.00 32.23           H
ATOM   1488  CD2 PHE A  91      12.943   0.401  24.714  1.00 33.24           C
ATOM   1489  HD2 PHE A  91      12.303   0.334  23.847  1.00 53.51           H
ATOM   1490  C   PHE A  91      12.060   4.283  22.715  1.00 21.11           C
ATOM   1491  O   PHE A  91      10.855   4.531  22.656  1.00  2.22           O
ATOM   1492  N   THR A  92      12.997   5.161  22.371  1.00 55.55           N
ATOM   1493  H   THR A  92      13.940   4.905  22.439  1.00 33.34           H
ATOM   1494  CA  THR A  92      12.655   6.496  21.895  1.00 74.25           C
ATOM   1495  HA  THR A  92      11.650   6.720  22.224  1.00 43.23           H
ATOM   1496  CB  THR A  92      13.604   7.560  22.477  1.00 55.32           C
ATOM   1497  HB  THR A  92      13.203   8.539  22.252  1.00 23.25           H
ATOM   1498  OG1 THR A  92      14.900   7.438  21.882  1.00  4.41           O
ATOM   1499  HG1 THR A  92      15.106   6.510  21.749  1.00 34.21           H
ATOM   1500  CG2 THR A  92      13.717   7.416  23.987  1.00 50.10           C
ATOM   1501 HG21 THR A  92      13.355   8.316  24.463  1.00 70.53           H
ATOM   1502 HG22 THR A  92      13.126   6.573  24.314  1.00 40.24           H
ATOM   1503 HG23 THR A  92      14.751   7.257  24.257  1.00 54.12           H
ATOM   1504  C   THR A  92      12.703   6.566  20.373  1.00 64.14           C
ATOM   1505  O   THR A  92      13.285   5.699  19.720  1.00 12.34           O
ATOM   1506  N   MET A  93      12.090   7.603  19.813  1.00 53.33           N
ATOM   1507  H   MET A  93      11.643   8.262  20.385  1.00 22.21           H
ATOM   1508  CA  MET A  93      12.066   7.787  18.366  1.00 35.21           C
ATOM   1509  HA  MET A  93      13.033   7.502  17.980  1.00 33.11           H
ATOM   1510  CB  MET A  93      10.995   6.894  17.735  1.00 25.22           C
ATOM   1511  HB2 MET A  93      11.017   7.028  16.664  1.00 23.00           H
ATOM   1512  HB3 MET A  93      11.221   5.863  17.966  1.00 42.33           H
ATOM   1513  CG  MET A  93       9.588   7.194  18.225  1.00 71.55           C
ATOM   1514  HG2 MET A  93       8.975   6.317  18.076  1.00 54.35           H
ATOM   1515  HG3 MET A  93       9.630   7.426  19.278  1.00 23.54           H
ATOM   1516  SD  MET A  93       8.831   8.581  17.356  1.00 24.03           S
ATOM   1517  CE  MET A  93       8.364   7.801  15.813  1.00 21.43           C
ATOM   1518  HE1 MET A  93       7.429   7.276  15.944  1.00 63.20           H
ATOM   1519  HE2 MET A  93       8.250   8.555  15.049  1.00 72.33           H
ATOM   1520  HE3 MET A  93       9.131   7.101  15.517  1.00 64.21           H
ATOM   1521  C   MET A  93      11.803   9.246  18.007  1.00 32.05           C
ATOM   1522  O   MET A  93      11.588  10.082  18.886  1.00 23.22           O
ATOM   1523  N   CYS A  94      11.821   9.545  16.713  1.00 24.14           N
ATOM   1524  H   CYS A  94      11.998   8.835  16.061  1.00 51.43           H
ATOM   1525  CA  CYS A  94      11.586  10.904  16.239  1.00  3.12           C
ATOM   1526  HA  CYS A  94      10.866  11.364  16.898  1.00  1.34           H
ATOM   1527  CB  CYS A  94      12.884  11.712  16.278  1.00 24.30           C
ATOM   1528  HB2 CYS A  94      13.483  11.378  17.113  1.00 73.30           H
ATOM   1529  HB3 CYS A  94      13.431  11.544  15.362  1.00 23.22           H
ATOM   1530  SG  CYS A  94      12.640  13.494  16.457  1.00 52.30           S
ATOM   1531  HG  CYS A  94      11.454  13.797  15.950  1.00 64.21           H
ATOM   1532  C   CYS A  94      11.021  10.896  14.823  1.00 75.42           C
ATOM   1533  O   CYS A  94      11.630  10.349  13.902  1.00  2.24           O
ATOM   1534  N   LEU A  95       9.851  11.503  14.655  1.00 20.20           N
ATOM   1535  H   LEU A  95       9.413  11.920  15.426  1.00 64.03           H
ATOM   1536  CA  LEU A  95       9.201  11.564  13.350  1.00  1.34           C
ATOM   1537  HA  LEU A  95       9.535  10.715  12.773  1.00 24.15           H
ATOM   1538  CB  LEU A  95       7.682  11.491  13.512  1.00 72.34           C
ATOM   1539  HB2 LEU A  95       7.432  10.493  13.839  1.00  0.43           H
ATOM   1540  HB3 LEU A  95       7.396  12.201  14.275  1.00 63.32           H
ATOM   1541  CG  LEU A  95       6.859  11.792  12.259  1.00 75.34           C
ATOM   1542  HG  LEU A  95       7.261  12.670  11.773  1.00  2.35           H
ATOM   1543  CD1 LEU A  95       6.940  10.635  11.275  1.00 25.53           C
ATOM   1544 HD11 LEU A  95       7.004   9.704  11.819  1.00 25.23           H
ATOM   1545 HD12 LEU A  95       6.058  10.628  10.653  1.00 72.21           H
ATOM   1546 HD13 LEU A  95       7.817  10.750  10.656  1.00 42.25           H
ATOM   1547  CD2 LEU A  95       5.410  12.079  12.628  1.00 24.41           C
ATOM   1548 HD21 LEU A  95       4.794  11.236  12.350  1.00  4.22           H
ATOM   1549 HD22 LEU A  95       5.336  12.243  13.693  1.00 64.11           H
ATOM   1550 HD23 LEU A  95       5.073  12.960  12.104  1.00 51.15           H
ATOM   1551  C   LEU A  95       9.584  12.842  12.611  1.00 42.21           C
ATOM   1552  O   LEU A  95       9.393  13.947  13.119  1.00 12.21           O
ATOM   1553  N   PHE A  96      10.124  12.684  11.407  1.00 24.22           N
ATOM   1554  H   PHE A  96      10.252  11.777  11.056  1.00 53.41           H
ATOM   1555  CA  PHE A  96      10.533  13.825  10.597  1.00 63.05           C
ATOM   1556  HA  PHE A  96      10.858  14.607  11.266  1.00 71.42           H
ATOM   1557  CB  PHE A  96      11.697  13.437   9.682  1.00 71.02           C
ATOM   1558  HB2 PHE A  96      11.466  12.502   9.195  1.00 62.43           H
ATOM   1559  HB3 PHE A  96      11.829  14.205   8.934  1.00 31.53           H
ATOM   1560  CG  PHE A  96      13.000  13.269  10.409  1.00 65.43           C
ATOM   1561  CD1 PHE A  96      13.159  12.265  11.351  1.00 11.41           C
ATOM   1562  HD1 PHE A  96      12.333  11.600  11.561  1.00 40.01           H
ATOM   1563  CE1 PHE A  96      14.357  12.108  12.022  1.00 63.54           C
ATOM   1564  HE1 PHE A  96      14.467  11.322  12.754  1.00 32.41           H
ATOM   1565  CZ  PHE A  96      15.413  12.957  11.755  1.00 52.13           C
ATOM   1566  HZ  PHE A  96      16.350  12.835  12.277  1.00 41.12           H
ATOM   1567  CE2 PHE A  96      15.268  13.961  10.817  1.00 60.21           C
ATOM   1568  HE2 PHE A  96      16.092  14.627  10.607  1.00 72.43           H
ATOM   1569  CD2 PHE A  96      14.067  14.114  10.150  1.00 43.11           C
ATOM   1570  HD2 PHE A  96      13.955  14.900   9.418  1.00 44.23           H
ATOM   1571  C   PHE A  96       9.367  14.345   9.762  1.00 72.25           C
ATOM   1572  O   PHE A  96       8.858  13.648   8.885  1.00 55.12           O
ATOM   1573  N   GLY A  97       8.948  15.575  10.042  1.00 41.43           N
ATOM   1574  H   GLY A  97       9.392  16.085  10.752  1.00 62.32           H
ATOM   1575  CA  GLY A  97       7.844  16.168   9.309  1.00  5.32           C
ATOM   1576  HA2 GLY A  97       7.358  15.399   8.728  1.00 43.34           H
ATOM   1577  HA3 GLY A  97       7.135  16.574  10.016  1.00 61.23           H
ATOM   1578  C   GLY A  97       8.295  17.277   8.379  1.00 63.45           C
ATOM   1579  O   GLY A  97       9.429  17.752   8.448  1.00 12.11           O
ATOM   1580  N   PRO A  98       7.395  17.704   7.481  1.00 14.12           N
ATOM   1581  CA  PRO A  98       7.684  18.767   6.515  1.00 54.55           C
ATOM   1582  HA  PRO A  98       8.578  18.556   5.947  1.00 22.34           H
ATOM   1583  CB  PRO A  98       6.469  18.741   5.584  1.00 75.31           C
ATOM   1584  HB2 PRO A  98       6.237  19.746   5.261  1.00 13.15           H
ATOM   1585  HB3 PRO A  98       6.681  18.121   4.726  1.00 45.54           H
ATOM   1586  CG  PRO A  98       5.371  18.166   6.411  1.00 73.01           C
ATOM   1587  HG2 PRO A  98       4.886  18.949   6.973  1.00 11.33           H
ATOM   1588  HG3 PRO A  98       4.658  17.662   5.775  1.00 53.41           H
ATOM   1589  CD  PRO A  98       6.025  17.183   7.342  1.00 74.54           C
ATOM   1590  HD2 PRO A  98       5.518  17.171   8.295  1.00 75.40           H
ATOM   1591  HD3 PRO A  98       6.031  16.195   6.903  1.00  5.44           H
ATOM   1592  C   PRO A  98       7.816  20.134   7.178  1.00 22.12           C
ATOM   1593  O   PRO A  98       6.980  20.543   7.984  1.00 40.21           O
ATOM   1594  N   PRO A  99       8.891  20.858   6.833  1.00  1.35           N
ATOM   1595  CA  PRO A  99       9.158  22.191   7.384  1.00 74.50           C
ATOM   1596  HA  PRO A  99       9.149  22.182   8.464  1.00  2.41           H
ATOM   1597  CB  PRO A  99      10.570  22.505   6.885  1.00 62.51           C
ATOM   1598  HB2 PRO A  99      10.653  23.561   6.674  1.00 44.44           H
ATOM   1599  HB3 PRO A  99      11.292  22.224   7.637  1.00 43.11           H
ATOM   1600  CG  PRO A  99      10.726  21.687   5.649  1.00 13.21           C
ATOM   1601  HG2 PRO A  99      10.337  22.228   4.800  1.00 60.12           H
ATOM   1602  HG3 PRO A  99      11.768  21.446   5.498  1.00 55.24           H
ATOM   1603  CD  PRO A  99       9.929  20.433   5.879  1.00 32.12           C
ATOM   1604  HD2 PRO A  99       9.486  20.092   4.955  1.00 43.01           H
ATOM   1605  HD3 PRO A  99      10.553  19.663   6.308  1.00 71.54           H
ATOM   1606  C   PRO A  99       8.169  23.235   6.878  1.00 42.44           C
ATOM   1607  O   PRO A  99       7.913  23.331   5.678  1.00  0.02           O
ATOM   1608  N   ASN A 100       7.617  24.017   7.800  1.00 43.21           N
ATOM   1609  H   ASN A 100       7.861  23.893   8.741  1.00 64.12           H
ATOM   1610  CA  ASN A 100       6.656  25.056   7.446  1.00 24.30           C
ATOM   1611  HA  ASN A 100       6.416  24.942   6.400  1.00 44.34           H
ATOM   1612  CB  ASN A 100       5.377  24.898   8.270  1.00 71.10           C
ATOM   1613  HB2 ASN A 100       4.869  25.850   8.321  1.00 51.13           H
ATOM   1614  HB3 ASN A 100       4.733  24.176   7.790  1.00  1.22           H
ATOM   1615  CG  ASN A 100       5.655  24.428   9.685  1.00 54.31           C
ATOM   1616  OD1 ASN A 100       6.118  25.198  10.526  1.00 23.15           O
ATOM   1617  ND2 ASN A 100       5.372  23.159   9.953  1.00 35.11           N
ATOM   1618 HD21 ASN A 100       5.005  22.604   9.233  1.00 35.03           H
ATOM   1619 HD22 ASN A 100       5.541  22.829  10.860  1.00 13.13           H
ATOM   1620  C   ASN A 100       7.249  26.444   7.668  1.00 63.13           C
ATOM   1621  O   ASN A 100       8.422  26.581   8.018  1.00 35.32           O
ATOM   1622  N   ASP A 101       6.432  27.470   7.461  1.00 15.14           N
ATOM   1623  H   ASP A 101       5.508  27.297   7.183  1.00 33.30           H
ATOM   1624  CA  ASP A 101       6.874  28.848   7.640  1.00 11.20           C
ATOM   1625  HA  ASP A 101       7.739  29.003   7.013  1.00 74.13           H
ATOM   1626  CB  ASP A 101       5.771  29.819   7.215  1.00 44.41           C
ATOM   1627  HB2 ASP A 101       6.030  30.815   7.546  1.00 31.21           H
ATOM   1628  HB3 ASP A 101       5.690  29.813   6.138  1.00 64.51           H
ATOM   1629  CG  ASP A 101       4.421  29.455   7.801  1.00 45.31           C
ATOM   1630  OD1 ASP A 101       4.154  29.839   8.959  1.00 20.11           O
ATOM   1631  OD2 ASP A 101       3.632  28.787   7.101  1.00  0.50           O
ATOM   1632  C   ASP A 101       7.267  29.109   9.091  1.00 40.02           C
ATOM   1633  O   ASP A 101       8.124  29.947   9.371  1.00 64.11           O
ATOM   1634  N   ASP A 102       6.634  28.387  10.009  1.00 50.03           N
ATOM   1635  H   ASP A 102       5.960  27.735   9.723  1.00 63.32           H
ATOM   1636  CA  ASP A 102       6.917  28.540  11.431  1.00  4.10           C
ATOM   1637  HA  ASP A 102       7.029  29.594  11.635  1.00 11.24           H
ATOM   1638  CB  ASP A 102       5.759  27.992  12.266  1.00 73.04           C
ATOM   1639  HB2 ASP A 102       5.364  27.108  11.786  1.00 64.04           H
ATOM   1640  HB3 ASP A 102       6.123  27.731  13.248  1.00 24.01           H
ATOM   1641  CG  ASP A 102       4.633  28.995  12.422  1.00 75.24           C
ATOM   1642  OD1 ASP A 102       3.466  28.564  12.538  1.00 11.02           O
ATOM   1643  OD2 ASP A 102       4.918  30.210  12.428  1.00 13.40           O
ATOM   1644  C   ASP A 102       8.213  27.828  11.807  1.00 71.53           C
ATOM   1645  O   ASP A 102       9.098  28.414  12.431  1.00 74.32           O
ATOM   1646  N   PHE A 103       8.317  26.559  11.424  1.00 42.45           N
ATOM   1647  H   PHE A 103       7.578  26.147  10.929  1.00 41.24           H
ATOM   1648  CA  PHE A 103       9.504  25.766  11.722  1.00 34.30           C
ATOM   1649  HA  PHE A 103      10.213  26.407  12.222  1.00 20.21           H
ATOM   1650  CB  PHE A 103       9.145  24.602  12.648  1.00 72.41           C
ATOM   1651  HB2 PHE A 103       8.163  24.235  12.389  1.00 30.32           H
ATOM   1652  HB3 PHE A 103       9.867  23.810  12.515  1.00 10.25           H
ATOM   1653  CG  PHE A 103       9.128  24.976  14.102  1.00 24.35           C
ATOM   1654  CD1 PHE A 103       9.895  24.276  15.020  1.00 31.42           C
ATOM   1655  HD1 PHE A 103      10.509  23.453  14.680  1.00  0.42           H
ATOM   1656  CE1 PHE A 103       9.882  24.617  16.359  1.00  4.54           C
ATOM   1657  HE1 PHE A 103      10.484  24.063  17.064  1.00 62.10           H
ATOM   1658  CZ  PHE A 103       9.098  25.667  16.795  1.00 51.41           C
ATOM   1659  HZ  PHE A 103       9.087  25.937  17.840  1.00 22.44           H
ATOM   1660  CE2 PHE A 103       8.330  26.374  15.890  1.00 72.21           C
ATOM   1661  HE2 PHE A 103       7.715  27.195  16.228  1.00 64.10           H
ATOM   1662  CD2 PHE A 103       8.346  26.027  14.552  1.00 10.12           C
ATOM   1663  HD2 PHE A 103       7.744  26.580  13.846  1.00 31.10           H
ATOM   1664  C   PHE A 103      10.139  25.234  10.441  1.00 72.15           C
ATOM   1665  O   PHE A 103      10.237  24.026  10.221  1.00 54.41           O
ATOM   1666  N   PRO A 104      10.581  26.156   9.573  1.00 52.41           N
ATOM   1667  CA  PRO A 104      11.214  25.805   8.298  1.00  1.24           C
ATOM   1668  HA  PRO A 104      10.595  25.137   7.719  1.00 74.35           H
ATOM   1669  CB  PRO A 104      11.331  27.151   7.578  1.00 74.54           C
ATOM   1670  HB2 PRO A 104      12.239  27.171   6.993  1.00 65.13           H
ATOM   1671  HB3 PRO A 104      10.477  27.292   6.932  1.00 41.22           H
ATOM   1672  CG  PRO A 104      11.361  28.164   8.669  1.00 24.23           C
ATOM   1673  HG2 PRO A 104      12.374  28.296   9.019  1.00 51.53           H
ATOM   1674  HG3 PRO A 104      10.961  29.101   8.311  1.00 35.44           H
ATOM   1675  CD  PRO A 104      10.497  27.613   9.770  1.00 52.34           C
ATOM   1676  HD2 PRO A 104      10.890  27.895  10.735  1.00 13.42           H
ATOM   1677  HD3 PRO A 104       9.479  27.959   9.659  1.00 65.44           H
ATOM   1678  C   PRO A 104      12.593  25.182   8.488  1.00 35.54           C
ATOM   1679  O   PRO A 104      13.508  25.427   7.703  1.00 33.23           O
ATOM   1680  N   GLU A 105      12.733  24.374   9.535  1.00 14.22           N
ATOM   1681  H   GLU A 105      11.966  24.218  10.125  1.00 72.00           H
ATOM   1682  CA  GLU A 105      14.001  23.716   9.827  1.00 13.12           C
ATOM   1683  HA  GLU A 105      14.714  24.023   9.078  1.00 41.44           H
ATOM   1684  CB  GLU A 105      14.515  24.139  11.205  1.00 33.31           C
ATOM   1685  HB2 GLU A 105      13.798  23.833  11.953  1.00 72.12           H
ATOM   1686  HB3 GLU A 105      15.453  23.639  11.394  1.00  4.11           H
ATOM   1687  CG  GLU A 105      14.736  25.636  11.339  1.00 21.02           C
ATOM   1688  HG2 GLU A 105      14.824  26.064  10.352  1.00 72.12           H
ATOM   1689  HG3 GLU A 105      13.885  26.069  11.844  1.00 51.14           H
ATOM   1690  CD  GLU A 105      15.988  25.972  12.125  1.00  5.42           C
ATOM   1691  OE1 GLU A 105      15.858  26.471  13.263  1.00 60.21           O
ATOM   1692  OE2 GLU A 105      17.098  25.738  11.603  1.00 22.21           O
ATOM   1693  C   GLU A 105      13.852  22.198   9.771  1.00 14.54           C
ATOM   1694  O   GLU A 105      14.830  21.463   9.893  1.00 21.21           O
ATOM   1695  N   GLY A 106      12.618  21.737   9.587  1.00 43.12           N
ATOM   1696  H   GLY A 106      11.876  22.371   9.496  1.00 21.12           H
ATOM   1697  CA  GLY A 106      12.362  20.310   9.519  1.00 45.22           C
ATOM   1698  HA2 GLY A 106      11.835  20.093   8.602  1.00 14.42           H
ATOM   1699  HA3 GLY A 106      13.307  19.787   9.511  1.00 64.23           H
ATOM   1700  C   GLY A 106      11.538  19.812  10.690  1.00 42.55           C
ATOM   1701  O   GLY A 106      11.789  18.730  11.219  1.00 74.52           O
ATOM   1702  N   VAL A 107      10.552  20.606  11.097  1.00 63.31           N
ATOM   1703  H   VAL A 107      10.402  21.457  10.635  1.00 32.31           H
ATOM   1704  CA  VAL A 107       9.689  20.240  12.213  1.00 34.02           C
ATOM   1705  HA  VAL A 107      10.052  20.745  13.096  1.00  0.52           H
ATOM   1706  CB  VAL A 107       8.234  20.683  11.966  1.00  4.53           C
ATOM   1707  HB  VAL A 107       7.736  19.912  11.398  1.00 53.21           H
ATOM   1708  CG1 VAL A 107       7.497  20.854  13.286  1.00 52.34           C
ATOM   1709 HG11 VAL A 107       8.126  21.387  13.983  1.00 21.55           H
ATOM   1710 HG12 VAL A 107       6.588  21.415  13.120  1.00 25.32           H
ATOM   1711 HG13 VAL A 107       7.252  19.883  13.690  1.00 42.13           H
ATOM   1712  CG2 VAL A 107       8.201  21.971  11.157  1.00 74.25           C
ATOM   1713 HG21 VAL A 107       8.114  21.733  10.106  1.00 11.45           H
ATOM   1714 HG22 VAL A 107       7.353  22.566  11.462  1.00  0.22           H
ATOM   1715 HG23 VAL A 107       9.111  22.527  11.326  1.00 71.31           H
ATOM   1716  C   VAL A 107       9.715  18.736  12.459  1.00 71.45           C
ATOM   1717  O   VAL A 107       9.377  17.947  11.576  1.00 44.40           O
ATOM   1718  N   GLU A 108      10.118  18.345  13.664  1.00 72.14           N
ATOM   1719  H   GLU A 108      10.374  19.021  14.325  1.00 41.11           H
ATOM   1720  CA  GLU A 108      10.188  16.934  14.025  1.00 62.25           C
ATOM   1721  HA  GLU A 108       9.750  16.363  13.220  1.00 55.41           H
ATOM   1722  CB  GLU A 108      11.645  16.502  14.203  1.00 44.23           C
ATOM   1723  HB2 GLU A 108      12.166  17.260  14.769  1.00 43.45           H
ATOM   1724  HB3 GLU A 108      11.668  15.575  14.755  1.00 30.44           H
ATOM   1725  CG  GLU A 108      12.383  16.293  12.891  1.00 40.42           C
ATOM   1726  HG2 GLU A 108      12.724  15.270  12.843  1.00  3.23           H
ATOM   1727  HG3 GLU A 108      11.701  16.482  12.075  1.00 51.31           H
ATOM   1728  CD  GLU A 108      13.582  17.210  12.743  1.00 14.40           C
ATOM   1729  OE1 GLU A 108      14.616  16.753  12.214  1.00 61.14           O
ATOM   1730  OE2 GLU A 108      13.486  18.385  13.157  1.00 75.43           O
ATOM   1731  C   GLU A 108       9.405  16.660  15.305  1.00  1.13           C
ATOM   1732  O   GLU A 108       9.364  17.493  16.212  1.00 43.12           O
ATOM   1733  N   LEU A 109       8.784  15.488  15.373  1.00 70.24           N
ATOM   1734  H   LEU A 109       8.853  14.866  14.619  1.00 21.41           H
ATOM   1735  CA  LEU A 109       8.001  15.103  16.542  1.00 71.23           C
ATOM   1736  HA  LEU A 109       7.906  15.971  17.177  1.00 22.43           H
ATOM   1737  CB  LEU A 109       6.606  14.642  16.116  1.00 33.22           C
ATOM   1738  HB2 LEU A 109       6.686  13.624  15.768  1.00 70.33           H
ATOM   1739  HB3 LEU A 109       5.968  14.673  16.988  1.00 31.12           H
ATOM   1740  CG  LEU A 109       5.935  15.462  15.014  1.00 12.41           C
ATOM   1741  HG  LEU A 109       6.259  16.491  15.092  1.00 12.10           H
ATOM   1742  CD1 LEU A 109       6.340  14.946  13.642  1.00  2.13           C
ATOM   1743 HD11 LEU A 109       5.457  14.672  13.085  1.00 14.12           H
ATOM   1744 HD12 LEU A 109       6.876  15.719  13.111  1.00 72.33           H
ATOM   1745 HD13 LEU A 109       6.976  14.081  13.757  1.00 63.21           H
ATOM   1746  CD2 LEU A 109       4.422  15.431  15.172  1.00 74.01           C
ATOM   1747 HD21 LEU A 109       4.171  15.112  16.173  1.00 54.41           H
ATOM   1748 HD22 LEU A 109       4.021  16.419  14.997  1.00 31.54           H
ATOM   1749 HD23 LEU A 109       3.999  14.740  14.458  1.00 64.24           H
ATOM   1750  C   LEU A 109       8.699  13.995  17.324  1.00 74.53           C
ATOM   1751  O   LEU A 109       8.422  12.808  17.148  1.00 74.14           O
ATOM   1752  N   PRO A 110       9.625  14.388  18.210  1.00 14.44           N
ATOM   1753  CA  PRO A 110      10.379  13.444  19.039  1.00 22.24           C
ATOM   1754  HA  PRO A 110      10.859  12.684  18.439  1.00 13.41           H
ATOM   1755  CB  PRO A 110      11.444  14.323  19.700  1.00 50.34           C
ATOM   1756  HB2 PRO A 110      11.638  13.967  20.701  1.00 23.25           H
ATOM   1757  HB3 PRO A 110      12.353  14.292  19.118  1.00 51.41           H
ATOM   1758  CG  PRO A 110      10.852  15.690  19.712  1.00 13.21           C
ATOM   1759  HG2 PRO A 110      10.242  15.818  20.593  1.00 13.12           H
ATOM   1760  HG3 PRO A 110      11.638  16.431  19.687  1.00 33.44           H
ATOM   1761  CD  PRO A 110      10.006  15.786  18.473  1.00 50.45           C
ATOM   1762  HD2 PRO A 110       9.134  16.396  18.657  1.00 32.11           H
ATOM   1763  HD3 PRO A 110      10.583  16.188  17.652  1.00 13.24           H
ATOM   1764  C   PRO A 110       9.508  12.777  20.098  1.00 14.11           C
ATOM   1765  O   PRO A 110       9.196  13.377  21.126  1.00 32.04           O
ATOM   1766  N   MET A 111       9.118  11.533  19.840  1.00 50.04           N
ATOM   1767  H   MET A 111       9.399  11.107  19.003  1.00 54.45           H
ATOM   1768  CA  MET A 111       8.283  10.785  20.772  1.00 23.43           C
ATOM   1769  HA  MET A 111       8.025  11.444  21.588  1.00 62.44           H
ATOM   1770  CB  MET A 111       6.999  10.321  20.082  1.00 42.11           C
ATOM   1771  HB2 MET A 111       7.220  10.099  19.048  1.00 10.55           H
ATOM   1772  HB3 MET A 111       6.647   9.423  20.567  1.00  1.02           H
ATOM   1773  CG  MET A 111       5.883  11.352  20.120  1.00 35.33           C
ATOM   1774  HG2 MET A 111       5.523  11.437  21.135  1.00 23.30           H
ATOM   1775  HG3 MET A 111       6.280  12.304  19.800  1.00 35.24           H
ATOM   1776  SD  MET A 111       4.497  10.914  19.053  1.00 54.30           S
ATOM   1777  CE  MET A 111       4.943  11.776  17.548  1.00 44.23           C
ATOM   1778  HE1 MET A 111       5.790  12.419  17.739  1.00 62.35           H
ATOM   1779  HE2 MET A 111       5.202  11.057  16.784  1.00 13.24           H
ATOM   1780  HE3 MET A 111       4.107  12.372  17.213  1.00 45.35           H
ATOM   1781  C   MET A 111       9.037   9.582  21.331  1.00 34.22           C
ATOM   1782  O   MET A 111      10.038   9.145  20.763  1.00 12.13           O
ATOM   1783  N   VAL A 112       8.549   9.050  22.448  1.00 41.31           N
ATOM   1784  H   VAL A 112       7.748   9.443  22.854  1.00 61.33           H
ATOM   1785  CA  VAL A 112       9.176   7.897  23.083  1.00 50.30           C
ATOM   1786  HA  VAL A 112       9.822   7.426  22.357  1.00 44.44           H
ATOM   1787  CB  VAL A 112      10.033   8.319  24.291  1.00  1.22           C
ATOM   1788  HB  VAL A 112      10.820   8.970  23.939  1.00 14.41           H
ATOM   1789  CG1 VAL A 112       9.193   9.089  25.299  1.00 43.31           C
ATOM   1790 HG11 VAL A 112       9.105   8.514  26.208  1.00 34.53           H
ATOM   1791 HG12 VAL A 112       9.669  10.034  25.516  1.00 13.41           H
ATOM   1792 HG13 VAL A 112       8.211   9.267  24.888  1.00 75.32           H
ATOM   1793  CG2 VAL A 112      10.675   7.102  24.939  1.00 22.03           C
ATOM   1794 HG21 VAL A 112      11.552   7.408  25.491  1.00 41.14           H
ATOM   1795 HG22 VAL A 112       9.970   6.639  25.613  1.00 32.23           H
ATOM   1796 HG23 VAL A 112      10.960   6.395  24.174  1.00 33.23           H
ATOM   1797  C   VAL A 112       8.131   6.887  23.543  1.00 13.51           C
ATOM   1798  O   VAL A 112       7.047   7.261  23.992  1.00 64.13           O
ATOM   1799  N   ALA A 113       8.464   5.606  23.429  1.00 74.10           N
ATOM   1800  H   ALA A 113       9.342   5.371  23.064  1.00 71.01           H
ATOM   1801  CA  ALA A 113       7.555   4.541  23.836  1.00 53.43           C
ATOM   1802  HA  ALA A 113       6.559   4.957  23.893  1.00 73.42           H
ATOM   1803  CB  ALA A 113       7.544   3.430  22.796  1.00  5.43           C
ATOM   1804  HB1 ALA A 113       7.834   3.832  21.837  1.00 42.43           H
ATOM   1805  HB2 ALA A 113       8.241   2.658  23.088  1.00 13.00           H
ATOM   1806  HB3 ALA A 113       6.551   3.012  22.726  1.00 23.03           H
ATOM   1807  C   ALA A 113       7.937   3.986  25.203  1.00 22.42           C
ATOM   1808  O   ALA A 113       8.820   4.518  25.877  1.00 60.44           O
ATOM   1809  N   LYS A 114       7.267   2.913  25.609  1.00 30.51           N
ATOM   1810  H   LYS A 114       6.574   2.534  25.028  1.00 61.35           H
ATOM   1811  CA  LYS A 114       7.536   2.283  26.896  1.00  3.25           C
ATOM   1812  HA  LYS A 114       7.841   3.056  27.586  1.00 33.32           H
ATOM   1813  CB  LYS A 114       6.272   1.607  27.432  1.00 52.45           C
ATOM   1814  HB2 LYS A 114       6.292   0.563  27.156  1.00  2.23           H
ATOM   1815  HB3 LYS A 114       6.264   1.687  28.509  1.00 24.42           H
ATOM   1816  CG  LYS A 114       4.986   2.216  26.900  1.00 34.11           C
ATOM   1817  HG2 LYS A 114       4.973   2.127  25.824  1.00 65.10           H
ATOM   1818  HG3 LYS A 114       4.145   1.679  27.317  1.00  2.31           H
ATOM   1819  CD  LYS A 114       4.868   3.684  27.273  1.00 52.21           C
ATOM   1820  HD2 LYS A 114       4.398   3.764  28.242  1.00 41.30           H
ATOM   1821  HD3 LYS A 114       5.857   4.117  27.314  1.00 65.24           H
ATOM   1822  CE  LYS A 114       4.034   4.452  26.258  1.00 31.44           C
ATOM   1823  HE2 LYS A 114       3.856   5.447  26.637  1.00 64.42           H
ATOM   1824  HE3 LYS A 114       4.585   4.512  25.331  1.00 11.15           H
ATOM   1825  NZ  LYS A 114       2.725   3.790  26.002  1.00 31.30           N
ATOM   1826  HZ1 LYS A 114       2.027   4.491  25.680  1.00 31.43           H
ATOM   1827  HZ2 LYS A 114       2.831   3.060  25.268  1.00 10.12           H
ATOM   1828  HZ3 LYS A 114       2.374   3.342  26.873  1.00 63.21           H
ATOM   1829  C   LYS A 114       8.661   1.260  26.777  1.00 71.40           C
ATOM   1830  O   LYS A 114       9.537   1.182  27.638  1.00 11.43           O
ATOM   1831  N   SER A 115       8.631   0.476  25.703  1.00 14.54           N
ATOM   1832  H   SER A 115       7.906   0.586  25.052  1.00  1.42           H
ATOM   1833  CA  SER A 115       9.646  -0.544  25.473  1.00 63.12           C
ATOM   1834  HA  SER A 115      10.524  -0.272  26.040  1.00 31.52           H
ATOM   1835  CB  SER A 115       9.146  -1.909  25.951  1.00  4.53           C
ATOM   1836  HB2 SER A 115       8.501  -2.336  25.200  1.00 74.33           H
ATOM   1837  HB3 SER A 115       9.992  -2.562  26.114  1.00 53.41           H
ATOM   1838  OG  SER A 115       8.421  -1.790  27.163  1.00 40.32           O
ATOM   1839  HG  SER A 115       7.937  -2.602  27.327  1.00 35.01           H
ATOM   1840  C   SER A 115      10.019  -0.616  23.995  1.00 54.20           C
ATOM   1841  O   SER A 115       9.570   0.201  23.191  1.00  3.23           O
ATOM   1842  N   GLN A 116      10.841  -1.599  23.646  1.00 65.44           N
ATOM   1843  H   GLN A 116      11.165  -2.219  24.332  1.00 14.30           H
ATOM   1844  CA  GLN A 116      11.275  -1.778  22.265  1.00 41.10           C
ATOM   1845  HA  GLN A 116      11.632  -0.825  21.904  1.00 72.20           H
ATOM   1846  CB  GLN A 116      12.415  -2.795  22.194  1.00 44.03           C
ATOM   1847  HB2 GLN A 116      13.238  -2.438  22.795  1.00 62.21           H
ATOM   1848  HB3 GLN A 116      12.068  -3.736  22.595  1.00 42.31           H
ATOM   1849  CG  GLN A 116      12.926  -3.039  20.783  1.00 51.32           C
ATOM   1850  HG2 GLN A 116      12.134  -3.484  20.199  1.00 51.22           H
ATOM   1851  HG3 GLN A 116      13.205  -2.091  20.346  1.00 34.11           H
ATOM   1852  CD  GLN A 116      14.128  -3.961  20.748  1.00 24.25           C
ATOM   1853  OE1 GLN A 116      15.220  -3.593  21.183  1.00 22.33           O
ATOM   1854  NE2 GLN A 116      13.934  -5.168  20.230  1.00 24.22           N
ATOM   1855 HE21 GLN A 116      13.038  -5.392  19.902  1.00 12.11           H
ATOM   1856 HE22 GLN A 116      14.694  -5.784  20.195  1.00 64.42           H
ATOM   1857  C   GLN A 116      10.116  -2.233  21.385  1.00 72.41           C
ATOM   1858  O   GLN A 116       9.953  -1.760  20.260  1.00 72.30           O
ATOM   1859  N   LYS A 117       9.312  -3.156  21.904  1.00 43.40           N
ATOM   1860  H   LYS A 117       9.494  -3.494  22.806  1.00 32.32           H
ATOM   1861  CA  LYS A 117       8.167  -3.676  21.167  1.00 51.33           C
ATOM   1862  HA  LYS A 117       8.517  -4.009  20.202  1.00 40.14           H
ATOM   1863  CB  LYS A 117       7.552  -4.863  21.911  1.00 72.11           C
ATOM   1864  HB2 LYS A 117       7.049  -4.498  22.794  1.00 11.41           H
ATOM   1865  HB3 LYS A 117       6.828  -5.340  21.266  1.00 34.34           H
ATOM   1866  CG  LYS A 117       8.570  -5.906  22.339  1.00 74.35           C
ATOM   1867  HG2 LYS A 117       9.250  -5.462  23.049  1.00  2.05           H
ATOM   1868  HG3 LYS A 117       8.051  -6.733  22.802  1.00 33.24           H
ATOM   1869  CD  LYS A 117       9.367  -6.426  21.154  1.00 73.00           C
ATOM   1870  HD2 LYS A 117       8.698  -6.578  20.320  1.00 42.23           H
ATOM   1871  HD3 LYS A 117      10.117  -5.695  20.888  1.00 64.22           H
ATOM   1872  CE  LYS A 117      10.053  -7.744  21.479  1.00  0.11           C
ATOM   1873  HE2 LYS A 117       9.306  -8.454  21.801  1.00 45.23           H
ATOM   1874  HE3 LYS A 117      10.538  -8.111  20.587  1.00 64.40           H
ATOM   1875  NZ  LYS A 117      11.070  -7.589  22.556  1.00 42.24           N
ATOM   1876  HZ1 LYS A 117      10.606  -7.579  23.487  1.00 45.23           H
ATOM   1877  HZ2 LYS A 117      11.746  -8.379  22.525  1.00 11.04           H
ATOM   1878  HZ3 LYS A 117      11.590  -6.697  22.430  1.00 44.11           H
ATOM   1879  C   LYS A 117       7.114  -2.591  20.961  1.00 65.05           C
ATOM   1880  O   LYS A 117       6.424  -2.570  19.942  1.00 45.50           O
ATOM   1881  N   GLU A 118       6.999  -1.692  21.933  1.00 31.22           N
ATOM   1882  H   GLU A 118       7.578  -1.763  22.721  1.00 53.52           H
ATOM   1883  CA  GLU A 118       6.031  -0.605  21.856  1.00 15.34           C
ATOM   1884  HA  GLU A 118       5.083  -1.025  21.557  1.00 74.40           H
ATOM   1885  CB  GLU A 118       5.869   0.061  23.224  1.00 12.43           C
ATOM   1886  HB2 GLU A 118       6.691   0.745  23.378  1.00 30.32           H
ATOM   1887  HB3 GLU A 118       4.944   0.619  23.232  1.00 34.43           H
ATOM   1888  CG  GLU A 118       5.842  -0.923  24.381  1.00 22.04           C
ATOM   1889  HG2 GLU A 118       6.821  -1.368  24.481  1.00 11.04           H
ATOM   1890  HG3 GLU A 118       5.597  -0.388  25.287  1.00  2.01           H
ATOM   1891  CD  GLU A 118       4.826  -2.030  24.182  1.00 35.31           C
ATOM   1892  OE1 GLU A 118       4.967  -3.089  24.830  1.00 44.32           O
ATOM   1893  OE2 GLU A 118       3.889  -1.839  23.379  1.00 12.10           O
ATOM   1894  C   GLU A 118       6.458   0.432  20.821  1.00 75.20           C
ATOM   1895  O   GLU A 118       5.673   0.818  19.954  1.00  4.10           O
ATOM   1896  N   ARG A 119       7.705   0.878  20.919  1.00  5.10           N
ATOM   1897  H   ARG A 119       8.283   0.532  21.632  1.00 53.24           H
ATOM   1898  CA  ARG A 119       8.237   1.871  19.993  1.00 72.11           C
ATOM   1899  HA  ARG A 119       7.531   2.686  19.939  1.00 74.20           H
ATOM   1900  CB  ARG A 119       9.577   2.407  20.500  1.00 60.41           C
ATOM   1901  HB2 ARG A 119       9.762   3.369  20.045  1.00 65.40           H
ATOM   1902  HB3 ARG A 119       9.520   2.529  21.571  1.00 51.01           H
ATOM   1903  CG  ARG A 119      10.754   1.498  20.186  1.00 22.44           C
ATOM   1904  HG2 ARG A 119      11.494   1.600  20.967  1.00 60.04           H
ATOM   1905  HG3 ARG A 119      10.407   0.476  20.148  1.00 24.20           H
ATOM   1906  CD  ARG A 119      11.394   1.854  18.854  1.00 74.05           C
ATOM   1907  HD2 ARG A 119      10.882   1.317  18.069  1.00 53.32           H
ATOM   1908  HD3 ARG A 119      11.287   2.916  18.691  1.00  3.23           H
ATOM   1909  NE  ARG A 119      12.812   1.508  18.817  1.00 71.31           N
ATOM   1910  HE  ARG A 119      13.456   2.204  19.061  1.00 13.43           H
ATOM   1911  CZ  ARG A 119      13.267   0.308  18.473  1.00 51.12           C
ATOM   1912  NH1 ARG A 119      12.419  -0.655  18.137  1.00  5.31           N
ATOM   1913 HH11 ARG A 119      11.435  -0.478  18.142  1.00  5.32           H
ATOM   1914 HH12 ARG A 119      12.765  -1.557  17.877  1.00 13.12           H
ATOM   1915  NH2 ARG A 119      14.572   0.070  18.464  1.00 62.24           N
ATOM   1916 HH21 ARG A 119      15.214   0.793  18.716  1.00 41.21           H
ATOM   1917 HH22 ARG A 119      14.914  -0.833  18.205  1.00 74.22           H
ATOM   1918  C   ARG A 119       8.409   1.276  18.598  1.00  3.14           C
ATOM   1919  O   ARG A 119       8.259   1.971  17.593  1.00 33.13           O
ATOM   1920  N   ASP A 120       8.726  -0.013  18.546  1.00 44.12           N
ATOM   1921  H   ASP A 120       8.833  -0.513  19.382  1.00 32.40           H
ATOM   1922  CA  ASP A 120       8.919  -0.702  17.275  1.00 41.30           C
ATOM   1923  HA  ASP A 120       9.655  -0.152  16.708  1.00 24.22           H
ATOM   1924  CB  ASP A 120       9.434  -2.122  17.513  1.00 31.13           C
ATOM   1925  HB2 ASP A 120      10.379  -2.073  18.034  1.00  3.20           H
ATOM   1926  HB3 ASP A 120       8.721  -2.659  18.121  1.00 75.34           H
ATOM   1927  CG  ASP A 120       9.638  -2.888  16.221  1.00 24.11           C
ATOM   1928  OD1 ASP A 120       8.635  -3.358  15.644  1.00  1.13           O
ATOM   1929  OD2 ASP A 120      10.802  -3.017  15.786  1.00 33.21           O
ATOM   1930  C   ASP A 120       7.619  -0.746  16.478  1.00  0.41           C
ATOM   1931  O   ASP A 120       7.585  -0.371  15.306  1.00 13.25           O
ATOM   1932  N   ALA A 121       6.552  -1.207  17.122  1.00 53.22           N
ATOM   1933  H   ALA A 121       6.642  -1.491  18.055  1.00  2.42           H
ATOM   1934  CA  ALA A 121       5.249  -1.299  16.474  1.00 44.14           C
ATOM   1935  HA  ALA A 121       5.370  -1.863  15.560  1.00 65.11           H
ATOM   1936  CB  ALA A 121       4.268  -2.047  17.364  1.00  3.22           C
ATOM   1937  HB1 ALA A 121       4.760  -2.904  17.801  1.00 55.13           H
ATOM   1938  HB2 ALA A 121       3.923  -1.391  18.150  1.00 41.04           H
ATOM   1939  HB3 ALA A 121       3.426  -2.376  16.774  1.00 32.52           H
ATOM   1940  C   ALA A 121       4.707   0.085  16.131  1.00 24.34           C
ATOM   1941  O   ALA A 121       3.982   0.253  15.151  1.00 12.32           O
ATOM   1942  N   PHE A 122       5.064   1.073  16.946  1.00 75.42           N
ATOM   1943  H   PHE A 122       5.644   0.876  17.711  1.00 62.42           H
ATOM   1944  CA  PHE A 122       4.611   2.442  16.730  1.00  1.00           C
ATOM   1945  HA  PHE A 122       3.560   2.409  16.488  1.00 21.31           H
ATOM   1946  CB  PHE A 122       4.804   3.272  18.001  1.00 31.41           C
ATOM   1947  HB2 PHE A 122       3.972   3.096  18.666  1.00 10.45           H
ATOM   1948  HB3 PHE A 122       5.718   2.966  18.486  1.00 24.25           H
ATOM   1949  CG  PHE A 122       4.886   4.749  17.746  1.00 44.43           C
ATOM   1950  CD1 PHE A 122       3.974   5.373  16.910  1.00  2.42           C
ATOM   1951  HD1 PHE A 122       3.198   4.786  16.441  1.00 55.15           H
ATOM   1952  CE1 PHE A 122       4.047   6.733  16.673  1.00  0.32           C
ATOM   1953  HE1 PHE A 122       3.330   7.207  16.019  1.00 32.32           H
ATOM   1954  CZ  PHE A 122       5.039   7.485  17.272  1.00 30.53           C
ATOM   1955  HZ  PHE A 122       5.097   8.547  17.089  1.00  3.02           H
ATOM   1956  CE2 PHE A 122       5.954   6.875  18.108  1.00 20.41           C
ATOM   1957  HE2 PHE A 122       6.731   7.460  18.577  1.00 32.24           H
ATOM   1958  CD2 PHE A 122       5.877   5.514  18.341  1.00 54.51           C
ATOM   1959  HD2 PHE A 122       6.594   5.039  18.994  1.00 74.12           H
ATOM   1960  C   PHE A 122       5.363   3.087  15.569  1.00 22.24           C
ATOM   1961  O   PHE A 122       4.757   3.552  14.604  1.00 62.52           O
ATOM   1962  N   VAL A 123       6.688   3.112  15.672  1.00 63.43           N
ATOM   1963  H   VAL A 123       7.114   2.725  16.465  1.00 13.35           H
ATOM   1964  CA  VAL A 123       7.525   3.698  14.631  1.00 15.44           C
ATOM   1965  HA  VAL A 123       7.227   4.729  14.505  1.00 13.35           H
ATOM   1966  CB  VAL A 123       9.013   3.670  15.025  1.00  3.15           C
ATOM   1967  HB  VAL A 123       9.575   4.199  14.270  1.00 40.04           H
ATOM   1968  CG1 VAL A 123       9.227   4.374  16.357  1.00 51.12           C
ATOM   1969 HG11 VAL A 123       9.842   3.758  16.995  1.00 24.22           H
ATOM   1970 HG12 VAL A 123       9.718   5.321  16.188  1.00  2.14           H
ATOM   1971 HG13 VAL A 123       8.272   4.543  16.832  1.00 51.41           H
ATOM   1972  CG2 VAL A 123       9.522   2.237  15.083  1.00 55.40           C
ATOM   1973 HG21 VAL A 123      10.352   2.178  15.770  1.00 24.54           H
ATOM   1974 HG22 VAL A 123       8.728   1.587  15.420  1.00 51.10           H
ATOM   1975 HG23 VAL A 123       9.845   1.931  14.099  1.00 23.54           H
ATOM   1976  C   VAL A 123       7.347   2.967  13.306  1.00 70.23           C
ATOM   1977  O   VAL A 123       7.339   3.584  12.241  1.00  4.45           O
ATOM   1978  N   GLU A 124       7.204   1.647  13.379  1.00 51.22           N
ATOM   1979  H   GLU A 124       7.218   1.212  14.257  1.00 45.32           H
ATOM   1980  CA  GLU A 124       7.027   0.831  12.183  1.00 15.43           C
ATOM   1981  HA  GLU A 124       7.931   0.899  11.598  1.00  2.23           H
ATOM   1982  CB  GLU A 124       6.791  -0.631  12.567  1.00 24.11           C
ATOM   1983  HB2 GLU A 124       6.275  -0.663  13.515  1.00 24.54           H
ATOM   1984  HB3 GLU A 124       6.170  -1.092  11.814  1.00 60.52           H
ATOM   1985  CG  GLU A 124       8.071  -1.441  12.691  1.00 30.01           C
ATOM   1986  HG2 GLU A 124       8.908  -0.761  12.750  1.00 31.50           H
ATOM   1987  HG3 GLU A 124       8.023  -2.030  13.595  1.00 31.21           H
ATOM   1988  CD  GLU A 124       8.287  -2.374  11.515  1.00  2.13           C
ATOM   1989  OE1 GLU A 124       7.315  -3.039  11.100  1.00 40.11           O
ATOM   1990  OE2 GLU A 124       9.428  -2.439  11.011  1.00 75.31           O
ATOM   1991  C   GLU A 124       5.859   1.342  11.344  1.00 11.42           C
ATOM   1992  O   GLU A 124       5.950   1.424  10.120  1.00 72.34           O
ATOM   1993  N   MET A 125       4.763   1.685  12.013  1.00 74.11           N
ATOM   1994  H   MET A 125       4.750   1.598  12.989  1.00 22.11           H
ATOM   1995  CA  MET A 125       3.577   2.189  11.329  1.00 20.43           C
ATOM   1996  HA  MET A 125       3.220   1.412  10.670  1.00 31.31           H
ATOM   1997  CB  MET A 125       2.481   2.523  12.343  1.00  2.30           C
ATOM   1998  HB2 MET A 125       2.867   3.246  13.047  1.00 72.23           H
ATOM   1999  HB3 MET A 125       1.642   2.955  11.819  1.00 52.40           H
ATOM   2000  CG  MET A 125       1.985   1.316  13.123  1.00 43.34           C
ATOM   2001  HG2 MET A 125       1.194   0.842  12.562  1.00 53.12           H
ATOM   2002  HG3 MET A 125       2.804   0.622  13.243  1.00 52.21           H
ATOM   2003  SD  MET A 125       1.353   1.755  14.754  1.00 65.55           S
ATOM   2004  CE  MET A 125       0.596   3.340  14.408  1.00 11.42           C
ATOM   2005  HE1 MET A 125      -0.329   3.425  14.959  1.00  0.23           H
ATOM   2006  HE2 MET A 125       1.267   4.132  14.707  1.00 53.42           H
ATOM   2007  HE3 MET A 125       0.393   3.420  13.350  1.00 23.14           H
ATOM   2008  C   MET A 125       3.912   3.423  10.499  1.00 51.44           C
ATOM   2009  O   MET A 125       3.686   3.449   9.289  1.00 23.21           O
ATOM   2010  N   MET A 126       4.451   4.445  11.156  1.00 13.00           N
ATOM   2011  H   MET A 126       4.607   4.365  12.120  1.00 14.44           H
ATOM   2012  CA  MET A 126       4.817   5.682  10.477  1.00 40.42           C
ATOM   2013  HA  MET A 126       3.914   6.125  10.084  1.00 33.35           H
ATOM   2014  CB  MET A 126       5.461   6.659  11.463  1.00 62.03           C
ATOM   2015  HB2 MET A 126       6.460   6.317  11.689  1.00 20.01           H
ATOM   2016  HB3 MET A 126       5.519   7.633  11.001  1.00 51.32           H
ATOM   2017  CG  MET A 126       4.697   6.796  12.769  1.00 13.33           C
ATOM   2018  HG2 MET A 126       4.771   5.867  13.314  1.00 32.11           H
ATOM   2019  HG3 MET A 126       5.145   7.588  13.351  1.00 50.44           H
ATOM   2020  SD  MET A 126       2.953   7.179  12.517  1.00 51.02           S
ATOM   2021  CE  MET A 126       3.073   8.661  11.518  1.00 12.12           C
ATOM   2022  HE1 MET A 126       3.540   9.446  12.094  1.00 14.40           H
ATOM   2023  HE2 MET A 126       3.667   8.456  10.640  1.00  3.42           H
ATOM   2024  HE3 MET A 126       2.084   8.974  11.218  1.00 34.01           H
ATOM   2025  C   MET A 126       5.772   5.405   9.320  1.00  0.40           C
ATOM   2026  O   MET A 126       5.857   6.185   8.371  1.00 14.54           O
ATOM   2027  N   VAL A 127       6.490   4.290   9.405  1.00 20.03           N
ATOM   2028  H   VAL A 127       6.379   3.708  10.186  1.00 55.30           H
ATOM   2029  CA  VAL A 127       7.438   3.910   8.365  1.00 25.02           C
ATOM   2030  HA  VAL A 127       7.987   4.794   8.074  1.00 12.10           H
ATOM   2031  CB  VAL A 127       8.445   2.864   8.879  1.00 65.21           C
ATOM   2032  HB  VAL A 127       7.895   1.991   9.199  1.00 64.05           H
ATOM   2033  CG1 VAL A 127       9.396   2.446   7.767  1.00 10.41           C
ATOM   2034 HG11 VAL A 127       8.910   1.722   7.131  1.00 54.02           H
ATOM   2035 HG12 VAL A 127       9.669   3.313   7.183  1.00 23.20           H
ATOM   2036 HG13 VAL A 127      10.284   2.008   8.198  1.00 11.13           H
ATOM   2037  CG2 VAL A 127       9.215   3.407  10.073  1.00 11.33           C
ATOM   2038 HG21 VAL A 127       8.843   4.390  10.324  1.00 25.00           H
ATOM   2039 HG22 VAL A 127       9.083   2.747  10.917  1.00 21.54           H
ATOM   2040 HG23 VAL A 127      10.264   3.471   9.827  1.00 44.33           H
ATOM   2041  C   VAL A 127       6.719   3.350   7.143  1.00 30.44           C
ATOM   2042  O   VAL A 127       6.889   3.845   6.030  1.00 42.21           O
ATOM   2043  N   GLN A 128       5.914   2.314   7.361  1.00 45.25           N
ATOM   2044  H   GLN A 128       5.821   1.964   8.270  1.00 14.45           H
ATOM   2045  CA  GLN A 128       5.169   1.686   6.276  1.00 10.22           C
ATOM   2046  HA  GLN A 128       5.831   1.594   5.429  1.00 42.02           H
ATOM   2047  CB  GLN A 128       4.698   0.292   6.693  1.00 24.32           C
ATOM   2048  HB2 GLN A 128       4.007  -0.079   5.951  1.00  2.12           H
ATOM   2049  HB3 GLN A 128       5.554  -0.366   6.737  1.00 41.23           H
ATOM   2050  CG  GLN A 128       4.007   0.263   8.046  1.00 34.55           C
ATOM   2051  HG2 GLN A 128       4.085   1.240   8.498  1.00 41.41           H
ATOM   2052  HG3 GLN A 128       2.965   0.018   7.898  1.00  0.24           H
ATOM   2053  CD  GLN A 128       4.614  -0.756   8.991  1.00 43.22           C
ATOM   2054  OE1 GLN A 128       5.836  -0.888   9.078  1.00 55.15           O
ATOM   2055  NE2 GLN A 128       3.763  -1.483   9.705  1.00  3.24           N
ATOM   2056 HE21 GLN A 128       2.803  -1.324   9.583  1.00  4.22           H
ATOM   2057 HE22 GLN A 128       4.129  -2.149  10.323  1.00 54.11           H
ATOM   2058  C   GLN A 128       3.972   2.540   5.873  1.00 54.32           C
ATOM   2059  O   GLN A 128       3.637   2.639   4.692  1.00 30.12           O
ATOM   2060  N   TRP A 129       3.330   3.155   6.860  1.00 25.11           N
ATOM   2061  H   TRP A 129       3.645   3.037   7.781  1.00  0.42           H
ATOM   2062  CA  TRP A 129       2.169   4.001   6.607  1.00 23.45           C
ATOM   2063  HA  TRP A 129       1.354   3.361   6.305  1.00 73.52           H
ATOM   2064  CB  TRP A 129       1.769   4.747   7.881  1.00 22.44           C
ATOM   2065  HB2 TRP A 129       1.747   4.051   8.707  1.00 60.12           H
ATOM   2066  HB3 TRP A 129       2.500   5.516   8.084  1.00 42.25           H
ATOM   2067  CG  TRP A 129       0.423   5.399   7.790  1.00 72.22           C
ATOM   2068  CD1 TRP A 129      -0.463   5.307   6.755  1.00 55.11           C
ATOM   2069  CD2 TRP A 129      -0.189   6.244   8.771  1.00 65.24           C
ATOM   2070  CE3 TRP A 129       0.202   6.712  10.028  1.00 24.40           C
ATOM   2071  CE2 TRP A 129      -1.446   6.628   8.264  1.00  4.01           C
ATOM   2072  NE1 TRP A 129      -1.589   6.044   7.033  1.00 11.52           N
ATOM   2073  HD1 TRP A 129      -0.291   4.737   5.855  1.00 24.21           H
ATOM   2074  HE3 TRP A 129       1.158   6.441  10.452  1.00 30.34           H
ATOM   2075  CZ3 TRP A 129      -0.657   7.536  10.729  1.00 73.30           C
ATOM   2076  CZ2 TRP A 129      -2.311   7.458   8.972  1.00 42.22           C
ATOM   2077  HE1 TRP A 129      -2.369   6.136   6.446  1.00 63.22           H
ATOM   2078  HZ3 TRP A 129      -0.372   7.907  11.702  1.00  0.52           H
ATOM   2079  CH2 TRP A 129      -1.902   7.902  10.200  1.00 33.43           C
ATOM   2080  HZ2 TRP A 129      -3.274   7.749   8.578  1.00 21.32           H
ATOM   2081  HH2 TRP A 129      -2.541   8.547  10.783  1.00 53.24           H
ATOM   2082  C   TRP A 129       2.454   4.997   5.489  1.00 64.53           C
ATOM   2083  O   TRP A 129       1.733   5.048   4.492  1.00 22.43           O
ATOM   2084  N   ARG A 130       3.510   5.786   5.660  1.00 53.03           N
ATOM   2085  H   ARG A 130       4.046   5.698   6.475  1.00 31.04           H
ATOM   2086  CA  ARG A 130       3.889   6.781   4.664  1.00 53.11           C
ATOM   2087  HA  ARG A 130       3.038   7.424   4.496  1.00 34.14           H
ATOM   2088  CB  ARG A 130       5.057   7.626   5.175  1.00 22.11           C
ATOM   2089  HB2 ARG A 130       5.368   8.301   4.391  1.00  1.25           H
ATOM   2090  HB3 ARG A 130       4.724   8.202   6.025  1.00 40.32           H
ATOM   2091  CG  ARG A 130       6.263   6.804   5.600  1.00 31.23           C
ATOM   2092  HG2 ARG A 130       6.798   7.339   6.371  1.00 62.21           H
ATOM   2093  HG3 ARG A 130       5.921   5.856   5.988  1.00 24.32           H
ATOM   2094  CD  ARG A 130       7.205   6.551   4.433  1.00 15.23           C
ATOM   2095  HD2 ARG A 130       7.358   5.487   4.335  1.00 34.24           H
ATOM   2096  HD3 ARG A 130       6.749   6.934   3.532  1.00 63.51           H
ATOM   2097  NE  ARG A 130       8.499   7.200   4.624  1.00 53.42           N
ATOM   2098  HE  ARG A 130       8.593   7.811   5.384  1.00 32.33           H
ATOM   2099  CZ  ARG A 130       9.543   7.006   3.826  1.00 11.11           C
ATOM   2100  NH1 ARG A 130       9.445   6.186   2.789  1.00 65.11           N
ATOM   2101 HH11 ARG A 130       8.584   5.713   2.606  1.00 31.31           H
ATOM   2102 HH12 ARG A 130      10.233   6.042   2.189  1.00 10.30           H
ATOM   2103  NH2 ARG A 130      10.688   7.633   4.065  1.00 54.42           N
ATOM   2104 HH21 ARG A 130      10.765   8.253   4.846  1.00 73.34           H
ATOM   2105 HH22 ARG A 130      11.473   7.486   3.464  1.00 13.51           H
ATOM   2106  C   ARG A 130       4.268   6.114   3.345  1.00 23.53           C
ATOM   2107  O   ARG A 130       4.038   6.666   2.269  1.00 34.25           O
ATOM   2108  N   ASP A 131       4.852   4.924   3.437  1.00 34.42           N
ATOM   2109  H   ASP A 131       5.009   4.535   4.324  1.00 53.44           H
ATOM   2110  CA  ASP A 131       5.263   4.180   2.252  1.00 51.10           C
ATOM   2111  HA  ASP A 131       5.877   4.831   1.648  1.00 13.44           H
ATOM   2112  CB  ASP A 131       6.084   2.954   2.653  1.00 62.33           C
ATOM   2113  HB2 ASP A 131       6.232   2.961   3.723  1.00 54.00           H
ATOM   2114  HB3 ASP A 131       5.545   2.061   2.374  1.00 72.52           H
ATOM   2115  CG  ASP A 131       7.444   2.923   1.982  1.00 14.13           C
ATOM   2116  OD1 ASP A 131       8.019   4.009   1.758  1.00 64.54           O
ATOM   2117  OD2 ASP A 131       7.932   1.814   1.683  1.00 23.32           O
ATOM   2118  C   ASP A 131       4.050   3.750   1.432  1.00  3.04           C
ATOM   2119  O   ASP A 131       4.048   3.857   0.206  1.00 12.15           O
ATOM   2120  N   ALA A 132       3.022   3.262   2.118  1.00 13.22           N
ATOM   2121  H   ALA A 132       3.084   3.202   3.094  1.00 34.11           H
ATOM   2122  CA  ALA A 132       1.803   2.817   1.454  1.00 21.20           C
ATOM   2123  HA  ALA A 132       2.088   2.262   0.572  1.00 74.15           H
ATOM   2124  CB  ALA A 132       1.016   1.886   2.364  1.00 21.52           C
ATOM   2125  HB1 ALA A 132       1.692   1.188   2.837  1.00 71.04           H
ATOM   2126  HB2 ALA A 132       0.510   2.465   3.122  1.00 51.43           H
ATOM   2127  HB3 ALA A 132       0.288   1.342   1.780  1.00 11.14           H
ATOM   2128  C   ALA A 132       0.941   4.003   1.035  1.00 22.00           C
ATOM   2129  O   ALA A 132       0.353   4.004  -0.046  1.00 31.32           O
ATOM   2130  N   ALA A 133       0.871   5.011   1.898  1.00 52.31           N
ATOM   2131  H   ALA A 133       1.362   4.952   2.743  1.00  4.13           H
ATOM   2132  CA  ALA A 133       0.082   6.204   1.616  1.00 13.02           C
ATOM   2133  HA  ALA A 133      -0.938   5.895   1.435  1.00 63.34           H
ATOM   2134  CB  ALA A 133       0.085   7.136   2.819  1.00 25.42           C
ATOM   2135  HB1 ALA A 133       0.145   8.160   2.481  1.00 35.33           H
ATOM   2136  HB2 ALA A 133      -0.823   6.995   3.386  1.00 50.41           H
ATOM   2137  HB3 ALA A 133       0.938   6.913   3.444  1.00 13.02           H
ATOM   2138  C   ALA A 133       0.605   6.930   0.381  1.00 20.52           C
ATOM   2139  O   ALA A 133      -0.152   7.586  -0.334  1.00 54.12           O
ATOM   2140  N   THR A 134       1.906   6.808   0.136  1.00 60.21           N
ATOM   2141  H   THR A 134       2.457   6.271   0.743  1.00 45.14           H
ATOM   2142  CA  THR A 134       2.531   7.453  -1.011  1.00 41.55           C
ATOM   2143  HA  THR A 134       2.096   8.437  -1.119  1.00 24.33           H
ATOM   2144  CB  THR A 134       4.049   7.616  -0.807  1.00 21.41           C
ATOM   2145  HB  THR A 134       4.494   7.915  -1.745  1.00 74.24           H
ATOM   2146  OG1 THR A 134       4.624   6.371  -0.394  1.00 75.50           O
ATOM   2147  HG1 THR A 134       5.462   6.535   0.045  1.00 34.42           H
ATOM   2148  CG2 THR A 134       4.344   8.686   0.234  1.00 73.54           C
ATOM   2149 HG21 THR A 134       3.513   8.760   0.919  1.00 34.52           H
ATOM   2150 HG22 THR A 134       5.238   8.421   0.779  1.00 53.12           H
ATOM   2151 HG23 THR A 134       4.490   9.636  -0.259  1.00 21.34           H
ATOM   2152  C   THR A 134       2.284   6.661  -2.290  1.00 51.43           C
ATOM   2153  O   THR A 134       2.745   7.042  -3.367  1.00 31.04           O
ATOM   2154  N   TYR A 135       1.553   5.559  -2.166  1.00 25.03           N
ATOM   2155  H   TYR A 135       1.214   5.307  -1.282  1.00 12.54           H
ATOM   2156  CA  TYR A 135       1.246   4.712  -3.312  1.00 64.02           C
ATOM   2157  HA  TYR A 135       2.164   4.240  -3.631  1.00 21.42           H
ATOM   2158  CB  TYR A 135       0.242   3.628  -2.918  1.00 12.15           C
ATOM   2159  HB2 TYR A 135       0.736   2.899  -2.294  1.00 14.01           H
ATOM   2160  HB3 TYR A 135      -0.567   4.081  -2.363  1.00  4.15           H
ATOM   2161  CG  TYR A 135      -0.357   2.898  -4.099  1.00  1.52           C
ATOM   2162  CD1 TYR A 135      -1.728   2.692  -4.190  1.00 50.24           C
ATOM   2163  HD1 TYR A 135      -2.368   3.061  -3.402  1.00 52.32           H
ATOM   2164  CE1 TYR A 135      -2.280   2.026  -5.267  1.00 64.54           C
ATOM   2165  HE1 TYR A 135      -3.348   1.875  -5.321  1.00 62.02           H
ATOM   2166  CZ  TYR A 135      -1.459   1.556  -6.272  1.00 31.24           C
ATOM   2167  CE2 TYR A 135      -0.095   1.748  -6.204  1.00  1.12           C
ATOM   2168  HE2 TYR A 135       0.547   1.380  -6.990  1.00 65.30           H
ATOM   2169  CD2 TYR A 135       0.448   2.414  -5.122  1.00 41.55           C
ATOM   2170  HD2 TYR A 135       1.516   2.566  -5.066  1.00  4.41           H
ATOM   2171  OH  TYR A 135      -2.004   0.891  -7.346  1.00 43.24           O
ATOM   2172  HH  TYR A 135      -1.306   0.453  -7.839  1.00 25.35           H
ATOM   2173  C   TYR A 135       0.691   5.539  -4.468  1.00  3.34           C
ATOM   2174  O   TYR A 135       0.898   5.212  -5.635  1.00 72.03           O
ATOM   2175  N   ASN A 136      -0.014   6.614  -4.131  1.00 55.35           N
ATOM   2176  H   ASN A 136      -0.145   6.824  -3.183  1.00 21.50           H
ATOM   2177  CA  ASN A 136      -0.600   7.490  -5.140  1.00 11.11           C
ATOM   2178  HA  ASN A 136      -1.390   6.945  -5.633  1.00 74.15           H
ATOM   2179  CB  ASN A 136      -1.193   8.737  -4.480  1.00 44.03           C
ATOM   2180  HB2 ASN A 136      -1.926   9.173  -5.143  1.00 42.41           H
ATOM   2181  HB3 ASN A 136      -1.672   8.455  -3.555  1.00 74.33           H
ATOM   2182  CG  ASN A 136      -0.140   9.785  -4.175  1.00 40.34           C
ATOM   2183  OD1 ASN A 136      -0.026  10.790  -4.878  1.00 72.53           O
ATOM   2184  ND2 ASN A 136       0.636   9.555  -3.123  1.00  1.34           N
ATOM   2185 HD21 ASN A 136       0.488   8.734  -2.609  1.00 24.23           H
ATOM   2186 HD22 ASN A 136       1.325  10.217  -2.902  1.00 55.03           H
ATOM   2187  C   ASN A 136       0.441   7.896  -6.178  1.00 40.44           C
ATOM   2188  O   ASN A 136       0.120   8.093  -7.351  1.00  3.13           O
ATOM   2189  N   PHE A 137       1.689   8.020  -5.740  1.00 24.22           N
ATOM   2190  H   PHE A 137       1.883   7.850  -4.794  1.00 34.42           H
ATOM   2191  CA  PHE A 137       2.778   8.403  -6.631  1.00 23.12           C
ATOM   2192  HA  PHE A 137       2.619   9.429  -6.925  1.00 60.45           H
ATOM   2193  CB  PHE A 137       4.121   8.296  -5.905  1.00 21.30           C
ATOM   2194  HB2 PHE A 137       4.805   9.021  -6.319  1.00 61.13           H
ATOM   2195  HB3 PHE A 137       3.973   8.505  -4.856  1.00 72.23           H
ATOM   2196  CG  PHE A 137       4.759   6.941  -6.022  1.00  3.10           C
ATOM   2197  CD1 PHE A 137       6.058   6.810  -6.487  1.00 11.22           C
ATOM   2198  HD1 PHE A 137       6.613   7.695  -6.766  1.00 54.12           H
ATOM   2199  CE1 PHE A 137       6.648   5.565  -6.595  1.00 43.24           C
ATOM   2200  HE1 PHE A 137       7.661   5.478  -6.960  1.00 21.42           H
ATOM   2201  CZ  PHE A 137       5.941   4.434  -6.239  1.00 74.02           C
ATOM   2202  HZ  PHE A 137       6.400   3.460  -6.323  1.00  1.55           H
ATOM   2203  CE2 PHE A 137       4.645   4.551  -5.774  1.00 24.15           C
ATOM   2204  HE2 PHE A 137       4.090   3.668  -5.495  1.00 31.03           H
ATOM   2205  CD2 PHE A 137       4.060   5.798  -5.668  1.00  2.54           C
ATOM   2206  HD2 PHE A 137       3.047   5.888  -5.304  1.00 51.03           H
ATOM   2207  C   PHE A 137       2.792   7.528  -7.881  1.00 32.12           C
ATOM   2208  O   PHE A 137       2.215   6.441  -7.895  1.00 50.35           O
TER    2209      PHE A 137
ENDMDL
MODEL        2
ATOM      1  N   SER A   1       1.268  -0.072   0.089  1.00 53.20           N
ATOM      2  H   SER A   1       1.658  -0.091   0.988  1.00 13.51           H
ATOM      3  CA  SER A   1       2.142  -0.217  -1.069  1.00 73.02           C
ATOM      4  HA  SER A   1       2.529   0.760  -1.316  1.00 44.05           H
ATOM      5  CB  SER A   1       3.310  -1.148  -0.739  1.00 44.43           C
ATOM      6  HB2 SER A   1       3.035  -1.789   0.084  1.00 71.33           H
ATOM      7  HB3 SER A   1       3.542  -1.751  -1.605  1.00 74.31           H
ATOM      8  OG  SER A   1       4.464  -0.409  -0.376  1.00 52.22           O
ATOM      9  HG  SER A   1       5.192  -0.647  -0.954  1.00 62.33           H
ATOM     10  C   SER A   1       1.369  -0.758  -2.268  1.00 41.25           C
ATOM     11  O   SER A   1       1.400  -0.177  -3.353  1.00 73.42           O
ATOM     12  N   MET A   2       0.677  -1.874  -2.064  1.00 51.20           N
ATOM     13  H   MET A   2       0.691  -2.291  -1.177  1.00 43.41           H
ATOM     14  CA  MET A   2      -0.105  -2.493  -3.128  1.00 32.23           C
ATOM     15  HA  MET A   2       0.522  -2.559  -4.004  1.00 54.43           H
ATOM     16  CB  MET A   2      -0.536  -3.903  -2.718  1.00 53.23           C
ATOM     17  HB2 MET A   2      -0.787  -3.899  -1.668  1.00 50.01           H
ATOM     18  HB3 MET A   2      -1.411  -4.179  -3.288  1.00 62.22           H
ATOM     19  CG  MET A   2       0.535  -4.957  -2.949  1.00 14.22           C
ATOM     20  HG2 MET A   2       0.972  -4.800  -3.923  1.00 44.52           H
ATOM     21  HG3 MET A   2       1.297  -4.846  -2.192  1.00 21.30           H
ATOM     22  SD  MET A   2      -0.117  -6.636  -2.874  1.00 24.54           S
ATOM     23  CE  MET A   2      -1.007  -6.724  -4.425  1.00 63.35           C
ATOM     24  HE1 MET A   2      -1.429  -7.711  -4.543  1.00 63.41           H
ATOM     25  HE2 MET A   2      -1.800  -5.991  -4.428  1.00 24.14           H
ATOM     26  HE3 MET A   2      -0.328  -6.523  -5.241  1.00 73.24           H
ATOM     27  C   MET A   2      -1.332  -1.651  -3.462  1.00 10.53           C
ATOM     28  O   MET A   2      -1.355  -0.942  -4.467  1.00 44.10           O
ATOM     29  N   ASN A   3      -2.351  -1.733  -2.612  1.00 25.32           N
ATOM     30  H   ASN A   3      -2.273  -2.316  -1.828  1.00 10.25           H
ATOM     31  CA  ASN A   3      -3.581  -0.979  -2.818  1.00 13.40           C
ATOM     32  HA  ASN A   3      -3.570  -0.596  -3.827  1.00 40.43           H
ATOM     33  CB  ASN A   3      -4.798  -1.890  -2.645  1.00 50.02           C
ATOM     34  HB2 ASN A   3      -4.800  -2.291  -1.642  1.00 14.31           H
ATOM     35  HB3 ASN A   3      -5.698  -1.314  -2.800  1.00 45.44           H
ATOM     36  CG  ASN A   3      -4.795  -3.049  -3.623  1.00 35.31           C
ATOM     37  OD1 ASN A   3      -5.038  -2.870  -4.816  1.00 53.24           O
ATOM     38  ND2 ASN A   3      -4.520  -4.247  -3.119  1.00 54.14           N
ATOM     39 HD21 ASN A   3      -4.337  -4.315  -2.159  1.00 10.20           H
ATOM     40 HD22 ASN A   3      -4.511  -5.014  -3.729  1.00 54.13           H
ATOM     41  C   ASN A   3      -3.669   0.195  -1.847  1.00 20.00           C
ATOM     42  O   ASN A   3      -4.759   0.621  -1.469  1.00 13.32           O
ATOM     43  N   GLY A   4      -2.512   0.713  -1.447  1.00 45.45           N
ATOM     44  H   GLY A   4      -1.673   0.332  -1.782  1.00 43.51           H
ATOM     45  CA  GLY A   4      -2.479   1.833  -0.525  1.00 33.04           C
ATOM     46  HA2 GLY A   4      -1.677   2.497  -0.809  1.00 63.20           H
ATOM     47  HA3 GLY A   4      -3.416   2.367  -0.592  1.00  2.10           H
ATOM     48  C   GLY A   4      -2.269   1.395   0.911  1.00 22.12           C
ATOM     49  O   GLY A   4      -1.717   0.325   1.167  1.00 65.21           O
ATOM     50  N   VAL A   5      -2.709   2.225   1.852  1.00 65.30           N
ATOM     51  H   VAL A   5      -3.141   3.063   1.586  1.00 44.11           H
ATOM     52  CA  VAL A   5      -2.565   1.918   3.270  1.00 21.31           C
ATOM     53  HA  VAL A   5      -1.514   1.960   3.516  1.00  2.32           H
ATOM     54  CB  VAL A   5      -3.308   2.945   4.145  1.00 72.23           C
ATOM     55  HB  VAL A   5      -3.242   2.625   5.174  1.00 13.34           H
ATOM     56  CG1 VAL A   5      -2.658   4.315   4.029  1.00 22.12           C
ATOM     57 HG11 VAL A   5      -2.399   4.675   5.014  1.00 34.11           H
ATOM     58 HG12 VAL A   5      -1.764   4.240   3.428  1.00 70.55           H
ATOM     59 HG13 VAL A   5      -3.348   5.003   3.564  1.00 50.10           H
ATOM     60  CG2 VAL A   5      -4.778   3.009   3.758  1.00 70.11           C
ATOM     61 HG21 VAL A   5      -4.879   2.834   2.697  1.00 70.31           H
ATOM     62 HG22 VAL A   5      -5.327   2.254   4.301  1.00 24.23           H
ATOM     63 HG23 VAL A   5      -5.172   3.985   4.001  1.00 61.33           H
ATOM     64  C   VAL A   5      -3.091   0.522   3.586  1.00  2.12           C
ATOM     65  O   VAL A   5      -2.674  -0.104   4.561  1.00 20.12           O
ATOM     66  N   HIS A   6      -4.009   0.039   2.755  1.00  0.30           N
ATOM     67  H   HIS A   6      -4.301   0.586   1.996  1.00 62.30           H
ATOM     68  CA  HIS A   6      -4.592  -1.284   2.945  1.00 21.21           C
ATOM     69  HA  HIS A   6      -5.090  -1.293   3.902  1.00 14.44           H
ATOM     70  CB  HIS A   6      -5.616  -1.576   1.848  1.00 12.21           C
ATOM     71  HB2 HIS A   6      -5.107  -1.647   0.899  1.00 45.04           H
ATOM     72  HB3 HIS A   6      -6.104  -2.516   2.061  1.00 72.22           H
ATOM     73  CG  HIS A   6      -6.676  -0.525   1.723  1.00  4.41           C
ATOM     74  ND1 HIS A   6      -7.345   0.002   2.808  1.00 43.44           N
ATOM     75  CD2 HIS A   6      -7.179   0.099   0.633  1.00 54.33           C
ATOM     76  HD1 HIS A   6      -7.204  -0.248   3.744  1.00 64.30           H
ATOM     77  CE1 HIS A   6      -8.215   0.904   2.389  1.00 35.45           C
ATOM     78  NE2 HIS A   6      -8.135   0.982   1.073  1.00 23.24           N
ATOM     79  HD2 HIS A   6      -6.885  -0.066  -0.394  1.00 74.05           H
ATOM     80  HE1 HIS A   6      -8.880   1.479   3.016  1.00 10.12           H
ATOM     81  C   HIS A   6      -3.510  -2.360   2.946  1.00 45.42           C
ATOM     82  O   HIS A   6      -3.727  -3.473   3.425  1.00 52.35           O
ATOM     83  N   ASP A   7      -2.344  -2.019   2.406  1.00 33.50           N
ATOM     84  H   ASP A   7      -2.232  -1.117   2.041  1.00 51.32           H
ATOM     85  CA  ASP A   7      -1.228  -2.956   2.345  1.00 41.34           C
ATOM     86  HA  ASP A   7      -1.617  -3.916   2.041  1.00 44.23           H
ATOM     87  CB  ASP A   7      -0.198  -2.488   1.315  1.00 54.22           C
ATOM     88  HB2 ASP A   7      -0.713  -2.161   0.423  1.00 35.10           H
ATOM     89  HB3 ASP A   7       0.362  -1.661   1.726  1.00 53.25           H
ATOM     90  CG  ASP A   7       0.776  -3.584   0.931  1.00 74.25           C
ATOM     91  OD1 ASP A   7       1.965  -3.477   1.298  1.00 73.54           O
ATOM     92  OD2 ASP A   7       0.349  -4.550   0.264  1.00 53.55           O
ATOM     93  C   ASP A   7      -0.567  -3.104   3.712  1.00 52.05           C
ATOM     94  O   ASP A   7       0.090  -4.108   3.990  1.00 73.21           O
ATOM     95  N   LEU A   8      -0.744  -2.098   4.561  1.00 54.13           N
ATOM     96  H   LEU A   8      -1.277  -1.325   4.282  1.00 15.22           H
ATOM     97  CA  LEU A   8      -0.165  -2.115   5.899  1.00 25.43           C
ATOM     98  HA  LEU A   8       0.908  -2.179   5.795  1.00 63.53           H
ATOM     99  CB  LEU A   8      -0.517  -0.828   6.646  1.00 43.52           C
ATOM    100  HB2 LEU A   8      -1.576  -0.844   6.852  1.00 23.12           H
ATOM    101  HB3 LEU A   8       0.030  -0.827   7.578  1.00  2.31           H
ATOM    102  CG  LEU A   8      -0.202   0.479   5.916  1.00 74.22           C
ATOM    103  HG  LEU A   8      -0.470   0.375   4.873  1.00 34.33           H
ATOM    104  CD1 LEU A   8      -1.017   1.624   6.497  1.00 42.22           C
ATOM    105 HD11 LEU A   8      -2.068   1.382   6.443  1.00 41.21           H
ATOM    106 HD12 LEU A   8      -0.735   1.779   7.528  1.00 54.11           H
ATOM    107 HD13 LEU A   8      -0.825   2.525   5.932  1.00 33.32           H
ATOM    108  CD2 LEU A   8       1.286   0.788   5.992  1.00 73.41           C
ATOM    109 HD21 LEU A   8       1.827  -0.111   6.248  1.00  2.01           H
ATOM    110 HD22 LEU A   8       1.627   1.153   5.035  1.00 50.03           H
ATOM    111 HD23 LEU A   8       1.459   1.540   6.747  1.00  0.10           H
ATOM    112  C   LEU A   8      -0.655  -3.325   6.689  1.00  5.22           C
ATOM    113  O   LEU A   8      -1.702  -3.903   6.400  1.00 60.44           O
ATOM    114  N   PRO A   9       0.119  -3.716   7.713  1.00 14.21           N
ATOM    115  CA  PRO A   9      -0.218  -4.858   8.568  1.00 60.21           C
ATOM    116  HA  PRO A   9      -0.399  -5.750   7.986  1.00 42.25           H
ATOM    117  CB  PRO A   9       1.041  -5.048   9.418  1.00 14.13           C
ATOM    118  HB2 PRO A   9       0.762  -5.373  10.411  1.00 72.33           H
ATOM    119  HB3 PRO A   9       1.682  -5.785   8.959  1.00 42.42           H
ATOM    120  CG  PRO A   9       1.685  -3.705   9.445  1.00 25.23           C
ATOM    121  HG2 PRO A   9       1.269  -3.114  10.246  1.00 11.22           H
ATOM    122  HG3 PRO A   9       2.752  -3.813   9.572  1.00 25.45           H
ATOM    123  CD  PRO A   9       1.381  -3.073   8.116  1.00 54.44           C
ATOM    124  HD2 PRO A   9       1.252  -2.006   8.226  1.00 71.13           H
ATOM    125  HD3 PRO A   9       2.166  -3.289   7.406  1.00 11.51           H
ATOM    126  C   PRO A   9      -1.425  -4.581   9.457  1.00 11.24           C
ATOM    127  O   PRO A   9      -1.328  -3.846  10.440  1.00 11.12           O
ATOM    128  N   SER A  10      -2.562  -5.174   9.107  1.00 43.25           N
ATOM    129  H   SER A  10      -2.575  -5.748   8.312  1.00 35.34           H
ATOM    130  CA  SER A  10      -3.789  -4.988   9.872  1.00 40.53           C
ATOM    131  HA  SER A  10      -4.120  -3.970   9.725  1.00 71.32           H
ATOM    132  CB  SER A  10      -4.876  -5.942   9.373  1.00  2.10           C
ATOM    133  HB2 SER A  10      -5.631  -6.054  10.136  1.00 23.02           H
ATOM    134  HB3 SER A  10      -5.325  -5.535   8.479  1.00 74.13           H
ATOM    135  OG  SER A  10      -4.336  -7.217   9.074  1.00 71.55           O
ATOM    136  HG  SER A  10      -4.081  -7.248   8.149  1.00 60.24           H
ATOM    137  C   SER A  10      -3.541  -5.214  11.360  1.00 60.21           C
ATOM    138  O   SER A  10      -4.248  -4.672  12.208  1.00 53.12           O
ATOM    139  N   ASN A  11      -2.530  -6.020  11.669  1.00 73.31           N
ATOM    140  H   ASN A  11      -2.002  -6.423  10.948  1.00 33.33           H
ATOM    141  CA  ASN A  11      -2.188  -6.320  13.054  1.00 31.34           C
ATOM    142  HA  ASN A  11      -3.017  -6.856  13.492  1.00 61.21           H
ATOM    143  CB  ASN A  11      -0.939  -7.202  13.114  1.00 41.24           C
ATOM    144  HB2 ASN A  11      -1.185  -8.189  12.749  1.00  3.24           H
ATOM    145  HB3 ASN A  11      -0.172  -6.772  12.487  1.00 22.12           H
ATOM    146  CG  ASN A  11      -0.391  -7.335  14.521  1.00 11.45           C
ATOM    147  OD1 ASN A  11      -0.795  -8.220  15.276  1.00 51.33           O
ATOM    148  ND2 ASN A  11       0.534  -6.452  14.882  1.00 72.51           N
ATOM    149 HD21 ASN A  11       0.807  -5.775  14.229  1.00 42.23           H
ATOM    150 HD22 ASN A  11       0.906  -6.516  15.786  1.00 15.34           H
ATOM    151  C   ASN A  11      -1.957  -5.038  13.848  1.00 51.23           C
ATOM    152  O   ASN A  11      -2.483  -4.873  14.949  1.00 40.55           O
ATOM    153  N   VAL A  12      -1.167  -4.132  13.280  1.00 11.44           N
ATOM    154  H   VAL A  12      -0.777  -4.321  12.401  1.00 11.25           H
ATOM    155  CA  VAL A  12      -0.867  -2.863  13.933  1.00 14.20           C
ATOM    156  HA  VAL A  12      -0.863  -3.029  15.001  1.00 74.05           H
ATOM    157  CB  VAL A  12       0.519  -2.333  13.521  1.00 21.40           C
ATOM    158  HB  VAL A  12       1.195  -3.173  13.445  1.00 55.12           H
ATOM    159  CG1 VAL A  12       0.449  -1.654  12.162  1.00 63.01           C
ATOM    160 HG11 VAL A  12      -0.091  -0.723  12.252  1.00 21.31           H
ATOM    161 HG12 VAL A  12       1.450  -1.457  11.806  1.00 12.43           H
ATOM    162 HG13 VAL A  12      -0.061  -2.300  11.462  1.00  4.14           H
ATOM    163  CG2 VAL A  12       1.060  -1.380  14.576  1.00 51.12           C
ATOM    164 HG21 VAL A  12       1.327  -1.937  15.462  1.00 55.11           H
ATOM    165 HG22 VAL A  12       1.934  -0.876  14.191  1.00 51.40           H
ATOM    166 HG23 VAL A  12       0.303  -0.650  14.823  1.00 21.34           H
ATOM    167  C   VAL A  12      -1.920  -1.811  13.600  1.00 31.52           C
ATOM    168  O   VAL A  12      -2.188  -0.911  14.396  1.00 34.33           O
ATOM    169  N   LYS A  13      -2.515  -1.931  12.418  1.00 30.53           N
ATOM    170  H   LYS A  13      -2.258  -2.671  11.827  1.00 53.51           H
ATOM    171  CA  LYS A  13      -3.541  -0.993  11.979  1.00 62.13           C
ATOM    172  HA  LYS A  13      -3.059  -0.051  11.765  1.00 31.11           H
ATOM    173  CB  LYS A  13      -4.219  -1.506  10.706  1.00 22.12           C
ATOM    174  HB2 LYS A  13      -4.576  -2.510  10.882  1.00 23.14           H
ATOM    175  HB3 LYS A  13      -5.061  -0.868  10.479  1.00 32.45           H
ATOM    176  CG  LYS A  13      -3.301  -1.531   9.496  1.00 32.40           C
ATOM    177  HG2 LYS A  13      -2.538  -0.778   9.618  1.00  2.54           H
ATOM    178  HG3 LYS A  13      -2.839  -2.506   9.426  1.00 34.13           H
ATOM    179  CD  LYS A  13      -4.064  -1.254   8.212  1.00 52.13           C
ATOM    180  HD2 LYS A  13      -4.554  -0.295   8.294  1.00 45.33           H
ATOM    181  HD3 LYS A  13      -3.367  -1.235   7.386  1.00 40.11           H
ATOM    182  CE  LYS A  13      -5.116  -2.320   7.947  1.00 62.34           C
ATOM    183  HE2 LYS A  13      -4.677  -3.097   7.339  1.00 21.05           H
ATOM    184  HE3 LYS A  13      -5.432  -2.738   8.891  1.00 13.52           H
ATOM    185  NZ  LYS A  13      -6.303  -1.765   7.240  1.00 51.03           N
ATOM    186  HZ1 LYS A  13      -7.133  -1.784   7.866  1.00 33.11           H
ATOM    187  HZ2 LYS A  13      -6.121  -0.782   6.953  1.00  1.34           H
ATOM    188  HZ3 LYS A  13      -6.510  -2.329   6.391  1.00 62.33           H
ATOM    189  C   LYS A  13      -4.583  -0.776  13.071  1.00 55.04           C
ATOM    190  O   LYS A  13      -5.045   0.344  13.286  1.00  3.23           O
ATOM    191  N   GLU A  14      -4.949  -1.854  13.757  1.00 62.42           N
ATOM    192  H   GLU A  14      -4.545  -2.720  13.538  1.00 72.10           H
ATOM    193  CA  GLU A  14      -5.937  -1.780  14.827  1.00 44.22           C
ATOM    194  HA  GLU A  14      -6.891  -1.544  14.381  1.00 10.52           H
ATOM    195  CB  GLU A  14      -6.044  -3.126  15.547  1.00 40.33           C
ATOM    196  HB2 GLU A  14      -5.089  -3.358  15.994  1.00 62.51           H
ATOM    197  HB3 GLU A  14      -6.786  -3.044  16.327  1.00 30.12           H
ATOM    198  CG  GLU A  14      -6.437  -4.275  14.634  1.00 51.24           C
ATOM    199  HG2 GLU A  14      -7.514  -4.340  14.601  1.00 33.04           H
ATOM    200  HG3 GLU A  14      -6.060  -4.075  13.641  1.00 11.44           H
ATOM    201  CD  GLU A  14      -5.886  -5.607  15.102  1.00 24.32           C
ATOM    202  OE1 GLU A  14      -6.127  -5.970  16.273  1.00 75.25           O
ATOM    203  OE2 GLU A  14      -5.212  -6.287  14.300  1.00 54.25           O
ATOM    204  C   GLU A  14      -5.575  -0.684  15.825  1.00 14.13           C
ATOM    205  O   GLU A  14      -6.399   0.172  16.149  1.00 63.41           O
ATOM    206  N   ALA A  15      -4.338  -0.718  16.310  1.00 14.31           N
ATOM    207  H   ALA A  15      -3.728  -1.425  16.014  1.00 51.42           H
ATOM    208  CA  ALA A  15      -3.867   0.272  17.270  1.00  1.53           C
ATOM    209  HA  ALA A  15      -4.645   0.422  18.005  1.00 31.21           H
ATOM    210  CB  ALA A  15      -2.629  -0.239  17.991  1.00 25.20           C
ATOM    211  HB1 ALA A  15      -1.899  -0.566  17.265  1.00 21.31           H
ATOM    212  HB2 ALA A  15      -2.208   0.554  18.592  1.00 72.22           H
ATOM    213  HB3 ALA A  15      -2.899  -1.068  18.628  1.00 75.31           H
ATOM    214  C   ALA A  15      -3.571   1.603  16.586  1.00 15.04           C
ATOM    215  O   ALA A  15      -3.652   2.664  17.208  1.00 74.43           O
ATOM    216  N   LEU A  16      -3.228   1.541  15.305  1.00 70.43           N
ATOM    217  H   LEU A  16      -3.181   0.667  14.864  1.00 44.10           H
ATOM    218  CA  LEU A  16      -2.919   2.741  14.536  1.00 55.41           C
ATOM    219  HA  LEU A  16      -2.082   3.232  15.010  1.00 73.03           H
ATOM    220  CB  LEU A  16      -2.533   2.369  13.104  1.00 74.55           C
ATOM    221  HB2 LEU A  16      -1.478   2.143  13.094  1.00 72.33           H
ATOM    222  HB3 LEU A  16      -3.092   1.484  12.831  1.00  3.10           H
ATOM    223  CG  LEU A  16      -2.794   3.435  12.039  1.00 62.10           C
ATOM    224  HG  LEU A  16      -3.785   3.843  12.182  1.00 70.20           H
ATOM    225  CD1 LEU A  16      -1.795   4.574  12.169  1.00  1.22           C
ATOM    226 HD11 LEU A  16      -2.100   5.395  11.537  1.00 74.20           H
ATOM    227 HD12 LEU A  16      -1.759   4.905  13.197  1.00 43.54           H
ATOM    228 HD13 LEU A  16      -0.817   4.232  11.867  1.00 65.53           H
ATOM    229  CD2 LEU A  16      -2.731   2.825  10.646  1.00 20.33           C
ATOM    230 HD21 LEU A  16      -1.746   2.415  10.477  1.00 72.01           H
ATOM    231 HD22 LEU A  16      -3.467   2.039  10.564  1.00 21.42           H
ATOM    232 HD23 LEU A  16      -2.935   3.587   9.910  1.00 52.44           H
ATOM    233  C   LEU A  16      -4.107   3.699  14.522  1.00 63.02           C
ATOM    234  O   LEU A  16      -3.983   4.862  14.905  1.00 41.52           O
ATOM    235  N   ARG A  17      -5.257   3.201  14.080  1.00 62.11           N
ATOM    236  H   ARG A  17      -5.293   2.266  13.788  1.00 24.12           H
ATOM    237  CA  ARG A  17      -6.467   4.012  14.017  1.00 23.11           C
ATOM    238  HA  ARG A  17      -6.194   4.986  13.639  1.00 72.32           H
ATOM    239  CB  ARG A  17      -7.484   3.376  13.068  1.00 42.03           C
ATOM    240  HB2 ARG A  17      -8.419   3.910  13.150  1.00 11.13           H
ATOM    241  HB3 ARG A  17      -7.117   3.463  12.056  1.00  0.01           H
ATOM    242  CG  ARG A  17      -7.748   1.907  13.354  1.00 74.12           C
ATOM    243  HG2 ARG A  17      -7.035   1.558  14.086  1.00 15.24           H
ATOM    244  HG3 ARG A  17      -8.750   1.801  13.744  1.00 63.42           H
ATOM    245  CD  ARG A  17      -7.614   1.062  12.097  1.00 73.41           C
ATOM    246  HD2 ARG A  17      -7.127   1.650  11.334  1.00 60.13           H
ATOM    247  HD3 ARG A  17      -7.010   0.196  12.324  1.00 12.14           H
ATOM    248  NE  ARG A  17      -8.912   0.617  11.596  1.00 63.55           N
ATOM    249  HE  ARG A  17      -9.216  -0.277  11.855  1.00 34.45           H
ATOM    250  CZ  ARG A  17      -9.690   1.356  10.814  1.00 75.14           C
ATOM    251  NH1 ARG A  17      -9.305   2.570  10.445  1.00 24.33           N
ATOM    252 HH11 ARG A  17      -8.425   2.930  10.756  1.00 31.41           H
ATOM    253 HH12 ARG A  17      -9.892   3.124   9.855  1.00 33.04           H
ATOM    254  NH2 ARG A  17     -10.858   0.881  10.398  1.00 43.10           N
ATOM    255 HH21 ARG A  17     -11.152  -0.034  10.673  1.00  1.54           H
ATOM    256 HH22 ARG A  17     -11.443   1.438   9.810  1.00 50.32           H
ATOM    257  C   ARG A  17      -7.083   4.177  15.403  1.00  1.32           C
ATOM    258  O   ARG A  17      -7.646   5.224  15.724  1.00 44.42           O
ATOM    259  N   LYS A  18      -6.973   3.136  16.222  1.00 51.42           N
ATOM    260  H   LYS A  18      -6.513   2.329  15.909  1.00 71.22           H
ATOM    261  CA  LYS A  18      -7.518   3.165  17.574  1.00 71.11           C
ATOM    262  HA  LYS A  18      -8.583   3.328  17.499  1.00 25.12           H
ATOM    263  CB  LYS A  18      -7.267   1.828  18.276  1.00 45.35           C
ATOM    264  HB2 LYS A  18      -7.787   1.050  17.738  1.00 61.43           H
ATOM    265  HB3 LYS A  18      -6.206   1.620  18.257  1.00 34.22           H
ATOM    266  CG  LYS A  18      -7.732   1.803  19.721  1.00 12.10           C
ATOM    267  HG2 LYS A  18      -8.512   2.539  19.852  1.00 70.54           H
ATOM    268  HG3 LYS A  18      -8.120   0.820  19.948  1.00 52.15           H
ATOM    269  CD  LYS A  18      -6.595   2.118  20.679  1.00 71.53           C
ATOM    270  HD2 LYS A  18      -5.842   1.348  20.595  1.00 41.32           H
ATOM    271  HD3 LYS A  18      -6.167   3.074  20.413  1.00 22.15           H
ATOM    272  CE  LYS A  18      -7.080   2.175  22.119  1.00  4.14           C
ATOM    273  HE2 LYS A  18      -6.258   2.477  22.750  1.00  3.20           H
ATOM    274  HE3 LYS A  18      -7.874   2.904  22.189  1.00 24.13           H
ATOM    275  NZ  LYS A  18      -7.590   0.856  22.586  1.00  4.22           N
ATOM    276  HZ1 LYS A  18      -8.618   0.799  22.441  1.00 61.34           H
ATOM    277  HZ2 LYS A  18      -7.132   0.088  22.055  1.00 22.32           H
ATOM    278  HZ3 LYS A  18      -7.386   0.732  23.599  1.00 52.43           H
ATOM    279  C   LYS A  18      -6.902   4.301  18.385  1.00 73.42           C
ATOM    280  O   LYS A  18      -7.573   4.925  19.205  1.00 13.32           O
ATOM    281  N   GLY A  19      -5.621   4.564  18.148  1.00 25.43           N
ATOM    282  H   GLY A  19      -5.135   4.033  17.483  1.00 73.55           H
ATOM    283  CA  GLY A  19      -4.937   5.625  18.864  1.00 63.11           C
ATOM    284  HA2 GLY A  19      -4.315   6.170  18.169  1.00 13.24           H
ATOM    285  HA3 GLY A  19      -5.674   6.298  19.277  1.00 61.12           H
ATOM    286  C   GLY A  19      -4.069   5.099  19.991  1.00 55.34           C
ATOM    287  O   GLY A  19      -4.041   3.898  20.253  1.00 61.45           O
ATOM    288  N   GLY A  20      -3.358   6.002  20.659  1.00 51.42           N
ATOM    289  H   GLY A  20      -3.421   6.947  20.406  1.00 44.34           H
ATOM    290  CA  GLY A  20      -2.494   5.603  21.754  1.00 11.43           C
ATOM    291  HA2 GLY A  20      -3.071   5.028  22.463  1.00 54.42           H
ATOM    292  HA3 GLY A  20      -1.701   4.983  21.364  1.00 24.11           H
ATOM    293  C   GLY A  20      -1.880   6.790  22.470  1.00 44.02           C
ATOM    294  O   GLY A  20      -2.098   7.939  22.084  1.00 21.32           O
ATOM    295  N   LYS A  21      -1.109   6.514  23.517  1.00 75.33           N
ATOM    296  H   LYS A  21      -0.973   5.578  23.776  1.00 71.33           H
ATOM    297  CA  LYS A  21      -0.461   7.567  24.289  1.00 31.54           C
ATOM    298  HA  LYS A  21      -0.806   8.517  23.910  1.00 31.44           H
ATOM    299  CB  LYS A  21      -0.842   7.451  25.767  1.00 11.41           C
ATOM    300  HB2 LYS A  21      -1.869   7.765  25.887  1.00 24.13           H
ATOM    301  HB3 LYS A  21      -0.753   6.418  26.070  1.00 25.00           H
ATOM    302  CG  LYS A  21       0.025   8.294  26.686  1.00  0.23           C
ATOM    303  HG2 LYS A  21       0.408   9.138  26.132  1.00 53.13           H
ATOM    304  HG3 LYS A  21      -0.578   8.647  27.511  1.00 24.44           H
ATOM    305  CD  LYS A  21       1.195   7.496  27.236  1.00 64.14           C
ATOM    306  HD2 LYS A  21       1.145   6.488  26.851  1.00 43.24           H
ATOM    307  HD3 LYS A  21       2.118   7.960  26.916  1.00 71.20           H
ATOM    308  CE  LYS A  21       1.169   7.443  28.755  1.00 23.44           C
ATOM    309  HE2 LYS A  21       1.284   8.444  29.140  1.00 50.42           H
ATOM    310  HE3 LYS A  21       0.217   7.042  29.072  1.00  4.40           H
ATOM    311  NZ  LYS A  21       2.260   6.587  29.299  1.00 21.12           N
ATOM    312  HZ1 LYS A  21       2.469   6.856  30.282  1.00 45.41           H
ATOM    313  HZ2 LYS A  21       1.974   5.587  29.279  1.00 52.12           H
ATOM    314  HZ3 LYS A  21       3.122   6.701  28.729  1.00 42.34           H
ATOM    315  C   LYS A  21       1.055   7.498  24.138  1.00 61.34           C
ATOM    316  O   LYS A  21       1.637   6.413  24.102  1.00 21.34           O
ATOM    317  N   LEU A  22       1.690   8.661  24.050  1.00 54.55           N
ATOM    318  H   LEU A  22       1.172   9.493  24.084  1.00 61.53           H
ATOM    319  CA  LEU A  22       3.139   8.733  23.903  1.00  3.43           C
ATOM    320  HA  LEU A  22       3.564   7.863  24.381  1.00 10.11           H
ATOM    321  CB  LEU A  22       3.523   8.726  22.423  1.00 42.25           C
ATOM    322  HB2 LEU A  22       2.755   9.254  21.879  1.00 14.13           H
ATOM    323  HB3 LEU A  22       4.460   9.255  22.322  1.00  4.12           H
ATOM    324  CG  LEU A  22       3.690   7.349  21.779  1.00 53.21           C
ATOM    325  HG  LEU A  22       2.828   6.741  22.018  1.00 64.40           H
ATOM    326  CD1 LEU A  22       3.770   7.474  20.265  1.00 30.44           C
ATOM    327 HD11 LEU A  22       4.614   8.093  19.999  1.00 32.14           H
ATOM    328 HD12 LEU A  22       3.892   6.493  19.830  1.00 75.15           H
ATOM    329 HD13 LEU A  22       2.862   7.923  19.892  1.00 13.35           H
ATOM    330  CD2 LEU A  22       4.927   6.651  22.325  1.00 51.40           C
ATOM    331 HD21 LEU A  22       4.819   6.509  23.390  1.00  3.11           H
ATOM    332 HD22 LEU A  22       5.041   5.692  21.843  1.00 31.42           H
ATOM    333 HD23 LEU A  22       5.798   7.258  22.129  1.00  4.30           H
ATOM    334  C   LEU A  22       3.693   9.984  24.578  1.00 43.21           C
ATOM    335  O   LEU A  22       2.938  10.844  25.033  1.00 63.31           O
ATOM    336  N   LYS A  23       5.017  10.081  24.637  1.00 22.25           N
ATOM    337  H   LYS A  23       5.566   9.363  24.257  1.00 62.10           H
ATOM    338  CA  LYS A  23       5.674  11.228  25.253  1.00 61.21           C
ATOM    339  HA  LYS A  23       4.907  11.907  25.592  1.00 11.10           H
ATOM    340  CB  LYS A  23       6.509  10.779  26.454  1.00  2.24           C
ATOM    341  HB2 LYS A  23       6.653   9.710  26.399  1.00 52.23           H
ATOM    342  HB3 LYS A  23       7.473  11.266  26.410  1.00 52.04           H
ATOM    343  CG  LYS A  23       5.872  11.106  27.794  1.00 61.01           C
ATOM    344  HG2 LYS A  23       4.875  10.693  27.818  1.00 34.14           H
ATOM    345  HG3 LYS A  23       6.466  10.665  28.582  1.00 71.32           H
ATOM    346  CD  LYS A  23       5.788  12.606  28.020  1.00  2.23           C
ATOM    347  HD2 LYS A  23       5.387  13.074  27.134  1.00 75.43           H
ATOM    348  HD3 LYS A  23       5.134  12.799  28.859  1.00 71.21           H
ATOM    349  CE  LYS A  23       7.156  13.203  28.313  1.00 22.01           C
ATOM    350  HE2 LYS A  23       7.842  12.896  27.538  1.00 13.11           H
ATOM    351  HE3 LYS A  23       7.072  14.280  28.313  1.00 31.33           H
ATOM    352  NZ  LYS A  23       7.685  12.758  29.632  1.00 31.22           N
ATOM    353  HZ1 LYS A  23       6.899  12.567  30.286  1.00 31.31           H
ATOM    354  HZ2 LYS A  23       8.245  11.889  29.518  1.00 44.12           H
ATOM    355  HZ3 LYS A  23       8.291  13.497  30.042  1.00 11.02           H
ATOM    356  C   LYS A  23       6.562  11.952  24.245  1.00 33.34           C
ATOM    357  O   LYS A  23       7.499  11.370  23.698  1.00 14.20           O
ATOM    358  N   VAL A  24       6.261  13.224  24.006  1.00  4.31           N
ATOM    359  H   VAL A  24       5.503  13.632  24.473  1.00 12.43           H
ATOM    360  CA  VAL A  24       7.034  14.028  23.066  1.00 13.35           C
ATOM    361  HA  VAL A  24       7.773  13.388  22.608  1.00 61.21           H
ATOM    362  CB  VAL A  24       6.138  14.607  21.954  1.00 25.55           C
ATOM    363  HB  VAL A  24       5.475  13.826  21.612  1.00 62.12           H
ATOM    364  CG1 VAL A  24       5.291  15.749  22.492  1.00 54.55           C
ATOM    365 HG11 VAL A  24       5.918  16.611  22.667  1.00 55.20           H
ATOM    366 HG12 VAL A  24       4.527  16.001  21.770  1.00 32.35           H
ATOM    367 HG13 VAL A  24       4.825  15.448  23.418  1.00  5.05           H
ATOM    368  CG2 VAL A  24       6.983  15.067  20.776  1.00 24.41           C
ATOM    369 HG21 VAL A  24       7.249  14.214  20.169  1.00 61.21           H
ATOM    370 HG22 VAL A  24       6.419  15.770  20.182  1.00 64.04           H
ATOM    371 HG23 VAL A  24       7.882  15.542  21.141  1.00 15.51           H
ATOM    372  C   VAL A  24       7.745  15.174  23.778  1.00 31.33           C
ATOM    373  O   VAL A  24       7.183  15.808  24.672  1.00 41.05           O
ATOM    374  N   PHE A  25       8.985  15.434  23.376  1.00 35.04           N
ATOM    375  H   PHE A  25       9.378  14.893  22.660  1.00 41.24           H
ATOM    376  CA  PHE A  25       9.774  16.503  23.976  1.00 11.42           C
ATOM    377  HA  PHE A  25       9.183  16.951  24.760  1.00 32.11           H
ATOM    378  CB  PHE A  25      11.060  15.938  24.583  1.00 41.25           C
ATOM    379  HB2 PHE A  25      11.556  15.323  23.847  1.00 20.33           H
ATOM    380  HB3 PHE A  25      11.709  16.756  24.858  1.00 32.24           H
ATOM    381  CG  PHE A  25      10.827  15.098  25.806  1.00 64.04           C
ATOM    382  CD1 PHE A  25      10.953  13.719  25.749  1.00 15.32           C
ATOM    383  HD1 PHE A  25      11.221  13.249  24.813  1.00 12.23           H
ATOM    384  CE1 PHE A  25      10.739  12.943  26.873  1.00 45.11           C
ATOM    385  HE1 PHE A  25      10.840  11.869  26.815  1.00 52.44           H
ATOM    386  CZ  PHE A  25      10.396  13.542  28.069  1.00 43.41           C
ATOM    387  HZ  PHE A  25      10.230  12.938  28.948  1.00  1.01           H
ATOM    388  CE2 PHE A  25      10.269  14.916  28.139  1.00 61.05           C
ATOM    389  HE2 PHE A  25      10.001  15.387  29.072  1.00 34.14           H
ATOM    390  CD2 PHE A  25      10.483  15.687  27.012  1.00 71.14           C
ATOM    391  HD2 PHE A  25      10.382  16.761  27.067  1.00 30.25           H
ATOM    392  C   PHE A  25      10.113  17.574  22.943  1.00  0.02           C
ATOM    393  O   PHE A  25      11.017  17.399  22.125  1.00 41.50           O
ATOM    394  N   LEU A  26       9.381  18.682  22.987  1.00 64.05           N
ATOM    395  H   LEU A  26       8.675  18.763  23.661  1.00 43.23           H
ATOM    396  CA  LEU A  26       9.603  19.782  22.055  1.00 41.24           C
ATOM    397  HA  LEU A  26      10.406  19.498  21.391  1.00 23.43           H
ATOM    398  CB  LEU A  26       8.342  20.039  21.229  1.00 75.15           C
ATOM    399  HB2 LEU A  26       7.498  19.667  21.789  1.00 12.34           H
ATOM    400  HB3 LEU A  26       8.243  21.108  21.100  1.00 65.54           H
ATOM    401  CG  LEU A  26       8.304  19.393  19.843  1.00 55.30           C
ATOM    402  HG  LEU A  26       9.310  19.333  19.453  1.00 25.43           H
ATOM    403  CD1 LEU A  26       7.748  17.980  19.928  1.00 51.24           C
ATOM    404 HD11 LEU A  26       8.375  17.385  20.574  1.00 24.22           H
ATOM    405 HD12 LEU A  26       6.745  18.011  20.328  1.00 62.03           H
ATOM    406 HD13 LEU A  26       7.728  17.541  18.941  1.00  5.30           H
ATOM    407  CD2 LEU A  26       7.476  20.237  18.884  1.00 65.01           C
ATOM    408 HD21 LEU A  26       7.882  21.237  18.843  1.00 51.11           H
ATOM    409 HD22 LEU A  26       7.507  19.796  17.899  1.00 75.33           H
ATOM    410 HD23 LEU A  26       6.454  20.277  19.229  1.00 21.24           H
ATOM    411  C   LEU A  26      10.006  21.052  22.797  1.00 14.23           C
ATOM    412  O   LEU A  26       9.816  21.180  24.007  1.00 35.10           O
ATOM    413  N   PRO A  27      10.573  22.016  22.057  1.00  4.13           N
ATOM    414  CA  PRO A  27      11.012  23.295  22.624  1.00 31.24           C
ATOM    415  HA  PRO A  27      11.673  23.149  23.466  1.00  2.51           H
ATOM    416  CB  PRO A  27      11.782  23.947  21.474  1.00 43.41           C
ATOM    417  HB2 PRO A  27      11.630  25.017  21.496  1.00 14.34           H
ATOM    418  HB3 PRO A  27      12.835  23.726  21.569  1.00 13.34           H
ATOM    419  CG  PRO A  27      11.208  23.340  20.241  1.00 41.02           C
ATOM    420  HG2 PRO A  27      10.335  23.894  19.931  1.00 32.51           H
ATOM    421  HG3 PRO A  27      11.949  23.335  19.455  1.00  1.21           H
ATOM    422  CD  PRO A  27      10.831  21.932  20.610  1.00 54.02           C
ATOM    423  HD2 PRO A  27       9.942  21.628  20.077  1.00 33.32           H
ATOM    424  HD3 PRO A  27      11.647  21.256  20.403  1.00 71.14           H
ATOM    425  C   PRO A  27       9.840  24.174  23.047  1.00 72.10           C
ATOM    426  O   PRO A  27       9.919  24.892  24.043  1.00 32.43           O
ATOM    427  N   GLU A  28       8.754  24.112  22.283  1.00 73.21           N
ATOM    428  H   GLU A  28       8.752  23.520  21.502  1.00 54.34           H
ATOM    429  CA  GLU A  28       7.566  24.904  22.579  1.00 33.44           C
ATOM    430  HA  GLU A  28       7.891  25.865  22.946  1.00  1.22           H
ATOM    431  CB  GLU A  28       6.734  25.111  21.312  1.00 61.42           C
ATOM    432  HB2 GLU A  28       6.900  24.276  20.646  1.00  4.43           H
ATOM    433  HB3 GLU A  28       5.689  25.140  21.583  1.00 40.23           H
ATOM    434  CG  GLU A  28       7.070  26.391  20.566  1.00 14.32           C
ATOM    435  HG2 GLU A  28       8.116  26.613  20.711  1.00 43.42           H
ATOM    436  HG3 GLU A  28       6.877  26.241  19.514  1.00 14.41           H
ATOM    437  CD  GLU A  28       6.253  27.576  21.045  1.00  2.10           C
ATOM    438  OE1 GLU A  28       6.845  28.502  21.639  1.00 35.13           O
ATOM    439  OE2 GLU A  28       5.024  27.578  20.826  1.00 31.41           O
ATOM    440  C   GLU A  28       6.717  24.229  23.653  1.00 14.44           C
ATOM    441  O   GLU A  28       6.059  24.897  24.451  1.00 13.34           O
ATOM    442  N   LYS A  29       6.736  22.901  23.667  1.00 72.12           N
ATOM    443  H   LYS A  29       7.280  22.424  23.005  1.00 50.23           H
ATOM    444  CA  LYS A  29       5.969  22.134  24.642  1.00 64.13           C
ATOM    445  HA  LYS A  29       5.912  22.715  25.550  1.00 72.14           H
ATOM    446  CB  LYS A  29       4.553  21.880  24.122  1.00 73.14           C
ATOM    447  HB2 LYS A  29       4.054  21.196  24.792  1.00 75.44           H
ATOM    448  HB3 LYS A  29       4.013  22.816  24.110  1.00 44.23           H
ATOM    449  CG  LYS A  29       4.515  21.291  22.722  1.00 20.53           C
ATOM    450  HG2 LYS A  29       5.425  20.736  22.550  1.00 23.44           H
ATOM    451  HG3 LYS A  29       3.666  20.626  22.644  1.00  0.32           H
ATOM    452  CD  LYS A  29       4.393  22.374  21.664  1.00 71.00           C
ATOM    453  HD2 LYS A  29       3.517  22.970  21.871  1.00 52.42           H
ATOM    454  HD3 LYS A  29       5.273  23.000  21.699  1.00  3.10           H
ATOM    455  CE  LYS A  29       4.264  21.779  20.270  1.00 41.41           C
ATOM    456  HE2 LYS A  29       5.239  21.763  19.808  1.00  4.31           H
ATOM    457  HE3 LYS A  29       3.890  20.770  20.357  1.00 63.13           H
ATOM    458  NZ  LYS A  29       3.335  22.568  19.414  1.00  4.40           N
ATOM    459  HZ1 LYS A  29       3.557  22.414  18.409  1.00 33.35           H
ATOM    460  HZ2 LYS A  29       2.353  22.277  19.590  1.00 15.02           H
ATOM    461  HZ3 LYS A  29       3.428  23.582  19.626  1.00  3.52           H
ATOM    462  C   LYS A  29       6.655  20.807  24.950  1.00 72.51           C
ATOM    463  O   LYS A  29       7.249  20.186  24.069  1.00 32.20           O
ATOM    464  N   GLU A  30       6.566  20.377  26.205  1.00 43.30           N
ATOM    465  H   GLU A  30       6.079  20.917  26.862  1.00 70.11           H
ATOM    466  CA  GLU A  30       7.178  19.123  26.627  1.00 21.14           C
ATOM    467  HA  GLU A  30       6.950  18.375  25.883  1.00 15.21           H
ATOM    468  CB  GLU A  30       8.697  19.278  26.726  1.00 41.23           C
ATOM    469  HB2 GLU A  30       9.133  18.312  26.931  1.00 22.34           H
ATOM    470  HB3 GLU A  30       9.072  19.638  25.779  1.00 73.54           H
ATOM    471  CG  GLU A  30       9.141  20.244  27.811  1.00  2.04           C
ATOM    472  HG2 GLU A  30       9.004  21.254  27.455  1.00 21.01           H
ATOM    473  HG3 GLU A  30       8.530  20.087  28.688  1.00 74.34           H
ATOM    474  CD  GLU A  30      10.596  20.060  28.196  1.00  3.12           C
ATOM    475  OE1 GLU A  30      11.386  19.619  27.335  1.00 50.42           O
ATOM    476  OE2 GLU A  30      10.945  20.356  29.358  1.00 44.41           O
ATOM    477  C   GLU A  30       6.614  18.668  27.971  1.00 64.15           C
ATOM    478  O   GLU A  30       5.626  19.215  28.460  1.00 74.25           O
ATOM    479  N   LYS A  31       7.250  17.662  28.562  1.00  2.42           N
ATOM    480  H   LYS A  31       8.033  17.267  28.123  1.00 51.42           H
ATOM    481  CA  LYS A  31       6.815  17.132  29.849  1.00 54.32           C
ATOM    482  HA  LYS A  31       7.222  16.138  29.953  1.00  2.33           H
ATOM    483  CB  LYS A  31       7.339  18.008  30.989  1.00 43.44           C
ATOM    484  HB2 LYS A  31       7.091  17.541  31.930  1.00 71.42           H
ATOM    485  HB3 LYS A  31       8.414  18.081  30.905  1.00  2.02           H
ATOM    486  CG  LYS A  31       6.765  19.415  30.989  1.00 63.34           C
ATOM    487  HG2 LYS A  31       7.282  20.005  30.246  1.00 22.15           H
ATOM    488  HG3 LYS A  31       5.714  19.364  30.743  1.00 50.51           H
ATOM    489  CD  LYS A  31       6.924  20.082  32.345  1.00 70.25           C
ATOM    490  HD2 LYS A  31       6.478  21.065  32.307  1.00 21.41           H
ATOM    491  HD3 LYS A  31       6.420  19.484  33.091  1.00  3.12           H
ATOM    492  CE  LYS A  31       8.389  20.222  32.729  1.00 70.32           C
ATOM    493  HE2 LYS A  31       8.848  19.245  32.706  1.00  4.51           H
ATOM    494  HE3 LYS A  31       8.876  20.865  32.011  1.00 12.30           H
ATOM    495  NZ  LYS A  31       8.552  20.803  34.090  1.00 22.22           N
ATOM    496  HZ1 LYS A  31       8.409  20.068  34.812  1.00 23.41           H
ATOM    497  HZ2 LYS A  31       9.508  21.198  34.198  1.00 64.12           H
ATOM    498  HZ3 LYS A  31       7.856  21.561  34.241  1.00 45.22           H
ATOM    499  C   LYS A  31       5.293  17.050  29.916  1.00 20.42           C
ATOM    500  O   LYS A  31       4.692  17.344  30.949  1.00 61.51           O
ATOM    501  N   GLU A  32       4.677  16.646  28.809  1.00  1.32           N
ATOM    502  H   GLU A  32       5.211  16.426  28.018  1.00 42.23           H
ATOM    503  CA  GLU A  32       3.225  16.525  28.745  1.00 65.34           C
ATOM    504  HA  GLU A  32       2.863  16.341  29.745  1.00 43.22           H
ATOM    505  CB  GLU A  32       2.605  17.822  28.222  1.00 44.13           C
ATOM    506  HB2 GLU A  32       3.357  18.597  28.235  1.00  3.42           H
ATOM    507  HB3 GLU A  32       2.281  17.666  27.204  1.00 55.34           H
ATOM    508  CG  GLU A  32       1.413  18.298  29.035  1.00 64.01           C
ATOM    509  HG2 GLU A  32       0.850  17.437  29.362  1.00 71.02           H
ATOM    510  HG3 GLU A  32       1.775  18.839  29.897  1.00 32.33           H
ATOM    511  CD  GLU A  32       0.493  19.207  28.244  1.00 73.44           C
ATOM    512  OE1 GLU A  32       0.485  19.103  26.999  1.00 55.30           O
ATOM    513  OE2 GLU A  32      -0.219  20.021  28.868  1.00 21.42           O
ATOM    514  C   GLU A  32       2.817  15.357  27.852  1.00 74.33           C
ATOM    515  O   GLU A  32       3.270  15.245  26.713  1.00 22.54           O
ATOM    516  N   GLU A  33       1.957  14.490  28.378  1.00 60.31           N
ATOM    517  H   GLU A  33       1.631  14.633  29.291  1.00 41.32           H
ATOM    518  CA  GLU A  33       1.488  13.330  27.629  1.00 23.40           C
ATOM    519  HA  GLU A  33       2.338  12.691  27.441  1.00 41.12           H
ATOM    520  CB  GLU A  33       0.454  12.552  28.445  1.00 14.11           C
ATOM    521  HB2 GLU A  33       0.904  12.247  29.378  1.00 60.30           H
ATOM    522  HB3 GLU A  33      -0.383  13.202  28.656  1.00 43.23           H
ATOM    523  CG  GLU A  33      -0.072  11.313  27.740  1.00 42.14           C
ATOM    524  HG2 GLU A  33      -0.182  11.532  26.688  1.00  4.41           H
ATOM    525  HG3 GLU A  33       0.642  10.512  27.866  1.00 12.35           H
ATOM    526  CD  GLU A  33      -1.413  10.858  28.281  1.00 21.14           C
ATOM    527  OE1 GLU A  33      -2.449  11.254  27.707  1.00 32.53           O
ATOM    528  OE2 GLU A  33      -1.427  10.107  29.279  1.00 64.22           O
ATOM    529  C   GLU A  33       0.885  13.752  26.293  1.00 41.24           C
ATOM    530  O   GLU A  33       0.021  14.627  26.239  1.00 54.50           O
ATOM    531  N   ILE A  34       1.348  13.125  25.217  1.00 73.44           N
ATOM    532  H   ILE A  34       2.037  12.436  25.324  1.00 53.42           H
ATOM    533  CA  ILE A  34       0.854  13.435  23.881  1.00 72.43           C
ATOM    534  HA  ILE A  34       0.179  14.275  23.962  1.00 60.32           H
ATOM    535  CB  ILE A  34       2.003  13.826  22.932  1.00 33.55           C
ATOM    536  HB  ILE A  34       2.416  14.763  23.272  1.00 65.15           H
ATOM    537  CG2 ILE A  34       3.105  12.778  22.976  1.00 61.10           C
ATOM    538 HG21 ILE A  34       3.538  12.751  23.965  1.00 13.42           H
ATOM    539 HG22 ILE A  34       2.691  11.809  22.738  1.00 13.31           H
ATOM    540 HG23 ILE A  34       3.869  13.029  22.255  1.00  3.34           H
ATOM    541  CG1 ILE A  34       1.479  13.997  21.505  1.00 21.20           C
ATOM    542 HG12 ILE A  34       0.403  13.918  21.511  1.00 45.21           H
ATOM    543 HG13 ILE A  34       1.763  14.974  21.141  1.00 74.34           H
ATOM    544  CD1 ILE A  34       2.015  12.965  20.537  1.00 13.11           C
ATOM    545 HD11 ILE A  34       1.808  11.975  20.916  1.00 61.05           H
ATOM    546 HD12 ILE A  34       1.537  13.090  19.577  1.00 40.44           H
ATOM    547 HD13 ILE A  34       3.082  13.093  20.428  1.00 55.50           H
ATOM    548  C   ILE A  34       0.099  12.251  23.285  1.00 13.24           C
ATOM    549  O   ILE A  34       0.605  11.129  23.258  1.00 51.34           O
ATOM    550  N   ARG A  35      -1.115  12.510  22.808  1.00 25.25           N
ATOM    551  H   ARG A  35      -1.464  13.424  22.859  1.00  5.31           H
ATOM    552  CA  ARG A  35      -1.940  11.466  22.213  1.00 42.03           C
ATOM    553  HA  ARG A  35      -1.629  10.519  22.629  1.00 52.42           H
ATOM    554  CB  ARG A  35      -3.414  11.698  22.549  1.00 31.42           C
ATOM    555  HB2 ARG A  35      -3.488  12.527  23.237  1.00 15.11           H
ATOM    556  HB3 ARG A  35      -3.943  11.945  21.641  1.00 33.23           H
ATOM    557  CG  ARG A  35      -4.091  10.493  23.182  1.00 22.12           C
ATOM    558  HG2 ARG A  35      -5.108  10.434  22.825  1.00 54.10           H
ATOM    559  HG3 ARG A  35      -3.555   9.600  22.897  1.00 21.12           H
ATOM    560  CD  ARG A  35      -4.108  10.597  24.699  1.00 33.02           C
ATOM    561  HD2 ARG A  35      -3.212  10.137  25.089  1.00 53.13           H
ATOM    562  HD3 ARG A  35      -4.126  11.641  24.975  1.00 62.14           H
ATOM    563  NE  ARG A  35      -5.272   9.933  25.280  1.00 13.21           N
ATOM    564  HE  ARG A  35      -5.987  10.500  25.637  1.00  3.24           H
ATOM    565  CZ  ARG A  35      -5.409   8.614  25.347  1.00 63.45           C
ATOM    566  NH1 ARG A  35      -4.458   7.821  24.871  1.00 33.21           N
ATOM    567 HH11 ARG A  35      -3.636   8.217  24.462  1.00 74.30           H
ATOM    568 HH12 ARG A  35      -4.563   6.827  24.923  1.00  1.34           H
ATOM    569  NH2 ARG A  35      -6.497   8.084  25.890  1.00 55.41           N
ATOM    570 HH21 ARG A  35      -7.216   8.679  26.250  1.00 60.14           H
ATOM    571 HH22 ARG A  35      -6.599   7.091  25.939  1.00 13.44           H
ATOM    572  C   ARG A  35      -1.753  11.423  20.699  1.00 52.11           C
ATOM    573  O   ARG A  35      -1.356  12.413  20.084  1.00 12.24           O
ATOM    574  N   TRP A  36      -2.041  10.271  20.105  1.00 35.22           N
ATOM    575  H   TRP A  36      -2.354   9.517  20.649  1.00  2.20           H
ATOM    576  CA  TRP A  36      -1.905  10.099  18.663  1.00 23.13           C
ATOM    577  HA  TRP A  36      -2.011  11.070  18.203  1.00 11.20           H
ATOM    578  CB  TRP A  36      -0.523   9.537  18.325  1.00 40.13           C
ATOM    579  HB2 TRP A  36      -0.459   9.374  17.259  1.00 24.14           H
ATOM    580  HB3 TRP A  36       0.231  10.252  18.622  1.00 54.10           H
ATOM    581  CG  TRP A  36      -0.226   8.238  19.011  1.00 45.15           C
ATOM    582  CD1 TRP A  36       0.355   8.072  20.235  1.00  0.15           C
ATOM    583  CD2 TRP A  36      -0.492   6.924  18.509  1.00 34.34           C
ATOM    584  CE3 TRP A  36      -1.065   6.431  17.334  1.00 71.01           C
ATOM    585  CE2 TRP A  36      -0.048   6.008  19.484  1.00 53.33           C
ATOM    586  NE1 TRP A  36       0.465   6.734  20.526  1.00 21.41           N
ATOM    587  HD1 TRP A  36       0.677   8.883  20.870  1.00  1.15           H
ATOM    588  HE3 TRP A  36      -1.418   7.099  16.562  1.00 32.10           H
ATOM    589  CZ3 TRP A  36      -1.174   5.063  17.168  1.00  1.43           C
ATOM    590  CZ2 TRP A  36      -0.159   4.631  19.315  1.00 20.44           C
ATOM    591  HE1 TRP A  36       0.848   6.360  21.348  1.00 72.34           H
ATOM    592  HZ3 TRP A  36      -1.613   4.664  16.266  1.00 54.11           H
ATOM    593  CH2 TRP A  36      -0.723   4.176  18.155  1.00 55.02           C
ATOM    594  HZ2 TRP A  36       0.183   3.934  20.067  1.00 71.33           H
ATOM    595  HH2 TRP A  36      -0.828   3.116  17.983  1.00 73.11           H
ATOM    596  C   TRP A  36      -2.990   9.176  18.120  1.00 64.42           C
ATOM    597  O   TRP A  36      -3.632   8.446  18.875  1.00 14.32           O
ATOM    598  N   ARG A  37      -3.188   9.212  16.806  1.00 30.22           N
ATOM    599  H   ARG A  37      -2.644   9.814  16.257  1.00 61.24           H
ATOM    600  CA  ARG A  37      -4.196   8.378  16.163  1.00 54.43           C
ATOM    601  HA  ARG A  37      -3.984   7.349  16.410  1.00  1.35           H
ATOM    602  CB  ARG A  37      -5.591   8.737  16.680  1.00 62.02           C
ATOM    603  HB2 ARG A  37      -6.302   8.027  16.284  1.00 15.32           H
ATOM    604  HB3 ARG A  37      -5.590   8.671  17.757  1.00 23.13           H
ATOM    605  CG  ARG A  37      -6.045  10.134  16.289  1.00 61.24           C
ATOM    606  HG2 ARG A  37      -5.727  10.832  17.049  1.00 61.10           H
ATOM    607  HG3 ARG A  37      -5.594  10.397  15.344  1.00 44.33           H
ATOM    608  CD  ARG A  37      -7.558  10.210  16.153  1.00  4.45           C
ATOM    609  HD2 ARG A  37      -8.003  10.004  17.115  1.00  5.14           H
ATOM    610  HD3 ARG A  37      -7.827  11.207  15.839  1.00 52.42           H
ATOM    611  NE  ARG A  37      -8.069   9.250  15.179  1.00 13.31           N
ATOM    612  HE  ARG A  37      -7.436   8.884  14.527  1.00 34.04           H
ATOM    613  CZ  ARG A  37      -9.336   8.854  15.134  1.00 73.31           C
ATOM    614  NH1 ARG A  37     -10.216   9.332  16.003  1.00  3.30           N
ATOM    615 HH11 ARG A  37      -9.925   9.994  16.694  1.00 72.10           H
ATOM    616 HH12 ARG A  37     -11.169   9.033  15.966  1.00 34.20           H
ATOM    617  NH2 ARG A  37      -9.726   7.977  14.217  1.00 22.34           N
ATOM    618 HH21 ARG A  37      -9.066   7.614  13.560  1.00 22.14           H
ATOM    619 HH22 ARG A  37     -10.679   7.679  14.184  1.00 33.33           H
ATOM    620  C   ARG A  37      -4.148   8.540  14.646  1.00 23.51           C
ATOM    621  O   ARG A  37      -3.409   9.374  14.124  1.00 44.01           O
ATOM    622  N   SER A  38      -4.940   7.735  13.945  1.00 63.31           N
ATOM    623  H   SER A  38      -5.506   7.090  14.419  1.00 51.11           H
ATOM    624  CA  SER A  38      -4.984   7.785  12.488  1.00 22.32           C
ATOM    625  HA  SER A  38      -4.297   8.552  12.162  1.00 71.40           H
ATOM    626  CB  SER A  38      -4.549   6.442  11.897  1.00  5.33           C
ATOM    627  HB2 SER A  38      -3.942   6.617  11.022  1.00 72.04           H
ATOM    628  HB3 SER A  38      -3.972   5.899  12.632  1.00 71.20           H
ATOM    629  OG  SER A  38      -5.671   5.660  11.527  1.00  2.22           O
ATOM    630  HG  SER A  38      -5.452   4.729  11.606  1.00 70.24           H
ATOM    631  C   SER A  38      -6.385   8.138  11.999  1.00 41.31           C
ATOM    632  O   SER A  38      -7.377   7.877  12.680  1.00 45.22           O
ATOM    633  N   SER A  39      -6.458   8.734  10.813  1.00  1.51           N
ATOM    634  H   SER A  39      -5.631   8.916  10.318  1.00 15.00           H
ATOM    635  CA  SER A  39      -7.736   9.128  10.233  1.00 54.12           C
ATOM    636  HA  SER A  39      -8.231   9.783  10.934  1.00 33.15           H
ATOM    637  CB  SER A  39      -7.514   9.882   8.920  1.00 73.40           C
ATOM    638  HB2 SER A  39      -6.456  10.030   8.768  1.00 51.13           H
ATOM    639  HB3 SER A  39      -7.918   9.301   8.103  1.00 41.54           H
ATOM    640  OG  SER A  39      -8.154  11.146   8.943  1.00 73.32           O
ATOM    641  HG  SER A  39      -8.442  11.375   8.056  1.00 34.03           H
ATOM    642  C   SER A  39      -8.621   7.909   9.989  1.00  1.14           C
ATOM    643  O   SER A  39      -8.272   6.791  10.367  1.00  3.12           O
ATOM    644  N   GLN A  40      -9.767   8.135   9.356  1.00 73.42           N
ATOM    645  H   GLN A  40      -9.989   9.048   9.080  1.00 73.31           H
ATOM    646  CA  GLN A  40     -10.703   7.055   9.062  1.00  4.24           C
ATOM    647  HA  GLN A  40     -10.794   6.446   9.949  1.00 50.02           H
ATOM    648  CB  GLN A  40     -12.077   7.625   8.707  1.00  2.20           C
ATOM    649  HB2 GLN A  40     -12.484   8.119   9.576  1.00 13.14           H
ATOM    650  HB3 GLN A  40     -11.959   8.349   7.914  1.00 70.21           H
ATOM    651  CG  GLN A  40     -13.072   6.572   8.247  1.00 43.15           C
ATOM    652  HG2 GLN A  40     -12.732   6.160   7.308  1.00 41.00           H
ATOM    653  HG3 GLN A  40     -13.115   5.788   8.988  1.00 10.10           H
ATOM    654  CD  GLN A  40     -14.467   7.133   8.051  1.00 24.13           C
ATOM    655  OE1 GLN A  40     -14.996   7.139   6.939  1.00  4.23           O
ATOM    656  NE2 GLN A  40     -15.071   7.608   9.134  1.00 20.21           N
ATOM    657 HE21 GLN A  40     -14.588   7.571   9.987  1.00 50.13           H
ATOM    658 HE22 GLN A  40     -15.973   7.977   9.037  1.00 64.14           H
ATOM    659  C   GLN A  40     -10.189   6.185   7.920  1.00 42.32           C
ATOM    660  O   GLN A  40     -10.263   4.958   7.979  1.00 32.13           O
ATOM    661  N   ASP A  41      -9.668   6.829   6.881  1.00 75.02           N
ATOM    662  H   ASP A  41      -9.637   7.809   6.892  1.00 34.22           H
ATOM    663  CA  ASP A  41      -9.141   6.114   5.724  1.00 34.13           C
ATOM    664  HA  ASP A  41      -9.562   5.120   5.729  1.00 71.20           H
ATOM    665  CB  ASP A  41      -9.551   6.821   4.431  1.00 24.40           C
ATOM    666  HB2 ASP A  41      -9.439   7.887   4.560  1.00  3.43           H
ATOM    667  HB3 ASP A  41      -8.907   6.490   3.629  1.00 75.21           H
ATOM    668  CG  ASP A  41     -10.988   6.533   4.044  1.00 10.32           C
ATOM    669  OD1 ASP A  41     -11.868   6.618   4.926  1.00 34.32           O
ATOM    670  OD2 ASP A  41     -11.233   6.225   2.859  1.00 22.03           O
ATOM    671  C   ASP A  41      -7.622   6.004   5.800  1.00 43.14           C
ATOM    672  O   ASP A  41      -6.950   5.824   4.783  1.00 74.23           O
ATOM    673  N   LEU A  42      -7.085   6.115   7.010  1.00 70.13           N
ATOM    674  H   LEU A  42      -7.671   6.258   7.782  1.00 62.32           H
ATOM    675  CA  LEU A  42      -5.644   6.029   7.218  1.00 22.13           C
ATOM    676  HA  LEU A  42      -5.431   6.392   8.213  1.00 62.51           H
ATOM    677  CB  LEU A  42      -5.178   4.576   7.107  1.00 12.11           C
ATOM    678  HB2 LEU A  42      -5.008   4.362   6.063  1.00 14.40           H
ATOM    679  HB3 LEU A  42      -4.247   4.486   7.647  1.00 25.14           H
ATOM    680  CG  LEU A  42      -6.141   3.519   7.651  1.00 45.43           C
ATOM    681  HG  LEU A  42      -6.734   3.955   8.443  1.00 41.43           H
ATOM    682  CD1 LEU A  42      -7.089   3.049   6.559  1.00 52.30           C
ATOM    683 HD11 LEU A  42      -8.066   3.480   6.721  1.00 51.53           H
ATOM    684 HD12 LEU A  42      -6.713   3.361   5.596  1.00 42.40           H
ATOM    685 HD13 LEU A  42      -7.162   1.972   6.585  1.00 54.10           H
ATOM    686  CD2 LEU A  42      -5.369   2.344   8.232  1.00 63.32           C
ATOM    687 HD21 LEU A  42      -5.936   1.904   9.039  1.00 52.03           H
ATOM    688 HD22 LEU A  42      -5.206   1.604   7.462  1.00 44.32           H
ATOM    689 HD23 LEU A  42      -4.417   2.688   8.607  1.00  4.43           H
ATOM    690  C   LEU A  42      -4.895   6.893   6.209  1.00  0.51           C
ATOM    691  O   LEU A  42      -3.964   6.431   5.551  1.00 54.13           O
ATOM    692  N   ASN A  43      -5.307   8.152   6.095  1.00 60.00           N
ATOM    693  H   ASN A  43      -6.055   8.463   6.647  1.00 24.42           H
ATOM    694  CA  ASN A  43      -4.674   9.082   5.167  1.00  2.22           C
ATOM    695  HA  ASN A  43      -3.755   8.632   4.822  1.00 11.43           H
ATOM    696  CB  ASN A  43      -5.586   9.336   3.965  1.00 24.10           C
ATOM    697  HB2 ASN A  43      -6.616   9.266   4.281  1.00 32.55           H
ATOM    698  HB3 ASN A  43      -5.398  10.327   3.581  1.00 51.31           H
ATOM    699  CG  ASN A  43      -5.360   8.337   2.847  1.00 64.41           C
ATOM    700  OD1 ASN A  43      -4.278   8.276   2.263  1.00 43.23           O
ATOM    701  ND2 ASN A  43      -6.383   7.547   2.544  1.00 71.41           N
ATOM    702 HD21 ASN A  43      -7.215   7.651   3.051  1.00 11.14           H
ATOM    703 HD22 ASN A  43      -6.264   6.891   1.825  1.00 32.14           H
ATOM    704  C   ASN A  43      -4.347  10.402   5.859  1.00 44.11           C
ATOM    705  O   ASN A  43      -4.061  11.405   5.204  1.00 62.40           O
ATOM    706  N   VAL A  44      -4.390  10.394   7.187  1.00  0.55           N
ATOM    707  H   VAL A  44      -4.624   9.565   7.653  1.00 32.32           H
ATOM    708  CA  VAL A  44      -4.097  11.590   7.969  1.00 65.11           C
ATOM    709  HA  VAL A  44      -3.385  12.185   7.415  1.00 63.40           H
ATOM    710  CB  VAL A  44      -5.363  12.438   8.195  1.00 64.52           C
ATOM    711  HB  VAL A  44      -5.965  11.954   8.950  1.00  4.54           H
ATOM    712  CG1 VAL A  44      -4.994  13.825   8.696  1.00 43.50           C
ATOM    713 HG11 VAL A  44      -4.268  14.267   8.030  1.00 45.51           H
ATOM    714 HG12 VAL A  44      -5.878  14.444   8.726  1.00 54.32           H
ATOM    715 HG13 VAL A  44      -4.573  13.750   9.688  1.00 14.20           H
ATOM    716  CG2 VAL A  44      -6.181  12.524   6.915  1.00 22.33           C
ATOM    717 HG21 VAL A  44      -5.562  12.905   6.117  1.00 44.40           H
ATOM    718 HG22 VAL A  44      -6.542  11.541   6.652  1.00 20.40           H
ATOM    719 HG23 VAL A  44      -7.020  13.186   7.068  1.00  2.44           H
ATOM    720  C   VAL A  44      -3.493  11.228   9.321  1.00 25.01           C
ATOM    721  O   VAL A  44      -3.986  10.339  10.016  1.00 40.33           O
ATOM    722  N   PHE A  45      -2.421  11.923   9.689  1.00 34.15           N
ATOM    723  H   PHE A  45      -2.075  12.619   9.093  1.00 44.05           H
ATOM    724  CA  PHE A  45      -1.749  11.675  10.959  1.00 24.33           C
ATOM    725  HA  PHE A  45      -2.290  10.896  11.474  1.00 53.22           H
ATOM    726  CB  PHE A  45      -0.312  11.206  10.717  1.00 54.02           C
ATOM    727  HB2 PHE A  45      -0.329  10.186  10.363  1.00 50.22           H
ATOM    728  HB3 PHE A  45       0.142  11.836   9.967  1.00 61.20           H
ATOM    729  CG  PHE A  45       0.549  11.253  11.946  1.00  1.12           C
ATOM    730  CD1 PHE A  45       1.557  12.196  12.066  1.00  2.01           C
ATOM    731  HD1 PHE A  45       1.720  12.902  11.264  1.00  4.42           H
ATOM    732  CE1 PHE A  45       2.352  12.242  13.196  1.00 13.33           C
ATOM    733  HE1 PHE A  45       3.134  12.982  13.276  1.00  3.23           H
ATOM    734  CZ  PHE A  45       2.144  11.340  14.221  1.00  4.22           C
ATOM    735  HZ  PHE A  45       2.763  11.375  15.105  1.00  4.02           H
ATOM    736  CE2 PHE A  45       1.142  10.396  14.114  1.00 22.33           C
ATOM    737  HE2 PHE A  45       0.978   9.689  14.914  1.00  4.02           H
ATOM    738  CD2 PHE A  45       0.351  10.354  12.982  1.00 63.13           C
ATOM    739  HD2 PHE A  45      -0.431   9.614  12.899  1.00 32.02           H
ATOM    740  C   PHE A  45      -1.746  12.929  11.828  1.00 54.31           C
ATOM    741  O   PHE A  45      -2.495  13.025  12.800  1.00 60.43           O
ATOM    742  N   GLU A  46      -0.899  13.888  11.469  1.00  4.54           N
ATOM    743  H   GLU A  46      -0.327  13.754  10.685  1.00 75.54           H
ATOM    744  CA  GLU A  46      -0.798  15.136  12.217  1.00 43.41           C
ATOM    745  HA  GLU A  46      -0.641  14.889  13.256  1.00 73.11           H
ATOM    746  CB  GLU A  46       0.391  15.961  11.718  1.00 31.12           C
ATOM    747  HB2 GLU A  46       0.453  15.868  10.644  1.00 73.01           H
ATOM    748  HB3 GLU A  46       0.225  16.998  11.972  1.00 65.44           H
ATOM    749  CG  GLU A  46       1.722  15.531  12.313  1.00 53.54           C
ATOM    750  HG2 GLU A  46       1.551  14.705  12.986  1.00 71.00           H
ATOM    751  HG3 GLU A  46       2.373  15.213  11.512  1.00 41.10           H
ATOM    752  CD  GLU A  46       2.405  16.647  13.079  1.00 22.14           C
ATOM    753  OE1 GLU A  46       2.041  16.869  14.253  1.00 21.54           O
ATOM    754  OE2 GLU A  46       3.303  17.298  12.506  1.00 23.02           O
ATOM    755  C   GLU A  46      -2.083  15.950  12.093  1.00  3.13           C
ATOM    756  O   GLU A  46      -2.451  16.690  13.006  1.00 74.24           O
ATOM    757  N   TRP A  47      -2.759  15.808  10.959  1.00 22.12           N
ATOM    758  H   TRP A  47      -2.414  15.203  10.269  1.00 21.00           H
ATOM    759  CA  TRP A  47      -4.002  16.530  10.715  1.00 33.02           C
ATOM    760  HA  TRP A  47      -3.983  17.431  11.310  1.00 14.21           H
ATOM    761  CB  TRP A  47      -4.113  16.912   9.238  1.00 31.32           C
ATOM    762  HB2 TRP A  47      -3.224  16.584   8.720  1.00 33.23           H
ATOM    763  HB3 TRP A  47      -4.976  16.421   8.811  1.00  1.02           H
ATOM    764  CG  TRP A  47      -4.261  18.386   9.015  1.00  1.43           C
ATOM    765  CD1 TRP A  47      -3.531  19.164   8.162  1.00 23.50           C
ATOM    766  CD2 TRP A  47      -5.196  19.261   9.657  1.00 24.31           C
ATOM    767  CE3 TRP A  47      -6.198  19.077  10.613  1.00 22.44           C
ATOM    768  CE2 TRP A  47      -4.976  20.554   9.144  1.00 11.10           C
ATOM    769  NE1 TRP A  47      -3.955  20.468   8.235  1.00 52.42           N
ATOM    770  HD1 TRP A  47      -2.738  18.793   7.530  1.00  3.45           H
ATOM    771  HE3 TRP A  47      -6.398  18.101  11.032  1.00 40.31           H
ATOM    772  CZ3 TRP A  47      -6.937  20.170  11.023  1.00 44.22           C
ATOM    773  CZ2 TRP A  47      -5.722  21.655   9.557  1.00 23.14           C
ATOM    774  HE1 TRP A  47      -3.587  21.216   7.718  1.00 73.22           H
ATOM    775  HZ3 TRP A  47      -7.715  20.047  11.762  1.00 51.34           H
ATOM    776  CH2 TRP A  47      -6.696  21.446  10.495  1.00 73.20           C
ATOM    777  HZ2 TRP A  47      -5.549  22.644   9.160  1.00 50.34           H
ATOM    778  HH2 TRP A  47      -7.297  22.271  10.844  1.00 15.00           H
ATOM    779  C   TRP A  47      -5.208  15.693  11.129  1.00 41.15           C
ATOM    780  O   TRP A  47      -6.300  15.847  10.580  1.00 44.24           O
ATOM    781  N   CYS A  48      -5.004  14.808  12.098  1.00 41.20           N
ATOM    782  H   CYS A  48      -4.112  14.732  12.496  1.00 23.24           H
ATOM    783  CA  CYS A  48      -6.075  13.946  12.584  1.00 13.12           C
ATOM    784  HA  CYS A  48      -6.963  14.166  12.011  1.00 42.42           H
ATOM    785  CB  CYS A  48      -5.705  12.476  12.385  1.00 73.34           C
ATOM    786  HB2 CYS A  48      -5.520  12.298  11.335  1.00  4.25           H
ATOM    787  HB3 CYS A  48      -4.807  12.259  12.944  1.00 53.33           H
ATOM    788  SG  CYS A  48      -6.983  11.314  12.920  1.00 72.23           S
ATOM    789  HG  CYS A  48      -8.131  11.971  12.987  1.00  2.21           H
ATOM    790  C   CYS A  48      -6.363  14.215  14.058  1.00 53.23           C
ATOM    791  O   CYS A  48      -5.485  14.072  14.908  1.00 73.21           O
ATOM    792  N   MET A  49      -7.599  14.607  14.352  1.00 45.42           N
ATOM    793  H   MET A  49      -8.255  14.704  13.630  1.00 30.24           H
ATOM    794  CA  MET A  49      -8.002  14.897  15.723  1.00 42.10           C
ATOM    795  HA  MET A  49      -7.281  14.440  16.384  1.00 63.23           H
ATOM    796  CB  MET A  49      -8.011  16.407  15.966  1.00 15.52           C
ATOM    797  HB2 MET A  49      -7.150  16.843  15.483  1.00  1.41           H
ATOM    798  HB3 MET A  49      -8.908  16.825  15.532  1.00 64.24           H
ATOM    799  CG  MET A  49      -7.975  16.786  17.438  1.00 53.32           C
ATOM    800  HG2 MET A  49      -8.946  16.594  17.870  1.00 52.13           H
ATOM    801  HG3 MET A  49      -7.236  16.175  17.934  1.00  2.41           H
ATOM    802  SD  MET A  49      -7.562  18.522  17.698  1.00 21.13           S
ATOM    803  CE  MET A  49      -9.187  19.216  17.992  1.00  5.43           C
ATOM    804  HE1 MET A  49      -9.874  18.855  17.242  1.00 62.22           H
ATOM    805  HE2 MET A  49      -9.533  18.919  18.971  1.00 52.50           H
ATOM    806  HE3 MET A  49      -9.132  20.294  17.941  1.00 30.13           H
ATOM    807  C   MET A  49      -9.380  14.314  16.019  1.00 21.20           C
ATOM    808  O   MET A  49     -10.124  13.959  15.106  1.00 64.14           O
ATOM    809  N   GLY A  50      -9.714  14.217  17.303  1.00 43.45           N
ATOM    810  H   GLY A  50      -9.080  14.516  17.988  1.00 13.22           H
ATOM    811  CA  GLY A  50     -11.002  13.676  17.695  1.00  4.03           C
ATOM    812  HA2 GLY A  50     -11.143  12.723  17.208  1.00 70.10           H
ATOM    813  HA3 GLY A  50     -11.005  13.526  18.765  1.00  0.00           H
ATOM    814  C   GLY A  50     -12.152  14.591  17.327  1.00 52.44           C
ATOM    815  O   GLY A  50     -13.213  14.129  16.910  1.00 32.32           O
ATOM    816  N   ASN A  51     -11.943  15.895  17.482  1.00 65.34           N
ATOM    817  H   ASN A  51     -11.075  16.203  17.818  1.00 52.02           H
ATOM    818  CA  ASN A  51     -12.972  16.878  17.164  1.00 31.40           C
ATOM    819  HA  ASN A  51     -13.929  16.378  17.199  1.00  3.41           H
ATOM    820  CB  ASN A  51     -12.963  18.008  18.195  1.00 44.11           C
ATOM    821  HB2 ASN A  51     -12.697  17.604  19.161  1.00 35.11           H
ATOM    822  HB3 ASN A  51     -12.230  18.746  17.905  1.00 51.23           H
ATOM    823  CG  ASN A  51     -14.311  18.691  18.316  1.00 11.32           C
ATOM    824  OD1 ASN A  51     -15.353  18.036  18.317  1.00 54.23           O
ATOM    825  ND2 ASN A  51     -14.296  20.015  18.420  1.00 53.14           N
ATOM    826 HD21 ASN A  51     -13.429  20.471  18.412  1.00 65.21           H
ATOM    827 HD22 ASN A  51     -15.154  20.482  18.500  1.00 10.20           H
ATOM    828  C   ASN A  51     -12.766  17.449  15.764  1.00 23.34           C
ATOM    829  O   ASN A  51     -13.727  17.707  15.040  1.00 32.21           O
ATOM    830  N   ASP A  52     -11.506  17.643  15.391  1.00 62.24           N
ATOM    831  H   ASP A  52     -10.783  17.418  16.013  1.00 65.51           H
ATOM    832  CA  ASP A  52     -11.172  18.182  14.077  1.00 33.42           C
ATOM    833  HA  ASP A  52     -10.097  18.234  14.004  1.00 44.42           H
ATOM    834  CB  ASP A  52     -11.701  17.262  12.976  1.00 70.43           C
ATOM    835  HB2 ASP A  52     -11.574  16.233  13.282  1.00 12.55           H
ATOM    836  HB3 ASP A  52     -12.752  17.461  12.823  1.00 25.51           H
ATOM    837  CG  ASP A  52     -10.978  17.461  11.658  1.00 23.23           C
ATOM    838  OD1 ASP A  52     -11.653  17.479  10.607  1.00  4.13           O
ATOM    839  OD2 ASP A  52      -9.737  17.599  11.678  1.00 10.42           O
ATOM    840  C   ASP A  52     -11.745  19.585  13.904  1.00 75.31           C
ATOM    841  O   ASP A  52     -12.586  19.818  13.036  1.00 14.44           O
ATOM    842  N   GLN A  53     -11.285  20.513  14.736  1.00 50.42           N
ATOM    843  H   GLN A  53     -10.615  20.265  15.406  1.00 52.32           H
ATOM    844  CA  GLN A  53     -11.754  21.893  14.675  1.00 62.20           C
ATOM    845  HA  GLN A  53     -12.356  21.999  13.786  1.00 53.03           H
ATOM    846  CB  GLN A  53     -12.613  22.216  15.899  1.00 43.12           C
ATOM    847  HB2 GLN A  53     -13.411  21.492  15.965  1.00 25.45           H
ATOM    848  HB3 GLN A  53     -11.998  22.145  16.784  1.00 41.30           H
ATOM    849  CG  GLN A  53     -13.231  23.604  15.859  1.00 40.35           C
ATOM    850  HG2 GLN A  53     -12.440  24.334  15.770  1.00 11.41           H
ATOM    851  HG3 GLN A  53     -13.879  23.671  14.997  1.00 64.32           H
ATOM    852  CD  GLN A  53     -14.042  23.918  17.100  1.00  2.24           C
ATOM    853  OE1 GLN A  53     -13.488  24.233  18.154  1.00 10.31           O
ATOM    854  NE2 GLN A  53     -15.362  23.834  16.983  1.00 42.12           N
ATOM    855 HE21 GLN A  53     -15.733  23.576  16.113  1.00 60.03           H
ATOM    856 HE22 GLN A  53     -15.910  24.031  17.770  1.00 70.22           H
ATOM    857  C   GLN A  53     -10.580  22.863  14.592  1.00 54.42           C
ATOM    858  O   GLN A  53     -10.640  23.866  13.879  1.00 33.52           O
ATOM    859  N   ASP A  54      -9.515  22.560  15.325  1.00 62.54           N
ATOM    860  H   ASP A  54      -9.527  21.747  15.872  1.00 34.43           H
ATOM    861  CA  ASP A  54      -8.327  23.405  15.333  1.00 25.13           C
ATOM    862  HA  ASP A  54      -8.611  24.373  15.716  1.00 11.14           H
ATOM    863  CB  ASP A  54      -7.255  22.805  16.245  1.00 43.32           C
ATOM    864  HB2 ASP A  54      -7.735  22.244  17.034  1.00 43.53           H
ATOM    865  HB3 ASP A  54      -6.629  22.142  15.666  1.00 33.30           H
ATOM    866  CG  ASP A  54      -6.374  23.865  16.878  1.00 73.21           C
ATOM    867  OD1 ASP A  54      -5.779  23.585  17.940  1.00 53.30           O
ATOM    868  OD2 ASP A  54      -6.280  24.973  16.311  1.00  3.20           O
ATOM    869  C   ASP A  54      -7.773  23.579  13.922  1.00 20.34           C
ATOM    870  O   ASP A  54      -7.863  22.673  13.093  1.00 34.02           O
ATOM    871  N   TYR A  55      -7.201  24.748  13.657  1.00 72.22           N
ATOM    872  H   TYR A  55      -7.159  25.430  14.359  1.00 52.33           H
ATOM    873  CA  TYR A  55      -6.636  25.042  12.345  1.00 32.12           C
ATOM    874  HA  TYR A  55      -6.827  24.194  11.704  1.00 30.31           H
ATOM    875  CB  TYR A  55      -7.306  26.279  11.744  1.00 62.32           C
ATOM    876  HB2 TYR A  55      -8.285  26.397  12.180  1.00 14.44           H
ATOM    877  HB3 TYR A  55      -6.708  27.149  11.970  1.00  1.35           H
ATOM    878  CG  TYR A  55      -7.473  26.207  10.243  1.00 44.32           C
ATOM    879  CD1 TYR A  55      -6.982  27.215   9.421  1.00 14.11           C
ATOM    880  HD1 TYR A  55      -6.476  28.058   9.869  1.00 14.11           H
ATOM    881  CE1 TYR A  55      -7.133  27.155   8.049  1.00 31.32           C
ATOM    882  HE1 TYR A  55      -6.745  27.948   7.427  1.00 71.42           H
ATOM    883  CZ  TYR A  55      -7.780  26.077   7.481  1.00 64.10           C
ATOM    884  CE2 TYR A  55      -8.275  25.064   8.275  1.00 20.21           C
ATOM    885  HE2 TYR A  55      -8.782  24.220   7.830  1.00  4.20           H
ATOM    886  CD2 TYR A  55      -8.121  25.133   9.646  1.00 11.21           C
ATOM    887  HD2 TYR A  55      -8.508  24.342  10.271  1.00 34.43           H
ATOM    888  OH  TYR A  55      -7.932  26.012   6.115  1.00 51.01           O
ATOM    889  HH  TYR A  55      -7.206  25.511   5.736  1.00 75.35           H
ATOM    890  C   TYR A  55      -5.129  25.260  12.438  1.00 50.03           C
ATOM    891  O   TYR A  55      -4.669  26.275  12.958  1.00 45.45           O
ATOM    892  N   ASN A  56      -4.366  24.298  11.928  1.00 12.23           N
ATOM    893  H   ASN A  56      -4.792  23.512  11.527  1.00 41.12           H
ATOM    894  CA  ASN A  56      -2.910  24.384  11.953  1.00 75.34           C
ATOM    895  HA  ASN A  56      -2.642  25.389  12.241  1.00 54.15           H
ATOM    896  CB  ASN A  56      -2.338  23.403  12.978  1.00 13.13           C
ATOM    897  HB2 ASN A  56      -3.048  22.604  13.138  1.00 43.11           H
ATOM    898  HB3 ASN A  56      -1.416  22.990  12.598  1.00 74.04           H
ATOM    899  CG  ASN A  56      -2.054  24.064  14.313  1.00 22.44           C
ATOM    900  OD1 ASN A  56      -2.660  25.078  14.658  1.00  2.13           O
ATOM    901  ND2 ASN A  56      -1.127  23.489  15.072  1.00 53.31           N
ATOM    902 HD21 ASN A  56      -0.685  22.683  14.733  1.00 73.14           H
ATOM    903 HD22 ASN A  56      -0.924  23.895  15.940  1.00 10.04           H
ATOM    904  C   ASN A  56      -2.325  24.094  10.574  1.00 74.23           C
ATOM    905  O   ASN A  56      -3.056  23.811   9.625  1.00 11.13           O
ATOM    906  N   ASN A  57      -1.002  24.166  10.471  1.00 32.44           N
ATOM    907  H   ASN A  57      -0.473  24.396  11.263  1.00 21.24           H
ATOM    908  CA  ASN A  57      -0.318  23.911   9.209  1.00 74.33           C
ATOM    909  HA  ASN A  57      -1.037  24.031   8.412  1.00 12.34           H
ATOM    910  CB  ASN A  57       0.819  24.915   9.009  1.00 73.22           C
ATOM    911  HB2 ASN A  57       1.691  24.574   9.548  1.00 73.11           H
ATOM    912  HB3 ASN A  57       1.053  24.980   7.957  1.00 23.21           H
ATOM    913  CG  ASN A  57       0.460  26.301   9.508  1.00 41.22           C
ATOM    914  OD1 ASN A  57      -0.679  26.747   9.370  1.00 40.43           O
ATOM    915  ND2 ASN A  57       1.434  26.990  10.092  1.00 51.05           N
ATOM    916 HD21 ASN A  57       2.317  26.571  10.167  1.00 51.23           H
ATOM    917 HD22 ASN A  57       1.229  27.889  10.424  1.00 64.10           H
ATOM    918  C   ASN A  57       0.231  22.488   9.165  1.00 10.11           C
ATOM    919  O   ASN A  57       1.305  22.243   8.616  1.00  5.33           O
ATOM    920  N   ARG A  58      -0.514  21.554   9.747  1.00 72.25           N
ATOM    921  H   ARG A  58      -1.361  21.811  10.167  1.00 32.24           H
ATOM    922  CA  ARG A  58      -0.102  20.156   9.775  1.00 61.33           C
ATOM    923  HA  ARG A  58       0.947  20.124  10.029  1.00 12.03           H
ATOM    924  CB  ARG A  58      -0.895  19.389  10.835  1.00  3.42           C
ATOM    925  HB2 ARG A  58      -1.948  19.569  10.680  1.00 75.32           H
ATOM    926  HB3 ARG A  58      -0.697  18.334  10.722  1.00  2.22           H
ATOM    927  CG  ARG A  58      -0.550  19.789  12.260  1.00 24.15           C
ATOM    928  HG2 ARG A  58      -0.800  20.830  12.403  1.00 24.24           H
ATOM    929  HG3 ARG A  58      -1.124  19.181  12.944  1.00 52.44           H
ATOM    930  CD  ARG A  58       0.931  19.595  12.550  1.00 14.24           C
ATOM    931  HD2 ARG A  58       1.267  18.698  12.052  1.00 10.15           H
ATOM    932  HD3 ARG A  58       1.473  20.445  12.165  1.00  2.51           H
ATOM    933  NE  ARG A  58       1.196  19.471  13.981  1.00 24.01           N
ATOM    934  HE  ARG A  58       1.314  18.569  14.344  1.00 22.12           H
ATOM    935  CZ  ARG A  58       1.286  20.509  14.805  1.00 53.22           C
ATOM    936  NH1 ARG A  58       1.131  21.742  14.342  1.00 12.01           N
ATOM    937 HH11 ARG A  58       0.946  21.891  13.371  1.00 54.10           H
ATOM    938 HH12 ARG A  58       1.197  22.522  14.965  1.00 43.12           H
ATOM    939  NH2 ARG A  58       1.530  20.315  16.095  1.00 50.34           N
ATOM    940 HH21 ARG A  58       1.647  19.387  16.447  1.00  1.41           H
ATOM    941 HH22 ARG A  58       1.597  21.097  16.714  1.00 42.24           H
ATOM    942  C   ARG A  58      -0.297  19.504   8.409  1.00 63.21           C
ATOM    943  O   ARG A  58      -0.630  20.175   7.432  1.00 41.02           O
ATOM    944  N   ILE A  59      -0.086  18.193   8.349  1.00 10.32           N
ATOM    945  H   ILE A  59       0.178  17.714   9.162  1.00 74.11           H
ATOM    946  CA  ILE A  59      -0.239  17.451   7.104  1.00 41.41           C
ATOM    947  HA  ILE A  59      -1.127  17.814   6.607  1.00 13.31           H
ATOM    948  CB  ILE A  59       0.964  17.670   6.167  1.00 31.21           C
ATOM    949  HB  ILE A  59       1.113  16.768   5.593  1.00  0.20           H
ATOM    950  CG2 ILE A  59       0.680  18.807   5.197  1.00  3.45           C
ATOM    951 HG21 ILE A  59      -0.327  18.715   4.819  1.00 12.55           H
ATOM    952 HG22 ILE A  59       0.788  19.752   5.710  1.00 50.14           H
ATOM    953 HG23 ILE A  59       1.379  18.762   4.375  1.00 31.12           H
ATOM    954  CG1 ILE A  59       2.226  17.959   6.982  1.00 44.14           C
ATOM    955 HG12 ILE A  59       3.062  18.077   6.310  1.00 72.43           H
ATOM    956 HG13 ILE A  59       2.085  18.875   7.537  1.00 22.13           H
ATOM    957  CD1 ILE A  59       2.574  16.865   7.967  1.00 14.21           C
ATOM    958 HD11 ILE A  59       3.645  16.822   8.094  1.00 62.21           H
ATOM    959 HD12 ILE A  59       2.107  17.076   8.918  1.00 73.21           H
ATOM    960 HD13 ILE A  59       2.217  15.917   7.593  1.00 54.00           H
ATOM    961  C   ILE A  59      -0.398  15.958   7.369  1.00  4.24           C
ATOM    962  O   ILE A  59      -0.113  15.463   8.460  1.00 64.42           O
ATOM    963  N   PRO A  60      -0.862  15.222   6.349  1.00 61.10           N
ATOM    964  CA  PRO A  60      -1.067  13.774   6.447  1.00 61.42           C
ATOM    965  HA  PRO A  60      -1.687  13.517   7.294  1.00 64.04           H
ATOM    966  CB  PRO A  60      -1.804  13.431   5.150  1.00 52.43           C
ATOM    967  HB2 PRO A  60      -1.492  12.456   4.802  1.00 53.50           H
ATOM    968  HB3 PRO A  60      -2.869  13.433   5.326  1.00 53.24           H
ATOM    969  CG  PRO A  60      -1.408  14.504   4.195  1.00 72.24           C
ATOM    970  HG2 PRO A  60      -0.484  14.237   3.705  1.00 21.12           H
ATOM    971  HG3 PRO A  60      -2.191  14.653   3.466  1.00 60.04           H
ATOM    972  CD  PRO A  60      -1.222  15.746   5.021  1.00 40.31           C
ATOM    973  HD2 PRO A  60      -0.425  16.352   4.617  1.00 40.54           H
ATOM    974  HD3 PRO A  60      -2.142  16.311   5.066  1.00 22.55           H
ATOM    975  C   PRO A  60       0.248  13.006   6.530  1.00  2.44           C
ATOM    976  O   PRO A  60       1.319  13.603   6.645  1.00 23.14           O
ATOM    977  N   ILE A  61       0.160  11.682   6.472  1.00 72.15           N
ATOM    978  H   ILE A  61      -0.722  11.265   6.380  1.00 51.22           H
ATOM    979  CA  ILE A  61       1.344  10.834   6.539  1.00 14.11           C
ATOM    980  HA  ILE A  61       1.975  11.207   7.332  1.00 24.14           H
ATOM    981  CB  ILE A  61       0.973   9.374   6.860  1.00 12.11           C
ATOM    982  HB  ILE A  61       0.582   9.338   7.865  1.00 14.23           H
ATOM    983  CG2 ILE A  61      -0.111   8.882   5.912  1.00  2.13           C
ATOM    984 HG21 ILE A  61      -0.334   9.653   5.190  1.00 51.04           H
ATOM    985 HG22 ILE A  61       0.235   7.997   5.399  1.00 33.22           H
ATOM    986 HG23 ILE A  61      -1.002   8.647   6.475  1.00  0.33           H
ATOM    987  CG1 ILE A  61       2.211   8.480   6.773  1.00 60.42           C
ATOM    988 HG12 ILE A  61       1.899   7.454   6.659  1.00 70.52           H
ATOM    989 HG13 ILE A  61       2.796   8.771   5.913  1.00 44.14           H
ATOM    990  CD1 ILE A  61       3.103   8.561   7.992  1.00 34.01           C
ATOM    991 HD11 ILE A  61       3.348   7.564   8.326  1.00 34.31           H
ATOM    992 HD12 ILE A  61       4.010   9.089   7.740  1.00 41.31           H
ATOM    993 HD13 ILE A  61       2.586   9.088   8.781  1.00 45.32           H
ATOM    994  C   ILE A  61       2.123  10.873   5.229  1.00 72.42           C
ATOM    995  O   ILE A  61       3.350  10.782   5.221  1.00 25.51           O
ATOM    996  N   VAL A  62       1.401  11.010   4.121  1.00 31.21           N
ATOM    997  H   VAL A  62       0.426  11.077   4.191  1.00 12.34           H
ATOM    998  CA  VAL A  62       2.024  11.064   2.804  1.00 22.41           C
ATOM    999  HA  VAL A  62       2.568  10.142   2.654  1.00 13.10           H
ATOM   1000  CB  VAL A  62       0.970  11.190   1.689  1.00 55.02           C
ATOM   1001  HB  VAL A  62       1.444  10.962   0.745  1.00 14.44           H
ATOM   1002  CG1 VAL A  62      -0.160  10.194   1.906  1.00  3.41           C
ATOM   1003 HG11 VAL A  62      -0.034   9.711   2.864  1.00 54.51           H
ATOM   1004 HG12 VAL A  62      -1.106  10.714   1.886  1.00 34.10           H
ATOM   1005 HG13 VAL A  62      -0.140   9.451   1.123  1.00 52.12           H
ATOM   1006  CG2 VAL A  62       0.433  12.612   1.623  1.00 75.25           C
ATOM   1007 HG21 VAL A  62      -0.640  12.586   1.497  1.00 41.12           H
ATOM   1008 HG22 VAL A  62       0.675  13.131   2.538  1.00 43.34           H
ATOM   1009 HG23 VAL A  62       0.881  13.127   0.786  1.00 12.30           H
ATOM   1010  C   VAL A  62       2.997  12.233   2.704  1.00 53.32           C
ATOM   1011  O   VAL A  62       3.839  12.278   1.807  1.00 10.40           O
ATOM   1012  N   ARG A  63       2.875  13.178   3.630  1.00 11.25           N
ATOM   1013  H   ARG A  63       2.184  13.086   4.320  1.00 41.13           H
ATOM   1014  CA  ARG A  63       3.743  14.349   3.646  1.00 10.42           C
ATOM   1015  HA  ARG A  63       4.059  14.542   2.632  1.00 71.11           H
ATOM   1016  CB  ARG A  63       2.981  15.568   4.170  1.00 42.20           C
ATOM   1017  HB2 ARG A  63       2.523  15.314   5.114  1.00 22.45           H
ATOM   1018  HB3 ARG A  63       3.681  16.376   4.325  1.00 60.45           H
ATOM   1019  CG  ARG A  63       1.892  16.056   3.229  1.00 35.22           C
ATOM   1020  HG2 ARG A  63       1.149  15.279   3.120  1.00 42.03           H
ATOM   1021  HG3 ARG A  63       1.433  16.938   3.651  1.00 21.21           H
ATOM   1022  CD  ARG A  63       2.452  16.397   1.857  1.00 34.12           C
ATOM   1023  HD2 ARG A  63       3.367  16.954   1.985  1.00  4.43           H
ATOM   1024  HD3 ARG A  63       2.661  15.478   1.330  1.00 34.02           H
ATOM   1025  NE  ARG A  63       1.518  17.195   1.068  1.00 55.03           N
ATOM   1026  HE  ARG A  63       0.586  17.232   1.368  1.00 11.52           H
ATOM   1027  CZ  ARG A  63       1.865  17.865  -0.025  1.00 40.42           C
ATOM   1028  NH1 ARG A  63       3.119  17.833  -0.456  1.00 15.51           N
ATOM   1029 HH11 ARG A  63       3.804  17.303   0.042  1.00  2.13           H
ATOM   1030 HH12 ARG A  63       3.377  18.338  -1.280  1.00  4.21           H
ATOM   1031  NH2 ARG A  63       0.958  18.569  -0.690  1.00 14.32           N
ATOM   1032 HH21 ARG A  63       0.012  18.596  -0.368  1.00 74.42           H
ATOM   1033 HH22 ARG A  63       1.220  19.074  -1.512  1.00 21.51           H
ATOM   1034  C   ARG A  63       4.978  14.099   4.507  1.00 13.32           C
ATOM   1035  O   ARG A  63       6.009  14.750   4.335  1.00 52.13           O
ATOM   1036  N   ILE A  64       4.865  13.154   5.434  1.00 71.43           N
ATOM   1037  H   ILE A  64       4.018  12.670   5.522  1.00 34.05           H
ATOM   1038  CA  ILE A  64       5.972  12.818   6.320  1.00 31.34           C
ATOM   1039  HA  ILE A  64       6.228  13.703   6.884  1.00 52.51           H
ATOM   1040  CB  ILE A  64       5.581  11.707   7.314  1.00 52.55           C
ATOM   1041  HB  ILE A  64       4.991  10.974   6.785  1.00 14.44           H
ATOM   1042  CG2 ILE A  64       6.824  11.016   7.852  1.00 65.14           C
ATOM   1043 HG21 ILE A  64       7.284  10.437   7.064  1.00 51.22           H
ATOM   1044 HG22 ILE A  64       7.524  11.758   8.208  1.00 55.14           H
ATOM   1045 HG23 ILE A  64       6.549  10.361   8.665  1.00 11.42           H
ATOM   1046  CG1 ILE A  64       4.749  12.288   8.459  1.00 24.25           C
ATOM   1047 HG12 ILE A  64       5.393  12.859   9.110  1.00 61.32           H
ATOM   1048 HG13 ILE A  64       3.990  12.938   8.050  1.00 42.33           H
ATOM   1049  CD1 ILE A  64       4.058  11.235   9.298  1.00 41.43           C
ATOM   1050 HD11 ILE A  64       3.044  11.106   8.948  1.00 25.34           H
ATOM   1051 HD12 ILE A  64       4.591  10.300   9.212  1.00 31.13           H
ATOM   1052 HD13 ILE A  64       4.045  11.549  10.331  1.00  4.30           H
ATOM   1053  C   ILE A  64       7.194  12.368   5.528  1.00 62.55           C
ATOM   1054  O   ILE A  64       7.075  11.631   4.548  1.00 53.51           O
ATOM   1055  N   ARG A  65       8.370  12.813   5.959  1.00 54.32           N
ATOM   1056  H   ARG A  65       8.400  13.397   6.745  1.00  4.24           H
ATOM   1057  CA  ARG A  65       9.615  12.456   5.290  1.00 74.13           C
ATOM   1058  HA  ARG A  65       9.433  12.463   4.225  1.00  3.44           H
ATOM   1059  CB  ARG A  65      10.705  13.478   5.616  1.00 63.31           C
ATOM   1060  HB2 ARG A  65      10.960  13.394   6.662  1.00 30.22           H
ATOM   1061  HB3 ARG A  65      11.579  13.255   5.022  1.00 10.30           H
ATOM   1062  CG  ARG A  65      10.295  14.915   5.340  1.00  3.23           C
ATOM   1063  HG2 ARG A  65       9.235  15.017   5.517  1.00 54.45           H
ATOM   1064  HG3 ARG A  65      10.838  15.568   6.007  1.00 13.43           H
ATOM   1065  CD  ARG A  65      10.595  15.314   3.904  1.00 41.41           C
ATOM   1066  HD2 ARG A  65      10.758  16.381   3.867  1.00  3.14           H
ATOM   1067  HD3 ARG A  65      11.489  14.802   3.582  1.00 44.35           H
ATOM   1068  NE  ARG A  65       9.500  14.971   3.001  1.00 51.54           N
ATOM   1069  HE  ARG A  65       8.780  14.408   3.353  1.00  2.31           H
ATOM   1070  CZ  ARG A  65       9.432  15.381   1.739  1.00 43.42           C
ATOM   1071  NH1 ARG A  65      10.392  16.145   1.234  1.00 72.51           N
ATOM   1072 HH11 ARG A  65      11.169  16.412   1.804  1.00 74.13           H
ATOM   1073 HH12 ARG A  65      10.339  16.451   0.283  1.00 21.21           H
ATOM   1074  NH2 ARG A  65       8.404  15.027   0.979  1.00 14.42           N
ATOM   1075 HH21 ARG A  65       7.679  14.452   1.356  1.00 35.03           H
ATOM   1076 HH22 ARG A  65       8.353  15.336   0.030  1.00  5.41           H
ATOM   1077  C   ARG A  65      10.071  11.059   5.701  1.00  5.42           C
ATOM   1078  O   ARG A  65      10.180  10.161   4.868  1.00 32.43           O
ATOM   1079  N   ASN A  66      10.338  10.886   6.992  1.00 45.04           N
ATOM   1080  H   ASN A  66      10.233  11.641   7.608  1.00 62.04           H
ATOM   1081  CA  ASN A  66      10.785   9.599   7.514  1.00 52.53           C
ATOM   1082  HA  ASN A  66      10.116   8.840   7.138  1.00 23.41           H
ATOM   1083  CB  ASN A  66      12.205   9.295   7.032  1.00 11.21           C
ATOM   1084  HB2 ASN A  66      12.354   9.748   6.063  1.00 64.03           H
ATOM   1085  HB3 ASN A  66      12.913   9.711   7.732  1.00  4.24           H
ATOM   1086  CG  ASN A  66      12.467   7.807   6.910  1.00 64.50           C
ATOM   1087  OD1 ASN A  66      11.609   7.048   6.459  1.00 54.51           O
ATOM   1088  ND2 ASN A  66      13.659   7.381   7.313  1.00 40.11           N
ATOM   1089 HD21 ASN A  66      14.293   8.042   7.662  1.00 64.04           H
ATOM   1090 HD22 ASN A  66      13.856   6.423   7.244  1.00 14.55           H
ATOM   1091  C   ASN A  66      10.739   9.586   9.039  1.00 61.34           C
ATOM   1092  O   ASN A  66      10.447  10.601   9.671  1.00 71.21           O
ATOM   1093  N   VAL A  67      11.031   8.428   9.624  1.00 54.24           N
ATOM   1094  H   VAL A  67      11.256   7.654   9.066  1.00 13.31           H
ATOM   1095  CA  VAL A  67      11.025   8.282  11.074  1.00 33.22           C
ATOM   1096  HA  VAL A  67      11.015   9.271  11.510  1.00 63.44           H
ATOM   1097  CB  VAL A  67       9.771   7.529  11.557  1.00 30.23           C
ATOM   1098  HB  VAL A  67       9.913   6.475  11.367  1.00  1.13           H
ATOM   1099  CG1 VAL A  67       9.576   7.720  13.054  1.00 43.54           C
ATOM   1100 HG11 VAL A  67      10.518   7.570  13.561  1.00 15.12           H
ATOM   1101 HG12 VAL A  67       9.220   8.722  13.245  1.00 71.11           H
ATOM   1102 HG13 VAL A  67       8.853   7.005  13.417  1.00  0.41           H
ATOM   1103  CG2 VAL A  67       8.543   7.991  10.788  1.00 52.31           C
ATOM   1104 HG21 VAL A  67       8.695   9.003  10.442  1.00 53.12           H
ATOM   1105 HG22 VAL A  67       8.383   7.341   9.941  1.00 51.25           H
ATOM   1106 HG23 VAL A  67       7.679   7.958  11.435  1.00 11.12           H
ATOM   1107  C   VAL A  67      12.267   7.541  11.557  1.00 74.12           C
ATOM   1108  O   VAL A  67      12.751   6.624  10.895  1.00 71.52           O
ATOM   1109  N   ALA A  68      12.777   7.945  12.715  1.00  2.13           N
ATOM   1110  H   ALA A  68      12.346   8.682  13.196  1.00 23.24           H
ATOM   1111  CA  ALA A  68      13.961   7.318  13.289  1.00 65.25           C
ATOM   1112  HA  ALA A  68      14.437   6.733  12.514  1.00 22.14           H
ATOM   1113  CB  ALA A  68      14.948   8.379  13.753  1.00 63.31           C
ATOM   1114  HB1 ALA A  68      15.341   8.106  14.721  1.00 20.12           H
ATOM   1115  HB2 ALA A  68      15.759   8.451  13.043  1.00  0.51           H
ATOM   1116  HB3 ALA A  68      14.445   9.332  13.824  1.00 63.22           H
ATOM   1117  C   ALA A  68      13.589   6.396  14.445  1.00  2.42           C
ATOM   1118  O   ALA A  68      12.484   6.472  14.982  1.00 74.43           O
ATOM   1119  N   LYS A  69      14.519   5.526  14.825  1.00 13.31           N
ATOM   1120  H   LYS A  69      15.381   5.514  14.359  1.00 42.34           H
ATOM   1121  CA  LYS A  69      14.289   4.590  15.919  1.00 64.31           C
ATOM   1122  HA  LYS A  69      13.347   4.843  16.380  1.00 30.23           H
ATOM   1123  CB  LYS A  69      14.214   3.158  15.384  1.00 31.21           C
ATOM   1124  HB2 LYS A  69      14.806   3.091  14.484  1.00 64.14           H
ATOM   1125  HB3 LYS A  69      14.625   2.487  16.126  1.00 54.55           H
ATOM   1126  CG  LYS A  69      12.801   2.703  15.061  1.00 63.02           C
ATOM   1127  HG2 LYS A  69      12.807   1.637  14.888  1.00 55.12           H
ATOM   1128  HG3 LYS A  69      12.159   2.930  15.900  1.00 51.22           H
ATOM   1129  CD  LYS A  69      12.261   3.399  13.823  1.00 71.11           C
ATOM   1130  HD2 LYS A  69      11.298   2.978  13.575  1.00 14.44           H
ATOM   1131  HD3 LYS A  69      12.152   4.454  14.032  1.00 23.22           H
ATOM   1132  CE  LYS A  69      13.193   3.224  12.634  1.00 51.13           C
ATOM   1133  HE2 LYS A  69      12.689   3.569  11.744  1.00 12.21           H
ATOM   1134  HE3 LYS A  69      14.080   3.818  12.798  1.00 11.10           H
ATOM   1135  NZ  LYS A  69      13.590   1.801  12.445  1.00 43.42           N
ATOM   1136  HZ1 LYS A  69      12.763   1.181  12.558  1.00 52.32           H
ATOM   1137  HZ2 LYS A  69      13.985   1.664  11.492  1.00  4.15           H
ATOM   1138  HZ3 LYS A  69      14.309   1.535  13.148  1.00 35.42           H
ATOM   1139  C   LYS A  69      15.394   4.695  16.966  1.00 54.11           C
ATOM   1140  O   LYS A  69      16.349   3.921  16.954  1.00 23.53           O
ATOM   1141  N   GLY A  70      15.254   5.658  17.872  1.00 44.42           N
ATOM   1142  H   GLY A  70      14.471   6.247  17.832  1.00 23.30           H
ATOM   1143  CA  GLY A  70      16.247   5.846  18.914  1.00 72.12           C
ATOM   1144  HA2 GLY A  70      15.874   5.417  19.832  1.00 63.20           H
ATOM   1145  HA3 GLY A  70      17.153   5.331  18.629  1.00 34.11           H
ATOM   1146  C   GLY A  70      16.570   7.308  19.151  1.00 72.14           C
ATOM   1147  O   GLY A  70      15.937   8.193  18.573  1.00 61.22           O
ATOM   1148  N   LEU A  71      17.556   7.564  20.004  1.00 74.45           N
ATOM   1149  H   LEU A  71      18.023   6.817  20.433  1.00 53.22           H
ATOM   1150  CA  LEU A  71      17.961   8.929  20.317  1.00 12.43           C
ATOM   1151  HA  LEU A  71      17.089   9.461  20.668  1.00 10.21           H
ATOM   1152  CB  LEU A  71      19.021   8.927  21.420  1.00 12.22           C
ATOM   1153  HB2 LEU A  71      19.912   8.468  21.021  1.00  1.12           H
ATOM   1154  HB3 LEU A  71      19.232   9.956  21.677  1.00 33.31           H
ATOM   1155  CG  LEU A  71      18.649   8.189  22.707  1.00 65.45           C
ATOM   1156  HG  LEU A  71      18.278   7.205  22.455  1.00 73.22           H
ATOM   1157  CD1 LEU A  71      19.872   8.014  23.594  1.00 41.40           C
ATOM   1158 HD11 LEU A  71      20.745   8.391  23.082  1.00  1.41           H
ATOM   1159 HD12 LEU A  71      19.730   8.562  24.514  1.00 31.42           H
ATOM   1160 HD13 LEU A  71      20.009   6.966  23.816  1.00 45.41           H
ATOM   1161  CD2 LEU A  71      17.550   8.933  23.450  1.00 31.53           C
ATOM   1162 HD21 LEU A  71      16.587   8.637  23.060  1.00 64.22           H
ATOM   1163 HD22 LEU A  71      17.601   8.693  24.502  1.00 32.41           H
ATOM   1164 HD23 LEU A  71      17.681   9.996  23.317  1.00 42.10           H
ATOM   1165  C   LEU A  71      18.502   9.635  19.078  1.00 14.30           C
ATOM   1166  O   LEU A  71      19.714   9.753  18.897  1.00 54.12           O
ATOM   1167  N   VAL A  72      17.594  10.106  18.228  1.00 63.41           N
ATOM   1168  H   VAL A  72      16.643   9.981  18.427  1.00 71.10           H
ATOM   1169  CA  VAL A  72      17.980  10.803  17.007  1.00 13.31           C
ATOM   1170  HA  VAL A  72      19.030  10.620  16.835  1.00 24.21           H
ATOM   1171  CB  VAL A  72      17.192  10.282  15.790  1.00 24.02           C
ATOM   1172  HB  VAL A  72      17.335  10.972  14.972  1.00 45.12           H
ATOM   1173  CG1 VAL A  72      17.714   8.919  15.360  1.00  1.43           C
ATOM   1174 HG11 VAL A  72      17.713   8.857  14.282  1.00  4.52           H
ATOM   1175 HG12 VAL A  72      18.721   8.787  15.728  1.00 50.10           H
ATOM   1176 HG13 VAL A  72      17.078   8.146  15.766  1.00 43.13           H
ATOM   1177  CG2 VAL A  72      15.706  10.217  16.106  1.00 53.50           C
ATOM   1178 HG21 VAL A  72      15.139  10.502  15.232  1.00 42.24           H
ATOM   1179 HG22 VAL A  72      15.442   9.210  16.393  1.00  1.44           H
ATOM   1180 HG23 VAL A  72      15.480  10.894  16.917  1.00  2.01           H
ATOM   1181  C   VAL A  72      17.755  12.305  17.138  1.00  1.53           C
ATOM   1182  O   VAL A  72      17.896  13.052  16.169  1.00 12.33           O
ATOM   1183  N   HIS A  73      17.405  12.743  18.344  1.00 62.11           N
ATOM   1184  H   HIS A  73      17.309  12.099  19.076  1.00  1.23           H
ATOM   1185  CA  HIS A  73      17.162  14.157  18.603  1.00 52.51           C
ATOM   1186  HA  HIS A  73      17.684  14.727  17.849  1.00 13.22           H
ATOM   1187  CB  HIS A  73      15.667  14.464  18.512  1.00 13.31           C
ATOM   1188  HB2 HIS A  73      15.122  13.538  18.402  1.00 11.22           H
ATOM   1189  HB3 HIS A  73      15.351  14.957  19.421  1.00 72.24           H
ATOM   1190  CG  HIS A  73      15.306  15.349  17.359  1.00 72.03           C
ATOM   1191  ND1 HIS A  73      14.497  16.458  17.485  1.00 12.44           N
ATOM   1192  CD2 HIS A  73      15.650  15.284  16.051  1.00 21.33           C
ATOM   1193  HD1 HIS A  73      14.085  16.774  18.316  1.00 14.11           H
ATOM   1194  CE1 HIS A  73      14.358  17.036  16.306  1.00 54.34           C
ATOM   1195  NE2 HIS A  73      15.048  16.343  15.418  1.00  1.22           N
ATOM   1196  HD2 HIS A  73      16.281  14.537  15.590  1.00 21.42           H
ATOM   1197  HE1 HIS A  73      13.779  17.924  16.101  1.00 52.32           H
ATOM   1198  C   HIS A  73      17.693  14.558  19.976  1.00 33.42           C
ATOM   1199  O   HIS A  73      17.956  13.717  20.836  1.00 61.41           O
ATOM   1200  N   PRO A  74      17.855  15.872  20.189  1.00 71.03           N
ATOM   1201  CA  PRO A  74      18.356  16.413  21.455  1.00  1.15           C
ATOM   1202  HA  PRO A  74      19.293  15.957  21.739  1.00 44.04           H
ATOM   1203  CB  PRO A  74      18.581  17.895  21.144  1.00 35.01           C
ATOM   1204  HB2 PRO A  74      18.352  18.488  22.019  1.00 74.24           H
ATOM   1205  HB3 PRO A  74      19.608  18.054  20.854  1.00 61.25           H
ATOM   1206  CG  PRO A  74      17.646  18.192  20.023  1.00 15.41           C
ATOM   1207  HG2 PRO A  74      16.674  18.452  20.414  1.00 33.05           H
ATOM   1208  HG3 PRO A  74      18.038  19.000  19.423  1.00 72.12           H
ATOM   1209  CD  PRO A  74      17.561  16.931  19.209  1.00 51.13           C
ATOM   1210  HD2 PRO A  74      16.569  16.813  18.799  1.00 70.54           H
ATOM   1211  HD3 PRO A  74      18.299  16.941  18.420  1.00 53.11           H
ATOM   1212  C   PRO A  74      17.352  16.254  22.592  1.00 73.23           C
ATOM   1213  O   PRO A  74      17.722  16.257  23.765  1.00  2.52           O
ATOM   1214  N   ALA A  75      16.079  16.114  22.235  1.00 21.41           N
ATOM   1215  H   ALA A  75      15.846  16.119  21.283  1.00 21.35           H
ATOM   1216  CA  ALA A  75      15.022  15.950  23.225  1.00 11.32           C
ATOM   1217  HA  ALA A  75      15.192  16.666  24.017  1.00 43.14           H
ATOM   1218  CB  ALA A  75      13.666  16.248  22.603  1.00 33.11           C
ATOM   1219  HB1 ALA A  75      13.806  16.697  21.631  1.00  3.42           H
ATOM   1220  HB2 ALA A  75      13.109  15.329  22.497  1.00 34.24           H
ATOM   1221  HB3 ALA A  75      13.119  16.929  23.239  1.00 25.10           H
ATOM   1222  C   ALA A  75      15.037  14.545  23.818  1.00  2.51           C
ATOM   1223  O   ALA A  75      14.962  14.373  25.036  1.00 52.45           O
ATOM   1224  N   LEU A  76      15.135  13.544  22.951  1.00 34.32           N
ATOM   1225  H   LEU A  76      15.191  13.743  21.994  1.00 44.02           H
ATOM   1226  CA  LEU A  76      15.159  12.152  23.389  1.00  3.44           C
ATOM   1227  HA  LEU A  76      14.250  11.962  23.939  1.00 13.23           H
ATOM   1228  CB  LEU A  76      15.216  11.217  22.180  1.00 13.22           C
ATOM   1229  HB2 LEU A  76      15.964  11.598  21.502  1.00 10.14           H
ATOM   1230  HB3 LEU A  76      15.515  10.240  22.532  1.00  3.34           H
ATOM   1231  CG  LEU A  76      13.913  11.055  21.396  1.00 21.31           C
ATOM   1232  HG  LEU A  76      13.912  10.090  20.908  1.00 64.15           H
ATOM   1233  CD1 LEU A  76      12.716  11.106  22.333  1.00 42.31           C
ATOM   1234 HD11 LEU A  76      11.840  10.739  21.818  1.00  3.45           H
ATOM   1235 HD12 LEU A  76      12.910  10.490  23.199  1.00 52.24           H
ATOM   1236 HD13 LEU A  76      12.549  12.126  22.647  1.00 74.11           H
ATOM   1237  CD2 LEU A  76      13.799  12.127  20.323  1.00 42.33           C
ATOM   1238 HD21 LEU A  76      12.869  12.004  19.788  1.00 42.03           H
ATOM   1239 HD22 LEU A  76      13.822  13.103  20.785  1.00 11.11           H
ATOM   1240 HD23 LEU A  76      14.626  12.036  19.634  1.00 52.23           H
ATOM   1241  C   LEU A  76      16.351  11.891  24.305  1.00 60.11           C
ATOM   1242  O   LEU A  76      16.214  11.270  25.359  1.00 33.01           O
ATOM   1243  N   LYS A  77      17.521  12.371  23.896  1.00 32.52           N
ATOM   1244  H   LYS A  77      17.567  12.857  23.046  1.00 10.42           H
ATOM   1245  CA  LYS A  77      18.737  12.193  24.680  1.00 23.51           C
ATOM   1246  HA  LYS A  77      18.923  11.133  24.769  1.00 71.24           H
ATOM   1247  CB  LYS A  77      19.925  12.849  23.973  1.00 10.30           C
ATOM   1248  HB2 LYS A  77      19.774  13.919  23.959  1.00 74.53           H
ATOM   1249  HB3 LYS A  77      20.826  12.629  24.528  1.00 15.22           H
ATOM   1250  CG  LYS A  77      20.119  12.376  22.543  1.00 62.40           C
ATOM   1251  HG2 LYS A  77      19.215  11.889  22.209  1.00 63.54           H
ATOM   1252  HG3 LYS A  77      20.323  13.231  21.915  1.00 52.23           H
ATOM   1253  CD  LYS A  77      21.275  11.396  22.432  1.00 21.42           C
ATOM   1254  HD2 LYS A  77      22.145  11.823  22.907  1.00  5.51           H
ATOM   1255  HD3 LYS A  77      21.005  10.476  22.932  1.00  3.24           H
ATOM   1256  CE  LYS A  77      21.609  11.089  20.980  1.00 11.23           C
ATOM   1257  HE2 LYS A  77      20.713  11.198  20.388  1.00 23.51           H
ATOM   1258  HE3 LYS A  77      22.353  11.794  20.639  1.00 21.24           H
ATOM   1259  NZ  LYS A  77      22.137   9.707  20.812  1.00 10.04           N
ATOM   1260  HZ1 LYS A  77      23.160   9.735  20.628  1.00 43.44           H
ATOM   1261  HZ2 LYS A  77      21.967   9.152  21.676  1.00 52.15           H
ATOM   1262  HZ3 LYS A  77      21.664   9.238  20.013  1.00  2.51           H
ATOM   1263  C   LYS A  77      18.575  12.782  26.078  1.00 60.33           C
ATOM   1264  O   LYS A  77      18.796  12.100  27.078  1.00  1.22           O
ATOM   1265  N   ALA A  78      18.186  14.051  26.138  1.00  3.13           N
ATOM   1266  H   ALA A  78      18.026  14.542  25.306  1.00 53.02           H
ATOM   1267  CA  ALA A  78      17.991  14.730  27.413  1.00  0.22           C
ATOM   1268  HA  ALA A  78      18.946  14.778  27.916  1.00 64.31           H
ATOM   1269  CB  ALA A  78      17.507  16.154  27.184  1.00 55.21           C
ATOM   1270  HB1 ALA A  78      18.105  16.837  27.769  1.00 31.32           H
ATOM   1271  HB2 ALA A  78      17.599  16.402  26.137  1.00 72.42           H
ATOM   1272  HB3 ALA A  78      16.472  16.235  27.483  1.00 31.01           H
ATOM   1273  C   ALA A  78      17.006  13.970  28.295  1.00 23.11           C
ATOM   1274  O   ALA A  78      17.191  13.874  29.508  1.00 14.50           O
ATOM   1275  N   ALA A  79      15.960  13.431  27.677  1.00  1.15           N
ATOM   1276  H   ALA A  79      15.868  13.541  26.708  1.00  2.53           H
ATOM   1277  CA  ALA A  79      14.947  12.678  28.407  1.00 41.24           C
ATOM   1278  HA  ALA A  79      14.542  13.321  29.175  1.00 24.13           H
ATOM   1279  CB  ALA A  79      13.811  12.283  27.475  1.00 70.21           C
ATOM   1280  HB1 ALA A  79      14.205  11.707  26.651  1.00 61.41           H
ATOM   1281  HB2 ALA A  79      13.091  11.689  28.018  1.00 74.24           H
ATOM   1282  HB3 ALA A  79      13.331  13.173  27.095  1.00 32.40           H
ATOM   1283  C   ALA A  79      15.550  11.441  29.064  1.00 54.12           C
ATOM   1284  O   ALA A  79      15.022  10.933  30.053  1.00 44.21           O
ATOM   1285  N   ALA A  80      16.657  10.961  28.507  1.00 73.20           N
ATOM   1286  H   ALA A  80      17.029  11.410  27.720  1.00 62.42           H
ATOM   1287  CA  ALA A  80      17.331   9.784  29.040  1.00 23.22           C
ATOM   1288  HA  ALA A  80      16.586   9.021  29.211  1.00 33.51           H
ATOM   1289  CB  ALA A  80      18.334   9.247  28.029  1.00 32.04           C
ATOM   1290  HB1 ALA A  80      19.337   9.439  28.381  1.00 70.25           H
ATOM   1291  HB2 ALA A  80      18.191   8.183  27.911  1.00  2.01           H
ATOM   1292  HB3 ALA A  80      18.185   9.738  27.079  1.00 31.00           H
ATOM   1293  C   ALA A  80      18.026  10.100  30.360  1.00 11.13           C
ATOM   1294  O   ALA A  80      18.154   9.237  31.229  1.00 44.01           O
ATOM   1295  N   LYS A  81      18.473  11.343  30.505  1.00 24.21           N
ATOM   1296  H   LYS A  81      18.341  11.986  29.777  1.00 40.20           H
ATOM   1297  CA  LYS A  81      19.155  11.774  31.720  1.00 41.44           C
ATOM   1298  HA  LYS A  81      19.905  11.036  31.959  1.00  5.31           H
ATOM   1299  CB  LYS A  81      19.839  13.125  31.493  1.00 73.30           C
ATOM   1300  HB2 LYS A  81      20.697  13.194  32.145  1.00 15.45           H
ATOM   1301  HB3 LYS A  81      20.173  13.178  30.467  1.00 73.33           H
ATOM   1302  CG  LYS A  81      18.936  14.316  31.762  1.00  1.25           C
ATOM   1303  HG2 LYS A  81      17.907  14.009  31.650  1.00 12.44           H
ATOM   1304  HG3 LYS A  81      19.103  14.661  32.773  1.00 11.21           H
ATOM   1305  CD  LYS A  81      19.216  15.457  30.799  1.00 43.21           C
ATOM   1306  HD2 LYS A  81      19.066  15.109  29.788  1.00 72.30           H
ATOM   1307  HD3 LYS A  81      18.533  16.269  31.007  1.00 23.33           H
ATOM   1308  CE  LYS A  81      20.644  15.965  30.936  1.00 74.41           C
ATOM   1309  HE2 LYS A  81      21.322  15.147  30.747  1.00 41.03           H
ATOM   1310  HE3 LYS A  81      20.806  16.744  30.206  1.00 63.44           H
ATOM   1311  NZ  LYS A  81      20.910  16.511  32.295  1.00 10.13           N
ATOM   1312  HZ1 LYS A  81      21.164  17.518  32.232  1.00 33.13           H
ATOM   1313  HZ2 LYS A  81      20.063  16.415  32.891  1.00 21.24           H
ATOM   1314  HZ3 LYS A  81      21.695  15.994  32.741  1.00 50.12           H
ATOM   1315  C   LYS A  81      18.177  11.877  32.885  1.00 12.24           C
ATOM   1316  O   LYS A  81      18.572  11.805  34.049  1.00 12.23           O
ATOM   1317  N   LYS A  82      16.898  12.045  32.566  1.00 61.33           N
ATOM   1318  H   LYS A  82      16.645  12.095  31.620  1.00 73.34           H
ATOM   1319  CA  LYS A  82      15.862  12.155  33.586  1.00 70.24           C
ATOM   1320  HA  LYS A  82      16.339  12.424  34.516  1.00 41.44           H
ATOM   1321  CB  LYS A  82      14.858  13.245  33.206  1.00 13.42           C
ATOM   1322  HB2 LYS A  82      13.971  13.127  33.811  1.00 54.31           H
ATOM   1323  HB3 LYS A  82      15.298  14.211  33.412  1.00 33.54           H
ATOM   1324  CG  LYS A  82      14.447  13.212  31.744  1.00 34.34           C
ATOM   1325  HG2 LYS A  82      15.321  13.366  31.130  1.00  1.20           H
ATOM   1326  HG3 LYS A  82      14.015  12.246  31.523  1.00 22.54           H
ATOM   1327  CD  LYS A  82      13.426  14.292  31.427  1.00 21.11           C
ATOM   1328  HD2 LYS A  82      13.594  15.137  32.078  1.00 23.44           H
ATOM   1329  HD3 LYS A  82      13.548  14.599  30.398  1.00 70.32           H
ATOM   1330  CE  LYS A  82      12.004  13.792  31.629  1.00 70.20           C
ATOM   1331  HE2 LYS A  82      11.744  13.144  30.806  1.00 72.00           H
ATOM   1332  HE3 LYS A  82      11.960  13.235  32.553  1.00 23.42           H
ATOM   1333  NZ  LYS A  82      11.026  14.913  31.692  1.00 75.42           N
ATOM   1334  HZ1 LYS A  82      11.289  15.656  31.013  1.00 24.25           H
ATOM   1335  HZ2 LYS A  82      10.072  14.568  31.459  1.00 41.23           H
ATOM   1336  HZ3 LYS A  82      11.011  15.321  32.648  1.00 33.24           H
ATOM   1337  C   LYS A  82      15.138  10.825  33.772  1.00 63.03           C
ATOM   1338  O   LYS A  82      14.905  10.388  34.898  1.00 13.10           O
ATOM   1339  N   GLU A  83      14.788  10.186  32.660  1.00 54.43           N
ATOM   1340  H   GLU A  83      15.002  10.586  31.791  1.00 73.11           H
ATOM   1341  CA  GLU A  83      14.091   8.906  32.702  1.00  1.11           C
ATOM   1342  HA  GLU A  83      14.196   8.504  33.699  1.00 52.54           H
ATOM   1343  CB  GLU A  83      12.604   9.099  32.398  1.00 60.12           C
ATOM   1344  HB2 GLU A  83      12.377   8.624  31.455  1.00 63.04           H
ATOM   1345  HB3 GLU A  83      12.025   8.625  33.177  1.00 65.10           H
ATOM   1346  CG  GLU A  83      12.184  10.557  32.312  1.00 23.32           C
ATOM   1347  HG2 GLU A  83      12.621  11.093  33.141  1.00 14.05           H
ATOM   1348  HG3 GLU A  83      12.552  10.970  31.384  1.00 12.04           H
ATOM   1349  CD  GLU A  83      10.679  10.734  32.360  1.00 41.24           C
ATOM   1350  OE1 GLU A  83      10.028  10.053  33.180  1.00 53.55           O
ATOM   1351  OE2 GLU A  83      10.153  11.553  31.577  1.00 34.34           O
ATOM   1352  C   GLU A  83      14.701   7.922  31.709  1.00 63.53           C
ATOM   1353  O   GLU A  83      14.114   7.598  30.676  1.00 33.13           O
ATOM   1354  N   PRO A  84      15.910   7.434  32.026  1.00 33.32           N
ATOM   1355  CA  PRO A  84      16.627   6.479  31.175  1.00 12.43           C
ATOM   1356  HA  PRO A  84      16.719   6.843  30.162  1.00 21.32           H
ATOM   1357  CB  PRO A  84      18.013   6.401  31.820  1.00 51.10           C
ATOM   1358  HB2 PRO A  84      18.399   5.395  31.729  1.00 53.51           H
ATOM   1359  HB3 PRO A  84      18.681   7.095  31.332  1.00 72.55           H
ATOM   1360  CG  PRO A  84      17.789   6.773  33.245  1.00 23.22           C
ATOM   1361  HG2 PRO A  84      17.508   5.899  33.813  1.00 61.01           H
ATOM   1362  HG3 PRO A  84      18.686   7.215  33.654  1.00 51.02           H
ATOM   1363  CD  PRO A  84      16.669   7.776  33.241  1.00 71.23           C
ATOM   1364  HD2 PRO A  84      16.057   7.662  34.123  1.00 32.31           H
ATOM   1365  HD3 PRO A  84      17.062   8.780  33.179  1.00 73.01           H
ATOM   1366  C   PRO A  84      15.967   5.105  31.162  1.00 31.22           C
ATOM   1367  O   PRO A  84      16.263   4.272  30.306  1.00 64.33           O
ATOM   1368  N   ARG A  85      15.071   4.875  32.116  1.00 30.54           N
ATOM   1369  H   ARG A  85      14.877   5.578  32.771  1.00 42.14           H
ATOM   1370  CA  ARG A  85      14.370   3.600  32.215  1.00 52.14           C
ATOM   1371  HA  ARG A  85      15.107   2.812  32.179  1.00  0.13           H
ATOM   1372  CB  ARG A  85      13.611   3.512  33.540  1.00 54.12           C
ATOM   1373  HB2 ARG A  85      12.965   2.646  33.515  1.00 50.51           H
ATOM   1374  HB3 ARG A  85      14.324   3.396  34.342  1.00 53.30           H
ATOM   1375  CG  ARG A  85      12.756   4.734  33.834  1.00  2.15           C
ATOM   1376  HG2 ARG A  85      12.915   5.469  33.059  1.00 61.32           H
ATOM   1377  HG3 ARG A  85      11.717   4.440  33.848  1.00 42.43           H
ATOM   1378  CD  ARG A  85      13.113   5.353  35.177  1.00 20.31           C
ATOM   1379  HD2 ARG A  85      14.092   5.802  35.102  1.00 11.35           H
ATOM   1380  HD3 ARG A  85      12.384   6.114  35.412  1.00  4.12           H
ATOM   1381  NE  ARG A  85      13.127   4.362  36.250  1.00 64.22           N
ATOM   1382  HE  ARG A  85      13.999   4.079  36.595  1.00 44.02           H
ATOM   1383  CZ  ARG A  85      12.029   3.831  36.775  1.00 54.31           C
ATOM   1384  NH1 ARG A  85      10.834   4.195  36.328  1.00 23.43           N
ATOM   1385 HH11 ARG A  85      10.760   4.869  35.594  1.00 50.01           H
ATOM   1386 HH12 ARG A  85      10.008   3.793  36.725  1.00 64.34           H
ATOM   1387  NH2 ARG A  85      12.123   2.935  37.749  1.00 62.02           N
ATOM   1388 HH21 ARG A  85      13.022   2.658  38.088  1.00 52.51           H
ATOM   1389 HH22 ARG A  85      11.296   2.537  38.143  1.00 31.54           H
ATOM   1390  C   ARG A  85      13.402   3.421  31.049  1.00 72.13           C
ATOM   1391  O   ARG A  85      13.269   2.327  30.500  1.00 63.22           O
ATOM   1392  N   LYS A  86      12.727   4.503  30.676  1.00 74.35           N
ATOM   1393  H   LYS A  86      12.875   5.347  31.152  1.00 64.20           H
ATOM   1394  CA  LYS A  86      11.771   4.467  29.575  1.00 70.12           C
ATOM   1395  HA  LYS A  86      11.581   3.432  29.334  1.00 33.02           H
ATOM   1396  CB  LYS A  86      10.457   5.132  29.991  1.00 31.43           C
ATOM   1397  HB2 LYS A  86      10.580   6.204  29.947  1.00 31.32           H
ATOM   1398  HB3 LYS A  86       9.683   4.838  29.297  1.00 60.23           H
ATOM   1399  CG  LYS A  86      10.005   4.760  31.393  1.00  0.30           C
ATOM   1400  HG2 LYS A  86      10.472   3.829  31.677  1.00 34.22           H
ATOM   1401  HG3 LYS A  86      10.308   5.540  32.077  1.00 12.23           H
ATOM   1402  CD  LYS A  86       8.496   4.597  31.468  1.00 62.24           C
ATOM   1403  HD2 LYS A  86       8.203   4.509  32.503  1.00 12.41           H
ATOM   1404  HD3 LYS A  86       8.027   5.467  31.031  1.00 74.14           H
ATOM   1405  CE  LYS A  86       8.032   3.356  30.720  1.00 44.45           C
ATOM   1406  HE2 LYS A  86       8.065   3.558  29.660  1.00 74.11           H
ATOM   1407  HE3 LYS A  86       8.702   2.541  30.951  1.00 12.14           H
ATOM   1408  NZ  LYS A  86       6.645   2.967  31.097  1.00  4.21           N
ATOM   1409  HZ1 LYS A  86       6.507   1.947  30.947  1.00 50.30           H
ATOM   1410  HZ2 LYS A  86       6.473   3.186  32.099  1.00 22.34           H
ATOM   1411  HZ3 LYS A  86       5.957   3.489  30.517  1.00 65.43           H
ATOM   1412  C   LYS A  86      12.336   5.163  28.341  1.00 62.22           C
ATOM   1413  O   LYS A  86      11.964   4.845  27.211  1.00 30.22           O
ATOM   1414  N   VAL A  87      13.238   6.113  28.564  1.00 44.30           N
ATOM   1415  H   VAL A  87      13.495   6.322  29.487  1.00 74.25           H
ATOM   1416  CA  VAL A  87      13.857   6.852  27.470  1.00 50.31           C
ATOM   1417  HA  VAL A  87      13.186   6.819  26.623  1.00  4.34           H
ATOM   1418  CB  VAL A  87      14.086   8.328  27.848  1.00 31.30           C
ATOM   1419  HB  VAL A  87      14.873   8.371  28.587  1.00 52.14           H
ATOM   1420  CG1 VAL A  87      14.529   9.128  26.633  1.00 63.12           C
ATOM   1421 HG11 VAL A  87      13.660   9.487  26.102  1.00 43.14           H
ATOM   1422 HG12 VAL A  87      15.128   9.968  26.954  1.00 72.23           H
ATOM   1423 HG13 VAL A  87      15.115   8.497  25.980  1.00 12.14           H
ATOM   1424  CG2 VAL A  87      12.826   8.923  28.458  1.00 74.24           C
ATOM   1425 HG21 VAL A  87      12.065   9.011  27.696  1.00 14.33           H
ATOM   1426 HG22 VAL A  87      12.470   8.280  29.249  1.00 60.52           H
ATOM   1427 HG23 VAL A  87      13.047   9.900  28.860  1.00  2.13           H
ATOM   1428  C   VAL A  87      15.189   6.229  27.070  1.00 65.11           C
ATOM   1429  O   VAL A  87      16.196   6.396  27.758  1.00 32.42           O
ATOM   1430  N   ALA A  88      15.188   5.510  25.952  1.00 43.20           N
ATOM   1431  H   ALA A  88      14.355   5.414  25.447  1.00 75.14           H
ATOM   1432  CA  ALA A  88      16.398   4.863  25.458  1.00 12.54           C
ATOM   1433  HA  ALA A  88      17.248   5.404  25.848  1.00  3.31           H
ATOM   1434  CB  ALA A  88      16.475   3.431  25.967  1.00 45.45           C
ATOM   1435  HB1 ALA A  88      16.003   2.771  25.255  1.00 61.33           H
ATOM   1436  HB2 ALA A  88      17.511   3.148  26.089  1.00 55.35           H
ATOM   1437  HB3 ALA A  88      15.968   3.359  26.917  1.00 31.31           H
ATOM   1438  C   ALA A  88      16.452   4.890  23.935  1.00 74.23           C
ATOM   1439  O   ALA A  88      15.497   5.304  23.278  1.00 43.34           O
ATOM   1440  N   ALA A  89      17.574   4.445  23.379  1.00  2.41           N
ATOM   1441  H   ALA A  89      18.300   4.128  23.956  1.00 73.21           H
ATOM   1442  CA  ALA A  89      17.751   4.417  21.933  1.00 44.04           C
ATOM   1443  HA  ALA A  89      17.461   5.382  21.542  1.00 64.22           H
ATOM   1444  CB  ALA A  89      19.215   4.187  21.585  1.00 74.14           C
ATOM   1445  HB1 ALA A  89      19.710   3.701  22.413  1.00 54.53           H
ATOM   1446  HB2 ALA A  89      19.282   3.560  20.708  1.00 52.24           H
ATOM   1447  HB3 ALA A  89      19.691   5.136  21.386  1.00 21.35           H
ATOM   1448  C   ALA A  89      16.878   3.342  21.293  1.00  4.55           C
ATOM   1449  O   ALA A  89      16.675   3.334  20.079  1.00 14.13           O
ATOM   1450  N   LYS A  90      16.365   2.436  22.118  1.00 11.13           N
ATOM   1451  H   LYS A  90      16.563   2.495  23.077  1.00 45.42           H
ATOM   1452  CA  LYS A  90      15.513   1.356  21.635  1.00 52.44           C
ATOM   1453  HA  LYS A  90      15.533   1.376  20.555  1.00 14.15           H
ATOM   1454  CB  LYS A  90      16.043   0.005  22.118  1.00 21.22           C
ATOM   1455  HB2 LYS A  90      15.227  -0.703  22.136  1.00  5.11           H
ATOM   1456  HB3 LYS A  90      16.795  -0.343  21.424  1.00 54.22           H
ATOM   1457  CG  LYS A  90      16.662   0.055  23.504  1.00 20.13           C
ATOM   1458  HG2 LYS A  90      17.648   0.490  23.433  1.00 13.22           H
ATOM   1459  HG3 LYS A  90      16.041   0.667  24.144  1.00 65.23           H
ATOM   1460  CD  LYS A  90      16.780  -1.332  24.113  1.00 64.43           C
ATOM   1461  HD2 LYS A  90      15.973  -1.478  24.815  1.00 23.41           H
ATOM   1462  HD3 LYS A  90      16.712  -2.069  23.324  1.00 14.23           H
ATOM   1463  CE  LYS A  90      18.104  -1.510  24.841  1.00 34.44           C
ATOM   1464  HE2 LYS A  90      18.382  -0.569  25.289  1.00 23.04           H
ATOM   1465  HE3 LYS A  90      17.976  -2.253  25.615  1.00 62.30           H
ATOM   1466  NZ  LYS A  90      19.189  -1.950  23.921  1.00 11.23           N
ATOM   1467  HZ1 LYS A  90      18.989  -1.626  22.953  1.00 23.20           H
ATOM   1468  HZ2 LYS A  90      20.100  -1.552  24.227  1.00 12.24           H
ATOM   1469  HZ3 LYS A  90      19.259  -2.988  23.921  1.00 52.40           H
ATOM   1470  C   LYS A  90      14.074   1.547  22.104  1.00 51.14           C
ATOM   1471  O   LYS A  90      13.222   0.684  21.892  1.00 71.11           O
ATOM   1472  N   PHE A  91      13.810   2.683  22.740  1.00 14.23           N
ATOM   1473  H   PHE A  91      14.531   3.332  22.879  1.00 50.52           H
ATOM   1474  CA  PHE A  91      12.473   2.987  23.239  1.00 43.23           C
ATOM   1475  HA  PHE A  91      11.800   2.233  22.861  1.00 41.43           H
ATOM   1476  CB  PHE A  91      12.456   2.950  24.768  1.00 34.42           C
ATOM   1477  HB2 PHE A  91      13.030   3.781  25.148  1.00 15.23           H
ATOM   1478  HB3 PHE A  91      11.436   3.035  25.111  1.00 35.32           H
ATOM   1479  CG  PHE A  91      13.035   1.689  25.344  1.00 74.24           C
ATOM   1480  CD1 PHE A  91      13.834   1.731  26.474  1.00  4.12           C
ATOM   1481  HD1 PHE A  91      14.040   2.683  26.943  1.00 51.42           H
ATOM   1482  CE1 PHE A  91      14.369   0.573  27.007  1.00 74.35           C
ATOM   1483  HE1 PHE A  91      14.991   0.620  27.888  1.00 52.21           H
ATOM   1484  CZ  PHE A  91      14.107  -0.644  26.409  1.00 60.44           C
ATOM   1485  HZ  PHE A  91      14.523  -1.551  26.823  1.00 13.41           H
ATOM   1486  CE2 PHE A  91      13.311  -0.700  25.281  1.00 34.24           C
ATOM   1487  HE2 PHE A  91      13.105  -1.651  24.812  1.00 51.41           H
ATOM   1488  CD2 PHE A  91      12.780   0.461  24.753  1.00 14.44           C
ATOM   1489  HD2 PHE A  91      12.158   0.416  23.871  1.00 11.13           H
ATOM   1490  C   PHE A  91      12.007   4.354  22.747  1.00 44.51           C
ATOM   1491  O   PHE A  91      10.809   4.636  22.699  1.00 23.50           O
ATOM   1492  N   THR A  92      12.964   5.203  22.382  1.00 13.02           N
ATOM   1493  H   THR A  92      13.900   4.921  22.443  1.00 22.11           H
ATOM   1494  CA  THR A  92      12.653   6.541  21.896  1.00 43.42           C
ATOM   1495  HA  THR A  92      11.657   6.794  22.228  1.00 52.10           H
ATOM   1496  CB  THR A  92      13.632   7.587  22.464  1.00 60.53           C
ATOM   1497  HB  THR A  92      13.261   8.573  22.223  1.00 22.32           H
ATOM   1498  OG1 THR A  92      14.926   7.417  21.874  1.00 11.40           O
ATOM   1499  HG1 THR A  92      15.470   6.872  22.447  1.00  2.34           H
ATOM   1500  CG2 THR A  92      13.738   7.463  23.976  1.00 23.32           C
ATOM   1501 HG21 THR A  92      14.769   7.295  24.252  1.00 31.21           H
ATOM   1502 HG22 THR A  92      13.386   8.373  24.438  1.00 51.44           H
ATOM   1503 HG23 THR A  92      13.136   6.632  24.313  1.00 54.14           H
ATOM   1504  C   THR A  92      12.696   6.597  20.373  1.00 30.41           C
ATOM   1505  O   THR A  92      13.261   5.715  19.726  1.00  2.24           O
ATOM   1506  N   MET A  93      12.095   7.638  19.806  1.00 24.13           N
ATOM   1507  H   MET A  93      11.662   8.308  20.375  1.00 54.34           H
ATOM   1508  CA  MET A  93      12.067   7.808  18.358  1.00  1.22           C
ATOM   1509  HA  MET A  93      13.026   7.501  17.970  1.00 64.30           H
ATOM   1510  CB  MET A  93      10.976   6.931  17.741  1.00 24.43           C
ATOM   1511  HB2 MET A  93      10.999   7.049  16.668  1.00  4.23           H
ATOM   1512  HB3 MET A  93      11.179   5.899  17.986  1.00 64.41           H
ATOM   1513  CG  MET A  93       9.577   7.269  18.228  1.00 34.52           C
ATOM   1514  HG2 MET A  93       8.943   6.406  18.088  1.00 75.23           H
ATOM   1515  HG3 MET A  93       9.625   7.509  19.280  1.00 41.42           H
ATOM   1516  SD  MET A  93       8.853   8.665  17.347  1.00  1.30           S
ATOM   1517  CE  MET A  93       8.368   7.882  15.811  1.00 42.21           C
ATOM   1518  HE1 MET A  93       8.254   8.634  15.044  1.00 62.11           H
ATOM   1519  HE2 MET A  93       9.128   7.175  15.512  1.00 52.11           H
ATOM   1520  HE3 MET A  93       7.430   7.365  15.951  1.00 43.33           H
ATOM   1521  C   MET A  93      11.831   9.269  17.987  1.00 22.21           C
ATOM   1522  O   MET A  93      11.636  10.117  18.859  1.00 63.31           O
ATOM   1523  N   CYS A  94      11.850   9.556  16.690  1.00 25.53           N
ATOM   1524  H   CYS A  94      12.011   8.837  16.044  1.00 72.15           H
ATOM   1525  CA  CYS A  94      11.640  10.915  16.204  1.00 34.45           C
ATOM   1526  HA  CYS A  94      10.924  11.392  16.857  1.00 60.43           H
ATOM   1527  CB  CYS A  94      12.951  11.701  16.243  1.00 15.41           C
ATOM   1528  HB2 CYS A  94      13.524  11.388  17.103  1.00 44.31           H
ATOM   1529  HB3 CYS A  94      13.514  11.491  15.347  1.00 64.25           H
ATOM   1530  SG  CYS A  94      12.733  13.493  16.351  1.00  2.14           S
ATOM   1531  HG  CYS A  94      11.434  13.748  16.339  1.00 52.53           H
ATOM   1532  C   CYS A  94      11.080  10.904  14.786  1.00 43.24           C
ATOM   1533  O   CYS A  94      11.684  10.339  13.873  1.00 70.32           O
ATOM   1534  N   LEU A  95       9.923  11.531  14.607  1.00 11.20           N
ATOM   1535  H   LEU A  95       9.490  11.963  15.372  1.00 14.10           H
ATOM   1536  CA  LEU A  95       9.280  11.593  13.299  1.00 41.21           C
ATOM   1537  HA  LEU A  95       9.602  10.734  12.730  1.00 25.54           H
ATOM   1538  CB  LEU A  95       7.759  11.547  13.454  1.00 70.25           C
ATOM   1539  HB2 LEU A  95       7.489  10.551  13.770  1.00 61.15           H
ATOM   1540  HB3 LEU A  95       7.484  12.254  14.223  1.00 30.23           H
ATOM   1541  CG  LEU A  95       6.947  11.877  12.201  1.00 74.22           C
ATOM   1542  HG  LEU A  95       7.367  12.753  11.727  1.00  0.44           H
ATOM   1543  CD1 LEU A  95       7.012  10.729  11.205  1.00 51.53           C
ATOM   1544 HD11 LEU A  95       7.915  10.813  10.618  1.00 31.13           H
ATOM   1545 HD12 LEU A  95       7.014   9.790  11.737  1.00 30.14           H
ATOM   1546 HD13 LEU A  95       6.153  10.771  10.551  1.00 22.11           H
ATOM   1547  CD2 LEU A  95       5.502  12.185  12.568  1.00 44.43           C
ATOM   1548 HD21 LEU A  95       5.177  13.069  12.038  1.00 62.41           H
ATOM   1549 HD22 LEU A  95       4.875  11.350  12.294  1.00  0.10           H
ATOM   1550 HD23 LEU A  95       5.430  12.357  13.632  1.00 71.44           H
ATOM   1551  C   LEU A  95       9.688  12.858  12.551  1.00 43.31           C
ATOM   1552  O   LEU A  95       9.533  13.969  13.058  1.00 11.41           O
ATOM   1553  N   PHE A  96      10.209  12.682  11.341  1.00  3.12           N
ATOM   1554  H   PHE A  96      10.308  11.772  10.991  1.00 31.41           H
ATOM   1555  CA  PHE A  96      10.639  13.810  10.522  1.00 33.41           C
ATOM   1556  HA  PHE A  96      10.991  14.584  11.185  1.00  3.51           H
ATOM   1557  CB  PHE A  96      11.781  13.388   9.596  1.00 42.44           C
ATOM   1558  HB2 PHE A  96      11.523  12.455   9.118  1.00 14.41           H
ATOM   1559  HB3 PHE A  96      11.921  14.148   8.841  1.00 25.41           H
ATOM   1560  CG  PHE A  96      13.090  13.195  10.307  1.00 33.42           C
ATOM   1561  CD1 PHE A  96      13.235  12.198  11.259  1.00 61.14           C
ATOM   1562  HD1 PHE A  96      12.395  11.556  11.487  1.00 44.24           H
ATOM   1563  CE1 PHE A  96      14.438  12.017  11.915  1.00 31.41           C
ATOM   1564  HE1 PHE A  96      14.537  11.236  12.655  1.00 41.22           H
ATOM   1565  CZ  PHE A  96      15.511  12.836  11.625  1.00 41.00           C
ATOM   1566  HZ  PHE A  96      16.452  12.696  12.136  1.00 32.31           H
ATOM   1567  CE2 PHE A  96      15.379  13.833  10.678  1.00 64.10           C
ATOM   1568  HE2 PHE A  96      16.217  14.475  10.450  1.00 51.04           H
ATOM   1569  CD2 PHE A  96      14.174  14.010  10.025  1.00 21.31           C
ATOM   1570  HD2 PHE A  96      14.072  14.790   9.286  1.00 45.43           H
ATOM   1571  C   PHE A  96       9.477  14.357   9.699  1.00 52.43           C
ATOM   1572  O   PHE A  96       8.941  13.672   8.829  1.00 54.31           O
ATOM   1573  N   GLY A  97       9.092  15.599   9.981  1.00 64.32           N
ATOM   1574  H   GLY A  97       9.557  16.098  10.685  1.00 31.21           H
ATOM   1575  CA  GLY A  97       7.996  16.218   9.259  1.00 45.12           C
ATOM   1576  HA2 GLY A  97       7.470  15.457   8.703  1.00 62.23           H
ATOM   1577  HA3 GLY A  97       7.317  16.663   9.971  1.00  4.42           H
ATOM   1578  C   GLY A  97       8.468  17.291   8.297  1.00 24.33           C
ATOM   1579  O   GLY A  97       9.613  17.742   8.350  1.00 15.34           O
ATOM   1580  N   PRO A  98       7.574  17.714   7.392  1.00 62.04           N
ATOM   1581  CA  PRO A  98       7.883  18.744   6.396  1.00 42.33           C
ATOM   1582  HA  PRO A  98       8.771  18.497   5.832  1.00 52.43           H
ATOM   1583  CB  PRO A  98       6.664  18.720   5.470  1.00 24.20           C
ATOM   1584  HB2 PRO A  98       6.454  19.721   5.121  1.00 12.14           H
ATOM   1585  HB3 PRO A  98       6.860  18.073   4.628  1.00  2.20           H
ATOM   1586  CG  PRO A  98       5.557  18.192   6.316  1.00 40.34           C
ATOM   1587  HG2 PRO A  98       5.092  19.001   6.858  1.00  0.22           H
ATOM   1588  HG3 PRO A  98       4.831  17.688   5.696  1.00 74.13           H
ATOM   1589  CD  PRO A  98       6.192  17.220   7.270  1.00 24.24           C
ATOM   1590  HD2 PRO A  98       5.689  17.245   8.225  1.00 33.24           H
ATOM   1591  HD3 PRO A  98       6.175  16.221   6.859  1.00 45.31           H
ATOM   1592  C   PRO A  98       8.049  20.125   7.022  1.00 72.31           C
ATOM   1593  O   PRO A  98       7.211  20.586   7.797  1.00 74.02           O
ATOM   1594  N   PRO A  99       9.155  20.802   6.680  1.00 71.12           N
ATOM   1595  CA  PRO A  99       9.456  22.140   7.197  1.00 55.22           C
ATOM   1596  HA  PRO A  99       9.424  22.165   8.276  1.00 22.23           H
ATOM   1597  CB  PRO A  99      10.888  22.391   6.720  1.00 42.33           C
ATOM   1598  HB2 PRO A  99      11.012  23.438   6.480  1.00 60.15           H
ATOM   1599  HB3 PRO A  99      11.584  22.109   7.495  1.00  3.33           H
ATOM   1600  CG  PRO A  99      11.041  21.532   5.512  1.00  3.41           C
ATOM   1601  HG2 PRO A  99      10.689  22.060   4.639  1.00  3.30           H
ATOM   1602  HG3 PRO A  99      12.077  21.252   5.391  1.00 42.04           H
ATOM   1603  CD  PRO A  99      10.197  20.313   5.761  1.00  1.23           C
ATOM   1604  HD2 PRO A  99       9.763  19.960   4.838  1.00 74.11           H
ATOM   1605  HD3 PRO A  99      10.785  19.535   6.226  1.00 44.44           H
ATOM   1606  C   PRO A  99       8.514  23.202   6.638  1.00  4.25           C
ATOM   1607  O   PRO A  99       8.218  23.217   5.445  1.00 64.44           O
ATOM   1608  N   ASN A 100       8.048  24.090   7.510  1.00 13.14           N
ATOM   1609  H   ASN A 100       8.320  24.027   8.450  1.00 70.13           H
ATOM   1610  CA  ASN A 100       7.139  25.156   7.104  1.00 44.23           C
ATOM   1611  HA  ASN A 100       6.974  25.063   6.041  1.00 71.00           H
ATOM   1612  CB  ASN A 100       5.800  25.018   7.830  1.00 52.01           C
ATOM   1613  HB2 ASN A 100       5.099  25.730   7.418  1.00 30.21           H
ATOM   1614  HB3 ASN A 100       5.419  24.018   7.684  1.00  0.40           H
ATOM   1615  CG  ASN A 100       5.921  25.274   9.320  1.00 72.42           C
ATOM   1616  OD1 ASN A 100       5.445  26.289   9.827  1.00 13.23           O
ATOM   1617  ND2 ASN A 100       6.561  24.350  10.028  1.00 14.52           N
ATOM   1618 HD21 ASN A 100       6.914  23.567   9.557  1.00 51.12           H
ATOM   1619 HD22 ASN A 100       6.653  24.490  10.994  1.00 53.12           H
ATOM   1620  C   ASN A 100       7.746  26.526   7.389  1.00  4.53           C
ATOM   1621  O   ASN A 100       8.928  26.637   7.715  1.00  4.44           O
ATOM   1622  N   ASP A 101       6.930  27.567   7.265  1.00 74.31           N
ATOM   1623  H   ASP A 101       5.998  27.414   7.002  1.00 73.11           H
ATOM   1624  CA  ASP A 101       7.385  28.930   7.511  1.00 11.00           C
ATOM   1625  HA  ASP A 101       8.262  29.101   6.905  1.00  0.24           H
ATOM   1626  CB  ASP A 101       6.301  29.932   7.111  1.00 43.43           C
ATOM   1627  HB2 ASP A 101       5.420  29.759   7.711  1.00 72.45           H
ATOM   1628  HB3 ASP A 101       6.663  30.934   7.291  1.00 54.22           H
ATOM   1629  CG  ASP A 101       5.916  29.816   5.649  1.00 64.11           C
ATOM   1630  OD1 ASP A 101       4.890  30.410   5.256  1.00 23.10           O
ATOM   1631  OD2 ASP A 101       6.642  29.131   4.898  1.00 52.54           O
ATOM   1632  C   ASP A 101       7.756  29.122   8.978  1.00  3.41           C
ATOM   1633  O   ASP A 101       8.643  29.911   9.306  1.00 61.11           O
ATOM   1634  N   ASP A 102       7.072  28.398   9.856  1.00 34.01           N
ATOM   1635  H   ASP A 102       6.377  27.787   9.533  1.00 34.30           H
ATOM   1636  CA  ASP A 102       7.329  28.489  11.289  1.00 62.24           C
ATOM   1637  HA  ASP A 102       7.433  29.533  11.541  1.00 14.15           H
ATOM   1638  CB  ASP A 102       6.158  27.900  12.077  1.00  3.33           C
ATOM   1639  HB2 ASP A 102       6.086  26.843  11.866  1.00 14.24           H
ATOM   1640  HB3 ASP A 102       6.337  28.041  13.133  1.00 10.11           H
ATOM   1641  CG  ASP A 102       4.836  28.551  11.723  1.00 51.44           C
ATOM   1642  OD1 ASP A 102       3.833  27.820  11.583  1.00 52.33           O
ATOM   1643  OD2 ASP A 102       4.804  29.792  11.586  1.00 53.02           O
ATOM   1644  C   ASP A 102       8.621  27.765  11.655  1.00 32.35           C
ATOM   1645  O   ASP A 102       9.501  28.333  12.303  1.00 72.43           O
ATOM   1646  N   PHE A 103       8.727  26.507  11.239  1.00 41.34           N
ATOM   1647  H   PHE A 103       7.992  26.110  10.727  1.00 73.35           H
ATOM   1648  CA  PHE A 103       9.910  25.704  11.525  1.00  3.40           C
ATOM   1649  HA  PHE A 103      10.632  26.341  12.013  1.00 52.31           H
ATOM   1650  CB  PHE A 103       9.553  24.548  12.461  1.00 63.43           C
ATOM   1651  HB2 PHE A 103       8.576  24.172  12.200  1.00 75.41           H
ATOM   1652  HB3 PHE A 103      10.281  23.760  12.341  1.00 64.43           H
ATOM   1653  CG  PHE A 103       9.526  24.936  13.911  1.00 14.42           C
ATOM   1654  CD1 PHE A 103      10.317  24.273  14.835  1.00 33.02           C
ATOM   1655  HD1 PHE A 103      10.958  23.469  14.503  1.00 25.22           H
ATOM   1656  CE1 PHE A 103      10.294  24.629  16.171  1.00 70.53           C
ATOM   1657  HE1 PHE A 103      10.915  24.103  16.880  1.00 23.53           H
ATOM   1658  CZ  PHE A 103       9.474  25.655  16.596  1.00  3.41           C
ATOM   1659  HZ  PHE A 103       9.455  25.935  17.639  1.00 44.22           H
ATOM   1660  CE2 PHE A 103       8.681  26.325  15.685  1.00 43.22           C
ATOM   1661  HE2 PHE A 103       8.039  27.128  16.015  1.00 44.30           H
ATOM   1662  CD2 PHE A 103       8.708  25.965  14.351  1.00 40.02           C
ATOM   1663  HD2 PHE A 103       8.086  26.489  13.640  1.00 45.13           H
ATOM   1664  C   PHE A 103      10.524  25.162  10.238  1.00 72.53           C
ATOM   1665  O   PHE A 103      10.587  23.953  10.012  1.00 73.13           O
ATOM   1666  N   PRO A 104      10.987  26.076   9.372  1.00 31.43           N
ATOM   1667  CA  PRO A 104      11.604  25.713   8.093  1.00 54.23           C
ATOM   1668  HA  PRO A 104      10.963  25.065   7.513  1.00 52.21           H
ATOM   1669  CB  PRO A 104      11.754  27.058   7.378  1.00 40.41           C
ATOM   1670  HB2 PRO A 104      12.660  27.056   6.788  1.00  1.34           H
ATOM   1671  HB3 PRO A 104      10.902  27.227   6.737  1.00 14.03           H
ATOM   1672  CG  PRO A 104      11.819  28.065   8.474  1.00 33.13           C
ATOM   1673  HG2 PRO A 104      12.836  28.168   8.819  1.00 23.51           H
ATOM   1674  HG3 PRO A 104      11.442  29.014   8.123  1.00  4.41           H
ATOM   1675  CD  PRO A 104      10.945  27.533   9.576  1.00 12.35           C
ATOM   1676  HD2 PRO A 104      11.350  27.799  10.541  1.00  3.53           H
ATOM   1677  HD3 PRO A 104       9.937  27.907   9.473  1.00 51.45           H
ATOM   1678  C   PRO A 104      12.965  25.050   8.272  1.00  1.45           C
ATOM   1679  O   PRO A 104      13.876  25.257   7.472  1.00 41.13           O
ATOM   1680  N   GLU A 105      13.095  24.253   9.328  1.00  3.13           N
ATOM   1681  H   GLU A 105      12.332  24.128   9.931  1.00 45.35           H
ATOM   1682  CA  GLU A 105      14.347  23.561   9.612  1.00 72.41           C
ATOM   1683  HA  GLU A 105      15.060  23.841   8.852  1.00 25.20           H
ATOM   1684  CB  GLU A 105      14.888  23.979  10.981  1.00 42.15           C
ATOM   1685  HB2 GLU A 105      14.183  23.677  11.741  1.00 63.20           H
ATOM   1686  HB3 GLU A 105      15.827  23.474  11.152  1.00 23.11           H
ATOM   1687  CG  GLU A 105      15.121  25.475  11.112  1.00 72.14           C
ATOM   1688  HG2 GLU A 105      15.224  25.898  10.124  1.00 45.22           H
ATOM   1689  HG3 GLU A 105      14.267  25.917  11.604  1.00 42.33           H
ATOM   1690  CD  GLU A 105      16.366  25.804  11.912  1.00 61.31           C
ATOM   1691  OE1 GLU A 105      16.863  24.910  12.629  1.00 71.20           O
ATOM   1692  OE2 GLU A 105      16.844  26.954  11.822  1.00 74.13           O
ATOM   1693  C   GLU A 105      14.153  22.048   9.570  1.00 31.45           C
ATOM   1694  O   GLU A 105      15.112  21.285   9.682  1.00 75.45           O
ATOM   1695  N   GLY A 106      12.904  21.621   9.410  1.00 33.12           N
ATOM   1696  H   GLY A 106      12.179  22.275   9.327  1.00 13.41           H
ATOM   1697  CA  GLY A 106      12.606  20.202   9.358  1.00 75.34           C
ATOM   1698  HA2 GLY A 106      12.060  19.993   8.450  1.00 54.03           H
ATOM   1699  HA3 GLY A 106      13.535  19.651   9.342  1.00 74.22           H
ATOM   1700  C   GLY A 106      11.783  19.738  10.543  1.00 35.21           C
ATOM   1701  O   GLY A 106      12.016  18.657  11.085  1.00 15.53           O
ATOM   1702  N   VAL A 107      10.817  20.557  10.948  1.00  3.13           N
ATOM   1703  H   VAL A 107      10.680  21.405  10.476  1.00 60.52           H
ATOM   1704  CA  VAL A 107       9.957  20.225  12.078  1.00 41.32           C
ATOM   1705  HA  VAL A 107      10.340  20.735  12.950  1.00 13.31           H
ATOM   1706  CB  VAL A 107       8.510  20.696  11.839  1.00 62.05           C
ATOM   1707  HB  VAL A 107       7.980  19.913  11.316  1.00 43.32           H
ATOM   1708  CG1 VAL A 107       7.804  20.946  13.162  1.00  1.34           C
ATOM   1709 HG11 VAL A 107       8.425  21.569  13.789  1.00 11.13           H
ATOM   1710 HG12 VAL A 107       6.863  21.444  12.980  1.00 60.21           H
ATOM   1711 HG13 VAL A 107       7.623  20.004  13.658  1.00 61.13           H
ATOM   1712  CG2 VAL A 107       8.493  21.946  10.971  1.00 24.42           C
ATOM   1713 HG21 VAL A 107       8.433  21.661   9.931  1.00 11.11           H
ATOM   1714 HG22 VAL A 107       7.637  22.551  11.229  1.00  3.31           H
ATOM   1715 HG23 VAL A 107       9.398  22.511  11.138  1.00 40.54           H
ATOM   1716  C   VAL A 107       9.954  18.724  12.344  1.00  2.21           C
ATOM   1717  O   VAL A 107       9.594  17.931  11.475  1.00 21.01           O
ATOM   1718  N   GLU A 108      10.358  18.342  13.552  1.00 52.22           N
ATOM   1719  H   GLU A 108      10.633  19.022  14.202  1.00 54.13           H
ATOM   1720  CA  GLU A 108      10.402  16.935  13.932  1.00 51.10           C
ATOM   1721  HA  GLU A 108       9.945  16.363  13.139  1.00 63.22           H
ATOM   1722  CB  GLU A 108      11.851  16.476  14.105  1.00 22.12           C
ATOM   1723  HB2 GLU A 108      12.386  17.219  14.679  1.00 75.11           H
ATOM   1724  HB3 GLU A 108      11.857  15.542  14.648  1.00  4.43           H
ATOM   1725  CG  GLU A 108      12.585  16.268  12.791  1.00 31.31           C
ATOM   1726  HG2 GLU A 108      12.909  15.239  12.733  1.00  1.54           H
ATOM   1727  HG3 GLU A 108      11.906  16.476  11.977  1.00 12.04           H
ATOM   1728  CD  GLU A 108      13.799  17.166  12.652  1.00 54.11           C
ATOM   1729  OE1 GLU A 108      14.795  16.725  12.042  1.00 43.31           O
ATOM   1730  OE2 GLU A 108      13.752  18.309  13.153  1.00 61.13           O
ATOM   1731  C   GLU A 108       9.623  16.695  15.222  1.00  2.53           C
ATOM   1732  O   GLU A 108       9.619  17.535  16.123  1.00  0.34           O
ATOM   1733  N   LEU A 109       8.965  15.545  15.304  1.00 72.43           N
ATOM   1734  H   LEU A 109       9.006  14.916  14.554  1.00 72.32           H
ATOM   1735  CA  LEU A 109       8.181  15.193  16.483  1.00  4.21           C
ATOM   1736  HA  LEU A 109       8.118  16.069  17.111  1.00 14.04           H
ATOM   1737  CB  LEU A 109       6.770  14.769  16.074  1.00 13.11           C
ATOM   1738  HB2 LEU A 109       6.814  13.740  15.751  1.00 42.50           H
ATOM   1739  HB3 LEU A 109       6.137  14.843  16.947  1.00  0.42           H
ATOM   1740  CG  LEU A 109       6.122  15.584  14.954  1.00  1.11           C
ATOM   1741  HG  LEU A 109       6.476  16.604  15.009  1.00 44.33           H
ATOM   1742  CD1 LEU A 109       6.510  15.025  13.594  1.00  5.31           C
ATOM   1743 HD11 LEU A 109       7.134  14.154  13.728  1.00 72.52           H
ATOM   1744 HD12 LEU A 109       5.619  14.750  13.050  1.00 50.41           H
ATOM   1745 HD13 LEU A 109       7.054  15.775  13.039  1.00 64.01           H
ATOM   1746  CD2 LEU A 109       4.609  15.601  15.113  1.00 12.04           C
ATOM   1747 HD21 LEU A 109       4.167  14.893  14.428  1.00 53.21           H
ATOM   1748 HD22 LEU A 109       4.350  15.331  16.127  1.00 64.45           H
ATOM   1749 HD23 LEU A 109       4.235  16.591  14.899  1.00 43.42           H
ATOM   1750  C   LEU A 109       8.854  14.072  17.269  1.00 13.22           C
ATOM   1751  O   LEU A 109       8.540  12.893  17.108  1.00 71.33           O
ATOM   1752  N   PRO A 110       9.800  14.447  18.143  1.00 71.11           N
ATOM   1753  CA  PRO A 110      10.534  13.488  18.974  1.00 44.22           C
ATOM   1754  HA  PRO A 110      10.985  12.709  18.377  1.00 41.25           H
ATOM   1755  CB  PRO A 110      11.631  14.342  19.615  1.00 64.01           C
ATOM   1756  HB2 PRO A 110      11.825  13.989  20.618  1.00  1.53           H
ATOM   1757  HB3 PRO A 110      12.533  14.278  19.025  1.00 41.43           H
ATOM   1758  CG  PRO A 110      11.080  15.726  19.620  1.00 61.04           C
ATOM   1759  HG2 PRO A 110      10.483  15.880  20.505  1.00  0.43           H
ATOM   1760  HG3 PRO A 110      11.887  16.442  19.580  1.00 44.32           H
ATOM   1761  CD  PRO A 110      10.225  15.835  18.387  1.00  2.34           C
ATOM   1762  HD2 PRO A 110       9.373  16.472  18.574  1.00  4.34           H
ATOM   1763  HD3 PRO A 110      10.805  16.212  17.558  1.00 63.22           H
ATOM   1764  C   PRO A 110       9.654  12.858  20.048  1.00 61.04           C
ATOM   1765  O   PRO A 110       9.373  13.476  21.074  1.00 22.42           O
ATOM   1766  N   MET A 111       9.222  11.625  19.804  1.00 63.03           N
ATOM   1767  H   MET A 111       9.480  11.184  18.967  1.00 12.01           H
ATOM   1768  CA  MET A 111       8.375  10.911  20.752  1.00 72.14           C
ATOM   1769  HA  MET A 111       8.142  11.586  21.561  1.00 13.21           H
ATOM   1770  CB  MET A 111       7.073  10.475  20.077  1.00 52.31           C
ATOM   1771  HB2 MET A 111       7.279  10.237  19.044  1.00 14.10           H
ATOM   1772  HB3 MET A 111       6.701   9.592  20.575  1.00 53.24           H
ATOM   1773  CG  MET A 111       5.985  11.536  20.114  1.00 53.24           C
ATOM   1774  HG2 MET A 111       5.665  11.671  21.136  1.00 24.33           H
ATOM   1775  HG3 MET A 111       6.394  12.464  19.742  1.00 73.14           H
ATOM   1776  SD  MET A 111       4.550  11.094  19.115  1.00 12.41           S
ATOM   1777  CE  MET A 111       4.991  11.832  17.544  1.00 54.43           C
ATOM   1778  HE1 MET A 111       4.636  11.205  16.739  1.00 12.33           H
ATOM   1779  HE2 MET A 111       4.537  12.809  17.465  1.00  4.52           H
ATOM   1780  HE3 MET A 111       6.064  11.928  17.479  1.00 25.43           H
ATOM   1781  C   MET A 111       9.099   9.694  21.319  1.00 41.21           C
ATOM   1782  O   MET A 111      10.079   9.219  20.745  1.00 50.13           O
ATOM   1783  N   VAL A 112       8.611   9.194  22.450  1.00 52.24           N
ATOM   1784  H   VAL A 112       7.827   9.617  22.860  1.00 64.51           H
ATOM   1785  CA  VAL A 112       9.211   8.032  23.094  1.00 42.21           C
ATOM   1786  HA  VAL A 112       9.843   7.538  22.370  1.00 53.11           H
ATOM   1787  CB  VAL A 112      10.083   8.444  24.295  1.00 44.44           C
ATOM   1788  HB  VAL A 112      10.886   9.071  23.933  1.00 75.21           H
ATOM   1789  CG1 VAL A 112       9.268   9.247  25.297  1.00 52.24           C
ATOM   1790 HG11 VAL A 112       8.284   9.434  24.892  1.00 11.24           H
ATOM   1791 HG12 VAL A 112       9.179   8.690  26.217  1.00 32.43           H
ATOM   1792 HG13 VAL A 112       9.762  10.188  25.492  1.00 74.34           H
ATOM   1793  CG2 VAL A 112      10.696   7.218  24.954  1.00 74.21           C
ATOM   1794 HG21 VAL A 112       9.952   6.730  25.567  1.00 62.32           H
ATOM   1795 HG22 VAL A 112      11.040   6.534  24.192  1.00 32.23           H
ATOM   1796 HG23 VAL A 112      11.529   7.519  25.571  1.00 44.02           H
ATOM   1797  C   VAL A 112       8.143   7.053  23.568  1.00 51.50           C
ATOM   1798  O   VAL A 112       7.078   7.459  24.034  1.00 24.50           O
ATOM   1799  N   ALA A 113       8.435   5.763  23.446  1.00 32.31           N
ATOM   1800  H   ALA A 113       9.300   5.502  23.067  1.00 11.11           H
ATOM   1801  CA  ALA A 113       7.500   4.725  23.864  1.00  3.35           C
ATOM   1802  HA  ALA A 113       6.516   5.167  23.922  1.00 34.33           H
ATOM   1803  CB  ALA A 113       7.457   3.607  22.834  1.00 51.04           C
ATOM   1804  HB1 ALA A 113       8.143   2.824  23.122  1.00 13.35           H
ATOM   1805  HB2 ALA A 113       6.456   3.206  22.779  1.00 15.32           H
ATOM   1806  HB3 ALA A 113       7.742   3.997  21.867  1.00 33.25           H
ATOM   1807  C   ALA A 113       7.874   4.170  25.235  1.00 72.03           C
ATOM   1808  O   ALA A 113       8.770   4.686  25.902  1.00  2.43           O
ATOM   1809  N   LYS A 114       7.181   3.115  25.649  1.00 14.04           N
ATOM   1810  H   LYS A 114       6.478   2.748  25.072  1.00 11.11           H
ATOM   1811  CA  LYS A 114       7.439   2.488  26.940  1.00  2.33           C
ATOM   1812  HA  LYS A 114       7.761   3.259  27.625  1.00 73.44           H
ATOM   1813  CB  LYS A 114       6.162   1.842  27.482  1.00 40.04           C
ATOM   1814  HB2 LYS A 114       6.163   0.795  27.217  1.00 75.04           H
ATOM   1815  HB3 LYS A 114       6.156   1.932  28.558  1.00 30.04           H
ATOM   1816  CG  LYS A 114       4.888   2.470  26.944  1.00 73.32           C
ATOM   1817  HG2 LYS A 114       4.873   2.368  25.869  1.00 74.31           H
ATOM   1818  HG3 LYS A 114       4.037   1.955  27.368  1.00  1.31           H
ATOM   1819  CD  LYS A 114       4.800   3.945  27.299  1.00 72.44           C
ATOM   1820  HD2 LYS A 114       4.324   4.047  28.263  1.00 62.53           H
ATOM   1821  HD3 LYS A 114       5.799   4.355  27.343  1.00 53.44           H
ATOM   1822  CE  LYS A 114       3.992   4.718  26.268  1.00 13.53           C
ATOM   1823  HE2 LYS A 114       3.833   5.721  26.634  1.00 51.31           H
ATOM   1824  HE3 LYS A 114       4.552   4.756  25.346  1.00 53.34           H
ATOM   1825  NZ  LYS A 114       2.671   4.082  26.008  1.00 54.50           N
ATOM   1826  HZ1 LYS A 114       2.129   4.007  26.893  1.00  5.31           H
ATOM   1827  HZ2 LYS A 114       2.127   4.653  25.329  1.00 12.13           H
ATOM   1828  HZ3 LYS A 114       2.804   3.129  25.614  1.00  4.11           H
ATOM   1829  C   LYS A 114       8.542   1.441  26.825  1.00 22.14           C
ATOM   1830  O   LYS A 114       9.425   1.359  27.680  1.00 74.33           O
ATOM   1831  N   SER A 115       8.486   0.643  25.764  1.00 44.35           N
ATOM   1832  H   SER A 115       7.758   0.758  25.117  1.00  2.34           H
ATOM   1833  CA  SER A 115       9.480  -0.400  25.538  1.00 34.44           C
ATOM   1834  HA  SER A 115      10.362  -0.147  26.107  1.00 12.41           H
ATOM   1835  CB  SER A 115       8.948  -1.752  26.020  1.00  3.21           C
ATOM   1836  HB2 SER A 115       9.748  -2.303  26.492  1.00 53.42           H
ATOM   1837  HB3 SER A 115       8.153  -1.589  26.733  1.00 21.22           H
ATOM   1838  OG  SER A 115       8.443  -2.516  24.939  1.00 43.12           O
ATOM   1839  HG  SER A 115       7.934  -3.255  25.279  1.00 14.21           H
ATOM   1840  C   SER A 115       9.854  -0.485  24.062  1.00 75.13           C
ATOM   1841  O   SER A 115       9.416   0.332  23.252  1.00 13.15           O
ATOM   1842  N   GLN A 116      10.666  -1.480  23.720  1.00 51.13           N
ATOM   1843  H   GLN A 116      10.981  -2.099  24.410  1.00 10.33           H
ATOM   1844  CA  GLN A 116      11.100  -1.671  22.341  1.00 73.52           C
ATOM   1845  HA  GLN A 116      11.466  -0.725  21.974  1.00  2.33           H
ATOM   1846  CB  GLN A 116      12.230  -2.700  22.278  1.00 60.12           C
ATOM   1847  HB2 GLN A 116      13.079  -2.319  22.826  1.00 53.13           H
ATOM   1848  HB3 GLN A 116      11.894  -3.616  22.742  1.00 52.41           H
ATOM   1849  CG  GLN A 116      12.682  -3.022  20.862  1.00 35.14           C
ATOM   1850  HG2 GLN A 116      11.818  -3.301  20.277  1.00 32.33           H
ATOM   1851  HG3 GLN A 116      13.135  -2.141  20.434  1.00  3.51           H
ATOM   1852  CD  GLN A 116      13.685  -4.157  20.814  1.00 44.01           C
ATOM   1853  OE1 GLN A 116      14.868  -3.944  20.547  1.00 43.25           O
ATOM   1854  NE2 GLN A 116      13.218  -5.373  21.073  1.00  1.42           N
ATOM   1855 HE21 GLN A 116      12.264  -5.467  21.277  1.00 34.22           H
ATOM   1856 HE22 GLN A 116      13.845  -6.124  21.048  1.00 33.40           H
ATOM   1857  C   GLN A 116       9.937  -2.121  21.462  1.00 63.40           C
ATOM   1858  O   GLN A 116       9.790  -1.666  20.327  1.00 22.44           O
ATOM   1859  N   LYS A 117       9.113  -3.018  21.993  1.00 61.20           N
ATOM   1860  H   LYS A 117       9.283  -3.343  22.902  1.00 33.45           H
ATOM   1861  CA  LYS A 117       7.962  -3.530  21.258  1.00  3.13           C
ATOM   1862  HA  LYS A 117       8.310  -3.878  20.297  1.00  0.34           H
ATOM   1863  CB  LYS A 117       7.329  -4.701  22.013  1.00 63.20           C
ATOM   1864  HB2 LYS A 117       6.795  -4.316  22.869  1.00 42.30           H
ATOM   1865  HB3 LYS A 117       6.630  -5.200  21.358  1.00 54.13           H
ATOM   1866  CG  LYS A 117       8.338  -5.726  22.502  1.00 70.23           C
ATOM   1867  HG2 LYS A 117       9.011  -5.251  23.200  1.00 32.32           H
ATOM   1868  HG3 LYS A 117       7.810  -6.529  22.997  1.00 64.34           H
ATOM   1869  CD  LYS A 117       9.149  -6.302  21.353  1.00 33.40           C
ATOM   1870  HD2 LYS A 117       9.662  -5.498  20.847  1.00 61.40           H
ATOM   1871  HD3 LYS A 117       9.872  -7.001  21.749  1.00  2.14           H
ATOM   1872  CE  LYS A 117       8.261  -7.025  20.352  1.00 72.04           C
ATOM   1873  HE2 LYS A 117       7.380  -7.382  20.863  1.00 51.41           H
ATOM   1874  HE3 LYS A 117       7.971  -6.328  19.579  1.00 61.10           H
ATOM   1875  NZ  LYS A 117       8.959  -8.181  19.725  1.00 71.44           N
ATOM   1876  HZ1 LYS A 117       9.959  -8.192  20.009  1.00 22.25           H
ATOM   1877  HZ2 LYS A 117       8.514  -9.073  20.025  1.00 45.43           H
ATOM   1878  HZ3 LYS A 117       8.906  -8.112  18.688  1.00 15.21           H
ATOM   1879  C   LYS A 117       6.925  -2.433  21.039  1.00 64.14           C
ATOM   1880  O   LYS A 117       6.238  -2.413  20.018  1.00 12.45           O
ATOM   1881  N   GLU A 118       6.820  -1.523  22.002  1.00 42.32           N
ATOM   1882  H   GLU A 118       7.396  -1.593  22.791  1.00  4.13           H
ATOM   1883  CA  GLU A 118       5.867  -0.423  21.911  1.00  2.25           C
ATOM   1884  HA  GLU A 118       4.915  -0.833  21.610  1.00  1.25           H
ATOM   1885  CB  GLU A 118       5.708   0.256  23.273  1.00 13.24           C
ATOM   1886  HB2 GLU A 118       6.545   0.920  23.432  1.00 72.03           H
ATOM   1887  HB3 GLU A 118       4.797   0.836  23.268  1.00 15.00           H
ATOM   1888  CG  GLU A 118       5.645  -0.720  24.436  1.00 12.34           C
ATOM   1889  HG2 GLU A 118       6.612  -1.186  24.551  1.00 73.30           H
ATOM   1890  HG3 GLU A 118       5.401  -0.173  25.336  1.00 63.14           H
ATOM   1891  CD  GLU A 118       4.605  -1.805  24.232  1.00 43.41           C
ATOM   1892  OE1 GLU A 118       4.736  -2.876  24.860  1.00 34.14           O
ATOM   1893  OE2 GLU A 118       3.662  -1.583  23.444  1.00 45.10           O
ATOM   1894  C   GLU A 118       6.314   0.600  20.870  1.00 34.34           C
ATOM   1895  O   GLU A 118       5.538   0.993  19.999  1.00 60.01           O
ATOM   1896  N   ARG A 119       7.568   1.026  20.969  1.00 44.24           N
ATOM   1897  H   ARG A 119       8.138   0.676  21.685  1.00 62.32           H
ATOM   1898  CA  ARG A 119       8.118   2.004  20.037  1.00  1.14           C
ATOM   1899  HA  ARG A 119       7.427   2.831  19.979  1.00 51.54           H
ATOM   1900  CB  ARG A 119       9.468   2.518  20.542  1.00 14.21           C
ATOM   1901  HB2 ARG A 119       9.670   3.475  20.083  1.00 62.31           H
ATOM   1902  HB3 ARG A 119       9.413   2.646  21.613  1.00 54.34           H
ATOM   1903  CG  ARG A 119      10.628   1.587  20.233  1.00 44.03           C
ATOM   1904  HG2 ARG A 119      11.367   1.674  21.016  1.00 13.51           H
ATOM   1905  HG3 ARG A 119      10.262   0.572  20.192  1.00 43.00           H
ATOM   1906  CD  ARG A 119      11.280   1.932  18.903  1.00 43.11           C
ATOM   1907  HD2 ARG A 119      10.763   1.404  18.116  1.00 63.31           H
ATOM   1908  HD3 ARG A 119      11.193   2.996  18.740  1.00 75.11           H
ATOM   1909  NE  ARG A 119      12.693   1.562  18.873  1.00 12.24           N
ATOM   1910  HE  ARG A 119      13.346   2.246  19.128  1.00 24.12           H
ATOM   1911  CZ  ARG A 119      13.130   0.358  18.523  1.00 71.15           C
ATOM   1912  NH1 ARG A 119      12.269  -0.588  18.173  1.00 52.42           N
ATOM   1913 HH11 ARG A 119      11.288  -0.394  18.172  1.00 11.04           H
ATOM   1914 HH12 ARG A 119      12.601  -1.493  17.908  1.00 74.32           H
ATOM   1915  NH2 ARG A 119      14.431   0.098  18.521  1.00 60.45           N
ATOM   1916 HH21 ARG A 119      15.083   0.808  18.783  1.00  2.03           H
ATOM   1917 HH22 ARG A 119      14.759  -0.809  18.256  1.00 10.25           H
ATOM   1918  C   ARG A 119       8.280   1.399  18.646  1.00 23.32           C
ATOM   1919  O   ARG A 119       8.140   2.090  17.637  1.00 31.02           O
ATOM   1920  N   ASP A 120       8.577   0.105  18.601  1.00 62.31           N
ATOM   1921  H   ASP A 120       8.676  -0.393  19.440  1.00 43.31           H
ATOM   1922  CA  ASP A 120       8.758  -0.594  17.334  1.00 63.41           C
ATOM   1923  HA  ASP A 120       9.496  -0.054  16.760  1.00 71.43           H
ATOM   1924  CB  ASP A 120       9.264  -2.017  17.579  1.00 14.15           C
ATOM   1925  HB2 ASP A 120      10.207  -1.971  18.104  1.00 20.41           H
ATOM   1926  HB3 ASP A 120       8.544  -2.548  18.186  1.00 45.33           H
ATOM   1927  CG  ASP A 120       9.469  -2.789  16.291  1.00 40.10           C
ATOM   1928  OD1 ASP A 120       8.593  -3.608  15.944  1.00 75.15           O
ATOM   1929  OD2 ASP A 120      10.506  -2.573  15.630  1.00 72.25           O
ATOM   1930  C   ASP A 120       7.454  -0.634  16.544  1.00 51.01           C
ATOM   1931  O   ASP A 120       7.417  -0.268  15.369  1.00 32.54           O
ATOM   1932  N   ALA A 121       6.386  -1.081  17.197  1.00 60.04           N
ATOM   1933  H   ALA A 121       6.479  -1.358  18.132  1.00 52.21           H
ATOM   1934  CA  ALA A 121       5.080  -1.168  16.556  1.00 52.43           C
ATOM   1935  HA  ALA A 121       5.192  -1.739  15.646  1.00 72.35           H
ATOM   1936  CB  ALA A 121       4.097  -1.901  17.457  1.00 65.55           C
ATOM   1937  HB1 ALA A 121       3.132  -1.947  16.975  1.00 52.41           H
ATOM   1938  HB2 ALA A 121       4.456  -2.904  17.639  1.00 51.20           H
ATOM   1939  HB3 ALA A 121       4.007  -1.375  18.395  1.00  4.02           H
ATOM   1940  C   ALA A 121       4.547   0.218  16.206  1.00 32.33           C
ATOM   1941  O   ALA A 121       3.817   0.385  15.229  1.00 33.31           O
ATOM   1942  N   PHE A 122       4.916   1.209  17.011  1.00 34.21           N
ATOM   1943  H   PHE A 122       5.499   1.013  17.774  1.00 22.12           H
ATOM   1944  CA  PHE A 122       4.473   2.580  16.788  1.00 52.13           C
ATOM   1945  HA  PHE A 122       3.421   2.553  16.548  1.00 41.10           H
ATOM   1946  CB  PHE A 122       4.674   3.416  18.053  1.00  3.22           C
ATOM   1947  HB2 PHE A 122       3.836   3.261  18.716  1.00 65.40           H
ATOM   1948  HB3 PHE A 122       5.581   3.098  18.545  1.00  2.41           H
ATOM   1949  CG  PHE A 122       4.783   4.890  17.787  1.00 45.33           C
ATOM   1950  CD1 PHE A 122       3.844   5.537  17.001  1.00 54.14           C
ATOM   1951  HD1 PHE A 122       3.026   4.970  16.578  1.00 53.40           H
ATOM   1952  CE1 PHE A 122       3.941   6.894  16.754  1.00 71.33           C
ATOM   1953  HE1 PHE A 122       3.202   7.385  16.139  1.00 54.03           H
ATOM   1954  CZ  PHE A 122       4.986   7.619  17.293  1.00 75.42           C
ATOM   1955  HZ  PHE A 122       5.063   8.678  17.102  1.00 40.52           H
ATOM   1956  CE2 PHE A 122       5.929   6.986  18.079  1.00 74.32           C
ATOM   1957  HE2 PHE A 122       6.747   7.550  18.501  1.00 15.32           H
ATOM   1958  CD2 PHE A 122       5.826   5.629  18.322  1.00 44.01           C
ATOM   1959  HD2 PHE A 122       6.565   5.136  18.936  1.00 64.52           H
ATOM   1960  C   PHE A 122       5.227   3.212  15.622  1.00 44.04           C
ATOM   1961  O   PHE A 122       4.622   3.685  14.660  1.00 45.55           O
ATOM   1962  N   VAL A 123       6.553   3.216  15.715  1.00  4.12           N
ATOM   1963  H   VAL A 123       6.978   2.824  16.507  1.00 72.25           H
ATOM   1964  CA  VAL A 123       7.392   3.789  14.669  1.00 71.10           C
ATOM   1965  HA  VAL A 123       7.103   4.822  14.537  1.00 32.52           H
ATOM   1966  CB  VAL A 123       8.881   3.750  15.059  1.00 23.02           C
ATOM   1967  HB  VAL A 123       9.445   4.271  14.300  1.00 44.04           H
ATOM   1968  CG1 VAL A 123       9.104   4.458  16.387  1.00 64.11           C
ATOM   1969 HG11 VAL A 123       9.636   5.383  16.217  1.00 75.30           H
ATOM   1970 HG12 VAL A 123       8.150   4.670  16.847  1.00 63.15           H
ATOM   1971 HG13 VAL A 123       9.686   3.824  17.040  1.00 74.41           H
ATOM   1972  CG2 VAL A 123       9.378   2.313  15.122  1.00 51.45           C
ATOM   1973 HG21 VAL A 123       9.684   1.995  14.136  1.00 43.31           H
ATOM   1974 HG22 VAL A 123      10.218   2.252  15.797  1.00 43.00           H
ATOM   1975 HG23 VAL A 123       8.584   1.673  15.476  1.00 53.02           H
ATOM   1976  C   VAL A 123       7.204   3.050  13.348  1.00  2.55           C
ATOM   1977  O   VAL A 123       7.204   3.661  12.280  1.00 62.40           O
ATOM   1978  N   GLU A 124       7.044   1.733  13.431  1.00 41.32           N
ATOM   1979  H   GLU A 124       7.053   1.304  14.312  1.00 45.42           H
ATOM   1980  CA  GLU A 124       6.856   0.912  12.241  1.00 33.41           C
ATOM   1981  HA  GLU A 124       7.762   0.960  11.657  1.00  4.43           H
ATOM   1982  CB  GLU A 124       6.596  -0.544  12.635  1.00  3.13           C
ATOM   1983  HB2 GLU A 124       6.086  -0.561  13.587  1.00 25.23           H
ATOM   1984  HB3 GLU A 124       5.961  -0.998  11.889  1.00 22.21           H
ATOM   1985  CG  GLU A 124       7.862  -1.377  12.755  1.00 15.33           C
ATOM   1986  HG2 GLU A 124       8.710  -0.712  12.815  1.00 64.23           H
ATOM   1987  HG3 GLU A 124       7.804  -1.967  13.658  1.00 63.21           H
ATOM   1988  CD  GLU A 124       8.060  -2.310  11.577  1.00 75.22           C
ATOM   1989  OE1 GLU A 124       7.109  -3.045  11.237  1.00 74.13           O
ATOM   1990  OE2 GLU A 124       9.164  -2.306  10.995  1.00 24.32           O
ATOM   1991  C   GLU A 124       5.698   1.435  11.396  1.00 51.20           C
ATOM   1992  O   GLU A 124       5.796   1.514  10.172  1.00 54.42           O
ATOM   1993  N   MET A 125       4.602   1.791  12.059  1.00 24.52           N
ATOM   1994  H   MET A 125       4.584   1.705  13.035  1.00 24.43           H
ATOM   1995  CA  MET A 125       3.426   2.307  11.369  1.00 32.15           C
ATOM   1996  HA  MET A 125       3.054   1.528  10.720  1.00  4.43           H
ATOM   1997  CB  MET A 125       2.337   2.674  12.379  1.00 13.32           C
ATOM   1998  HB2 MET A 125       2.731   3.410  13.064  1.00 53.31           H
ATOM   1999  HB3 MET A 125       1.499   3.100  11.848  1.00 15.32           H
ATOM   2000  CG  MET A 125       1.835   1.490  13.189  1.00 13.13           C
ATOM   2001  HG2 MET A 125       1.037   1.009  12.643  1.00 15.55           H
ATOM   2002  HG3 MET A 125       2.648   0.792  13.322  1.00  1.21           H
ATOM   2003  SD  MET A 125       1.214   1.972  14.812  1.00 24.13           S
ATOM   2004  CE  MET A 125       0.605   3.620  14.466  1.00 13.12           C
ATOM   2005  HE1 MET A 125      -0.212   3.849  15.134  1.00 14.32           H
ATOM   2006  HE2 MET A 125       1.400   4.336  14.611  1.00  1.05           H
ATOM   2007  HE3 MET A 125       0.259   3.669  13.444  1.00 32.23           H
ATOM   2008  C   MET A 125       3.783   3.525  10.523  1.00 34.22           C
ATOM   2009  O   MET A 125       3.553   3.541   9.314  1.00 24.52           O
ATOM   2010  N   MET A 126       4.344   4.543  11.167  1.00 42.14           N
ATOM   2011  H   MET A 126       4.502   4.472  12.131  1.00 31.43           H
ATOM   2012  CA  MET A 126       4.733   5.765  10.472  1.00 61.34           C
ATOM   2013  HA  MET A 126       3.837   6.221  10.078  1.00 63.12           H
ATOM   2014  CB  MET A 126       5.401   6.739  11.443  1.00  4.14           C
ATOM   2015  HB2 MET A 126       6.399   6.386  11.659  1.00 12.42           H
ATOM   2016  HB3 MET A 126       5.465   7.710  10.975  1.00 12.01           H
ATOM   2017  CG  MET A 126       4.655   6.893  12.759  1.00 43.12           C
ATOM   2018  HG2 MET A 126       4.742   5.973  13.317  1.00 72.42           H
ATOM   2019  HG3 MET A 126       5.108   7.696  13.321  1.00  1.22           H
ATOM   2020  SD  MET A 126       2.906   7.264  12.526  1.00 62.30           S
ATOM   2021  CE  MET A 126       3.005   8.773  11.566  1.00 33.15           C
ATOM   2022  HE1 MET A 126       2.030   9.008  11.164  1.00  4.13           H
ATOM   2023  HE2 MET A 126       3.337   9.582  12.201  1.00 61.55           H
ATOM   2024  HE3 MET A 126       3.706   8.639  10.756  1.00  0.32           H
ATOM   2025  C   MET A 126       5.677   5.455   9.314  1.00 22.23           C
ATOM   2026  O   MET A 126       5.767   6.217   8.352  1.00  2.51           O
ATOM   2027  N   VAL A 127       6.380   4.331   9.414  1.00 31.23           N
ATOM   2028  H   VAL A 127       6.265   3.764  10.205  1.00 11.14           H
ATOM   2029  CA  VAL A 127       7.317   3.920   8.375  1.00 32.05           C
ATOM   2030  HA  VAL A 127       7.878   4.791   8.068  1.00 33.32           H
ATOM   2031  CB  VAL A 127       8.310   2.866   8.900  1.00 34.31           C
ATOM   2032  HB  VAL A 127       7.749   1.998   9.214  1.00 30.35           H
ATOM   2033  CG1 VAL A 127       9.268   2.440   7.798  1.00 31.44           C
ATOM   2034 HG11 VAL A 127       9.364   3.237   7.076  1.00 33.13           H
ATOM   2035 HG12 VAL A 127      10.236   2.224   8.227  1.00 74.33           H
ATOM   2036 HG13 VAL A 127       8.885   1.556   7.310  1.00 60.30           H
ATOM   2037  CG2 VAL A 127       9.071   3.403  10.102  1.00  2.31           C
ATOM   2038 HG21 VAL A 127       8.933   2.739  10.942  1.00 22.13           H
ATOM   2039 HG22 VAL A 127      10.122   3.468   9.863  1.00 64.41           H
ATOM   2040 HG23 VAL A 127       8.699   4.385  10.355  1.00 53.14           H
ATOM   2041  C   VAL A 127       6.582   3.353   7.166  1.00 61.20           C
ATOM   2042  O   VAL A 127       6.760   3.824   6.043  1.00 14.42           O
ATOM   2043  N   GLN A 128       5.757   2.339   7.404  1.00 74.31           N
ATOM   2044  H   GLN A 128       5.658   2.008   8.320  1.00 30.43           H
ATOM   2045  CA  GLN A 128       4.995   1.707   6.333  1.00 11.00           C
ATOM   2046  HA  GLN A 128       5.654   1.580   5.488  1.00 41.43           H
ATOM   2047  CB  GLN A 128       4.490   0.334   6.779  1.00 33.14           C
ATOM   2048  HB2 GLN A 128       3.780  -0.029   6.051  1.00 30.53           H
ATOM   2049  HB3 GLN A 128       5.327  -0.347   6.825  1.00 12.12           H
ATOM   2050  CG  GLN A 128       3.812   0.348   8.140  1.00 24.32           C
ATOM   2051  HG2 GLN A 128       3.919   1.332   8.571  1.00  0.14           H
ATOM   2052  HG3 GLN A 128       2.764   0.126   8.008  1.00 32.51           H
ATOM   2053  CD  GLN A 128       4.406  -0.666   9.098  1.00 23.20           C
ATOM   2054  OE1 GLN A 128       5.626  -0.811   9.190  1.00 52.24           O
ATOM   2055  NE2 GLN A 128       3.545  -1.375   9.819  1.00 64.33           N
ATOM   2056 HE21 GLN A 128       2.588  -1.207   9.692  1.00 33.10           H
ATOM   2057 HE22 GLN A 128       3.902  -2.038  10.445  1.00 73.21           H
ATOM   2058  C   GLN A 128       3.819   2.582   5.912  1.00 41.32           C
ATOM   2059  O   GLN A 128       3.480   2.657   4.731  1.00 62.32           O
ATOM   2060  N   TRP A 129       3.201   3.242   6.885  1.00 42.13           N
ATOM   2061  H   TRP A 129       3.518   3.142   7.807  1.00  0.11           H
ATOM   2062  CA  TRP A 129       2.062   4.112   6.614  1.00  4.32           C
ATOM   2063  HA  TRP A 129       1.232   3.488   6.320  1.00 72.21           H
ATOM   2064  CB  TRP A 129       1.678   4.890   7.874  1.00 32.31           C
ATOM   2065  HB2 TRP A 129       1.636   4.209   8.711  1.00 24.11           H
ATOM   2066  HB3 TRP A 129       2.427   5.644   8.065  1.00  2.32           H
ATOM   2067  CG  TRP A 129       0.348   5.573   7.768  1.00 42.34           C
ATOM   2068  CD1 TRP A 129      -0.516   5.525   6.711  1.00 20.33           C
ATOM   2069  CD2 TRP A 129      -0.267   6.409   8.754  1.00 40.22           C
ATOM   2070  CE3 TRP A 129       0.105   6.840  10.030  1.00 22.31           C
ATOM   2071  CE2 TRP A 129      -1.504   6.832   8.228  1.00  4.54           C
ATOM   2072  NE1 TRP A 129      -1.631   6.280   6.981  1.00 15.24           N
ATOM   2073  HD1 TRP A 129      -0.335   4.971   5.803  1.00 41.34           H
ATOM   2074  HE3 TRP A 129       1.045   6.538  10.469  1.00 13.23           H
ATOM   2075  CZ3 TRP A 129      -0.752   7.666  10.731  1.00 54.54           C
ATOM   2076  CZ2 TRP A 129      -2.367   7.665   8.936  1.00 44.34           C
ATOM   2077  HE1 TRP A 129      -2.395   6.402   6.379  1.00 74.00           H
ATOM   2078  HZ3 TRP A 129      -0.481   8.010  11.718  1.00 34.33           H
ATOM   2079  CH2 TRP A 129      -1.977   8.072  10.183  1.00 62.42           C
ATOM   2080  HZ2 TRP A 129      -3.314   7.986   8.527  1.00 30.24           H
ATOM   2081  HH2 TRP A 129      -2.615   8.718  10.765  1.00 21.25           H
ATOM   2082  C   TRP A 129       2.375   5.082   5.480  1.00 63.44           C
ATOM   2083  O   TRP A 129       1.660   5.132   4.479  1.00 15.33           O
ATOM   2084  N   ARG A 130       3.448   5.849   5.642  1.00 63.14           N
ATOM   2085  H   ARG A 130       3.979   5.763   6.461  1.00 70.50           H
ATOM   2086  CA  ARG A 130       3.855   6.817   4.630  1.00 14.33           C
ATOM   2087  HA  ARG A 130       3.017   7.473   4.443  1.00 24.21           H
ATOM   2088  CB  ARG A 130       5.035   7.649   5.136  1.00 53.45           C
ATOM   2089  HB2 ARG A 130       5.348   8.323   4.351  1.00 34.11           H
ATOM   2090  HB3 ARG A 130       4.713   8.228   5.988  1.00 34.22           H
ATOM   2091  CG  ARG A 130       6.235   6.815   5.552  1.00 74.40           C
ATOM   2092  HG2 ARG A 130       6.795   7.354   6.301  1.00 14.44           H
ATOM   2093  HG3 ARG A 130       5.885   5.880   5.965  1.00 61.15           H
ATOM   2094  CD  ARG A 130       7.148   6.524   4.371  1.00 11.03           C
ATOM   2095  HD2 ARG A 130       7.266   5.455   4.279  1.00 73.30           H
ATOM   2096  HD3 ARG A 130       6.690   6.914   3.475  1.00 53.22           H
ATOM   2097  NE  ARG A 130       8.465   7.133   4.535  1.00 10.41           N
ATOM   2098  HE  ARG A 130       8.618   7.675   5.337  1.00 52.23           H
ATOM   2099  CZ  ARG A 130       9.455   6.990   3.661  1.00 53.43           C
ATOM   2100  NH1 ARG A 130       9.277   6.263   2.567  1.00 62.04           N
ATOM   2101 HH11 ARG A 130       8.396   5.821   2.398  1.00  2.34           H
ATOM   2102 HH12 ARG A 130      10.024   6.158   1.909  1.00 32.12           H
ATOM   2103  NH2 ARG A 130      10.625   7.576   3.880  1.00 50.21           N
ATOM   2104 HH21 ARG A 130      10.762   8.126   4.704  1.00 64.45           H
ATOM   2105 HH22 ARG A 130      11.369   7.468   3.222  1.00 61.04           H
ATOM   2106  C   ARG A 130       4.232   6.117   3.328  1.00  4.41           C
ATOM   2107  O   ARG A 130       4.044   6.664   2.241  1.00 60.51           O
ATOM   2108  N   ASP A 131       4.767   4.907   3.447  1.00 74.13           N
ATOM   2109  H   ASP A 131       4.892   4.525   4.341  1.00 55.11           H
ATOM   2110  CA  ASP A 131       5.171   4.132   2.279  1.00 34.24           C
ATOM   2111  HA  ASP A 131       5.801   4.759   1.667  1.00 23.52           H
ATOM   2112  CB  ASP A 131       5.965   2.898   2.710  1.00 33.40           C
ATOM   2113  HB2 ASP A 131       6.136   2.942   3.776  1.00 62.42           H
ATOM   2114  HB3 ASP A 131       5.393   2.011   2.478  1.00 63.02           H
ATOM   2115  CG  ASP A 131       7.307   2.801   2.013  1.00 63.44           C
ATOM   2116  OD1 ASP A 131       7.945   3.854   1.803  1.00 30.01           O
ATOM   2117  OD2 ASP A 131       7.721   1.671   1.677  1.00 12.31           O
ATOM   2118  C   ASP A 131       3.955   3.710   1.460  1.00 30.52           C
ATOM   2119  O   ASP A 131       3.953   3.817   0.234  1.00 32.42           O
ATOM   2120  N   ALA A 132       2.924   3.228   2.146  1.00 14.43           N
ATOM   2121  H   ALA A 132       2.985   3.168   3.122  1.00 24.52           H
ATOM   2122  CA  ALA A 132       1.702   2.791   1.483  1.00 72.14           C
ATOM   2123  HA  ALA A 132       1.983   2.224   0.606  1.00 15.33           H
ATOM   2124  CB  ALA A 132       0.901   1.878   2.399  1.00 22.32           C
ATOM   2125  HB1 ALA A 132       0.358   2.475   3.117  1.00 75.55           H
ATOM   2126  HB2 ALA A 132       0.205   1.298   1.811  1.00 13.42           H
ATOM   2127  HB3 ALA A 132       1.573   1.212   2.920  1.00 22.14           H
ATOM   2128  C   ALA A 132       0.855   3.983   1.050  1.00 62.05           C
ATOM   2129  O   ALA A 132       0.238   3.964  -0.015  1.00 33.23           O
ATOM   2130  N   ALA A 133       0.831   5.019   1.882  1.00 73.13           N
ATOM   2131  H   ALA A 133       1.344   4.975   2.715  1.00 31.42           H
ATOM   2132  CA  ALA A 133       0.061   6.220   1.584  1.00 52.13           C
ATOM   2133  HA  ALA A 133      -0.963   5.925   1.405  1.00 32.54           H
ATOM   2134  CB  ALA A 133       0.078   7.167   2.774  1.00  5.34           C
ATOM   2135  HB1 ALA A 133      -0.793   7.805   2.740  1.00 24.22           H
ATOM   2136  HB2 ALA A 133       0.070   6.595   3.690  1.00 32.30           H
ATOM   2137  HB3 ALA A 133       0.971   7.775   2.738  1.00 32.40           H
ATOM   2138  C   ALA A 133       0.596   6.921   0.340  1.00 63.02           C
ATOM   2139  O   ALA A 133      -0.146   7.598  -0.373  1.00  3.35           O
ATOM   2140  N   THR A 134       1.890   6.755   0.083  1.00 22.13           N
ATOM   2141  H   THR A 134       2.429   6.204   0.688  1.00 23.22           H
ATOM   2142  CA  THR A 134       2.526   7.373  -1.074  1.00 15.05           C
ATOM   2143  HA  THR A 134       1.995   8.288  -1.296  1.00 65.21           H
ATOM   2144  CB  THR A 134       3.997   7.725  -0.785  1.00 62.10           C
ATOM   2145  HB  THR A 134       4.444   8.107  -1.692  1.00 25.14           H
ATOM   2146  OG1 THR A 134       4.709   6.553  -0.371  1.00 12.43           O
ATOM   2147  HG1 THR A 134       4.713   6.504   0.588  1.00 33.43           H
ATOM   2148  CG2 THR A 134       4.097   8.793   0.294  1.00 72.14           C
ATOM   2149 HG21 THR A 134       4.918   8.560   0.956  1.00 53.42           H
ATOM   2150 HG22 THR A 134       4.267   9.755  -0.167  1.00 21.11           H
ATOM   2151 HG23 THR A 134       3.176   8.822   0.858  1.00 63.23           H
ATOM   2152  C   THR A 134       2.463   6.457  -2.290  1.00 61.31           C
ATOM   2153  O   THR A 134       3.157   6.679  -3.283  1.00 32.42           O
ATOM   2154  N   TYR A 135       1.628   5.427  -2.207  1.00 53.31           N
ATOM   2155  H   TYR A 135       1.102   5.303  -1.390  1.00 35.12           H
ATOM   2156  CA  TYR A 135       1.476   4.476  -3.301  1.00 61.24           C
ATOM   2157  HA  TYR A 135       2.405   3.932  -3.400  1.00 15.45           H
ATOM   2158  CB  TYR A 135       0.352   3.485  -2.992  1.00 42.41           C
ATOM   2159  HB2 TYR A 135       0.683   2.805  -2.222  1.00 55.51           H
ATOM   2160  HB3 TYR A 135      -0.511   4.030  -2.639  1.00 10.14           H
ATOM   2161  CG  TYR A 135      -0.075   2.662  -4.186  1.00 62.20           C
ATOM   2162  CD1 TYR A 135      -1.420   2.445  -4.460  1.00  2.12           C
ATOM   2163  HD1 TYR A 135      -2.165   2.874  -3.805  1.00 45.53           H
ATOM   2164  CE1 TYR A 135      -1.815   1.693  -5.549  1.00 62.21           C
ATOM   2165  HE1 TYR A 135      -2.865   1.535  -5.746  1.00 11.42           H
ATOM   2166  CZ  TYR A 135      -0.861   1.146  -6.382  1.00 51.44           C
ATOM   2167  CE2 TYR A 135       0.480   1.347  -6.132  1.00  4.21           C
ATOM   2168  HE2 TYR A 135       1.227   0.919  -6.784  1.00 70.23           H
ATOM   2169  CD2 TYR A 135       0.866   2.100  -5.040  1.00 22.44           C
ATOM   2170  HD2 TYR A 135       1.916   2.259  -4.840  1.00 62.53           H
ATOM   2171  OH  TYR A 135      -1.249   0.396  -7.469  1.00 15.33           O
ATOM   2172  HH  TYR A 135      -1.982   0.831  -7.912  1.00 63.11           H
ATOM   2173  C   TYR A 135       1.187   5.197  -4.614  1.00 54.13           C
ATOM   2174  O   TYR A 135       1.704   4.825  -5.667  1.00 13.33           O
ATOM   2175  N   ASN A 136       0.356   6.232  -4.542  1.00 52.04           N
ATOM   2176  H   ASN A 136      -0.025   6.481  -3.674  1.00 61.52           H
ATOM   2177  CA  ASN A 136      -0.004   7.007  -5.724  1.00 62.04           C
ATOM   2178  HA  ASN A 136      -0.590   6.372  -6.371  1.00 64.34           H
ATOM   2179  CB  ASN A 136      -0.844   8.222  -5.327  1.00  1.42           C
ATOM   2180  HB2 ASN A 136      -1.349   8.605  -6.202  1.00 32.22           H
ATOM   2181  HB3 ASN A 136      -1.578   7.922  -4.595  1.00 31.43           H
ATOM   2182  CG  ASN A 136      -0.004   9.337  -4.735  1.00  4.33           C
ATOM   2183  OD1 ASN A 136       0.217  10.368  -5.371  1.00  3.03           O
ATOM   2184  ND2 ASN A 136       0.470   9.135  -3.511  1.00 32.04           N
ATOM   2185 HD21 ASN A 136       0.254   8.290  -3.064  1.00 74.41           H
ATOM   2186 HD22 ASN A 136       1.016   9.840  -3.104  1.00 34.35           H
ATOM   2187  C   ASN A 136       1.243   7.461  -6.477  1.00 61.13           C
ATOM   2188  O   ASN A 136       1.252   7.518  -7.707  1.00 43.31           O
ATOM   2189  N   PHE A 137       2.294   7.782  -5.731  1.00 24.05           N
ATOM   2190  H   PHE A 137       2.226   7.716  -4.755  1.00 33.22           H
ATOM   2191  CA  PHE A 137       3.547   8.231  -6.327  1.00  1.22           C
ATOM   2192  HA  PHE A 137       3.306   8.825  -7.195  1.00 31.21           H
ATOM   2193  CB  PHE A 137       4.328   9.094  -5.334  1.00 43.40           C
ATOM   2194  HB2 PHE A 137       4.131   8.746  -4.332  1.00 14.05           H
ATOM   2195  HB3 PHE A 137       5.384   9.002  -5.541  1.00 52.52           H
ATOM   2196  CG  PHE A 137       3.969  10.552  -5.395  1.00 22.44           C
ATOM   2197  CD1 PHE A 137       3.197  11.130  -4.400  1.00 45.51           C
ATOM   2198  HD1 PHE A 137       2.854  10.523  -3.575  1.00 33.33           H
ATOM   2199  CE1 PHE A 137       2.865  12.471  -4.453  1.00  5.24           C
ATOM   2200  HE1 PHE A 137       2.263  12.909  -3.671  1.00 12.31           H
ATOM   2201  CZ  PHE A 137       3.304  13.248  -5.507  1.00 13.43           C
ATOM   2202  HZ  PHE A 137       3.046  14.296  -5.549  1.00 41.13           H
ATOM   2203  CE2 PHE A 137       4.074  12.684  -6.504  1.00 63.41           C
ATOM   2204  HE2 PHE A 137       4.418  13.289  -7.330  1.00 10.15           H
ATOM   2205  CD2 PHE A 137       4.403  11.342  -6.447  1.00 12.45           C
ATOM   2206  HD2 PHE A 137       5.005  10.902  -7.228  1.00 14.00           H
ATOM   2207  C   PHE A 137       4.398   7.043  -6.764  1.00 62.42           C
ATOM   2208  O   PHE A 137       4.689   6.878  -7.948  1.00 62.22           O
TER    2209      PHE A 137
ENDMDL
MODEL        3
ATOM      1  N   SER A   1       2.766   1.080  -1.607  1.00 34.31           N
ATOM      2  H   SER A   1       3.149   1.820  -1.091  1.00 63.31           H
ATOM      3  CA  SER A   1       3.062  -0.292  -1.212  1.00 32.33           C
ATOM      4  HA  SER A   1       4.107  -0.476  -1.409  1.00 44.30           H
ATOM      5  CB  SER A   1       2.796  -0.484   0.283  1.00 51.33           C
ATOM      6  HB2 SER A   1       2.937   0.456   0.794  1.00  5.12           H
ATOM      7  HB3 SER A   1       1.779  -0.821   0.424  1.00 23.32           H
ATOM      8  OG  SER A   1       3.678  -1.444   0.839  1.00 53.43           O
ATOM      9  HG  SER A   1       4.458  -1.002   1.180  1.00  4.54           H
ATOM     10  C   SER A   1       2.228  -1.282  -2.019  1.00 74.31           C
ATOM     11  O   SER A   1       2.761  -2.061  -2.808  1.00 62.42           O
ATOM     12  N   MET A   2       0.915  -1.245  -1.815  1.00 10.01           N
ATOM     13  H   MET A   2       0.548  -0.602  -1.173  1.00  2.42           H
ATOM     14  CA  MET A   2       0.006  -2.138  -2.524  1.00 51.33           C
ATOM     15  HA  MET A   2       0.199  -2.035  -3.582  1.00 10.15           H
ATOM     16  CB  MET A   2       0.257  -3.589  -2.112  1.00 22.32           C
ATOM     17  HB2 MET A   2       1.048  -3.611  -1.377  1.00 13.54           H
ATOM     18  HB3 MET A   2      -0.644  -3.987  -1.671  1.00 35.52           H
ATOM     19  CG  MET A   2       0.658  -4.489  -3.269  1.00 65.32           C
ATOM     20  HG2 MET A   2       1.521  -4.062  -3.759  1.00 11.25           H
ATOM     21  HG3 MET A   2       0.915  -5.463  -2.878  1.00  2.54           H
ATOM     22  SD  MET A   2      -0.657  -4.684  -4.486  1.00 54.34           S
ATOM     23  CE  MET A   2      -0.923  -6.454  -4.418  1.00 12.31           C
ATOM     24  HE1 MET A   2      -0.993  -6.846  -5.422  1.00 21.34           H
ATOM     25  HE2 MET A   2      -0.097  -6.922  -3.905  1.00 25.23           H
ATOM     26  HE3 MET A   2      -1.840  -6.660  -3.886  1.00 54.32           H
ATOM     27  C   MET A   2      -1.447  -1.763  -2.251  1.00 33.43           C
ATOM     28  O   MET A   2      -1.972  -2.024  -1.169  1.00 61.30           O
ATOM     29  N   ASN A   3      -2.092  -1.150  -3.238  1.00 61.32           N
ATOM     30  H   ASN A   3      -1.620  -0.969  -4.078  1.00 21.51           H
ATOM     31  CA  ASN A   3      -3.485  -0.739  -3.103  1.00 24.52           C
ATOM     32  HA  ASN A   3      -3.822  -0.390  -4.067  1.00 32.12           H
ATOM     33  CB  ASN A   3      -4.349  -1.927  -2.673  1.00 42.32           C
ATOM     34  HB2 ASN A   3      -3.959  -2.829  -3.122  1.00 52.21           H
ATOM     35  HB3 ASN A   3      -4.314  -2.020  -1.598  1.00 64.12           H
ATOM     36  CG  ASN A   3      -5.797  -1.770  -3.095  1.00 31.13           C
ATOM     37  OD1 ASN A   3      -6.148  -0.837  -3.817  1.00  4.31           O
ATOM     38  ND2 ASN A   3      -6.647  -2.686  -2.644  1.00  3.33           N
ATOM     39 HD21 ASN A   3      -6.297  -3.401  -2.072  1.00 64.03           H
ATOM     40 HD22 ASN A   3      -7.589  -2.609  -2.901  1.00 51.14           H
ATOM     41  C   ASN A   3      -3.621   0.395  -2.092  1.00 52.43           C
ATOM     42  O   ASN A   3      -4.729   0.805  -1.749  1.00 53.22           O
ATOM     43  N   GLY A   4      -2.485   0.899  -1.619  1.00 53.53           N
ATOM     44  H   GLY A   4      -1.631   0.533  -1.929  1.00 25.01           H
ATOM     45  CA  GLY A   4      -2.500   1.982  -0.653  1.00 43.43           C
ATOM     46  HA2 GLY A   4      -1.734   2.696  -0.917  1.00 64.03           H
ATOM     47  HA3 GLY A   4      -3.462   2.472  -0.693  1.00 30.55           H
ATOM     48  C   GLY A   4      -2.254   1.500   0.762  1.00 32.34           C
ATOM     49  O   GLY A   4      -1.655   0.445   0.971  1.00 32.34           O
ATOM     50  N   VAL A   5      -2.717   2.274   1.739  1.00 44.43           N
ATOM     51  H   VAL A   5      -3.186   3.103   1.509  1.00  1.43           H
ATOM     52  CA  VAL A   5      -2.544   1.920   3.143  1.00 45.45           C
ATOM     53  HA  VAL A   5      -1.487   1.953   3.367  1.00 14.25           H
ATOM     54  CB  VAL A   5      -3.266   2.919   4.066  1.00 21.03           C
ATOM     55  HB  VAL A   5      -3.250   2.524   5.072  1.00 51.53           H
ATOM     56  CG1 VAL A   5      -2.547   4.259   4.070  1.00 40.41           C
ATOM     57 HG11 VAL A   5      -2.534   4.658   5.073  1.00  0.25           H
ATOM     58 HG12 VAL A   5      -1.533   4.125   3.723  1.00 52.13           H
ATOM     59 HG13 VAL A   5      -3.063   4.947   3.416  1.00 34.31           H
ATOM     60  CG2 VAL A   5      -4.717   3.084   3.641  1.00 50.02           C
ATOM     61 HG21 VAL A   5      -4.908   2.475   2.770  1.00 74.41           H
ATOM     62 HG22 VAL A   5      -5.366   2.774   4.447  1.00 41.24           H
ATOM     63 HG23 VAL A   5      -4.907   4.120   3.404  1.00 50.42           H
ATOM     64  C   VAL A   5      -3.066   0.516   3.423  1.00 24.24           C
ATOM     65  O   VAL A   5      -2.669  -0.122   4.399  1.00 12.15           O
ATOM     66  N   HIS A   6      -3.957   0.038   2.561  1.00 15.41           N
ATOM     67  H   HIS A   6      -4.234   0.594   1.803  1.00 41.10           H
ATOM     68  CA  HIS A   6      -4.534  -1.293   2.716  1.00 40.53           C
ATOM     69  HA  HIS A   6      -5.069  -1.315   3.653  1.00 61.31           H
ATOM     70  CB  HIS A   6      -5.512  -1.583   1.577  1.00 13.02           C
ATOM     71  HB2 HIS A   6      -4.978  -1.565   0.639  1.00 62.52           H
ATOM     72  HB3 HIS A   6      -5.943  -2.563   1.722  1.00 31.25           H
ATOM     73  CG  HIS A   6      -6.634  -0.595   1.485  1.00 33.20           C
ATOM     74  ND1 HIS A   6      -7.307  -0.115   2.589  1.00 61.11           N
ATOM     75  CD2 HIS A   6      -7.200   0.004   0.411  1.00 10.44           C
ATOM     76  HD1 HIS A   6      -7.129  -0.363   3.520  1.00 42.52           H
ATOM     77  CE1 HIS A   6      -8.239   0.736   2.198  1.00 20.22           C
ATOM     78  NE2 HIS A   6      -8.195   0.826   0.881  1.00  3.52           N
ATOM     79  HD2 HIS A   6      -6.922  -0.137  -0.624  1.00 24.24           H
ATOM     80  HE1 HIS A   6      -8.921   1.267   2.845  1.00 41.43           H
ATOM     81  C   HIS A   6      -3.442  -2.357   2.748  1.00 63.33           C
ATOM     82  O   HIS A   6      -3.666  -3.477   3.208  1.00 51.02           O
ATOM     83  N   ASP A   7      -2.260  -2.001   2.256  1.00 54.13           N
ATOM     84  H   ASP A   7      -2.143  -1.094   1.903  1.00 14.31           H
ATOM     85  CA  ASP A   7      -1.133  -2.926   2.228  1.00 11.41           C
ATOM     86  HA  ASP A   7      -1.502  -3.889   1.911  1.00 32.33           H
ATOM     87  CB  ASP A   7      -0.077  -2.446   1.231  1.00  3.05           C
ATOM     88  HB2 ASP A   7      -0.362  -2.757   0.237  1.00 62.21           H
ATOM     89  HB3 ASP A   7      -0.023  -1.368   1.265  1.00  4.22           H
ATOM     90  CG  ASP A   7       1.300  -3.006   1.532  1.00 14.13           C
ATOM     91  OD1 ASP A   7       1.957  -2.498   2.465  1.00 14.51           O
ATOM     92  OD2 ASP A   7       1.720  -3.953   0.836  1.00 74.24           O
ATOM     93  C   ASP A   7      -0.514  -3.069   3.615  1.00 61.01           C
ATOM     94  O   ASP A   7       0.136  -4.071   3.916  1.00 64.03           O
ATOM     95  N   LEU A   8      -0.719  -2.061   4.456  1.00 60.23           N
ATOM     96  H   LEU A   8      -1.245  -1.290   4.159  1.00  0.11           H
ATOM     97  CA  LEU A   8      -0.180  -2.074   5.811  1.00 32.14           C
ATOM     98  HA  LEU A   8       0.896  -2.131   5.740  1.00 73.34           H
ATOM     99  CB  LEU A   8      -0.563  -0.788   6.546  1.00 72.12           C
ATOM    100  HB2 LEU A   8      -1.625  -0.819   6.734  1.00 54.43           H
ATOM    101  HB3 LEU A   8      -0.033  -0.776   7.487  1.00  1.54           H
ATOM    102  CG  LEU A   8      -0.254   0.519   5.815  1.00 15.34           C
ATOM    103  HG  LEU A   8      -0.477   0.398   4.764  1.00  0.31           H
ATOM    104  CD1 LEU A   8      -1.122   1.648   6.351  1.00 21.31           C
ATOM    105 HD11 LEU A   8      -0.744   1.968   7.311  1.00 70.22           H
ATOM    106 HD12 LEU A   8      -1.100   2.478   5.660  1.00 21.24           H
ATOM    107 HD13 LEU A   8      -2.138   1.299   6.462  1.00 21.04           H
ATOM    108  CD2 LEU A   8       1.221   0.869   5.948  1.00 34.03           C
ATOM    109 HD21 LEU A   8       1.786  -0.028   6.155  1.00 11.31           H
ATOM    110 HD22 LEU A   8       1.570   1.311   5.027  1.00 63.51           H
ATOM    111 HD23 LEU A   8       1.352   1.572   6.757  1.00  4.22           H
ATOM    112  C   LEU A   8      -0.686  -3.286   6.587  1.00 72.10           C
ATOM    113  O   LEU A   8      -1.726  -3.866   6.272  1.00  1.52           O
ATOM    114  N   PRO A   9       0.064  -3.679   7.627  1.00  0.32           N
ATOM    115  CA  PRO A   9      -0.290  -4.824   8.471  1.00 13.44           C
ATOM    116  HA  PRO A   9      -0.457  -5.714   7.883  1.00 65.01           H
ATOM    117  CB  PRO A   9       0.949  -5.014   9.350  1.00 51.33           C
ATOM    118  HB2 PRO A   9       0.648  -5.342  10.335  1.00 41.13           H
ATOM    119  HB3 PRO A   9       1.602  -5.748   8.903  1.00 32.31           H
ATOM    120  CG  PRO A   9       1.591  -3.670   9.395  1.00 61.25           C
ATOM    121  HG2 PRO A   9       1.156  -3.081  10.187  1.00 34.33           H
ATOM    122  HG3 PRO A   9       2.655  -3.777   9.546  1.00 61.23           H
ATOM    123  CD  PRO A   9       1.316  -3.035   8.060  1.00 53.32           C
ATOM    124  HD2 PRO A   9       1.183  -1.969   8.170  1.00 51.44           H
ATOM    125  HD3 PRO A   9       2.117  -3.248   7.368  1.00 41.21           H
ATOM    126  C   PRO A   9      -1.518  -4.550   9.334  1.00 64.01           C
ATOM    127  O   PRO A   9      -1.450  -3.798  10.306  1.00 22.11           O
ATOM    128  N   SER A  10      -2.639  -5.166   8.972  1.00 42.51           N
ATOM    129  H   SER A  10      -2.629  -5.753   8.187  1.00 13.12           H
ATOM    130  CA  SER A  10      -3.883  -4.985   9.711  1.00 23.43           C
ATOM    131  HA  SER A  10      -4.226  -3.976   9.541  1.00 11.13           H
ATOM    132  CB  SER A  10      -4.946  -5.964   9.209  1.00 64.41           C
ATOM    133  HB2 SER A  10      -5.727  -6.053   9.948  1.00 74.32           H
ATOM    134  HB3 SER A  10      -5.364  -5.593   8.284  1.00 32.55           H
ATOM    135  OG  SER A  10      -4.389  -7.247   8.976  1.00  1.45           O
ATOM    136  HG  SER A  10      -4.854  -7.899   9.506  1.00 41.50           H
ATOM    137  C   SER A  10      -3.659  -5.184  11.207  1.00  1.34           C
ATOM    138  O   SER A  10      -4.387  -4.634  12.033  1.00 61.30           O
ATOM    139  N   ASN A  11      -2.646  -5.974  11.548  1.00  3.52           N
ATOM    140  H   ASN A  11      -2.101  -6.383  10.844  1.00 22.33           H
ATOM    141  CA  ASN A  11      -2.325  -6.246  12.945  1.00 52.13           C
ATOM    142  HA  ASN A  11      -3.158  -6.779  13.378  1.00 63.53           H
ATOM    143  CB  ASN A  11      -1.071  -7.117  13.041  1.00 32.31           C
ATOM    144  HB2 ASN A  11      -1.312  -8.120  12.719  1.00 64.11           H
ATOM    145  HB3 ASN A  11      -0.306  -6.710  12.397  1.00 33.22           H
ATOM    146  CG  ASN A  11      -0.523  -7.187  14.453  1.00 32.44           C
ATOM    147  OD1 ASN A  11      -1.057  -7.900  15.304  1.00 50.04           O
ATOM    148  ND2 ASN A  11       0.548  -6.446  14.710  1.00 40.43           N
ATOM    149 HD21 ASN A  11       0.920  -5.902  13.984  1.00 72.25           H
ATOM    150 HD22 ASN A  11       0.923  -6.473  15.614  1.00  5.44           H
ATOM    151  C   ASN A  11      -2.116  -4.947  13.718  1.00 35.51           C
ATOM    152  O   ASN A  11      -2.659  -4.767  14.808  1.00 32.43           O
ATOM    153  N   VAL A  12      -1.326  -4.045  13.146  1.00 54.52           N
ATOM    154  H   VAL A  12      -0.922  -4.246  12.276  1.00 55.31           H
ATOM    155  CA  VAL A  12      -1.047  -2.762  13.780  1.00 41.31           C
ATOM    156  HA  VAL A  12      -1.055  -2.909  14.850  1.00 22.41           H
ATOM    157  CB  VAL A  12       0.340  -2.226  13.376  1.00 73.30           C
ATOM    158  HB  VAL A  12       1.018  -3.063  13.301  1.00 65.11           H
ATOM    159  CG1 VAL A  12       0.274  -1.544  12.018  1.00 11.32           C
ATOM    160 HG11 VAL A  12       1.275  -1.324  11.677  1.00 13.10           H
ATOM    161 HG12 VAL A  12      -0.213  -2.198  11.310  1.00 45.23           H
ATOM    162 HG13 VAL A  12      -0.287  -0.625  12.104  1.00 51.20           H
ATOM    163  CG2 VAL A  12       0.872  -1.273  14.436  1.00 72.53           C
ATOM    164 HG21 VAL A  12       1.108  -1.828  15.332  1.00 11.42           H
ATOM    165 HG22 VAL A  12       1.763  -0.787  14.068  1.00 62.32           H
ATOM    166 HG23 VAL A  12       0.122  -0.529  14.660  1.00 61.04           H
ATOM    167  C   VAL A  12      -2.105  -1.727  13.416  1.00 51.53           C
ATOM    168  O   VAL A  12      -2.391  -0.815  14.192  1.00 12.30           O
ATOM    169  N   LYS A  13      -2.685  -1.873  12.229  1.00 22.41           N
ATOM    170  H   LYS A  13      -2.414  -2.620  11.654  1.00 32.54           H
ATOM    171  CA  LYS A  13      -3.714  -0.953  11.761  1.00 42.25           C
ATOM    172  HA  LYS A  13      -3.240  -0.008  11.543  1.00  4.34           H
ATOM    173  CB  LYS A  13      -4.364  -1.489  10.483  1.00 21.42           C
ATOM    174  HB2 LYS A  13      -4.716  -2.494  10.667  1.00  1.33           H
ATOM    175  HB3 LYS A  13      -5.207  -0.862  10.232  1.00 71.00           H
ATOM    176  CG  LYS A  13      -3.424  -1.524   9.291  1.00 62.23           C
ATOM    177  HG2 LYS A  13      -2.663  -0.769   9.421  1.00 55.42           H
ATOM    178  HG3 LYS A  13      -2.960  -2.499   9.238  1.00 30.10           H
ATOM    179  CD  LYS A  13      -4.163  -1.258   7.990  1.00 70.50           C
ATOM    180  HD2 LYS A  13      -4.662  -0.303   8.058  1.00 63.11           H
ATOM    181  HD3 LYS A  13      -3.449  -1.237   7.178  1.00 34.34           H
ATOM    182  CE  LYS A  13      -5.200  -2.335   7.708  1.00 13.35           C
ATOM    183  HE2 LYS A  13      -4.749  -3.099   7.095  1.00 73.23           H
ATOM    184  HE3 LYS A  13      -5.516  -2.766   8.647  1.00 23.20           H
ATOM    185  NZ  LYS A  13      -6.391  -1.786   7.003  1.00 72.14           N
ATOM    186  HZ1 LYS A  13      -6.533  -0.789   7.262  1.00  3.23           H
ATOM    187  HZ2 LYS A  13      -6.257  -1.849   5.973  1.00 21.20           H
ATOM    188  HZ3 LYS A  13      -7.241  -2.325   7.264  1.00 35.21           H
ATOM    189  C   LYS A  13      -4.777  -0.735  12.832  1.00 54.31           C
ATOM    190  O   LYS A  13      -5.278   0.376  13.005  1.00 42.14           O
ATOM    191  N   GLU A  14      -5.116  -1.802  13.549  1.00 54.41           N
ATOM    192  H   GLU A  14      -4.682  -2.660  13.364  1.00 62.12           H
ATOM    193  CA  GLU A  14      -6.120  -1.725  14.604  1.00 53.33           C
ATOM    194  HA  GLU A  14      -7.069  -1.495  14.143  1.00 42.54           H
ATOM    195  CB  GLU A  14      -6.233  -3.067  15.330  1.00 53.15           C
ATOM    196  HB2 GLU A  14      -5.283  -3.295  15.790  1.00 13.21           H
ATOM    197  HB3 GLU A  14      -6.985  -2.983  16.100  1.00 34.11           H
ATOM    198  CG  GLU A  14      -6.612  -4.222  14.418  1.00 41.02           C
ATOM    199  HG2 GLU A  14      -7.688  -4.274  14.352  1.00 73.20           H
ATOM    200  HG3 GLU A  14      -6.201  -4.038  13.436  1.00 60.41           H
ATOM    201  CD  GLU A  14      -6.093  -5.555  14.919  1.00 23.53           C
ATOM    202  OE1 GLU A  14      -5.481  -5.582  16.008  1.00 14.21           O
ATOM    203  OE2 GLU A  14      -6.297  -6.572  14.224  1.00 71.04           O
ATOM    204  C   GLU A  14      -5.778  -0.622  15.601  1.00  1.23           C
ATOM    205  O   GLU A  14      -6.615   0.222  15.922  1.00 61.54           O
ATOM    206  N   ALA A  15      -4.542  -0.636  16.089  1.00 63.11           N
ATOM    207  H   ALA A  15      -3.920  -1.334  15.795  1.00 31.11           H
ATOM    208  CA  ALA A  15      -4.087   0.363  17.048  1.00 35.45           C
ATOM    209  HA  ALA A  15      -4.873   0.508  17.776  1.00 30.22           H
ATOM    210  CB  ALA A  15      -2.850  -0.134  17.782  1.00 72.24           C
ATOM    211  HB1 ALA A  15      -2.152  -0.548  17.069  1.00 22.14           H
ATOM    212  HB2 ALA A  15      -2.386   0.689  18.304  1.00 53.31           H
ATOM    213  HB3 ALA A  15      -3.135  -0.897  18.492  1.00 45.42           H
ATOM    214  C   ALA A  15      -3.799   1.693  16.361  1.00 21.03           C
ATOM    215  O   ALA A  15      -3.954   2.759  16.959  1.00 23.21           O
ATOM    216  N   LEU A  16      -3.378   1.624  15.103  1.00 13.41           N
ATOM    217  H   LEU A  16      -3.274   0.747  14.680  1.00 32.14           H
ATOM    218  CA  LEU A  16      -3.067   2.824  14.334  1.00 51.30           C
ATOM    219  HA  LEU A  16      -2.260   3.339  14.835  1.00 72.44           H
ATOM    220  CB  LEU A  16      -2.617   2.446  12.922  1.00 51.33           C
ATOM    221  HB2 LEU A  16      -1.568   2.198  12.964  1.00  2.34           H
ATOM    222  HB3 LEU A  16      -3.179   1.574  12.619  1.00 54.43           H
ATOM    223  CG  LEU A  16      -2.801   3.520  11.849  1.00 51.03           C
ATOM    224  HG  LEU A  16      -3.824   3.871  11.871  1.00  3.12           H
ATOM    225  CD1 LEU A  16      -1.892   4.708  12.121  1.00 43.10           C
ATOM    226 HD11 LEU A  16      -1.881   4.918  13.180  1.00 31.03           H
ATOM    227 HD12 LEU A  16      -0.890   4.478  11.789  1.00  1.14           H
ATOM    228 HD13 LEU A  16      -2.258   5.572  11.587  1.00 53.04           H
ATOM    229  CD2 LEU A  16      -2.530   2.944  10.466  1.00 11.53           C
ATOM    230 HD21 LEU A  16      -2.924   3.612   9.715  1.00 54.33           H
ATOM    231 HD22 LEU A  16      -1.465   2.832  10.325  1.00 13.44           H
ATOM    232 HD23 LEU A  16      -3.008   1.980  10.378  1.00 54.23           H
ATOM    233  C   LEU A  16      -4.274   3.754  14.264  1.00 51.34           C
ATOM    234  O   LEU A  16      -4.184   4.932  14.610  1.00  3.15           O
ATOM    235  N   ARG A  17      -5.403   3.217  13.814  1.00 34.44           N
ATOM    236  H   ARG A  17      -5.413   2.272  13.553  1.00  3.11           H
ATOM    237  CA  ARG A  17      -6.629   3.998  13.700  1.00 41.02           C
ATOM    238  HA  ARG A  17      -6.371   4.960  13.283  1.00 12.21           H
ATOM    239  CB  ARG A  17      -7.619   3.300  12.765  1.00 25.01           C
ATOM    240  HB2 ARG A  17      -8.553   3.842  12.779  1.00 44.23           H
ATOM    241  HB3 ARG A  17      -7.218   3.313  11.763  1.00 55.15           H
ATOM    242  CG  ARG A  17      -7.901   1.856  13.146  1.00 14.03           C
ATOM    243  HG2 ARG A  17      -7.116   1.505  13.799  1.00 43.01           H
ATOM    244  HG3 ARG A  17      -8.849   1.809  13.662  1.00 23.03           H
ATOM    245  CD  ARG A  17      -7.960   0.958  11.921  1.00 61.42           C
ATOM    246  HD2 ARG A  17      -8.584   1.428  11.176  1.00 73.33           H
ATOM    247  HD3 ARG A  17      -6.960   0.839  11.530  1.00 54.41           H
ATOM    248  NE  ARG A  17      -8.506  -0.360  12.234  1.00 73.13           N
ATOM    249  HE  ARG A  17      -7.871  -1.089  12.391  1.00 71.23           H
ATOM    250  CZ  ARG A  17      -9.807  -0.616  12.315  1.00 12.25           C
ATOM    251  NH1 ARG A  17     -10.691   0.351  12.108  1.00 25.10           N
ATOM    252 HH11 ARG A  17     -10.377   1.275  11.889  1.00 72.32           H
ATOM    253 HH12 ARG A  17     -11.670   0.155  12.169  1.00 43.40           H
ATOM    254  NH2 ARG A  17     -10.227  -1.841  12.605  1.00 41.12           N
ATOM    255 HH21 ARG A  17      -9.564  -2.572  12.762  1.00 60.34           H
ATOM    256 HH22 ARG A  17     -11.206  -2.032  12.666  1.00 20.33           H
ATOM    257  C   ARG A  17      -7.269   4.210  15.069  1.00 44.02           C
ATOM    258  O   ARG A  17      -7.907   5.233  15.316  1.00 12.12           O
ATOM    259  N   LYS A  18      -7.093   3.236  15.955  1.00 32.12           N
ATOM    260  H   LYS A  18      -6.574   2.444  15.699  1.00 51.42           H
ATOM    261  CA  LYS A  18      -7.652   3.315  17.300  1.00 61.53           C
ATOM    262  HA  LYS A  18      -8.709   3.511  17.209  1.00 73.13           H
ATOM    263  CB  LYS A  18      -7.453   1.987  18.035  1.00  0.33           C
ATOM    264  HB2 LYS A  18      -7.951   1.205  17.482  1.00 65.33           H
ATOM    265  HB3 LYS A  18      -6.396   1.769  18.079  1.00 24.13           H
ATOM    266  CG  LYS A  18      -7.998   1.990  19.453  1.00 74.12           C
ATOM    267  HG2 LYS A  18      -8.792   2.718  19.522  1.00 14.52           H
ATOM    268  HG3 LYS A  18      -8.388   1.008  19.681  1.00 64.32           H
ATOM    269  CD  LYS A  18      -6.920   2.340  20.465  1.00 52.55           C
ATOM    270  HD2 LYS A  18      -6.434   1.433  20.789  1.00 63.53           H
ATOM    271  HD3 LYS A  18      -6.196   2.991  19.995  1.00 50.21           H
ATOM    272  CE  LYS A  18      -7.504   3.045  21.679  1.00  2.34           C
ATOM    273  HE2 LYS A  18      -6.759   3.714  22.084  1.00 72.33           H
ATOM    274  HE3 LYS A  18      -8.367   3.615  21.368  1.00 34.54           H
ATOM    275  NZ  LYS A  18      -7.914   2.080  22.737  1.00 53.24           N
ATOM    276  HZ1 LYS A  18      -8.480   1.313  22.320  1.00 22.00           H
ATOM    277  HZ2 LYS A  18      -7.074   1.669  23.191  1.00  2.21           H
ATOM    278  HZ3 LYS A  18      -8.485   2.564  23.460  1.00 63.53           H
ATOM    279  C   LYS A  18      -7.007   4.448  18.091  1.00 14.02           C
ATOM    280  O   LYS A  18      -7.666   5.114  18.889  1.00 31.41           O
ATOM    281  N   GLY A  19      -5.715   4.663  17.864  1.00 71.15           N
ATOM    282  H   GLY A  19      -5.241   4.101  17.216  1.00 63.41           H
ATOM    283  CA  GLY A  19      -5.004   5.718  18.562  1.00 31.42           C
ATOM    284  HA2 GLY A  19      -4.347   6.216  17.866  1.00 45.02           H
ATOM    285  HA3 GLY A  19      -5.722   6.432  18.938  1.00 21.12           H
ATOM    286  C   GLY A  19      -4.183   5.193  19.723  1.00 20.32           C
ATOM    287  O   GLY A  19      -4.140   3.988  19.968  1.00 62.25           O
ATOM    288  N   GLY A  20      -3.527   6.100  20.441  1.00 54.23           N
ATOM    289  H   GLY A  20      -3.599   7.048  20.199  1.00 22.54           H
ATOM    290  CA  GLY A  20      -2.711   5.702  21.572  1.00  3.34           C
ATOM    291  HA2 GLY A  20      -3.320   5.137  22.261  1.00 15.04           H
ATOM    292  HA3 GLY A  20      -1.907   5.073  21.218  1.00 35.24           H
ATOM    293  C   GLY A  20      -2.115   6.889  22.304  1.00 54.24           C
ATOM    294  O   GLY A  20      -2.383   8.040  21.957  1.00 64.14           O
ATOM    295  N   LYS A  21      -1.307   6.611  23.321  1.00 61.34           N
ATOM    296  H   LYS A  21      -1.132   5.673  23.549  1.00 13.23           H
ATOM    297  CA  LYS A  21      -0.672   7.664  24.104  1.00 23.41           C
ATOM    298  HA  LYS A  21      -1.010   8.614  23.719  1.00 63.40           H
ATOM    299  CB  LYS A  21      -1.078   7.549  25.575  1.00 34.00           C
ATOM    300  HB2 LYS A  21      -2.109   7.856  25.676  1.00  2.42           H
ATOM    301  HB3 LYS A  21      -0.988   6.517  25.882  1.00 70.34           H
ATOM    302  CG  LYS A  21      -0.233   8.399  26.508  1.00 71.22           C
ATOM    303  HG2 LYS A  21       0.151   9.246  25.960  1.00 50.25           H
ATOM    304  HG3 LYS A  21      -0.852   8.746  27.324  1.00 65.35           H
ATOM    305  CD  LYS A  21       0.935   7.610  27.075  1.00  4.42           C
ATOM    306  HD2 LYS A  21       0.933   6.620  26.645  1.00 44.13           H
ATOM    307  HD3 LYS A  21       1.857   8.114  26.819  1.00 13.41           H
ATOM    308  CE  LYS A  21       0.843   7.488  28.588  1.00 32.04           C
ATOM    309  HE2 LYS A  21       0.875   8.477  29.019  1.00 24.12           H
ATOM    310  HE3 LYS A  21      -0.095   7.016  28.841  1.00 31.04           H
ATOM    311  NZ  LYS A  21       1.960   6.678  29.149  1.00 52.02           N
ATOM    312  HZ1 LYS A  21       1.831   6.551  30.173  1.00 14.41           H
ATOM    313  HZ2 LYS A  21       1.985   5.742  28.695  1.00  3.32           H
ATOM    314  HZ3 LYS A  21       2.868   7.157  28.981  1.00 13.34           H
ATOM    315  C   LYS A  21       0.847   7.594  23.979  1.00 51.22           C
ATOM    316  O   LYS A  21       1.430   6.509  23.962  1.00 53.20           O
ATOM    317  N   LEU A  22       1.482   8.758  23.892  1.00 24.54           N
ATOM    318  H   LEU A  22       0.964   9.589  23.911  1.00 22.43           H
ATOM    319  CA  LEU A  22       2.934   8.829  23.770  1.00 24.22           C
ATOM    320  HA  LEU A  22       3.351   7.965  24.266  1.00 63.34           H
ATOM    321  CB  LEU A  22       3.344   8.804  22.296  1.00 13.35           C
ATOM    322  HB2 LEU A  22       2.588   9.332  21.735  1.00 43.12           H
ATOM    323  HB3 LEU A  22       4.286   9.326  22.207  1.00 22.32           H
ATOM    324  CG  LEU A  22       3.511   7.420  21.669  1.00 25.14           C
ATOM    325  HG  LEU A  22       2.661   6.806  21.934  1.00 50.54           H
ATOM    326  CD1 LEU A  22       3.562   7.523  20.153  1.00 54.30           C
ATOM    327 HD11 LEU A  22       3.723   6.543  19.730  1.00 24.45           H
ATOM    328 HD12 LEU A  22       2.627   7.923  19.788  1.00 33.33           H
ATOM    329 HD13 LEU A  22       4.370   8.178  19.863  1.00 22.13           H
ATOM    330  CD2 LEU A  22       4.766   6.742  22.201  1.00 33.13           C
ATOM    331 HD21 LEU A  22       4.654   6.556  23.259  1.00 15.53           H
ATOM    332 HD22 LEU A  22       4.915   5.805  21.685  1.00 32.04           H
ATOM    333 HD23 LEU A  22       5.619   7.383  22.037  1.00 51.23           H
ATOM    334  C   LEU A  22       3.476  10.088  24.439  1.00 10.13           C
ATOM    335  O   LEU A  22       2.713  10.950  24.876  1.00 34.42           O
ATOM    336  N   LYS A  23       4.799  10.190  24.514  1.00 34.44           N
ATOM    337  H   LYS A  23       5.355   9.470  24.148  1.00 33.30           H
ATOM    338  CA  LYS A  23       5.444  11.345  25.127  1.00 62.24           C
ATOM    339  HA  LYS A  23       4.670  12.021  25.456  1.00  4.41           H
ATOM    340  CB  LYS A  23       6.274  10.909  26.337  1.00 40.44           C
ATOM    341  HB2 LYS A  23       6.426   9.841  26.288  1.00  0.22           H
ATOM    342  HB3 LYS A  23       7.234  11.403  26.296  1.00 43.23           H
ATOM    343  CG  LYS A  23       5.625  11.239  27.670  1.00 50.24           C
ATOM    344  HG2 LYS A  23       4.631  10.818  27.690  1.00 30.40           H
ATOM    345  HG3 LYS A  23       6.217  10.808  28.464  1.00  2.14           H
ATOM    346  CD  LYS A  23       5.527  12.740  27.886  1.00 74.01           C
ATOM    347  HD2 LYS A  23       5.134  13.199  26.991  1.00 53.10           H
ATOM    348  HD3 LYS A  23       4.859  12.933  28.714  1.00 25.43           H
ATOM    349  CE  LYS A  23       6.886  13.349  28.194  1.00 70.02           C
ATOM    350  HE2 LYS A  23       7.593  13.014  27.450  1.00 54.30           H
ATOM    351  HE3 LYS A  23       6.801  14.425  28.151  1.00 25.15           H
ATOM    352  NZ  LYS A  23       7.378  12.954  29.543  1.00 61.14           N
ATOM    353  HZ1 LYS A  23       8.203  13.530  29.805  1.00 42.41           H
ATOM    354  HZ2 LYS A  23       6.630  13.096  30.251  1.00 23.45           H
ATOM    355  HZ3 LYS A  23       7.655  11.951  29.542  1.00  2.33           H
ATOM    356  C   LYS A  23       6.334  12.068  24.120  1.00 31.43           C
ATOM    357  O   LYS A  23       7.272  11.486  23.575  1.00 32.52           O
ATOM    358  N   VAL A  24       6.034  13.340  23.879  1.00  5.14           N
ATOM    359  H   VAL A  24       5.275  13.749  24.345  1.00 70.34           H
ATOM    360  CA  VAL A  24       6.809  14.143  22.941  1.00 51.33           C
ATOM    361  HA  VAL A  24       7.548  13.502  22.482  1.00 35.35           H
ATOM    362  CB  VAL A  24       5.916  14.723  21.828  1.00 15.53           C
ATOM    363  HB  VAL A  24       5.262  13.940  21.474  1.00 71.10           H
ATOM    364  CG1 VAL A  24       5.053  15.853  22.370  1.00  4.33           C
ATOM    365 HG11 VAL A  24       4.356  16.171  21.609  1.00 21.13           H
ATOM    366 HG12 VAL A  24       4.509  15.507  23.236  1.00 35.20           H
ATOM    367 HG13 VAL A  24       5.684  16.684  22.651  1.00 53.55           H
ATOM    368  CG2 VAL A  24       6.764  15.202  20.660  1.00 52.42           C
ATOM    369 HG21 VAL A  24       7.659  15.676  21.035  1.00 20.11           H
ATOM    370 HG22 VAL A  24       7.035  14.359  20.042  1.00 14.00           H
ATOM    371 HG23 VAL A  24       6.200  15.912  20.073  1.00 40.41           H
ATOM    372  C   VAL A  24       7.521  15.287  23.654  1.00 44.14           C
ATOM    373  O   VAL A  24       6.962  15.918  24.551  1.00 41.12           O
ATOM    374  N   PHE A  25       8.759  15.550  23.248  1.00 24.23           N
ATOM    375  H   PHE A  25       9.151  15.012  22.528  1.00 30.34           H
ATOM    376  CA  PHE A  25       9.550  16.618  23.849  1.00 52.24           C
ATOM    377  HA  PHE A  25       8.960  17.065  24.634  1.00 73.13           H
ATOM    378  CB  PHE A  25      10.836  16.052  24.453  1.00 63.30           C
ATOM    379  HB2 PHE A  25      11.323  15.423  23.722  1.00 13.42           H
ATOM    380  HB3 PHE A  25      11.493  16.868  24.714  1.00 54.12           H
ATOM    381  CG  PHE A  25      10.607  15.229  25.688  1.00 35.33           C
ATOM    382  CD1 PHE A  25      10.745  13.851  25.654  1.00 23.43           C
ATOM    383  HD1 PHE A  25      11.022  13.368  24.727  1.00  2.42           H
ATOM    384  CE1 PHE A  25      10.535  13.090  26.789  1.00 10.34           C
ATOM    385  HE1 PHE A  25      10.646  12.017  26.749  1.00 60.24           H
ATOM    386  CZ  PHE A  25      10.181  13.705  27.974  1.00 11.12           C
ATOM    387  HZ  PHE A  25      10.017  13.113  28.862  1.00 13.12           H
ATOM    388  CE2 PHE A  25      10.040  15.078  28.021  1.00  0.35           C
ATOM    389  HE2 PHE A  25       9.763  15.561  28.947  1.00 51.44           H
ATOM    390  CD2 PHE A  25      10.251  15.833  26.883  1.00  2.33           C
ATOM    391  HD2 PHE A  25      10.140  16.907  26.922  1.00 74.13           H
ATOM    392  C   PHE A  25       9.888  17.690  22.817  1.00 64.04           C
ATOM    393  O   PHE A  25      10.791  17.516  21.997  1.00 72.45           O
ATOM    394  N   LEU A  26       9.158  18.799  22.863  1.00 61.31           N
ATOM    395  H   LEU A  26       8.453  18.880  23.538  1.00 24.35           H
ATOM    396  CA  LEU A  26       9.380  19.900  21.932  1.00 15.13           C
ATOM    397  HA  LEU A  26      10.191  19.622  21.277  1.00 63.21           H
ATOM    398  CB  LEU A  26       8.124  20.146  21.094  1.00 32.30           C
ATOM    399  HB2 LEU A  26       7.279  19.757  21.642  1.00 63.21           H
ATOM    400  HB3 LEU A  26       8.011  21.214  20.973  1.00 24.23           H
ATOM    401  CG  LEU A  26       8.111  19.512  19.703  1.00 61.15           C
ATOM    402  HG  LEU A  26       9.126  19.443  19.336  1.00 21.31           H
ATOM    403  CD1 LEU A  26       7.538  18.105  19.762  1.00 35.31           C
ATOM    404 HD11 LEU A  26       8.146  17.495  20.413  1.00  3.14           H
ATOM    405 HD12 LEU A  26       6.528  18.143  20.145  1.00 42.25           H
ATOM    406 HD13 LEU A  26       7.531  17.676  18.771  1.00 52.43           H
ATOM    407  CD2 LEU A  26       7.316  20.373  18.732  1.00 65.05           C
ATOM    408 HD21 LEU A  26       6.301  20.472  19.086  1.00  2.00           H
ATOM    409 HD22 LEU A  26       7.771  21.350  18.663  1.00 54.45           H
ATOM    410 HD23 LEU A  26       7.314  19.908  17.757  1.00 72.31           H
ATOM    411  C   LEU A  26       9.764  21.174  22.678  1.00 63.02           C
ATOM    412  O   LEU A  26       9.561  21.301  23.885  1.00 15.53           O
ATOM    413  N   PRO A  27      10.332  22.141  21.943  1.00 44.43           N
ATOM    414  CA  PRO A  27      10.755  23.424  22.513  1.00 50.01           C
ATOM    415  HA  PRO A  27      11.408  23.285  23.362  1.00 65.23           H
ATOM    416  CB  PRO A  27      11.532  24.081  21.370  1.00 44.51           C
ATOM    417  HB2 PRO A  27      11.371  25.150  21.390  1.00 42.24           H
ATOM    418  HB3 PRO A  27      12.585  23.869  21.477  1.00 64.42           H
ATOM    419  CG  PRO A  27      10.976  23.468  20.131  1.00 11.35           C
ATOM    420  HG2 PRO A  27      10.102  24.015  19.812  1.00 33.20           H
ATOM    421  HG3 PRO A  27      11.725  23.468  19.354  1.00 42.43           H
ATOM    422  CD  PRO A  27      10.605  22.058  20.498  1.00 25.11           C
ATOM    423  HD2 PRO A  27       9.725  21.746  19.957  1.00 53.15           H
ATOM    424  HD3 PRO A  27      11.429  21.388  20.300  1.00 22.23           H
ATOM    425  C   PRO A  27       9.572  24.294  22.922  1.00 13.51           C
ATOM    426  O   PRO A  27       9.631  25.007  23.924  1.00 63.23           O
ATOM    427  N   GLU A  28       8.498  24.231  22.141  1.00 40.12           N
ATOM    428  H   GLU A  28       8.511  23.644  21.356  1.00  3.22           H
ATOM    429  CA  GLU A  28       7.301  25.015  22.423  1.00 23.13           C
ATOM    430  HA  GLU A  28       7.616  25.983  22.781  1.00 10.43           H
ATOM    431  CB  GLU A  28       6.474  25.201  21.150  1.00 70.44           C
ATOM    432  HB2 GLU A  28       6.669  24.373  20.484  1.00 61.21           H
ATOM    433  HB3 GLU A  28       5.426  25.200  21.412  1.00 24.14           H
ATOM    434  CG  GLU A  28       6.779  26.492  20.409  1.00 74.11           C
ATOM    435  HG2 GLU A  28       7.811  26.476  20.093  1.00  1.14           H
ATOM    436  HG3 GLU A  28       6.139  26.553  19.541  1.00 41.44           H
ATOM    437  CD  GLU A  28       6.553  27.723  21.265  1.00 23.22           C
ATOM    438  OE1 GLU A  28       7.464  28.575  21.330  1.00 64.40           O
ATOM    439  OE2 GLU A  28       5.467  27.834  21.871  1.00 51.44           O
ATOM    440  C   GLU A  28       6.453  24.344  23.500  1.00  4.23           C
ATOM    441  O   GLU A  28       5.784  25.014  24.286  1.00 15.45           O
ATOM    442  N   LYS A  29       6.487  23.016  23.530  1.00 51.33           N
ATOM    443  H   LYS A  29       7.040  22.538  22.876  1.00 21.34           H
ATOM    444  CA  LYS A  29       5.723  22.253  24.509  1.00 23.43           C
ATOM    445  HA  LYS A  29       5.664  22.839  25.414  1.00 64.51           H
ATOM    446  CB  LYS A  29       4.307  21.992  23.991  1.00 20.44           C
ATOM    447  HB2 LYS A  29       3.810  21.310  24.666  1.00 70.02           H
ATOM    448  HB3 LYS A  29       3.765  22.926  23.974  1.00  1.41           H
ATOM    449  CG  LYS A  29       4.270  21.394  22.596  1.00 64.33           C
ATOM    450  HG2 LYS A  29       5.194  20.864  22.416  1.00 31.44           H
ATOM    451  HG3 LYS A  29       3.440  20.705  22.531  1.00 54.44           H
ATOM    452  CD  LYS A  29       4.106  22.467  21.533  1.00 10.42           C
ATOM    453  HD2 LYS A  29       3.210  23.033  21.741  1.00 52.04           H
ATOM    454  HD3 LYS A  29       4.964  23.125  21.562  1.00 34.24           H
ATOM    455  CE  LYS A  29       3.994  21.863  20.142  1.00 33.51           C
ATOM    456  HE2 LYS A  29       4.970  21.868  19.682  1.00 73.52           H
ATOM    457  HE3 LYS A  29       3.644  20.845  20.234  1.00 63.32           H
ATOM    458  NZ  LYS A  29       3.047  22.624  19.281  1.00 44.22           N
ATOM    459  HZ1 LYS A  29       2.594  23.381  19.831  1.00 13.40           H
ATOM    460  HZ2 LYS A  29       3.557  23.050  18.480  1.00 73.01           H
ATOM    461  HZ3 LYS A  29       2.311  21.990  18.911  1.00 33.23           H
ATOM    462  C   LYS A  29       6.413  20.929  24.825  1.00 74.04           C
ATOM    463  O   LYS A  29       7.006  20.304  23.947  1.00 45.14           O
ATOM    464  N   GLU A  30       6.328  20.508  26.083  1.00 73.55           N
ATOM    465  H   GLU A  30       5.840  21.050  26.737  1.00 42.00           H
ATOM    466  CA  GLU A  30       6.943  19.257  26.512  1.00 44.42           C
ATOM    467  HA  GLU A  30       6.737  18.511  25.760  1.00 35.43           H
ATOM    468  CB  GLU A  30       8.459  19.427  26.640  1.00 73.01           C
ATOM    469  HB2 GLU A  30       8.902  18.461  26.832  1.00  1.13           H
ATOM    470  HB3 GLU A  30       8.845  19.811  25.707  1.00 24.23           H
ATOM    471  CG  GLU A  30       8.873  20.374  27.754  1.00 62.15           C
ATOM    472  HG2 GLU A  30       8.632  21.384  27.458  1.00 12.04           H
ATOM    473  HG3 GLU A  30       8.323  20.120  28.648  1.00 41.22           H
ATOM    474  CD  GLU A  30      10.357  20.301  28.060  1.00 74.34           C
ATOM    475  OE1 GLU A  30      10.837  19.201  28.406  1.00 14.14           O
ATOM    476  OE2 GLU A  30      11.037  21.342  27.953  1.00 41.14           O
ATOM    477  C   GLU A  30       6.359  18.791  27.842  1.00 14.51           C
ATOM    478  O   GLU A  30       5.360  19.332  28.318  1.00  0.00           O
ATOM    479  N   LYS A  31       6.987  17.784  28.438  1.00 65.25           N
ATOM    480  H   LYS A  31       7.779  17.394  28.009  1.00 53.23           H
ATOM    481  CA  LYS A  31       6.532  17.244  29.713  1.00 71.41           C
ATOM    482  HA  LYS A  31       6.936  16.248  29.815  1.00 71.23           H
ATOM    483  CB  LYS A  31       7.042  18.109  30.868  1.00 75.31           C
ATOM    484  HB2 LYS A  31       6.781  17.632  31.801  1.00 24.42           H
ATOM    485  HB3 LYS A  31       8.117  18.183  30.799  1.00 64.41           H
ATOM    486  CG  LYS A  31       6.467  19.515  30.874  1.00 31.33           C
ATOM    487  HG2 LYS A  31       6.999  20.115  30.151  1.00 31.21           H
ATOM    488  HG3 LYS A  31       5.421  19.467  30.606  1.00 51.40           H
ATOM    489  CD  LYS A  31       6.597  20.164  32.242  1.00 34.10           C
ATOM    490  HD2 LYS A  31       6.153  21.148  32.208  1.00 74.33           H
ATOM    491  HD3 LYS A  31       6.076  19.557  32.970  1.00 41.24           H
ATOM    492  CE  LYS A  31       8.053  20.297  32.660  1.00 70.20           C
ATOM    493  HE2 LYS A  31       8.511  19.320  32.637  1.00 42.02           H
ATOM    494  HE3 LYS A  31       8.557  20.947  31.960  1.00 14.21           H
ATOM    495  NZ  LYS A  31       8.187  20.863  34.031  1.00 62.12           N
ATOM    496  HZ1 LYS A  31       7.897  21.862  34.035  1.00 71.20           H
ATOM    497  HZ2 LYS A  31       7.586  20.336  34.696  1.00 73.53           H
ATOM    498  HZ3 LYS A  31       9.176  20.799  34.349  1.00 55.04           H
ATOM    499  C   LYS A  31       5.009  17.164  29.757  1.00 23.42           C
ATOM    500  O   LYS A  31       4.394  17.451  30.783  1.00 32.33           O
ATOM    501  N   GLU A  32       4.409  16.771  28.638  1.00 30.41           N
ATOM    502  H   GLU A  32       4.954  16.556  27.853  1.00 63.42           H
ATOM    503  CA  GLU A  32       2.958  16.653  28.551  1.00 22.52           C
ATOM    504  HA  GLU A  32       2.580  16.477  29.547  1.00 74.44           H
ATOM    505  CB  GLU A  32       2.350  17.948  28.010  1.00  3.31           C
ATOM    506  HB2 GLU A  32       3.084  18.737  28.089  1.00 65.42           H
ATOM    507  HB3 GLU A  32       2.099  17.806  26.970  1.00 54.15           H
ATOM    508  CG  GLU A  32       1.097  18.387  28.748  1.00 13.11           C
ATOM    509  HG2 GLU A  32       0.542  17.509  29.043  1.00 21.02           H
ATOM    510  HG3 GLU A  32       1.388  18.940  29.629  1.00 52.31           H
ATOM    511  CD  GLU A  32       0.197  19.265  27.899  1.00 23.25           C
ATOM    512  OE1 GLU A  32       0.223  19.116  26.660  1.00 41.33           O
ATOM    513  OE2 GLU A  32      -0.532  20.100  28.474  1.00 23.34           O
ATOM    514  C   GLU A  32       2.560  15.480  27.659  1.00 22.03           C
ATOM    515  O   GLU A  32       3.026  15.363  26.526  1.00 14.53           O
ATOM    516  N   GLU A  33       1.697  14.614  28.181  1.00 54.04           N
ATOM    517  H   GLU A  33       1.361  14.761  29.089  1.00  2.25           H
ATOM    518  CA  GLU A  33       1.237  13.450  27.432  1.00 23.12           C
ATOM    519  HA  GLU A  33       2.090  12.812  27.255  1.00 40.12           H
ATOM    520  CB  GLU A  33       0.196  12.674  28.242  1.00 62.25           C
ATOM    521  HB2 GLU A  33       0.639  12.370  29.178  1.00 23.04           H
ATOM    522  HB3 GLU A  33      -0.642  13.324  28.445  1.00 43.54           H
ATOM    523  CG  GLU A  33      -0.324  11.434  27.534  1.00 21.31           C
ATOM    524  HG2 GLU A  33      -0.421  11.650  26.481  1.00 62.33           H
ATOM    525  HG3 GLU A  33       0.386  10.632  27.672  1.00 23.31           H
ATOM    526  CD  GLU A  33      -1.672  10.983  28.062  1.00 53.54           C
ATOM    527  OE1 GLU A  33      -2.702  11.481  27.558  1.00 24.42           O
ATOM    528  OE2 GLU A  33      -1.699  10.135  28.977  1.00  3.03           O
ATOM    529  C   GLU A  33       0.646  13.866  26.088  1.00 22.42           C
ATOM    530  O   GLU A  33      -0.221  14.738  26.023  1.00 62.42           O
ATOM    531  N   ILE A  34       1.122  13.236  25.019  1.00 10.02           N
ATOM    532  H   ILE A  34       1.812  12.551  25.136  1.00 62.42           H
ATOM    533  CA  ILE A  34       0.641  13.540  23.677  1.00 32.23           C
ATOM    534  HA  ILE A  34      -0.027  14.387  23.747  1.00 63.34           H
ATOM    535  CB  ILE A  34       1.800  13.912  22.734  1.00  2.24           C
ATOM    536  HB  ILE A  34       2.217  14.851  23.066  1.00 71.12           H
ATOM    537  CG2 ILE A  34       2.895  12.858  22.800  1.00 45.32           C
ATOM    538 HG21 ILE A  34       3.317  12.839  23.794  1.00 62.41           H
ATOM    539 HG22 ILE A  34       2.478  11.890  22.567  1.00 53.14           H
ATOM    540 HG23 ILE A  34       3.669  13.098  22.085  1.00 11.23           H
ATOM    541  CG1 ILE A  34       1.290  14.070  21.301  1.00 72.34           C
ATOM    542 HG12 ILE A  34       0.214  13.992  21.297  1.00  1.23           H
ATOM    543 HG13 ILE A  34       1.578  15.043  20.929  1.00 34.30           H
ATOM    544  CD1 ILE A  34       1.833  13.028  20.348  1.00 43.01           C
ATOM    545 HD11 ILE A  34       2.902  13.151  20.251  1.00 53.41           H
ATOM    546 HD12 ILE A  34       1.618  12.042  20.732  1.00 61.21           H
ATOM    547 HD13 ILE A  34       1.368  13.147  19.381  1.00 52.04           H
ATOM    548  C   ILE A  34      -0.121  12.359  23.086  1.00 71.40           C
ATOM    549  O   ILE A  34       0.378  11.234  23.063  1.00 63.40           O
ATOM    550  N   ARG A  35      -1.332  12.623  22.607  1.00 33.21           N
ATOM    551  H   ARG A  35      -1.676  13.540  22.654  1.00 62.42           H
ATOM    552  CA  ARG A  35      -2.164  11.582  22.015  1.00 65.33           C
ATOM    553  HA  ARG A  35      -1.857  10.635  22.433  1.00 72.43           H
ATOM    554  CB  ARG A  35      -3.636  11.821  22.352  1.00 12.53           C
ATOM    555  HB2 ARG A  35      -3.712  12.701  22.975  1.00 34.42           H
ATOM    556  HB3 ARG A  35      -4.180  11.992  21.435  1.00 21.33           H
ATOM    557  CG  ARG A  35      -4.290  10.661  23.085  1.00  3.43           C
ATOM    558  HG2 ARG A  35      -5.283  10.512  22.690  1.00 74.54           H
ATOM    559  HG3 ARG A  35      -3.700   9.771  22.929  1.00 65.22           H
ATOM    560  CD  ARG A  35      -4.391  10.932  24.578  1.00 13.12           C
ATOM    561  HD2 ARG A  35      -4.290   9.997  25.108  1.00 60.41           H
ATOM    562  HD3 ARG A  35      -3.590  11.597  24.865  1.00 30.51           H
ATOM    563  NE  ARG A  35      -5.667  11.544  24.938  1.00 55.31           N
ATOM    564  HE  ARG A  35      -5.683  12.514  25.076  1.00 62.00           H
ATOM    565  CZ  ARG A  35      -6.796  10.859  25.085  1.00 62.00           C
ATOM    566  NH1 ARG A  35      -6.806   9.545  24.905  1.00 41.55           N
ATOM    567 HH11 ARG A  35      -5.962   9.069  24.658  1.00 52.12           H
ATOM    568 HH12 ARG A  35      -7.657   9.032  25.017  1.00 23.41           H
ATOM    569  NH2 ARG A  35      -7.917  11.487  25.414  1.00 53.53           N
ATOM    570 HH21 ARG A  35      -7.914  12.478  25.551  1.00 65.42           H
ATOM    571 HH22 ARG A  35      -8.766  10.971  25.524  1.00 62.00           H
ATOM    572  C   ARG A  35      -1.979  11.534  20.501  1.00 42.32           C
ATOM    573  O   ARG A  35      -1.579  12.521  19.883  1.00 12.43           O
ATOM    574  N   TRP A  36      -2.272  10.381  19.910  1.00  3.44           N
ATOM    575  H   TRP A  36      -2.586   9.630  20.457  1.00 41.35           H
ATOM    576  CA  TRP A  36      -2.137  10.205  18.469  1.00 52.32           C
ATOM    577  HA  TRP A  36      -2.244  11.175  18.006  1.00 52.31           H
ATOM    578  CB  TRP A  36      -0.756   9.642  18.130  1.00 51.33           C
ATOM    579  HB2 TRP A  36      -0.697   9.467  17.066  1.00 43.30           H
ATOM    580  HB3 TRP A  36      -0.002  10.362  18.415  1.00 14.01           H
ATOM    581  CG  TRP A  36      -0.453   8.352  18.829  1.00 63.34           C
ATOM    582  CD1 TRP A  36       0.122   8.201  20.058  1.00 20.13           C
ATOM    583  CD2 TRP A  36      -0.707   7.031  18.338  1.00 62.04           C
ATOM    584  CE3 TRP A  36      -1.269   6.524  17.163  1.00 21.42           C
ATOM    585  CE2 TRP A  36      -0.261   6.128  19.322  1.00 34.44           C
ATOM    586  NE1 TRP A  36       0.241   6.866  20.361  1.00 34.12           N
ATOM    587  HD1 TRP A  36       0.434   9.020  20.688  1.00 63.11           H
ATOM    588  HE3 TRP A  36      -1.623   7.182  16.383  1.00  4.05           H
ATOM    589  CZ3 TRP A  36      -1.366   5.154  17.009  1.00 33.20           C
ATOM    590  CZ2 TRP A  36      -0.361   4.748  19.166  1.00 65.33           C
ATOM    591  HE1 TRP A  36       0.621   6.502  21.188  1.00  4.12           H
ATOM    592  HZ3 TRP A  36      -1.798   4.743  16.108  1.00 44.33           H
ATOM    593  CH2 TRP A  36      -0.915   4.279  18.006  1.00 61.42           C
ATOM    594  HZ2 TRP A  36      -0.018   4.060  19.925  1.00  3.00           H
ATOM    595  HH2 TRP A  36      -1.011   3.216  17.843  1.00 43.33           H
ATOM    596  C   TRP A  36      -3.223   9.281  17.930  1.00 71.33           C
ATOM    597  O   TRP A  36      -3.918   8.612  18.695  1.00 23.20           O
ATOM    598  N   ARG A  37      -3.364   9.248  16.609  1.00 60.44           N
ATOM    599  H   ARG A  37      -2.780   9.804  16.051  1.00 34.22           H
ATOM    600  CA  ARG A  37      -4.367   8.405  15.968  1.00 24.00           C
ATOM    601  HA  ARG A  37      -4.145   7.378  16.216  1.00 23.04           H
ATOM    602  CB  ARG A  37      -5.763   8.752  16.488  1.00 41.12           C
ATOM    603  HB2 ARG A  37      -6.498   8.258  15.869  1.00  2.32           H
ATOM    604  HB3 ARG A  37      -5.856   8.392  17.501  1.00 33.40           H
ATOM    605  CG  ARG A  37      -6.061  10.242  16.483  1.00 55.41           C
ATOM    606  HG2 ARG A  37      -5.942  10.627  17.485  1.00 15.40           H
ATOM    607  HG3 ARG A  37      -5.367  10.737  15.820  1.00 21.13           H
ATOM    608  CD  ARG A  37      -7.480  10.525  16.014  1.00 71.24           C
ATOM    609  HD2 ARG A  37      -7.552  11.565  15.735  1.00 54.52           H
ATOM    610  HD3 ARG A  37      -7.690   9.907  15.154  1.00 61.43           H
ATOM    611  NE  ARG A  37      -8.467  10.243  17.053  1.00 43.21           N
ATOM    612  HE  ARG A  37      -9.051   9.468  16.926  1.00 72.54           H
ATOM    613  CZ  ARG A  37      -8.609  10.978  18.150  1.00  4.42           C
ATOM    614  NH1 ARG A  37      -7.832  12.034  18.350  1.00 43.12           N
ATOM    615 HH11 ARG A  37      -7.138  12.278  17.673  1.00 43.22           H
ATOM    616 HH12 ARG A  37      -7.941  12.587  19.176  1.00 35.23           H
ATOM    617  NH2 ARG A  37      -9.529  10.658  19.050  1.00 15.32           N
ATOM    618 HH21 ARG A  37     -10.117   9.863  18.903  1.00 11.20           H
ATOM    619 HH22 ARG A  37      -9.635  11.212  19.876  1.00 74.05           H
ATOM    620  C   ARG A  37      -4.322   8.565  14.451  1.00 35.02           C
ATOM    621  O   ARG A  37      -3.638   9.445  13.929  1.00 15.45           O
ATOM    622  N   SER A  38      -5.056   7.707  13.749  1.00 13.32           N
ATOM    623  H   SER A  38      -5.580   7.028  14.223  1.00 74.31           H
ATOM    624  CA  SER A  38      -5.098   7.750  12.292  1.00  4.53           C
ATOM    625  HA  SER A  38      -4.379   8.485  11.962  1.00 42.41           H
ATOM    626  CB  SER A  38      -4.720   6.387  11.710  1.00 44.33           C
ATOM    627  HB2 SER A  38      -3.995   6.524  10.922  1.00 60.15           H
ATOM    628  HB3 SER A  38      -4.293   5.772  12.489  1.00 61.14           H
ATOM    629  OG  SER A  38      -5.855   5.728  11.177  1.00 71.31           O
ATOM    630  HG  SER A  38      -5.582   4.909  10.756  1.00 10.21           H
ATOM    631  C   SER A  38      -6.482   8.160  11.800  1.00 53.31           C
ATOM    632  O   SER A  38      -7.467   8.064  12.532  1.00 12.01           O
ATOM    633  N   SER A  39      -6.549   8.618  10.554  1.00 42.21           N
ATOM    634  H   SER A  39      -5.728   8.671  10.020  1.00 54.10           H
ATOM    635  CA  SER A  39      -7.811   9.047   9.963  1.00 33.14           C
ATOM    636  HA  SER A  39      -8.278   9.740  10.647  1.00 53.42           H
ATOM    637  CB  SER A  39      -7.561   9.754   8.630  1.00 30.00           C
ATOM    638  HB2 SER A  39      -6.509   9.974   8.534  1.00  2.33           H
ATOM    639  HB3 SER A  39      -7.869   9.108   7.820  1.00 10.52           H
ATOM    640  OG  SER A  39      -8.290  10.966   8.551  1.00 55.32           O
ATOM    641  HG  SER A  39      -8.157  11.474   9.355  1.00 62.33           H
ATOM    642  C   SER A  39      -8.745   7.858   9.754  1.00  4.33           C
ATOM    643  O   SER A  39      -8.461   6.747  10.202  1.00 40.53           O
[truncated: 3,089,854 more chars]
