# Supplementary material for: Structural and regulatory insights into the glideosome-associated connector from Toxoplasma gondii
Source: eLife. 2023 Apr 4;12:e86049. doi: 10.7554/eLife.86049 (PMC10125020; doi:10.7554/eLife.86049)
Supplement: Figure 1—source data 1. — wwPDB X-ray structure validation; MTZ file for TgGAC X-ray diffraction data and final refined PDB file for TgGAC from X-ray diffraction. [file elife-86049-fig1-data1.zip › Figure 1-source data 1/NOE assignment and NMR structure/structure_calculation/final_1/C13NOESY_cnoesy_@CYANA-cycle7.peaks]

# Number of dimensions 3
#FORMAT xeasy3D
#INAME 1 H
#INAME 2 C
#INAME 3 HC
#SPECTRUM C13NOESY H C HC
      1    7.319   19.340    1.071 3 U   1.745000E+08  0.000000E+00 e 0 H.79      CB.79     QB.79 #QU 0.991 #SUP  0.99
      2    7.787   27.342    1.535 3 U   2.095000E+07  0.000000E+00 e 0 H.63      CG.63     HG2.63 #QU 0.997 #SUP  1.00
      3    1.586   21.538    0.738 3 U   1.277000E+08  0.000000E+00 e 0 HB.24     CG2.24    QG2.24 #VC 0.25390 #QU 0.989 #SUP  1.00
      3    1.586   21.538    0.738 3 U   1.277000E+08  0.000000E+00 e 0 QE.93     CG1.123   QG1.123 #VC 0.25078 #QU 0.773 #SUP  1.00
      3    1.586   21.538    0.738 3 U   1.277000E+08  0.000000E+00 e 0 QE.111    CG2.24    QG2.24 #VC 0.25356 #QU 0.895 #SUP  1.00
      3    1.586   21.538    0.738 3 U   1.277000E+08  0.000000E+00 e 0 HB2.119   CG1.123   QG1.123 #VC 0.24175 #QU 0.542 #SUP  1.00
      4    8.772   38.016    2.318 3 U   2.531000E+07  0.000000E+00 e 0 H.34      CG.33     HG3.33 #QU 0.999 #SUP  1.00
      5    5.081   60.931    4.592 3 U   3.978000E+07  0.000000E+00 e 0 HA.94     CA.110    HA.110 #QU 0.997 #SUP  1.00
      6    1.968   31.740    2.310 3 U   9.348000E+07  0.000000E+00 e 0 HG2.111   CG.111    HG3.111 #QU 0.979 #SUP  0.98
      7    1.558   43.667    3.190 4 U   8.939000E+07  0.000000E+00 e 0 -         -         -
      8    2.374   55.907    4.585 3 U   1.146000E+08  0.000000E+00 e 0 HB3.105   CA.105    HA.105 #QU 0.782 #SUP  0.78
      9    2.300   55.911    4.581 3 U   1.156000E+08  0.000000E+00 e 0 HG3.105   CA.105    HA.105 #QU 0.972 #SUP  0.97
     10    8.034   57.007    4.593 3 U   1.821000E+07  0.000000E+00 e 0 H.25      CA.25     HA.25 #QU 0.996 #SUP  1.00
     11    4.014   32.523    2.566 3 U   1.944000E+07  0.000000E+00 e 0 HD3.9     CB.9      HB3.9 #QU 0.999 #SUP  1.00
     12    1.929   36.447    2.420 3 U   1.165000E+08  0.000000E+00 e 0 HB2.30    CG.30     HG3.30 #QU 0.999 #SUP  1.00
     13    8.082   19.340    1.070 3 U   7.308000E+07  0.000000E+00 e 0 H.80      CB.79     QB.79 #QU 0.998 #SUP  1.00
     14    0.456   28.600    1.454 3 U   4.064000E+07  0.000000E+00 e 0 QG2.64    CG1.64    HG13.64 #QU 0.988 #SUP  0.99
     15    4.319   39.743    2.625 3 U   4.364000E+07  0.000000E+00 e 0 HA.131    CB.131    HB2.131 #QU 0.848 #SUP  0.85
     16    2.433   55.906    4.582 3 U   1.002000E+08  0.000000E+00 e 0 HB3.105   CA.105    HA.105 #QU 0.688 #SUP  0.69
     17    6.577   34.563    2.598 3 U   2.151000E+07  0.000000E+00 e 0 HE21.128  CG.128    HG3.128 #QU 0.994 #SUP  0.99
     18    2.469   19.026    1.502 3 U   6.459000E+07  0.000000E+00 e 0 HB2.25    CB.75     QB.75 #QU 0.926 #SUP  0.93
     19    1.657   21.851    1.032 3 U   1.076000E+08  0.000000E+00 e 0 HB3.23    CG1.112   QG1.112 #QU 0.914 #SUP  0.91
     20    7.492   32.523    1.732 3 U   3.338000E+07  0.000000E+00 e 0 H.77      CB.77     HB2.77 #QU 0.996 #SUP  1.00
     21    8.012   20.439    0.774 3 U   2.359000E+07  0.000000E+00 e 0 H.25      CG1.24    QG1.24 #QU 0.842 #SUP  0.84
     22    2.067   50.415    3.752 3 U   1.871000E+08  0.000000E+00 e 0 QG.104    CD.104    HD3.104 #QU 0.997 #SUP  1.00
     23    8.106   18.712    1.495 3 U   2.294000E+08  0.000000E+00 e 0 H.132     CB.132    QB.132 #QU 0.956 #SUP  0.96
     24    4.773   45.864    4.010 4 U   5.634000E+07  0.000000E+00 e 0 -         -         -
     25    4.073   41.468    1.595 3 U   1.704000E+07  0.000000E+00 e 0 HA.16     CB.16     HB3.16 #QU 0.995 #SUP  1.00
     26    3.802   23.578    0.948 3 U   3.372000E+07  0.000000E+00 e 0 HA.5      CD1.8     QD1.8 #QU 0.967 #SUP  0.97
     27    4.066   33.622    2.966 4 U   1.954000E+07  0.000000E+00 e 0 -         -         -
     28    1.114   26.715    0.148 3 U   3.538000E+07  0.000000E+00 e 0 QE.126    CD2.95    QD2.95 #QU 0.954 #SUP  0.95
     29    6.807  117.901    7.125 4 U   2.688000E+07  0.000000E+00 e 0 -         -         -
     30    1.716   58.576    5.252 3 U   4.902000E+07  0.000000E+00 e 0 HB.34     CA.34     HA.34 #QU 0.983 #SUP  0.98
     31    7.670   25.774    1.069 3 U   3.804000E+07  0.000000E+00 e 0 H.72      CD2.76    QD2.76 #QU 0.985 #SUP  0.98
     32    1.069   42.253    2.862 3 U   6.953000E+07  0.000000E+00 e 0 QG.69     CE.69     HE2.69 #QU 0.984 #SUP  0.98
     33    2.128   63.756    4.380 4 U   2.258000E+07  0.000000E+00 e 0 -         -         -
     34    1.447   44.137    4.182 4 U   2.658000E+07  0.000000E+00 e 0 -         -         -
     35    0.283   62.658    3.794 3 U   2.456000E+07  0.000000E+00 e 0 QD1.64    CA.64     HA.64 #VC 0.51833 #QU 0.949 #SUP  0.99
     35    0.283   62.658    3.794 3 U   2.456000E+07  0.000000E+00 e 0 QD1.95    CA.64     HA.64 #VC 0.48167 #QU 0.881 #SUP  0.99
     36    2.313   16.672    1.586 3 U   1.273000E+08  0.000000E+00 e 0 HG3.111   CE.111    QE.111 #QU 0.897 #SUP  0.90
     37    1.649   26.874    1.062 3 U   5.350000E+07  0.000000E+00 e 0 HB2.13    CG.13     HG2.13 #VC 0.49157 #QU 0.836 #SUP  0.98
     37    1.649   26.874    1.062 3 U   5.350000E+07  0.000000E+00 e 0 HD2.13    CG.13     HG2.13 #VC 0.50843 #QU 0.865 #SUP  0.98
     38    7.389  129.358    7.595 4 U   1.693000E+07  0.000000E+00 e 0 -         -         -
     39    4.724   54.967    5.270 3 U   5.183000E+07  0.000000E+00 e 0 HA.33     CA.23     HA.23 #QU 0.913 #SUP  0.91
     40    1.264   23.421    0.251 3 U   1.663000E+08  0.000000E+00 e 0 HB2.95    CD1.95    QD1.95 #VC 0.11896 #QU 0.261 #SUP  0.99
     40    1.264   23.421    0.251 3 U   1.663000E+08  0.000000E+00 e 0 HB3.95    CD1.95    QD1.95 #VC 0.12938 #QU 0.264 #SUP  0.99
     40    1.264   23.421    0.251 3 U   1.663000E+08  0.000000E+00 e 0 HB3.95    CD1.109   QD1.109 #VC 0.22021 #QU 0.469 #SUP  0.99
     40    1.264   23.421    0.251 3 U   1.663000E+08  0.000000E+00 e 0 HG.95     CD1.95    QD1.95 #VC 0.37827 #QU 0.939 #SUP  0.99
     40    1.264   23.421    0.251 3 U   1.663000E+08  0.000000E+00 e 0 HG.95     CD1.109   QD1.109 #VC 0.15317 #QU 0.369 #SUP  0.99
     41    7.736   55.908    4.463 3 U   3.863000E+07  0.000000E+00 e 0 H.102     CA.102    HA.102 #QU 0.991 #SUP  0.99
     42    7.602   25.774    1.057 3 U   2.135000E+07  0.000000E+00 e 0 HE1.103   CD2.26    QD2.26 #VC 0.48384 #QU 0.670 #SUP  0.95
     42    7.602   25.774    1.057 3 U   2.135000E+07  0.000000E+00 e 0 HZ.103    CD2.26    QD2.26 #VC 0.51616 #QU 0.847 #SUP  0.95
     43    0.595   58.576    4.202 3 U   2.222000E+07  0.000000E+00 e 0 QD1.42    CA.6      HA.6 #VC 0.60829 #QU 0.862 #SUP  0.93
     43    0.595   58.576    4.202 3 U   2.222000E+07  0.000000E+00 e 0 QD2.42    CA.6      HA.6 #VC 0.39171 #QU 0.489 #SUP  0.93
     44    8.600   39.742    1.734 3 U   1.832000E+07  0.000000E+00 e 0 H.112     CB.111    HB3.111 #QU 1.000 #SUP  1.00
     45    7.466   57.478    3.931 3 U   1.977000E+07  0.000000E+00 e 0 H.115     CA.114    HA.114 #QU 0.881 #SUP  0.88
     46    7.071   20.282    1.339 3 U   2.871000E+07  0.000000E+00 e 0 HD1.129   CB.133    QB.133 #QU 0.887 #SUP  0.89
     47    7.154   20.269    1.339 3 U   2.376000E+07  0.000000E+00 e 0 H.62      CB.133    QB.133 #QU 0.999 #SUP  1.00
     48    6.851   62.185    4.048 3 U   3.510000E+07  0.000000E+00 e 0 QD.122    CA.122    HA.122 #QU 0.961 #SUP  0.96
     49    3.463   26.560    1.685 3 U   2.558000E+07  0.000000E+00 e 0 HA.127    CG.130    HG3.130 #VC 0.48304 #QU 0.870 #SUP  1.00
     49    3.463   26.560    1.685 3 U   2.558000E+07  0.000000E+00 e 0 HA.130    CG.130    HG3.130 #VC 0.51696 #QU 0.991 #SUP  1.00
     50    3.961   22.950    1.035 3 U   1.600000E+08  0.000000E+00 e 0 HA.87     CG2.112   QG2.112 #QU 0.841 #SUP  0.84
     51    7.225   57.007    4.108 3 U   1.597000E+07  0.000000E+00 e 0 H.19      CA.37     HA.37 #QU 0.952 #SUP  0.95
     52    7.632   31.268    1.812 3 U   2.139000E+07  0.000000E+00 e 0 H.66      CB.65     HB3.65 #QU 0.988 #SUP  0.99
     53    8.127   22.008    1.249 3 U   3.311000E+07  0.000000E+00 e 0 H.133     CG2.5     QG2.5 #QU 0.993 #SUP  0.99
     54    1.427   26.874    1.682 3 U   5.751000E+07  0.000000E+00 e 0 HG2.58    CG.58     HG3.58 #VC 0.50409 #QU 0.935 #SUP  0.99
     54    1.427   26.874    1.682 3 U   5.751000E+07  0.000000E+00 e 0 HG2.130   CG.130    HG3.130 #VC 0.49591 #QU 0.920 #SUP  0.99
     55    7.953   44.916    8.351 4 U   3.475000E+07  0.000000E+00 e 0 -         -         -
     56    7.912   42.096    2.351 3 U   1.514000E+07  0.000000E+00 e 0 H.103     CB.102    HB2.102 #QU 0.999 #SUP  1.00
     57    2.099  133.438    6.731 4 U   1.004000E+07  0.000000E+00 e 0 -         -         -
     58    2.546   30.484    2.053 3 U   8.263000E+07  0.000000E+00 e 0 HB3.94    CB.94     HB2.94 #QU 0.896 #SUP  0.90
     59    8.400   36.446    2.336 3 U   4.062000E+07  0.000000E+00 e 0 H.124     CG.124    HG3.124 #QU 0.958 #SUP  0.96
     60    8.343   36.444    2.330 3 U   2.978000E+07  0.000000E+00 e 0 H.30      CG.30     HG2.30 #QU 0.859 #SUP  0.86
     61    2.964   57.085    5.770 4 U   2.497000E+07  0.000000E+00 e 0 -         -         -
     62    7.073   21.224    0.737 3 U   2.440000E+07  0.000000E+00 e 0 H.73      CG2.72    QG2.72 #QU 0.960 #SUP  0.96
     63    0.969   63.755    3.983 3 U   2.335000E+07  0.000000E+00 e 0 QG1.44    CB.39     QB.39 #VC 0.55925 #QU 0.964 #SUP  0.99
     63    0.969   63.755    3.983 3 U   2.335000E+07  0.000000E+00 e 0 QG2.44    CB.39     QB.39 #VC 0.44075 #QU 0.759 #SUP  0.99
     64    3.110  131.556    6.861 3 U   2.731000E+07  0.000000E+00 e 0 HB2.122   CD1.122   QD.122 #QU 1.000 #SUP  1.00
     65    4.718   23.890    1.250 3 U   5.172000E+07  0.000000E+00 e 0 HA.112    CG2.92    QG2.92 #QU 0.988 #SUP  0.99
     66    1.757   22.950    0.964 4 U   1.492000E+08  0.000000E+00 e 0 -         -         -
     67    5.142   48.218    5.413 4 U   4.710000E+07  0.000000E+00 e 0 -         -         -
     68    7.243   54.024    4.366 3 U   2.152000E+07  0.000000E+00 e 0 H.8       CA.8      HA.8 #QU 0.999 #SUP  1.00
     69    8.031   39.900    2.985 3 U   1.924000E+07  0.000000E+00 e 0 H.25      CB.25     HB3.25 #QU 0.999 #SUP  1.00
     70    0.601   59.988    3.809 3 U   3.475000E+07  0.000000E+00 e 0 QD1.71    CA.77     HA.77 #VC 0.50013 #QU 0.986 #SUP  1.00
     70    0.601   59.988    3.809 3 U   3.475000E+07  0.000000E+00 e 0 QD2.71    CA.77     HA.77 #VC 0.49987 #QU 0.970 #SUP  1.00
     71    7.684   39.115    3.095 3 U   1.815000E+07  0.000000E+00 e 0 HD22.100  CB.100    HB2.100 #QU 0.959 #SUP  0.96
     72    5.260   29.227    1.302 3 U   1.956000E+07  0.000000E+00 e 0 HA.23     CD.23     HD2.23 #QU 0.999 #SUP  1.00
     73    1.034   54.967    4.753 4 U   1.292000E+08  0.000000E+00 e 0 -         -         -
     74    7.879   65.952    4.103 3 U   1.364000E+07  0.000000E+00 e 0 H.78      CA.74     HA.74 #QU 0.999 #SUP  1.00
     75    1.905   67.052    3.484 3 U   3.180000E+07  0.000000E+00 e 0 HB.67     CA.127    HA.127 #VC 0.40704 #QU 0.566 #SUP  0.92
     75    1.905   67.052    3.484 3 U   3.180000E+07  0.000000E+00 e 0 HB3.126   CA.127    HA.127 #VC 0.59296 #QU 0.825 #SUP  0.92
     76   -0.605   37.546    0.477 3 U   1.826000E+07  0.000000E+00 e 0 HG12.61   CB.61     HB.61 #QU 0.984 #SUP  0.98
     77    0.763   39.115    1.532 3 U   3.182000E+07  0.000000E+00 e 0 QG1.5     CB.42     HB2.42 #QU 0.996 #SUP  1.00
     78    2.502   41.021    3.190 3 U   7.647000E+06  0.000000E+00 e 0 HB2.66    CB.96     HB3.96 #QU 0.964 #SUP  0.96
     79    0.730  131.634    6.859 3 U   1.100000E+07  0.000000E+00 e 0 QG1.123   CD1.122   QD.122 #VC 0.50336 #QU 0.969 #SUP  0.99
     79    0.730  131.634    6.859 3 U   1.100000E+07  0.000000E+00 e 0 QG1.123   CE1.122   QE.122 #VC 0.49664 #QU 0.708 #SUP  0.99
     80    6.851   38.643    3.278 3 U   3.051000E+07  0.000000E+00 e 0 QD.122    CB.122    HB3.122 #QU 0.982 #SUP  0.98
     81    0.774   35.349    1.288 3 U   1.307000E+07  0.000000E+00 e 0 QG2.34    CB.23     HB2.23 #QU 0.990 #SUP  0.99
     82    8.968   57.635    5.078 3 U   3.279000E+07  0.000000E+00 e 0 H.94      CA.94     HA.94 #VC 0.48301 #QU 0.933 #SUP  1.00
     82    8.968   57.635    5.078 3 U   3.279000E+07  0.000000E+00 e 0 H.111     CA.94     HA.94 #VC 0.51699 #QU 0.998 #SUP  1.00
     83    7.858   33.936    1.971 3 U   3.581000E+07  0.000000E+00 e 0 H.83      CB.82     HB3.82 #QU 0.992 #SUP  0.99
     84    7.342   41.941    2.775 3 U   3.688000E+07  0.000000E+00 e 0 H.91      CB.91     HB2.91 #QU 0.925 #SUP  0.93
     85    7.444   41.938    2.774 3 U   2.578000E+07  0.000000E+00 e 0 HD2.91    CB.91     HB2.91 #QU 0.962 #SUP  0.96
     86    7.788   63.599    3.749 3 U   1.802000E+07  0.000000E+00 e 0 H.63      CA.62     HA.62 #QU 0.996 #SUP  1.00
     87    3.061   26.558    1.687 3 U   2.549000E+07  0.000000E+00 e 0 HD3.58    CG.58     HG3.58 #VC 0.49788 #QU 0.980 #SUP  1.00
     87    3.061   26.558    1.687 3 U   2.549000E+07  0.000000E+00 e 0 HD3.130   CG.130    HG3.130 #VC 0.50212 #QU 0.988 #SUP  1.00
     88    4.738   19.183    1.400 3 U   3.697000E+07  0.000000E+00 e 0 HA.84     CB.80     QB.80 #QU 0.782 #SUP  0.78
     89    7.983   30.483    1.378 3 U   1.851000E+07  0.000000E+00 e 0 H.126     CB.126    HB2.126 #QU 0.903 #SUP  0.90
     90    8.340   22.008    0.973 3 U   5.267000E+07  0.000000E+00 e 0 H.44      CG1.44    QG1.44 #QU 0.994 #SUP  0.99
     91    7.369   22.792    1.046 4 U   2.931000E+07  0.000000E+00 e 0 -         -         -
     92    1.929   35.193    2.085 3 U   3.586000E+07  0.000000E+00 e 0 HB2.93    CB.93     HB3.93 #QU 0.985 #SUP  0.99
     93    0.578   41.783    1.716 3 U   3.827000E+07  0.000000E+00 e 0 QD1.34    CB.34     HB.34 #QU 0.991 #SUP  0.99
     94    8.007   36.211    2.332 4 U   4.748000E+07  0.000000E+00 e 0 -         -         -
     95    0.788   28.757    0.946 3 U   4.031000E+07  0.000000E+00 e 0 QG2.34    CG1.34    HG12.34 #QU 0.997 #SUP  1.00
     96    1.073   18.085    1.410 4 U   6.001000E+07  0.000000E+00 e 0 -         -         -
     97    1.612   58.892    3.891 3 U   2.508000E+07  0.000000E+00 e 0 HB2.17    CA.17     HA.17 #QU 0.942 #SUP  0.94
     98    1.908   19.339    1.405 3 U   1.115000E+08  0.000000E+00 e 0 HB.87     CB.80     QB.80 #QU 0.974 #SUP  0.97
     99    7.793   42.725    3.167 3 U   1.974000E+07  0.000000E+00 e 0 H.63      CD.63     QD.63 #QU 0.999 #SUP  1.00
    100   -0.137   62.342    3.271 4 U   1.768000E+07  0.000000E+00 e 0 -         -         -
    101    8.080   22.007    0.977 3 U   4.252000E+07  0.000000E+00 e 0 H.43      CG1.44    QG1.44 #QU 0.782 #SUP  0.78
    102    1.070   57.163    4.292 3 U   3.595000E+07  0.000000E+00 e 0 QG.69     CA.69     HA.69 #QU 0.992 #SUP  0.99
    103    2.510  132.811    7.245 4 U   1.829000E+07  0.000000E+00 e 0 -         -         -
    104    9.387   54.181    6.221 3 U   3.236000E+07  0.000000E+00 e 0 H.37      CA.36     HA.36 #QU 0.965 #SUP  0.96
    105    1.068   30.325    1.753 3 U   5.620000E+07  0.000000E+00 e 0 HB2.8     CD.13     HD3.13 #VC 0.33244 #QU 0.797 #SUP  1.00
    105    1.068   30.325    1.753 3 U   5.620000E+07  0.000000E+00 e 0 HG2.13    CD.13     HD3.13 #VC 0.32113 #QU 0.820 #SUP  1.00
    105    1.068   30.325    1.753 3 U   5.620000E+07  0.000000E+00 e 0 HG2.17    CB.17     HB3.17 #VC 0.34643 #QU 0.884 #SUP  1.00
    106    1.931   20.439    0.618 3 U   1.949000E+08  0.000000E+00 e 0 HB.67     CG1.67    QG1.67 #QU 0.997 #SUP  1.00
    107    2.070   65.326    4.619 3 U   1.220000E+08  0.000000E+00 e 0 HB2.104   CA.104    HA.104 #QU 0.987 #SUP  0.99
    108    3.764   55.281    5.005 3 U   9.614000E+07  0.000000E+00 e 0 HD3.104   CA.103    HA.103 #QU 0.932 #SUP  0.93
    109   -0.606   19.183    0.581 3 U   7.761000E+07  0.000000E+00 e 0 HG12.61   CG2.61    QG2.61 #QU 0.987 #SUP  0.99
    110    3.235   27.815    1.637 4 U   1.132000E+08  0.000000E+00 e 0 -         -         -
    111    0.776   39.114    2.154 3 U   3.716000E+07  0.000000E+00 e 0 QG1.5     CB.42     HB3.42 #QU 0.972 #SUP  0.97
    112    4.762   33.464    2.430 4 U   6.045000E+07  0.000000E+00 e 0 -         -         -
    113    1.593   62.185    4.045 3 U   2.007000E+07  0.000000E+00 e 0 QB.121    CA.122    HA.122 #VC 0.62500 #QU 0.995 #SUP  1.00
    113    1.593   62.185    4.045 3 U   2.007000E+07  0.000000E+00 e 0 QE.125    CA.122    HA.122 #VC 0.37500 #QU 0.517 #SUP  1.00
    114    8.094   22.479    0.674 3 U   5.327000E+07  0.000000E+00 e 0 H.80      CG2.87    QG2.87 #QU 0.972 #SUP  0.97
    115    4.765   39.585    1.076 4 U   1.422000E+07  0.000000E+00 e 0 -         -         -
    116    2.116   59.832    3.820 3 U   7.468000E+07  0.000000E+00 e 0 HB2.40    CA.40     HA.40 #VC 0.53735 #QU 0.969 #SUP  0.99
    116    2.116   59.832    3.820 3 U   7.468000E+07  0.000000E+00 e 0 HB3.40    CA.40     HA.40 #VC 0.46265 #QU 0.833 #SUP  0.99
    117    8.673   62.343    3.713 3 U   2.859000E+07  0.000000E+00 e 0 H.1       CB.1      QB.1 #QU 0.993 #SUP  0.99
    118    1.907   22.479    0.674 3 U   2.165000E+08  0.000000E+00 e 0 HB.87     CG2.87    QG2.87 #QU 0.989 #SUP  0.99
    119    5.770   26.715    0.144 4 U   1.600000E+07  0.000000E+00 e 0 -         -         -
    120    2.971   40.372    3.114 3 U   5.970000E+08  0.000000E+00 e 0 HB2.57    CB.57     HB3.57 #QU 0.994 #SUP  0.99
    121    7.803   22.322    1.039 3 U   3.283000E+07  0.000000E+00 e 0 H.13      CG2.12    QG2.12 #QU 0.838 #SUP  0.84
    122    1.533  132.811    7.242 3 U   1.521000E+07  0.000000E+00 e 0 QB.68     CD1.96    QD.96 #VC 0.41219 #QU 0.647 #SUP  0.97
    122    1.533  132.811    7.242 3 U   1.521000E+07  0.000000E+00 e 0 QB.68     CE1.96    HE1.96 #VC 0.58781 #QU 0.919 #SUP  0.97
    123   -0.131   57.948    4.075 3 U   1.937000E+07  0.000000E+00 e 0 QD2.16    CA.16     HA.16 #QU 0.996 #SUP  1.00
    124    8.378   58.105    4.231 3 U   2.105000E+07  0.000000E+00 e 0 H.121     CA.120    HA.120 #VC 0.62500 #QU 0.929 #SUP  0.96
    124    8.378   58.105    4.231 3 U   2.105000E+07  0.000000E+00 e 0 H.124     CA.120    HA.120 #VC 0.37500 #QU 0.475 #SUP  0.96
    125    4.365   36.447    2.421 3 U   3.501000E+07  0.000000E+00 e 0 HA.30     CG.30     HG3.30 #QU 0.999 #SUP  1.00
    126    1.070   60.931    4.592 3 U   2.113000E+07  0.000000E+00 e 0 QD2.76    CA.110    HA.110 #QU 0.993 #SUP  0.99
    127    0.891   30.012    2.073 3 U   1.625000E+07  0.000000E+00 e 0 QG2.59    CB.63     QB.63 #VC 0.31127 #QU 0.701 #SUP  0.99
    127    0.891   30.012    2.073 3 U   1.625000E+07  0.000000E+00 e 0 QD1.59    CB.63     QB.63 #VC 0.31935 #QU 0.727 #SUP  0.99
    127    0.891   30.012    2.073 3 U   1.625000E+07  0.000000E+00 e 0 QG1.62    CB.63     QB.63 #VC 0.36938 #QU 0.851 #SUP  0.99
    128    4.379   27.344    1.532 3 U   4.278000E+07  0.000000E+00 e 0 HA.63     CG.63     HG2.63 #QU 0.997 #SUP  1.00
    129    3.887   27.815    2.124 3 U   7.091000E+07  0.000000E+00 e 0 HD3.99    CG.99     HG3.99 #QU 0.997 #SUP  1.00
    130    0.872   39.586    1.836 3 U   5.732000E+07  0.000000E+00 e 0 HG.71     CB.71     HB3.71 #QU 1.000 #SUP  1.00
    131    8.350   36.446    2.120 3 U   2.762000E+07  0.000000E+00 e 0 H.44      CB.44     HB.44 #QU 0.991 #SUP  0.99
    132    7.602   22.793    1.048 3 U   3.523000E+07  0.000000E+00 e 0 H.92      CG2.112   QG2.112 #QU 0.590 #SUP  0.59
    133    0.920   41.609    3.223 4 U   1.456000E+07  0.000000E+00 e 0 -         -         -
    134    4.762  119.314    6.960 4 U   1.867000E+07  0.000000E+00 e 0 -         -         -
    135    0.529   41.469    1.596 3 U   4.010000E+07  0.000000E+00 e 0 HG.16     CB.16     HB3.16 #VC 0.50020 #QU 0.997 #SUP  1.00
    135    0.529   41.469    1.596 3 U   4.010000E+07  0.000000E+00 e 0 QD1.16    CB.16     HB3.16 #VC 0.49980 #QU 0.996 #SUP  1.00
    136    1.757   34.172    1.950 3 U   1.812000E+08  0.000000E+00 e 0 HB2.32    CB.32     HB3.32 #VC 0.74838 #QU 0.996 #SUP  1.00
    136    1.757   34.172    1.950 3 U   1.812000E+08  0.000000E+00 e 0 QD.82     CB.82     HB3.82 #VC 0.25162 #QU 0.320 #SUP  1.00
    137    0.156   60.931    3.637 3 U   1.866000E+07  0.000000E+00 e 0 HG13.61   CA.61     HA.61 #QU 1.000 #SUP  1.00
    138    2.424   32.366    1.276 3 U   2.206000E+07  0.000000E+00 e 0 HG3.108   CB.108    QB.108 #QU 0.956 #SUP  0.96
    139    7.325   22.478    0.669 3 U   2.198000E+07  0.000000E+00 e 0 H.79      CG2.87    QG2.87 #QU 0.997 #SUP  1.00
    140    0.841   26.716    0.148 3 U   5.957000E+07  0.000000E+00 e 0 HG.22     CD2.22    QD2.22 #QU 0.955 #SUP  0.95
    141    2.264   30.954    2.376 3 U   1.396000E+08  0.000000E+00 e 0 HB2.98    CB.98     HB3.98 #QU 0.970 #SUP  0.97
    142    7.790   19.191    0.582 3 U   9.632000E+06  0.000000E+00 e 0 H.63      CG2.61    QG2.61 #VC 0.43930 #QU 0.996 #SUP  1.00
    142    7.790   19.191    0.582 3 U   9.632000E+06  0.000000E+00 e 0 H.63      CG2.62    QG2.62 #VC 0.43827 #QU 0.997 #SUP  1.00
    142    7.790   19.191    0.582 3 U   9.632000E+06  0.000000E+00 e 0 HE3.129   CG2.61    QG2.61 #VC 0.12243 #QU 0.272 #SUP  1.00
    143    3.282   23.734    1.079 3 U   6.783000E+07  0.000000E+00 e 0 QD.119    CG2.123   QG2.123 #QU 0.656 #SUP  0.66
    144    0.748   62.657    3.795 3 U   2.843000E+07  0.000000E+00 e 0 HG12.64   CA.64     HA.64 #QU 0.981 #SUP  0.98
    145    3.832   24.204    0.602 3 U   7.005000E+07  0.000000E+00 e 0 HA.77     CD1.71    QD1.71 #QU 0.832 #SUP  0.83
    146    5.076   30.640    2.052 3 U   2.208000E+07  0.000000E+00 e 0 HA.94     CB.94     HB2.94 #QU 0.969 #SUP  0.97
    147    1.392   35.506    3.115 4 U   2.421000E+07  0.000000E+00 e 0 -         -         -
    148    7.208   57.949    4.078 3 U   5.317000E+07  0.000000E+00 e 0 HZ3.36    CA.16     HA.16 #VC 0.60606 #QU 0.811 #SUP  0.89
    148    7.208   57.949    4.078 3 U   5.317000E+07  0.000000E+00 e 0 HH2.36    CA.16     HA.16 #VC 0.39394 #QU 0.433 #SUP  0.89
    149    7.662   53.082    4.230 3 U   5.260000E+07  0.000000E+00 e 0 H.72      CA.71     HA.71 #QU 0.998 #SUP  1.00
    150    2.485   32.210    1.934 3 U   2.605000E+08  0.000000E+00 e 0 HB3.84    CB.84     HB2.84 #QU 0.974 #SUP  0.97
    151    4.758   31.267    1.811 3 U   1.705000E+07  0.000000E+00 e 0 HA.66     CB.65     HB3.65 #QU 0.997 #SUP  1.00
    152    7.563   40.371    3.115 3 U   2.889000E+07  0.000000E+00 e 0 H.57      CB.57     HB3.57 #VC 0.19925 #QU 0.239 #SUP  1.00
    152    7.563   40.371    3.115 3 U   2.889000E+07  0.000000E+00 e 0 H.137     CB.137    QB.137 #VC 0.80075 #QU 0.994 #SUP  1.00
    153    1.747   55.124    4.344 3 U   5.491000E+07  0.000000E+00 e 0 HB2.53    CA.53     HA.53 #VC 0.74809 #QU 0.974 #SUP  0.98
    153    1.747   55.124    4.344 3 U   5.491000E+07  0.000000E+00 e 0 HG2.53    CA.53     HA.53 #VC 0.25191 #QU 0.295 #SUP  0.98
    154    2.222   33.326    2.752 4 U   1.175000E+07  0.000000E+00 e 0 -         -         -
    155    3.900   24.991    1.362 3 U   3.851000E+07  0.000000E+00 e 0 HA.18     CG.18     HG2.18 #QU 0.860 #SUP  0.86
    156    9.063   61.872    4.615 3 U   3.516000E+07  0.000000E+00 e 0 H.45      CA.44     HA.44 #QU 0.994 #SUP  0.99
    157    1.516   18.555    0.757 3 U   3.289000E+08  0.000000E+00 e 0 HB2.42    CG1.5     QG1.5 #VC 0.47197 #QU 0.841 #SUP  0.99
    157    1.516   18.555    0.757 3 U   3.289000E+08  0.000000E+00 e 0 QB.68     CG1.72    QG1.72 #VC 0.52803 #QU 0.963 #SUP  0.99
    158    1.934   22.323    0.733 3 U   2.188000E+08  0.000000E+00 e 0 HB.67     CG2.67    QG2.67 #QU 0.990 #SUP  0.99
    159    5.181   31.742    2.303 3 U   1.415000E+07  0.000000E+00 e 0 HA.24     CG.111    HG3.111 #QU 1.000 #SUP  1.00
    160    2.953   24.990    1.443 3 U   1.017000E+08  0.000000E+00 e 0 QE.18     CG.18     HG3.18 #VC 0.37351 #QU 0.518 #SUP  0.92
    160    2.953   24.990    1.443 3 U   1.017000E+08  0.000000E+00 e 0 QE.81     CG.81     HG2.81 #VC 0.62649 #QU 0.838 #SUP  0.92
    161    7.322   62.656    3.789 3 U   2.196000E+07  0.000000E+00 e 0 H.64      CA.64     HA.64 #QU 0.988 #SUP  0.99
    162    1.044   32.523    2.563 3 U   4.149000E+07  0.000000E+00 e 0 QG2.12    CB.9      HB3.9 #QU 0.997 #SUP  1.00
    163    7.146   31.111    2.203 3 U   2.741000E+07  0.000000E+00 e 0 H.62      CB.62     HB.62 #QU 0.988 #SUP  0.99
    164    5.324   31.738    1.895 3 U   1.593000E+07  0.000000E+00 e 0 HA.35     CB.35     HB3.35 #QU 0.989 #SUP  0.99
    165    1.417   55.125    5.683 3 U   4.150000E+07  0.000000E+00 e 0 HG2.21    CA.21     HA.21 #QU 0.712 #SUP  0.71
    166    3.814   56.693    4.044 4 U   2.565000E+07  0.000000E+00 e 0 -         -         -
    167    7.222  131.399    7.350 4 U   4.012000E+08  0.000000E+00 e 0 -         -         - #QU 0.068
    168    7.788   54.653    4.382 3 U   2.799000E+07  0.000000E+00 e 0 H.63      CA.63     HA.63 #QU 0.988 #SUP  0.99
    169    0.937   32.522    2.602 3 U   2.827000E+07  0.000000E+00 e 0 QG1.44    CB.60     HB3.60 #VC 0.44398 #QU 0.648 #SUP  0.94
    169    0.937   32.522    2.602 3 U   2.827000E+07  0.000000E+00 e 0 QG2.44    CB.60     HB3.60 #VC 0.55602 #QU 0.816 #SUP  0.94
    170    0.971   63.834    4.380 4 U   1.999000E+07  0.000000E+00 e 0 -         -         -
    171    0.579   30.169    1.741 3 U   3.550000E+07  0.000000E+00 e 0 QD1.42    CD.13     HD3.13 #VC 0.45932 #QU 0.959 #SUP  0.99
    171    0.579   30.169    1.741 3 U   3.550000E+07  0.000000E+00 e 0 QD1.42    CB.17     HB3.17 #VC 0.37544 #QU 0.581 #SUP  0.99
    171    0.579   30.169    1.741 3 U   3.550000E+07  0.000000E+00 e 0 QD2.42    CB.17     HB3.17 #VC 0.16524 #QU 0.255 #SUP  0.99
    172    6.333   66.109    5.775 4 U   1.657000E+07  0.000000E+00 e 0 -         -         -
    173    2.375   63.128    4.667 3 U   4.628000E+07  0.000000E+00 e 0 HB3.99    CA.99     HA.99 #QU 0.994 #SUP  0.99
    174    5.314   27.815    1.566 3 U   2.644000E+07  0.000000E+00 e 0 HA.35     CG.35     QG.35 #QU 0.989 #SUP  0.99
    175    2.067   42.725    3.173 3 U   1.024000E+08  0.000000E+00 e 0 QB.63     CB.59     HB.59 #VC 0.50101 #QU 0.847 #SUP  0.99
    175    2.067   42.725    3.173 3 U   1.024000E+08  0.000000E+00 e 0 QB.63     CD.63     QD.63 #VC 0.49899 #QU 0.948 #SUP  0.99
    176    1.830   51.200    3.339 3 U   2.834000E+07  0.000000E+00 e 0 HG3.110   CD.110    HD2.110 #QU 0.999 #SUP  1.00
    177    3.100   59.205    4.371 3 U   2.051000E+08  0.000000E+00 e 0 QB.135    CA.135    HA.135 #VC 0.46747 #QU 0.824 #SUP  0.99
    177    3.100   59.205    4.371 3 U   2.051000E+08  0.000000E+00 e 0 QB.137    CA.137    HA.137 #VC 0.53253 #QU 0.938 #SUP  0.99
    178    7.243   42.724    1.084 3 U   2.095000E+07  0.000000E+00 e 0 H.8       CB.8      HB2.8 #QU 0.965 #SUP  0.96
    179    3.578   28.286    2.066 3 U   3.335000E+07  0.000000E+00 e 0 HD2.60    CG.60     HG2.60 #QU 0.896 #SUP  0.90
    180    8.552   61.323    3.577 3 U   1.301000E+07  0.000000E+00 e 0 H.16      CA.13     HA.13 #QU 0.994 #SUP  0.99
    181    4.337   28.285    2.319 3 U   1.859000E+07  0.000000E+00 e 0 HA.27     CG.27     QG.27 #QU 1.000 #SUP  1.00
    182    3.183   30.168    1.723 4 U   2.992000E+07  0.000000E+00 e 0 -         -         -
    183    3.238   30.168    1.743 3 U   2.497000E+07  0.000000E+00 e 0 HE3.13    CD.13     HD3.13 #QU 0.948 #SUP  0.95
    184    8.080   59.988    3.810 3 U   1.855000E+07  0.000000E+00 e 0 H.40      CA.40     HA.40 #VC 0.33365 #QU 0.768 #SUP  1.00
    184    8.080   59.988    3.810 3 U   1.855000E+07  0.000000E+00 e 0 H.41      CA.40     HA.40 #VC 0.23734 #QU 0.546 #SUP  1.00
    184    8.080   59.988    3.810 3 U   1.855000E+07  0.000000E+00 e 0 H.80      CA.77     HA.77 #VC 0.42900 #QU 0.984 #SUP  1.00
    185    4.589   39.900    2.479 3 U   2.148000E+07  0.000000E+00 e 0 HA.25     CB.25     HB2.25 #QU 1.000 #SUP  1.00
    186    4.050   25.148    1.597 3 U   6.028000E+07  0.000000E+00 e 0 HA.79     CG.82     HG3.82 #VC 0.59166 #QU 0.920 #SUP  0.97
    186    4.050   25.148    1.597 3 U   6.028000E+07  0.000000E+00 e 0 HA.81     CG.81     HG3.81 #VC 0.40834 #QU 0.603 #SUP  0.97
    187    0.604   18.397    1.451 3 U   4.558000E+07  0.000000E+00 e 0 QD2.71    CB.89     QB.89 #QU 0.985 #SUP  0.98
    188    1.071   42.411    1.929 3 U   4.044000E+07  0.000000E+00 e 0 HB2.71    CB.76     HB3.76 #VC 0.26076 #QU 0.341 #SUP  0.99
    188    1.071   42.411    1.929 3 U   4.044000E+07  0.000000E+00 e 0 QD2.76    CB.76     HB3.76 #VC 0.73924 #QU 0.991 #SUP  0.99
    189    7.345   24.205    0.602 3 U   1.668000E+07  0.000000E+00 e 0 H.76      CD1.71    QD1.71 #VC 0.51621 #QU 0.999 #SUP  1.00
    189    7.345   24.205    0.602 3 U   1.668000E+07  0.000000E+00 e 0 H.79      CD1.71    QD1.71 #VC 0.48379 #QU 0.916 #SUP  1.00
    190    4.770   38.486    2.747 4 U   6.402000E+07  0.000000E+00 e 0 -         -         -
    191    4.686   38.485    2.745 3 U   6.126000E+07  0.000000E+00 e 0 HA.52     CB.52     HB2.52 #QU 0.989 #SUP  0.99
    192    7.809   55.123    5.416 3 U   2.444000E+07  0.000000E+00 e 0 H.70      CA.93     HA.93 #QU 0.999 #SUP  1.00
    193    0.947   34.563    2.361 3 U   5.377000E+07  0.000000E+00 e 0 QD1.8     CG.128    HG2.128 #QU 0.980 #SUP  0.98
    194    8.355   35.191    1.685 3 U   1.294000E+07  0.000000E+00 e 0 H.30      CB.29     HB2.29 #QU 0.691 #SUP  0.69
    195    2.548   39.272    2.707 3 U   4.357000E+08  0.000000E+00 e 0 HB2.56    CB.56     HB3.56 #VC 0.51189 #QU 0.994 #SUP  1.00
    195    2.548   39.272    2.707 3 U   4.357000E+08  0.000000E+00 e 0 HB2.136   CB.136    HB3.136 #VC 0.48811 #QU 0.948 #SUP  1.00
    196    7.247   64.855    3.805 3 U   1.184000E+07  0.000000E+00 e 0 H.8       CA.5      HA.5 #QU 0.999 #SUP  1.00
    197    0.947   29.071    2.079 3 U   5.770000E+07  0.000000E+00 e 0 QD1.8     CB.128    HB2.128 #QU 0.988 #SUP  0.99
    198    3.976   21.537    1.229 3 U   3.227000E+07  0.000000E+00 e 0 HA.87     CB.88     QB.88 #VC 0.60169 #QU 0.993 #SUP  1.00
    198    3.976   21.537    1.229 3 U   3.227000E+07  0.000000E+00 e 0 HB3.91    CB.88     QB.88 #VC 0.39831 #QU 0.655 #SUP  1.00
    199    1.944   58.105    4.221 3 U   1.336000E+08  0.000000E+00 e 0 HB3.82    CA.82     HA.82 #QU 0.793 #SUP  0.79
    200    8.624   40.999    2.869 3 U   1.753000E+07  0.000000E+00 e 0 H.96      CB.96     HB2.96 #QU 0.992 #SUP  0.99
    201    7.538   58.733    3.980 3 U   2.535000E+07  0.000000E+00 e 0 H.15      CA.14     HA.14 #QU 0.927 #SUP  0.93
    202    4.764   30.326    1.636 4 U   6.927000E+07  0.000000E+00 e 0 -         -         -
    203    1.245   20.439    0.617 3 U   1.066000E+08  0.000000E+00 e 0 HB2.95    CG1.67    QG1.67 #VC 0.40000 #QU 0.388 #SUP  0.75
    203    1.245   20.439    0.617 3 U   1.066000E+08  0.000000E+00 e 0 HG.95     CG1.67    QG1.67 #VC 0.60000 #QU 0.591 #SUP  0.75
    204    7.690   39.115    3.380 3 U   1.490000E+07  0.000000E+00 e 0 HD22.100  CB.100    HB3.100 #QU 0.976 #SUP  0.98
    205    0.935   27.501    1.736 3 U   1.259000E+08  0.000000E+00 e 0 QD1.8     CG.8      HG.8 #VC 0.51805 #QU 0.955 #SUP  1.00
    205    0.935   27.501    1.736 3 U   1.259000E+08  0.000000E+00 e 0 QD2.8     CG.8      HG.8 #VC 0.48195 #QU 0.889 #SUP  1.00
    206    0.924   28.913    2.237 3 U   3.660000E+07  0.000000E+00 e 0 QD1.8     CB.128    HB3.128 #VC 0.53159 #QU 0.923 #SUP  0.98
    206    0.924   28.913    2.237 3 U   3.660000E+07  0.000000E+00 e 0 QG1.127   CB.128    HB3.128 #VC 0.46841 #QU 0.747 #SUP  0.98
    207    4.215   41.626    2.904 3 U   3.565000E+07  0.000000E+00 e 0 HA.6      CE.13     HE2.13 #VC 0.70059 #QU 0.985 #SUP  0.99
    207    4.215   41.626    2.904 3 U   3.565000E+07  0.000000E+00 e 0 HA.71     CE.77     QE.77 #VC 0.29941 #QU 0.419 #SUP  0.99
    208    7.538   58.891    3.979 3 U   3.670000E+07  0.000000E+00 e 0 H.15      CA.14     HA.14 #QU 0.982 #SUP  0.98
    209    1.736   51.671    3.571 3 U   3.987000E+07  0.000000E+00 e 0 HB2.60    CD.60     HD2.60 #VC 0.52791 #QU 0.949 #SUP  0.99
    209    1.736   51.671    3.571 3 U   3.987000E+07  0.000000E+00 e 0 HG3.63    CD.60     HD2.60 #VC 0.47209 #QU 0.849 #SUP  0.99
    210    8.291   23.420    0.252 3 U   1.468000E+07  0.000000E+00 e 0 H.109     CD1.109   QD1.109 #QU 0.938 #SUP  0.94
    211    5.769  131.713    6.859 3 U   5.250000E+07  0.000000E+00 e 0 HA.123    CD1.122   QD.122 #QU 0.981 #SUP  0.98
    212    1.663   55.124    5.271 3 U   3.067000E+07  0.000000E+00 e 0 HB3.23    CA.23     HA.23 #QU 0.963 #SUP  0.96
    213    2.304   25.931    1.039 3 U   2.259000E+07  0.000000E+00 e 0 QG.27     CD2.26    QD2.26 #QU 0.918 #SUP  0.92
    214    3.311   32.209    2.482 3 U   2.989000E+07  0.000000E+00 e 0 HD2.84    CB.84     HB3.84 #QU 0.992 #SUP  0.99
    215    4.541   32.523    2.565 3 U   5.963000E+07  0.000000E+00 e 0 HA.9      CB.9      HB3.9 #QU 0.996 #SUP  1.00
    216    4.293   21.693    0.590 3 U   6.719000E+07  0.000000E+00 e 0 HB.92     CD1.76    QD1.76 #QU 0.991 #SUP  0.99
    217    7.292   14.632    0.576 4 U   2.666000E+07  0.000000E+00 e 0 -         -         -
    218    1.386   56.690    4.040 3 U   1.714000E+07  0.000000E+00 e 0 HG.42     CA.42     HA.42 #QU 0.999 #SUP  1.00
    219    0.526   56.693    4.504 4 U   1.313000E+07  0.000000E+00 e 0 -         -         -
    220    8.020   22.950    1.028 3 U   6.454000E+07  0.000000E+00 e 0 H.25      CD1.26    QD1.26 #QU 0.269 #SUP  0.27
    221    2.190   32.524    2.567 3 U   1.237000E+08  0.000000E+00 e 0 QG.9      CB.9      HB3.9 #QU 0.999 #SUP  1.00
    222    5.006   30.953    2.256 3 U   5.011000E+07  0.000000E+00 e 0 HA.98     CB.98     HB2.98 #QU 0.994 #SUP  0.99
    223    8.403   21.380    0.922 3 U   1.116000E+08  0.000000E+00 e 0 H.127     CG2.127   QG2.127 #QU 0.984 #SUP  0.98
    224    1.634   60.774    5.475 3 U   1.907000E+07  0.000000E+00 e 0 HG.76     CA.92     HA.92 #QU 0.801 #SUP  0.80
    225    2.374   50.728    3.651 3 U   5.406000E+07  0.000000E+00 e 0 HB3.98    CD.99     HD2.99 #QU 0.993 #SUP  0.99
    226    1.955   21.537    0.733 3 U   3.934000E+07  0.000000E+00 e 0 HB2.93    CG1.123   QG1.123 #VC 0.48190 #QU 0.743 #SUP  0.97
    226    1.955   21.537    0.733 3 U   3.934000E+07  0.000000E+00 e 0 HG2.111   CG2.24    QG2.24 #VC 0.51810 #QU 0.900 #SUP  0.97
    227    7.269   18.555    0.752 3 U   7.600000E+07  0.000000E+00 e 0 HE1.96    CG1.72    QG1.72 #VC 0.78359 #QU 0.831 #SUP  0.87
    227    7.269   18.555    0.752 3 U   7.600000E+07  0.000000E+00 e 0 HZ.96     CG1.72    QG1.72 #VC 0.21641 #QU 0.214 #SUP  0.87
    228    7.376   18.551    0.752 4 U   4.668000E+07  0.000000E+00 e 0 -         -         -
    229    1.613   42.253    1.930 3 U   1.819000E+07  0.000000E+00 e 0 HG.76     CB.76     HB3.76 #QU 0.982 #SUP  0.98
    230    7.094   23.891    1.248 4 U   1.553000E+07  0.000000E+00 e 0 -         -         -
    231    8.035   54.966    5.634 3 U   1.181000E+07  0.000000E+00 e 0 H.25      CA.111    HA.111 #QU 1.000 #SUP  1.00
    232    4.762   59.832    4.178 4 U   3.756000E+07  0.000000E+00 e 0 -         -         -
    233    7.324   28.599    0.732 3 U   1.557000E+07  0.000000E+00 e 0 QD.45     CG1.64    HG12.64 #VC 0.28373 #QU 0.360 #SUP  0.95
    233    7.324   28.599    0.732 3 U   1.557000E+07  0.000000E+00 e 0 H.64      CG1.64    HG12.64 #VC 0.71627 #QU 0.916 #SUP  0.95
    234    4.256   23.734    1.076 3 U   3.930000E+07  0.000000E+00 e 0 HA.120    CG2.123   QG2.123 #QU 0.722 #SUP  0.72
    235    8.895   24.832    1.506 4 U   3.288000E+07  0.000000E+00 e 0 -         -         -
    236    0.900   19.183    0.582 3 U   1.173000E+08  0.000000E+00 e 0 QG1.62    CG2.62    QG2.62 #QU 0.707 #SUP  0.71
    237    4.583   21.694    0.583 3 U   2.443000E+07  0.000000E+00 e 0 HA.110    CD1.76    QD1.76 #QU 0.835 #SUP  0.83
    238    3.458   28.442    0.161 3 U   2.033000E+07  0.000000E+00 e 0 HA.130    CG1.61    HG13.61 #QU 0.991 #SUP  0.99
    239    4.145   31.425    1.586 3 U   4.034000E+07  0.000000E+00 e 0 HA.65     CB.65     HB2.65 #VC 0.65355 #QU 0.975 #SUP  0.99
    239    4.145   31.425    1.586 3 U   4.034000E+07  0.000000E+00 e 0 HA.90     CB.90     QB.90 #VC 0.34645 #QU 0.517 #SUP  0.99
    240    2.846   24.047    0.765 3 U   2.246000E+07  0.000000E+00 e 0 QE.31     CG.31     HG2.31 #QU 0.987 #SUP  0.99
    241    4.762   63.755    4.381 4 U   6.501000E+07  0.000000E+00 e 0 -         -         -
    242    1.048   20.440    0.777 3 U   9.855000E+07  0.000000E+00 e 0 QD1.26    CG1.24    QG1.24 #QU 0.906 #SUP  0.91
    243    8.056   54.024    5.293 3 U   2.957000E+07  0.000000E+00 e 0 H.43      CA.43     HA.43 #QU 0.993 #SUP  0.99
    244    4.773   43.196    2.553 4 U   4.282000E+07  0.000000E+00 e 0 -         -         -
    245    1.956   58.732    4.610 3 U   4.896000E+07  0.000000E+00 e 0 QB.116    CA.116    HA.116 #VC 0.50966 #QU 0.993 #SUP  1.00
    245    1.956   58.732    4.610 3 U   4.896000E+07  0.000000E+00 e 0 HG2.119   CA.116    HA.116 #VC 0.49034 #QU 0.784 #SUP  1.00
    246    3.947   64.855    4.332 3 U   3.673000E+07  0.000000E+00 e 0 HD3.27    CA.27     HA.27 #QU 0.990 #SUP  0.99
    247    1.759   32.526    2.603 3 U   1.250000E+08  0.000000E+00 e 0 HB2.60    CB.60     HB3.60 #QU 0.927 #SUP  0.93
    248    4.514   30.560    1.378 3 U   1.597000E+07  0.000000E+00 e 0 HA.126    CB.126    HB2.126 #QU 0.931 #SUP  0.93
    249    1.427   43.196    3.057 3 U   6.172000E+07  0.000000E+00 e 0 HG2.58    CD.58     HD3.58 #VC 0.49978 #QU 0.995 #SUP  1.00
    249    1.427   43.196    3.057 3 U   6.172000E+07  0.000000E+00 e 0 HG2.130   CD.130    HD3.130 #VC 0.50022 #QU 0.996 #SUP  1.00
    250    4.502   33.151    2.036 3 U   3.650000E+07  0.000000E+00 e 0 HA.2      CB.2      QB.2 #QU 0.681 #SUP  0.68
    251    1.066   21.694    0.588 3 U   3.446000E+08  0.000000E+00 e 0 QD2.76    CD1.76    QD1.76 #QU 0.999 #SUP  1.00
    252    2.854   59.361    4.147 3 U   4.725000E+07  0.000000E+00 e 0 HB3.131   CA.128    HA.128 #QU 0.989 #SUP  0.99
    253    2.767   41.783    4.008 3 U   9.082000E+07  0.000000E+00 e 0 HB2.91    CB.91     HB3.91 #QU 0.896 #SUP  0.90
    254    2.411   33.622    2.008 3 U   5.579000E+07  0.000000E+00 e 0 HG2.125   CB.125    HB2.125 #QU 0.975 #SUP  0.98
    255    1.034   35.976    1.859 3 U   1.831000E+08  0.000000E+00 e 0 QG1.112   CB.112    HB.112 #VC 0.50205 #QU 0.982 #SUP  1.00
    255    1.034   35.976    1.859 3 U   1.831000E+08  0.000000E+00 e 0 QG2.112   CB.112    HB.112 #VC 0.49795 #QU 0.974 #SUP  1.00
    256    7.856   19.183    1.399 4 U   1.827000E+07  0.000000E+00 e 0 -         -         -
    257    7.344   14.318    0.849 3 U   4.100000E+07  0.000000E+00 e 0 QD.45     CD1.59    QD1.59 #VC 0.39886 #QU 0.371 #SUP  0.85
    257    7.344   14.318    0.849 3 U   4.100000E+07  0.000000E+00 e 0 H.64      CD1.59    QD1.59 #VC 0.60114 #QU 0.767 #SUP  0.85
    258    4.329   28.204    2.143 4 U   2.952000E+07  0.000000E+00 e 0 -         -         -
    259    8.106   58.576    3.896 3 U   2.083000E+07  0.000000E+00 e 0 H.38      CA.17     HA.17 #QU 0.943 #SUP  0.94
    260    1.972   21.695    0.747 3 U   3.719000E+07  0.000000E+00 e 0 HB2.93    CG1.123   QG1.123 #VC 0.34265 #QU 0.367 #SUP  0.94
    260    1.972   21.695    0.747 3 U   3.719000E+07  0.000000E+00 e 0 HG2.111   CG2.24    QG2.24 #VC 0.65735 #QU 0.904 #SUP  0.94
    261    1.951   21.693    0.720 3 U   3.010000E+07  0.000000E+00 e 0 HB2.93    CG1.123   QG1.123 #VC 0.46469 #QU 0.494 #SUP  0.82
    261    1.951   21.693    0.720 3 U   3.010000E+07  0.000000E+00 e 0 HG2.111   CG2.24    QG2.24 #VC 0.53531 #QU 0.651 #SUP  0.82
    262    8.031   39.899    2.474 3 U   1.860000E+07  0.000000E+00 e 0 H.25      CB.25     HB2.25 #QU 0.993 #SUP  0.99
    263    2.742   38.488    2.896 3 U   3.920000E+08  0.000000E+00 e 0 HB2.52    CB.52     HB3.52 #QU 0.991 #SUP  0.99
    264    7.614   40.842    2.856 3 U   2.234000E+07  0.000000E+00 e 0 H.66      CB.66     HB3.66 #VC 0.26181 #QU 0.604 #SUP  1.00
    264    7.614   40.842    2.856 3 U   2.234000E+07  0.000000E+00 e 0 H.66      CB.96     HB2.96 #VC 0.39206 #QU 0.949 #SUP  1.00
    264    7.614   40.842    2.856 3 U   2.234000E+07  0.000000E+00 e 0 HD22.66   CB.66     HB3.66 #VC 0.34612 #QU 0.839 #SUP  1.00
    265    0.550   29.227    1.304 4 U   1.436000E+07  0.000000E+00 e 0 -         -         -
    266    8.414   67.052    3.486 3 U   4.996000E+07  0.000000E+00 e 0 H.127     CA.127    HA.127 #QU 0.982 #SUP  0.98
    267    7.250   36.132    2.413 3 U   1.905000E+07  0.000000E+00 e 0 QD.96     CG.108    HG3.108 #QU 0.944 #SUP  0.94
    268    3.270   60.616    3.735 3 U   2.144000E+07  0.000000E+00 e 0 QD.119    CA.119    HA.119 #QU 0.985 #SUP  0.99
    269    2.887   26.637    1.431 3 U   2.545000E+07  0.000000E+00 e 0 HE2.13    CG.13     HG3.13 #VC 0.26862 #QU 0.717 #SUP  1.00
    269    2.887   26.637    1.431 3 U   2.545000E+07  0.000000E+00 e 0 HD2.58    CG.58     HG2.58 #VC 0.37224 #QU 0.996 #SUP  1.00
    269    2.887   26.637    1.431 3 U   2.545000E+07  0.000000E+00 e 0 HD2.130   CG.130    HG2.130 #VC 0.35915 #QU 0.961 #SUP  1.00
    270    8.373   25.931    1.039 3 U   2.601000E+07  0.000000E+00 e 0 H.26      CG.26     HG.26 #QU 0.993 #SUP  0.99
    271    4.650   32.681    1.886 3 U   6.630000E+07  0.000000E+00 e 0 HA.99     CB.99     HB2.99 #VC 0.51933 #QU 0.894 #SUP  0.92
    271    4.650   32.681    1.886 3 U   6.630000E+07  0.000000E+00 e 0 HA.104    CB.99     HB2.99 #VC 0.48067 #QU 0.282 #SUP  0.92
    272    4.783   19.183    0.583 3 U   2.305000E+07  0.000000E+00 e 0 HA.60     CG2.61    QG2.61 #QU 0.965 #SUP  0.97
    273    1.099   56.850    4.510 3 U   1.543000E+07  0.000000E+00 e 0 QE.126    CA.126    HA.126 #QU 0.995 #SUP  1.00
    274    1.071   42.409    1.349 3 U   3.966000E+07  0.000000E+00 e 0 QD2.76    CB.76     HB2.76 #QU 0.980 #SUP  0.98
    275    4.760   57.478    4.304 4 U   9.406000E+07  0.000000E+00 e 0 -         -         -
    276    4.118   18.557    1.591 3 U   3.383000E+08  0.000000E+00 e 0 HA.15     CB.15     QB.15 #QU 0.948 #SUP  0.95
    277    3.753   42.254    1.352 3 U   2.132000E+07  0.000000E+00 e 0 HA.76     CB.76     HB2.76 #QU 0.963 #SUP  0.96
    278    2.042   23.577    0.517 3 U   6.756000E+07  0.000000E+00 e 0 HB2.125   CD1.16    QD1.16 #QU 0.594 #SUP  0.59
    279    7.590  129.671    7.391 4 U   7.558000E+07  0.000000E+00 e 0 -         -         -
    280    7.517   16.672    1.587 3 U   5.468000E+07  0.000000E+00 e 0 H.95      CE.93     QE.93 #QU 0.979 #SUP  0.98
    281    7.244   42.725    1.671 3 U   2.575000E+07  0.000000E+00 e 0 H.8       CB.8      HB3.8 #VC 0.52753 #QU 0.996 #SUP  1.00
    281    7.244   42.725    1.671 3 U   2.575000E+07  0.000000E+00 e 0 HE22.128  CB.8      HB3.8 #VC 0.47247 #QU 0.857 #SUP  1.00
    282    0.384   32.994    1.447 3 U   2.609000E+07  0.000000E+00 e 0 QG1.107   CB.107    HB.107 #QU 0.997 #SUP  1.00
    283    1.034   28.129    2.192 3 U   7.539000E+07  0.000000E+00 e 0 QG2.12    CG.9      QG.9 #QU 0.992 #SUP  0.99
    284    4.760   29.699    1.631 4 U   4.147000E+07  0.000000E+00 e 0 -         -         -
    285    4.292   60.617    5.478 3 U   4.779000E+07  0.000000E+00 e 0 HB.92     CA.92     HA.92 #QU 0.998 #SUP  1.00
    286    7.914   55.751    4.464 3 U   2.213000E+07  0.000000E+00 e 0 H.103     CA.102    HA.102 #QU 0.998 #SUP  1.00
    287    2.473   27.344    1.921 3 U   6.289000E+07  0.000000E+00 e 0 HB3.84    CG.84     HG2.84 #QU 0.999 #SUP  1.00
    288    1.617   56.220    3.741 3 U   2.552000E+07  0.000000E+00 e 0 HG.76     CA.76     HA.76 #QU 0.999 #SUP  1.00
    289    2.056   62.186    4.048 4 U   4.405000E+07  0.000000E+00 e 0 -         -         -
    290    7.095   58.105    4.218 3 U   5.787000E+07  0.000000E+00 e 0 H.82      CA.82     HA.82 #QU 1.000 #SUP  1.00
    291    1.403   56.850    4.507 3 U   4.738000E+07  0.000000E+00 e 0 HB2.126   CA.126    HA.126 #QU 0.975 #SUP  0.98
    292    7.159   19.183    0.585 3 U   9.182000E+07  0.000000E+00 e 0 H.62      CG2.61    QG2.61 #VC 0.76990 #QU 0.984 #SUP  0.99
    292    7.159   19.183    0.585 3 U   9.182000E+07  0.000000E+00 e 0 H.62      CG2.62    QG2.62 #VC 0.23010 #QU 0.290 #SUP  0.99
    293    4.765   29.384    2.277 4 U   1.710000E+07  0.000000E+00 e 0 -         -         -
    294    1.064   20.751    1.621 4 U   1.057000E+08  0.000000E+00 e 0 -         -         -
    295    8.081   61.873    4.618 3 U   2.175000E+07  0.000000E+00 e 0 H.61      CA.44     HA.44 #QU 0.998 #SUP  1.00
    296    1.624   39.743    1.736 3 U   7.755000E+07  0.000000E+00 e 0 QD1.22    CB.111    HB3.111 #VC 0.49632 #QU 0.900 #SUP  1.00
    296    1.624   39.743    1.736 3 U   7.755000E+07  0.000000E+00 e 0 HB2.111   CB.111    HB3.111 #VC 0.50368 #QU 0.966 #SUP  1.00
    297    3.310   27.344    1.924 3 U   4.636000E+07  0.000000E+00 e 0 HD2.84    CG.84     HG2.84 #QU 0.998 #SUP  1.00
    298    1.611   58.578    3.890 3 U   4.447000E+07  0.000000E+00 e 0 HB2.17    CA.17     HA.17 #QU 0.974 #SUP  0.97
    299    3.654   30.954    2.379 3 U   3.082000E+07  0.000000E+00 e 0 HD2.99    CB.98     HB3.98 #QU 0.992 #SUP  0.99
    300    2.126   50.572    3.651 3 U   8.102000E+07  0.000000E+00 e 0 HG3.99    CD.99     HD2.99 #QU 0.996 #SUP  1.00
    301    1.739   43.668    3.272 4 U   6.279000E+07  0.000000E+00 e 0 -         -         -
    302    1.267   35.977    1.863 3 U   4.985000E+07  0.000000E+00 e 0 HB2.23    CB.112    HB.112 #VC 0.21839 #QU 0.261 #SUP  0.95
    302    1.267   35.977    1.863 3 U   4.985000E+07  0.000000E+00 e 0 QG2.92    CB.112    HB.112 #VC 0.78161 #QU 0.935 #SUP  0.95
    303    5.692   54.496    5.320 3 U   3.992000E+07  0.000000E+00 e 0 HA.21     CA.35     HA.35 #QU 0.975 #SUP  0.97
    304    0.580   32.366    1.627 3 U   1.987000E+07  0.000000E+00 e 0 QD1.42    CB.13     HB2.13 #QU 0.985 #SUP  0.99
    305    1.957   54.967    5.636 3 U   3.108000E+07  0.000000E+00 e 0 HG2.111   CA.111    HA.111 #QU 0.997 #SUP  1.00
    306    1.329   53.711    4.167 3 U   1.608000E+08  0.000000E+00 e 0 QB.133    CA.133    HA.133 #QU 0.975 #SUP  0.98
    307    0.586   41.625    3.221 3 U   2.042000E+07  0.000000E+00 e 0 QD1.42    CE.13     HE3.13 #QU 0.890 #SUP  0.89
    308    4.123   30.955    1.909 3 U   6.323000E+07  0.000000E+00 e 0 HA.80     CB.87     HB.87 #QU 0.980 #SUP  0.98
    309    2.534   21.223    0.735 3 U   2.765000E+08  0.000000E+00 e 0 HB.72     CG2.72    QG2.72 #QU 0.966 #SUP  0.97
    310    4.045   26.713    0.598 3 U   1.920000E+07  0.000000E+00 e 0 HA.42     CD1.42    QD1.42 #VC 0.39783 #QU 0.637 #SUP  0.99
    310    4.045   26.713    0.598 3 U   1.920000E+07  0.000000E+00 e 0 HA.42     CD2.42    QD2.42 #VC 0.60217 #QU 0.964 #SUP  0.99
    311    7.637   59.204    4.361 3 U   4.733000E+07  0.000000E+00 e 0 H.55      CA.55     HA.55 #VC 0.47563 #QU 0.894 #SUP  1.00
    311    7.637   59.204    4.361 3 U   4.733000E+07  0.000000E+00 e 0 H.135     CA.135    HA.135 #VC 0.52437 #QU 0.986 #SUP  1.00
    312    7.667   53.711    4.162 3 U   1.835000E+07  0.000000E+00 e 0 H.134     CA.133    HA.133 #QU 0.981 #SUP  0.98
    313    0.871   43.823    3.550 3 U   1.844000E+07  0.000000E+00 e 0 QD1.59    CA.97     QA.97 #QU 0.906 #SUP  0.91
    314    0.899   61.403    3.581 3 U   2.758000E+07  0.000000E+00 e 0 QG1.12    CA.13     HA.13 #QU 0.831 #SUP  0.83
    315    3.961   22.322    1.579 3 U   3.340000E+07  0.000000E+00 e 0 HB3.91    CB.113    QB.113 #QU 0.732 #SUP  0.73
    316    4.847   22.322    1.579 4 U   2.095000E+08  0.000000E+00 e 0 -         -         -
    317    3.330   12.120    0.303 3 U   2.769000E+07  0.000000E+00 e 0 HB3.45    CD1.64    QD1.64 #QU 0.992 #SUP  0.99
    318   -0.158   16.044    0.446 3 U   3.596000E+07  0.000000E+00 e 0 QD1.61    CG2.64    QG2.64 #QU 0.995 #SUP  1.00
    319    4.760   23.734    1.072 4 U   3.257000E+07  0.000000E+00 e 0 -         -         -
    320    1.624   50.415    3.724 3 U   6.926000E+07  0.000000E+00 e 0 QB.26     CD.27     HD2.27 #QU 0.935 #SUP  0.93
    321    1.595   31.739    2.305 3 U   7.796000E+07  0.000000E+00 e 0 HB.24     CG.111    HG3.111 #VC 0.32385 #QU 0.936 #SUP  1.00
    321    1.595   31.739    2.305 3 U   7.796000E+07  0.000000E+00 e 0 HB2.111   CG.111    HG3.111 #VC 0.33202 #QU 0.957 #SUP  1.00
    321    1.595   31.739    2.305 3 U   7.796000E+07  0.000000E+00 e 0 QE.111    CG.111    HG3.111 #VC 0.34412 #QU 0.994 #SUP  1.00
    322    8.670   29.071    2.080 3 U   2.431000E+07  0.000000E+00 e 0 H.129     CB.128    HB2.128 #QU 0.998 #SUP  1.00
    323    3.654   26.244    1.829 3 U   2.297000E+07  0.000000E+00 e 0 HD3.110   CG.110    HG3.110 #QU 0.984 #SUP  0.98
    324    4.618   32.054    2.066 3 U   8.373000E+07  0.000000E+00 e 0 HA.104    CB.104    HB2.104 #QU 0.995 #SUP  0.99
    325    8.842   20.745    1.622 4 U   3.834000E+07  0.000000E+00 e 0 -         -         -
    326    2.541   23.107    1.519 3 U   5.810000E+07  0.000000E+00 e 0 HB.72     CB.68     QB.68 #QU 0.956 #SUP  0.96
    327    3.517   23.438    0.254 3 U   1.648000E+07  0.000000E+00 e 0 QA.97     CD1.95    QD1.95 #VC 0.49822 #QU 0.825 #SUP  0.94
    327    3.517   23.438    0.254 3 U   1.648000E+07  0.000000E+00 e 0 QA.97     CD1.109   QD1.109 #VC 0.50178 #QU 0.662 #SUP  0.94
    328    3.539   23.440    0.254 3 U   1.854000E+07  0.000000E+00 e 0 QA.97     CD1.95    QD1.95 #VC 0.49895 #QU 0.924 #SUP  0.98
    328    3.539   23.440    0.254 3 U   1.854000E+07  0.000000E+00 e 0 QA.97     CD1.109   QD1.109 #VC 0.50105 #QU 0.730 #SUP  0.98
    329    3.582   23.397    0.252 4 U   1.401000E+07  0.000000E+00 e 0 -         -         -
    330    0.386   63.755    3.203 3 U   3.446000E+07  0.000000E+00 e 0 QG1.107   CA.107    HA.107 #QU 1.000 #SUP  1.00
    331    7.095   56.850    4.599 3 U   2.409000E+07  0.000000E+00 e 0 QD.25     CA.25     HA.25 #QU 0.948 #SUP  0.95
    332    7.565   59.205    4.380 3 U   6.076000E+07  0.000000E+00 e 0 H.137     CA.137    HA.137 #QU 0.998 #SUP  1.00
    333    3.084   58.733    4.355 4 U   4.209000E+07  0.000000E+00 e 0 -         -         -
    334    4.220   33.936    1.901 3 U   7.114000E+07  0.000000E+00 e 0 HA.82     CB.82     HB2.82 #QU 0.994 #SUP  0.99
    335    3.508   26.874    2.117 3 U   1.875000E+07  0.000000E+00 e 0 QD.98     CG.98     HG3.98 #QU 0.859 #SUP  0.86
    336    0.432   51.199    3.340 3 U   2.415000E+07  0.000000E+00 e 0 HG2.110   CD.110    HD2.110 #QU 0.999 #SUP  1.00
    337    0.751   30.483    2.053 3 U   3.965000E+07  0.000000E+00 e 0 QG1.72    CB.94     HB2.94 #VC 0.52589 #QU 0.954 #SUP  0.99
    337    0.751   30.483    2.053 3 U   3.965000E+07  0.000000E+00 e 0 HG.94     CB.94     HB2.94 #VC 0.47411 #QU 0.829 #SUP  0.99
    338    0.580   63.599    3.749 3 U   1.958000E+07  0.000000E+00 e 0 QG2.61    CA.62     HA.62 #VC 0.49987 #QU 0.972 #SUP  1.00
    338    0.580   63.599    3.749 3 U   1.958000E+07  0.000000E+00 e 0 QG2.62    CA.62     HA.62 #VC 0.50013 #QU 0.998 #SUP  1.00
    339    4.773   50.101    4.555 4 U   8.786000E+07  0.000000E+00 e 0 -         -         -
    340    7.911   55.281    5.001 3 U   2.830000E+07  0.000000E+00 e 0 H.103     CA.103    HA.103 #QU 0.998 #SUP  1.00
    341    8.965   47.118    3.931 3 U   2.943000E+07  0.000000E+00 e 0 H.50      CA.50     HA3.50 #QU 0.959 #SUP  0.96
    342    0.591   28.443    0.163 3 U   4.021000E+07  0.000000E+00 e 0 QG2.61    CG1.61    HG13.61 #QU 0.980 #SUP  0.98
    343    7.922   38.644    2.880 3 U   3.262000E+07  0.000000E+00 e 0 H.103     CB.103    QB.103 #VC 0.58691 #QU 0.991 #SUP  1.00
    343    7.922   38.644    2.880 3 U   3.262000E+07  0.000000E+00 e 0 H.106     CB.103    QB.103 #VC 0.41309 #QU 0.677 #SUP  1.00
    344    1.243   54.653    4.606 3 U   4.410000E+07  0.000000E+00 e 0 HB2.95    CA.95     HA.95 #VC 0.62793 #QU 0.993 #SUP  1.00
    344    1.243   54.653    4.606 3 U   4.410000E+07  0.000000E+00 e 0 HG.95     CA.95     HA.95 #VC 0.37207 #QU 0.582 #SUP  1.00
    345    4.045  131.555    6.860 3 U   1.790000E+07  0.000000E+00 e 0 HA.122    CD1.122   QD.122 #QU 1.000 #SUP  1.00
    346    6.655   26.716    0.147 3 U   1.373000E+07  0.000000E+00 e 0 HD1.36    CD2.22    QD2.22 #VC 0.54465 #QU 0.932 #SUP  0.98
    346    6.655   26.716    0.147 3 U   1.373000E+07  0.000000E+00 e 0 HZ.45     CD2.95    QD2.95 #VC 0.45535 #QU 0.652 #SUP  0.98
    347    0.837   27.031    0.150 3 U   1.931000E+08  0.000000E+00 e 0 HG.22     CD2.22    QD2.22 #QU 0.964 #SUP  0.96
    348    7.342   55.281    4.239 3 U   2.414000E+07  0.000000E+00 e 0 H.75      CA.75     HA.75 #VC 0.50009 #QU 0.999 #SUP  1.00
    348    7.342   55.281    4.239 3 U   2.414000E+07  0.000000E+00 e 0 H.76      CA.75     HA.75 #VC 0.49991 #QU 0.998 #SUP  1.00
    349    1.114   12.121    0.302 3 U   1.034000E+08  0.000000E+00 e 0 QE.126    CD1.64    QD1.64 #QU 0.980 #SUP  0.98
    350    9.386   43.823    3.548 3 U   2.170000E+07  0.000000E+00 e 0 H.97      CA.97     QA.97 #QU 0.965 #SUP  0.96
    351    2.055   18.555    1.590 4 U   1.514000E+08  0.000000E+00 e 0 -         -         -
    352   -0.135   41.469    1.596 3 U   3.119000E+07  0.000000E+00 e 0 QD2.16    CB.16     HB3.16 #QU 0.998 #SUP  1.00
    353    7.661   69.719    4.293 3 U   2.908000E+07  0.000000E+00 e 0 H.134     CB.134    HB.134 #QU 0.970 #SUP  0.97
    354    3.166   30.169    2.074 3 U   2.197000E+07  0.000000E+00 e 0 HB.59     CB.63     QB.63 #VC 0.50031 #QU 0.973 #SUP  1.00
    354    3.166   30.169    2.074 3 U   2.197000E+07  0.000000E+00 e 0 QD.63     CB.63     QB.63 #VC 0.49969 #QU 0.985 #SUP  1.00
    355    3.652   27.344    1.924 3 U   5.252000E+07  0.000000E+00 e 0 HD3.84    CG.84     HG2.84 #QU 0.998 #SUP  1.00
    356    7.664   21.223    0.739 4 U   1.002000E+08  0.000000E+00 e 0 -         -         -
    357    8.903   29.384    2.410 3 U   1.346000E+07  0.000000E+00 e 0 H.105     CB.105    HB3.105 #QU 0.949 #SUP  0.95
    358    3.285   62.186    4.048 3 U   5.043000E+07  0.000000E+00 e 0 HB3.122   CA.122    HA.122 #QU 0.989 #SUP  0.99
    359    1.649   26.716    1.055 3 U   4.514000E+07  0.000000E+00 e 0 HB2.13    CG.13     HG2.13 #VC 0.49137 #QU 0.822 #SUP  0.97
    359    1.649   26.716    1.055 3 U   4.514000E+07  0.000000E+00 e 0 HD2.13    CG.13     HG2.13 #VC 0.50863 #QU 0.850 #SUP  0.97
    360    9.215   21.851    1.031 4 U   6.651000E+07  0.000000E+00 e 0 -         -         -
    361    1.960   58.262    5.185 3 U   2.193000E+07  0.000000E+00 e 0 HG2.111   CA.24     HA.24 #QU 0.996 #SUP  1.00
    362    0.935   67.052    3.486 3 U   1.150000E+08  0.000000E+00 e 0 QG1.127   CA.127    HA.127 #VC 0.46579 #QU 0.725 #SUP  0.95
    362    0.935   67.052    3.486 3 U   1.150000E+08  0.000000E+00 e 0 QG2.127   CA.127    HA.127 #VC 0.53421 #QU 0.817 #SUP  0.95
    363    7.640   38.957    2.636 3 U   2.211000E+07  0.000000E+00 e 0 HD22.3    CB.3      HB2.3 #QU 0.924 #SUP  0.92
    364    8.552   41.468    1.596 3 U   2.272000E+07  0.000000E+00 e 0 H.16      CB.16     HB3.16 #QU 0.997 #SUP  1.00
    365    4.614   27.501    2.060 3 U   5.652000E+07  0.000000E+00 e 0 HA.104    CG.104    QG.104 #QU 0.979 #SUP  0.98
    366    4.060   25.147    1.450 3 U   7.954000E+07  0.000000E+00 e 0 HA.79     CG.82     HG2.82 #QU 0.717 #SUP  0.72
    367    0.579   59.831    3.461 3 U   2.268000E+07  0.000000E+00 e 0 QG2.61    CA.130    HA.130 #VC 0.76912 #QU 0.998 #SUP  1.00
    367    0.579   59.831    3.461 3 U   2.268000E+07  0.000000E+00 e 0 QG2.62    CA.130    HA.130 #VC 0.23088 #QU 0.235 #SUP  1.00
    368    1.040   25.461    1.290 3 U   2.507000E+07  0.000000E+00 e 0 QG1.112   CG.23     QG.23 #QU 0.999 #SUP  1.00
    369    2.436   32.053    2.063 3 U   3.166000E+08  0.000000E+00 e 0 HB3.104   CB.104    HB2.104 #QU 0.994 #SUP  0.99
    370    8.914   36.761    2.311 3 U   2.716000E+07  0.000000E+00 e 0 H.105     CG.105    HG3.105 #QU 0.909 #SUP  0.91
    371    7.788   27.343    1.726 3 U   2.182000E+07  0.000000E+00 e 0 H.63      CG.63     HG3.63 #QU 0.997 #SUP  1.00
    372    1.821   55.124    4.106 3 U   8.943000E+07  0.000000E+00 e 0 QB.18     CA.15     HA.15 #QU 0.935 #SUP  0.93
    373    4.724   31.896    2.022 3 U   8.015000E+07  0.000000E+00 e 0 HA.33     CB.33     QB.33 #QU 0.810 #SUP  0.81
    374    1.507   64.853    4.331 4 U   1.938000E+07  0.000000E+00 e 0 -         -         -
    375   10.471  126.062    6.640 3 U   1.777000E+07  0.000000E+00 e 0 HE1.36    CD1.36    HD1.36 #QU 0.841 #SUP  0.84
    376    4.612   22.008    0.977 3 U   8.078000E+07  0.000000E+00 e 0 HA.44     CG1.44    QG1.44 #QU 0.965 #SUP  0.97
    377    7.617   31.267    1.597 3 U   1.969000E+07  0.000000E+00 e 0 HE.65     CB.65     HB2.65 #VC 0.35484 #QU 0.512 #SUP  0.99
    377    7.617   31.267    1.597 3 U   1.969000E+07  0.000000E+00 e 0 H.66      CB.65     HB2.65 #VC 0.64516 #QU 0.973 #SUP  0.99
    378    1.368   60.146    3.810 3 U   1.383000E+08  0.000000E+00 e 0 HG3.77    CA.77     HA.77 #VC 0.70800 #QU 0.951 #SUP  0.97
    378    1.368   60.146    3.810 3 U   1.383000E+08  0.000000E+00 e 0 QB.80     CA.77     HA.77 #VC 0.29200 #QU 0.311 #SUP  0.97
    379    0.893   31.111    2.201 3 U   2.157000E+08  0.000000E+00 e 0 QD2.8     CB.5      HB.5 #VC 0.41135 #QU 0.526 #SUP  0.92
    379    0.893   31.111    2.201 3 U   2.157000E+08  0.000000E+00 e 0 QG1.62    CB.62     HB.62 #VC 0.58865 #QU 0.830 #SUP  0.92
    380    3.974   36.290    2.332 3 U   7.131000E+07  0.000000E+00 e 0 HA.46     CG.46     QG.46 #VC 0.43890 #QU 0.649 #SUP  0.97
    380    3.974   36.290    2.332 3 U   7.131000E+07  0.000000E+00 e 0 HA.124    CG.124    HG3.124 #VC 0.56110 #QU 0.917 #SUP  0.97
    381    4.318   30.169    1.920 3 U   1.034000E+08  0.000000E+00 e 0 HA.85     CB.85     QB.85 #QU 0.983 #SUP  0.98
    382    8.988   22.322    0.732 3 U   2.302000E+07  0.000000E+00 e 0 H.94      CG2.67    QG2.67 #QU 0.980 #SUP  0.98
    383    4.022   33.937    1.975 4 U   3.303000E+07  0.000000E+00 e 0 -         -         -
    384    8.966   60.931    4.593 3 U   6.067000E+07  0.000000E+00 e 0 H.111     CA.110    HA.110 #QU 0.997 #SUP  1.00
    385    3.476   26.559    1.426 3 U   2.677000E+07  0.000000E+00 e 0 HA.127    CG.130    HG2.130 #QU 0.950 #SUP  0.95
    386    7.229   18.712    1.490 3 U   2.720000E+07  0.000000E+00 e 0 H.8       CB.132    QB.132 #QU 0.957 #SUP  0.96
    387    7.335   18.712    1.500 3 U   3.057000E+07  0.000000E+00 e 0 H.75      CB.75     QB.75 #VC 0.50208 #QU 0.955 #SUP  1.00
    387    7.335   18.712    1.500 3 U   3.057000E+07  0.000000E+00 e 0 H.76      CB.75     QB.75 #VC 0.49792 #QU 0.935 #SUP  1.00
    388    3.753   20.282    1.339 3 U   2.648000E+07  0.000000E+00 e 0 HA.62     CB.133    QB.133 #QU 0.998 #SUP  1.00
    389    4.342   31.896    2.441 3 U   6.601000E+07  0.000000E+00 e 0 HA.27     CB.27     HB3.27 #QU 0.993 #SUP  0.99
    390    0.861   49.631    3.506 3 U   3.843000E+07  0.000000E+00 e 0 QD1.59    CD.98     QD.98 #QU 0.986 #SUP  0.99
    391    8.772   55.125    5.684 3 U   2.479000E+07  0.000000E+00 e 0 H.36      CA.21     HA.21 #QU 0.994 #SUP  0.99
    392    0.922   42.726    1.087 3 U   6.313000E+07  0.000000E+00 e 0 QD1.8     CB.8      HB2.8 #VC 0.18771 #QU 0.213 #SUP  0.94
    392    0.922   42.726    1.087 3 U   6.313000E+07  0.000000E+00 e 0 QD2.8     CB.8      HB2.8 #VC 0.81229 #QU 0.923 #SUP  0.94
    393    8.627   23.420    0.249 3 U   2.001000E+07  0.000000E+00 e 0 H.96      CD1.95    QD1.95 #QU 0.942 #SUP  0.94
    394    2.127   27.815    1.788 3 U   2.186000E+08  0.000000E+00 e 0 HG3.99    CG.99     HG2.99 #QU 0.999 #SUP  1.00
    395    1.539   18.870    0.862 3 U   8.912000E+07  0.000000E+00 e 0 HG2.63    CG1.62    QG1.62 #QU 0.989 #SUP  0.99
    396    0.763   23.264    0.286 3 U   1.182000E+08  0.000000E+00 e 0 HG12.64   CD1.95    QD1.95 #VC 0.34884 #QU 0.482 #SUP  1.00
    396    0.763   23.264    0.286 3 U   1.182000E+08  0.000000E+00 e 0 HG3.90    CG.90     HG2.90 #VC 0.65116 #QU 0.990 #SUP  1.00
    397    0.921   42.726    1.670 3 U   6.108000E+07  0.000000E+00 e 0 QD1.8     CB.8      HB3.8 #VC 0.48389 #QU 0.924 #SUP  1.00
    397    0.921   42.726    1.670 3 U   6.108000E+07  0.000000E+00 e 0 QD2.8     CB.8      HB3.8 #VC 0.51611 #QU 0.989 #SUP  1.00
    398    1.452   41.940    2.696 3 U   1.005000E+08  0.000000E+00 e 0 QD.90     CE.90     HE2.90 #QU 0.931 #SUP  0.93
    399   -0.157   20.439    1.340 3 U   1.961000E+07  0.000000E+00 e 0 QD1.61    CB.133    QB.133 #QU 0.982 #SUP  0.98
    400    8.045   62.185    4.043 3 U   2.819000E+07  0.000000E+00 e 0 H.123     CA.122    HA.122 #QU 0.970 #SUP  0.97
    401    7.930   62.186    4.048 3 U   4.102000E+07  0.000000E+00 e 0 H.122     CA.122    HA.122 #QU 0.999 #SUP  1.00
    402    4.367   50.258    3.301 3 U   6.355000E+07  0.000000E+00 e 0 HA.8      CD.9      HD2.9 #QU 0.972 #SUP  0.97
    403    0.960   33.779    1.757 4 U   3.658000E+07  0.000000E+00 e 0 -         -         -
    404    4.839   24.361    0.844 4 U   3.075000E+08  0.000000E+00 e 0 -         -         -
    405    5.012   36.916    3.113 3 U   2.012000E+07  0.000000E+00 e 0 HA.73     CB.73     HB3.73 #QU 0.999 #SUP  1.00
    406    7.487   65.952    4.102 3 U   2.396000E+07  0.000000E+00 e 0 H.77      CA.74     HA.74 #QU 0.999 #SUP  1.00
    407    2.774   23.890    1.251 3 U   2.667000E+07  0.000000E+00 e 0 HB2.91    CG2.92    QG2.92 #QU 0.996 #SUP  1.00
    408    3.235   30.168    1.631 3 U   2.821000E+07  0.000000E+00 e 0 HE3.13    CD.13     HD2.13 #QU 0.977 #SUP  0.98
    409    4.021   28.286    2.067 3 U   3.914000E+07  0.000000E+00 e 0 HD3.60    CG.60     HG2.60 #QU 0.986 #SUP  0.99
    410    3.750   21.851    0.908 4 U   1.743000E+08  0.000000E+00 e 0 -         -         -
    411    1.266   36.133    1.857 3 U   4.541000E+07  0.000000E+00 e 0 HB2.23    CB.112    HB.112 #VC 0.21480 #QU 0.260 #SUP  0.96
    411    1.266   36.133    1.857 3 U   4.541000E+07  0.000000E+00 e 0 QG2.92    CB.112    HB.112 #VC 0.78520 #QU 0.952 #SUP  0.96
    412    2.056   65.953    3.782 3 U   3.495000E+07  0.000000E+00 e 0 HB.12     CA.12     HA.12 #QU 0.942 #SUP  0.94
    413    2.875   59.856    3.462 3 U   8.209000E+06  0.000000E+00 e 0 HD2.130   CA.130    HA.130 #QU 0.999 #SUP  1.00
    414   -0.131   23.734    0.525 3 U   2.353000E+08  0.000000E+00 e 0 QD2.16    CG.16     HG.16 #VC 0.50132 #QU 0.988 #SUP  1.00
    414   -0.131   23.734    0.525 3 U   2.353000E+08  0.000000E+00 e 0 QD2.16    CD1.16    QD1.16 #VC 0.49868 #QU 0.983 #SUP  1.00
    415    3.855   44.138    4.182 4 U   2.096000E+07  0.000000E+00 e 0 -         -         -
    416    9.258   58.263    5.177 3 U   3.221000E+07  0.000000E+00 e 0 H.24      CA.24     HA.24 #QU 0.965 #SUP  0.97
    417    4.144   34.564    2.604 3 U   4.040000E+07  0.000000E+00 e 0 HA.125    CG.128    HG3.128 #QU 0.964 #SUP  0.96
    418    3.838   46.962    3.929 3 U   1.693000E+08  0.000000E+00 e 0 HA2.50    CA.50     HA3.50 #QU 0.922 #SUP  0.92
    419    6.325   26.716    0.144 3 U   1.360000E+07  0.000000E+00 e 0 HZ.122    CD2.22    QD2.22 #VC 0.58423 #QU 0.864 #SUP  0.95
    419    6.325   26.716    0.144 3 U   1.360000E+07  0.000000E+00 e 0 HZ.122    CD2.95    QD2.95 #VC 0.41577 #QU 0.606 #SUP  0.95
    420    0.296   31.739    1.559 3 U   2.984000E+07  0.000000E+00 e 0 HG2.90    CB.90     QB.90 #QU 0.972 #SUP  0.97
    421    0.587   28.443   -0.614 3 U   4.343000E+07  0.000000E+00 e 0 QG2.61    CG1.61    HG12.61 #QU 0.998 #SUP  1.00
    422    7.989   20.444    0.616 3 U   2.091000E+07  0.000000E+00 e 0 H.126     CG1.67    QG1.67 #QU 0.999 #SUP  1.00
    423    0.935   50.258    3.295 3 U   6.521000E+07  0.000000E+00 e 0 QD1.8     CD.9      HD2.9 #QU 0.997 #SUP  1.00
    424    4.724   50.415    3.731 3 U   7.494000E+07  0.000000E+00 e 0 HA.26     CD.27     HD2.27 #QU 0.976 #SUP  0.98
    425    0.484   28.439   -0.616 3 U   2.234000E+07  0.000000E+00 e 0 HB.61     CG1.61    HG12.61 #QU 0.975 #SUP  0.98
    426    1.928   55.125    5.417 3 U   4.174000E+07  0.000000E+00 e 0 HB2.93    CA.93     HA.93 #QU 0.998 #SUP  1.00
    427    1.908   21.223    0.826 3 U   2.459000E+08  0.000000E+00 e 0 HB2.83    CG1.87    QG1.87 #VC 0.37675 #QU 0.436 #SUP  0.99
    427    1.908   21.223    0.826 3 U   2.459000E+08  0.000000E+00 e 0 HB.87     CG1.87    QG1.87 #VC 0.62325 #QU 0.979 #SUP  0.99
    428    0.675   30.955    1.910 3 U   7.136000E+07  0.000000E+00 e 0 QG2.87    CB.87     HB.87 #QU 0.991 #SUP  0.99
    429    2.253   59.517    3.959 3 U   5.328000E+07  0.000000E+00 e 0 HG2.124   CA.124    HA.124 #QU 0.998 #SUP  1.00
    430    7.346   25.775    1.066 3 U   3.171000E+07  0.000000E+00 e 0 H.76      CD2.76    QD2.76 #QU 0.997 #SUP  1.00
    431    7.074   42.414    1.924 3 U   1.327000E+07  0.000000E+00 e 0 H.73      CB.76     HB3.76 #QU 0.838 #SUP  0.84
    432    5.423   35.191    1.920 3 U   2.030000E+07  0.000000E+00 e 0 HA.93     CB.93     HB2.93 #QU 0.924 #SUP  0.92
    433    3.113   38.644    3.280 3 U   6.045000E+07  0.000000E+00 e 0 HB2.122   CB.122    HB3.122 #QU 0.994 #SUP  0.99
    434    7.468   37.702    2.400 3 U   1.304000E+07  0.000000E+00 e 0 H.115     CG.118    HG3.118 #QU 0.998 #SUP  1.00
    435    0.825   31.111    1.909 3 U   7.758000E+07  0.000000E+00 e 0 QG1.87    CB.83     HB2.83 #VC 0.38532 #QU 0.510 #SUP  0.95
    435    0.825   31.111    1.909 3 U   7.758000E+07  0.000000E+00 e 0 QG1.87    CB.87     HB.87 #VC 0.61468 #QU 0.904 #SUP  0.95
    436    2.870   26.874    1.685 3 U   9.995000E+06  0.000000E+00 e 0 HD2.58    CG.58     HG3.58 #VC 0.49551 #QU 0.914 #SUP  0.99
    436    2.870   26.874    1.685 3 U   9.995000E+06  0.000000E+00 e 0 HD2.130   CG.130    HG3.130 #VC 0.50449 #QU 0.930 #SUP  0.99
    437    2.345   59.516    3.960 3 U   4.180000E+07  0.000000E+00 e 0 HG3.124   CA.124    HA.124 #QU 0.913 #SUP  0.91
    438    4.206   26.574    0.596 3 U   1.723000E+07  0.000000E+00 e 0 HA.6      CD1.42    QD1.42 #VC 0.35167 #QU 0.460 #SUP  0.94
    438    4.206   26.574    0.596 3 U   1.723000E+07  0.000000E+00 e 0 HA.71     CD2.71    QD2.71 #VC 0.64833 #QU 0.882 #SUP  0.94
    439    7.289   30.639    2.527 4 U   2.085000E+07  0.000000E+00 e 0 -         -         -
    440    4.584   26.087    1.830 3 U   1.679000E+07  0.000000E+00 e 0 HA.110    CG.110    HG3.110 #QU 0.981 #SUP  0.98
    441    4.738   32.210    2.482 3 U   1.123000E+08  0.000000E+00 e 0 HA.84     CB.84     HB3.84 #QU 0.985 #SUP  0.99
    442    1.624   61.402    3.575 3 U   7.839000E+07  0.000000E+00 e 0 HB2.13    CA.10     HA.10 #VC 0.50000 #QU 0.989 #SUP  1.00
    442    1.624   61.402    3.575 3 U   7.839000E+07  0.000000E+00 e 0 HB2.13    CA.13     HA.13 #VC 0.50000 #QU 0.997 #SUP  1.00
    443    3.059   26.559    1.426 3 U   2.571000E+07  0.000000E+00 e 0 HD3.58    CG.58     HG2.58 #VC 0.49918 #QU 0.972 #SUP  1.00
    443    3.059   26.559    1.426 3 U   2.571000E+07  0.000000E+00 e 0 HD3.130   CG.130    HG2.130 #VC 0.50082 #QU 0.975 #SUP  1.00
    444    7.613   37.703    3.071 3 U   2.245000E+07  0.000000E+00 e 0 H.135     CB.135    QB.135 #QU 0.926 #SUP  0.93
    445    7.642   37.699    3.094 3 U   2.230000E+07  0.000000E+00 e 0 H.135     CB.135    QB.135 #QU 0.883 #SUP  0.88
    446    2.252   54.338    5.264 3 U   3.880000E+07  0.000000E+00 e 0 HG3.49    CA.49     HA.49 #QU 0.912 #SUP  0.91
    447    1.857   21.850    1.031 3 U   1.862000E+08  0.000000E+00 e 0 HB.112    CG1.112   QG1.112 #QU 0.954 #SUP  0.95
    448    4.343   33.308    2.224 3 U   3.268000E+07  0.000000E+00 e 0 HA.53     CG.53     HG3.53 #QU 0.725 #SUP  0.73
    449    3.937   27.658    2.269 3 U   5.672000E+07  0.000000E+00 e 0 HA.28     CB.28     QB.28 #QU 0.996 #SUP  1.00
    450    4.552   43.981    3.078 3 U   1.179000E+08  0.000000E+00 e 0 HA3.106   CA.106    HA2.106 #QU 0.988 #SUP  0.99
    451    2.227   22.321    1.575 3 U   1.411000E+08  0.000000E+00 e 0 HB3.118   CB.113    QB.113 #QU 0.986 #SUP  0.99
    452    7.662   24.362    0.595 3 U   2.212000E+07  0.000000E+00 e 0 H.72      CD1.71    QD1.71 #QU 0.949 #SUP  0.95
    453    3.715   56.850    4.511 4 U   3.138000E+07  0.000000E+00 e 0 -         -         -
    454    1.446   41.626    3.224 3 U   2.519000E+07  0.000000E+00 e 0 HG3.13    CE.13     HE3.13 #QU 0.996 #SUP  1.00
    455    7.098   33.935    1.975 3 U   5.786000E+07  0.000000E+00 e 0 H.82      CB.82     HB3.82 #QU 0.989 #SUP  0.99
    456    4.292   40.528    2.556 3 U   4.844000E+07  0.000000E+00 e 0 HA.101    CB.101    HB2.101 #QU 0.998 #SUP  1.00
    457    7.085   24.204    0.599 4 U   1.731000E+07  0.000000E+00 e 0 -         -         -
    458    4.095   43.509    1.625 4 U   2.588000E+07  0.000000E+00 e 0 -         -         -
    459    0.871   42.725    3.169 3 U   6.363000E+07  0.000000E+00 e 0 QG2.59    CB.59     HB.59 #VC 0.33809 #QU 0.947 #SUP  1.00
    459    0.871   42.725    3.169 3 U   6.363000E+07  0.000000E+00 e 0 QD1.59    CB.59     HB.59 #VC 0.32312 #QU 0.831 #SUP  1.00
    459    0.871   42.725    3.169 3 U   6.363000E+07  0.000000E+00 e 0 QG1.62    CD.63     QD.63 #VC 0.33880 #QU 0.923 #SUP  1.00
    460    3.580   28.287    2.175 3 U   3.971000E+07  0.000000E+00 e 0 HD2.60    CG.60     HG3.60 #QU 0.869 #SUP  0.87
    461    1.255   31.582    2.206 3 U   7.170000E+07  0.000000E+00 e 0 QG2.5     CB.5      HB.5 #QU 0.964 #SUP  0.96
    462    3.543   54.810    5.011 3 U   9.516000E+07  0.000000E+00 e 0 HD3.74    CA.73     HA.73 #QU 0.973 #SUP  0.97
    463    4.010   28.129    2.186 3 U   9.576000E+07  0.000000E+00 e 0 HD3.9     CG.9      QG.9 #VC 0.50263 #QU 0.983 #SUP  1.00
    463    4.010   28.129    2.186 3 U   9.576000E+07  0.000000E+00 e 0 HD3.60    CG.60     HG3.60 #VC 0.49737 #QU 0.973 #SUP  1.00
    464    3.553    9.451    0.698 4 U   1.515000E+07  0.000000E+00 e 0 -         -         -
    465    1.464   11.179    0.884 4 U   4.342000E+07  0.000000E+00 e 0 -         -         -
    466    3.982   21.852    1.032 4 U   8.228000E+07  0.000000E+00 e 0 -         -         -
    467    3.189   57.321    5.170 3 U   1.905000E+07  0.000000E+00 e 0 HB3.96    CA.96     HA.96 #QU 0.988 #SUP  0.99
    468    8.838   21.694    0.585 3 U   2.047000E+07  0.000000E+00 e 0 H.93      CD1.76    QD1.76 #QU 0.993 #SUP  0.99
    469    2.170   26.716    0.594 3 U   7.833000E+07  0.000000E+00 e 0 HB.5      CD1.42    QD1.42 #VC 0.29238 #QU 0.531 #SUP  0.99
    469    2.170   26.716    0.594 3 U   7.833000E+07  0.000000E+00 e 0 HB3.42    CD1.42    QD1.42 #VC 0.52558 #QU 0.956 #SUP  0.99
    469    2.170   26.716    0.594 3 U   7.833000E+07  0.000000E+00 e 0 HB3.42    CD2.42    QD2.42 #VC 0.18204 #QU 0.330 #SUP  0.99
    470    2.604   60.616    3.733 3 U   1.972000E+07  0.000000E+00 e 0 HB3.119   CA.119    HA.119 #QU 0.999 #SUP  1.00
    471    6.854   22.321    0.732 4 U   3.331000E+07  0.000000E+00 e 0 -         -         -
    472    3.346   50.415    4.569 3 U   3.043000E+07  0.000000E+00 e 0 HD2.110   CA.109    HA.109 #QU 0.963 #SUP  0.96
    473    8.053   55.280    4.246 4 U   2.111000E+07  0.000000E+00 e 0 -         -         -
    474    4.785   22.007    0.978 4 U   1.011000E+08  0.000000E+00 e 0 -         -         -
    475    2.157   26.874    0.592 3 U   4.315000E+07  0.000000E+00 e 0 HB3.42    CD1.42    QD1.42 #VC 0.49947 #QU 0.967 #SUP  1.00
    475    2.157   26.874    0.592 3 U   4.315000E+07  0.000000E+00 e 0 HB3.42    CD2.42    QD2.42 #VC 0.50053 #QU 0.969 #SUP  1.00
    476    8.020   32.367    1.934 3 U   4.121000E+07  0.000000E+00 e 0 H.14      CB.13     HB3.13 #QU 0.952 #SUP  0.95
    477    7.692   22.008    1.244 3 U   1.878000E+07  0.000000E+00 e 0 H.89      CB.88     QB.88 #QU 0.362 #SUP  0.36
    478    1.344   39.586    1.835 3 U   4.559000E+07  0.000000E+00 e 0 HD3.77    CB.71     HB3.71 #QU 0.769 #SUP  0.77
    479    0.812   46.962    1.436 3 U   6.214000E+07  0.000000E+00 e 0 HG.22     CB.22     QB.22 #VC 0.49425 #QU 0.765 #SUP  0.95
    479    0.812   46.962    1.436 3 U   6.214000E+07  0.000000E+00 e 0 QG2.34    CB.22     QB.22 #VC 0.50575 #QU 0.772 #SUP  0.95
    480    3.521   26.559    2.015 3 U   6.388000E+07  0.000000E+00 e 0 QD.98     CG.98     HG2.98 #QU 0.987 #SUP  0.99
    481    4.760   23.891    0.540 4 U   3.864000E+07  0.000000E+00 e 0 -         -         -
    482    7.659   31.110    2.533 3 U   1.642000E+07  0.000000E+00 e 0 H.72      CB.72     HB.72 #QU 0.987 #SUP  0.99
    483    1.070   36.839    3.120 3 U   1.666000E+07  0.000000E+00 e 0 QD2.76    CB.73     HB3.73 #QU 0.988 #SUP  0.99
    484    3.336   40.371    2.858 3 U   2.075000E+07  0.000000E+00 e 0 HB3.45    CB.45     HB2.45 #QU 0.982 #SUP  0.98
    485    3.234   30.168    1.916 3 U   5.784000E+07  0.000000E+00 e 0 HD3.85    CB.85     QB.85 #QU 0.987 #SUP  0.99
    486    8.482   20.439    1.336 3 U   1.272000E+07  0.000000E+00 e 0 H.5       CB.133    QB.133 #VC 0.31344 #QU 0.424 #SUP  0.97
    486    8.482   20.439    1.336 3 U   1.272000E+07  0.000000E+00 e 0 H.130     CB.133    QB.133 #VC 0.68656 #QU 0.945 #SUP  0.97
    487    7.149   60.931    3.633 3 U   1.220000E+07  0.000000E+00 e 0 H.62      CA.61     HA.61 #QU 0.998 #SUP  1.00
    488    1.624   26.559    0.599 3 U   8.406000E+07  0.000000E+00 e 0 HD2.13    CD1.42    QD1.42 #QU 0.885 #SUP  0.89
    489    2.125   32.681    2.380 3 U   6.576000E+07  0.000000E+00 e 0 HD2.74    CB.74     QB.74 #VC 0.41958 #QU 0.723 #SUP  1.00
    489    2.125   32.681    2.380 3 U   6.576000E+07  0.000000E+00 e 0 HG3.99    CB.99     HB3.99 #VC 0.58042 #QU 1.000 #SUP  1.00
    490    8.551   57.949    4.074 3 U   2.627000E+07  0.000000E+00 e 0 H.16      CA.16     HA.16 #QU 0.995 #SUP  0.99
    491    7.345   42.411    1.929 3 U   2.087000E+07  0.000000E+00 e 0 H.76      CB.76     HB3.76 #QU 0.999 #SUP  1.00
    492    7.069   25.464   -0.132 3 U   1.271000E+07  0.000000E+00 e 0 HD1.129   CD2.16    QD2.16 #QU 0.997 #SUP  1.00
    493    4.725   23.342    0.252 3 U   2.471000E+07  0.000000E+00 e 0 HA.108    CD1.109   QD1.109 #QU 0.646 #SUP  0.65
    494    0.949   28.285    2.066 4 U   2.200000E+07  0.000000E+00 e 0 -         -         -
    495   10.469  125.591    6.641 3 U   1.712000E+07  0.000000E+00 e 0 HE1.36    CD1.36    HD1.36 #QU 0.941 #SUP  0.94
    496    4.587   39.900    2.987 3 U   2.947000E+07  0.000000E+00 e 0 HA.25     CB.25     HB3.25 #QU 0.995 #SUP  1.00
    497    1.734   33.309    2.224 3 U   7.513000E+07  0.000000E+00 e 0 HB2.53    CG.53     HG3.53 #VC 0.50222 #QU 0.832 #SUP  0.97
    497    1.734   33.309    2.224 3 U   7.513000E+07  0.000000E+00 e 0 HG2.53    CG.53     HG3.53 #VC 0.49778 #QU 0.841 #SUP  0.97
    498    4.999   27.397    2.062 3 U   3.074000E+07  0.000000E+00 e 0 HA.103    CG.104    QG.104 #QU 0.998 #SUP  1.00
    499    4.964   27.342    2.090 3 U   2.433000E+07  0.000000E+00 e 0 HA.103    CG.104    QG.104 #QU 0.353 #SUP  0.35
    500    4.833   51.671    4.021 4 U   4.270000E+07  0.000000E+00 e 0 -         -         -
    501    3.473   43.196    2.879 3 U   2.130000E+07  0.000000E+00 e 0 HA.127    CD.130    HD2.130 #QU 0.939 #SUP  0.94
    502    2.867   58.732    4.614 3 U   2.540000E+07  0.000000E+00 e 0 HG3.116   CA.116    HA.116 #QU 0.989 #SUP  0.99
    503    8.006   56.379    4.448 3 U   2.440000E+07  0.000000E+00 e 0 H.11      CA.11     HA.11 #QU 0.998 #SUP  1.00
    504    4.160   33.463    2.009 3 U   5.759000E+07  0.000000E+00 e 0 HA.125    CB.125    HB2.125 #QU 0.997 #SUP  1.00
    505    4.055   33.465    1.994 3 U   1.875000E+07  0.000000E+00 e 0 HA.79     CB.82     HB3.82 #QU 0.362 #SUP  0.36
    506    4.227   33.464    1.981 3 U   2.442000E+07  0.000000E+00 e 0 HA.82     CB.82     HB3.82 #QU 0.633 #SUP  0.63
    507    3.284   58.419    4.626 3 U   2.962000E+07  0.000000E+00 e 0 QD.119    CA.116    HA.116 #VC 0.34751 #QU 0.439 #SUP  0.99
    507    3.284   58.419    4.626 3 U   2.962000E+07  0.000000E+00 e 0 QB.129    CA.129    HA.129 #VC 0.65249 #QU 0.986 #SUP  0.99
    508    0.148   20.439    1.341 3 U   2.642000E+07  0.000000E+00 e 0 HG13.61   CB.133    QB.133 #QU 0.965 #SUP  0.96
    509    1.919   19.340    1.076 3 U   6.552000E+07  0.000000E+00 e 0 HB.87     CB.79     QB.79 #QU 0.984 #SUP  0.98
    510    4.956   31.424    1.916 3 U   3.542000E+07  0.000000E+00 e 0 HA.83     CB.83     HB2.83 #QU 0.971 #SUP  0.97
    511    1.512   33.152    1.889 4 U   8.670000E+07  0.000000E+00 e 0 -         -         -
    512    1.772   56.850    4.310 3 U   1.146000E+08  0.000000E+00 e 0 HB3.86    CA.86     HA.86 #QU 0.924 #SUP  0.92
    513    7.947   44.922    8.157 4 U   9.403000E+07  0.000000E+00 e 0 -         -         -
    514    5.164   23.430    0.246 3 U   1.474000E+07  0.000000E+00 e 0 HA.96     CD1.95    QD1.95 #VC 0.56194 #QU 0.881 #SUP  0.95
    514    5.164   23.430    0.246 3 U   1.474000E+07  0.000000E+00 e 0 HA.96     CD1.109   QD1.109 #VC 0.43806 #QU 0.572 #SUP  0.95
    515    2.859   35.349    1.669 3 U   1.147000E+07  0.000000E+00 e 0 QE.23     CB.23     HB3.23 #QU 1.000 #SUP  1.00
    516   -0.603   60.931    3.639 3 U   1.401000E+07  0.000000E+00 e 0 HG12.61   CA.61     HA.61 #QU 0.979 #SUP  0.98
    517    1.958   32.838    2.871 3 U   2.857000E+07  0.000000E+00 e 0 QB.116    CG.116    HG3.116 #QU 0.993 #SUP  0.99
    518    4.158   31.896    2.403 3 U   5.613000E+07  0.000000E+00 e 0 HA.125    CG.125    HG2.125 #QU 0.999 #SUP  1.00
    519    4.760   57.792    3.932 4 U   4.061000E+07  0.000000E+00 e 0 -         -         -
    520    1.255   18.555    0.769 3 U   3.099000E+08  0.000000E+00 e 0 QG2.5     CG1.5     QG1.5 #QU 0.989 #SUP  0.99
    521    1.476   33.936    1.974 3 U   4.889000E+07  0.000000E+00 e 0 HG2.82    CB.82     HB3.82 #QU 0.971 #SUP  0.97
    522    2.128   54.340    5.267 3 U   3.393000E+07  0.000000E+00 e 0 HG2.49    CA.49     HA.49 #QU 0.969 #SUP  0.97
    523    1.685   43.196    2.882 3 U   5.144000E+07  0.000000E+00 e 0 HG3.58    CD.58     HD2.58 #VC 0.50613 #QU 0.998 #SUP  1.00
    523    1.685   43.196    2.882 3 U   5.144000E+07  0.000000E+00 e 0 HG3.130   CD.130    HD2.130 #VC 0.49387 #QU 0.973 #SUP  1.00
    524    0.763   23.891    1.062 3 U   1.846000E+08  0.000000E+00 e 0 HG2.31    CG.31     HG3.31 #VC 0.53810 #QU 0.961 #SUP  0.99
    524    0.763   23.891    1.062 3 U   1.846000E+08  0.000000E+00 e 0 QG1.123   CG2.123   QG2.123 #VC 0.46190 #QU 0.825 #SUP  0.99
    525    3.937   36.761    2.240 3 U   6.366000E+07  0.000000E+00 e 0 HA.14     CG.14     HG2.14 #VC 0.62611 #QU 0.363 #SUP  0.51
    525    3.937   36.761    2.240 3 U   6.366000E+07  0.000000E+00 e 0 HA.28     CG.28     HG3.28 #VC 0.37389 #QU 0.232 #SUP  0.51
    526    1.673   26.874    1.443 3 U   9.384000E+07  0.000000E+00 e 0 HG3.58    CG.58     HG2.58 #VC 0.49947 #QU 0.845 #SUP  0.98
    526    1.673   26.874    1.443 3 U   9.384000E+07  0.000000E+00 e 0 HG3.130   CG.130    HG2.130 #VC 0.50053 #QU 0.846 #SUP  0.98
    527    8.550   55.123    4.107 3 U   1.526000E+07  0.000000E+00 e 0 H.16      CA.15     HA.15 #QU 0.992 #SUP  0.99
    528    3.125   54.810    5.011 3 U   3.136000E+07  0.000000E+00 e 0 HB3.73    CA.73     HA.73 #QU 0.987 #SUP  0.99
    529    1.255   21.694    0.585 3 U   1.634000E+08  0.000000E+00 e 0 QG2.92    CD1.76    QD1.76 #QU 0.989 #SUP  0.99
    530    1.267   36.290    2.414 3 U   2.786000E+07  0.000000E+00 e 0 QB.108    CG.108    HG3.108 #QU 1.000 #SUP  1.00
    531    7.124   59.204    4.362 3 U   5.221000E+07  0.000000E+00 e 0 HD2.55    CA.55     HA.55 #VC 0.49997 #QU 0.400 #SUP  0.64
    531    7.124   59.204    4.362 3 U   5.221000E+07  0.000000E+00 e 0 HD2.135   CA.135    HA.135 #VC 0.50003 #QU 0.405 #SUP  0.64
    532    7.076   54.809    5.012 3 U   2.295000E+07  0.000000E+00 e 0 H.73      CA.73     HA.73 #QU 0.994 #SUP  0.99
    533    7.093   40.841    2.809 3 U   1.473000E+07  0.000000E+00 e 0 QD2.43    CB.43     HB2.43 #VC 0.55270 #QU 0.969 #SUP  0.99
    533    7.093   40.841    2.809 3 U   1.473000E+07  0.000000E+00 e 0 HD22.51   CB.51     HB2.51 #VC 0.44730 #QU 0.784 #SUP  0.99
    534    9.088   31.896    2.026 3 U   3.223000E+07  0.000000E+00 e 0 H.33      CB.33     QB.33 #QU 0.917 #SUP  0.92
    535    3.782   43.823    3.543 3 U   1.702000E+07  0.000000E+00 e 0 HA.64     CA.97     QA.97 #QU 0.985 #SUP  0.98
    536    9.184   54.182    6.214 4 U   9.895000E+06  0.000000E+00 e 0 -         -         -
    537    2.077   27.345    1.540 3 U   6.061000E+07  0.000000E+00 e 0 QB.63     CG.63     HG2.63 #QU 0.988 #SUP  0.99
    538    1.747   28.286    2.172 3 U   5.780000E+07  0.000000E+00 e 0 HB2.60    CG.60     HG3.60 #QU 0.963 #SUP  0.96
    539    2.405   59.518    4.183 3 U   7.011000E+07  0.000000E+00 e 0 HG2.125   CA.125    HA.125 #VC 0.52304 #QU 0.342 #SUP  0.50
    539    2.405   59.518    4.183 3 U   7.011000E+07  0.000000E+00 e 0 HG2.128   CA.125    HA.125 #VC 0.47696 #QU 0.239 #SUP  0.50
    540    2.361   59.518    4.134 3 U   6.090000E+07  0.000000E+00 e 0 HG2.128   CA.125    HA.125 #QU 0.740 #SUP  0.74
    541    2.387   59.521    4.160 3 U   9.927000E+07  0.000000E+00 e 0 HG2.125   CA.125    HA.125 #VC 0.35774 #QU 0.490 #SUP  0.93
    541    2.387   59.521    4.160 3 U   9.927000E+07  0.000000E+00 e 0 HG2.128   CA.125    HA.125 #VC 0.64226 #QU 0.864 #SUP  0.93
    542    3.727   31.739    1.985 3 U   2.647000E+07  0.000000E+00 e 0 HD2.27    CB.27     HB2.27 #QU 0.930 #SUP  0.93
    543    4.340   33.308    2.332 4 U   3.102000E+07  0.000000E+00 e 0 -         -         -
    544    1.837   14.474   -0.161 3 U   4.235000E+07  0.000000E+00 e 0 HB.64     CD1.61    QD1.61 #QU 0.943 #SUP  0.94
    545    1.854  138.936    7.814 4 U   1.241000E+07  0.000000E+00 e 0 -         -         -
    546    7.226   59.202    4.378 3 U   4.519000E+07  0.000000E+00 e 0 QD.137    CA.137    HA.137 #QU 1.000 #SUP  1.00
    547    2.862   58.891    4.607 3 U   1.842000E+07  0.000000E+00 e 0 HG3.116   CA.116    HA.116 #QU 0.895 #SUP  0.89
    548    2.738   23.263    0.766 3 U   2.223000E+07  0.000000E+00 e 0 HE2.90    CG.90     HG3.90 #VC 0.49449 #QU 0.772 #SUP  0.95
    548    2.738   23.263    0.766 3 U   2.223000E+07  0.000000E+00 e 0 HE3.90    CG.90     HG3.90 #VC 0.50551 #QU 0.789 #SUP  0.95
    549    7.934   38.722    3.115 3 U   2.954000E+07  0.000000E+00 e 0 H.122     CB.122    HB2.122 #QU 0.997 #SUP  1.00
    550    2.860   12.119    0.301 3 U   3.202000E+07  0.000000E+00 e 0 HB2.45    CD1.64    QD1.64 #QU 0.969 #SUP  0.97
    551    7.494   24.206    0.596 3 U   1.600000E+07  0.000000E+00 e 0 H.77      CD1.71    QD1.71 #QU 0.996 #SUP  1.00
    552    1.845   60.146    3.806 3 U   8.995000E+07  0.000000E+00 e 0 HB3.77    CA.77     HA.77 #QU 0.989 #SUP  0.99
    553    0.704   41.468    1.596 3 U   4.339000E+07  0.000000E+00 e 0 HB2.16    CB.16     HB3.16 #QU 0.998 #SUP  1.00
    554    1.044   41.783    2.774 3 U   3.146000E+07  0.000000E+00 e 0 QG2.112   CB.91     HB2.91 #QU 0.994 #SUP  0.99
    555    8.554   21.222    0.887 3 U   2.106000E+07  0.000000E+00 e 0 H.16      CG1.12    QG1.12 #QU 0.775 #SUP  0.77
    556    4.773   30.326    1.750 4 U   7.221000E+07  0.000000E+00 e 0 -         -         -
    557    8.970   21.693    0.585 3 U   2.520000E+07  0.000000E+00 e 0 H.111     CD1.76    QD1.76 #QU 0.994 #SUP  0.99
    558    7.221   40.213    2.979 3 U   3.610000E+07  0.000000E+00 e 0 HD22.57   CB.57     HB2.57 #QU 0.967 #SUP  0.97
    559    4.078    9.452    0.698 4 U   2.092000E+07  0.000000E+00 e 0 -         -         -
    560    8.070   39.586    2.846 3 U   2.897000E+07  0.000000E+00 e 0 H.132     CB.131    HB3.131 #QU 0.867 #SUP  0.87
    561    0.750   58.262    5.186 3 U   7.964000E+07  0.000000E+00 e 0 QG2.24    CA.24     HA.24 #QU 0.984 #SUP  0.98
    562    9.374   41.190    3.183 3 U   6.978000E+06  0.000000E+00 e 0 H.97      CB.96     HB3.96 #QU 0.852 #SUP  0.85
    563    1.870   54.810    5.011 3 U   3.571000E+07  0.000000E+00 e 0 QG.74     CA.73     HA.73 #QU 0.984 #SUP  0.98
    564    8.502   65.011    3.803 3 U   1.333000E+07  0.000000E+00 e 0 H.5       CA.5      HA.5 #QU 0.971 #SUP  0.97
    565    4.589   29.385    2.047 3 U   5.829000E+07  0.000000E+00 e 0 HA.105    CB.105    HB2.105 #QU 0.971 #SUP  0.97
    566    0.906   38.799    2.876 3 U   2.212000E+07  0.000000E+00 e 0 QG2.107   CB.103    QB.103 #QU 0.992 #SUP  0.99
    567    1.280   32.210    1.906 4 U   1.062000E+08  0.000000E+00 e 0 -         -         -
    568    4.453   29.542    2.022 4 U   3.363000E+07  0.000000E+00 e 0 -         -         -
    569    2.986  131.790    7.084 3 U   1.374000E+07  0.000000E+00 e 0 HB3.25    CD1.25    QD.25 #VC 0.64780 #QU 0.996 #SUP  1.00
    569    2.986  131.790    7.084 3 U   1.374000E+07  0.000000E+00 e 0 QE.82     CE1.25    QE.25 #VC 0.35220 #QU 0.224 #SUP  1.00
    570    6.990   65.757    3.528 3 U   1.009000E+07  0.000000E+00 e 0 HZ2.129   CB.38     QB.38 #QU 0.970 #SUP  0.97
    571    4.769   29.385    1.740 4 U   6.647000E+07  0.000000E+00 e 0 -         -         -
    572    4.737   62.500    3.794 4 U   2.397000E+07  0.000000E+00 e 0 -         -         -
    573    1.058   30.326    1.641 3 U   6.543000E+07  0.000000E+00 e 0 HB2.8     CD.13     HD2.13 #VC 0.15560 #QU 0.259 #SUP  0.98
    573    1.058   30.326    1.641 3 U   6.543000E+07  0.000000E+00 e 0 HG2.13    CD.13     HD2.13 #VC 0.47923 #QU 0.907 #SUP  0.98
    573    1.058   30.326    1.641 3 U   6.543000E+07  0.000000E+00 e 0 HG2.17    CB.17     HB2.17 #VC 0.36517 #QU 0.691 #SUP  0.98
    574    4.146   39.743    2.628 3 U   2.685000E+07  0.000000E+00 e 0 HA.128    CB.131    HB2.131 #QU 0.961 #SUP  0.96
    575   -0.610   20.282    1.339 3 U   2.357000E+07  0.000000E+00 e 0 HG12.61   CB.133    QB.133 #QU 0.997 #SUP  1.00
    576    4.214   30.169    1.740 3 U   1.683000E+07  0.000000E+00 e 0 HA.6      CD.13     HD3.13 #QU 0.982 #SUP  0.98
    577    2.903   30.169    1.743 3 U   3.509000E+07  0.000000E+00 e 0 HE2.13    CD.13     HD3.13 #QU 0.973 #SUP  0.97
    578    5.473   60.460    4.708 3 U   2.968000E+07  0.000000E+00 e 0 HA.92     CA.112    HA.112 #QU 1.000 #SUP  1.00
    579    2.313   34.250    1.763 3 U   4.348000E+07  0.000000E+00 e 0 QG.32     CB.32     HB2.32 #QU 0.993 #SUP  0.99
    580    2.059   22.323    1.037 3 U   2.355000E+08  0.000000E+00 e 0 HB.12     CG2.12    QG2.12 #QU 0.985 #SUP  0.99
    581    2.375   27.815    1.787 3 U   5.746000E+07  0.000000E+00 e 0 HB3.99    CG.99     HG2.99 #QU 0.998 #SUP  1.00
    582    4.366   36.448    2.121 3 U   2.145000E+07  0.000000E+00 e 0 HA.39     CB.44     HB.44 #QU 0.967 #SUP  0.97
    583    1.030   58.104    5.180 3 U   1.293000E+07  0.000000E+00 e 0 QD1.26    CA.24     HA.24 #VC 0.30443 #QU 0.398 #SUP  0.93
    583    1.030   58.104    5.180 3 U   1.293000E+07  0.000000E+00 e 0 QG1.112   CA.24     HA.24 #VC 0.69557 #QU 0.885 #SUP  0.93
    584    3.754   32.054    2.066 3 U   4.173000E+07  0.000000E+00 e 0 HA.12     CB.12     HB.12 #QU 0.675 #SUP  0.67
    585    4.765   30.168    3.161 3 U   1.870000E+07  0.000000E+00 e 0 HA.7      CB.6      HB3.6 #VC 0.71236 #QU 0.442 #SUP  0.58
    585    4.765   30.168    3.161 3 U   1.870000E+07  0.000000E+00 e 0 HA.60     CB.47     HB3.47 #VC 0.28764 #QU 0.240 #SUP  0.58
    586    2.852   57.478    4.305 3 U   5.562000E+07  0.000000E+00 e 0 HB3.131   CA.131    HA.131 #QU 0.971 #SUP  0.97
    587   -0.147   48.689    1.586 4 U   6.152000E+07  0.000000E+00 e 0 -         -         -
    588    0.468   14.475   -0.157 3 U   9.682000E+07  0.000000E+00 e 0 HB.61     CD1.61    QD1.61 #VC 0.52493 #QU 0.951 #SUP  1.00
    588    0.468   14.475   -0.157 3 U   9.682000E+07  0.000000E+00 e 0 QG2.64    CD1.61    QD1.61 #VC 0.47507 #QU 0.899 #SUP  1.00
    589    1.441   35.348    1.289 4 U   5.146000E+07  0.000000E+00 e 0 -         -         -
    590    3.822   57.164    5.764 4 U   1.238000E+07  0.000000E+00 e 0 -         -         -
    591    2.056   35.505    3.115 3 U   3.516000E+07  0.000000E+00 e 0 HB3.93    CB.123    HB.123 #QU 0.861 #SUP  0.86
    592    2.540   18.555    0.752 3 U   3.113000E+08  0.000000E+00 e 0 HB.72     CG1.72    QG1.72 #VC 0.50307 #QU 0.998 #SUP  1.00
    592    2.540   18.555    0.752 3 U   3.113000E+08  0.000000E+00 e 0 HB3.94    CG1.72    QG1.72 #VC 0.49693 #QU 0.809 #SUP  1.00
    593    2.224   33.464    2.005 3 U   1.917000E+08  0.000000E+00 e 0 HB3.125   CB.125    HB2.125 #QU 0.989 #SUP  0.99
    594    7.242   65.010    3.800 3 U   1.107000E+07  0.000000E+00 e 0 H.8       CA.5      HA.5 #QU 0.968 #SUP  0.97
    595    4.762   59.048    4.355 4 U   1.562000E+08  0.000000E+00 e 0 -         -         -
    596    1.067   26.558    0.596 3 U   4.621000E+07  0.000000E+00 e 0 HG2.13    CD1.42    QD1.42 #VC 0.29501 #QU 0.402 #SUP  1.00
    596    1.067   26.558    0.596 3 U   4.621000E+07  0.000000E+00 e 0 HB2.71    CD2.71    QD2.71 #VC 0.70499 #QU 0.992 #SUP  1.00
    597    2.128   51.672    3.533 4 U   3.349000E+07  0.000000E+00 e 0 -         -         -
    598    2.062   51.671    3.572 3 U   5.791000E+07  0.000000E+00 e 0 HG2.60    CD.60     HD2.60 #QU 0.932 #SUP  0.93
    599    2.185   51.667    3.575 3 U   4.766000E+07  0.000000E+00 e 0 HG3.60    CD.60     HD2.60 #QU 0.893 #SUP  0.89
    600    7.627   40.842    2.512 3 U   1.633000E+07  0.000000E+00 e 0 H.66      CB.66     HB2.66 #VC 0.66802 #QU 0.986 #SUP  0.99
    600    7.627   40.842    2.512 3 U   1.633000E+07  0.000000E+00 e 0 HD22.66   CB.66     HB2.66 #VC 0.33198 #QU 0.496 #SUP  0.99
    601    3.969   36.447    2.250 3 U   7.136000E+07  0.000000E+00 e 0 HA.14     CG.14     HG2.14 #QU 0.902 #SUP  0.90
    602    1.930   32.211    2.474 3 U   3.119000E+08  0.000000E+00 e 0 HB2.84    CB.84     HB3.84 #QU 0.996 #SUP  1.00
    603    7.807   31.739    2.066 3 U   2.653000E+07  0.000000E+00 e 0 HD22.11   CB.12     HB.12 #VC 0.25651 #QU 0.267 #SUP  0.99
    603    7.807   31.739    2.066 3 U   2.653000E+07  0.000000E+00 e 0 H.13      CB.12     HB.12 #VC 0.74349 #QU 0.986 #SUP  0.99
    604    7.135   37.703    3.078 3 U   6.438000E+07  0.000000E+00 e 0 HD2.135   CB.135    QB.135 #QU 0.977 #SUP  0.98
    605    6.326   16.510    1.109 4 U   2.660000E+07  0.000000E+00 e 0 -         -         -
    606    1.995   32.217    2.523 3 U   1.175000E+08  0.000000E+00 e 0 QB.2      CG.2      QG.2 #QU 0.870 #SUP  0.87
    607    2.054   55.909    4.586 3 U   7.449000E+07  0.000000E+00 e 0 HB2.105   CA.105    HA.105 #QU 0.996 #SUP  1.00
    608    7.536   61.402    3.577 3 U   1.246000E+07  0.000000E+00 e 0 H.17      CA.13     HA.13 #QU 0.970 #SUP  0.97
    609    2.201   64.855    3.809 3 U   6.968000E+07  0.000000E+00 e 0 HB.5      CA.5      HA.5 #QU 0.998 #SUP  1.00
    610    1.044   31.896    2.405 3 U   2.470000E+07  0.000000E+00 e 0 QG2.12    CG.125    HG2.125 #QU 0.999 #SUP  1.00
    611    1.366   32.524    1.732 3 U   6.465000E+07  0.000000E+00 e 0 HG3.77    CB.77     HB2.77 #QU 0.976 #SUP  0.98
    612    1.391   26.875    0.594 3 U   9.666000E+07  0.000000E+00 e 0 HG.42     CD1.42    QD1.42 #VC 0.26955 #QU 0.957 #SUP  1.00
    612    1.391   26.875    0.594 3 U   9.666000E+07  0.000000E+00 e 0 HG.42     CD2.42    QD2.42 #VC 0.26923 #QU 0.956 #SUP  1.00
    612    1.391   26.875    0.594 3 U   9.666000E+07  0.000000E+00 e 0 HD3.77    CD2.71    QD2.71 #VC 0.21710 #QU 0.690 #SUP  1.00
    612    1.391   26.875    0.594 3 U   9.666000E+07  0.000000E+00 e 0 QB.80     CD2.71    QD2.71 #VC 0.24412 #QU 0.752 #SUP  1.00
    613    3.108   57.634    4.144 3 U   2.175000E+07  0.000000E+00 e 0 QD.65     CA.65     HA.65 #QU 0.994 #SUP  0.99
    614    0.763   30.640    2.056 3 U   3.982000E+07  0.000000E+00 e 0 QG1.72    CB.94     HB2.94 #VC 0.55013 #QU 0.976 #SUP  0.99
    614    0.763   30.640    2.056 3 U   3.982000E+07  0.000000E+00 e 0 HG.94     CB.94     HB2.94 #VC 0.44987 #QU 0.765 #SUP  0.99
    615    1.540   67.051    3.483 4 U   1.781000E+07  0.000000E+00 e 0 -         -         -
    616    1.501   25.932    0.919 3 U   1.252000E+08  0.000000E+00 e 0 QB.132    CD2.8     QD2.8 #QU 0.993 #SUP  0.99
    617    1.390   26.716    0.595 3 U   1.353000E+08  0.000000E+00 e 0 HG.42     CD1.42    QD1.42 #VC 0.25743 #QU 0.994 #SUP  1.00
    617    1.390   26.716    0.595 3 U   1.353000E+08  0.000000E+00 e 0 HG.42     CD2.42    QD2.42 #VC 0.25526 #QU 0.985 #SUP  1.00
    617    1.390   26.716    0.595 3 U   1.353000E+08  0.000000E+00 e 0 HD3.77    CD2.71    QD2.71 #VC 0.23511 #QU 0.776 #SUP  1.00
    617    1.390   26.716    0.595 3 U   1.353000E+08  0.000000E+00 e 0 QB.80     CD2.71    QD2.71 #VC 0.25220 #QU 0.809 #SUP  1.00
    618    1.634   35.349    2.080 3 U   1.486000E+07  0.000000E+00 e 0 QD.69     CB.69     HB3.69 #VC 0.36444 #QU 0.841 #SUP  0.98
    618    1.634   35.349    2.080 3 U   1.486000E+07  0.000000E+00 e 0 QD.69     CB.93     HB3.93 #VC 0.39029 #QU 0.728 #SUP  0.98
    618    1.634   35.349    2.080 3 U   1.486000E+07  0.000000E+00 e 0 QE.93     CB.93     HB3.93 #VC 0.24528 #QU 0.544 #SUP  0.98
    619    3.010   30.170    3.170 3 U   1.506000E+08  0.000000E+00 e 0 HB2.6     CB.6      HB3.6 #VC 0.50193 #QU 0.998 #SUP  1.00
    619    3.010   30.170    3.170 3 U   1.506000E+08  0.000000E+00 e 0 HB2.47    CB.47     HB3.47 #VC 0.49807 #QU 0.990 #SUP  1.00
    620    7.091   58.262    5.179 3 U   2.069000E+07  0.000000E+00 e 0 QD.25     CA.24     HA.24 #QU 0.989 #SUP  0.99
    621    4.584   26.244    0.437 3 U   1.542000E+07  0.000000E+00 e 0 HA.109    CG.110    HG2.110 #VC 0.49924 #QU 0.992 #SUP  1.00
    621    4.584   26.244    0.437 3 U   1.542000E+07  0.000000E+00 e 0 HA.110    CG.110    HG2.110 #VC 0.50076 #QU 0.997 #SUP  1.00
    622    3.940   31.739    1.983 3 U   2.706000E+07  0.000000E+00 e 0 HD3.27    CB.27     HB2.27 #QU 0.947 #SUP  0.95
    623    4.747   25.460    1.419 4 U   1.742000E+07  0.000000E+00 e 0 -         -         -
    624    5.256   28.757    0.943 3 U   1.609000E+07  0.000000E+00 e 0 HA.34     CG1.34    HG12.34 #QU 0.999 #SUP  1.00
    625    4.773   26.716    0.599 4 U   4.300000E+07  0.000000E+00 e 0 -         -         -
    626    4.765   26.874    0.594 4 U   2.100000E+07  0.000000E+00 e 0 -         -         -
    627    7.465   66.267    4.274 3 U   1.392000E+07  0.000000E+00 e 0 H.115     CB.115    HB3.115 #QU 0.996 #SUP  1.00
    628    1.072   58.105    4.230 3 U   2.458000E+07  0.000000E+00 e 0 QG2.123   CA.120    HA.120 #QU 0.983 #SUP  0.98
    629    8.627   40.998    3.190 3 U   1.440000E+07  0.000000E+00 e 0 H.96      CB.96     HB3.96 #QU 0.999 #SUP  1.00
    630    1.735   18.869    0.862 3 U   1.437000E+08  0.000000E+00 e 0 HB2.60    CG1.62    QG1.62 #QU 0.810 #SUP  0.81
    631    4.748   16.044    0.442 3 U   3.364000E+07  0.000000E+00 e 0 HA.66     CG2.64    QG2.64 #QU 0.898 #SUP  0.90
    632    0.288   41.940    2.774 3 U   3.043000E+07  0.000000E+00 e 0 HG2.90    CE.90     HE3.90 #QU 0.976 #SUP  0.98
    633    7.241   41.626    3.222 4 U   1.239000E+07  0.000000E+00 e 0 -         -         -
    634    0.150   48.689    1.589 4 U   2.845000E+08  0.000000E+00 e 0 -         -         -
    635    5.626   31.739    2.304 3 U   2.529000E+07  0.000000E+00 e 0 HA.111    CG.111    HG3.111 #QU 0.997 #SUP  1.00
    636    4.094   32.524    1.734 3 U   3.619000E+07  0.000000E+00 e 0 HA.74     CB.77     HB2.77 #QU 0.988 #SUP  0.99
    637    3.871   29.227    1.303 4 U   2.993000E+07  0.000000E+00 e 0 -         -         -
    638    9.267   63.755    4.375 4 U   1.402000E+07  0.000000E+00 e 0 -         -         -
    639    7.198   18.556    1.589 3 U   2.628000E+07  0.000000E+00 e 0 HZ3.36    CE.125    QE.125 #VC 0.38201 #QU 0.287 #SUP  0.47
    639    7.198   18.556    1.589 3 U   2.628000E+07  0.000000E+00 e 0 HH2.36    CB.15     QB.15 #VC 0.61799 #QU 0.254 #SUP  0.47
    640    9.048   22.008    0.976 3 U   2.659000E+07  0.000000E+00 e 0 H.45      CG1.44    QG1.44 #QU 0.981 #SUP  0.98
    641    4.556   19.182    1.399 3 U   2.131000E+07  0.000000E+00 e 0 HA.88     CB.80     QB.80 #QU 0.996 #SUP  1.00
    642    0.704   65.638    3.528 4 U   2.126000E+07  0.000000E+00 e 0 -         -         -
    643   -0.157   11.178    0.880 4 U   1.900000E+07  0.000000E+00 e 0 -         -         -
    644    4.787   22.950    0.956 3 U   6.676000E+07  0.000000E+00 e 0 HA.60     CG2.44    QG2.44 #QU 0.909 #SUP  0.91
    645    7.807   24.518    1.440 3 U   1.584000E+07  0.000000E+00 e 0 H.29      CG.29     HG3.29 #QU 0.902 #SUP  0.90
    646    8.038   32.366    1.816 3 U   3.391000E+07  0.000000E+00 e 0 H.118     CB.117    QB.117 #QU 0.991 #SUP  0.99
    647    8.889   29.384    1.719 4 U   1.256000E+07  0.000000E+00 e 0 -         -         -
    648    3.734   50.417    3.940 3 U   1.444000E+08  0.000000E+00 e 0 HD2.27    CD.27     HD3.27 #QU 0.999 #SUP  1.00
    649    3.651   50.416    3.894 3 U   8.821000E+07  0.000000E+00 e 0 HD2.99    CD.99     HD3.99 #QU 0.920 #SUP  0.92
    650    3.465   26.874    1.679 3 U   1.302000E+07  0.000000E+00 e 0 HA.127    CG.130    HG3.130 #VC 0.48181 #QU 0.838 #SUP  0.99
    650    3.465   26.874    1.679 3 U   1.302000E+07  0.000000E+00 e 0 HA.130    CG.130    HG3.130 #VC 0.51819 #QU 0.920 #SUP  0.99
    651    1.944   65.796    4.106 4 U   6.914000E+07  0.000000E+00 e 0 -         -         -
    652    0.623   54.653    4.607 3 U   2.718000E+07  0.000000E+00 e 0 QG1.67    CA.95     HA.95 #QU 0.989 #SUP  0.99
    653    2.247   24.362    0.848 3 U   4.314000E+07  0.000000E+00 e 0 HB3.118   CG.114    HG2.114 #QU 0.816 #SUP  0.82
    654    5.639   48.679    1.583 4 U   3.057000E+07  0.000000E+00 e 0 -         -         -
    655   -0.160   36.290    1.821 3 U   2.142000E+07  0.000000E+00 e 0 QD1.61    CB.64     HB.64 #QU 0.997 #SUP  1.00
    656    4.370   30.170    1.710 4 U   2.191000E+07  0.000000E+00 e 0 -         -         -
    657    1.444   63.755    3.204 3 U   1.832000E+07  0.000000E+00 e 0 HB.107    CA.107    HA.107 #QU 0.998 #SUP  1.00
    658    2.125   54.811    5.015 3 U   7.249000E+07  0.000000E+00 e 0 HD2.74    CA.73     HA.73 #QU 0.993 #SUP  0.99
    659    7.118   58.733    4.355 3 U   1.547000E+07  0.000000E+00 e 0 HZ3.129   CA.45     HA.45 #QU 0.431 #SUP  0.43
    660    4.055   65.638    3.530 3 U   2.041000E+07  0.000000E+00 e 0 HA.42     CB.38     QB.38 #QU 0.937 #SUP  0.94
    661    8.020   29.542    2.022 3 U   1.163000E+08  0.000000E+00 e 0 H.125     CB.124    HB2.124 #QU 0.502 #SUP  0.50
    662    2.903   29.542    1.559 3 U   8.703000E+07  0.000000E+00 e 0 HD2.58    CB.58     HB2.58 #QU 0.421 #SUP  0.42
    663    1.590   18.084    0.786 3 U   1.431000E+08  0.000000E+00 e 0 HB.24     CG2.34    QG2.34 #QU 0.871 #SUP  0.87
    664    1.474   18.083    0.765 3 U   7.886000E+07  0.000000E+00 e 0 QB.22     CG2.34    QG2.34 #QU 0.360 #SUP  0.36
    665    0.610   26.716    0.147 3 U   2.804000E+07  0.000000E+00 e 0 QG1.67    CD2.95    QD2.95 #QU 0.974 #SUP  0.97
    666   -0.123   61.402    3.581 3 U   4.044000E+07  0.000000E+00 e 0 QD2.16    CA.13     HA.13 #QU 0.960 #SUP  0.96
    667    2.570   22.323    1.039 3 U   4.503000E+07  0.000000E+00 e 0 HB3.9     CG2.12    QG2.12 #QU 0.994 #SUP  0.99
    668    2.104   22.950    1.023 4 U   2.393000E+08  0.000000E+00 e 0 -         -         -
    669    0.246   27.344    1.253 3 U   3.411000E+07  0.000000E+00 e 0 QD1.95    CG.95     HG.95 #VC 0.70663 #QU 0.862 #SUP  0.91
    669    0.246   27.344    1.253 3 U   3.411000E+07  0.000000E+00 e 0 QD1.109   CG.95     HG.95 #VC 0.29337 #QU 0.358 #SUP  0.91
    670    1.446   12.120    0.302 3 U   1.146000E+08  0.000000E+00 e 0 HG13.64   CD1.64    QD1.64 #QU 0.993 #SUP  0.99
    671    7.077   42.253    1.352 3 U   9.870000E+06  0.000000E+00 e 0 H.73      CB.76     HB2.76 #QU 0.982 #SUP  0.98
    672    8.899   50.430    3.742 3 U   1.020000E+07  0.000000E+00 e 0 H.28      CD.27     HD2.27 #VC 0.49059 #QU 0.613 #SUP  0.99
    672    8.899   50.430    3.742 3 U   1.020000E+07  0.000000E+00 e 0 H.105     CD.104    HD3.104 #VC 0.50941 #QU 0.964 #SUP  0.99
    673    3.411   38.799    2.881 3 U   9.354000E+06  0.000000E+00 e 0 HD2.104   CB.103    QB.103 #QU 0.979 #SUP  0.98
    674    2.386   43.981    4.543 3 U   1.269000E+07  0.000000E+00 e 0 HB3.99    CA.106    HA3.106 #QU 0.988 #SUP  0.99
    675    2.169   51.672    4.023 3 U   4.722000E+07  0.000000E+00 e 0 HG3.60    CD.60     HD3.60 #QU 0.983 #SUP  0.98
    676    0.607   16.515    1.107 3 U   9.548000E+07  0.000000E+00 e 0 QG1.67    CE.126    QE.126 #QU 0.994 #SUP  0.99
    677    1.944   21.694    0.585 3 U   1.086000E+08  0.000000E+00 e 0 HB3.76    CD1.76    QD1.76 #VC 0.52838 #QU 0.931 #SUP  0.99
    677    1.944   21.694    0.585 3 U   1.086000E+08  0.000000E+00 e 0 HB3.110   CD1.76    QD1.76 #VC 0.47162 #QU 0.820 #SUP  0.99
    678    0.583   30.169    1.625 3 U   3.736000E+07  0.000000E+00 e 0 QD1.42    CD.13     HD2.13 #VC 0.74232 #QU 0.985 #SUP  0.99
    678    0.583   30.169    1.625 3 U   3.736000E+07  0.000000E+00 e 0 QD2.42    CB.17     HB2.17 #VC 0.25768 #QU 0.222 #SUP  0.99
    679    1.628   31.426    2.175 3 U   1.550000E+07  0.000000E+00 e 0 HD2.13    CB.5      HB.5 #QU 0.517 #SUP  0.52
    680    4.773   31.739    1.559 4 U   4.452000E+07  0.000000E+00 e 0 -         -         -
    681    1.442   59.834    4.171 3 U   3.930000E+07  0.000000E+00 e 0 HD2.117   CA.117    HA.117 #QU 0.980 #SUP  0.98
    682   -0.133   33.780    2.965 4 U   1.196000E+07  0.000000E+00 e 0 -         -         -
    683    1.501   58.419    4.623 3 U   3.317000E+07  0.000000E+00 e 0 QB.132    CA.129    HA.129 #QU 0.992 #SUP  0.99
    684   10.692   19.182    0.582 3 U   3.725000E+07  0.000000E+00 e 0 HE1.129   CG2.61    QG2.61 #QU 0.999 #SUP  1.00
    685    3.351   18.398    1.447 3 U   1.900000E+07  0.000000E+00 e 0 HA2.70    CB.89     QB.89 #QU 0.980 #SUP  0.98
    686    1.519   31.426    2.209 3 U   2.564000E+07  0.000000E+00 e 0 HB2.42    CB.5      HB.5 #QU 0.924 #SUP  0.92
    687    2.122   25.933    1.038 4 U   6.859000E+07  0.000000E+00 e 0 -         -         -
    688    2.056   25.928    1.062 3 U   4.103000E+07  0.000000E+00 e 0 HB2.94    CD2.76    QD2.76 #QU 0.984 #SUP  0.98
    689    1.673   26.716    1.436 3 U   1.225000E+08  0.000000E+00 e 0 HG3.58    CG.58     HG2.58 #VC 0.49875 #QU 0.973 #SUP  1.00
    689    1.673   26.716    1.436 3 U   1.225000E+08  0.000000E+00 e 0 HG3.130   CG.130    HG2.130 #VC 0.50125 #QU 0.978 #SUP  1.00
    690    0.450   27.343    1.250 3 U   1.447000E+07  0.000000E+00 e 0 QG2.64    CG.95     HG.95 #QU 0.926 #SUP  0.93
    691    0.894   33.465    2.222 3 U   1.993000E+07  0.000000E+00 e 0 QG1.12    CB.125    HB3.125 #QU 0.973 #SUP  0.97
    692    1.909   53.712    4.956 3 U   6.123000E+07  0.000000E+00 e 0 HB2.83    CA.83     HA.83 #QU 0.999 #SUP  1.00
    693    7.765   62.342    3.712 4 U   1.621000E+07  0.000000E+00 e 0 -         -         -
    694    3.929   31.897    2.440 3 U   2.556000E+07  0.000000E+00 e 0 HD3.27    CB.27     HB3.27 #QU 0.882 #SUP  0.88
    695    7.807   44.136    4.095 3 U   2.393000E+07  0.000000E+00 e 0 H.70      CA.70     HA3.70 #QU 0.999 #SUP  1.00
    696    3.530   14.317    0.851 3 U   5.394000E+07  0.000000E+00 e 0 HD2.60    CG2.59    QG2.59 #VC 0.40535 #QU 0.611 #SUP  0.96
    696    3.530   14.317    0.851 3 U   5.394000E+07  0.000000E+00 e 0 QD.98     CD1.59    QD1.59 #VC 0.59465 #QU 0.907 #SUP  0.96
    697    0.296   28.600    0.735 3 U   4.338000E+07  0.000000E+00 e 0 QD1.64    CG1.64    HG12.64 #VC 0.59715 #QU 0.989 #SUP  1.00
    697    0.296   28.600    0.735 3 U   4.338000E+07  0.000000E+00 e 0 QD1.95    CG1.64    HG12.64 #VC 0.40285 #QU 0.653 #SUP  1.00
    698    0.894   33.621    2.005 3 U   1.941000E+07  0.000000E+00 e 0 QD2.8     CB.125    HB2.125 #VC 0.40637 #QU 0.522 #SUP  0.96
    698    0.894   33.621    2.005 3 U   1.941000E+07  0.000000E+00 e 0 QG1.12    CB.125    HB2.125 #VC 0.59363 #QU 0.927 #SUP  0.96
    699    4.242   42.253    2.860 4 U   2.753000E+07  0.000000E+00 e 0 -         -         -
    700    3.797   28.599    0.733 3 U   2.052000E+07  0.000000E+00 e 0 HA.64     CG1.64    HG12.64 #QU 0.965 #SUP  0.97
    701    8.586   20.752    1.620 3 U   2.817000E+07  0.000000E+00 e 0 H.112     CD1.22    QD1.22 #QU 0.910 #SUP  0.91
    702    1.880   22.951    1.032 3 U   2.129000E+08  0.000000E+00 e 0 HB.112    CG2.112   QG2.112 #QU 0.809 #SUP  0.81
    703    0.575   18.084    0.785 3 U   1.673000E+08  0.000000E+00 e 0 QD1.34    CG2.34    QG2.34 #QU 0.999 #SUP  1.00
    704    1.486   56.851    4.312 3 U   3.998000E+07  0.000000E+00 e 0 HG3.86    CA.86     HA.86 #QU 0.930 #SUP  0.93
    705    1.066   30.954    1.907 3 U   2.490000E+07  0.000000E+00 e 0 QB.79     CB.87     HB.87 #QU 0.978 #SUP  0.98
    706    3.322   27.344    2.083 3 U   7.248000E+07  0.000000E+00 e 0 HD2.84    CG.84     HG3.84 #QU 0.974 #SUP  0.97
    707    4.051   23.732    0.543 3 U   1.437000E+08  0.000000E+00 e 0 HA.16     CD1.16    QD1.16 #QU 0.708 #SUP  0.71
    708    4.078   23.734    0.516 3 U   1.422000E+08  0.000000E+00 e 0 HA.16     CD1.16    QD1.16 #QU 0.873 #SUP  0.87
    709    1.440   27.031    0.145 3 U   1.490000E+08  0.000000E+00 e 0 QB.22     CD2.22    QD2.22 #VC 0.63750 #QU 0.974 #SUP  0.98
    709    1.440   27.031    0.145 3 U   1.490000E+08  0.000000E+00 e 0 HG3.126   CD2.95    QD2.95 #VC 0.36250 #QU 0.402 #SUP  0.98
    710    1.413   22.479    0.670 3 U   1.610000E+08  0.000000E+00 e 0 QB.80     CG2.87    QG2.87 #QU 0.967 #SUP  0.97
    711    4.197  133.439    7.125 4 U   1.655000E+07  0.000000E+00 e 0 -         -         -
    712    2.087   59.525    4.181 3 U   1.080000E+08  0.000000E+00 e 0 HB2.118   CA.118    HA.118 #QU 0.975 #SUP  0.97
    713    1.965   59.516    4.171 4 U   6.693000E+07  0.000000E+00 e 0 -         -         -
    714    8.816   29.385    1.902 3 U   2.066000E+07  0.000000E+00 e 0 H.59      CB.58     HB3.58 #VC 0.60324 #QU 0.984 #SUP  0.99
    714    8.816   29.385    1.902 3 U   2.066000E+07  0.000000E+00 e 0 H.131     CB.130    HB3.130 #VC 0.39676 #QU 0.644 #SUP  0.99
    715    2.547   54.810    5.015 3 U   2.444000E+07  0.000000E+00 e 0 HB2.73    CA.73     HA.73 #QU 0.985 #SUP  0.99
    716    7.282   58.419    5.175 4 U   2.298000E+07  0.000000E+00 e 0 -         -         -
    717    1.064   36.918    2.537 3 U   1.934000E+07  0.000000E+00 e 0 QD2.76    CB.73     HB2.73 #QU 0.998 #SUP  1.00
    718    4.209   39.587    2.812 3 U   3.945000E+07  0.000000E+00 e 0 HA.117    CB.120    QB.120 #VC 0.37791 #QU 0.398 #SUP  0.92
    718    4.209   39.587    2.812 3 U   3.945000E+07  0.000000E+00 e 0 HA.120    CB.120    QB.120 #VC 0.62209 #QU 0.863 #SUP  0.92
    719    4.147   39.584    2.853 3 U   4.402000E+07  0.000000E+00 e 0 HA.128    CB.131    HB3.131 #QU 0.978 #SUP  0.98
    720    4.303   39.584    2.853 3 U   3.694000E+07  0.000000E+00 e 0 HA.131    CB.131    HB3.131 #QU 0.979 #SUP  0.98
    721    8.045   20.752    1.620 4 U   5.507000E+07  0.000000E+00 e 0 -         -         -
    722    2.082   59.520    4.149 3 U   1.314000E+08  0.000000E+00 e 0 HB2.128   CA.128    HA.128 #QU 0.983 #SUP  0.98
    723    8.512   18.555    0.769 3 U   7.006000E+07  0.000000E+00 e 0 H.5       CG1.5     QG1.5 #QU 0.994 #SUP  0.99
    724    3.479   43.196    3.057 3 U   2.502000E+07  0.000000E+00 e 0 HA.130    CD.130    HD3.130 #QU 0.959 #SUP  0.96
    725    3.641   50.415    4.569 3 U   4.017000E+07  0.000000E+00 e 0 HD3.110   CA.109    HA.109 #QU 0.965 #SUP  0.96
    726    4.565   11.178    0.874 4 U   1.373000E+07  0.000000E+00 e 0 -         -         -
    727    3.986   59.048    4.344 3 U   4.890000E+07  0.000000E+00 e 0 QB.39     CA.39     HA.39 #QU 0.939 #SUP  0.94
    728    2.127   22.008    0.977 3 U   1.678000E+08  0.000000E+00 e 0 HB.44     CG1.44    QG1.44 #QU 0.974 #SUP  0.97
    729    3.912   30.326    1.750 3 U   3.056000E+07  0.000000E+00 e 0 HA.17     CB.17     HB3.17 #QU 0.870 #SUP  0.87
    730    1.437   43.196    2.883 3 U   4.968000E+07  0.000000E+00 e 0 HG2.58    CD.58     HD2.58 #VC 0.50821 #QU 0.994 #SUP  1.00
    730    1.437   43.196    2.883 3 U   4.968000E+07  0.000000E+00 e 0 HG2.130   CD.130    HD2.130 #VC 0.49179 #QU 0.962 #SUP  1.00
    731    1.445   44.136    4.092 3 U   2.312000E+07  0.000000E+00 e 0 QB.89     CA.70     HA3.70 #QU 0.971 #SUP  0.97
    732    4.150   43.353    3.101 3 U   2.579000E+07  0.000000E+00 e 0 HA.65     CD.65     QD.65 #QU 0.942 #SUP  0.94
    733    5.674   17.930    0.785 3 U   1.705000E+07  0.000000E+00 e 0 HA.21     CG2.34    QG2.34 #QU 0.963 #SUP  0.96
    734    7.465   66.187    3.966 3 U   1.422000E+07  0.000000E+00 e 0 HE2.91    CB.115    HB2.115 #VC 0.36333 #QU 0.395 #SUP  0.99
    734    7.465   66.187    3.966 3 U   1.422000E+07  0.000000E+00 e 0 HD2.91    CB.115    HB2.115 #VC 0.24859 #QU 0.210 #SUP  0.99
    734    7.465   66.187    3.966 3 U   1.422000E+07  0.000000E+00 e 0 H.115     CB.115    HB2.115 #VC 0.38808 #QU 0.986 #SUP  0.99
    735    2.977   24.990    1.450 3 U   1.023000E+08  0.000000E+00 e 0 QE.18     CG.18     HG3.18 #VC 0.14099 #QU 0.361 #SUP  0.99
    735    2.977   24.990    1.450 3 U   1.023000E+08  0.000000E+00 e 0 QE.29     CG.29     HG3.29 #VC 0.15812 #QU 0.364 #SUP  0.99
    735    2.977   24.990    1.450 3 U   1.023000E+08  0.000000E+00 e 0 QE.81     CG.81     HG2.81 #VC 0.32882 #QU 0.843 #SUP  0.99
    735    2.977   24.990    1.450 3 U   1.023000E+08  0.000000E+00 e 0 QE.82     CG.82     HG2.82 #VC 0.13146 #QU 0.353 #SUP  0.99
    735    2.977   24.990    1.450 3 U   1.023000E+08  0.000000E+00 e 0 QE.114    CD.114    QD.114 #VC 0.24060 #QU 0.675 #SUP  0.99
    736    2.425   65.325    4.619 3 U   1.382000E+08  0.000000E+00 e 0 HB3.104   CA.104    HA.104 #QU 0.991 #SUP  0.99
    737    8.094   54.339    4.119 3 U   4.688000E+07  0.000000E+00 e 0 H.80      CA.80     HA.80 #QU 0.972 #SUP  0.97
    738    1.255   27.031    0.150 3 U   1.567000E+08  0.000000E+00 e 0 HB2.95    CD2.95    QD2.95 #VC 0.47266 #QU 0.719 #SUP  0.99
    738    1.255   27.031    0.150 3 U   1.567000E+08  0.000000E+00 e 0 HG.95     CD2.95    QD2.95 #VC 0.52734 #QU 0.957 #SUP  0.99
    739    4.614   22.950    0.962 3 U   7.226000E+07  0.000000E+00 e 0 HA.44     CG2.44    QG2.44 #QU 0.993 #SUP  0.99
    740    7.234   57.949    3.904 3 U   2.002000E+07  0.000000E+00 e 0 H.19      CA.18     HA.18 #QU 0.997 #SUP  1.00
    741    4.739   50.258    3.305 3 U   2.690000E+07  0.000000E+00 e 0 HA.84     CD.84     HD2.84 #QU 0.988 #SUP  0.99
    742    1.591   57.477    5.077 3 U   2.396000E+07  0.000000E+00 e 0 QE.93     CA.94     HA.94 #VC 0.59268 #QU 0.988 #SUP  1.00
    742    1.591   57.477    5.077 3 U   2.396000E+07  0.000000E+00 e 0 HB2.110   CA.94     HA.94 #VC 0.40732 #QU 0.673 #SUP  1.00
    743    1.562   65.952    4.102 4 U   3.748000E+07  0.000000E+00 e 0 -         -         -
    744    0.492   60.931    3.636 3 U   5.859000E+07  0.000000E+00 e 0 HB.61     CA.61     HA.61 #QU 0.918 #SUP  0.92
    745    1.034   26.088    1.648 4 U   3.640000E+07  0.000000E+00 e 0 -         -         -
    746    8.081   60.931    3.638 3 U   2.682000E+07  0.000000E+00 e 0 H.61      CA.61     HA.61 #QU 0.998 #SUP  1.00
    747    8.345   40.843    2.956 3 U   1.480000E+07  0.000000E+00 e 0 H.44      CB.43     HB3.43 #VC 0.15898 #QU 0.348 #SUP  1.00
    747    8.345   40.843    2.956 3 U   1.480000E+07  0.000000E+00 e 0 H.51      CB.51     HB3.51 #VC 0.45459 #QU 0.986 #SUP  1.00
    747    8.345   40.843    2.956 3 U   1.480000E+07  0.000000E+00 e 0 H.52      CB.51     HB3.51 #VC 0.38643 #QU 0.712 #SUP  1.00
    748    2.951   25.460    1.457 3 U   5.195000E+07  0.000000E+00 e 0 QE.81     CG.81     HG2.81 #QU 0.716 #SUP  0.72
    749    3.420   32.053    2.070 3 U   3.210000E+07  0.000000E+00 e 0 HD2.104   CB.104    HB2.104 #QU 0.994 #SUP  0.99
    750    1.395   20.439    0.617 3 U   1.096000E+08  0.000000E+00 e 0 HB2.126   CG1.67    QG1.67 #QU 0.899 #SUP  0.90
    751    8.967   47.040    3.822 3 U   2.861000E+07  0.000000E+00 e 0 H.50      CA.50     HA2.50 #QU 0.999 #SUP  1.00
    752    0.591   39.115    2.158 3 U   6.194000E+07  0.000000E+00 e 0 QD1.42    CB.42     HB3.42 #VC 0.50024 #QU 0.992 #SUP  1.00
    752    0.591   39.115    2.158 3 U   6.194000E+07  0.000000E+00 e 0 QD2.42    CB.42     HB3.42 #VC 0.49976 #QU 0.991 #SUP  1.00
    753    4.766   41.940    2.773 3 U   8.103000E+07  0.000000E+00 e 0 HA.91     CB.91     HB2.91 #QU 0.968 #SUP  0.97
    754    3.181   54.653    4.380 3 U   5.653000E+07  0.000000E+00 e 0 QD.63     CA.63     HA.63 #QU 0.976 #SUP  0.98
    755    4.183   24.990    1.450 3 U   4.277000E+07  0.000000E+00 e 0 HA.82     CG.82     HG2.82 #QU 0.445 #SUP  0.45
    756    1.238   41.940    2.774 3 U   2.897000E+07  0.000000E+00 e 0 QB.88     CB.91     HB2.91 #VC 0.50943 #QU 0.980 #SUP  1.00
    756    1.238   41.940    2.774 3 U   2.897000E+07  0.000000E+00 e 0 QG2.92    CB.91     HB2.91 #VC 0.49057 #QU 0.944 #SUP  1.00
    757    3.281   25.932    0.917 3 U   3.372000E+07  0.000000E+00 e 0 QB.129    CD2.8     QD2.8 #QU 0.847 #SUP  0.85
    758    2.866   25.455    1.417 4 U   4.235000E+07  0.000000E+00 e 0 -         -         -
    759    2.999   25.452    1.482 3 U   4.619000E+07  0.000000E+00 e 0 QE.82     CG.82     HG2.82 #QU 0.654 #SUP  0.65
    760    2.203   18.869    0.862 3 U   2.511000E+08  0.000000E+00 e 0 HG3.60    CG1.62    QG1.62 #VC 0.46178 #QU 0.589 #SUP  1.00
    760    2.203   18.869    0.862 3 U   2.511000E+08  0.000000E+00 e 0 HB.62     CG1.62    QG1.62 #VC 0.53822 #QU 0.996 #SUP  1.00
    761    7.791   41.629    3.228 3 U   1.248000E+07  0.000000E+00 e 0 H.10      CE.13     HE3.13 #VC 0.54088 #QU 0.996 #SUP  1.00
    761    7.791   41.629    3.228 3 U   1.248000E+07  0.000000E+00 e 0 H.13      CE.13     HE3.13 #VC 0.45912 #QU 0.843 #SUP  1.00
    762    3.952   29.541    2.106 3 U   6.897000E+07  0.000000E+00 e 0 HA.46     CB.46     HB3.46 #VC 0.38988 #QU 0.456 #SUP  0.84
    762    3.952   29.541    2.106 3 U   6.897000E+07  0.000000E+00 e 0 HA.124    CB.124    HB3.124 #VC 0.61012 #QU 0.714 #SUP  0.84
    763    4.221   25.303    1.589 3 U   4.393000E+07  0.000000E+00 e 0 HA.82     CG.82     HG3.82 #QU 0.996 #SUP  1.00
    764    7.332   23.420    0.258 3 U   1.737000E+07  0.000000E+00 e 0 H.90      CG.90     HG2.90 #VC 0.51628 #QU 0.543 #SUP  0.74
    764    7.332   23.420    0.258 3 U   1.737000E+07  0.000000E+00 e 0 H.91      CG.90     HG2.90 #VC 0.48372 #QU 0.437 #SUP  0.74
    765    0.307   14.475   -0.159 3 U   9.677000E+07  0.000000E+00 e 0 QD1.64    CD1.61    QD1.61 #QU 0.985 #SUP  0.98
    766    3.937   41.626    3.227 3 U   2.959000E+07  0.000000E+00 e 0 HB2.10    CE.13     HE3.13 #QU 0.998 #SUP  1.00
    767    7.911  133.282    7.574 3 U   1.455000E+07  0.000000E+00 e 0 H.103     CD1.103   QD.103 #QU 0.997 #SUP  1.00
    768    0.463   16.512    1.107 3 U   9.190000E+07  0.000000E+00 e 0 HB.61     CE.126    QE.126 #VC 0.50949 #QU 0.816 #SUP  0.99
    768    0.463   16.512    1.107 3 U   9.190000E+07  0.000000E+00 e 0 QG2.64    CE.126    QE.126 #VC 0.49051 #QU 0.952 #SUP  0.99
    769    2.805   40.842    2.955 3 U   1.846000E+08  0.000000E+00 e 0 HB2.43    CB.43     HB3.43 #VC 0.49979 #QU 0.999 #SUP  1.00
    769    2.805   40.842    2.955 3 U   1.846000E+08  0.000000E+00 e 0 HB2.51    CB.51     HB3.51 #VC 0.50021 #QU 1.000 #SUP  1.00
    770    4.780   32.994    2.868 4 U   2.964000E+07  0.000000E+00 e 0 -         -         -
    771    8.818   29.228    1.548 3 U   1.634000E+07  0.000000E+00 e 0 H.59      CB.58     HB2.58 #QU 0.968 #SUP  0.97
    772    4.684   39.114    3.382 3 U   4.567000E+07  0.000000E+00 e 0 HA.100    CB.100    HB3.100 #QU 0.986 #SUP  0.99
    773    4.763   39.112    3.384 4 U   4.525000E+07  0.000000E+00 e 0 -         -         -
    774    3.925   30.326    1.625 3 U   2.973000E+07  0.000000E+00 e 0 HA.17     CB.17     HB2.17 #QU 0.665 #SUP  0.67
    775    3.807   39.587    1.073 3 U   1.156000E+07  0.000000E+00 e 0 HA.77     CB.71     HB2.71 #QU 0.999 #SUP  1.00
    776    1.046  129.044    7.041 4 U   1.707000E+07  0.000000E+00 e 0 -         -         -
    777    7.541   58.891    3.889 3 U   1.677000E+07  0.000000E+00 e 0 H.17      CA.17     HA.17 #QU 0.942 #SUP  0.94
    778    4.556   26.243    0.868 3 U   1.829000E+07  0.000000E+00 e 0 HA.88     CG.71     HG.71 #QU 0.996 #SUP  1.00
    779    7.690   46.028    4.184 3 U   9.557000E+06  0.000000E+00 e 0 H.6       CA.4      HA3.4 #QU 0.922 #SUP  0.92
    780    0.777   34.249    1.951 3 U   3.139000E+07  0.000000E+00 e 0 HG2.31    CB.32     HB3.32 #QU 0.911 #SUP  0.91
    781    1.538   31.583    2.201 3 U   2.558000E+07  0.000000E+00 e 0 HB2.42    CB.5      HB.5 #QU 0.979 #SUP  0.98
    782    8.432   43.511    3.102 3 U   1.578000E+07  0.000000E+00 e 0 H.65      CD.65     QD.65 #QU 0.983 #SUP  0.98
    783    8.594   58.261    5.179 3 U   1.558000E+07  0.000000E+00 e 0 H.112     CA.24     HA.24 #QU 0.998 #SUP  1.00
    784    7.858   21.073    0.827 3 U   1.589000E+07  0.000000E+00 e 0 H.83      CG1.87    QG1.87 #QU 0.964 #SUP  0.96
    785    0.598   24.353    1.344 4 U   2.235000E+07  0.000000E+00 e 0 -         -         -
    786    7.247   57.163    5.172 3 U   1.885000E+07  0.000000E+00 e 0 QD.96     CA.96     HA.96 #QU 0.989 #SUP  0.99
    787    1.911   62.499    3.973 3 U   3.505000E+07  0.000000E+00 e 0 HB.87     CA.87     HA.87 #QU 0.980 #SUP  0.98
    788    1.939   62.500    3.993 3 U   3.247000E+07  0.000000E+00 e 0 HB.87     CA.87     HA.87 #QU 0.738 #SUP  0.74
    789    2.154   27.031    1.390 3 U   2.844000E+07  0.000000E+00 e 0 HB3.42    CG.42     HG.42 #QU 0.870 #SUP  0.87
    790    3.332   24.205    0.600 4 U   3.418000E+07  0.000000E+00 e 0 -         -         -
    791    0.292   21.535    1.229 3 U   3.053000E+07  0.000000E+00 e 0 HG2.90    CB.88     QB.88 #QU 0.919 #SUP  0.92
    792    3.727   25.932    1.054 3 U   2.875000E+07  0.000000E+00 e 0 HD2.27    CG.26     HG.26 #VC 0.26533 #QU 0.636 #SUP  1.00
    792    3.727   25.932    1.054 3 U   2.875000E+07  0.000000E+00 e 0 HD2.27    CD2.26    QD2.26 #VC 0.41513 #QU 0.994 #SUP  1.00
    792    3.727   25.932    1.054 3 U   2.875000E+07  0.000000E+00 e 0 HA.76     CD2.76    QD2.76 #VC 0.31953 #QU 0.766 #SUP  1.00
    793    6.578   34.565    2.360 3 U   1.384000E+07  0.000000E+00 e 0 HE21.128  CG.128    HG2.128 #QU 0.982 #SUP  0.98
    794    4.758   40.214    3.103 3 U   2.402000E+07  0.000000E+00 e 0 HA.57     CB.57     HB3.57 #QU 0.904 #SUP  0.90
    795    3.369   24.210    0.608 3 U   3.007000E+07  0.000000E+00 e 0 HA2.70    CD1.71    QD1.71 #QU 0.751 #SUP  0.75
    796    3.200   21.852    0.900 3 U   5.886000E+07  0.000000E+00 e 0 HA.107    CG2.107   QG2.107 #QU 0.994 #SUP  0.99
    797    3.081   21.850    0.906 3 U   3.205000E+07  0.000000E+00 e 0 HB2.100   CG2.107   QG2.107 #VC 0.35575 #QU 0.539 #SUP  1.00
    797    3.081   21.850    0.906 3 U   3.205000E+07  0.000000E+00 e 0 HA2.106   CG2.107   QG2.107 #VC 0.64425 #QU 0.991 #SUP  1.00
    798    3.201   21.849    0.930 3 U   4.424000E+07  0.000000E+00 e 0 HA.107    CG2.107   QG2.107 #QU 0.703 #SUP  0.70
    799    3.783   28.600    1.447 3 U   2.259000E+07  0.000000E+00 e 0 HA.64     CG1.64    HG13.64 #QU 0.993 #SUP  0.99
    800    8.842   25.775    1.066 3 U   2.237000E+07  0.000000E+00 e 0 H.93      CD2.76    QD2.76 #QU 0.977 #SUP  0.98
    801    2.127   16.672    1.586 3 U   1.028000E+08  0.000000E+00 e 0 HG3.93    CE.93     QE.93 #QU 0.715 #SUP  0.72
    802    3.994   58.733    4.348 3 U   2.895000E+07  0.000000E+00 e 0 QB.39     CA.39     HA.39 #QU 0.950 #SUP  0.95
    803    7.335   60.145    3.802 3 U   1.313000E+07  0.000000E+00 e 0 H.79      CA.77     HA.77 #QU 0.969 #SUP  0.97
    804    3.508   30.955    2.372 3 U   2.277000E+07  0.000000E+00 e 0 QD.98     CB.98     HB3.98 #QU 0.995 #SUP  1.00
    805    1.608   33.779    2.966 4 U   2.343000E+07  0.000000E+00 e 0 -         -         -
    806    0.620   50.100    4.552 3 U   2.371000E+07  0.000000E+00 e 0 QD1.71    CA.88     HA.88 #VC 0.50319 #QU 0.889 #SUP  0.98
    806    0.620   50.100    4.552 3 U   2.371000E+07  0.000000E+00 e 0 QD2.71    CA.88     HA.88 #VC 0.49681 #QU 0.847 #SUP  0.98
    807    7.739   21.851    0.908 3 U   6.768000E+07  0.000000E+00 e 0 H.107     CG2.107   QG2.107 #QU 0.981 #SUP  0.98
    808    4.758  133.439    7.123 4 U   1.498000E+07  0.000000E+00 e 0 -         -         -
    809    7.939   55.907    4.581 3 U   2.021000E+07  0.000000E+00 e 0 H.106     CA.105    HA.105 #QU 0.997 #SUP  1.00
    810    3.125   31.268    1.600 3 U   3.183000E+07  0.000000E+00 e 0 QD.65     CB.65     HB2.65 #QU 0.819 #SUP  0.82
    811    4.763   44.137    4.184 4 U   4.354000E+07  0.000000E+00 e 0 -         -         -
    812    4.773   18.398    1.450 4 U   2.391000E+08  0.000000E+00 e 0 -         -         -
    813    2.079   29.071    2.237 3 U   2.279000E+08  0.000000E+00 e 0 HB2.128   CB.128    HB3.128 #QU 0.995 #SUP  0.99
    814    3.631    5.528    0.480 4 U   2.804000E+07  0.000000E+00 e 0 -         -         -
    815    9.267   63.755    3.986 3 U   1.478000E+07  0.000000E+00 e 0 H.39      CB.39     QB.39 #QU 0.985 #SUP  0.98
    816    1.919   32.367    1.627 3 U   6.141000E+07  0.000000E+00 e 0 HB3.13    CB.13     HB2.13 #QU 0.980 #SUP  0.98
    817    4.762   43.195    2.883 3 U   9.049000E+07  0.000000E+00 e 0 HA.58     CD.58     HD2.58 #QU 0.992 #SUP  0.99
    818    2.977   25.147    1.457 3 U   1.001000E+08  0.000000E+00 e 0 QE.18     CG.18     HG3.18 #VC 0.12775 #QU 0.293 #SUP  0.99
    818    2.977   25.147    1.457 3 U   1.001000E+08  0.000000E+00 e 0 QE.81     CG.81     HG2.81 #VC 0.37365 #QU 0.863 #SUP  0.99
    818    2.977   25.147    1.457 3 U   1.001000E+08  0.000000E+00 e 0 QE.82     CG.82     HG2.82 #VC 0.19907 #QU 0.480 #SUP  0.99
    818    2.977   25.147    1.457 3 U   1.001000E+08  0.000000E+00 e 0 QE.114    CD.114    QD.114 #VC 0.29953 #QU 0.753 #SUP  0.99
    819    7.096   33.935    1.902 3 U   6.002000E+07  0.000000E+00 e 0 H.82      CB.82     HB2.82 #QU 0.994 #SUP  0.99
    820    1.617   26.085    0.440 3 U   2.529000E+07  0.000000E+00 e 0 HB2.110   CG.110    HG2.110 #QU 0.967 #SUP  0.97
    821    1.515   26.086    0.440 3 U   2.242000E+07  0.000000E+00 e 0 QB.75     CG.110    HG2.110 #QU 0.923 #SUP  0.92
    822    4.592   30.481    2.523 3 U   1.071000E+07  0.000000E+00 e 0 HA.110    CB.94     HB3.94 #QU 0.973 #SUP  0.97
    823    2.105   20.440    0.781 4 U   5.135000E+07  0.000000E+00 e 0 -         -         -
    824    4.293   22.479    0.671 3 U   2.293000E+07  0.000000E+00 e 0 HB.92     CG2.87    QG2.87 #QU 0.999 #SUP  1.00
    825    2.870   31.268    1.597 3 U   1.568000E+07  0.000000E+00 e 0 HB2.96    CB.65     HB2.65 #QU 0.973 #SUP  0.97
    826    3.459   19.183    0.586 3 U   2.376000E+07  0.000000E+00 e 0 HA.130    CG2.61    QG2.61 #VC 0.77005 #QU 0.997 #SUP  1.00
    826    3.459   19.183    0.586 3 U   2.376000E+07  0.000000E+00 e 0 HA.130    CG2.62    QG2.62 #VC 0.22995 #QU 0.231 #SUP  1.00
    827    4.760   63.756    3.987 4 U   4.641000E+07  0.000000E+00 e 0 -         -         -
    828    2.903   26.245    1.348 3 U   4.223000E+07  0.000000E+00 e 0 QE.77     CG.77     HG3.77 #QU 0.982 #SUP  0.98
    829    1.734   51.671    4.020 3 U   3.098000E+07  0.000000E+00 e 0 HG3.63    CD.60     HD3.60 #QU 0.995 #SUP  0.99
    830    4.242   18.083    1.413 3 U   1.289000E+08  0.000000E+00 e 0 HA.75     CB.78     QB.78 #QU 0.623 #SUP  0.62
    831    7.845   50.258    3.652 3 U   2.106000E+07  0.000000E+00 e 0 H.83      CD.84     HD3.84 #QU 0.984 #SUP  0.98
    832    4.765   18.554    0.766 4 U   7.570000E+07  0.000000E+00 e 0 -         -         -
    833    2.101   35.662    2.700 4 U   1.617000E+07  0.000000E+00 e 0 -         -         -
    834    6.308   50.100    4.552 3 U   3.146000E+07  0.000000E+00 e 0 H.88      CA.88     HA.88 #QU 0.998 #SUP  1.00
    835    2.421   55.907    4.368 3 U   2.778000E+07  0.000000E+00 e 0 HG3.30    CA.30     HA.30 #QU 1.000 #SUP  1.00
    836    7.326   54.652    4.376 3 U   2.150000E+07  0.000000E+00 e 0 H.64      CA.63     HA.63 #QU 0.999 #SUP  1.00
    837    2.863   14.489   -0.163 3 U   1.281000E+07  0.000000E+00 e 0 HB2.45    CD1.61    QD1.61 #QU 0.961 #SUP  0.96
    838    0.886   21.537    1.137 4 U   1.343000E+08  0.000000E+00 e 0 -         -         -
    839    2.325   55.908    4.367 3 U   4.434000E+07  0.000000E+00 e 0 HG2.30    CA.30     HA.30 #QU 1.000 #SUP  1.00
    840    7.095   54.339    4.116 3 U   2.387000E+07  0.000000E+00 e 0 H.81      CA.80     HA.80 #QU 0.994 #SUP  0.99
    841    9.215   60.616    5.476 3 U   2.068000E+07  0.000000E+00 e 0 H.113     CA.92     HA.92 #QU 0.998 #SUP  1.00
    842    4.306   18.555    0.756 3 U   9.065000E+07  0.000000E+00 e 0 HA.72     CG1.72    QG1.72 #QU 0.984 #SUP  0.98
    843    0.776   58.576    5.251 3 U   4.123000E+07  0.000000E+00 e 0 QG2.34    CA.34     HA.34 #QU 0.978 #SUP  0.98
    844   -0.845   27.343    1.855 4 U   2.493000E+07  0.000000E+00 e 0 -         -         -
    845    5.421   35.192    2.087 3 U   1.984000E+07  0.000000E+00 e 0 HA.93     CB.93     HB3.93 #QU 0.970 #SUP  0.97
    846    3.733   28.930    2.610 3 U   8.433000E+06  0.000000E+00 e 0 HA.119    CB.119    HB3.119 #VC 0.49974 #QU 0.995 #SUP  1.00
    846    3.733   28.930    2.610 3 U   8.433000E+06  0.000000E+00 e 0 HA.119    CG.119    HG3.119 #VC 0.50026 #QU 0.996 #SUP  1.00
    847    2.665   54.339    5.261 3 U   2.105000E+07  0.000000E+00 e 0 QB.49     CA.49     HA.49 #QU 0.999 #SUP  1.00
    848    1.034   59.518    3.956 3 U   4.632000E+07  0.000000E+00 e 0 QG2.123   CA.124    HA.124 #QU 0.560 #SUP  0.56
    849    1.049   51.199    3.641 3 U   2.175000E+07  0.000000E+00 e 0 HG.26     CD.110    HD3.110 #VC 0.28930 #QU 0.540 #SUP  1.00
    849    1.049   51.199    3.641 3 U   2.175000E+07  0.000000E+00 e 0 QD1.26    CD.110    HD3.110 #VC 0.52635 #QU 0.988 #SUP  1.00
    849    1.049   51.199    3.641 3 U   2.175000E+07  0.000000E+00 e 0 QD2.26    CD.110    HD3.110 #VC 0.18435 #QU 0.345 #SUP  1.00
    850    1.452   62.657    3.792 3 U   2.604000E+07  0.000000E+00 e 0 HG13.64   CA.64     HA.64 #QU 0.995 #SUP  0.99
    851    5.421   57.164    4.294 3 U   3.223000E+07  0.000000E+00 e 0 HA.93     CA.69     HA.69 #QU 0.992 #SUP  0.99
    852    2.854   27.508    1.072 3 U   1.136000E+07  0.000000E+00 e 0 HE2.69    CG.69     QG.69 #QU 0.985 #SUP  0.99
    853    1.993   60.617    3.738 3 U   3.058000E+07  0.000000E+00 e 0 HG2.119   CA.119    HA.119 #QU 0.879 #SUP  0.88
    854    2.711   21.543    1.228 3 U   3.009000E+07  0.000000E+00 e 0 HE2.90    CB.88     QB.88 #QU 0.971 #SUP  0.97
    855    2.777   21.528    1.232 3 U   2.849000E+07  0.000000E+00 e 0 HB2.91    CB.88     QB.88 #QU 0.963 #SUP  0.96
    856    1.230   50.101    4.555 3 U   1.493000E+08  0.000000E+00 e 0 QB.88     CA.88     HA.88 #QU 0.998 #SUP  1.00
    857    7.733   63.127    4.667 3 U   2.046000E+07  0.000000E+00 e 0 H.107     CA.99     HA.99 #QU 0.995 #SUP  1.00
    858    7.085   53.082    4.225 3 U   1.216000E+07  0.000000E+00 e 0 H.73      CA.71     HA.71 #QU 0.997 #SUP  1.00
    859    2.116   33.465    2.431 3 U   1.483000E+08  0.000000E+00 e 0 HB2.40    CG.40     QG.40 #VC 0.53513 #QU 0.987 #SUP  1.00
    859    2.116   33.465    2.431 3 U   1.483000E+08  0.000000E+00 e 0 HB3.40    CG.40     QG.40 #VC 0.46487 #QU 0.858 #SUP  1.00
    860    8.079   23.577    0.950 3 U   2.211000E+07  0.000000E+00 e 0 H.132     CD1.8     QD1.8 #QU 0.908 #SUP  0.91
    861    3.804   18.554    0.772 3 U   5.484000E+07  0.000000E+00 e 0 HA.5      CG1.5     QG1.5 #QU 0.985 #SUP  0.98
    862    2.102   67.051    3.488 3 U   4.422000E+07  0.000000E+00 e 0 HB.127    CA.127    HA.127 #QU 0.905 #SUP  0.91
    863    0.603   39.585    1.828 3 U   2.712000E+07  0.000000E+00 e 0 QD1.71    CB.71     HB3.71 #VC 0.50030 #QU 0.989 #SUP  1.00
    863    0.603   39.585    1.828 3 U   2.712000E+07  0.000000E+00 e 0 QD2.71    CB.71     HB3.71 #VC 0.49970 #QU 0.987 #SUP  1.00
    864    0.872   39.586    1.075 3 U   4.905000E+07  0.000000E+00 e 0 HG.71     CB.71     HB2.71 #QU 0.998 #SUP  1.00
    865    3.316   32.210    1.936 3 U   2.848000E+07  0.000000E+00 e 0 HD2.84    CB.84     HB2.84 #QU 0.965 #SUP  0.96
    866    3.222   32.210    1.917 3 U   1.901000E+07  0.000000E+00 e 0 HE3.13    CB.13     HB3.13 #VC 0.68525 #QU 0.910 #SUP  0.95
    866    3.222   32.210    1.917 3 U   1.901000E+07  0.000000E+00 e 0 HD3.35    CB.35     HB3.35 #VC 0.31475 #QU 0.418 #SUP  0.95
    867    3.739   20.749    1.617 4 U   1.285000E+08  0.000000E+00 e 0 -         -         -
    868    1.586   24.362    0.843 3 U   4.178000E+08  0.000000E+00 e 0 QD1.22    CG.22     HG.22 #QU 0.895 #SUP  0.89
    869    7.479   26.245    1.348 3 U   4.128000E+07  0.000000E+00 e 0 H.77      CG.77     HG3.77 #QU 0.967 #SUP  0.97
    870    3.828   33.465    2.426 3 U   3.795000E+07  0.000000E+00 e 0 HA.40     CG.40     QG.40 #QU 0.991 #SUP  0.99
    871    8.127   21.377    1.140 3 U   1.400000E+07  0.000000E+00 e 0 H.133     CG2.134   QG2.134 #QU 0.977 #SUP  0.98
    872    0.921   22.009    1.245 3 U   8.505000E+07  0.000000E+00 e 0 QD2.8     CG2.5     QG2.5 #QU 0.998 #SUP  1.00
    873    0.795   25.461    1.288 3 U   1.633000E+07  0.000000E+00 e 0 HD2.86    CG.86     HG2.86 #QU 0.624 #SUP  0.62
    874    2.907   26.715    0.593 3 U   1.991000E+07  0.000000E+00 e 0 HE2.13    CD1.42    QD1.42 #VC 0.50135 #QU 0.989 #SUP  1.00
    874    2.907   26.715    0.593 3 U   1.991000E+07  0.000000E+00 e 0 QE.77     CD2.71    QD2.71 #VC 0.49865 #QU 0.985 #SUP  1.00
    875    0.876   32.524    1.745 3 U   3.980000E+07  0.000000E+00 e 0 QG1.62    CB.60     HB2.60 #VC 0.33443 #QU 0.985 #SUP  1.00
    875    0.876   32.524    1.745 3 U   3.980000E+07  0.000000E+00 e 0 HG2.77    CB.77     HB2.77 #VC 0.33192 #QU 0.980 #SUP  1.00
    875    0.876   32.524    1.745 3 U   3.980000E+07  0.000000E+00 e 0 HD2.77    CB.77     HB2.77 #VC 0.33365 #QU 0.947 #SUP  1.00
    876    1.366   53.083    4.230 3 U   4.361000E+07  0.000000E+00 e 0 HB2.76    CA.71     HA.71 #QU 0.956 #SUP  0.96
    877    5.765   16.539    1.104 3 U   2.262000E+07  0.000000E+00 e 0 HH2.129   CE.126    QE.126 #QU 0.974 #SUP  0.97
    878    5.798   16.506    1.118 3 U   2.180000E+07  0.000000E+00 e 0 HH2.129   CE.126    QE.126 #QU 0.716 #SUP  0.72
    879    3.051   29.228    1.300 4 U   2.248000E+07  0.000000E+00 e 0 -         -         -
    880    7.538   36.290    2.237 3 U   1.574000E+07  0.000000E+00 e 0 H.15      CG.14     HG2.14 #QU 0.980 #SUP  0.98
    881    0.271   14.318    0.851 4 U   9.926000E+07  0.000000E+00 e 0 -         -         -
    882    2.964   54.024    5.294 3 U   3.896000E+07  0.000000E+00 e 0 HB3.43    CA.43     HA.43 #VC 0.52650 #QU 0.986 #SUP  1.00
    882    2.964   54.024    5.294 3 U   3.896000E+07  0.000000E+00 e 0 HB3.51    CA.51     HA.51 #VC 0.47350 #QU 0.887 #SUP  1.00
    883    1.747   43.667    3.186 4 U   6.831000E+07  0.000000E+00 e 0 -         -         -
    884    1.071  131.556    6.857 3 U   1.514000E+07  0.000000E+00 e 0 QE.126    CE1.122   QE.122 #QU 0.677 #SUP  0.68
    885    1.978   60.931    4.588 3 U   2.435000E+07  0.000000E+00 e 0 HB3.110   CA.110    HA.110 #QU 0.804 #SUP  0.80
    886    1.573   26.716    0.595 3 U   8.215000E+07  0.000000E+00 e 0 HB2.42    CD1.42    QD1.42 #VC 0.61156 #QU 0.595 #SUP  0.75
    886    1.573   26.716    0.595 3 U   8.215000E+07  0.000000E+00 e 0 HB2.42    CD2.42    QD2.42 #VC 0.38844 #QU 0.380 #SUP  0.75
    887    4.043   39.114    2.154 3 U   1.765000E+07  0.000000E+00 e 0 HA.42     CB.42     HB3.42 #QU 0.997 #SUP  1.00
    888    3.204   20.124    0.388 3 U   1.765000E+07  0.000000E+00 e 0 HA.107    CG1.107   QG1.107 #QU 0.999 #SUP  1.00
    889    1.728   26.716    0.593 3 U   5.129000E+07  0.000000E+00 e 0 HD3.13    CD1.42    QD1.42 #VC 0.47490 #QU 0.986 #SUP  1.00
    889    1.728   26.716    0.593 3 U   5.129000E+07  0.000000E+00 e 0 HB3.17    CD1.42    QD1.42 #VC 0.36637 #QU 0.575 #SUP  1.00
    889    1.728   26.716    0.593 3 U   5.129000E+07  0.000000E+00 e 0 HB3.17    CD2.42    QD2.42 #VC 0.15873 #QU 0.245 #SUP  1.00
    890    1.747   28.286    2.063 3 U   4.608000E+07  0.000000E+00 e 0 HB2.60    CG.60     HG2.60 #QU 0.968 #SUP  0.97
    891    1.045   31.896    1.220 3 U   6.832000E+07  0.000000E+00 e 0 HG3.31    CB.31     HB2.31 #QU 0.994 #SUP  0.99
    892    4.384   40.213    3.117 3 U   9.633000E+07  0.000000E+00 e 0 HA.137    CB.137    QB.137 #QU 0.983 #SUP  0.98
    893    4.456   40.213    3.097 3 U   6.115000E+07  0.000000E+00 e 0 HA.41     CB.41     HB3.41 #QU 0.986 #SUP  0.99
    894   -0.134   25.618    0.807 3 U   3.234000E+07  0.000000E+00 e 0 QD2.109   CG.109    HG.109 #QU 0.986 #SUP  0.99
    895    3.747   25.774    1.072 3 U   2.530000E+07  0.000000E+00 e 0 HD2.27    CG.26     HG.26 #VC 0.20465 #QU 0.373 #SUP  0.96
    895    3.747   25.774    1.072 3 U   2.530000E+07  0.000000E+00 e 0 HD2.27    CD2.26    QD2.26 #VC 0.34324 #QU 0.626 #SUP  0.96
    895    3.747   25.774    1.072 3 U   2.530000E+07  0.000000E+00 e 0 HA.76     CD2.76    QD2.76 #VC 0.45211 #QU 0.826 #SUP  0.96
    896    3.726   25.772    1.043 3 U   2.154000E+07  0.000000E+00 e 0 HD2.27    CG.26     HG.26 #VC 0.29929 #QU 0.679 #SUP  0.99
    896    3.726   25.772    1.043 3 U   2.154000E+07  0.000000E+00 e 0 HD2.27    CD2.26    QD2.26 #VC 0.42183 #QU 0.957 #SUP  0.99
    896    3.726   25.772    1.043 3 U   2.154000E+07  0.000000E+00 e 0 HA.76     CD2.76    QD2.76 #VC 0.27888 #QU 0.633 #SUP  0.99
    897    7.098   21.850    1.031 3 U   6.808000E+07  0.000000E+00 e 0 QD.25     CG1.112   QG1.112 #VC 0.33333 #QU 0.315 #SUP  0.71
    897    7.098   21.850    1.031 3 U   6.808000E+07  0.000000E+00 e 0 QE.25     CG1.112   QG1.112 #VC 0.66667 #QU 0.581 #SUP  0.71
    898    7.843   31.427    2.066 3 U   2.063000E+07  0.000000E+00 e 0 H.83      CB.83     HB3.83 #QU 0.933 #SUP  0.93
    899    8.402   29.542    2.103 3 U   7.589000E+07  0.000000E+00 e 0 H.124     CB.124    HB3.124 #QU 0.794 #SUP  0.79
    900    0.763   31.739    2.308 3 U   4.822000E+07  0.000000E+00 e 0 QG2.24    CG.111    HG3.111 #QU 0.926 #SUP  0.93
    901    7.553   56.850    4.310 3 U   2.015000E+07  0.000000E+00 e 0 H.86      CA.86     HA.86 #QU 0.997 #SUP  1.00
    902    4.502   33.151    2.002 3 U   3.932000E+07  0.000000E+00 e 0 HA.2      CB.2      QB.2 #QU 0.986 #SUP  0.99
    903    3.282   20.750    1.618 4 U   1.053000E+08  0.000000E+00 e 0 -         -         -
    904    1.344   62.186    4.210 3 U   1.310000E+07  0.000000E+00 e 0 QB.133    CA.134    HA.134 #QU 0.975 #SUP  0.97
    905    3.165   31.011    2.379 4 U   7.506000E+06  0.000000E+00 e 0 -         -         -
    906    3.165   30.168    3.012 3 U   1.438000E+08  0.000000E+00 e 0 HB3.6     CB.6      HB2.6 #VC 0.50012 #QU 1.000 #SUP  1.00
    906    3.165   30.168    3.012 3 U   1.438000E+08  0.000000E+00 e 0 HB3.47    CB.47     HB2.47 #VC 0.49988 #QU 0.999 #SUP  1.00
    907    2.101   35.662    2.815 4 U   1.770000E+07  0.000000E+00 e 0 -         -         -
    908    7.301   21.223    0.735 3 U   1.924000E+07  0.000000E+00 e 0 HZ.96     CG2.72    QG2.72 #QU 0.272 #SUP  0.27
    909    3.114   20.753    1.621 4 U   1.081000E+08  0.000000E+00 e 0 -         -         -
    910    5.006   50.650    3.653 3 U   8.730000E+07  0.000000E+00 e 0 HA.98     CD.99     HD2.99 #QU 0.999 #SUP  1.00
    911    3.893   30.955    2.250 4 U   2.752000E+07  0.000000E+00 e 0 -         -         -
    912    4.761  119.157    7.110 4 U   2.278000E+07  0.000000E+00 e 0 -         -         -
    913    7.997   30.483    1.868 3 U   2.654000E+07  0.000000E+00 e 0 H.126     CB.126    HB3.126 #QU 0.906 #SUP  0.91
    914    1.559   43.510    3.105 3 U   2.884000E+08  0.000000E+00 e 0 HB2.65    CD.65     QD.65 #VC 0.43967 #QU 0.544 #SUP  0.95
    914    1.559   43.510    3.105 3 U   2.884000E+08  0.000000E+00 e 0 HG2.65    CD.65     QD.65 #VC 0.56033 #QU 0.888 #SUP  0.95
    915    1.053   32.367    1.625 3 U   2.328000E+07  0.000000E+00 e 0 HG2.13    CB.13     HB2.13 #QU 0.998 #SUP  1.00
    916    3.289   23.576    0.949 3 U   7.564000E+07  0.000000E+00 e 0 QB.129    CD1.8     QD1.8 #QU 0.822 #SUP  0.82
    917    7.100   14.475   -0.165 3 U   1.706000E+07  0.000000E+00 e 0 HZ3.129   CD1.61    QD1.61 #QU 0.962 #SUP  0.96
    918    5.462   20.752    1.627 4 U   2.981000E+07  0.000000E+00 e 0 -         -         -
    919    1.722   25.932    0.919 3 U   2.027000E+08  0.000000E+00 e 0 HG.8      CD2.8     QD2.8 #QU 0.999 #SUP  1.00
    920    4.289   27.499    1.072 3 U   1.120000E+07  0.000000E+00 e 0 HA.69     CG.69     QG.69 #QU 0.983 #SUP  0.98
    921    0.788   31.582    2.206 3 U   8.227000E+07  0.000000E+00 e 0 QG1.5     CB.5      HB.5 #QU 0.817 #SUP  0.82
    922    7.093   18.555    0.763 3 U   7.767000E+07  0.000000E+00 e 0 H.73      CG1.72    QG1.72 #QU 0.956 #SUP  0.96
    923    3.633   28.599    1.447 3 U   1.703000E+07  0.000000E+00 e 0 HA.61     CG1.64    HG13.64 #QU 0.997 #SUP  1.00
    924    3.485   22.950    1.025 4 U   1.547000E+08  0.000000E+00 e 0 -         -         -
    925    1.247   73.643    4.001 4 U   1.712000E+07  0.000000E+00 e 0 -         -         -
    926    2.472   50.257    3.653 3 U   2.456000E+07  0.000000E+00 e 0 HB3.84    CD.84     HD3.84 #QU 0.994 #SUP  0.99
    927    3.936   24.834    1.507 4 U   5.403000E+07  0.000000E+00 e 0 -         -         -
    928    3.919   24.830    1.459 3 U   4.057000E+07  0.000000E+00 e 0 HA.114    CD.114    QD.114 #QU 0.654 #SUP  0.65
    929    1.531   30.639    2.528 3 U   1.779000E+07  0.000000E+00 e 0 QB.68     CB.94     HB3.94 #QU 0.972 #SUP  0.97
    930    8.821   57.477    4.306 3 U   4.406000E+07  0.000000E+00 e 0 H.131     CA.131    HA.131 #QU 0.963 #SUP  0.96
    931   -0.834  138.955    7.814 4 U   1.747000E+07  0.000000E+00 e 0 -         -         -
    932    1.390   24.205    0.603 3 U   3.070000E+08  0.000000E+00 e 0 QB.80     CD1.71    QD1.71 #QU 0.862 #SUP  0.86
    933    1.272   24.203    0.600 3 U   1.798000E+08  0.000000E+00 e 0 QG2.92    CD1.71    QD1.71 #QU 0.831 #SUP  0.83
    934    4.316   27.815    1.644 3 U   6.141000E+07  0.000000E+00 e 0 HA.69     CD.69     QD.69 #QU 0.806 #SUP  0.81
    935    4.538   32.524    1.996 3 U   3.237000E+07  0.000000E+00 e 0 HA.9      CB.9      HB2.9 #QU 0.999 #SUP  1.00
    936    8.099   57.163    5.769 3 U   1.302000E+07  0.000000E+00 e 0 H.38      CA.38     HA.38 #QU 0.999 #SUP  1.00
    937    4.748   32.210    1.934 3 U   1.611000E+08  0.000000E+00 e 0 HA.84     CB.84     HB2.84 #QU 0.985 #SUP  0.98
    938    8.006   25.503   -0.130 3 U   5.418000E+06  0.000000E+00 e 0 H.14      CD2.16    QD2.16 #VC 0.72140 #QU 0.995 #SUP  1.00
    938    8.006   25.503   -0.130 3 U   5.418000E+06  0.000000E+00 e 0 HE.17     CD2.16    QD2.16 #VC 0.27860 #QU 0.353 #SUP  1.00
    939    8.025   25.512   -0.133 3 U   5.712000E+06  0.000000E+00 e 0 H.14      CD2.16    QD2.16 #VC 0.63060 #QU 0.935 #SUP  0.97
    939    8.025   25.512   -0.133 3 U   5.712000E+06  0.000000E+00 e 0 HE.17     CD2.16    QD2.16 #VC 0.36940 #QU 0.519 #SUP  0.97
    940    8.468   14.469   -0.159 3 U   2.023000E+07  0.000000E+00 e 0 H.130     CD1.61    QD1.61 #QU 0.998 #SUP  1.00
    941    2.080   37.705    2.399 3 U   7.840000E+07  0.000000E+00 e 0 HB2.118   CG.118    HG3.118 #QU 0.999 #SUP  1.00
    942    7.860   53.711    4.958 3 U   3.029000E+07  0.000000E+00 e 0 H.83      CA.83     HA.83 #QU 0.996 #SUP  1.00
    943    2.078   34.565    2.605 3 U   4.988000E+07  0.000000E+00 e 0 HB2.128   CG.128    HG3.128 #QU 0.999 #SUP  1.00
    944    2.879   30.326    1.750 3 U   3.460000E+07  0.000000E+00 e 0 HE2.13    CD.13     HD3.13 #QU 0.788 #SUP  0.79
    945    8.329   35.191    1.954 3 U   1.510000E+07  0.000000E+00 e 0 H.30      CB.29     HB3.29 #QU 0.988 #SUP  0.99
    946    1.449   60.931    3.632 3 U   1.917000E+07  0.000000E+00 e 0 HG13.64   CA.61     HA.61 #QU 0.999 #SUP  1.00
    947    2.201   21.851    0.908 4 U   2.627000E+08  0.000000E+00 e 0 -         -         -
    948    4.767   39.113    2.830 4 U   3.520000E+07  0.000000E+00 e 0 -         -         -
    949    7.765   30.325    3.272 3 U   1.563000E+07  0.000000E+00 e 0 HE3.129   CB.129    QB.129 #QU 0.994 #SUP  0.99
    950    3.715   22.793    1.048 4 U   6.900000E+07  0.000000E+00 e 0 -         -         -
    951    1.067   54.339    4.116 3 U   1.834000E+07  0.000000E+00 e 0 QB.79     CA.80     HA.80 #QU 1.000 #SUP  1.00
    952    4.870   39.115    2.828 3 U   5.838000E+07  0.000000E+00 e 0 HA.3      CB.3      HB3.3 #QU 0.994 #SUP  0.99
    953    2.553   58.732    4.612 3 U   2.896000E+07  0.000000E+00 e 0 HG2.116   CA.116    HA.116 #QU 0.854 #SUP  0.85
    954    0.156    5.686    0.473 4 U   1.395000E+07  0.000000E+00 e 0 -         -         -
    955    6.677   14.631    0.571 3 U   1.427000E+07  0.000000E+00 e 0 HD1.36    CD1.34    QD1.34 #QU 0.698 #SUP  0.70
    956    0.703   25.460   -0.126 3 U   4.544000E+07  0.000000E+00 e 0 HB2.16    CD2.16    QD2.16 #QU 0.979 #SUP  0.98
    957    1.403   30.640    1.872 3 U   8.152000E+07  0.000000E+00 e 0 HB2.126   CB.126    HB3.126 #VC 0.49326 #QU 0.956 #SUP  1.00
    957    1.403   30.640    1.872 3 U   8.152000E+07  0.000000E+00 e 0 HG2.126   CB.126    HB3.126 #VC 0.50674 #QU 0.978 #SUP  1.00
    958    2.001   36.603    2.821 3 U   1.779000E+07  0.000000E+00 e 0 HB2.14    CG.14     HG3.14 #VC 0.52368 #QU 0.862 #SUP  0.97
    958    2.001   36.603    2.821 3 U   1.779000E+07  0.000000E+00 e 0 HB3.14    CG.14     HG3.14 #VC 0.47632 #QU 0.784 #SUP  0.97
    959    1.042   49.318    2.115 4 U   2.137000E+08  0.000000E+00 e 0 -         -         -
    960    1.099   30.641    1.376 3 U   1.782000E+07  0.000000E+00 e 0 QE.126    CB.126    HB2.126 #QU 0.925 #SUP  0.92
    961    1.634   25.931    1.042 3 U   3.554000E+08  0.000000E+00 e 0 QB.26     CG.26     HG.26 #VC 0.12495 #QU 0.274 #SUP  0.98
    961    1.634   25.931    1.042 3 U   3.554000E+08  0.000000E+00 e 0 QB.26     CD2.26    QD2.26 #VC 0.34782 #QU 0.812 #SUP  0.98
    961    1.634   25.931    1.042 3 U   3.554000E+08  0.000000E+00 e 0 HG.76     CD2.76    QD2.76 #VC 0.30456 #QU 0.711 #SUP  0.98
    961    1.634   25.931    1.042 3 U   3.554000E+08  0.000000E+00 e 0 HB2.110   CD2.76    QD2.76 #VC 0.22267 #QU 0.471 #SUP  0.98
    962    0.947   18.713    1.494 3 U   2.587000E+08  0.000000E+00 e 0 QD1.8     CB.132    QB.132 #QU 0.984 #SUP  0.98
    963    8.553    9.451    0.698 4 U   1.839000E+07  0.000000E+00 e 0 -         -         -
    964    4.388   40.214    2.977 4 U   6.703000E+07  0.000000E+00 e 0 -         -         -
    965    1.929   50.101    3.313 3 U   9.953000E+07  0.000000E+00 e 0 HG2.84    CD.84     HD2.84 #QU 0.976 #SUP  0.98
    966    4.291   55.123    5.416 3 U   4.430000E+07  0.000000E+00 e 0 HA.69     CA.93     HA.93 #QU 0.989 #SUP  0.99
    967    1.070   19.340    1.399 4 U   6.436000E+07  0.000000E+00 e 0 -         -         -
    968    8.969   54.967    5.631 3 U   1.467000E+07  0.000000E+00 e 0 H.111     CA.111    HA.111 #QU 1.000 #SUP  1.00
    969    3.969   29.542    2.023 3 U   1.320000E+08  0.000000E+00 e 0 HA.14     CB.14     HB3.14 #QU 0.974 #SUP  0.97
    970    4.173   46.020    4.011 3 U   1.813000E+08  0.000000E+00 e 0 HA3.4     CA.4      HA2.4 #QU 0.986 #SUP  0.99
    971    8.005   32.366    1.628 3 U   1.631000E+07  0.000000E+00 e 0 H.14      CB.13     HB2.13 #QU 0.995 #SUP  1.00
    972    7.186  114.606    7.567 3 U   2.322000E+07  0.000000E+00 e 0 HH2.36    CZ2.36    HZ2.36 #QU 0.897 #SUP  0.90
    973    4.748   24.676    1.443 4 U   5.265000E+07  0.000000E+00 e 0 -         -         -
    974    1.905  118.063    6.411 4 U   8.229000E+06  0.000000E+00 e 0 -         -         -
    975    1.930   56.222    3.740 3 U   3.130000E+07  0.000000E+00 e 0 HB3.76    CA.76     HA.76 #QU 0.999 #SUP  1.00
    976    2.526   57.634    5.076 3 U   1.988000E+07  0.000000E+00 e 0 HB3.94    CA.94     HA.94 #QU 0.997 #SUP  1.00
    977    3.651   21.702    0.737 3 U   2.008000E+07  0.000000E+00 e 0 HD3.110   CG2.24    QG2.24 #QU 0.851 #SUP  0.85
    978    8.970   16.672    1.589 3 U   3.884000E+07  0.000000E+00 e 0 H.94      CE.93     QE.93 #QU 0.891 #SUP  0.89
    979    7.663  138.932    7.862 4 U   4.890000E+07  0.000000E+00 e 0 -         -         -
    980    7.538   29.541    2.023 3 U   4.588000E+07  0.000000E+00 e 0 H.15      CB.14     HB3.14 #QU 0.988 #SUP  0.99
    981    7.791   26.715    1.059 3 U   1.423000E+07  0.000000E+00 e 0 H.13      CG.13     HG2.13 #QU 0.980 #SUP  0.98
    982    4.762   55.908    3.859 4 U   5.169000E+07  0.000000E+00 e 0 -         -         -
    983    2.351   27.344    1.855 3 U   1.137000E+08  0.000000E+00 e 0 QB.74     CG.74     QG.74 #QU 0.980 #SUP  0.98
    984    7.323   60.931    3.633 3 U   1.281000E+07  0.000000E+00 e 0 H.64      CA.61     HA.61 #QU 0.993 #SUP  0.99
    985    2.854   39.586    2.635 3 U   1.826000E+08  0.000000E+00 e 0 HB3.131   CB.131    HB2.131 #QU 0.858 #SUP  0.86
    986    7.527   29.543    2.011 3 U   4.812000E+07  0.000000E+00 e 0 H.15      CB.14     HB2.14 #QU 0.645 #SUP  0.64
    987    7.511   29.538    1.977 3 U   4.460000E+07  0.000000E+00 e 0 H.15      CB.14     HB2.14 #QU 0.862 #SUP  0.86
    988    2.054   55.280    4.245 3 U   6.702000E+07  0.000000E+00 e 0 HB2.124   CA.121    HA.121 #QU 0.861 #SUP  0.86
    989    3.978   23.891    1.251 3 U   5.226000E+07  0.000000E+00 e 0 HA.87     CG2.92    QG2.92 #QU 0.999 #SUP  1.00
    990    8.104   57.006    4.106 3 U   2.258000E+07  0.000000E+00 e 0 H.38      CA.37     HA.37 #QU 0.984 #SUP  0.98
    991    4.748   40.685    2.519 3 U   5.413000E+07  0.000000E+00 e 0 HA.66     CB.66     HB2.66 #QU 0.955 #SUP  0.96
    992    3.577   51.671    4.025 3 U   1.156000E+08  0.000000E+00 e 0 HD2.60    CD.60     HD3.60 #QU 0.921 #SUP  0.92
    993    3.186   40.999    2.878 3 U   6.550000E+07  0.000000E+00 e 0 HB3.96    CB.96     HB2.96 #QU 0.925 #SUP  0.92
    994   -0.147   19.183    0.585 3 U   6.578000E+07  0.000000E+00 e 0 QD1.61    CG2.61    QG2.61 #QU 0.987 #SUP  0.99
    995    1.907   54.340    4.122 3 U   1.135000E+08  0.000000E+00 e 0 HB.87     CA.80     HA.80 #QU 0.975 #SUP  0.98
    996    3.887   27.815    1.791 3 U   5.160000E+07  0.000000E+00 e 0 HD3.99    CG.99     HG2.99 #QU 0.996 #SUP  1.00
    997    7.332   54.810    4.031 3 U   5.849000E+07  0.000000E+00 e 0 H.79      CA.79     HA.79 #QU 0.988 #SUP  0.99
    998    1.364   56.222    3.741 3 U   4.632000E+07  0.000000E+00 e 0 HB2.76    CA.76     HA.76 #QU 0.991 #SUP  0.99
    999    7.246   34.564    2.604 3 U   3.342000E+07  0.000000E+00 e 0 HE22.128  CG.128    HG3.128 #QU 0.991 #SUP  0.99
   1000    0.748   28.600    1.453 3 U   1.175000E+08  0.000000E+00 e 0 HG12.64   CG1.64    HG13.64 #QU 0.996 #SUP  1.00
   1001    0.287   29.541    1.448 3 U   6.572000E+07  0.000000E+00 e 0 HG2.90    CD.90     QD.90 #QU 0.999 #SUP  1.00
   1002    2.313   20.439    0.776 3 U   3.569000E+07  0.000000E+00 e 0 HG3.111   CG1.24    QG1.24 #QU 0.979 #SUP  0.98
   1003    3.749   21.694    0.588 3 U   1.639000E+08  0.000000E+00 e 0 HA.76     CD1.76    QD1.76 #QU 0.991 #SUP  0.99
   1004    2.227   31.896    2.746 3 U   8.202000E+07  0.000000E+00 e 0 HB3.125   CG.125    HG3.125 #QU 0.997 #SUP  1.00
   1005    7.095   39.900    2.986 3 U   4.647000E+07  0.000000E+00 e 0 QD.25     CB.25     HB3.25 #QU 0.986 #SUP  0.99
   1006    0.158   59.832    3.462 3 U   3.406000E+07  0.000000E+00 e 0 HG13.61   CA.130    HA.130 #QU 1.000 #SUP  1.00
   1007    1.760   58.576    3.890 3 U   7.422000E+07  0.000000E+00 e 0 HB3.17    CA.17     HA.17 #QU 0.909 #SUP  0.91
   1008    2.078   34.564    2.361 3 U   8.301000E+07  0.000000E+00 e 0 HB2.128   CG.128    HG2.128 #QU 0.982 #SUP  0.98
   1009    3.780   21.224    0.889 3 U   1.380000E+08  0.000000E+00 e 0 HA.12     CG1.12    QG1.12 #QU 0.776 #SUP  0.78
   1010    7.590   55.281    5.001 3 U   3.854000E+07  0.000000E+00 e 0 QD.103    CA.103    HA.103 #QU 0.928 #SUP  0.93
   1011    8.474   29.227    1.554 3 U   2.988000E+07  0.000000E+00 e 0 H.130     CB.130    HB2.130 #QU 0.992 #SUP  0.99
   1012    3.778   18.555    1.590 4 U   1.231000E+08  0.000000E+00 e 0 -         -         -
   1013    0.787   29.542    1.493 3 U   5.087000E+07  0.000000E+00 e 0 HG2.31    CD.31     QD.31 #QU 0.537 #SUP  0.54
   1014    0.754   29.544    1.448 3 U   9.414000E+07  0.000000E+00 e 0 HG2.31    CD.31     QD.31 #VC 0.46299 #QU 0.824 #SUP  0.99
   1014    0.754   29.544    1.448 3 U   9.414000E+07  0.000000E+00 e 0 HG3.90    CD.90     QD.90 #VC 0.53701 #QU 0.956 #SUP  0.99
   1015    1.673   27.501    1.076 3 U   7.008000E+07  0.000000E+00 e 0 QD.69     CG.69     QG.69 #QU 0.889 #SUP  0.89
   1016    7.662   41.626    2.549 3 U   3.500000E+07  0.000000E+00 e 0 H.7       CB.7      HB2.7 #QU 0.837 #SUP  0.84
   1017    0.456   36.290    1.823 3 U   7.053000E+07  0.000000E+00 e 0 QG2.64    CB.64     HB.64 #QU 0.985 #SUP  0.99
   1018    5.301   40.841    2.807 3 U   5.610000E+07  0.000000E+00 e 0 HA.43     CB.43     HB2.43 #VC 0.51625 #QU 0.987 #SUP  1.00
   1018    5.301   40.841    2.807 3 U   5.610000E+07  0.000000E+00 e 0 HA.51     CB.51     HB2.51 #VC 0.48375 #QU 0.925 #SUP  1.00
   1019    4.737   38.017    2.324 3 U   3.942000E+07  0.000000E+00 e 0 HA.33     CG.33     HG3.33 #QU 0.784 #SUP  0.78
   1020    0.750   61.401    4.321 3 U   1.689000E+08  0.000000E+00 e 0 QG2.72    CA.72     HA.72 #QU 0.985 #SUP  0.98
   1021    4.256   21.380    1.137 3 U   2.391000E+08  0.000000E+00 e 0 HB.134    CG2.134   QG2.134 #QU 0.643 #SUP  0.64
   1022    8.871   64.855    4.335 3 U   4.920000E+07  0.000000E+00 e 0 H.28      CA.27     HA.27 #QU 0.937 #SUP  0.94
   1023    4.221   39.586    1.071 3 U   2.273000E+07  0.000000E+00 e 0 HA.71     CB.71     HB2.71 #QU 0.995 #SUP  1.00
   1024    3.652   27.815    1.787 3 U   4.228000E+07  0.000000E+00 e 0 HD2.99    CG.99     HG2.99 #QU 0.999 #SUP  1.00
   1025    5.472   72.544    4.293 3 U   4.559000E+07  0.000000E+00 e 0 HA.92     CB.92     HB.92 #QU 0.999 #SUP  1.00
   1026    1.464   28.599    0.739 3 U   8.210000E+07  0.000000E+00 e 0 HG13.64   CG1.64    HG12.64 #QU 0.970 #SUP  0.97
   1027    7.863   19.340    1.073 3 U   2.252000E+07  0.000000E+00 e 0 H.78      CB.79     QB.79 #VC 0.43828 #QU 0.767 #SUP  1.00
   1027    7.863   19.340    1.073 3 U   2.252000E+07  0.000000E+00 e 0 H.83      CB.79     QB.79 #VC 0.56172 #QU 0.984 #SUP  1.00
   1028    7.977   16.522    1.107 3 U   2.314000E+07  0.000000E+00 e 0 H.126     CE.126    QE.126 #QU 0.977 #SUP  0.98
   1029    7.588   42.097    2.693 3 U   4.443000E+07  0.000000E+00 e 0 H.55      CB.54     HB3.54 #VC 0.22695 #QU 0.223 #SUP  0.98
   1029    7.588   42.097    2.693 3 U   4.443000E+07  0.000000E+00 e 0 QD.103    CB.102    HB3.102 #VC 0.77305 #QU 0.969 #SUP  0.98
   1030    8.185   21.223    0.826 3 U   6.583000E+07  0.000000E+00 e 0 H.87      CG1.87    QG1.87 #QU 0.986 #SUP  0.99
   1031    3.307   50.258    4.015 3 U   1.133000E+08  0.000000E+00 e 0 HD2.9     CD.9      HD3.9 #QU 0.945 #SUP  0.95
   1032    1.349   39.586    1.073 3 U   4.682000E+07  0.000000E+00 e 0 HG3.77    CB.71     HB2.71 #VC 0.52761 #QU 0.995 #SUP  1.00
   1032    1.349   39.586    1.073 3 U   4.682000E+07  0.000000E+00 e 0 HD3.77    CB.71     HB2.71 #VC 0.47239 #QU 0.873 #SUP  1.00
   1033   -0.828   55.280    4.238 4 U   4.446000E+07  0.000000E+00 e 0 -         -         -
   1034   10.674   22.008    1.242 3 U   4.773000E+07  0.000000E+00 e 0 HE1.129   CG2.5     QG2.5 #QU 0.874 #SUP  0.87
   1035   10.692   22.006    1.243 3 U   5.609000E+07  0.000000E+00 e 0 HE1.129   CG2.5     QG2.5 #QU 0.994 #SUP  0.99
   1036   10.733   22.007    1.248 3 U   4.761000E+07  0.000000E+00 e 0 HE1.129   CG2.5     QG2.5 #QU 0.622 #SUP  0.62
   1037    8.031   16.522    1.112 4 U   2.045000E+07  0.000000E+00 e 0 -         -         -
   1038    3.427   50.416    3.748 3 U   3.089000E+08  0.000000E+00 e 0 HD2.104   CD.104    HD3.104 #QU 0.994 #SUP  0.99
   1039    0.675   54.340    4.121 3 U   5.513000E+07  0.000000E+00 e 0 QG2.87    CA.80     HA.80 #QU 0.995 #SUP  1.00
   1040    3.896   30.953    2.379 3 U   2.066000E+07  0.000000E+00 e 0 HD3.99    CB.98     HB3.98 #QU 0.998 #SUP  1.00
   1041    1.046   35.349    1.672 3 U   4.994000E+07  0.000000E+00 e 0 QG1.112   CB.23     HB3.23 #QU 0.996 #SUP  1.00
   1042    7.859   56.692    4.041 3 U   4.997000E+07  0.000000E+00 e 0 H.42      CA.42     HA.42 #QU 0.999 #SUP  1.00
   1043    8.087   14.449   -0.163 3 U   1.853000E+07  0.000000E+00 e 0 H.61      CD1.61    QD1.61 #QU 0.988 #SUP  0.99
   1044    1.047   50.414    3.727 3 U   6.123000E+07  0.000000E+00 e 0 HG.26     CD.27     HD2.27 #VC 0.39394 #QU 0.644 #SUP  1.00
   1044    1.047   50.414    3.727 3 U   6.123000E+07  0.000000E+00 e 0 QD2.26    CD.27     HD2.27 #VC 0.60606 #QU 0.988 #SUP  1.00
   1045    8.399   23.734    1.073 3 U   4.058000E+07  0.000000E+00 e 0 H.124     CG2.123   QG2.123 #QU 0.999 #SUP  1.00
   1046    7.881   18.084    1.412 3 U   2.977000E+08  0.000000E+00 e 0 H.78      CB.78     QB.78 #QU 0.990 #SUP  0.99
   1047    3.338   26.245    0.433 3 U   1.910000E+07  0.000000E+00 e 0 HD2.110   CG.110    HG2.110 #QU 0.998 #SUP  1.00
   1048    3.776   22.323    1.038 3 U   1.663000E+08  0.000000E+00 e 0 HA.12     CG2.12    QG2.12 #QU 0.998 #SUP  1.00
   1049    1.957   35.192    1.679 3 U   1.233000E+08  0.000000E+00 e 0 HB3.29    CB.29     HB2.29 #QU 0.981 #SUP  0.98
   1050    5.240   20.439    0.776 3 U   4.693000E+07  0.000000E+00 e 0 HA.23     CG1.24    QG1.24 #QU 0.739 #SUP  0.74
   1051    4.144   27.345    1.563 3 U   6.356000E+07  0.000000E+00 e 0 HA.65     CG.65     HG2.65 #QU 0.967 #SUP  0.97
   1052    8.129   53.710    4.164 3 U   4.563000E+07  0.000000E+00 e 0 H.133     CA.133    HA.133 #QU 0.991 #SUP  0.99
   1053    0.599   26.245    1.347 3 U   4.118000E+07  0.000000E+00 e 0 QD1.71    CG.77     HG3.77 #VC 0.66663 #QU 0.976 #SUP  0.99
   1053    0.599   26.245    1.347 3 U   4.118000E+07  0.000000E+00 e 0 QD2.71    CG.77     HG3.77 #VC 0.33337 #QU 0.475 #SUP  0.99
   1054    4.632   23.578    0.949 3 U   7.044000E+07  0.000000E+00 e 0 HA.129    CD1.8     QD1.8 #QU 0.925 #SUP  0.93
   1055    2.869   41.000    3.197 3 U   6.524000E+07  0.000000E+00 e 0 HB2.96    CB.96     HB3.96 #QU 0.977 #SUP  0.98
   1056    1.363   42.411    1.929 3 U   5.179000E+07  0.000000E+00 e 0 HB2.76    CB.76     HB3.76 #QU 0.991 #SUP  0.99
   1057    4.170   24.989    1.561 3 U   4.347000E+07  0.000000E+00 e 0 HA.117    CG.117    QG.117 #QU 0.988 #SUP  0.99
   1058    4.221   24.988    1.589 3 U   2.534000E+07  0.000000E+00 e 0 HA.82     CG.82     HG3.82 #QU 0.905 #SUP  0.90
   1059    3.578   25.461   -0.127 3 U   3.731000E+07  0.000000E+00 e 0 HA.13     CD2.16    QD2.16 #QU 0.982 #SUP  0.98
   1060    2.214   22.008    1.246 3 U   1.441000E+08  0.000000E+00 e 0 HB.5      CG2.5     QG2.5 #QU 0.979 #SUP  0.98
   1061    4.549   24.201    0.600 3 U   2.158000E+07  0.000000E+00 e 0 HA.88     CD1.71    QD1.71 #QU 0.953 #SUP  0.95
   1062    1.491   23.577    0.949 3 U   1.843000E+08  0.000000E+00 e 0 QB.132    CD1.8     QD1.8 #QU 0.961 #SUP  0.96
   1063    4.956   50.100    3.312 3 U   9.786000E+07  0.000000E+00 e 0 HA.83     CD.84     HD2.84 #QU 0.991 #SUP  0.99
   1064    0.527   57.949    4.079 3 U   9.270000E+07  0.000000E+00 e 0 QD1.16    CA.16     HA.16 #QU 0.989 #SUP  0.99
   1065    2.645   54.339    4.422 4 U   9.041000E+07  0.000000E+00 e 0 -         -         -
   1066    7.325   63.598    3.746 3 U   1.270000E+07  0.000000E+00 e 0 H.64      CA.62     HA.62 #QU 0.958 #SUP  0.96
   1067    3.425   27.500    2.062 3 U   1.131000E+08  0.000000E+00 e 0 HD2.104   CG.104    QG.104 #QU 0.996 #SUP  1.00
   1068    3.311   27.498    2.086 3 U   4.307000E+07  0.000000E+00 e 0 HD2.84    CG.84     HG3.84 #QU 0.963 #SUP  0.96
   1069    4.736   43.823    3.551 4 U   7.866000E+07  0.000000E+00 e 0 -         -         -
   1070    4.762   46.961    3.932 4 U   6.813000E+07  0.000000E+00 e 0 -         -         -
   1071    1.683   35.191    1.958 3 U   1.585000E+08  0.000000E+00 e 0 HB2.29    CB.29     HB3.29 #QU 0.955 #SUP  0.96
   1072    1.414   54.340    4.114 3 U   1.546000E+08  0.000000E+00 e 0 QB.80     CA.80     HA.80 #QU 0.968 #SUP  0.97
   1073    5.005   50.415    3.749 3 U   1.384000E+08  0.000000E+00 e 0 HA.103    CD.104    HD3.104 #QU 0.986 #SUP  0.99
   1074    4.366   23.578    0.949 3 U   1.385000E+08  0.000000E+00 e 0 HA.8      CD1.8     QD1.8 #QU 0.957 #SUP  0.96
   1075    4.632   22.322    0.731 3 U   1.178000E+08  0.000000E+00 e 0 HA.67     CG2.67    QG2.67 #VC 0.62489 #QU 0.972 #SUP  0.99
   1075    4.632   22.322    0.731 3 U   1.178000E+08  0.000000E+00 e 0 HA.95     CG2.67    QG2.67 #VC 0.37511 #QU 0.586 #SUP  0.99
   1076    0.604   55.908    3.858 3 U   4.429000E+07  0.000000E+00 e 0 QD1.71    CA.89     HA.89 #VC 0.80018 #QU 0.990 #SUP  0.99
   1076    0.604   55.908    3.858 3 U   4.429000E+07  0.000000E+00 e 0 QD2.71    CA.89     HA.89 #VC 0.19982 #QU 0.247 #SUP  0.99
   1077    4.418   38.958    2.638 4 U   9.538000E+07  0.000000E+00 e 0 -         -         -
   1078    4.144   31.268    1.815 3 U   5.642000E+07  0.000000E+00 e 0 HA.65     CB.65     HB3.65 #QU 0.993 #SUP  0.99
   1079    0.604   53.083    4.229 3 U   8.819000E+07  0.000000E+00 e 0 QD1.71    CA.71     HA.71 #QU 0.999 #SUP  1.00
   1080    0.677   62.343    3.974 3 U   6.996000E+07  0.000000E+00 e 0 QG2.87    CA.87     HA.87 #QU 0.992 #SUP  0.99
   1081    7.664   62.186    4.211 3 U   4.850000E+07  0.000000E+00 e 0 H.134     CA.134    HA.134 #QU 0.972 #SUP  0.97
   1082    0.896   62.185    4.212 4 U   3.355000E+07  0.000000E+00 e 0 -         -         -
   1083    8.424   16.200    0.445 3 U   4.381000E+07  0.000000E+00 e 0 H.65      CG2.64    QG2.64 #QU 0.915 #SUP  0.91
   1084    8.472   16.207    0.449 3 U   3.857000E+07  0.000000E+00 e 0 H.65      CG2.64    QG2.64 #QU 0.765 #SUP  0.76
   1085    7.789   18.869    0.860 3 U   5.401000E+07  0.000000E+00 e 0 H.63      CG1.62    QG1.62 #QU 0.989 #SUP  0.99
   1086    2.354   65.952    4.104 3 U   1.031000E+08  0.000000E+00 e 0 QB.74     CA.74     HA.74 #QU 0.995 #SUP  0.99
   1087    3.799   43.353    1.625 4 U   6.402000E+07  0.000000E+00 e 0 -         -         -
   1088    2.889   43.198    3.055 3 U   2.410000E+08  0.000000E+00 e 0 HD2.58    CD.58     HD3.58 #VC 0.51367 #QU 0.989 #SUP  1.00
   1088    2.889   43.198    3.055 3 U   2.410000E+08  0.000000E+00 e 0 HD2.130   CD.130    HD3.130 #VC 0.48633 #QU 0.936 #SUP  1.00
   1089    7.935   38.644    3.278 3 U   3.473000E+07  0.000000E+00 e 0 H.122     CB.122    HB3.122 #QU 0.995 #SUP  1.00
   1090    8.056   40.842    2.958 3 U   3.517000E+07  0.000000E+00 e 0 H.43      CB.43     HB3.43 #QU 0.996 #SUP  1.00
   1091    1.734   29.385    2.278 3 U   1.691000E+08  0.000000E+00 e 0 HB2.53    CB.53     HB3.53 #VC 0.50118 #QU 0.986 #SUP  1.00
   1091    1.734   29.385    2.278 3 U   1.691000E+08  0.000000E+00 e 0 HG2.53    CB.53     HB3.53 #VC 0.49882 #QU 0.786 #SUP  1.00
   1092    7.538   65.796    3.780 3 U   2.546000E+07  0.000000E+00 e 0 HD21.11   CA.12     HA.12 #VC 0.19709 #QU 0.206 #SUP  0.99
   1092    7.538   65.796    3.780 3 U   2.546000E+07  0.000000E+00 e 0 H.15      CA.12     HA.12 #VC 0.80291 #QU 0.988 #SUP  0.99
   1093    4.763   57.792    4.157 4 U   1.094000E+08  0.000000E+00 e 0 -         -         -
   1094    8.671   58.418    4.626 3 U   2.776000E+07  0.000000E+00 e 0 H.1       CA.1      HA.1 #VC 0.50083 #QU 0.999 #SUP  1.00
   1094    8.671   58.418    4.626 3 U   2.776000E+07  0.000000E+00 e 0 H.129     CA.129    HA.129 #VC 0.49917 #QU 0.995 #SUP  1.00
   1095    4.453   40.214    2.676 3 U   5.560000E+07  0.000000E+00 e 0 HA.41     CB.41     HB2.41 #QU 0.956 #SUP  0.96
   1096    1.263   16.200    0.446 3 U   5.435000E+07  0.000000E+00 e 0 HG.95     CG2.64    QG2.64 #QU 0.983 #SUP  0.98
   1097    1.735   64.855    3.808 3 U   4.255000E+07  0.000000E+00 e 0 HG.8      CA.5      HA.5 #QU 0.893 #SUP  0.89
   1098    1.932   42.410    1.351 3 U   4.550000E+07  0.000000E+00 e 0 HB3.76    CB.76     HB2.76 #QU 0.994 #SUP  0.99
   1099    0.773   31.895    1.216 3 U   3.526000E+07  0.000000E+00 e 0 HG2.31    CB.31     HB2.31 #QU 0.982 #SUP  0.98
   1100    8.045   22.322    1.579 3 U   7.691000E+07  0.000000E+00 e 0 H.119     CB.113    QB.113 #QU 0.993 #SUP  0.99
   1101    1.046   60.617    5.478 3 U   4.458000E+07  0.000000E+00 e 0 QG2.112   CA.92     HA.92 #QU 0.998 #SUP  1.00
   1102    2.547   41.470    2.901 3 U   1.884000E+08  0.000000E+00 e 0 HB2.7     CB.7      HB3.7 #QU 0.977 #SUP  0.98
   1103    0.173   19.183    0.585 3 U   7.321000E+07  0.000000E+00 e 0 HG13.61   CG2.61    QG2.61 #QU 0.949 #SUP  0.95
   1104    1.536   39.115    2.156 3 U   7.826000E+07  0.000000E+00 e 0 HB2.42    CB.42     HB3.42 #QU 0.999 #SUP  1.00
   1105    1.046   23.891    1.249 3 U   2.440000E+08  0.000000E+00 e 0 QG2.112   CG2.92    QG2.92 #QU 0.999 #SUP  1.00
   1106    3.112   36.918    2.544 3 U   4.740000E+07  0.000000E+00 e 0 HB3.73    CB.73     HB2.73 #QU 0.994 #SUP  0.99
   1107    6.878   41.783    4.004 3 U   2.039000E+07  0.000000E+00 e 0 HD1.91    CB.91     HB3.91 #QU 0.944 #SUP  0.94
   1108    2.362   34.564    2.601 3 U   2.704000E+08  0.000000E+00 e 0 HG2.128   CG.128    HG3.128 #QU 0.998 #SUP  1.00
   1109    8.670   29.070    2.233 3 U   2.749000E+07  0.000000E+00 e 0 H.129     CB.128    HB3.128 #QU 1.000 #SUP  1.00
   1110    5.257   18.084    0.786 3 U   9.183000E+07  0.000000E+00 e 0 HA.23     CG2.34    QG2.34 #QU 0.944 #SUP  0.94
   1111    0.556   61.401    3.578 3 U   5.161000E+07  0.000000E+00 e 0 HG.16     CA.13     HA.13 #VC 0.54911 #QU 0.849 #SUP  0.95
   1111    0.556   61.401    3.578 3 U   5.161000E+07  0.000000E+00 e 0 QD1.42    CA.13     HA.13 #VC 0.45089 #QU 0.668 #SUP  0.95
   1112    7.095   39.899    2.482 3 U   3.387000E+07  0.000000E+00 e 0 QD.25     CB.25     HB2.25 #QU 0.987 #SUP  0.99
   1113    7.488   30.797    2.085 3 U   2.569000E+07  0.000000E+00 e 0 H.115     CB.118    HB2.118 #QU 0.955 #SUP  0.96
   1114    2.693   55.751    4.464 3 U   6.361000E+07  0.000000E+00 e 0 HB3.102   CA.102    HA.102 #QU 0.998 #SUP  1.00
   1115    2.126   51.200    3.530 3 U   1.956000E+08  0.000000E+00 e 0 HD2.74    CD.74     HD3.74 #QU 0.998 #SUP  1.00
   1116    4.734   50.415    3.939 3 U   8.146000E+07  0.000000E+00 e 0 HA.26     CD.27     HD3.27 #QU 0.984 #SUP  0.98
   1117    3.235   27.814    1.732 3 U   1.202000E+08  0.000000E+00 e 0 HD3.85    CG.85     QG.85 #QU 0.995 #SUP  1.00
   1118    3.801   16.043    0.446 3 U   6.614000E+07  0.000000E+00 e 0 HA.64     CG2.64    QG2.64 #QU 0.969 #SUP  0.97
   1119    6.907  128.574    6.682 3 U   2.353000E+07  0.000000E+00 e 0 HE1.45    CZ.45     HZ.45 #QU 0.960 #SUP  0.96
   1120    3.556   23.892    0.540 3 U   7.281000E+07  0.000000E+00 e 0 QB.38     CG.16     HG.16 #VC 0.51366 #QU 0.665 #SUP  0.87
   1120    3.556   23.892    0.540 3 U   7.281000E+07  0.000000E+00 e 0 QB.38     CD1.16    QD1.16 #VC 0.48634 #QU 0.616 #SUP  0.87
   1121    1.575   55.281    4.242 3 U   2.477000E+08  0.000000E+00 e 0 QB.121    CA.121    HA.121 #QU 0.942 #SUP  0.94
   1122    4.552   21.537    1.232 3 U   2.176000E+08  0.000000E+00 e 0 HA.88     CB.88     QB.88 #QU 0.998 #SUP  1.00
   1123    1.586   55.125    4.111 3 U   2.104000E+08  0.000000E+00 e 0 QB.15     CA.15     HA.15 #QU 0.961 #SUP  0.96
   1124    7.813   57.163    4.293 3 U   5.171000E+07  0.000000E+00 e 0 H.70      CA.69     HA.69 #QU 0.984 #SUP  0.98
   1125    7.244   27.501    1.740 3 U   2.866000E+07  0.000000E+00 e 0 H.8       CG.8      HG.8 #QU 0.825 #SUP  0.82
   1126    0.778   41.313    2.849 3 U   4.627000E+07  0.000000E+00 e 0 HG2.31    CE.31     QE.31 #QU 0.967 #SUP  0.97
   1127    2.988   57.007    4.592 3 U   3.299000E+07  0.000000E+00 e 0 HB3.25    CA.25     HA.25 #QU 0.993 #SUP  0.99
   1128    8.033   29.070    2.081 3 U   5.462000E+07  0.000000E+00 e 0 H.128     CB.128    HB2.128 #QU 0.993 #SUP  0.99
   1129    9.217   20.753    1.623 3 U   4.661000E+07  0.000000E+00 e 0 H.113     CD1.22    QD1.22 #QU 0.731 #SUP  0.73
   1130    0.831   19.340    1.073 3 U   1.307000E+08  0.000000E+00 e 0 QG1.87    CB.79     QB.79 #QU 0.986 #SUP  0.99
   1131    1.980   64.856    4.334 3 U   5.125000E+07  0.000000E+00 e 0 HB2.27    CA.27     HA.27 #QU 0.998 #SUP  1.00
   1132    0.923   64.855    3.810 3 U   6.237000E+07  0.000000E+00 e 0 QD2.8     CA.5      HA.5 #QU 0.996 #SUP  1.00
   1133    4.239   24.205    0.603 3 U   1.298000E+08  0.000000E+00 e 0 HA.71     CD1.71    QD1.71 #QU 0.971 #SUP  0.97
   1134    1.047   51.200    3.340 3 U   2.241000E+07  0.000000E+00 e 0 HG.26     CD.110    HD2.110 #VC 0.29543 #QU 0.634 #SUP  1.00
   1134    1.047   51.200    3.340 3 U   2.241000E+07  0.000000E+00 e 0 QD1.26    CD.110    HD2.110 #VC 0.45459 #QU 1.000 #SUP  1.00
   1134    1.047   51.200    3.340 3 U   2.241000E+07  0.000000E+00 e 0 QD2.26    CD.110    HD2.110 #VC 0.24998 #QU 0.538 #SUP  1.00
   1135    0.775   41.783    1.720 3 U   9.177000E+07  0.000000E+00 e 0 QG1.24    CB.34     HB.34 #VC 0.50186 #QU 0.997 #SUP  1.00
   1135    0.775   41.783    1.720 3 U   9.177000E+07  0.000000E+00 e 0 QG2.34    CB.34     HB.34 #VC 0.49814 #QU 0.990 #SUP  1.00
   1136    8.627   62.108    4.633 3 U   1.456000E+07  0.000000E+00 e 0 H.96      CA.67     HA.67 #QU 0.954 #SUP  0.95
   1137    7.947   43.981    3.078 3 U   3.312000E+07  0.000000E+00 e 0 H.106     CA.106    HA2.106 #QU 0.990 #SUP  0.99
   1138    7.803   35.191    1.681 3 U   2.304000E+07  0.000000E+00 e 0 H.29      CB.29     HB2.29 #QU 0.983 #SUP  0.98
   1139    7.707   35.190    1.665 3 U   1.661000E+07  0.000000E+00 e 0 H.23      CB.23     HB3.23 #QU 0.931 #SUP  0.93
   1140    7.244   33.151    1.813 3 U   5.021000E+07  0.000000E+00 e 0 H.19      CB.18     QB.18 #QU 0.943 #SUP  0.94
   1141    4.837   27.188    0.147 4 U   3.224000E+07  0.000000E+00 e 0 -         -         -
   1142    3.328   21.704    0.733 3 U   2.601000E+07  0.000000E+00 e 0 HD2.110   CG2.24    QG2.24 #QU 0.863 #SUP  0.86
   1143    3.370   21.721    0.740 3 U   2.376000E+07  0.000000E+00 e 0 HD2.110   CG2.24    QG2.24 #QU 0.733 #SUP  0.73
   1144    3.653   27.820    2.119 3 U   6.937000E+07  0.000000E+00 e 0 HD2.99    CG.99     HG3.99 #QU 0.997 #SUP  1.00
   1145    7.661   61.401    4.321 3 U   3.365000E+07  0.000000E+00 e 0 H.72      CA.72     HA.72 #QU 0.994 #SUP  0.99
   1146    3.838   26.245    0.871 3 U   5.924000E+07  0.000000E+00 e 0 HA.89     CG.71     HG.71 #QU 0.944 #SUP  0.94
   1147    0.886   63.599    3.752 3 U   1.629000E+08  0.000000E+00 e 0 QG1.62    CA.62     HA.62 #QU 0.926 #SUP  0.93
   1148    2.696   42.097    2.352 3 U   1.758000E+08  0.000000E+00 e 0 HB3.102   CB.102    HB2.102 #QU 1.000 #SUP  1.00
   1149    7.095   18.084    1.413 4 U   2.524000E+07  0.000000E+00 e 0 -         -         -
   1150    9.116   55.123    5.681 3 U   1.013000E+08  0.000000E+00 e 0 H.22      CA.21     HA.21 #QU 0.999 #SUP  1.00
   1151    1.607   38.644    3.110 3 U   2.237000E+07  0.000000E+00 e 0 QD1.22    CB.122    HB2.122 #VC 0.48603 #QU 0.776 #SUP  0.92
   1151    1.607   38.644    3.110 3 U   2.237000E+07  0.000000E+00 e 0 QB.113    CB.122    HB2.122 #VC 0.51397 #QU 0.639 #SUP  0.92
   1152    0.849   54.339    4.123 3 U   3.872000E+07  0.000000E+00 e 0 QG1.87    CA.80     HA.80 #QU 0.934 #SUP  0.93
   1153    4.773   66.267    4.276 3 U   8.687000E+07  0.000000E+00 e 0 HA.115    CB.115    HB3.115 #QU 1.000 #SUP  1.00
   1154   -0.136    9.451    0.703 4 U   3.066000E+07  0.000000E+00 e 0 -         -         -
   1155    8.006   61.401    3.575 3 U   1.507000E+07  0.000000E+00 e 0 H.11      CA.10     HA.10 #VC 0.38459 #QU 1.000 #SUP  1.00
   1155    8.006   61.401    3.575 3 U   1.507000E+07  0.000000E+00 e 0 H.14      CA.10     HA.10 #VC 0.23078 #QU 0.431 #SUP  1.00
   1155    8.006   61.401    3.575 3 U   1.507000E+07  0.000000E+00 e 0 H.14      CA.13     HA.13 #VC 0.38463 #QU 1.000 #SUP  1.00
   1156    1.928   57.478    4.308 3 U   1.640000E+08  0.000000E+00 e 0 QB.85     CA.85     HA.85 #QU 0.983 #SUP  0.98
   1157    3.346   23.891    1.253 4 U   6.836000E+07  0.000000E+00 e 0 -         -         -
   1158    0.605   19.339    1.405 3 U   1.980000E+08  0.000000E+00 e 0 QD1.71    CB.80     QB.80 #VC 0.57194 #QU 0.951 #SUP  0.98
   1158    0.605   19.339    1.405 3 U   1.980000E+08  0.000000E+00 e 0 QD2.71    CB.80     QB.80 #VC 0.42806 #QU 0.535 #SUP  0.98
   1159    0.529   26.087    1.690 4 U   4.893000E+07  0.000000E+00 e 0 -         -         -
   1160    4.736   49.630    3.510 4 U   4.694000E+07  0.000000E+00 e 0 -         -         -
   1161    0.691   19.338    1.404 3 U   1.353000E+08  0.000000E+00 e 0 QG2.87    CB.80     QB.80 #QU 0.904 #SUP  0.90
   1162    3.420   55.281    5.005 3 U   8.157000E+07  0.000000E+00 e 0 HD2.104   CA.103    HA.103 #QU 0.990 #SUP  0.99
   1163    3.530   19.183    2.121 4 U   1.993000E+08  0.000000E+00 e 0 -         -         -
   1164    2.744   31.896    2.401 3 U   3.080000E+08  0.000000E+00 e 0 HG3.125   CG.125    HG2.125 #QU 0.993 #SUP  0.99
   1165    4.748   39.272    2.703 3 U   9.881000E+07  0.000000E+00 e 0 HA.136    CB.136    HB3.136 #QU 0.843 #SUP  0.84
   1166    0.897   31.896    2.403 3 U   4.223000E+07  0.000000E+00 e 0 QG1.12    CG.125    HG2.125 #QU 0.985 #SUP  0.99
   1167    3.641   19.183    0.585 3 U   4.406000E+07  0.000000E+00 e 0 HA.61     CG2.61    QG2.61 #QU 0.996 #SUP  1.00
   1168    6.876   43.353    3.810 3 U   3.161000E+07  0.000000E+00 e 0 H.20      CA.19     QA.19 #QU 0.995 #SUP  1.00
   1169    1.599    9.452    0.701 4 U   5.222000E+07  0.000000E+00 e 0 -         -         -
   1170    4.586   21.695    0.736 3 U   3.547000E+07  0.000000E+00 e 0 HA.109    CG2.24    QG2.24 #QU 0.754 #SUP  0.75
   1171    7.197   22.321    1.039 3 U   1.317000E+08  0.000000E+00 e 0 H.12      CG2.12    QG2.12 #QU 0.991 #SUP  0.99
   1172   -0.601   28.442    0.161 3 U   4.988000E+07  0.000000E+00 e 0 HG12.61   CG1.61    HG13.61 #QU 0.965 #SUP  0.97
   1173    8.094   19.183    0.585 3 U   1.170000E+08  0.000000E+00 e 0 H.61      CG2.61    QG2.61 #QU 0.982 #SUP  0.98
   1174    3.308   28.130    2.196 3 U   6.112000E+07  0.000000E+00 e 0 HD2.9     CG.9      QG.9 #QU 0.942 #SUP  0.94
   1175    5.770   27.031    0.144 4 U   3.483000E+07  0.000000E+00 e 0 -         -         -
   1176    4.760  133.439    6.737 4 U   2.500000E+07  0.000000E+00 e 0 -         -         -
   1177    3.641   12.120    0.306 3 U   7.705000E+07  0.000000E+00 e 0 HA.61     CD1.64    QD1.64 #QU 0.968 #SUP  0.97
   1178    0.898   65.796    3.783 3 U   8.952000E+07  0.000000E+00 e 0 QG1.12    CA.12     HA.12 #QU 0.971 #SUP  0.97
   1179    1.132   63.599    3.745 3 U   5.220000E+07  0.000000E+00 e 0 QG2.134   CA.62     HA.62 #QU 0.985 #SUP  0.98
   1180    1.455   55.910    3.854 3 U   1.283000E+08  0.000000E+00 e 0 QB.89     CA.89     HA.89 #QU 0.995 #SUP  1.00
   1181    1.328   55.907    3.858 4 U   5.462000E+07  0.000000E+00 e 0 -         -         -
   1182    1.459   55.905    3.879 3 U   9.483000E+07  0.000000E+00 e 0 QB.89     CA.89     HA.89 #QU 0.672 #SUP  0.67
   1183    1.040   35.350    1.291 3 U   2.473000E+07  0.000000E+00 e 0 QG1.112   CB.23     HB2.23 #QU 0.999 #SUP  1.00
   1184    7.321   19.183    1.402 3 U   2.403000E+07  0.000000E+00 e 0 H.79      CB.80     QB.80 #QU 0.991 #SUP  0.99
   1185    2.549   40.529    2.672 3 U   3.153000E+08  0.000000E+00 e 0 HB2.101   CB.101    HB3.101 #QU 0.998 #SUP  1.00
   1186    3.749   22.479    0.670 3 U   3.530000E+07  0.000000E+00 e 0 HA.76     CG2.87    QG2.87 #QU 0.923 #SUP  0.92
   1187    4.165   33.466    2.222 3 U   5.214000E+07  0.000000E+00 e 0 HA.125    CB.125    HB3.125 #QU 0.990 #SUP  0.99
   1188    4.058   33.462    2.224 3 U   2.179000E+07  0.000000E+00 e 0 HA.122    CB.125    HB3.125 #QU 0.977 #SUP  0.98
   1189    7.100   36.133    1.863 4 U   3.130000E+07  0.000000E+00 e 0 -         -         -
   1190    8.519   46.021    4.178 3 U   3.350000E+07  0.000000E+00 e 0 H.5       CA.4      HA3.4 #QU 0.974 #SUP  0.97
   1191    0.601   56.222    3.740 3 U   1.144000E+08  0.000000E+00 e 0 QD1.76    CA.76     HA.76 #QU 0.983 #SUP  0.98
   1192    7.096   32.525    1.882 3 U   1.806000E+08  0.000000E+00 e 0 H.81      CB.81     HB3.81 #QU 0.965 #SUP  0.96
   1193    4.464   42.096    2.700 3 U   3.602000E+07  0.000000E+00 e 0 HA.102    CB.102    HB3.102 #QU 0.993 #SUP  0.99
   1194    8.893   57.634    3.932 3 U   5.594000E+07  0.000000E+00 e 0 H.28      CA.28     HA.28 #VC 0.49706 #QU 0.967 #SUP  1.00
   1194    8.893   57.634    3.932 3 U   5.594000E+07  0.000000E+00 e 0 H.114     CA.114    HA.114 #VC 0.50294 #QU 0.979 #SUP  1.00
   1195    6.315   27.031    0.147 3 U   2.539000E+07  0.000000E+00 e 0 HZ.122    CD2.22    QD2.22 #QU 0.728 #SUP  0.73
   1196    7.686   33.150    1.814 3 U   1.509000E+08  0.000000E+00 e 0 H.18      CB.18     QB.18 #QU 0.998 #SUP  1.00
   1197    4.101   27.344    1.855 3 U   5.393000E+07  0.000000E+00 e 0 HA.74     CG.74     QG.74 #QU 0.996 #SUP  1.00
   1198    7.690   58.420    4.204 3 U   3.144000E+07  0.000000E+00 e 0 H.6       CA.6      HA.6 #VC 0.27812 #QU 0.908 #SUP  1.00
   1198    7.690   58.420    4.204 3 U   3.144000E+07  0.000000E+00 e 0 H.7       CA.6      HA.6 #VC 0.28418 #QU 0.892 #SUP  1.00
   1198    7.690   58.420    4.204 3 U   3.144000E+07  0.000000E+00 e 0 H.47      CA.47     HA.47 #VC 0.30218 #QU 0.987 #SUP  1.00
   1198    7.690   58.420    4.204 3 U   3.144000E+07  0.000000E+00 e 0 H.48      CA.47     HA.47 #VC 0.13552 #QU 0.398 #SUP  1.00
   1199    0.880   26.245    1.345 3 U   1.581000E+08  0.000000E+00 e 0 HG2.77    CG.77     HG3.77 #QU 0.951 #SUP  0.95
   1200    7.583   31.738    3.202 4 U   2.872000E+07  0.000000E+00 e 0 -         -         -
   1201    1.733   54.652    4.376 3 U   6.632000E+07  0.000000E+00 e 0 HG3.63    CA.63     HA.63 #QU 0.999 #SUP  1.00
   1202    4.385   42.725    3.174 3 U   1.093000E+08  0.000000E+00 e 0 HA.63     CD.63     QD.63 #QU 0.957 #SUP  0.96
   1203    7.195   31.895    2.067 3 U   3.872000E+07  0.000000E+00 e 0 H.12      CB.12     HB.12 #QU 0.959 #SUP  0.96
   1204    0.148   27.031    1.253 3 U   5.326000E+07  0.000000E+00 e 0 QD2.95    CG.95     HG.95 #QU 0.990 #SUP  0.99
   1205    1.760   58.891    3.890 3 U   3.999000E+07  0.000000E+00 e 0 HB3.17    CA.17     HA.17 #QU 0.867 #SUP  0.87
   1206    5.253   41.782    1.715 3 U   3.471000E+07  0.000000E+00 e 0 HA.34     CB.34     HB.34 #QU 0.986 #SUP  0.99
   1207    4.746   39.272    2.550 3 U   9.447000E+07  0.000000E+00 e 0 HA.136    CB.136    HB2.136 #QU 0.960 #SUP  0.96
   1208    7.078   25.775    1.068 3 U   4.510000E+07  0.000000E+00 e 0 H.73      CD2.76    QD2.76 #QU 0.992 #SUP  0.99
   1209   -0.144   21.223    0.888 4 U   1.362000E+08  0.000000E+00 e 0 -         -         -
   1210   -0.098   21.223    0.896 4 U   1.146000E+08  0.000000E+00 e 0 -         -         -
   1211    8.089   33.621    2.964 4 U   2.625000E+07  0.000000E+00 e 0 -         -         -
   1212    0.919   23.734    1.074 4 U   2.988000E+08  0.000000E+00 e 0 -         -         -
   1213    7.534   55.125    4.109 3 U   6.648000E+07  0.000000E+00 e 0 H.15      CA.15     HA.15 #QU 0.987 #SUP  0.99
   1214   -0.163   28.444   -0.613 3 U   4.152000E+07  0.000000E+00 e 0 QD1.61    CG1.61    HG12.61 #QU 0.995 #SUP  1.00
   1215    7.072   61.402    4.320 3 U   3.034000E+07  0.000000E+00 e 0 H.73      CA.72     HA.72 #QU 0.981 #SUP  0.98
   1216    1.244   62.343    3.972 3 U   3.125000E+07  0.000000E+00 e 0 QG2.92    CA.87     HA.87 #QU 0.982 #SUP  0.98
   1217    7.859   31.425    1.915 3 U   3.307000E+07  0.000000E+00 e 0 H.83      CB.83     HB2.83 #QU 0.953 #SUP  0.95
   1218    8.402   62.030    4.634 3 U   7.524000E+07  0.000000E+00 e 0 H.67      CA.67     HA.67 #VC 0.50051 #QU 0.995 #SUP  1.00
   1218    8.402   62.030    4.634 3 U   7.524000E+07  0.000000E+00 e 0 H.68      CA.67     HA.67 #VC 0.49949 #QU 0.988 #SUP  1.00
   1219    3.814   33.779    2.969 4 U   4.136000E+07  0.000000E+00 e 0 -         -         -
   1220    4.763   29.227    1.302 4 U   4.317000E+07  0.000000E+00 e 0 -         -         -
   1221    2.876  133.282    7.575 3 U   4.977000E+07  0.000000E+00 e 0 QB.103    CD1.103   QD.103 #QU 0.999 #SUP  1.00
   1222    3.750   50.416    3.422 3 U   3.102000E+08  0.000000E+00 e 0 HD3.104   CD.104    HD2.104 #QU 0.999 #SUP  1.00
   1223    1.452   16.201    0.449 3 U   6.602000E+07  0.000000E+00 e 0 HG13.64   CG2.64    QG2.64 #VC 0.52114 #QU 0.995 #SUP  1.00
   1223    1.452   16.201    0.449 3 U   6.602000E+07  0.000000E+00 e 0 HG2.130   CG2.64    QG2.64 #VC 0.47886 #QU 0.592 #SUP  1.00
   1224    1.586   58.262    5.186 3 U   4.908000E+07  0.000000E+00 e 0 HB.24     CA.24     HA.24 #QU 0.993 #SUP  0.99
   1225    4.099   33.150    1.814 3 U   8.604000E+07  0.000000E+00 e 0 HA.15     CB.18     QB.18 #QU 0.947 #SUP  0.95
   1226    7.774   23.577    0.517 3 U   5.633000E+07  0.000000E+00 e 0 HE3.129   CD1.16    QD1.16 #QU 0.819 #SUP  0.82
   1227    3.188  132.811    7.249 3 U   2.653000E+07  0.000000E+00 e 0 HB3.96    CD1.96    QD.96 #QU 1.000 #SUP  1.00
   1228    1.614   21.694    0.589 3 U   1.502000E+08  0.000000E+00 e 0 HG.76     CD1.76    QD1.76 #QU 0.998 #SUP  1.00
   1229    6.309   62.343    3.973 3 U   7.593000E+07  0.000000E+00 e 0 H.88      CA.87     HA.87 #QU 0.992 #SUP  0.99
   1230    7.324   14.475   -0.160 3 U   2.045000E+07  0.000000E+00 e 0 H.64      CD1.61    QD1.61 #QU 0.994 #SUP  0.99
   1231    3.371   39.115    3.105 3 U   8.930000E+07  0.000000E+00 e 0 HB3.100   CB.100    HB2.100 #QU 0.958 #SUP  0.96
   1232    7.094   25.147    1.596 3 U   7.232000E+07  0.000000E+00 e 0 H.81      CG.81     HG3.81 #VC 0.26152 #QU 0.327 #SUP  0.99
   1232    7.094   25.147    1.596 3 U   7.232000E+07  0.000000E+00 e 0 H.82      CG.82     HG3.82 #VC 0.73848 #QU 0.981 #SUP  0.99
   1233    7.467   30.797    2.220 3 U   2.849000E+07  0.000000E+00 e 0 H.115     CB.118    HB3.118 #QU 0.976 #SUP  0.98
   1234    2.990   39.899    2.478 3 U   8.678000E+07  0.000000E+00 e 0 HB3.25    CB.25     HB2.25 #QU 0.995 #SUP  1.00
   1235    7.729   24.360    0.845 4 U   3.844000E+07  0.000000E+00 e 0 -         -         -
   1236    7.781   14.475   -0.161 3 U   2.533000E+07  0.000000E+00 e 0 HE3.129   CD1.61    QD1.61 #QU 0.962 #SUP  0.96
   1237    7.857   50.100    3.305 3 U   2.591000E+07  0.000000E+00 e 0 H.83      CD.84     HD2.84 #QU 0.989 #SUP  0.99
   1238    1.316   58.576    3.891 4 U   3.601000E+07  0.000000E+00 e 0 -         -         -
   1239    3.483   29.228    1.902 3 U   3.547000E+07  0.000000E+00 e 0 HA.130    CB.130    HB3.130 #QU 0.910 #SUP  0.91
   1240    7.956   43.980    4.548 3 U   3.686000E+07  0.000000E+00 e 0 H.106     CA.106    HA3.106 #QU 0.981 #SUP  0.98
   1241    6.875   21.537    1.228 3 U   6.489000E+07  0.000000E+00 e 0 HD1.91    CB.88     QB.88 #VC 0.49979 #QU 0.810 #SUP  0.92
   1241    6.875   21.537    1.228 3 U   6.489000E+07  0.000000E+00 e 0 HE1.91    CB.88     QB.88 #VC 0.50021 #QU 0.598 #SUP  0.92
   1242   -0.160   60.931    3.640 3 U   7.465000E+07  0.000000E+00 e 0 QD1.61    CA.61     HA.61 #QU 0.995 #SUP  1.00
   1243    7.355  131.697    6.901 3 U   3.984000E+07  0.000000E+00 e 0 QD.45     CE1.45    HE1.45 #QU 0.927 #SUP  0.93
   1244    2.323   38.017    2.059 3 U   1.633000E+08  0.000000E+00 e 0 HG3.33    CG.33     HG2.33 #QU 0.979 #SUP  0.98
   1245    3.814   22.008    1.246 3 U   1.033000E+08  0.000000E+00 e 0 HA.5      CG2.5     QG2.5 #QU 0.992 #SUP  0.99
   1246    1.587   65.796    3.784 3 U   7.981000E+07  0.000000E+00 e 0 QB.15     CA.12     HA.12 #QU 0.851 #SUP  0.85
   1247    3.309   53.711    4.955 3 U   6.299000E+07  0.000000E+00 e 0 HD2.84    CA.83     HA.83 #QU 1.000 #SUP  1.00
   1248    3.337   51.199    3.643 3 U   8.880000E+07  0.000000E+00 e 0 HD2.110   CD.110    HD3.110 #QU 0.998 #SUP  1.00
   1249    2.963   65.795    3.530 4 U   8.250000E+07  0.000000E+00 e 0 -         -         -
   1250    7.085   19.340    1.076 3 U   1.134000E+08  0.000000E+00 e 0 QE.25     CB.79     QB.79 #QU 0.787 #SUP  0.79
   1251    8.045   60.617    3.738 3 U   4.345000E+07  0.000000E+00 e 0 H.119     CA.119    HA.119 #QU 0.995 #SUP  1.00
   1252    3.947   28.285    2.321 3 U   4.987000E+07  0.000000E+00 e 0 HD3.27    CG.27     QG.27 #QU 0.995 #SUP  1.00
   1253    3.305   22.322    1.038 4 U   6.220000E+07  0.000000E+00 e 0 -         -         -
   1254    8.032   58.262    5.186 3 U   5.866000E+07  0.000000E+00 e 0 H.25      CA.24     HA.24 #QU 0.993 #SUP  0.99
   1255    1.047   65.796    3.783 3 U   1.002000E+08  0.000000E+00 e 0 QG2.12    CA.12     HA.12 #QU 0.980 #SUP  0.98
   1256    0.578   26.874    1.393 3 U   9.266000E+07  0.000000E+00 e 0 QD1.42    CG.42     HG.42 #VC 0.37705 #QU 0.957 #SUP  1.00
   1256    0.578   26.874    1.393 3 U   9.266000E+07  0.000000E+00 e 0 QD2.42    CG.42     HG.42 #VC 0.38072 #QU 0.966 #SUP  1.00
   1256    0.578   26.874    1.393 3 U   9.266000E+07  0.000000E+00 e 0 QD2.71    CD.77     HD3.77 #VC 0.24224 #QU 0.521 #SUP  1.00
   1257    1.796   27.815    2.124 3 U   2.727000E+08  0.000000E+00 e 0 HG2.99    CG.99     HG3.99 #QU 0.996 #SUP  1.00
   1258    3.309   50.102    3.656 3 U   2.469000E+08  0.000000E+00 e 0 HD2.84    CD.84     HD3.84 #QU 0.994 #SUP  0.99
   1259    7.922   18.241    1.586 3 U   9.595000E+07  0.000000E+00 e 0 H.122     CB.121    QB.121 #QU 0.938 #SUP  0.94
   1260    5.300   19.182    0.584 3 U   6.192000E+07  0.000000E+00 e 0 HA.43     CG2.61    QG2.61 #QU 0.987 #SUP  0.99
   1261    8.130   20.282    1.342 3 U   1.638000E+08  0.000000E+00 e 0 H.133     CB.133    QB.133 #QU 0.999 #SUP  1.00
   1262    0.584   26.716    1.385 3 U   8.516000E+07  0.000000E+00 e 0 QD1.42    CG.42     HG.42 #VC 0.37371 #QU 0.994 #SUP  1.00
   1262    0.584   26.716    1.385 3 U   8.516000E+07  0.000000E+00 e 0 QD2.42    CG.42     HG.42 #VC 0.37446 #QU 0.996 #SUP  1.00
   1262    0.584   26.716    1.385 3 U   8.516000E+07  0.000000E+00 e 0 QD2.71    CD.77     HD3.77 #VC 0.25183 #QU 0.594 #SUP  1.00
   1263    7.148   18.869    0.861 3 U   1.761000E+08  0.000000E+00 e 0 H.62      CG1.62    QG1.62 #QU 0.985 #SUP  0.99
   1264    0.282   23.265    0.772 3 U   1.033000E+08  0.000000E+00 e 0 HG2.90    CG.90     HG3.90 #QU 0.998 #SUP  1.00
   1265    8.059   58.105    4.232 3 U   3.473000E+07  0.000000E+00 e 0 H.123     CA.120    HA.120 #QU 0.989 #SUP  0.99
   1266    7.442  131.706    6.877 4 U   1.177000E+08  0.000000E+00 e 0 -         -         -
   1267    0.583   20.283    1.342 3 U   1.983000E+08  0.000000E+00 e 0 QG2.61    CB.133    QB.133 #VC 0.76924 #QU 0.979 #SUP  0.98
   1267    0.583   20.283    1.342 3 U   1.983000E+08  0.000000E+00 e 0 QG2.62    CB.133    QB.133 #VC 0.23076 #QU 0.255 #SUP  0.98
   1268    2.028   55.752    4.504 3 U   1.013000E+08  0.000000E+00 e 0 QB.2      CA.2      HA.2 #QU 0.937 #SUP  0.94
   1269    4.217   30.168    3.165 3 U   4.785000E+07  0.000000E+00 e 0 HA.6      CB.6      HB3.6 #VC 0.50026 #QU 0.991 #SUP  1.00
   1269    4.217   30.168    3.165 3 U   4.785000E+07  0.000000E+00 e 0 HA.47     CB.47     HB3.47 #VC 0.49974 #QU 0.990 #SUP  1.00
   1270    8.035   21.381    0.923 3 U   9.927000E+07  0.000000E+00 e 0 H.100     CG2.107   QG2.107 #QU 0.472 #SUP  0.47
   1271    2.570   62.656    4.532 3 U   7.163000E+07  0.000000E+00 e 0 HB3.9     CA.9      HA.9 #QU 0.998 #SUP  1.00
   1272    1.034   62.343    3.970 3 U   4.927000E+07  0.000000E+00 e 0 QG2.112   CA.87     HA.87 #QU 0.955 #SUP  0.96
   1273    2.898   41.469    2.552 3 U   1.774000E+08  0.000000E+00 e 0 HB3.7     CB.7      HB2.7 #QU 0.973 #SUP  0.97
   1274    0.148   24.362    0.844 3 U   2.723000E+08  0.000000E+00 e 0 QD2.22    CG.22     HG.22 #QU 0.999 #SUP  1.00
   1275    1.083   35.506    3.112 3 U   8.742000E+07  0.000000E+00 e 0 QG2.123   CB.123    HB.123 #QU 0.974 #SUP  0.97
   1276    8.030   34.563    2.361 3 U   2.943000E+07  0.000000E+00 e 0 H.128     CG.128    HG2.128 #QU 0.993 #SUP  0.99
   1277    2.152   39.115    1.535 3 U   8.459000E+07  0.000000E+00 e 0 HB3.42    CB.42     HB2.42 #QU 0.996 #SUP  1.00
   1278    1.858   51.201    3.530 3 U   1.346000E+08  0.000000E+00 e 0 QG.74     CD.74     HD3.74 #QU 1.000 #SUP  1.00
   1279    2.521   40.843    2.848 3 U   2.071000E+08  0.000000E+00 e 0 HB2.66    CB.66     HB3.66 #QU 0.909 #SUP  0.91
   1280    6.323   16.672    1.586 3 U   7.285000E+07  0.000000E+00 e 0 HZ.122    CE.93     QE.93 #QU 0.780 #SUP  0.78
   1281    7.883   54.809    4.074 3 U   6.744000E+07  0.000000E+00 e 0 H.78      CA.78     HA.78 #QU 0.991 #SUP  0.99
   1282    8.365   55.281    4.249 3 U   7.057000E+07  0.000000E+00 e 0 H.121     CA.121    HA.121 #QU 0.925 #SUP  0.93
   1283    2.351   55.751    4.463 3 U   8.471000E+07  0.000000E+00 e 0 HB2.102   CA.102    HA.102 #QU 0.998 #SUP  1.00
   1284    4.172   37.703    2.400 3 U   5.068000E+07  0.000000E+00 e 0 HA.118    CG.118    HG3.118 #QU 0.999 #SUP  1.00
   1285    0.947   54.025    4.366 3 U   1.058000E+08  0.000000E+00 e 0 QD1.8     CA.8      HA.8 #QU 0.989 #SUP  0.99
   1286    4.731   38.017    2.058 3 U   3.600000E+07  0.000000E+00 e 0 HA.33     CG.33     HG2.33 #QU 0.877 #SUP  0.88
   1287    1.599   60.617    3.738 3 U   9.402000E+07  0.000000E+00 e 0 QB.113    CA.119    HA.119 #VC 0.49423 #QU 0.931 #SUP  1.00
   1287    1.599   60.617    3.738 3 U   9.402000E+07  0.000000E+00 e 0 HB2.119   CA.119    HA.119 #VC 0.50577 #QU 0.939 #SUP  1.00
   1288    2.277   55.124    4.340 3 U   1.109000E+08  0.000000E+00 e 0 HB3.53    CA.53     HA.53 #VC 0.61475 #QU 0.995 #SUP  1.00
   1288    2.277   55.124    4.340 3 U   1.109000E+08  0.000000E+00 e 0 HG3.53    CA.53     HA.53 #VC 0.38525 #QU 0.457 #SUP  1.00
   1289    2.869   31.739    3.203 4 U   4.177000E+07  0.000000E+00 e 0 -         -         -
   1290    5.771   48.689    1.590 4 U   9.361000E+07  0.000000E+00 e 0 -         -         -
   1291    7.941   55.278    4.250 3 U   2.546000E+07  0.000000E+00 e 0 H.122     CA.121    HA.121 #QU 0.890 #SUP  0.89
   1292    3.750   19.340    1.072 3 U   7.097000E+07  0.000000E+00 e 0 HA.76     CB.79     QB.79 #QU 0.988 #SUP  0.99
   1293    3.728   28.286    2.325 3 U   5.319000E+07  0.000000E+00 e 0 HD2.27    CG.27     QG.27 #QU 0.994 #SUP  0.99
   1294    6.410  133.439    6.735 4 U   3.396000E+07  0.000000E+00 e 0 -         -         -
   1295    6.889   27.031    0.150 3 U   3.654000E+07  0.000000E+00 e 0 HE1.45    CD2.95    QD2.95 #VC 0.29977 #QU 0.486 #SUP  0.96
   1295    6.889   27.031    0.150 3 U   3.654000E+07  0.000000E+00 e 0 QD.122    CD2.22    QD2.22 #VC 0.33601 #QU 0.718 #SUP  0.96
   1295    6.889   27.031    0.150 3 U   3.654000E+07  0.000000E+00 e 0 QE.122    CD2.22    QD2.22 #VC 0.36422 #QU 0.737 #SUP  0.96
   1296    7.344   56.222    3.740 3 U   3.958000E+07  0.000000E+00 e 0 H.76      CA.76     HA.76 #QU 1.000 #SUP  1.00
   1297    7.876   55.281    4.237 3 U   3.115000E+07  0.000000E+00 e 0 H.78      CA.75     HA.75 #QU 1.000 #SUP  1.00
   1298    1.070   54.809    4.027 3 U   1.673000E+08  0.000000E+00 e 0 QB.79     CA.79     HA.79 #QU 0.970 #SUP  0.97
   1299    6.534   31.739    3.204 4 U   9.212000E+07  0.000000E+00 e 0 -         -         -
   1300    8.552   18.554    1.590 3 U   9.075000E+07  0.000000E+00 e 0 H.16      CB.15     QB.15 #QU 0.927 #SUP  0.93
   1301    1.255   60.617    5.481 3 U   7.847000E+07  0.000000E+00 e 0 QG2.92    CA.92     HA.92 #QU 0.991 #SUP  0.99
   1302    1.586   31.267    1.808 3 U   2.541000E+08  0.000000E+00 e 0 HB2.65    CB.65     HB3.65 #QU 1.000 #SUP  1.00
   1303   -0.133   25.933    0.916 3 U   1.037000E+08  0.000000E+00 e 0 QD2.16    CD2.8     QD2.8 #QU 0.899 #SUP  0.90
   1304    7.761   56.850    4.509 3 U   4.290000E+07  0.000000E+00 e 0 HE3.129   CA.126    HA.126 #QU 0.921 #SUP  0.92
   1305    2.200   62.657    4.530 3 U   4.118000E+07  0.000000E+00 e 0 QG.9      CA.9      HA.9 #QU 0.993 #SUP  0.99
   1306    8.037   33.465    2.223 3 U   7.560000E+07  0.000000E+00 e 0 H.125     CB.125    HB3.125 #QU 0.995 #SUP  0.99
   1307    3.532   33.621    2.970 4 U   8.723000E+07  0.000000E+00 e 0 -         -         -
   1308    2.544   61.402    4.321 3 U   1.183000E+08  0.000000E+00 e 0 HB.72     CA.72     HA.72 #QU 0.967 #SUP  0.97
   1309    1.083   39.586    1.831 3 U   9.456000E+07  0.000000E+00 e 0 HB2.71    CB.71     HB3.71 #QU 0.974 #SUP  0.97
   1310    3.974   66.266    4.278 3 U   7.984000E+07  0.000000E+00 e 0 HB2.115   CB.115    HB3.115 #QU 0.998 #SUP  1.00
   1311    2.411   31.896    2.751 3 U   3.197000E+08  0.000000E+00 e 0 HG2.125   CG.125    HG3.125 #QU 0.998 #SUP  1.00
   1312    4.102   32.367    2.353 3 U   1.254000E+08  0.000000E+00 e 0 HA.74     CB.74     QB.74 #QU 0.974 #SUP  0.97
   1313    7.345   21.693    0.590 3 U   4.177000E+07  0.000000E+00 e 0 H.76      CD1.76    QD1.76 #QU 0.850 #SUP  0.85
   1314    7.987   56.850    4.503 3 U   3.730000E+07  0.000000E+00 e 0 H.126     CA.126    HA.126 #QU 0.999 #SUP  1.00
   1315    1.811   57.949    3.905 3 U   1.772000E+08  0.000000E+00 e 0 QB.18     CA.18     HA.18 #QU 0.996 #SUP  1.00
   1316    8.598   54.967    5.635 3 U   5.397000E+07  0.000000E+00 e 0 H.112     CA.111    HA.111 #QU 0.999 #SUP  1.00
   1317    3.641   14.475   -0.157 3 U   1.025000E+08  0.000000E+00 e 0 HA.61     CD1.61    QD1.61 #QU 0.993 #SUP  0.99
   1318    8.020   29.071    2.233 3 U   7.107000E+07  0.000000E+00 e 0 H.128     CB.128    HB3.128 #QU 0.993 #SUP  0.99
   1319    8.894   22.321    1.576 3 U   1.009000E+08  0.000000E+00 e 0 H.114     CB.113    QB.113 #QU 0.991 #SUP  0.99
   1320    3.530   27.344    1.855 3 U   1.038000E+08  0.000000E+00 e 0 HD3.74    CG.74     QG.74 #QU 0.996 #SUP  1.00
   1321    7.101   16.515    1.107 3 U   4.758000E+07  0.000000E+00 e 0 HZ3.129   CE.126    QE.126 #QU 0.929 #SUP  0.93
   1322    8.673   23.106    1.522 3 U   5.044000E+07  0.000000E+00 e 0 H.69      CB.68     QB.68 #QU 0.996 #SUP  1.00
   1323    7.146   63.599    3.748 3 U   4.445000E+07  0.000000E+00 e 0 H.62      CA.62     HA.62 #QU 0.988 #SUP  0.99
   1324    8.402   23.107    1.521 3 U   1.093000E+08  0.000000E+00 e 0 H.68      CB.68     QB.68 #QU 0.992 #SUP  0.99
   1325    7.332   18.084    1.409 3 U   1.659000E+08  0.000000E+00 e 0 H.79      CB.78     QB.78 #QU 0.980 #SUP  0.98
   1326    2.524   32.838    2.870 3 U   7.155000E+07  0.000000E+00 e 0 HG2.116   CG.116    HG3.116 #QU 0.989 #SUP  0.99
   1327    1.415   54.811    4.075 3 U   2.504000E+08  0.000000E+00 e 0 QB.78     CA.78     HA.78 #QU 0.996 #SUP  1.00
   1328    8.031   21.694    0.738 3 U   6.223000E+07  0.000000E+00 e 0 H.25      CG2.24    QG2.24 #VC 0.57400 #QU 0.917 #SUP  0.97
   1328    8.031   21.694    0.738 3 U   6.223000E+07  0.000000E+00 e 0 H.123     CG1.123   QG1.123 #VC 0.42600 #QU 0.608 #SUP  0.97
   1329    3.654   51.199    3.347 3 U   8.730000E+07  0.000000E+00 e 0 HD3.110   CD.110    HD2.110 #QU 0.981 #SUP  0.98
   1330    8.403   20.439    0.617 3 U   4.190000E+07  0.000000E+00 e 0 H.67      CG1.67    QG1.67 #QU 0.975 #SUP  0.98
   1331    9.213   22.322    1.575 3 U   1.132000E+08  0.000000E+00 e 0 H.113     CB.113    QB.113 #QU 0.989 #SUP  0.99
   1332    7.071   25.932    0.916 3 U   6.893000E+07  0.000000E+00 e 0 HD1.129   CD2.8     QD2.8 #QU 0.989 #SUP  0.99
   1333    4.021   51.671    3.572 3 U   1.138000E+08  0.000000E+00 e 0 HD3.60    CD.60     HD2.60 #QU 0.943 #SUP  0.94
   1334    1.536   42.725    3.171 3 U   1.202000E+08  0.000000E+00 e 0 HG2.63    CB.59     HB.59 #VC 0.45170 #QU 0.783 #SUP  1.00
   1334    1.536   42.725    3.171 3 U   1.202000E+08  0.000000E+00 e 0 HG2.63    CD.63     QD.63 #VC 0.54830 #QU 1.000 #SUP  1.00
   1335    3.975   22.479    0.676 3 U   1.367000E+08  0.000000E+00 e 0 HA.87     CG2.87    QG2.87 #QU 0.987 #SUP  0.99
   1336    3.803   19.340    1.405 3 U   8.652000E+07  0.000000E+00 e 0 HA.77     CB.80     QB.80 #QU 0.850 #SUP  0.85
   1337    0.925   58.262    4.626 3 U   8.531000E+07  0.000000E+00 e 0 QD1.8     CA.129    HA.129 #VC 0.49146 #QU 0.929 #SUP  1.00
   1337    0.925   58.262    4.626 3 U   8.531000E+07  0.000000E+00 e 0 QD2.8     CA.129    HA.129 #VC 0.50854 #QU 0.967 #SUP  1.00
   1338    0.973   36.446    2.120 3 U   1.547000E+08  0.000000E+00 e 0 QG1.44    CB.44     HB.44 #VC 0.50509 #QU 1.000 #SUP  1.00
   1338    0.973   36.446    2.120 3 U   1.547000E+08  0.000000E+00 e 0 QG2.44    CB.44     HB.44 #VC 0.49491 #QU 0.979 #SUP  1.00
   1339    7.736   43.980    4.549 3 U   4.807000E+07  0.000000E+00 e 0 H.107     CA.106    HA3.106 #QU 0.993 #SUP  0.99
   1340    6.875  130.928    7.452 4 U   7.933000E+07  0.000000E+00 e 0 -         -         -
   1341    8.032   59.675    4.164 3 U   1.370000E+08  0.000000E+00 e 0 H.118     CA.118    HA.118 #VC 0.35418 #QU 0.945 #SUP  1.00
   1341    8.032   59.675    4.164 3 U   1.370000E+08  0.000000E+00 e 0 H.125     CA.125    HA.125 #VC 0.35188 #QU 0.942 #SUP  1.00
   1341    8.032   59.675    4.164 3 U   1.370000E+08  0.000000E+00 e 0 H.128     CA.128    HA.128 #VC 0.29395 #QU 0.792 #SUP  1.00
   1342    8.034   37.702    2.401 3 U   2.904000E+07  0.000000E+00 e 0 H.118     CG.118    HG3.118 #QU 0.995 #SUP  1.00
   1343    9.262   57.164    5.770 3 U   5.350000E+07  0.000000E+00 e 0 H.39      CA.38     HA.38 #QU 0.995 #SUP  1.00
   1344    6.801  133.597    7.127 4 U   1.647000E+08  0.000000E+00 e 0 -         -         -
   1345    0.871   19.183    1.406 4 U   1.843000E+08  0.000000E+00 e 0 -         -         -
   1346    5.473   23.891    1.254 3 U   9.143000E+07  0.000000E+00 e 0 HA.92     CG2.92    QG2.92 #QU 0.997 #SUP  1.00
   1347    4.442   36.603    2.822 3 U   1.368000E+08  0.000000E+00 e 0 HA.11     CB.11     QB.11 #QU 1.000 #SUP  1.00
   1348    2.903   41.626    3.227 3 U   2.229000E+08  0.000000E+00 e 0 HE2.13    CE.13     HE3.13 #QU 0.997 #SUP  1.00
   1349    7.668   20.282    1.337 3 U   4.404000E+07  0.000000E+00 e 0 H.134     CB.133    QB.133 #QU 0.998 #SUP  1.00
   1350    4.020   23.577    0.949 3 U   6.842000E+07  0.000000E+00 e 0 HD3.9     CD1.8     QD1.8 #QU 0.937 #SUP  0.94
   1351    2.868  132.811    7.248 3 U   2.935000E+07  0.000000E+00 e 0 HB2.96    CD1.96    QD.96 #QU 0.999 #SUP  1.00
   1352    9.062   22.950    0.963 3 U   6.221000E+07  0.000000E+00 e 0 H.45      CG2.44    QG2.44 #QU 0.992 #SUP  0.99
   1353    1.501   64.855    3.813 3 U   8.837000E+07  0.000000E+00 e 0 QB.132    CA.5      HA.5 #QU 0.978 #SUP  0.98
   1354    1.993   32.524    2.567 3 U   1.773000E+08  0.000000E+00 e 0 HB2.9     CB.9      HB3.9 #QU 1.000 #SUP  1.00
   1355    0.527   25.461   -0.126 3 U   1.987000E+08  0.000000E+00 e 0 HG.16     CD2.16    QD2.16 #VC 0.50060 #QU 0.974 #SUP  1.00
   1355    0.527   25.461   -0.126 3 U   1.987000E+08  0.000000E+00 e 0 QD1.16    CD2.16    QD2.16 #VC 0.49940 #QU 0.972 #SUP  1.00
   1356    1.908   32.209    1.277 4 U   9.419000E+07  0.000000E+00 e 0 -         -         -
   1357    3.343   26.243    1.825 3 U   2.458000E+07  0.000000E+00 e 0 HD2.110   CG.110    HG3.110 #QU 0.989 #SUP  0.99
   1358    4.773   41.626    3.227 4 U   7.740000E+07  0.000000E+00 e 0 -         -         -
   1359    5.298   40.842    2.958 3 U   3.827000E+07  0.000000E+00 e 0 HA.43     CB.43     HB3.43 #VC 0.51061 #QU 0.996 #SUP  1.00
   1359    5.298   40.842    2.958 3 U   3.827000E+07  0.000000E+00 e 0 HA.51     CB.51     HB3.51 #VC 0.48939 #QU 0.954 #SUP  1.00
   1360    7.787   61.402    3.575 3 U   2.987000E+07  0.000000E+00 e 0 H.10      CA.10     HA.10 #VC 0.33403 #QU 0.991 #SUP  1.00
   1360    7.787   61.402    3.575 3 U   2.987000E+07  0.000000E+00 e 0 H.13      CA.10     HA.10 #VC 0.33300 #QU 0.906 #SUP  1.00
   1360    7.787   61.402    3.575 3 U   2.987000E+07  0.000000E+00 e 0 H.13      CA.13     HA.13 #VC 0.33297 #QU 0.988 #SUP  1.00
   1361    8.818   39.743    2.849 3 U   4.334000E+07  0.000000E+00 e 0 H.131     CB.131    HB3.131 #QU 0.988 #SUP  0.99
   1362    8.603   21.850    1.031 3 U   5.239000E+07  0.000000E+00 e 0 H.112     CG1.112   QG1.112 #QU 0.951 #SUP  0.95
   1363    0.971   40.842    2.959 3 U   4.496000E+07  0.000000E+00 e 0 QG1.44    CB.43     HB3.43 #QU 0.900 #SUP  0.90
   1364    7.665   21.537    1.141 3 U   5.662000E+07  0.000000E+00 e 0 H.134     CG2.134   QG2.134 #QU 0.994 #SUP  0.99
   1365    8.840   72.545    4.293 3 U   4.494000E+07  0.000000E+00 e 0 H.93      CB.92     HB.92 #QU 0.996 #SUP  1.00
   1366    0.529   65.639    3.530 3 U   3.490000E+07  0.000000E+00 e 0 HG.16     CB.38     QB.38 #VC 0.47402 #QU 0.856 #SUP  0.99
   1366    0.529   65.639    3.530 3 U   3.490000E+07  0.000000E+00 e 0 QD1.16    CB.38     QB.38 #VC 0.52598 #QU 0.945 #SUP  0.99
   1367    9.240   20.439    0.777 3 U   7.102000E+07  0.000000E+00 e 0 H.24      CG1.24    QG1.24 #QU 0.962 #SUP  0.96
   1368    0.159   28.443   -0.616 3 U   4.876000E+07  0.000000E+00 e 0 HG13.61   CG1.61    HG12.61 #QU 0.998 #SUP  1.00
   1369    7.590   42.097    2.353 3 U   4.260000E+07  0.000000E+00 e 0 QD.103    CB.102    HB2.102 #QU 0.950 #SUP  0.95
   1370    8.400   22.321    0.731 3 U   6.141000E+07  0.000000E+00 e 0 H.67      CG2.67    QG2.67 #VC 0.23088 #QU 0.281 #SUP  0.99
   1370    8.400   22.321    0.731 3 U   6.141000E+07  0.000000E+00 e 0 H.68      CG2.67    QG2.67 #VC 0.76912 #QU 0.979 #SUP  0.99
   1371    2.055   30.483    2.529 3 U   7.569000E+07  0.000000E+00 e 0 HB2.94    CB.94     HB3.94 #QU 0.983 #SUP  0.98
   1372    4.025   54.024    4.370 3 U   6.770000E+07  0.000000E+00 e 0 HD3.9     CA.8      HA.8 #QU 0.956 #SUP  0.96
   1373    3.109   40.214    2.672 3 U   1.127000E+08  0.000000E+00 e 0 HB3.41    CB.41     HB2.41 #QU 0.978 #SUP  0.98
   1374    4.204   30.168    3.012 3 U   3.588000E+07  0.000000E+00 e 0 HA.6      CB.6      HB2.6 #VC 0.50013 #QU 0.999 #SUP  1.00
   1374    4.204   30.168    3.012 3 U   3.588000E+07  0.000000E+00 e 0 HA.47     CB.47     HB2.47 #VC 0.49987 #QU 0.999 #SUP  1.00
   1375    7.222   40.370    3.114 3 U   3.944000E+07  0.000000E+00 e 0 HD22.57   CB.57     HB3.57 #VC 0.30813 #QU 0.364 #SUP  1.00
   1375    7.222   40.370    3.114 3 U   3.944000E+07  0.000000E+00 e 0 QD.137    CB.137    QB.137 #VC 0.69187 #QU 0.994 #SUP  1.00
   1376    2.052   38.017    2.318 3 U   2.529000E+08  0.000000E+00 e 0 QB.33     CG.33     HG3.33 #VC 0.49156 #QU 0.930 #SUP  1.00
   1376    2.052   38.017    2.318 3 U   2.529000E+08  0.000000E+00 e 0 HG2.33    CG.33     HG3.33 #VC 0.50844 #QU 0.999 #SUP  1.00
   1377    4.281   25.775    1.069 4 U   8.665000E+07  0.000000E+00 e 0 -         -         -
   1378    7.085   58.105    4.051 3 U   9.195000E+07  0.000000E+00 e 0 H.81      CA.81     HA.81 #QU 0.998 #SUP  1.00
   1379    4.735   35.192    1.678 3 U   3.857000E+07  0.000000E+00 e 0 HA.29     CB.29     HB2.29 #QU 0.987 #SUP  0.99
   1380    1.637   57.949    3.907 3 U   4.730000E+07  0.000000E+00 e 0 QD.18     CA.18     HA.18 #QU 0.999 #SUP  1.00
   1381    3.469   20.282    1.341 3 U   6.024000E+07  0.000000E+00 e 0 HA.130    CB.133    QB.133 #QU 0.996 #SUP  1.00
   1382    4.317   31.268    2.536 3 U   8.220000E+07  0.000000E+00 e 0 HA.72     CB.72     HB.72 #QU 0.997 #SUP  1.00
   1383    0.773   22.008    1.249 3 U   2.284000E+08  0.000000E+00 e 0 QG1.5     CG2.5     QG2.5 #QU 0.991 #SUP  0.99
   1384    4.762   26.244    0.874 4 U   4.811000E+07  0.000000E+00 e 0 -         -         -
   1385    3.479   29.228    1.556 3 U   3.685000E+07  0.000000E+00 e 0 HA.130    CB.130    HB2.130 #QU 0.941 #SUP  0.94
   1386    6.889   16.672    1.586 3 U   4.257000E+07  0.000000E+00 e 0 QE.122    CE.93     QE.93 #QU 0.663 #SUP  0.66
   1387    0.901   63.756    3.203 3 U   4.785000E+07  0.000000E+00 e 0 QG2.107   CA.107    HA.107 #QU 0.998 #SUP  1.00
   1388    8.031   34.563    2.604 3 U   4.669000E+07  0.000000E+00 e 0 H.128     CG.128    HG3.128 #QU 0.999 #SUP  1.00
   1389    0.433   26.088    1.835 3 U   7.922000E+07  0.000000E+00 e 0 HG2.110   CG.110    HG3.110 #QU 0.983 #SUP  0.98
   1390    3.344   55.907    3.860 3 U   3.613000E+07  0.000000E+00 e 0 HA2.70    CA.89     HA.89 #QU 0.970 #SUP  0.97
   1391    4.168   20.282    1.340 3 U   2.232000E+08  0.000000E+00 e 0 HA.133    CB.133    QB.133 #QU 0.999 #SUP  1.00
   1392    4.994   38.644    2.880 3 U   4.033000E+07  0.000000E+00 e 0 HA.103    CB.103    QB.103 #QU 0.996 #SUP  1.00
   1393    7.765   16.514    1.107 3 U   4.171000E+07  0.000000E+00 e 0 HE3.129   CE.126    QE.126 #QU 0.950 #SUP  0.95
   1394    1.141   62.185    4.213 3 U   1.262000E+08  0.000000E+00 e 0 QG2.134   CA.134    HA.134 #QU 0.851 #SUP  0.85
   1395    1.831   26.245    0.437 3 U   7.299000E+07  0.000000E+00 e 0 HG3.110   CG.110    HG2.110 #QU 0.999 #SUP  1.00
   1396    1.353   59.832    3.466 3 U   5.433000E+07  0.000000E+00 e 0 QB.133    CA.130    HA.130 #QU 0.979 #SUP  0.98
   1397    8.045   30.797    2.090 3 U   5.989000E+07  0.000000E+00 e 0 H.118     CB.118    HB2.118 #VC 0.50056 #QU 0.988 #SUP  1.00
   1397    8.045   30.797    2.090 3 U   5.989000E+07  0.000000E+00 e 0 H.119     CB.118    HB2.118 #VC 0.49944 #QU 0.980 #SUP  1.00
   1398    7.627   16.044    0.449 3 U   4.257000E+07  0.000000E+00 e 0 H.66      CG2.64    QG2.64 #QU 0.991 #SUP  0.99
   1399    7.244   25.931    0.916 3 U   4.435000E+07  0.000000E+00 e 0 H.8       CD2.8     QD2.8 #QU 0.999 #SUP  1.00
   1400    8.549   26.088    1.691 4 U   2.700000E+07  0.000000E+00 e 0 -         -         -
   1401    7.578   38.644    2.880 3 U   6.799000E+07  0.000000E+00 e 0 QD.103    CB.103    QB.103 #QU 0.998 #SUP  1.00
   1402    8.358   18.241    1.589 3 U   2.383000E+08  0.000000E+00 e 0 H.121     CB.121    QB.121 #QU 0.962 #SUP  0.96
   1403    0.529   33.780    2.966 4 U   3.679000E+07  0.000000E+00 e 0 -         -         -
   1404    4.145   29.071    2.237 3 U   8.424000E+07  0.000000E+00 e 0 HA.128    CB.128    HB3.128 #QU 0.991 #SUP  0.99
   1405    2.670  118.215    6.220 4 U   2.631000E+07  0.000000E+00 e 0 -         -         -
   1406    0.848   27.345    1.544 3 U   9.076000E+07  0.000000E+00 e 0 QG1.62    CG.63     HG2.63 #QU 0.880 #SUP  0.88
   1407    8.106   54.653    4.191 3 U   6.074000E+07  0.000000E+00 e 0 H.132     CA.132    HA.132 #QU 0.959 #SUP  0.96
   1408    2.054   29.385    2.413 3 U   2.369000E+08  0.000000E+00 e 0 HB2.105   CB.105    HB3.105 #QU 0.935 #SUP  0.93
   1409    4.464   42.096    2.352 3 U   5.864000E+07  0.000000E+00 e 0 HA.102    CB.102    HB2.102 #QU 1.000 #SUP  1.00
   1410    1.058   72.545    4.290 3 U   6.795000E+07  0.000000E+00 e 0 QG2.112   CB.92     HB.92 #QU 0.925 #SUP  0.92
   1411    5.009   51.200    3.530 3 U   1.211000E+08  0.000000E+00 e 0 HA.73     CD.74     HD3.74 #QU 0.990 #SUP  0.99
   1412    4.764   62.657    4.532 4 U   9.539000E+07  0.000000E+00 e 0 -         -         -
   1413    1.427   35.192    1.961 3 U   5.160000E+07  0.000000E+00 e 0 HG3.29    CB.29     HB3.29 #QU 0.939 #SUP  0.94
   1414    3.898   50.730    3.650 3 U   1.814000E+08  0.000000E+00 e 0 HD3.99    CD.99     HD2.99 #QU 0.990 #SUP  0.99
   1415    2.472   39.900    2.985 3 U   9.401000E+07  0.000000E+00 e 0 HB2.25    CB.25     HB3.25 #QU 0.993 #SUP  0.99
   1416    2.820   56.379    4.444 3 U   1.716000E+08  0.000000E+00 e 0 QB.11     CA.11     HA.11 #QU 1.000 #SUP  1.00
   1417    4.618   32.053    2.436 3 U   1.270000E+08  0.000000E+00 e 0 HA.104    CB.104    HB3.104 #QU 0.977 #SUP  0.98
   1418    7.686   57.949    3.905 3 U   5.683000E+07  0.000000E+00 e 0 H.18      CA.18     HA.18 #QU 0.996 #SUP  1.00
   1419    7.074   22.007    1.249 3 U   8.865000E+07  0.000000E+00 e 0 QD2.43    CG2.5     QG2.5 #VC 0.28522 #QU 0.202 #SUP  0.98
   1419    7.074   22.007    1.249 3 U   8.865000E+07  0.000000E+00 e 0 HD1.129   CG2.5     QG2.5 #VC 0.71478 #QU 0.973 #SUP  0.98
   1420    7.246   40.999    3.198 3 U   3.800000E+07  0.000000E+00 e 0 QD.96     CB.96     HB3.96 #QU 0.976 #SUP  0.98
   1421    1.565   57.636    4.151 3 U   1.530000E+08  0.000000E+00 e 0 HB2.65    CA.65     HA.65 #VC 0.46969 #QU 0.841 #SUP  1.00
   1421    1.565   57.636    4.151 3 U   1.530000E+08  0.000000E+00 e 0 QB.90     CA.90     HA.90 #VC 0.53031 #QU 0.980 #SUP  1.00
   1422    8.034   37.702    2.244 3 U   2.902000E+07  0.000000E+00 e 0 H.118     CG.118    HG2.118 #QU 0.998 #SUP  1.00
   1423    1.499  138.931    7.813 4 U   3.363000E+07  0.000000E+00 e 0 -         -         -
   1424    1.312   58.891    3.891 4 U   1.835000E+07  0.000000E+00 e 0 -         -         -
   1425    7.197   65.795    3.782 3 U   3.481000E+07  0.000000E+00 e 0 H.12      CA.12     HA.12 #QU 0.988 #SUP  0.99
   1426    8.842   60.617    5.477 3 U   6.518000E+07  0.000000E+00 e 0 H.93      CA.92     HA.92 #QU 0.989 #SUP  0.99
   1427   -0.836   19.026    1.498 4 U   1.641000E+08  0.000000E+00 e 0 -         -         -
   1428    8.063   35.661    3.114 3 U   3.827000E+07  0.000000E+00 e 0 H.123     CB.123    HB.123 #QU 0.982 #SUP  0.98
   1429    7.994   35.654    3.114 4 U   2.914000E+07  0.000000E+00 e 0 -         -         -
   1430    1.816   62.500    3.795 3 U   2.276000E+07  0.000000E+00 e 0 HB.64     CA.64     HA.64 #QU 0.981 #SUP  0.98
   1431    0.579   54.025    5.295 3 U   5.794000E+07  0.000000E+00 e 0 QG2.61    CA.43     HA.43 #QU 0.988 #SUP  0.99
   1432    7.471   22.321    1.575 3 U   9.095000E+07  0.000000E+00 e 0 H.115     CB.113    QB.113 #QU 0.989 #SUP  0.99
   1433    1.312   56.851    4.313 3 U   7.146000E+07  0.000000E+00 e 0 HG2.86    CA.86     HA.86 #QU 0.986 #SUP  0.99
   1434    4.271   66.268    3.972 3 U   7.323000E+07  0.000000E+00 e 0 HB3.115   CB.115    HB2.115 #QU 0.999 #SUP  1.00
   1435    0.921   35.506    3.115 3 U   7.885000E+07  0.000000E+00 e 0 QG2.127   CB.123    HB.123 #QU 0.650 #SUP  0.65
   1436   -0.163   28.444    0.167 3 U   4.301000E+07  0.000000E+00 e 0 QD1.61    CG1.61    HG13.61 #QU 0.962 #SUP  0.96
   1437    2.547   36.918    3.122 3 U   5.771000E+07  0.000000E+00 e 0 HB2.73    CB.73     HB3.73 #VC 0.51368 #QU 0.983 #SUP  1.00
   1437    2.547   36.918    3.122 3 U   5.771000E+07  0.000000E+00 e 0 HB3.94    CB.73     HB3.73 #VC 0.48632 #QU 0.715 #SUP  1.00
   1438    7.098   21.694    0.588 3 U   1.006000E+08  0.000000E+00 e 0 QD.25     CD1.76    QD1.76 #QU 0.877 #SUP  0.88
   1439    8.131   55.908    4.366 3 U   6.746000E+07  0.000000E+00 e 0 H.31      CA.30     HA.30 #QU 1.000 #SUP  1.00
   1440    1.537   54.653    4.382 3 U   4.913000E+07  0.000000E+00 e 0 HG2.63    CA.63     HA.63 #QU 0.989 #SUP  0.99
   1441    8.449   62.657    3.795 3 U   6.200000E+07  0.000000E+00 e 0 H.65      CA.64     HA.64 #QU 0.980 #SUP  0.98
   1442    4.765   36.603    2.823 4 U   7.839000E+07  0.000000E+00 e 0 -         -         -
   1443    3.113   39.115    3.382 3 U   8.530000E+07  0.000000E+00 e 0 HB2.100   CB.100    HB3.100 #QU 0.989 #SUP  0.99
   1444    1.734   33.309    2.332 4 U   1.004000E+08  0.000000E+00 e 0 -         -         -
   1445    6.658   27.030    0.146 3 U   3.717000E+07  0.000000E+00 e 0 HD1.36    CD2.22    QD2.22 #VC 0.61535 #QU 0.934 #SUP  0.96
   1445    6.658   27.030    0.146 3 U   3.717000E+07  0.000000E+00 e 0 HZ.45     CD2.95    QD2.95 #VC 0.38465 #QU 0.391 #SUP  0.96
   1446    8.032   30.797    2.223 3 U   5.009000E+07  0.000000E+00 e 0 H.118     CB.118    HB3.118 #VC 0.49944 #QU 0.986 #SUP  1.00
   1446    8.032   30.797    2.223 3 U   5.009000E+07  0.000000E+00 e 0 H.119     CB.118    HB3.118 #VC 0.50056 #QU 0.988 #SUP  1.00
   1447    1.261   72.544    4.294 3 U   8.259000E+07  0.000000E+00 e 0 QG2.92    CB.92     HB.92 #QU 0.987 #SUP  0.99
   1448    1.142   69.876    4.290 3 U   1.541000E+08  0.000000E+00 e 0 QG2.134   CB.134    HB.134 #QU 0.994 #SUP  0.99
   1449    4.317   25.304    1.309 3 U   5.730000E+07  0.000000E+00 e 0 HA.86     CG.86     HG2.86 #QU 0.985 #SUP  0.98
   1450    0.566   39.115    1.539 3 U   6.501000E+07  0.000000E+00 e 0 QD1.42    CB.42     HB2.42 #VC 0.59918 #QU 0.865 #SUP  0.94
   1450    0.566   39.115    1.539 3 U   6.501000E+07  0.000000E+00 e 0 QD2.42    CB.42     HB2.42 #VC 0.40082 #QU 0.577 #SUP  0.94
   1451    7.324   16.044    0.445 3 U   3.961000E+07  0.000000E+00 e 0 H.64      CG2.64    QG2.64 #QU 0.990 #SUP  0.99
   1452    4.071   18.084    1.413 3 U   4.051000E+08  0.000000E+00 e 0 HA.78     CB.78     QB.78 #QU 0.995 #SUP  0.99
   1453    8.060   23.734    1.077 3 U   1.294000E+08  0.000000E+00 e 0 H.123     CG2.123   QG2.123 #QU 0.992 #SUP  0.99
   1454    1.870   51.200    2.117 3 U   1.324000E+08  0.000000E+00 e 0 QG.74     CD.74     HD2.74 #QU 0.984 #SUP  0.98
   1455    4.293   40.528    2.673 3 U   6.003000E+07  0.000000E+00 e 0 HA.101    CB.101    HB3.101 #QU 1.000 #SUP  1.00
   1456    7.738   43.981    3.082 3 U   4.244000E+07  0.000000E+00 e 0 H.107     CA.106    HA2.106 #QU 0.982 #SUP  0.98
   1457    6.306   21.536    1.228 3 U   1.060000E+08  0.000000E+00 e 0 H.88      CB.88     QB.88 #QU 0.963 #SUP  0.96
   1458    7.338   36.289    1.821 3 U   4.952000E+07  0.000000E+00 e 0 H.64      CB.64     HB.64 #QU 0.989 #SUP  0.99
   1459    2.151   28.286    2.326 4 U   1.914000E+08  0.000000E+00 e 0 -         -         - #QU 0.037
   1460   -0.158   59.832    3.463 3 U   2.761000E+07  0.000000E+00 e 0 QD1.61    CA.130    HA.130 #QU 1.000 #SUP  1.00
   1461    2.854   40.842    2.512 3 U   2.045000E+08  0.000000E+00 e 0 HB3.66    CB.66     HB2.66 #QU 0.989 #SUP  0.99
   1462   -0.132   25.931    1.692 4 U   4.248000E+07  0.000000E+00 e 0 -         -         -
   1463    5.191   21.694    0.735 3 U   7.132000E+07  0.000000E+00 e 0 HA.24     CG2.24    QG2.24 #QU 0.911 #SUP  0.91
   1464    0.751   31.267    2.537 3 U   1.890000E+08  0.000000E+00 e 0 QG1.72    CB.72     HB.72 #VC 0.50173 #QU 0.996 #SUP  1.00
   1464    0.751   31.267    2.537 3 U   1.890000E+08  0.000000E+00 e 0 QG2.72    CB.72     HB.72 #VC 0.49827 #QU 0.989 #SUP  1.00
   1465    8.034   59.518    3.960 3 U   4.023000E+07  0.000000E+00 e 0 H.125     CA.124    HA.124 #QU 0.987 #SUP  0.99
   1466    1.890   50.731    3.884 3 U   2.408000E+07  0.000000E+00 e 0 HB2.99    CD.99     HD3.99 #QU 0.937 #SUP  0.94
   1467    1.784   50.729    3.893 3 U   5.595000E+07  0.000000E+00 e 0 HG2.99    CD.99     HD3.99 #QU 0.990 #SUP  0.99
   1468    8.452   27.344    1.562 3 U   4.085000E+07  0.000000E+00 e 0 H.65      CG.65     HG2.65 #QU 0.981 #SUP  0.98
   1469    7.813   19.026    1.502 4 U   7.859000E+07  0.000000E+00 e 0 -         -         -
   1470    7.151   21.851    0.908 4 U   1.663000E+08  0.000000E+00 e 0 -         -         -
   1471    4.627   20.439    0.618 3 U   1.338000E+08  0.000000E+00 e 0 HA.67     CG1.67    QG1.67 #VC 0.51778 #QU 0.794 #SUP  0.96
   1471    4.627   20.439    0.618 3 U   1.338000E+08  0.000000E+00 e 0 HA.95     CG1.67    QG1.67 #VC 0.48222 #QU 0.783 #SUP  0.96
   1472    1.673   35.349    1.293 3 U   6.773000E+07  0.000000E+00 e 0 HB3.23    CB.23     HB2.23 #QU 0.995 #SUP  1.00
   1473    0.791   29.546    1.442 3 U   9.214000E+07  0.000000E+00 e 0 HG2.31    CD.31     QD.31 #VC 0.38422 #QU 0.558 #SUP  0.95
   1473    0.791   29.546    1.442 3 U   9.214000E+07  0.000000E+00 e 0 HG3.90    CD.90     QD.90 #VC 0.61578 #QU 0.895 #SUP  0.95
   1474    7.685   24.361    0.840 4 U   4.495000E+07  0.000000E+00 e 0 -         -         -
   1475    3.897   32.683    2.380 3 U   1.630000E+07  0.000000E+00 e 0 HD3.99    CB.99     HB3.99 #QU 0.999 #SUP  1.00
   1476    7.689   14.944    1.440 4 U   4.582000E+07  0.000000E+00 e 0 -         -         -
   1477    3.814   32.524    1.852 3 U   5.234000E+07  0.000000E+00 e 0 HA.77     CB.77     HB3.77 #QU 0.998 #SUP  1.00
   1478    0.896   31.896    2.746 3 U   3.923000E+07  0.000000E+00 e 0 QG1.12    CG.125    HG3.125 #QU 0.981 #SUP  0.98
   1479    2.868   31.267    1.810 3 U   1.727000E+07  0.000000E+00 e 0 HB2.96    CB.65     HB3.65 #QU 0.998 #SUP  1.00
   1480    0.597   23.892    1.251 3 U   2.458000E+08  0.000000E+00 e 0 QD1.71    CG2.92    QG2.92 #QU 0.831 #SUP  0.83
   1481    0.684   23.891    1.252 3 U   1.969000E+08  0.000000E+00 e 0 QG2.87    CG2.92    QG2.92 #QU 0.978 #SUP  0.98
   1482    4.617   27.031    0.146 3 U   2.505000E+07  0.000000E+00 e 0 HA.95     CD2.95    QD2.95 #QU 0.945 #SUP  0.95
   1483    6.306   22.478    0.672 3 U   3.927000E+07  0.000000E+00 e 0 H.88      CG2.87    QG2.87 #QU 0.999 #SUP  1.00
   1484    4.222   39.584    1.827 3 U   2.111000E+07  0.000000E+00 e 0 HA.71     CB.71     HB3.71 #QU 0.979 #SUP  0.98
   1485    1.061   22.480    0.671 3 U   3.273000E+08  0.000000E+00 e 0 QB.79     CG2.87    QG2.87 #VC 0.77665 #QU 0.984 #SUP  0.99
   1485    1.061   22.480    0.671 3 U   3.273000E+08  0.000000E+00 e 0 QG2.112   CG2.87    QG2.87 #VC 0.22335 #QU 0.258 #SUP  0.99
   1486    1.632   43.353    3.810 3 U   8.316000E+07  0.000000E+00 e 0 QB.37     CA.19     QA.19 #QU 0.634 #SUP  0.63
   1487    5.078   30.483    2.528 3 U   2.000000E+07  0.000000E+00 e 0 HA.94     CB.94     HB3.94 #QU 0.990 #SUP  0.99
   1488    1.304   35.349    1.668 3 U   1.381000E+08  0.000000E+00 e 0 HB2.23    CB.23     HB3.23 #VC 0.49556 #QU 0.963 #SUP  1.00
   1488    1.304   35.349    1.668 3 U   1.381000E+08  0.000000E+00 e 0 QG.23     CB.23     HB3.23 #VC 0.50444 #QU 0.981 #SUP  1.00
   1489    2.436   64.855    4.330 3 U   8.536000E+07  0.000000E+00 e 0 HB3.27    CA.27     HA.27 #QU 0.991 #SUP  0.99
   1490    1.584   37.703    2.399 3 U   4.156000E+07  0.000000E+00 e 0 QB.113    CG.118    HG3.118 #QU 1.000 #SUP  1.00
   1491    8.091   65.796    3.528 3 U   1.754000E+07  0.000000E+00 e 0 H.38      CB.38     QB.38 #QU 0.963 #SUP  0.96
   1492    7.858   53.553    4.449 3 U   1.620000E+07  0.000000E+00 e 0 H.42      CA.41     HA.41 #QU 0.999 #SUP  1.00
   1493    3.855   18.399    1.453 3 U   1.801000E+08  0.000000E+00 e 0 HA.89     CB.89     QB.89 #QU 0.995 #SUP  1.00
   1494    4.340   31.740    1.985 3 U   4.055000E+07  0.000000E+00 e 0 HA.27     CB.27     HB2.27 #QU 0.931 #SUP  0.93
   1495    4.215   41.628    3.222 4 U   1.351000E+07  0.000000E+00 e 0 -         -         -
   1496    3.525   62.500    3.789 3 U   2.321000E+07  0.000000E+00 e 0 QA.97     CA.64     HA.64 #VC 0.50000 #QU 0.968 #SUP  1.00
   1496    3.525   62.500    3.789 3 U   2.321000E+07  0.000000E+00 e 0 QD.98     CA.64     HA.64 #VC 0.50000 #QU 0.957 #SUP  1.00
   1497    0.871   60.147    3.807 3 U   3.759000E+07  0.000000E+00 e 0 HG2.77    CA.77     HA.77 #VC 0.54060 #QU 0.999 #SUP  1.00
   1497    0.871   60.147    3.807 3 U   3.759000E+07  0.000000E+00 e 0 HD2.77    CA.77     HA.77 #VC 0.45940 #QU 0.848 #SUP  1.00
   1498    5.770   65.717    3.530 3 U   2.911000E+07  0.000000E+00 e 0 HA.38     CB.38     QB.38 #VC 0.50032 #QU 0.990 #SUP  1.00
   1498    5.770   65.717    3.530 3 U   2.911000E+07  0.000000E+00 e 0 HH2.129   CB.38     QB.38 #VC 0.49968 #QU 0.798 #SUP  1.00
   1499    1.613   50.415    3.938 3 U   4.697000E+07  0.000000E+00 e 0 QB.26     CD.27     HD3.27 #QU 0.997 #SUP  1.00
   1500    8.990   23.107    1.521 3 U   2.768000E+07  0.000000E+00 e 0 H.94      CB.68     QB.68 #QU 0.998 #SUP  1.00
   1501    1.412   19.340    1.073 4 U   9.768000E+07  0.000000E+00 e 0 -         -         -
   1502    1.806   31.267    1.596 3 U   1.372000E+08  0.000000E+00 e 0 HB3.65    CB.65     HB2.65 #VC 0.50749 #QU 0.984 #SUP  1.00
   1502    1.806   31.267    1.596 3 U   1.372000E+08  0.000000E+00 e 0 HG3.65    CB.65     HB2.65 #VC 0.49251 #QU 0.904 #SUP  1.00
   1503    8.013   46.022    4.176 3 U   1.235000E+07  0.000000E+00 e 0 H.4       CA.4      HA3.4 #QU 0.993 #SUP  0.99
   1504    4.616   18.712    1.495 3 U   6.265000E+07  0.000000E+00 e 0 HA.129    CB.132    QB.132 #QU 0.995 #SUP  1.00
   1505    8.992   55.124    5.418 3 U   5.403000E+07  0.000000E+00 e 0 H.94      CA.93     HA.93 #QU 0.994 #SUP  0.99
   1506    2.423   59.832    3.824 3 U   4.202000E+07  0.000000E+00 e 0 QG.40     CA.40     HA.40 #QU 0.975 #SUP  0.98
   1507    7.783   25.460   -0.129 3 U   1.691000E+07  0.000000E+00 e 0 H.13      CD2.16    QD2.16 #VC 0.78955 #QU 0.904 #SUP  0.93
   1507    7.783   25.460   -0.129 3 U   1.691000E+07  0.000000E+00 e 0 HE3.129   CD2.16    QD2.16 #VC 0.21045 #QU 0.241 #SUP  0.93
   1508    1.871   60.616    5.478 3 U   1.341000E+07  0.000000E+00 e 0 HB.112    CA.92     HA.92 #QU 0.974 #SUP  0.97
   1509    1.536   27.423    1.726 3 U   1.582000E+08  0.000000E+00 e 0 HG2.63    CG.63     HG3.63 #QU 0.998 #SUP  1.00
   1510    3.187   27.343    1.724 3 U   5.762000E+07  0.000000E+00 e 0 HB.59     CG.63     HG3.63 #VC 0.47709 #QU 0.823 #SUP  0.99
   1510    3.187   27.343    1.724 3 U   5.762000E+07  0.000000E+00 e 0 QD.63     CG.63     HG3.63 #VC 0.52291 #QU 0.934 #SUP  0.99
   1511    2.618   59.361    4.145 3 U   6.193000E+07  0.000000E+00 e 0 HG3.128   CA.125    HA.125 #VC 0.42326 #QU 0.717 #SUP  0.99
   1511    2.618   59.361    4.145 3 U   6.193000E+07  0.000000E+00 e 0 HB2.131   CA.128    HA.128 #VC 0.57674 #QU 0.980 #SUP  0.99
   1512   10.698   18.554    0.772 3 U   2.433000E+07  0.000000E+00 e 0 HE1.129   CG1.5     QG1.5 #QU 0.886 #SUP  0.89
   1513    8.378   57.006    4.592 3 U   7.702000E+07  0.000000E+00 e 0 H.26      CA.25     HA.25 #QU 0.993 #SUP  0.99
   1514    1.932   30.484    2.127 3 U   2.439000E+08  0.000000E+00 e 0 HB2.30    CB.30     HB3.30 #VC 0.63577 #QU 0.998 #SUP  1.00
   1514    1.932   30.484    2.127 3 U   2.439000E+08  0.000000E+00 e 0 HB2.93    CG.93     HG3.93 #VC 0.36423 #QU 0.442 #SUP  1.00
   1515    3.306   54.025    4.368 3 U   4.980000E+07  0.000000E+00 e 0 HD2.9     CA.8      HA.8 #QU 0.959 #SUP  0.96
   1516    0.837   62.343    3.970 3 U   7.170000E+07  0.000000E+00 e 0 QG1.87    CA.87     HA.87 #QU 0.978 #SUP  0.98
   1517    2.545   25.775    1.070 3 U   4.997000E+07  0.000000E+00 e 0 HB2.73    CD2.76    QD2.76 #VC 0.47079 #QU 0.826 #SUP  0.99
   1517    2.545   25.775    1.070 3 U   4.997000E+07  0.000000E+00 e 0 HB3.94    CD2.76    QD2.76 #VC 0.52921 #QU 0.925 #SUP  0.99
   1518    1.599   21.694    0.735 3 U   1.364000E+08  0.000000E+00 e 0 HB.24     CG2.24    QG2.24 #VC 0.26392 #QU 0.893 #SUP  1.00
   1518    1.599   21.694    0.735 3 U   1.364000E+08  0.000000E+00 e 0 QE.93     CG1.123   QG1.123 #VC 0.25899 #QU 0.681 #SUP  1.00
   1518    1.599   21.694    0.735 3 U   1.364000E+08  0.000000E+00 e 0 QE.111    CG2.24    QG2.24 #VC 0.25831 #QU 0.776 #SUP  1.00
   1518    1.599   21.694    0.735 3 U   1.364000E+08  0.000000E+00 e 0 HB2.119   CG1.123   QG1.123 #VC 0.21879 #QU 0.414 #SUP  1.00
   1519    4.760   23.264    0.767 4 U   3.032000E+07  0.000000E+00 e 0 -         -         -
   1520    8.628   16.199    0.444 3 U   1.814000E+07  0.000000E+00 e 0 H.96      CG2.64    QG2.64 #QU 0.994 #SUP  0.99
   1521    1.575   57.792    4.153 3 U   1.589000E+08  0.000000E+00 e 0 HB2.65    CA.65     HA.65 #VC 0.49153 #QU 0.910 #SUP  1.00
   1521    1.575   57.792    4.153 3 U   1.589000E+08  0.000000E+00 e 0 QB.90     CA.90     HA.90 #VC 0.50847 #QU 0.972 #SUP  1.00
   1522    3.459   14.475   -0.159 3 U   3.661000E+07  0.000000E+00 e 0 HA.130    CD1.61    QD1.61 #QU 0.996 #SUP  1.00
   1523    8.622   54.653    4.607 3 U   5.228000E+07  0.000000E+00 e 0 H.96      CA.95     HA.95 #QU 0.962 #SUP  0.96
   1524    3.282   56.850    4.510 3 U   2.278000E+07  0.000000E+00 e 0 QB.129    CA.126    HA.126 #QU 0.989 #SUP  0.99
   1525    4.045   38.644    3.113 3 U   2.237000E+07  0.000000E+00 e 0 HA.122    CB.122    HB2.122 #QU 0.997 #SUP  1.00
   1526    8.075   58.593    4.620 3 U   2.096000E+07  0.000000E+00 e 0 H.119     CA.116    HA.116 #VC 0.29897 #QU 0.526 #SUP  0.96
   1526    8.075   58.593    4.620 3 U   2.096000E+07  0.000000E+00 e 0 HE.119    CA.116    HA.116 #VC 0.27885 #QU 0.453 #SUP  0.96
   1526    8.075   58.593    4.620 3 U   2.096000E+07  0.000000E+00 e 0 H.132     CA.129    HA.129 #VC 0.42218 #QU 0.854 #SUP  0.96
   1527    8.028   58.576    4.611 3 U   2.359000E+07  0.000000E+00 e 0 H.119     CA.116    HA.116 #VC 0.68843 #QU 0.965 #SUP  0.98
   1527    8.028   58.576    4.611 3 U   2.359000E+07  0.000000E+00 e 0 HE.119    CA.116    HA.116 #VC 0.31157 #QU 0.353 #SUP  0.98
   1528    9.116   18.085    0.787 3 U   5.028000E+07  0.000000E+00 e 0 H.22      CG2.34    QG2.34 #QU 0.995 #SUP  1.00
   1529    7.686   64.855    3.809 3 U   1.434000E+07  0.000000E+00 e 0 H.6       CA.5      HA.5 #VC 0.47426 #QU 0.876 #SUP  0.99
   1529    7.686   64.855    3.809 3 U   1.434000E+07  0.000000E+00 e 0 H.7       CA.5      HA.5 #VC 0.52574 #QU 0.954 #SUP  0.99
   1530    0.871   55.908    3.857 3 U   2.889000E+07  0.000000E+00 e 0 HG.71     CA.89     HA.89 #QU 0.998 #SUP  1.00
   1531    4.221   25.303    1.478 3 U   6.289000E+07  0.000000E+00 e 0 HA.82     CG.82     HG2.82 #QU 0.932 #SUP  0.93
   1532    4.316   25.302    1.470 3 U   3.974000E+07  0.000000E+00 e 0 HA.86     CG.86     HG3.86 #QU 0.991 #SUP  0.99
   1533    0.308   60.931    3.639 3 U   4.443000E+07  0.000000E+00 e 0 QD1.64    CA.61     HA.61 #QU 0.979 #SUP  0.98
   1534    4.217   18.869    1.499 3 U   3.722000E+08  0.000000E+00 e 0 HA.75     CB.75     QB.75 #VC 0.56482 #QU 0.929 #SUP  0.98
   1534    4.217   18.869    1.499 3 U   3.722000E+08  0.000000E+00 e 0 HA.132    CB.132    QB.132 #VC 0.43518 #QU 0.716 #SUP  0.98
   1535    4.316   34.563    1.801 3 U   4.946000E+07  0.000000E+00 e 0 HA.86     CB.86     HB3.86 #QU 0.927 #SUP  0.93
   1536    4.592   57.635    5.076 3 U   4.860000E+07  0.000000E+00 e 0 HA.110    CA.94     HA.94 #QU 0.993 #SUP  0.99
   1537    8.772   38.016    2.059 3 U   1.820000E+07  0.000000E+00 e 0 H.34      CG.33     HG2.33 #QU 0.989 #SUP  0.99
   1538    1.248   22.479    0.674 3 U   2.304000E+08  0.000000E+00 e 0 QG2.92    CG2.87    QG2.87 #QU 0.986 #SUP  0.99
   1539    7.855   54.339    4.116 3 U   2.173000E+07  0.000000E+00 e 0 H.83      CA.80     HA.80 #QU 0.890 #SUP  0.89
   1540    7.865   54.339    4.105 3 U   1.977000E+07  0.000000E+00 e 0 H.83      CA.80     HA.80 #QU 0.817 #SUP  0.82
   1541    4.758   46.020    4.176 4 U   3.541000E+07  0.000000E+00 e 0 -         -         -
   1542    8.643   22.327    0.732 3 U   1.228000E+07  0.000000E+00 e 0 H.69      CG2.67    QG2.67 #VC 0.54628 #QU 0.775 #SUP  0.92
   1542    8.643   22.327    0.732 3 U   1.228000E+07  0.000000E+00 e 0 H.96      CG2.67    QG2.67 #VC 0.45372 #QU 0.655 #SUP  0.92
   1543    3.165   18.868    0.862 3 U   4.100000E+07  0.000000E+00 e 0 QD.63     CG1.62    QG1.62 #QU 0.940 #SUP  0.94
   1544    6.861   38.800    3.117 3 U   2.857000E+07  0.000000E+00 e 0 HD21.100  CB.100    HB2.100 #VC 0.28666 #QU 0.395 #SUP  0.99
   1544    6.861   38.800    3.117 3 U   2.857000E+07  0.000000E+00 e 0 QD.122    CB.122    HB2.122 #VC 0.71334 #QU 0.983 #SUP  0.99
   1545    4.773   66.267    3.976 3 U   8.294000E+07  0.000000E+00 e 0 HA.115    CB.115    HB2.115 #QU 0.971 #SUP  0.97
   1546    0.591   31.425    2.206 3 U   3.038000E+07  0.000000E+00 e 0 QD1.42    CB.5      HB.5 #VC 0.33322 #QU 0.997 #SUP  1.00
   1546    0.591   31.425    2.206 3 U   3.038000E+07  0.000000E+00 e 0 QD2.42    CB.5      HB.5 #VC 0.18303 #QU 0.547 #SUP  1.00
   1546    0.591   31.425    2.206 3 U   3.038000E+07  0.000000E+00 e 0 QG2.61    CB.62     HB.62 #VC 0.19989 #QU 0.557 #SUP  1.00
   1546    0.591   31.425    2.206 3 U   3.038000E+07  0.000000E+00 e 0 QG2.62    CB.62     HB.62 #VC 0.28386 #QU 0.850 #SUP  1.00
   1547    7.245   36.290    2.228 3 U   3.666000E+07  0.000000E+00 e 0 QD.96     CG.108    HG2.108 #QU 0.950 #SUP  0.95
   1548    3.113   31.267    1.809 3 U   3.852000E+07  0.000000E+00 e 0 QD.65     CB.65     HB3.65 #QU 0.988 #SUP  0.99
   1549    4.769  138.895    7.663 4 U   3.396000E+07  0.000000E+00 e 0 -         -         -
   1550    4.318   27.815    1.732 3 U   5.420000E+07  0.000000E+00 e 0 HA.85     CG.85     QG.85 #QU 0.985 #SUP  0.99
   1551    2.055   50.415    3.422 3 U   1.675000E+08  0.000000E+00 e 0 QG.104    CD.104    HD2.104 #QU 0.992 #SUP  0.99
   1552    2.861   23.891    1.063 3 U   3.947000E+07  0.000000E+00 e 0 QE.31     CG.31     HG3.31 #QU 0.942 #SUP  0.94
   1553    7.338   16.515    1.107 3 U   5.628000E+07  0.000000E+00 e 0 QD.45     CE.126    QE.126 #VC 0.69118 #QU 0.864 #SUP  0.90
   1553    7.338   16.515    1.107 3 U   5.628000E+07  0.000000E+00 e 0 HE2.45    CE.126    QE.126 #VC 0.30882 #QU 0.257 #SUP  0.90
   1554    8.332   55.908    4.368 3 U   2.115000E+07  0.000000E+00 e 0 H.30      CA.30     HA.30 #QU 0.996 #SUP  1.00
   1555    7.071   21.222    0.826 3 U   8.024000E+07  0.000000E+00 e 0 QE.25     CG1.87    QG1.87 #QU 0.701 #SUP  0.70
   1556    3.641   50.729    3.888 3 U   1.847000E+08  0.000000E+00 e 0 HD2.99    CD.99     HD3.99 #QU 0.971 #SUP  0.97
   1557    4.760   40.371    2.672 4 U   3.606000E+07  0.000000E+00 e 0 -         -         -
   1558    8.080   19.340    1.406 3 U   2.129000E+08  0.000000E+00 e 0 H.80      CB.80     QB.80 #QU 0.983 #SUP  0.98
   1559    0.776   55.124    5.267 3 U   3.973000E+07  0.000000E+00 e 0 QG2.34    CA.23     HA.23 #QU 0.980 #SUP  0.98
   1560    1.972   32.366    2.355 4 U   3.153000E+08  0.000000E+00 e 0 -         -         -
   1561    1.867   32.368    2.362 3 U   2.051000E+08  0.000000E+00 e 0 QG.74     CB.74     QB.74 #VC 0.62125 #QU 0.987 #SUP  0.99
   1561    1.867   32.368    2.362 3 U   2.051000E+08  0.000000E+00 e 0 HB2.99    CB.99     HB3.99 #VC 0.37875 #QU 0.602 #SUP  0.99
   1562    4.724   17.927    0.783 3 U   3.782000E+07  0.000000E+00 e 0 HA.33     CG2.34    QG2.34 #QU 0.945 #SUP  0.94
   1563    4.712   60.617    5.477 3 U   5.435000E+07  0.000000E+00 e 0 HA.112    CA.92     HA.92 #QU 0.996 #SUP  1.00
   1564    4.158   31.739    1.566 3 U   4.027000E+07  0.000000E+00 e 0 HA.90     CB.90     QB.90 #QU 0.997 #SUP  1.00
   1565    2.009   33.466    2.221 3 U   2.107000E+08  0.000000E+00 e 0 HB2.125   CB.125    HB3.125 #QU 0.999 #SUP  1.00
   1566    1.242   23.264    0.769 3 U   2.863000E+07  0.000000E+00 e 0 QB.88     CG.90     HG3.90 #QU 0.973 #SUP  0.97
   1567    4.958   50.258    3.660 3 U   1.284000E+08  0.000000E+00 e 0 HA.83     CD.84     HD3.84 #QU 0.969 #SUP  0.97
   1568    1.066   30.483    2.529 3 U   1.643000E+07  0.000000E+00 e 0 QD2.76    CB.94     HB3.94 #QU 0.989 #SUP  0.99
   1569    3.737   21.537    1.141 3 U   6.068000E+07  0.000000E+00 e 0 HA.62     CG2.134   QG2.134 #QU 0.944 #SUP  0.94
   1570    2.670   53.396    4.449 3 U   7.075000E+07  0.000000E+00 e 0 HB2.41    CA.41     HA.41 #QU 0.976 #SUP  0.98
   1571    1.117   14.473   -0.162 3 U   5.684000E+07  0.000000E+00 e 0 QE.126    CD1.61    QD1.61 #QU 0.962 #SUP  0.96
   1572    3.344   72.545    4.291 4 U   2.738000E+07  0.000000E+00 e 0 -         -         -
   1573    3.482   21.223    0.924 3 U   1.417000E+08  0.000000E+00 e 0 HA.127    CG1.127   QG1.127 #VC 0.46792 #QU 0.752 #SUP  0.96
   1573    3.482   21.223    0.924 3 U   1.417000E+08  0.000000E+00 e 0 HA.127    CG2.127   QG2.127 #VC 0.53208 #QU 0.848 #SUP  0.96
   1574    3.576   21.223    0.901 3 U   3.076000E+07  0.000000E+00 e 0 HA.13     CG1.12    QG1.12 #QU 0.960 #SUP  0.96
   1575    4.764   24.205    0.599 4 U   4.431000E+07  0.000000E+00 e 0 -         -         -
   1576    1.083   42.725    1.675 3 U   5.837000E+07  0.000000E+00 e 0 HB2.8     CB.8      HB3.8 #QU 0.988 #SUP  0.99
   1577    2.054   51.672    4.022 3 U   5.712000E+07  0.000000E+00 e 0 HG2.60    CD.60     HD3.60 #VC 0.52827 #QU 0.959 #SUP  0.99
   1577    2.054   51.672    4.022 3 U   5.712000E+07  0.000000E+00 e 0 QB.63     CD.60     HD3.60 #VC 0.47173 #QU 0.849 #SUP  0.99
   1578    1.687   42.725    1.086 3 U   5.437000E+07  0.000000E+00 e 0 HB3.8     CB.8      HB2.8 #QU 0.913 #SUP  0.91
   1579    3.767   21.536    1.143 3 U   5.799000E+07  0.000000E+00 e 0 HA.62     CG2.134   QG2.134 #QU 0.926 #SUP  0.93
   1580    5.177   57.163    5.771 4 U   1.797000E+07  0.000000E+00 e 0 -         -         -
   1581    5.253   14.631    0.573 3 U   3.021000E+07  0.000000E+00 e 0 HA.34     CD1.34    QD1.34 #QU 0.998 #SUP  1.00
   1582    4.839   41.625    4.008 4 U   2.656000E+07  0.000000E+00 e 0 -         -         -
   1583    0.872   18.398    1.452 3 U   9.471000E+07  0.000000E+00 e 0 HG.71     CB.89     QB.89 #QU 0.966 #SUP  0.97
   1584    0.938   18.400    1.493 3 U   6.458000E+07  0.000000E+00 e 0 QD1.8     CB.132    QB.132 #VC 0.53737 #QU 0.759 #SUP  0.92
   1584    0.938   18.400    1.493 3 U   6.458000E+07  0.000000E+00 e 0 QD2.8     CB.132    QB.132 #VC 0.46263 #QU 0.653 #SUP  0.92
   1585    0.763   31.739    1.552 3 U   2.846000E+07  0.000000E+00 e 0 HG3.90    CB.90     QB.90 #QU 0.963 #SUP  0.96
   1586    0.738   32.210    1.934 3 U   9.601000E+07  0.000000E+00 e 0 QG2.67    CB.67     HB.67 #QU 1.000 #SUP  1.00
   1587    7.665   18.554    0.752 3 U   2.206000E+08  0.000000E+00 e 0 H.72      CG1.72    QG1.72 #QU 0.998 #SUP  1.00
   1588    8.365   59.675    4.174 3 U   3.094000E+07  0.000000E+00 e 0 H.121     CA.117    HA.117 #VC 0.71306 #QU 0.882 #SUP  0.91
   1588    8.365   59.675    4.174 3 U   3.094000E+07  0.000000E+00 e 0 H.121     CA.118    HA.118 #VC 0.28694 #QU 0.268 #SUP  0.91
   1589    0.158   14.476   -0.161 3 U   9.945000E+07  0.000000E+00 e 0 HG13.61   CD1.61    QD1.61 #QU 0.997 #SUP  1.00
   1590    7.711   18.553    0.771 3 U   1.289000E+08  0.000000E+00 e 0 H.6       CG1.5     QG1.5 #QU 0.969 #SUP  0.97
   1591    0.753   27.500    1.646 3 U   4.193000E+07  0.000000E+00 e 0 QG2.67    CD.69     QD.69 #VC 0.49654 #QU 0.831 #SUP  0.97
   1591    0.753   27.500    1.646 3 U   4.193000E+07  0.000000E+00 e 0 QG1.123   CD.69     QD.69 #VC 0.50346 #QU 0.823 #SUP  0.97
   1592    8.603   22.950    1.038 3 U   4.254000E+07  0.000000E+00 e 0 H.112     CG2.112   QG2.112 #QU 0.982 #SUP  0.98
   1593    3.740   22.322    1.579 3 U   6.911000E+07  0.000000E+00 e 0 HA.119    CB.113    QB.113 #QU 0.981 #SUP  0.98
   1594    1.845   65.953    4.106 3 U   9.075000E+07  0.000000E+00 e 0 QG.74     CA.74     HA.74 #QU 0.958 #SUP  0.96
   1595    1.722   30.169    2.077 3 U   9.191000E+07  0.000000E+00 e 0 HG3.63    CB.63     QB.63 #QU 0.966 #SUP  0.97
   1596    7.122  118.372    6.805 3 U   1.725000E+08  0.000000E+00 e 0 HD2.55    CE1.55    QE.55 #QU 0.999 #SUP  1.00
   1597    1.575   59.675    4.174 3 U   1.374000E+08  0.000000E+00 e 0 QG.117    CA.117    HA.117 #VC 0.75592 #QU 0.984 #SUP  0.99
   1597    1.575   59.675    4.174 3 U   1.374000E+08  0.000000E+00 e 0 QE.125    CA.125    HA.125 #VC 0.24408 #QU 0.302 #SUP  0.99
   1598   -0.160   12.121    0.302 3 U   1.341000E+08  0.000000E+00 e 0 QD1.61    CD1.64    QD1.64 #QU 0.994 #SUP  0.99
   1599    2.665   39.114    2.828 3 U   3.297000E+08  0.000000E+00 e 0 HB2.3     CB.3      HB3.3 #QU 0.906 #SUP  0.91
   1600    4.355   37.703    3.078 3 U   6.028000E+07  0.000000E+00 e 0 HA.135    CB.135    QB.135 #QU 0.999 #SUP  1.00
   1601    8.549   23.734    0.527 4 U   4.093000E+07  0.000000E+00 e 0 -         -         -
   1602    1.887   43.195    2.884 3 U   2.620000E+07  0.000000E+00 e 0 HB3.58    CD.58     HD2.58 #VC 0.48534 #QU 0.860 #SUP  0.99
   1602    1.887   43.195    2.884 3 U   2.620000E+07  0.000000E+00 e 0 HB3.130   CD.130    HD2.130 #VC 0.51466 #QU 0.912 #SUP  0.99
   1603    2.349   42.097    2.694 3 U   1.546000E+08  0.000000E+00 e 0 HB2.102   CB.102    HB3.102 #QU 1.000 #SUP  1.00
   1604    4.720   35.192    1.957 3 U   4.735000E+07  0.000000E+00 e 0 HA.29     CB.29     HB3.29 #QU 0.966 #SUP  0.97
   1605    1.833   39.585    1.073 3 U   8.497000E+07  0.000000E+00 e 0 HB3.71    CB.71     HB2.71 #QU 0.999 #SUP  1.00
   1606    1.983   28.913    2.603 3 U   1.859000E+07  0.000000E+00 e 0 HG2.119   CB.119    HB3.119 #VC 0.49817 #QU 0.965 #SUP  1.00
   1606    1.983   28.913    2.603 3 U   1.859000E+07  0.000000E+00 e 0 HG2.119   CG.119    HG3.119 #VC 0.50183 #QU 0.972 #SUP  1.00
   1607    4.765   62.500    3.993 4 U   1.265000E+08  0.000000E+00 e 0 -         -         -
   1608    8.190   56.849    4.306 3 U   1.832000E+07  0.000000E+00 e 0 H.87      CA.86     HA.86 #QU 0.999 #SUP  1.00
   1609    1.312   34.565    1.798 3 U   4.155000E+07  0.000000E+00 e 0 HG2.86    CB.86     HB3.86 #QU 0.962 #SUP  0.96
   1610    1.247   46.026    4.175 3 U   1.121000E+07  0.000000E+00 e 0 QG2.5     CA.4      HA3.4 #QU 0.989 #SUP  0.99
   1611    4.699   39.115    3.105 3 U   5.032000E+07  0.000000E+00 e 0 HA.100    CB.100    HB2.100 #QU 0.875 #SUP  0.88
   1612    7.797   65.874    3.779 3 U   1.388000E+07  0.000000E+00 e 0 H.13      CA.12     HA.12 #QU 0.998 #SUP  1.00
   1613    0.456   62.500    3.797 3 U   4.741000E+07  0.000000E+00 e 0 QG2.64    CA.64     HA.64 #QU 0.958 #SUP  0.96
   1614    5.178   54.968    5.634 3 U   4.369000E+07  0.000000E+00 e 0 HA.24     CA.111    HA.111 #QU 0.999 #SUP  1.00
   1615    3.284  131.712    6.862 3 U   2.112000E+07  0.000000E+00 e 0 HB3.122   CD1.122   QD.122 #QU 0.971 #SUP  0.97
   1616    3.649   26.088    0.438 3 U   2.079000E+07  0.000000E+00 e 0 HD3.110   CG.110    HG2.110 #QU 0.979 #SUP  0.98
   1617    2.244   59.048    3.972 3 U   3.946000E+07  0.000000E+00 e 0 HG2.14    CA.14     HA.14 #QU 0.964 #SUP  0.96
   1618    2.338   59.045    3.973 3 U   3.911000E+07  0.000000E+00 e 0 QG.46     CA.46     HA.46 #VC 0.62927 #QU 0.795 #SUP  0.89
   1618    2.338   59.045    3.973 3 U   3.911000E+07  0.000000E+00 e 0 HG3.124   CA.124    HA.124 #VC 0.37073 #QU 0.470 #SUP  0.89
   1619    2.599   32.523    1.754 3 U   1.042000E+08  0.000000E+00 e 0 HB3.60    CB.60     HB2.60 #QU 0.945 #SUP  0.94
   1620    1.930   55.908    4.367 3 U   5.768000E+07  0.000000E+00 e 0 HB2.30    CA.30     HA.30 #QU 1.000 #SUP  1.00
   1621    0.911   59.518    4.147 3 U   4.592000E+07  0.000000E+00 e 0 QD1.8     CA.125    HA.125 #VC 0.31431 #QU 0.646 #SUP  1.00
   1621    0.911   59.518    4.147 3 U   4.592000E+07  0.000000E+00 e 0 QD1.8     CA.128    HA.128 #VC 0.22425 #QU 0.472 #SUP  1.00
   1621    0.911   59.518    4.147 3 U   4.592000E+07  0.000000E+00 e 0 QG1.127   CA.128    HA.128 #VC 0.46143 #QU 0.988 #SUP  1.00
   1622    0.779   29.227    1.297 3 U   1.430000E+07  0.000000E+00 e 0 QG2.34    CD.23     HD2.23 #QU 0.968 #SUP  0.97
   1623    8.198   62.343    3.968 3 U   2.306000E+07  0.000000E+00 e 0 H.87      CA.87     HA.87 #QU 0.954 #SUP  0.95
   1624    2.610   22.321    1.575 3 U   3.867000E+07  0.000000E+00 e 0 HB3.119   CB.113    QB.113 #QU 0.971 #SUP  0.97
   1625    2.636   22.321    1.575 3 U   3.491000E+07  0.000000E+00 e 0 HB3.119   CB.113    QB.113 #QU 0.721 #SUP  0.72
   1626    8.058   40.841    2.808 3 U   2.592000E+07  0.000000E+00 e 0 H.43      CB.43     HB2.43 #QU 0.995 #SUP  1.00
   1627    1.544   59.832    3.462 3 U   3.806000E+07  0.000000E+00 e 0 HB2.130   CA.130    HA.130 #QU 0.993 #SUP  0.99
   1628    7.731   32.993    1.440 3 U   2.247000E+07  0.000000E+00 e 0 H.107     CB.107    HB.107 #QU 0.974 #SUP  0.97
   1629    2.745   33.625    2.003 3 U   2.351000E+07  0.000000E+00 e 0 HG3.125   CB.125    HB2.125 #QU 0.950 #SUP  0.95
   1630    4.773   29.542    1.450 4 U   8.796000E+07  0.000000E+00 e 0 -         -         -
   1631    2.887   55.281    5.002 3 U   6.373000E+07  0.000000E+00 e 0 QB.103    CA.103    HA.103 #QU 0.986 #SUP  0.99
   1632    0.528    9.452    0.705 4 U   4.113000E+07  0.000000E+00 e 0 -         -         -
   1633    7.244   23.733    0.950 3 U   4.814000E+07  0.000000E+00 e 0 H.8       CD1.8     QD1.8 #VC 0.51544 #QU 0.931 #SUP  0.99
   1633    7.244   23.733    0.950 3 U   4.814000E+07  0.000000E+00 e 0 HE22.128  CD1.8     QD1.8 #VC 0.48456 #QU 0.874 #SUP  0.99
   1634    3.653   53.711    4.957 3 U   8.999000E+07  0.000000E+00 e 0 HD3.84    CA.83     HA.83 #QU 0.999 #SUP  1.00
   1635    1.736   23.578    0.948 3 U   1.831000E+08  0.000000E+00 e 0 HG.8      CD1.8     QD1.8 #QU 0.952 #SUP  0.95
   1636    0.295   16.515    1.107 3 U   1.771000E+08  0.000000E+00 e 0 QD1.64    CE.126    QE.126 #QU 0.983 #SUP  0.98
   1637    0.681   19.340    1.072 3 U   1.491000E+08  0.000000E+00 e 0 QG2.87    CB.79     QB.79 #QU 0.983 #SUP  0.98
   1638    0.747   51.201    3.643 3 U   2.177000E+07  0.000000E+00 e 0 HG.94     CD.110    HD3.110 #QU 0.378 #SUP  0.38
   1639    3.113   62.186    4.049 3 U   3.852000E+07  0.000000E+00 e 0 HB2.122   CA.122    HA.122 #QU 0.998 #SUP  1.00
   1640    2.597   23.577    0.950 3 U   3.467000E+07  0.000000E+00 e 0 HG3.128   CD1.8     QD1.8 #QU 0.946 #SUP  0.95
   1641    0.590   19.340    1.074 3 U   6.849000E+07  0.000000E+00 e 0 QD1.76    CB.79     QB.79 #QU 0.874 #SUP  0.87
   1642    3.764   27.501    2.063 3 U   1.220000E+08  0.000000E+00 e 0 HD3.104   CG.104    QG.104 #QU 0.953 #SUP  0.95
   1643    0.919  133.281    7.576 3 U   1.483000E+07  0.000000E+00 e 0 QG2.107   CD1.103   QD.103 #QU 0.967 #SUP  0.97
   1644    2.608   34.564    2.363 3 U   2.552000E+08  0.000000E+00 e 0 HG3.128   CG.128    HG2.128 #QU 0.994 #SUP  0.99
   1645    7.573   50.416    3.740 3 U   1.268000E+07  0.000000E+00 e 0 QD.103    CD.104    HD3.104 #VC 0.29902 #QU 0.539 #SUP  0.92
   1645    7.573   50.416    3.740 3 U   1.268000E+07  0.000000E+00 e 0 HE1.103   CD.27     HD2.27 #VC 0.18553 #QU 0.329 #SUP  0.92
   1645    7.573   50.416    3.740 3 U   1.268000E+07  0.000000E+00 e 0 HZ.103    CD.27     HD2.27 #VC 0.51545 #QU 0.734 #SUP  0.92
   1646    8.403   35.506    3.109 3 U   2.374000E+07  0.000000E+00 e 0 H.124     CB.123    HB.123 #QU 0.991 #SUP  0.99
   1647    5.273   29.227    1.473 3 U   1.970000E+07  0.000000E+00 e 0 HA.23     CD.23     HD3.23 #QU 0.887 #SUP  0.89
   1648    7.239   43.514    1.600 4 U   4.207000E+07  0.000000E+00 e 0 -         -         -
   1649    7.195   43.507    1.620 4 U   4.169000E+07  0.000000E+00 e 0 -         -         -
   1650    7.246   43.508    1.645 4 U   3.972000E+07  0.000000E+00 e 0 -         -         -
   1651    4.773   27.501    1.552 4 U   5.995000E+07  0.000000E+00 e 0 -         -         -
   1652    8.045   23.734    0.531 4 U   2.662000E+07  0.000000E+00 e 0 -         -         -
   1653    7.071   41.313    2.848 4 U   2.603000E+07  0.000000E+00 e 0 -         -         -
   1654    4.759   30.326    1.922 4 U   5.584000E+07  0.000000E+00 e 0 -         -         -
   1655    2.006   56.378    4.443 4 U   7.312000E+07  0.000000E+00 e 0 -         -         -
   1656    0.970   43.667    3.189 4 U   4.262000E+07  0.000000E+00 e 0 -         -         -
   1657    0.880   43.195    1.459 4 U   5.909000E+07  0.000000E+00 e 0 -         -         -
   1658    0.793   43.194    1.461 3 U   4.082000E+07  0.000000E+00 e 0 HG.109    CB.109    QB.109 #QU 0.979 #SUP  0.98
   1659    0.151   16.512    1.106 3 U   1.733000E+08  0.000000E+00 e 0 QD2.95    CE.126    QE.126 #QU 0.923 #SUP  0.92
   1660    8.770   18.084    0.786 3 U   8.761000E+07  0.000000E+00 e 0 H.34      CG2.34    QG2.34 #QU 0.997 #SUP  1.00
   1661   -0.827   32.367    1.964 4 U   2.327000E+07  0.000000E+00 e 0 -         -         -
   1662    4.170   30.797    2.222 3 U   4.327000E+07  0.000000E+00 e 0 HA.118    CB.118    HB3.118 #QU 0.988 #SUP  0.99
   1663    7.465  131.085    6.881 4 U   6.897000E+07  0.000000E+00 e 0 -         -         -
   1664    8.400   29.542    2.032 3 U   7.322000E+07  0.000000E+00 e 0 H.124     CB.124    HB2.124 #QU 0.957 #SUP  0.96
   1665    7.085   25.304    1.464 3 U   4.317000E+07  0.000000E+00 e 0 H.82      CG.82     HG2.82 #QU 0.983 #SUP  0.98
   1666    8.839   23.891    1.254 3 U   3.631000E+07  0.000000E+00 e 0 H.93      CG2.92    QG2.92 #QU 0.997 #SUP  1.00
   1667    4.748   40.842    2.846 3 U   7.484000E+07  0.000000E+00 e 0 HA.66     CB.66     HB3.66 #QU 0.879 #SUP  0.88
   1668    0.597   25.776    1.068 3 U   1.837000E+08  0.000000E+00 e 0 QD1.76    CD2.76    QD2.76 #QU 0.987 #SUP  0.99
   1669    8.451   31.267    1.596 3 U   2.563000E+07  0.000000E+00 e 0 H.65      CB.65     HB2.65 #QU 0.973 #SUP  0.97
   1670    4.760   69.878    4.288 4 U   4.436000E+07  0.000000E+00 e 0 -         -         -
   1671    5.327   55.125    5.682 3 U   4.913000E+07  0.000000E+00 e 0 HA.35     CA.21     HA.21 #QU 0.982 #SUP  0.98
   1672    1.071   24.205    0.602 3 U   1.465000E+08  0.000000E+00 e 0 HB2.71    CD1.71    QD1.71 #QU 0.957 #SUP  0.96
   1673    2.154   64.855    4.334 4 U   4.540000E+07  0.000000E+00 e 0 -         -         -
   1674    0.148   46.962    1.436 3 U   5.524000E+07  0.000000E+00 e 0 QD2.22    CB.22     QB.22 #QU 0.998 #SUP  1.00
   1675    1.883   30.640    1.380 3 U   4.284000E+07  0.000000E+00 e 0 HB3.126   CB.126    HB2.126 #QU 0.970 #SUP  0.97
   1676    3.061   43.195    2.884 3 U   2.227000E+08  0.000000E+00 e 0 HD3.58    CD.58     HD2.58 #VC 0.50947 #QU 0.993 #SUP  1.00
   1676    3.061   43.195    2.884 3 U   2.227000E+08  0.000000E+00 e 0 HD3.130   CD.130    HD2.130 #VC 0.49053 #QU 0.956 #SUP  1.00
   1677    1.537   30.015    2.073 3 U   3.207000E+07  0.000000E+00 e 0 HG2.63    CB.63     QB.63 #QU 0.997 #SUP  1.00
   1678    8.400   59.518    3.960 3 U   7.476000E+07  0.000000E+00 e 0 H.124     CA.124    HA.124 #QU 0.999 #SUP  1.00
   1679    2.693  133.360    7.575 3 U   1.730000E+07  0.000000E+00 e 0 HB3.102   CD1.103   QD.103 #QU 0.998 #SUP  1.00
   1680    4.183   30.797    2.090 3 U   5.344000E+07  0.000000E+00 e 0 HA.118    CB.118    HB2.118 #QU 0.980 #SUP  0.98
   1681    4.773   32.838    2.533 4 U   3.415000E+07  0.000000E+00 e 0 -         -         -
   1682    1.009   67.052    3.486 4 U   1.303000E+08  0.000000E+00 e 0 -         -         -
   1683    5.782   22.322    0.735 3 U   4.530000E+07  0.000000E+00 e 0 HA.123    CG2.67    QG2.67 #QU 0.904 #SUP  0.90
   1684    2.077   23.578    0.949 3 U   1.034000E+08  0.000000E+00 e 0 HB2.128   CD1.8     QD1.8 #QU 0.956 #SUP  0.96
   1685    4.146   29.071    2.082 3 U   8.386000E+07  0.000000E+00 e 0 HA.128    CB.128    HB2.128 #QU 0.991 #SUP  0.99
   1686    4.741   27.344    1.923 3 U   3.532000E+07  0.000000E+00 e 0 HA.84     CG.84     HG2.84 #QU 0.998 #SUP  1.00
   1687    2.865   29.228    1.304 3 U   6.055000E+07  0.000000E+00 e 0 QE.23     CD.23     HD2.23 #QU 0.993 #SUP  0.99
   1688    4.764   41.626    2.556 3 U   8.231000E+07  0.000000E+00 e 0 HA.7      CB.7      HB2.7 #VC 0.56689 #QU 0.952 #SUP  0.99
   1688    4.764   41.626    2.556 3 U   8.231000E+07  0.000000E+00 e 0 HA.54     CB.54     HB2.54 #VC 0.43311 #QU 0.737 #SUP  0.99
   1689    4.146   31.268    1.597 3 U   4.078000E+07  0.000000E+00 e 0 HA.65     CB.65     HB2.65 #QU 0.980 #SUP  0.98
   1690    1.045   24.049    0.765 3 U   1.377000E+08  0.000000E+00 e 0 HG3.31    CG.31     HG2.31 #QU 0.989 #SUP  0.99
   1691    3.822   23.892    0.541 4 U   6.368000E+07  0.000000E+00 e 0 -         -         -
   1692    3.574   26.579    0.598 3 U   2.167000E+07  0.000000E+00 e 0 HA.13     CD1.42    QD1.42 #QU 0.933 #SUP  0.93
   1693    2.302   21.536    0.737 3 U   2.689000E+07  0.000000E+00 e 0 HG3.111   CG2.24    QG2.24 #QU 0.984 #SUP  0.98
   1694    1.439   26.716    1.060 3 U   3.221000E+07  0.000000E+00 e 0 HG3.13    CG.13     HG2.13 #QU 0.970 #SUP  0.97
   1695    2.082   54.654    4.383 3 U   5.316000E+07  0.000000E+00 e 0 QB.63     CA.63     HA.63 #QU 0.955 #SUP  0.96
   1696    7.085   19.340    1.402 3 U   9.815000E+07  0.000000E+00 e 0 H.81      CB.80     QB.80 #QU 0.986 #SUP  0.99
   1697    1.609  131.555    6.859 3 U   2.340000E+07  0.000000E+00 e 0 QD1.22    CD1.122   QD.122 #VC 0.16583 #QU 0.884 #SUP  1.00
   1697    1.609  131.555    6.859 3 U   2.340000E+07  0.000000E+00 e 0 QD1.22    CE1.122   QE.122 #VC 0.18313 #QU 0.966 #SUP  1.00
   1697    1.609  131.555    6.859 3 U   2.340000E+07  0.000000E+00 e 0 QE.93     CD1.122   QD.122 #VC 0.05348 #QU 0.275 #SUP  1.00
   1697    1.609  131.555    6.859 3 U   2.340000E+07  0.000000E+00 e 0 QE.93     CE1.122   QE.122 #VC 0.17588 #QU 0.899 #SUP  1.00
   1697    1.609  131.555    6.859 3 U   2.340000E+07  0.000000E+00 e 0 HB2.111   CE1.122   QE.122 #VC 0.18313 #QU 0.231 #SUP  1.00
   1697    1.609  131.555    6.859 3 U   2.340000E+07  0.000000E+00 e 0 QB.113    CD1.122   QD.122 #VC 0.15090 #QU 0.655 #SUP  1.00
   1697    1.609  131.555    6.859 3 U   2.340000E+07  0.000000E+00 e 0 HB2.119   CD1.122   QD.122 #VC 0.08765 #QU 0.451 #SUP  1.00
   1698    8.032   31.896    2.407 3 U   3.964000E+07  0.000000E+00 e 0 H.125     CG.125    HG2.125 #QU 0.931 #SUP  0.93
   1699    4.299   23.107    1.516 3 U   1.660000E+07  0.000000E+00 e 0 HA.69     CB.68     QB.68 #QU 0.984 #SUP  0.98
   1700    8.968   54.339    5.266 3 U   4.493000E+07  0.000000E+00 e 0 H.50      CA.49     HA.49 #QU 0.955 #SUP  0.95
   1701    3.175   58.418    4.205 3 U   7.222000E+07  0.000000E+00 e 0 HB3.6     CA.6      HA.6 #VC 0.50088 #QU 0.981 #SUP  1.00
   1701    3.175   58.418    4.205 3 U   7.222000E+07  0.000000E+00 e 0 HB3.47    CA.47     HA.47 #VC 0.49912 #QU 0.978 #SUP  1.00
   1702    3.900   62.185    5.011 3 U   1.116000E+08  0.000000E+00 e 0 HD3.99    CA.98     HA.98 #QU 0.991 #SUP  0.99
   1703    2.608   29.071    2.233 3 U   6.049000E+07  0.000000E+00 e 0 HG3.128   CB.128    HB3.128 #QU 0.997 #SUP  1.00
   1704    0.566   28.757    0.946 3 U   4.713000E+07  0.000000E+00 e 0 QD1.34    CG1.34    HG12.34 #QU 0.987 #SUP  0.99
   1705    0.603   42.411    1.930 3 U   4.180000E+07  0.000000E+00 e 0 QD1.71    CB.76     HB3.76 #VC 0.50695 #QU 0.998 #SUP  1.00
   1705    0.603   42.411    1.930 3 U   4.180000E+07  0.000000E+00 e 0 QD1.76    CB.76     HB3.76 #VC 0.49305 #QU 0.970 #SUP  1.00
   1706    2.018   33.308    2.751 4 U   1.646000E+07  0.000000E+00 e 0 -         -         -
   1707    0.911   20.282    1.341 4 U   1.767000E+08  0.000000E+00 e 0 -         -         -
   1708    4.122   22.479    0.670 3 U   8.537000E+07  0.000000E+00 e 0 HA.80     CG2.87    QG2.87 #QU 0.994 #SUP  0.99
   1709    0.939   50.258    4.016 3 U   6.806000E+07  0.000000E+00 e 0 QD1.8     CD.9      HD3.9 #QU 0.994 #SUP  0.99
   1710    1.069   56.221    3.741 3 U   8.231000E+07  0.000000E+00 e 0 QB.79     CA.76     HA.76 #QU 0.986 #SUP  0.99
   1711    0.606   42.332    1.352 3 U   5.402000E+07  0.000000E+00 e 0 QD1.71    CB.76     HB2.76 #VC 0.51136 #QU 0.979 #SUP  1.00
   1711    0.606   42.332    1.352 3 U   5.402000E+07  0.000000E+00 e 0 QD1.76    CB.76     HB2.76 #VC 0.48864 #QU 0.942 #SUP  1.00
   1712    1.061   50.254    4.012 3 U   4.774000E+07  0.000000E+00 e 0 HB2.8     CD.9      HD3.9 #VC 0.55999 #QU 0.979 #SUP  0.99
   1712    1.061   50.254    4.012 3 U   4.774000E+07  0.000000E+00 e 0 QG2.12    CD.9      HD3.9 #VC 0.44001 #QU 0.697 #SUP  0.99
   1713    4.089   55.908    3.857 3 U   2.952000E+07  0.000000E+00 e 0 HA3.70    CA.89     HA.89 #QU 0.982 #SUP  0.98
   1714    5.769  128.417    6.323 4 U   1.914000E+07  0.000000E+00 e 0 -         -         -
   1715    4.343   29.385    2.274 3 U   4.065000E+07  0.000000E+00 e 0 HA.53     CB.53     HB3.53 #QU 0.998 #SUP  1.00
   1716    3.912   46.962    3.827 3 U   1.550000E+08  0.000000E+00 e 0 HA3.50    CA.50     HA2.50 #QU 0.971 #SUP  0.97
   1717    7.208   23.577    0.517 3 U   9.931000E+07  0.000000E+00 e 0 HZ3.36    CD1.16    QD1.16 #QU 0.602 #SUP  0.60
   1718    9.533   58.104    4.231 3 U   2.633000E+07  0.000000E+00 e 0 H.120     CA.120    HA.120 #QU 0.993 #SUP  0.99
   1719    4.199   55.905    3.860 3 U   2.585000E+07  0.000000E+00 e 0 HA.71     CA.89     HA.89 #QU 0.766 #SUP  0.77
   1720    3.532   32.367    2.353 3 U   2.296000E+07  0.000000E+00 e 0 HD3.74    CB.74     QB.74 #QU 0.974 #SUP  0.97
   1721    1.949   25.776    1.066 3 U   8.238000E+07  0.000000E+00 e 0 HD3.29    CD2.26    QD2.26 #VC 0.27881 #QU 0.212 #SUP  0.84
   1721    1.949   25.776    1.066 3 U   8.238000E+07  0.000000E+00 e 0 HB3.110   CD2.76    QD2.76 #VC 0.72119 #QU 0.797 #SUP  0.84
   1722    6.896   16.515    1.105 3 U   3.371000E+07  0.000000E+00 e 0 HE1.45    CE.126    QE.126 #VC 0.46353 #QU 0.628 #SUP  0.91
   1722    6.896   16.515    1.105 3 U   3.371000E+07  0.000000E+00 e 0 QE.122    CE.126    QE.126 #VC 0.53647 #QU 0.749 #SUP  0.91
   1723    4.060   32.524    1.879 3 U   2.049000E+08  0.000000E+00 e 0 HA.78     CB.81     HB3.81 #VC 0.37678 #QU 0.562 #SUP  1.00
   1723    4.060   32.524    1.879 3 U   2.049000E+08  0.000000E+00 e 0 HA.81     CB.81     HB3.81 #VC 0.62322 #QU 0.989 #SUP  1.00
   1724    5.273   35.348    1.664 3 U   2.070000E+07  0.000000E+00 e 0 HA.23     CB.23     HB3.23 #QU 0.975 #SUP  0.97
   1725    8.030   67.052    3.489 3 U   2.222000E+07  0.000000E+00 e 0 H.128     CA.127    HA.127 #QU 0.978 #SUP  0.98
   1726    2.219   32.367    1.268 3 U   2.312000E+07  0.000000E+00 e 0 HG2.108   CB.108    QB.108 #QU 0.986 #SUP  0.99
   1727    9.115   24.389    0.841 3 U   1.974000E+07  0.000000E+00 e 0 H.22      CG.22     HG.22 #QU 0.999 #SUP  1.00
   1728    0.305   28.600    1.453 3 U   5.741000E+07  0.000000E+00 e 0 QD1.64    CG1.64    HG13.64 #QU 0.992 #SUP  0.99
   1729    9.205   24.364    0.841 4 U   1.965000E+07  0.000000E+00 e 0 -         -         -
   1730    4.783   23.106    1.517 3 U   2.323000E+08  0.000000E+00 e 0 HA.68     CB.68     QB.68 #QU 0.850 #SUP  0.85
   1731    1.242   64.856    3.810 3 U   7.703000E+07  0.000000E+00 e 0 QG2.5     CA.5      HA.5 #QU 0.994 #SUP  0.99
   1732    0.155   27.187    1.547 4 U   6.537000E+07  0.000000E+00 e 0 -         -         -
   1733    8.771   54.496    5.320 3 U   6.450000E+07  0.000000E+00 e 0 H.35      CA.35     HA.35 #VC 0.50029 #QU 0.999 #SUP  1.00
   1733    8.771   54.496    5.320 3 U   6.450000E+07  0.000000E+00 e 0 H.36      CA.35     HA.35 #VC 0.49971 #QU 0.988 #SUP  1.00
   1734    1.882   58.105    4.055 3 U   1.848000E+08  0.000000E+00 e 0 HB3.81    CA.81     HA.81 #QU 1.000 #SUP  1.00
   1735    1.585   20.439    0.777 3 U   1.442000E+08  0.000000E+00 e 0 HB.24     CG1.24    QG1.24 #QU 0.994 #SUP  0.99
   1736    1.727   20.439    0.777 3 U   1.038000E+08  0.000000E+00 e 0 HB.34     CG1.24    QG1.24 #QU 0.908 #SUP  0.91
   1737    1.439   58.106    4.055 3 U   6.793000E+07  0.000000E+00 e 0 HB2.81    CA.81     HA.81 #QU 0.994 #SUP  0.99
   1738    7.858   58.105    4.219 3 U   2.760000E+07  0.000000E+00 e 0 H.83      CA.82     HA.82 #QU 0.999 #SUP  1.00
   1739    8.627   20.440    0.617 3 U   2.352000E+07  0.000000E+00 e 0 H.96      CG1.67    QG1.67 #QU 0.998 #SUP  1.00
   1740    7.517   57.634    5.082 3 U   5.590000E+07  0.000000E+00 e 0 H.95      CA.94     HA.94 #QU 0.987 #SUP  0.99
   1741   -0.603   14.475   -0.160 3 U   8.588000E+07  0.000000E+00 e 0 HG12.61   CD1.61    QD1.61 #QU 0.979 #SUP  0.98
   1742    7.542   58.577    3.891 3 U   3.209000E+07  0.000000E+00 e 0 H.17      CA.17     HA.17 #QU 0.982 #SUP  0.98
   1743    1.982   28.288    2.325 3 U   8.358000E+07  0.000000E+00 e 0 HB2.27    CG.27     QG.27 #QU 0.989 #SUP  0.99
   1744    3.231   41.627    2.903 3 U   2.485000E+08  0.000000E+00 e 0 HE3.13    CE.13     HE2.13 #QU 0.994 #SUP  0.99
   1745    7.319   28.600    1.447 3 U   2.922000E+07  0.000000E+00 e 0 H.64      CG1.64    HG13.64 #QU 0.978 #SUP  0.98
   1746    4.625   23.420    0.252 3 U   3.813000E+07  0.000000E+00 e 0 HA.67     CD1.95    QD1.95 #VC 0.51647 #QU 0.966 #SUP  1.00
   1746    4.625   23.420    0.252 3 U   3.813000E+07  0.000000E+00 e 0 HA.95     CD1.95    QD1.95 #VC 0.48353 #QU 0.897 #SUP  1.00
   1747    0.738   35.506    3.112 3 U   4.281000E+07  0.000000E+00 e 0 QG2.67    CB.123    HB.123 #VC 0.50033 #QU 0.997 #SUP  1.00
   1747    0.738   35.506    3.112 3 U   4.281000E+07  0.000000E+00 e 0 QG1.123   CB.123    HB.123 #VC 0.49967 #QU 0.996 #SUP  1.00
   1748    0.577   25.934    0.916 3 U   9.365000E+07  0.000000E+00 e 0 QD1.42    CD2.8     QD2.8 #QU 0.953 #SUP  0.95
   1749    7.345   19.026    1.501 3 U   6.125000E+07  0.000000E+00 e 0 H.75      CB.75     QB.75 #VC 0.49956 #QU 0.972 #SUP  1.00
   1749    7.345   19.026    1.501 3 U   6.125000E+07  0.000000E+00 e 0 H.76      CB.75     QB.75 #VC 0.50044 #QU 0.922 #SUP  1.00
   1750    7.528   18.712    1.586 3 U   2.878000E+08  0.000000E+00 e 0 H.15      CB.15     QB.15 #QU 0.947 #SUP  0.95
   1751    7.565   40.371    2.979 3 U   4.411000E+07  0.000000E+00 e 0 H.57      CB.57     HB2.57 #QU 0.988 #SUP  0.99
   1752    0.518   31.896    2.408 3 U   3.664000E+07  0.000000E+00 e 0 QD1.16    CG.125    HG2.125 #QU 0.961 #SUP  0.96
   1753    1.427   57.949    3.901 3 U   6.158000E+07  0.000000E+00 e 0 QD.114    CA.114    HA.114 #QU 0.454 #SUP  0.45
   1754    8.045   31.895    2.747 3 U   5.057000E+07  0.000000E+00 e 0 H.125     CG.125    HG3.125 #QU 0.999 #SUP  1.00
   1755    5.623   21.694    0.731 3 U   1.926000E+07  0.000000E+00 e 0 HA.111    CG2.24    QG2.24 #QU 0.876 #SUP  0.88
   1756    2.473   57.007    4.591 3 U   2.387000E+07  0.000000E+00 e 0 HB2.25    CA.25     HA.25 #QU 0.989 #SUP  0.99
   1757    0.601   26.245    0.872 3 U   2.156000E+08  0.000000E+00 e 0 QD1.71    CG.71     HG.71 #VC 0.50004 #QU 1.000 #SUP  1.00
   1757    0.601   26.245    0.872 3 U   2.156000E+08  0.000000E+00 e 0 QD2.71    CG.71     HG.71 #VC 0.49996 #QU 1.000 #SUP  1.00
   1758    6.878   43.353    1.623 4 U   2.540000E+07  0.000000E+00 e 0 -         -         -
   1759    1.047   29.229    1.304 4 U   2.722000E+07  0.000000E+00 e 0 -         -         -
   1760    2.667   40.215    3.100 3 U   1.160000E+08  0.000000E+00 e 0 HB2.41    CB.41     HB3.41 #QU 0.999 #SUP  1.00
   1761    7.564   23.890    1.251 3 U   4.211000E+07  0.000000E+00 e 0 H.92      CG2.92    QG2.92 #QU 1.000 #SUP  1.00
   1762    7.240   43.510    3.810 3 U   4.447000E+07  0.000000E+00 e 0 H.19      CA.19     QA.19 #QU 0.977 #SUP  0.98
   1763    4.238   18.241    1.590 3 U   3.782000E+08  0.000000E+00 e 0 HA.121    CB.121    QB.121 #QU 0.963 #SUP  0.96
   1764    1.930   50.102    3.657 3 U   1.033000E+08  0.000000E+00 e 0 HG2.84    CD.84     HD3.84 #QU 0.975 #SUP  0.98
   1765    1.058   26.559    1.634 3 U   3.788000E+07  0.000000E+00 e 0 QD2.76    CG.76     HG.76 #QU 0.900 #SUP  0.90
   1766    5.275   25.461    1.291 3 U   2.533000E+07  0.000000E+00 e 0 HA.23     CG.23     QG.23 #QU 0.969 #SUP  0.97
   1767    0.553   56.692    4.041 3 U   5.766000E+07  0.000000E+00 e 0 QD1.42    CA.42     HA.42 #VC 0.37978 #QU 0.423 #SUP  0.82
   1767    0.553   56.692    4.041 3 U   5.766000E+07  0.000000E+00 e 0 QD2.42    CA.42     HA.42 #VC 0.62022 #QU 0.691 #SUP  0.82
   1768    3.542   26.559    2.124 3 U   5.775000E+07  0.000000E+00 e 0 QD.98     CG.98     HG3.98 #QU 0.771 #SUP  0.77
   1769    8.821   39.743    2.630 3 U   3.488000E+07  0.000000E+00 e 0 H.131     CB.131    HB2.131 #QU 0.946 #SUP  0.95
   1770    1.624   58.105    4.058 3 U   7.304000E+07  0.000000E+00 e 0 HB3.16    CA.16     HA.16 #VC 0.53177 #QU 0.550 #SUP  0.74
   1770    1.624   58.105    4.058 3 U   7.304000E+07  0.000000E+00 e 0 HG3.81    CA.81     HA.81 #VC 0.46823 #QU 0.428 #SUP  0.74
   1771    3.525   26.559    2.126 3 U   6.194000E+07  0.000000E+00 e 0 QD.98     CG.98     HG3.98 #QU 0.958 #SUP  0.96
   1772    1.905   59.832    3.462 3 U   2.827000E+07  0.000000E+00 e 0 HB3.130   CA.130    HA.130 #QU 0.998 #SUP  1.00
   1773    3.799   12.120    0.302 3 U   3.856000E+07  0.000000E+00 e 0 HA.64     CD1.64    QD1.64 #QU 0.980 #SUP  0.98
   1774    6.675   16.672    1.583 3 U   3.241000E+07  0.000000E+00 e 0 HZ.45     CE.111    QE.111 #QU 0.366 #SUP  0.37
   1775    0.527   31.896    2.748 4 U   2.584000E+07  0.000000E+00 e 0 -         -         -
   1776    0.849   27.031    1.918 3 U   6.996000E+07  0.000000E+00 e 0 QG2.59    CG1.59    HG13.59 #VC 0.48917 #QU 0.686 #SUP  0.94
   1776    0.849   27.031    1.918 3 U   6.996000E+07  0.000000E+00 e 0 QD1.59    CG1.59    HG13.59 #VC 0.51083 #QU 0.793 #SUP  0.94
   1777    2.154   56.693    4.041 3 U   2.255000E+07  0.000000E+00 e 0 HB3.42    CA.42     HA.42 #QU 0.998 #SUP  1.00
   1778    1.501   54.653    4.194 3 U   1.654000E+08  0.000000E+00 e 0 QB.132    CA.132    HA.132 #QU 0.975 #SUP  0.98
   1779   -0.611   59.832    3.463 3 U   2.532000E+07  0.000000E+00 e 0 HG12.61   CA.130    HA.130 #QU 1.000 #SUP  1.00
   1780    1.072   59.988    3.810 3 U   2.228000E+07  0.000000E+00 e 0 HB2.71    CA.77     HA.77 #QU 0.984 #SUP  0.98
   1781    7.258   40.842    2.866 3 U   4.838000E+07  0.000000E+00 e 0 QD.96     CB.96     HB2.96 #QU 0.970 #SUP  0.97
   1782    2.379   32.681    1.882 3 U   2.417000E+08  0.000000E+00 e 0 HB3.99    CB.99     HB2.99 #QU 0.999 #SUP  1.00
   1783    3.974   21.224    0.827 3 U   1.141000E+08  0.000000E+00 e 0 HA.87     CG1.87    QG1.87 #QU 0.983 #SUP  0.98
   1784    3.715   28.286    2.138 4 U   4.340000E+07  0.000000E+00 e 0 -         -         -
   1785    0.748   23.107    1.516 3 U   3.096000E+08  0.000000E+00 e 0 QG1.72    CB.68     QB.68 #VC 0.60532 #QU 0.951 #SUP  0.98
   1785    0.748   23.107    1.516 3 U   3.096000E+08  0.000000E+00 e 0 QG2.72    CB.68     QB.68 #VC 0.39468 #QU 0.591 #SUP  0.98
   1786    0.845   22.321    1.576 4 U   1.431000E+08  0.000000E+00 e 0 -         -         -
   1787    4.563   51.200    3.647 3 U   6.471000E+07  0.000000E+00 e 0 HA.109    CD.110    HD3.110 #QU 0.941 #SUP  0.94
   1788    2.744   33.464    2.222 3 U   5.271000E+07  0.000000E+00 e 0 HG3.125   CB.125    HB3.125 #QU 0.997 #SUP  1.00
   1789    8.473   30.483    3.272 3 U   1.493000E+07  0.000000E+00 e 0 H.130     CB.129    QB.129 #QU 0.967 #SUP  0.97
   1790    3.804   25.932    0.916 3 U   6.205000E+07  0.000000E+00 e 0 HA.5      CD2.8     QD2.8 #QU 0.999 #SUP  1.00
   1791    2.866   32.839    2.530 3 U   7.246000E+07  0.000000E+00 e 0 HG3.116   CG.116    HG2.116 #QU 0.999 #SUP  1.00
   1792    8.114   59.831    3.461 3 U   1.619000E+07  0.000000E+00 e 0 H.133     CA.130    HA.130 #QU 0.966 #SUP  0.97
   1793    2.387   62.186    5.011 3 U   7.776000E+07  0.000000E+00 e 0 HB3.98    CA.98     HA.98 #QU 0.978 #SUP  0.98
   1794    8.891   24.361    0.839 3 U   2.511000E+07  0.000000E+00 e 0 H.114     CG.114    HG2.114 #QU 0.937 #SUP  0.94
   1795    2.202   63.598    3.748 3 U   1.158000E+08  0.000000E+00 e 0 HB.62     CA.62     HA.62 #QU 0.985 #SUP  0.98
   1796    4.028   19.340    1.072 3 U   2.423000E+08  0.000000E+00 e 0 HA.79     CB.79     QB.79 #QU 0.987 #SUP  0.99
   1797    1.290   55.124    5.267 3 U   7.155000E+07  0.000000E+00 e 0 HB2.23    CA.23     HA.23 #VC 0.33662 #QU 0.989 #SUP  1.00
   1797    1.290   55.124    5.267 3 U   7.155000E+07  0.000000E+00 e 0 QG.23     CA.23     HA.23 #VC 0.33646 #QU 0.985 #SUP  1.00
   1797    1.290   55.124    5.267 3 U   7.155000E+07  0.000000E+00 e 0 HD2.23    CA.23     HA.23 #VC 0.32692 #QU 0.950 #SUP  1.00
   1798    6.874   41.783    2.774 3 U   2.352000E+07  0.000000E+00 e 0 HD1.91    CB.91     HB2.91 #QU 0.996 #SUP  1.00
   1799    9.385   57.163    5.171 3 U   4.452000E+07  0.000000E+00 e 0 H.97      CA.96     HA.96 #QU 0.999 #SUP  1.00
   1800    1.786   50.729    3.651 3 U   4.902000E+07  0.000000E+00 e 0 HG2.99    CD.99     HD2.99 #QU 0.993 #SUP  0.99
   1801    1.892   50.727    3.647 3 U   3.168000E+07  0.000000E+00 e 0 HB2.99    CD.99     HD2.99 #QU 0.959 #SUP  0.96
   1802    3.752   31.110    2.202 3 U   9.486000E+07  0.000000E+00 e 0 HA.62     CB.62     HB.62 #QU 0.998 #SUP  1.00
   1803    4.763   21.537    1.227 4 U   1.384000E+08  0.000000E+00 e 0 -         -         -
   1804    0.746   51.199    3.338 3 U   2.930000E+07  0.000000E+00 e 0 QG2.24    CD.110    HD2.110 #QU 0.997 #SUP  1.00
   1805    0.911   25.461   -0.130 3 U   1.558000E+08  0.000000E+00 e 0 QD2.8     CD2.16    QD2.16 #QU 0.882 #SUP  0.88
   1806    4.576   51.200    3.343 3 U   5.727000E+07  0.000000E+00 e 0 HA.109    CD.110    HD2.110 #QU 0.989 #SUP  0.99
   1807    2.251   37.704    2.399 3 U   3.292000E+08  0.000000E+00 e 0 HB3.118   CG.118    HG3.118 #VC 0.47351 #QU 0.801 #SUP  1.00
   1807    2.251   37.704    2.399 3 U   3.292000E+08  0.000000E+00 e 0 HG2.118   CG.118    HG3.118 #VC 0.52649 #QU 0.993 #SUP  1.00
   1808    3.919   33.151    1.810 3 U   2.112000E+08  0.000000E+00 e 0 HA.18     CB.18     QB.18 #QU 0.963 #SUP  0.96
   1809    4.588   29.384    2.414 3 U   7.819000E+07  0.000000E+00 e 0 HA.105    CB.105    HB3.105 #QU 0.900 #SUP  0.90
   1810    5.275   35.348    1.290 3 U   2.084000E+07  0.000000E+00 e 0 HA.23     CB.23     HB2.23 #QU 0.970 #SUP  0.97
   1811    4.764   42.725    3.171 4 U   1.241000E+08  0.000000E+00 e 0 -         -         -
   1812    1.452   23.264    0.769 3 U   5.497000E+07  0.000000E+00 e 0 QD.90     CG.90     HG3.90 #QU 0.996 #SUP  1.00
   1813    1.808   57.635    4.143 3 U   6.524000E+07  0.000000E+00 e 0 HB3.65    CA.65     HA.65 #QU 0.996 #SUP  1.00
   1814    4.073   25.461   -0.126 3 U   2.298000E+07  0.000000E+00 e 0 HA.16     CD2.16    QD2.16 #VC 0.57361 #QU 0.976 #SUP  0.99
   1814    4.073   25.461   -0.126 3 U   2.298000E+07  0.000000E+00 e 0 HA.42     CD2.16    QD2.16 #VC 0.42639 #QU 0.648 #SUP  0.99
   1815    8.673   30.325    3.278 3 U   3.236000E+07  0.000000E+00 e 0 H.129     CB.129    QB.129 #QU 0.999 #SUP  1.00
   1816    2.824   54.809    4.506 4 U   6.373000E+07  0.000000E+00 e 0 -         -         -
   1817    7.245   40.685    2.516 4 U   2.672000E+07  0.000000E+00 e 0 -         -         -
   1818    0.604   39.586    1.078 3 U   3.175000E+07  0.000000E+00 e 0 QD1.71    CB.71     HB2.71 #VC 0.50040 #QU 0.987 #SUP  1.00
   1818    0.604   39.586    1.078 3 U   3.175000E+07  0.000000E+00 e 0 QD2.71    CB.71     HB2.71 #VC 0.49960 #QU 0.986 #SUP  1.00
   1819    5.770   33.621    2.967 4 U   2.767000E+07  0.000000E+00 e 0 -         -         -
   1820    0.898   32.994    1.446 3 U   3.344000E+07  0.000000E+00 e 0 QG2.107   CB.107    HB.107 #QU 0.990 #SUP  0.99
   1821    3.744   42.410    1.930 3 U   1.850000E+07  0.000000E+00 e 0 HA.76     CB.76     HB3.76 #QU 0.998 #SUP  1.00
   1822    8.033   33.465    2.012 3 U   5.693000E+07  0.000000E+00 e 0 H.4       CB.2      QB.2 #VC 0.28954 #QU 0.332 #SUP  0.99
   1822    8.033   33.465    2.012 3 U   5.693000E+07  0.000000E+00 e 0 H.125     CB.125    HB2.125 #VC 0.71046 #QU 0.983 #SUP  0.99
   1823    1.045   50.415    3.938 3 U   5.853000E+07  0.000000E+00 e 0 HG.26     CD.27     HD3.27 #VC 0.39423 #QU 0.649 #SUP  1.00
   1823    1.045   50.415    3.938 3 U   5.853000E+07  0.000000E+00 e 0 QD2.26    CD.27     HD3.27 #VC 0.60577 #QU 0.998 #SUP  1.00
   1824    2.401   37.703    2.243 3 U   2.417000E+08  0.000000E+00 e 0 HG3.118   CG.118    HG2.118 #QU 0.999 #SUP  1.00
   1825    7.085   54.810    4.031 3 U   3.896000E+07  0.000000E+00 e 0 H.82      CA.79     HA.79 #QU 0.957 #SUP  0.96
   1826    0.776   36.446    1.575 3 U   1.429000E+08  0.000000E+00 e 0 QG1.24    CB.24     HB.24 #VC 0.37556 #QU 0.968 #SUP  1.00
   1826    0.776   36.446    1.575 3 U   1.429000E+08  0.000000E+00 e 0 QG2.24    CB.24     HB.24 #VC 0.27043 #QU 0.697 #SUP  1.00
   1826    0.776   36.446    1.575 3 U   1.429000E+08  0.000000E+00 e 0 QG2.34    CB.24     HB.24 #VC 0.35401 #QU 0.906 #SUP  1.00
   1827    4.170   37.703    2.244 3 U   3.915000E+07  0.000000E+00 e 0 HA.118    CG.118    HG2.118 #QU 0.998 #SUP  1.00
   1828    4.371   50.258    4.014 3 U   8.476000E+07  0.000000E+00 e 0 HA.8      CD.9      HD3.9 #QU 0.995 #SUP  0.99
   1829    1.434   26.558    1.690 3 U   1.018000E+08  0.000000E+00 e 0 HG2.58    CG.58     HG3.58 #VC 0.49928 #QU 0.976 #SUP  1.00
   1829    1.434   26.558    1.690 3 U   1.018000E+08  0.000000E+00 e 0 HG2.130   CG.130    HG3.130 #VC 0.50072 #QU 0.979 #SUP  1.00
   1830    1.389   26.559    1.647 3 U   4.430000E+07  0.000000E+00 e 0 HB2.76    CG.76     HG.76 #QU 0.356 #SUP  0.36
   1831    6.728  118.058    6.412 4 U   4.794000E+07  0.000000E+00 e 0 -         -         -
   1832    0.431   51.200    3.643 3 U   2.727000E+07  0.000000E+00 e 0 HG2.110   CD.110    HD3.110 #QU 0.999 #SUP  1.00
   1833    5.008   50.728    3.891 3 U   1.101000E+08  0.000000E+00 e 0 HA.98     CD.99     HD3.99 #QU 0.993 #SUP  0.99
   1834    4.119   19.184    1.406 3 U   2.245000E+08  0.000000E+00 e 0 HA.80     CB.80     QB.80 #QU 0.986 #SUP  0.99
   1835    4.168   22.008    1.249 3 U   1.066000E+08  0.000000E+00 e 0 HA.133    CG2.5     QG2.5 #QU 0.874 #SUP  0.87
   1836    2.053   31.897    2.748 4 U   7.039000E+07  0.000000E+00 e 0 -         -         -
   1837    2.719   39.272    2.549 3 U   4.079000E+08  0.000000E+00 e 0 HB3.56    CB.56     HB2.56 #VC 0.52225 #QU 0.937 #SUP  0.99
   1837    2.719   39.272    2.549 3 U   4.079000E+08  0.000000E+00 e 0 HB3.136   CB.136    HB2.136 #VC 0.47775 #QU 0.857 #SUP  0.99
   1838    7.542   23.734    0.535 3 U   3.753000E+07  0.000000E+00 e 0 H.17      CG.16     HG.16 #QU 0.899 #SUP  0.90
   1839    4.650   32.681    2.383 3 U   9.247000E+07  0.000000E+00 e 0 HA.99     CB.99     HB3.99 #QU 0.914 #SUP  0.91
   1840    3.286   21.301    0.898 4 U   4.215000E+07  0.000000E+00 e 0 -         -         -
   1841    4.220   33.935    1.978 3 U   7.927000E+07  0.000000E+00 e 0 HA.82     CB.82     HB3.82 #QU 0.983 #SUP  0.98
   1842    0.591   72.545    4.290 3 U   5.470000E+07  0.000000E+00 e 0 QD1.71    CB.92     HB.92 #VC 0.39167 #QU 0.587 #SUP  1.00
   1842    0.591   72.545    4.290 3 U   5.470000E+07  0.000000E+00 e 0 QD1.76    CB.92     HB.92 #VC 0.60833 #QU 1.000 #SUP  1.00
   1843    3.997   41.783    2.773 3 U   8.716000E+07  0.000000E+00 e 0 HB3.91    CB.91     HB2.91 #QU 0.997 #SUP  1.00
   1844    1.034   73.643    4.004 4 U   4.231000E+07  0.000000E+00 e 0 -         -         -
   1845    4.699   34.250    1.954 3 U   4.279000E+07  0.000000E+00 e 0 HA.32     CB.32     HB3.32 #QU 0.994 #SUP  0.99
   1846    3.106   53.397    4.451 3 U   7.491000E+07  0.000000E+00 e 0 HB3.41    CA.41     HA.41 #QU 0.943 #SUP  0.94
   1847    6.308   23.890    1.251 3 U   3.728000E+07  0.000000E+00 e 0 H.88      CG2.92    QG2.92 #QU 1.000 #SUP  1.00
   1848    7.243   34.563    2.359 3 U   2.402000E+07  0.000000E+00 e 0 HE22.128  CG.128    HG2.128 #QU 0.981 #SUP  0.98
   1849    8.554   25.461   -0.127 3 U   2.598000E+07  0.000000E+00 e 0 H.16      CD2.16    QD2.16 #QU 0.985 #SUP  0.98
   1850    8.037   28.913    2.605 3 U   1.730000E+07  0.000000E+00 e 0 H.119     CB.119    HB3.119 #VC 0.33501 #QU 0.997 #SUP  1.00
   1850    8.037   28.913    2.605 3 U   1.730000E+07  0.000000E+00 e 0 H.119     CG.119    HG3.119 #VC 0.33587 #QU 0.999 #SUP  1.00
   1850    8.037   28.913    2.605 3 U   1.730000E+07  0.000000E+00 e 0 HE.119    CG.119    HG3.119 #VC 0.32912 #QU 0.914 #SUP  1.00
   1851    4.192   22.322    1.575 3 U   1.794000E+07  0.000000E+00 e 0 HA.118    CB.113    QB.113 #QU 0.915 #SUP  0.92
   1852    3.086  133.438    7.125 4 U   6.841000E+07  0.000000E+00 e 0 -         -         -
   1853    7.348   23.890    1.251 3 U   2.442000E+07  0.000000E+00 e 0 H.91      CG2.92    QG2.92 #QU 0.977 #SUP  0.98
   1854    1.036   54.967    5.628 3 U   2.262000E+07  0.000000E+00 e 0 QG1.112   CA.111    HA.111 #QU 0.990 #SUP  0.99
   1855    1.058   27.501    1.654 3 U   1.474000E+08  0.000000E+00 e 0 QG.69     CD.69     QD.69 #VC 0.50000 #QU 0.945 #SUP  0.99
   1855    1.058   27.501    1.654 3 U   1.474000E+08  0.000000E+00 e 0 QG2.123   CD.69     QD.69 #VC 0.50000 #QU 0.789 #SUP  0.99
   1856   -0.157   16.512    1.107 3 U   1.460000E+08  0.000000E+00 e 0 QD1.61    CE.126    QE.126 #QU 0.978 #SUP  0.98
   1857    0.975   61.872    4.620 3 U   5.524000E+07  0.000000E+00 e 0 QG1.44    CA.44     HA.44 #VC 0.50893 #QU 0.994 #SUP  1.00
   1857    0.975   61.872    4.620 3 U   5.524000E+07  0.000000E+00 e 0 QG2.44    CA.44     HA.44 #VC 0.49107 #QU 0.959 #SUP  1.00
   1858    1.796   59.832    4.174 3 U   6.780000E+07  0.000000E+00 e 0 QB.117    CA.117    HA.117 #QU 0.941 #SUP  0.94
   1859    3.266   25.461   -0.127 3 U   2.549000E+07  0.000000E+00 e 0 QB.129    CD2.16    QD2.16 #QU 0.866 #SUP  0.87
   1860    1.071   61.402    3.579 3 U   4.082000E+07  0.000000E+00 e 0 QG2.12    CA.13     HA.13 #VC 0.36613 #QU 0.487 #SUP  0.97
   1860    1.071   61.402    3.579 3 U   4.082000E+07  0.000000E+00 e 0 HG2.13    CA.13     HA.13 #VC 0.63387 #QU 0.946 #SUP  0.97
   1861    2.001   62.657    4.531 3 U   4.384000E+07  0.000000E+00 e 0 HB2.9     CA.9      HA.9 #QU 0.993 #SUP  0.99
   1862    5.005   30.953    2.376 3 U   5.180000E+07  0.000000E+00 e 0 HA.98     CB.98     HB3.98 #QU 1.000 #SUP  1.00
   1863    0.971   40.842    2.808 3 U   4.674000E+07  0.000000E+00 e 0 QG1.44    CB.43     HB2.43 #QU 0.898 #SUP  0.90
   1864    8.474   29.384    1.903 3 U   2.857000E+07  0.000000E+00 e 0 H.130     CB.130    HB3.130 #QU 0.995 #SUP  0.99
   1865    7.072   18.870    1.501 3 U   4.659000E+07  0.000000E+00 e 0 QD.25     CB.75     QB.75 #VC 0.53015 #QU 0.967 #SUP  1.00
   1865    7.072   18.870    1.501 3 U   4.659000E+07  0.000000E+00 e 0 HD1.129   CB.132    QB.132 #VC 0.46985 #QU 0.862 #SUP  1.00
   1866    4.635   25.932    0.914 3 U   8.709000E+07  0.000000E+00 e 0 HA.129    CD2.8     QD2.8 #QU 0.955 #SUP  0.95
   1867    4.760   46.962    3.823 4 U   5.602000E+07  0.000000E+00 e 0 -         -         -
   1868    8.406   22.950    1.025 3 U   1.516000E+08  0.000000E+00 e 0 H.26      CD1.26    QD1.26 #QU 0.513 #SUP  0.51
   1869    3.740   28.286    2.145 4 U   4.314000E+07  0.000000E+00 e 0 -         -         -
   1870    6.881   26.716    0.147 3 U   1.646000E+07  0.000000E+00 e 0 HE1.45    CD2.95    QD2.95 #VC 0.24292 #QU 0.603 #SUP  0.99
   1870    6.881   26.716    0.147 3 U   1.646000E+07  0.000000E+00 e 0 QD.122    CD2.22    QD2.22 #VC 0.29225 #QU 0.839 #SUP  0.99
   1870    6.881   26.716    0.147 3 U   1.646000E+07  0.000000E+00 e 0 QE.122    CD2.22    QD2.22 #VC 0.30693 #QU 0.854 #SUP  0.99
   1870    6.881   26.716    0.147 3 U   1.646000E+07  0.000000E+00 e 0 QE.122    CD2.95    QD2.95 #VC 0.15789 #QU 0.294 #SUP  0.99
   1871    3.718   30.326    3.274 4 U   4.844000E+07  0.000000E+00 e 0 -         -         -
   1872    2.888   26.874    1.431 3 U   1.788000E+07  0.000000E+00 e 0 HE2.13    CG.13     HG3.13 #VC 0.32102 #QU 0.846 #SUP  1.00
   1872    2.888   26.874    1.431 3 U   1.788000E+07  0.000000E+00 e 0 HD2.58    CG.58     HG2.58 #VC 0.35389 #QU 0.933 #SUP  1.00
   1872    2.888   26.874    1.431 3 U   1.788000E+07  0.000000E+00 e 0 HD2.130   CG.130    HG2.130 #VC 0.32509 #QU 0.857 #SUP  1.00
   1873    7.086   56.222    3.741 3 U   1.378000E+07  0.000000E+00 e 0 QD.25     CA.76     HA.76 #QU 0.947 #SUP  0.95
   1874    7.247   57.163    5.770 4 U   2.833000E+07  0.000000E+00 e 0 -         -         -
   1875    2.127   55.908    4.368 3 U   7.285000E+07  0.000000E+00 e 0 HB3.30    CA.30     HA.30 #QU 0.997 #SUP  1.00
   1876    3.653   50.101    3.312 3 U   2.323000E+08  0.000000E+00 e 0 HD3.84    CD.84     HD2.84 #QU 0.993 #SUP  0.99
   1877    3.580   32.366    1.629 3 U   2.697000E+07  0.000000E+00 e 0 HA.10     CB.13     HB2.13 #VC 0.50077 #QU 0.992 #SUP  1.00
   1877    3.580   32.366    1.629 3 U   2.697000E+07  0.000000E+00 e 0 HA.13     CB.13     HB2.13 #VC 0.49923 #QU 0.990 #SUP  1.00
   1878    4.318   34.564    1.713 3 U   4.069000E+07  0.000000E+00 e 0 HA.86     CB.86     HB2.86 #QU 0.958 #SUP  0.96
   1879    3.652   62.186    5.011 3 U   8.224000E+07  0.000000E+00 e 0 HD2.99    CA.98     HA.98 #QU 0.997 #SUP  1.00
   1880    1.378   26.245    0.871 3 U   2.976000E+08  0.000000E+00 e 0 HG3.77    CG.77     HG2.77 #QU 0.882 #SUP  0.88
   1881    7.490   60.146    3.809 3 U   4.181000E+07  0.000000E+00 e 0 H.77      CA.77     HA.77 #QU 0.999 #SUP  1.00
   1882    5.624   58.263    5.186 3 U   4.374000E+07  0.000000E+00 e 0 HA.111    CA.24     HA.24 #QU 0.983 #SUP  0.98
   1883    4.013   46.022    4.176 3 U   1.646000E+08  0.000000E+00 e 0 HA2.4     CA.4      HA3.4 #QU 0.987 #SUP  0.99
   1884    7.342   12.120    0.302 3 U   5.408000E+07  0.000000E+00 e 0 QD.45     CD1.64    QD1.64 #VC 0.50631 #QU 0.984 #SUP  1.00
   1884    7.342   12.120    0.302 3 U   5.408000E+07  0.000000E+00 e 0 H.64      CD1.64    QD1.64 #VC 0.49369 #QU 0.971 #SUP  1.00
   1885    1.510   57.479    3.932 4 U   6.600000E+07  0.000000E+00 e 0 -         -         -
   1886   -0.162   37.545    0.479 3 U   2.756000E+07  0.000000E+00 e 0 QD1.61    CB.61     HB.61 #QU 0.986 #SUP  0.99
   1887    2.813   54.025    5.294 3 U   5.705000E+07  0.000000E+00 e 0 HB2.43    CA.43     HA.43 #VC 0.52645 #QU 0.982 #SUP  1.00
   1887    2.813   54.025    5.294 3 U   5.705000E+07  0.000000E+00 e 0 HB2.51    CA.51     HA.51 #VC 0.47355 #QU 0.883 #SUP  1.00
   1888    2.841   58.106    4.231 3 U   7.843000E+07  0.000000E+00 e 0 QB.120    CA.120    HA.120 #QU 0.919 #SUP  0.92
   1889    2.931   29.541    1.654 3 U   1.637000E+08  0.000000E+00 e 0 QE.18     CD.18     QD.18 #VC 0.56527 #QU 0.583 #SUP  0.77
   1889    2.931   29.541    1.654 3 U   1.637000E+08  0.000000E+00 e 0 QE.81     CD.81     QD.81 #VC 0.43473 #QU 0.449 #SUP  0.77
   1890    2.893   29.539    1.628 3 U   1.916000E+08  0.000000E+00 e 0 QE.21     CD.21     QD.21 #QU 0.921 #SUP  0.92
   1891    2.974   29.537    1.671 3 U   7.108000E+07  0.000000E+00 e 0 QE.81     CD.81     QD.81 #QU 0.779 #SUP  0.78
   1892    2.104   55.124    5.417 3 U   5.565000E+07  0.000000E+00 e 0 HB3.93    CA.93     HA.93 #QU 0.837 #SUP  0.84
   1893    7.356   23.106    1.518 4 U   4.866000E+07  0.000000E+00 e 0 -         -         -
   1894    7.272   23.107    1.521 3 U   1.076000E+08  0.000000E+00 e 0 HE1.96    CB.68     QB.68 #QU 0.644 #SUP  0.64
   1895    9.250   55.124    5.270 3 U   5.726000E+07  0.000000E+00 e 0 H.24      CA.23     HA.23 #QU 0.954 #SUP  0.95
   1896    4.147   34.563    2.361 3 U   5.994000E+07  0.000000E+00 e 0 HA.125    CG.128    HG2.128 #QU 0.979 #SUP  0.98
   1897    5.006   51.199    2.120 3 U   9.781000E+07  0.000000E+00 e 0 HA.73     CD.74     HD2.74 #QU 0.993 #SUP  0.99
   1898    1.070   41.627    3.226 3 U   2.990000E+07  0.000000E+00 e 0 HG2.13    CE.13     HE3.13 #QU 0.970 #SUP  0.97
   1899    7.688   30.169    3.170 3 U   2.289000E+07  0.000000E+00 e 0 H.6       CB.6      HB3.6 #VC 0.27435 #QU 0.885 #SUP  1.00
   1899    7.688   30.169    3.170 3 U   2.289000E+07  0.000000E+00 e 0 H.7       CB.6      HB3.6 #VC 0.29186 #QU 0.757 #SUP  1.00
   1899    7.688   30.169    3.170 3 U   2.289000E+07  0.000000E+00 e 0 H.47      CB.47     HB3.47 #VC 0.25460 #QU 0.735 #SUP  1.00
   1899    7.688   30.169    3.170 3 U   2.289000E+07  0.000000E+00 e 0 H.48      CB.47     HB3.47 #VC 0.17919 #QU 0.434 #SUP  1.00
   1900    2.214   21.380    1.137 3 U   4.503000E+07  0.000000E+00 e 0 HB.62     CG2.134   QG2.134 #QU 0.949 #SUP  0.95
   1901    2.239   59.675    4.160 3 U   1.754000E+08  0.000000E+00 e 0 HB3.118   CA.118    HA.118 #VC 0.51804 #QU 0.855 #SUP  0.97
   1901    2.239   59.675    4.160 3 U   1.754000E+08  0.000000E+00 e 0 HB3.128   CA.128    HA.128 #VC 0.48196 #QU 0.810 #SUP  0.97
   1902    3.248   43.353    2.996 3 U   1.698000E+08  0.000000E+00 e 0 HD3.35    CD.35     HD2.35 #VC 0.51559 #QU 0.997 #SUP  1.00
   1902    3.248   43.353    2.996 3 U   1.698000E+08  0.000000E+00 e 0 HD3.85    CD.85     HD2.85 #VC 0.48441 #QU 0.937 #SUP  1.00
   1903    0.576   22.009    1.251 3 U   7.227000E+07  0.000000E+00 e 0 QG2.61    CG2.5     QG2.5 #QU 0.914 #SUP  0.91
   1904    8.082    5.528    0.479 4 U   2.231000E+07  0.000000E+00 e 0 -         -         -
   1905    1.587   37.703    2.248 4 U   5.985000E+07  0.000000E+00 e 0 -         -         -
   1906    0.848   26.716    1.914 3 U   3.810000E+07  0.000000E+00 e 0 QG2.59    CG1.59    HG13.59 #VC 0.50111 #QU 0.984 #SUP  1.00
   1906    0.848   26.716    1.914 3 U   3.810000E+07  0.000000E+00 e 0 QD1.59    CG1.59    HG13.59 #VC 0.49889 #QU 0.980 #SUP  1.00
   1907    4.762   39.585    1.828 4 U   2.037000E+07  0.000000E+00 e 0 -         -         -
   1908    0.705   33.778    2.963 4 U   2.415000E+07  0.000000E+00 e 0 -         -         -
   1909    4.021   50.259    3.299 3 U   1.144000E+08  0.000000E+00 e 0 HD3.9     CD.9      HD2.9 #QU 0.961 #SUP  0.96
   1910    3.088   43.981    4.546 3 U   1.193000E+08  0.000000E+00 e 0 HA2.106   CA.106    HA3.106 #QU 0.996 #SUP  1.00
   1911    7.085   25.147    1.457 3 U   4.426000E+07  0.000000E+00 e 0 H.82      CG.82     HG2.82 #QU 0.959 #SUP  0.96
   1912    2.903   38.488    2.744 3 U   4.063000E+08  0.000000E+00 e 0 HB3.52    CB.52     HB2.52 #QU 0.975 #SUP  0.97
   1913    7.878   59.990    3.808 3 U   2.395000E+07  0.000000E+00 e 0 H.78      CA.77     HA.77 #QU 0.988 #SUP  0.99
   1914    4.349  133.439    7.127 4 U   2.946000E+07  0.000000E+00 e 0 -         -         -
   1915    2.228  132.810    7.247 3 U   1.634000E+07  0.000000E+00 e 0 HG2.108   CD1.96    QD.96 #VC 0.58837 #QU 0.999 #SUP  1.00
   1915    2.228  132.810    7.247 3 U   1.634000E+07  0.000000E+00 e 0 HG2.108   CE1.96    HE1.96 #VC 0.41163 #QU 0.668 #SUP  1.00
   1916    3.814   26.245    1.348 3 U   6.153000E+07  0.000000E+00 e 0 HA.77     CG.77     HG3.77 #QU 0.982 #SUP  0.98
   1917    1.831   16.044    0.445 3 U   1.321000E+08  0.000000E+00 e 0 HB.64     CG2.64    QG2.64 #QU 0.978 #SUP  0.98
   1918    1.734   42.724    3.171 3 U   1.837000E+08  0.000000E+00 e 0 HG3.63    CB.59     HB.59 #VC 0.49131 #QU 0.840 #SUP  1.00
   1918    1.734   42.724    3.171 3 U   1.837000E+08  0.000000E+00 e 0 HG3.63    CD.63     QD.63 #VC 0.50869 #QU 0.998 #SUP  1.00
   1919    2.005   58.733    3.981 3 U   8.634000E+07  0.000000E+00 e 0 HB3.14    CA.14     HA.14 #QU 0.833 #SUP  0.83
   1920    3.532   57.006    5.771 3 U   2.919000E+07  0.000000E+00 e 0 QB.38     CA.38     HA.38 #QU 0.965 #SUP  0.97
   1921    2.005   58.891    3.981 3 U   1.202000E+08  0.000000E+00 e 0 HB3.14    CA.14     HA.14 #QU 0.882 #SUP  0.88
   1922    5.178   36.447    1.577 3 U   3.416000E+07  0.000000E+00 e 0 HA.24     CB.24     HB.24 #QU 0.984 #SUP  0.98
   1923    7.093   22.478    0.676 3 U   5.012000E+07  0.000000E+00 e 0 QE.25     CG2.87    QG2.87 #QU 0.923 #SUP  0.92
   1924    0.872   24.207    0.603 3 U   2.854000E+08  0.000000E+00 e 0 HG.71     CD1.71    QD1.71 #QU 0.999 #SUP  1.00
   1925    2.352  133.124    7.575 3 U   1.120000E+07  0.000000E+00 e 0 QG.27     CE1.103   HE1.103 #VC 0.41819 #QU 0.476 #SUP  0.97
   1925    2.352  133.124    7.575 3 U   1.120000E+07  0.000000E+00 e 0 HB2.102   CD1.103   QD.103 #VC 0.58181 #QU 0.942 #SUP  0.97
   1926    8.474   59.832    3.462 3 U   2.746000E+07  0.000000E+00 e 0 H.130     CA.130    HA.130 #QU 0.999 #SUP  1.00
   1927    4.046   38.643    3.279 3 U   3.268000E+07  0.000000E+00 e 0 HA.122    CB.122    HB3.122 #QU 0.996 #SUP  1.00
   1928    1.071   53.082    4.230 3 U   6.860000E+07  0.000000E+00 e 0 HB2.71    CA.71     HA.71 #QU 0.999 #SUP  1.00
   1929    3.112   22.322    0.731 3 U   5.664000E+07  0.000000E+00 e 0 HB.123    CG2.67    QG2.67 #QU 0.943 #SUP  0.94
   1930    1.955   20.439    0.773 4 U   5.029000E+07  0.000000E+00 e 0 -         -         -
   1931    1.607   38.644    3.278 3 U   2.138000E+07  0.000000E+00 e 0 QD1.22    CB.122    HB3.122 #VC 0.29207 #QU 0.877 #SUP  1.00
   1931    1.607   38.644    3.278 3 U   2.138000E+07  0.000000E+00 e 0 QB.113    CB.122    HB3.122 #VC 0.21934 #QU 0.631 #SUP  1.00
   1931    1.607   38.644    3.278 3 U   2.138000E+07  0.000000E+00 e 0 QB.121    CB.122    HB3.122 #VC 0.30537 #QU 0.936 #SUP  1.00
   1931    1.607   38.644    3.278 3 U   2.138000E+07  0.000000E+00 e 0 QE.125    CB.122    HB3.122 #VC 0.18322 #QU 0.491 #SUP  1.00
   1932    2.120   63.763    3.983 3 U   2.960000E+07  0.000000E+00 e 0 HB.44     CB.39     QB.39 #QU 0.964 #SUP  0.96
   1933    2.144   63.770    4.015 3 U   1.748000E+07  0.000000E+00 e 0 HB.44     CB.39     QB.39 #QU 0.623 #SUP  0.62
   1934    2.091   59.518    3.956 3 U   1.614000E+08  0.000000E+00 e 0 HB3.124   CA.124    HA.124 #VC 0.71318 #QU 0.973 #SUP  0.98
   1934    2.091   59.518    3.956 3 U   1.614000E+08  0.000000E+00 e 0 HB.127    CA.124    HA.124 #VC 0.28682 #QU 0.346 #SUP  0.98
   1935    2.882   26.562    1.682 3 U   2.232000E+07  0.000000E+00 e 0 HD2.58    CG.58     HG3.58 #VC 0.50310 #QU 0.984 #SUP  1.00
   1935    2.882   26.562    1.682 3 U   2.232000E+07  0.000000E+00 e 0 HD2.130   CG.130    HG3.130 #VC 0.49690 #QU 0.972 #SUP  1.00
   1936    8.449   31.267    1.808 3 U   2.612000E+07  0.000000E+00 e 0 H.65      CB.65     HB3.65 #QU 0.997 #SUP  1.00
   1937    1.364   65.953    4.103 4 U   3.283000E+07  0.000000E+00 e 0 -         -         -
   1938    4.773   43.353    3.241 4 U   1.286000E+08  0.000000E+00 e 0 -         -         -
   1939    3.272   62.343    3.711 4 U   4.418000E+07  0.000000E+00 e 0 -         -         -
   1940    2.264   57.792    3.935 3 U   1.356000E+08  0.000000E+00 e 0 QB.28     CA.28     HA.28 #QU 0.990 #SUP  0.99
   1941    2.933   25.458    1.307 3 U   4.231000E+07  0.000000E+00 e 0 QE.86     CG.86     HG2.86 #QU 0.984 #SUP  0.98
   1942    6.858   20.750    1.619 3 U   1.389000E+08  0.000000E+00 e 0 QD.122    CD1.22    QD1.22 #VC 0.58304 #QU 0.778 #SUP  0.90
   1942    6.858   20.750    1.619 3 U   1.389000E+08  0.000000E+00 e 0 QE.122    CD1.22    QD1.22 #VC 0.41696 #QU 0.542 #SUP  0.90
   1943    8.668   59.361    4.144 3 U   1.904000E+07  0.000000E+00 e 0 H.129     CA.125    HA.125 #VC 0.44490 #QU 0.791 #SUP  1.00
   1943    8.668   59.361    4.144 3 U   1.904000E+07  0.000000E+00 e 0 H.129     CA.128    HA.128 #VC 0.55510 #QU 0.987 #SUP  1.00
   1944    4.760   59.832    3.824 4 U   7.925000E+07  0.000000E+00 e 0 -         -         -
   1945    4.748   25.461    1.293 3 U   2.718000E+07  0.000000E+00 e 0 HA.33     CG.23     QG.23 #QU 0.616 #SUP  0.62
   1946    5.005   50.415    3.421 3 U   1.151000E+08  0.000000E+00 e 0 HA.103    CD.104    HD2.104 #QU 0.995 #SUP  1.00
   1947    2.866   25.459    1.289 3 U   5.049000E+07  0.000000E+00 e 0 QE.23     CG.23     QG.23 #QU 0.991 #SUP  0.99
   1948    0.935   59.361    4.147 3 U   4.621000E+07  0.000000E+00 e 0 QD1.8     CA.125    HA.125 #VC 0.32911 #QU 0.732 #SUP  0.99
   1948    0.935   59.361    4.147 3 U   4.621000E+07  0.000000E+00 e 0 QD1.8     CA.128    HA.128 #VC 0.26496 #QU 0.595 #SUP  0.99
   1948    0.935   59.361    4.147 3 U   4.621000E+07  0.000000E+00 e 0 QG1.127   CA.128    HA.128 #VC 0.40593 #QU 0.897 #SUP  0.99
   1949    7.793   21.223    0.889 3 U   3.678000E+07  0.000000E+00 e 0 H.13      CG1.12    QG1.12 #QU 0.812 #SUP  0.81
   1950    4.379   30.326    2.124 3 U   6.166000E+07  0.000000E+00 e 0 HA.30     CB.30     HB3.30 #QU 0.958 #SUP  0.96
   1951    4.807   14.941    1.434 4 U   2.817000E+07  0.000000E+00 e 0 -         -         -
   1952    4.853   14.940    1.459 4 U   2.753000E+07  0.000000E+00 e 0 -         -         -
   1953    7.711   30.168    3.012 3 U   2.693000E+07  0.000000E+00 e 0 H.6       CB.6      HB2.6 #VC 0.44882 #QU 0.891 #SUP  0.96
   1953    7.711   30.168    3.012 3 U   2.693000E+07  0.000000E+00 e 0 H.47      CB.47     HB2.47 #VC 0.36411 #QU 0.529 #SUP  0.96
   1953    7.711   30.168    3.012 3 U   2.693000E+07  0.000000E+00 e 0 H.48      CB.47     HB2.47 #VC 0.18707 #QU 0.277 #SUP  0.96
   1954    0.964   43.666    3.273 4 U   3.881000E+07  0.000000E+00 e 0 -         -         -
   1955    4.292   23.890    1.252 3 U   1.231000E+08  0.000000E+00 e 0 HB.92     CG2.92    QG2.92 #QU 1.000 #SUP  1.00
   1956    0.976   43.196    2.547 3 U   1.988000E+07  0.000000E+00 e 0 QG.37     CD.37     HD3.37 #QU 1.000 #SUP  1.00
   1957    4.840   14.948    1.416 4 U   2.845000E+07  0.000000E+00 e 0 -         -         -
   1958    4.688   38.487    2.896 3 U   7.739000E+07  0.000000E+00 e 0 HA.52     CB.52     HB3.52 #QU 0.959 #SUP  0.96
   1959   10.691   39.114    1.535 3 U   1.712000E+07  0.000000E+00 e 0 HE1.129   CB.42     HB2.42 #QU 0.997 #SUP  1.00
   1960    3.112   23.735    1.077 3 U   1.395000E+08  0.000000E+00 e 0 HB.123    CG2.123   QG2.123 #QU 0.993 #SUP  0.99
   1961    4.724   24.519    1.368 3 U   4.753000E+07  0.000000E+00 e 0 HA.29     CG.29     HG2.29 #QU 0.905 #SUP  0.91
   1962    8.504   22.008    1.249 3 U   5.349000E+07  0.000000E+00 e 0 H.5       CG2.5     QG2.5 #QU 0.999 #SUP  1.00
   1963    4.775   38.487    2.900 4 U   4.778000E+07  0.000000E+00 e 0 -         -         -
   1964    2.129   30.326    1.923 3 U   2.476000E+08  0.000000E+00 e 0 HB3.30    CB.30     HB2.30 #QU 0.957 #SUP  0.96
   1965    2.362   19.183    2.120 4 U   2.809000E+07  0.000000E+00 e 0 -         -         -
   1966    6.887   14.632    0.575 4 U   2.142000E+07  0.000000E+00 e 0 -         -         -
   1967    6.987   14.612    0.576 4 U   1.615000E+07  0.000000E+00 e 0 -         -         -
   1968    3.949   50.414    3.727 3 U   1.530000E+08  0.000000E+00 e 0 HD3.27    CD.27     HD2.27 #QU 0.988 #SUP  0.99
   1969    7.097   22.950    1.040 4 U   9.985000E+07  0.000000E+00 e 0 -         -         -
   1970    4.008   42.592    1.087 3 U   7.504000E+06  0.000000E+00 e 0 HD3.9     CB.8      HB2.8 #QU 0.888 #SUP  0.89
   1971    6.537   32.366    1.901 4 U   1.256000E+07  0.000000E+00 e 0 -         -         -
   1972    2.296   19.182    2.106 4 U   1.865000E+07  0.000000E+00 e 0 -         -         -
   1973    4.956   36.603    2.244 3 U   4.375000E+07  0.000000E+00 e 0 HA.83     CG.83     HG3.83 #QU 0.849 #SUP  0.85
   1974    4.175   64.854    3.809 3 U   2.010000E+07  0.000000E+00 e 0 HA3.4     CA.5      HA.5 #VC 0.33475 #QU 0.993 #SUP  1.00
   1974    4.175   64.854    3.809 3 U   2.010000E+07  0.000000E+00 e 0 HA.132    CA.5      HA.5 #VC 0.32913 #QU 0.977 #SUP  1.00
   1974    4.175   64.854    3.809 3 U   2.010000E+07  0.000000E+00 e 0 HA.133    CA.5      HA.5 #VC 0.33613 #QU 0.997 #SUP  1.00
   1975    2.889   35.820    1.802 3 U   2.382000E+07  0.000000E+00 e 0 QE.21     CB.21     HB3.21 #VC 0.61852 #QU 0.992 #SUP  1.00
   1975    2.889   35.820    1.802 3 U   2.382000E+07  0.000000E+00 e 0 HE2.69    CB.69     HB2.69 #VC 0.38148 #QU 0.594 #SUP  1.00
   1976    6.858   20.442    0.613 4 U   1.042000E+07  0.000000E+00 e 0 -         -         -
   1977    8.006   58.733    3.979 3 U   3.727000E+07  0.000000E+00 e 0 H.14      CA.14     HA.14 #VC 0.75210 #QU 0.947 #SUP  0.96
   1977    8.006   58.733    3.979 3 U   3.727000E+07  0.000000E+00 e 0 HE.17     CA.14     HA.14 #VC 0.24790 #QU 0.229 #SUP  0.96
   1978    7.413  133.361    7.575 4 U   3.465000E+07  0.000000E+00 e 0 -         -         -
   1979    8.445   26.599    1.428 3 U   8.792000E+06  0.000000E+00 e 0 H.130     CG.130    HG2.130 #QU 0.815 #SUP  0.82
   1980    8.474   26.625    1.425 3 U   9.619000E+06  0.000000E+00 e 0 H.130     CG.130    HG2.130 #QU 0.983 #SUP  0.98
   1981    4.249   40.689    3.256 3 U   9.389000E+06  0.000000E+00 e 0 HA.120    CD.119    QD.119 #QU 0.875 #SUP  0.88
   1982    3.973   31.112    1.909 3 U   1.839000E+07  0.000000E+00 e 0 HA.87     CB.87     HB.87 #QU 0.914 #SUP  0.91
   1983   10.472   24.361    0.841 3 U   2.067000E+07  0.000000E+00 e 0 HE1.36    CG.22     HG.22 #QU 1.000 #SUP  1.00
   1984    4.279   39.427    2.851 3 U   3.382000E+07  0.000000E+00 e 0 HA.131    CB.131    HB3.131 #QU 0.798 #SUP  0.80
   1985    4.756   31.110    1.920 3 U   1.612000E+07  0.000000E+00 e 0 HA.84     CB.87     HB.87 #QU 0.886 #SUP  0.89
   1986    3.558   41.469    1.594 3 U   1.606000E+07  0.000000E+00 e 0 HA.13     CB.16     HB3.16 #QU 0.906 #SUP  0.91
   1987    2.338   30.326    1.927 3 U   7.892000E+07  0.000000E+00 e 0 HG2.30    CB.30     HB2.30 #QU 0.904 #SUP  0.90
   1988    5.183   31.740    1.961 3 U   1.925000E+07  0.000000E+00 e 0 HA.24     CG.111    HG2.111 #QU 1.000 #SUP  1.00
   1989    7.192   36.603    2.823 3 U   1.180000E+07  0.000000E+00 e 0 H.12      CB.11     QB.11 #QU 0.999 #SUP  1.00
   1990    1.071   26.875    1.450 3 U   5.000000E+07  0.000000E+00 e 0 HB2.8     CG.13     HG3.13 #VC 0.23690 #QU 0.273 #SUP  0.97
   1990    1.071   26.875    1.450 3 U   5.000000E+07  0.000000E+00 e 0 HG2.13    CG.13     HG3.13 #VC 0.76310 #QU 0.965 #SUP  0.97
   1991    3.798   29.463    1.555 4 U   1.410000E+07  0.000000E+00 e 0 -         -         -
   1992    7.545   29.228    1.304 4 U   1.354000E+07  0.000000E+00 e 0 -         -         -
   1993    8.772   58.891    5.252 3 U   1.477000E+07  0.000000E+00 e 0 H.34      CA.34     HA.34 #VC 0.50069 #QU 0.912 #SUP  0.99
   1993    8.772   58.891    5.252 3 U   1.477000E+07  0.000000E+00 e 0 H.35      CA.34     HA.34 #VC 0.49931 #QU 0.909 #SUP  0.99
   1994    4.171   39.424    2.852 3 U   4.272000E+07  0.000000E+00 e 0 HA.117    CB.120    QB.120 #VC 0.43135 #QU 0.419 #SUP  0.84
   1994    4.171   39.424    2.852 3 U   4.272000E+07  0.000000E+00 e 0 HA.128    CB.131    HB3.131 #VC 0.56865 #QU 0.719 #SUP  0.84
   1995    4.213   39.431    2.800 3 U   3.886000E+07  0.000000E+00 e 0 HA.120    CB.120    QB.120 #QU 0.719 #SUP  0.72
   1996    3.992   36.447    2.121 3 U   2.506000E+07  0.000000E+00 e 0 QB.39     CB.44     HB.44 #QU 0.999 #SUP  1.00
   1997    8.354   24.676    1.436 3 U   1.408000E+07  0.000000E+00 e 0 H.21      CG.21     HG3.21 #VC 0.52343 #QU 0.854 #SUP  0.97
   1997    8.354   24.676    1.436 3 U   1.408000E+07  0.000000E+00 e 0 H.30      CG.29     HG3.29 #VC 0.47657 #QU 0.777 #SUP  0.97
   1998    2.669   14.631    0.574 3 U   2.246000E+07  0.000000E+00 e 0 QB.36     CD1.34    QD1.34 #QU 0.946 #SUP  0.95
   1999    0.448   43.225    2.883 4 U   1.433000E+07  0.000000E+00 e 0 -         -         -
   2000    1.832   26.245    0.875 3 U   9.754000E+07  0.000000E+00 e 0 HB3.71    CG.71     HG.71 #VC 0.51853 #QU 0.977 #SUP  1.00
   2000    1.832   26.245    0.875 3 U   9.754000E+07  0.000000E+00 e 0 HB3.77    CG.77     HG2.77 #VC 0.48147 #QU 0.916 #SUP  1.00
   2001    7.725   35.349    1.668 3 U   1.983000E+07  0.000000E+00 e 0 H.23      CB.23     HB3.23 #QU 0.750 #SUP  0.75
   2002    7.003   14.317    0.850 4 U   2.646000E+07  0.000000E+00 e 0 -         -         -
   2003    6.897   14.315    0.846 4 U   2.168000E+07  0.000000E+00 e 0 -         -         -
   2004    7.517   54.653    4.606 3 U   1.182000E+07  0.000000E+00 e 0 H.95      CA.95     HA.95 #QU 0.995 #SUP  0.99
   2005    4.773   32.524    2.587 3 U   4.372000E+07  0.000000E+00 e 0 HA.60     CB.60     HB3.60 #QU 0.965 #SUP  0.96
   2006    1.564   32.993    2.869 3 U   1.652000E+07  0.000000E+00 e 0 QB.90     CG.116    HG3.116 #QU 0.978 #SUP  0.98
   2007    1.518   31.110    2.535 3 U   1.770000E+07  0.000000E+00 e 0 QB.68     CB.72     HB.72 #QU 0.993 #SUP  0.99
   2008    1.022   54.966    5.267 3 U   1.636000E+07  0.000000E+00 e 0 QG1.112   CA.23     HA.23 #QU 0.865 #SUP  0.86
   2009    1.888   35.507    3.116 4 U   2.737000E+07  0.000000E+00 e 0 -         -         -
   2010    3.535   27.343    1.549 3 U   1.961000E+07  0.000000E+00 e 0 QA.97     CG.65     HG2.65 #VC 0.74573 #QU 0.853 #SUP  0.90
   2010    3.535   27.343    1.549 3 U   1.961000E+07  0.000000E+00 e 0 QD.98     CG.65     HG2.65 #VC 0.25427 #QU 0.311 #SUP  0.90
   2011    4.270   56.380    4.653 4 U   3.064000E+07  0.000000E+00 e 0 -         -         -
   2012    4.724   28.757    1.695 4 U   3.921000E+07  0.000000E+00 e 0 -         -         -
   2013    2.313   50.415    3.935 3 U   4.982000E+07  0.000000E+00 e 0 QG.27     CD.27     HD3.27 #QU 0.991 #SUP  0.99
   2014    5.774   58.260    5.175 4 U   1.387000E+07  0.000000E+00 e 0 -         -         -
   2015    2.302   54.967    5.628 3 U   2.153000E+07  0.000000E+00 e 0 HG3.111   CA.111    HA.111 #QU 0.998 #SUP  1.00
   2016    6.847   65.953    5.771 3 U   2.256000E+07  0.000000E+00 e 0 QD.122    CA.123    HA.123 #VC 0.54860 #QU 0.969 #SUP  0.99
   2016    6.847   65.953    5.771 3 U   2.256000E+07  0.000000E+00 e 0 QE.122    CA.123    HA.123 #VC 0.45140 #QU 0.788 #SUP  0.99
   2017    2.597   28.914    1.981 3 U   2.072000E+07  0.000000E+00 e 0 HB3.119   CG.119    HG2.119 #VC 0.50000 #QU 0.945 #SUP  1.00
   2017    2.597   28.914    1.981 3 U   2.072000E+07  0.000000E+00 e 0 HG3.119   CG.119    HG2.119 #VC 0.50000 #QU 0.945 #SUP  1.00
   2018    1.968   59.832    4.167 4 U   1.199000E+08  0.000000E+00 e 0 -         -         -
   2019    8.086   24.205    0.596 3 U   1.649000E+07  0.000000E+00 e 0 H.80      CD1.71    QD1.71 #QU 0.969 #SUP  0.97
   2020    8.818   67.051    3.482 4 U   1.320000E+07  0.000000E+00 e 0 -         -         -
   2021    4.371   28.127    2.204 3 U   2.539000E+07  0.000000E+00 e 0 HA.8      CG.9      QG.9 #QU 0.966 #SUP  0.97
   2022    9.381   41.002    3.195 3 U   7.840000E+06  0.000000E+00 e 0 H.97      CB.96     HB3.96 #QU 0.989 #SUP  0.99
   2023    2.741   32.029    2.216 4 U   1.800000E+07  0.000000E+00 e 0 -         -         -
   2024    4.765   30.797    2.229 4 U   2.162000E+07  0.000000E+00 e 0 -         -         -
   2025   -0.846   51.201    3.531 4 U   1.242000E+07  0.000000E+00 e 0 -         -         -
   2026    7.543   56.222    4.449 3 U   1.223000E+07  0.000000E+00 e 0 QD.103    CA.102    HA.102 #QU 0.309 #SUP  0.31
   2027    2.221   23.577    0.949 3 U   6.806000E+07  0.000000E+00 e 0 HB3.128   CD1.8     QD1.8 #QU 0.885 #SUP  0.89
   2028    4.592   30.639    1.604 3 U   2.126000E+07  0.000000E+00 e 0 HA.110    CB.110    HB2.110 #QU 0.993 #SUP  0.99
   2029    2.846   31.895    1.338 3 U   2.330000E+07  0.000000E+00 e 0 QE.31     CB.31     HB3.31 #QU 0.966 #SUP  0.97
   2030    1.108   16.044    0.446 3 U   3.729000E+07  0.000000E+00 e 0 QE.126    CG2.64    QG2.64 #QU 0.990 #SUP  0.99
   2031    1.718   30.954    2.372 4 U   1.341000E+07  0.000000E+00 e 0 -         -         -
   2032    1.452   33.151    1.811 3 U   1.534000E+08  0.000000E+00 e 0 HG3.18    CB.18     QB.18 #QU 0.984 #SUP  0.98
   2033    4.109   43.353    3.806 3 U   2.584000E+07  0.000000E+00 e 0 HA.37     CA.19     QA.19 #QU 0.991 #SUP  0.99
   2034    2.082   27.345    1.725 3 U   6.648000E+07  0.000000E+00 e 0 QB.63     CG.63     HG3.63 #VC 0.65820 #QU 0.973 #SUP  0.98
   2034    2.082   27.345    1.725 3 U   6.648000E+07  0.000000E+00 e 0 HB3.83    CG.85     QG.85 #VC 0.34180 #QU 0.437 #SUP  0.98
   2035    8.783   58.576    5.256 3 U   3.427000E+07  0.000000E+00 e 0 H.34      CA.34     HA.34 #VC 0.50446 #QU 0.972 #SUP  1.00
   2035    8.783   58.576    5.256 3 U   3.427000E+07  0.000000E+00 e 0 H.35      CA.34     HA.34 #VC 0.49554 #QU 0.872 #SUP  1.00
   2036    0.678   54.497    4.804 4 U   3.655000E+07  0.000000E+00 e 0 -         -         -
   2037    1.730   26.560    2.014 3 U   1.727000E+07  0.000000E+00 e 0 HG3.63    CG.98     HG2.98 #QU 0.972 #SUP  0.97
   2038    7.465   56.378    4.653 4 U   5.609000E+07  0.000000E+00 e 0 -         -         -
   2039    1.363   29.543    1.561 4 U   1.590000E+08  0.000000E+00 e 0 -         -         -
   2040    4.958   36.603    2.182 3 U   4.925000E+07  0.000000E+00 e 0 HA.83     CG.83     HG2.83 #QU 0.972 #SUP  0.97
   2041    2.124   60.774    5.477 3 U   1.145000E+07  0.000000E+00 e 0 HG2.93    CA.92     HA.92 #QU 0.711 #SUP  0.71
   2042    4.315   28.913    1.644 4 U   2.325000E+07  0.000000E+00 e 0 -         -         -
   2043    3.870   63.597    4.286 4 U   3.369000E+07  0.000000E+00 e 0 -         -         -
   2044    0.911   42.254    2.860 4 U   4.428000E+07  0.000000E+00 e 0 -         -         -
   2045    5.771   20.441    0.614 3 U   1.960000E+07  0.000000E+00 e 0 HA.123    CG1.67    QG1.67 #QU 0.948 #SUP  0.95
   2046    4.774   30.168    3.013 4 U   1.752000E+07  0.000000E+00 e 0 -         -         -
   2047    0.527   33.465    2.223 3 U   2.073000E+07  0.000000E+00 e 0 QD1.16    CB.125    HB3.125 #QU 0.996 #SUP  1.00
   2048    6.312   41.625    2.774 3 U   1.150000E+07  0.000000E+00 e 0 H.88      CB.91     HB2.91 #QU 0.933 #SUP  0.93
   2049    4.660  131.398    7.452 4 U   1.299000E+07  0.000000E+00 e 0 -         -         -
   2050    7.690   25.461    1.426 4 U   1.067000E+07  0.000000E+00 e 0 -         -         -
   2051    3.415   55.750    4.465 3 U   1.122000E+07  0.000000E+00 e 0 HD2.104   CA.102    HA.102 #QU 0.994 #SUP  0.99
   2052    0.777   53.711    4.163 3 U   1.611000E+07  0.000000E+00 e 0 QG1.5     CA.133    HA.133 #QU 0.950 #SUP  0.95
   2053    7.515   33.151    1.807 3 U   2.492000E+07  0.000000E+00 e 0 H.15      CB.18     QB.18 #VC 0.53859 #QU 0.857 #SUP  0.95
   2053    7.515   33.151    1.807 3 U   2.492000E+07  0.000000E+00 e 0 H.17      CB.18     QB.18 #VC 0.46141 #QU 0.616 #SUP  0.95
   2054    1.624   22.793    1.048 3 U   3.047000E+08  0.000000E+00 e 0 QB.26     CD1.26    QD1.26 #QU 0.942 #SUP  0.94
   2055    8.040   32.680    2.381 3 U   3.028000E+07  0.000000E+00 e 0 H.100     CB.99     HB3.99 #QU 1.000 #SUP  1.00
   2056    7.943   32.674    2.378 3 U   2.636000E+07  0.000000E+00 e 0 H.106     CB.99     HB3.99 #QU 1.000 #SUP  1.00
   2057    7.343   42.411    1.350 3 U   1.577000E+07  0.000000E+00 e 0 H.76      CB.76     HB2.76 #QU 0.994 #SUP  0.99
   2058    3.993   63.757    4.383 4 U   5.031000E+07  0.000000E+00 e 0 -         -         -
   2059    3.111   31.582    2.051 4 U   1.756000E+07  0.000000E+00 e 0 -         -         -
   2060    1.459   32.370    1.622 3 U   2.754000E+07  0.000000E+00 e 0 HG3.13    CB.13     HB2.13 #QU 0.981 #SUP  0.98
   2061    1.435   35.820    1.739 3 U   6.365000E+07  0.000000E+00 e 0 HG3.21    CB.21     HB2.21 #QU 0.995 #SUP  0.99
   2062    3.649   32.682    1.881 3 U   2.656000E+07  0.000000E+00 e 0 HD2.99    CB.99     HB2.99 #QU 1.000 #SUP  1.00
   2063    7.254   54.654    4.598 3 U   1.022000E+07  0.000000E+00 e 0 QD.96     CA.95     HA.95 #QU 0.911 #SUP  0.91
   2064    7.854   25.304    1.469 3 U   1.134000E+07  0.000000E+00 e 0 H.83      CG.82     HG2.82 #QU 0.992 #SUP  0.99
   2065    3.647   32.681    2.379 3 U   1.985000E+07  0.000000E+00 e 0 HD2.99    CB.99     HB3.99 #QU 1.000 #SUP  1.00
   2066    8.381   21.536    0.735 3 U   1.007000E+07  0.000000E+00 e 0 H.26      CG2.24    QG2.24 #VC 0.49638 #QU 0.912 #SUP  0.99
   2066    8.381   21.536    0.735 3 U   1.007000E+07  0.000000E+00 e 0 H.124     CG1.123   QG1.123 #VC 0.50362 #QU 0.929 #SUP  0.99
   2067    7.690   26.583    0.594 3 U   9.587000E+06  0.000000E+00 e 0 HE1.6     CD1.42    QD1.42 #VC 0.20092 #QU 0.267 #SUP  0.91
   2067    7.690   26.583    0.594 3 U   9.587000E+06  0.000000E+00 e 0 HE1.6     CD2.42    QD2.42 #VC 0.36621 #QU 0.539 #SUP  0.91
   2067    7.690   26.583    0.594 3 U   9.587000E+06  0.000000E+00 e 0 H.89      CD2.71    QD2.71 #VC 0.43288 #QU 0.732 #SUP  0.91
   2068    8.062   56.693    4.041 3 U   1.254000E+07  0.000000E+00 e 0 H.43      CA.42     HA.42 #QU 0.992 #SUP  0.99
   2069    3.208  133.282    7.575 3 U   1.072000E+07  0.000000E+00 e 0 HA.107    CD1.103   QD.103 #QU 0.995 #SUP  1.00
   2070    2.076   53.711    4.954 3 U   6.077000E+07  0.000000E+00 e 0 HB3.83    CA.83     HA.83 #QU 0.998 #SUP  1.00
   2071    2.424   50.415    3.423 3 U   3.795000E+07  0.000000E+00 e 0 HB3.104   CD.104    HD2.104 #QU 0.997 #SUP  1.00
   2072    4.076   26.087    1.684 4 U   1.320000E+07  0.000000E+00 e 0 -         -         -
   2073    3.529   16.202    0.446 3 U   1.489000E+07  0.000000E+00 e 0 QA.97     CG2.64    QG2.64 #QU 0.979 #SUP  0.98
   2074    0.773   42.097    2.775 3 U   2.909000E+07  0.000000E+00 e 0 HG3.90    CE.90     HE3.90 #QU 0.963 #SUP  0.96
   2075    1.592   27.031    0.146 3 U   2.586000E+08  0.000000E+00 e 0 QD1.22    CD2.22    QD2.22 #QU 0.916 #SUP  0.92
   2076    2.325   50.415    3.728 3 U   6.348000E+07  0.000000E+00 e 0 QG.27     CD.27     HD2.27 #QU 0.996 #SUP  1.00
   2077    8.968   25.774    1.065 3 U   2.224000E+07  0.000000E+00 e 0 H.111     CD2.76    QD2.76 #QU 0.998 #SUP  1.00
   2078    8.839   30.954    2.100 3 U   3.440000E+07  0.000000E+00 e 0 H.93      CG.93     HG2.93 #QU 0.975 #SUP  0.98
   2079    7.758   54.966    4.498 4 U   1.256000E+07  0.000000E+00 e 0 -         -         -
   2080    4.357   28.129    2.178 3 U   3.164000E+07  0.000000E+00 e 0 HA.8      CG.9      QG.9 #QU 0.870 #SUP  0.87
   2081    0.673   21.067    0.827 3 U   2.960000E+08  0.000000E+00 e 0 QG2.87    CG1.87    QG1.87 #QU 0.965 #SUP  0.97
   2082    7.916   50.415    3.745 3 U   1.835000E+07  0.000000E+00 e 0 H.103     CD.104    HD3.104 #QU 0.999 #SUP  1.00
   2083    1.329   31.896    1.219 3 U   1.657000E+08  0.000000E+00 e 0 HB3.31    CB.31     HB2.31 #QU 0.998 #SUP  1.00
   2084    2.075   54.024    4.368 3 U   1.873000E+07  0.000000E+00 e 0 HB2.128   CA.8      HA.8 #QU 0.986 #SUP  0.99
   2085    3.578   32.524    2.596 3 U   1.330000E+07  0.000000E+00 e 0 HD2.60    CB.60     HB3.60 #QU 0.928 #SUP  0.93
   2086    2.277   29.384    1.735 3 U   2.840000E+08  0.000000E+00 e 0 HB3.53    CB.53     HB2.53 #VC 0.74167 #QU 0.995 #SUP  1.00
   2086    2.277   29.384    1.735 3 U   2.840000E+08  0.000000E+00 e 0 HG3.53    CB.53     HB2.53 #VC 0.25833 #QU 0.215 #SUP  1.00
   2087    8.354   39.430    2.804 3 U   1.878000E+07  0.000000E+00 e 0 H.121     CB.120    QB.120 #QU 0.852 #SUP  0.85
   2088    8.381   39.419    2.842 3 U   1.709000E+07  0.000000E+00 e 0 H.121     CB.120    QB.120 #QU 0.683 #SUP  0.68
   2089    2.067   30.169    1.716 4 U   6.454000E+07  0.000000E+00 e 0 -         -         -
   2090    4.002   22.008    0.977 3 U   2.841000E+07  0.000000E+00 e 0 QB.39     CG1.44    QG1.44 #QU 0.972 #SUP  0.97
   2091    2.116   50.572    3.895 3 U   6.944000E+07  0.000000E+00 e 0 HG3.99    CD.99     HD3.99 #QU 0.990 #SUP  0.99
   2092    2.387   29.385    2.043 3 U   2.763000E+08  0.000000E+00 e 0 HB3.105   CB.105    HB2.105 #QU 0.912 #SUP  0.91
   2093    6.723  118.215    6.215 4 U   1.294000E+07  0.000000E+00 e 0 -         -         -
   2094    7.258   58.262    5.175 4 U   2.291000E+07  0.000000E+00 e 0 -         -         -
   2095    6.991   57.163    5.772 3 U   1.155000E+07  0.000000E+00 e 0 HZ2.129   CA.38     HA.38 #QU 0.961 #SUP  0.96
   2096    7.498   21.694    0.586 3 U   1.630000E+07  0.000000E+00 e 0 H.77      CD1.76    QD1.76 #QU 0.840 #SUP  0.84
   2097    8.028   46.023    4.006 3 U   1.238000E+07  0.000000E+00 e 0 H.4       CA.4      HA2.4 #QU 0.968 #SUP  0.97
   2098    7.543   29.227    1.746 3 U   1.926000E+07  0.000000E+00 e 0 H.17      CG.17     HG3.17 #QU 0.997 #SUP  1.00
   2099    2.116   49.631    3.506 3 U   6.416000E+07  0.000000E+00 e 0 HG3.98    CD.98     QD.98 #QU 0.986 #SUP  0.99
   2100    3.120   40.214    2.978 3 U   5.916000E+08  0.000000E+00 e 0 HB3.57    CB.57     HB2.57 #QU 0.983 #SUP  0.98
   2101    3.746   25.461   -0.131 4 U   1.600000E+07  0.000000E+00 e 0 -         -         -
   2102    7.368  131.714    7.220 4 U   2.389000E+08  0.000000E+00 e 0 -         -         -
   2103    4.617   36.447    2.121 3 U   1.351000E+07  0.000000E+00 e 0 HA.44     CB.44     HB.44 #QU 0.999 #SUP  1.00
   2104    4.100   26.245    1.349 3 U   2.111000E+07  0.000000E+00 e 0 HA.74     CG.77     HG3.77 #QU 0.991 #SUP  0.99
   2105    2.520   55.752    4.503 3 U   6.275000E+07  0.000000E+00 e 0 QG.2      CA.2      HA.2 #QU 0.731 #SUP  0.73
   2106    1.034   40.999    1.607 3 U   8.275000E+07  0.000000E+00 e 0 HG.26     CB.26     QB.26 #VC 0.33648 #QU 0.980 #SUP  1.00
   2106    1.034   40.999    1.607 3 U   8.275000E+07  0.000000E+00 e 0 QD1.26    CB.26     QB.26 #VC 0.33488 #QU 0.975 #SUP  1.00
   2106    1.034   40.999    1.607 3 U   8.275000E+07  0.000000E+00 e 0 QD2.26    CB.26     QB.26 #VC 0.32864 #QU 0.957 #SUP  1.00
   2107    9.242   35.191    1.290 3 U   1.078000E+07  0.000000E+00 e 0 H.24      CB.23     HB2.23 #QU 0.973 #SUP  0.97
   2108    1.832   53.082    4.225 3 U   2.875000E+07  0.000000E+00 e 0 HB3.71    CA.71     HA.71 #QU 0.998 #SUP  1.00
   2109    1.930   53.081    4.227 3 U   2.029000E+07  0.000000E+00 e 0 HB3.76    CA.71     HA.71 #QU 0.999 #SUP  1.00
   2110    1.594   51.199    3.645 3 U   1.303000E+07  0.000000E+00 e 0 HB2.110   CD.110    HD3.110 #QU 0.956 #SUP  0.96
   2111    0.603   62.030    4.633 3 U   4.075000E+07  0.000000E+00 e 0 QG1.67    CA.67     HA.67 #QU 0.977 #SUP  0.98
   2112    1.052   41.314    2.858 3 U   6.611000E+07  0.000000E+00 e 0 HG3.31    CE.31     QE.31 #QU 0.934 #SUP  0.93
   2113    1.020   41.313    2.814 4 U   3.142000E+07  0.000000E+00 e 0 -         -         -
   2114    2.067   32.053    2.431 3 U   5.256000E+08  0.000000E+00 e 0 HB2.104   CB.104    HB3.104 #VC 0.50017 #QU 0.998 #SUP  1.00
   2114    2.067   32.053    2.431 3 U   5.256000E+08  0.000000E+00 e 0 QG.104    CB.104    HB3.104 #VC 0.49983 #QU 0.998 #SUP  1.00
   2115    7.314   31.269    2.530 4 U   1.002000E+07  0.000000E+00 e 0 -         -         -
   2116    1.685   59.829    3.462 3 U   2.780000E+07  0.000000E+00 e 0 HG3.130   CA.130    HA.130 #QU 1.000 #SUP  1.00
   2117    7.199   21.223    0.890 3 U   4.906000E+07  0.000000E+00 e 0 H.12      CG1.12    QG1.12 #VC 0.52513 #QU 0.821 #SUP  0.86
   2117    7.199   21.223    0.890 3 U   4.906000E+07  0.000000E+00 e 0 HH2.36    CG1.12    QG1.12 #VC 0.47487 #QU 0.223 #SUP  0.86
   2118    8.039   65.324    4.621 3 U   2.812000E+07  0.000000E+00 e 0 H.100     CA.104    HA.104 #QU 0.450 #SUP  0.45
   2119    7.944   65.321    4.618 3 U   1.625000E+07  0.000000E+00 e 0 H.106     CA.104    HA.104 #QU 0.656 #SUP  0.66
   2120    4.167   23.575    0.949 3 U   3.507000E+07  0.000000E+00 e 0 HA.125    CD1.8     QD1.8 #VC 0.49941 #QU 0.820 #SUP  0.97
   2120    4.167   23.575    0.949 3 U   3.507000E+07  0.000000E+00 e 0 HA.128    CD1.8     QD1.8 #VC 0.50059 #QU 0.840 #SUP  0.97
   2121    8.410   31.739    2.105 3 U   6.993000E+07  0.000000E+00 e 0 H.127     CB.127    HB.127 #QU 0.678 #SUP  0.68
   2122    9.536   28.913    2.604 3 U   1.136000E+07  0.000000E+00 e 0 H.120     CB.119    HB3.119 #VC 0.49918 #QU 0.995 #SUP  1.00
   2122    9.536   28.913    2.604 3 U   1.136000E+07  0.000000E+00 e 0 H.120     CG.119    HG3.119 #VC 0.50082 #QU 0.997 #SUP  1.00
   2123    4.537   28.130    2.187 3 U   2.667000E+07  0.000000E+00 e 0 HA.9      CG.9      QG.9 #QU 0.987 #SUP  0.99
   2124    8.396   31.737    2.054 4 U   4.520000E+07  0.000000E+00 e 0 -         -         -
   2125    1.338   28.443   -0.629 3 U   1.181000E+07  0.000000E+00 e 0 QB.133    CG1.61    HG12.61 #QU 0.911 #SUP  0.91
   2126    1.550   29.228    1.906 3 U   6.082000E+07  0.000000E+00 e 0 HB2.58    CB.58     HB3.58 #VC 0.50253 #QU 0.993 #SUP  1.00
   2126    1.550   29.228    1.906 3 U   6.082000E+07  0.000000E+00 e 0 HB2.130   CB.130    HB3.130 #VC 0.49747 #QU 0.983 #SUP  1.00
   2127    2.373   23.576    0.949 3 U   5.152000E+07  0.000000E+00 e 0 HG2.128   CD1.8     QD1.8 #QU 0.953 #SUP  0.95
   2128    7.790   30.051    2.076 3 U   1.258000E+07  0.000000E+00 e 0 H.63      CB.63     QB.63 #QU 0.993 #SUP  0.99
   2129    1.463   42.728    1.670 3 U   1.231000E+07  0.000000E+00 e 0 HG3.13    CB.8      HB3.8 #QU 0.924 #SUP  0.92
   2130    8.902   27.502    2.058 3 U   1.535000E+07  0.000000E+00 e 0 H.105     CG.104    QG.104 #QU 0.969 #SUP  0.97
   2131    3.560   30.168    1.725 3 U   1.957000E+07  0.000000E+00 e 0 HA.10     CD.13     HD3.13 #VC 0.57227 #QU 0.804 #SUP  0.91
   2131    3.560   30.168    1.725 3 U   1.957000E+07  0.000000E+00 e 0 QB.38     CB.17     HB3.17 #VC 0.42773 #QU 0.520 #SUP  0.91
   2132    4.317   21.538    1.228 4 U   2.876000E+07  0.000000E+00 e 0 -         -         -
   2133    6.825   38.957    2.631 3 U   1.134000E+07  0.000000E+00 e 0 HD21.3    CB.3      HB2.3 #QU 0.761 #SUP  0.76
   2134    1.312   30.326    1.747 4 U   2.704000E+07  0.000000E+00 e 0 -         -         -
   2135    8.674   56.849    4.503 3 U   1.490000E+07  0.000000E+00 e 0 H.129     CA.126    HA.126 #QU 0.947 #SUP  0.95
   2136    4.763   65.638    3.762 4 U   7.084000E+07  0.000000E+00 e 0 -         -         -
   2137    4.762   21.537    1.140 4 U   8.578000E+07  0.000000E+00 e 0 -         -         -
   2138    1.513   39.900    2.988 3 U   2.988000E+07  0.000000E+00 e 0 QB.75     CB.25     HB3.25 #QU 0.965 #SUP  0.97
   2139    8.765   54.351    6.213 3 U   9.942000E+06  0.000000E+00 e 0 H.36      CA.36     HA.36 #QU 0.998 #SUP  1.00
   2140    8.283   25.617    0.807 3 U   1.215000E+07  0.000000E+00 e 0 H.109     CG.109    HG.109 #QU 0.997 #SUP  1.00
   2141    2.059   27.344    2.438 4 U   1.199000E+07  0.000000E+00 e 0 -         -         -
   2142    5.322   31.738    1.679 3 U   1.240000E+07  0.000000E+00 e 0 HA.35     CB.35     HB2.35 #QU 0.985 #SUP  0.99
   2143    4.761   40.842    2.957 4 U   2.218000E+07  0.000000E+00 e 0 -         -         -
   2144    1.062   57.634    5.076 3 U   1.082000E+07  0.000000E+00 e 0 QD2.76    CA.94     HA.94 #QU 0.998 #SUP  1.00
   2145    1.587   14.632    0.575 3 U   7.691000E+07  0.000000E+00 e 0 HB.24     CD1.34    QD1.34 #VC 0.48718 #QU 0.930 #SUP  0.99
   2145    1.587   14.632    0.575 3 U   7.691000E+07  0.000000E+00 e 0 QE.111    CD1.34    QD1.34 #VC 0.51282 #QU 0.846 #SUP  0.99
   2146    7.791   32.366    1.624 3 U   1.729000E+07  0.000000E+00 e 0 H.13      CB.13     HB2.13 #QU 0.996 #SUP  1.00
   2147    8.109   64.850    3.804 3 U   7.182000E+06  0.000000E+00 e 0 H.133     CA.5      HA.5 #QU 0.926 #SUP  0.93
   2148    2.483   26.087    1.828 3 U   8.559000E+06  0.000000E+00 e 0 HB2.25    CG.110    HG3.110 #QU 0.980 #SUP  0.98
   2149    7.241   50.261    3.292 3 U   1.358000E+07  0.000000E+00 e 0 HE22.128  CD.9      HD2.9 #QU 0.999 #SUP  1.00
   2150    8.888   31.902    2.434 3 U   1.059000E+07  0.000000E+00 e 0 H.28      CB.27     HB3.27 #QU 1.000 #SUP  1.00
   2151    4.293   65.351    4.614 3 U   7.757000E+06  0.000000E+00 e 0 HA.101    CA.104    HA.104 #QU 0.902 #SUP  0.90
   2152    1.434   35.820    1.807 3 U   7.529000E+07  0.000000E+00 e 0 HG3.21    CB.21     HB3.21 #VC 0.66516 #QU 0.966 #SUP  0.98
   2152    1.434   35.820    1.807 3 U   7.529000E+07  0.000000E+00 e 0 HG13.64   CB.64     HB.64 #VC 0.33484 #QU 0.486 #SUP  0.98
   2153    4.166   19.186    0.584 3 U   1.200000E+07  0.000000E+00 e 0 HA.133    CG2.62    QG2.62 #VC 0.30969 #QU 0.291 #SUP  0.75
   2153    4.166   19.186    0.584 3 U   1.200000E+07  0.000000E+00 e 0 HA.134    CG2.62    QG2.62 #VC 0.69031 #QU 0.653 #SUP  0.75
   2154    9.111   27.565    1.546 3 U   8.445000E+06  0.000000E+00 e 0 H.22      CG.35     QG.35 #QU 0.609 #SUP  0.61
   2155    7.650   23.105    1.519 3 U   1.130000E+07  0.000000E+00 e 0 H.72      CB.68     QB.68 #QU 0.969 #SUP  0.97
   2156    7.846   36.603    2.237 3 U   2.269000E+07  0.000000E+00 e 0 H.83      CG.83     HG3.83 #QU 0.938 #SUP  0.94
   2157    8.059   21.699    0.586 3 U   1.385000E+07  0.000000E+00 e 0 H.25      CD1.76    QD1.76 #QU 0.827 #SUP  0.83
   2158    7.117   30.169    3.164 3 U   1.068000E+07  0.000000E+00 e 0 HD2.6     CB.6      HB3.6 #QU 0.962 #SUP  0.96
   2159    3.822   57.008    4.110 3 U   2.023000E+07  0.000000E+00 e 0 QA.19     CA.37     HA.37 #QU 0.918 #SUP  0.92
   2160    8.056   38.719    3.276 3 U   1.796000E+07  0.000000E+00 e 0 H.123     CB.122    HB3.122 #QU 1.000 #SUP  1.00
   2161    8.127   31.895    1.216 3 U   1.640000E+07  0.000000E+00 e 0 H.31      CB.31     HB2.31 #QU 0.984 #SUP  0.98
   2162    8.055   29.542    2.101 3 U   4.707000E+07  0.000000E+00 e 0 H.125     CB.124    HB3.124 #QU 0.672 #SUP  0.67
   2163    1.068   22.323    0.732 4 U   1.854000E+08  0.000000E+00 e 0 -         -         -
   2164    7.880   26.087    1.351 3 U   1.122000E+07  0.000000E+00 e 0 H.78      CG.77     HG3.77 #QU 0.962 #SUP  0.96
   2165    8.348   22.950    0.962 3 U   1.907000E+07  0.000000E+00 e 0 H.44      CG2.44    QG2.44 #QU 0.997 #SUP  1.00
   2166    8.522   46.020    4.011 3 U   2.599000E+07  0.000000E+00 e 0 H.5       CA.4      HA2.4 #QU 0.962 #SUP  0.96
   2167    6.666   34.877    2.673 3 U   1.243000E+07  0.000000E+00 e 0 HD1.36    CB.36     QB.36 #QU 0.889 #SUP  0.89
   2168    2.225   25.304    1.473 3 U   2.856000E+07  0.000000E+00 e 0 HG2.83    CG.82     HG2.82 #VC 0.39294 #QU 0.578 #SUP  0.97
   2168    2.225   25.304    1.473 3 U   2.856000E+07  0.000000E+00 e 0 HG3.83    CG.82     HG2.82 #VC 0.60706 #QU 0.926 #SUP  0.97
   2169    4.762   36.447    2.121 4 U   2.689000E+07  0.000000E+00 e 0 -         -         -
   2170    4.768   55.124    4.340 4 U   5.910000E+07  0.000000E+00 e 0 -         -         -
   2171    6.844   40.853    2.956 3 U   1.062000E+07  0.000000E+00 e 0 HD21.51   CB.51     HB3.51 #QU 0.999 #SUP  1.00
   2172    1.314   34.565    1.712 3 U   3.654000E+07  0.000000E+00 e 0 HG2.86    CB.86     HB2.86 #QU 0.955 #SUP  0.95
   2173    7.381   29.542    1.450 3 U   1.668000E+07  0.000000E+00 e 0 H.90      CD.90     QD.90 #QU 0.649 #SUP  0.65
   2174    7.663  114.290    7.494 4 U   4.310000E+07  0.000000E+00 e 0 -         -         -
   2175    4.096   65.954    4.742 4 U   1.999000E+07  0.000000E+00 e 0 -         -         -
   2176    0.384   21.853    0.908 3 U   9.016000E+07  0.000000E+00 e 0 QG1.107   CG2.107   QG2.107 #QU 0.997 #SUP  1.00
   2177    6.904   23.438    0.250 3 U   1.283000E+07  0.000000E+00 e 0 HE1.45    CD1.95    QD1.95 #VC 0.19656 #QU 0.203 #SUP  0.95
   2177    6.904   23.438    0.250 3 U   1.283000E+07  0.000000E+00 e 0 HE1.45    CD1.109   QD1.109 #VC 0.80344 #QU 0.932 #SUP  0.95
   2178    9.096   38.016    2.319 3 U   1.250000E+07  0.000000E+00 e 0 H.22      CG.33     HG3.33 #QU 0.930 #SUP  0.93
   2179    3.086   63.127    4.667 3 U   3.888000E+07  0.000000E+00 e 0 HA2.106   CA.99     HA.99 #QU 0.990 #SUP  0.99
   2180    1.589  128.573    6.322 3 U   8.414000E+06  0.000000E+00 e 0 QE.93     CZ.122    HZ.122 #VC 0.52375 #QU 0.997 #SUP  1.00
   2180    1.589  128.573    6.322 3 U   8.414000E+06  0.000000E+00 e 0 HB2.111   CZ.122    HZ.122 #VC 0.47625 #QU 0.259 #SUP  1.00
   2181    8.133   41.469    2.834 3 U   8.884000E+06  0.000000E+00 e 0 H.31      CE.31     QE.31 #QU 0.798 #SUP  0.80
   2182    2.381   27.812    2.121 3 U   1.100000E+08  0.000000E+00 e 0 HB3.99    CG.99     HG3.99 #QU 1.000 #SUP  1.00
   2183    5.003   49.786    3.503 3 U   8.659000E+06  0.000000E+00 e 0 HA.98     CD.98     QD.98 #QU 0.949 #SUP  0.95
   2184    7.512   13.062    1.303 4 U   1.531000E+07  0.000000E+00 e 0 -         -         -
   2185    2.748   33.150    2.004 3 U   1.331000E+07  0.000000E+00 e 0 HG3.125   CB.125    HB2.125 #QU 0.717 #SUP  0.72
   2186    8.400   36.447    2.254 3 U   3.744000E+07  0.000000E+00 e 0 HE2.96    CG.108    HG2.108 #VC 0.29554 #QU 0.342 #SUP  0.99
   2186    8.400   36.447    2.254 3 U   3.744000E+07  0.000000E+00 e 0 H.124     CG.124    HG2.124 #VC 0.70446 #QU 0.991 #SUP  0.99
   2187    2.398   27.813    2.124 3 U   1.188000E+08  0.000000E+00 e 0 QG.40     CB.40     HB2.40 #VC 0.30840 #QU 0.732 #SUP  1.00
   2187    2.398   27.813    2.124 3 U   1.188000E+08  0.000000E+00 e 0 QG.40     CB.40     HB3.40 #VC 0.29602 #QU 0.702 #SUP  1.00
   2187    2.398   27.813    2.124 3 U   1.188000E+08  0.000000E+00 e 0 HB3.99    CG.99     HG3.99 #VC 0.39558 #QU 0.938 #SUP  1.00
   2188    2.436   27.813    2.158 3 U   1.098000E+08  0.000000E+00 e 0 QG.40     CB.40     HB3.40 #QU 0.812 #SUP  0.81
   2189    7.072   58.418    4.627 3 U   4.327000E+07  0.000000E+00 e 0 HD1.129   CA.129    HA.129 #QU 0.981 #SUP  0.98
   2190    4.740   28.285    2.319 3 U   1.207000E+07  0.000000E+00 e 0 HA.26     CG.27     QG.27 #QU 0.996 #SUP  1.00
   2191    1.599   51.200    3.343 3 U   1.615000E+07  0.000000E+00 e 0 HB2.110   CD.110    HD2.110 #QU 0.985 #SUP  0.98
   2192    8.151   41.782    2.563 3 U   1.386000E+07  0.000000E+00 e 0 H.54      CB.54     HB2.54 #QU 0.982 #SUP  0.98
   2193    8.083   32.367    2.604 3 U   1.412000E+07  0.000000E+00 e 0 H.61      CB.60     HB3.60 #QU 0.957 #SUP  0.96
   2194    0.779   35.349    1.665 3 U   1.372000E+07  0.000000E+00 e 0 QG2.34    CB.23     HB3.23 #QU 0.997 #SUP  1.00
   2195    8.059   38.801    3.115 3 U   2.098000E+07  0.000000E+00 e 0 H.100     CB.100    HB2.100 #VC 0.41608 #QU 0.559 #SUP  1.00
   2195    8.059   38.801    3.115 3 U   2.098000E+07  0.000000E+00 e 0 H.123     CB.122    HB2.122 #VC 0.58392 #QU 0.989 #SUP  1.00
   2196    0.929   14.632    0.575 3 U   1.070000E+08  0.000000E+00 e 0 HG12.34   CD1.34    QD1.34 #QU 0.961 #SUP  0.96
   2197    1.041   14.631    0.575 4 U   4.219000E+07  0.000000E+00 e 0 -         -         -
   2198    0.605   30.482    1.381 3 U   1.485000E+07  0.000000E+00 e 0 QG1.67    CB.126    HB2.126 #QU 0.921 #SUP  0.92
   2199    1.526   26.245    0.442 3 U   2.324000E+07  0.000000E+00 e 0 QB.75     CG.110    HG2.110 #QU 0.799 #SUP  0.80
   2200    1.403   31.896    1.464 3 U   1.567000E+08  0.000000E+00 e 0 HB2.126   CG.126    HG3.126 #VC 0.49133 #QU 0.893 #SUP  0.99
   2200    1.403   31.896    1.464 3 U   1.567000E+08  0.000000E+00 e 0 HG2.126   CG.126    HG3.126 #VC 0.50867 #QU 0.944 #SUP  0.99
   2201    2.485   50.101    3.309 3 U   3.504000E+07  0.000000E+00 e 0 HB3.84    CD.84     HD2.84 #QU 0.985 #SUP  0.99
   2202    8.988   35.191    1.925 3 U   1.703000E+07  0.000000E+00 e 0 H.94      CB.93     HB2.93 #QU 0.982 #SUP  0.98
   2203    8.066   36.452    2.113 3 U   9.088000E+06  0.000000E+00 e 0 H.43      CB.44     HB.44 #QU 0.965 #SUP  0.97
   2204    1.550   26.874    0.599 3 U   4.314000E+07  0.000000E+00 e 0 HB2.42    CD1.42    QD1.42 #VC 0.50347 #QU 0.871 #SUP  0.98
   2204    1.550   26.874    0.599 3 U   4.314000E+07  0.000000E+00 e 0 HB2.42    CD2.42    QD2.42 #VC 0.49653 #QU 0.859 #SUP  0.98
   2205    1.673   54.810    4.705 3 U   3.846000E+07  0.000000E+00 e 0 HB2.29    CA.29     HA.29 #QU 0.757 #SUP  0.76
   2206    8.661   34.616    2.360 3 U   8.138000E+06  0.000000E+00 e 0 H.129     CG.128    HG2.128 #QU 0.977 #SUP  0.98
   2207    1.499   33.150    1.800 4 U   1.422000E+08  0.000000E+00 e 0 -         -         -
   2208    1.397   33.150    1.814 3 U   1.361000E+08  0.000000E+00 e 0 HG2.18    CB.18     QB.18 #QU 0.907 #SUP  0.91
   2209    1.636   43.195    3.238 3 U   2.468000E+08  0.000000E+00 e 0 HB2.35    CD.35     HD3.35 #QU 0.300 #SUP  0.30
   2210    1.737   43.196    3.236 3 U   2.151000E+08  0.000000E+00 e 0 QG.85     CD.85     HD3.85 #QU 0.979 #SUP  0.98
   2211    7.094   55.908    4.367 3 U   1.252000E+07  0.000000E+00 e 0 QD.25     CA.30     HA.30 #QU 0.867 #SUP  0.87
   2212    4.699   57.164    5.175 3 U   2.938000E+07  0.000000E+00 e 0 HA.108    CA.96     HA.96 #QU 0.907 #SUP  0.91
   2213    3.169   26.578    2.014 3 U   9.560000E+06  0.000000E+00 e 0 HB.59     CG.98     HG2.98 #QU 0.994 #SUP  0.99
   2214    4.569   25.617    0.801 3 U   1.376000E+07  0.000000E+00 e 0 HA.109    CG.109    HG.109 #QU 0.992 #SUP  0.99
   2215    5.010   27.814    2.121 3 U   1.960000E+07  0.000000E+00 e 0 HA.98     CG.99     HG3.99 #QU 0.999 #SUP  1.00
   2216    4.765   35.661    2.814 4 U   1.876000E+07  0.000000E+00 e 0 -         -         -
   2217    0.947   51.668    4.020 4 U   1.819000E+07  0.000000E+00 e 0 -         -         -
   2218    3.331   58.260    5.184 4 U   1.145000E+07  0.000000E+00 e 0 -         -         -
   2219    1.042   25.461    1.419 4 U   1.956000E+07  0.000000E+00 e 0 -         -         -
   2220    0.746   57.478    5.076 3 U   1.110000E+07  0.000000E+00 e 0 QG1.72    CA.94     HA.94 #VC 0.49639 #QU 0.965 #SUP  1.00
   2220    0.746   57.478    5.076 3 U   1.110000E+07  0.000000E+00 e 0 HG.94     CA.94     HA.94 #VC 0.50361 #QU 0.982 #SUP  1.00
   2221    2.088   43.667    3.183 4 U   1.358000E+07  0.000000E+00 e 0 -         -         -
   2222    3.107   20.447    0.616 3 U   1.955000E+07  0.000000E+00 e 0 HB.123    CG1.67    QG1.67 #QU 0.998 #SUP  1.00
   2223    2.447   31.738    1.982 3 U   2.105000E+08  0.000000E+00 e 0 HB3.27    CB.27     HB2.27 #QU 0.921 #SUP  0.92
   2224    1.041   22.308    1.575 4 U   4.099000E+07  0.000000E+00 e 0 -         -         -
   2225    1.550   23.264    0.769 3 U   3.731000E+07  0.000000E+00 e 0 QB.90     CG.90     HG3.90 #QU 0.976 #SUP  0.98
   2226    7.826   51.220    2.120 4 U   9.202000E+06  0.000000E+00 e 0 -         -         -
   2227   -0.139   43.196    1.460 3 U   1.938000E+07  0.000000E+00 e 0 QD2.109   CB.109    QB.109 #QU 0.996 #SUP  1.00
   2228    4.758  118.371    6.806 4 U   2.227000E+07  0.000000E+00 e 0 -         -         -
   2229    7.662   41.627    2.903 3 U   3.208000E+07  0.000000E+00 e 0 H.7       CB.7      HB3.7 #QU 0.932 #SUP  0.93
   2230    1.831   51.200    3.646 3 U   2.967000E+07  0.000000E+00 e 0 HG3.110   CD.110    HD3.110 #QU 1.000 #SUP  1.00
   2231    1.472   42.726    1.085 3 U   1.211000E+07  0.000000E+00 e 0 HG3.13    CB.8      HB2.8 #QU 0.778 #SUP  0.78
   2232    8.187   34.564    1.716 3 U   1.273000E+07  0.000000E+00 e 0 H.87      CB.86     HB2.86 #QU 0.992 #SUP  0.99
   2233    3.814   27.501    1.736 3 U   2.645000E+07  0.000000E+00 e 0 HA.5      CG.8      HG.8 #QU 0.848 #SUP  0.85
   2234    2.928   24.833    1.375 3 U   5.727000E+07  0.000000E+00 e 0 QE.18     CG.18     HG2.18 #QU 0.745 #SUP  0.75
   2235    7.753   41.628    2.870 4 U   1.677000E+07  0.000000E+00 e 0 -         -         -
   2236    3.354   25.783    1.066 3 U   1.575000E+07  0.000000E+00 e 0 HD2.110   CG.26     HG.26 #VC 0.38077 #QU 0.453 #SUP  0.86
   2236    3.354   25.783    1.066 3 U   1.575000E+07  0.000000E+00 e 0 HD2.110   CD2.26    QD2.26 #VC 0.61923 #QU 0.738 #SUP  0.86
   2237    7.542   41.469    1.596 3 U   1.572000E+07  0.000000E+00 e 0 H.17      CB.16     HB3.16 #QU 0.997 #SUP  1.00
   2238    2.887   50.416    3.421 3 U   1.646000E+07  0.000000E+00 e 0 QB.103    CD.104    HD2.104 #QU 0.990 #SUP  0.99
   2239    1.034   29.542    1.491 3 U   5.971000E+07  0.000000E+00 e 0 HG3.31    CD.31     QD.31 #QU 0.615 #SUP  0.62
   2240    0.886   32.524    2.601 3 U   3.664000E+07  0.000000E+00 e 0 QG1.62    CB.60     HB3.60 #QU 0.922 #SUP  0.92
   2241    4.773   27.815    2.151 4 U   7.183000E+07  0.000000E+00 e 0 -         -         -
   2242    1.042   56.850    4.593 3 U   1.228000E+07  0.000000E+00 e 0 QD1.26    CA.25     HA.25 #QU 0.993 #SUP  0.99
   2243    8.279   43.193    1.459 3 U   1.322000E+07  0.000000E+00 e 0 H.109     CB.109    QB.109 #QU 1.000 #SUP  1.00
   2244    7.348   36.760    3.115 3 U   1.140000E+07  0.000000E+00 e 0 H.75      CB.73     HB3.73 #VC 0.49891 #QU 0.954 #SUP  1.00
   2244    7.348   36.760    3.115 3 U   1.140000E+07  0.000000E+00 e 0 H.76      CB.73     HB3.73 #VC 0.50109 #QU 0.975 #SUP  1.00
   2245    1.634   62.656    3.923 3 U   1.913000E+07  0.000000E+00 e 0 HB2.13    CB.10     HB2.10 #QU 0.802 #SUP  0.80
   2246    1.575   23.264    0.279 3 U   3.867000E+07  0.000000E+00 e 0 QB.90     CG.90     HG2.90 #VC 0.62107 #QU 0.964 #SUP  0.99
   2246    1.575   23.264    0.279 3 U   3.867000E+07  0.000000E+00 e 0 QE.111    CD1.109   QD1.109 #VC 0.37893 #QU 0.582 #SUP  0.99
   2247    4.699   34.250    1.763 3 U   3.012000E+07  0.000000E+00 e 0 HA.32     CB.32     HB2.32 #QU 0.984 #SUP  0.98
   2248    9.087   38.016    2.060 3 U   1.206000E+07  0.000000E+00 e 0 H.22      CG.33     HG2.33 #QU 0.778 #SUP  0.78
   2249    1.586   13.062    1.208 4 U   2.376000E+07  0.000000E+00 e 0 -         -         -
   2250    2.052   42.253    2.863 3 U   4.659000E+07  0.000000E+00 e 0 QB.33     CE.21     QE.21 #VC 0.32091 #QU 0.422 #SUP  0.93
   2250    2.052   42.253    2.863 3 U   4.659000E+07  0.000000E+00 e 0 HB3.69    CE.69     HE2.69 #VC 0.67909 #QU 0.879 #SUP  0.93
   2251    6.728   35.584    2.699 4 U   1.619000E+07  0.000000E+00 e 0 -         -         -
   2252    0.148   20.439    0.613 3 U   8.903000E+07  0.000000E+00 e 0 QD2.95    CG1.67    QG1.67 #QU 0.999 #SUP  1.00
   2253    1.313   28.914    1.569 3 U   6.275000E+07  0.000000E+00 e 0 HG2.86    CD.86     HD3.86 #QU 0.936 #SUP  0.94
   2254   -0.134   14.631    0.575 4 U   5.056000E+07  0.000000E+00 e 0 -         -         -
   2255    8.507   53.711    4.158 3 U   7.719000E+06  0.000000E+00 e 0 H.5       CA.133    HA.133 #QU 0.943 #SUP  0.94
   2256    2.057   16.363    1.107 4 U   1.893000E+07  0.000000E+00 e 0 -         -         -
   2257    3.899   29.229    1.643 3 U   4.228000E+07  0.000000E+00 e 0 HA.18     CD.18     QD.18 #QU 0.984 #SUP  0.98
   2258    4.502   41.626    2.832 4 U   3.688000E+07  0.000000E+00 e 0 -         -         -
   2259    3.488   31.739    2.113 3 U   2.675000E+07  0.000000E+00 e 0 HA.127    CB.127    HB.127 #QU 0.580 #SUP  0.58
   2260    3.464   31.740    2.085 3 U   2.142000E+07  0.000000E+00 e 0 HA.127    CB.127    HB.127 #QU 0.953 #SUP  0.95
   2261    4.363   42.725    1.079 3 U   1.642000E+07  0.000000E+00 e 0 HA.8      CB.8      HB2.8 #QU 0.992 #SUP  0.99
   2262    4.507   62.342    3.714 3 U   1.380000E+07  0.000000E+00 e 0 HA.2      CB.1      QB.1 #QU 0.925 #SUP  0.93
   2263    3.410   65.324    4.619 3 U   1.688000E+07  0.000000E+00 e 0 HD2.104   CA.104    HA.104 #QU 0.979 #SUP  0.98
   2264    2.206   25.932    0.914 3 U   6.077000E+07  0.000000E+00 e 0 HB.5      CD2.8     QD2.8 #QU 0.987 #SUP  0.99
   2265    9.537   22.314    1.576 3 U   1.359000E+07  0.000000E+00 e 0 H.120     CB.113    QB.113 #QU 0.992 #SUP  0.99
   2266    0.911   30.169    1.736 3 U   2.703000E+07  0.000000E+00 e 0 QD2.8     CD.13     HD3.13 #QU 0.960 #SUP  0.96
   2267    5.623   39.742    1.735 3 U   1.829000E+07  0.000000E+00 e 0 HA.111    CB.111    HB3.111 #QU 0.991 #SUP  0.99
   2268    3.707   59.831    3.463 4 U   1.059000E+07  0.000000E+00 e 0 -         -         -
   2269    4.631   50.410    3.420 3 U   2.297000E+07  0.000000E+00 e 0 HA.104    CD.104    HD2.104 #QU 0.997 #SUP  1.00
   2270    0.837   12.120    0.299 4 U   9.238000E+07  0.000000E+00 e 0 -         -         -
   2271    1.329   19.183    0.585 3 U   1.806000E+08  0.000000E+00 e 0 QB.133    CG2.61    QG2.61 #VC 0.77041 #QU 0.963 #SUP  0.97
   2271    1.329   19.183    0.585 3 U   1.806000E+08  0.000000E+00 e 0 QB.133    CG2.62    QG2.62 #VC 0.22959 #QU 0.250 #SUP  0.97
   2272    4.650   27.815    1.791 3 U   2.666000E+07  0.000000E+00 e 0 HA.99     CG.99     HG2.99 #QU 0.916 #SUP  0.92
   2273    4.712   32.210    1.277 3 U   2.855000E+07  0.000000E+00 e 0 HA.108    CB.108    QB.108 #QU 0.966 #SUP  0.97
   2274    0.938   54.653    4.190 3 U   1.225000E+07  0.000000E+00 e 0 QD1.8     CA.132    HA.132 #QU 0.997 #SUP  1.00
   2275    7.242   50.268    4.013 3 U   1.315000E+07  0.000000E+00 e 0 HE22.128  CD.9      HD3.9 #QU 0.998 #SUP  1.00
   2276    1.877   16.514    1.107 3 U   5.979000E+07  0.000000E+00 e 0 HB3.126   CE.126    QE.126 #QU 0.997 #SUP  1.00
   2277    3.764   65.639    4.793 4 U   1.490000E+08  0.000000E+00 e 0 -         -         -
   2278    1.238   27.657    0.147 4 U   1.350000E+07  0.000000E+00 e 0 -         -         -
   2279    4.711   21.851    1.030 3 U   8.770000E+07  0.000000E+00 e 0 HA.112    CG1.112   QG1.112 #QU 0.942 #SUP  0.94
   2280    7.947   20.752    1.620 4 U   3.434000E+07  0.000000E+00 e 0 -         -         -
   2281    7.541   25.460   -0.132 3 U   1.076000E+07  0.000000E+00 e 0 H.17      CD2.16    QD2.16 #QU 0.998 #SUP  1.00
   2282    8.375   21.694    0.732 3 U   9.896000E+06  0.000000E+00 e 0 H.26      CG2.24    QG2.24 #VC 0.54606 #QU 0.865 #SUP  0.96
   2282    8.375   21.694    0.732 3 U   9.896000E+06  0.000000E+00 e 0 H.124     CG1.123   QG1.123 #VC 0.45394 #QU 0.721 #SUP  0.96
   2283    0.746   35.192    1.921 3 U   1.522000E+07  0.000000E+00 e 0 QG1.123   CB.93     HB2.93 #QU 0.914 #SUP  0.91
   2284    3.278   23.600    0.522 3 U   1.923000E+07  0.000000E+00 e 0 QB.129    CD1.16    QD1.16 #QU 0.933 #SUP  0.93
   2285    9.117   24.677    1.434 3 U   9.892000E+06  0.000000E+00 e 0 H.22      CG.21     HG3.21 #QU 0.881 #SUP  0.88
   2286    7.544    9.291    0.692 4 U   1.088000E+07  0.000000E+00 e 0 -         -         -
   2287    6.800  118.215    6.997 4 U   2.006000E+07  0.000000E+00 e 0 -         -         -
   2288    5.004  133.438    7.577 3 U   1.544000E+07  0.000000E+00 e 0 HA.103    CD1.103   QD.103 #QU 0.980 #SUP  0.98
   2289    8.373   39.914    2.986 3 U   9.278000E+06  0.000000E+00 e 0 H.26      CB.25     HB3.25 #QU 0.999 #SUP  1.00
   2290    0.886   20.125    0.395 3 U   6.722000E+07  0.000000E+00 e 0 QG2.107   CG1.107   QG1.107 #QU 0.879 #SUP  0.88
   2291    4.770   33.150    2.031 3 U   1.911000E+07  0.000000E+00 e 0 HA.7      CB.2      QB.2 #QU 0.733 #SUP  0.73
   2292    1.880   31.896    1.461 3 U   3.451000E+07  0.000000E+00 e 0 HB3.126   CG.126    HG3.126 #QU 0.980 #SUP  0.98
   2293    3.997   42.765    1.672 3 U   5.853000E+06  0.000000E+00 e 0 HD3.9     CB.8      HB3.8 #QU 0.968 #SUP  0.97
   2294    4.822   51.671    3.575 4 U   3.760000E+07  0.000000E+00 e 0 -         -         -
   2295    3.010  119.157    7.112 3 U   1.306000E+07  0.000000E+00 e 0 HB2.6     CD2.6     HD2.6 #QU 0.966 #SUP  0.97
   2296    2.893   26.710    1.052 3 U   8.740000E+06  0.000000E+00 e 0 HE2.13    CG.13     HG2.13 #QU 0.971 #SUP  0.97
   2297    7.799   26.874    1.447 3 U   2.197000E+07  0.000000E+00 e 0 H.10      CG.13     HG3.13 #VC 0.49989 #QU 0.955 #SUP  1.00
   2297    7.799   26.874    1.447 3 U   2.197000E+07  0.000000E+00 e 0 H.13      CG.13     HG3.13 #VC 0.50011 #QU 0.999 #SUP  1.00
   2298    8.365   45.864    4.017 3 U   3.464000E+07  0.000000E+00 e 0 H.21      CA.20     HA2.20 #VC 0.59457 #QU 0.987 #SUP  1.00
   2298    8.365   45.864    4.017 3 U   3.464000E+07  0.000000E+00 e 0 H.21      CA.20     HA3.20 #VC 0.40543 #QU 0.666 #SUP  1.00
   2299    2.227   33.778    1.898 3 U   2.931000E+07  0.000000E+00 e 0 HG2.83    CB.82     HB2.82 #VC 0.28456 #QU 0.362 #SUP  0.98
   2299    2.227   33.778    1.898 3 U   2.931000E+07  0.000000E+00 e 0 HG3.83    CB.82     HB2.82 #VC 0.71544 #QU 0.963 #SUP  0.98
   2300    2.868   57.163    5.176 3 U   1.190000E+07  0.000000E+00 e 0 HB2.96    CA.96     HA.96 #QU 0.986 #SUP  0.99
   2301    7.791   26.715    1.447 3 U   1.823000E+07  0.000000E+00 e 0 H.10      CG.13     HG3.13 #VC 0.50053 #QU 0.952 #SUP  1.00
   2301    7.791   26.715    1.447 3 U   1.823000E+07  0.000000E+00 e 0 H.13      CG.13     HG3.13 #VC 0.49947 #QU 0.981 #SUP  1.00
   2302    8.045   31.739    2.063 3 U   5.031000E+07  0.000000E+00 e 0 H.128     CB.127    HB.127 #QU 0.671 #SUP  0.67
   2303    2.077  131.716    6.856 3 U   1.068000E+07  0.000000E+00 e 0 HG2.93    CD1.122   QD.122 #VC 0.43730 #QU 0.544 #SUP  0.91
   2303    2.077  131.716    6.856 3 U   1.068000E+07  0.000000E+00 e 0 HG2.93    CE1.122   QE.122 #VC 0.56270 #QU 0.796 #SUP  0.91
   2304    4.092   60.146    3.803 4 U   2.511000E+07  0.000000E+00 e 0 -         -         -
   2305    3.655   32.212    2.481 3 U   2.276000E+07  0.000000E+00 e 0 HD3.84    CB.84     HB3.84 #QU 0.995 #SUP  1.00
   2306    3.730   32.224    2.444 3 U   2.069000E+07  0.000000E+00 e 0 HD2.27    CB.27     HB3.27 #VC 0.47599 #QU 0.682 #SUP  0.92
   2306    3.730   32.224    2.444 3 U   2.069000E+07  0.000000E+00 e 0 HD3.104   CB.104    HB3.104 #VC 0.52401 #QU 0.751 #SUP  0.92
   2307    8.990   30.482    2.528 3 U   1.714000E+07  0.000000E+00 e 0 H.94      CB.94     HB3.94 #QU 0.987 #SUP  0.99
   2308    4.020   25.932    0.914 3 U   1.796000E+07  0.000000E+00 e 0 HD3.9     CD2.8     QD2.8 #QU 0.883 #SUP  0.88
   2309    7.984   31.896    1.461 3 U   2.912000E+07  0.000000E+00 e 0 H.126     CG.126    HG3.126 #QU 0.975 #SUP  0.98
   2310    7.807   35.818    1.815 3 U   1.390000E+07  0.000000E+00 e 0 H.63      CB.64     HB.64 #QU 0.566 #SUP  0.57
   2311    1.463   24.047    0.765 3 U   4.622000E+07  0.000000E+00 e 0 QD.31     CG.31     HG2.31 #QU 0.995 #SUP  1.00
   2312    4.158   21.223    0.912 3 U   6.887000E+07  0.000000E+00 e 0 HA.128    CG1.127   QG1.127 #QU 0.927 #SUP  0.93
   2313    0.432   19.027    1.502 3 U   3.557000E+07  0.000000E+00 e 0 HG2.110   CB.75     QB.75 #QU 0.962 #SUP  0.96
   2314    7.253  113.192    6.991 4 U   1.236000E+07  0.000000E+00 e 0 -         -         -
   2315    7.735   42.097    2.697 3 U   3.327000E+07  0.000000E+00 e 0 HE2.103   CB.102    HB3.102 #QU 0.862 #SUP  0.86
   2316    1.919   26.716    1.436 3 U   4.709000E+07  0.000000E+00 e 0 HB3.13    CG.13     HG3.13 #VC 0.32163 #QU 0.897 #SUP  1.00
   2316    1.919   26.716    1.436 3 U   4.709000E+07  0.000000E+00 e 0 HB3.58    CG.58     HG2.58 #VC 0.34883 #QU 0.973 #SUP  1.00
   2316    1.919   26.716    1.436 3 U   4.709000E+07  0.000000E+00 e 0 HB3.130   CG.130    HG2.130 #VC 0.32954 #QU 0.919 #SUP  1.00
   2317    7.093   40.842    2.952 3 U   1.698000E+07  0.000000E+00 e 0 QD2.43    CB.43     HB3.43 #VC 0.56577 #QU 0.961 #SUP  0.99
   2317    7.093   40.842    2.952 3 U   1.698000E+07  0.000000E+00 e 0 HD22.51   CB.51     HB3.51 #VC 0.43423 #QU 0.738 #SUP  0.99
   2318    3.925   33.151    1.892 3 U   6.140000E+07  0.000000E+00 e 0 HA.114    CB.114    HB3.114 #QU 0.981 #SUP  0.98
   2319    1.872   56.850    4.505 3 U   2.658000E+07  0.000000E+00 e 0 HB3.126   CA.126    HA.126 #QU 0.996 #SUP  1.00
   2320    3.173   51.670    3.570 3 U   1.452000E+07  0.000000E+00 e 0 HB.59     CD.60     HD2.60 #QU 0.940 #SUP  0.94
   2321    4.762   27.501    1.073 4 U   1.661000E+07  0.000000E+00 e 0 -         -         -
   2322    7.120   30.168    3.014 3 U   1.571000E+07  0.000000E+00 e 0 HD2.6     CB.6      HB2.6 #QU 0.891 #SUP  0.89
   2323    4.586   36.761    2.311 3 U   1.424000E+08  0.000000E+00 e 0 HA.105    CG.105    HG3.105 #QU 0.948 #SUP  0.95
   2324    7.736   31.738    3.204 4 U   2.511000E+07  0.000000E+00 e 0 -         -         -
   2325    4.775   23.263    0.291 3 U   2.734000E+07  0.000000E+00 e 0 HA.66     CD1.95    QD1.95 #QU 0.363 #SUP  0.36
   2326    2.118   58.732    4.341 3 U   1.159000E+07  0.000000E+00 e 0 HB.44     CA.39     HA.39 #QU 0.898 #SUP  0.90
   2327    1.285   57.634    5.075 3 U   1.147000E+07  0.000000E+00 e 0 HB3.95    CA.94     HA.94 #QU 0.363 #SUP  0.36
   2328    0.596  131.868    7.086 3 U   1.121000E+07  0.000000E+00 e 0 QD1.76    CD1.25    QD.25 #VC 0.50904 #QU 0.966 #SUP  1.00
   2328    0.596  131.868    7.086 3 U   1.121000E+07  0.000000E+00 e 0 QD1.76    CE1.25    QE.25 #VC 0.49096 #QU 0.929 #SUP  1.00
   2329    3.751   18.868    0.861 3 U   8.508000E+07  0.000000E+00 e 0 HA.62     CG1.62    QG1.62 #QU 0.994 #SUP  0.99
   2330    8.327   30.326    1.930 3 U   2.546000E+07  0.000000E+00 e 0 H.30      CB.30     HB2.30 #VC 0.49819 #QU 0.918 #SUP  1.00
   2330    8.327   30.326    1.930 3 U   2.546000E+07  0.000000E+00 e 0 H.85      CB.85     QB.85 #VC 0.50181 #QU 0.947 #SUP  1.00
   2331    4.289   35.819    1.814 3 U   2.018000E+07  0.000000E+00 e 0 HA.69     CB.69     HB2.69 #QU 0.781 #SUP  0.78
   2332    7.515   13.061    1.209 4 U   1.810000E+07  0.000000E+00 e 0 -         -         -
   2333    1.756   58.588    4.611 3 U   1.042000E+07  0.000000E+00 e 0 HG.8      CA.129    HA.129 #QU 0.644 #SUP  0.64
   2334    0.747   54.967    5.632 3 U   2.410000E+07  0.000000E+00 e 0 QG2.24    CA.111    HA.111 #QU 1.000 #SUP  1.00
   2335    0.788   54.967    5.676 4 U   1.847000E+07  0.000000E+00 e 0 -         -         -
   2336    6.977   33.622    2.966 4 U   1.071000E+07  0.000000E+00 e 0 -         -         -
   2337    8.955   20.752    1.620 4 U   3.111000E+07  0.000000E+00 e 0 -         -         -
   2338    0.943   34.563    2.601 3 U   3.524000E+07  0.000000E+00 e 0 QD1.8     CG.128    HG3.128 #QU 0.998 #SUP  1.00
   2339    1.403   16.515    1.110 3 U   1.886000E+08  0.000000E+00 e 0 HB2.126   CE.126    QE.126 #QU 0.844 #SUP  0.84
   2340    4.224   30.326    1.631 3 U   1.218000E+07  0.000000E+00 e 0 HA.6      CD.13     HD2.13 #QU 0.924 #SUP  0.92
   2341    1.247  132.828    7.242 3 U   5.150000E+06  0.000000E+00 e 0 QB.108    CD1.96    QD.96 #VC 0.57606 #QU 0.819 #SUP  0.93
   2341    1.247  132.828    7.242 3 U   5.150000E+06  0.000000E+00 e 0 QB.108    CE1.96    HE1.96 #VC 0.42394 #QU 0.590 #SUP  0.93
   2342    3.106   27.345    1.564 3 U   1.534000E+08  0.000000E+00 e 0 QD.65     CG.65     HG2.65 #QU 0.992 #SUP  0.99
   2343    7.682   24.991    1.439 4 U   1.922000E+07  0.000000E+00 e 0 -         -         -
   2344    3.179   27.342    1.538 3 U   9.200000E+07  0.000000E+00 e 0 HB.59     CG.63     HG2.63 #VC 0.47745 #QU 0.870 #SUP  1.00
   2344    3.179   27.342    1.538 3 U   9.200000E+07  0.000000E+00 e 0 QD.63     CG.63     HG2.63 #VC 0.52255 #QU 0.987 #SUP  1.00
   2345    4.330   30.326    1.920 3 U   1.041000E+08  0.000000E+00 e 0 HA.30     CB.30     HB2.30 #VC 0.37961 #QU 0.526 #SUP  0.94
   2345    4.330   30.326    1.920 3 U   1.041000E+08  0.000000E+00 e 0 HA.85     CB.85     QB.85 #VC 0.62039 #QU 0.876 #SUP  0.94
   2346    1.070   51.357    4.797 4 U   3.092000E+07  0.000000E+00 e 0 -         -         -
   2347    3.641   32.210    1.934 3 U   2.953000E+07  0.000000E+00 e 0 HD3.84    CB.84     HB2.84 #QU 0.950 #SUP  0.95
   2348    4.316   28.914    1.574 4 U   1.711000E+07  0.000000E+00 e 0 -         -         -
   2349    7.766  120.254    7.099 3 U   1.561000E+07  0.000000E+00 e 0 HE3.129   CZ3.129   HZ3.129 #QU 0.974 #SUP  0.97
   2350    7.693   27.028    0.146 3 U   1.960000E+07  0.000000E+00 e 0 H.23      CD2.22    QD2.22 #QU 0.979 #SUP  0.98
   2351    4.241   42.258    1.928 3 U   1.385000E+07  0.000000E+00 e 0 HA.71     CB.76     HB3.76 #QU 0.957 #SUP  0.96
   2352    7.447  130.299    6.874 3 U   1.649000E+07  0.000000E+00 e 0 HE2.91    CZ.91     HZ.91 #QU 0.964 #SUP  0.96
   2353    7.685   58.893    3.890 3 U   9.243000E+06  0.000000E+00 e 0 H.18      CA.17     HA.17 #QU 0.944 #SUP  0.94
   2354    1.895   25.147    1.593 3 U   1.681000E+08  0.000000E+00 e 0 HB3.81    CG.81     HG3.81 #VC 0.79618 #QU 0.954 #SUP  0.97
   2354    1.895   25.147    1.593 3 U   1.681000E+08  0.000000E+00 e 0 HB2.82    CG.82     HG3.82 #VC 0.20382 #QU 0.247 #SUP  0.97
   2355    3.002   58.419    4.208 3 U   5.643000E+07  0.000000E+00 e 0 HB2.6     CA.6      HA.6 #VC 0.49739 #QU 0.984 #SUP  1.00
   2355    3.002   58.419    4.208 3 U   5.643000E+07  0.000000E+00 e 0 HB2.47    CA.47     HA.47 #VC 0.50261 #QU 0.994 #SUP  1.00
   2356    1.613   42.253    1.352 3 U   1.797000E+07  0.000000E+00 e 0 HG.76     CB.76     HB2.76 #QU 0.980 #SUP  0.98
   2357    9.264   36.446    2.120 3 U   1.191000E+07  0.000000E+00 e 0 H.39      CB.44     HB.44 #QU 0.998 #SUP  1.00
   2358    0.935   59.518    3.956 3 U   4.835000E+07  0.000000E+00 e 0 QG2.127   CA.124    HA.124 #QU 0.884 #SUP  0.88
   2359    7.070   23.577    0.948 3 U   1.552000E+07  0.000000E+00 e 0 HD1.129   CD1.8     QD1.8 #QU 0.970 #SUP  0.97
   2360    4.762   27.659    2.074 4 U   7.157000E+07  0.000000E+00 e 0 -         -         -
   2361    6.317   64.383    5.768 4 U   1.737000E+07  0.000000E+00 e 0 -         -         -
   2362    7.282  120.255    7.102 4 U   2.035000E+07  0.000000E+00 e 0 -         -         -
   2363    1.599   26.088    1.831 3 U   3.296000E+07  0.000000E+00 e 0 HB2.110   CG.110    HG3.110 #QU 0.962 #SUP  0.96
   2364    1.730   65.955    4.103 3 U   5.527000E+07  0.000000E+00 e 0 HB2.77    CA.74     HA.74 #QU 0.990 #SUP  0.99
   2365    7.863   25.303    1.583 3 U   1.159000E+07  0.000000E+00 e 0 H.83      CG.82     HG3.82 #QU 0.971 #SUP  0.97
   2366    7.074   36.917    2.542 3 U   1.319000E+07  0.000000E+00 e 0 H.73      CB.73     HB2.73 #QU 0.991 #SUP  0.99
   2367    0.744   62.030    4.634 3 U   4.597000E+07  0.000000E+00 e 0 QG2.67    CA.67     HA.67 #QU 0.993 #SUP  0.99
   2368    1.785   62.264    5.008 3 U   2.139000E+07  0.000000E+00 e 0 HG3.65    CA.98     HA.98 #VC 0.48491 #QU 0.919 #SUP  1.00
   2368    1.785   62.264    5.008 3 U   2.139000E+07  0.000000E+00 e 0 HG2.99    CA.98     HA.98 #VC 0.51509 #QU 0.997 #SUP  1.00
   2369    8.449   12.139    0.303 3 U   1.230000E+07  0.000000E+00 e 0 H.65      CD1.64    QD1.64 #VC 0.53001 #QU 0.989 #SUP  1.00
   2369    8.449   12.139    0.303 3 U   1.230000E+07  0.000000E+00 e 0 H.130     CD1.64    QD1.64 #VC 0.46999 #QU 0.825 #SUP  1.00
   2370    4.614   13.061    1.203 4 U   2.310000E+07  0.000000E+00 e 0 -         -         -
   2371    7.202   61.433    3.573 3 U   8.631000E+06  0.000000E+00 e 0 H.12      CA.10     HA.10 #QU 0.978 #SUP  0.98
   2372    7.590   50.420    3.414 3 U   9.714000E+06  0.000000E+00 e 0 QD.103    CD.104    HD2.104 #QU 0.965 #SUP  0.97
   2373    1.680   54.601    4.700 3 U   3.784000E+07  0.000000E+00 e 0 HB2.29    CA.29     HA.29 #QU 0.504 #SUP  0.50
   2374    1.768   54.652    4.683 3 U   2.866000E+07  0.000000E+00 e 0 HB2.32    CA.32     HA.32 #QU 0.911 #SUP  0.91
   2375    2.403   23.578    0.516 3 U   2.984000E+07  0.000000E+00 e 0 HG2.125   CD1.16    QD1.16 #QU 0.844 #SUP  0.84
   2376    1.906   31.739    1.678 3 U   5.239000E+07  0.000000E+00 e 0 HB3.35    CB.35     HB2.35 #QU 0.981 #SUP  0.98
   2377    2.674   57.792    4.294 3 U   1.212000E+08  0.000000E+00 e 0 HB3.101   CA.101    HA.101 #QU 0.963 #SUP  0.96
   2378    2.561   57.791    4.293 3 U   8.055000E+07  0.000000E+00 e 0 HB2.101   CA.101    HA.101 #QU 0.991 #SUP  0.99
   2379    2.963   33.151    1.807 3 U   2.194000E+07  0.000000E+00 e 0 QE.18     CB.18     QB.18 #QU 0.918 #SUP  0.92
   2380    3.199   38.644    2.880 3 U   3.307000E+07  0.000000E+00 e 0 HA.107    CB.103    QB.103 #QU 0.979 #SUP  0.98
   2381    1.444   61.402    3.579 3 U   2.902000E+07  0.000000E+00 e 0 HG3.13    CA.10     HA.10 #VC 0.50085 #QU 0.996 #SUP  1.00
   2381    1.444   61.402    3.579 3 U   2.902000E+07  0.000000E+00 e 0 HG3.13    CA.13     HA.13 #VC 0.49915 #QU 0.990 #SUP  1.00
   2382    7.244   65.717    3.530 4 U   1.468000E+07  0.000000E+00 e 0 -         -         -
   2383    8.611   35.976    1.859 3 U   2.628000E+07  0.000000E+00 e 0 H.112     CB.112    HB.112 #QU 0.964 #SUP  0.96
   2384    4.613   32.838    2.867 3 U   2.076000E+07  0.000000E+00 e 0 HA.116    CG.116    HG3.116 #QU 0.999 #SUP  1.00
   2385    4.045   39.114    1.534 3 U   1.860000E+07  0.000000E+00 e 0 HA.42     CB.42     HB2.42 #QU 0.999 #SUP  1.00
   2386    3.945   41.626    2.897 3 U   3.288000E+07  0.000000E+00 e 0 HB2.10    CE.13     HE2.13 #QU 0.978 #SUP  0.98
   2387    0.584   26.874    0.866 3 U   6.540000E+06  0.000000E+00 e 0 QD2.71    CD.77     HD2.77 #QU 0.902 #SUP  0.90
   2388    1.288   21.853    1.033 3 U   1.986000E+08  0.000000E+00 e 0 HB2.23    CG1.112   QG1.112 #QU 0.912 #SUP  0.91
   2389    1.208   21.851    1.027 4 U   1.577000E+08  0.000000E+00 e 0 -         -         -
   2390    7.118  133.753    6.820 3 U   2.335000E+07  0.000000E+00 e 0 QE.135    CD1.135   HD1.135 #QU 0.736 #SUP  0.74
   2391    3.297   38.801    3.112 3 U   5.906000E+07  0.000000E+00 e 0 HB3.122   CB.122    HB2.122 #QU 0.887 #SUP  0.89
   2392    8.080   39.742    2.631 3 U   2.157000E+07  0.000000E+00 e 0 H.132     CB.131    HB2.131 #QU 0.898 #SUP  0.90
   2393    2.370   26.559    2.119 3 U   3.628000E+07  0.000000E+00 e 0 HB3.98    CG.98     HG3.98 #QU 0.996 #SUP  1.00
   2394    3.461   28.442   -0.617 3 U   1.649000E+07  0.000000E+00 e 0 HA.130    CG1.61    HG12.61 #QU 0.997 #SUP  1.00
   2395    1.452   20.125    0.395 3 U   3.094000E+07  0.000000E+00 e 0 HB.107    CG1.107   QG1.107 #QU 0.972 #SUP  0.97
   2396    7.456   21.536    1.229 4 U   4.239000E+07  0.000000E+00 e 0 -         -         -
   2397    7.355   21.534    1.228 3 U   4.080000E+07  0.000000E+00 e 0 H.90      CB.88     QB.88 #VC 0.50012 #QU 0.926 #SUP  1.00
   2397    7.355   21.534    1.228 3 U   4.080000E+07  0.000000E+00 e 0 H.91      CB.88     QB.88 #VC 0.49988 #QU 0.955 #SUP  1.00
   2398    4.765   30.797    2.093 3 U   2.842000E+07  0.000000E+00 e 0 HA.113    CB.118    HB2.118 #QU 0.958 #SUP  0.96
   2399    0.284   16.045    0.443 3 U   2.262000E+08  0.000000E+00 e 0 QD1.64    CG2.64    QG2.64 #VC 0.52339 #QU 0.958 #SUP  0.99
   2399    0.284   16.045    0.443 3 U   2.262000E+08  0.000000E+00 e 0 QD1.95    CG2.64    QG2.64 #VC 0.47661 #QU 0.785 #SUP  0.99
   2400    3.115   60.617    3.735 3 U   1.267000E+07  0.000000E+00 e 0 HB2.122   CA.119    HA.119 #QU 0.997 #SUP  1.00
   2401    2.351   51.200    3.530 3 U   2.757000E+07  0.000000E+00 e 0 QB.74     CD.74     HD3.74 #QU 0.988 #SUP  0.99
   2402    2.937   28.914    1.569 3 U   6.687000E+07  0.000000E+00 e 0 QE.86     CD.86     HD3.86 #QU 0.953 #SUP  0.95
   2403    6.853   35.662    3.108 4 U   1.500000E+07  0.000000E+00 e 0 -         -         -
   2404    7.738   42.097    2.351 3 U   2.943000E+07  0.000000E+00 e 0 H.102     CB.102    HB2.102 #QU 0.996 #SUP  1.00
   2405    4.196   21.852    0.908 4 U   4.723000E+07  0.000000E+00 e 0 -         -         -
   2406    1.608   26.716    0.147 3 U   7.803000E+07  0.000000E+00 e 0 QD1.22    CD2.22    QD2.22 #QU 0.957 #SUP  0.96
   2407    4.640   66.268    4.273 4 U   4.108000E+07  0.000000E+00 e 0 -         -         -
   2408    7.914   50.415    3.421 3 U   2.228000E+07  0.000000E+00 e 0 H.103     CD.104    HD2.104 #QU 1.000 #SUP  1.00
   2409    7.208  132.340    7.354 3 U   1.647000E+08  0.000000E+00 e 0 HE2.137   CZ.137    HZ.137 #QU 0.694 #SUP  0.69
   2410    0.601   41.627    2.904 3 U   3.630000E+07  0.000000E+00 e 0 QD2.71    CE.77     QE.77 #QU 0.247 #SUP  0.25
   2411    7.763   23.733    0.522 3 U   4.850000E+07  0.000000E+00 e 0 HE3.129   CD1.16    QD1.16 #QU 0.893 #SUP  0.89
   2412    7.861   23.731    0.542 4 U   4.557000E+07  0.000000E+00 e 0 -         -         -
   2413    3.801   32.524    1.732 3 U   3.493000E+07  0.000000E+00 e 0 HA.77     CB.77     HB2.77 #QU 0.987 #SUP  0.99
   2414    1.044   25.618    1.640 4 U   2.365000E+07  0.000000E+00 e 0 -         -         -
   2415    7.243   41.626    2.903 3 U   2.393000E+07  0.000000E+00 e 0 H.8       CB.7      HB3.7 #QU 0.949 #SUP  0.95
   2416    1.045  131.399    7.597 3 U   1.284000E+07  0.000000E+00 e 0 QD2.26    CZ.103    HZ.103 #QU 0.857 #SUP  0.86
   2417    7.877   32.524    1.733 3 U   2.823000E+07  0.000000E+00 e 0 H.78      CB.77     HB2.77 #QU 0.998 #SUP  1.00
   2418    7.807   32.521    1.760 3 U   1.710000E+07  0.000000E+00 e 0 H.63      CB.60     HB2.60 #QU 0.764 #SUP  0.76
   2419    7.348   36.918    2.543 3 U   1.291000E+07  0.000000E+00 e 0 H.75      CB.73     HB2.73 #VC 0.49936 #QU 0.977 #SUP  1.00
   2419    7.348   36.918    2.543 3 U   1.291000E+07  0.000000E+00 e 0 H.76      CB.73     HB2.73 #VC 0.50064 #QU 0.995 #SUP  1.00
   2420    7.392  131.400    7.595 4 U   8.035000E+07  0.000000E+00 e 0 -         -         -
   2421    1.550   56.693    4.044 3 U   2.636000E+07  0.000000E+00 e 0 HB2.42    CA.42     HA.42 #QU 0.968 #SUP  0.97
   2422    2.436   27.501    2.063 3 U   2.596000E+08  0.000000E+00 e 0 HB3.104   CG.104    QG.104 #QU 0.992 #SUP  0.99
   2423    8.101   57.478    4.303 3 U   2.141000E+07  0.000000E+00 e 0 H.132     CA.131    HA.131 #QU 0.968 #SUP  0.97
   2424    6.183  133.438    6.731 4 U   1.197000E+07  0.000000E+00 e 0 -         -         -
   2425    8.422   16.492    1.113 4 U   1.499000E+07  0.000000E+00 e 0 -         -         -
   2426    4.585   16.683    1.590 3 U   4.552000E+07  0.000000E+00 e 0 HA.95     CE.93     QE.93 #QU 0.777 #SUP  0.78
   2427    4.664   16.666    1.590 3 U   2.582000E+07  0.000000E+00 e 0 HA.67     CE.93     QE.93 #QU 0.573 #SUP  0.57
   2428    2.070   25.931    0.914 4 U   3.892000E+07  0.000000E+00 e 0 -         -         -
   2429    7.790   25.932    0.917 4 U   1.471000E+07  0.000000E+00 e 0 -         -         -
   2430    2.854   29.385    1.471 3 U   9.490000E+07  0.000000E+00 e 0 QE.23     CD.23     HD3.23 #VC 0.48832 #QU 0.928 #SUP  1.00
   2430    2.854   29.385    1.471 3 U   9.490000E+07  0.000000E+00 e 0 QE.31     CD.31     QD.31 #VC 0.51168 #QU 0.973 #SUP  1.00
   2431    1.072   55.908    3.857 3 U   1.220000E+07  0.000000E+00 e 0 HB2.71    CA.89     HA.89 #QU 0.999 #SUP  1.00
   2432    3.851   44.137    4.096 3 U   1.841000E+07  0.000000E+00 e 0 HA.89     CA.70     HA3.70 #QU 0.999 #SUP  1.00
   2433    7.099   31.895    1.216 3 U   1.514000E+07  0.000000E+00 e 0 QE.25     CB.31     HB2.31 #QU 0.908 #SUP  0.91
   2434    7.491   23.464    0.271 3 U   8.589000E+06  0.000000E+00 e 0 HE2.91    CG.90     HG2.90 #VC 0.23585 #QU 0.381 #SUP  0.98
   2434    7.491   23.464    0.271 3 U   8.589000E+06  0.000000E+00 e 0 H.95      CD1.95    QD1.95 #VC 0.39487 #QU 0.878 #SUP  0.98
   2434    7.491   23.464    0.271 3 U   8.589000E+06  0.000000E+00 e 0 H.95      CD1.109   QD1.109 #VC 0.36928 #QU 0.785 #SUP  0.98
   2435    8.001   22.321    0.730 4 U   2.006000E+07  0.000000E+00 e 0 -         -         -
   2436    2.055   57.478    5.075 3 U   2.436000E+07  0.000000E+00 e 0 HB2.94    CA.94     HA.94 #QU 0.981 #SUP  0.98
   2437    3.732   64.853    4.334 3 U   1.512000E+07  0.000000E+00 e 0 HD2.27    CA.27     HA.27 #QU 0.999 #SUP  1.00
   2438    7.200   28.128    2.189 3 U   1.778000E+07  0.000000E+00 e 0 H.12      CG.9      QG.9 #VC 0.62236 #QU 0.954 #SUP  0.98
   2438    7.200   28.128    2.189 3 U   1.778000E+07  0.000000E+00 e 0 HE22.128  CG.9      QG.9 #VC 0.37764 #QU 0.590 #SUP  0.98
   2439    0.763   31.739    1.961 3 U   6.246000E+07  0.000000E+00 e 0 QG2.24    CG.111    HG2.111 #VC 0.20353 #QU 0.234 #SUP  0.93
   2439    0.763   31.739    1.961 3 U   6.246000E+07  0.000000E+00 e 0 QG2.34    CG.111    HG2.111 #VC 0.79647 #QU 0.907 #SUP  0.93
   2440    0.591   26.402    1.627 3 U   2.876000E+07  0.000000E+00 e 0 QD1.71    CG.76     HG.76 #VC 0.45274 #QU 0.728 #SUP  0.97
   2440    0.591   26.402    1.627 3 U   2.876000E+07  0.000000E+00 e 0 QD1.76    CG.76     HG.76 #VC 0.54726 #QU 0.882 #SUP  0.97
   2441    8.185   30.953    1.909 3 U   2.716000E+07  0.000000E+00 e 0 H.87      CB.87     HB.87 #QU 0.985 #SUP  0.98
   2442    2.373   26.558    2.012 3 U   3.373000E+07  0.000000E+00 e 0 HB3.98    CG.98     HG2.98 #QU 0.998 #SUP  1.00
   2443    4.716   36.290    2.420 3 U   2.896000E+07  0.000000E+00 e 0 HA.108    CG.108    HG3.108 #QU 0.938 #SUP  0.94
   2444    6.315   41.625    4.007 3 U   1.028000E+07  0.000000E+00 e 0 H.88      CB.91     HB3.91 #QU 0.808 #SUP  0.81
   2445    4.150   31.895    2.747 3 U   3.454000E+07  0.000000E+00 e 0 HA.125    CG.125    HG3.125 #QU 0.995 #SUP  0.99
   2446    1.635   41.625    3.227 3 U   7.637000E+07  0.000000E+00 e 0 HB2.13    CE.13     HE3.13 #VC 0.49815 #QU 0.963 #SUP  1.00
   2446    1.635   41.625    3.227 3 U   7.637000E+07  0.000000E+00 e 0 HD2.13    CE.13     HE3.13 #VC 0.50185 #QU 0.983 #SUP  1.00
   2447    7.524   23.464    0.248 3 U   1.195000E+07  0.000000E+00 e 0 H.95      CD1.109   QD1.109 #QU 0.888 #SUP  0.89
   2448    7.558   23.458    0.245 4 U   9.707000E+06  0.000000E+00 e 0 -         -         -
   2449    8.093   53.553    4.444 3 U   1.023000E+07  0.000000E+00 e 0 H.41      CA.41     HA.41 #QU 0.832 #SUP  0.83
   2450    3.060   59.843    3.459 3 U   1.105000E+07  0.000000E+00 e 0 HD3.130   CA.130    HA.130 #QU 0.996 #SUP  1.00
   2451    4.368   25.932    0.916 3 U   2.793000E+07  0.000000E+00 e 0 HA.8      CD2.8     QD2.8 #QU 0.999 #SUP  1.00
   2452    0.773   64.855    3.810 3 U   3.598000E+07  0.000000E+00 e 0 QG1.5     CA.5      HA.5 #QU 0.986 #SUP  0.99
   2453    1.745   41.622    3.225 3 U   4.336000E+07  0.000000E+00 e 0 HD3.13    CE.13     HE3.13 #QU 0.983 #SUP  0.98
   2454    4.232   29.542    2.104 3 U   4.051000E+07  0.000000E+00 e 0 HA.121    CB.124    HB3.124 #QU 0.770 #SUP  0.77
   2455    4.960   31.425    2.068 3 U   4.199000E+07  0.000000E+00 e 0 HA.83     CB.83     HB3.83 #QU 0.967 #SUP  0.97
   2456    2.510   32.994    1.995 3 U   7.452000E+07  0.000000E+00 e 0 QG.2      CB.2      QB.2 #VC 0.65907 #QU 0.845 #SUP  0.88
   2456    2.510   32.994    1.995 3 U   7.452000E+07  0.000000E+00 e 0 HB2.7     CB.2      QB.2 #VC 0.34093 #QU 0.254 #SUP  0.88
   2457    1.693   25.460   -0.128 4 U   9.836000E+07  0.000000E+00 e 0 -         -         -
   2458    1.598   25.458   -0.129 3 U   7.733000E+07  0.000000E+00 e 0 HB3.16    CD2.16    QD2.16 #VC 0.69464 #QU 0.880 #SUP  0.92
   2458    1.598   25.458   -0.129 3 U   7.733000E+07  0.000000E+00 e 0 QE.125    CD2.16    QD2.16 #VC 0.30536 #QU 0.373 #SUP  0.92
   2459    5.011   36.917    2.537 3 U   1.559000E+07  0.000000E+00 e 0 HA.73     CB.73     HB2.73 #QU 1.000 #SUP  1.00
   2460    8.045   63.127    4.669 3 U   7.403000E+07  0.000000E+00 e 0 H.100     CA.99     HA.99 #QU 0.987 #SUP  0.99
   2461    7.947   63.127    4.667 3 U   4.291000E+07  0.000000E+00 e 0 H.106     CA.99     HA.99 #QU 0.995 #SUP  1.00
   2462    7.808   44.136    4.185 4 U   2.800000E+07  0.000000E+00 e 0 -         -         -
   2463    4.719   35.397    1.289 3 U   6.859000E+06  0.000000E+00 e 0 HA.33     CB.23     HB2.23 #VC 0.42608 #QU 0.990 #SUP  1.00
   2463    4.719   35.397    1.289 3 U   6.859000E+06  0.000000E+00 e 0 HA.112    CB.23     HB2.23 #VC 0.29522 #QU 0.686 #SUP  1.00
   2463    4.719   35.397    1.289 3 U   6.859000E+06  0.000000E+00 e 0 HA.113    CB.23     HB2.23 #VC 0.27870 #QU 0.220 #SUP  1.00
   2464    4.232   26.245    0.871 3 U   3.122000E+07  0.000000E+00 e 0 HA.71     CG.71     HG.71 #QU 0.997 #SUP  1.00
   2465    8.990   18.554    0.752 3 U   3.603000E+07  0.000000E+00 e 0 H.94      CG1.72    QG1.72 #QU 0.980 #SUP  0.98
   2466    7.660  138.776    7.868 4 U   4.954000E+07  0.000000E+00 e 0 -         -         -
   2467    1.919   26.874    1.443 3 U   4.380000E+07  0.000000E+00 e 0 HB3.13    CG.13     HG3.13 #VC 0.37551 #QU 0.973 #SUP  1.00
   2467    1.919   26.874    1.443 3 U   4.380000E+07  0.000000E+00 e 0 HB3.58    CG.58     HG2.58 #VC 0.32588 #QU 0.845 #SUP  1.00
   2467    1.919   26.874    1.443 3 U   4.380000E+07  0.000000E+00 e 0 HB3.130   CG.130    HG2.130 #VC 0.29862 #QU 0.774 #SUP  1.00
   2468    1.611   30.954    2.099 3 U   1.478000E+08  0.000000E+00 e 0 QE.93     CG.93     HG3.93 #VC 0.50525 #QU 0.426 #SUP  0.74
   2468    1.611   30.954    2.099 3 U   1.478000E+08  0.000000E+00 e 0 QB.113    CB.118    HB2.118 #VC 0.49475 #QU 0.549 #SUP  0.74
   2469    3.015   25.931    1.039 3 U   2.367000E+07  0.000000E+00 e 0 QE.29     CG.26     HG.26 #VC 0.25424 #QU 0.282 #SUP  0.89
   2469    3.015   25.931    1.039 3 U   2.367000E+07  0.000000E+00 e 0 QE.29     CD2.26    QD2.26 #VC 0.74576 #QU 0.843 #SUP  0.89
   2470    7.078   59.994    3.803 3 U   9.598000E+06  0.000000E+00 e 0 H.81      CA.77     HA.77 #QU 0.957 #SUP  0.96
   2471    3.584   26.715    1.052 3 U   1.683000E+07  0.000000E+00 e 0 HA.10     CG.13     HG2.13 #VC 0.50216 #QU 0.966 #SUP  1.00
   2471    3.584   26.715    1.052 3 U   1.683000E+07  0.000000E+00 e 0 HA.13     CG.13     HG2.13 #VC 0.49784 #QU 0.958 #SUP  1.00
   2472    6.209   34.878    2.669 3 U   1.523000E+07  0.000000E+00 e 0 HA.36     CB.36     QB.36 #QU 0.999 #SUP  1.00
   2473    6.864   23.734    1.076 4 U   4.762000E+07  0.000000E+00 e 0 -         -         -
   2474    8.671   21.381    0.923 4 U   1.520000E+07  0.000000E+00 e 0 -         -         -
   2475    0.847   56.379    4.733 4 U   2.991000E+07  0.000000E+00 e 0 -         -         -
   2476    7.367   41.940    2.692 3 U   2.408000E+07  0.000000E+00 e 0 H.90      CE.90     HE2.90 #QU 0.818 #SUP  0.82
   2477    7.247   58.419    4.204 3 U   1.306000E+07  0.000000E+00 e 0 H.8       CA.6      HA.6 #VC 0.55419 #QU 0.890 #SUP  0.94
   2477    7.247   58.419    4.204 3 U   1.306000E+07  0.000000E+00 e 0 HD1.47    CA.47     HA.47 #VC 0.44581 #QU 0.472 #SUP  0.94
   2478    3.002   43.353    3.241 3 U   1.967000E+08  0.000000E+00 e 0 HD2.35    CD.35     HD3.35 #VC 0.49961 #QU 0.988 #SUP  1.00
   2478    3.002   43.353    3.241 3 U   1.967000E+08  0.000000E+00 e 0 HD2.85    CD.85     HD3.85 #VC 0.50039 #QU 0.990 #SUP  1.00
   2479    1.079   60.613    3.736 3 U   8.769000E+06  0.000000E+00 e 0 QG2.123   CA.119    HA.119 #QU 0.994 #SUP  0.99
   2480    1.560   22.951    0.959 4 U   8.317000E+07  0.000000E+00 e 0 -         -         -
   2481    1.065   42.253    3.008 3 U   9.079000E+07  0.000000E+00 e 0 HG.26     CE.29     QE.29 #VC 0.05909 #QU 0.203 #SUP  1.00
   2481    1.065   42.253    3.008 3 U   9.079000E+07  0.000000E+00 e 0 QD1.26    CE.29     QE.29 #VC 0.13157 #QU 0.464 #SUP  1.00
   2481    1.065   42.253    3.008 3 U   9.079000E+07  0.000000E+00 e 0 QD2.26    CE.29     QE.29 #VC 0.16026 #QU 0.569 #SUP  1.00
   2481    1.065   42.253    3.008 3 U   9.079000E+07  0.000000E+00 e 0 QG.69     CE.69     HE3.69 #VC 0.24748 #QU 0.946 #SUP  1.00
   2481    1.065   42.253    3.008 3 U   9.079000E+07  0.000000E+00 e 0 QB.79     CE.82     QE.82 #VC 0.15548 #QU 0.573 #SUP  1.00
   2481    1.065   42.253    3.008 3 U   9.079000E+07  0.000000E+00 e 0 HG3.114   CE.114    QE.114 #VC 0.24613 #QU 0.941 #SUP  1.00
   2482    1.732   18.084    0.786 3 U   1.325000E+08  0.000000E+00 e 0 HB.34     CG2.34    QG2.34 #QU 0.985 #SUP  0.98
   2483    5.175   40.920    3.190 3 U   1.727000E+07  0.000000E+00 e 0 HA.96     CB.96     HB3.96 #QU 0.997 #SUP  1.00
   2484    4.236   26.244    1.344 3 U   1.380000E+07  0.000000E+00 e 0 HA.71     CG.77     HG3.77 #QU 0.944 #SUP  0.94
   2485    0.861   50.101    4.555 3 U   3.949000E+07  0.000000E+00 e 0 HG.71     CA.88     HA.88 #QU 0.975 #SUP  0.97
   2486    3.970   21.380    0.916 3 U   6.646000E+07  0.000000E+00 e 0 HA.124    CG2.127   QG2.127 #QU 0.899 #SUP  0.90
   2487    1.340   21.850    0.909 4 U   2.128000E+08  0.000000E+00 e 0 -         -         -
   2488    1.485   21.851    0.904 3 U   8.323000E+07  0.000000E+00 e 0 HB.107    CG2.107   QG2.107 #QU 0.649 #SUP  0.65
   2489    4.243   29.543    2.032 3 U   4.395000E+07  0.000000E+00 e 0 HA.121    CB.124    HB2.124 #QU 0.923 #SUP  0.92
   2490    0.639   27.030    0.147 3 U   5.117000E+07  0.000000E+00 e 0 QG1.67    CD2.95    QD2.95 #QU 0.784 #SUP  0.78
   2491    0.599   27.031    0.147 3 U   5.772000E+07  0.000000E+00 e 0 QG1.67    CD2.95    QD2.95 #QU 0.902 #SUP  0.90
   2492    7.192   56.379    4.443 3 U   1.534000E+07  0.000000E+00 e 0 H.12      CA.11     HA.11 #QU 1.000 #SUP  1.00
   2493    4.590   25.776    1.065 3 U   2.447000E+07  0.000000E+00 e 0 HA.110    CD2.76    QD2.76 #QU 0.998 #SUP  1.00
   2494    4.760   26.244    1.350 4 U   2.141000E+07  0.000000E+00 e 0 -         -         -
   2495    3.973   56.378    4.651 4 U   3.835000E+07  0.000000E+00 e 0 -         -         -
   2496    3.653   30.954    2.258 3 U   4.333000E+07  0.000000E+00 e 0 HD2.99    CB.98     HB2.98 #QU 0.984 #SUP  0.98
   2497    4.762   56.379    4.447 4 U   4.143000E+07  0.000000E+00 e 0 -         -         -
   2498    8.012   36.290    2.243 3 U   4.183000E+07  0.000000E+00 e 0 H.14      CG.14     HG2.14 #QU 0.972 #SUP  0.97
   2499    1.462   25.618    0.807 3 U   3.070000E+07  0.000000E+00 e 0 QB.109    CG.109    HG.109 #QU 0.997 #SUP  1.00
   2500    2.745   23.262    0.289 3 U   2.052000E+07  0.000000E+00 e 0 HE2.90    CG.90     HG2.90 #VC 0.48779 #QU 0.629 #SUP  0.87
   2500    2.745   23.262    0.289 3 U   2.052000E+07  0.000000E+00 e 0 HE3.90    CG.90     HG2.90 #VC 0.51221 #QU 0.661 #SUP  0.87
   2501    1.575   62.499    3.789 3 U   1.683000E+07  0.000000E+00 e 0 HG2.65    CA.64     HA.64 #QU 0.951 #SUP  0.95
   2502    1.919   14.318    0.851 3 U   1.331000E+08  0.000000E+00 e 0 HG13.59   CG2.59    QG2.59 #VC 0.48427 #QU 0.664 #SUP  0.99
   2502    1.919   14.318    0.851 3 U   1.331000E+08  0.000000E+00 e 0 HG13.59   CD1.59    QD1.59 #VC 0.51573 #QU 0.976 #SUP  0.99
   2503    4.734   22.793    1.046 3 U   2.156000E+08  0.000000E+00 e 0 HA.26     CD1.26    QD1.26 #VC 0.29891 #QU 0.250 #SUP  0.80
   2503    4.734   22.793    1.046 3 U   2.156000E+08  0.000000E+00 e 0 HA.112    CG2.112   QG2.112 #VC 0.70109 #QU 0.734 #SUP  0.80
   2504    4.023   33.936    1.896 4 U   3.072000E+07  0.000000E+00 e 0 -         -         -
   2505    4.183   32.367    1.818 3 U   6.155000E+07  0.000000E+00 e 0 HA.117    CB.117    QB.117 #QU 0.953 #SUP  0.95
   2506    0.960   58.732    4.342 3 U   1.101000E+07  0.000000E+00 e 0 QG1.44    CA.39     HA.39 #VC 0.52150 #QU 0.875 #SUP  0.97
   2506    0.960   58.732    4.342 3 U   1.101000E+07  0.000000E+00 e 0 QG2.44    CA.45     HA.45 #VC 0.47850 #QU 0.799 #SUP  0.97
   2507    0.763   25.932    1.042 3 U   1.211000E+08  0.000000E+00 e 0 QG1.72    CD2.76    QD2.76 #QU 0.703 #SUP  0.70
   2508    8.333   54.182    5.291 3 U   1.272000E+07  0.000000E+00 e 0 H.44      CA.43     HA.43 #VC 0.34135 #QU 0.985 #SUP  1.00
   2508    8.333   54.182    5.291 3 U   1.272000E+07  0.000000E+00 e 0 H.51      CA.51     HA.51 #VC 0.33228 #QU 0.959 #SUP  1.00
   2508    8.333   54.182    5.291 3 U   1.272000E+07  0.000000E+00 e 0 H.52      CA.51     HA.51 #VC 0.32637 #QU 0.942 #SUP  1.00
   2509    1.042   24.519    1.440 4 U   2.249000E+07  0.000000E+00 e 0 -         -         -
   2510   -0.831   19.182    2.119 4 U   1.755000E+07  0.000000E+00 e 0 -         -         -
   2511    1.637   24.835    1.369 3 U   3.239000E+08  0.000000E+00 e 0 QD.18     CG.18     HG2.18 #VC 0.39456 #QU 0.932 #SUP  0.99
   2511    1.637   24.835    1.369 3 U   3.239000E+08  0.000000E+00 e 0 QD.21     CG.21     HG2.21 #VC 0.32827 #QU 0.746 #SUP  0.99
   2511    1.637   24.835    1.369 3 U   3.239000E+08  0.000000E+00 e 0 QB.26     CG.29     HG2.29 #VC 0.27717 #QU 0.276 #SUP  0.99
   2512    2.879   28.129    1.961 3 U   1.929000E+07  0.000000E+00 e 0 HG3.116   CB.116    QB.116 #QU 0.948 #SUP  0.95
   2513    6.808  135.790    7.120 4 U   7.742000E+06  0.000000E+00 e 0 -         -         -
   2514    7.807   32.366    2.598 4 U   9.687000E+06  0.000000E+00 e 0 -         -         -
   2515    2.999   25.146    1.583 3 U   6.031000E+07  0.000000E+00 e 0 QE.82     CG.82     HG3.82 #VC 0.50734 #QU 0.765 #SUP  0.94
   2515    2.999   25.146    1.583 3 U   6.031000E+07  0.000000E+00 e 0 QE.117    CG.117    QG.117 #VC 0.49266 #QU 0.747 #SUP  0.94
   2516    2.964   25.149    1.597 3 U   5.351000E+07  0.000000E+00 e 0 QE.81     CG.81     HG3.81 #QU 0.998 #SUP  1.00
   2517    3.030   25.148    1.539 3 U   2.646000E+07  0.000000E+00 e 0 QE.117    CG.117    QG.117 #QU 0.507 #SUP  0.51
   2518    5.690   35.818    1.740 3 U   3.549000E+07  0.000000E+00 e 0 HA.21     CB.21     HB2.21 #QU 0.984 #SUP  0.98
   2519    7.471   37.702    2.244 3 U   1.196000E+07  0.000000E+00 e 0 H.115     CG.118    HG2.118 #QU 1.000 #SUP  1.00
   2520    0.566   14.475   -0.157 3 U   8.323000E+07  0.000000E+00 e 0 QG2.61    CD1.61    QD1.61 #QU 0.944 #SUP  0.94
   2521    2.559   32.524    1.995 3 U   1.383000E+08  0.000000E+00 e 0 HB3.9     CB.9      HB2.9 #QU 0.996 #SUP  1.00
   2522    4.762   62.186    4.211 4 U   2.835000E+07  0.000000E+00 e 0 -         -         -
   2523    8.629  132.810    7.243 3 U   1.813000E+07  0.000000E+00 e 0 H.96      CD1.96    QD.96 #QU 0.996 #SUP  1.00
   2524    4.609   45.078    1.304 3 U   1.598000E+07  0.000000E+00 e 0 HA.95     CB.95     HB3.95 #QU 1.000 #SUP  1.00
   2525    2.985  132.028    7.220 4 U   9.711000E+06  0.000000E+00 e 0 -         -         -
   2526    1.046   21.538    0.735 3 U   1.143000E+08  0.000000E+00 e 0 QD1.26    CG2.24    QG2.24 #VC 0.54494 #QU 0.963 #SUP  0.99
   2526    1.046   21.538    0.735 3 U   1.143000E+08  0.000000E+00 e 0 QG2.123   CG1.123   QG1.123 #VC 0.45506 #QU 0.812 #SUP  0.99
   2527    0.927   53.398    4.783 4 U   9.920000E+07  0.000000E+00 e 0 -         -         -
   2528    0.888   53.395    4.740 4 U   6.734000E+07  0.000000E+00 e 0 -         -         -
   2529    1.722   14.632    0.579 3 U   9.987000E+07  0.000000E+00 e 0 HB.34     CD1.34    QD1.34 #QU 0.997 #SUP  1.00
   2530    1.443   14.318    0.849 3 U   6.830000E+07  0.000000E+00 e 0 HG13.64   CD1.59    QD1.59 #QU 0.678 #SUP  0.68
   2531    1.305   14.316    0.848 4 U   4.757000E+07  0.000000E+00 e 0 -         -         -
   2532    1.441   35.349    1.670 3 U   9.329000E+07  0.000000E+00 e 0 HG3.29    CB.29     HB2.29 #VC 0.49811 #QU 0.935 #SUP  1.00
   2532    1.441   35.349    1.670 3 U   9.329000E+07  0.000000E+00 e 0 HD2.29    CB.29     HB2.29 #VC 0.50189 #QU 0.943 #SUP  1.00
   2533    6.877   58.640    4.611 4 U   1.134000E+07  0.000000E+00 e 0 -         -         -
   2534    1.919   27.344    2.083 3 U   3.427000E+08  0.000000E+00 e 0 HG2.84    CG.84     HG3.84 #QU 1.000 #SUP  1.00
   2535    0.580   21.852    0.909 4 U   1.275000E+08  0.000000E+00 e 0 -         -         -
   2536    2.363   26.874    2.121 3 U   1.148000E+07  0.000000E+00 e 0 HB3.98    CG.98     HG3.98 #QU 0.816 #SUP  0.82
   2537    3.814   18.712    1.491 3 U   1.263000E+08  0.000000E+00 e 0 HA.5      CB.132    QB.132 #QU 0.989 #SUP  0.99
   2538    1.466   25.462    1.295 3 U   3.550000E+08  0.000000E+00 e 0 HD3.23    CG.23     QG.23 #VC 0.51185 #QU 0.959 #SUP  1.00
   2538    1.466   25.462    1.295 3 U   3.550000E+08  0.000000E+00 e 0 HG3.86    CG.86     HG2.86 #VC 0.48815 #QU 0.947 #SUP  1.00
   2539    7.690   35.350    1.285 3 U   1.050000E+07  0.000000E+00 e 0 H.23      CB.23     HB2.23 #QU 0.995 #SUP  1.00
   2540    1.928   27.816    1.637 4 U   1.860000E+08  0.000000E+00 e 0 -         -         -
   2541    4.639   66.267    3.974 4 U   3.987000E+07  0.000000E+00 e 0 -         -         -
   2542    4.761   41.943    2.683 3 U   1.080000E+08  0.000000E+00 e 0 HA.54     CB.54     HB3.54 #QU 0.878 #SUP  0.88
   2543    4.748   41.940    2.657 3 U   6.590000E+07  0.000000E+00 e 0 HA.54     CB.54     HB3.54 #QU 0.891 #SUP  0.89
   2544    4.781   41.938    2.710 4 U   8.234000E+07  0.000000E+00 e 0 -         -         -
   2545    7.492   32.524    1.846 3 U   3.098000E+07  0.000000E+00 e 0 H.77      CB.77     HB3.77 #QU 0.998 #SUP  1.00
   2546    8.374   35.820    1.799 3 U   1.355000E+07  0.000000E+00 e 0 H.21      CB.21     HB3.21 #QU 0.993 #SUP  0.99
   2547    2.968    9.456    0.697 4 U   1.068000E+07  0.000000E+00 e 0 -         -         -
   2548    1.957   36.447    1.573 3 U   1.731000E+07  0.000000E+00 e 0 HG2.111   CB.24     HB.24 #QU 0.904 #SUP  0.90
   2549    7.083   24.055    0.764 4 U   1.079000E+07  0.000000E+00 e 0 -         -         -
   2550    2.707   35.663    2.819 4 U   4.625000E+07  0.000000E+00 e 0 -         -         -
   2551    4.207   29.385    1.743 3 U   5.692000E+07  0.000000E+00 e 0 HA.117    CD.117    HD3.117 #QU 0.537 #SUP  0.54
   2552    8.470   43.224    2.877 3 U   7.503000E+06  0.000000E+00 e 0 H.130     CD.130    HD2.130 #QU 0.996 #SUP  1.00
   2553    1.070   26.874    0.595 3 U   2.058000E+07  0.000000E+00 e 0 HB2.8     CD1.42    QD1.42 #VC 0.13662 #QU 0.270 #SUP  0.99
   2553    1.070   26.874    0.595 3 U   2.058000E+07  0.000000E+00 e 0 HG2.13    CD1.42    QD1.42 #VC 0.43527 #QU 0.904 #SUP  0.99
   2553    1.070   26.874    0.595 3 U   2.058000E+07  0.000000E+00 e 0 HB2.71    CD2.71    QD2.71 #VC 0.42811 #QU 0.896 #SUP  0.99
   2554    4.766   55.752    4.503 4 U   7.724000E+07  0.000000E+00 e 0 -         -         -
   2555    0.157  125.908    6.643 3 U   9.770000E+06  0.000000E+00 e 0 QD2.22    CD1.36    HD1.36 #QU 0.951 #SUP  0.95
   2556    1.955   24.520    1.372 3 U   5.096000E+07  0.000000E+00 e 0 HB3.29    CG.29     HG2.29 #VC 0.49766 #QU 0.921 #SUP  0.99
   2556    1.955   24.520    1.372 3 U   5.096000E+07  0.000000E+00 e 0 HD3.29    CG.29     HG2.29 #VC 0.50234 #QU 0.929 #SUP  0.99
   2557    0.584   60.930    4.586 3 U   1.256000E+07  0.000000E+00 e 0 QD1.76    CA.110    HA.110 #QU 0.995 #SUP  1.00
   2558    1.734   22.008    1.243 3 U   1.873000E+07  0.000000E+00 e 0 HG.8      CG2.5     QG2.5 #QU 0.890 #SUP  0.89
   2559    3.560   27.344    1.726 3 U   1.549000E+07  0.000000E+00 e 0 HD2.60    CG.63     HG3.63 #QU 0.948 #SUP  0.95
   2560    7.807   24.518    1.365 3 U   1.585000E+07  0.000000E+00 e 0 H.29      CG.29     HG2.29 #QU 0.872 #SUP  0.87
   2561    1.365   27.032    1.916 4 U   4.555000E+07  0.000000E+00 e 0 -         -         -
   2562    4.076   46.334    3.925 4 U   2.661000E+07  0.000000E+00 e 0 -         -         -
   2563    1.512   21.852    1.243 3 U   1.012000E+08  0.000000E+00 e 0 HB2.42    CG2.5     QG2.5 #VC 0.49293 #QU 0.781 #SUP  0.96
   2563    1.512   21.852    1.243 3 U   1.012000E+08  0.000000E+00 e 0 QB.132    CG2.5     QG2.5 #VC 0.50707 #QU 0.805 #SUP  0.96
   2564    4.618   23.108    1.513 3 U   3.980000E+07  0.000000E+00 e 0 HA.67     CB.68     QB.68 #QU 0.971 #SUP  0.97
   2565    7.791   30.129    2.079 3 U   1.278000E+07  0.000000E+00 e 0 H.63      CB.63     QB.63 #QU 0.975 #SUP  0.98
   2566    2.124   59.048    4.340 3 U   1.746000E+07  0.000000E+00 e 0 HB.44     CA.39     HA.39 #QU 0.910 #SUP  0.91
   2567    0.825  129.043    7.044 4 U   1.353000E+07  0.000000E+00 e 0 -         -         -
   2568    8.965   31.743    2.305 3 U   1.480000E+07  0.000000E+00 e 0 H.111     CG.111    HG3.111 #QU 0.999 #SUP  1.00
   2569    1.488   34.564    1.794 3 U   4.764000E+07  0.000000E+00 e 0 HG3.86    CB.86     HB3.86 #QU 0.900 #SUP  0.90
   2570    4.761   31.739    1.676 4 U   2.154000E+07  0.000000E+00 e 0 -         -         -
   2571    4.736   25.931    1.036 3 U   4.075000E+07  0.000000E+00 e 0 HA.26     CG.26     HG.26 #VC 0.40295 #QU 0.629 #SUP  0.97
   2571    4.736   25.931    1.036 3 U   4.075000E+07  0.000000E+00 e 0 HA.26     CD2.26    QD2.26 #VC 0.59705 #QU 0.930 #SUP  0.97
   2572    4.127   16.104    0.447 3 U   9.269000E+06  0.000000E+00 e 0 HA.65     CG2.64    QG2.64 #QU 0.918 #SUP  0.92
   2573    2.248   62.187    5.008 3 U   6.180000E+07  0.000000E+00 e 0 HB2.98    CA.98     HA.98 #QU 1.000 #SUP  1.00
   2574    7.125  117.429    6.808 4 U   1.534000E+07  0.000000E+00 e 0 -         -         -
   2575    8.496   18.711    1.488 3 U   1.369000E+07  0.000000E+00 e 0 H.5       CB.132    QB.132 #QU 0.970 #SUP  0.97
   2576    2.805  133.439    6.734 4 U   1.872000E+07  0.000000E+00 e 0 -         -         -
   2577    2.981   58.590    3.891 4 U   2.267000E+07  0.000000E+00 e 0 -         -         -
   2578    0.621   27.344    1.250 3 U   1.726000E+07  0.000000E+00 e 0 QG1.67    CG.95     HG.95 #QU 0.914 #SUP  0.91
   2579    2.090   57.163    4.300 3 U   2.599000E+07  0.000000E+00 e 0 HB3.69    CA.69     HA.69 #VC 0.49310 #QU 0.945 #SUP  1.00
   2579    2.090   57.163    4.300 3 U   2.599000E+07  0.000000E+00 e 0 HB3.93    CA.69     HA.69 #VC 0.50690 #QU 0.949 #SUP  1.00
   2580    1.444   26.716    0.147 3 U   5.000000E+07  0.000000E+00 e 0 QB.22     CD2.22    QD2.22 #VC 0.49303 #QU 0.937 #SUP  0.99
   2580    1.444   26.716    0.147 3 U   5.000000E+07  0.000000E+00 e 0 HG3.126   CD2.95    QD2.95 #VC 0.50697 #QU 0.858 #SUP  0.99
   2581    2.302   64.855    4.334 3 U   3.658000E+07  0.000000E+00 e 0 QG.27     CA.27     HA.27 #QU 0.944 #SUP  0.94
   2582    9.268   23.110    0.955 3 U   1.372000E+07  0.000000E+00 e 0 H.39      CG2.44    QG2.44 #VC 0.32595 #QU 0.327 #SUP  0.68
   2582    9.268   23.110    0.955 3 U   1.372000E+07  0.000000E+00 e 0 H.49      CG2.44    QG2.44 #VC 0.67405 #QU 0.518 #SUP  0.68
   2583    3.070   58.597    3.890 3 U   1.933000E+07  0.000000E+00 e 0 QD.17     CA.17     HA.17 #QU 0.822 #SUP  0.82
   2584    8.602   24.373    0.841 4 U   8.753000E+06  0.000000E+00 e 0 -         -         -
   2585    4.761   44.137    4.094 4 U   3.891000E+07  0.000000E+00 e 0 -         -         -
   2586    3.780   36.290    1.819 3 U   1.647000E+07  0.000000E+00 e 0 HA.64     CB.64     HB.64 #QU 0.985 #SUP  0.99
   2587    3.119   25.774    1.072 3 U   2.055000E+07  0.000000E+00 e 0 HB3.73    CD2.76    QD2.76 #QU 0.975 #SUP  0.98
   2588   -0.131   23.577    0.949 4 U   2.311000E+07  0.000000E+00 e 0 -         -         -
   2589    3.117  131.868    7.228 3 U   1.278000E+07  0.000000E+00 e 0 QB.137    CD1.137   QD.137 #QU 0.999 #SUP  1.00
   2590    9.242   36.446    1.574 3 U   1.281000E+07  0.000000E+00 e 0 H.24      CB.24     HB.24 #QU 0.963 #SUP  0.96
   2591    2.524   60.935    4.588 3 U   1.146000E+07  0.000000E+00 e 0 HB3.94    CA.110    HA.110 #QU 0.996 #SUP  1.00
   2592    1.452   55.124    5.270 3 U   4.705000E+07  0.000000E+00 e 0 HD3.23    CA.23     HA.23 #QU 0.963 #SUP  0.96
   2593    1.452   42.097    2.771 3 U   1.052000E+08  0.000000E+00 e 0 QD.90     CE.90     HE3.90 #QU 0.981 #SUP  0.98
   2594    2.224   25.304    1.582 3 U   1.478000E+07  0.000000E+00 e 0 HG2.83    CG.82     HG3.82 #VC 0.16599 #QU 0.312 #SUP  0.99
   2594    2.224   25.304    1.582 3 U   1.478000E+07  0.000000E+00 e 0 HG3.83    CG.82     HG3.82 #VC 0.52201 #QU 0.982 #SUP  0.99
   2594    2.224   25.304    1.582 3 U   1.478000E+07  0.000000E+00 e 0 HG2.118   CG.117    QG.117 #VC 0.31199 #QU 0.445 #SUP  0.99
   2595    1.392   26.716    1.914 4 U   2.642000E+07  0.000000E+00 e 0 -         -         -
   2596   -0.137   23.420    0.248 3 U   6.927000E+07  0.000000E+00 e 0 QD2.109   CD1.109   QD1.109 #QU 0.940 #SUP  0.94
   2597    2.851   31.895    1.213 3 U   1.968000E+07  0.000000E+00 e 0 QE.31     CB.31     HB2.31 #QU 0.964 #SUP  0.96
   2598    3.012   29.063    1.712 3 U   1.540000E+08  0.000000E+00 e 0 QE.82     CD.82     QD.82 #VC 0.55827 #QU 0.649 #SUP  0.83
   2598    3.012   29.063    1.712 3 U   1.540000E+08  0.000000E+00 e 0 QE.117    CD.117    HD3.117 #VC 0.44173 #QU 0.514 #SUP  0.83
   2599    1.476   41.313    2.853 3 U   1.151000E+08  0.000000E+00 e 0 QD.31     CE.31     QE.31 #QU 0.985 #SUP  0.98
   2600    4.207   18.555    0.762 3 U   8.110000E+07  0.000000E+00 e 0 HA.6      CG1.5     QG1.5 #QU 0.977 #SUP  0.98
   2601    0.788   14.632    0.579 3 U   2.736000E+08  0.000000E+00 e 0 QG2.34    CD1.34    QD1.34 #QU 0.987 #SUP  0.99
   2602    7.088   36.917    3.115 3 U   1.456000E+07  0.000000E+00 e 0 H.73      CB.73     HB3.73 #QU 0.997 #SUP  1.00
   2603    2.339   58.732    3.975 3 U   2.579000E+07  0.000000E+00 e 0 QG.46     CA.46     HA.46 #QU 0.842 #SUP  0.84
   2604    2.248   58.730    3.975 3 U   2.592000E+07  0.000000E+00 e 0 HG2.14    CA.14     HA.14 #QU 0.937 #SUP  0.94
   2605    2.964   29.072    1.679 3 U   2.189000E+08  0.000000E+00 e 0 QE.81     CD.81     QD.81 #QU 0.875 #SUP  0.87
   2606    2.939   29.070    1.643 3 U   2.500000E+08  0.000000E+00 e 0 QE.18     CD.18     QD.18 #VC 0.63918 #QU 0.948 #SUP  0.98
   2606    2.939   29.070    1.643 3 U   2.500000E+08  0.000000E+00 e 0 QE.81     CD.81     QD.81 #VC 0.36082 #QU 0.535 #SUP  0.98
   2607    3.233   32.390    1.630 3 U   8.352000E+06  0.000000E+00 e 0 HE3.13    CB.13     HB2.13 #QU 0.983 #SUP  0.98
   2608    5.252   25.461    1.420 4 U   1.672000E+07  0.000000E+00 e 0 -         -         -
   2609    1.722   43.196    2.546 4 U   3.568000E+07  0.000000E+00 e 0 -         -         -
   2610    7.809   35.192    1.954 3 U   1.757000E+07  0.000000E+00 e 0 H.70      CB.93     HB2.93 #QU 0.768 #SUP  0.77
   2611    3.627   31.896    1.216 3 U   1.550000E+07  0.000000E+00 e 0 HA.31     CB.31     HB2.31 #QU 0.982 #SUP  0.98
   2612    1.513   39.899    2.474 3 U   2.345000E+07  0.000000E+00 e 0 QB.75     CB.25     HB2.25 #QU 0.961 #SUP  0.96
   2613    1.588   31.896    2.748 3 U   2.722000E+07  0.000000E+00 e 0 QE.125    CG.125    HG3.125 #QU 1.000 #SUP  1.00
   2614    1.575   54.496    5.325 3 U   3.981000E+07  0.000000E+00 e 0 QD1.22    CA.22     HA.22 #VC 0.30141 #QU 0.397 #SUP  0.99
   2614    1.575   54.496    5.325 3 U   3.981000E+07  0.000000E+00 e 0 QG.35     CA.35     HA.35 #VC 0.69859 #QU 0.984 #SUP  0.99
   2615    4.776   35.818    1.808 4 U   4.499000E+07  0.000000E+00 e 0 -         -         -
   2616    4.714   35.816    1.855 3 U   2.902000E+07  0.000000E+00 e 0 HA.112    CB.112    HB.112 #QU 0.879 #SUP  0.88
   2617    3.231   33.779    1.753 4 U   1.645000E+07  0.000000E+00 e 0 -         -         -
   2618    0.918  123.097    7.058 3 U   9.296000E+06  0.000000E+00 e 0 QD1.8     CD1.129   HD1.129 #VC 0.46798 #QU 0.831 #SUP  0.99
   2618    0.918  123.097    7.058 3 U   9.296000E+06  0.000000E+00 e 0 QD2.8     CD1.129   HD1.129 #VC 0.53202 #QU 0.945 #SUP  0.99
   2619    1.932   61.402    3.578 3 U   3.024000E+07  0.000000E+00 e 0 HB3.13    CA.10     HA.10 #VC 0.50045 #QU 0.998 #SUP  1.00
   2619    1.932   61.402    3.578 3 U   3.024000E+07  0.000000E+00 e 0 HB3.13    CA.13     HA.13 #VC 0.49955 #QU 0.998 #SUP  1.00
   2620    5.074   16.682    1.590 3 U   2.753000E+07  0.000000E+00 e 0 HA.94     CE.93     QE.93 #QU 0.972 #SUP  0.97
   2621    5.156   16.660    1.590 4 U   1.805000E+07  0.000000E+00 e 0 -         -         -
   2622   10.480   27.031    0.150 3 U   2.731000E+07  0.000000E+00 e 0 HE1.36    CD2.22    QD2.22 #QU 0.950 #SUP  0.95
   2623    7.860   33.935    1.902 3 U   3.489000E+07  0.000000E+00 e 0 H.83      CB.82     HB2.82 #QU 0.987 #SUP  0.99
   2624    4.365   27.501    1.729 3 U   4.122000E+07  0.000000E+00 e 0 HA.8      CG.8      HG.8 #QU 0.880 #SUP  0.88
   2625    4.317   21.223    0.739 3 U   2.070000E+08  0.000000E+00 e 0 HA.72     CG2.72    QG2.72 #QU 0.961 #SUP  0.96
   2626    7.567   60.616    5.475 3 U   1.580000E+07  0.000000E+00 e 0 H.92      CA.92     HA.92 #QU 0.997 #SUP  1.00
   2627    2.061   23.733    1.075 4 U   1.890000E+08  0.000000E+00 e 0 -         -         -
   2628    3.094   50.569    3.887 3 U   1.149000E+07  0.000000E+00 e 0 QD.65     CD.99     HD3.99 #VC 0.39495 #QU 0.550 #SUP  0.99
   2628    3.094   50.569    3.887 3 U   1.149000E+07  0.000000E+00 e 0 HA2.106   CD.99     HD3.99 #VC 0.60505 #QU 0.969 #SUP  0.99
   2629    0.788   34.250    1.763 3 U   2.883000E+07  0.000000E+00 e 0 HD2.86    CB.86     HB3.86 #QU 0.249 #SUP  0.25
   2630    8.284   16.553    1.584 3 U   1.521000E+07  0.000000E+00 e 0 H.109     CE.111    QE.111 #QU 0.966 #SUP  0.97
   2631    4.355   63.756    3.983 3 U   6.401000E+07  0.000000E+00 e 0 HA.39     CB.39     QB.39 #QU 0.963 #SUP  0.96
   2632    4.757   37.703    3.082 3 U   2.302000E+07  0.000000E+00 e 0 HA.136    CB.135    QB.135 #QU 0.202 #SUP  0.20
   2633    8.009   65.974    3.776 3 U   6.245000E+06  0.000000E+00 e 0 H.14      CA.12     HA.12 #QU 0.975 #SUP  0.97
   2634    1.603   65.637    3.529 3 U   1.860000E+07  0.000000E+00 e 0 HB3.16    CB.38     QB.38 #VC 0.22299 #QU 0.575 #SUP  0.98
   2634    1.603   65.637    3.529 3 U   1.860000E+07  0.000000E+00 e 0 HB2.17    CB.38     QB.38 #VC 0.33818 #QU 0.851 #SUP  0.98
   2634    1.603   65.637    3.529 3 U   1.860000E+07  0.000000E+00 e 0 QB.37     CB.38     QB.38 #VC 0.24157 #QU 0.633 #SUP  0.98
   2634    1.603   65.637    3.529 3 U   1.860000E+07  0.000000E+00 e 0 QE.125    CB.38     QB.38 #VC 0.19727 #QU 0.327 #SUP  0.98
   2635    4.510   16.515    1.107 3 U   4.035000E+07  0.000000E+00 e 0 HA.126    CE.126    QE.126 #QU 0.996 #SUP  1.00
   2636    7.512   60.930    4.591 3 U   1.462000E+07  0.000000E+00 e 0 H.95      CA.110    HA.110 #QU 0.968 #SUP  0.97
   2637    2.190   50.258    4.017 3 U   7.924000E+07  0.000000E+00 e 0 QG.9      CD.9      HD3.9 #QU 0.988 #SUP  0.99
   2638    2.604   28.286    2.068 3 U   4.291000E+07  0.000000E+00 e 0 HB3.60    CG.60     HG2.60 #QU 0.981 #SUP  0.98
   2639    3.995   62.656    4.531 3 U   1.737000E+07  0.000000E+00 e 0 HD3.9     CA.9      HA.9 #QU 0.958 #SUP  0.96
   2640    2.243   18.398    1.591 3 U   5.066000E+07  0.000000E+00 e 0 HB3.125   CE.125    QE.125 #QU 0.835 #SUP  0.84
   2641    4.609   27.344    1.250 3 U   1.591000E+07  0.000000E+00 e 0 HA.67     CG.95     HG.95 #VC 0.34408 #QU 0.487 #SUP  0.96
   2641    4.609   27.344    1.250 3 U   1.591000E+07  0.000000E+00 e 0 HA.95     CG.95     HG.95 #VC 0.65592 #QU 0.928 #SUP  0.96
   2642    7.911   42.096    2.691 3 U   1.654000E+07  0.000000E+00 e 0 H.103     CB.102    HB3.102 #QU 0.998 #SUP  1.00
   2643    2.597   29.071    2.077 3 U   3.877000E+07  0.000000E+00 e 0 HG3.128   CB.128    HB2.128 #QU 0.998 #SUP  1.00
   2644    3.535   65.952    4.107 3 U   1.465000E+07  0.000000E+00 e 0 HD3.74    CA.74     HA.74 #QU 0.996 #SUP  1.00
   2645    2.101   22.322    0.732 3 U   6.691000E+07  0.000000E+00 e 0 HB3.93    CG2.67    QG2.67 #QU 0.723 #SUP  0.72
   2646    0.615   32.210    1.934 3 U   9.784000E+07  0.000000E+00 e 0 QD1.42    CB.13     HB3.13 #VC 0.44372 #QU 0.677 #SUP  1.00
   2646    0.615   32.210    1.934 3 U   9.784000E+07  0.000000E+00 e 0 QG1.67    CB.67     HB.67 #VC 0.55628 #QU 1.000 #SUP  1.00
   2647    2.108   22.950    0.962 3 U   1.958000E+08  0.000000E+00 e 0 HB.44     CG2.44    QG2.44 #QU 0.984 #SUP  0.98
   2648    8.020   31.739    2.104 3 U   5.227000E+07  0.000000E+00 e 0 H.128     CB.127    HB.127 #QU 0.792 #SUP  0.79
   2649    3.740   31.896    2.437 3 U   3.703000E+07  0.000000E+00 e 0 HD2.27    CB.27     HB3.27 #VC 0.52181 #QU 0.988 #SUP  1.00
   2649    3.740   31.896    2.437 3 U   3.703000E+07  0.000000E+00 e 0 HD3.104   CB.104    HB3.104 #VC 0.47819 #QU 0.906 #SUP  1.00
   2650    0.748   53.083    4.228 3 U   2.970000E+07  0.000000E+00 e 0 QG1.72    CA.71     HA.71 #QU 0.976 #SUP  0.98
   2651    8.772   14.631    0.575 3 U   1.425000E+07  0.000000E+00 e 0 H.34      CD1.34    QD1.34 #VC 0.48664 #QU 0.900 #SUP  0.99
   2651    8.772   14.631    0.575 3 U   1.425000E+07  0.000000E+00 e 0 H.35      CD1.34    QD1.34 #VC 0.51336 #QU 0.945 #SUP  0.99
   2652    8.132   31.895    1.335 3 U   1.573000E+07  0.000000E+00 e 0 H.31      CB.31     HB3.31 #QU 0.994 #SUP  0.99
   2653    1.510   66.323    4.273 4 U   5.385000E+06  0.000000E+00 e 0 -         -         -
   2654    5.765   58.418    5.176 4 U   1.365000E+07  0.000000E+00 e 0 -         -         -
   2655    7.523   27.030    0.148 3 U   1.111000E+07  0.000000E+00 e 0 HZ2.36    CD2.22    QD2.22 #QU 0.583 #SUP  0.58
   2656    2.600   51.670    3.565 3 U   1.341000E+07  0.000000E+00 e 0 HB3.60    CD.60     HD2.60 #QU 0.993 #SUP  0.99
   2657    3.822   39.595    1.824 3 U   9.934000E+06  0.000000E+00 e 0 HA.89     CB.71     HB3.71 #QU 0.670 #SUP  0.67
   2658    3.577   30.169    1.625 3 U   1.228000E+07  0.000000E+00 e 0 HA.10     CD.13     HD2.13 #VC 0.47395 #QU 0.896 #SUP  1.00
   2658    3.577   30.169    1.625 3 U   1.228000E+07  0.000000E+00 e 0 HA.13     CD.13     HD2.13 #VC 0.52605 #QU 0.993 #SUP  1.00
   2659    3.092  118.379    6.219 4 U   9.426000E+06  0.000000E+00 e 0 -         -         -
   2660    1.653   57.321    4.307 3 U   9.615000E+07  0.000000E+00 e 0 QD.69     CA.69     HA.69 #QU 0.937 #SUP  0.94
   2661    1.535   66.317    4.271 3 U   5.952000E+06  0.000000E+00 e 0 QG.117    CB.115    HB3.115 #QU 0.695 #SUP  0.70
   2662    0.525  122.137    7.241 4 U   1.096000E+07  0.000000E+00 e 0 -         -         -
   2663    0.757  130.465    7.282 3 U   8.974000E+06  0.000000E+00 e 0 QG1.72    CZ.96     HZ.96 #VC 0.67667 #QU 0.775 #SUP  0.86
   2663    0.757  130.465    7.282 3 U   8.974000E+06  0.000000E+00 e 0 QG2.72    CZ.96     HZ.96 #VC 0.32333 #QU 0.370 #SUP  0.86
   2664    3.298   22.949    0.958 4 U   2.897000E+07  0.000000E+00 e 0 -         -         -
   2665    3.191   22.951    0.960 4 U   4.621000E+07  0.000000E+00 e 0 -         -         - #QU 0.147
   2666    7.095   29.228    1.737 3 U   2.392000E+07  0.000000E+00 e 0 QE.25     CD.82     QD.82 #VC 0.44140 #QU 0.560 #SUP  1.00
   2666    7.095   29.228    1.737 3 U   2.392000E+07  0.000000E+00 e 0 H.82      CD.82     QD.82 #VC 0.55860 #QU 1.000 #SUP  1.00
   2667    4.169   59.675    4.750 4 U   7.098000E+07  0.000000E+00 e 0 -         -         -
   2668    1.774   57.319    4.301 3 U   7.912000E+07  0.000000E+00 e 0 HB2.69    CA.69     HA.69 #VC 0.57814 #QU 0.699 #SUP  0.85
   2668    1.774   57.319    4.301 3 U   7.912000E+07  0.000000E+00 e 0 HB3.86    CA.86     HA.86 #VC 0.42186 #QU 0.510 #SUP  0.85
   2669    2.052   54.967    5.266 4 U   1.348000E+07  0.000000E+00 e 0 -         -         -
   2670    6.984   17.927    0.780 4 U   9.847000E+06  0.000000E+00 e 0 -         -         -
   2671    0.904   25.775    1.691 4 U   1.586000E+07  0.000000E+00 e 0 -         -         -
   2672    4.027   42.725    3.169 3 U   1.841000E+07  0.000000E+00 e 0 HD3.60    CB.59     HB.59 #VC 0.73533 #QU 0.965 #SUP  0.98
   2672    4.027   42.725    3.169 3 U   1.841000E+07  0.000000E+00 e 0 HD3.60    CD.63     QD.63 #VC 0.26467 #QU 0.347 #SUP  0.98
   2673    3.577   25.923    0.916 3 U   1.457000E+07  0.000000E+00 e 0 HA.13     CD2.8     QD2.8 #QU 0.897 #SUP  0.90
   2674    2.436   65.482    4.732 4 U   5.891000E+07  0.000000E+00 e 0 -         -         -
   2675    2.091   27.344    1.920 3 U   2.279000E+08  0.000000E+00 e 0 HG3.84    CG.84     HG2.84 #QU 0.989 #SUP  0.99
   2676    9.058   58.419    5.177 4 U   1.178000E+07  0.000000E+00 e 0 -         -         -
   2677    1.531   51.682    3.564 3 U   9.271000E+06  0.000000E+00 e 0 HG2.63    CD.60     HD2.60 #QU 0.993 #SUP  0.99
   2678    0.745   44.142    4.095 3 U   1.453000E+07  0.000000E+00 e 0 QG2.72    CA.70     HA3.70 #QU 0.252 #SUP  0.25
   2679    2.903   58.419    4.208 3 U   4.449000E+07  0.000000E+00 e 0 HE2.13    CA.6      HA.6 #QU 0.913 #SUP  0.91
   2680    4.773   58.419    4.208 4 U   5.098000E+07  0.000000E+00 e 0 -         -         -
   2681    2.047   23.106    1.513 3 U   2.322000E+07  0.000000E+00 e 0 HB2.94    CB.68     QB.68 #QU 0.928 #SUP  0.93
   2682    9.546   39.429    2.805 3 U   2.662000E+07  0.000000E+00 e 0 H.120     CB.120    QB.120 #QU 0.867 #SUP  0.87
   2683    6.861   24.371    0.838 3 U   1.179000E+07  0.000000E+00 e 0 QD.122    CG.22     HG.22 #VC 0.52984 #QU 0.896 #SUP  0.98
   2683    6.861   24.371    0.838 3 U   1.179000E+07  0.000000E+00 e 0 QE.122    CG.22     HG.22 #VC 0.47016 #QU 0.792 #SUP  0.98
   2684    2.080   37.704    2.242 3 U   1.015000E+08  0.000000E+00 e 0 HB2.118   CG.118    HG2.118 #QU 0.990 #SUP  0.99
   2685    2.376   49.631    3.500 3 U   1.857000E+07  0.000000E+00 e 0 HB3.98    CD.98     QD.98 #QU 0.941 #SUP  0.94
   2686    2.996   24.678    1.369 3 U   4.178000E+07  0.000000E+00 e 0 QE.29     CG.29     HG2.29 #QU 0.950 #SUP  0.95
   2687    2.890   24.676    1.390 3 U   5.492000E+07  0.000000E+00 e 0 QE.21     CG.21     HG2.21 #QU 0.957 #SUP  0.96
   2688    5.429  114.762    6.276 4 U   1.905000E+07  0.000000E+00 e 0 -         -         -
   2689    6.636   24.364    0.840 3 U   1.573000E+07  0.000000E+00 e 0 HD1.36    CG.22     HG.22 #QU 0.990 #SUP  0.99
   2690    4.761  119.000    6.957 4 U   1.716000E+07  0.000000E+00 e 0 -         -         -
   2691    0.730   35.198    2.079 3 U   9.137000E+06  0.000000E+00 e 0 QG2.67    CB.93     HB3.93 #VC 0.50212 #QU 0.983 #SUP  1.00
   2691    0.730   35.198    2.079 3 U   9.137000E+06  0.000000E+00 e 0 QG1.123   CB.93     HB3.93 #VC 0.49788 #QU 0.970 #SUP  1.00
   2692    1.268   43.117    1.460 3 U   1.966000E+07  0.000000E+00 e 0 HB2.95    CB.109    QB.109 #VC 0.39496 #QU 0.433 #SUP  0.81
   2692    1.268   43.117    1.460 3 U   1.966000E+07  0.000000E+00 e 0 HB3.95    CB.109    QB.109 #VC 0.60504 #QU 0.659 #SUP  0.81
   2693    8.136   30.483    2.128 3 U   2.479000E+07  0.000000E+00 e 0 H.31      CB.30     HB3.30 #QU 0.995 #SUP  1.00
   2694    8.043   30.481    2.094 3 U   2.085000E+07  0.000000E+00 e 0 H.118     CB.118    HB2.118 #VC 0.50091 #QU 0.736 #SUP  0.93
   2694    8.043   30.481    2.094 3 U   2.085000E+07  0.000000E+00 e 0 H.119     CB.118    HB2.118 #VC 0.49909 #QU 0.732 #SUP  0.93
   2695    1.124   43.206    3.057 3 U   1.163000E+07  0.000000E+00 e 0 QG2.134   CD.130    HD3.130 #QU 0.969 #SUP  0.97
   2696    7.068   29.542    1.449 4 U   2.225000E+07  0.000000E+00 e 0 -         -         -
   2697    5.175  132.810    7.241 3 U   1.116000E+07  0.000000E+00 e 0 HA.96     CD1.96    QD.96 #QU 0.983 #SUP  0.98
   2698    8.032   36.447    1.571 3 U   1.159000E+07  0.000000E+00 e 0 H.25      CB.24     HB.24 #QU 0.929 #SUP  0.93
   2699    0.836   54.992    4.019 3 U   8.991000E+06  0.000000E+00 e 0 QG1.87    CA.79     HA.79 #QU 0.818 #SUP  0.82
   2700    1.342   18.869    0.862 3 U   5.184000E+07  0.000000E+00 e 0 QB.133    CG1.62    QG1.62 #QU 0.992 #SUP  0.99
   2701    1.492   39.758    2.619 3 U   9.653000E+06  0.000000E+00 e 0 QB.132    CB.131    HB2.131 #QU 0.946 #SUP  0.95
   2702    3.355   44.156    4.096 3 U   8.875000E+06  0.000000E+00 e 0 HA2.70    CA.70     HA3.70 #QU 0.962 #SUP  0.96
   2703    2.202   18.554    0.772 3 U   2.301000E+08  0.000000E+00 e 0 HB.5      CG1.5     QG1.5 #QU 0.985 #SUP  0.99
   2704    2.069   18.554    0.756 3 U   1.089000E+08  0.000000E+00 e 0 HB2.94    CG1.72    QG1.72 #QU 0.855 #SUP  0.86
   2705    2.203   22.322    1.035 3 U   1.331000E+08  0.000000E+00 e 0 QG.9      CG2.12    QG2.12 #QU 0.932 #SUP  0.93
   2706    7.610   58.733    4.362 4 U   1.138000E+07  0.000000E+00 e 0 -         -         -
   2707    6.539   21.850    0.908 3 U   1.374000E+07  0.000000E+00 e 0 H.108     CG2.107   QG2.107 #QU 0.995 #SUP  0.99
   2708    1.575   23.420    0.258 3 U   4.078000E+07  0.000000E+00 e 0 QB.90     CG.90     HG2.90 #VC 0.41432 #QU 0.637 #SUP  0.96
   2708    1.575   23.420    0.258 3 U   4.078000E+07  0.000000E+00 e 0 QE.111    CD1.109   QD1.109 #VC 0.58568 #QU 0.892 #SUP  0.96
   2709    2.354   32.368    1.961 4 U   2.786000E+08  0.000000E+00 e 0 -         -         -
   2710    4.338   57.791    3.932 3 U   1.851000E+07  0.000000E+00 e 0 HA.86     CA.114    HA.114 #QU 0.429 #SUP  0.43
   2711    2.863   21.379    0.919 3 U   5.955000E+07  0.000000E+00 e 0 QB.103    CG2.107   QG2.107 #QU 0.475 #SUP  0.47
   2712    3.649   28.449   -0.623 3 U   1.082000E+07  0.000000E+00 e 0 HA.61     CG1.61    HG12.61 #QU 0.931 #SUP  0.93
   2713    2.042   65.325    4.719 4 U   4.372000E+07  0.000000E+00 e 0 -         -         -
   2714    7.706  114.133    7.537 4 U   2.767000E+07  0.000000E+00 e 0 -         -         -
   2715    7.660  114.133    7.498 4 U   4.172000E+07  0.000000E+00 e 0 -         -         -
   2716    0.156   18.096    0.800 3 U   2.911000E+07  0.000000E+00 e 0 QD2.22    CG2.34    QG2.34 #QU 0.846 #SUP  0.85
   2717    0.139   18.090    0.780 3 U   3.951000E+07  0.000000E+00 e 0 QD2.22    CG2.34    QG2.34 #QU 0.994 #SUP  0.99
   2718    3.558   32.524    1.745 3 U   1.588000E+07  0.000000E+00 e 0 HD2.60    CB.60     HB2.60 #QU 0.998 #SUP  1.00
   2719    0.700   57.949    4.075 3 U   2.870000E+07  0.000000E+00 e 0 HB2.16    CA.16     HA.16 #QU 0.997 #SUP  1.00
   2720    2.669   40.529    2.557 3 U   3.077000E+08  0.000000E+00 e 0 HB3.101   CB.101    HB2.101 #QU 0.991 #SUP  0.99
   2721    2.751   21.377    0.895 3 U   3.528000E+07  0.000000E+00 e 0 HG3.125   CG1.12    QG1.12 #QU 0.955 #SUP  0.96
   2722    2.856   29.538    1.496 4 U   7.990000E+07  0.000000E+00 e 0 -         -         -
   2723    1.329   25.775    1.069 3 U   8.426000E+07  0.000000E+00 e 0 HB2.76    CD2.76    QD2.76 #QU 0.810 #SUP  0.81
   2724    3.478   26.875    1.420 3 U   1.511000E+07  0.000000E+00 e 0 HA.127    CG.130    HG2.130 #QU 0.835 #SUP  0.83
   2725    2.338   30.326    2.124 3 U   1.084000E+08  0.000000E+00 e 0 HG2.30    CB.30     HB3.30 #QU 0.930 #SUP  0.93
   2726    7.693   21.851    1.031 3 U   1.976000E+07  0.000000E+00 e 0 H.23      CG1.112   QG1.112 #QU 0.952 #SUP  0.95
   2727    7.873   32.524    1.859 3 U   3.380000E+07  0.000000E+00 e 0 H.78      CB.77     HB3.77 #QU 0.977 #SUP  0.98
   2728    4.453   29.542    1.974 4 U   3.217000E+07  0.000000E+00 e 0 -         -         -
   2729    1.599   54.967    5.638 3 U   4.773000E+07  0.000000E+00 e 0 HB2.111   CA.111    HA.111 #QU 0.972 #SUP  0.97
   2730    2.731   29.539    1.447 3 U   9.606000E+07  0.000000E+00 e 0 HE2.90    CD.90     QD.90 #VC 0.57017 #QU 0.895 #SUP  0.97
   2730    2.731   29.539    1.447 3 U   9.606000E+07  0.000000E+00 e 0 HE3.90    CD.90     QD.90 #VC 0.42983 #QU 0.674 #SUP  0.97
   2731    2.841   29.545    1.447 3 U   9.438000E+07  0.000000E+00 e 0 QE.23     CD.23     HD3.23 #VC 0.47013 #QU 0.706 #SUP  0.94
   2731    2.841   29.545    1.447 3 U   9.438000E+07  0.000000E+00 e 0 QE.31     CD.31     QD.31 #VC 0.52987 #QU 0.796 #SUP  0.94
   2732    7.543   30.326    1.747 3 U   1.713000E+07  0.000000E+00 e 0 H.17      CB.17     HB3.17 #QU 0.979 #SUP  0.98
   2733    7.684   55.123    4.108 3 U   2.248000E+07  0.000000E+00 e 0 H.18      CA.15     HA.15 #QU 0.989 #SUP  0.99
   2734    4.155   16.234    0.442 3 U   8.246000E+06  0.000000E+00 e 0 HA.65     CG2.64    QG2.64 #QU 0.968 #SUP  0.97
   2735    4.144   16.173    0.442 3 U   9.541000E+06  0.000000E+00 e 0 HA.65     CG2.64    QG2.64 #QU 0.993 #SUP  0.99
   2736    1.895   26.874    1.688 3 U   2.243000E+07  0.000000E+00 e 0 HB3.58    CG.58     HG3.58 #VC 0.49600 #QU 0.903 #SUP  0.99
   2736    1.895   26.874    1.688 3 U   2.243000E+07  0.000000E+00 e 0 HB3.130   CG.130    HG3.130 #VC 0.50400 #QU 0.917 #SUP  0.99
   2737    4.761   21.380    0.913 4 U   5.585000E+07  0.000000E+00 e 0 -         -         -
   2738    7.327   42.765    3.169 3 U   7.407000E+06  0.000000E+00 e 0 H.64      CB.59     HB.59 #VC 0.46389 #QU 0.853 #SUP  1.00
   2738    7.327   42.765    3.169 3 U   7.407000E+06  0.000000E+00 e 0 H.64      CD.63     QD.63 #VC 0.53611 #QU 0.999 #SUP  1.00
   2739    1.242   25.934    0.918 3 U   7.644000E+07  0.000000E+00 e 0 QG2.5     CD2.8     QD2.8 #QU 0.997 #SUP  1.00
   2740    8.659   66.892    3.482 3 U   5.977000E+06  0.000000E+00 e 0 H.129     CA.127    HA.127 #QU 0.912 #SUP  0.91
   2741    1.882   29.385    1.556 3 U   1.035000E+08  0.000000E+00 e 0 HB3.58    CB.58     HB2.58 #VC 0.47590 #QU 0.837 #SUP  0.99
   2741    1.882   29.385    1.556 3 U   1.035000E+08  0.000000E+00 e 0 HB3.130   CB.130    HB2.130 #VC 0.52410 #QU 0.922 #SUP  0.99
   2742    1.452   23.264    0.279 3 U   6.007000E+07  0.000000E+00 e 0 QD.90     CG.90     HG2.90 #VC 0.60988 #QU 0.992 #SUP  1.00
   2742    1.452   23.264    0.279 3 U   6.007000E+07  0.000000E+00 e 0 QB.109    CD1.109   QD1.109 #VC 0.39012 #QU 0.635 #SUP  1.00
   2743    4.197   40.372    2.979 4 U   1.709000E+07  0.000000E+00 e 0 -         -         -
   2744    4.833   20.746    1.624 4 U   6.704000E+07  0.000000E+00 e 0 -         -         -
   2745    9.538   59.831    4.172 3 U   1.481000E+07  0.000000E+00 e 0 H.120     CA.117    HA.117 #QU 0.912 #SUP  0.91
   2746    0.288   41.939    2.700 3 U   2.777000E+07  0.000000E+00 e 0 HG2.90    CE.90     HE2.90 #QU 0.967 #SUP  0.97
   2747    8.032   51.206    3.342 3 U   9.922000E+06  0.000000E+00 e 0 H.25      CD.110    HD2.110 #QU 1.000 #SUP  1.00
   2748    0.526   33.543    2.005 3 U   2.777000E+07  0.000000E+00 e 0 QD1.16    CB.125    HB2.125 #QU 0.979 #SUP  0.98
   2749    7.221   43.201    2.556 3 U   9.266000E+06  0.000000E+00 e 0 HE.37     CD.37     HD3.37 #QU 0.939 #SUP  0.94
   2750    3.637   28.442    0.160 3 U   9.558000E+06  0.000000E+00 e 0 HA.61     CG1.61    HG13.61 #QU 0.997 #SUP  1.00
   2751    0.947   55.673    4.804 4 U   3.710000E+07  0.000000E+00 e 0 -         -         -
   2752    4.625   30.326    3.268 3 U   2.144000E+07  0.000000E+00 e 0 HA.129    CB.129    QB.129 #QU 0.983 #SUP  0.98
   2753    1.641  118.214    6.407 4 U   1.202000E+07  0.000000E+00 e 0 -         -         -
   2754    5.429   30.954    2.162 4 U   2.721000E+07  0.000000E+00 e 0 -         -         -
   2755    9.111   14.946    1.433 4 U   1.221000E+07  0.000000E+00 e 0 -         -         -
   2756    6.872   45.864    4.007 3 U   1.995000E+07  0.000000E+00 e 0 H.20      CA.20     HA2.20 #QU 0.915 #SUP  0.92
   2757    7.795   62.656    3.920 3 U   9.176000E+06  0.000000E+00 e 0 H.10      CB.10     HB2.10 #QU 0.872 #SUP  0.87
   2758    7.843   36.603    2.183 3 U   2.133000E+07  0.000000E+00 e 0 H.83      CG.83     HG2.83 #QU 0.951 #SUP  0.95
   2759   10.694   20.279    1.336 3 U   1.360000E+07  0.000000E+00 e 0 HE1.129   CB.133    QB.133 #QU 0.989 #SUP  0.99
   2760   10.470  114.604    7.568 3 U   1.072000E+07  0.000000E+00 e 0 HE1.36    CZ2.36    HZ2.36 #QU 0.980 #SUP  0.98
   2761    1.413   54.498    5.322 3 U   1.696000E+07  0.000000E+00 e 0 HG2.21    CA.22     HA.22 #VC 0.39690 #QU 0.435 #SUP  0.82
   2761    1.413   54.498    5.322 3 U   1.696000E+07  0.000000E+00 e 0 QB.22     CA.22     HA.22 #VC 0.60310 #QU 0.681 #SUP  0.82
   2762    0.788   16.672    1.586 4 U   1.364000E+08  0.000000E+00 e 0 -         -         -
   2763    7.806   62.504    3.993 3 U   9.499000E+06  0.000000E+00 e 0 H.10      CB.10     HB3.10 #QU 0.826 #SUP  0.83
   2764    2.871  131.398    7.596 4 U   1.110000E+07  0.000000E+00 e 0 -         -         -
   2765    5.421   51.043    4.804 4 U   8.281000E+07  0.000000E+00 e 0 -         -         -
   2766    7.763   39.115    2.652 4 U   1.214000E+07  0.000000E+00 e 0 -         -         -
   2767    1.465   29.228    1.304 3 U   2.212000E+08  0.000000E+00 e 0 HD3.23    CD.23     HD2.23 #QU 0.994 #SUP  0.99
   2768    7.064   64.851    3.803 3 U   7.366000E+06  0.000000E+00 e 0 HD1.129   CA.5      HA.5 #QU 0.993 #SUP  0.99
   2769    2.850   21.065    0.826 4 U   1.956000E+07  0.000000E+00 e 0 -         -         -
   2770    4.557   18.398    1.446 3 U   1.462000E+07  0.000000E+00 e 0 HA.88     CB.89     QB.89 #QU 0.999 #SUP  1.00
   2771    6.876   58.671    4.610 4 U   1.152000E+07  0.000000E+00 e 0 -         -         -
   2772    6.871   58.928    4.608 4 U   7.434000E+06  0.000000E+00 e 0 -         -         -
   2773    2.338   30.483    1.920 3 U   8.035000E+07  0.000000E+00 e 0 HG2.30    CB.30     HB2.30 #QU 0.848 #SUP  0.85
   2774    1.919   54.810    4.031 4 U   5.708000E+07  0.000000E+00 e 0 -         -         -
   2775    1.337   28.442    0.156 3 U   1.458000E+07  0.000000E+00 e 0 QB.133    CG1.61    HG13.61 #QU 0.997 #SUP  1.00
   2776    7.250   41.626    2.548 3 U   9.707000E+06  0.000000E+00 e 0 H.8       CB.7      HB2.7 #QU 0.997 #SUP  1.00
   2777    8.773   41.782    1.713 3 U   1.192000E+07  0.000000E+00 e 0 H.34      CB.34     HB.34 #QU 0.977 #SUP  0.98
   2778    1.034   32.524    1.988 4 U   5.742000E+07  0.000000E+00 e 0 -         -         -
   2779    1.489   34.564    1.711 3 U   4.552000E+07  0.000000E+00 e 0 HG3.86    CB.86     HB2.86 #QU 0.843 #SUP  0.84
   2780    7.816   27.348    1.856 4 U   1.408000E+07  0.000000E+00 e 0 -         -         -
   2781    5.008   27.344    1.855 3 U   3.162000E+07  0.000000E+00 e 0 HA.73     CG.74     QG.74 #QU 0.995 #SUP  1.00
   2782    4.301  131.397    7.453 4 U   7.287000E+06  0.000000E+00 e 0 -         -         -
   2783    9.044   36.447    2.117 3 U   8.120000E+06  0.000000E+00 e 0 H.45      CB.44     HB.44 #QU 0.983 #SUP  0.98
   2784    2.148   36.447    2.420 3 U   1.291000E+08  0.000000E+00 e 0 HB3.30    CG.30     HG3.30 #QU 0.868 #SUP  0.87
   2785    8.084   22.950    0.957 3 U   2.116000E+07  0.000000E+00 e 0 H.61      CG2.44    QG2.44 #QU 0.996 #SUP  1.00
   2786    7.337   49.304    2.111 4 U   1.529000E+07  0.000000E+00 e 0 -         -         -
   2787    4.724   35.976    1.852 3 U   4.013000E+07  0.000000E+00 e 0 HA.112    CB.112    HB.112 #QU 0.919 #SUP  0.92
   2788    4.761   27.815    1.730 4 U   4.301000E+07  0.000000E+00 e 0 -         -         -
   2789    1.044   18.555    1.590 3 U   3.019000E+07  0.000000E+00 e 0 QG2.12    CB.121    QB.121 #VC 0.54987 #QU 0.910 #SUP  0.98
   2789    1.044   18.555    1.590 3 U   3.019000E+07  0.000000E+00 e 0 QG2.12    CE.125    QE.125 #VC 0.45013 #QU 0.795 #SUP  0.98
   2790    0.583   26.715    1.052 3 U   1.869000E+07  0.000000E+00 e 0 QD1.42    CG.13     HG2.13 #QU 0.960 #SUP  0.96
   2791   -0.838   32.366    2.352 4 U   1.600000E+07  0.000000E+00 e 0 -         -         -
   2792    7.121   12.132    0.300 3 U   1.063000E+07  0.000000E+00 e 0 HZ3.129   CD1.64    QD1.64 #QU 0.739 #SUP  0.74
   2793    8.061   29.385    1.733 3 U   1.118000E+07  0.000000E+00 e 0 HE.17     CG.17     HG3.17 #QU 0.646 #SUP  0.65
   2794    0.427   60.775    4.588 3 U   8.706000E+06  0.000000E+00 e 0 HG2.110   CA.110    HA.110 #QU 0.968 #SUP  0.97
   2795    1.609   57.006    4.117 3 U   3.638000E+07  0.000000E+00 e 0 QB.37     CA.37     HA.37 #QU 0.868 #SUP  0.87
   2796    8.445   56.849    4.507 3 U   1.762000E+07  0.000000E+00 e 0 H.127     CA.126    HA.126 #VC 0.45412 #QU 0.593 #SUP  0.82
   2796    8.445   56.849    4.507 3 U   1.762000E+07  0.000000E+00 e 0 H.130     CA.126    HA.126 #VC 0.54588 #QU 0.565 #SUP  0.82
   2797    1.304   43.510    3.030 4 U   3.097000E+07  0.000000E+00 e 0 -         -         -
   2798    4.199   18.868    0.857 4 U   1.956000E+07  0.000000E+00 e 0 -         -         -
   2799    1.616   36.918    3.117 3 U   1.699000E+07  0.000000E+00 e 0 HB2.110   CB.73     HB3.73 #QU 0.996 #SUP  1.00
   2800   -0.146   14.317    0.848 4 U   1.828000E+07  0.000000E+00 e 0 -         -         -
   2801    2.049   25.466   -0.129 3 U   1.818000E+07  0.000000E+00 e 0 HB2.125   CD2.16    QD2.16 #QU 0.615 #SUP  0.61
   2802    2.221   60.624    3.734 3 U   9.136000E+06  0.000000E+00 e 0 HB3.118   CA.119    HA.119 #QU 0.992 #SUP  0.99
   2803    9.237   25.467    1.290 3 U   6.961000E+06  0.000000E+00 e 0 H.24      CG.23     QG.23 #QU 0.995 #SUP  0.99
   2804    9.660   22.950    0.957 4 U   3.530000E+07  0.000000E+00 e 0 -         -         -
   2805    9.241   35.354    1.664 3 U   9.191000E+06  0.000000E+00 e 0 H.24      CB.23     HB3.23 #QU 0.997 #SUP  1.00
   2806    1.073   35.192    2.080 3 U   1.593000E+07  0.000000E+00 e 0 QG.69     CB.69     HB3.69 #QU 0.759 #SUP  0.76
   2807    4.955   27.189    1.920 3 U   1.752000E+07  0.000000E+00 e 0 HA.83     CG.84     HG2.84 #QU 0.969 #SUP  0.97
   2808    0.153  131.556    6.855 3 U   9.823000E+06  0.000000E+00 e 0 QD2.22    CD1.122   QD.122 #VC 0.36875 #QU 0.981 #SUP  1.00
   2808    0.153  131.556    6.855 3 U   9.823000E+06  0.000000E+00 e 0 QD2.22    CE1.122   QE.122 #VC 0.35967 #QU 0.949 #SUP  1.00
   2808    0.153  131.556    6.855 3 U   9.823000E+06  0.000000E+00 e 0 QD2.95    CE1.122   QE.122 #VC 0.27158 #QU 0.537 #SUP  1.00
   2809    2.955   56.684    4.040 3 U   7.191000E+06  0.000000E+00 e 0 HB3.43    CA.42     HA.42 #QU 0.990 #SUP  0.99
   2810    8.043   24.991    1.448 3 U   9.854000E+06  0.000000E+00 e 0 H.80      CG.82     HG2.82 #QU 0.377 #SUP  0.38
[truncated: 946,728 more chars]
