# Supplementary material for: Structural and regulatory insights into the glideosome-associated connector from Toxoplasma gondii
Source: eLife. 2023 Apr 4;12:e86049. doi: 10.7554/eLife.86049 (PMC10125020; doi:10.7554/eLife.86049)
Supplement: Figure 1—source data 1. — wwPDB X-ray structure validation; MTZ file for TgGAC X-ray diffraction data and final refined PDB file for TgGAC from X-ray diffraction. [file elife-86049-fig1-data1.zip › Figure 1-source data 1/NOE assignment and NMR structure/structure_calculation/final_1/cyanatable.txt]

Program version                          : CYANA 3.98.15 (intel-openmpi)
Start time                               : 10-Mar-2023 11:49:44
End time                                 : 10-Mar-2023 12:04:57
Computation time                         : 15.22 min
Directory                                : hirado:/data3/cyana_jobs/10-49-23_03-10-2023-586228

Cycle                                    :        1       2       3       4       5       6       7   final

Peaks:
  selected                               :    12447   12447   12447   12447   12447   12447   12447
    in C13NOESY_cnoesy_@CYANA.peaks      :     9879    9879    9879    9879    9879    9879    9879
    in N15NOESY_nnoesy_@CYANA.peaks      :     2568    2568    2568    2568    2568    2568    2568
  assigned                               :     9543    9366    8834    8760    8525    8382    8321
  unassigned                             :     2904    3081    3613    3687    3922    4065    4126
    without assignment possibility       :     2175    2341    2364    2398    2411    2414    2408
    with violation below 0.5 A           :      729       7      79     112     163     199     180
    with violation between 0.5 and 3.0 A :        0     402     807     855    1003    1106    1167
    with violation above 3.0 A           :        0     331     363     322     345     346     371
    in C13NOESY_cnoesy_@CYANA.peaks      :     2378    2480    2837    2864    3038    3135    3165
    in N15NOESY_nnoesy_@CYANA.peaks      :      526     601     776     823     884     930     961
  with diagonal assignment               :        0       0       0       0       0       0       0
Cross peaks:
  with off-diagonal assignment           :     9543    9366    8834    8760    8525    8382    8321
  with unique assignment                 :     2387    4820    5671    5883    6434    6792    6767
  with short-range assignment    |i-j|<=1:     5719    5605    5311    5177    5032    4945    4944
  with medium-range assignment 1<|i-j|<5 :     1771    1484    1301    1307    1248    1228    1199
  with long-range assignment     |i-j|>=5:     2053    2277    2222    2276    2245    2209    2178
Upper distance limits:
  total                                  :     5844    4683    4134    3917    3631    3450    3448    3533
  short-range, |i-j|<=1                  :     3072    2502    2213    2017    1848    1735    1628    1651
  medium-range, 1<|i-j|<5                :     2012    1425     721     707     642     620     632     641
  long-range, |i-j|>=5                   :      760     756    1200    1193    1141    1095    1188    1241
  Average assignments/restraint          :     5.90    2.61    1.53    1.48    1.32    1.23    1.00    1.00

Average target function value            :   748.02  411.05  532.58   87.32   39.71   23.58   26.31   12.38

RMSD (residues 1..137):
  Average backbone RMSD to mean          :     1.96    2.01    1.13    1.29    1.48    1.46    1.01    0.74
  Backbone RMSD to final                 :     3.56    2.45    1.95    1.93    1.76    1.67    0.35    0.00
  Average heavy atom RMSD to mean        :     2.52    2.54    1.59    1.75    1.88    1.87    1.50    1.22
  Heavy atom RMSD to final               :     4.10    2.84    2.26    2.20    2.04    1.93    0.56    0.00
