# Supplementary material for: Structural and regulatory insights into the glideosome-associated connector from Toxoplasma gondii
Source: eLife. 2023 Apr 4;12:e86049. doi: 10.7554/eLife.86049 (PMC10125020; doi:10.7554/eLife.86049)
Supplement: Figure 1—source data 1. — wwPDB X-ray structure validation; MTZ file for TgGAC X-ray diffraction data and final refined PDB file for TgGAC from X-ray diffraction. [file elife-86049-fig1-data1.zip › Figure 1-source data 1/NOE assignment and NMR structure/structure_calculation/final_1/final.prot]

     1 121.615   0.010 N       1
     2   8.668   0.010 H       1
     3  58.418   0.000 CA      1
     4   4.623   0.000 HA      1
     5  62.335   0.000 CB      1
     6   3.708   0.002 QB      1
     7 176.715   0.000 C       1
     8 118.454   0.010 N       2
     9   8.477   0.010 H       2
    10  55.750   0.000 CA      2
    11   4.502   0.000 HA      2
    12  33.173   0.000 CB      2
    13   2.010   0.004 QB      2
    14  32.110   0.000 CG      2
    15   2.511   0.011 QG      2
    16   1.491   0.000 QE      2
    17  18.787   0.000 CE      2
    18 175.732   0.010 C       2
    19 119.947   0.010 N       3
    20   9.055   0.010 H       3
    21  52.732   0.000 CA      3
    22   4.866   0.000 HA      3
    23  39.125   0.000 CB      3
    24   2.645   0.000 HB2     3
    25   2.833   0.000 HB3     3
    26 113.671   0.000 ND2     3
    27   6.806   0.000 HD21    3
    28   7.636   0.000 HD22    3
    29 175.535   0.000 C       3
    30 108.854   0.000 N       4
    31   8.014   0.000 H       4
    32  45.989   0.000 CA      4
    34   4.182   0.000 HA2     4
    33   4.007   0.000 HA3     4
    35 176.534   0.000 C       4
    36 117.183   0.000 N       5
    37   8.508   0.000 H       5
    38  64.878   0.000 CA      5
    39   3.806   0.000 HA      5
    40  31.447   0.000 CB      5
    41   2.202   0.000 HB      5
    43   1.248   0.000 QG1     5
    42   0.764   0.000 QG2     5
    45  22.026   0.000 CG1     5
    44  18.580   0.000 CG2     5
    46 176.421   0.000 C       5
    47 116.358   0.000 N       6
    48   7.709   0.000 H       6
    49  58.342   0.000 CA      6
    50   4.208   0.000 HA      6
    51  30.163   0.000 CB      6
    53   3.166   0.000 HB2     6
    52   3.011   0.000 HB3     6
    54 117.035   0.010 ND1     6
    55 119.111   0.000 CD2     6
    56   8.507   0.010 HD1     6
    57 138.975   0.000 CE1     6
    58   7.102   0.000 HD2     6
    59   7.690   0.000 HE1     6
    60 176.547   0.000 C       6
    61 118.737   0.000 N       7
    62   7.673   0.000 H       7
    63  54.301   0.000 CA      7
    64   4.773   0.000 HA      7
    65  41.612   0.000 CB      7
    66   2.549   0.000 HB2     7
    67   2.900   0.000 HB3     7
    68 176.455   0.000 C       7
    69 121.337   0.000 N       8
    70   7.244   0.000 H       8
    71  54.070   0.000 CA      8
    72   4.367   0.000 HA      8
    73  42.733   0.000 CB      8
    74   1.073   0.000 HB2     8
    75   1.676   0.000 HB3     8
    76  27.617   0.010 CG      8
    77   1.727   0.010 HG      8
    78   0.938   0.000 QD1     8
    79   0.919   0.000 QD2     8
    80  23.620   0.000 CD1     8
    81  25.929   0.000 CD2     8
    82 173.845   0.000 C       8
    83  62.686   0.000 CA      9
    84   4.534   0.000 HA      9
    85  32.523   0.000 CB      9
    87   2.566   0.000 HB2     9
    86   1.994   0.000 HB3     9
    88  28.175   0.000 CG      9
    89   2.194   0.002 QG      9
    90  50.269   0.000 CD      9
    92   4.010   0.000 HD2     9
    91   3.291   0.000 HD3     9
    93 178.301   0.010 C       9
    94 117.933   0.010 N      10
    95   7.796   0.010 H      10
    96  61.411   0.000 CA     10
    97   3.576   0.000 HA     10
    98  62.578   0.000 CB     10
    99   3.937   0.000 HB2    10
   100   3.975   0.000 HB3    10
   101 178.257   0.000 C      10
   102 115.156   0.010 N      11
   103   8.004   0.010 H      11
   104  56.359   0.000 CA     11
   105   4.444   0.000 HA     11
   106  36.604   0.000 CB     11
   107   2.820   0.000 QB     11
   108 122.151   0.010 ND2    11
   109   7.526   0.010 HD21   11
   110   7.782   0.010 HD22   11
   111 177.540   0.000 C      11
   112 123.501   0.000 N      12
   113   7.192   0.000 H      12
   114  65.837   0.000 CA     12
   115   3.776   0.000 HA     12
   116  31.749   0.000 CB     12
   117   2.068   0.000 HB     12
   118   0.907   0.000 QG1    12
   119   1.040   0.000 QG2    12
   120  21.371   0.000 CG1    12
   121  22.378   0.000 CG2    12
   122 176.857   0.000 C      12
   123 117.912   0.000 N      13
   124   7.797   0.000 H      13
   125  61.390   0.000 CA     13
   126   3.574   0.000 HA     13
   127  32.327   0.000 CB     13
   128   1.624   0.000 HB2    13
   129   1.930   0.000 HB3    13
   130  26.829   0.000 CG     13
   131   1.057   0.010 HG2    13
   132   1.448   0.000 HG3    13
   133  30.252   0.000 CD     13
   134   1.626   0.000 HD2    13
   135   1.735   0.000 HD3    13
   136  41.680   0.000 CE     13
   137   2.899   0.000 HE2    13
   138   3.227   0.000 HE3    13
   139 178.294   0.000 C      13
   140 115.165   0.000 N      14
   141   8.007   0.000 H      14
   142  58.895   0.000 CA     14
   143   3.972   0.000 HA     14
   144  29.586   0.000 CB     14
   145   1.986   0.010 HB2    14
   146   2.023   0.000 HB3    14
   147  36.399   0.000 CG     14
   148   2.238   0.000 HG2    14
   149   2.816   0.000 HG3    14
   150 178.710   0.000 C      14
   151 122.157   0.000 N      15
   152   7.531   0.000 H      15
   153  55.086   0.000 CA     15
   154   4.102   0.000 HA     15
   155   1.595   0.000 QB     15
   156  18.581   0.000 CB     15
   157 181.226   0.000 C      15
   158 121.051   0.000 N      16
   159   8.555   0.000 H      16
   160  57.891   0.000 CA     16
   161   4.077   0.000 HA     16
   162  41.413   0.000 CB     16
   164   1.598   0.000 HB2    16
   163   0.703   0.010 HB3    16
   165  23.716   0.000 CG     16
   166   0.532   0.000 HG     16
   167   0.533   0.000 QD1    16
   168  -0.135   0.000 QD2    16
   169  23.709   0.000 CD1    16
   170  25.494   0.000 CD2    16
   171 178.107   0.000 C      16
   172 116.102   0.000 N      17
   173   7.544   0.000 H      17
   174  58.704   0.000 CA     17
   175   3.893   0.000 HA     17
   176  30.202   0.010 CB     17
   177   1.617   0.010 HB2    17
   178   1.743   0.010 HB3    17
   179  29.231   0.010 CG     17
   181   1.743   0.010 HG2    17
   180   1.053   0.010 HG3    17
   182  43.419   0.000 CD     17
   183   3.045   0.003 QD     17
   184   8.030   0.000 HE     17
   185 178.477   0.000 C      17
   186 118.339   0.000 N      18
   187   7.682   0.000 H      18
   188  57.893   0.000 CA     18
   189   3.907   0.000 HA     18
   190  33.146   0.000 CB     18
   191   1.815   0.000 QB     18
   192  24.990   0.000 CG     18
   193   1.376   0.000 HG2    18
   194   1.442   0.010 HG3    18
   195  29.219   0.000 CD     18
   196   1.637   0.004 QD     18
   197  42.165   0.000 CE     18
   198   2.946   0.014 QE     18
   199 177.948   0.000 C      18
   200 105.629   0.000 N      19
   201   7.236   0.000 H      19
   202  43.388   0.000 CA     19
   203   3.806   0.010 QA     19
   204 174.137   0.000 C      19
   205 107.158   0.000 N      20
   206   6.880   0.000 H      20
   207  45.874   0.000 CA     20
   209   4.043   0.000 HA2    20
   208   4.021   0.000 HA3    20
   210 170.703   0.000 C      20
   211 118.884   0.000 N      21
   212   8.367   0.000 H      21
   213  55.120   0.000 CA     21
   214   5.680   0.000 HA     21
   215  35.779   0.000 CB     21
   216   1.743   0.000 HB2    21
   217   1.797   0.000 HB3    21
   218  24.789   0.000 CG     21
   219   1.385   0.000 HG2    21
   220   1.439   0.000 HG3    21
   221  29.677   0.000 CD     21
   222   1.618   0.002 QD     21
   223  42.159   0.000 CE     21
   224   2.885   0.002 QE     21
   225 175.844   0.000 C      21
   226 125.259   0.000 N      22
   227   9.114   0.000 H      22
   228  54.336   0.000 CA     22
   229   5.305   0.000 HA     22
   230  47.012   0.000 CB     22
   231   1.435   0.002 QB     22
   232  24.356   0.000 CG     22
   233   0.842   0.000 HG     22
   235   0.145   0.000 QD1    22
   234   1.608   0.000 QD2    22
   237  26.892   0.000 CD1    22
   236  20.749   0.000 CD2    22
   238 175.676   0.000 C      22
   239 118.532   0.000 N      23
   240   7.695   0.000 H      23
   241  55.069   0.000 CA     23
   242   5.261   0.000 HA     23
   243  35.341   0.000 CB     23
   244   1.289   0.000 HB2    23
   245   1.668   0.000 HB3    23
   246  25.485   0.000 CG     23
   247   1.292   0.000 QG     23
   248  29.276   0.000 CD     23
   249   1.302   0.000 HD2    23
   250   1.459   0.000 HD3    23
   251  42.164   0.000 CE     23
   252   2.858   0.001 QE     23
   253 174.848   0.000 C      23
   254 120.079   0.000 N      24
   255   9.244   0.000 H      24
   256  58.288   0.000 CA     24
   257   5.180   0.000 HA     24
   258  36.412   0.000 CB     24
   259   1.585   0.000 HB     24
   260   0.772   0.000 QG1    24
   261   0.745   0.000 QG2    24
   262  20.493   0.000 CG1    24
   263  21.571   0.000 CG2    24
   264 172.501   0.000 C      24
   265 126.803   0.000 N      25
   266   8.034   0.000 H      25
   267  56.929   0.000 CA     25
   268   4.592   0.000 HA     25
   269  39.906   0.000 CB     25
   270   2.480   0.000 HB2    25
   271   2.983   0.000 HB3    25
   272   7.085   0.001 QD     25
   273   7.085   0.001 QE     25
   274 131.718   0.000 CD1    25
   275 131.668   0.000 CE1    25
   276 131.634   0.010 CZ     25
   277   7.090   0.000 HZ     25
   278 174.155   0.000 C      25
   279 122.526   0.000 N      26
   280   8.375   0.000 H      26
   281  52.559   0.000 CA     26
   282   4.733   0.000 HA     26
   283  41.056   0.000 CB     26
   284   1.608   0.006 QB     26
   285  25.919   0.010 CG     26
   286   1.045   0.010 HG     26
   287   1.046   0.000 QD1    26
   288   1.049   0.000 QD2    26
   289  22.872   0.000 CD1    26
   290  25.919   0.000 CD2    26
   291 175.436   0.000 C      26
   292  64.862   0.000 CA     27
   293   4.337   0.000 HA     27
   294  31.900   0.000 CB     27
   295   1.976   0.000 HB2    27
   296   2.436   0.000 HB3    27
   297  28.280   0.000 CG     27
   298   2.319   0.001 QG     27
   299  50.438   0.000 CD     27
   300   3.730   0.000 HD2    27
   301   3.940   0.000 HD3    27
   302 177.071   0.000 C      27
   303 115.271   0.000 N      28
   304   8.889   0.000 H      28
   305  57.771   0.000 CA     28
   306   3.937   0.000 HA     28
   307  27.610   0.000 CB     28
   308   2.273   0.012 QB     28
   309  36.773   0.000 CG     28
   310   2.176   0.010 HG2    28
   311   2.236   0.010 HG3    28
   312 175.595   0.000 C      28
   313 118.908   0.000 N      29
   314   7.802   0.000 H      29
   315  54.839   0.000 CA     29
   316   4.728   0.010 HA     29
   317  35.258   0.000 CB     29
   319   1.949   0.000 HB2    29
   318   1.674   0.000 HB3    29
   320  24.728   0.000 CG     29
   321   1.375   0.000 HG2    29
   322   1.433   0.000 HG3    29
   323  29.287   0.010 CD     29
   324   1.436   0.010 HD2    29
   325   1.957   0.010 HD3    29
   326  42.176   0.000 CE     29
   327   3.010   0.011 QE     29
   328 176.622   0.000 C      29
   329 120.253   0.000 N      30
   330   8.325   0.000 H      30
   331  55.899   0.000 CA     30
   332   4.367   0.000 HA     30
   333  30.423   0.000 CB     30
   335   2.128   0.000 HB2    30
   334   1.933   0.000 HB3    30
   336  36.436   0.000 CG     30
   337   2.322   0.000 HG2    30
   338   2.418   0.000 HG3    30
   339 176.120   0.000 C      30
   340 121.751   0.000 N      31
   341   8.131   0.000 H      31
   342  57.155   0.000 CA     31
   343   3.620   0.000 HA     31
   344  31.878   0.000 CB     31
   345   1.223   0.000 HB2    31
   346   1.329   0.000 HB3    31
   347  23.971   0.000 CG     31
   349   1.052   0.000 HG2    31
   348   0.766   0.000 HG3    31
   350  29.518   0.010 CD     31
   351   1.466   0.015 QD     31
   352  41.363   0.000 CE     31
   353   2.854   0.001 QE     31
   354 174.989   0.000 C      31
   355 122.010   0.000 N      32
   356   7.950   0.000 H      32
   357  54.496   0.000 CA     32
   358   4.691   0.000 HA     32
   359  34.238   0.000 CB     32
   360   1.757   0.000 HB2    32
   361   1.953   0.010 HB3    32
   362  36.177   0.000 CG     32
   363   2.315   0.012 QG     32
   364 174.901   0.000 C      32
   365 123.093   0.000 N      33
   366   9.086   0.000 H      33
   367  57.152   0.000 CA     33
   368   4.711   0.000 HA     33
   369  31.760   0.000 CB     33
   370   2.038   0.002 QB     33
   371  38.035   0.000 CG     33
   372   2.052   0.000 HG2    33
   373   2.315   0.000 HG3    33
   374 175.168   0.000 C      33
   375 122.122   0.000 N      34
   376   8.772   0.000 H      34
   377  58.667   0.000 CA     34
   378   5.256   0.000 HA     34
   379  41.732   0.000 CB     34
   380   1.722   0.000 HB     34
   381   0.783   0.000 QG2    34
   382  18.053   0.000 CG2    34
   383  28.733   0.000 CG1    34
   384   0.944   0.000 HG12   34
   385   1.830   0.000 HG13   34
   386   0.576   0.000 QD1    34
   387  14.665   0.000 CD1    34
   388 175.158   0.000 C      34
   389 122.134   0.000 N      35
   390   8.769   0.000 H      35
   391  54.547   0.000 CA     35
   392   5.320   0.000 HA     35
   393  31.819   0.000 CB     35
   394   1.673   0.000 HB2    35
   395   1.899   0.000 HB3    35
   396  27.750   0.000 CG     35
   397   1.570   0.005 QG     35
   398  43.326   0.000 CD     35
   399   2.993   0.000 HD2    35
   400   3.244   0.010 HD3    35
   401   6.638   0.010 HE     35
   402 173.215   0.000 C      35
   403 119.652   0.000 N      36
   404   8.767   0.000 H      36
   405  54.288   0.000 CA     36
   406   6.213   0.000 HA     36
   407  34.874   0.000 CB     36
   408   2.667   0.001 QB     36
   409 125.781   0.000 CD1    36
   410 121.038   0.000 CE3    36
   411 129.031   0.000 NE1    36
   412   6.645   0.000 HD1    36
   413   7.413   0.000 HE3    36
   414 124.419   0.000 CZ3    36
   415 114.669   0.000 CZ2    36
   416  10.471   0.000 HE1    36
   417   7.211   0.000 HZ3    36
   418 124.384   0.000 CH2    36
   419   7.560   0.000 HZ2    36
   420   7.205   0.000 HH2    36
   421 174.878   0.000 C      36
   422 116.630   0.000 N      37
   423   9.388   0.000 H      37
   424  57.020   0.000 CA     37
   425   4.101   0.000 HA     37
   426  31.124   0.000 CB     37
   427   1.598   0.012 QB     37
   428  25.115   0.000 CG     37
   429   0.977   0.004 QG     37
   430  43.224   0.000 CD     37
   431   2.079   0.000 HD2    37
   432   2.546   0.000 HD3    37
   433   7.233   0.000 HE     37
   434 173.966   0.000 C      37
   435 113.187   0.000 N      38
   436   8.095   0.000 H      38
   437  57.162   0.000 CA     38
   438   5.771   0.000 HA     38
   439  65.705   0.000 CB     38
   440   3.537   0.002 QB     38
   441 175.671   0.000 C      38
   442 118.725   0.000 N      39
   443   9.269   0.000 H      39
   444  58.912   0.000 CA     39
   445   4.352   0.000 HA     39
   446  63.776   0.000 CB     39
   447   3.994   0.011 QB     39
   448 176.048   0.000 C      39
   449 112.011   0.000 N      40
   450   8.053   0.000 H      40
   451  59.965   0.000 CA     40
   452   3.820   0.000 HA     40
   453  27.795   0.000 CB     40
   454   2.111   0.010 HB2    40
   455   2.139   0.010 HB3    40
   456  33.415   0.000 CG     40
   457   2.425   0.001 QG     40
   458 111.848   0.000 NE2    40
   459   6.848   0.000 HE21   40
   460   7.535   0.000 HE22   40
   461 177.075   0.000 C      40
   462 114.381   0.000 N      41
   463   8.119   0.000 H      41
   464  53.526   0.000 CA     41
   465   4.447   0.000 HA     41
   466  40.245   0.000 CB     41
   467   2.665   0.000 HB2    41
   468   3.101   0.000 HB3    41
   469 175.231   0.000 C      41
   470 110.787   0.000 N      42
   471   7.857   0.000 H      42
   472  56.664   0.000 CA     42
   473   4.043   0.000 HA     42
   474  39.154   0.000 CB     42
   475   1.536   0.000 HB2    42
   476   2.158   0.000 HB3    42
   477  26.768   0.000 CG     42
   478   1.388   0.000 HG     42
   479   0.589   0.000 QD1    42
   480   0.587   0.000 QD2    42
   481  26.717   0.010 CD1    42
   482  26.733   0.000 CD2    42
   483 176.043   0.000 C      42
   484 112.011   0.000 N      43
   485   8.054   0.000 H      43
   486  54.112   0.000 CA     43
   487   5.291   0.000 HA     43
   488  40.826   0.000 CB     43
   490   2.958   0.000 HB2    43
   489   2.805   0.000 HB3    43
   491 112.532   0.010 ND2    43
   492   7.080   0.011 QD2    43
   493 177.163   0.000 C      43
   494 121.063   0.000 N      44
   495   8.342   0.000 H      44
   496  61.888   0.000 CA     44
   497   4.615   0.000 HA     44
   498  36.421   0.000 CB     44
   499   2.119   0.000 HB     44
   500   0.971   0.000 QG1    44
   501   0.961   0.000 QG2    44
   502  22.088   0.000 CG1    44
   503  22.924   0.000 CG2    44
   504 173.145   0.000 C      44
   505 128.239   0.000 N      45
   506   9.055   0.000 H      45
   507  58.713   0.000 CA     45
   508   4.355   0.010 HA     45
   509  40.332   0.010 CB     45
   510   2.852   0.000 HB2    45
   511   3.328   0.010 HB3    45
   512   7.340   0.008 QD     45
   513 131.733   0.000 CD1    45
   514 131.611   0.010 CE1    45
   515   6.894   0.010 HE1    45
   516 128.658   0.010 CZ     45
   517   6.679   0.010 HZ     45
   518   7.330   0.000 HE2    45
   519 174.411   0.000 C      45
   520 115.265   0.000 N      46
   521   7.222   0.000 H      46
   522  58.870   0.000 CA     46
   523   3.983   0.000 HA     46
   524  29.428   0.000 CB     46
   525   1.441   0.000 HB2    46
   526   2.082   0.010 HB3    46
   527  36.384   0.000 CG     46
   528   2.319   0.003 QG     46
   529 175.856   0.010 C      46
   530 118.504   0.000 N      47
   531   7.681   0.000 H      47
   532  58.422   0.000 CA     47
   533   4.208   0.000 HA     47
   534  30.154   0.000 CB     47
   535   3.010   0.000 HB2    47
   536   3.163   0.000 HB3    47
   537 130.864   0.010 CD1    47
   538 119.116   0.010 CE3    47
   539 116.643   0.010 NE1    47
   540   7.232   0.000 HD1    47
   541   7.321   0.010 HE3    47
   542 128.602   0.000 CZ3    47
   543 113.846   0.010 CZ2    47
   544   9.384   0.010 HE1    47
   545   6.675   0.000 HZ3    47
   546 128.551   0.000 CH2    47
   547   6.894   0.010 HZ2    47
   548   6.319   0.000 HH2    47
   549 176.317   0.010 C      47
   550 118.603   0.000 N      48
   551   7.680   0.000 H      48
   552  58.616   0.000 CA     48
   553   5.254   0.000 HA     48
   554  31.746   0.000 CB     48
   555   2.281   0.010 HB2    48
   556   2.632   0.000 HB3    48
   557   2.259   0.010 HG     48
   558 174.856   0.010 C      48
   559 120.086   0.010 N      49
   560   9.243   0.010 H      49
   561  54.325   0.000 CA     49
   562   5.260   0.000 HA     49
   563  31.636   0.000 CB     49
   564   2.662   0.005 QB     49
   565  36.015   0.000 CG     49
   566   2.122   0.000 HG2    49
   567   2.260   0.000 HG3    49
   568   2.114   0.000 QE     49
   569  17.314   0.000 CE     49
   570 174.859   0.010 C      49
   571 108.713   0.000 N      50
   572   8.972   0.000 H      50
   573  47.038   0.000 CA     50
   574   3.822   0.000 HA2    50
   575   3.922   0.000 HA3    50
   576 177.167   0.010 C      50
   577 121.085   0.000 N      51
   578   8.343   0.000 H      51
   579  54.180   0.000 CA     51
   580   5.282   0.010 HA     51
   581  40.849   0.010 CB     51
   582   2.804   0.010 HB2    51
   583   2.956   0.010 HB3    51
   584 112.490   0.010 ND2    51
   585   6.839   0.000 HD21   51
   586   7.083   0.010 HD22   51
   587 177.035   0.010 C      51
   588 121.081   0.010 N      52
   589   8.346   0.010 H      52
   590  53.198   0.000 CA     52
   591   4.682   0.000 HA     52
   592  38.583   0.000 CB     52
   593   2.743   0.000 HB2    52
   594   2.893   0.000 HB3    52
   595 175.404   0.000 C      52
   596 120.918   0.000 N      53
   597   7.764   0.000 H      53
   598  55.122   0.000 CA     53
   599   4.342   0.000 HA     53
   600  29.362   0.000 CB     53
   601   1.734   0.000 HB2    53
   602   2.270   0.000 HB3    53
   603  33.311   0.000 CG     53
   604   1.729   0.010 HG2    53
   605   2.243   0.010 HG3    53
   606 111.971   0.000 NE2    53
   607   6.664   0.000 HE21   53
   608   7.296   0.000 HE22   53
   609 175.748   0.000 C      53
   610 118.141   0.000 N      54
   611   8.156   0.000 H      54
   612  53.813   0.000 CA     54
   613   4.762   0.000 HA     54
   614  41.836   0.000 CB     54
   615   2.556   0.000 HB2    54
   616   2.668   0.000 HB3    54
   617 174.977   0.010 C      54
   618 121.756   0.010 N      55
   619   7.616   0.010 H      55
   620  59.184   0.000 CA     55
   621   4.366   0.000 HA     55
   622  39.212   0.010 CB     55
   623   2.549   0.010 HB2    55
   624   3.092   0.010 HB3    55
   625   6.807   0.013 QE     55
   626 133.447   0.010 CD1    55
   627   6.810   0.010 HD1    55
   628 118.387   0.000 CE1    55
   629   7.125   0.010 HD2    55
   630 175.259   0.010 C      55
   631 120.025   0.010 N      56
   632   8.143   0.010 H      56
   633  52.974   0.000 CA     56
   634   4.210   0.010 HA     56
   635  39.256   0.000 CB     56
   636   2.547   0.000 HB2    56
   637   2.701   0.000 HB3    56
   638 112.316   0.000 ND2    56
   639   6.803   0.000 HD21   56
   640   7.475   0.010 HD22   56
   641 173.557   0.010 C      56
   642 125.598   0.000 N      57
   643   7.571   0.000 H      57
   644  52.859   0.010 CA     57
   645   4.744   0.010 HA     57
   646  40.314   0.000 CB     57
   647   2.977   0.010 HB2    57
   648   3.113   0.010 HB3    57
   649 107.887   0.000 ND2    57
   650   6.575   0.000 HD21   57
   651   7.232   0.000 HD22   57
   652 174.832   0.010 C      57
   653 121.209   0.010 N      58
   654   7.327   0.010 H      58
   655  55.791   0.010 CA     58
   656   4.758   0.010 HA     58
   657  29.302   0.010 CB     58
   658   1.555   0.010 HB2    58
   659   1.907   0.010 HB3    58
   660  26.680   0.000 CG     58
   661   1.432   0.010 HG2    58
   662   1.685   0.000 HG3    58
   663  43.261   0.000 CD     58
   664   2.881   0.010 HD2    58
   665   3.056   0.010 HD3    58
   666   8.052   0.010 HE     58
   667 179.799   0.010 C      58
   668 120.838   0.010 N      59
   669   8.821   0.010 H      59
   670  58.000   0.010 CA     59
   671   4.067   0.010 HA     59
   672  42.621   0.010 CB     59
   673   3.163   0.010 HB     59
   674   0.859   0.010 QG2    59
   675  14.420   0.010 CG2    59
   676  26.738   0.000 CG1    59
   678   1.914   0.010 HG12   59
   677   1.536   0.010 HG13   59
   679   0.860   0.010 QD1    59
   680  14.315   0.010 CD1    59
   681 179.856   0.000 C      59
   682  63.026   0.000 CA     60
   683   4.771   0.000 HA     60
   684  32.519   0.000 CB     60
   685   1.741   0.000 HB2    60
   686   2.598   0.000 HB3    60
   687  28.171   0.000 CG     60
   689   2.179   0.010 HG2    60
   688   2.069   0.010 HG3    60
   690  51.650   0.000 CD     60
   692   4.019   0.000 HD2    60
   691   3.559   0.000 HD3    60
   693 126.091   0.000 N      61
   694   8.085   0.000 H      61
   695  60.919   0.000 CA     61
   696   3.635   0.000 HA     61
   697  37.560   0.000 CB     61
   698   0.472   0.000 HB     61
   699   0.583   0.000 QG2    61
   700  19.200   0.000 CG2    61
   701  28.491   0.000 CG1    61
   702  -0.614   0.000 HG12   61
   703   0.157   0.000 HG13   61
   704  -0.157   0.000 QD1    61
   705  14.519   0.000 CD1    61
   706 175.826   0.000 C      61
   707 111.305   0.000 N      62
   708   7.154   0.000 H      62
   709  63.641   0.000 CA     62
   710   3.752   0.000 HA     62
   711  31.170   0.000 CB     62
   712   2.201   0.000 HB     62
   713   0.867   0.000 QG1    62
   714   0.582   0.000 QG2    62
   715  18.848   0.000 CG1    62
   716  19.127   0.000 CG2    62
   717 176.410   0.000 C      62
   718 116.333   0.000 N      63
   719   7.792   0.000 H      63
   720  54.673   0.000 CA     63
   721   4.375   0.000 HA     63
   722  30.071   0.000 CB     63
   723   2.070   0.002 QB     63
   724  27.380   0.000 CG     63
   725   1.535   0.000 HG2    63
   726   1.729   0.000 HG3    63
   727  42.742   0.000 CD     63
   728   3.170   0.001 QD     63
   729   7.151   0.000 HE     63
   730 176.198   0.000 C      63
   731 121.182   0.000 N      64
   732   7.330   0.000 H      64
   733  62.583   0.000 CA     64
   734   3.789   0.000 HA     64
   735  36.228   0.000 CB     64
   736   1.821   0.000 HB     64
   737   0.447   0.000 QG2    64
   738  16.123   0.000 CG2    64
   739  28.634   0.000 CG1    64
   740   0.742   0.000 HG12   64
   741   1.451   0.000 HG13   64
   742   0.297   0.000 QD1    64
   743  12.142   0.000 CD1    64
   744 174.983   0.000 C      64
   745 128.180   0.000 N      65
   746   8.443   0.000 H      65
   747  57.685   0.000 CA     65
   748   4.147   0.000 HA     65
   749  31.283   0.000 CB     65
   751   1.809   0.000 HB2    65
   750   1.588   0.000 HB3    65
   752  27.428   0.000 CG     65
   753   1.561   0.010 HG2    65
   754   1.794   0.010 HG3    65
   755  43.545   0.000 CD     65
   756   3.103   0.002 QD     65
   757   7.623   0.010 HE     65
   758 176.391   0.000 C      65
   759 112.152   0.000 N      66
   760   7.623   0.000 H      66
   761  53.393   0.000 CA     66
   762   4.753   0.000 HA     66
   763  40.847   0.000 CB     66
   764   2.515   0.000 HB2    66
   765   2.863   0.000 HB3    66
   766 112.097   0.000 ND2    66
   767   6.833   0.000 HD21   66
   768   7.619   0.010 HD22   66
   769 173.024   0.000 C      66
   770 127.785   0.000 N      67
   771   8.401   0.000 H      67
   772  62.068   0.000 CA     67
   773   4.629   0.000 HA     67
   774  32.217   0.000 CB     67
   775   1.932   0.000 HB     67
   776   0.614   0.000 QG1    67
   777   0.740   0.000 QG2    67
   778  20.482   0.000 CG1    67
   779  22.330   0.000 CG2    67
   780 172.917   0.000 C      67
   781 127.785   0.000 N      68
   782   8.398   0.000 H      68
   783  50.485   0.000 CA     68
   784   4.758   0.000 HA     68
   785   1.519   0.000 QB     68
   786  23.130   0.000 CB     68
   787 176.663   0.000 C      68
   788 119.418   0.000 N      69
   789   8.670   0.000 H      69
   790  57.224   0.000 CA     69
   791   4.297   0.000 HA     69
   792  35.524   0.000 CB     69
   793   1.806   0.010 HB2    69
   794   2.074   0.010 HB3    69
   795  27.590   0.000 CG     69
   796   1.071   0.000 QG     69
   797  27.629   0.000 CD     69
   798   1.653   0.000 QD     69
   799  42.229   0.000 CE     69
   800   2.862   0.000 HE2    69
   801   3.006   0.000 HE3    69
   802 175.811   0.000 C      69
   803 107.594   0.000 N      70
   804   7.808   0.000 H      70
   805  44.150   0.000 CA     70
   806   3.340   0.000 HA2    70
   807   4.098   0.000 HA3    70
   808 175.891   0.000 C      70
   809 117.616   0.010 N      71
   810   8.831   0.010 H      71
   811  53.094   0.000 CA     71
   812   4.228   0.000 HA     71
   813  39.610   0.000 CB     71
   815   1.835   0.000 HB2    71
   814   1.071   0.000 HB3    71
   816  26.219   0.000 CG     71
   817   0.873   0.000 HG     71
   818   0.600   0.000 QD1    71
   819   0.599   0.000 QD2    71
   820  24.189   0.000 CD1    71
   821  26.635   0.010 CD2    71
   822 178.050   0.000 C      71
   823 113.079   0.000 N      72
   824   7.664   0.000 H      72
   825  61.346   0.000 CA     72
   826   4.317   0.000 HA     72
   827  31.204   0.000 CB     72
   828   2.536   0.000 HB     72
   829   0.755   0.000 QG1    72
   830   0.743   0.000 QG2    72
   831  18.574   0.000 CG1    72
   832  21.333   0.000 CG2    72
   833 173.690   0.000 C      72
   834 119.823   0.000 N      73
   835   7.082   0.000 H      73
   836  54.870   0.000 CA     73
   837   5.011   0.000 HA     73
   838  36.900   0.000 CB     73
   840   3.116   0.000 HB2    73
   839   2.539   0.000 HB3    73
   841 125.305   0.000 ND1    73
   842 119.265   0.000 CD2    73
   843  11.758   0.000 HD1    73
   844 131.698   0.000 CE1    73
   845   6.951   0.000 HD2    73
   846   7.081   0.000 HE1    73
   847 174.546   0.000 C      73
   848  65.922   0.000 CA     74
   849   4.103   0.000 HA     74
   850  32.455   0.000 CB     74
   851   2.361   0.001 QB     74
   852  27.356   0.000 CG     74
   853   1.860   0.000 QG     74
   854  51.197   0.000 CD     74
   856   3.531   0.000 HD2    74
   855   2.121   0.000 HD3    74
   857 177.607   0.010 C      74
   858 115.284   0.000 N      75
   859   7.342   0.000 H      75
   860  55.251   0.000 CA     75
   861   4.236   0.000 HA     75
   862   1.500   0.000 QB     75
   863  18.876   0.000 CB     75
   864 181.968   0.000 C      75
   865 115.285   0.000 N      76
   866   7.344   0.000 H      76
   867  56.241   0.000 CA     76
   868   3.742   0.000 HA     76
   869  42.362   0.000 CB     76
   870   1.355   0.000 HB2    76
   871   1.928   0.000 HB3    76
   872  26.631   0.000 CG     76
   873   1.619   0.000 HG     76
   874   0.590   0.000 QD1    76
   875   1.063   0.000 QD2    76
   876  21.724   0.000 CD1    76
   877  25.823   0.000 CD2    76
   878 177.595   0.000 C      76
   879 118.181   0.000 N      77
   880   7.490   0.000 H      77
   881  60.104   0.000 CA     77
   882   3.809   0.000 HA     77
   883  32.525   0.000 CB     77
   884   1.737   0.000 HB2    77
   885   1.850   0.010 HB3    77
   886  26.244   0.000 CG     77
   888   1.355   0.000 HG2    77
   887   0.870   0.000 HG3    77
   889  27.007   0.000 CD     77
   890   0.873   0.000 HD2    77
   891   1.371   0.000 HD3    77
   892  41.975   0.000 CE     77
   893   2.904   0.003 QE     77
   894 179.098   0.000 C      77
   895 119.707   0.000 N      78
   896   7.877   0.000 H      78
   897  54.861   0.000 CA     78
   898   4.078   0.000 HA     78
   899   1.411   0.000 QB     78
   900  18.108   0.000 CB     78
   901 180.485   0.000 C      78
   902 121.374   0.000 N      79
   903   7.327   0.000 H      79
   904  54.850   0.000 CA     79
   905   4.037   0.000 HA     79
   906   1.068   0.000 QB     79
   907  19.340   0.000 CB     79
   908 179.683   0.000 C      79
   909 121.320   0.000 N      80
   910   8.081   0.000 H      80
   911  54.332   0.000 CA     80
   912   4.116   0.000 HA     80
   913   1.400   0.000 QB     80
   914  19.256   0.000 CB     80
   915 178.859   0.000 C      80
   916 114.581   0.000 N      81
   917   7.087   0.000 H      81
   918  58.097   0.000 CA     81
   919   4.055   0.000 HA     81
   920  32.618   0.000 CB     81
   921   1.447   0.010 HB2    81
   922   1.880   0.000 HB3    81
   923  25.160   0.000 CG     81
   924   1.447   0.000 HG2    81
   925   1.593   0.000 HG3    81
   926  29.233   0.000 CD     81
   927   1.665   0.010 QD     81
   928  42.158   0.000 CE     81
   929   2.965   0.018 QE     81
   930 178.421   0.000 C      81
   931 116.893   0.000 N      82
   932   7.094   0.000 H      82
   933  58.107   0.000 CA     82
   934   4.219   0.000 HA     82
   935  33.848   0.000 CB     82
   936   1.901   0.000 HB2    82
   937   1.972   0.000 HB3    82
   938  25.226   0.000 CG     82
   940   1.589   0.000 HG2    82
   939   1.465   0.000 HG3    82
   941  29.254   0.000 CD     82
   942   1.736   0.001 QD     82
   943  42.159   0.000 CE     82
   944   3.010   0.002 QE     82
   945 177.170   0.000 C      82
   946 116.357   0.000 N      83
   947   7.854   0.000 H      83
   948  53.695   0.000 CA     83
   949   4.956   0.000 HA     83
   950  31.275   0.000 CB     83
   951   1.913   0.000 HB2    83
   952   2.071   0.000 HB3    83
   953  36.609   0.000 CG     83
   954   2.192   0.000 HG2    83
   955   2.225   0.000 HG3    83
   956 173.049   0.000 C      83
   957  62.310   0.000 CA     84
   958   4.745   0.000 HA     84
   959  32.268   0.000 CB     84
   960   1.927   0.010 HB2    84
   961   2.477   0.000 HB3    84
   962  27.347   0.000 CG     84
   963   1.920   0.000 HG2    84
   964   2.081   0.000 HG3    84
   965  50.186   0.000 CD     84
   967   3.654   0.000 HD2    84
   966   3.309   0.000 HD3    84
   968 178.134   0.000 C      84
   969 115.098   0.000 N      85
   970   8.334   0.000 H      85
   971  57.385   0.000 CA     85
   972   4.308   0.000 HA     85
   973  30.234   0.000 CB     85
   974   1.920   0.001 QB     85
   975  27.791   0.000 CG     85
   976   1.735   0.000 QG     85
   977  43.260   0.000 CD     85
   978   3.007   0.010 HD2    85
   979   3.241   0.000 HD3    85
   980   7.550   0.000 HE     85
   981 177.487   0.000 C      85
   982 116.088   0.000 N      86
   983   7.558   0.000 H      86
   984  56.876   0.000 CA     86
   985   4.308   0.000 HA     86
   986  34.588   0.000 CB     86
   987   1.722   0.000 HB2    86
   988   1.788   0.010 HB3    86
   989  25.344   0.000 CG     86
   990   1.305   0.000 HG2    86
   991   1.468   0.000 HG3    86
   992  29.089   0.000 CD     86
   993   0.823   0.010 HD2    86
   994   1.573   0.010 HD3    86
   995  42.160   0.000 CE     86
   996   2.937   0.012 QE     86
   997 176.127   0.000 C      86
   998 120.231   0.000 N      87
   999   8.190   0.000 H      87
  1000  62.399   0.000 CA     87
  1001   3.978   0.000 HA     87
  1002  30.915   0.000 CB     87
  1003   1.916   0.000 HB     87
  1004   0.833   0.000 QG1    87
  1005   0.672   0.000 QG2    87
  1006  21.206   0.000 CG1    87
  1007  22.515   0.000 CG2    87
  1008 171.737   0.000 C      87
  1009 121.758   0.000 N      88
  1010   6.306   0.000 H      88
  1011  50.066   0.000 CA     88
  1012   4.555   0.000 HA     88
  1013   1.235   0.000 QB     88
  1014  21.562   0.000 CB     88
  1015 177.399   0.000 C      88
  1016 116.354   0.010 N      89
  1017   7.721   0.010 H      89
  1018  55.883   0.000 CA     89
  1019   3.854   0.000 HA     89
  1020   1.448   0.000 QB     89
  1021  18.367   0.000 CB     89
  1022 176.803   0.010 C      89
  1023 111.175   0.000 N      90
  1024   7.354   0.000 H      90
  1025  57.753   0.000 CA     90
  1026   4.155   0.000 HA     90
  1027  31.722   0.000 CB     90
  1028   1.562   0.002 QB     90
  1029  23.319   0.000 CG     90
  1030   0.283   0.000 HG2    90
  1031   0.770   0.000 HG3    90
  1032  29.556   0.000 CD     90
  1033   1.447   0.011 QD     90
  1034  42.002   0.000 CE     90
  1035   2.709   0.000 HE2    90
  1036   2.766   0.000 HE3    90
  1037 173.667   0.000 C      90
  1038 111.184   0.000 N      91
  1039   7.357   0.000 H      91
  1040  55.041   0.000 CA     91
  1041   4.775   0.000 HA     91
  1042  41.818   0.000 CB     91
  1043   2.771   0.000 HB2    91
  1044   3.992   0.000 HB3    91
  1045 131.314   0.000 CD1    91
  1046   6.872   0.000 HD1    91
  1047 131.311   0.010 CE1    91
  1048   6.873   0.010 HE1    91
  1049 130.447   0.010 CZ     91
  1050   6.873   0.010 HZ     91
  1051   7.454   0.000 HE2    91
  1052   7.454   0.000 HD2    91
  1053 176.819   0.000 C      91
  1054 106.760   0.000 N      92
  1055   7.564   0.000 H      92
  1056  60.673   0.000 CA     92
  1057   5.476   0.000 HA     92
  1058  72.565   0.000 CB     92
  1059   4.292   0.000 HB     92
  1060   1.251   0.000 QG2    92
  1061  23.878   0.000 CG2    92
  1062 175.981   0.000 C      92
  1063 117.638   0.000 N      93
  1064   8.834   0.000 H      93
  1065  55.120   0.000 CA     93
  1066   5.415   0.000 HA     93
  1067  35.239   0.000 CB     93
  1069   2.078   0.000 HB2    93
  1068   1.933   0.000 HB3    93
  1070  30.932   0.000 CG     93
  1071   2.095   0.000 HG2    93
  1072   2.124   0.010 HG3    93
  1073   1.595   0.010 QE     93
  1074  16.664   0.010 CE     93
  1075 173.061   0.000 C      93
  1076 118.036   0.000 N      94
  1077   8.986   0.000 H      94
  1078  57.582   0.000 CA     94
  1079   5.077   0.000 HA     94
  1080  30.585   0.000 CB     94
  1082   2.530   0.000 HB2    94
  1081   2.062   0.000 HB3    94
  1083   0.748   0.000 HG     94
  1084 171.290   0.000 C      94
  1085 130.787   0.000 N      95
  1086   7.511   0.000 H      95
  1087  54.619   0.000 CA     95
  1088   4.609   0.000 HA     95
  1089  45.106   0.000 CB     95
  1090   1.236   0.000 HB2    95
  1091   1.303   0.000 HB3    95
  1092  27.137   0.000 CG     95
  1093   1.254   0.000 HG     95
  1094   0.262   0.000 QD1    95
  1095   0.147   0.000 QD2    95
  1096  23.459   0.000 CD1    95
  1097  26.859   0.000 CD2    95
  1098 173.829   0.000 C      95
  1099 123.708   0.000 N      96
  1100   8.628   0.000 H      96
  1101  57.206   0.000 CA     96
  1102   5.169   0.000 HA     96
  1103  40.947   0.000 CB     96
  1105   3.189   0.000 HB2    96
  1104   2.864   0.000 HB3    96
  1106   7.248   0.001 QD     96
  1107 132.841   0.000 CD1    96
  1108 132.853   0.000 CE1    96
  1109   7.248   0.000 HE1    96
  1110 130.503   0.000 CZ     96
  1111   7.274   0.000 HZ     96
  1112   8.400   0.010 HE2    96
  1113 175.411   0.000 C      96
  1114 111.320   0.000 N      97
  1115   9.384   0.000 H      97
  1116  43.833   0.000 CA     97
  1117   3.537   0.010 QA     97
  1118 169.823   0.000 C      97
  1119  62.215   0.000 CA     98
  1120   5.007   0.000 HA     98
  1121  30.969   0.000 CB     98
  1122   2.250   0.000 HB2    98
  1123   2.376   0.000 HB3    98
  1124  26.604   0.000 CG     98
  1126   2.119   0.000 HG2    98
  1125   2.011   0.000 HG3    98
  1127  49.679   0.000 CD     98
  1128   3.513   0.010 QD     98
  1129  63.075   0.000 CA     99
  1130   4.670   0.000 HA     99
  1131  32.680   0.000 CB     99
  1132   1.879   0.000 HB2    99
  1133   2.380   0.000 HB3    99
  1134  27.798   0.000 CG     99
  1135   1.789   0.000 HG2    99
  1136   2.123   0.000 HG3    99
  1137  50.639   0.000 CD     99
  1138   3.650   0.000 HD2    99
  1139   3.893   0.000 HD3    99
  1140 176.147   0.000 C      99
  1141 119.148   0.000 N     100
  1142   8.038   0.000 H     100
  1143  52.524   0.000 CA    100
  1144   4.676   0.000 HA    100
  1145  39.062   0.000 CB    100
  1146   3.106   0.000 HB2   100
  1147   3.386   0.000 HB3   100
  1148 110.110   0.000 ND2   100
  1149   6.893   0.000 HD21  100
  1150   7.681   0.000 HD22  100
  1151 175.598   0.000 C     100
  1152 116.409   0.010 N     101
  1153   7.736   0.010 H     101
  1154  57.794   0.000 CA    101
  1155   4.292   0.000 HA    101
  1156  40.512   0.000 CB    101
  1157   2.552   0.000 HB2   101
  1158   2.675   0.000 HB3   101
  1159 177.300   0.010 C     101
  1160 116.434   0.000 N     102
  1161   7.734   0.000 H     102
  1162  55.807   0.000 CA    102
  1163   4.462   0.000 HA    102
  1164  42.117   0.000 CB    102
  1165   2.351   0.000 HB2   102
  1166   2.694   0.000 HB3   102
  1167 175.357   0.000 C     102
  1168 118.038   0.000 N     103
  1169   7.915   0.000 H     103
  1170  55.259   0.000 CA    103
  1171   4.998   0.000 HA    103
  1172  38.703   0.000 CB    103
  1173   2.878   0.001 QB    103
  1174   7.577   0.001 QD    103
  1175 133.320   0.000 CD1   103
  1176 133.214   0.010 CE1   103
  1177   7.581   0.010 HE1   103
  1178 131.387   0.010 CZ    103
  1179   7.586   0.010 HZ    103
  1180   7.747   0.010 HE2   103
  1181 175.120   0.000 C     103
  1182  65.288   0.000 CA    104
  1183   4.625   0.000 HA    104
  1184  32.070   0.000 CB    104
  1185   2.064   0.000 HB2   104
  1186   2.428   0.000 HB3   104
  1187  27.458   0.000 CG    104
  1188   2.063   0.002 QG    104
  1189  50.406   0.000 CD    104
  1191   3.748   0.000 HD2   104
  1190   3.419   0.000 HD3   104
  1192 178.009   0.000 C     104
  1193 115.281   0.000 N     105
  1194   8.911   0.000 H     105
  1195  55.885   0.000 CA    105
  1196   4.581   0.000 HA    105
  1197  29.457   0.000 CB    105
  1198   2.054   0.000 HB2   105
  1199   2.400   0.010 HB3   105
  1200  36.672   0.000 CG    105
  1201   2.058   0.000 HG2   105
  1202   2.312   0.000 HG3   105
  1203 176.990   0.000 C     105
  1204 109.803   0.000 N     106
  1205   7.945   0.000 H     106
  1206  43.927   0.000 CA    106
  1207   3.084   0.000 HA2   106
  1208   4.548   0.000 HA3   106
  1209 172.478   0.000 C     106
  1210 126.790   0.000 N     107
  1211   7.729   0.000 H     107
  1212  63.743   0.000 CA    107
  1213   3.202   0.000 HA    107
  1214  33.054   0.000 CB    107
  1215   1.449   0.000 HB    107
  1216   0.385   0.000 QG1   107
  1217   0.905   0.000 QG2   107
  1218  20.141   0.000 CG1   107
  1219  21.802   0.000 CG2   107
  1220 174.377   0.000 C     107
  1221 126.243   0.000 N     108
  1222   6.544   0.000 H     108
  1223  54.440   0.000 CA    108
  1224   4.702   0.000 HA    108
  1225  32.270   0.000 CB    108
  1226   1.270   0.002 QB    108
  1227  36.299   0.000 CG    108
  1228   2.225   0.000 HG2   108
  1229   2.413   0.000 HG3   108
  1230 174.301   0.000 C     108
  1231 121.614   0.000 N     109
  1232   8.278   0.000 H     109
  1233  50.305   0.000 CA    109
  1234   4.577   0.000 HA    109
  1235  43.172   0.000 CB    109
  1236   1.457   0.001 QB    109
  1237  25.619   0.000 CG    109
  1238   0.804   0.000 HG    109
  1239   0.258   0.010 QD1   109
  1240  -0.144   0.000 QD2   109
  1241  23.530   0.000 CD1   109
  1242  23.801   0.000 CD2   109
  1243 171.789   0.000 C     109
  1244  60.908   0.000 CA    110
  1245   4.589   0.000 HA    110
  1246  30.637   0.000 CB    110
  1248   1.950   0.000 HB2   110
  1247   1.610   0.000 HB3   110
  1249  26.206   0.000 CG    110
  1250   0.435   0.000 HG2   110
  1251   1.832   0.000 HG3   110
  1252  51.201   0.000 CD    110
  1253   3.342   0.000 HD2   110
  1254   3.644   0.000 HD3   110
  1255 175.454   0.000 C     110
  1256 124.913   0.000 N     111
  1257   8.969   0.000 H     111
  1258  54.965   0.000 CA    111
  1259   5.632   0.000 HA    111
  1260  39.748   0.000 CB    111
  1261   1.610   0.000 HB2   111
  1262   1.733   0.000 HB3   111
  1263  31.753   0.000 CG    111
  1264   1.960   0.000 HG2   111
  1265   2.303   0.000 HG3   111
  1266   1.589   0.010 QE    111
  1267  16.683   0.010 CE    111
  1268 174.010   0.000 C     111
  1269 116.638   0.000 N     112
  1270   8.599   0.000 H     112
  1271  60.453   0.000 CA    112
  1272   4.708   0.000 HA    112
  1273  36.061   0.000 CB    112
  1274   1.859   0.000 HB    112
  1275   1.043   0.000 QG1   112
  1276   1.045   0.000 QG2   112
  1277  21.876   0.000 CG1   112
  1278  22.886   0.000 CG2   112
  1279 174.149   0.000 C     112
  1280 130.898   0.000 N     113
  1281   9.214   0.000 H     113
  1282  50.314   0.000 CA    113
  1283   4.755   0.000 HA    113
  1284   1.582   0.000 QB    113
  1285  22.305   0.000 CB    113
  1286 176.464   0.000 C     113
  1287 115.991   0.000 N     114
  1288   8.893   0.000 H     114
  1289  57.706   0.000 CA    114
  1290   3.924   0.000 HA    114
  1291  33.051   0.000 CB    114
  1292   1.802   0.010 HB2   114
  1293   1.886   0.000 HB3   114
  1294  24.556   0.000 CG    114
  1295   0.843   0.000 HG2   114
  1296   1.049   0.000 HG3   114
  1297  25.191   0.000 CD    114
  1298   1.452   0.014 QD    114
  1299  42.167   0.010 CE    114
  1300   3.007   0.014 QE    114
  1301 175.700   0.000 C     114
  1302 108.306   0.000 N     115
  1303   7.472   0.000 H     115
  1304  56.356   0.010 CA    115
  1305   4.772   0.010 HA    115
  1306  66.259   0.000 CB    115
  1307   3.970   0.000 HB2   115
  1308   4.275   0.000 HB3   115
  1309 173.981   0.000 C     115
  1310 119.793   0.010 N     116
  1311   9.536   0.010 H     116
  1312  58.682   0.000 CA    116
  1313   4.615   0.000 HA    116
  1314  28.194   0.000 CB    116
  1315   1.953   0.002 QB    116
  1316  32.883   0.000 CG    116
  1317   2.532   0.000 HG2   116
  1318   2.867   0.000 HG3   116
  1319 111.291   0.000 NE2   116
  1320   6.835   0.000 HE21  116
  1321   7.752   0.000 HE22  116
  1322 178.104   0.000 C     116
  1323 119.796   0.000 N     117
  1324   8.498   0.000 H     117
  1325  59.742   0.000 CA    117
  1326   4.170   0.000 HA    117
  1327  32.324   0.000 CB    117
  1328   1.811   0.014 QB    117
  1329  24.979   0.000 CG    117
  1330   1.568   0.002 QG    117
  1331  29.338   0.000 CD    117
  1332   1.451   0.010 HD2   117
  1333   1.738   0.000 HD3   117
  1334  42.135   0.000 CE    117
  1335   3.018   0.001 QE    117
  1336 179.459   0.000 C     117
  1337 119.669   0.000 N     118
  1338   8.039   0.000 H     118
  1339  59.624   0.000 CA    118
  1340   4.174   0.000 HA    118
  1341  30.804   0.000 CB    118
  1342   2.084   0.000 HB2   118
  1343   2.229   0.000 HB3   118
  1344  37.709   0.000 CG    118
  1345   2.243   0.000 HG2   118
  1346   2.397   0.000 HG3   118
  1347 178.253   0.000 C     118
  1348 122.840   0.000 N     119
  1349   8.038   0.000 H     119
  1350  60.619   0.000 CA    119
  1351   3.736   0.000 HA    119
  1352  28.980   0.000 CB    119
  1353   1.585   0.010 HB2   119
  1354   2.606   0.010 HB3   119
  1355  28.892   0.000 CG    119
  1357   2.606   0.010 HG2   119
  1356   1.970   0.010 HG3   119
  1358  40.650   0.000 CD    119
  1359   3.261   0.001 QD    119
  1360   8.049   0.000 HE    119
  1361 179.512   0.000 C     119
  1362 119.817   0.000 N     120
  1363   9.539   0.000 H     120
  1364  58.139   0.000 CA    120
  1365   4.227   0.000 HA    120
  1366  39.479   0.000 CB    120
  1367   2.822   0.004 QB    120
  1368 178.203   0.000 C     120
  1369 122.004   0.000 N     121
  1370   8.360   0.000 H     121
  1371  55.262   0.000 CA    121
  1372   4.235   0.000 HA    121
  1373   1.590   0.000 QB    121
  1374  18.407   0.000 CB    121
  1375 179.774   0.000 C     121
  1376 119.002   0.000 N     122
  1377   7.931   0.000 H     122
  1378  62.222   0.000 CA    122
  1379   4.046   0.000 HA    122
  1380  38.707   0.000 CB    122
  1382   3.276   0.000 HB2   122
  1381   3.111   0.000 HB3   122
  1383   6.861   0.002 QD    122
  1384   6.865   0.013 QE    122
  1385 131.585   0.000 CD1   122
  1386 131.582   0.010 CE1   122
  1387 128.564   0.000 CZ    122
  1388   6.321   0.000 HZ    122
  1389 176.694   0.000 C     122
  1390 117.207   0.000 N     123
  1391   8.058   0.000 H     123
  1392  65.935   0.000 CA    123
  1393   5.770   0.000 HA    123
  1394  35.562   0.010 CB    123
  1395   3.110   0.000 HB    123
  1396   0.742   0.000 QG1   123
  1397   1.071   0.000 QG2   123
  1398  21.456   0.000 CG1   123
  1399  23.759   0.000 CG2   123
  1400 176.737   0.000 C     123
  1401 116.781   0.000 N     124
  1402   8.396   0.000 H     124
  1403  59.485   0.000 CA    124
  1404   3.960   0.000 HA    124
  1405  29.562   0.000 CB    124
  1406   2.043   0.000 HB2   124
  1407   2.082   0.000 HB3   124
  1408  36.399   0.000 CG    124
  1410   2.325   0.000 HG2   124
  1409   2.249   0.000 HG3   124
  1411 179.548   0.000 C     124
  1412 118.159   0.000 N     125
  1413   8.044   0.000 H     125
  1414  59.631   0.000 CA    125
  1415   4.156   0.000 HA    125
  1416  33.500   0.000 CB    125
  1418   2.223   0.000 HB2   125
  1417   2.012   0.000 HB3   125
  1419  31.917   0.000 CG    125
  1420   2.406   0.000 HG2   125
  1421   2.749   0.000 HG3   125
  1422   1.590   0.010 QE    125
  1423  18.477   0.010 CE    125
  1424 177.429   0.000 C     125
  1425 117.475   0.000 N     126
  1426   7.989   0.000 H     126
  1427  56.853   0.000 CA    126
  1428   4.506   0.000 HA    126
  1429  30.627   0.000 CB    126
  1431   1.879   0.000 HB2   126
  1430   1.390   0.000 HB3   126
  1432  31.911   0.000 CG    126
  1433   1.396   0.000 HG2   126
  1434   1.452   0.000 HG3   126
  1435   1.104   0.000 QE    126
  1436  16.514   0.000 CE    126
  1437 179.159   0.000 C     126
  1438 119.562   0.000 N     127
  1439   8.406   0.000 H     127
  1440  67.090   0.000 CA    127
  1441   3.480   0.000 HA    127
  1442  31.700   0.000 CB    127
  1443   2.084   0.000 HB    127
  1444   0.916   0.000 QG1   127
  1445   0.914   0.000 QG2   127
  1446  21.329   0.000 CG1   127
  1447  21.364   0.000 CG2   127
  1448 177.959   0.000 C     127
  1449 119.145   0.000 N     128
  1450   8.028   0.000 H     128
  1451  59.435   0.000 CA    128
  1452   4.150   0.000 HA    128
  1453  29.047   0.000 CB    128
  1454   2.076   0.000 HB2   128
  1455   2.232   0.000 HB3   128
  1456  34.581   0.000 CG    128
  1458   2.602   0.000 HG2   128
  1457   2.367   0.000 HG3   128
  1459 108.431   0.000 NE2   128
  1461   7.238   0.000 HE21  128
  1460   6.571   0.000 HE22  128
  1462 179.053   0.000 C     128
  1463 121.674   0.000 N     129
  1464   8.669   0.000 H     129
  1465  58.388   0.000 CA    129
  1466   4.621   0.000 HA    129
  1467  30.333   0.000 CB    129
  1468   3.276   0.001 QB    129
  1469 123.108   0.000 CD1   129
  1470 123.659   0.000 CE3   129
  1471 127.910   0.000 NE1   129
  1472   7.071   0.000 HD1   129
  1473   7.771   0.000 HE3   129
  1474 120.287   0.000 CZ3   129
  1475 113.059   0.000 CZ2   129
  1476  10.696   0.000 HE1   129
  1477   7.090   0.000 HZ3   129
  1478 122.106   0.010 CH2   129
  1479   6.989   0.000 HZ2   129
  1480   5.773   0.010 HH2   129
  1481 176.977   0.000 C     129
  1482 118.439   0.000 N     130
  1483   8.471   0.000 H     130
  1484  59.827   0.000 CA    130
  1485   3.464   0.000 HA    130
  1486  29.317   0.000 CB    130
  1488   1.900   0.000 HB2   130
  1487   1.552   0.000 HB3   130
  1489  26.663   0.000 CG    130
  1490   1.433   0.010 HG2   130
  1491   1.684   0.000 HG3   130
  1492  43.209   0.000 CD    130
  1493   2.872   0.000 HD2   130
  1494   3.060   0.000 HD3   130
  1495   8.080   0.000 HE    130
  1496 179.716   0.000 C     130
  1497 120.667   0.000 N     131
  1498   8.818   0.000 H     131
  1499  57.548   0.000 CA    131
  1500   4.296   0.000 HA    131
  1501  39.682   0.000 CB    131
  1502   2.618   0.000 HB2   131
  1503   2.849   0.000 HB3   131
  1504 178.485   0.000 C     131
  1505 122.265   0.000 N     132
  1506   8.092   0.000 H     132
  1507  54.704   0.000 CA    132
  1508   4.187   0.000 HA    132
  1509   1.493   0.000 QB    132
  1510  18.745   0.000 CB    132
  1511 179.182   0.000 C     132
  1512 117.479   0.000 N     133
  1513   8.128   0.000 H     133
  1514  53.714   0.000 CA    133
  1515   4.171   0.000 HA    133
  1516   1.341   0.000 QB    133
  1517  20.309   0.000 CB    133
  1518 178.473   0.000 C     133
  1519 107.708   0.000 N     134
  1520   7.667   0.000 H     134
  1521  62.171   0.000 CA    134
  1522   4.201   0.000 HA    134
  1523  69.815   0.000 CB    134
  1524   4.291   0.010 HB    134
  1525   1.136   0.000 QG2   134
  1526  21.499   0.000 CG2   134
  1527 174.372   0.000 C     134
  1528 121.770   0.000 N     135
  1529   7.627   0.000 H     135
  1530  59.220   0.000 CA    135
  1531   4.358   0.010 HA    135
  1532  37.711   0.000 CB    135
  1533   3.081   0.001 QB    135
  1534   7.117   0.013 QE    135
  1535 133.427   0.000 CD1   135
  1536   6.810   0.000 HD1   135
  1537 118.931   0.000 CE1   135
  1538   7.123   0.000 HD2   135
  1539 175.336   0.000 C     135
  1540 119.952   0.000 N     136
  1541   8.134   0.000 H     136
  1542  52.961   0.000 CA    136
  1543   4.751   0.010 HA    136
  1544  39.236   0.000 CB    136
  1545   2.553   0.010 HB2   136
  1546   2.695   0.000 HB3   136
  1547 111.395   0.010 ND2   136
  1549   7.140   0.010 HD21  136
  1548   6.809   0.000 HD22  136
  1550 173.557   0.010 C     136
  1551 125.602   0.000 N     137
  1552   7.567   0.000 H     137
  1553  59.214   0.000 CA    137
  1554   4.376   0.000 HA    137
  1555  40.293   0.000 CB    137
  1556   3.114   0.011 QB    137
  1557   7.226   0.001 QD    137
  1558 131.834   0.000 CD1   137
  1559 131.754   0.000 CE1   137
  1560   6.816   0.010 HE1   137
  1561 132.018   0.000 CZ    137
  1562   7.357   0.000 HZ    137
  1563   7.226   0.010 HE2   137
  1564 180.191   0.000 C     137
