# Supplementary material for: Structural and regulatory insights into the glideosome-associated connector from Toxoplasma gondii
Source: eLife. 2023 Apr 4;12:e86049. doi: 10.7554/eLife.86049 (PMC10125020; doi:10.7554/eLife.86049)
Supplement: Figure 1—source data 1. — wwPDB X-ray structure validation; MTZ file for TgGAC X-ray diffraction data and final refined PDB file for TgGAC from X-ray diffraction. [file elife-86049-fig1-data1.zip › Figure 1-source data 1/NOE assignment and NMR structure/structure_calculation/final_1/final.ovw]

    Structural statistics:

    str   target     upper limits    van der Waals   torsion angles
        function   #    rms   max   #    sum   max   #    rms   max
      1    11.72  54 0.0172  0.72  14   25.8  0.38   7  3.184 32.45
      2    11.78  52 0.0173  0.72  11   25.9  0.38   4  3.205 33.07
      3    11.80  58 0.0173  0.71  13   26.7  0.38   5  3.186 32.80
      4    11.96  58 0.0178  0.73  13   25.7  0.38   6  3.210 33.27
      5    12.07  59 0.0177  0.71  16   26.7  0.38   4  3.177 32.92
      6    12.13  58 0.0180  0.72  16   26.2  0.38   5  3.188 33.13
      7    12.16  64 0.0178  0.73  13   26.9  0.38   7  3.200 32.64
      8    12.20  56 0.0178  0.68  17   27.1  0.38   6  3.160 33.28
      9    12.23  61 0.0177  0.71  14   26.9  0.38   5  3.201 32.96
     10    12.34  63 0.0181  0.71  14   26.6  0.38   6  3.216 33.19
     11    12.39  53 0.0183  0.74  15   27.3  0.38   5  3.203 33.55
     12    12.52  61 0.0181  0.74  14   27.7  0.38   4  3.194 33.17
     13    12.62  57 0.0179  0.72  19   27.2  0.39   6  3.233 33.24
     14    12.64  60 0.0184  0.73  14   28.1  0.38   5  3.186 32.93
     15    12.65  58 0.0186  0.71  12   27.7  0.38   7  3.210 33.15
     16    12.77  58 0.0190  0.71  15   26.9  0.38   7  3.258 33.16
     17    12.85  55 0.0185  0.73  15   28.4  0.38   5  3.220 33.47
     18    12.88  67 0.0189  0.73  13   27.7  0.38   8  3.243 33.91
     19    12.90  65 0.0186  0.72  17   28.3  0.38   7  3.218 33.44
     20    12.93  62 0.0196  0.70  12   27.5  0.38   6  3.214 33.13

    Ave    12.38  59 0.0181  0.72  14   27.1  0.38   6  3.205 33.14
    +/-     0.39   4 0.0006  0.01   2    0.8  0.00   1  0.023  0.31
    Min    11.72  52 0.0172  0.68  11   25.7  0.38   4  3.160 32.45
    Max    12.93  67 0.0196  0.74  19   28.4  0.39   8  3.258 33.91
    Cut                      0.10             0.20             5.00

    Restraints violated in 6 or more structures:
                                                   #   mean   max.  1   5   10   15   20
    Upper HA    MET    2 - H     GLY    4   4.11  14   0.11   0.21  ++ ++++ ++ +  +++* +  peak 1669 list 2
    Upper H     GLY    4 - QG2   VAL    5   5.50  12   0.08   0.13  ++++*++ ++     ++  +  peak 2553 list 2
    Upper HA2   GLY    4 - H     VAL    5   2.74  19   0.15   0.25  +++++++++++++ +++*++  peak 637 list 2
    Upper HA    PRO    9 - HE21  GLN  128   5.50  20   0.19   0.21  ++++++*+++++++++++++  peak 1999 list 2
    Upper H     ASN   11 - QQG   VAL   12   4.10  20   0.19   0.27  +++++++++++++++++*++  peak 1083 list 2
    Upper HB    VAL   12 - HA    ALA  121   4.69  17   0.15   0.24  + +++++++++*++++ ++   peak 4663 list 1
    Upper QG1   VAL   12 - H     MET  125   4.20  16   0.12   0.16  + +++++++ ++++++ +*   peak 62 list 2
    Upper QG2   VAL   12 - H     LYS   13   3.83  20   0.19   0.24  +++++++++++++++++*++  peak 693 list 2
    Upper HB2   LYS   13 - H     ARG   17   5.50   9   0.07   0.15   ++   + ++    + ++ *  peak 9109 list 1
    Upper HA    GLU   14 - HE    ARG   17   3.91   7   0.09   0.29  +   ++ +     * +  +   peak 1977 list 1
    Upper QQD   LEU   16 - HB2   MET  125   3.43   6   0.06   0.14      +     +  * ++  +  peak 3505 list 1
    Upper HB2   ARG   17 - HE    ARG   17   4.77   9   0.10   0.24    ++  + + +++ *  +    peak 4289 list 1
    Upper QD    ARG   17 - QD1   LEU   42   4.59   7   0.06   0.22  +   ++ +     * +  +   peak 3573 list 1
    Upper HE    ARG   17 - QD1   LEU   42   5.50   7   0.05   0.11    ++    + + * +  +    peak 9768 list 1
    Upper QB    LEU   22 - HA    ILE   34   5.50  20   0.17   0.22  +++++++++*++++++++++  peak 5801 list 1
    Upper QD1   LEU   22 - H     PHE  122   5.50  19   0.13   0.17  +++++++++++++++ +*++  peak 1865 list 2
    Upper H     LYS   23 - HB    VAL  112   5.22  13   0.08   0.14  +++ *++   ++++ +++    peak 9523 list 1
    Upper HB2   LYS   23 - QQG   VAL  112   2.97   7   0.06   0.17     +   +++    *   ++  peak 2388 list 1
    Upper H     PHE   25 - QQD   LEU   26   3.02  19   0.24   0.28  +++++++*+++++++++ ++  peak 220 list 1
    Upper H     LEU   26 - HG    LEU   26   4.19  17   0.11   0.26  ++++++ +++++  +++*++  peak 270 list 1
    Upper H     LEU   26 - HD2   PRO  110   5.50  20   0.17   0.31  +++++++++++++++++*++  peak 2015 list 2
    Upper HB3   LYS   29 - HA    GLU   30   5.50  20   0.11   0.12  ++++++++++++++++++*+  peak 9481 list 1
    Upper HA    ARG   58 - HG2   PRO   98   5.09  20   0.23   0.31  ++++++++++++*+++++++  peak 3326 list 1
    Upper QD1   ILE   61 - H     GLN  128   5.50   9   0.10   0.15  +   +  +++ * +  ++    peak 1864 list 2
    Upper HB    VAL   62 - HA    ALA  133   5.50   7   0.04   0.15   ++     ++ * +   +    peak 4603 list 1
    Upper HA    VAL   67 - QE    MET   93   3.97  15   0.10   0.17  ++++++++++ *++   ++   peak 2427 list 1
    Upper HB    VAL   67 - QE    MET   93   3.45  20   0.39   0.42  +++++++++++++++*++++  peak 3691 list 1
    Upper QQG   VAL   67 - HA    ALA   68   3.66  15   0.16   0.22  ++++++++++ +++   *+   peak 3091 list 1
    Upper QQG   VAL   67 - HG    LEU   95   3.16  15   0.40   0.63  ++++++++++ ++*   ++   peak 203 list 1
    Upper QG1   VAL   67 - H     VAL  127   4.71  13   0.12   0.19  +*++++++ + ++    ++   peak 1476 list 2
    Upper QG2   VAL   67 - HB    VAL  123   4.39   8   0.08   0.17  +   *++    ++    ++   peak 1929 list 1
    Upper H     ALA   68 - HB3   CYS   94   3.62   6   0.07   0.17   ++ + +    *     +    peak 1091 list 2
    Upper HA    ALA   68 - HB    VAL   72   5.50  20   0.21   0.25  ++++++++++++++++*+++  peak 7891 list 1
    Upper QG    LYS   69 - H     GLY   70   4.20  19   0.12   0.18  +++++++++++ +++++++*  peak 995 list 2
    Upper QG    LYS   69 - HA3   GLY   70   5.50  20   0.24   0.26  ++++++++++++++++++*+  peak 5166 list 1
    Upper H     GLY   70 - HB    VAL   72   5.50  20   0.72   0.74  ++++++++++*+++++++++  peak 2329 list 2
    Upper H     GLY   70 - H     THR   92   4.68  17   0.13   0.22  +++++++ ++ ++*++ +++  peak 1321 list 2
    Upper H     GLY   70 - QG2   VAL  123   5.50  20   0.22   0.30  +++++++++++++++*++++  peak 8035 list 1
    Upper H     HIS   73 - HB3   LEU   76   4.19  20   0.13   0.15  ++++++++++++++++++*+  peak 431 list 1
    Upper H     LEU   76 - HA    PRO  110   5.50  19   0.15   0.19  +++++++++*+++++ ++++  peak 1821 list 2
    Upper H     ALA   78 - QD    LYS   81   4.32  13   0.10   0.17   ++++ * ++ ++  ++++   peak 6233 list 1
    Upper QB    ALA   79 - HG2   GLU   83   4.71  19   0.15   0.18  +++++ +++*++++++++++  peak 8330 list 1
    Upper HB2   LYS   82 - HG3   GLU   83   3.43  15   0.11   0.12   ++++ +++  ++*+++ ++  peak 3262 list 1
    Upper H     PHE   91 - H     ALA  113   5.50  20   0.16   0.18  +++++++++++++++++++*  peak 1721 list 2
    Upper HB    THR   92 - H     VAL  112   5.50   7   0.13   0.31     +   *++    +   ++  peak 2336 list 2
    Upper HB    THR   92 - QG1   VAL  112   4.41   9   0.07   0.11   ++ ++*    + + + +    peak 3520 list 1
    Upper QG2   THR   92 - HB    VAL  112   4.01   6   0.04   0.11     +    *+    +   ++  peak 3193 list 1
    Upper QE    MET   93 - H     LEU   95   3.34   8   0.09   0.18     +  +   +   ++*+ +  peak 270 list 2
    Upper QQD   LEU   95 - HA    PHE   96   4.07  13   0.16   0.31  +++*++++++  +    ++   peak 514 list 1
    Upper H     GLY   97 - HB    VAL  107   4.10  18   0.14   0.24  + ++++++ +++*+++++++  peak 8523 list 1
    Upper HA    PRO   99 - HA2   GLY  106   3.30   8   0.09   0.12  +*    + +++  +     +  peak 2179 list 1
    Upper HB3   PRO   99 - QB    PHE  103   4.84  20   0.16   0.20  ++++++++++++*+++++++  peak 7483 list 1
    Upper H     ASN  100 - QB    PHE  103   3.32  19   0.16   0.24  ++++++++++*+ +++++++  peak 669 list 2
    Upper QB    PHE  103 - H     GLY  106   3.57  20   0.22   0.24  ++++++++++++++*+++++  peak 641 list 2
    Upper QD    PHE  103 - H     GLU  108   4.28  19   0.13   0.18  ++++++++++*++++++ ++  peak 609 list 2
    Upper HD3   PRO  104 - H     GLU  105   4.40  17   0.11   0.12  + ++++++++ ++*+++ ++  peak 4584 list 1
    Upper H     LEU  109 - HG    LEU  109   3.00  10   0.14   0.35    ++   +  + + ++*+ +  peak 1144 list 2
    Upper QB    ALA  113 - HG3   GLU  118   3.84   7   0.09   0.14     +   +++    +   +*  peak 3504 list 1
    Upper QB    ALA  113 - HG3   ARG  119   3.68  20   0.13   0.14  ++++++++++++++++*+++  peak 3074 list 1
    Upper HG2   LYS  114 - H     GLU  118   5.50   9   0.09   0.12  +++ + +   + *   ++    peak 2292 list 2
    Upper HA    GLN  116 - HE    ARG  119   4.43   8   0.10   0.12  + +   +   +  +*++     peak 1527 list 1
    Upper HB2   PHE  122 - HB2   MET  125   5.50  20   0.24   0.30  +++++++++++++++++++*  peak 5567 list 1
    Upper QD    PHE  122 - HA    VAL  123   3.92  12   0.11   0.13    ++ ++ *+++  +  +++  peak 211 list 1
    Upper HB    VAL  123 - HB2   MET  126   4.43  20   0.15   0.18  +++++*++++++++++++++  peak 6461 list 1
    Upper HB3   GLU  124 - HE21  GLN  128   3.91  15   0.11   0.15  +++++ ++++  + +*+ ++  peak 140 list 2
    Upper HA    MET  125 - QE    MET  125   3.67  20   0.43   0.47  +++++*++++++++++++++  peak 1597 list 1
    Upper HA    MET  125 - H     TRP  129   3.23  16   0.12   0.14  ++++  +*+++ +++ ++++  peak 1029 list 2
    VdW   N     ASN    3 - H     GLY    4   2.40   6   0.12   0.22    *    +  + ++    +
    VdW   HB3   LEU    8 - HD2   PRO    9   2.00   9   0.20   0.27  +   +* +  ++   + ++
    VdW   CG2   ILE   34 - CD1   ILE   34   3.00  20   0.32   0.32  +++++++++++++++++++*
    VdW   N     ASN   43 - H     VAL   44   2.40   6   0.19   0.22      +     + +  *+  +
    VdW   HG13  ILE   61 - C     ILE   61   2.50   6   0.20   0.24     + + +   *+     +
    VdW   CG2   ILE   64 - C     ILE   64   2.90   8   0.19   0.24      *+ +++ + +    +
    VdW   N     VAL   72 - H     HIS   73   2.40  20   0.22   0.22  +++++++++++++*++++++
    VdW   HA    LEU   76 - CD1   LEU   76   2.60  20   0.22   0.23  +++++++++++++++++*++
    VdW   N     LYS   90 - H     PHE   91   2.40  20   0.22   0.22  +++++++*++++++++++++
    VdW   HA    PRO   98 - CD    PRO   99   2.60  20   0.29   0.29  ++++++++*+++++++++++
    VdW   C     PHE  103 - H     GLU  105   2.45  20   0.34   0.34  ++++++++++*+++++++++
    VdW   N     GLU  105 - H     GLY  106   2.40  20   0.22   0.22  +++++++++++++++++*++
    VdW   O     GLY  106 - C     VAL  107   2.80  20   0.38   0.39  ++++++++++++*+++++++
    VdW   H     VAL  107 - CG2   VAL  107   2.55  13   0.21   0.24  +*+++++++++  +    +
    VdW   O     MET  125 - N     TRP  129   2.75  20   0.27   0.29  +++++++++++++*++++++
    VdW   O     MET  125 - H     TRP  129   1.80  20   0.23   0.25  +++++++++++++*++++++
    VdW   N     THR  134 - H     TYR  135   2.40   7   0.19   0.22  *  ++++        ++
    Angle PHI   VAL   12          -82.60  -62.60  11   5.13   7.06  +    + + +++ ++* + +
    Angle PSI   ARG   65          -56.70  -17.80   6   3.95   5.36  * ++  +     +    +
    Angle PSI   ASN   66          120.10  168.70  14   5.64   7.25  ++++++++++  +   +*+
    Angle PSI   LYS   86          -21.80    8.80  20   5.73   6.28  ++++++++++++++*+++++
    Angle PHI   GLU  105         -113.20  -61.30  10   4.88   5.40  +  +  ++*+  ++   ++
    Angle PSI   GLY  106          -23.10    6.90  20  33.14  33.91  +++++++++++++++++*++
    Angle PHI   VAL  107          -93.50  -45.00  20  23.79  24.37  ++++++++++++*+++++++
    67 violated distance restraints.
    17 violated van der Waals restraints.
    7 violated angle restraints.


    Consensus secondary structure in 6 or more conformers:
               1   5   10   15   20   25   30   35   40   45   50   55   60   65   70   75   80   85   90   95  100  105  110  115  120  125  130    137
    Sheet    :                    AAAAA       AAAAA                             AAAA                      AAAAA           AAAAA
    Bridge2  :                       BB                                                                   DDDDD           DDDDD
    Bridge1  :                    AAAAA       AAAAA                             CCCC                       CCCC              BB
    5-turn   :             >5555<
    4-turn   :         >>4>XX><<<<                                                     >>>>XXX<<<X444<>444<          >444<       >>>>XXXXXXXXXXXX<<<<
    3-turn   :    >>3<<>33X33<                             >33<>33<        >33<            >>3<< >33< >33<           >33<                         >>><<<
    Summary  :     333  HHHHHHHHH BBBBB       BBBBB                             BBBB    HHHHHHHHH         BBBBB           BBBBB   HHHHHHHHHHHHHHHHHH333
    Sequence : SMNGVHDLPSNVKEALRKGGKLKVFLPEKEKEEIRWRSSQDLNVFEWCMGNDQDYNNRIPIVRIRNVAKGLVHPALKAAAKKEPRKVAAKFTMCLFGPPNDDFPEGVELPMVAKSQKERDAFVEMMVQWRDAATYNF
               1   5   10   15   20   25   30   35   40   45   50   55   60   65   70   75   80   85   90   95  100  105  110  115  120  125  130    137


    Ramachandran plot outliers:
                  #  1   5   10   15   20
    ARG    37     1  ..................+.
    ASP    52     1  +... ...... .. .  ..
    ASN    56     1  . ..... ...   +....
    Residues in most favored regions        :  76.9 %
    Residues in additionally allowed regions:  22.9 % (symbol: .)
    Residues in generously allowed regions  :   0.1 % (symbol: +)
    Residues in disallowed regions          :   0.0 % (symbol: *)


    Hydrogen bonds in 6 or more structures:
                                      # 1   5   10   15   20
    H     ASP    7 - O     GLY    4  20 ++++++++++++++++++++
    H     LEU    8 - O     VAL    5  20 ++++++++++++++++++++
    H     VAL   12 - O     PRO    9  20 ++++++++++++++++++++
    H     LYS   13 - O     PRO    9  20 ++++++++++++++++++++
    H     GLU   14 - O     SER   10  11 +++ ++ +     + ++ ++
    H     LEU   16 - O     VAL   12  20 ++++++++++++++++++++
    H     ARG   17 - O     LYS   13  20 ++++++++++++++++++++
    H     LYS   18 - O     GLU   14  13  +++  + +++++ + ++ +
    H     GLY   19 - O     ALA   15  20 ++++++++++++++++++++
    H     GLY   20 - O     TRP   36  20 ++++++++++++++++++++
    H     LEU   22 - O     ILE   34  20 ++++++++++++++++++++
    H     PHE   25 - O     PRO  110  20 ++++++++++++++++++++
    H     LEU   26 - O     LYS   29  20 ++++++++++++++++++++
    H     ILE   34 - O     LEU   22  20 ++++++++++++++++++++
    H     TRP   36 - O     GLY   20  20 ++++++++++++++++++++
    HE    ARG   37 - O     SER   38   6  + ++        +  +  +
    HH21  ARG   37 - O     SER   38   6  + ++        +  +  +
    H     SER   39 - O     VAL   44   7  ++ +       +  ++  +
    H     ARG   58 - O     ASN   56   8      + ++    ++++ +
    H     ILE   64 - O     ILE   61  20 ++++++++++++++++++++
    H     ARG   65 - O     PHE   96  20 ++++++++++++++++++++
    H     ALA   68 - O     CYS   94  20 ++++++++++++++++++++
    H     ALA   78 - O     PRO   74  20 ++++++++++++++++++++
    H     ALA   79 - O     ALA   75  20 ++++++++++++++++++++
    H     ALA   80 - O     LYS   77  19 +++++ ++++++++++++++
    H     LYS   81 - O     ALA   78  18 +++++ ++ +++++++++++
    H     GLU   83 - O     ALA   79  20 ++++++++++++++++++++
    H     VAL   87 - O     GLU   83  20 ++++++++++++++++++++
    H     PHE   91 - O     ALA   88  20 ++++++++++++++++++++
    H     THR   92 - O     ALA   88  19 +++++++ ++++++++++++
    H     MET   93 - O     MET  111  20 ++++++++++++++++++++
    H     LEU   95 - O     LEU  109  20 ++++++++++++++++++++
    H     PHE   96 - O     ASN   66  20 ++++++++++++++++++++
    H     GLY   97 - O     VAL  107  20 ++++++++++++++++++++
    H     PHE  103 - OD1   ASN  100  11 +   +++ ++     +++++
    H     GLU  105 - O     PHE  103  20 ++++++++++++++++++++
    H     LEU  109 - O     LEU   95  20 ++++++++++++++++++++
    H     VAL  112 - O     LYS   23  20 ++++++++++++++++++++
    H     ALA  113 - O     PHE   91  20 ++++++++++++++++++++
    HZ1   LYS  114 - O     LYS   21   8 +      +  + +++++
    HZ2   LYS  114 - O     LYS   21   9  + + ++ ++ +     + +
    H     ARG  119 - O     SER  115  20 ++++++++++++++++++++
    H     ASP  120 - O     GLN  116  20 ++++++++++++++++++++
    H     ALA  121 - O     LYS  117  20 ++++++++++++++++++++
    H     PHE  122 - O     GLU  118  20 ++++++++++++++++++++
    H     VAL  123 - O     ARG  119  20 ++++++++++++++++++++
    H     GLU  124 - O     ASP  120  20 ++++++++++++++++++++
    H     VAL  127 - O     VAL  123  20 ++++++++++++++++++++
    H     GLN  128 - O     GLU  124  20 ++++++++++++++++++++
    H     TRP  129 - O     MET  125  20 ++++++++++++++++++++
    HE1   TRP  129 - O     LEU   42  20 ++++++++++++++++++++
    HH21  ARG  130 - O     ARG   65   6    + +  +     + + +
    H     ALA  132 - O     GLN  128  20 ++++++++++++++++++++
    H     ALA  133 - O     TRP  129  20 ++++++++++++++++++++
    H     THR  134 - O     ARG  130  13 ++ ++++ ++ + +++ +
    H     TYR  135 - O     ALA  132  20 ++++++++++++++++++++
    H     PHE  137 - O     THR  134  19 +++++++++ ++++++++++
    57 hydrogen bonds.

    RMSDs for residues 1..137:
    Average backbone RMSD to mean   :    0.74 +/- 0.15 A (0.52..1.12 A; 20 structures)
    Average heavy atom RMSD to mean :    1.22 +/- 0.16 A (1.01..1.60 A; 20 structures)
