# Supplementary material for: Structural and regulatory insights into the glideosome-associated connector from Toxoplasma gondii
Source: eLife. 2023 Apr 4;12:e86049. doi: 10.7554/eLife.86049 (PMC10125020; doi:10.7554/eLife.86049)
Supplement: Figure 1—source data 1. — wwPDB X-ray structure validation; MTZ file for TgGAC X-ray diffraction data and final refined PDB file for TgGAC from X-ray diffraction. [file elife-86049-fig1-data1.zip › Figure 1-source data 1/NOE assignment and NMR structure/structure_calculation/final_1/C13NOESY_cnoesy_@CYANA-cycle7.list]

      Assignment          w1         w2         w3
 A79H-A79CB-A79HB      7.319     19.340      1.071
R63H-R63CG-R63HG2      7.787     27.342      1.535
V24HB-V24CG2-V24HG2      1.586     21.538      0.738
M93HE-V123CG1-V123HG1      1.586     21.538      0.738
M111HE-V24CG2-V24HG2      1.586     21.538      0.738
R119HB2-V123CG1-V123HG1      1.586     21.538      0.738
I34H-E33CG-E33HG3      8.772     38.016      2.318
C94HA-P110CA-P110HA      5.081     60.931      4.592
M111HG2-M111CG-M111HG3      1.968     31.740      2.310
            ?-?-?      1.558     43.667      3.190
E105HB3-E105CA-E105HA      2.374     55.907      4.585
E105HG3-E105CA-E105HA      2.300     55.911      4.581
 F25H-F25CA-F25HA      8.034     57.007      4.593
 P9HD3-P9CB-P9HB3      4.014     32.523      2.566
E30HB2-E30CG-E30HG3      1.929     36.447      2.420
 A80H-A79CB-A79HB      8.082     19.340      1.070
I64HG2-I64CG1-I64HG13      0.456     28.600      1.454
D131HA-D131CB-D131HB2      4.319     39.743      2.625
E105HB3-E105CA-E105HA      2.433     55.906      4.582
Q128HE21-Q128CG-Q128HG3      6.577     34.563      2.598
F25HB2-A75CB-A75HB      2.469     19.026      1.502
K23HB3-V112CG1-V112HG1      1.657     21.851      1.032
K77H-K77CB-K77HB2      7.492     32.523      1.732
F25H-V24CG1-V24HG1      8.012     20.439      0.774
P104HG-P104CD-P104HD3      2.067     50.415      3.752
A132H-A132CB-A132HB      8.106     18.712      1.495
            ?-?-?      4.773     45.864      4.010
L16HA-L16CB-L16HB3      4.073     41.468      1.595
 V5HA-L8CD1-L8HD1      3.802     23.578      0.948
            ?-?-?      4.066     33.622      2.966
M126HE-L95CD2-L95HD2      1.114     26.715      0.148
            ?-?-?      6.807    117.901      7.125
I34HB-I34CA-I34HA      1.716     58.576      5.252
V72H-L76CD2-L76HD2      7.670     25.774      1.069
K69HG-K69CE-K69HE2      1.069     42.253      2.862
            ?-?-?      2.128     63.756      4.380
            ?-?-?      1.447     44.137      4.182
I64HD1-I64CA-I64HA      0.283     62.658      3.794
L95HD1-I64CA-I64HA      0.283     62.658      3.794
M111HG3-M111CE-M111HE      2.313     16.672      1.586
K13HB2-K13CG-K13HG2      1.649     26.874      1.062
K13HD2-K13CG-K13HG2      1.649     26.874      1.062
            ?-?-?      7.389    129.358      7.595
E33HA-K23CA-K23HA      4.724     54.967      5.270
L95HB2-L95CD1-L95HD1      1.264     23.421      0.251
L95HB3-L95CD1-L95HD1      1.264     23.421      0.251
L95HB3-L109CD1-L109HD1      1.264     23.421      0.251
L95HG-L95CD1-L95HD1      1.264     23.421      0.251
L95HG-L109CD1-L109HD1      1.264     23.421      0.251
D102H-D102CA-D102HA      7.736     55.908      4.463
F103HE1-L26CD2-L26HD2      7.602     25.774      1.057
F103HZ-L26CD2-L26HD2      7.602     25.774      1.057
 L42HD1-H6CA-H6HA      0.595     58.576      4.202
 L42HD2-H6CA-H6HA      0.595     58.576      4.202
V112H-M111CB-M111HB3      8.600     39.742      1.734
S115H-K114CA-K114HA      7.466     57.478      3.931
W129HD1-A133CB-A133HB      7.071     20.282      1.339
V62H-A133CB-A133HB      7.154     20.269      1.339
F122HD-F122CA-F122HA      6.851     62.185      4.048
V127HA-R130CG-R130HG3      3.463     26.560      1.685
R130HA-R130CG-R130HG3      3.463     26.560      1.685
V87HA-V112CG2-V112HG2      3.961     22.950      1.035
 G19H-R37CA-R37HA      7.225     57.007      4.108
N66H-R65CB-R65HB3      7.632     31.268      1.812
A133H-V5CG2-V5HG2      8.127     22.008      1.249
R58HG2-R58CG-R58HG3      1.427     26.874      1.682
R130HG2-R130CG-R130HG3      1.427     26.874      1.682
            ?-?-?      7.953     44.916      8.351
F103H-D102CB-D102HB2      7.912     42.096      2.351
            ?-?-?      2.099    133.438      6.731
C94HB3-C94CB-C94HB2      2.546     30.484      2.053
E124H-E124CG-E124HG3      8.400     36.446      2.336
E30H-E30CG-E30HG2      8.343     36.444      2.330
            ?-?-?      2.964     57.085      5.770
H73H-V72CG2-V72HG2      7.073     21.224      0.737
V44HG1-S39CB-S39HB      0.969     63.755      3.983
V44HG2-S39CB-S39HB      0.969     63.755      3.983
F122HB2-F122CD1-F122HD      3.110    131.556      6.861
V112HA-T92CG2-T92HG2      4.718     23.890      1.250
            ?-?-?      1.757     22.950      0.964
            ?-?-?      5.142     48.218      5.413
    L8H-L8CA-L8HA      7.243     54.024      4.366
F25H-F25CB-F25HB3      8.031     39.900      2.985
L71HD1-K77CA-K77HA      0.601     59.988      3.809
L71HD2-K77CA-K77HA      0.601     59.988      3.809
N100HD22-N100CB-N100HB2      7.684     39.115      3.095
K23HA-K23CD-K23HD2      5.260     29.227      1.302
            ?-?-?      1.034     54.967      4.753
 A78H-P74CA-P74HA      7.879     65.952      4.103
V67HB-V127CA-V127HA      1.905     67.052      3.484
M126HB3-V127CA-V127HA      1.905     67.052      3.484
I61HG12-I61CB-I61HB     -0.605     37.546      0.477
V5HG1-L42CB-L42HB2      0.763     39.115      1.532
N66HB2-F96CB-F96HB3      2.502     41.021      3.190
V123HG1-F122CD1-F122HD      0.730    131.634      6.859
V123HG1-F122CE1-F122HE      0.730    131.634      6.859
F122HD-F122CB-F122HB3      6.851     38.643      3.278
I34HG2-K23CB-K23HB2      0.774     35.349      1.288
 C94H-C94CA-C94HA      8.968     57.635      5.078
M111H-C94CA-C94HA      8.968     57.635      5.078
E83H-K82CB-K82HB3      7.858     33.936      1.971
F91H-F91CB-F91HB2      7.342     41.941      2.775
F91HD2-F91CB-F91HB2      7.444     41.938      2.774
 R63H-V62CA-V62HA      7.788     63.599      3.749
R58HD3-R58CG-R58HG3      3.061     26.558      1.687
R130HD3-R130CG-R130HG3      3.061     26.558      1.687
P84HA-A80CB-A80HB      4.738     19.183      1.400
M126H-M126CB-M126HB2      7.983     30.483      1.378
V44H-V44CG1-V44HG1      8.340     22.008      0.973
            ?-?-?      7.369     22.792      1.046
M93HB2-M93CB-M93HB3      1.929     35.193      2.085
I34HD1-I34CB-I34HB      0.578     41.783      1.716
            ?-?-?      8.007     36.211      2.332
I34HG2-I34CG1-I34HG12      0.788     28.757      0.946
            ?-?-?      1.073     18.085      1.410
R17HB2-R17CA-R17HA      1.612     58.892      3.891
V87HB-A80CB-A80HB      1.908     19.339      1.405
 R63H-R63CD-R63HD      7.793     42.725      3.167
            ?-?-?     -0.137     62.342      3.271
N43H-V44CG1-V44HG1      8.080     22.007      0.977
K69HG-K69CA-K69HA      1.070     57.163      4.292
            ?-?-?      2.510    132.811      7.245
 R37H-W36CA-W36HA      9.387     54.181      6.221
L8HB2-K13CD-K13HD3      1.068     30.325      1.753
K13HG2-K13CD-K13HD3      1.068     30.325      1.753
R17HG2-R17CB-R17HB3      1.068     30.325      1.753
V67HB-V67CG1-V67HG1      1.931     20.439      0.618
P104HB2-P104CA-P104HA      2.070     65.326      4.619
P104HD3-F103CA-F103HA      3.764     55.281      5.005
I61HG12-I61CG2-I61HG2     -0.606     19.183      0.581
            ?-?-?      3.235     27.815      1.637
V5HG1-L42CB-L42HB3      0.776     39.114      2.154
            ?-?-?      4.762     33.464      2.430
A121HB-F122CA-F122HA      1.593     62.185      4.045
M125HE-F122CA-F122HA      1.593     62.185      4.045
A80H-V87CG2-V87HG2      8.094     22.479      0.674
            ?-?-?      4.765     39.585      1.076
Q40HB2-Q40CA-Q40HA      2.116     59.832      3.820
Q40HB3-Q40CA-Q40HA      2.116     59.832      3.820
    S1H-S1CB-S1HB      8.673     62.343      3.713
V87HB-V87CG2-V87HG2      1.907     22.479      0.674
            ?-?-?      5.770     26.715      0.144
N57HB2-N57CB-N57HB3      2.971     40.372      3.114
K13H-V12CG2-V12HG2      7.803     22.322      1.039
A68HB-F96CD1-F96HD      1.533    132.811      7.242
A68HB-F96CE1-F96HE1      1.533    132.811      7.242
L16HD2-L16CA-L16HA     -0.131     57.948      4.075
A121H-D120CA-D120HA      8.378     58.105      4.231
E124H-D120CA-D120HA      8.378     58.105      4.231
E30HA-E30CG-E30HG3      4.365     36.447      2.421
L76HD2-P110CA-P110HA      1.070     60.931      4.592
I59HG2-R63CB-R63HB      0.891     30.012      2.073
I59HD1-R63CB-R63HB      0.891     30.012      2.073
V62HG1-R63CB-R63HB      0.891     30.012      2.073
R63HA-R63CG-R63HG2      4.379     27.344      1.532
P99HD3-P99CG-P99HG3      3.887     27.815      2.124
L71HG-L71CB-L71HB3      0.872     39.586      1.836
 V44H-V44CB-V44HB      8.350     36.446      2.120
T92H-V112CG2-V112HG2      7.602     22.793      1.048
            ?-?-?      0.920     41.609      3.223
            ?-?-?      4.762    119.314      6.960
L16HG-L16CB-L16HB3      0.529     41.469      1.596
L16HD1-L16CB-L16HB3      0.529     41.469      1.596
E32HB2-E32CB-E32HB3      1.757     34.172      1.950
K82HD-K82CB-K82HB3      1.757     34.172      1.950
I61HG13-I61CA-I61HA      0.156     60.931      3.637
E108HG3-E108CB-E108HB      2.424     32.366      1.276
A79H-V87CG2-V87HG2      7.325     22.478      0.669
L22HG-L22CD2-L22HD2      0.841     26.716      0.148
P98HB2-P98CB-P98HB3      2.264     30.954      2.376
R63H-I61CG2-I61HG2      7.790     19.191      0.582
R63H-V62CG2-V62HG2      7.790     19.191      0.582
W129HE3-I61CG2-I61HG2      7.790     19.191      0.582
R119HD-V123CG2-V123HG2      3.282     23.734      1.079
I64HG12-I64CA-I64HA      0.748     62.657      3.795
K77HA-L71CD1-L71HD1      3.832     24.204      0.602
C94HA-C94CB-C94HB2      5.076     30.640      2.052
            ?-?-?      1.392     35.506      3.115
W36HZ3-L16CA-L16HA      7.208     57.949      4.078
W36HH2-L16CA-L16HA      7.208     57.949      4.078
 V72H-L71CA-L71HA      7.662     53.082      4.230
P84HB3-P84CB-P84HB2      2.485     32.210      1.934
N66HA-R65CB-R65HB3      4.758     31.267      1.811
N57H-N57CB-N57HB3      7.563     40.371      3.115
F137H-F137CB-F137HB      7.563     40.371      3.115
Q53HB2-Q53CA-Q53HA      1.747     55.124      4.344
Q53HG2-Q53CA-Q53HA      1.747     55.124      4.344
            ?-?-?      2.222     33.326      2.752
K18HA-K18CG-K18HG2      3.900     24.991      1.362
 F45H-V44CA-V44HA      9.063     61.872      4.615
L42HB2-V5CG1-V5HG1      1.516     18.555      0.757
A68HB-V72CG1-V72HG1      1.516     18.555      0.757
V67HB-V67CG2-V67HG2      1.934     22.323      0.733
V24HA-M111CG-M111HG3      5.181     31.742      2.303
K18HE-K18CG-K18HG3      2.953     24.990      1.443
K81HE-K81CG-K81HG2      2.953     24.990      1.443
 I64H-I64CA-I64HA      7.322     62.656      3.789
V12HG2-P9CB-P9HB3      1.044     32.523      2.563
 V62H-V62CB-V62HB      7.146     31.111      2.203
R35HA-R35CB-R35HB3      5.324     31.738      1.895
K21HG2-K21CA-K21HA      1.417     55.125      5.683
            ?-?-?      3.814     56.693      4.044
            ?-?-?      7.222    131.399      7.350
 R63H-R63CA-R63HA      7.788     54.653      4.382
V44HG1-P60CB-P60HB3      0.937     32.522      2.602
V44HG2-P60CB-P60HB3      0.937     32.522      2.602
            ?-?-?      0.971     63.834      4.380
L42HD1-K13CD-K13HD3      0.579     30.169      1.741
L42HD1-R17CB-R17HB3      0.579     30.169      1.741
L42HD2-R17CB-R17HB3      0.579     30.169      1.741
            ?-?-?      6.333     66.109      5.775
P99HB3-P99CA-P99HA      2.375     63.128      4.667
R35HA-R35CG-R35HG      5.314     27.815      1.566
R63HB-I59CB-I59HB      2.067     42.725      3.173
R63HB-R63CD-R63HD      2.067     42.725      3.173
P110HG3-P110CD-P110HD2      1.830     51.200      3.339
Y135HB-Y135CA-Y135HA      3.100     59.205      4.371
F137HB-F137CA-F137HA      3.100     59.205      4.371
   L8H-L8CB-L8HB2      7.243     42.724      1.084
P60HD2-P60CG-P60HG2      3.578     28.286      2.066
 L16H-K13CA-K13HA      8.552     61.323      3.577
P27HA-P27CG-P27HG      4.337     28.285      2.319
            ?-?-?      3.183     30.168      1.723
K13HE3-K13CD-K13HD3      3.238     30.168      1.743
 Q40H-Q40CA-Q40HA      8.080     59.988      3.810
 D41H-Q40CA-Q40HA      8.080     59.988      3.810
 A80H-K77CA-K77HA      8.080     59.988      3.810
F25HA-F25CB-F25HB2      4.589     39.900      2.479
A79HA-K82CG-K82HG3      4.050     25.148      1.597
K81HA-K81CG-K81HG3      4.050     25.148      1.597
L71HD2-A89CB-A89HB      0.604     18.397      1.451
L71HB2-L76CB-L76HB3      1.071     42.411      1.929
L76HD2-L76CB-L76HB3      1.071     42.411      1.929
L76H-L71CD1-L71HD1      7.345     24.205      0.602
A79H-L71CD1-L71HD1      7.345     24.205      0.602
            ?-?-?      4.770     38.486      2.747
D52HA-D52CB-D52HB2      4.686     38.485      2.745
 G70H-M93CA-M93HA      7.809     55.123      5.416
L8HD1-Q128CG-Q128HG2      0.947     34.563      2.361
E30H-K29CB-K29HB2      8.355     35.191      1.685
N56HB2-N56CB-N56HB3      2.548     39.272      2.707
N136HB2-N136CB-N136HB3      2.548     39.272      2.707
    L8H-V5CA-V5HA      7.247     64.855      3.805
L8HD1-Q128CB-Q128HB2      0.947     29.071      2.079
V87HA-A88CB-A88HB      3.976     21.537      1.229
F91HB3-A88CB-A88HB      3.976     21.537      1.229
K82HB3-K82CA-K82HA      1.944     58.105      4.221
F96H-F96CB-F96HB2      8.624     40.999      2.869
 A15H-E14CA-E14HA      7.538     58.733      3.980
            ?-?-?      4.764     30.326      1.636
L95HB2-V67CG1-V67HG1      1.245     20.439      0.617
L95HG-V67CG1-V67HG1      1.245     20.439      0.617
N100HD22-N100CB-N100HB3      7.690     39.115      3.380
  L8HD1-L8CG-L8HG      0.935     27.501      1.736
  L8HD2-L8CG-L8HG      0.935     27.501      1.736
L8HD1-Q128CB-Q128HB3      0.924     28.913      2.237
V127HG1-Q128CB-Q128HB3      0.924     28.913      2.237
H6HA-K13CE-K13HE2      4.215     41.626      2.904
L71HA-K77CE-K77HE      4.215     41.626      2.904
 A15H-E14CA-E14HA      7.538     58.891      3.979
P60HB2-P60CD-P60HD2      1.736     51.671      3.571
R63HG3-P60CD-P60HD2      1.736     51.671      3.571
L109H-L109CD1-L109HD1      8.291     23.420      0.252
V123HA-F122CD1-F122HD      5.769    131.713      6.859
K23HB3-K23CA-K23HA      1.663     55.124      5.271
P27HG-L26CD2-L26HD2      2.304     25.931      1.039
P84HD2-P84CB-P84HB3      3.311     32.209      2.482
  P9HA-P9CB-P9HB3      4.541     32.523      2.565
T92HB-L76CD1-L76HD1      4.293     21.693      0.590
            ?-?-?      7.292     14.632      0.576
L42HG-L42CA-L42HA      1.386     56.690      4.040
            ?-?-?      0.526     56.693      4.504
F25H-L26CD1-L26HD1      8.020     22.950      1.028
  P9HG-P9CB-P9HB3      2.190     32.524      2.567
P98HA-P98CB-P98HB2      5.006     30.953      2.256
V127H-V127CG2-V127HG2      8.403     21.380      0.922
L76HG-T92CA-T92HA      1.634     60.774      5.475
P98HB3-P99CD-P99HD2      2.374     50.728      3.651
M93HB2-V123CG1-V123HG1      1.955     21.537      0.733
M111HG2-V24CG2-V24HG2      1.955     21.537      0.733
F96HE1-V72CG1-V72HG1      7.269     18.555      0.752
F96HZ-V72CG1-V72HG1      7.269     18.555      0.752
            ?-?-?      7.376     18.551      0.752
L76HG-L76CB-L76HB3      1.613     42.253      1.930
            ?-?-?      7.094     23.891      1.248
F25H-M111CA-M111HA      8.035     54.966      5.634
            ?-?-?      4.762     59.832      4.178
F45HD-I64CG1-I64HG12      7.324     28.599      0.732
I64H-I64CG1-I64HG12      7.324     28.599      0.732
D120HA-V123CG2-V123HG2      4.256     23.734      1.076
            ?-?-?      8.895     24.832      1.506
V62HG1-V62CG2-V62HG2      0.900     19.183      0.582
P110HA-L76CD1-L76HD1      4.583     21.694      0.583
R130HA-I61CG1-I61HG13      3.458     28.442      0.161
R65HA-R65CB-R65HB2      4.145     31.425      1.586
K90HA-K90CB-K90HB      4.145     31.425      1.586
K31HE-K31CG-K31HG2      2.846     24.047      0.765
            ?-?-?      4.762     63.755      4.381
L26HD1-V24CG1-V24HG1      1.048     20.440      0.777
 N43H-N43CA-N43HA      8.056     54.024      5.293
            ?-?-?      4.773     43.196      2.553
Q116HB-Q116CA-Q116HA      1.956     58.732      4.610
R119HG2-Q116CA-Q116HA      1.956     58.732      4.610
P27HD3-P27CA-P27HA      3.947     64.855      4.332
P60HB2-P60CB-P60HB3      1.759     32.526      2.603
M126HA-M126CB-M126HB2      4.514     30.560      1.378
R58HG2-R58CD-R58HD3      1.427     43.196      3.057
R130HG2-R130CD-R130HD3      1.427     43.196      3.057
   M2HA-M2CB-M2HB      4.502     33.151      2.036
L76HD2-L76CD1-L76HD1      1.066     21.694      0.588
D131HB3-Q128CA-Q128HA      2.854     59.361      4.147
F91HB2-F91CB-F91HB3      2.767     41.783      4.008
M125HG2-M125CB-M125HB2      2.411     33.622      2.008
V112HG1-V112CB-V112HB      1.034     35.976      1.859
V112HG2-V112CB-V112HB      1.034     35.976      1.859
            ?-?-?      7.856     19.183      1.399
F45HD-I59CD1-I59HD1      7.344     14.318      0.849
I64H-I59CD1-I59HD1      7.344     14.318      0.849
            ?-?-?      4.329     28.204      2.143
 S38H-R17CA-R17HA      8.106     58.576      3.896
M93HB2-V123CG1-V123HG1      1.972     21.695      0.747
M111HG2-V24CG2-V24HG2      1.972     21.695      0.747
M93HB2-V123CG1-V123HG1      1.951     21.693      0.720
M111HG2-V24CG2-V24HG2      1.951     21.693      0.720
F25H-F25CB-F25HB2      8.031     39.899      2.474
D52HB2-D52CB-D52HB3      2.742     38.488      2.896
N66H-N66CB-N66HB3      7.614     40.842      2.856
N66H-F96CB-F96HB2      7.614     40.842      2.856
N66HD22-N66CB-N66HB3      7.614     40.842      2.856
            ?-?-?      0.550     29.227      1.304
V127H-V127CA-V127HA      8.414     67.052      3.486
F96HD-E108CG-E108HG3      7.250     36.132      2.413
R119HD-R119CA-R119HA      3.270     60.616      3.735
K13HE2-K13CG-K13HG3      2.887     26.637      1.431
R58HD2-R58CG-R58HG2      2.887     26.637      1.431
R130HD2-R130CG-R130HG2      2.887     26.637      1.431
 L26H-L26CG-L26HG      8.373     25.931      1.039
P99HA-P99CB-P99HB2      4.650     32.681      1.886
P104HA-P99CB-P99HB2      4.650     32.681      1.886
P60HA-I61CG2-I61HG2      4.783     19.183      0.583
M126HE-M126CA-M126HA      1.099     56.850      4.510
L76HD2-L76CB-L76HB2      1.071     42.409      1.349
            ?-?-?      4.760     57.478      4.304
A15HA-A15CB-A15HB      4.118     18.557      1.591
L76HA-L76CB-L76HB2      3.753     42.254      1.352
M125HB2-L16CD1-L16HD1      2.042     23.577      0.517
            ?-?-?      7.590    129.671      7.391
 L95H-M93CE-M93HE      7.517     16.672      1.587
   L8H-L8CB-L8HB3      7.244     42.725      1.671
Q128HE22-L8CB-L8HB3      7.244     42.725      1.671
V107HG1-V107CB-V107HB      0.384     32.994      1.447
 V12HG2-P9CG-P9HG      1.034     28.129      2.192
            ?-?-?      4.760     29.699      1.631
T92HB-T92CA-T92HA      4.292     60.617      5.478
F103H-D102CA-D102HA      7.914     55.751      4.464
P84HB3-P84CG-P84HG2      2.473     27.344      1.921
L76HG-L76CA-L76HA      1.617     56.220      3.741
            ?-?-?      2.056     62.186      4.048
 K82H-K82CA-K82HA      7.095     58.105      4.218
M126HB2-M126CA-M126HA      1.403     56.850      4.507
V62H-I61CG2-I61HG2      7.159     19.183      0.585
V62H-V62CG2-V62HG2      7.159     19.183      0.585
            ?-?-?      4.765     29.384      2.277
            ?-?-?      1.064     20.751      1.621
 I61H-V44CA-V44HA      8.081     61.873      4.618
L22HD1-M111CB-M111HB3      1.624     39.743      1.736
M111HB2-M111CB-M111HB3      1.624     39.743      1.736
P84HD2-P84CG-P84HG2      3.310     27.344      1.924
R17HB2-R17CA-R17HA      1.611     58.578      3.890
P99HD2-P98CB-P98HB3      3.654     30.954      2.379
P99HG3-P99CD-P99HD2      2.126     50.572      3.651
            ?-?-?      1.739     43.668      3.272
K23HB2-V112CB-V112HB      1.267     35.977      1.863
T92HG2-V112CB-V112HB      1.267     35.977      1.863
K21HA-R35CA-R35HA      5.692     54.496      5.320
L42HD1-K13CB-K13HB2      0.580     32.366      1.627
M111HG2-M111CA-M111HA      1.957     54.967      5.636
A133HB-A133CA-A133HA      1.329     53.711      4.167
L42HD1-K13CE-K13HE3      0.586     41.625      3.221
A80HA-V87CB-V87HB      4.123     30.955      1.909
V72HB-V72CG2-V72HG2      2.534     21.223      0.735
L42HA-L42CD1-L42HD1      4.045     26.713      0.598
L42HA-L42CD2-L42HD2      4.045     26.713      0.598
 Y55H-Y55CA-Y55HA      7.637     59.204      4.361
Y135H-Y135CA-Y135HA      7.637     59.204      4.361
T134H-A133CA-A133HA      7.667     53.711      4.162
I59HD1-G97CA-G97HA      0.871     43.823      3.550
V12HG1-K13CA-K13HA      0.899     61.403      3.581
F91HB3-A113CB-A113HB      3.961     22.322      1.579
            ?-?-?      4.847     22.322      1.579
F45HB3-I64CD1-I64HD1      3.330     12.120      0.303
I61HD1-I64CG2-I64HG2     -0.158     16.044      0.446
            ?-?-?      4.760     23.734      1.072
L26HB-P27CD-P27HD2      1.624     50.415      3.724
V24HB-M111CG-M111HG3      1.595     31.739      2.305
M111HB2-M111CG-M111HG3      1.595     31.739      2.305
M111HE-M111CG-M111HG3      1.595     31.739      2.305
W129H-Q128CB-Q128HB2      8.670     29.071      2.080
P110HD3-P110CG-P110HG3      3.654     26.244      1.829
P104HA-P104CB-P104HB2      4.618     32.054      2.066
            ?-?-?      8.842     20.745      1.622
V72HB-A68CB-A68HB      2.541     23.107      1.519
G97HA-L95CD1-L95HD1      3.517     23.438      0.254
G97HA-L109CD1-L109HD1      3.517     23.438      0.254
G97HA-L95CD1-L95HD1      3.539     23.440      0.254
G97HA-L109CD1-L109HD1      3.539     23.440      0.254
            ?-?-?      3.582     23.397      0.252
V107HG1-V107CA-V107HA      0.386     63.755      3.203
F25HD-F25CA-F25HA      7.095     56.850      4.599
F137H-F137CA-F137HA      7.565     59.205      4.380
            ?-?-?      3.084     58.733      4.355
K82HA-K82CB-K82HB2      4.220     33.936      1.901
P98HD-P98CG-P98HG3      3.508     26.874      2.117
P110HG2-P110CD-P110HD2      0.432     51.199      3.340
V72HG1-C94CB-C94HB2      0.751     30.483      2.053
C94HG-C94CB-C94HB2      0.751     30.483      2.053
I61HG2-V62CA-V62HA      0.580     63.599      3.749
V62HG2-V62CA-V62HA      0.580     63.599      3.749
            ?-?-?      4.773     50.101      4.555
F103H-F103CA-F103HA      7.911     55.281      5.001
G50H-G50CA-G50HA3      8.965     47.118      3.931
I61HG2-I61CG1-I61HG13      0.591     28.443      0.163
F103H-F103CB-F103HB      7.922     38.644      2.880
G106H-F103CB-F103HB      7.922     38.644      2.880
L95HB2-L95CA-L95HA      1.243     54.653      4.606
L95HG-L95CA-L95HA      1.243     54.653      4.606
F122HA-F122CD1-F122HD      4.045    131.555      6.860
W36HD1-L22CD2-L22HD2      6.655     26.716      0.147
F45HZ-L95CD2-L95HD2      6.655     26.716      0.147
L22HG-L22CD2-L22HD2      0.837     27.031      0.150
 A75H-A75CA-A75HA      7.342     55.281      4.239
 L76H-A75CA-A75HA      7.342     55.281      4.239
M126HE-I64CD1-I64HD1      1.114     12.121      0.302
 G97H-G97CA-G97HA      9.386     43.823      3.548
            ?-?-?      2.055     18.555      1.590
L16HD2-L16CB-L16HB3     -0.135     41.469      1.596
T134H-T134CB-T134HB      7.661     69.719      4.293
I59HB-R63CB-R63HB      3.166     30.169      2.074
R63HD-R63CB-R63HB      3.166     30.169      2.074
P84HD3-P84CG-P84HG2      3.652     27.344      1.924
            ?-?-?      7.664     21.223      0.739
E105H-E105CB-E105HB3      8.903     29.384      2.410
F122HB3-F122CA-F122HA      3.285     62.186      4.048
K13HB2-K13CG-K13HG2      1.649     26.716      1.055
K13HD2-K13CG-K13HG2      1.649     26.716      1.055
            ?-?-?      9.215     21.851      1.031
M111HG2-V24CA-V24HA      1.960     58.262      5.185
V127HG1-V127CA-V127HA      0.935     67.052      3.486
V127HG2-V127CA-V127HA      0.935     67.052      3.486
N3HD22-N3CB-N3HB2      7.640     38.957      2.636
L16H-L16CB-L16HB3      8.552     41.468      1.596
P104HA-P104CG-P104HG      4.614     27.501      2.060
A79HA-K82CG-K82HG2      4.060     25.147      1.450
I61HG2-R130CA-R130HA      0.579     59.831      3.461
V62HG2-R130CA-R130HA      0.579     59.831      3.461
V112HG1-K23CG-K23HG      1.040     25.461      1.290
P104HB3-P104CB-P104HB2      2.436     32.053      2.063
E105H-E105CG-E105HG3      8.914     36.761      2.311
R63H-R63CG-R63HG3      7.788     27.343      1.726
K18HB-A15CA-A15HA      1.821     55.124      4.106
E33HA-E33CB-E33HB      4.724     31.896      2.022
            ?-?-?      1.507     64.853      4.331
W36HE1-W36CD1-W36HD1     10.471    126.062      6.640
V44HA-V44CG1-V44HG1      4.612     22.008      0.977
R65HE-R65CB-R65HB2      7.617     31.267      1.597
N66H-R65CB-R65HB2      7.617     31.267      1.597
K77HG3-K77CA-K77HA      1.368     60.146      3.810
A80HB-K77CA-K77HA      1.368     60.146      3.810
  L8HD2-V5CB-V5HB      0.893     31.111      2.201
V62HG1-V62CB-V62HB      0.893     31.111      2.201
E46HA-E46CG-E46HG      3.974     36.290      2.332
E124HA-E124CG-E124HG3      3.974     36.290      2.332
R85HA-R85CB-R85HB      4.318     30.169      1.920
C94H-V67CG2-V67HG2      8.988     22.322      0.732
            ?-?-?      4.022     33.937      1.975
M111H-P110CA-P110HA      8.966     60.931      4.593
V127HA-R130CG-R130HG2      3.476     26.559      1.426
L8H-A132CB-A132HB      7.229     18.712      1.490
 A75H-A75CB-A75HB      7.335     18.712      1.500
 L76H-A75CB-A75HB      7.335     18.712      1.500
V62HA-A133CB-A133HB      3.753     20.282      1.339
P27HA-P27CB-P27HB3      4.342     31.896      2.441
I59HD1-P98CD-P98HD      0.861     49.631      3.506
 W36H-K21CA-K21HA      8.772     55.125      5.684
 L8HD1-L8CB-L8HB2      0.922     42.726      1.087
 L8HD2-L8CB-L8HB2      0.922     42.726      1.087
F96H-L95CD1-L95HD1      8.627     23.420      0.249
P99HG3-P99CG-P99HG2      2.127     27.815      1.788
R63HG2-V62CG1-V62HG1      1.539     18.870      0.862
I64HG12-L95CD1-L95HD1      0.763     23.264      0.286
K90HG3-K90CG-K90HG2      0.763     23.264      0.286
 L8HD1-L8CB-L8HB3      0.921     42.726      1.670
 L8HD2-L8CB-L8HB3      0.921     42.726      1.670
K90HD-K90CE-K90HE2      1.452     41.940      2.696
I61HD1-A133CB-A133HB     -0.157     20.439      1.340
V123H-F122CA-F122HA      8.045     62.185      4.043
F122H-F122CA-F122HA      7.930     62.186      4.048
  L8HA-P9CD-P9HD2      4.367     50.258      3.301
            ?-?-?      0.960     33.779      1.757
            ?-?-?      4.839     24.361      0.844
H73HA-H73CB-H73HB3      5.012     36.916      3.113
 K77H-P74CA-P74HA      7.487     65.952      4.102
F91HB2-T92CG2-T92HG2      2.774     23.890      1.251
K13HE3-K13CD-K13HD2      3.235     30.168      1.631
P60HD3-P60CG-P60HG2      4.021     28.286      2.067
            ?-?-?      3.750     21.851      0.908
K23HB2-V112CB-V112HB      1.266     36.133      1.857
T92HG2-V112CB-V112HB      1.266     36.133      1.857
V12HB-V12CA-V12HA      2.056     65.953      3.782
R130HD2-R130CA-R130HA      2.875     59.856      3.462
L16HD2-L16CG-L16HG     -0.131     23.734      0.525
L16HD2-L16CD1-L16HD1     -0.131     23.734      0.525
            ?-?-?      3.855     44.138      4.182
 V24H-V24CA-V24HA      9.258     58.263      5.177
M125HA-Q128CG-Q128HG3      4.144     34.564      2.604
G50HA2-G50CA-G50HA3      3.838     46.962      3.929
F122HZ-L22CD2-L22HD2      6.325     26.716      0.144
F122HZ-L95CD2-L95HD2      6.325     26.716      0.144
K90HG2-K90CB-K90HB      0.296     31.739      1.559
I61HG2-I61CG1-I61HG12      0.587     28.443     -0.614
M126H-V67CG1-V67HG1      7.989     20.444      0.616
 L8HD1-P9CD-P9HD2      0.935     50.258      3.295
L26HA-P27CD-P27HD2      4.724     50.415      3.731
I61HB-I61CG1-I61HG12      0.484     28.439     -0.616
M93HB2-M93CA-M93HA      1.928     55.125      5.417
E83HB2-V87CG1-V87HG1      1.908     21.223      0.826
V87HB-V87CG1-V87HG1      1.908     21.223      0.826
V87HG2-V87CB-V87HB      0.675     30.955      1.910
E124HG2-E124CA-E124HA      2.253     59.517      3.959
L76H-L76CD2-L76HD2      7.346     25.775      1.066
H73H-L76CB-L76HB3      7.074     42.414      1.924
M93HA-M93CB-M93HB2      5.423     35.191      1.920
F122HB2-F122CB-F122HB3      3.113     38.644      3.280
S115H-E118CG-E118HG3      7.468     37.702      2.400
V87HG1-E83CB-E83HB2      0.825     31.111      1.909
V87HG1-V87CB-V87HB      0.825     31.111      1.909
R58HD2-R58CG-R58HG3      2.870     26.874      1.685
R130HD2-R130CG-R130HG3      2.870     26.874      1.685
E124HG3-E124CA-E124HA      2.345     59.516      3.960
H6HA-L42CD1-L42HD1      4.206     26.574      0.596
L71HA-L71CD2-L71HD2      4.206     26.574      0.596
            ?-?-?      7.289     30.639      2.527
P110HA-P110CG-P110HG3      4.584     26.087      1.830
P84HA-P84CB-P84HB3      4.738     32.210      2.482
K13HB2-S10CA-S10HA      1.624     61.402      3.575
K13HB2-K13CA-K13HA      1.624     61.402      3.575
R58HD3-R58CG-R58HG2      3.059     26.559      1.426
R130HD3-R130CG-R130HG2      3.059     26.559      1.426
Y135H-Y135CB-Y135HB      7.613     37.703      3.071
Y135H-Y135CB-Y135HB      7.642     37.699      3.094
M49HG3-M49CA-M49HA      2.252     54.338      5.264
V112HB-V112CG1-V112HG1      1.857     21.850      1.031
Q53HA-Q53CG-Q53HG3      4.343     33.308      2.224
E28HA-E28CB-E28HB      3.937     27.658      2.269
G106HA3-G106CA-G106HA2      4.552     43.981      3.078
E118HB3-A113CB-A113HB      2.227     22.321      1.575
V72H-L71CD1-L71HD1      7.662     24.362      0.595
            ?-?-?      3.715     56.850      4.511
K13HG3-K13CE-K13HE3      1.446     41.626      3.224
K82H-K82CB-K82HB3      7.098     33.935      1.975
D101HA-D101CB-D101HB2      4.292     40.528      2.556
            ?-?-?      7.085     24.204      0.599
            ?-?-?      4.095     43.509      1.625
I59HG2-I59CB-I59HB      0.871     42.725      3.169
I59HD1-I59CB-I59HB      0.871     42.725      3.169
V62HG1-R63CD-R63HD      0.871     42.725      3.169
P60HD2-P60CG-P60HG3      3.580     28.287      2.175
  V5HG2-V5CB-V5HB      1.255     31.582      2.206
P74HD3-H73CA-H73HA      3.543     54.810      5.011
  P9HD3-P9CG-P9HG      4.010     28.129      2.186
P60HD3-P60CG-P60HG3      4.010     28.129      2.186
            ?-?-?      3.553      9.451      0.698
            ?-?-?      1.464     11.179      0.884
            ?-?-?      3.982     21.852      1.032
F96HB3-F96CA-F96HA      3.189     57.321      5.170
M93H-L76CD1-L76HD1      8.838     21.694      0.585
V5HB-L42CD1-L42HD1      2.170     26.716      0.594
L42HB3-L42CD1-L42HD1      2.170     26.716      0.594
L42HB3-L42CD2-L42HD2      2.170     26.716      0.594
R119HB3-R119CA-R119HA      2.604     60.616      3.733
            ?-?-?      6.854     22.321      0.732
P110HD2-L109CA-L109HA      3.346     50.415      4.569
            ?-?-?      8.053     55.280      4.246
            ?-?-?      4.785     22.007      0.978
L42HB3-L42CD1-L42HD1      2.157     26.874      0.592
L42HB3-L42CD2-L42HD2      2.157     26.874      0.592
E14H-K13CB-K13HB3      8.020     32.367      1.934
 A89H-A88CB-A88HB      7.692     22.008      1.244
K77HD3-L71CB-L71HB3      1.344     39.586      1.835
L22HG-L22CB-L22HB      0.812     46.962      1.436
I34HG2-L22CB-L22HB      0.812     46.962      1.436
P98HD-P98CG-P98HG2      3.521     26.559      2.015
            ?-?-?      4.760     23.891      0.540
 V72H-V72CB-V72HB      7.659     31.110      2.533
L76HD2-H73CB-H73HB3      1.070     36.839      3.120
F45HB3-F45CB-F45HB2      3.336     40.371      2.858
R85HD3-R85CB-R85HB      3.234     30.168      1.916
V5H-A133CB-A133HB      8.482     20.439      1.336
R130H-A133CB-A133HB      8.482     20.439      1.336
 V62H-I61CA-I61HA      7.149     60.931      3.633
K13HD2-L42CD1-L42HD1      1.624     26.559      0.599
P74HD2-P74CB-P74HB      2.125     32.681      2.380
P99HG3-P99CB-P99HB3      2.125     32.681      2.380
 L16H-L16CA-L16HA      8.551     57.949      4.074
L76H-L76CB-L76HB3      7.345     42.411      1.929
W129HD1-L16CD2-L16HD2      7.069     25.464     -0.132
E108HA-L109CD1-L109HD1      4.725     23.342      0.252
            ?-?-?      0.949     28.285      2.066
W36HE1-W36CD1-W36HD1     10.469    125.591      6.641
F25HA-F25CB-F25HB3      4.587     39.900      2.987
Q53HB2-Q53CG-Q53HG3      1.734     33.309      2.224
Q53HG2-Q53CG-Q53HG3      1.734     33.309      2.224
F103HA-P104CG-P104HG      4.999     27.397      2.062
F103HA-P104CG-P104HG      4.964     27.342      2.090
            ?-?-?      4.833     51.671      4.021
V127HA-R130CD-R130HD2      3.473     43.196      2.879
Q116HG3-Q116CA-Q116HA      2.867     58.732      4.614
 N11H-N11CA-N11HA      8.006     56.379      4.448
M125HA-M125CB-M125HB2      4.160     33.463      2.009
A79HA-K82CB-K82HB3      4.055     33.465      1.994
K82HA-K82CB-K82HB3      4.227     33.464      1.981
R119HD-Q116CA-Q116HA      3.284     58.419      4.626
W129HB-W129CA-W129HA      3.284     58.419      4.626
I61HG13-A133CB-A133HB      0.148     20.439      1.341
V87HB-A79CB-A79HB      1.919     19.340      1.076
E83HA-E83CB-E83HB2      4.956     31.424      1.916
            ?-?-?      1.512     33.152      1.889
K86HB3-K86CA-K86HA      1.772     56.850      4.310
            ?-?-?      7.947     44.922      8.157
F96HA-L95CD1-L95HD1      5.164     23.430      0.246
F96HA-L109CD1-L109HD1      5.164     23.430      0.246
K23HE-K23CB-K23HB3      2.859     35.349      1.669
I61HG12-I61CA-I61HA     -0.603     60.931      3.639
Q116HB-Q116CG-Q116HG3      1.958     32.838      2.871
M125HA-M125CG-M125HG2      4.158     31.896      2.403
            ?-?-?      4.760     57.792      3.932
V5HG2-V5CG1-V5HG1      1.255     18.555      0.769
K82HG2-K82CB-K82HB3      1.476     33.936      1.974
M49HG2-M49CA-M49HA      2.128     54.340      5.267
R58HG3-R58CD-R58HD2      1.685     43.196      2.882
R130HG3-R130CD-R130HD2      1.685     43.196      2.882
K31HG2-K31CG-K31HG3      0.763     23.891      1.062
V123HG1-V123CG2-V123HG2      0.763     23.891      1.062
E14HA-E14CG-E14HG2      3.937     36.761      2.240
E28HA-E28CG-E28HG3      3.937     36.761      2.240
R58HG3-R58CG-R58HG2      1.673     26.874      1.443
R130HG3-R130CG-R130HG2      1.673     26.874      1.443
 L16H-A15CA-A15HA      8.550     55.123      4.107
H73HB3-H73CA-H73HA      3.125     54.810      5.011
T92HG2-L76CD1-L76HD1      1.255     21.694      0.585
E108HB-E108CG-E108HG3      1.267     36.290      2.414
Y55HD2-Y55CA-Y55HA      7.124     59.204      4.362
Y135HD2-Y135CA-Y135HA      7.124     59.204      4.362
 H73H-H73CA-H73HA      7.076     54.809      5.012
N43HD2-N43CB-N43HB2      7.093     40.841      2.809
N51HD22-N51CB-N51HB2      7.093     40.841      2.809
 E33H-E33CB-E33HB      9.088     31.896      2.026
I64HA-G97CA-G97HA      3.782     43.823      3.543
            ?-?-?      9.184     54.182      6.214
R63HB-R63CG-R63HG2      2.077     27.345      1.540
P60HB2-P60CG-P60HG3      1.747     28.286      2.172
M125HG2-M125CA-M125HA      2.405     59.518      4.183
Q128HG2-M125CA-M125HA      2.405     59.518      4.183
Q128HG2-M125CA-M125HA      2.361     59.518      4.134
M125HG2-M125CA-M125HA      2.387     59.521      4.160
Q128HG2-M125CA-M125HA      2.387     59.521      4.160
P27HD2-P27CB-P27HB2      3.727     31.739      1.985
            ?-?-?      4.340     33.308      2.332
I64HB-I61CD1-I61HD1      1.837     14.474     -0.161
            ?-?-?      1.854    138.936      7.814
F137HD-F137CA-F137HA      7.226     59.202      4.378
Q116HG3-Q116CA-Q116HA      2.862     58.891      4.607
K90HE2-K90CG-K90HG3      2.738     23.263      0.766
K90HE3-K90CG-K90HG3      2.738     23.263      0.766
F122H-F122CB-F122HB2      7.934     38.722      3.115
F45HB2-I64CD1-I64HD1      2.860     12.119      0.301
K77H-L71CD1-L71HD1      7.494     24.206      0.596
K77HB3-K77CA-K77HA      1.845     60.146      3.806
L16HB2-L16CB-L16HB3      0.704     41.468      1.596
V112HG2-F91CB-F91HB2      1.044     41.783      2.774
L16H-V12CG1-V12HG1      8.554     21.222      0.887
            ?-?-?      4.773     30.326      1.750
M111H-L76CD1-L76HD1      8.970     21.693      0.585
N57HD22-N57CB-N57HB2      7.221     40.213      2.979
            ?-?-?      4.078      9.452      0.698
A132H-D131CB-D131HB3      8.070     39.586      2.846
V24HG2-V24CA-V24HA      0.750     58.262      5.186
G97H-F96CB-F96HB3      9.374     41.190      3.183
P74HG-H73CA-H73HA      1.870     54.810      5.011
    V5H-V5CA-V5HA      8.502     65.011      3.803
E105HA-E105CB-E105HB2      4.589     29.385      2.047
V107HG2-F103CB-F103HB      0.906     38.799      2.876
            ?-?-?      1.280     32.210      1.906
            ?-?-?      4.453     29.542      2.022
F25HB3-F25CD1-F25HD      2.986    131.790      7.084
K82HE-F25CE1-F25HE      2.986    131.790      7.084
W129HZ2-S38CB-S38HB      6.990     65.757      3.528
            ?-?-?      4.769     29.385      1.740
            ?-?-?      4.737     62.500      3.794
L8HB2-K13CD-K13HD2      1.058     30.326      1.641
K13HG2-K13CD-K13HD2      1.058     30.326      1.641
R17HG2-R17CB-R17HB2      1.058     30.326      1.641
Q128HA-D131CB-D131HB2      4.146     39.743      2.628
I61HG12-A133CB-A133HB     -0.610     20.282      1.339
H6HA-K13CD-K13HD3      4.214     30.169      1.740
K13HE2-K13CD-K13HD3      2.903     30.169      1.743
T92HA-V112CA-V112HA      5.473     60.460      4.708
E32HG-E32CB-E32HB2      2.313     34.250      1.763
V12HB-V12CG2-V12HG2      2.059     22.323      1.037
P99HB3-P99CG-P99HG2      2.375     27.815      1.787
S39HA-V44CB-V44HB      4.366     36.448      2.121
L26HD1-V24CA-V24HA      1.030     58.104      5.180
V112HG1-V24CA-V24HA      1.030     58.104      5.180
V12HA-V12CB-V12HB      3.754     32.054      2.066
  D7HA-H6CB-H6HB3      4.765     30.168      3.161
P60HA-W47CB-W47HB3      4.765     30.168      3.161
D131HB3-D131CA-D131HA      2.852     57.478      4.305
            ?-?-?     -0.147     48.689      1.586
I61HB-I61CD1-I61HD1      0.468     14.475     -0.157
I64HG2-I61CD1-I61HD1      0.468     14.475     -0.157
            ?-?-?      1.441     35.348      1.289
            ?-?-?      3.822     57.164      5.764
M93HB3-V123CB-V123HB      2.056     35.505      3.115
V72HB-V72CG1-V72HG1      2.540     18.555      0.752
C94HB3-V72CG1-V72HG1      2.540     18.555      0.752
M125HB3-M125CB-M125HB2      2.224     33.464      2.005
    L8H-V5CA-V5HA      7.242     65.010      3.800
            ?-?-?      4.762     59.048      4.355
K13HG2-L42CD1-L42HD1      1.067     26.558      0.596
L71HB2-L71CD2-L71HD2      1.067     26.558      0.596
            ?-?-?      2.128     51.672      3.533
P60HG2-P60CD-P60HD2      2.062     51.671      3.572
P60HG3-P60CD-P60HD2      2.185     51.667      3.575
N66H-N66CB-N66HB2      7.627     40.842      2.512
N66HD22-N66CB-N66HB2      7.627     40.842      2.512
E14HA-E14CG-E14HG2      3.969     36.447      2.250
P84HB2-P84CB-P84HB3      1.930     32.211      2.474
N11HD22-V12CB-V12HB      7.807     31.739      2.066
 K13H-V12CB-V12HB      7.807     31.739      2.066
Y135HD2-Y135CB-Y135HB      7.135     37.703      3.078
            ?-?-?      6.326     16.510      1.109
   M2HB-M2CG-M2HG      1.995     32.217      2.523
E105HB2-E105CA-E105HA      2.054     55.909      4.586
 R17H-K13CA-K13HA      7.536     61.402      3.577
   V5HB-V5CA-V5HA      2.201     64.855      3.809
V12HG2-M125CG-M125HG2      1.044     31.896      2.405
K77HG3-K77CB-K77HB2      1.366     32.524      1.732
L42HG-L42CD1-L42HD1      1.391     26.875      0.594
L42HG-L42CD2-L42HD2      1.391     26.875      0.594
K77HD3-L71CD2-L71HD2      1.391     26.875      0.594
A80HB-L71CD2-L71HD2      1.391     26.875      0.594
R65HD-R65CA-R65HA      3.108     57.634      4.144
V72HG1-C94CB-C94HB2      0.763     30.640      2.056
C94HG-C94CB-C94HB2      0.763     30.640      2.056
            ?-?-?      1.540     67.051      3.483
A132HB-L8CD2-L8HD2      1.501     25.932      0.919
L42HG-L42CD1-L42HD1      1.390     26.716      0.595
L42HG-L42CD2-L42HD2      1.390     26.716      0.595
K77HD3-L71CD2-L71HD2      1.390     26.716      0.595
A80HB-L71CD2-L71HD2      1.390     26.716      0.595
K69HD-K69CB-K69HB3      1.634     35.349      2.080
K69HD-M93CB-M93HB3      1.634     35.349      2.080
M93HE-M93CB-M93HB3      1.634     35.349      2.080
 H6HB2-H6CB-H6HB3      3.010     30.170      3.170
W47HB2-W47CB-W47HB3      3.010     30.170      3.170
F25HD-V24CA-V24HA      7.091     58.262      5.179
L109HA-P110CG-P110HG2      4.584     26.244      0.437
P110HA-P110CG-P110HG2      4.584     26.244      0.437
P27HD3-P27CB-P27HB2      3.940     31.739      1.983
            ?-?-?      4.747     25.460      1.419
I34HA-I34CG1-I34HG12      5.256     28.757      0.943
            ?-?-?      4.773     26.716      0.599
            ?-?-?      4.765     26.874      0.594
S115H-S115CB-S115HB3      7.465     66.267      4.274
V123HG2-D120CA-D120HA      1.072     58.105      4.230
F96H-F96CB-F96HB3      8.627     40.998      3.190
P60HB2-V62CG1-V62HG1      1.735     18.869      0.862
N66HA-I64CG2-I64HG2      4.748     16.044      0.442
K90HG2-K90CE-K90HE3      0.288     41.940      2.774
            ?-?-?      7.241     41.626      3.222
            ?-?-?      0.150     48.689      1.589
M111HA-M111CG-M111HG3      5.626     31.739      2.304
P74HA-K77CB-K77HB2      4.094     32.524      1.734
            ?-?-?      3.871     29.227      1.303
            ?-?-?      9.267     63.755      4.375
W36HZ3-M125CE-M125HE      7.198     18.556      1.589
W36HH2-A15CB-A15HB      7.198     18.556      1.589
F45H-V44CG1-V44HG1      9.048     22.008      0.976
A88HA-A80CB-A80HB      4.556     19.182      1.399
            ?-?-?      0.704     65.638      3.528
            ?-?-?     -0.157     11.178      0.880
P60HA-V44CG2-V44HG2      4.787     22.950      0.956
K29H-K29CG-K29HG3      7.807     24.518      1.440
E118H-K117CB-K117HB      8.038     32.366      1.816
            ?-?-?      8.889     29.384      1.719
P27HD2-P27CD-P27HD3      3.734     50.417      3.940
P99HD2-P99CD-P99HD3      3.651     50.416      3.894
V127HA-R130CG-R130HG3      3.465     26.874      1.679
R130HA-R130CG-R130HG3      3.465     26.874      1.679
            ?-?-?      1.944     65.796      4.106
V67HG1-L95CA-L95HA      0.623     54.653      4.607
E118HB3-K114CG-K114HG2      2.247     24.362      0.848
            ?-?-?      5.639     48.679      1.583
I61HD1-I64CB-I64HB     -0.160     36.290      1.821
            ?-?-?      4.370     30.170      1.710
V107HB-V107CA-V107HA      1.444     63.755      3.204
P74HD2-H73CA-H73HA      2.125     54.811      5.015
W129HZ3-F45CA-F45HA      7.118     58.733      4.355
L42HA-S38CB-S38HB      4.055     65.638      3.530
M125H-E124CB-E124HB2      8.020     29.542      2.022
R58HD2-R58CB-R58HB2      2.903     29.542      1.559
V24HB-I34CG2-I34HG2      1.590     18.084      0.786
L22HB-I34CG2-I34HG2      1.474     18.083      0.765
V67HG1-L95CD2-L95HD2      0.610     26.716      0.147
L16HD2-K13CA-K13HA     -0.123     61.402      3.581
P9HB3-V12CG2-V12HG2      2.570     22.323      1.039
            ?-?-?      2.104     22.950      1.023
L95HD1-L95CG-L95HG      0.246     27.344      1.253
L109HD1-L95CG-L95HG      0.246     27.344      1.253
I64HG13-I64CD1-I64HD1      1.446     12.120      0.302
H73H-L76CB-L76HB2      7.077     42.253      1.352
E28H-P27CD-P27HD2      8.899     50.430      3.742
E105H-P104CD-P104HD3      8.899     50.430      3.742
P104HD2-F103CB-F103HB      3.411     38.799      2.881
P99HB3-G106CA-G106HA3      2.386     43.981      4.543
P60HG3-P60CD-P60HD3      2.169     51.672      4.023
V67HG1-M126CE-M126HE      0.607     16.515      1.107
L76HB3-L76CD1-L76HD1      1.944     21.694      0.585
P110HB3-L76CD1-L76HD1      1.944     21.694      0.585
L42HD1-K13CD-K13HD2      0.583     30.169      1.625
L42HD2-R17CB-R17HB2      0.583     30.169      1.625
 K13HD2-V5CB-V5HB      1.628     31.426      2.175
            ?-?-?      4.773     31.739      1.559
K117HD2-K117CA-K117HA      1.442     59.834      4.171
            ?-?-?     -0.133     33.780      2.965
A132HB-W129CA-W129HA      1.501     58.419      4.623
W129HE1-I61CG2-I61HG2     10.692     19.182      0.582
G70HA2-A89CB-A89HB      3.351     18.398      1.447
 L42HB2-V5CB-V5HB      1.519     31.426      2.209
            ?-?-?      2.122     25.933      1.038
C94HB2-L76CD2-L76HD2      2.056     25.928      1.062
R58HG3-R58CG-R58HG2      1.673     26.716      1.436
R130HG3-R130CG-R130HG2      1.673     26.716      1.436
I64HG2-L95CG-L95HG      0.450     27.343      1.250
V12HG1-M125CB-M125HB3      0.894     33.465      2.222
E83HB2-E83CA-E83HA      1.909     53.712      4.956
            ?-?-?      7.765     62.342      3.712
P27HD3-P27CB-P27HB3      3.929     31.897      2.440
G70H-G70CA-G70HA3      7.807     44.136      4.095
P60HD2-I59CG2-I59HG2      3.530     14.317      0.851
P98HD-I59CD1-I59HD1      3.530     14.317      0.851
I64HD1-I64CG1-I64HG12      0.296     28.600      0.735
L95HD1-I64CG1-I64HG12      0.296     28.600      0.735
L8HD2-M125CB-M125HB2      0.894     33.621      2.005
V12HG1-M125CB-M125HB2      0.894     33.621      2.005
            ?-?-?      4.242     42.253      2.860
I64HA-I64CG1-I64HG12      3.797     28.599      0.733
V112H-L22CD1-L22HD1      8.586     20.752      1.620
V112HB-V112CG2-V112HG2      1.880     22.951      1.032
I34HD1-I34CG2-I34HG2      0.575     18.084      0.785
K86HG3-K86CA-K86HA      1.486     56.851      4.312
A79HB-V87CB-V87HB      1.066     30.954      1.907
P84HD2-P84CG-P84HG3      3.322     27.344      2.083
L16HA-L16CD1-L16HD1      4.051     23.732      0.543
L16HA-L16CD1-L16HD1      4.078     23.734      0.516
L22HB-L22CD2-L22HD2      1.440     27.031      0.145
M126HG3-L95CD2-L95HD2      1.440     27.031      0.145
A80HB-V87CG2-V87HG2      1.413     22.479      0.670
            ?-?-?      4.197    133.439      7.125
E118HB2-E118CA-E118HA      2.087     59.525      4.181
            ?-?-?      1.965     59.516      4.171
I59H-R58CB-R58HB3      8.816     29.385      1.902
D131H-R130CB-R130HB3      8.816     29.385      1.902
H73HB2-H73CA-H73HA      2.547     54.810      5.015
            ?-?-?      7.282     58.419      5.175
L76HD2-H73CB-H73HB2      1.064     36.918      2.537
K117HA-D120CB-D120HB      4.209     39.587      2.812
D120HA-D120CB-D120HB      4.209     39.587      2.812
Q128HA-D131CB-D131HB3      4.147     39.584      2.853
D131HA-D131CB-D131HB3      4.303     39.584      2.853
            ?-?-?      8.045     20.752      1.620
Q128HB2-Q128CA-Q128HA      2.082     59.520      4.149
  V5H-V5CG1-V5HG1      8.512     18.555      0.769
R130HA-R130CD-R130HD3      3.479     43.196      3.057
P110HD3-L109CA-L109HA      3.641     50.415      4.569
            ?-?-?      4.565     11.178      0.874
S39HB-S39CA-S39HA      3.986     59.048      4.344
V44HB-V44CG1-V44HG1      2.127     22.008      0.977
R17HA-R17CB-R17HB3      3.912     30.326      1.750
R58HG2-R58CD-R58HD2      1.437     43.196      2.883
R130HG2-R130CD-R130HD2      1.437     43.196      2.883
A89HB-G70CA-G70HA3      1.445     44.136      4.092
R65HA-R65CD-R65HD      4.150     43.353      3.101
K21HA-I34CG2-I34HG2      5.674     17.930      0.785
F91HE2-S115CB-S115HB2      7.465     66.187      3.966
F91HD2-S115CB-S115HB2      7.465     66.187      3.966
S115H-S115CB-S115HB2      7.465     66.187      3.966
K18HE-K18CG-K18HG3      2.977     24.990      1.450
K29HE-K29CG-K29HG3      2.977     24.990      1.450
K81HE-K81CG-K81HG2      2.977     24.990      1.450
K82HE-K82CG-K82HG2      2.977     24.990      1.450
K114HE-K114CD-K114HD      2.977     24.990      1.450
P104HB3-P104CA-P104HA      2.425     65.325      4.619
 A80H-A80CA-A80HA      8.094     54.339      4.119
L95HB2-L95CD2-L95HD2      1.255     27.031      0.150
L95HG-L95CD2-L95HD2      1.255     27.031      0.150
V44HA-V44CG2-V44HG2      4.614     22.950      0.962
 G19H-K18CA-K18HA      7.234     57.949      3.904
P84HA-P84CD-P84HD2      4.739     50.258      3.305
M93HE-C94CA-C94HA      1.591     57.477      5.077
P110HB2-C94CA-C94HA      1.591     57.477      5.077
            ?-?-?      1.562     65.952      4.102
I61HB-I61CA-I61HA      0.492     60.931      3.636
            ?-?-?      1.034     26.088      1.648
 I61H-I61CA-I61HA      8.081     60.931      3.638
V44H-N43CB-N43HB3      8.345     40.843      2.956
N51H-N51CB-N51HB3      8.345     40.843      2.956
D52H-N51CB-N51HB3      8.345     40.843      2.956
K81HE-K81CG-K81HG2      2.951     25.460      1.457
P104HD2-P104CB-P104HB2      3.420     32.053      2.070
M126HB2-V67CG1-V67HG1      1.395     20.439      0.617
G50H-G50CA-G50HA2      8.967     47.040      3.822
L42HD1-L42CB-L42HB3      0.591     39.115      2.158
L42HD2-L42CB-L42HB3      0.591     39.115      2.158
F91HA-F91CB-F91HB2      4.766     41.940      2.773
R63HD-R63CA-R63HA      3.181     54.653      4.380
K82HA-K82CG-K82HG2      4.183     24.990      1.450
A88HB-F91CB-F91HB2      1.238     41.940      2.774
T92HG2-F91CB-F91HB2      1.238     41.940      2.774
W129HB-L8CD2-L8HD2      3.281     25.932      0.917
            ?-?-?      2.866     25.455      1.417
K82HE-K82CG-K82HG2      2.999     25.452      1.482
P60HG3-V62CG1-V62HG1      2.203     18.869      0.862
V62HB-V62CG1-V62HG1      2.203     18.869      0.862
S10H-K13CE-K13HE3      7.791     41.629      3.228
K13H-K13CE-K13HE3      7.791     41.629      3.228
E46HA-E46CB-E46HB3      3.952     29.541      2.106
E124HA-E124CB-E124HB3      3.952     29.541      2.106
K82HA-K82CG-K82HG3      4.221     25.303      1.589
K90H-K90CG-K90HG2      7.332     23.420      0.258
F91H-K90CG-K90HG2      7.332     23.420      0.258
I64HD1-I61CD1-I61HD1      0.307     14.475     -0.159
S10HB2-K13CE-K13HE3      3.937     41.626      3.227
F103H-F103CD1-F103HD      7.911    133.282      7.574
I61HB-M126CE-M126HE      0.463     16.512      1.107
I64HG2-M126CE-M126HE      0.463     16.512      1.107
N43HB2-N43CB-N43HB3      2.805     40.842      2.955
N51HB2-N51CB-N51HB3      2.805     40.842      2.955
            ?-?-?      4.780     32.994      2.868
I59H-R58CB-R58HB2      8.818     29.228      1.548
N100HA-N100CB-N100HB3      4.684     39.114      3.382
            ?-?-?      4.763     39.112      3.384
R17HA-R17CB-R17HB2      3.925     30.326      1.625
K77HA-L71CB-L71HB2      3.807     39.587      1.073
            ?-?-?      1.046    129.044      7.041
 R17H-R17CA-R17HA      7.541     58.891      3.889
A88HA-L71CG-L71HG      4.556     26.243      0.868
   H6H-G4CA-G4HA3      7.690     46.028      4.184
K31HG2-E32CB-E32HB3      0.777     34.249      1.951
 L42HB2-V5CB-V5HB      1.538     31.583      2.201
 R65H-R65CD-R65HD      8.432     43.511      3.102
V112H-V24CA-V24HA      8.594     58.261      5.179
E83H-V87CG1-V87HG1      7.858     21.073      0.827
            ?-?-?      0.598     24.353      1.344
F96HD-F96CA-F96HA      7.247     57.163      5.172
V87HB-V87CA-V87HA      1.911     62.499      3.973
V87HB-V87CA-V87HA      1.939     62.500      3.993
L42HB3-L42CG-L42HG      2.154     27.031      1.390
            ?-?-?      3.332     24.205      0.600
K90HG2-A88CB-A88HB      0.292     21.535      1.229
P27HD2-L26CG-L26HG      3.727     25.932      1.054
P27HD2-L26CD2-L26HD2      3.727     25.932      1.054
L76HA-L76CD2-L76HD2      3.727     25.932      1.054
Q128HE21-Q128CG-Q128HG2      6.578     34.565      2.360
N57HA-N57CB-N57HB3      4.758     40.214      3.103
G70HA2-L71CD1-L71HD1      3.369     24.210      0.608
V107HA-V107CG2-V107HG2      3.200     21.852      0.900
N100HB2-V107CG2-V107HG2      3.081     21.850      0.906
G106HA2-V107CG2-V107HG2      3.081     21.850      0.906
V107HA-V107CG2-V107HG2      3.201     21.849      0.930
I64HA-I64CG1-I64HG13      3.783     28.600      1.447
M93H-L76CD2-L76HD2      8.842     25.775      1.066
M93HG3-M93CE-M93HE      2.127     16.672      1.586
S39HB-S39CA-S39HA      3.994     58.733      4.348
 A79H-K77CA-K77HA      7.335     60.145      3.802
P98HD-P98CB-P98HB3      3.508     30.955      2.372
            ?-?-?      1.608     33.779      2.966
L71HD1-A88CA-A88HA      0.620     50.100      4.552
L71HD2-A88CA-A88HA      0.620     50.100      4.552
V107H-V107CG2-V107HG2      7.739     21.851      0.908
            ?-?-?      4.758    133.439      7.123
G106H-E105CA-E105HA      7.939     55.907      4.581
R65HD-R65CB-R65HB2      3.125     31.268      1.600
            ?-?-?      4.763     44.137      4.184
            ?-?-?      4.773     18.398      1.450
Q128HB2-Q128CB-Q128HB3      2.079     29.071      2.237
            ?-?-?      3.631      5.528      0.480
 S39H-S39CB-S39HB      9.267     63.755      3.986
K13HB3-K13CB-K13HB2      1.919     32.367      1.627
R58HA-R58CD-R58HD2      4.762     43.195      2.883
K18HE-K18CG-K18HG3      2.977     25.147      1.457
K81HE-K81CG-K81HG2      2.977     25.147      1.457
K82HE-K82CG-K82HG2      2.977     25.147      1.457
K114HE-K114CD-K114HD      2.977     25.147      1.457
K82H-K82CB-K82HB2      7.096     33.935      1.902
P110HB2-P110CG-P110HG2      1.617     26.085      0.440
A75HB-P110CG-P110HG2      1.515     26.086      0.440
P110HA-C94CB-C94HB3      4.592     30.481      2.523
            ?-?-?      2.105     20.440      0.781
T92HB-V87CG2-V87HG2      4.293     22.479      0.671
F96HB2-R65CB-R65HB2      2.870     31.268      1.597
R130HA-I61CG2-I61HG2      3.459     19.183      0.586
R130HA-V62CG2-V62HG2      3.459     19.183      0.586
            ?-?-?      4.760     63.756      3.987
K77HE-K77CG-K77HG3      2.903     26.245      1.348
R63HG3-P60CD-P60HD3      1.734     51.671      4.020
A75HA-A78CB-A78HB      4.242     18.083      1.413
E83H-P84CD-P84HD3      7.845     50.258      3.652
            ?-?-?      4.765     18.554      0.766
            ?-?-?      2.101     35.662      2.700
 A88H-A88CA-A88HA      6.308     50.100      4.552
E30HG3-E30CA-E30HA      2.421     55.907      4.368
 I64H-R63CA-R63HA      7.326     54.652      4.376
F45HB2-I61CD1-I61HD1      2.863     14.489     -0.163
            ?-?-?      0.886     21.537      1.137
E30HG2-E30CA-E30HA      2.325     55.908      4.367
 K81H-A80CA-A80HA      7.095     54.339      4.116
A113H-T92CA-T92HA      9.215     60.616      5.476
V72HA-V72CG1-V72HG1      4.306     18.555      0.756
I34HG2-I34CA-I34HA      0.776     58.576      5.251
            ?-?-?     -0.845     27.343      1.855
M93HA-M93CB-M93HB3      5.421     35.192      2.087
R119HA-R119CB-R119HB3      3.733     28.930      2.610
R119HA-R119CG-R119HG3      3.733     28.930      2.610
M49HB-M49CA-M49HA      2.665     54.339      5.261
V123HG2-E124CA-E124HA      1.034     59.518      3.956
L26HG-P110CD-P110HD3      1.049     51.199      3.641
L26HD1-P110CD-P110HD3      1.049     51.199      3.641
L26HD2-P110CD-P110HD3      1.049     51.199      3.641
I64HG13-I64CA-I64HA      1.452     62.657      3.792
M93HA-K69CA-K69HA      5.421     57.164      4.294
K69HE2-K69CG-K69HG      2.854     27.508      1.072
R119HG2-R119CA-R119HA      1.993     60.617      3.738
K90HE2-A88CB-A88HB      2.711     21.543      1.228
F91HB2-A88CB-A88HB      2.777     21.528      1.232
A88HB-A88CA-A88HA      1.230     50.101      4.555
V107H-P99CA-P99HA      7.733     63.127      4.667
 H73H-L71CA-L71HA      7.085     53.082      4.225
Q40HB2-Q40CG-Q40HG      2.116     33.465      2.431
Q40HB3-Q40CG-Q40HG      2.116     33.465      2.431
A132H-L8CD1-L8HD1      8.079     23.577      0.950
 V5HA-V5CG1-V5HG1      3.804     18.554      0.772
V127HB-V127CA-V127HA      2.102     67.051      3.488
L71HD1-L71CB-L71HB3      0.603     39.585      1.828
L71HD2-L71CB-L71HB3      0.603     39.585      1.828
L71HG-L71CB-L71HB2      0.872     39.586      1.075
P84HD2-P84CB-P84HB2      3.316     32.210      1.936
K13HE3-K13CB-K13HB3      3.222     32.210      1.917
R35HD3-R35CB-R35HB3      3.222     32.210      1.917
            ?-?-?      3.739     20.749      1.617
L22HD1-L22CG-L22HG      1.586     24.362      0.843
K77H-K77CG-K77HG3      7.479     26.245      1.348
Q40HA-Q40CG-Q40HG      3.828     33.465      2.426
A133H-T134CG2-T134HG2      8.127     21.377      1.140
L8HD2-V5CG2-V5HG2      0.921     22.009      1.245
K86HD2-K86CG-K86HG2      0.795     25.461      1.288
K13HE2-L42CD1-L42HD1      2.907     26.715      0.593
K77HE-L71CD2-L71HD2      2.907     26.715      0.593
V62HG1-P60CB-P60HB2      0.876     32.524      1.745
K77HG2-K77CB-K77HB2      0.876     32.524      1.745
K77HD2-K77CB-K77HB2      0.876     32.524      1.745
L76HB2-L71CA-L71HA      1.366     53.083      4.230
W129HH2-M126CE-M126HE      5.765     16.539      1.104
W129HH2-M126CE-M126HE      5.798     16.506      1.118
            ?-?-?      3.051     29.228      1.300
A15H-E14CG-E14HG2      7.538     36.290      2.237
            ?-?-?      0.271     14.318      0.851
N43HB3-N43CA-N43HA      2.964     54.024      5.294
N51HB3-N51CA-N51HA      2.964     54.024      5.294
            ?-?-?      1.747     43.667      3.186
M126HE-F122CE1-F122HE      1.071    131.556      6.857
P110HB3-P110CA-P110HA      1.978     60.931      4.588
L42HB2-L42CD1-L42HD1      1.573     26.716      0.595
L42HB2-L42CD2-L42HD2      1.573     26.716      0.595
L42HA-L42CB-L42HB3      4.043     39.114      2.154
V107HA-V107CG1-V107HG1      3.204     20.124      0.388
K13HD3-L42CD1-L42HD1      1.728     26.716      0.593
R17HB3-L42CD1-L42HD1      1.728     26.716      0.593
R17HB3-L42CD2-L42HD2      1.728     26.716      0.593
P60HB2-P60CG-P60HG2      1.747     28.286      2.063
K31HG3-K31CB-K31HB2      1.045     31.896      1.220
F137HA-F137CB-F137HB      4.384     40.213      3.117
D41HA-D41CB-D41HB3      4.456     40.213      3.097
L109HD2-L109CG-L109HG     -0.134     25.618      0.807
P27HD2-L26CG-L26HG      3.747     25.774      1.072
P27HD2-L26CD2-L26HD2      3.747     25.774      1.072
L76HA-L76CD2-L76HD2      3.747     25.774      1.072
P27HD2-L26CG-L26HG      3.726     25.772      1.043
P27HD2-L26CD2-L26HD2      3.726     25.772      1.043
L76HA-L76CD2-L76HD2      3.726     25.772      1.043
F25HD-V112CG1-V112HG1      7.098     21.850      1.031
F25HE-V112CG1-V112HG1      7.098     21.850      1.031
E83H-E83CB-E83HB3      7.843     31.427      2.066
E124H-E124CB-E124HB3      8.402     29.542      2.103
V24HG2-M111CG-M111HG3      0.763     31.739      2.308
 K86H-K86CA-K86HA      7.553     56.850      4.310
   M2HA-M2CB-M2HB      4.502     33.151      2.002
            ?-?-?      3.282     20.750      1.618
A133HB-T134CA-T134HA      1.344     62.186      4.210
            ?-?-?      3.165     31.011      2.379
 H6HB3-H6CB-H6HB2      3.165     30.168      3.012
W47HB3-W47CB-W47HB2      3.165     30.168      3.012
            ?-?-?      2.101     35.662      2.815
F96HZ-V72CG2-V72HG2      7.301     21.223      0.735
            ?-?-?      3.114     20.753      1.621
P98HA-P99CD-P99HD2      5.006     50.650      3.653
            ?-?-?      3.893     30.955      2.250
            ?-?-?      4.761    119.157      7.110
M126H-M126CB-M126HB3      7.997     30.483      1.868
R65HB2-R65CD-R65HD      1.559     43.510      3.105
R65HG2-R65CD-R65HD      1.559     43.510      3.105
K13HG2-K13CB-K13HB2      1.053     32.367      1.625
W129HB-L8CD1-L8HD1      3.289     23.576      0.949
W129HZ3-I61CD1-I61HD1      7.100     14.475     -0.165
            ?-?-?      5.462     20.752      1.627
 L8HG-L8CD2-L8HD2      1.722     25.932      0.919
K69HA-K69CG-K69HG      4.289     27.499      1.072
  V5HG1-V5CB-V5HB      0.788     31.582      2.206
H73H-V72CG1-V72HG1      7.093     18.555      0.763
I61HA-I64CG1-I64HG13      3.633     28.599      1.447
            ?-?-?      3.485     22.950      1.025
            ?-?-?      1.247     73.643      4.001
P84HB3-P84CD-P84HD3      2.472     50.257      3.653
            ?-?-?      3.936     24.834      1.507
K114HA-K114CD-K114HD      3.919     24.830      1.459
A68HB-C94CB-C94HB3      1.531     30.639      2.528
D131H-D131CA-D131HA      8.821     57.477      4.306
            ?-?-?     -0.834    138.955      7.814
A80HB-L71CD1-L71HD1      1.390     24.205      0.603
T92HG2-L71CD1-L71HD1      1.272     24.203      0.600
K69HA-K69CD-K69HD      4.316     27.815      1.644
  P9HA-P9CB-P9HB2      4.538     32.524      1.996
 S38H-S38CA-S38HA      8.099     57.163      5.769
P84HA-P84CB-P84HB2      4.748     32.210      1.934
E14H-L16CD2-L16HD2      8.006     25.503     -0.130
R17HE-L16CD2-L16HD2      8.006     25.503     -0.130
E14H-L16CD2-L16HD2      8.025     25.512     -0.133
R17HE-L16CD2-L16HD2      8.025     25.512     -0.133
R130H-I61CD1-I61HD1      8.468     14.469     -0.159
E118HB2-E118CG-E118HG3      2.080     37.705      2.399
 E83H-E83CA-E83HA      7.860     53.711      4.958
Q128HB2-Q128CG-Q128HG3      2.078     34.565      2.605
K13HE2-K13CD-K13HD3      2.879     30.326      1.750
E30H-K29CB-K29HB3      8.329     35.191      1.954
I64HG13-I61CA-I61HA      1.449     60.931      3.632
            ?-?-?      2.201     21.851      0.908
            ?-?-?      4.767     39.113      2.830
W129HE3-W129CB-W129HB      7.765     30.325      3.272
            ?-?-?      3.715     22.793      1.048
A79HB-A80CA-A80HA      1.067     54.339      4.116
  N3HA-N3CB-N3HB3      4.870     39.115      2.828
Q116HG2-Q116CA-Q116HA      2.553     58.732      4.612
            ?-?-?      0.156      5.686      0.473
W36HD1-I34CD1-I34HD1      6.677     14.631      0.571
L16HB2-L16CD2-L16HD2      0.703     25.460     -0.126
M126HB2-M126CB-M126HB3      1.403     30.640      1.872
M126HG2-M126CB-M126HB3      1.403     30.640      1.872
E14HB2-E14CG-E14HG3      2.001     36.603      2.821
E14HB3-E14CG-E14HG3      2.001     36.603      2.821
            ?-?-?      1.042     49.318      2.115
M126HE-M126CB-M126HB2      1.099     30.641      1.376
L26HB-L26CG-L26HG      1.634     25.931      1.042
L26HB-L26CD2-L26HD2      1.634     25.931      1.042
L76HG-L76CD2-L76HD2      1.634     25.931      1.042
P110HB2-L76CD2-L76HD2      1.634     25.931      1.042
L8HD1-A132CB-A132HB      0.947     18.713      1.494
            ?-?-?      8.553      9.451      0.698
            ?-?-?      4.388     40.214      2.977
P84HG2-P84CD-P84HD2      1.929     50.101      3.313
K69HA-M93CA-M93HA      4.291     55.123      5.416
            ?-?-?      1.070     19.340      1.399
M111H-M111CA-M111HA      8.969     54.967      5.631
E14HA-E14CB-E14HB3      3.969     29.542      2.023
 G4HA3-G4CA-G4HA2      4.173     46.020      4.011
E14H-K13CB-K13HB2      8.005     32.366      1.628
W36HH2-W36CZ2-W36HZ2      7.186    114.606      7.567
            ?-?-?      4.748     24.676      1.443
            ?-?-?      1.905    118.063      6.411
L76HB3-L76CA-L76HA      1.930     56.222      3.740
C94HB3-C94CA-C94HA      2.526     57.634      5.076
P110HD3-V24CG2-V24HG2      3.651     21.702      0.737
 C94H-M93CE-M93HE      8.970     16.672      1.589
            ?-?-?      7.663    138.932      7.862
A15H-E14CB-E14HB3      7.538     29.541      2.023
K13H-K13CG-K13HG2      7.791     26.715      1.059
            ?-?-?      4.762     55.908      3.859
P74HB-P74CG-P74HG      2.351     27.344      1.855
 I64H-I61CA-I61HA      7.323     60.931      3.633
D131HB3-D131CB-D131HB2      2.854     39.586      2.635
A15H-E14CB-E14HB2      7.527     29.543      2.011
A15H-E14CB-E14HB2      7.511     29.538      1.977
E124HB2-A121CA-A121HA      2.054     55.280      4.245
V87HA-T92CG2-T92HG2      3.978     23.891      1.251
 S38H-R37CA-R37HA      8.104     57.006      4.106
N66HA-N66CB-N66HB2      4.748     40.685      2.519
P60HD2-P60CD-P60HD3      3.577     51.671      4.025
F96HB3-F96CB-F96HB2      3.186     40.999      2.878
I61HD1-I61CG2-I61HG2     -0.147     19.183      0.585
V87HB-A80CA-A80HA      1.907     54.340      4.122
P99HD3-P99CG-P99HG2      3.887     27.815      1.791
 A79H-A79CA-A79HA      7.332     54.810      4.031
L76HB2-L76CA-L76HA      1.364     56.222      3.741
Q128HE22-Q128CG-Q128HG3      7.246     34.564      2.604
I64HG12-I64CG1-I64HG13      0.748     28.600      1.453
K90HG2-K90CD-K90HD      0.287     29.541      1.448
M111HG3-V24CG1-V24HG1      2.313     20.439      0.776
L76HA-L76CD1-L76HD1      3.749     21.694      0.588
M125HB3-M125CG-M125HG3      2.227     31.896      2.746
F25HD-F25CB-F25HB3      7.095     39.900      2.986
I61HG13-R130CA-R130HA      0.158     59.832      3.462
R17HB3-R17CA-R17HA      1.760     58.576      3.890
Q128HB2-Q128CG-Q128HG2      2.078     34.564      2.361
V12HA-V12CG1-V12HG1      3.780     21.224      0.889
F103HD-F103CA-F103HA      7.590     55.281      5.001
R130H-R130CB-R130HB2      8.474     29.227      1.554
            ?-?-?      3.778     18.555      1.590
K31HG2-K31CD-K31HD      0.787     29.542      1.493
K31HG2-K31CD-K31HD      0.754     29.544      1.448
K90HG3-K90CD-K90HD      0.754     29.544      1.448
K69HD-K69CG-K69HG      1.673     27.501      1.076
   D7H-D7CB-D7HB2      7.662     41.626      2.549
I64HG2-I64CB-I64HB      0.456     36.290      1.823
N43HA-N43CB-N43HB2      5.301     40.841      2.807
N51HA-N51CB-N51HB2      5.301     40.841      2.807
E33HA-E33CG-E33HG3      4.737     38.017      2.324
V72HG2-V72CA-V72HA      0.750     61.401      4.321
T134HB-T134CG2-T134HG2      4.256     21.380      1.137
 E28H-P27CA-P27HA      8.871     64.855      4.335
L71HA-L71CB-L71HB2      4.221     39.586      1.071
P99HD2-P99CG-P99HG2      3.652     27.815      1.787
T92HA-T92CB-T92HB      5.472     72.544      4.293
I64HG13-I64CG1-I64HG12      1.464     28.599      0.739
 A78H-A79CB-A79HB      7.863     19.340      1.073
 E83H-A79CB-A79HB      7.863     19.340      1.073
M126H-M126CE-M126HE      7.977     16.522      1.107
Y55H-D54CB-D54HB3      7.588     42.097      2.693
F103HD-D102CB-D102HB3      7.588     42.097      2.693
V87H-V87CG1-V87HG1      8.185     21.223      0.826
 P9HD2-P9CD-P9HD3      3.307     50.258      4.015
K77HG3-L71CB-L71HB2      1.349     39.586      1.073
K77HD3-L71CB-L71HB2      1.349     39.586      1.073
            ?-?-?     -0.828     55.280      4.238
W129HE1-V5CG2-V5HG2     10.674     22.008      1.242
W129HE1-V5CG2-V5HG2     10.692     22.006      1.243
W129HE1-V5CG2-V5HG2     10.733     22.007      1.248
            ?-?-?      8.031     16.522      1.112
P104HD2-P104CD-P104HD3      3.427     50.416      3.748
V87HG2-A80CA-A80HA      0.675     54.340      4.121
P99HD3-P98CB-P98HB3      3.896     30.953      2.379
V112HG1-K23CB-K23HB3      1.046     35.349      1.672
 L42H-L42CA-L42HA      7.859     56.692      4.041
I61H-I61CD1-I61HD1      8.087     14.449     -0.163
L26HG-P27CD-P27HD2      1.047     50.414      3.727
L26HD2-P27CD-P27HD2      1.047     50.414      3.727
E124H-V123CG2-V123HG2      8.399     23.734      1.073
 A78H-A78CB-A78HB      7.881     18.084      1.412
P110HD2-P110CG-P110HG2      3.338     26.245      0.433
V12HA-V12CG2-V12HG2      3.776     22.323      1.038
K29HB3-K29CB-K29HB2      1.957     35.192      1.679
K23HA-V24CG1-V24HG1      5.240     20.439      0.776
R65HA-R65CG-R65HG2      4.144     27.345      1.563
A133H-A133CA-A133HA      8.129     53.710      4.164
L71HD1-K77CG-K77HG3      0.599     26.245      1.347
L71HD2-K77CG-K77HG3      0.599     26.245      1.347
W129HA-L8CD1-L8HD1      4.632     23.578      0.949
F96HB2-F96CB-F96HB3      2.869     41.000      3.197
L76HB2-L76CB-L76HB3      1.363     42.411      1.929
K117HA-K117CG-K117HG      4.170     24.989      1.561
K82HA-K82CG-K82HG3      4.221     24.988      1.589
K13HA-L16CD2-L16HD2      3.578     25.461     -0.127
 V5HB-V5CG2-V5HG2      2.214     22.008      1.246
A88HA-L71CD1-L71HD1      4.549     24.201      0.600
A132HB-L8CD1-L8HD1      1.491     23.577      0.949
E83HA-P84CD-P84HD2      4.956     50.100      3.312
L16HD1-L16CA-L16HA      0.527     57.949      4.079
            ?-?-?      2.645     54.339      4.422
 I64H-V62CA-V62HA      7.325     63.598      3.746
P104HD2-P104CG-P104HG      3.425     27.500      2.062
P84HD2-P84CG-P84HG3      3.311     27.498      2.086
            ?-?-?      4.736     43.823      3.551
            ?-?-?      4.762     46.961      3.932
K29HB2-K29CB-K29HB3      1.683     35.191      1.958
A80HB-A80CA-A80HA      1.414     54.340      4.114
F103HA-P104CD-P104HD3      5.005     50.415      3.749
 L8HA-L8CD1-L8HD1      4.366     23.578      0.949
V67HA-V67CG2-V67HG2      4.632     22.322      0.731
L95HA-V67CG2-V67HG2      4.632     22.322      0.731
L71HD1-A89CA-A89HA      0.604     55.908      3.858
L71HD2-A89CA-A89HA      0.604     55.908      3.858
            ?-?-?      4.418     38.958      2.638
R65HA-R65CB-R65HB3      4.144     31.268      1.815
L71HD1-L71CA-L71HA      0.604     53.083      4.229
V87HG2-V87CA-V87HA      0.677     62.343      3.974
T134H-T134CA-T134HA      7.664     62.186      4.211
            ?-?-?      0.896     62.185      4.212
R65H-I64CG2-I64HG2      8.424     16.200      0.445
R65H-I64CG2-I64HG2      8.472     16.207      0.449
R63H-V62CG1-V62HG1      7.789     18.869      0.860
P74HB-P74CA-P74HA      2.354     65.952      4.104
            ?-?-?      3.799     43.353      1.625
R58HD2-R58CD-R58HD3      2.889     43.198      3.055
R130HD2-R130CD-R130HD3      2.889     43.198      3.055
F122H-F122CB-F122HB3      7.935     38.644      3.278
N43H-N43CB-N43HB3      8.056     40.842      2.958
Q53HB2-Q53CB-Q53HB3      1.734     29.385      2.278
Q53HG2-Q53CB-Q53HB3      1.734     29.385      2.278
N11HD21-V12CA-V12HA      7.538     65.796      3.780
 A15H-V12CA-V12HA      7.538     65.796      3.780
            ?-?-?      4.763     57.792      4.157
    S1H-S1CA-S1HA      8.671     58.418      4.626
W129H-W129CA-W129HA      8.671     58.418      4.626
D41HA-D41CB-D41HB2      4.453     40.214      2.676
L95HG-I64CG2-I64HG2      1.263     16.200      0.446
   L8HG-V5CA-V5HA      1.735     64.855      3.808
L76HB3-L76CB-L76HB2      1.932     42.410      1.351
K31HG2-K31CB-K31HB2      0.773     31.895      1.216
R119H-A113CB-A113HB      8.045     22.322      1.579
V112HG2-T92CA-T92HA      1.046     60.617      5.478
 D7HB2-D7CB-D7HB3      2.547     41.470      2.901
I61HG13-I61CG2-I61HG2      0.173     19.183      0.585
L42HB2-L42CB-L42HB3      1.536     39.115      2.156
V112HG2-T92CG2-T92HG2      1.046     23.891      1.249
H73HB3-H73CB-H73HB2      3.112     36.918      2.544
F91HD1-F91CB-F91HB3      6.878     41.783      4.004
Q128HG2-Q128CG-Q128HG3      2.362     34.564      2.601
W129H-Q128CB-Q128HB3      8.670     29.070      2.233
K23HA-I34CG2-I34HG2      5.257     18.084      0.786
L16HG-K13CA-K13HA      0.556     61.401      3.578
L42HD1-K13CA-K13HA      0.556     61.401      3.578
F25HD-F25CB-F25HB2      7.095     39.899      2.482
S115H-E118CB-E118HB2      7.488     30.797      2.085
D102HB3-D102CA-D102HA      2.693     55.751      4.464
P74HD2-P74CD-P74HD3      2.126     51.200      3.530
L26HA-P27CD-P27HD3      4.734     50.415      3.939
R85HD3-R85CG-R85HG      3.235     27.814      1.732
I64HA-I64CG2-I64HG2      3.801     16.043      0.446
F45HE1-F45CZ-F45HZ      6.907    128.574      6.682
S38HB-L16CG-L16HG      3.556     23.892      0.540
S38HB-L16CD1-L16HD1      3.556     23.892      0.540
A121HB-A121CA-A121HA      1.575     55.281      4.242
A88HA-A88CB-A88HB      4.552     21.537      1.232
A15HB-A15CA-A15HA      1.586     55.125      4.111
 G70H-K69CA-K69HA      7.813     57.163      4.293
    L8H-L8CG-L8HG      7.244     27.501      1.740
K31HG2-K31CE-K31HE      0.778     41.313      2.849
F25HB3-F25CA-F25HA      2.988     57.007      4.592
Q128H-Q128CB-Q128HB2      8.033     29.070      2.081
A113H-L22CD1-L22HD1      9.217     20.753      1.623
V87HG1-A79CB-A79HB      0.831     19.340      1.073
P27HB2-P27CA-P27HA      1.980     64.856      4.334
  L8HD2-V5CA-V5HA      0.923     64.855      3.810
L71HA-L71CD1-L71HD1      4.239     24.205      0.603
L26HG-P110CD-P110HD2      1.047     51.200      3.340
L26HD1-P110CD-P110HD2      1.047     51.200      3.340
L26HD2-P110CD-P110HD2      1.047     51.200      3.340
V24HG1-I34CB-I34HB      0.775     41.783      1.720
I34HG2-I34CB-I34HB      0.775     41.783      1.720
 F96H-V67CA-V67HA      8.627     62.108      4.633
G106H-G106CA-G106HA2      7.947     43.981      3.078
K29H-K29CB-K29HB2      7.803     35.191      1.681
K23H-K23CB-K23HB3      7.707     35.190      1.665
 G19H-K18CB-K18HB      7.244     33.151      1.813
            ?-?-?      4.837     27.188      0.147
P110HD2-V24CG2-V24HG2      3.328     21.704      0.733
P110HD2-V24CG2-V24HG2      3.370     21.721      0.740
P99HD2-P99CG-P99HG3      3.653     27.820      2.119
 V72H-V72CA-V72HA      7.661     61.401      4.321
A89HA-L71CG-L71HG      3.838     26.245      0.871
V62HG1-V62CA-V62HA      0.886     63.599      3.752
D102HB3-D102CB-D102HB2      2.696     42.097      2.352
            ?-?-?      7.095     18.084      1.413
 L22H-K21CA-K21HA      9.116     55.123      5.681
L22HD1-F122CB-F122HB2      1.607     38.644      3.110
A113HB-F122CB-F122HB2      1.607     38.644      3.110
V87HG1-A80CA-A80HA      0.849     54.339      4.123
S115HA-S115CB-S115HB3      4.773     66.267      4.276
            ?-?-?     -0.136      9.451      0.703
 N11H-S10CA-S10HA      8.006     61.401      3.575
 E14H-S10CA-S10HA      8.006     61.401      3.575
 E14H-K13CA-K13HA      8.006     61.401      3.575
R85HB-R85CA-R85HA      1.928     57.478      4.308
            ?-?-?      3.346     23.891      1.253
L71HD1-A80CB-A80HB      0.605     19.339      1.405
L71HD2-A80CB-A80HB      0.605     19.339      1.405
            ?-?-?      0.529     26.087      1.690
            ?-?-?      4.736     49.630      3.510
V87HG2-A80CB-A80HB      0.691     19.338      1.404
P104HD2-F103CA-F103HA      3.420     55.281      5.005
            ?-?-?      3.530     19.183      2.121
M125HG3-M125CG-M125HG2      2.744     31.896      2.401
N136HA-N136CB-N136HB3      4.748     39.272      2.703
V12HG1-M125CG-M125HG2      0.897     31.896      2.403
I61HA-I61CG2-I61HG2      3.641     19.183      0.585
 G20H-G19CA-G19HA      6.876     43.353      3.810
            ?-?-?      1.599      9.452      0.701
L109HA-V24CG2-V24HG2      4.586     21.695      0.736
V12H-V12CG2-V12HG2      7.197     22.321      1.039
I61HG12-I61CG1-I61HG13     -0.601     28.442      0.161
I61H-I61CG2-I61HG2      8.094     19.183      0.585
  P9HD2-P9CG-P9HG      3.308     28.130      2.196
            ?-?-?      5.770     27.031      0.144
            ?-?-?      4.760    133.439      6.737
I61HA-I64CD1-I64HD1      3.641     12.120      0.306
V12HG1-V12CA-V12HA      0.898     65.796      3.783
T134HG2-V62CA-V62HA      1.132     63.599      3.745
A89HB-A89CA-A89HA      1.455     55.910      3.854
            ?-?-?      1.328     55.907      3.858
A89HB-A89CA-A89HA      1.459     55.905      3.879
V112HG1-K23CB-K23HB2      1.040     35.350      1.291
 A79H-A80CB-A80HB      7.321     19.183      1.402
D101HB2-D101CB-D101HB3      2.549     40.529      2.672
L76HA-V87CG2-V87HG2      3.749     22.479      0.670
M125HA-M125CB-M125HB3      4.165     33.466      2.222
F122HA-M125CB-M125HB3      4.058     33.462      2.224
            ?-?-?      7.100     36.133      1.863
   V5H-G4CA-G4HA3      8.519     46.021      4.178
L76HD1-L76CA-L76HA      0.601     56.222      3.740
K81H-K81CB-K81HB3      7.096     32.525      1.882
D102HA-D102CB-D102HB3      4.464     42.096      2.700
 E28H-E28CA-E28HA      8.893     57.634      3.932
K114H-K114CA-K114HA      8.893     57.634      3.932
F122HZ-L22CD2-L22HD2      6.315     27.031      0.147
 K18H-K18CB-K18HB      7.686     33.150      1.814
P74HA-P74CG-P74HG      4.101     27.344      1.855
    H6H-H6CA-H6HA      7.690     58.420      4.204
    D7H-H6CA-H6HA      7.690     58.420      4.204
 W47H-W47CA-W47HA      7.690     58.420      4.204
 C48H-W47CA-W47HA      7.690     58.420      4.204
K77HG2-K77CG-K77HG3      0.880     26.245      1.345
            ?-?-?      7.583     31.738      3.202
R63HG3-R63CA-R63HA      1.733     54.652      4.376
R63HA-R63CD-R63HD      4.385     42.725      3.174
 V12H-V12CB-V12HB      7.195     31.895      2.067
L95HD2-L95CG-L95HG      0.148     27.031      1.253
R17HB3-R17CA-R17HA      1.760     58.891      3.890
I34HA-I34CB-I34HB      5.253     41.782      1.715
N136HA-N136CB-N136HB2      4.746     39.272      2.550
H73H-L76CD2-L76HD2      7.078     25.775      1.068
            ?-?-?     -0.144     21.223      0.888
            ?-?-?     -0.098     21.223      0.896
            ?-?-?      8.089     33.621      2.964
            ?-?-?      0.919     23.734      1.074
 A15H-A15CA-A15HA      7.534     55.125      4.109
I61HD1-I61CG1-I61HG12     -0.163     28.444     -0.613
 H73H-V72CA-V72HA      7.072     61.402      4.320
T92HG2-V87CA-V87HA      1.244     62.343      3.972
E83H-E83CB-E83HB2      7.859     31.425      1.915
 V67H-V67CA-V67HA      8.402     62.030      4.634
 A68H-V67CA-V67HA      8.402     62.030      4.634
            ?-?-?      3.814     33.779      2.969
            ?-?-?      4.763     29.227      1.302
F103HB-F103CD1-F103HD      2.876    133.282      7.575
P104HD3-P104CD-P104HD2      3.750     50.416      3.422
I64HG13-I64CG2-I64HG2      1.452     16.201      0.449
R130HG2-I64CG2-I64HG2      1.452     16.201      0.449
V24HB-V24CA-V24HA      1.586     58.262      5.186
A15HA-K18CB-K18HB      4.099     33.150      1.814
W129HE3-L16CD1-L16HD1      7.774     23.577      0.517
F96HB3-F96CD1-F96HD      3.188    132.811      7.249
L76HG-L76CD1-L76HD1      1.614     21.694      0.589
 A88H-V87CA-V87HA      6.309     62.343      3.973
I64H-I61CD1-I61HD1      7.324     14.475     -0.160
N100HB3-N100CB-N100HB2      3.371     39.115      3.105
K81H-K81CG-K81HG3      7.094     25.147      1.596
K82H-K82CG-K82HG3      7.094     25.147      1.596
S115H-E118CB-E118HB3      7.467     30.797      2.220
F25HB3-F25CB-F25HB2      2.990     39.899      2.478
            ?-?-?      7.729     24.360      0.845
W129HE3-I61CD1-I61HD1      7.781     14.475     -0.161
E83H-P84CD-P84HD2      7.857     50.100      3.305
            ?-?-?      1.316     58.576      3.891
R130HA-R130CB-R130HB3      3.483     29.228      1.902
G106H-G106CA-G106HA3      7.956     43.980      4.548
F91HD1-A88CB-A88HB      6.875     21.537      1.228
F91HE1-A88CB-A88HB      6.875     21.537      1.228
I61HD1-I61CA-I61HA     -0.160     60.931      3.640
F45HD-F45CE1-F45HE1      7.355    131.697      6.901
E33HG3-E33CG-E33HG2      2.323     38.017      2.059
 V5HA-V5CG2-V5HG2      3.814     22.008      1.246
A15HB-V12CA-V12HA      1.587     65.796      3.784
P84HD2-E83CA-E83HA      3.309     53.711      4.955
P110HD2-P110CD-P110HD3      3.337     51.199      3.643
            ?-?-?      2.963     65.795      3.530
F25HE-A79CB-A79HB      7.085     19.340      1.076
R119H-R119CA-R119HA      8.045     60.617      3.738
P27HD3-P27CG-P27HG      3.947     28.285      2.321
            ?-?-?      3.305     22.322      1.038
 F25H-V24CA-V24HA      8.032     58.262      5.186
V12HG2-V12CA-V12HA      1.047     65.796      3.783
L42HD1-L42CG-L42HG      0.578     26.874      1.393
L42HD2-L42CG-L42HG      0.578     26.874      1.393
L71HD2-K77CD-K77HD3      0.578     26.874      1.393
P99HG2-P99CG-P99HG3      1.796     27.815      2.124
P84HD2-P84CD-P84HD3      3.309     50.102      3.656
F122H-A121CB-A121HB      7.922     18.241      1.586
N43HA-I61CG2-I61HG2      5.300     19.182      0.584
A133H-A133CB-A133HB      8.130     20.282      1.342
L42HD1-L42CG-L42HG      0.584     26.716      1.385
L42HD2-L42CG-L42HG      0.584     26.716      1.385
L71HD2-K77CD-K77HD3      0.584     26.716      1.385
V62H-V62CG1-V62HG1      7.148     18.869      0.861
K90HG2-K90CG-K90HG3      0.282     23.265      0.772
V123H-D120CA-D120HA      8.059     58.105      4.232
            ?-?-?      7.442    131.706      6.877
I61HG2-A133CB-A133HB      0.583     20.283      1.342
V62HG2-A133CB-A133HB      0.583     20.283      1.342
   M2HB-M2CA-M2HA      2.028     55.752      4.504
  H6HA-H6CB-H6HB3      4.217     30.168      3.165
W47HA-W47CB-W47HB3      4.217     30.168      3.165
N100H-V107CG2-V107HG2      8.035     21.381      0.923
  P9HB3-P9CA-P9HA      2.570     62.656      4.532
V112HG2-V87CA-V87HA      1.034     62.343      3.970
 D7HB3-D7CB-D7HB2      2.898     41.469      2.552
L22HD2-L22CG-L22HG      0.148     24.362      0.844
V123HG2-V123CB-V123HB      1.083     35.506      3.112
Q128H-Q128CG-Q128HG2      8.030     34.563      2.361
L42HB3-L42CB-L42HB2      2.152     39.115      1.535
P74HG-P74CD-P74HD3      1.858     51.201      3.530
N66HB2-N66CB-N66HB3      2.521     40.843      2.848
F122HZ-M93CE-M93HE      6.323     16.672      1.586
 A78H-A78CA-A78HA      7.883     54.809      4.074
A121H-A121CA-A121HA      8.365     55.281      4.249
D102HB2-D102CA-D102HA      2.351     55.751      4.463
E118HA-E118CG-E118HG3      4.172     37.703      2.400
  L8HD1-L8CA-L8HA      0.947     54.025      4.366
E33HA-E33CG-E33HG2      4.731     38.017      2.058
A113HB-R119CA-R119HA      1.599     60.617      3.738
R119HB2-R119CA-R119HA      1.599     60.617      3.738
Q53HB3-Q53CA-Q53HA      2.277     55.124      4.340
Q53HG3-Q53CA-Q53HA      2.277     55.124      4.340
            ?-?-?      2.869     31.739      3.203
            ?-?-?      5.771     48.689      1.590
F122H-A121CA-A121HA      7.941     55.278      4.250
L76HA-A79CB-A79HB      3.750     19.340      1.072
P27HD2-P27CG-P27HG      3.728     28.286      2.325
            ?-?-?      6.410    133.439      6.735
F45HE1-L95CD2-L95HD2      6.889     27.031      0.150
F122HD-L22CD2-L22HD2      6.889     27.031      0.150
F122HE-L22CD2-L22HD2      6.889     27.031      0.150
 L76H-L76CA-L76HA      7.344     56.222      3.740
 A78H-A75CA-A75HA      7.876     55.281      4.237
A79HB-A79CA-A79HA      1.070     54.809      4.027
            ?-?-?      6.534     31.739      3.204
 L16H-A15CB-A15HB      8.552     18.554      1.590
T92HG2-T92CA-T92HA      1.255     60.617      5.481
R65HB2-R65CB-R65HB3      1.586     31.267      1.808
L16HD2-L8CD2-L8HD2     -0.133     25.933      0.916
W129HE3-M126CA-M126HA      7.761     56.850      4.509
   P9HG-P9CA-P9HA      2.200     62.657      4.530
M125H-M125CB-M125HB3      8.037     33.465      2.223
            ?-?-?      3.532     33.621      2.970
V72HB-V72CA-V72HA      2.544     61.402      4.321
L71HB2-L71CB-L71HB3      1.083     39.586      1.831
S115HB2-S115CB-S115HB3      3.974     66.266      4.278
M125HG2-M125CG-M125HG3      2.411     31.896      2.751
P74HA-P74CB-P74HB      4.102     32.367      2.353
L76H-L76CD1-L76HD1      7.345     21.693      0.590
M126H-M126CA-M126HA      7.987     56.850      4.503
K18HB-K18CA-K18HA      1.811     57.949      3.905
V112H-M111CA-M111HA      8.598     54.967      5.635
I61HA-I61CD1-I61HD1      3.641     14.475     -0.157
Q128H-Q128CB-Q128HB3      8.020     29.071      2.233
K114H-A113CB-A113HB      8.894     22.321      1.576
P74HD3-P74CG-P74HG      3.530     27.344      1.855
W129HZ3-M126CE-M126HE      7.101     16.515      1.107
 K69H-A68CB-A68HB      8.673     23.106      1.522
 V62H-V62CA-V62HA      7.146     63.599      3.748
 A68H-A68CB-A68HB      8.402     23.107      1.521
 A79H-A78CB-A78HB      7.332     18.084      1.409
Q116HG2-Q116CG-Q116HG3      2.524     32.838      2.870
A78HB-A78CA-A78HA      1.415     54.811      4.075
F25H-V24CG2-V24HG2      8.031     21.694      0.738
V123H-V123CG1-V123HG1      8.031     21.694      0.738
P110HD3-P110CD-P110HD2      3.654     51.199      3.347
V67H-V67CG1-V67HG1      8.403     20.439      0.617
A113H-A113CB-A113HB      9.213     22.322      1.575
W129HD1-L8CD2-L8HD2      7.071     25.932      0.916
P60HD3-P60CD-P60HD2      4.021     51.671      3.572
R63HG2-I59CB-I59HB      1.536     42.725      3.171
R63HG2-R63CD-R63HD      1.536     42.725      3.171
V87HA-V87CG2-V87HG2      3.975     22.479      0.676
K77HA-A80CB-A80HB      3.803     19.340      1.405
L8HD1-W129CA-W129HA      0.925     58.262      4.626
L8HD2-W129CA-W129HA      0.925     58.262      4.626
V44HG1-V44CB-V44HB      0.973     36.446      2.120
V44HG2-V44CB-V44HB      0.973     36.446      2.120
V107H-G106CA-G106HA3      7.736     43.980      4.549
            ?-?-?      6.875    130.928      7.452
E118H-E118CA-E118HA      8.032     59.675      4.164
M125H-M125CA-M125HA      8.032     59.675      4.164
Q128H-Q128CA-Q128HA      8.032     59.675      4.164
E118H-E118CG-E118HG3      8.034     37.702      2.401
 S39H-S38CA-S38HA      9.262     57.164      5.770
            ?-?-?      6.801    133.597      7.127
            ?-?-?      0.871     19.183      1.406
T92HA-T92CG2-T92HG2      5.473     23.891      1.254
N11HA-N11CB-N11HB      4.442     36.603      2.822
K13HE2-K13CE-K13HE3      2.903     41.626      3.227
T134H-A133CB-A133HB      7.668     20.282      1.337
P9HD3-L8CD1-L8HD1      4.020     23.577      0.949
F96HB2-F96CD1-F96HD      2.868    132.811      7.248
F45H-V44CG2-V44HG2      9.062     22.950      0.963
 A132HB-V5CA-V5HA      1.501     64.855      3.813
 P9HB2-P9CB-P9HB3      1.993     32.524      2.567
L16HG-L16CD2-L16HD2      0.527     25.461     -0.126
L16HD1-L16CD2-L16HD2      0.527     25.461     -0.126
            ?-?-?      1.908     32.209      1.277
P110HD2-P110CG-P110HG3      3.343     26.243      1.825
            ?-?-?      4.773     41.626      3.227
N43HA-N43CB-N43HB3      5.298     40.842      2.958
N51HA-N51CB-N51HB3      5.298     40.842      2.958
 S10H-S10CA-S10HA      7.787     61.402      3.575
 K13H-S10CA-S10HA      7.787     61.402      3.575
 K13H-K13CA-K13HA      7.787     61.402      3.575
D131H-D131CB-D131HB3      8.818     39.743      2.849
V112H-V112CG1-V112HG1      8.603     21.850      1.031
V44HG1-N43CB-N43HB3      0.971     40.842      2.959
T134H-T134CG2-T134HG2      7.665     21.537      1.141
 M93H-T92CB-T92HB      8.840     72.545      4.293
L16HG-S38CB-S38HB      0.529     65.639      3.530
L16HD1-S38CB-S38HB      0.529     65.639      3.530
V24H-V24CG1-V24HG1      9.240     20.439      0.777
I61HG13-I61CG1-I61HG12      0.159     28.443     -0.616
F103HD-D102CB-D102HB2      7.590     42.097      2.353
V67H-V67CG2-V67HG2      8.400     22.321      0.731
A68H-V67CG2-V67HG2      8.400     22.321      0.731
C94HB2-C94CB-C94HB3      2.055     30.483      2.529
  P9HD3-L8CA-L8HA      4.025     54.024      4.370
D41HB3-D41CB-D41HB2      3.109     40.214      2.672
  H6HA-H6CB-H6HB2      4.204     30.168      3.012
W47HA-W47CB-W47HB2      4.204     30.168      3.012
N57HD22-N57CB-N57HB3      7.222     40.370      3.114
F137HD-F137CB-F137HB      7.222     40.370      3.114
E33HB-E33CG-E33HG3      2.052     38.017      2.318
E33HG2-E33CG-E33HG3      2.052     38.017      2.318
            ?-?-?      4.281     25.775      1.069
 K81H-K81CA-K81HA      7.085     58.105      4.051
K29HA-K29CB-K29HB2      4.735     35.192      1.678
K18HD-K18CA-K18HA      1.637     57.949      3.907
R130HA-A133CB-A133HB      3.469     20.282      1.341
V72HA-V72CB-V72HB      4.317     31.268      2.536
V5HG1-V5CG2-V5HG2      0.773     22.008      1.249
            ?-?-?      4.762     26.244      0.874
R130HA-R130CB-R130HB2      3.479     29.228      1.556
F122HE-M93CE-M93HE      6.889     16.672      1.586
V107HG2-V107CA-V107HA      0.901     63.756      3.203
Q128H-Q128CG-Q128HG3      8.031     34.563      2.604
P110HG2-P110CG-P110HG3      0.433     26.088      1.835
G70HA2-A89CA-A89HA      3.344     55.907      3.860
A133HA-A133CB-A133HB      4.168     20.282      1.340
F103HA-F103CB-F103HB      4.994     38.644      2.880
W129HE3-M126CE-M126HE      7.765     16.514      1.107
T134HG2-T134CA-T134HA      1.141     62.185      4.213
P110HG3-P110CG-P110HG2      1.831     26.245      0.437
A133HB-R130CA-R130HA      1.353     59.832      3.466
E118H-E118CB-E118HB2      8.045     30.797      2.090
R119H-E118CB-E118HB2      8.045     30.797      2.090
N66H-I64CG2-I64HG2      7.627     16.044      0.449
  L8H-L8CD2-L8HD2      7.244     25.931      0.916
            ?-?-?      8.549     26.088      1.691
F103HD-F103CB-F103HB      7.578     38.644      2.880
A121H-A121CB-A121HB      8.358     18.241      1.589
            ?-?-?      0.529     33.780      2.966
Q128HA-Q128CB-Q128HB3      4.145     29.071      2.237
            ?-?-?      2.670    118.215      6.220
V62HG1-R63CG-R63HG2      0.848     27.345      1.544
A132H-A132CA-A132HA      8.106     54.653      4.191
E105HB2-E105CB-E105HB3      2.054     29.385      2.413
D102HA-D102CB-D102HB2      4.464     42.096      2.352
V112HG2-T92CB-T92HB      1.058     72.545      4.290
H73HA-P74CD-P74HD3      5.009     51.200      3.530
            ?-?-?      4.764     62.657      4.532
K29HG3-K29CB-K29HB3      1.427     35.192      1.961
P99HD3-P99CD-P99HD2      3.898     50.730      3.650
F25HB2-F25CB-F25HB3      2.472     39.900      2.985
N11HB-N11CA-N11HA      2.820     56.379      4.444
P104HA-P104CB-P104HB3      4.618     32.053      2.436
 K18H-K18CA-K18HA      7.686     57.949      3.905
N43HD2-V5CG2-V5HG2      7.074     22.007      1.249
W129HD1-V5CG2-V5HG2      7.074     22.007      1.249
F96HD-F96CB-F96HB3      7.246     40.999      3.198
R65HB2-R65CA-R65HA      1.565     57.636      4.151
K90HB-K90CA-K90HA      1.565     57.636      4.151
E118H-E118CG-E118HG2      8.034     37.702      2.244
            ?-?-?      1.499    138.931      7.813
            ?-?-?      1.312     58.891      3.891
 V12H-V12CA-V12HA      7.197     65.795      3.782
 M93H-T92CA-T92HA      8.842     60.617      5.477
            ?-?-?     -0.836     19.026      1.498
V123H-V123CB-V123HB      8.063     35.661      3.114
            ?-?-?      7.994     35.654      3.114
I64HB-I64CA-I64HA      1.816     62.500      3.795
I61HG2-N43CA-N43HA      0.579     54.025      5.295
S115H-A113CB-A113HB      7.471     22.321      1.575
K86HG2-K86CA-K86HA      1.312     56.851      4.313
S115HB3-S115CB-S115HB2      4.271     66.268      3.972
V127HG2-V123CB-V123HB      0.921     35.506      3.115
I61HD1-I61CG1-I61HG13     -0.163     28.444      0.167
H73HB2-H73CB-H73HB3      2.547     36.918      3.122
C94HB3-H73CB-H73HB3      2.547     36.918      3.122
F25HD-L76CD1-L76HD1      7.098     21.694      0.588
 K31H-E30CA-E30HA      8.131     55.908      4.366
R63HG2-R63CA-R63HA      1.537     54.653      4.382
 R65H-I64CA-I64HA      8.449     62.657      3.795
            ?-?-?      4.765     36.603      2.823
N100HB2-N100CB-N100HB3      3.113     39.115      3.382
            ?-?-?      1.734     33.309      2.332
W36HD1-L22CD2-L22HD2      6.658     27.030      0.146
F45HZ-L95CD2-L95HD2      6.658     27.030      0.146
E118H-E118CB-E118HB3      8.032     30.797      2.223
R119H-E118CB-E118HB3      8.032     30.797      2.223
T92HG2-T92CB-T92HB      1.261     72.544      4.294
T134HG2-T134CB-T134HB      1.142     69.876      4.290
K86HA-K86CG-K86HG2      4.317     25.304      1.309
L42HD1-L42CB-L42HB2      0.566     39.115      1.539
L42HD2-L42CB-L42HB2      0.566     39.115      1.539
I64H-I64CG2-I64HG2      7.324     16.044      0.445
A78HA-A78CB-A78HB      4.071     18.084      1.413
V123H-V123CG2-V123HG2      8.060     23.734      1.077
P74HG-P74CD-P74HD2      1.870     51.200      2.117
D101HA-D101CB-D101HB3      4.293     40.528      2.673
V107H-G106CA-G106HA2      7.738     43.981      3.082
 A88H-A88CB-A88HB      6.306     21.536      1.228
 I64H-I64CB-I64HB      7.338     36.289      1.821
            ?-?-?      2.151     28.286      2.326
I61HD1-R130CA-R130HA     -0.158     59.832      3.463
N66HB3-N66CB-N66HB2      2.854     40.842      2.512
            ?-?-?     -0.132     25.931      1.692
V24HA-V24CG2-V24HG2      5.191     21.694      0.735
V72HG1-V72CB-V72HB      0.751     31.267      2.537
V72HG2-V72CB-V72HB      0.751     31.267      2.537
M125H-E124CA-E124HA      8.034     59.518      3.960
P99HB2-P99CD-P99HD3      1.890     50.731      3.884
P99HG2-P99CD-P99HD3      1.784     50.729      3.893
R65H-R65CG-R65HG2      8.452     27.344      1.562
            ?-?-?      7.813     19.026      1.502
            ?-?-?      7.151     21.851      0.908
V67HA-V67CG1-V67HG1      4.627     20.439      0.618
L95HA-V67CG1-V67HG1      4.627     20.439      0.618
K23HB3-K23CB-K23HB2      1.673     35.349      1.293
K31HG2-K31CD-K31HD      0.791     29.546      1.442
K90HG3-K90CD-K90HD      0.791     29.546      1.442
            ?-?-?      7.685     24.361      0.840
P99HD3-P99CB-P99HB3      3.897     32.683      2.380
            ?-?-?      7.689     14.944      1.440
K77HA-K77CB-K77HB3      3.814     32.524      1.852
V12HG1-M125CG-M125HG3      0.896     31.896      2.746
F96HB2-R65CB-R65HB3      2.868     31.267      1.810
L71HD1-T92CG2-T92HG2      0.597     23.892      1.251
V87HG2-T92CG2-T92HG2      0.684     23.891      1.252
L95HA-L95CD2-L95HD2      4.617     27.031      0.146
A88H-V87CG2-V87HG2      6.306     22.478      0.672
L71HA-L71CB-L71HB3      4.222     39.584      1.827
A79HB-V87CG2-V87HG2      1.061     22.480      0.671
V112HG2-V87CG2-V87HG2      1.061     22.480      0.671
R37HB-G19CA-G19HA      1.632     43.353      3.810
C94HA-C94CB-C94HB3      5.078     30.483      2.528
K23HB2-K23CB-K23HB3      1.304     35.349      1.668
K23HG-K23CB-K23HB3      1.304     35.349      1.668
P27HB3-P27CA-P27HA      2.436     64.855      4.330
A113HB-E118CG-E118HG3      1.584     37.703      2.399
 S38H-S38CB-S38HB      8.091     65.796      3.528
 L42H-D41CA-D41HA      7.858     53.553      4.449
A89HA-A89CB-A89HB      3.855     18.399      1.453
P27HA-P27CB-P27HB2      4.340     31.740      1.985
            ?-?-?      4.215     41.628      3.222
G97HA-I64CA-I64HA      3.525     62.500      3.789
P98HD-I64CA-I64HA      3.525     62.500      3.789
K77HG2-K77CA-K77HA      0.871     60.147      3.807
K77HD2-K77CA-K77HA      0.871     60.147      3.807
S38HA-S38CB-S38HB      5.770     65.717      3.530
W129HH2-S38CB-S38HB      5.770     65.717      3.530
L26HB-P27CD-P27HD3      1.613     50.415      3.938
 C94H-A68CB-A68HB      8.990     23.107      1.521
            ?-?-?      1.412     19.340      1.073
R65HB3-R65CB-R65HB2      1.806     31.267      1.596
R65HG3-R65CB-R65HB2      1.806     31.267      1.596
   G4H-G4CA-G4HA3      8.013     46.022      4.176
W129HA-A132CB-A132HB      4.616     18.712      1.495
 C94H-M93CA-M93HA      8.992     55.124      5.418
Q40HG-Q40CA-Q40HA      2.423     59.832      3.824
K13H-L16CD2-L16HD2      7.783     25.460     -0.129
W129HE3-L16CD2-L16HD2      7.783     25.460     -0.129
V112HB-T92CA-T92HA      1.871     60.616      5.478
R63HG2-R63CG-R63HG3      1.536     27.423      1.726
I59HB-R63CG-R63HG3      3.187     27.343      1.724
R63HD-R63CG-R63HG3      3.187     27.343      1.724
Q128HG3-M125CA-M125HA      2.618     59.361      4.145
D131HB2-Q128CA-Q128HA      2.618     59.361      4.145
W129HE1-V5CG1-V5HG1     10.698     18.554      0.772
 L26H-F25CA-F25HA      8.378     57.006      4.592
E30HB2-E30CB-E30HB3      1.932     30.484      2.127
M93HB2-M93CG-M93HG3      1.932     30.484      2.127
  P9HD2-L8CA-L8HA      3.306     54.025      4.368
V87HG1-V87CA-V87HA      0.837     62.343      3.970
H73HB2-L76CD2-L76HD2      2.545     25.775      1.070
C94HB3-L76CD2-L76HD2      2.545     25.775      1.070
V24HB-V24CG2-V24HG2      1.599     21.694      0.735
M93HE-V123CG1-V123HG1      1.599     21.694      0.735
M111HE-V24CG2-V24HG2      1.599     21.694      0.735
R119HB2-V123CG1-V123HG1      1.599     21.694      0.735
            ?-?-?      4.760     23.264      0.767
F96H-I64CG2-I64HG2      8.628     16.199      0.444
R65HB2-R65CA-R65HA      1.575     57.792      4.153
K90HB-K90CA-K90HA      1.575     57.792      4.153
R130HA-I61CD1-I61HD1      3.459     14.475     -0.159
 F96H-L95CA-L95HA      8.622     54.653      4.607
W129HB-M126CA-M126HA      3.282     56.850      4.510
F122HA-F122CB-F122HB2      4.045     38.644      3.113
R119H-Q116CA-Q116HA      8.075     58.593      4.620
R119HE-Q116CA-Q116HA      8.075     58.593      4.620
A132H-W129CA-W129HA      8.075     58.593      4.620
R119H-Q116CA-Q116HA      8.028     58.576      4.611
R119HE-Q116CA-Q116HA      8.028     58.576      4.611
L22H-I34CG2-I34HG2      9.116     18.085      0.787
    H6H-V5CA-V5HA      7.686     64.855      3.809
    D7H-V5CA-V5HA      7.686     64.855      3.809
L71HG-A89CA-A89HA      0.871     55.908      3.857
K82HA-K82CG-K82HG2      4.221     25.303      1.478
K86HA-K86CG-K86HG3      4.316     25.302      1.470
I64HD1-I61CA-I61HA      0.308     60.931      3.639
A75HA-A75CB-A75HB      4.217     18.869      1.499
A132HA-A132CB-A132HB      4.217     18.869      1.499
K86HA-K86CB-K86HB3      4.316     34.563      1.801
P110HA-C94CA-C94HA      4.592     57.635      5.076
I34H-E33CG-E33HG2      8.772     38.016      2.059
T92HG2-V87CG2-V87HG2      1.248     22.479      0.674
 E83H-A80CA-A80HA      7.855     54.339      4.116
 E83H-A80CA-A80HA      7.865     54.339      4.105
            ?-?-?      4.758     46.020      4.176
K69H-V67CG2-V67HG2      8.643     22.327      0.732
F96H-V67CG2-V67HG2      8.643     22.327      0.732
R63HD-V62CG1-V62HG1      3.165     18.868      0.862
N100HD21-N100CB-N100HB2      6.861     38.800      3.117
F122HD-F122CB-F122HB2      6.861     38.800      3.117
S115HA-S115CB-S115HB2      4.773     66.267      3.976
 L42HD1-V5CB-V5HB      0.591     31.425      2.206
 L42HD2-V5CB-V5HB      0.591     31.425      2.206
I61HG2-V62CB-V62HB      0.591     31.425      2.206
V62HG2-V62CB-V62HB      0.591     31.425      2.206
F96HD-E108CG-E108HG2      7.245     36.290      2.228
R65HD-R65CB-R65HB3      3.113     31.267      1.809
            ?-?-?      4.769    138.895      7.663
R85HA-R85CG-R85HG      4.318     27.815      1.732
P104HG-P104CD-P104HD2      2.055     50.415      3.422
K31HE-K31CG-K31HG3      2.861     23.891      1.063
F45HD-M126CE-M126HE      7.338     16.515      1.107
F45HE2-M126CE-M126HE      7.338     16.515      1.107
 E30H-E30CA-E30HA      8.332     55.908      4.368
F25HE-V87CG1-V87HG1      7.071     21.222      0.826
P99HD2-P99CD-P99HD3      3.641     50.729      3.888
            ?-?-?      4.760     40.371      2.672
 A80H-A80CB-A80HB      8.080     19.340      1.406
I34HG2-K23CA-K23HA      0.776     55.124      5.267
            ?-?-?      1.972     32.366      2.355
P74HG-P74CB-P74HB      1.867     32.368      2.362
P99HB2-P99CB-P99HB3      1.867     32.368      2.362
E33HA-I34CG2-I34HG2      4.724     17.927      0.783
V112HA-T92CA-T92HA      4.712     60.617      5.477
K90HA-K90CB-K90HB      4.158     31.739      1.566
M125HB2-M125CB-M125HB3      2.009     33.466      2.221
A88HB-K90CG-K90HG3      1.242     23.264      0.769
E83HA-P84CD-P84HD3      4.958     50.258      3.660
L76HD2-C94CB-C94HB3      1.066     30.483      2.529
V62HA-T134CG2-T134HG2      3.737     21.537      1.141
D41HB2-D41CA-D41HA      2.670     53.396      4.449
M126HE-I61CD1-I61HD1      1.117     14.473     -0.162
            ?-?-?      3.344     72.545      4.291
V127HA-V127CG1-V127HG1      3.482     21.223      0.924
V127HA-V127CG2-V127HG2      3.482     21.223      0.924
K13HA-V12CG1-V12HG1      3.576     21.223      0.901
            ?-?-?      4.764     24.205      0.599
 L8HB2-L8CB-L8HB3      1.083     42.725      1.675
P60HG2-P60CD-P60HD3      2.054     51.672      4.022
R63HB-P60CD-P60HD3      2.054     51.672      4.022
 L8HB3-L8CB-L8HB2      1.687     42.725      1.086
V62HA-T134CG2-T134HG2      3.767     21.536      1.143
            ?-?-?      5.177     57.163      5.771
I34HA-I34CD1-I34HD1      5.253     14.631      0.573
            ?-?-?      4.839     41.625      4.008
L71HG-A89CB-A89HB      0.872     18.398      1.452
L8HD1-A132CB-A132HB      0.938     18.400      1.493
L8HD2-A132CB-A132HB      0.938     18.400      1.493
K90HG3-K90CB-K90HB      0.763     31.739      1.552
V67HG2-V67CB-V67HB      0.738     32.210      1.934
V72H-V72CG1-V72HG1      7.665     18.554      0.752
A121H-K117CA-K117HA      8.365     59.675      4.174
A121H-E118CA-E118HA      8.365     59.675      4.174
I61HG13-I61CD1-I61HD1      0.158     14.476     -0.161
  H6H-V5CG1-V5HG1      7.711     18.553      0.771
V67HG2-K69CD-K69HD      0.753     27.500      1.646
V123HG1-K69CD-K69HD      0.753     27.500      1.646
V112H-V112CG2-V112HG2      8.603     22.950      1.038
R119HA-A113CB-A113HB      3.740     22.322      1.579
P74HG-P74CA-P74HA      1.845     65.953      4.106
R63HG3-R63CB-R63HB      1.722     30.169      2.077
Y55HD2-Y55CE1-Y55HE      7.122    118.372      6.805
K117HG-K117CA-K117HA      1.575     59.675      4.174
M125HE-M125CA-M125HA      1.575     59.675      4.174
I61HD1-I64CD1-I64HD1     -0.160     12.121      0.302
 N3HB2-N3CB-N3HB3      2.665     39.114      2.828
Y135HA-Y135CB-Y135HB      4.355     37.703      3.078
            ?-?-?      8.549     23.734      0.527
R58HB3-R58CD-R58HD2      1.887     43.195      2.884
R130HB3-R130CD-R130HD2      1.887     43.195      2.884
D102HB2-D102CB-D102HB3      2.349     42.097      2.694
K29HA-K29CB-K29HB3      4.720     35.192      1.957
L71HB3-L71CB-L71HB2      1.833     39.585      1.073
R119HG2-R119CB-R119HB3      1.983     28.913      2.603
R119HG2-R119CG-R119HG3      1.983     28.913      2.603
            ?-?-?      4.765     62.500      3.993
 V87H-K86CA-K86HA      8.190     56.849      4.306
K86HG2-K86CB-K86HB3      1.312     34.565      1.798
 V5HG2-G4CA-G4HA3      1.247     46.026      4.175
N100HA-N100CB-N100HB2      4.699     39.115      3.105
 K13H-V12CA-V12HA      7.797     65.874      3.779
I64HG2-I64CA-I64HA      0.456     62.500      3.797
V24HA-M111CA-M111HA      5.178     54.968      5.634
F122HB3-F122CD1-F122HD      3.284    131.712      6.862
P110HD3-P110CG-P110HG2      3.649     26.088      0.438
E14HG2-E14CA-E14HA      2.244     59.048      3.972
E46HG-E46CA-E46HA      2.338     59.045      3.973
E124HG3-E124CA-E124HA      2.338     59.045      3.973
P60HB3-P60CB-P60HB2      2.599     32.523      1.754
E30HB2-E30CA-E30HA      1.930     55.908      4.367
L8HD1-M125CA-M125HA      0.911     59.518      4.147
L8HD1-Q128CA-Q128HA      0.911     59.518      4.147
V127HG1-Q128CA-Q128HA      0.911     59.518      4.147
I34HG2-K23CD-K23HD2      0.779     29.227      1.297
 V87H-V87CA-V87HA      8.198     62.343      3.968
R119HB3-A113CB-A113HB      2.610     22.321      1.575
R119HB3-A113CB-A113HB      2.636     22.321      1.575
N43H-N43CB-N43HB2      8.058     40.841      2.808
R130HB2-R130CA-R130HA      1.544     59.832      3.462
V107H-V107CB-V107HB      7.731     32.993      1.440
M125HG3-M125CB-M125HB2      2.745     33.625      2.003
            ?-?-?      4.773     29.542      1.450
F103HB-F103CA-F103HA      2.887     55.281      5.002
            ?-?-?      0.528      9.452      0.705
  L8H-L8CD1-L8HD1      7.244     23.733      0.950
Q128HE22-L8CD1-L8HD1      7.244     23.733      0.950
P84HD3-E83CA-E83HA      3.653     53.711      4.957
 L8HG-L8CD1-L8HD1      1.736     23.578      0.948
I64HD1-M126CE-M126HE      0.295     16.515      1.107
V87HG2-A79CB-A79HB      0.681     19.340      1.072
C94HG-P110CD-P110HD3      0.747     51.201      3.643
F122HB2-F122CA-F122HA      3.113     62.186      4.049
Q128HG3-L8CD1-L8HD1      2.597     23.577      0.950
L76HD1-A79CB-A79HB      0.590     19.340      1.074
P104HD3-P104CG-P104HG      3.764     27.501      2.063
V107HG2-F103CD1-F103HD      0.919    133.281      7.576
Q128HG3-Q128CG-Q128HG2      2.608     34.564      2.363
F103HD-P104CD-P104HD3      7.573     50.416      3.740
F103HE1-P27CD-P27HD2      7.573     50.416      3.740
F103HZ-P27CD-P27HD2      7.573     50.416      3.740
E124H-V123CB-V123HB      8.403     35.506      3.109
K23HA-K23CD-K23HD3      5.273     29.227      1.473
            ?-?-?      7.239     43.514      1.600
            ?-?-?      7.195     43.507      1.620
            ?-?-?      7.246     43.508      1.645
            ?-?-?      4.773     27.501      1.552
            ?-?-?      8.045     23.734      0.531
            ?-?-?      7.071     41.313      2.848
            ?-?-?      4.759     30.326      1.922
            ?-?-?      2.006     56.378      4.443
            ?-?-?      0.970     43.667      3.189
            ?-?-?      0.880     43.195      1.459
L109HG-L109CB-L109HB      0.793     43.194      1.461
L95HD2-M126CE-M126HE      0.151     16.512      1.106
I34H-I34CG2-I34HG2      8.770     18.084      0.786
            ?-?-?     -0.827     32.367      1.964
E118HA-E118CB-E118HB3      4.170     30.797      2.222
            ?-?-?      7.465    131.085      6.881
E124H-E124CB-E124HB2      8.400     29.542      2.032
K82H-K82CG-K82HG2      7.085     25.304      1.464
M93H-T92CG2-T92HG2      8.839     23.891      1.254
N66HA-N66CB-N66HB3      4.748     40.842      2.846
L76HD1-L76CD2-L76HD2      0.597     25.776      1.068
R65H-R65CB-R65HB2      8.451     31.267      1.596
            ?-?-?      4.760     69.878      4.288
R35HA-K21CA-K21HA      5.327     55.125      5.682
L71HB2-L71CD1-L71HD1      1.071     24.205      0.602
            ?-?-?      2.154     64.855      4.334
L22HD2-L22CB-L22HB      0.148     46.962      1.436
M126HB3-M126CB-M126HB2      1.883     30.640      1.380
R58HD3-R58CD-R58HD2      3.061     43.195      2.884
R130HD3-R130CD-R130HD2      3.061     43.195      2.884
R63HG2-R63CB-R63HB      1.537     30.015      2.073
E124H-E124CA-E124HA      8.400     59.518      3.960
D102HB3-F103CD1-F103HD      2.693    133.360      7.575
E118HA-E118CB-E118HB2      4.183     30.797      2.090
            ?-?-?      4.773     32.838      2.533
            ?-?-?      1.009     67.052      3.486
V123HA-V67CG2-V67HG2      5.782     22.322      0.735
Q128HB2-L8CD1-L8HD1      2.077     23.578      0.949
Q128HA-Q128CB-Q128HB2      4.146     29.071      2.082
P84HA-P84CG-P84HG2      4.741     27.344      1.923
K23HE-K23CD-K23HD2      2.865     29.228      1.304
  D7HA-D7CB-D7HB2      4.764     41.626      2.556
D54HA-D54CB-D54HB2      4.764     41.626      2.556
R65HA-R65CB-R65HB2      4.146     31.268      1.597
K31HG3-K31CG-K31HG2      1.045     24.049      0.765
            ?-?-?      3.822     23.892      0.541
K13HA-L42CD1-L42HD1      3.574     26.579      0.598
M111HG3-V24CG2-V24HG2      2.302     21.536      0.737
K13HG3-K13CG-K13HG2      1.439     26.716      1.060
R63HB-R63CA-R63HA      2.082     54.654      4.383
 K81H-A80CB-A80HB      7.085     19.340      1.402
L22HD1-F122CD1-F122HD      1.609    131.555      6.859
L22HD1-F122CE1-F122HE      1.609    131.555      6.859
M93HE-F122CD1-F122HD      1.609    131.555      6.859
M93HE-F122CE1-F122HE      1.609    131.555      6.859
M111HB2-F122CE1-F122HE      1.609    131.555      6.859
A113HB-F122CD1-F122HD      1.609    131.555      6.859
R119HB2-F122CD1-F122HD      1.609    131.555      6.859
M125H-M125CG-M125HG2      8.032     31.896      2.407
K69HA-A68CB-A68HB      4.299     23.107      1.516
 G50H-M49CA-M49HA      8.968     54.339      5.266
  H6HB3-H6CA-H6HA      3.175     58.418      4.205
W47HB3-W47CA-W47HA      3.175     58.418      4.205
P99HD3-P98CA-P98HA      3.900     62.185      5.011
Q128HG3-Q128CB-Q128HB3      2.608     29.071      2.233
I34HD1-I34CG1-I34HG12      0.566     28.757      0.946
L71HD1-L76CB-L76HB3      0.603     42.411      1.930
L76HD1-L76CB-L76HB3      0.603     42.411      1.930
            ?-?-?      2.018     33.308      2.751
            ?-?-?      0.911     20.282      1.341
A80HA-V87CG2-V87HG2      4.122     22.479      0.670
 L8HD1-P9CD-P9HD3      0.939     50.258      4.016
A79HB-L76CA-L76HA      1.069     56.221      3.741
L71HD1-L76CB-L76HB2      0.606     42.332      1.352
L76HD1-L76CB-L76HB2      0.606     42.332      1.352
 L8HB2-P9CD-P9HD3      1.061     50.254      4.012
V12HG2-P9CD-P9HD3      1.061     50.254      4.012
G70HA3-A89CA-A89HA      4.089     55.908      3.857
            ?-?-?      5.769    128.417      6.323
Q53HA-Q53CB-Q53HB3      4.343     29.385      2.274
G50HA3-G50CA-G50HA2      3.912     46.962      3.827
W36HZ3-L16CD1-L16HD1      7.208     23.577      0.517
D120H-D120CA-D120HA      9.533     58.104      4.231
L71HA-A89CA-A89HA      4.199     55.905      3.860
P74HD3-P74CB-P74HB      3.532     32.367      2.353
K29HD3-L26CD2-L26HD2      1.949     25.776      1.066
P110HB3-L76CD2-L76HD2      1.949     25.776      1.066
F45HE1-M126CE-M126HE      6.896     16.515      1.105
F122HE-M126CE-M126HE      6.896     16.515      1.105
A78HA-K81CB-K81HB3      4.060     32.524      1.879
K81HA-K81CB-K81HB3      4.060     32.524      1.879
K23HA-K23CB-K23HB3      5.273     35.348      1.664
Q128H-V127CA-V127HA      8.030     67.052      3.489
E108HG2-E108CB-E108HB      2.219     32.367      1.268
 L22H-L22CG-L22HG      9.115     24.389      0.841
I64HD1-I64CG1-I64HG13      0.305     28.600      1.453
            ?-?-?      9.205     24.364      0.841
A68HA-A68CB-A68HB      4.783     23.106      1.517
  V5HG2-V5CA-V5HA      1.242     64.856      3.810
            ?-?-?      0.155     27.187      1.547
 R35H-R35CA-R35HA      8.771     54.496      5.320
 W36H-R35CA-R35HA      8.771     54.496      5.320
K81HB3-K81CA-K81HA      1.882     58.105      4.055
V24HB-V24CG1-V24HG1      1.585     20.439      0.777
I34HB-V24CG1-V24HG1      1.727     20.439      0.777
K81HB2-K81CA-K81HA      1.439     58.106      4.055
 E83H-K82CA-K82HA      7.858     58.105      4.219
F96H-V67CG1-V67HG1      8.627     20.440      0.617
 L95H-C94CA-C94HA      7.517     57.634      5.082
I61HG12-I61CD1-I61HD1     -0.603     14.475     -0.160
 R17H-R17CA-R17HA      7.542     58.577      3.891
P27HB2-P27CG-P27HG      1.982     28.288      2.325
K13HE3-K13CE-K13HE2      3.231     41.627      2.903
I64H-I64CG1-I64HG13      7.319     28.600      1.447
V67HA-L95CD1-L95HD1      4.625     23.420      0.252
L95HA-L95CD1-L95HD1      4.625     23.420      0.252
V67HG2-V123CB-V123HB      0.738     35.506      3.112
V123HG1-V123CB-V123HB      0.738     35.506      3.112
L42HD1-L8CD2-L8HD2      0.577     25.934      0.916
 A75H-A75CB-A75HB      7.345     19.026      1.501
 L76H-A75CB-A75HB      7.345     19.026      1.501
 A15H-A15CB-A15HB      7.528     18.712      1.586
N57H-N57CB-N57HB2      7.565     40.371      2.979
L16HD1-M125CG-M125HG2      0.518     31.896      2.408
K114HD-K114CA-K114HA      1.427     57.949      3.901
M125H-M125CG-M125HG3      8.045     31.895      2.747
M111HA-V24CG2-V24HG2      5.623     21.694      0.731
F25HB2-F25CA-F25HA      2.473     57.007      4.591
L71HD1-L71CG-L71HG      0.601     26.245      0.872
L71HD2-L71CG-L71HG      0.601     26.245      0.872
            ?-?-?      6.878     43.353      1.623
            ?-?-?      1.047     29.229      1.304
D41HB2-D41CB-D41HB3      2.667     40.215      3.100
T92H-T92CG2-T92HG2      7.564     23.890      1.251
 G19H-G19CA-G19HA      7.240     43.510      3.810
A121HA-A121CB-A121HB      4.238     18.241      1.590
P84HG2-P84CD-P84HD3      1.930     50.102      3.657
L76HD2-L76CG-L76HG      1.058     26.559      1.634
K23HA-K23CG-K23HG      5.275     25.461      1.291
L42HD1-L42CA-L42HA      0.553     56.692      4.041
L42HD2-L42CA-L42HA      0.553     56.692      4.041
P98HD-P98CG-P98HG3      3.542     26.559      2.124
D131H-D131CB-D131HB2      8.821     39.743      2.630
L16HB3-L16CA-L16HA      1.624     58.105      4.058
K81HG3-K81CA-K81HA      1.624     58.105      4.058
P98HD-P98CG-P98HG3      3.525     26.559      2.126
R130HB3-R130CA-R130HA      1.905     59.832      3.462
I64HA-I64CD1-I64HD1      3.799     12.120      0.302
F45HZ-M111CE-M111HE      6.675     16.672      1.583
            ?-?-?      0.527     31.896      2.748
I59HG2-I59CG1-I59HG13      0.849     27.031      1.918
I59HD1-I59CG1-I59HG13      0.849     27.031      1.918
L42HB3-L42CA-L42HA      2.154     56.693      4.041
A132HB-A132CA-A132HA      1.501     54.653      4.194
I61HG12-R130CA-R130HA     -0.611     59.832      3.463
L71HB2-K77CA-K77HA      1.072     59.988      3.810
F96HD-F96CB-F96HB2      7.258     40.842      2.866
P99HB3-P99CB-P99HB2      2.379     32.681      1.882
V87HA-V87CG1-V87HG1      3.974     21.224      0.827
            ?-?-?      3.715     28.286      2.138
V72HG1-A68CB-A68HB      0.748     23.107      1.516
V72HG2-A68CB-A68HB      0.748     23.107      1.516
            ?-?-?      0.845     22.321      1.576
L109HA-P110CD-P110HD3      4.563     51.200      3.647
M125HG3-M125CB-M125HB3      2.744     33.464      2.222
R130H-W129CB-W129HB      8.473     30.483      3.272
 V5HA-L8CD2-L8HD2      3.804     25.932      0.916
Q116HG3-Q116CG-Q116HG2      2.866     32.839      2.530
A133H-R130CA-R130HA      8.114     59.831      3.461
P98HB3-P98CA-P98HA      2.387     62.186      5.011
K114H-K114CG-K114HG2      8.891     24.361      0.839
V62HB-V62CA-V62HA      2.202     63.598      3.748
A79HA-A79CB-A79HB      4.028     19.340      1.072
K23HB2-K23CA-K23HA      1.290     55.124      5.267
K23HG-K23CA-K23HA      1.290     55.124      5.267
K23HD2-K23CA-K23HA      1.290     55.124      5.267
F91HD1-F91CB-F91HB2      6.874     41.783      2.774
 G97H-F96CA-F96HA      9.385     57.163      5.171
P99HG2-P99CD-P99HD2      1.786     50.729      3.651
P99HB2-P99CD-P99HD2      1.892     50.727      3.647
V62HA-V62CB-V62HB      3.752     31.110      2.202
            ?-?-?      4.763     21.537      1.227
V24HG2-P110CD-P110HD2      0.746     51.199      3.338
L8HD2-L16CD2-L16HD2      0.911     25.461     -0.130
L109HA-P110CD-P110HD2      4.576     51.200      3.343
E118HB3-E118CG-E118HG3      2.251     37.704      2.399
E118HG2-E118CG-E118HG3      2.251     37.704      2.399
K18HA-K18CB-K18HB      3.919     33.151      1.810
E105HA-E105CB-E105HB3      4.588     29.384      2.414
K23HA-K23CB-K23HB2      5.275     35.348      1.290
            ?-?-?      4.764     42.725      3.171
K90HD-K90CG-K90HG3      1.452     23.264      0.769
R65HB3-R65CA-R65HA      1.808     57.635      4.143
L16HA-L16CD2-L16HD2      4.073     25.461     -0.126
L42HA-L16CD2-L16HD2      4.073     25.461     -0.126
W129H-W129CB-W129HB      8.673     30.325      3.278
            ?-?-?      2.824     54.809      4.506
            ?-?-?      7.245     40.685      2.516
L71HD1-L71CB-L71HB2      0.604     39.586      1.078
L71HD2-L71CB-L71HB2      0.604     39.586      1.078
            ?-?-?      5.770     33.621      2.967
V107HG2-V107CB-V107HB      0.898     32.994      1.446
L76HA-L76CB-L76HB3      3.744     42.410      1.930
    G4H-M2CB-M2HB      8.033     33.465      2.012
M125H-M125CB-M125HB2      8.033     33.465      2.012
L26HG-P27CD-P27HD3      1.045     50.415      3.938
L26HD2-P27CD-P27HD3      1.045     50.415      3.938
E118HG3-E118CG-E118HG2      2.401     37.703      2.243
 K82H-A79CA-A79HA      7.085     54.810      4.031
V24HG1-V24CB-V24HB      0.776     36.446      1.575
V24HG2-V24CB-V24HB      0.776     36.446      1.575
I34HG2-V24CB-V24HB      0.776     36.446      1.575
E118HA-E118CG-E118HG2      4.170     37.703      2.244
  L8HA-P9CD-P9HD3      4.371     50.258      4.014
R58HG2-R58CG-R58HG3      1.434     26.558      1.690
R130HG2-R130CG-R130HG3      1.434     26.558      1.690
L76HB2-L76CG-L76HG      1.389     26.559      1.647
            ?-?-?      6.728    118.058      6.412
P110HG2-P110CD-P110HD3      0.431     51.200      3.643
P98HA-P99CD-P99HD3      5.008     50.728      3.891
A80HA-A80CB-A80HB      4.119     19.184      1.406
A133HA-V5CG2-V5HG2      4.168     22.008      1.249
            ?-?-?      2.053     31.897      2.748
N56HB3-N56CB-N56HB2      2.719     39.272      2.549
N136HB3-N136CB-N136HB2      2.719     39.272      2.549
 R17H-L16CG-L16HG      7.542     23.734      0.535
P99HA-P99CB-P99HB3      4.650     32.681      2.383
            ?-?-?      3.286     21.301      0.898
K82HA-K82CB-K82HB3      4.220     33.935      1.978
L71HD1-T92CB-T92HB      0.591     72.545      4.290
L76HD1-T92CB-T92HB      0.591     72.545      4.290
F91HB3-F91CB-F91HB2      3.997     41.783      2.773
            ?-?-?      1.034     73.643      4.004
E32HA-E32CB-E32HB3      4.699     34.250      1.954
D41HB3-D41CA-D41HA      3.106     53.397      4.451
A88H-T92CG2-T92HG2      6.308     23.890      1.251
Q128HE22-Q128CG-Q128HG2      7.243     34.563      2.359
L16H-L16CD2-L16HD2      8.554     25.461     -0.127
R119H-R119CB-R119HB3      8.037     28.913      2.605
R119H-R119CG-R119HG3      8.037     28.913      2.605
R119HE-R119CG-R119HG3      8.037     28.913      2.605
E118HA-A113CB-A113HB      4.192     22.322      1.575
            ?-?-?      3.086    133.438      7.125
F91H-T92CG2-T92HG2      7.348     23.890      1.251
V112HG1-M111CA-M111HA      1.036     54.967      5.628
K69HG-K69CD-K69HD      1.058     27.501      1.654
V123HG2-K69CD-K69HD      1.058     27.501      1.654
I61HD1-M126CE-M126HE     -0.157     16.512      1.107
V44HG1-V44CA-V44HA      0.975     61.872      4.620
V44HG2-V44CA-V44HA      0.975     61.872      4.620
K117HB-K117CA-K117HA      1.796     59.832      4.174
W129HB-L16CD2-L16HD2      3.266     25.461     -0.127
V12HG2-K13CA-K13HA      1.071     61.402      3.579
K13HG2-K13CA-K13HA      1.071     61.402      3.579
  P9HB2-P9CA-P9HA      2.001     62.657      4.531
P98HA-P98CB-P98HB3      5.005     30.953      2.376
V44HG1-N43CB-N43HB2      0.971     40.842      2.808
R130H-R130CB-R130HB3      8.474     29.384      1.903
F25HD-A75CB-A75HB      7.072     18.870      1.501
W129HD1-A132CB-A132HB      7.072     18.870      1.501
W129HA-L8CD2-L8HD2      4.635     25.932      0.914
            ?-?-?      4.760     46.962      3.823
L26H-L26CD1-L26HD1      8.406     22.950      1.025
            ?-?-?      3.740     28.286      2.145
F45HE1-L95CD2-L95HD2      6.881     26.716      0.147
F122HD-L22CD2-L22HD2      6.881     26.716      0.147
F122HE-L22CD2-L22HD2      6.881     26.716      0.147
F122HE-L95CD2-L95HD2      6.881     26.716      0.147
            ?-?-?      3.718     30.326      3.274
K13HE2-K13CG-K13HG3      2.888     26.874      1.431
R58HD2-R58CG-R58HG2      2.888     26.874      1.431
R130HD2-R130CG-R130HG2      2.888     26.874      1.431
F25HD-L76CA-L76HA      7.086     56.222      3.741
            ?-?-?      7.247     57.163      5.770
E30HB3-E30CA-E30HA      2.127     55.908      4.368
P84HD3-P84CD-P84HD2      3.653     50.101      3.312
S10HA-K13CB-K13HB2      3.580     32.366      1.629
K13HA-K13CB-K13HB2      3.580     32.366      1.629
K86HA-K86CB-K86HB2      4.318     34.564      1.713
P99HD2-P98CA-P98HA      3.652     62.186      5.011
K77HG3-K77CG-K77HG2      1.378     26.245      0.871
 K77H-K77CA-K77HA      7.490     60.146      3.809
M111HA-V24CA-V24HA      5.624     58.263      5.186
 G4HA2-G4CA-G4HA3      4.013     46.022      4.176
F45HD-I64CD1-I64HD1      7.342     12.120      0.302
I64H-I64CD1-I64HD1      7.342     12.120      0.302
            ?-?-?      1.510     57.479      3.932
I61HD1-I61CB-I61HB     -0.162     37.545      0.479
N43HB2-N43CA-N43HA      2.813     54.025      5.294
N51HB2-N51CA-N51HA      2.813     54.025      5.294
D120HB-D120CA-D120HA      2.841     58.106      4.231
K18HE-K18CD-K18HD      2.931     29.541      1.654
K81HE-K81CD-K81HD      2.931     29.541      1.654
K21HE-K21CD-K21HD      2.893     29.539      1.628
K81HE-K81CD-K81HD      2.974     29.537      1.671
M93HB3-M93CA-M93HA      2.104     55.124      5.417
            ?-?-?      7.356     23.106      1.518
F96HE1-A68CB-A68HB      7.272     23.107      1.521
 V24H-K23CA-K23HA      9.250     55.124      5.270
M125HA-Q128CG-Q128HG2      4.147     34.563      2.361
H73HA-P74CD-P74HD2      5.006     51.199      2.120
K13HG2-K13CE-K13HE3      1.070     41.627      3.226
   H6H-H6CB-H6HB3      7.688     30.169      3.170
   D7H-H6CB-H6HB3      7.688     30.169      3.170
W47H-W47CB-W47HB3      7.688     30.169      3.170
C48H-W47CB-W47HB3      7.688     30.169      3.170
V62HB-T134CG2-T134HG2      2.214     21.380      1.137
E118HB3-E118CA-E118HA      2.239     59.675      4.160
Q128HB3-Q128CA-Q128HA      2.239     59.675      4.160
R35HD3-R35CD-R35HD2      3.248     43.353      2.996
R85HD3-R85CD-R85HD2      3.248     43.353      2.996
I61HG2-V5CG2-V5HG2      0.576     22.009      1.251
            ?-?-?      8.082      5.528      0.479
            ?-?-?      1.587     37.703      2.248
I59HG2-I59CG1-I59HG13      0.848     26.716      1.914
I59HD1-I59CG1-I59HG13      0.848     26.716      1.914
            ?-?-?      4.762     39.585      1.828
            ?-?-?      0.705     33.778      2.963
 P9HD3-P9CD-P9HD2      4.021     50.259      3.299
G106HA2-G106CA-G106HA3      3.088     43.981      4.546
K82H-K82CG-K82HG2      7.085     25.147      1.457
D52HB3-D52CB-D52HB2      2.903     38.488      2.744
 A78H-K77CA-K77HA      7.878     59.990      3.808
            ?-?-?      4.349    133.439      7.127
E108HG2-F96CD1-F96HD      2.228    132.810      7.247
E108HG2-F96CE1-F96HE1      2.228    132.810      7.247
K77HA-K77CG-K77HG3      3.814     26.245      1.348
I64HB-I64CG2-I64HG2      1.831     16.044      0.445
R63HG3-I59CB-I59HB      1.734     42.724      3.171
R63HG3-R63CD-R63HD      1.734     42.724      3.171
E14HB3-E14CA-E14HA      2.005     58.733      3.981
S38HB-S38CA-S38HA      3.532     57.006      5.771
E14HB3-E14CA-E14HA      2.005     58.891      3.981
V24HA-V24CB-V24HB      5.178     36.447      1.577
F25HE-V87CG2-V87HG2      7.093     22.478      0.676
L71HG-L71CD1-L71HD1      0.872     24.207      0.603
P27HG-F103CE1-F103HE1      2.352    133.124      7.575
D102HB2-F103CD1-F103HD      2.352    133.124      7.575
R130H-R130CA-R130HA      8.474     59.832      3.462
F122HA-F122CB-F122HB3      4.046     38.643      3.279
L71HB2-L71CA-L71HA      1.071     53.082      4.230
V123HB-V67CG2-V67HG2      3.112     22.322      0.731
            ?-?-?      1.955     20.439      0.773
L22HD1-F122CB-F122HB3      1.607     38.644      3.278
A113HB-F122CB-F122HB3      1.607     38.644      3.278
A121HB-F122CB-F122HB3      1.607     38.644      3.278
M125HE-F122CB-F122HB3      1.607     38.644      3.278
V44HB-S39CB-S39HB      2.120     63.763      3.983
V44HB-S39CB-S39HB      2.144     63.770      4.015
E124HB3-E124CA-E124HA      2.091     59.518      3.956
V127HB-E124CA-E124HA      2.091     59.518      3.956
R58HD2-R58CG-R58HG3      2.882     26.562      1.682
R130HD2-R130CG-R130HG3      2.882     26.562      1.682
R65H-R65CB-R65HB3      8.449     31.267      1.808
            ?-?-?      1.364     65.953      4.103
            ?-?-?      4.773     43.353      3.241
            ?-?-?      3.272     62.343      3.711
E28HB-E28CA-E28HA      2.264     57.792      3.935
K86HE-K86CG-K86HG2      2.933     25.458      1.307
F122HD-L22CD1-L22HD1      6.858     20.750      1.619
F122HE-L22CD1-L22HD1      6.858     20.750      1.619
W129H-M125CA-M125HA      8.668     59.361      4.144
W129H-Q128CA-Q128HA      8.668     59.361      4.144
            ?-?-?      4.760     59.832      3.824
E33HA-K23CG-K23HG      4.748     25.461      1.293
F103HA-P104CD-P104HD2      5.005     50.415      3.421
K23HE-K23CG-K23HG      2.866     25.459      1.289
L8HD1-M125CA-M125HA      0.935     59.361      4.147
L8HD1-Q128CA-Q128HA      0.935     59.361      4.147
V127HG1-Q128CA-Q128HA      0.935     59.361      4.147
K13H-V12CG1-V12HG1      7.793     21.223      0.889
E30HA-E30CB-E30HB3      4.379     30.326      2.124
            ?-?-?      4.807     14.941      1.434
            ?-?-?      4.853     14.940      1.459
   H6H-H6CB-H6HB2      7.711     30.168      3.012
W47H-W47CB-W47HB2      7.711     30.168      3.012
C48H-W47CB-W47HB2      7.711     30.168      3.012
            ?-?-?      0.964     43.666      3.273
T92HB-T92CG2-T92HG2      4.292     23.890      1.252
R37HG-R37CD-R37HD3      0.976     43.196      2.547
            ?-?-?      4.840     14.948      1.416
D52HA-D52CB-D52HB3      4.688     38.487      2.896
W129HE1-L42CB-L42HB2     10.691     39.114      1.535
V123HB-V123CG2-V123HG2      3.112     23.735      1.077
K29HA-K29CG-K29HG2      4.724     24.519      1.368
  V5H-V5CG2-V5HG2      8.504     22.008      1.249
            ?-?-?      4.775     38.487      2.900
E30HB3-E30CB-E30HB2      2.129     30.326      1.923
            ?-?-?      2.362     19.183      2.120
            ?-?-?      6.887     14.632      0.575
            ?-?-?      6.987     14.612      0.576
P27HD3-P27CD-P27HD2      3.949     50.414      3.727
            ?-?-?      7.097     22.950      1.040
 P9HD3-L8CB-L8HB2      4.008     42.592      1.087
            ?-?-?      6.537     32.366      1.901
            ?-?-?      2.296     19.182      2.106
E83HA-E83CG-E83HG3      4.956     36.603      2.244
  G4HA3-V5CA-V5HA      4.175     64.854      3.809
 A132HA-V5CA-V5HA      4.175     64.854      3.809
 A133HA-V5CA-V5HA      4.175     64.854      3.809
K21HE-K21CB-K21HB3      2.889     35.820      1.802
K69HE2-K69CB-K69HB2      2.889     35.820      1.802
            ?-?-?      6.858     20.442      0.613
 E14H-E14CA-E14HA      8.006     58.733      3.979
R17HE-E14CA-E14HA      8.006     58.733      3.979
            ?-?-?      7.413    133.361      7.575
R130H-R130CG-R130HG2      8.445     26.599      1.428
R130H-R130CG-R130HG2      8.474     26.625      1.425
D120HA-R119CD-R119HD      4.249     40.689      3.256
V87HA-V87CB-V87HB      3.973     31.112      1.909
W36HE1-L22CG-L22HG     10.472     24.361      0.841
D131HA-D131CB-D131HB3      4.279     39.427      2.851
P84HA-V87CB-V87HB      4.756     31.110      1.920
K13HA-L16CB-L16HB3      3.558     41.469      1.594
E30HG2-E30CB-E30HB2      2.338     30.326      1.927
V24HA-M111CG-M111HG2      5.183     31.740      1.961
 V12H-N11CB-N11HB      7.192     36.603      2.823
L8HB2-K13CG-K13HG3      1.071     26.875      1.450
K13HG2-K13CG-K13HG3      1.071     26.875      1.450
            ?-?-?      3.798     29.463      1.555
            ?-?-?      7.545     29.228      1.304
 I34H-I34CA-I34HA      8.772     58.891      5.252
 R35H-I34CA-I34HA      8.772     58.891      5.252
K117HA-D120CB-D120HB      4.171     39.424      2.852
Q128HA-D131CB-D131HB3      4.171     39.424      2.852
D120HA-D120CB-D120HB      4.213     39.431      2.800
S39HB-V44CB-V44HB      3.992     36.447      2.121
K21H-K21CG-K21HG3      8.354     24.676      1.436
E30H-K29CG-K29HG3      8.354     24.676      1.436
W36HB-I34CD1-I34HD1      2.669     14.631      0.574
            ?-?-?      0.448     43.225      2.883
L71HB3-L71CG-L71HG      1.832     26.245      0.875
K77HB3-K77CG-K77HG2      1.832     26.245      0.875
K23H-K23CB-K23HB3      7.725     35.349      1.668
            ?-?-?      7.003     14.317      0.850
            ?-?-?      6.897     14.315      0.846
 L95H-L95CA-L95HA      7.517     54.653      4.606
P60HA-P60CB-P60HB3      4.773     32.524      2.587
K90HB-Q116CG-Q116HG3      1.564     32.993      2.869
A68HB-V72CB-V72HB      1.518     31.110      2.535
V112HG1-K23CA-K23HA      1.022     54.966      5.267
            ?-?-?      1.888     35.507      3.116
G97HA-R65CG-R65HG2      3.535     27.343      1.549
P98HD-R65CG-R65HG2      3.535     27.343      1.549
            ?-?-?      4.270     56.380      4.653
            ?-?-?      4.724     28.757      1.695
P27HG-P27CD-P27HD3      2.313     50.415      3.935
            ?-?-?      5.774     58.260      5.175
M111HG3-M111CA-M111HA      2.302     54.967      5.628
F122HD-V123CA-V123HA      6.847     65.953      5.771
F122HE-V123CA-V123HA      6.847     65.953      5.771
R119HB3-R119CG-R119HG2      2.597     28.914      1.981
R119HG3-R119CG-R119HG2      2.597     28.914      1.981
            ?-?-?      1.968     59.832      4.167
A80H-L71CD1-L71HD1      8.086     24.205      0.596
            ?-?-?      8.818     67.051      3.482
   L8HA-P9CG-P9HG      4.371     28.127      2.204
G97H-F96CB-F96HB3      9.381     41.002      3.195
            ?-?-?      2.741     32.029      2.216
            ?-?-?      4.765     30.797      2.229
            ?-?-?     -0.846     51.201      3.531
F103HD-D102CA-D102HA      7.543     56.222      4.449
Q128HB3-L8CD1-L8HD1      2.221     23.577      0.949
P110HA-P110CB-P110HB2      4.592     30.639      1.604
K31HE-K31CB-K31HB3      2.846     31.895      1.338
M126HE-I64CG2-I64HG2      1.108     16.044      0.446
            ?-?-?      1.718     30.954      2.372
K18HG3-K18CB-K18HB      1.452     33.151      1.811
R37HA-G19CA-G19HA      4.109     43.353      3.806
R63HB-R63CG-R63HG3      2.082     27.345      1.725
E83HB3-R85CG-R85HG      2.082     27.345      1.725
 I34H-I34CA-I34HA      8.783     58.576      5.256
 R35H-I34CA-I34HA      8.783     58.576      5.256
            ?-?-?      0.678     54.497      4.804
R63HG3-P98CG-P98HG2      1.730     26.560      2.014
            ?-?-?      7.465     56.378      4.653
            ?-?-?      1.363     29.543      1.561
E83HA-E83CG-E83HG2      4.958     36.603      2.182
M93HG2-T92CA-T92HA      2.124     60.774      5.477
            ?-?-?      4.315     28.913      1.644
            ?-?-?      3.870     63.597      4.286
            ?-?-?      0.911     42.254      2.860
V123HA-V67CG1-V67HG1      5.771     20.441      0.614
            ?-?-?      4.774     30.168      3.013
L16HD1-M125CB-M125HB3      0.527     33.465      2.223
A88H-F91CB-F91HB2      6.312     41.625      2.774
            ?-?-?      4.660    131.398      7.452
            ?-?-?      7.690     25.461      1.426
P104HD2-D102CA-D102HA      3.415     55.750      4.465
V5HG1-A133CA-A133HA      0.777     53.711      4.163
 A15H-K18CB-K18HB      7.515     33.151      1.807
 R17H-K18CB-K18HB      7.515     33.151      1.807
L26HB-L26CD1-L26HD1      1.624     22.793      1.048
N100H-P99CB-P99HB3      8.040     32.680      2.381
G106H-P99CB-P99HB3      7.943     32.674      2.378
L76H-L76CB-L76HB2      7.343     42.411      1.350
            ?-?-?      3.993     63.757      4.383
            ?-?-?      3.111     31.582      2.051
K13HG3-K13CB-K13HB2      1.459     32.370      1.622
K21HG3-K21CB-K21HB2      1.435     35.820      1.739
P99HD2-P99CB-P99HB2      3.649     32.682      1.881
F96HD-L95CA-L95HA      7.254     54.654      4.598
E83H-K82CG-K82HG2      7.854     25.304      1.469
P99HD2-P99CB-P99HB3      3.647     32.681      2.379
L26H-V24CG2-V24HG2      8.381     21.536      0.735
E124H-V123CG1-V123HG1      8.381     21.536      0.735
H6HE1-L42CD1-L42HD1      7.690     26.583      0.594
H6HE1-L42CD2-L42HD2      7.690     26.583      0.594
A89H-L71CD2-L71HD2      7.690     26.583      0.594
 N43H-L42CA-L42HA      8.062     56.693      4.041
V107HA-F103CD1-F103HD      3.208    133.282      7.575
E83HB3-E83CA-E83HA      2.076     53.711      4.954
P104HB3-P104CD-P104HD2      2.424     50.415      3.423
            ?-?-?      4.076     26.087      1.684
G97HA-I64CG2-I64HG2      3.529     16.202      0.446
K90HG3-K90CE-K90HE3      0.773     42.097      2.775
L22HD1-L22CD2-L22HD2      1.592     27.031      0.146
P27HG-P27CD-P27HD2      2.325     50.415      3.728
M111H-L76CD2-L76HD2      8.968     25.774      1.065
M93H-M93CG-M93HG2      8.839     30.954      2.100
            ?-?-?      7.758     54.966      4.498
   L8HA-P9CG-P9HG      4.357     28.129      2.178
V87HG2-V87CG1-V87HG1      0.673     21.067      0.827
F103H-P104CD-P104HD3      7.916     50.415      3.745
K31HB3-K31CB-K31HB2      1.329     31.896      1.219
Q128HB2-L8CA-L8HA      2.075     54.024      4.368
P60HD2-P60CB-P60HB3      3.578     32.524      2.596
Q53HB3-Q53CB-Q53HB2      2.277     29.384      1.735
Q53HG3-Q53CB-Q53HB2      2.277     29.384      1.735
A121H-D120CB-D120HB      8.354     39.430      2.804
A121H-D120CB-D120HB      8.381     39.419      2.842
            ?-?-?      2.067     30.169      1.716
S39HB-V44CG1-V44HG1      4.002     22.008      0.977
P99HG3-P99CD-P99HD3      2.116     50.572      3.895
E105HB3-E105CB-E105HB2      2.387     29.385      2.043
            ?-?-?      6.723    118.215      6.215
            ?-?-?      7.258     58.262      5.175
W129HZ2-S38CA-S38HA      6.991     57.163      5.772
K77H-L76CD1-L76HD1      7.498     21.694      0.586
   G4H-G4CA-G4HA2      8.028     46.023      4.006
R17H-R17CG-R17HG3      7.543     29.227      1.746
P98HG3-P98CD-P98HD      2.116     49.631      3.506
N57HB3-N57CB-N57HB2      3.120     40.214      2.978
            ?-?-?      3.746     25.461     -0.131
            ?-?-?      7.368    131.714      7.220
V44HA-V44CB-V44HB      4.617     36.447      2.121
P74HA-K77CG-K77HG3      4.100     26.245      1.349
   M2HG-M2CA-M2HA      2.520     55.752      4.503
L26HG-L26CB-L26HB      1.034     40.999      1.607
L26HD1-L26CB-L26HB      1.034     40.999      1.607
L26HD2-L26CB-L26HB      1.034     40.999      1.607
V24H-K23CB-K23HB2      9.242     35.191      1.290
L71HB3-L71CA-L71HA      1.832     53.082      4.225
L76HB3-L71CA-L71HA      1.930     53.081      4.227
P110HB2-P110CD-P110HD3      1.594     51.199      3.645
V67HG1-V67CA-V67HA      0.603     62.030      4.633
K31HG3-K31CE-K31HE      1.052     41.314      2.858
            ?-?-?      1.020     41.313      2.814
P104HB2-P104CB-P104HB3      2.067     32.053      2.431
P104HG-P104CB-P104HB3      2.067     32.053      2.431
            ?-?-?      7.314     31.269      2.530
R130HG3-R130CA-R130HA      1.685     59.829      3.462
V12H-V12CG1-V12HG1      7.199     21.223      0.890
W36HH2-V12CG1-V12HG1      7.199     21.223      0.890
N100H-P104CA-P104HA      8.039     65.324      4.621
G106H-P104CA-P104HA      7.944     65.321      4.618
M125HA-L8CD1-L8HD1      4.167     23.575      0.949
Q128HA-L8CD1-L8HD1      4.167     23.575      0.949
V127H-V127CB-V127HB      8.410     31.739      2.105
D120H-R119CB-R119HB3      9.536     28.913      2.604
D120H-R119CG-R119HG3      9.536     28.913      2.604
   P9HA-P9CG-P9HG      4.537     28.130      2.187
            ?-?-?      8.396     31.737      2.054
A133HB-I61CG1-I61HG12      1.338     28.443     -0.629
R58HB2-R58CB-R58HB3      1.550     29.228      1.906
R130HB2-R130CB-R130HB3      1.550     29.228      1.906
Q128HG2-L8CD1-L8HD1      2.373     23.576      0.949
 R63H-R63CB-R63HB      7.790     30.051      2.076
K13HG3-L8CB-L8HB3      1.463     42.728      1.670
E105H-P104CG-P104HG      8.902     27.502      2.058
S10HA-K13CD-K13HD3      3.560     30.168      1.725
S38HB-R17CB-R17HB3      3.560     30.168      1.725
            ?-?-?      4.317     21.538      1.228
N3HD21-N3CB-N3HB2      6.825     38.957      2.631
            ?-?-?      1.312     30.326      1.747
W129H-M126CA-M126HA      8.674     56.849      4.503
            ?-?-?      4.763     65.638      3.762
            ?-?-?      4.762     21.537      1.140
A75HB-F25CB-F25HB3      1.513     39.900      2.988
 W36H-W36CA-W36HA      8.765     54.351      6.213
L109H-L109CG-L109HG      8.283     25.617      0.807
            ?-?-?      2.059     27.344      2.438
R35HA-R35CB-R35HB2      5.322     31.738      1.679
            ?-?-?      4.761     40.842      2.957
L76HD2-C94CA-C94HA      1.062     57.634      5.076
V24HB-I34CD1-I34HD1      1.587     14.632      0.575
M111HE-I34CD1-I34HD1      1.587     14.632      0.575
K13H-K13CB-K13HB2      7.791     32.366      1.624
  A133H-V5CA-V5HA      8.109     64.850      3.804
F25HB2-P110CG-P110HG3      2.483     26.087      1.828
Q128HE22-P9CD-P9HD2      7.241     50.261      3.292
E28H-P27CB-P27HB3      8.888     31.902      2.434
D101HA-P104CA-P104HA      4.293     65.351      4.614
K21HG3-K21CB-K21HB3      1.434     35.820      1.807
I64HG13-I64CB-I64HB      1.434     35.820      1.807
A133HA-V62CG2-V62HG2      4.166     19.186      0.584
T134HA-V62CG2-V62HG2      4.166     19.186      0.584
 L22H-R35CG-R35HG      9.111     27.565      1.546
 V72H-A68CB-A68HB      7.650     23.105      1.519
E83H-E83CG-E83HG3      7.846     36.603      2.237
F25H-L76CD1-L76HD1      8.059     21.699      0.586
 H6HD2-H6CB-H6HB3      7.117     30.169      3.164
G19HA-R37CA-R37HA      3.822     57.008      4.110
V123H-F122CB-F122HB3      8.056     38.719      3.276
K31H-K31CB-K31HB2      8.127     31.895      1.216
M125H-E124CB-E124HB3      8.055     29.542      2.101
            ?-?-?      1.068     22.323      0.732
A78H-K77CG-K77HG3      7.880     26.087      1.351
V44H-V44CG2-V44HG2      8.348     22.950      0.962
   V5H-G4CA-G4HA2      8.522     46.020      4.011
W36HD1-W36CB-W36HB      6.666     34.877      2.673
E83HG2-K82CG-K82HG2      2.225     25.304      1.473
E83HG3-K82CG-K82HG2      2.225     25.304      1.473
            ?-?-?      4.762     36.447      2.121
            ?-?-?      4.768     55.124      4.340
N51HD21-N51CB-N51HB3      6.844     40.853      2.956
K86HG2-K86CB-K86HB2      1.314     34.565      1.712
 K90H-K90CD-K90HD      7.381     29.542      1.450
            ?-?-?      7.663    114.290      7.494
            ?-?-?      4.096     65.954      4.742
V107HG1-V107CG2-V107HG2      0.384     21.853      0.908
F45HE1-L95CD1-L95HD1      6.904     23.438      0.250
F45HE1-L109CD1-L109HD1      6.904     23.438      0.250
L22H-E33CG-E33HG3      9.096     38.016      2.319
G106HA2-P99CA-P99HA      3.086     63.127      4.667
M93HE-F122CZ-F122HZ      1.589    128.573      6.322
M111HB2-F122CZ-F122HZ      1.589    128.573      6.322
 K31H-K31CE-K31HE      8.133     41.469      2.834
P99HB3-P99CG-P99HG3      2.381     27.812      2.121
P98HA-P98CD-P98HD      5.003     49.786      3.503
            ?-?-?      7.512     13.062      1.303
M125HG3-M125CB-M125HB2      2.748     33.150      2.004
F96HE2-E108CG-E108HG2      8.400     36.447      2.254
E124H-E124CG-E124HG2      8.400     36.447      2.254
Q40HG-Q40CB-Q40HB2      2.398     27.813      2.124
Q40HG-Q40CB-Q40HB3      2.398     27.813      2.124
P99HB3-P99CG-P99HG3      2.398     27.813      2.124
Q40HG-Q40CB-Q40HB3      2.436     27.813      2.158
W129HD1-W129CA-W129HA      7.072     58.418      4.627
L26HA-P27CG-P27HG      4.740     28.285      2.319
P110HB2-P110CD-P110HD2      1.599     51.200      3.343
D54H-D54CB-D54HB2      8.151     41.782      2.563
I61H-P60CB-P60HB3      8.083     32.367      2.604
I34HG2-K23CB-K23HB3      0.779     35.349      1.665
N100H-N100CB-N100HB2      8.059     38.801      3.115
V123H-F122CB-F122HB2      8.059     38.801      3.115
I34HG12-I34CD1-I34HD1      0.929     14.632      0.575
            ?-?-?      1.041     14.631      0.575
V67HG1-M126CB-M126HB2      0.605     30.482      1.381
A75HB-P110CG-P110HG2      1.526     26.245      0.442
M126HB2-M126CG-M126HG3      1.403     31.896      1.464
M126HG2-M126CG-M126HG3      1.403     31.896      1.464
P84HB3-P84CD-P84HD2      2.485     50.101      3.309
C94H-M93CB-M93HB2      8.988     35.191      1.925
 N43H-V44CB-V44HB      8.066     36.452      2.113
L42HB2-L42CD1-L42HD1      1.550     26.874      0.599
L42HB2-L42CD2-L42HD2      1.550     26.874      0.599
K29HB2-K29CA-K29HA      1.673     54.810      4.705
W129H-Q128CG-Q128HG2      8.661     34.616      2.360
            ?-?-?      1.499     33.150      1.800
K18HG2-K18CB-K18HB      1.397     33.150      1.814
R35HB2-R35CD-R35HD3      1.636     43.195      3.238
R85HG-R85CD-R85HD3      1.737     43.196      3.236
F25HD-E30CA-E30HA      7.094     55.908      4.367
E108HA-F96CA-F96HA      4.699     57.164      5.175
I59HB-P98CG-P98HG2      3.169     26.578      2.014
L109HA-L109CG-L109HG      4.569     25.617      0.801
P98HA-P99CG-P99HG3      5.010     27.814      2.121
            ?-?-?      4.765     35.661      2.814
            ?-?-?      0.947     51.668      4.020
            ?-?-?      3.331     58.260      5.184
            ?-?-?      1.042     25.461      1.419
V72HG1-C94CA-C94HA      0.746     57.478      5.076
C94HG-C94CA-C94HA      0.746     57.478      5.076
            ?-?-?      2.088     43.667      3.183
V123HB-V67CG1-V67HG1      3.107     20.447      0.616
P27HB3-P27CB-P27HB2      2.447     31.738      1.982
            ?-?-?      1.041     22.308      1.575
K90HB-K90CG-K90HG3      1.550     23.264      0.769
            ?-?-?      7.826     51.220      2.120
L109HD2-L109CB-L109HB     -0.139     43.196      1.460
            ?-?-?      4.758    118.371      6.806
   D7H-D7CB-D7HB3      7.662     41.627      2.903
P110HG3-P110CD-P110HD3      1.831     51.200      3.646
K13HG3-L8CB-L8HB2      1.472     42.726      1.085
V87H-K86CB-K86HB2      8.187     34.564      1.716
   V5HA-L8CG-L8HG      3.814     27.501      1.736
K18HE-K18CG-K18HG2      2.928     24.833      1.375
            ?-?-?      7.753     41.628      2.870
P110HD2-L26CG-L26HG      3.354     25.783      1.066
P110HD2-L26CD2-L26HD2      3.354     25.783      1.066
R17H-L16CB-L16HB3      7.542     41.469      1.596
F103HB-P104CD-P104HD2      2.887     50.416      3.421
K31HG3-K31CD-K31HD      1.034     29.542      1.491
V62HG1-P60CB-P60HB3      0.886     32.524      2.601
            ?-?-?      4.773     27.815      2.151
L26HD1-F25CA-F25HA      1.042     56.850      4.593
L109H-L109CB-L109HB      8.279     43.193      1.459
A75H-H73CB-H73HB3      7.348     36.760      3.115
L76H-H73CB-H73HB3      7.348     36.760      3.115
K13HB2-S10CB-S10HB2      1.634     62.656      3.923
K90HB-K90CG-K90HG2      1.575     23.264      0.279
M111HE-L109CD1-L109HD1      1.575     23.264      0.279
E32HA-E32CB-E32HB2      4.699     34.250      1.763
L22H-E33CG-E33HG2      9.087     38.016      2.060
            ?-?-?      1.586     13.062      1.208
E33HB-K21CE-K21HE      2.052     42.253      2.863
K69HB3-K69CE-K69HE2      2.052     42.253      2.863
            ?-?-?      6.728     35.584      2.699
L95HD2-V67CG1-V67HG1      0.148     20.439      0.613
K86HG2-K86CD-K86HD3      1.313     28.914      1.569
            ?-?-?     -0.134     14.631      0.575
V5H-A133CA-A133HA      8.507     53.711      4.158
            ?-?-?      2.057     16.363      1.107
K18HA-K18CD-K18HD      3.899     29.229      1.643
            ?-?-?      4.502     41.626      2.832
V127HA-V127CB-V127HB      3.488     31.739      2.113
V127HA-V127CB-V127HB      3.464     31.740      2.085
  L8HA-L8CB-L8HB2      4.363     42.725      1.079
   M2HA-S1CB-S1HB      4.507     62.342      3.714
P104HD2-P104CA-P104HA      3.410     65.324      4.619
 V5HB-L8CD2-L8HD2      2.206     25.932      0.914
D120H-A113CB-A113HB      9.537     22.314      1.576
L8HD2-K13CD-K13HD3      0.911     30.169      1.736
M111HA-M111CB-M111HB3      5.623     39.742      1.735
            ?-?-?      3.707     59.831      3.463
P104HA-P104CD-P104HD2      4.631     50.410      3.420
            ?-?-?      0.837     12.120      0.299
A133HB-I61CG2-I61HG2      1.329     19.183      0.585
A133HB-V62CG2-V62HG2      1.329     19.183      0.585
P99HA-P99CG-P99HG2      4.650     27.815      1.791
E108HA-E108CB-E108HB      4.712     32.210      1.277
L8HD1-A132CA-A132HA      0.938     54.653      4.190
Q128HE22-P9CD-P9HD3      7.242     50.268      4.013
M126HB3-M126CE-M126HE      1.877     16.514      1.107
            ?-?-?      3.764     65.639      4.793
            ?-?-?      1.238     27.657      0.147
V112HA-V112CG1-V112HG1      4.711     21.851      1.030
            ?-?-?      7.947     20.752      1.620
R17H-L16CD2-L16HD2      7.541     25.460     -0.132
L26H-V24CG2-V24HG2      8.375     21.694      0.732
E124H-V123CG1-V123HG1      8.375     21.694      0.732
V123HG1-M93CB-M93HB2      0.746     35.192      1.921
W129HB-L16CD1-L16HD1      3.278     23.600      0.522
L22H-K21CG-K21HG3      9.117     24.677      1.434
            ?-?-?      7.544      9.291      0.692
            ?-?-?      6.800    118.215      6.997
F103HA-F103CD1-F103HD      5.004    133.438      7.577
L26H-F25CB-F25HB3      8.373     39.914      2.986
V107HG2-V107CG1-V107HG1      0.886     20.125      0.395
   D7HA-M2CB-M2HB      4.770     33.150      2.031
M126HB3-M126CG-M126HG3      1.880     31.896      1.461
 P9HD3-L8CB-L8HB3      3.997     42.765      1.672
            ?-?-?      4.822     51.671      3.575
H6HB2-H6CD2-H6HD2      3.010    119.157      7.112
K13HE2-K13CG-K13HG2      2.893     26.710      1.052
S10H-K13CG-K13HG3      7.799     26.874      1.447
K13H-K13CG-K13HG3      7.799     26.874      1.447
K21H-G20CA-G20HA2      8.365     45.864      4.017
K21H-G20CA-G20HA3      8.365     45.864      4.017
E83HG2-K82CB-K82HB2      2.227     33.778      1.898
E83HG3-K82CB-K82HB2      2.227     33.778      1.898
F96HB2-F96CA-F96HA      2.868     57.163      5.176
S10H-K13CG-K13HG3      7.791     26.715      1.447
K13H-K13CG-K13HG3      7.791     26.715      1.447
Q128H-V127CB-V127HB      8.045     31.739      2.063
M93HG2-F122CD1-F122HD      2.077    131.716      6.856
M93HG2-F122CE1-F122HE      2.077    131.716      6.856
            ?-?-?      4.092     60.146      3.803
P84HD3-P84CB-P84HB3      3.655     32.212      2.481
P27HD2-P27CB-P27HB3      3.730     32.224      2.444
P104HD3-P104CB-P104HB3      3.730     32.224      2.444
C94H-C94CB-C94HB3      8.990     30.482      2.528
P9HD3-L8CD2-L8HD2      4.020     25.932      0.914
M126H-M126CG-M126HG3      7.984     31.896      1.461
 R63H-I64CB-I64HB      7.807     35.818      1.815
K31HD-K31CG-K31HG2      1.463     24.047      0.765
Q128HA-V127CG1-V127HG1      4.158     21.223      0.912
P110HG2-A75CB-A75HB      0.432     19.027      1.502
            ?-?-?      7.253    113.192      6.991
F103HE2-D102CB-D102HB3      7.735     42.097      2.697
K13HB3-K13CG-K13HG3      1.919     26.716      1.436
R58HB3-R58CG-R58HG2      1.919     26.716      1.436
R130HB3-R130CG-R130HG2      1.919     26.716      1.436
N43HD2-N43CB-N43HB3      7.093     40.842      2.952
N51HD22-N51CB-N51HB3      7.093     40.842      2.952
K114HA-K114CB-K114HB3      3.925     33.151      1.892
M126HB3-M126CA-M126HA      1.872     56.850      4.505
I59HB-P60CD-P60HD2      3.173     51.670      3.570
            ?-?-?      4.762     27.501      1.073
 H6HD2-H6CB-H6HB2      7.120     30.168      3.014
E105HA-E105CG-E105HG3      4.586     36.761      2.311
            ?-?-?      7.736     31.738      3.204
N66HA-L95CD1-L95HD1      4.775     23.263      0.291
V44HB-S39CA-S39HA      2.118     58.732      4.341
L95HB3-C94CA-C94HA      1.285     57.634      5.075
L76HD1-F25CD1-F25HD      0.596    131.868      7.086
L76HD1-F25CE1-F25HE      0.596    131.868      7.086
V62HA-V62CG1-V62HG1      3.751     18.868      0.861
E30H-E30CB-E30HB2      8.327     30.326      1.930
 R85H-R85CB-R85HB      8.327     30.326      1.930
K69HA-K69CB-K69HB2      4.289     35.819      1.814
            ?-?-?      7.515     13.061      1.209
L8HG-W129CA-W129HA      1.756     58.588      4.611
V24HG2-M111CA-M111HA      0.747     54.967      5.632
            ?-?-?      0.788     54.967      5.676
            ?-?-?      6.977     33.622      2.966
            ?-?-?      8.955     20.752      1.620
L8HD1-Q128CG-Q128HG3      0.943     34.563      2.601
M126HB2-M126CE-M126HE      1.403     16.515      1.110
H6HA-K13CD-K13HD2      4.224     30.326      1.631
E108HB-F96CD1-F96HD      1.247    132.828      7.242
E108HB-F96CE1-F96HE1      1.247    132.828      7.242
R65HD-R65CG-R65HG2      3.106     27.345      1.564
            ?-?-?      7.682     24.991      1.439
I59HB-R63CG-R63HG2      3.179     27.342      1.538
R63HD-R63CG-R63HG2      3.179     27.342      1.538
E30HA-E30CB-E30HB2      4.330     30.326      1.920
R85HA-R85CB-R85HB      4.330     30.326      1.920
            ?-?-?      1.070     51.357      4.797
P84HD3-P84CB-P84HB2      3.641     32.210      1.934
            ?-?-?      4.316     28.914      1.574
W129HE3-W129CZ3-W129HZ3      7.766    120.254      7.099
K23H-L22CD2-L22HD2      7.693     27.028      0.146
L71HA-L76CB-L76HB3      4.241     42.258      1.928
F91HE2-F91CZ-F91HZ      7.447    130.299      6.874
 K18H-R17CA-R17HA      7.685     58.893      3.890
K81HB3-K81CG-K81HG3      1.895     25.147      1.593
K82HB2-K82CG-K82HG3      1.895     25.147      1.593
  H6HB2-H6CA-H6HA      3.002     58.419      4.208
W47HB2-W47CA-W47HA      3.002     58.419      4.208
L76HG-L76CB-L76HB2      1.613     42.253      1.352
 S39H-V44CB-V44HB      9.264     36.446      2.120
V127HG2-E124CA-E124HA      0.935     59.518      3.956
W129HD1-L8CD1-L8HD1      7.070     23.577      0.948
            ?-?-?      4.762     27.659      2.074
            ?-?-?      6.317     64.383      5.768
            ?-?-?      7.282    120.255      7.102
P110HB2-P110CG-P110HG3      1.599     26.088      1.831
K77HB2-P74CA-P74HA      1.730     65.955      4.103
E83H-K82CG-K82HG3      7.863     25.303      1.583
H73H-H73CB-H73HB2      7.074     36.917      2.542
V67HG2-V67CA-V67HA      0.744     62.030      4.634
R65HG3-P98CA-P98HA      1.785     62.264      5.008
P99HG2-P98CA-P98HA      1.785     62.264      5.008
R65H-I64CD1-I64HD1      8.449     12.139      0.303
R130H-I64CD1-I64HD1      8.449     12.139      0.303
            ?-?-?      4.614     13.061      1.203
 V12H-S10CA-S10HA      7.202     61.433      3.573
F103HD-P104CD-P104HD2      7.590     50.420      3.414
K29HB2-K29CA-K29HA      1.680     54.601      4.700
E32HB2-E32CA-E32HA      1.768     54.652      4.683
M125HG2-L16CD1-L16HD1      2.403     23.578      0.516
R35HB3-R35CB-R35HB2      1.906     31.739      1.678
D101HB3-D101CA-D101HA      2.674     57.792      4.294
D101HB2-D101CA-D101HA      2.561     57.791      4.293
K18HE-K18CB-K18HB      2.963     33.151      1.807
V107HA-F103CB-F103HB      3.199     38.644      2.880
K13HG3-S10CA-S10HA      1.444     61.402      3.579
K13HG3-K13CA-K13HA      1.444     61.402      3.579
            ?-?-?      7.244     65.717      3.530
V112H-V112CB-V112HB      8.611     35.976      1.859
Q116HA-Q116CG-Q116HG3      4.613     32.838      2.867
L42HA-L42CB-L42HB2      4.045     39.114      1.534
S10HB2-K13CE-K13HE2      3.945     41.626      2.897
L71HD2-K77CD-K77HD2      0.584     26.874      0.866
K23HB2-V112CG1-V112HG1      1.288     21.853      1.033
            ?-?-?      1.208     21.851      1.027
Y135HE-Y135CD1-Y135HD1      7.118    133.753      6.820
F122HB3-F122CB-F122HB2      3.297     38.801      3.112
A132H-D131CB-D131HB2      8.080     39.742      2.631
P98HB3-P98CG-P98HG3      2.370     26.559      2.119
R130HA-I61CG1-I61HG12      3.461     28.442     -0.617
V107HB-V107CG1-V107HG1      1.452     20.125      0.395
            ?-?-?      7.456     21.536      1.229
 K90H-A88CB-A88HB      7.355     21.534      1.228
 F91H-A88CB-A88HB      7.355     21.534      1.228
A113HA-E118CB-E118HB2      4.765     30.797      2.093
I64HD1-I64CG2-I64HG2      0.284     16.045      0.443
L95HD1-I64CG2-I64HG2      0.284     16.045      0.443
F122HB2-R119CA-R119HA      3.115     60.617      3.735
P74HB-P74CD-P74HD3      2.351     51.200      3.530
K86HE-K86CD-K86HD3      2.937     28.914      1.569
            ?-?-?      6.853     35.662      3.108
D102H-D102CB-D102HB2      7.738     42.097      2.351
            ?-?-?      4.196     21.852      0.908
L22HD1-L22CD2-L22HD2      1.608     26.716      0.147
            ?-?-?      4.640     66.268      4.273
F103H-P104CD-P104HD2      7.914     50.415      3.421
F137HE2-F137CZ-F137HZ      7.208    132.340      7.354
L71HD2-K77CE-K77HE      0.601     41.627      2.904
W129HE3-L16CD1-L16HD1      7.763     23.733      0.522
            ?-?-?      7.861     23.731      0.542
K77HA-K77CB-K77HB2      3.801     32.524      1.732
            ?-?-?      1.044     25.618      1.640
   L8H-D7CB-D7HB3      7.243     41.626      2.903
L26HD2-F103CZ-F103HZ      1.045    131.399      7.597
A78H-K77CB-K77HB2      7.877     32.524      1.733
R63H-P60CB-P60HB2      7.807     32.521      1.760
A75H-H73CB-H73HB2      7.348     36.918      2.543
L76H-H73CB-H73HB2      7.348     36.918      2.543
            ?-?-?      7.392    131.400      7.595
L42HB2-L42CA-L42HA      1.550     56.693      4.044
P104HB3-P104CG-P104HG      2.436     27.501      2.063
A132H-D131CA-D131HA      8.101     57.478      4.303
            ?-?-?      6.183    133.438      6.731
            ?-?-?      8.422     16.492      1.113
L95HA-M93CE-M93HE      4.585     16.683      1.590
V67HA-M93CE-M93HE      4.664     16.666      1.590
            ?-?-?      2.070     25.931      0.914
            ?-?-?      7.790     25.932      0.917
K23HE-K23CD-K23HD3      2.854     29.385      1.471
K31HE-K31CD-K31HD      2.854     29.385      1.471
L71HB2-A89CA-A89HA      1.072     55.908      3.857
A89HA-G70CA-G70HA3      3.851     44.137      4.096
F25HE-K31CB-K31HB2      7.099     31.895      1.216
F91HE2-K90CG-K90HG2      7.491     23.464      0.271
L95H-L95CD1-L95HD1      7.491     23.464      0.271
L95H-L109CD1-L109HD1      7.491     23.464      0.271
            ?-?-?      8.001     22.321      0.730
C94HB2-C94CA-C94HA      2.055     57.478      5.075
P27HD2-P27CA-P27HA      3.732     64.853      4.334
   V12H-P9CG-P9HG      7.200     28.128      2.189
Q128HE22-P9CG-P9HG      7.200     28.128      2.189
V24HG2-M111CG-M111HG2      0.763     31.739      1.961
I34HG2-M111CG-M111HG2      0.763     31.739      1.961
L71HD1-L76CG-L76HG      0.591     26.402      1.627
L76HD1-L76CG-L76HG      0.591     26.402      1.627
 V87H-V87CB-V87HB      8.185     30.953      1.909
P98HB3-P98CG-P98HG2      2.373     26.558      2.012
E108HA-E108CG-E108HG3      4.716     36.290      2.420
A88H-F91CB-F91HB3      6.315     41.625      4.007
M125HA-M125CG-M125HG3      4.150     31.895      2.747
K13HB2-K13CE-K13HE3      1.635     41.625      3.227
K13HD2-K13CE-K13HE3      1.635     41.625      3.227
L95H-L109CD1-L109HD1      7.524     23.464      0.248
            ?-?-?      7.558     23.458      0.245
 D41H-D41CA-D41HA      8.093     53.553      4.444
R130HD3-R130CA-R130HA      3.060     59.843      3.459
 L8HA-L8CD2-L8HD2      4.368     25.932      0.916
  V5HG1-V5CA-V5HA      0.773     64.855      3.810
K13HD3-K13CE-K13HE3      1.745     41.622      3.225
A121HA-E124CB-E124HB3      4.232     29.542      2.104
E83HA-E83CB-E83HB3      4.960     31.425      2.068
   M2HG-M2CB-M2HB      2.510     32.994      1.995
  D7HB2-M2CB-M2HB      2.510     32.994      1.995
            ?-?-?      1.693     25.460     -0.128
L16HB3-L16CD2-L16HD2      1.598     25.458     -0.129
M125HE-L16CD2-L16HD2      1.598     25.458     -0.129
H73HA-H73CB-H73HB2      5.011     36.917      2.537
N100H-P99CA-P99HA      8.045     63.127      4.669
G106H-P99CA-P99HA      7.947     63.127      4.667
            ?-?-?      7.808     44.136      4.185
E33HA-K23CB-K23HB2      4.719     35.397      1.289
V112HA-K23CB-K23HB2      4.719     35.397      1.289
A113HA-K23CB-K23HB2      4.719     35.397      1.289
L71HA-L71CG-L71HG      4.232     26.245      0.871
C94H-V72CG1-V72HG1      8.990     18.554      0.752
            ?-?-?      7.660    138.776      7.868
K13HB3-K13CG-K13HG3      1.919     26.874      1.443
R58HB3-R58CG-R58HG2      1.919     26.874      1.443
R130HB3-R130CG-R130HG2      1.919     26.874      1.443
M93HE-M93CG-M93HG3      1.611     30.954      2.099
A113HB-E118CB-E118HB2      1.611     30.954      2.099
K29HE-L26CG-L26HG      3.015     25.931      1.039
K29HE-L26CD2-L26HD2      3.015     25.931      1.039
 K81H-K77CA-K77HA      7.078     59.994      3.803
S10HA-K13CG-K13HG2      3.584     26.715      1.052
K13HA-K13CG-K13HG2      3.584     26.715      1.052
W36HA-W36CB-W36HB      6.209     34.878      2.669
            ?-?-?      6.864     23.734      1.076
            ?-?-?      8.671     21.381      0.923
            ?-?-?      0.847     56.379      4.733
K90H-K90CE-K90HE2      7.367     41.940      2.692
    L8H-H6CA-H6HA      7.247     58.419      4.204
W47HD1-W47CA-W47HA      7.247     58.419      4.204
R35HD2-R35CD-R35HD3      3.002     43.353      3.241
R85HD2-R85CD-R85HD3      3.002     43.353      3.241
V123HG2-R119CA-R119HA      1.079     60.613      3.736
            ?-?-?      1.560     22.951      0.959
L26HG-K29CE-K29HE      1.065     42.253      3.008
L26HD1-K29CE-K29HE      1.065     42.253      3.008
L26HD2-K29CE-K29HE      1.065     42.253      3.008
K69HG-K69CE-K69HE3      1.065     42.253      3.008
A79HB-K82CE-K82HE      1.065     42.253      3.008
K114HG3-K114CE-K114HE      1.065     42.253      3.008
I34HB-I34CG2-I34HG2      1.732     18.084      0.786
F96HA-F96CB-F96HB3      5.175     40.920      3.190
L71HA-K77CG-K77HG3      4.236     26.244      1.344
L71HG-A88CA-A88HA      0.861     50.101      4.555
E124HA-V127CG2-V127HG2      3.970     21.380      0.916
            ?-?-?      1.340     21.850      0.909
V107HB-V107CG2-V107HG2      1.485     21.851      0.904
A121HA-E124CB-E124HB2      4.243     29.543      2.032
V67HG1-L95CD2-L95HD2      0.639     27.030      0.147
V67HG1-L95CD2-L95HD2      0.599     27.031      0.147
 V12H-N11CA-N11HA      7.192     56.379      4.443
P110HA-L76CD2-L76HD2      4.590     25.776      1.065
            ?-?-?      4.760     26.244      1.350
            ?-?-?      3.973     56.378      4.651
P99HD2-P98CB-P98HB2      3.653     30.954      2.258
            ?-?-?      4.762     56.379      4.447
E14H-E14CG-E14HG2      8.012     36.290      2.243
L109HB-L109CG-L109HG      1.462     25.618      0.807
K90HE2-K90CG-K90HG2      2.745     23.262      0.289
K90HE3-K90CG-K90HG2      2.745     23.262      0.289
R65HG2-I64CA-I64HA      1.575     62.499      3.789
I59HG13-I59CG2-I59HG2      1.919     14.318      0.851
I59HG13-I59CD1-I59HD1      1.919     14.318      0.851
L26HA-L26CD1-L26HD1      4.734     22.793      1.046
V112HA-V112CG2-V112HG2      4.734     22.793      1.046
            ?-?-?      4.023     33.936      1.896
K117HA-K117CB-K117HB      4.183     32.367      1.818
V44HG1-S39CA-S39HA      0.960     58.732      4.342
V44HG2-F45CA-F45HA      0.960     58.732      4.342
V72HG1-L76CD2-L76HD2      0.763     25.932      1.042
 V44H-N43CA-N43HA      8.333     54.182      5.291
 N51H-N51CA-N51HA      8.333     54.182      5.291
 D52H-N51CA-N51HA      8.333     54.182      5.291
            ?-?-?      1.042     24.519      1.440
            ?-?-?     -0.831     19.182      2.119
K18HD-K18CG-K18HG2      1.637     24.835      1.369
K21HD-K21CG-K21HG2      1.637     24.835      1.369
L26HB-K29CG-K29HG2      1.637     24.835      1.369
Q116HG3-Q116CB-Q116HB      2.879     28.129      1.961
            ?-?-?      6.808    135.790      7.120
            ?-?-?      7.807     32.366      2.598
K82HE-K82CG-K82HG3      2.999     25.146      1.583
K117HE-K117CG-K117HG      2.999     25.146      1.583
K81HE-K81CG-K81HG3      2.964     25.149      1.597
K117HE-K117CG-K117HG      3.030     25.148      1.539
K21HA-K21CB-K21HB2      5.690     35.818      1.740
S115H-E118CG-E118HG2      7.471     37.702      2.244
I61HG2-I61CD1-I61HD1      0.566     14.475     -0.157
 P9HB3-P9CB-P9HB2      2.559     32.524      1.995
            ?-?-?      4.762     62.186      4.211
F96H-F96CD1-F96HD      8.629    132.810      7.243
L95HA-L95CB-L95HB3      4.609     45.078      1.304
            ?-?-?      2.985    132.028      7.220
L26HD1-V24CG2-V24HG2      1.046     21.538      0.735
V123HG2-V123CG1-V123HG1      1.046     21.538      0.735
            ?-?-?      0.927     53.398      4.783
            ?-?-?      0.888     53.395      4.740
I34HB-I34CD1-I34HD1      1.722     14.632      0.579
I64HG13-I59CD1-I59HD1      1.443     14.318      0.849
            ?-?-?      1.305     14.316      0.848
K29HG3-K29CB-K29HB2      1.441     35.349      1.670
K29HD2-K29CB-K29HB2      1.441     35.349      1.670
            ?-?-?      6.877     58.640      4.611
P84HG2-P84CG-P84HG3      1.919     27.344      2.083
            ?-?-?      0.580     21.852      0.909
P98HB3-P98CG-P98HG3      2.363     26.874      2.121
V5HA-A132CB-A132HB      3.814     18.712      1.491
K23HD3-K23CG-K23HG      1.466     25.462      1.295
K86HG3-K86CG-K86HG2      1.466     25.462      1.295
K23H-K23CB-K23HB2      7.690     35.350      1.285
            ?-?-?      1.928     27.816      1.637
            ?-?-?      4.639     66.267      3.974
D54HA-D54CB-D54HB3      4.761     41.943      2.683
D54HA-D54CB-D54HB3      4.748     41.940      2.657
            ?-?-?      4.781     41.938      2.710
K77H-K77CB-K77HB3      7.492     32.524      1.846
K21H-K21CB-K21HB3      8.374     35.820      1.799
            ?-?-?      2.968      9.456      0.697
M111HG2-V24CB-V24HB      1.957     36.447      1.573
            ?-?-?      7.083     24.055      0.764
            ?-?-?      2.707     35.663      2.819
K117HA-K117CD-K117HD3      4.207     29.385      1.743
R130H-R130CD-R130HD2      8.470     43.224      2.877
L8HB2-L42CD1-L42HD1      1.070     26.874      0.595
K13HG2-L42CD1-L42HD1      1.070     26.874      0.595
L71HB2-L71CD2-L71HD2      1.070     26.874      0.595
            ?-?-?      4.766     55.752      4.503
L22HD2-W36CD1-W36HD1      0.157    125.908      6.643
K29HB3-K29CG-K29HG2      1.955     24.520      1.372
K29HD3-K29CG-K29HG2      1.955     24.520      1.372
L76HD1-P110CA-P110HA      0.584     60.930      4.586
 L8HG-V5CG2-V5HG2      1.734     22.008      1.243
P60HD2-R63CG-R63HG3      3.560     27.344      1.726
K29H-K29CG-K29HG2      7.807     24.518      1.365
            ?-?-?      1.365     27.032      1.916
            ?-?-?      4.076     46.334      3.925
L42HB2-V5CG2-V5HG2      1.512     21.852      1.243
A132HB-V5CG2-V5HG2      1.512     21.852      1.243
V67HA-A68CB-A68HB      4.618     23.108      1.513
 R63H-R63CB-R63HB      7.791     30.129      2.079
V44HB-S39CA-S39HA      2.124     59.048      4.340
            ?-?-?      0.825    129.043      7.044
M111H-M111CG-M111HG3      8.965     31.743      2.305
K86HG3-K86CB-K86HB3      1.488     34.564      1.794
            ?-?-?      4.761     31.739      1.676
L26HA-L26CG-L26HG      4.736     25.931      1.036
L26HA-L26CD2-L26HD2      4.736     25.931      1.036
R65HA-I64CG2-I64HG2      4.127     16.104      0.447
P98HB2-P98CA-P98HA      2.248     62.187      5.008
            ?-?-?      7.125    117.429      6.808
V5H-A132CB-A132HB      8.496     18.711      1.488
            ?-?-?      2.805    133.439      6.734
            ?-?-?      2.981     58.590      3.891
V67HG1-L95CG-L95HG      0.621     27.344      1.250
K69HB3-K69CA-K69HA      2.090     57.163      4.300
M93HB3-K69CA-K69HA      2.090     57.163      4.300
L22HB-L22CD2-L22HD2      1.444     26.716      0.147
M126HG3-L95CD2-L95HD2      1.444     26.716      0.147
P27HG-P27CA-P27HA      2.302     64.855      4.334
S39H-V44CG2-V44HG2      9.268     23.110      0.955
M49H-V44CG2-V44HG2      9.268     23.110      0.955
R17HD-R17CA-R17HA      3.070     58.597      3.890
            ?-?-?      8.602     24.373      0.841
            ?-?-?      4.761     44.137      4.094
I64HA-I64CB-I64HB      3.780     36.290      1.819
H73HB3-L76CD2-L76HD2      3.119     25.774      1.072
            ?-?-?     -0.131     23.577      0.949
F137HB-F137CD1-F137HD      3.117    131.868      7.228
 V24H-V24CB-V24HB      9.242     36.446      1.574
C94HB3-P110CA-P110HA      2.524     60.935      4.588
K23HD3-K23CA-K23HA      1.452     55.124      5.270
K90HD-K90CE-K90HE3      1.452     42.097      2.771
E83HG2-K82CG-K82HG3      2.224     25.304      1.582
E83HG3-K82CG-K82HG3      2.224     25.304      1.582
E118HG2-K117CG-K117HG      2.224     25.304      1.582
            ?-?-?      1.392     26.716      1.914
L109HD2-L109CD1-L109HD1     -0.137     23.420      0.248
K31HE-K31CB-K31HB2      2.851     31.895      1.213
K82HE-K82CD-K82HD      3.012     29.063      1.712
K117HE-K117CD-K117HD3      3.012     29.063      1.712
K31HD-K31CE-K31HE      1.476     41.313      2.853
 H6HA-V5CG1-V5HG1      4.207     18.555      0.762
I34HG2-I34CD1-I34HD1      0.788     14.632      0.579
H73H-H73CB-H73HB3      7.088     36.917      3.115
E46HG-E46CA-E46HA      2.339     58.732      3.975
E14HG2-E14CA-E14HA      2.248     58.730      3.975
K81HE-K81CD-K81HD      2.964     29.072      1.679
K18HE-K18CD-K18HD      2.939     29.070      1.643
K81HE-K81CD-K81HD      2.939     29.070      1.643
K13HE3-K13CB-K13HB2      3.233     32.390      1.630
            ?-?-?      5.252     25.461      1.420
            ?-?-?      1.722     43.196      2.546
G70H-M93CB-M93HB2      7.809     35.192      1.954
K31HA-K31CB-K31HB2      3.627     31.896      1.216
A75HB-F25CB-F25HB2      1.513     39.899      2.474
M125HE-M125CG-M125HG3      1.588     31.896      2.748
L22HD1-L22CA-L22HA      1.575     54.496      5.325
R35HG-R35CA-R35HA      1.575     54.496      5.325
            ?-?-?      4.776     35.818      1.808
V112HA-V112CB-V112HB      4.714     35.816      1.855
            ?-?-?      3.231     33.779      1.753
L8HD1-W129CD1-W129HD1      0.918    123.097      7.058
L8HD2-W129CD1-W129HD1      0.918    123.097      7.058
K13HB3-S10CA-S10HA      1.932     61.402      3.578
K13HB3-K13CA-K13HA      1.932     61.402      3.578
C94HA-M93CE-M93HE      5.074     16.682      1.590
            ?-?-?      5.156     16.660      1.590
W36HE1-L22CD2-L22HD2     10.480     27.031      0.150
E83H-K82CB-K82HB2      7.860     33.935      1.902
   L8HA-L8CG-L8HG      4.365     27.501      1.729
V72HA-V72CG2-V72HG2      4.317     21.223      0.739
 T92H-T92CA-T92HA      7.567     60.616      5.475
            ?-?-?      2.061     23.733      1.075
R65HD-P99CD-P99HD3      3.094     50.569      3.887
G106HA2-P99CD-P99HD3      3.094     50.569      3.887
K86HD2-K86CB-K86HB3      0.788     34.250      1.763
L109H-M111CE-M111HE      8.284     16.553      1.584
S39HA-S39CB-S39HB      4.355     63.756      3.983
N136HA-Y135CB-Y135HB      4.757     37.703      3.082
 E14H-V12CA-V12HA      8.009     65.974      3.776
L16HB3-S38CB-S38HB      1.603     65.637      3.529
R17HB2-S38CB-S38HB      1.603     65.637      3.529
R37HB-S38CB-S38HB      1.603     65.637      3.529
M125HE-S38CB-S38HB      1.603     65.637      3.529
M126HA-M126CE-M126HE      4.510     16.515      1.107
L95H-P110CA-P110HA      7.512     60.930      4.591
  P9HG-P9CD-P9HD3      2.190     50.258      4.017
P60HB3-P60CG-P60HG2      2.604     28.286      2.068
  P9HD3-P9CA-P9HA      3.995     62.656      4.531
M125HB3-M125CE-M125HE      2.243     18.398      1.591
V67HA-L95CG-L95HG      4.609     27.344      1.250
L95HA-L95CG-L95HG      4.609     27.344      1.250
F103H-D102CB-D102HB3      7.911     42.096      2.691
Q128HG3-Q128CB-Q128HB2      2.597     29.071      2.077
P74HD3-P74CA-P74HA      3.535     65.952      4.107
M93HB3-V67CG2-V67HG2      2.101     22.322      0.732
L42HD1-K13CB-K13HB3      0.615     32.210      1.934
V67HG1-V67CB-V67HB      0.615     32.210      1.934
V44HB-V44CG2-V44HG2      2.108     22.950      0.962
Q128H-V127CB-V127HB      8.020     31.739      2.104
P27HD2-P27CB-P27HB3      3.740     31.896      2.437
P104HD3-P104CB-P104HB3      3.740     31.896      2.437
V72HG1-L71CA-L71HA      0.748     53.083      4.228
I34H-I34CD1-I34HD1      8.772     14.631      0.575
R35H-I34CD1-I34HD1      8.772     14.631      0.575
K31H-K31CB-K31HB3      8.132     31.895      1.335
            ?-?-?      1.510     66.323      4.273
            ?-?-?      5.765     58.418      5.176
W36HZ2-L22CD2-L22HD2      7.523     27.030      0.148
P60HB3-P60CD-P60HD2      2.600     51.670      3.565
A89HA-L71CB-L71HB3      3.822     39.595      1.824
S10HA-K13CD-K13HD2      3.577     30.169      1.625
K13HA-K13CD-K13HD2      3.577     30.169      1.625
            ?-?-?      3.092    118.379      6.219
K69HD-K69CA-K69HA      1.653     57.321      4.307
K117HG-S115CB-S115HB3      1.535     66.317      4.271
            ?-?-?      0.525    122.137      7.241
V72HG1-F96CZ-F96HZ      0.757    130.465      7.282
V72HG2-F96CZ-F96HZ      0.757    130.465      7.282
            ?-?-?      3.298     22.949      0.958
            ?-?-?      3.191     22.951      0.960
F25HE-K82CD-K82HD      7.095     29.228      1.737
 K82H-K82CD-K82HD      7.095     29.228      1.737
            ?-?-?      4.169     59.675      4.750
K69HB2-K69CA-K69HA      1.774     57.319      4.301
K86HB3-K86CA-K86HA      1.774     57.319      4.301
            ?-?-?      2.052     54.967      5.266
            ?-?-?      6.984     17.927      0.780
            ?-?-?      0.904     25.775      1.691
P60HD3-I59CB-I59HB      4.027     42.725      3.169
P60HD3-R63CD-R63HD      4.027     42.725      3.169
K13HA-L8CD2-L8HD2      3.577     25.923      0.916
            ?-?-?      2.436     65.482      4.732
P84HG3-P84CG-P84HG2      2.091     27.344      1.920
            ?-?-?      9.058     58.419      5.177
R63HG2-P60CD-P60HD2      1.531     51.682      3.564
V72HG2-G70CA-G70HA3      0.745     44.142      4.095
 K13HE2-H6CA-H6HA      2.903     58.419      4.208
            ?-?-?      4.773     58.419      4.208
C94HB2-A68CB-A68HB      2.047     23.106      1.513
D120H-D120CB-D120HB      9.546     39.429      2.805
F122HD-L22CG-L22HG      6.861     24.371      0.838
F122HE-L22CG-L22HG      6.861     24.371      0.838
E118HB2-E118CG-E118HG2      2.080     37.704      2.242
P98HB3-P98CD-P98HD      2.376     49.631      3.500
K29HE-K29CG-K29HG2      2.996     24.678      1.369
K21HE-K21CG-K21HG2      2.890     24.676      1.390
            ?-?-?      5.429    114.762      6.276
W36HD1-L22CG-L22HG      6.636     24.364      0.840
            ?-?-?      4.761    119.000      6.957
V67HG2-M93CB-M93HB3      0.730     35.198      2.079
V123HG1-M93CB-M93HB3      0.730     35.198      2.079
L95HB2-L109CB-L109HB      1.268     43.117      1.460
L95HB3-L109CB-L109HB      1.268     43.117      1.460
K31H-E30CB-E30HB3      8.136     30.483      2.128
E118H-E118CB-E118HB2      8.043     30.481      2.094
R119H-E118CB-E118HB2      8.043     30.481      2.094
T134HG2-R130CD-R130HD3      1.124     43.206      3.057
            ?-?-?      7.068     29.542      1.449
F96HA-F96CD1-F96HD      5.175    132.810      7.241
 F25H-V24CB-V24HB      8.032     36.447      1.571
V87HG1-A79CA-A79HA      0.836     54.992      4.019
A133HB-V62CG1-V62HG1      1.342     18.869      0.862
A132HB-D131CB-D131HB2      1.492     39.758      2.619
G70HA2-G70CA-G70HA3      3.355     44.156      4.096
 V5HB-V5CG1-V5HG1      2.202     18.554      0.772
C94HB2-V72CG1-V72HG1      2.069     18.554      0.756
P9HG-V12CG2-V12HG2      2.203     22.322      1.035
            ?-?-?      7.610     58.733      4.362
E108H-V107CG2-V107HG2      6.539     21.850      0.908
K90HB-K90CG-K90HG2      1.575     23.420      0.258
M111HE-L109CD1-L109HD1      1.575     23.420      0.258
            ?-?-?      2.354     32.368      1.961
K86HA-K114CA-K114HA      4.338     57.791      3.932
F103HB-V107CG2-V107HG2      2.863     21.379      0.919
I61HA-I61CG1-I61HG12      3.649     28.449     -0.623
            ?-?-?      2.042     65.325      4.719
            ?-?-?      7.706    114.133      7.537
            ?-?-?      7.660    114.133      7.498
L22HD2-I34CG2-I34HG2      0.156     18.096      0.800
L22HD2-I34CG2-I34HG2      0.139     18.090      0.780
P60HD2-P60CB-P60HB2      3.558     32.524      1.745
L16HB2-L16CA-L16HA      0.700     57.949      4.075
D101HB3-D101CB-D101HB2      2.669     40.529      2.557
M125HG3-V12CG1-V12HG1      2.751     21.377      0.895
            ?-?-?      2.856     29.538      1.496
L76HB2-L76CD2-L76HD2      1.329     25.775      1.069
V127HA-R130CG-R130HG2      3.478     26.875      1.420
E30HG2-E30CB-E30HB3      2.338     30.326      2.124
K23H-V112CG1-V112HG1      7.693     21.851      1.031
A78H-K77CB-K77HB3      7.873     32.524      1.859
            ?-?-?      4.453     29.542      1.974
M111HB2-M111CA-M111HA      1.599     54.967      5.638
K90HE2-K90CD-K90HD      2.731     29.539      1.447
K90HE3-K90CD-K90HD      2.731     29.539      1.447
K23HE-K23CD-K23HD3      2.841     29.545      1.447
K31HE-K31CD-K31HD      2.841     29.545      1.447
R17H-R17CB-R17HB3      7.543     30.326      1.747
 K18H-A15CA-A15HA      7.684     55.123      4.108
R65HA-I64CG2-I64HG2      4.155     16.234      0.442
R65HA-I64CG2-I64HG2      4.144     16.173      0.442
R58HB3-R58CG-R58HG3      1.895     26.874      1.688
R130HB3-R130CG-R130HG3      1.895     26.874      1.688
            ?-?-?      4.761     21.380      0.913
 I64H-I59CB-I59HB      7.327     42.765      3.169
 I64H-R63CD-R63HD      7.327     42.765      3.169
V5HG2-L8CD2-L8HD2      1.242     25.934      0.918
W129H-V127CA-V127HA      8.659     66.892      3.482
R58HB3-R58CB-R58HB2      1.882     29.385      1.556
R130HB3-R130CB-R130HB2      1.882     29.385      1.556
K90HD-K90CG-K90HG2      1.452     23.264      0.279
L109HB-L109CD1-L109HD1      1.452     23.264      0.279
            ?-?-?      4.197     40.372      2.979
            ?-?-?      4.833     20.746      1.624
D120H-K117CA-K117HA      9.538     59.831      4.172
K90HG2-K90CE-K90HE2      0.288     41.939      2.700
F25H-P110CD-P110HD2      8.032     51.206      3.342
L16HD1-M125CB-M125HB2      0.526     33.543      2.005
R37HE-R37CD-R37HD3      7.221     43.201      2.556
I61HA-I61CG1-I61HG13      3.637     28.442      0.160
            ?-?-?      0.947     55.673      4.804
W129HA-W129CB-W129HB      4.625     30.326      3.268
            ?-?-?      1.641    118.214      6.407
            ?-?-?      5.429     30.954      2.162
            ?-?-?      9.111     14.946      1.433
G20H-G20CA-G20HA2      6.872     45.864      4.007
S10H-S10CB-S10HB2      7.795     62.656      3.920
E83H-E83CG-E83HG2      7.843     36.603      2.183
W129HE1-A133CB-A133HB     10.694     20.279      1.336
W36HE1-W36CZ2-W36HZ2     10.470    114.604      7.568
K21HG2-L22CA-L22HA      1.413     54.498      5.322
L22HB-L22CA-L22HA      1.413     54.498      5.322
            ?-?-?      0.788     16.672      1.586
S10H-S10CB-S10HB3      7.806     62.504      3.993
            ?-?-?      2.871    131.398      7.596
            ?-?-?      5.421     51.043      4.804
            ?-?-?      7.763     39.115      2.652
K23HD3-K23CD-K23HD2      1.465     29.228      1.304
W129HD1-V5CA-V5HA      7.064     64.851      3.803
            ?-?-?      2.850     21.065      0.826
A88HA-A89CB-A89HB      4.557     18.398      1.446
            ?-?-?      6.876     58.671      4.610
            ?-?-?      6.871     58.928      4.608
E30HG2-E30CB-E30HB2      2.338     30.483      1.920
            ?-?-?      1.919     54.810      4.031
A133HB-I61CG1-I61HG13      1.337     28.442      0.156
   L8H-D7CB-D7HB2      7.250     41.626      2.548
 I34H-I34CB-I34HB      8.773     41.782      1.713
            ?-?-?      1.034     32.524      1.988
K86HG3-K86CB-K86HB2      1.489     34.564      1.711
            ?-?-?      7.816     27.348      1.856
H73HA-P74CG-P74HG      5.008     27.344      1.855
            ?-?-?      4.301    131.397      7.453
 F45H-V44CB-V44HB      9.044     36.447      2.117
E30HB3-E30CG-E30HG3      2.148     36.447      2.420
I61H-V44CG2-V44HG2      8.084     22.950      0.957
            ?-?-?      7.337     49.304      2.111
V112HA-V112CB-V112HB      4.724     35.976      1.852
            ?-?-?      4.761     27.815      1.730
V12HG2-A121CB-A121HB      1.044     18.555      1.590
V12HG2-M125CE-M125HE      1.044     18.555      1.590
L42HD1-K13CG-K13HG2      0.583     26.715      1.052
            ?-?-?     -0.838     32.366      2.352
W129HZ3-I64CD1-I64HD1      7.121     12.132      0.300
R17HE-R17CG-R17HG3      8.061     29.385      1.733
P110HG2-P110CA-P110HA      0.427     60.775      4.588
R37HB-R37CA-R37HA      1.609     57.006      4.117
V127H-M126CA-M126HA      8.445     56.849      4.507
R130H-M126CA-M126HA      8.445     56.849      4.507
            ?-?-?      1.304     43.510      3.030
            ?-?-?      4.199     18.868      0.857
P110HB2-H73CB-H73HB3      1.616     36.918      3.117
            ?-?-?     -0.146     14.317      0.848
M125HB2-L16CD2-L16HD2      2.049     25.466     -0.129
E118HB3-R119CA-R119HA      2.221     60.624      3.734
 V24H-K23CG-K23HG      9.237     25.467      1.290
            ?-?-?      9.660     22.950      0.957
V24H-K23CB-K23HB3      9.241     35.354      1.664
K69HG-K69CB-K69HB3      1.073     35.192      2.080
E83HA-P84CG-P84HG2      4.955     27.189      1.920
L22HD2-F122CD1-F122HD      0.153    131.556      6.855
L22HD2-F122CE1-F122HE      0.153    131.556      6.855
L95HD2-F122CE1-F122HE      0.153    131.556      6.855
N43HB3-L42CA-L42HA      2.955     56.684      4.040
A80H-K82CG-K82HG2      8.043     24.991      1.448
E33H-E32CB-E32HB3      9.079     34.249      1.950
            ?-?-?      3.092     14.637      0.575
D120H-A121CB-A121HB      9.536     18.241      1.584
L76HD2-M93CA-M93HA      1.066     55.124      5.417
 P9HD2-P9CB-P9HB3      3.289     32.523      2.557
            ?-?-?      4.760    118.214      6.410
V112H-M111CG-M111HG3      8.605     31.746      2.305
I34HD1-I34CA-I34HA      0.576     58.590      5.248
R58HA-I59CD1-I59HD1      4.732     14.318      0.848
P60HB3-V62CG1-V62HG1      2.596     18.870      0.861
E108H-E108CG-E108HG3      6.536     36.290      2.420
P74HA-P74CD-P74HD2      4.109     51.200      2.117
F103HD-D102CA-D102HA      7.582     55.908      4.464
K69HE3-K69CG-K69HG      3.010     27.498      1.073
L76HD2-V72CG1-V72HG1      1.086     18.556      0.754
            ?-?-?      1.019     18.554      0.761
  P9HB3-P9CG-P9HG      2.570     28.129      2.191
I64HG12-I64CD1-I64HD1      0.738     12.120      0.306
            ?-?-?      1.730     28.916      2.611
            ?-?-?      2.354     66.581      4.797
L71HB3-L71CD1-L71HD1      1.833     24.207      0.600
            ?-?-?      1.613     58.733      3.978
            ?-?-?      1.613     58.892      3.980
            ?-?-?      4.773     32.367      1.818
K13H-K13CB-K13HB3      7.799     32.367      1.927
K90HG3-K90CE-K90HE2      0.773     41.940      2.699
E124HA-V127CB-V127HB      3.961     31.739      2.111
            ?-?-?      6.210    118.214      6.406
 M93H-M93CA-M93HA      8.836     55.125      5.411
R17HD-R17CB-R17HB3      3.030     30.326      1.754
L71HA-L76CB-L76HB2      4.240     42.410      1.350
            ?-?-?      2.810     21.851      1.032
G97HA-V107CB-V107HB      3.539     32.993      1.441
W129HZ2-L42CA-L42HA      6.992     56.535      4.048
 R65H-R65CA-R65HA      8.443     57.635      4.143
I61HD1-I64CG1-I64HG13     -0.163     28.600      1.445
            ?-?-?      3.068     16.036      0.446
K31HG3-K31CD-K31HD      1.058     29.542      1.450
   P9HG-L8CA-L8HA      2.190     54.025      4.371
W129HE3-I64CD1-I64HD1      7.784     12.141      0.302
I34HG12-I34CA-I34HA      0.944     58.576      5.252
V44HG1-C48CA-C48HA      0.944     58.576      5.252
V44HG2-C48CA-C48HA      0.944     58.576      5.252
            ?-?-?      1.290     28.127      0.151
L71HB2-K77CG-K77HG3      1.083     26.245      1.348
I64HG12-I64CB-I64HB      0.744     36.289      1.826
 V5HG1-G4CA-G4HA3      0.770     46.021      4.178
            ?-?-?      1.034     28.757      1.641
            ?-?-?      0.530     23.653      1.691
            ?-?-?      8.607     16.671      1.581
            ?-?-?      0.477     23.625      1.681
K23HG-K23CE-K23HE      1.304     42.254      2.866
K23HD2-K23CE-K23HE      1.304     42.254      2.866
V123HG2-F122CB-F122HB2      1.077     38.647      3.114
M125HB3-F122CA-F122HA      2.224     62.185      4.046
L76HB3-L71CD1-L71HD1      1.934     24.202      0.601
P98HG2-P98CD-P98HD      2.042     49.631      3.506
L22HB-F122CE1-F122HE      1.400    131.760      6.855
M126HG2-F122CD1-F122HD      1.400    131.760      6.855
M126HG2-F122CE1-F122HE      1.400    131.760      6.855
K114H-K114CB-K114HB3      8.892     33.150      1.889
            ?-?-?      3.343     44.145      4.184
C94H-M93CB-M93HB3      8.989     35.189      2.080
N66HA-V67CG1-V67HG1      4.756     20.438      0.615
            ?-?-?      0.015     30.482      2.533
            ?-?-?      0.602     56.222      4.728
A80HA-V87CG1-V87HG1      4.120     21.223      0.826
M49HB-M49CG-M49HG2      2.649     35.976      2.135
H73HD2-E108CB-E108HB      6.952     32.212      1.276
P98HB2-P99CD-P99HD2      2.254     50.729      3.645
I64HB-I64CG1-I64HG12      1.828     28.599      0.731
            ?-?-?      1.821     65.168      4.712
L76HD1-A75CB-A75HB      0.583     18.868      1.502
K13HB3-L42CD1-L42HD1      1.932     26.563      0.596
K13HB3-L42CD2-L42HD2      1.932     26.563      0.596
M93HE-V67CG2-V67HG2      1.586     22.322      0.731
D54H-D54CB-D54HB3      8.153     41.939      2.663
D7H-A132CB-A132HB      7.665     18.713      1.494
            ?-?-?      0.865     23.418      0.251
K90HG3-K90CG-K90HG2      0.759     23.421      0.294
K90HG3-K90CG-K90HG2      0.782     23.419      0.258
L109HG-L109CD1-L109HD1      0.782     23.419      0.258
 L22H-R35CG-R35HG      9.111     27.598      1.547
            ?-?-?      4.614     18.556      0.753
K21H-G20CA-G20HA3      8.365     45.864      4.058
A15H-E14CB-E14HB2      7.528     29.542      1.974
            ?-?-?      4.762     33.308      2.224
 K29H-E28CA-E28HA      7.807     57.792      3.934
I64HB-I64CD1-I64HD1      1.821     12.120      0.306
            ?-?-?      2.871     16.044      0.447
            ?-?-?      6.126     59.675      5.413
            ?-?-?      3.404    118.215      6.220
M125HG2-F122CA-F122HA      2.396     62.187      4.048
            ?-?-?      4.296     39.272      2.549
K82HG2-K82CB-K82HB2      1.494     33.778      1.899
            ?-?-?      1.708     63.599      3.748
            ?-?-?      0.542     21.223      0.892
            ?-?-?      5.421     51.188      5.137
P84HA-P84CD-P84HD3      4.758     50.259      3.652
A75HB-P110CG-P110HG3      1.501     26.088      1.831
            ?-?-?      7.789     30.168      1.717
            ?-?-?      7.701     50.415      5.856
L95HD2-I64CD1-I64HD1      0.135     12.120      0.303
I61HA-I64CB-I64HB      3.634     36.287      1.822
N100H-P99CB-P99HB2      8.045     32.681      1.886
M111HG3-V24CA-V24HA      2.302     58.262      5.184
R37HG-S38CA-S38HA      0.958     57.212      5.764
V44HA-I61CG2-I61HG2      4.611     19.187      0.579
 L16H-V12CA-V12HA      8.537     65.789      3.769
N100HB2-N100CA-N100HA      3.112     52.456      4.690
K23HA-E33CG-E33HG3      5.256     38.016      2.320
            ?-?-?      2.715    133.438      6.732
I64HG13-G97CA-G97HA      1.460     43.823      3.542
V107HB-G97CA-G97HA      1.460     43.823      3.542
L22HG-L22CD1-L22HD1      0.844     20.751      1.619
K77HA-L71CD2-L71HD2      3.822     26.716      0.595
A89HA-L71CD2-L71HD2      3.822     26.716      0.595
            ?-?-?      4.099     29.542      1.562
P104HD2-P104CB-P104HB3      3.429     32.053      2.432
            ?-?-?      7.217     25.462     -0.134
I64HB-I64CG1-I64HG13      1.821     28.600      1.450
            ?-?-?      1.233    131.398      7.454
E108H-E108CB-E108HB      6.534     32.209      1.270
            ?-?-?      4.158     18.398      1.457
I64HG12-I64CG2-I64HG2      0.746     16.044      0.446
K13HB3-K13CG-K13HG2      1.928     26.716      1.055
C94H-C94CB-C94HB2      8.974     30.482      2.049
V5HA-L42CD1-L42HD1      3.821     26.900      0.595
K77HA-L71CD2-L71HD2      3.821     26.900      0.595
A89HA-L71CD2-L71HD2      3.821     26.900      0.595
E105H-E105CB-E105HB2      8.918     29.385      2.045
            ?-?-?      3.874     63.757      4.401
            ?-?-?      5.320     24.690      1.447
R17HD-R17CG-R17HG3      3.026     29.385      1.736
K82HE-K82CD-K82HD      3.026     29.385      1.736
K117HE-K117CD-K117HD3      3.026     29.385      1.736
Q128H-W129CB-W129HB      8.033     30.318      3.259
K31HB2-K31CB-K31HB3      1.230     31.896      1.341
L95HB2-L95CD2-L95HD2      1.237     26.715      0.145
L95HG-L95CD2-L95HD2      1.237     26.715      0.145
I59HG12-P98CD-P98HD      1.575     49.631      3.506
R65HG2-P98CD-P98HD      1.575     49.631      3.506
D131H-Q128CA-Q128HA      8.818     59.360      4.144
R35HD3-R35CG-R35HG      3.248     27.815      1.559
 N3HB3-N3CB-N3HB2      2.830     39.115      2.662
K81HE-K81CB-K81HB3      2.970     32.525      1.882
K77HE-K77CB-K77HB3      2.927     32.523      1.844
L109HG-L109CD2-L109HD2      0.812     23.891     -0.143
F103HB-V107CG2-V107HG2      2.871     21.851      0.904
            ?-?-?      2.592     27.501      1.724
   G4H-N3CB-N3HB2      7.982     38.957      2.635
E83HG3-E83CB-E83HB2      2.214     31.425      1.913
            ?-?-?      6.727     35.663      2.822
K13HE3-S10CB-S10HB2      3.231     62.657      3.919
K13HB3-K13CD-K13HD2      1.955     30.640      1.611
P110HB3-P110CB-P110HB2      1.955     30.640      1.611
E108HB-E108CG-E108HG2      1.278     36.291      2.222
L8HB2-K13CG-K13HG3      1.083     26.716      1.443
K13HG2-K13CG-K13HG3      1.083     26.716      1.443
 A78H-L76CA-L76HA      7.860     56.231      3.743
A68HB-V72CG2-V72HG2      1.519     21.223      0.738
L76HD1-T92CA-T92HA      0.601     60.617      5.478
 I64H-R63CB-R63HB      7.295     30.483      2.047
M126HE-V67CG1-V67HG1      1.076     20.439      0.615
            ?-?-?      2.805     35.663      2.696
G106HA2-P99CB-P99HB3      3.084     32.681      2.383
            ?-?-?      3.838     65.796      3.527
            ?-?-?      0.618     52.456      4.738
K82HG2-K82CA-K82HA      1.476     58.105      4.221
 A78H-L76CA-L76HA      7.876     56.257      3.739
P110HG2-P110CB-P110HB2      0.432     30.640      1.604
L8HD2-L42CD1-L42HD1      0.921     26.560      0.596
I64HD1-I64CB-I64HB      0.304     36.290      1.820
R17H-R17CB-R17HB2      7.542     30.326      1.612
W129HA-L16CD2-L16HD2      4.619     25.461     -0.129
            ?-?-?      2.116     17.300      1.729
V44H-N43CB-N43HB2      8.349     40.849      2.809
N51H-N51CB-N51HB2      8.349     40.849      2.809
D52H-N51CB-N51HB2      8.349     40.849      2.809
I61HG2-A133CA-A133HA      0.584     53.711      4.159
V62HG2-A133CA-A133HA      0.584     53.711      4.159
W129HZ2-S38CB-S38HB      6.990     65.703      3.526
M111HG2-M111CB-M111HB2      1.959     39.743      1.623
E33HG3-K21CG-K21HG2      2.280     24.675      1.368
M125HG3-V12CG1-V12HG1      2.756     21.223      0.892
F25HE-K31CB-K31HB3      7.093     31.896      1.337
L42HD1-H6CE1-H6HE1      0.592    138.937      7.664
L42HD2-H6CE1-H6HE1      0.592    138.937      7.664
            ?-?-?      5.771     20.739      1.623
 R63H-I61CA-I61HA      7.790     61.087      3.625
I34HD1-M111CE-M111HE      0.582     16.671      1.587
V67HG1-M93CE-M93HE      0.582     16.671      1.587
T92HA-L76CD1-L76HD1      5.479     21.694      0.586
F45HB2-F45CB-F45HB3      2.847     40.369      3.326
            ?-?-?      2.129    138.931      7.808
 K69H-K69CA-K69HA      8.671     57.166      4.290
L22HD2-L22CD1-L22HD1      0.146     20.751      1.621
K21HA-K21CB-K21HB3      5.683     35.819      1.804
R65HG3-R65CD-R65HD      1.796     43.510      3.098
L22H-L22CD2-L22HD2      9.118     27.211      0.146
N100HB3-N100CA-N100HA      3.382     52.456      4.687
F25HA-V24CA-V24HA      4.611     58.262      5.172
 R17H-L16CA-L16HA      7.545     57.948      4.075
P84HG3-P84CD-P84HD3      2.091     50.258      3.656
P99HG3-P99CD-P99HD2      2.091     50.258      3.656
            ?-?-?      6.407    118.214      6.217
G19HA-R37CB-R37HB      3.813     31.110      1.598
W36HE1-G20CA-G20HA2     10.474     45.863      4.007
V72HB-H73CD2-H73HD2      2.544    119.159      6.956
H73HB2-H73CD2-H73HD2      2.544    119.159      6.956
            ?-?-?      3.804     59.990      4.804
P98HD-P98CB-P98HB2      3.507     30.955      2.256
M125HB3-M125CG-M125HG2      2.239     31.896      2.410
L76HB2-L76CD2-L76HD2      1.378     25.932      1.048
K23H-K23CD-K23HD2      7.690     29.227      1.303
            ?-?-?      6.864     49.003      2.070
G106HA2-P99CG-P99HG3      3.081     27.828      2.127
V44HG1-N43CA-N43HA      0.957     54.025      5.291
            ?-?-?      4.760     43.510      3.099
            ?-?-?      7.561     49.002      2.071
P84HD3-P84CB-P84HB2      3.618     32.368      1.928
            ?-?-?      3.528     32.368      1.964
            ?-?-?      4.762     18.869      0.856
W129HE1-L42CD1-L42HD1     10.701     26.587      0.597
K77HE-K77CB-K77HB2      2.900     32.533      1.733
 V5HG1-G4CA-G4HA2      0.778     46.023      4.006
T92HG2-V112CA-V112HA      1.261     60.460      4.702
K82HG2-K82CB-K82HB2      1.476     33.936      1.906
H73HB3-H73CD2-H73HD2      3.115    118.995      6.956
V12HG2-M125CB-M125HB2      1.066     33.779      1.985
            ?-?-?      3.013     42.254      1.755
K31HG3-K31CB-K31HB3      1.058     31.896      1.341
            ?-?-?      0.544     23.724      1.391
R85HB-R85CD-R85HD3      1.914     43.196      3.237
L26HG-L26CB-L26HB      1.034     40.999      1.579
L26HD1-L26CB-L26HB      1.034     40.999      1.579
L26HD2-L26CB-L26HB      1.034     40.999      1.579
M49HA-M49CG-M49HG3      5.254     35.976      2.260
L16HG-R17CA-R17HA      0.533     58.576      3.890
L16HD1-R17CA-R17HA      0.533     58.576      3.890
E33HG3-K21CG-K21HG3      2.280     24.676      1.447
R119HA-R119CG-R119HG2      3.750     28.914      1.977
            ?-?-?      4.814     60.616      3.742
R17HG3-E14CA-E14HA      1.755     58.733      3.976
  V5HG1-H6CA-H6HA      0.771     58.419      4.205
V123HG1-D120CA-D120HA      0.771     58.419      4.205
            ?-?-?      2.929     42.254      1.657
D52HB3-D52CA-D52HA      2.894     53.239      4.686
            ?-?-?      3.303     31.582      2.059
 E33H-E32CA-E32HA      9.088     54.496      4.680
S10HB3-N11CA-N11HA      3.978     56.379      4.442
S115H-K114CB-K114HB3      7.475     33.150      1.891
P27HD3-L26CB-L26HB      3.940     40.999      1.605
            ?-?-?      2.965     42.276      1.691
 N56H-Y55CA-Y55HA      8.127     59.203      4.351
N136H-Y135CA-Y135HA      8.127     59.203      4.351
            ?-?-?      7.955     44.451      8.146
K31HA-K31CB-K31HB3      3.633     31.895      1.331
F122HD-A113CB-A113HB      6.871     22.325      1.570
V107H-V107CG1-V107HG1      7.721     20.124      0.378
V24HG1-F25CA-F25HA      0.752     57.006      4.592
V24HG2-F25CA-F25HA      0.752     57.006      4.592
I59HB-P60CG-P60HG2      3.173     28.311      2.060
            ?-?-?      7.774     41.626      2.839
            ?-?-?      6.877     56.378      4.653
E105H-E105CA-E105HA      8.914     55.907      4.586
I34HG13-I34CG1-I34HG12      1.821     28.757      0.946
H6HE1-D41CA-D41HA      7.666     53.561      4.451
S39HA-V44CG1-V44HG1      4.373     22.008      0.975
R130HD3-T134CG2-T134HG2      3.068     21.379      1.135
S38HB-R17CA-R17HA      3.557     58.614      3.892
E30HA-E30CG-E30HG2      4.368     36.447      2.327
 P9HB3-P9CD-P9HD3      2.557     50.256      4.013
 D54H-Q53CA-Q53HA      8.151     55.124      4.341
S38HB-R17CA-R17HA      3.530     58.618      3.891
F91HA-R119CD-R119HD      4.773     40.685      3.261
L76HD1-F25CB-F25HB2      0.583     39.907      2.481
            ?-?-?      7.709     50.101      5.858
K90H-K90CG-K90HG2      7.346     23.266      0.263
F91H-K90CG-K90HG2      7.346     23.266      0.263
V72HA-K77CE-K77HE      4.306     42.097      2.928
K86HA-K86CE-K86HE      4.306     42.097      2.928
F25HA-V24CG1-V24HG1      4.591     20.440      0.773
 L26H-L26CB-L26HB      8.370     40.999      1.610
I59HG2-P60CD-P60HD2      0.870     51.670      3.564
 K29H-E28CB-E28HB      7.802     27.696      2.261
 K29H-E28CB-E28HB      7.783     27.698      2.264
T134HG2-V62CB-V62HB      1.132     31.111      2.199
R58HD2-R58CB-R58HB3      2.875     29.228      1.898
R130HD2-R130CB-R130HB3      2.875     29.228      1.898
F45HE1-I64CD1-I64HD1      6.929     12.126      0.304
R119H-R119CD-R119HD      8.062     40.691      3.254
R119HE-R119CD-R119HD      8.062     40.691      3.254
            ?-?-?      5.852     64.739      5.138
            ?-?-?      5.811     64.707      5.137
P74HG-H73CD2-H73HD2      1.881    119.358      6.955
W129HB-I61CD1-I61HD1      3.288     14.476     -0.160
R119HG2-A113CB-A113HB      1.993     22.322      1.573
            ?-?-?      0.919     21.222      2.106
K31HG3-E30CG-E30HG2      1.034     36.133      2.328
V123HG2-E124CG-E124HG3      1.034     36.133      2.328
G97HA-V107CG1-V107HG1      3.522     20.126      0.390
L71HG-T92CG2-T92HG2      0.853     23.891      1.248
V87HG1-T92CG2-T92HG2      0.853     23.891      1.248
            ?-?-?      1.395     63.610      3.747
A133HB-V62CA-V62HA      1.335     63.599      3.748
            ?-?-?      3.764     65.639      4.739
L71HB2-V72CA-V72HA      1.065     61.400      4.322
L76HD2-V72CA-V72HA      1.065     61.400      4.322
 H73H-V72CB-V72HB      7.077     31.297      2.530
            ?-?-?      4.738     20.438      0.772
K13HE3-S10CB-S10HB3      3.233     62.501      3.999
L26HB-P27CG-P27HG      1.614     28.286      2.314
H6HE1-L42CD1-L42HD1      7.664     26.902      0.595
H6HE1-L42CD2-L42HD2      7.664     26.902      0.595
V67HA-F96CD1-F96HD      4.657    132.811      7.243
V67HA-F96CE1-F96HE1      4.657    132.811      7.243
            ?-?-?      0.868     50.885      4.732
K77HE-V72CA-V72HA      2.901     61.244      4.322
V67HG2-A68CA-A68HA      0.776     50.884      4.755
            ?-?-?      3.877     63.914      4.801
 A68H-K69CD-K69HD      8.373     27.658      1.644
V62H-T134CG2-T134HG2      7.143     21.536      1.134
N136HD22-T134CG2-T134HG2      7.143     21.536      1.134
S39HB-V44CG2-V44HG2      4.017     23.107      0.962
            ?-?-?      0.911     23.734      0.524
K77HB2-K77CA-K77HA      1.747     59.989      3.813
L42HG-L42CB-L42HB3      1.391     39.116      2.154
R35HG-R35CD-R35HD3      1.575     43.510      3.261
L26H-F25CB-F25HB3      8.375     39.745      2.992
I61H-P60CB-P60HB2      8.088     32.523      1.746
            ?-?-?      3.804     23.734      0.521
N136HD22-T134CA-T134HA      7.125     62.189      4.204
            ?-?-?      4.774     20.283      1.337
P110HB2-H73CB-H73HB2      1.613     36.917      2.546
K82HG3-K82CB-K82HB3      1.575     33.936      1.974
W36HD1-I34CG2-I34HG2      6.652     17.963      0.780
E124HG2-E124CB-E124HB2      2.288     29.542      2.036
L16HD2-S38CB-S38HB     -0.133     65.794      3.530
W129HE1-N43CA-N43HA     10.692     54.183      5.292
 R65H-P98CD-P98HD      8.446     49.711      3.516
K86HA-V87CG1-V87HG1      4.301     21.223      0.825
R58HG3-R58CD-R58HD3      1.698     43.196      3.057
R130HG3-R130CD-R130HD3      1.698     43.196      3.057
            ?-?-?      1.980     32.525      2.355
P74HG-P74CB-P74HB      1.871     32.577      2.373
P99HB2-P99CB-P99HB3      1.871     32.577      2.373
I64H-V62CG1-V62HG1      7.317     18.869      0.862
I64HA-R65CG-R65HG2      3.784     27.346      1.555
 R65H-P98CD-P98HD      8.464     49.691      3.509
            ?-?-?      0.451     43.197      3.054
            ?-?-?      4.762     29.384      2.039
C48HB3-C48CA-C48HA      2.671     58.633      5.253
C48HB3-C48CA-C48HA      2.640     58.647      5.261
M126H-M126CG-M126HG2      7.988     31.895      1.385
K31HG2-E32CG-E32HG      0.770     36.134      2.325
            ?-?-?      0.916     25.616      1.726
            ?-?-?      8.832     30.954      2.165
N43HB3-V44CG1-V44HG1      2.963     22.008      0.977
            ?-?-?      3.045     59.831      3.823
V12HG1-V12CG2-V12HG2      0.879     22.323      1.032
F103HB-P104CD-P104HD3      2.883     50.413      3.748
R63HG2-P60CD-P60HD3      1.523     51.678      4.022
            ?-?-?      2.690    131.408      7.595
F96H-L95CD2-L95HD2      8.617     27.025      0.146
V112H-L22CD2-L22HD2      8.617     27.025      0.146
V62H-P60CB-P60HB2      7.148     32.520      1.745
I61HD1-L95CD2-L95HD2     -0.137     26.716      0.147
L109HD2-L95CD2-L95HD2     -0.137     26.716      0.147
A113H-V112CG2-V112HG2      9.226     22.950      1.035
            ?-?-?      7.307     20.465      0.613
F96HD-V67CG1-V67HG1      7.276     20.486      0.614
F96HD-V67CG1-V67HG1      7.246     20.461      0.621
 R85H-R85CA-R85HA      8.349     57.483      4.304
N43HB2-V44CG1-V44HG1      2.798     22.009      0.977
E83HG2-E83CA-E83HA      2.214     53.711      4.957
E83HG3-E83CA-E83HA      2.214     53.711      4.957
   S1HA-S1CB-S1HB      4.635     62.343      3.707
K82HE-K82CB-K82HB2      3.010     33.779      1.897
K77H-L76CB-L76HB3      7.493     42.254      1.926
L95HD1-L95CB-L95HB2      0.235     45.079      1.209
L109HD1-L95CB-L95HB2      0.235     45.079      1.209
L95HD2-L95CB-L95HB2      0.132     45.079      1.209
V67HG2-A68CA-A68HA      0.763     50.572      4.753
K13HB3-K13CE-K13HE3      1.925     41.624      3.224
 T92H-A89CA-A89HA      7.569     55.907      3.858
H6HA-L42CD1-L42HD1      4.185     26.877      0.593
H6HA-L42CD2-L42HD2      4.185     26.877      0.593
M126HA-M126CG-M126HG3      4.494     31.896      1.458
L26HD1-V24CB-V24HB      1.045     36.449      1.576
K21HD-K21CE-K21HE      1.624     41.940      2.907
 V67H-V67CB-V67HB      8.399     32.210      1.937
 A68H-V67CB-V67HB      8.399     32.210      1.937
K82HE-K82CB-K82HB3      2.993     33.935      1.970
 R65H-I64CB-I64HB      8.444     36.303      1.819
F96HB3-N66CB-N66HB2      3.180     40.840      2.503
W36HE3-R37CA-R37HA      7.417     57.007      4.115
I64HA-L95CD1-L95HD1      3.793     23.482      0.251
I64HA-L95CD1-L95HD1      3.765     23.517      0.253
            ?-?-?      2.510     64.070      4.746
K114HA-K114CD-K114HD      3.912     24.990      1.443
            ?-?-?      0.779     54.338      5.266
V127H-Q128CB-Q128HB3      8.418     29.121      2.235
V127H-Q128CB-Q128HB3      8.393     29.111      2.236
K86HD2-K86CB-K86HB3      0.828     34.563      1.798
K86HD2-K86CB-K86HB3      0.805     34.560      1.773
M111HB3-M111CB-M111HB2      1.734     39.743      1.622
 I34H-E33CB-E33HB      8.773     31.896      2.025
N51HD21-N51CB-N51HB2      6.847     40.857      2.808
I64HA-P98CD-P98HD      3.784     49.631      3.502
L16HG-R17CA-R17HA      0.537     58.910      3.891
L16HD1-R17CA-R17HA      0.537     58.910      3.891
            ?-?-?      2.042     61.559      4.725
R130HB2-I61CG1-I61HG13      1.540     28.128      0.153
            ?-?-?      7.244     33.779      2.971
E108H-V107CG1-V107HG1      6.536     20.124      0.389
L22H-K21CB-K21HB2      9.111     35.818      1.738
E32H-E32CB-E32HB2      7.942     34.250      1.760
T134HG2-R130CA-R130HA      1.149     59.831      3.458
            ?-?-?      7.463     24.992      1.502
S10HB2-K13CB-K13HB2      3.947     32.367      1.630
S10HB3-K13CB-K13HB2      3.947     32.367      1.630
K23HG-E33CG-E33HG3      1.280     37.860      2.319
            ?-?-?      3.069     18.240      1.588
            ?-?-?      1.770     29.226      1.324
K23HB3-K23CD-K23HD2      1.648     29.224      1.307
            ?-?-?      1.761     29.229      1.300
K31HG2-K31CB-K31HB3      0.770     31.896      1.338
            ?-?-?      4.370     22.323      1.037
M93H-V112CG2-V112HG2      8.839     22.945      1.035
            ?-?-?      3.116     21.378      0.918
A113HB-E118CB-E118HB3      1.586     30.797      2.223
V87HB-T92CG2-T92HG2      1.883     23.891      1.252
V112HB-T92CG2-T92HG2      1.883     23.891      1.252
    G4H-S1CB-S1HB      8.014     62.341      3.715
            ?-?-?      8.369     38.661      3.279
A121H-F122CB-F122HB3      8.351     38.625      3.280
K69HE3-V127CG2-V127HG2      3.006     21.376      0.915
L16HD1-W129CZ3-W129HZ3      0.519    120.424      7.098
            ?-?-?      2.313     68.621      4.739
L76HD1-F25CD1-F25HD      0.591    132.025      7.090
L76HD1-F25CE1-F25HE      0.591    132.025      7.090
L71HG-L71CA-L71HA      0.874     53.084      4.223
I64HG2-V67CG1-V67HG1      0.454     20.439      0.615
            ?-?-?      3.730     40.997      1.568
E124HG2-E124CB-E124HB3      2.275     29.541      2.101
            ?-?-?      3.281     10.706      1.084
H73HD2-H73CB-H73HB3      6.951     36.918      3.121
K31HB3-K31CG-K31HG2      1.316     24.046      0.767
K31HB2-K31CG-K31HG2      1.214     24.048      0.764
            ?-?-?      4.765     37.702      2.394
L22H-K21CB-K21HB3      9.113     35.818      1.800
K86HD2-K86CA-K86HA      0.829     56.850      4.314
V87HG1-K86CA-K86HA      0.829     56.850      4.314
            ?-?-?      2.074     42.724      1.073
F137HE2-F137CZ-F137HZ      7.233    132.026      7.347
A132H-L8CD2-L8HD2      8.084     25.932      0.916
P27HD3-L26CB-L26HB      3.944     40.999      1.583
K31HG3-E32CB-E32HB3      1.068     33.936      1.970
V72HG1-M93CA-M93HA      0.748     55.124      5.410
            ?-?-?      2.009     33.622      2.537
I64HA-R65CB-R65HB3      3.803     31.285      1.808
A132HB-G4CA-G4HA3      1.494     46.047      4.177
            ?-?-?      4.736     31.740      3.203
            ?-?-?      9.260     33.701      2.965
            ?-?-?      7.286    119.313      6.957
L71HB3-A89CA-A89HA      1.838     55.906      3.859
L109HA-L109CB-L109HB      4.564     43.196      1.452
R130H-R130CG-R130HG3      8.496     26.566      1.684
            ?-?-?      1.132     53.554      4.746
            ?-?-?      0.773     49.317      2.113
C48HB3-C48CA-C48HA      2.653     58.893      5.252
M49HB-C48CA-C48HA      2.653     58.893      5.252
Q116HA-R119CB-R119HB3      4.611     28.922      2.610
Q116HA-R119CG-R119HG3      4.611     28.922      2.610
            ?-?-?      1.745     18.086      1.405
K114HE-K114CB-K114HB3      3.012     33.308      1.886
            ?-?-?      1.194     18.868      0.854
K21HE-K21CB-K21HB2      2.894     35.818      1.737
            ?-?-?      1.121     18.870      0.862
K81HD-A78CB-A78HB      1.664     18.082      1.413
N66H-F96CB-F96HB3      7.617     40.998      3.190
            ?-?-?      7.125    116.801      6.810
            ?-?-?      1.550     33.779      1.757
R35HB3-R35CA-R35HA      1.903     54.497      5.325
            ?-?-?      0.911     53.868      4.759
R35H-R35CB-R35HB3      8.775     31.738      1.897
W36H-R35CB-R35HB3      8.775     31.738      1.897
            ?-?-?      3.012     41.782      1.746
M111HA-M111CB-M111HB2      5.626     39.742      1.610
L76HG-L71CD1-L71HD1      1.632     24.205      0.603
 H6HA-L8CD2-L8HD2      4.175     25.932      0.915
M125HA-L8CD2-L8HD2      4.175     25.932      0.915
L26H-K29CG-K29HG2      8.357     24.597      1.374
E30H-K29CG-K29HG2      8.357     24.597      1.374
 K77H-A78CB-A78HB      7.489     18.081      1.407
W129HD1-V5CA-V5HA      7.071     65.041      3.810
 N56H-Y55CA-Y55HA      8.132     59.047      4.356
N136H-Y135CA-Y135HA      8.132     59.047      4.356
            ?-?-?      0.902     14.475     -0.160
            ?-?-?      0.845     24.688      1.543
V112HG1-V112CA-V112HA      1.039     60.460      4.701
V112HG2-V112CA-V112HA      1.039     60.460      4.701
            ?-?-?      8.230    123.556      8.060
K114H-K114CB-K114HB2      8.895     33.151      1.800
F25HB3-A75CB-A75HB      2.990     18.869      1.501
P60HB3-P60CD-P60HD3      2.600     51.670      4.020
 S39H-S39CA-S39HA      9.269     58.891      4.347
 S39H-S39CA-S39HA      9.264     58.733      4.347
M111HG2-M111CB-M111HB3      1.962     39.742      1.732
V12HG2-N11CB-N11HB      1.039     36.630      2.817
E83HG3-K82CB-K82HB2      2.239     33.936      1.906
I34HG2-M111CB-M111HB3      0.790     39.742      1.727
            ?-?-?      3.983     66.267      4.743
N56HD22-N56CB-N56HB2      7.506     39.114      2.543
K18H-R17CB-R17HB2      7.690     30.325      1.617
L95HG-I64CD1-I64HD1      1.263     12.118      0.303
D101H-D101CB-D101HB3      7.738     40.527      2.672
D102H-D101CB-D101HB3      7.738     40.527      2.672
F103HD-V107CG2-V107HG2      7.588     21.852      0.909
R119HD-K69CG-K69HG      3.258     27.700      1.071
R119HD-K69CG-K69HG      3.276     27.695      1.070
I34HG2-E33CA-E33HA      0.782     57.163      4.712
A15H-V12CG1-V12HG1      7.537     21.222      0.888
R65HB2-N66CB-N66HB2      1.554     40.841      2.509
E33HG3-K21CE-K21HE      2.330     42.254      2.863
K90H-K90CG-K90HG3      7.359     23.266      0.760
V107HG1-L109CG-L109HG      0.369     25.618      0.810
I61HD1-M126CA-M126HA     -0.157     56.849      4.503
E124HG2-E124CB-E124HB2      2.264     29.542      2.029
Q116HB-S115CB-S115HB3      1.933     66.305      4.272
Q53HA-Q53CB-Q53HB2      4.344     29.385      1.738
L22HD2-F122CZ-F122HZ      0.143    128.572      6.322
L95HD2-F122CZ-F122HZ      0.143    128.572      6.322
 E28H-E28CB-E28HB      8.880     27.698      2.276
K82HG3-K82CA-K82HA      1.599     58.105      4.221
            ?-?-?      1.880     18.083      1.412
A113H-V112CB-V112HB      9.218     35.975      1.856
M111HA-M111CG-M111HG2      5.627     31.739      1.958
R65HB2-F96CB-F96HB3      1.603     40.842      3.191
P74HD2-P74CG-P74HG      2.124     27.344      1.855
K21HD-E33CG-E33HG2      1.587     38.017      2.057
R58HA-R58CB-R58HB3      4.762     29.227      1.909
V5HG2-A132CB-A132HB      1.243     18.714      1.494
L22HB-F122CE1-F122HE      1.421    131.549      6.860
K90HD-F91CE1-F91HE1      1.421    131.549      6.860
M126HG2-F122CD1-F122HD      1.421    131.549      6.860
M126HG2-F122CE1-F122HE      1.421    131.549      6.860
M126HG3-F122CD1-F122HD      1.421    131.549      6.860
M126HG3-F122CE1-F122HE      1.421    131.549      6.860
            ?-?-?      4.743     26.396      2.020
            ?-?-?      7.054     29.539      1.456
            ?-?-?      7.077     29.542      1.500
            ?-?-?      1.042     28.758      1.692
S38HB-L42CA-L42HA      3.533     56.701      4.042
Q116HG2-Q116CB-Q116HB      2.525     28.129      1.963
            ?-?-?      7.003     17.927      0.777
            ?-?-?      6.854     67.992      5.777
            ?-?-?      4.748     28.757      1.641
I34HA-E33CG-E33HG2      5.272     38.017      2.059
 L8H-K13CD-K13HD3      7.243     30.172      1.739
 R37H-W36CB-W36HB      9.390     35.076      2.665
I64HG2-I64CG1-I64HG12      0.456     28.600      0.740
F122HD-M93CG-M93HG2      6.857     30.968      2.095
F122HD-M93CG-M93HG3      6.857     30.968      2.095
F122HE-M93CG-M93HG2      6.857     30.968      2.095
F122HE-M93CG-M93HG3      6.857     30.968      2.095
W129HE1-L8CD2-L8HD2     10.695     25.930      0.917
            ?-?-?      8.324     47.432      7.903
Q128HB3-Q128CB-Q128HB2      2.239     29.071      2.077
            ?-?-?      4.763     33.307      2.331
K21HB2-K21CA-K21HA      1.772     55.124      5.679
K21HB3-K21CA-K21HA      1.772     55.124      5.679
L8HD2-L42CD1-L42HD1      0.921     26.875      0.593
A79HB-F25CD1-F25HD      1.049    131.556      7.077
A79HB-F25CE1-F25HE      1.049    131.556      7.077
A79HB-F25CZ-F25HZ      1.049    131.556      7.077
V112HG1-F25CD1-F25HD      1.049    131.556      7.077
V112HG1-F25CE1-F25HE      1.049    131.556      7.077
V112HG2-F25CE1-F25HE      1.049    131.556      7.077
K31HD-K31CG-K31HG3      1.476     24.048      1.048
            ?-?-?      8.252    123.592      8.088
            ?-?-?      1.683     21.380      1.135
            ?-?-?      7.004     49.312      2.108
L22HD2-M111CG-M111HG3      0.141     31.809      2.297
L22HD2-M111CG-M111HG3      0.164     31.770      2.298
E32HG-E32CB-E32HB3      2.288     34.093      1.954
S10HA-K13CE-K13HE3      3.566     41.670      3.218
F91H-F91CB-F91HB3      7.362     41.626      4.001
K114HB2-S115CB-S115HB3      1.799     66.127      4.272
K117HB-S115CB-S115HB3      1.799     66.127      4.272
            ?-?-?      4.830     26.716      0.147
R58HA-P98CG-P98HG3      4.742     26.398      2.120
            ?-?-?      3.531     75.841      4.713
R17HD-E14CA-E14HA      3.059     59.048      3.978
L22HG-W36CD1-W36HD1      0.805    126.110      6.642
I34HG2-W36CD1-W36HD1      0.805    126.110      6.642
R130HG2-I61CD1-I61HD1      1.444     14.476     -0.157
            ?-?-?      1.339     14.475     -0.157
R130HB2-I61CD1-I61HD1      1.563     14.473     -0.158
N11HD21-N11CA-N11HA      7.538     56.379      4.442
L76H-K77CG-K77HG3      7.341     26.247      1.352
V12HG2-V12CB-V12HB      1.034     31.739      2.083
            ?-?-?      7.065     26.074      1.320
            ?-?-?      7.082     26.094      1.319
 K13HD3-H6CA-H6HA      1.734     58.105      4.217
            ?-?-?      8.657     16.507      1.112
L95HD1-G97CA-G97HA      0.284     43.818      3.548
L109HD1-G97CA-G97HA      0.284     43.818      3.548
P98HA-P98CG-P98HG2      5.009     26.560      2.012
M49HA-M49CG-M49HG2      5.275     35.976      2.141
            ?-?-?      4.019     45.864      4.743
H73HB3-P74CD-P74HD3      3.117     51.200      3.530
V67HG1-L95CD1-L95HD1      0.604     23.422      0.248
            ?-?-?      7.489     29.542      1.556
            ?-?-?     10.695     23.891      0.539
 V5HG2-G4CA-G4HA2      1.239     46.027      4.006
I34H-V24CG1-V24HG1      8.782     20.488      0.775
            ?-?-?     -0.831     65.952      4.104
F91HD1-K86CA-K86HA      6.877     56.699      4.313
L109HD2-V107CG1-V107HG1     -0.153     20.130      0.385
L16HG-S38CA-S38HA      0.535     57.007      5.765
L16HD1-S38CA-S38HA      0.535     57.007      5.765
E30H-E30CB-E30HB3      8.325     30.485      2.127
 V44H-S39CB-S39HB      8.339     63.803      3.980
 R63H-V62CB-V62HB      7.792     30.951      2.204
            ?-?-?      7.502     29.384      1.646
            ?-?-?      0.749     53.240      4.730
K86H-K86CG-K86HG3      7.560     25.312      1.466
R65HG3-R65CD-R65HD      1.772     43.510      3.091
K90HD-K90CG-K90HG2      1.452     23.420      0.258
L109HB-L109CD1-L109HD1      1.452     23.420      0.258
P99HG3-P99CB-P99HB2      2.125     32.683      1.882
            ?-?-?      0.585     58.891      4.729
 K23H-K23CA-K23HA      7.693     55.123      5.265
            ?-?-?      3.973     59.362      4.741
            ?-?-?      8.941     41.625      2.821
E83H-V87CG2-V87HG2      7.865     22.491      0.665
            ?-?-?      0.138     22.322      0.732
            ?-?-?      3.112     30.679      1.372
            ?-?-?      3.728     27.657      1.644
            ?-?-?      0.896     25.931      1.689
F122HB3-A121CB-A121HB      3.266     18.240      1.589
F122HB3-M125CE-M125HE      3.266     18.240      1.589
W129HB-M125CE-M125HE      3.266     18.240      1.589
P84HD2-E83CB-E83HB2      3.287     31.425      1.909
A88HB-K90CE-K90HE2      1.234     41.940      2.700
            ?-?-?      3.827     39.125      2.148
F103HB-P99CA-P99HA      2.875     62.970      4.669
K23HD2-V24CG1-V24HG1      1.293     20.440      0.772
V112HG2-K86CB-K86HB3      1.031     34.567      1.793
L95HD1-V67CG2-V67HG2      0.246     22.321      0.732
K13HB2-S10CB-S10HB3      1.633     62.500      3.992
K90HE2-K90CB-K90HB      2.723     31.740      1.567
    H6H-V5CB-V5HB      7.689     31.569      2.204
T134H-V62CB-V62HB      7.689     31.569      2.204
L42HA-L42CG-L42HG      4.030     27.031      1.384
C94HA-L76CD2-L76HD2      5.044     25.775      1.067
L109H-M111CE-M111HE      8.277     16.635      1.584
E118HA-R119CA-R119HA      4.199     60.614      3.736
D120HA-R119CA-R119HA      4.199     60.614      3.736
V123HG2-F122CB-F122HB3      1.071     38.639      3.272
            ?-?-?      0.532     62.343      3.285
            ?-?-?      4.631    122.608      7.063
V112H-M111CB-M111HB2      8.595     39.751      1.611
R37HD3-R37CB-R37HB      2.527     30.797      1.605
H73HB2-P110CB-P110HB2      2.527     30.797      1.605
C94HB3-P110CB-P110HB2      2.527     30.797      1.605
K29HG2-K29CA-K29HA      1.403     54.653      4.698
L109H-E108CA-E108HA      8.280     54.496      4.694
 K81H-K81CD-K81HD      7.093     29.228      1.677
L95HB2-M93CE-M93HE      1.255     16.672      1.586
P98HD-R63CA-R63HA      3.515     54.843      4.385
L22HD2-A113CB-A113HB      0.143     22.321      1.573
            ?-?-?      5.426     51.041      4.731
            ?-?-?      2.940     41.939      1.652
 F96H-F96CA-F96HA      8.627     57.163      5.179
            ?-?-?      2.973     41.919      1.683
 E28H-E28CB-E28HB      8.876     27.494      2.271
H73HD2-H73CB-H73HB2      6.949     36.769      2.549
F45HZ-M126CE-M126HE      6.684     16.527      1.105
M111H-P110CB-P110HB2      8.965     30.820      1.603
V62HG1-I61CG1-I61HG13      0.864     28.122      0.154
E124H-M125CB-M125HB3      8.398     33.455      2.223
V127H-M125CB-M125HB3      8.398     33.455      2.223
 L8HB3-P9CD-P9HD3      1.688     50.258      4.009
W129HE1-L42CB-L42HB3     10.694     39.115      2.148
            ?-?-?      3.237     57.321      4.304
P110HB3-F25CB-F25HB2      1.958     39.905      2.468
    M2H-S1CB-S1HB      8.471     62.498      3.706
N43HA-V5CG2-V5HG2      5.295     21.995      1.248
F96HD-V67CA-V67HA      7.253     62.041      4.627
F96HE1-V67CA-V67HA      7.253     62.041      4.627
M125HG2-V12CG2-V12HG2      2.398     22.322      1.033
L76HA-T92CG2-T92HG2      3.749     23.897      1.250
E83HB3-E83CB-E83HB2      2.067     31.425      1.913
D101H-D101CB-D101HB2      7.734     40.528      2.550
D102H-D101CB-D101HB2      7.734     40.528      2.550
E32H-E32CB-E32HB3      7.963     34.250      1.947
 S38H-L16CA-L16HA      8.089     58.100      4.054
 A80H-K81CA-K81HA      8.089     58.100      4.054
 K81H-V87CB-V87HB      7.094     31.268      1.903
K82H-E83CB-E83HB2      7.094     31.268      1.903
 K82H-V87CB-V87HB      7.094     31.268      1.903
            ?-?-?      2.174     23.890      0.559
L8HD1-R130CA-R130HA      0.901     59.852      3.464
V62HG1-R130CA-R130HA      0.901     59.852      3.464
E33HG3-K21CB-K21HB3      2.321     35.819      1.808
            ?-?-?      2.977     23.577      0.531
            ?-?-?      2.247     69.720      4.804
M93HG2-F122CD1-F122HD      2.083    131.555      6.860
M93HG2-F122CE1-F122HE      2.083    131.555      6.860
L95HD1-V67CG1-V67HG1      0.279     20.438      0.615
M125HB2-L16CD1-L16HD1      2.033     23.889      0.526
            ?-?-?      0.903     69.798      4.285
            ?-?-?      7.517     39.272      2.706
E32HB3-E32CA-E32HA      1.955     54.495      4.687
            ?-?-?      2.171     23.891      0.538
L16HD2-M125CG-M125HG3     -0.127     31.925      2.747
M111HA-L22CD1-L22HD1      5.634     20.752      1.620
L76HG-T92CG2-T92HG2      1.586     23.891      1.250
            ?-?-?      1.727     49.631      3.503
            ?-?-?      0.155     26.715      1.536
P98HG3-P98CA-P98HA      2.122     62.187      5.010
  P9HG-P9CD-P9HD2      2.190     50.258      3.302
V5HG2-L42CB-L42HB3      1.244     39.115      2.154
            ?-?-?      7.557     43.509      3.089
            ?-?-?      4.093    122.142      7.246
            ?-?-?      5.416     51.047      5.838
M126HA-M126CB-M126HB3      4.510     30.482      1.868
            ?-?-?      7.199     26.636      0.602
S38HB-R37CB-R37HB      3.534     31.307      1.606
            ?-?-?      1.116     48.541      4.739
K81HE-A78CB-A78HB      2.994     18.083      1.406
            ?-?-?      1.034     57.949      4.759
K69HB3-R119CD-R119HD      2.080     40.685      3.250
W36HA-I34CD1-I34HD1      6.175     14.823      0.573
K77HB3-K77CG-K77HG3      1.845     26.245      1.341
            ?-?-?      3.384     14.632      0.575
L8H-L42CD1-L42HD1      7.224     26.629      0.601
H73HE1-P74CD-P74HD3      7.085     51.200      3.534
L8H-L42CD1-L42HD1      7.246     26.599      0.599
M93HA-M93CG-M93HG2      5.420     30.955      2.101
S115HA-E118CG-E118HG2      4.781     37.703      2.250
L26H-V24CG1-V24HG1      8.372     20.453      0.775
K13HE3-L42CD1-L42HD1      3.216     26.716      0.600
            ?-?-?      1.649     36.133      2.328
 L8H-K13CD-K13HD2      7.243     30.172      1.624
P98HG2-P98CA-P98HA      2.007     62.185      5.006
 K77H-L76CA-L76HA      7.486     56.221      3.736
            ?-?-?      0.781     25.461      1.420
L8HD2-K13CD-K13HD2      0.920     30.168      1.638
K31H-E30CG-E30HG3      8.132     36.448      2.415
C48HB2-C48CA-C48HA      2.262     58.580      5.250
C48HG-C48CA-C48HA      2.262     58.580      5.250
I61H-V62CG1-V62HG1      8.103     18.712      0.861
G4HA2-V5CG1-V5HG1      4.034     18.556      0.767
K69HG-K69CB-K69HB3      1.066     35.348      2.084
E33HB-E33CA-E33HA      2.031     57.164      4.712
E33HG2-E33CA-E33HA      2.031     57.164      4.712
P99HB3-G106CA-G106HA2      2.389     43.985      3.078
M126HA-W129CB-W129HB      4.516     30.327      3.272
K117HA-Q116CG-Q116HG2      4.173     32.883      2.530
            ?-?-?      1.624     30.954      2.165
            ?-?-?      0.212     54.652      4.607
            ?-?-?      3.924     57.793      4.803
            ?-?-?      2.061     38.655      3.273
S10HA-K13CB-K13HB3      3.587     32.366      1.917
K13HA-K13CB-K13HB3      3.587     32.366      1.917
P84HD3-P84CB-P84HB2      3.636     32.363      1.924
            ?-?-?     -0.840     18.087      1.405
            ?-?-?      1.068     30.954      2.094
            ?-?-?      7.194     32.524      1.990
E83HB2-E83CB-E83HB3      1.909     31.426      2.065
            ?-?-?      1.722     40.685      3.255
L42HG-L42CB-L42HB2      1.391     39.116      1.535
Q116HG3-K90CA-K90HA      2.871     57.634      4.150
            ?-?-?      1.266     27.972      0.146
V5HG2-W129CD1-W129HD1      1.246    123.081      7.058
F25HB2-L76CD1-L76HD1      2.502     21.693      0.588
            ?-?-?      0.788     52.456      4.766
D7HB3-L8CD1-L8HD1      2.900     23.576      0.950
 R65H-G97CA-G97HA      8.432     43.825      3.549
A79HB-V87CG1-V87HG1      1.048     21.223      0.826
V112HG2-V87CG1-V87HG1      1.048     21.223      0.826
F45HE1-L109CD2-L109HD2      6.906     23.903     -0.141
  H6H-H6CD2-H6HD2      7.711    119.157      7.111
H6HE1-H6CD2-H6HD2      7.711    119.157      7.111
I34HD1-V24CB-V24HB      0.576     36.447      1.574
L22HB-I34CG2-I34HG2      1.452     18.084      0.783
            ?-?-?      6.876     17.922      0.784
F45HE2-M111CE-M111HE      7.322     16.597      1.579
F45HE2-M111CE-M111HE      7.358     16.542      1.578
E118HG3-A113CB-A113HB      2.397     22.320      1.576
M125HB3-L16CD1-L16HD1      2.190     23.577      0.531
S39H-V44CG2-V44HG2      9.258     22.949      0.957
M49H-V44CG2-V44HG2      9.258     22.949      0.957
V44HB-C48CA-C48HA      2.100     58.579      5.246
            ?-?-?      4.307     43.196      3.237
F103HD-V107CG1-V107HG1      7.590     20.128      0.391
F103HE1-V107CG1-V107HG1      7.590     20.128      0.391
K77H-L76CB-L76HB2      7.494     42.411      1.351
            ?-?-?      0.704     26.088      1.698
   H6H-G4CA-G4HA2      7.684     45.857      4.005
   D7H-G4CA-G4HA2      7.684     45.857      4.005
I34HD1-L109CD2-L109HD2      0.573     23.892     -0.146
            ?-?-?      4.443     36.128      2.237
            ?-?-?     10.473     27.501      1.549
A113H-T92CG2-T92HG2      9.215     23.890      1.250
            ?-?-?      1.387     23.892      0.542
V44HG2-P60CD-P60HD2      0.953     51.668      3.566
V127HG1-R130CG-R130HG3      0.896     26.245      1.688
T92HB-V112CG1-V112HG1      4.308     21.851      1.032
            ?-?-?      4.773     54.967      4.501
            ?-?-?      2.141     50.415      3.935
 L8H-K13CD-K13HD2      7.225     30.153      1.624
K86HD2-K86CB-K86HB3      0.812     34.407      1.784
V67HG1-N66CA-N66HA      0.582     53.712      4.729
E118HB2-A113CB-A113HB      2.067     22.322      1.579
            ?-?-?      0.574     46.649      4.722
 L76H-L76CG-L76HG      7.337     26.878      1.623
T134H-A132CA-A132HA      7.650     54.659      4.190
Y135H-A132CA-A132HA      7.650     54.659      4.190
K69HG-M93CB-M93HB2      1.066     35.193      1.931
V123HG2-M93CB-M93HB2      1.066     35.193      1.931
V67HG2-L95CA-L95HA      0.729     54.495      4.613
R35HG-R35CB-R35HB2      1.599     31.739      1.675
K90HG3-K90CA-K90HA      0.771     57.792      4.157
R35HG-R35CD-R35HD2      1.599     43.353      3.003
 A80H-A79CA-A79HA      8.085     54.809      4.025
D52HB2-D52CA-D52HA      2.743     53.241      4.687
            ?-?-?      4.763    138.938      7.811
Y55HB3-Y55CE1-Y55HE      3.083    118.371      6.806
            ?-?-?      0.921     58.105      4.224
            ?-?-?      0.981    118.058      6.410
P104HD3-F103CB-F103HB      3.752     38.804      2.884
R17HD-R17CB-R17HB2      3.026     30.326      1.634
            ?-?-?      7.320     21.852      0.909
K13HE3-K13CG-K13HG2      3.216     26.712      1.052
K21HG2-E33CG-E33HG2      1.419     38.017      2.060
K21HG3-E33CG-E33HG2      1.419     38.017      2.060
            ?-?-?      5.770    129.671      6.320
L26HG-K29CG-K29HG2      1.042     24.676      1.365
L26HD1-K29CG-K29HG2      1.042     24.676      1.365
L26HD2-K29CG-K29HG2      1.042     24.676      1.365
 M93H-M93CE-M93HE      8.832     16.515      1.586
            ?-?-?      2.126     20.752      1.622
Q116HE22-Q116CA-Q116HA      7.766     58.440      4.621
W129HE3-W129CA-W129HA      7.766     58.440      4.621
E32HB2-E32CA-E32HA      1.755     54.496      4.677
            ?-?-?      7.193     49.000      2.065
F25HB2-P110CG-P110HG2      2.504     26.288      0.440
V5HG2-W129CA-W129HA      1.252     58.305      4.621
 S39H-S38CB-S38HB      9.266     65.639      3.523
            ?-?-?      1.391     22.322      0.734
D41H-D41CB-D41HB3      8.083     40.211      3.102
T92HA-V112CG1-V112HG1      5.478     21.851      1.031
K21HB2-E33CG-E33HG3      1.780     38.017      2.319
K21HB3-E33CG-E33HG3      1.780     38.017      2.319
K18HD-K18CE-K18HE      1.649     42.097      2.948
K81HD-K81CE-K81HE      1.649     42.097      2.948
L8HD2-M125CB-M125HB2      0.900     33.465      2.003
V12HG1-M125CB-M125HB2      0.900     33.465      2.003
A80HB-P84CB-P84HB3      1.419     32.212      2.475
K21HG3-E33CG-E33HG3      1.435     38.017      2.316
            ?-?-?      1.607     29.543      2.026
R58HA-R58CG-R58HG2      4.773     26.716      1.430
E32HB3-E32CB-E32HB2      1.956     34.250      1.758
            ?-?-?      3.156     26.607      2.113
P110HB2-P110CA-P110HA      1.593     60.930      4.589
L95HD2-L95CB-L95HB3      0.148     45.079      1.307
V62HB-A133CB-A133HB      2.198     20.281      1.337
K23HE-V24CA-V24HA      2.846     58.261      5.172
            ?-?-?      1.993     46.971      3.818
L42HD1-R17CD-R17HD      0.550     43.511      3.028
L42HD2-R17CD-R17HD      0.550     43.511      3.028
L42HD1-R17CD-R17HD      0.599     43.200      3.054
L42HD2-R17CD-R17HD      0.599     43.200      3.054
L8HD2-K13CG-K13HG3      0.901     26.875      1.443
L8HD2-K13CG-K13HG3      0.911     26.716      1.440
            ?-?-?      6.998     27.030      1.914
  N3HB3-N3CA-N3HA      2.838     52.768      4.865
P98HB3-P98CB-P98HB2      2.387     30.954      2.247
E118HG3-E118CB-E118HB3      2.387     30.954      2.247
G70HA2-T92CA-T92HA      3.339     60.646      5.475
            ?-?-?      0.590     58.576      4.730
            ?-?-?      1.009     53.868      4.746
            ?-?-?      2.272     69.720      4.729
            ?-?-?      1.042    129.672      7.392
            ?-?-?      1.237    122.609      7.064
            ?-?-?      8.045     49.003      2.070
A88H-V87CG1-V87HG1      6.306     21.223      0.827
V12HG1-A15CB-A15HB      0.895     18.730      1.586
V12HG1-A121CB-A121HB      0.895     18.730      1.586
V12HG1-M125CE-M125HE      0.895     18.730      1.586
G4HA3-Y135CB-Y135HB      4.192     37.702      3.080
A132HA-Y135CB-Y135HB      4.192     37.702      3.080
 G19H-R17CA-R17HA      7.238     58.906      3.891
W36HZ3-W36CE3-W36HE3      7.241    121.039      7.407
R65HE-R65CG-R65HG2      7.635     27.348      1.555
            ?-?-?      1.972     46.928      3.819
M111H-M93CG-M93HG2      8.974     30.954      2.098
R58HA-R58CG-R58HG3      4.781     26.874      1.692
D131H-R130CA-R130HA      8.814     59.673      3.462
A113HB-R119CB-R119HB3      1.588     28.914      2.604
A113HB-R119CG-R119HG3      1.588     28.914      2.604
R119HB2-R119CB-R119HB3      1.588     28.914      2.604
R119HB2-R119CG-R119HG3      1.588     28.914      2.604
M93HE-V123CA-V123HA      1.588     65.792      5.769
L42HA-S38CA-S38HA      4.048     57.168      5.764
R119H-R119CG-R119HG2      8.032     28.914      1.983
R119HE-R119CG-R119HG2      8.032     28.914      1.983
V12HG1-V12CB-V12HB      0.911     31.739      2.083
V127HG1-V127CB-V127HB      0.911     31.739      2.083
V127HG2-V127CB-V127HB      0.911     31.739      2.083
            ?-?-?      3.880     26.579      2.114
F96HD-R65CD-R65HD      7.255     43.531      3.103
V107HG2-N100CB-N100HB2      0.905     39.124      3.101
Q116HE22-Q116CG-Q116HG2      7.751     32.853      2.524
L16HD1-W129CE3-W129HE3      0.524    123.550      7.759
 K23H-K23CG-K23HG      7.692     25.459      1.284
            ?-?-?      4.766     62.499      3.925
V127H-M126CB-M126HB2      8.405     30.481      1.372
P60HD3-R63CG-R63HG3      4.018     27.501      1.723
            ?-?-?      7.947    140.972      7.749
E124H-F122CA-F122HA      8.379     62.395      4.041
L76H-K77CB-K77HB2      7.326     32.370      1.734
A79H-K77CB-K77HB2      7.326     32.370      1.734
R58HA-R58CG-R58HG2      4.760     26.878      1.414
 P9HG-N11CB-N11HB      2.210     36.634      2.821
E14HG2-E14CG-E14HG3      2.210     36.634      2.821
            ?-?-?      4.683    131.241      7.451
            ?-?-?      1.542     32.524      2.591
E46HB3-E46CB-E46HB2      2.063     29.542      1.451
K29HD3-K29CD-K29HD2      1.930     29.542      1.446
R58HB3-E46CB-E46HB2      1.930     29.542      1.446
W129HE1-L42CA-L42HA     10.700     56.532      4.041
K18HB-K18CG-K18HG2      1.806     24.833      1.371
P99HB2-P99CA-P99HA      1.867     62.970      4.665
Y135HD1-Y135CB-Y135HB      6.821     37.875      3.079
            ?-?-?      4.760     26.875      1.390
            ?-?-?      7.661    114.290      6.015
 K69H-K69CD-K69HD      8.662     27.497      1.673
            ?-?-?      1.041     54.971      4.805
            ?-?-?      2.302     46.963      3.926
 L76H-L76CG-L76HG      7.345     26.402      1.627
R130HG2-V127CA-V127HA      1.418     67.054      3.483
            ?-?-?      7.446     56.851      4.307
 P9HD2-L8CB-L8HB3      3.260     42.725      1.670
P98HG3-P98CB-P98HB3      2.116     30.954      2.376
V107HA-V107CB-V107HB      3.208     32.994      1.452
R58HB2-R58CD-R58HD2      1.558     43.196      2.883
L109HA-M111CG-M111HG3      4.573     31.755      2.298
P110HA-M111CG-M111HG3      4.573     31.755      2.298
            ?-?-?      8.290     32.404      1.903
N43HB3-N43CB-N43HB2      2.964     40.841      2.801
N51HB3-N51CB-N51HB2      2.964     40.841      2.801
            ?-?-?      3.996     62.500      4.743
            ?-?-?      4.552     50.101      4.705
K23H-L22CD1-L22HD1      7.701     20.752      1.620
V24HB-M111CG-M111HG2      1.599     31.739      1.961
M111HB2-M111CG-M111HG2      1.599     31.739      1.961
M111HE-M111CG-M111HG2      1.599     31.739      1.961
 K77H-K77CE-K77HE      7.494     41.943      2.904
E118HG3-K114CG-K114HG2      2.403     24.360      0.841
 C94H-K69CA-K69HA      8.983     57.179      4.292
            ?-?-?      1.575     25.618      1.736
F91HD1-T92CG2-T92HG2      6.867     23.933      1.250
            ?-?-?      2.866     40.371      2.715
L42HD1-R17CD-R17HD      0.551     43.525      3.069
L42HD2-R17CD-R17HD      0.551     43.525      3.069
I59HB-P98CD-P98HD      3.164     49.637      3.502
            ?-?-?      1.772     49.317      2.111
V12HB-V12CG1-V12HG1      2.091     21.380      0.919
V127HB-V127CG1-V127HG1      2.091     21.380      0.919
V127HB-V127CG2-V127HG2      2.091     21.380      0.919
F103HB-V107CG1-V107HG1      2.894     20.183      0.382
F103HB-V107CG1-V107HG1      2.875     20.223      0.378
F103HB-V107CG1-V107HG1      2.853     20.229      0.388
Q116HA-Q116CG-Q116HG2      4.601     32.838      2.533
            ?-?-?      3.771     74.896      4.787
H73HB2-P74CD-P74HD3      2.543     51.193      3.529
K13H-K13CD-K13HD2      7.809     30.326      1.630
            ?-?-?      7.953    140.985      7.546
 K90H-K90CA-K90HA      7.348     57.791      4.156
 F91H-K90CA-K90HA      7.348     57.791      4.156
            ?-?-?      2.300     68.464      4.803
W129HZ3-W129CE3-W129HE3      7.093    123.708      7.779
            ?-?-?      5.314     22.950      0.960
L71HA-L76CA-L76HA      4.222     56.222      3.737
A75HA-L76CA-L76HA      4.222     56.222      3.737
K82HA-K82CB-K82HB3      4.183     33.622      1.995
M125HA-M125CB-M125HB2      4.183     33.622      1.995
            ?-?-?      3.873     63.913      4.735
            ?-?-?      7.325     20.152      0.389
N43HB3-L42CA-L42HA      2.955     56.606      4.037
            ?-?-?      4.566     40.372      2.852
F45HD-L95CD2-L95HD2      7.337     26.706      0.147
F45HE2-L95CD2-L95HD2      7.337     26.706      0.147
L8H-L42CD1-L42HD1      7.226     26.879      0.597
            ?-?-?      2.327     28.285      2.140
  L8HA-L8CB-L8HB3      4.368     42.724      1.671
V24H-I34CG2-I34HG2      9.234     18.083      0.784
L42H-L42CD2-L42HD2      7.832     26.715      0.596
I59HB-P60CD-P60HD2      3.140     51.357      3.538
H73HB3-P74CD-P74HD3      3.140     51.357      3.538
            ?-?-?      4.921     47.904      4.712
            ?-?-?      4.133     32.367      1.954
M111H-M111CB-M111HB2      8.970     39.742      1.617
            ?-?-?      4.097     59.989      3.809
Q128HE21-V12CG2-V12HG2      6.580     22.322      1.039
K86HD2-K86CB-K86HB2      0.824     34.565      1.712
V87HG1-K86CB-K86HB2      0.824     34.565      1.712
K86HD2-K86CB-K86HB2      0.797     34.562      1.746
V87HG1-K86CB-K86HB2      0.797     34.562      1.746
R85HG-R85CB-R85HB      1.742     30.166      1.943
K13HE3-K13CG-K13HG2      3.214     26.879      1.059
            ?-?-?      1.647     30.164      1.914
R85HG-R85CB-R85HB      1.745     30.170      1.909
V24HG2-L26CD1-L26HD1      0.714     22.950      1.035
            ?-?-?      2.042     64.070      4.732
V67HB-M93CE-M93HE      1.944     16.672      1.586
M111HG2-M111CE-M111HE      1.944     16.672      1.586
 G20H-W36CB-W36HB      6.895     34.888      2.663
D131H-A132CB-A132HB      8.824     18.711      1.492
R35HG-K21CA-K21HA      1.599     55.124      5.672
 G20H-W36CB-W36HB      6.880     34.849      2.665
F122HE-W36CB-W36HB      6.880     34.849      2.665
 K29H-P27CA-P27HA      7.808     64.697      4.331
R35HD3-R35CB-R35HB2      3.248     31.894      1.672
K114HG2-E118CG-E118HG2      0.847     37.703      2.248
L71HD2-K77CD-K77HD2      0.608     27.198      0.876
K13HB2-E14CG-E14HG3      1.593     36.598      2.818
            ?-?-?      3.784     75.678      4.709
A133HA-R130CA-R130HA      4.158     59.833      3.464
 E83H-K82CD-K82HD      7.855     29.237      1.733
            ?-?-?      4.064     20.714      1.626
R63HG2-P60CG-P60HG3      1.533     28.286      2.154
            ?-?-?      4.025     20.753      1.622
E124HG2-A121CA-A121HA      2.273     55.281      4.245
            ?-?-?      5.766    130.143      6.317
R35HD2-R35CB-R35HB3      2.987     31.738      1.894
P74HA-P74CD-P74HD3      4.101     51.199      3.526
V72H-L76CD1-L76HD1      7.646     21.898      0.582
A88H-F91CB-F91HB3      6.312     41.782      4.001
E124HA-V123CG2-V123HG2      3.976     23.725      1.074
A15HA-K18CG-K18HG2      4.099     24.989      1.365
V24HG2-P110CA-P110HA      0.739     60.975      4.586
C94HG-P110CA-P110HA      0.739     60.975      4.586
A79HB-V87CB-V87HB      1.058     30.797      1.920
K23HB2-M111CA-M111HA      1.281     54.805      5.637
R35HD2-R35CB-R35HB3      2.993     31.896      1.898
            ?-?-?      0.740     44.136      4.184
R130H-R130CG-R130HG3      8.474     26.877      1.678
E83HB3-V87CG1-V87HG1      2.078     21.223      0.826
            ?-?-?      4.002     23.744      1.074
            ?-?-?      7.538     36.133      2.331
W129H-L8CD2-L8HD2      8.673     25.928      0.915
R35HG-W36CD1-W36HD1      1.558    125.592      6.636
P27HD3-L26CG-L26HG      3.943     25.928      1.041
P27HD3-L26CD2-L26HD2      3.943     25.928      1.041
F45H-F45CB-F45HB2      9.060     40.370      2.850
M93HE-V123CA-V123HA      1.584     66.114      5.771
K82HG3-K82CB-K82HB2      1.592     33.777      1.900
L109H-E108CB-E108HB      8.279     32.371      1.269
M93HB3-M93CB-M93HB2      2.106     35.192      1.929
M93HG2-M93CB-M93HB2      2.106     35.192      1.929
M93HG3-M93CB-M93HB2      2.106     35.192      1.929
P27HB2-P27CD-P27HD3      1.983     50.416      3.937
L22HD2-W36CD1-W36HD1      0.154    125.592      6.644
M49HA-G50CA-G50HA2      5.258     47.134      3.824
W129H-L8CD1-L8HD1      8.669     23.740      0.948
L8HD1-D131CB-D131HB2      0.908     39.603      2.619
V127HG1-D131CB-D131HB2      0.908     39.603      2.619
S10HA-K13CB-K13HB3      3.592     32.367      1.934
K13HA-K13CB-K13HB3      3.592     32.367      1.934
F25HB3-L76CD1-L76HD1      2.985     21.692      0.588
R130HD2-T134CG2-T134HG2      2.881     21.562      1.136
            ?-?-?      4.757     34.563      1.793
            ?-?-?      4.732    131.242      7.453
            ?-?-?      3.550     23.602      0.950
            ?-?-?      3.527     23.580      0.952
P84HG3-P84CD-P84HD2      2.091     50.258      3.309
            ?-?-?      1.435     18.240      1.072
M111HG3-M111CB-M111HB2      2.305     39.743      1.614
M93HG2-M111CB-M111HB2      2.133     39.743      1.617
M93HG3-M111CB-M111HB2      2.133     39.743      1.617
K69HA-M93CB-M93HB2      4.295     35.190      1.930
K86HE-K86CB-K86HB3      2.924     34.569      1.786
  V12H-P9CB-P9HB3      7.191     32.523      2.562
            ?-?-?      8.059     42.411      2.859
L26HD1-L109CA-L109HA      1.051     50.259      4.561
L26HD2-L109CA-L109HA      1.051     50.259      4.561
A88H-F91CD1-F91HD1      6.314    131.551      6.867
F122HZ-F122CD1-F122HD      6.314    131.551      6.867
F122HZ-F122CE1-F122HE      6.314    131.551      6.867
K31HB3-K31CE-K31HE      1.329     41.313      2.853
L26H-P27CD-P27HD2      8.358     50.443      3.728
            ?-?-?      1.329     43.510      3.037
V87HA-A88CA-A88HA      3.969     50.100      4.552
L109HB-L109CD2-L109HD2      1.459     23.891     -0.151
            ?-?-?      8.107    123.552      8.235
P98HD-R63CA-R63HA      3.537     54.654      4.374
            ?-?-?      0.920     62.343      3.714
 T92H-T92CB-T92HB      7.558     72.583      4.287
L109H-E108CG-E108HG2      8.280     36.290      2.223
            ?-?-?     -0.137     62.343      3.710
K23H-V112CB-V112HB      7.699     36.138      1.848
A113HA-K114CE-K114HE      4.765     42.097      3.013
V123HG1-M93CG-M93HG2      0.754     30.955      2.099
V123HG1-M93CG-M93HG3      0.754     30.955      2.099
E28HB-K29CB-K29HB2      2.279     35.191      1.674
            ?-?-?      4.773     58.576      3.656
E118HB2-K114CG-K114HG2      2.083     24.362      0.841
H6HB3-H6CD2-H6HD2      3.167    119.334      7.112
            ?-?-?      6.806    132.518      7.121
            ?-?-?      4.030     56.223      3.741
P27HB3-P27CD-P27HD2      2.436     50.415      3.745
P104HB3-P104CD-P104HD3      2.436     50.415      3.745
E33H-E32CB-E32HB2      9.080     34.278      1.758
E33H-E32CB-E32HB2      9.062     34.269      1.760
            ?-?-?      3.355     22.478      0.670
L26H-F25CB-F25HB2      8.377     39.737      2.476
L42HB3-L42CG-L42HG      2.154     26.715      1.385
            ?-?-?      6.792    118.569      7.390
T134HA-F137CB-F137HB      4.198     40.375      3.111
V72HG1-H73CB-H73HB3      0.751     36.925      3.125
V72HG2-H73CB-H73HB3      0.751     36.925      3.125
C94HG-H73CB-H73HB3      0.751     36.925      3.125
V87H-K86CB-K86HB3      8.185     34.563      1.788
            ?-?-?      4.729     40.999      1.568
L26H-P27CD-P27HD2      8.380     50.623      3.729
            ?-?-?      5.416    114.915      6.123
            ?-?-?      4.379     59.205      4.753
P84HB2-P84CA-P84HA      1.929     62.342      4.722
V87HB-P84CA-P84HA      1.929     62.342      4.722
K82HD-K82CG-K82HG3      1.732     25.305      1.581
K117HD3-K117CG-K117HG      1.732     25.305      1.581
            ?-?-?      0.925    122.608      7.051
V87HG2-A79CA-A79HA      0.657     54.895      4.026
P110HB3-H73CB-H73HB3      1.954     36.924      3.113
            ?-?-?      1.796     55.909      4.580
W129H-V127CG1-V127HG1      8.672     21.222      0.904
W36HD1-K21CA-K21HA      6.639     55.121      5.683
C48HB2-V44CG2-V44HG2      2.298     23.106      0.957
 E32H-E32CA-E32HA      7.963     54.496      4.680
E108HA-F96CD1-F96HD      4.708    132.653      7.246
R35HD2-R35CG-R35HG      2.988     27.814      1.568
H73H-P74CD-P74HD2      7.075     51.210      2.121
H73HE1-P74CD-P74HD2      7.075     51.210      2.121
            ?-?-?      0.894     53.710      4.162
K77H-L76CD2-L76HD2      7.499     25.775      1.067
G97HA-E108CA-E108HA      3.526     54.810      4.715
 K18H-K18CD-K18HD      7.686     29.228      1.644
L16HB3-L16CD1-L16HD1      1.599     23.734      0.538
M125HE-L16CD1-L16HD1      1.599     23.734      0.538
W47HZ2-W47CH2-W47HH2      6.877    128.407      6.316
F122HD-F122CZ-F122HZ      6.877    128.407      6.316
F122HE-F122CZ-F122HZ      6.877    128.407      6.316
E105HB2-F103CB-F103HB      2.060     38.677      2.889
E105HG2-F103CB-F103HB      2.060     38.677      2.889
M49HB-M49CG-M49HG3      2.657     35.976      2.260
 E83H-K81CA-K81HA      7.841     57.955      4.056
F45HE1-F45CD1-F45HD      6.903    131.869      7.353
            ?-?-?      1.246     11.180      0.881
K90HA-K90CD-K90HD      4.167     29.548      1.447
K117HA-K117CD-K117HD2      4.167     29.548      1.447
F25H-P110CD-P110HD3      8.039     51.228      3.653
D120HB-K117CA-K117HA      2.805     59.832      4.174
I64HG2-L95CA-L95HA      0.444     54.493      4.608
K13HE3-K13CG-K13HG3      3.228     26.875      1.447
W129HA-W129CD1-W129HD1      4.633    123.084      7.074
M126HE-M126CG-M126HG3      1.099     31.896      1.454
            ?-?-?      2.879     62.500      3.997
K86H-K86CB-K86HB3      7.560     34.571      1.800
 L8HD1-D7CB-D7HB3      0.918     41.626      2.898
 L8H-K13CD-K13HD3      7.245     30.269      1.735
            ?-?-?      1.730     26.560      2.115
 K90H-A89CA-A89HA      7.348     55.911      3.858
 F91H-A89CA-A89HA      7.348     55.911      3.858
            ?-?-?      1.463     21.851      1.031
            ?-?-?      5.778     22.945      0.958
            ?-?-?      2.300     35.971      1.961
W36HZ3-L16CB-L16HB3      7.228     41.510      1.588
W36HH2-L16CB-L16HB3      7.228     41.510      1.588
W36HZ3-L16CB-L16HB3      7.210     41.519      1.591
W36HH2-L16CB-L16HB3      7.210     41.519      1.591
            ?-?-?      1.329     43.510      3.078
R119HA-F122CB-F122HB3      3.730     38.661      3.273
K18H-K18CG-K18HG2      7.684     24.988      1.365
   D7HA-M2CB-M2HB      4.777     33.150      1.995
V67HG2-V123CA-V123HA      0.746     66.276      5.770
V123HG1-V123CA-V123HA      0.746     66.276      5.770
P27HG-P27CB-P27HB2      2.313     31.739      1.981
M111HG3-M111CG-M111HG2      2.313     31.739      1.981
K23HG-K23CD-K23HD3      1.304     29.385      1.471
K23HD2-K23CD-K23HD3      1.304     29.385      1.471
    M2H-S1CA-S1HA      8.476     58.262      4.625
K117H-Q116CA-Q116HA      8.476     58.262      4.625
R130H-W129CA-W129HA      8.476     58.262      4.625
            ?-?-?      0.589     14.625      0.203
K82HB2-E83CG-E83HG2      1.929     36.605      2.181
E83HB2-E83CG-E83HG2      1.929     36.605      2.181
Q40HE21-Q40CG-Q40HG      6.860     33.490      2.429
Q40HE21-Q40CG-Q40HG      6.856     33.498      2.425
Q40HE21-Q40CG-Q40HG      6.846     33.484      2.430
            ?-?-?     -0.147     23.891      0.803
L16HD1-W129CZ2-W129HZ2      0.549    113.042      6.989
I61HG2-W129CZ2-W129HZ2      0.549    113.042      6.989
L16HD1-W129CZ2-W129HZ2      0.548    113.029      6.989
I61HG2-W129CZ2-W129HZ2      0.548    113.029      6.989
L16HD1-W129CZ2-W129HZ2      0.537    113.028      6.989
            ?-?-?      1.091     23.576      0.526
            ?-?-?      1.090     23.577      0.527
            ?-?-?      1.092     23.578      0.527
P98HG3-P98CB-P98HB2      2.091     30.797      2.226
E118HB2-E118CB-E118HB3      2.091     30.797      2.226
 F96H-L95CG-L95HG      8.632     27.338      1.251
 F96H-L95CG-L95HG      8.631     27.334      1.251
 F96H-L95CG-L95HG      8.623     27.342      1.251
 L22H-L22CA-L22HA      9.111     54.651      5.321
 L22H-R35CA-R35HA      9.111     54.651      5.321
 L22H-L22CA-L22HA      9.111     54.655      5.322
 L22H-R35CA-R35HA      9.111     54.655      5.322
R63HA-V62CG1-V62HG1      4.365     18.868      0.860
R63HA-V62CG1-V62HG1      4.366     18.868      0.859
R63HA-V62CG1-V62HG1      4.365     18.867      0.859
I64HG13-P98CD-P98HD      1.452     49.631      3.500
V107HB-P98CD-P98HD      1.452     49.631      3.500
    M2H-S1CA-S1HA      8.475     58.264      4.624
K117H-Q116CA-Q116HA      8.475     58.264      4.624
R130H-W129CA-W129HA      8.475     58.264      4.624
 L22H-L22CA-L22HA      9.111     54.653      5.322
 L22H-R35CA-R35HA      9.111     54.653      5.322
K18H-K18CG-K18HG2      7.684     24.989      1.365
V24H-V24CG2-V24HG2      9.243     21.710      0.733
V24H-V24CG2-V24HG2      9.236     21.702      0.733
            ?-?-?      1.608     56.405      4.443
            ?-?-?      1.610     56.396      4.443
            ?-?-?      1.603     56.404      4.443
            ?-?-?      7.883     29.576      1.558
            ?-?-?      7.879     29.593      1.556
            ?-?-?      7.865     29.595      1.557
K90HB-Q116CA-Q116HA      1.564     58.891      4.613
K90HB-Q116CA-Q116HA      1.564     58.892      4.613
F91HB2-V112CG2-V112HG2      2.797     22.948      1.032
F91HB2-V112CG2-V112HG2      2.796     22.950      1.032
P110HA-C94CB-C94HB2      4.591     30.638      2.044
P110HA-C94CB-C94HB2      4.589     30.639      2.043
P110HA-C94CB-C94HB2      4.591     30.642      2.044
L95H-V67CG1-V67HG1      7.544     20.471      0.616
L95H-V67CG1-V67HG1      7.531     20.472      0.615
L95H-V67CG1-V67HG1      7.525     20.480      0.614
K82HB2-E83CG-E83HG2      1.931     36.604      2.182
E83HB2-E83CG-E83HG2      1.931     36.604      2.182
K82HB2-E83CG-E83HG2      1.929     36.605      2.182
E83HB2-E83CG-E83HG2      1.929     36.605      2.182
K18H-K18CG-K18HG2      7.684     24.990      1.365
V24H-V24CG2-V24HG2      9.244     21.701      0.733
F91HB2-V112CG2-V112HG2      2.796     22.951      1.032
Y55HE-Y55CA-Y55HA      6.797     59.418      4.375
Y55HD1-Y55CA-Y55HA      6.797     59.418      4.375
Y135HD1-Y135CA-Y135HA      6.797     59.418      4.375
N136HD21-F137CA-F137HA      6.797     59.418      4.375
F91HE1-K90CE-K90HE2      6.871     42.097      2.700
F91HZ-K90CE-K90HE2      6.871     42.097      2.700
N100HD21-D102CB-D102HB3      6.871     42.097      2.700
E28HA-E28CG-E28HG2      3.937     36.761      2.179
A113H-V112CB-V112HB      9.217     36.132      1.849
Y55HE-Y55CA-Y55HA      6.805     59.415      4.371
Y55HD1-Y55CA-Y55HA      6.805     59.415      4.371
Y135HD1-Y135CA-Y135HA      6.805     59.415      4.371
N136HD21-F137CA-F137HA      6.805     59.415      4.371
A113H-V112CB-V112HB      9.216     36.132      1.849
A113H-V112CB-V112HB      9.215     36.135      1.849
H73H-K77CG-K77HG3      7.089     26.246      1.344
H73H-K77CG-K77HG3      7.079     26.248      1.344
N43HA-V44CG1-V44HG1      5.298     22.008      0.976
N43HA-V44CG1-V44HG1      5.298     22.008      0.976
N43HA-V44CG1-V44HG1      5.298     22.008      0.976
H73H-K77CG-K77HG3      7.087     26.252      1.344
F91HE1-K90CE-K90HE2      6.873     42.095      2.700
F91HZ-K90CE-K90HE2      6.873     42.095      2.700
N100HD21-D102CB-D102HB3      6.873     42.095      2.700
R119HD-M93CB-M93HB2      3.257     35.409      1.931
            ?-?-?      1.054    130.303      7.113
            ?-?-?      1.048    130.310      7.114
            ?-?-?      1.040    130.328      7.113
R119HD-M93CB-M93HB2      3.273     35.380      1.931
Y55HE-Y55CA-Y55HA      6.814     59.390      4.375
Y55HD1-Y55CA-Y55HA      6.814     59.390      4.375
Y135HD1-Y135CA-Y135HA      6.814     59.390      4.375
N136HD21-F137CA-F137HA      6.814     59.390      4.375
F91HE1-K90CE-K90HE2      6.869     42.108      2.700
F91HZ-K90CE-K90HE2      6.869     42.108      2.700
N100HD21-D102CB-D102HB3      6.869     42.108      2.700
R119HD-M93CB-M93HB2      3.265     35.395      1.930
K114H-E118CG-E118HG2      8.894     37.697      2.249
K114H-E118CG-E118HG2      8.879     37.696      2.250
M125HG2-M125CE-M125HE      2.397     18.397      1.590
M125HG2-M125CE-M125HE      2.397     18.399      1.590
M125HG2-M125CE-M125HE      2.398     18.398      1.590
            ?-?-?      0.948     23.817      1.730
            ?-?-?      1.773     23.733      1.077
            ?-?-?      0.946     23.794      1.730
            ?-?-?      0.925     23.771      1.736
K69HD-V123CG2-V123HG2      1.641     23.737      1.074
K69HD-V123CG2-V123HG2      1.638     23.731      1.074
W129HE1-V5CB-V5HB     10.712     31.614      2.204
            ?-?-?      4.752     59.864      3.462
W129HE1-V5CB-V5HB     10.698     31.627      2.203
W129HE1-V5CB-V5HB     10.712     31.624      2.201
K114H-E118CG-E118HG2      8.890     37.711      2.250
K31HA-K31CG-K31HG2      3.620     24.107      0.762
            ?-?-?      4.762     59.861      3.462
            ?-?-?      4.768     59.836      3.462
K31HA-K31CG-K31HG3      3.603     24.040      1.045
K31HA-K31CG-K31HG3      3.612     24.047      1.045
K31HA-K31CG-K31HG3      3.622     24.062      1.045
            ?-?-?      2.074     20.439      0.907
            ?-?-?      2.075     20.439      0.907
            ?-?-?      2.075     20.437      0.907
K31HA-K31CG-K31HG2      3.629     24.090      0.759
K31HA-K31CG-K31HG2      3.641     24.076      0.759
M111HG2-I34CG2-I34HG2      1.968     18.084      0.783
K69H-V72CG2-V72HG2      8.669     21.226      0.734
K69H-V72CG2-V72HG2      8.688     21.251      0.733
            ?-?-?      4.218     59.517      3.956
K69H-V72CG2-V72HG2      8.682     21.246      0.730
L109HD1-L109CD2-L109HD2      0.246     23.891     -0.136
V12HG2-M125CG-M125HG3      1.043     31.895      2.750
            ?-?-?      4.217     59.517      3.956
L8HD2-K13CD-K13HD2      0.923     30.329      1.637
V12HG2-M125CG-M125HG3      1.042     31.893      2.750
V12HG2-M125CG-M125HG3      1.041     31.899      2.750
L8HD2-K13CD-K13HD2      0.923     30.328      1.638
L8HD2-K13CD-K13HD2      0.925     30.326      1.639
            ?-?-?      7.346    131.242      7.225
            ?-?-?      4.217     59.520      3.956
            ?-?-?      7.343    131.242      7.226
            ?-?-?      7.342    131.241      7.226
 A80H-L76CA-L76HA      8.087     56.242      3.730
 A80H-L76CA-L76HA      8.083     56.257      3.729
I61H-I64CD1-I64HD1      8.091     12.176      0.301
 A80H-L76CA-L76HA      8.073     56.271      3.733
P84HB2-P84CA-P84HA      1.932     62.345      4.720
V87HB-P84CA-P84HA      1.932     62.345      4.720
P84HB2-P84CA-P84HA      1.932     62.343      4.720
V87HB-P84CA-P84HA      1.932     62.343      4.720
P84HB2-P84CA-P84HA      1.933     62.342      4.720
V87HB-P84CA-P84HA      1.933     62.342      4.720
            ?-?-?      0.602     22.947      1.244
            ?-?-?      0.610     22.950      1.245
            ?-?-?      0.614     22.944      1.245
I64HB-I61CA-I61HA      1.810     60.933      3.631
I64HB-I61CA-I61HA      1.811     60.931      3.631
I64HB-I61CA-I61HA      1.812     60.929      3.631
E32HA-E32CG-E32HG      4.699     36.133      2.328
R65HD-P98CA-P98HA      3.104     62.185      5.006
G106HA2-P98CA-P98HA      3.104     62.185      5.006
R65HD-P98CA-P98HA      3.105     62.186      5.006
G106HA2-P98CA-P98HA      3.105     62.186      5.006
R65HD-P98CA-P98HA      3.105     62.185      5.006
G106HA2-P98CA-P98HA      3.105     62.185      5.006
I61H-I64CD1-I64HD1      8.082     12.162      0.304
L95HA-L95CD2-L95HD2      4.611     26.716      0.141
I61H-I64CD1-I64HD1      8.099     12.155      0.303
P60HG2-P60CB-P60HB2      2.066     32.522      1.748
            ?-?-?      0.227     23.093      1.256
            ?-?-?      0.236     23.099      1.256
            ?-?-?      0.244     23.111      1.256
V112H-L76CD1-L76HD1      8.584     21.674      0.586
V112H-L76CD1-L76HD1      8.596     21.693      0.583
V112H-L76CD1-L76HD1      8.603     21.709      0.584
E105H-F103CA-F103HA      8.888     55.312      4.993
E105H-F103CA-F103HA      8.899     55.308      4.992
E105H-F103CA-F103HA      8.905     55.299      4.993
G106H-E105CB-E105HB3      7.937     29.398      2.408
G106H-E105CB-E105HB3      7.949     29.406      2.407
G106H-E105CB-E105HB3      7.951     29.410      2.408
P110HB2-P110CB-P110HB3      1.624     30.640      1.961
P60HG3-P60CB-P60HB2      2.180     32.525      1.748
P60HG3-P60CB-P60HB2      2.183     32.523      1.748
L26H-V24CG2-V24HG2      8.389     21.379      0.739
E124H-V123CG1-V123HG1      8.389     21.379      0.739
I61HD1-R130CG-R130HG3     -0.148     26.878      1.684
F25H-F25CD1-F25HD      8.038    132.031      7.092
F25H-F25CD1-F25HD      8.039    132.025      7.092
F25H-F25CD1-F25HD      8.041    132.025      7.092
V62HA-R130CD-R130HD3      3.755     43.196      3.055
V62HA-R130CD-R130HD3      3.759     43.195      3.055
V62HA-R130CD-R130HD3      3.763     43.193      3.055
 K77H-A75CB-A75HB      7.493     19.027      1.495
 K77H-A75CB-A75HB      7.494     19.025      1.495
 K77H-A75CB-A75HB      7.494     19.026      1.496
K77HG3-K77CE-K77HE      1.378     42.097      2.900
K77HD3-K77CE-K77HE      1.378     42.097      2.900
L16HB3-M125CG-M125HG2      1.607     31.896      2.406
M125HE-M125CG-M125HG2      1.607     31.896      2.406
L26H-V24CG2-V24HG2      8.391     21.378      0.739
E124H-V123CG1-V123HG1      8.391     21.378      0.739
L26H-V24CG2-V24HG2      8.389     21.381      0.739
E124H-V123CG1-V123HG1      8.389     21.381      0.739
R65HD-P99CD-P99HD2      3.073     50.756      3.645
G106HA2-P99CD-P99HD2      3.073     50.756      3.645
L16HB3-M125CG-M125HG2      1.606     31.896      2.406
M125HE-M125CG-M125HG2      1.606     31.896      2.406
V112H-K23CB-K23HB3      8.607     35.373      1.665
L16HB3-M125CG-M125HG2      1.607     31.897      2.406
M125HE-M125CG-M125HG2      1.607     31.897      2.406
L95HA-L95CD2-L95HD2      4.610     26.716      0.141
L95HA-L95CD2-L95HD2      4.612     26.716      0.142
V24HG2-P110CG-P110HG3      0.734     26.259      1.827
C94HG-P110CG-P110HG3      0.734     26.259      1.827
V24HG2-P110CG-P110HG3      0.741     26.267      1.828
C94HG-P110CG-P110HG3      0.741     26.267      1.828
M111HB3-M111CG-M111HG3      1.735     31.739      2.306
M111HB3-M111CG-M111HG3      1.734     31.739      2.307
M111HB3-M111CG-M111HG3      1.734     31.739      2.307
G106HA2-P99CD-P99HD2      3.059     50.774      3.644
V24HG2-P110CG-P110HG3      0.726     26.227      1.828
C94HG-P110CG-P110HG3      0.726     26.227      1.828
R65HD-P99CD-P99HD2      3.075     50.747      3.645
G106HA2-P99CD-P99HD2      3.075     50.747      3.645
V12HG2-A121CA-A121HA      1.077     55.278      4.237
A79HB-A75CA-A75HA      1.077     55.278      4.237
V123HG2-A121CA-A121HA      1.077     55.278      4.237
V112H-K23CB-K23HB3      8.602     35.391      1.662
V112H-K23CB-K23HB3      8.591     35.383      1.666
K13HE2-K13CB-K13HB2      2.901     32.401      1.624
K13HE2-K13CB-K13HB2      2.893     32.421      1.622
            ?-?-?      0.542     55.751      4.793
V127HG2-V67CB-V67HB      0.911     32.210      1.934
K13HE2-K13CB-K13HB2      2.885     32.434      1.625
V12HG2-A121CA-A121HA      1.074     55.282      4.237
A79HB-A75CA-A75HA      1.074     55.282      4.237
V123HG2-A121CA-A121HA      1.074     55.282      4.237
V12HG2-A121CA-A121HA      1.068     55.303      4.237
A79HB-A75CA-A75HA      1.068     55.303      4.237
V123HG2-A121CA-A121HA      1.068     55.303      4.237
R58HB3-R58CG-R58HG3      1.895     26.559      1.682
R130HB3-R130CG-R130HG3      1.895     26.559      1.682
            ?-?-?      4.192    118.380      6.812
            ?-?-?      4.197    118.373      6.813
            ?-?-?      4.188    118.373      6.812
K29HE-K29CB-K29HB2      3.025     35.227      1.671
P98HD-R63CB-R63HB      3.537     30.013      2.072
K29HE-K29CB-K29HB2      3.011     35.201      1.673
E108H-F103CD1-F103HD      6.539    133.458      7.575
E108H-F103CD1-F103HD      6.531    133.459      7.571
E108H-F103CD1-F103HD      6.522    133.451      7.575
            ?-?-?      4.060     49.003      2.070
P98HD-R63CB-R63HB      3.538     30.010      2.072
P98HD-R63CB-R63HB      3.537     30.012      2.072
            ?-?-?      1.070     55.751      4.800
L8HG-A132CB-A132HB      1.747     18.712      1.498
H73H-K77CG-K77HG3      7.087     26.084      1.359
H73H-K77CG-K77HG3      7.086     26.084      1.359
H73H-K77CG-K77HG3      7.080     26.088      1.358
L26HA-L26CB-L26HB      4.729     41.000      1.611
            ?-?-?      1.070     55.751      4.799
            ?-?-?      1.070     55.750      4.799
N43HA-A133CB-A133HB      5.285     20.308      1.334
K29HE-K29CB-K29HB2      3.032     35.219      1.672
I61HA-I64CG2-I64HG2      3.630     16.200      0.445
N43HA-A133CB-A133HB      5.295     20.298      1.334
L26HA-L26CB-L26HB      4.731     40.999      1.610
    G4H-S1CB-S1HB      8.038     62.357      3.709
    G4H-S1CB-S1HB      8.034     62.340      3.708
    G4H-S1CB-S1HB      8.026     62.322      3.710
I61HA-I64CG2-I64HG2      3.626     16.198      0.445
I61HA-I64CG2-I64HG2      3.625     16.203      0.445
K69HG-R119CD-R119HD      1.083     40.528      3.255
V123HG2-R119CD-R119HD      1.083     40.528      3.255
N43HA-A133CB-A133HB      5.297     20.307      1.334
I64HA-R65CA-R65HA      3.805     57.636      4.136
I64HA-R65CA-R65HA      3.803     57.636      4.136
I64HA-R65CA-R65HA      3.803     57.635      4.136
            ?-?-?      6.864     67.225      5.779
            ?-?-?      6.861     67.229      5.777
            ?-?-?      6.848     67.205      5.778
L26HA-L26CB-L26HB      4.728     40.996      1.611
L71HB3-G70CA-G70HA3      1.825     44.163      4.095
L71HB3-G70CA-G70HA3      1.821     44.162      4.094
            ?-?-?      4.287     66.108      4.750
            ?-?-?      4.282     66.112      4.749
  N3HB2-N3CA-N3HA      2.662     52.768      4.865
G20H-G20CA-G20HA2      6.870     45.865      4.047
G20H-G20CA-G20HA3      6.870     45.865      4.047
G20H-G20CA-G20HA2      6.866     45.859      4.045
G20H-G20CA-G20HA3      6.866     45.859      4.045
G20H-G20CA-G20HA2      6.872     45.865      4.043
G20H-G20CA-G20HA3      6.872     45.865      4.043
            ?-?-?      4.773     30.984      2.373
            ?-?-?      4.765     30.981      2.371
            ?-?-?      4.752     30.962      2.375
  N3HB2-N3CA-N3HA      2.663     52.769      4.866
  N3HB2-N3CA-N3HA      2.663     52.770      4.865
W129H-V127CG1-V127HG1      8.674     21.375      0.906
            ?-?-?      4.285     66.110      4.750
            ?-?-?      2.011     33.623      2.491
            ?-?-?      2.011     33.621      2.491
            ?-?-?      2.244     34.563      1.718
K69HB2-G70CA-G70HA3      1.805     44.140      4.096
L71HB3-G70CA-G70HA3      1.805     44.140      4.096
            ?-?-?      4.620     12.121      0.301
            ?-?-?      4.616     12.120      0.301
            ?-?-?      4.613     12.143      0.302
G20H-W36CE3-W36HE3      6.917    121.068      7.420
G20H-W36CE3-W36HE3      6.909    121.056      7.417
G20H-W36CE3-W36HE3      6.895    121.030      7.420
F122HD-W36CE3-W36HE3      6.895    121.030      7.420
F122HE-W36CE3-W36HE3      6.895    121.030      7.420
            ?-?-?      2.242     34.565      1.718
            ?-?-?      2.014     33.621      2.491
            ?-?-?      2.242     34.562      1.718
F45H-I64CD1-I64HD1      9.056     12.147      0.302
            ?-?-?      9.054     12.131      0.302
            ?-?-?      9.050     12.122      0.302
K21H-K21CB-K21HB2      8.366     35.832      1.738
K21H-K21CB-K21HB2      8.365     35.822      1.738
K21H-K21CB-K21HB2      8.359     35.839      1.739
W129H-V127CG1-V127HG1      8.673     21.386      0.907
K23HB2-L22CA-L22HA      1.289     54.182      5.287
W129H-V127CG1-V127HG1      8.675     21.379      0.906
R130HE-R130CB-R130HB2      8.093     29.578      1.557
I64HD1-F45CB-F45HB2      0.285     40.407      2.853
            ?-?-?      2.061     69.872      4.736
            ?-?-?      2.058     69.877      4.736
            ?-?-?      2.058     69.880      4.736
            ?-?-?      8.978     23.733      1.073
            ?-?-?      8.979     23.732      1.074
            ?-?-?      8.971     23.734      1.073
R58HE-R58CB-R58HB2      8.087     29.586      1.555
R130HE-R130CB-R130HB2      8.087     29.586      1.555
            ?-?-?      4.748     54.496      5.263
R58HE-R58CB-R58HB2      8.080     29.596      1.557
R130HE-R130CB-R130HB2      8.080     29.596      1.557
            ?-?-?      8.955     49.317      2.111
            ?-?-?      0.857     60.626      3.743
            ?-?-?      0.852     60.619      3.742
            ?-?-?      0.844     60.608      3.743
L8HD1-D131CB-D131HB3      0.933     39.738      2.843
L8HD1-D131CB-D131HB3      0.932     39.739      2.843
I64HD1-F45CB-F45HB2      0.295     40.388      2.851
            ?-?-?      8.653     35.268      3.469
            ?-?-?      3.313     50.258      4.790
 V87H-A88CB-A88HB      8.186     21.535      1.231
            ?-?-?      2.682     71.132      4.746
            ?-?-?      8.388     20.760      1.618
            ?-?-?      8.382     20.756      1.618
            ?-?-?      8.379     20.779      1.618
A113H-F91CB-F91HB3      9.216     41.781      4.000
A113H-F91CB-F91HB3      9.214     41.782      4.000
A113H-F91CB-F91HB3      9.213     41.784      4.000
 V87H-A88CB-A88HB      8.183     21.536      1.231
            ?-?-?      8.664     35.260      3.467
 V87H-A88CB-A88HB      8.180     21.537      1.231
V72H-C94CB-C94HB3      7.668     30.638      2.535
V72H-C94CB-C94HB3      7.666     30.638      2.535
V72H-C94CB-C94HB3      7.665     30.640      2.536
K23HB2-L22CA-L22HA      1.290     54.180      5.287
K23HB2-L22CA-L22HA      1.290     54.182      5.287
            ?-?-?      8.668     35.247      3.469
L8HD1-D131CB-D131HB3      0.929     39.748      2.843
I64HD1-F45CB-F45HB2      0.292     40.387      2.852
            ?-?-?      3.312     50.258      4.790
K13HG3-S10CB-S10HB3      1.444     62.499      3.992
K13HG3-S10CB-S10HB3      1.443     62.502      3.992
A79HA-K82CD-K82HD      4.031     29.384      1.739
R17HA-R17CG-R17HG3      3.882     29.383      1.748
R17HA-R17CG-R17HG3      3.926     29.382      1.718
            ?-?-?      1.248     53.867      4.743
            ?-?-?      1.247     53.868      4.743
P99HB3-P99CD-P99HD3      2.362     50.572      3.895
E30H-E30CG-E30HG3      8.304     36.445      2.419
E30H-E30CG-E30HG3      8.303     36.445      2.419
E30H-E30CG-E30HG3      8.304     36.449      2.419
Y55HA-Y55CE1-Y55HE      4.360    118.375      6.806
Y55HA-Y55CE1-Y55HE      4.362    118.369      6.807
Y55HA-Y55CE1-Y55HE      4.352    118.366      6.807
V87HA-T92CA-T92HA      4.013     60.654      5.473
F91HB3-T92CA-T92HA      4.013     60.654      5.473
V87HA-T92CA-T92HA      4.003     60.681      5.470
F91HB3-T92CA-T92HA      4.003     60.681      5.470
V87HA-T92CA-T92HA      3.988     60.669      5.474
F91HB3-T92CA-T92HA      3.988     60.669      5.474
            ?-?-?      3.311     50.259      4.790
K13HG3-S10CB-S10HB3      1.443     62.500      3.992
            ?-?-?      1.247     53.870      4.743
            ?-?-?      4.762     30.481      2.120
            ?-?-?      1.977     33.309      2.320
            ?-?-?      4.773     43.510      3.193
            ?-?-?      4.760     30.481      2.121
            ?-?-?      4.760     30.484      2.121
E32HB2-E32CG-E32HG      1.772     36.133      2.328
V72HG1-H73CB-H73HB3      0.756     36.912      3.116
V72HG2-H73CB-H73HB3      0.756     36.912      3.116
C94HG-H73CB-H73HB3      0.756     36.912      3.116
V72HG1-H73CB-H73HB3      0.746     36.924      3.116
V72HG2-H73CB-H73HB3      0.746     36.924      3.116
C94HG-H73CB-H73HB3      0.746     36.924      3.116
            ?-?-?      1.978     33.306      2.320
V72HG1-H73CB-H73HB3      0.753     36.910      3.115
V72HG2-H73CB-H73HB3      0.753     36.910      3.115
C94HG-H73CB-H73HB3      0.753     36.910      3.115
            ?-?-?      1.978     33.309      2.320
            ?-?-?      3.125     19.198      2.117
            ?-?-?      3.119     19.188      2.118
            ?-?-?      3.116     19.200      2.118
A132HB-G4CA-G4HA2      1.482     46.020      4.005
A132HB-G4CA-G4HA2      1.481     46.021      4.006
A132HB-G4CA-G4HA2      1.481     46.020      4.006
            ?-?-?      6.866     64.399      5.779
A113H-F91CB-F91HB2      9.214     41.779      2.780
            ?-?-?      6.864     64.398      5.777
            ?-?-?      6.851     64.384      5.778
R85HB-R85CG-R85HG      1.912     27.813      1.733
R85HB-R85CG-R85HG      1.910     27.813      1.732
R85HB-R85CG-R85HG      1.909     27.815      1.732
            ?-?-?      3.764     65.796      4.113
A113H-F91CB-F91HB2      9.214     41.779      2.780
L26HG-P110CG-P110HG3      1.056     26.243      1.829
L26HD1-P110CG-P110HG3      1.056     26.243      1.829
L26HD2-P110CG-P110HG3      1.056     26.243      1.829
L76HD2-P110CG-P110HG3      1.056     26.243      1.829
A113H-F91CB-F91HB2      9.214     41.786      2.779
E118H-K114CG-K114HG2      8.044     24.393      0.841
R119H-K114CG-K114HG2      8.044     24.393      0.841
E118H-K114CG-K114HG2      8.031     24.419      0.839
R119H-K114CG-K114HG2      8.031     24.419      0.839
E118H-K114CG-K114HG2      8.022     24.415      0.838
R119H-K114CG-K114HG2      8.022     24.415      0.838
K69H-V72CG1-V72HG1      8.645     18.721      0.736
K69H-V72CG1-V72HG1      8.648     18.721      0.736
K69H-V72CG1-V72HG1      8.641     18.717      0.736
K69HD-V127CG2-V127HG2      1.673     21.223      0.899
E46HB3-E46CG-E46HG      2.067     36.604      2.322
E105HG2-E105CG-E105HG3      2.067     36.604      2.322
M49HB-M49CE-M49HE      2.642     17.292      2.108
            ?-?-?      2.596     21.225      0.912
            ?-?-?      2.596     21.223      0.912
L26HG-P110CG-P110HG3      1.052     26.239      1.829
L26HD1-P110CG-P110HG3      1.052     26.239      1.829
L26HD2-P110CG-P110HG3      1.052     26.239      1.829
L76HD2-P110CG-P110HG3      1.052     26.239      1.829
V67HG2-A68CA-A68HA      0.774     50.103      4.777
M49HB-M49CE-M49HE      2.638     17.297      2.108
M49HB-M49CE-M49HE      2.642     17.300      2.109
R63H-I64CG1-I64HG13      7.801     28.623      1.448
R63H-I64CG1-I64HG13      7.798     28.630      1.444
R63H-I64CG1-I64HG13      7.781     28.614      1.448
M111HG3-M111CB-M111HB3      2.305     39.741      1.730
M111HG3-M111CB-M111HB3      2.305     39.742      1.730
M111HG3-M111CB-M111HB3      2.304     39.743      1.730
 V12HG2-P9CA-P9HA      1.029     62.656      4.531
 V12HG2-P9CA-P9HA      1.029     62.657      4.532
 V12HG2-P9CA-P9HA      1.027     62.657      4.531
R65HE-R65CA-R65HA      7.616     57.633      4.144
 N66H-R65CA-R65HA      7.616     57.633      4.144
R65HE-R65CA-R65HA      7.615     57.633      4.144
 N66H-R65CA-R65HA      7.615     57.633      4.144
R65HE-R65CA-R65HA      7.615     57.635      4.144
 N66H-R65CA-R65HA      7.615     57.635      4.144
            ?-?-?      2.597     21.222      0.913
L26HG-P110CG-P110HG3      1.054     26.243      1.829
L26HD1-P110CG-P110HG3      1.054     26.243      1.829
L26HD2-P110CG-P110HG3      1.054     26.243      1.829
L76HD2-P110CG-P110HG3      1.054     26.243      1.829
            ?-?-?      2.534     19.185      2.120
            ?-?-?      7.269    129.198      7.345
E46HB2-E46CG-E46HG      1.414     36.133      2.332
R58HG2-E46CG-E46HG      1.414     36.133      2.332
E46HB2-E46CG-E46HG      1.414     36.134      2.332
R58HG2-E46CG-E46HG      1.414     36.134      2.332
A132HB-Q128CB-Q128HB3      1.524     28.939      2.230
A132HB-Q128CB-Q128HB3      1.517     28.953      2.228
A132HB-Q128CB-Q128HB3      1.503     28.941      2.232
A75HB-P74CB-P74HB      1.534     32.365      2.353
A75HB-P74CB-P74HB      1.534     32.368      2.353
A75HB-P74CB-P74HB      1.534     32.368      2.353
            ?-?-?      2.152     31.737      2.623
            ?-?-?      2.146     31.739      2.625
            ?-?-?      2.145     31.739      2.625
K86H-E83CB-E83HB2      7.557     31.288      1.911
 K86H-V87CB-V87HB      7.557     31.288      1.911
K86H-E83CB-E83HB2      7.552     31.285      1.909
 K86H-V87CB-V87HB      7.552     31.285      1.909
K86H-E83CB-E83HB2      7.543     31.266      1.911
 K86H-V87CB-V87HB      7.543     31.266      1.911
            ?-?-?      2.537     19.190      2.119
V67HG2-A68CA-A68HA      0.775     50.101      4.777
            ?-?-?      2.527     19.182      2.119
E46HB2-E46CG-E46HG      1.415     36.132      2.332
R58HG2-E46CG-E46HG      1.415     36.132      2.332
V127HG2-K69CE-K69HE3      0.923     42.256      3.007
V127HG2-K69CE-K69HE3      0.923     42.255      3.007
W36HZ2-W36CH2-W36HH2      7.568    124.334      7.201
E118HG3-E118CB-E118HB2      2.387     30.797      2.090
            ?-?-?      3.067     69.718      4.695
            ?-?-?      3.065     69.719      4.694
            ?-?-?      3.065     69.721      4.694
            ?-?-?      4.965     49.472      3.653
            ?-?-?      4.962     49.472      3.653
            ?-?-?      4.961     49.474      3.653
W36HZ2-W36CH2-W36HH2      7.568    124.334      7.201
V127HG2-K69CE-K69HE3      0.924     42.255      3.007
W36HZ2-W36CH2-W36HH2      7.567    124.337      7.201
R58HA-R58CG-R58HG3      4.766     26.556      1.684
R58HA-R58CG-R58HG3      4.765     26.558      1.684
R58HA-R58CG-R58HG3      4.764     26.560      1.684
K13HE3-K13CG-K13HG3      3.233     26.716      1.445
K13HE3-K13CG-K13HG3      3.234     26.716      1.444
K13HE3-K13CG-K13HG3      3.231     26.716      1.445
V67HG2-A68CA-A68HA      0.775     50.101      4.777
            ?-?-?      1.327     55.909      4.361
I64H-R63CG-R63HG2      7.319     27.343      1.543
W36H-W36CD1-W36HD1      8.776    125.904      6.643
W36H-W36CD1-W36HD1      8.775    125.904      6.643
W36H-W36CD1-W36HD1      8.774    125.910      6.643
S38HB-R17CA-R17HA      3.541     58.900      3.896
S38HB-R17CA-R17HA      3.535     58.895      3.894
            ?-?-?      0.189     54.653      4.607
L95HD2-L95CA-L95HA      0.180     54.654      4.606
L95HD2-L95CA-L95HA      0.178     54.653      4.606
            ?-?-?      0.845     24.188      1.551
            ?-?-?      0.846     24.203      1.552
            ?-?-?      0.842     24.205      1.552
F25HB2-F25CD1-F25HD      2.477    131.555      7.085
F25HB2-F25CD1-F25HD      2.477    131.555      7.085
F25HB2-F25CD1-F25HD      2.476    131.557      7.085
H73HA-V72CG1-V72HG1      5.038     18.555      0.752
C94HA-V72CG1-V72HG1      5.038     18.555      0.752
H73HA-V72CG1-V72HG1      5.038     18.555      0.752
C94HA-V72CG1-V72HG1      5.038     18.555      0.752
I64H-R63CG-R63HG2      7.315     27.344      1.543
I64H-R63CG-R63HG2      7.325     27.338      1.543
            ?-?-?      2.605     42.715      3.171
P74HD2-P74CA-P74HA      2.124     65.953      4.103
            ?-?-?      1.328     55.907      4.361
            ?-?-?      0.927     62.341      3.272
            ?-?-?      0.926     62.342      3.271
            ?-?-?      0.926     62.344      3.272
R17HE-R17CB-R17HB2      8.038     30.325      1.631
F25H-P110CB-P110HB2      8.038     30.325      1.631
R17HE-R17CB-R17HB2      8.037     30.325      1.631
F25H-P110CB-P110HB2      8.037     30.325      1.631
R17HE-R17CB-R17HB2      8.036     30.327      1.631
F25H-P110CB-P110HB2      8.036     30.327      1.631
V67HB-L95CD1-L95HD1      1.911     23.421      0.255
M126HB3-L95CD1-L95HD1      1.911     23.421      0.255
V67HB-L95CD1-L95HD1      1.910     23.423      0.255
M126HB3-L95CD1-L95HD1      1.910     23.423      0.255
Y55HE-Y55CA-Y55HA      6.816     59.221      4.368
Y55HD1-Y55CA-Y55HA      6.816     59.221      4.368
Y135HD1-Y135CA-Y135HA      6.816     59.221      4.368
N136HD21-F137CA-F137HA      6.816     59.221      4.368
Y55HE-Y55CA-Y55HA      6.810     59.225      4.367
Y55HD1-Y55CA-Y55HA      6.810     59.225      4.367
Y135HD1-Y135CA-Y135HA      6.810     59.225      4.367
N136HD21-F137CA-F137HA      6.810     59.225      4.367
Y55HE-Y55CA-Y55HA      6.800     59.229      4.369
Y55HD1-Y55CA-Y55HA      6.800     59.229      4.369
Y135HD1-Y135CA-Y135HA      6.800     59.229      4.369
N136HD21-F137CA-F137HA      6.800     59.229      4.369
P74HD2-P74CA-P74HA      2.123     65.951      4.104
P74HD2-P74CA-P74HA      2.124     65.952      4.103
H73HA-V72CG1-V72HG1      5.037     18.556      0.752
V67HB-L95CD1-L95HD1      1.913     23.421      0.255
M126HB3-L95CD1-L95HD1      1.913     23.421      0.255
            ?-?-?      2.601     42.724      3.172
 R35H-R35CG-R35HG      8.769     27.973      1.569
 W36H-R35CG-R35HG      8.769     27.973      1.569
K90HA-K90CG-K90HG3      4.157     23.279      0.765
K90HA-K90CG-K90HG3      4.144     23.278      0.766
            ?-?-?      3.923     46.959      4.731
            ?-?-?      3.922     46.960      4.730
            ?-?-?      3.920     46.961      4.730
F137HA-F137CD1-F137HD      4.374    131.863      7.228
F137HA-F137CD1-F137HD      4.371    131.866      7.228
F137HA-F137CD1-F137HD      4.369    131.869      7.227
V24HA-M111CB-M111HB3      5.188     39.928      1.748
V24HA-M111CB-M111HB3      5.180     39.951      1.745
V24HA-M111CB-M111HB3      5.171     39.952      1.748
A88HA-V87CG2-V87HG2      4.558     22.498      0.671
A88HA-V87CG2-V87HG2      4.560     22.490      0.671
A88HA-V87CG2-V87HG2      4.557     22.490      0.671
K21HG3-K21CE-K21HE      1.452     42.254      2.873
K23HD3-K23CE-K23HE      1.452     42.254      2.873
            ?-?-?      2.599     42.717      3.171
            ?-?-?      1.330     55.905      4.361
K90HA-K90CG-K90HG3      4.162     23.276      0.766
            ?-?-?      4.429     55.908      5.134
 R35H-R35CG-R35HG      8.769     27.971      1.569
 W36H-R35CG-R35HG      8.769     27.971      1.569
V67HG1-L95CB-L95HB2      0.609     45.079      1.209
Y135HD1-Y135CE1-Y135HE      6.809    118.680      7.120
Y135HD1-Y135CE1-Y135HE      6.813    118.645      7.120
 R35H-R35CG-R35HG      8.770     27.971      1.569
 W36H-R35CG-R35HG      8.770     27.971      1.569
Y135HD1-Y135CE1-Y135HE      6.808    118.687      7.120
N66HB3-V67CG1-V67HG1      2.868     20.484      0.614
N66HB3-V67CG1-V67HG1      2.863     20.485      0.615
V67HG1-L95CB-L95HB2      0.612     45.077      1.209
V67HG1-L95CB-L95HB2      0.609     45.078      1.209
N66HB3-V67CG1-V67HG1      2.878     20.463      0.615
 A80H-A78CB-A78HB      8.082     18.082      1.406
 A80H-A78CB-A78HB      8.077     18.083      1.406
 A80H-A78CB-A78HB      8.076     18.084      1.406
  D7HA-D7CB-D7HB3      4.773     41.940      2.907
W36H-W36CD1-W36HD1      8.772    125.586      6.637
V12HG1-L16CB-L16HB3      0.906     41.458      1.589
V12HG1-L16CB-L16HB3      0.904     41.457      1.589
V12HG1-L16CB-L16HB3      0.895     41.462      1.590
W36H-W36CD1-W36HD1      8.774    125.581      6.636
            ?-?-?      4.773     58.733      4.351
W36H-W36CD1-W36HD1      8.769    125.594      6.636
            ?-?-?      7.955    140.658      7.765
            ?-?-?      0.757     16.514      1.106
            ?-?-?      0.756     16.513      1.106
            ?-?-?      0.756     16.515      1.106
            ?-?-?      7.955    140.656      7.765
            ?-?-?      5.138     49.479      5.418
V5HG2-L42CB-L42HB2      1.244     39.117      1.534
V5HG2-L42CB-L42HB2      1.245     39.115      1.534
V5HG2-L42CB-L42HB2      1.246     39.114      1.535
            ?-?-?      5.125     49.459      5.418
            ?-?-?      5.133     49.470      5.417
E108HB-H73CD2-H73HD2      1.272    119.157      6.956
E108HB-H73CD2-H73HD2      1.280    119.151      6.956
E108HB-H73CD2-H73HD2      1.279    119.151      6.956
            ?-?-?      5.469     25.776      1.072
            ?-?-?      5.473     25.783      1.074
            ?-?-?      5.472     25.780      1.073
            ?-?-?      1.583     49.003      2.067
K13HG3-S10CB-S10HB2      1.435     62.674      3.921
            ?-?-?      7.955    140.658      7.765
L95HD2-L109CB-L109HB      0.158     43.039      1.461
            ?-?-?      1.582     49.004      2.067
E33HB-K23CD-K23HD2      2.057     29.226      1.304
K13HG3-S10CB-S10HB2      1.443     62.651      3.920
            ?-?-?      5.141     51.129      5.888
            ?-?-?      5.143     51.132      5.888
            ?-?-?      5.189     51.193      5.892
I59HG12-P98CG-P98HG3      1.508     26.627      2.116
I59HG12-P98CG-P98HG3      1.523     26.606      2.114
I59HG12-P98CG-P98HG3      1.534     26.590      2.114
F96H-N66CB-N66HB2      8.622     40.880      2.519
F96H-N66CB-N66HB2      8.632     40.897      2.514
F96H-N66CB-N66HB2      8.639     40.875      2.517
L95HD2-L109CB-L109HB      0.155     43.039      1.461
L95HD2-L109CB-L109HB      0.156     43.039      1.461
E33HB-K23CD-K23HD2      2.055     29.229      1.304
E33HB-K23CD-K23HD2      2.058     29.227      1.304
            ?-?-?      1.583     49.006      2.067
            ?-?-?      2.600     66.581      4.798
            ?-?-?      2.599     66.579      4.796
            ?-?-?      2.600     66.581      4.797
            ?-?-?      2.297     46.958      3.818
            ?-?-?      2.299     46.961      3.818
            ?-?-?      2.302     46.958      3.818
 R35H-R35CG-R35HG      8.766     27.974      1.575
 W36H-R35CG-R35HG      8.766     27.974      1.575
 R35H-R35CG-R35HG      8.770     27.971      1.575
 W36H-R35CG-R35HG      8.770     27.971      1.575
 R35H-R35CG-R35HG      8.768     27.968      1.575
 W36H-R35CG-R35HG      8.768     27.968      1.575
            ?-?-?      2.569     54.842      4.186
            ?-?-?      2.578     54.853      4.184
D131HB2-A132CA-A132HA      2.588     54.844      4.186
K13HG3-S10CB-S10HB2      1.440     62.653      3.921
E33HG3-K21CB-K21HB2      2.318     35.520      1.743
            ?-?-?      4.168     53.711      4.749
P110HG2-P110CB-P110HB3      0.436     30.640      1.971
L8HD2-M125CB-M125HB2      0.899     33.464      2.006
V12HG1-M125CB-M125HB2      0.899     33.464      2.006
L8HD1-M125CB-M125HB2      0.903     33.464      2.011
L8HD2-M125CB-M125HB2      0.903     33.464      2.011
V12HG1-M125CB-M125HB2      0.903     33.464      2.011
K13HE3-L42CD1-L42HD1      3.221     26.883      0.593
            ?-?-?      0.890    131.217      7.591
            ?-?-?      0.901    131.233      7.589
            ?-?-?      0.908    131.252      7.590
            ?-?-?      2.397     32.526      2.224
            ?-?-?      2.398     32.523      2.224
            ?-?-?      2.397     32.520      2.224
P98HA-P98CG-P98HG3      5.004     26.559      2.120
P98HA-P98CG-P98HG3      5.006     26.559      2.121
P98HA-P98CG-P98HG3      5.006     26.558      2.121
G97H-L95CD1-L95HD1      9.380     23.422      0.249
G97H-L109CD1-L109HD1      9.380     23.422      0.249
G97H-L95CD1-L95HD1      9.384     23.422      0.250
G97H-L109CD1-L109HD1      9.384     23.422      0.250
G97H-L95CD1-L95HD1      9.382     23.415      0.249
G97H-L109CD1-L109HD1      9.382     23.415      0.249
L26HD2-P27CG-P27HG      1.046     28.293      2.319
L26HD2-P27CG-P27HG      1.048     28.284      2.320
            ?-?-?      4.168     53.711      4.749
V123H-F122CD1-F122HD      8.058    131.557      6.859
V123H-F122CD1-F122HD      8.059    131.554      6.859
V123H-F122CD1-F122HD      8.060    131.555      6.860
T92HG2-V87CG1-V87HG1      1.267     21.223      0.826
T92HG2-V87CG1-V87HG1      1.267     21.225      0.827
T92HG2-V87CG1-V87HG1      1.267     21.224      0.827
L16HD2-L42CD1-L42HD1     -0.123     26.559      0.599
L8HD1-M125CB-M125HB2      0.901     33.465      2.012
L8HD2-M125CB-M125HB2      0.901     33.465      2.012
V12HG1-M125CB-M125HB2      0.901     33.465      2.012
L26HD2-P27CG-P27HG      1.048     28.282      2.319
P110HG2-P110CB-P110HB3      0.435     30.640      1.970
            ?-?-?      6.306    130.590      6.869
P110HG2-P110CB-P110HB3      0.435     30.644      1.970
            ?-?-?      4.168     53.709      4.749
            ?-?-?      8.588     15.005      1.440
            ?-?-?      8.600     15.003      1.434
K90HG2-K90CA-K90HA      0.287     57.794      4.156
K90HG2-K90CA-K90HA      0.288     57.792      4.156
K90HG2-K90CA-K90HA      0.289     57.791      4.156
            ?-?-?      5.838     64.384      5.136
            ?-?-?      5.838     64.384      5.136
            ?-?-?      5.841     64.383      5.136
            ?-?-?      8.323     28.792      1.692
            ?-?-?      8.336     28.795      1.691
            ?-?-?      8.346     28.786      1.693
            ?-?-?      8.606     14.976      1.438
            ?-?-?      6.317    130.615      6.867
            ?-?-?      0.918     62.502      3.728
K90HA-Q116CG-Q116HG3      4.162     33.018      2.864
            ?-?-?      6.322    130.628      6.869
K90HA-Q116CG-Q116HG3      4.157     33.023      2.861
            ?-?-?      0.919     62.499      3.728
            ?-?-?      0.919     62.501      3.728
K90HA-Q116CG-Q116HG3      4.146     33.010      2.863
F25HD-M111CA-M111HA      7.086     54.988      5.634
F25HD-M111CA-M111HA      7.088     54.972      5.634
F25HD-M111CA-M111HA      7.077     54.995      5.634
E33HG3-K21CB-K21HB2      2.319     35.514      1.743
E33HG3-K21CB-K21HB2      2.325     35.516      1.743
            ?-?-?      7.088     24.057      1.045
A15HA-K18CD-K18HD      4.108     29.227      1.652
A78HA-K81CD-K81HD      4.108     29.227      1.652
A78HA-K81CD-K81HD      4.051     29.226      1.679
A78HA-K81CD-K81HD      4.051     29.229      1.680
            ?-?-?      0.596     53.869      4.805
E124HA-K69CD-K69HD      3.943     27.500      1.644
E124HA-K69CD-K69HD      3.953     27.508      1.645
E124HA-K69CD-K69HD      3.950     27.507      1.644
            ?-?-?      7.356    129.829      7.449
            ?-?-?      0.596     53.868      4.805
            ?-?-?      0.597     53.868      4.805
K21HE-E33CB-E33HB      2.862     31.583      2.053
K21HE-E33CB-E33HB      2.862     31.583      2.053
K21HE-E33CB-E33HB      2.863     31.580      2.053
F25HD-K31CG-K31HG3      7.075     24.077      1.045
F25HE-K31CG-K31HG3      7.075     24.077      1.045
            ?-?-?      7.081     24.059      1.044
D102HA-P104CD-P104HD2      4.460     50.438      3.421
A113HB-F91CB-F91HB3      1.577     41.793      3.999
A113HB-F91CB-F91HB3      1.578     41.793      3.997
R65H-L95CD1-L95HD1      8.429     23.425      0.250
V67H-L95CD1-L95HD1      8.429     23.425      0.250
V12HG2-A121CA-A121HA      1.070     55.154      4.239
A79HB-A75CA-A75HA      1.070     55.154      4.239
V123HG2-A121CA-A121HA      1.070     55.154      4.239
V12HG2-A121CA-A121HA      1.075     55.128      4.238
A79HB-A75CA-A75HA      1.075     55.128      4.238
V123HG2-A121CA-A121HA      1.075     55.128      4.238
V12HG2-A121CA-A121HA      1.075     55.128      4.237
A79HB-A75CA-A75HA      1.075     55.128      4.237
V123HG2-A121CA-A121HA      1.075     55.128      4.237
I34H-K21CG-K21HG2      8.756     24.500      1.406
I34H-K21CG-K21HG2      8.768     24.508      1.405
D102HA-P104CD-P104HD2      4.454     50.424      3.420
D102HA-P104CD-P104HD2      4.466     50.439      3.420
I34HD1-M111CG-M111HG3      0.554     31.786      2.298
I34HD1-M111CG-M111HG3      0.560     31.777      2.297
I34HD1-M111CG-M111HG3      0.573     31.763      2.297
P74HB-K77CB-K77HB2      2.377     32.363      1.728
P74HB-K77CB-K77HB2      2.379     32.365      1.728
P74HB-K77CB-K77HB2      2.379     32.364      1.727
            ?-?-?      1.787     67.837      4.715
            ?-?-?      1.787     67.836      4.715
            ?-?-?      1.789     67.834      4.715
P27HB3-P27CD-P27HD2      2.411     50.415      3.738
P104HB3-P104CD-P104HD3      2.411     50.415      3.738
A113HB-F91CB-F91HB3      1.566     41.815      3.999
R65H-L95CD1-L95HD1      8.426     23.426      0.249
V67H-L95CD1-L95HD1      8.426     23.426      0.249
I34H-K21CG-K21HG2      8.774     24.525      1.406
R65H-L95CD1-L95HD1      8.435     23.431      0.249
V67H-L95CD1-L95HD1      8.435     23.431      0.249
            ?-?-?      6.881     21.853      1.026
            ?-?-?      6.881     21.849      1.026
V24H-K23CD-K23HD3      9.237     29.254      1.483
V24H-K23CD-K23HD3      9.251     29.247      1.480
V24H-K23CD-K23HD3      9.253     29.249      1.482
R37HG-R37CA-R37HA      0.963     57.047      4.104
R37HG-R37CA-R37HA      0.975     57.038      4.103
R37HG-R37CA-R37HA      0.988     57.030      4.104
H73HD2-P74CD-P74HD3      6.950     51.210      3.524
H73HD2-P74CD-P74HD3      6.974     51.224      3.523
H73HD2-P74CD-P74HD3      6.987     51.238      3.525
H73HB3-V72CG1-V72HG1      3.125     18.556      0.749
H73HB3-V72CG1-V72HG1      3.125     18.553      0.749
H73HB3-V72CG1-V72HG1      3.127     18.555      0.750
L71HG-L76CB-L76HB3      0.869     42.412      1.930
R85HE-R85CB-R85HB      7.553     30.170      1.918
 K86H-R85CB-R85HB      7.553     30.170      1.918
R85HE-R85CB-R85HB      7.553     30.181      1.918
 K86H-R85CB-R85HB      7.553     30.181      1.918
P27HA-P27CD-P27HD2      4.336     50.415      3.725
P27HA-P27CD-P27HD2      4.337     50.415      3.725
P27HA-P27CD-P27HD2      4.341     50.414      3.725
            ?-?-?      6.881     21.852      1.026
R85HE-R85CB-R85HB      7.549     30.175      1.918
 K86H-R85CB-R85HB      7.549     30.175      1.918
   V5HB-H6CA-H6HA      2.222     58.104      4.217
E83HG2-K82CA-K82HA      2.222     58.104      4.217
E124HG2-D120CA-D120HA      2.222     58.104      4.217
L26HB-F25CA-F25HA      1.634     56.850      4.588
   V5HB-H6CA-H6HA      2.223     58.105      4.216
E83HG2-K82CA-K82HA      2.223     58.105      4.216
E124HG2-D120CA-D120HA      2.223     58.105      4.216
L71HG-L76CB-L76HB3      0.873     42.410      1.933
L71HG-L76CB-L76HB3      0.871     42.419      1.930
            ?-?-?      1.788     44.023      4.550
            ?-?-?      1.804     44.012      4.551
K82HD-K82CG-K82HG3      1.732     25.147      1.576
K117HD3-K117CG-K117HG      1.732     25.147      1.576
K82HD-K82CG-K82HG3      1.732     25.148      1.577
K117HD3-K117CG-K117HG      1.732     25.148      1.577
K82HD-K82CG-K82HG3      1.731     25.151      1.576
K117HD3-K117CG-K117HG      1.731     25.151      1.576
E108HB-E108CA-E108HA      1.280     54.339      4.691
            ?-?-?      1.796     43.999      4.551
L26HB-F25CA-F25HA      1.635     56.850      4.588
            ?-?-?      0.774     18.555      0.391
            ?-?-?      0.774     18.554      0.392
            ?-?-?      0.773     18.554      0.395
            ?-?-?      7.385    118.190      6.220
            ?-?-?      7.397    118.203      6.220
            ?-?-?      7.403    118.226      6.220
L26HB-F25CA-F25HA      1.635     56.849      4.588
   V5HB-H6CA-H6HA      2.222     58.104      4.216
E83HG2-K82CA-K82HA      2.222     58.104      4.216
E124HG2-D120CA-D120HA      2.222     58.104      4.216
R65HB3-F96CB-F96HB2      1.804     40.842      2.851
R65HG3-F96CB-F96HB2      1.804     40.842      2.851
            ?-?-?      2.426     65.479      4.802
            ?-?-?      2.425     65.483      4.802
            ?-?-?      4.170     46.019      4.746
            ?-?-?      4.169     46.020      4.746
            ?-?-?      4.170     46.022      4.745
R65HB3-F96CB-F96HB2      1.804     40.841      2.851
R65HG3-F96CB-F96HB2      1.804     40.841      2.851
I59HG12-P98CD-P98HD      1.556     49.787      3.497
R65HG2-P98CD-P98HD      1.556     49.787      3.497
R65HB3-F96CB-F96HB2      1.802     40.846      2.851
R65HG3-F96CB-F96HB2      1.802     40.846      2.851
I59HG12-P98CD-P98HD      1.556     49.784      3.497
R65HG2-P98CD-P98HD      1.556     49.784      3.497
I59HG12-P98CD-P98HD      1.556     49.784      3.497
R65HG2-P98CD-P98HD      1.556     49.784      3.497
P60HG3-P60CB-P60HB2      2.176     32.521      1.746
 T92H-T92CB-T92HB      7.556     72.590      4.293
P60HG2-P60CB-P60HB2      2.053     32.524      1.747
            ?-?-?      2.427     65.480      4.803
 T92H-T92CB-T92HB      7.564     72.566      4.292
 T92H-T92CB-T92HB      7.569     72.553      4.293
F25HD-E30CG-E30HG3      7.090     36.431      2.421
F25HE-E30CG-E30HG3      7.090     36.431      2.421
F25HD-E30CG-E30HG3      7.096     36.443      2.421
F25HE-E30CG-E30HG3      7.096     36.443      2.421
F25HD-E30CG-E30HG3      7.101     36.459      2.421
F25HE-E30CG-E30HG3      7.101     36.459      2.421
            ?-?-?      7.662    138.931      7.469
            ?-?-?      7.664    138.930      7.468
            ?-?-?      7.689    138.940      7.488
P98HB2-P98CG-P98HG2      2.269     26.876      2.008
P98HB2-P98CG-P98HG2      2.274     26.876      2.009
 P9HD2-P9CB-P9HB2      3.289     32.525      1.985
 P9HD2-P9CB-P9HB2      3.289     32.524      1.985
 P9HD2-P9CB-P9HB2      3.291     32.525      1.985
Q116HG2-K90CB-K90HB      2.536     31.598      1.542
            ?-?-?      7.688    146.306      7.853
P60HG2-P60CB-P60HB2      2.053     32.526      1.747
S10HA-K13CG-K13HG3      3.576     26.874      1.450
K13HA-K13CG-K13HG3      3.576     26.874      1.450
            ?-?-?      7.640    146.306      7.825
N100H-P99CG-P99HG2      8.013     27.814      1.781
V67HG1-M126CG-M126HG3      0.604     31.898      1.453
V67HG1-M126CG-M126HG3      0.604     31.895      1.453
V67HG1-M126CG-M126HG3      0.605     31.895      1.454
K69HB3-K69CG-K69HG      2.056     27.693      1.060
M93HB3-K69CG-K69HG      2.056     27.693      1.060
K69HB3-K69CG-K69HG      2.069     27.694      1.058
M93HB3-K69CG-K69HG      2.069     27.694      1.058
K69HB3-K69CG-K69HG      2.073     27.688      1.059
M93HB3-K69CG-K69HG      2.073     27.688      1.059
S10HA-K13CG-K13HG3      3.576     26.875      1.449
K13HA-K13CG-K13HG3      3.576     26.875      1.449
V112H-V112CA-V112HA      8.589     60.474      4.701
S10HA-K13CG-K13HG3      3.577     26.874      1.451
K13HA-K13CG-K13HG3      3.577     26.874      1.451
N100H-P99CG-P99HG2      8.003     27.827      1.781
N100H-P99CG-P99HG2      8.007     27.815      1.781
E105H-P104CD-P104HD2      8.885     50.454      3.415
            ?-?-?      7.639    146.307      7.825
E105H-P104CD-P104HD2      8.896     50.450      3.413
E105H-P104CD-P104HD2      8.903     50.438      3.415
            ?-?-?      1.047    129.831      7.387
            ?-?-?      1.048    129.827      7.387
            ?-?-?      1.048    129.827      7.387
L76HB3-T92CB-T92HB      1.900     72.554      4.292
L76HB3-T92CB-T92HB      1.904     72.543      4.293
L76HB3-T92CB-T92HB      1.915     72.556      4.292
M111H-M111CB-M111HB3      8.958     39.739      1.733
M111H-M111CB-M111HB3      8.966     39.747      1.734
M111H-M111CB-M111HB3      8.963     39.751      1.734
K86HE-K86CB-K86HB2      2.917     34.597      1.719
K86HE-K86CB-K86HB2      2.928     34.597      1.718
K86HE-K86CB-K86HB2      2.931     34.586      1.719
Q116HG2-K90CB-K90HB      2.538     31.607      1.543
Q116HG2-K90CB-K90HB      2.527     31.580      1.543
V112H-V112CA-V112HA      8.602     60.483      4.702
M93H-V112CA-V112HA      8.837     60.476      4.703
M93HE-L95CB-L95HB3      1.587     45.080      1.303
M111HE-L95CB-L95HB3      1.587     45.080      1.303
            ?-?-?      4.748     49.317      2.111
V5HB-A133CA-A133HA      2.189     53.723      4.164
V62HB-A133CA-A133HA      2.189     53.723      4.164
V5HB-A133CA-A133HA      2.186     53.710      4.162
V62HB-A133CA-A133HA      2.186     53.710      4.162
V5HB-A133CA-A133HA      2.174     53.692      4.164
V62HB-A133CA-A133HA      2.174     53.692      4.164
M93H-V112CA-V112HA      8.837     60.464      4.702
 L42HD1-V5CA-V5HA      0.581     64.856      3.810
 L42HD2-V5CA-V5HA      0.581     64.856      3.810
M93H-V112CA-V112HA      8.827     60.441      4.703
   S1HB-S1CA-S1HA      3.691     58.419      4.630
            ?-?-?      1.501     18.867      1.126
            ?-?-?      1.496     18.868      1.125
            ?-?-?      1.497     18.869      1.125
 L42HD1-V5CA-V5HA      0.584     64.855      3.810
 L42HD2-V5CA-V5HA      0.584     64.855      3.810
M93HE-L95CB-L95HB3      1.587     45.077      1.303
M111HE-L95CB-L95HB3      1.587     45.077      1.303
M93HE-L95CB-L95HB3      1.587     45.078      1.303
M111HE-L95CB-L95HB3      1.587     45.078      1.303
            ?-?-?      1.781     44.138      4.191
            ?-?-?      1.794     44.163      4.189
            ?-?-?      1.799     44.172      4.191
K21HE-E33CG-E33HG3      2.870     38.025      2.313
K21HE-E33CG-E33HG3      2.873     38.016      2.314
K21HE-E33CG-E33HG3      2.875     38.013      2.314
V112H-V112CA-V112HA      8.597     60.500      4.702
K23HE-K23CB-K23HB2      2.863     35.351      1.285
K23HE-K23CB-K23HB2      2.861     35.347      1.284
N100HD21-V107CG2-V107HG2      6.869     21.537      0.917
N100HD21-V107CG2-V107HG2      6.869     21.538      0.917
N100HD21-V107CG2-V107HG2      6.870     21.536      0.917
            ?-?-?      2.748     23.580      0.516
            ?-?-?      2.749     23.592      0.516
            ?-?-?      2.755     23.592      0.517
 L42HD1-V5CA-V5HA      0.582     64.856      3.810
 L42HD2-V5CA-V5HA      0.582     64.856      3.810
K23HE-K23CB-K23HB2      2.859     35.357      1.284
            ?-?-?      2.064     34.565      1.719
M126HB3-M126CG-M126HG2      1.881     31.896      1.391
            ?-?-?      2.062     34.565      1.718
            ?-?-?      3.822     64.856      4.797
            ?-?-?      3.821     64.855      4.797
M126HE-I64CG1-I64HG13      1.073     28.602      1.447
M126HE-I64CG1-I64HG13      1.073     28.599      1.447
M126HE-I64CG1-I64HG13      1.074     28.599      1.447
V24HA-P110CD-P110HD2      5.151     51.175      3.341
V24HA-P110CD-P110HD2      5.164     51.193      3.340
V24HA-P110CD-P110HD2      5.170     51.210      3.341
 G20H-R37CA-R37HA      6.871     57.021      4.111
 G20H-R37CA-R37HA      6.878     57.027      4.109
 G20H-R37CA-R37HA      6.886     57.023      4.111
M126HB3-M126CG-M126HG2      1.881     31.897      1.392
M126HB3-M126CG-M126HG2      1.880     31.894      1.392
            ?-?-?      3.823     64.854      4.797
            ?-?-?      3.125     75.527      4.705
H73HB3-H73CD2-H73HD2      3.116    119.312      6.948
D41HA-H6CE1-H6HE1      4.446    138.927      7.669
D41HA-H6CE1-H6HE1      4.442    138.929      7.669
            ?-?-?      2.063     34.564      1.718
D41HA-H6CE1-H6HE1      4.438    138.926      7.669
A121HA-V12CB-V12HB      4.240     31.582      2.058
H73HB3-H73CD2-H73HD2      3.120    119.313      6.948
H73HB3-H73CD2-H73HD2      3.114    119.325      6.948
            ?-?-?      0.592     19.194      0.248
            ?-?-?      0.592     19.183      0.248
            ?-?-?      0.582     19.193      0.248
A121HA-V12CB-V12HB      4.240     31.582      2.058
A121HA-V12CB-V12HB      4.240     31.582      2.058
            ?-?-?      0.752     21.221      0.173
            ?-?-?      0.752     21.225      0.173
W129HE1-L42CD1-L42HD1     10.702     26.897      0.592
W129HE1-L42CD2-L42HD2     10.702     26.897      0.592
W129HE1-L42CD1-L42HD1     10.697     26.910      0.589
W129HE1-L42CD2-L42HD2     10.697     26.910      0.589
A75H-P74CD-P74HD2      7.339     51.241      2.122
W129HE1-L42CD1-L42HD1     10.688     26.881      0.592
W129HE1-L42CD2-L42HD2     10.688     26.881      0.592
            ?-?-?      6.407     35.702      2.825
            ?-?-?      6.399     35.721      2.822
            ?-?-?      6.386     35.703      2.827
            ?-?-?      1.316      5.727      0.486
A75H-P74CD-P74HD2      7.331     51.236      2.119
            ?-?-?      0.754     21.222      0.173
R63HB-I59CG1-I59HG13      2.079     26.716      1.917
            ?-?-?      1.327      5.725      0.485
            ?-?-?      1.334      5.714      0.486
V87HG1-V87CG2-V87HG2      0.832     22.479      0.674
V87HG1-V87CG2-V87HG2      0.828     22.478      0.666
V87HG1-V87CG2-V87HG2      0.836     22.478      0.671
R63HB-I59CG1-I59HG13      2.079     26.716      1.916
R63HB-I59CG1-I59HG13      2.079     26.715      1.918
I59H-R58CD-R58HD2      8.796     43.177      2.886
D131H-R130CD-R130HD2      8.796     43.177      2.886
I59H-R58CD-R58HD2      8.810     43.208      2.883
D131H-R130CD-R130HD2      8.810     43.208      2.883
I59H-R58CD-R58HD2      8.817     43.215      2.885
D131H-R130CD-R130HD2      8.817     43.215      2.885
            ?-?-?      2.011     33.792      2.747
A75H-P74CD-P74HD2      7.317     51.207      2.124
 E46H-E46CG-E46HG      7.226     36.444      2.329
            ?-?-?      2.010     33.779      2.746
 E46H-E46CG-E46HG      7.237     36.451      2.329
V123HG2-M93CE-M93HE      1.072     16.673      1.583
V123HG2-M93CE-M93HE      1.072     16.674      1.584
V123HG2-M93CE-M93HE      1.074     16.673      1.584
K114HG2-E118CG-E118HG3      0.845     37.707      2.400
K114HG2-E118CG-E118HG3      0.848     37.702      2.401
K114HG2-E118CG-E118HG3      0.846     37.696      2.400
            ?-?-?      1.244     19.183      1.398
            ?-?-?      1.244     19.184      1.398
            ?-?-?      1.245     19.186      1.399
 E46H-E46CG-E46HG      7.235     36.446      2.329
            ?-?-?      2.007     33.790      2.746
E14HA-R17CG-R17HG3      4.010     29.228      1.736
A79HA-K82CD-K82HD      4.010     29.228      1.736
R58HD3-R58CB-R58HB2      3.060     29.387      1.547
R130HD3-R130CB-R130HB2      3.060     29.387      1.547
R58HD3-R58CB-R58HB2      3.060     29.385      1.547
R130HD3-R130CB-R130HB2      3.060     29.385      1.547
R58HD3-R58CB-R58HB2      3.060     29.382      1.548
R130HD3-R130CB-R130HB2      3.060     29.382      1.548
A68H-C94CB-C94HB2      8.388     30.799      2.074
A68H-C94CB-C94HB2      8.392     30.796      2.074
A68H-C94CB-C94HB2      8.393     30.791      2.074
G106HA2-E105CB-E105HB2      3.096     29.554      2.040
G106HA2-E105CB-E105HB2      3.110     29.562      2.038
G106HA2-E105CB-E105HB2      3.111     29.564      2.039
            ?-?-?      4.256     57.949      4.753
L26HD1-M111CG-M111HG3      1.034     31.768      2.301
A121HA-E124CG-E124HG2      4.223     36.447      2.251
A121HA-E124CG-E124HG2      4.223     36.447      2.251
A121HA-E124CG-E124HG2      4.224     36.446      2.251
K23HB3-K23CG-K23HG      1.649     25.304      1.300
L95H-C94CB-C94HB3      7.489     30.464      2.529
L95H-C94CB-C94HB3      7.500     30.466      2.528
L95H-C94CB-C94HB3      7.501     30.483      2.529
            ?-?-?      7.528     26.087      1.684
            ?-?-?      7.536     26.088      1.685
            ?-?-?      7.533     26.085      1.685
Q128HE21-P9CG-P9HG      6.552     28.141      2.190
Q128HE21-P9CG-P9HG      6.567     28.162      2.187
Q128HE21-P9CG-P9HG      6.572     28.160      2.189
V24HG2-F25CB-F25HB2      0.744     39.957      2.472
V24HG2-F25CB-F25HB2      0.762     39.973      2.466
V24HG2-F25CB-F25HB2      0.773     39.942      2.471
K21HA-K21CG-K21HG2      5.689     24.676      1.386
K21HA-K21CG-K21HG2      5.689     24.674      1.386
V12HG1-L16CA-L16HA      0.874     57.937      4.069
I59HG2-I59CA-I59HA      0.874     57.937      4.069
I59HD1-I59CA-I59HA      0.874     57.937      4.069
V12HG1-L16CA-L16HA      0.880     57.945      4.069
I59HG2-I59CA-I59HA      0.880     57.945      4.069
I59HD1-I59CA-I59HA      0.880     57.945      4.069
V12HG1-L16CA-L16HA      0.885     57.948      4.069
I59HG2-I59CA-I59HA      0.885     57.948      4.069
I59HD1-I59CA-I59HA      0.885     57.948      4.069
P84HD3-P84CA-P84HA      3.655     62.344      4.716
L26HD1-M111CG-M111HG3      1.035     31.766      2.303
K21HA-K21CG-K21HG2      5.689     24.675      1.386
L26HD1-M111CG-M111HG3      1.026     31.774      2.302
K90HB-Q116CB-Q116HB      1.555     28.284      1.929
K117HG-Q116CB-Q116HB      1.555     28.284      1.929
    G4H-N3CA-N3HA      8.015     52.768      4.865
P84HD3-P84CA-P84HA      3.656     62.342      4.716
P84HD3-P84CA-P84HA      3.657     62.343      4.716
L76HA-L76CG-L76HG      3.745     26.575      1.629
L76HA-L76CG-L76HG      3.752     26.567      1.630
L76HA-L76CG-L76HG      3.749     26.565      1.630
            ?-?-?      0.749     50.625      2.741
            ?-?-?      0.762     50.616      2.739
            ?-?-?      0.768     50.605      2.741
K90HB-Q116CB-Q116HB      1.557     28.287      1.928
K117HG-Q116CB-Q116HB      1.557     28.287      1.928
            ?-?-?      1.759     34.407      2.297
K90HB-Q116CB-Q116HB      1.561     28.286      1.930
K117HG-Q116CB-Q116HB      1.561     28.286      1.930
            ?-?-?      1.764     34.398      2.296
    G4H-N3CA-N3HA      8.013     52.767      4.866
            ?-?-?      1.765     34.405      2.296
V5HA-L42CB-L42HB2      3.808     39.126      1.523
V5HA-L42CB-L42HB2      3.803     39.110      1.522
V5HA-L42CB-L42HB2      3.794     39.086      1.524
    G4H-N3CA-N3HA      8.013     52.770      4.866
            ?-?-?      2.548     43.195      1.731
            ?-?-?      2.549     43.194      1.732
            ?-?-?      2.548     43.197      1.731
            ?-?-?      7.342    130.931      7.940
            ?-?-?      7.345    130.924      7.941
            ?-?-?      7.347    130.917      7.941
K23HG-E33CG-E33HG3      1.280     38.014      2.312
K23HG-E33CG-E33HG3      1.285     38.015      2.313
K23HG-E33CG-E33HG3      1.294     38.017      2.312
            ?-?-?      4.767     59.059      3.979
            ?-?-?      2.864     41.156      2.617
            ?-?-?      2.866     41.157      2.620
            ?-?-?      2.864     41.159      2.619
            ?-?-?      4.770     59.044      3.979
            ?-?-?      4.772     59.042      3.979
Y135HD1-Y135CB-Y135HB      6.801     37.723      3.069
Y135HD1-Y135CB-Y135HB      6.818     37.730      3.067
F91HB2-T92CA-T92HA      2.783     60.657      5.478
Y135HD1-Y135CB-Y135HB      6.813     37.727      3.069
K13HG2-K13CB-K13HB3      1.058     32.367      1.934
F91HB2-T92CA-T92HA      2.787     60.646      5.480
R65HE-I64CA-I64HA      7.619     62.498      3.784
 N66H-I64CA-I64HA      7.619     62.498      3.784
F91HB2-T92CA-T92HA      2.768     60.629      5.480
K86HB2-V87CG1-V87HG1      1.737     21.067      0.827
            ?-?-?      8.376    123.553      8.239
K86HB2-V87CG1-V87HG1      1.737     21.068      0.827
K86HB2-V87CG1-V87HG1      1.738     21.067      0.827
            ?-?-?      2.245     65.480      4.800
            ?-?-?      2.244     65.480      4.797
            ?-?-?      2.248     65.482      4.794
P84HA-V87CG1-V87HG1      4.755     21.223      0.822
P84HA-V87CG1-V87HG1      4.757     21.224      0.822
R65HE-I64CA-I64HA      7.618     62.503      3.783
 N66H-I64CA-I64HA      7.618     62.503      3.783
R65HE-I64CA-I64HA      7.623     62.495      3.783
 N66H-I64CA-I64HA      7.623     62.495      3.783
L76HG-T92CB-T92HB      1.590     72.549      4.288
L76HG-T92CB-T92HB      1.595     72.542      4.288
L76HG-T92CB-T92HB      1.598     72.540      4.288
            ?-?-?      7.863     17.145      1.413
            ?-?-?      7.865     17.141      1.413
            ?-?-?      7.867     17.136      1.413
M111HG3-I34CG2-I34HG2      2.288     18.084      0.783
P84HA-V87CG1-V87HG1      4.756     21.222      0.822
            ?-?-?      8.378    123.550      8.239
P98HA-G106CA-G106HA2      4.997     43.823      3.068
W129HZ2-N43CA-N43HA      6.997     54.017      5.287
W129HZ2-N43CA-N43HA      7.007     54.012      5.287
W129HZ2-N43CA-N43HA      7.016     54.018      5.287
H73HD2-P74CD-P74HD2      6.947     51.249      2.123
H73HD2-P74CD-P74HD2      6.965     51.255      2.119
H73HD2-P74CD-P74HD2      6.983     51.239      2.120
            ?-?-?      8.377     40.999      1.561
            ?-?-?      8.378     40.997      1.552
            ?-?-?      8.382     40.998      1.560
            ?-?-?      2.600     66.582      4.755
            ?-?-?      2.600     66.579      4.755
            ?-?-?      2.601     66.579      4.756
F45HZ-F122CZ-F122HZ      6.675    128.589      6.316
W47HZ3-W47CH2-W47HH2      6.675    128.589      6.316
F45HZ-F122CZ-F122HZ      6.686    128.611      6.312
W47HZ3-W47CH2-W47HH2      6.686    128.611      6.312
F45HZ-F122CZ-F122HZ      6.688    128.609      6.316
W47HZ3-W47CH2-W47HH2      6.688    128.609      6.316
            ?-?-?      8.376    123.554      8.239
P98HA-G106CA-G106HA2      4.997     43.833      3.068
V87HA-L76CD1-L76HD1      3.986     21.694      0.585
P98HA-G106CA-G106HA2      4.989     43.817      3.069
L76HD1-V112CG1-V112HG1      0.604     21.851      1.034
L71HB3-K77CD-K77HD2      1.811     26.881      0.868
K77HB3-K77CD-K77HD2      1.811     26.881      0.868
W47HH2-W47CZ3-W47HZ3      6.307    128.550      6.670
F122HZ-F45CZ-F45HZ      6.307    128.550      6.670
W47HH2-W47CZ3-W47HZ3      6.317    128.578      6.668
F122HZ-F45CZ-F45HZ      6.317    128.578      6.668
P110HB3-A75CB-A75HB      1.968     18.869      1.498
V87HG2-V112CG1-V112HG1      0.694     21.852      1.029
W47HH2-W47CZ3-W47HZ3      6.321    128.600      6.670
F122HZ-F45CZ-F45HZ      6.321    128.600      6.670
V87HG2-V112CG1-V112HG1      0.700     21.852      1.029
V123HB-M126CB-M126HB3      3.118     30.482      1.863
V123HB-M126CB-M126HB3      3.119     30.481      1.863
            ?-?-?      2.372     42.731      3.169
            ?-?-?      2.375     42.719      3.169
            ?-?-?      2.370     42.714      3.168
V123HB-M126CB-M126HB3      3.117     30.492      1.863
R35HD2-R35CB-R35HB2      2.996     31.732      1.679
P60HD2-I59CB-I59HB      3.543     42.725      3.166
L42H-L42CB-L42HB2      7.851     39.141      1.537
L42H-L42CB-L42HB2      7.859     39.141      1.535
L42H-L42CB-L42HB2      7.867     39.135      1.536
            ?-?-?      4.755     55.125      5.676
            ?-?-?      4.755     55.124      5.676
Q116HG3-K90CA-K90HA      2.862     57.791      4.150
            ?-?-?      4.756     55.123      5.676
Q116HG3-K90CA-K90HA      2.862     57.791      4.150
Q116HG3-K90CA-K90HA      2.862     57.791      4.150
Q128HG3-E124CA-E124HA      2.596     59.560      3.955
Q128HG3-E124CA-E124HA      2.608     59.579      3.950
Q128HG3-E124CA-E124HA      2.609     59.560      3.954
R35HD2-R35CB-R35HB2      2.993     31.743      1.679
R130HA-T134CG2-T134HG2      3.463     21.537      1.141
R35HD2-R35CB-R35HB2      2.995     31.738      1.679
            ?-?-?      1.788     38.020      2.060
L42HG-S38CB-S38HB      1.352     65.656      3.525
L42HG-S38CB-S38HB      1.349     65.648      3.522
S38HB-L16CG-L16HG      3.560     23.734      0.521
S38HB-L16CD1-L16HD1      3.560     23.734      0.521
            ?-?-?      0.940     55.751      4.730
            ?-?-?      0.940     55.752      4.730
            ?-?-?      0.942     55.748      4.730
            ?-?-?      1.787     38.017      2.060
            ?-?-?      1.788     38.017      2.060
            ?-?-?      1.353     52.299      4.793
K82HB2-K82CG-K82HG2      1.870     25.147      1.450
K114HB3-K114CD-K114HD      1.870     25.147      1.450
            ?-?-?      1.332     65.619      3.525
R130HA-T134CG2-T134HG2      3.466     21.537      1.141
R130HA-T134CG2-T134HG2      3.458     21.561      1.140
S38HB-L16CG-L16HG      3.560     23.733      0.521
S38HB-L16CD1-L16HD1      3.560     23.733      0.521
L95H-V67CG2-V67HG2      7.529     22.342      0.731
 A75H-P74CA-P74HA      7.349     65.950      4.110
 A75H-P74CA-P74HA      7.349     65.949      4.110
            ?-?-?      2.564     71.289      4.742
            ?-?-?      2.563     71.289      4.742
            ?-?-?      2.565     71.286      4.741
            ?-?-?      3.803     59.991      4.736
            ?-?-?      3.804     59.988      4.735
            ?-?-?      3.804     59.988      4.735
            ?-?-?      3.511     54.967      4.720
            ?-?-?      3.512     54.965      4.720
E105HB2-G106CA-G106HA2      2.076     43.827      3.075
E105HB2-G106CA-G106HA2      2.082     43.836      3.074
P99HG3-G106CA-G106HA2      2.087     43.833      3.075
            ?-?-?      4.921     47.904      4.290
S38HB-L16CG-L16HG      3.560     23.732      0.521
S38HB-L16CD1-L16HD1      3.560     23.732      0.521
 A75H-P74CA-P74HA      7.346     65.958      4.110
            ?-?-?      3.512     54.967      4.720
L95H-V67CG2-V67HG2      7.525     22.356      0.730
            ?-?-?      0.161     26.251      1.250
 I61H-V62CA-V62HA      8.106     63.662      3.744
A133H-V62CA-V62HA      8.106     63.662      3.744
L95H-V67CG2-V67HG2      7.510     22.357      0.730
 I61H-V62CA-V62HA      8.117     63.660      3.741
A133H-V62CA-V62HA      8.117     63.660      3.741
 I61H-V62CA-V62HA      8.123     63.633      3.744
A133H-V62CA-V62HA      8.123     63.633      3.744
            ?-?-?      2.227     33.806      2.738
            ?-?-?      2.225     33.827      2.738
            ?-?-?      0.152     26.242      1.249
            ?-?-?      2.216     33.808      2.738
            ?-?-?      0.158     26.245      1.250
K23HB2-M111CA-M111HA      1.293     54.804      5.643
K23HB2-M111CA-M111HA      1.298     54.810      5.644
K23HB2-M111CA-M111HA      1.300     54.807      5.644
S115H-K114CG-K114HG2      7.499     24.415      0.843
W129HE1-W129CZ2-W129HZ2     10.686    113.043      6.983
W129HE1-W129CZ2-W129HZ2     10.686    113.032      6.982
W129HE1-W129CZ2-W129HZ2     10.676    113.025      6.982
S115H-K114CG-K114HG2      7.453     24.452      0.846
S115H-K114CG-K114HG2      7.474     24.458      0.842
P74HG-A75CA-A75HA      1.862     55.282      4.236
P74HG-A75CA-A75HA      1.863     55.279      4.236
P74HG-A75CA-A75HA      1.862     55.281      4.236
V12HG2-M125CB-M125HB3      1.055     33.461      2.223
V12HG2-M125CB-M125HB3      1.050     33.470      2.222
G97HA-R65CB-R65HB3      3.528     31.305      1.809
V12HG2-M125CB-M125HB3      1.057     33.464      2.222
            ?-?-?      0.862     13.088      1.208
            ?-?-?      0.868     13.072      1.208
            ?-?-?      0.872     13.060      1.208
G97HA-R65CB-R65HB3      3.503     31.270      1.812
G97HA-R65CB-R65HB3      3.520     31.299      1.807
            ?-?-?      0.722     54.339      4.729
            ?-?-?      0.723     54.339      4.729
            ?-?-?      0.723     54.337      4.728
            ?-?-?      7.412    129.201      6.875
I64HG2-L95CD2-L95HD2      0.451     26.715      0.140
I64HG2-L95CD2-L95HD2      0.452     26.715      0.140
V67HG2-K69CA-K69HA      0.748     57.164      4.285
V123HG1-K69CA-K69HA      0.748     57.164      4.285
I64HG2-L95CD2-L95HD2      0.451     26.716      0.140
            ?-?-?      1.434     50.099      1.862
            ?-?-?      7.414    129.198      6.875
            ?-?-?      3.746     55.125      4.710
            ?-?-?      3.747     55.124      4.710
            ?-?-?      3.747     55.124      4.710
V67HG2-V123CA-V123HA      0.739     66.286      5.763
V123HG1-V123CA-V123HA      0.739     66.286      5.763
V67HG2-V123CA-V123HA      0.744     66.292      5.765
V123HG1-V123CA-V123HA      0.744     66.292      5.765
V67HG2-K69CA-K69HA      0.745     57.167      4.285
V123HG1-K69CA-K69HA      0.745     57.167      4.285
V67HG2-K69CA-K69HA      0.747     57.162      4.285
V123HG1-K69CA-K69HA      0.747     57.162      4.285
            ?-?-?      1.435     50.106      1.862
            ?-?-?      1.434     50.098      1.862
S38HB-L16CA-L16HA      3.553     57.973      4.076
P60HD2-I59CA-I59HA      3.553     57.973      4.076
I61HG2-P60CB-P60HB2      0.594     32.369      1.738
V62HG2-P60CB-P60HB2      0.594     32.369      1.738
S38HB-L16CA-L16HA      3.561     57.959      4.076
P60HD2-I59CA-I59HA      3.561     57.959      4.076
S38HB-L16CA-L16HA      3.569     57.948      4.075
P60HD2-I59CA-I59HA      3.569     57.948      4.075
            ?-?-?      2.542     72.702      4.743
            ?-?-?      2.542     72.703      4.743
            ?-?-?      2.542     72.700      4.743
   D7H-G4CA-G4HA2      7.668     45.841      4.013
   H6H-G4CA-G4HA2      7.677     45.854      4.011
   D7H-G4CA-G4HA2      7.677     45.854      4.011
   H6H-G4CA-G4HA2      7.681     45.876      4.012
   D7H-G4CA-G4HA2      7.681     45.876      4.012
I61HG2-P60CB-P60HB2      0.584     32.359      1.738
V62HG2-P60CB-P60HB2      0.584     32.359      1.738
I61HG2-P60CB-P60HB2      0.593     32.364      1.739
V62HG2-P60CB-P60HB2      0.593     32.364      1.739
            ?-?-?      7.416    129.201      6.875
V67HG2-V123CA-V123HA      0.726     66.275      5.765
V123HG1-V123CA-V123HA      0.726     66.275      5.765
            ?-?-?      0.905      5.520      0.486
P98HA-R65CG-R65HG3      5.006     27.813      1.785
P98HA-P99CG-P99HG2      5.006     27.813      1.785
            ?-?-?      2.846     42.726      3.160
            ?-?-?      2.847     42.725      3.160
  P9HD2-P9CA-P9HA      3.291     62.656      4.533
  P9HD2-P9CA-P9HA      3.292     62.656      4.533
  P9HD2-P9CA-P9HA      3.293     62.656      4.533
R119HA-V123CG2-V123HG2      3.729     23.725      1.071
R119HA-V123CG2-V123HG2      3.733     23.732      1.071
R119HA-V123CG2-V123HG2      3.735     23.725      1.071
P84HD3-P84CB-P84HB2      3.641     32.524      1.900
P99HD2-P99CB-P99HB2      3.641     32.524      1.900
P98HA-R65CG-R65HG3      5.007     27.815      1.786
P98HA-P99CG-P99HG2      5.007     27.815      1.786
P98HA-R65CG-R65HG3      5.007     27.814      1.785
P98HA-P99CG-P99HG2      5.007     27.814      1.785
I34HD1-I34CG1-I34HG13      0.573     28.756      1.827
            ?-?-?      4.750     12.121      0.302
            ?-?-?      4.751     12.119      0.302
            ?-?-?      4.753     12.112      0.302
F25H-F25CD1-F25HD      8.034    131.714      7.085
F25H-F25CD1-F25HD      8.035    131.712      7.085
F25H-F25CD1-F25HD      8.037    131.711      7.085
A88HB-K90CB-K90HB      1.223     31.749      1.548
A88HB-K90CB-K90HB      1.232     31.739      1.548
A88HB-K90CB-K90HB      1.228     31.749      1.549
K31HG2-E32CG-E32HG      0.788     36.133      2.288
            ?-?-?      2.845     42.729      3.160
            ?-?-?      0.918      5.535      0.483
I34HD1-I34CG1-I34HG13      0.570     28.755      1.831
R119HD-R119CB-R119HB3      3.251     28.746      2.611
R119HD-R119CG-R119HG3      3.251     28.746      2.611
I34HD1-I34CG1-I34HG13      0.571     28.757      1.832
            ?-?-?      0.931      5.549      0.485
K21HA-K21CG-K21HG3      5.674     24.677      1.443
K21HA-K21CG-K21HG3      5.676     24.674      1.442
R63HG3-I59CG1-I59HG12      1.732     26.716      1.542
R63HG3-I59CG1-I59HG12      1.729     26.716      1.542
R63HG3-I59CG1-I59HG12      1.734     26.714      1.544
 A75H-H73CA-H73HA      7.318     54.801      5.007
 A75H-H73CA-H73HA      7.330     54.824      5.005
 A75H-H73CA-H73HA      7.337     54.832      5.007
K21HA-K21CG-K21HG3      5.674     24.675      1.443
R119HD-R119CB-R119HB3      3.267     28.774      2.606
R119HD-R119CG-R119HG3      3.267     28.774      2.606
F25HE-K23CB-K23HB2      7.087     35.430      1.283
R119HD-R119CB-R119HB3      3.276     28.781      2.610
R119HD-R119CG-R119HG3      3.276     28.781      2.610
            ?-?-?      4.765     35.075      3.482
            ?-?-?      4.768     35.064      3.483
F25HE-K23CB-K23HB2      7.100     35.400      1.288
            ?-?-?      4.752     35.097      3.483
F25HE-K23CB-K23HB2      7.068     35.427      1.290
L76HD1-P110CB-P110HB3      0.602     30.640      1.970
L76HD1-P110CB-P110HB3      0.601     30.640      1.970
L76HD1-P110CB-P110HB3      0.602     30.641      1.970
G4HA2-Y135CB-Y135HB      4.007     37.738      3.075
D7HB3-L8CD2-L8HD2      2.908     25.937      0.910
K13HE2-L8CD2-L8HD2      2.908     25.937      0.910
D7HB3-L8CD2-L8HD2      2.914     25.946      0.910
K13HE2-L8CD2-L8HD2      2.914     25.946      0.910
D7HB3-L8CD2-L8HD2      2.915     25.939      0.910
K13HE2-L8CD2-L8HD2      2.915     25.939      0.910
K114HA-A113CA-A113HA      3.910     50.571      4.730
K114HA-A113CA-A113HA      3.909     50.568      4.729
K114HA-A113CA-A113HA      3.910     50.570      4.729
L22HA-K21CG-K21HG2      5.305     24.675      1.386
R35HA-K21CG-K21HG2      5.305     24.675      1.386
L22HA-K21CG-K21HG2      5.315     24.673      1.386
R35HA-K21CG-K21HG2      5.315     24.673      1.386
K82HG2-V87CG1-V87HG1      1.440     21.226      0.826
K86HG3-V87CG1-V87HG1      1.440     21.226      0.826
L22HA-K21CG-K21HG2      5.315     24.675      1.386
R35HA-K21CG-K21HG2      5.315     24.675      1.386
            ?-?-?      7.836     32.347      2.353
 A78H-P74CB-P74HB      7.842     32.353      2.353
 A78H-P74CB-P74HB      7.845     32.364      2.353
K82HG2-V87CG1-V87HG1      1.440     21.224      0.826
K86HG3-V87CG1-V87HG1      1.440     21.224      0.826
K82HG2-V87CG1-V87HG1      1.441     21.221      0.826
K86HG3-V87CG1-V87HG1      1.441     21.221      0.826
            ?-?-?      0.768     31.424      2.685
            ?-?-?      0.775     31.429      2.686
G4HA2-Y135CB-Y135HB      3.989     37.757      3.075
            ?-?-?      0.771     31.424      2.686
G4HA2-Y135CB-Y135HB      3.998     37.752      3.073
            ?-?-?      2.081     30.169      2.433
M111H-M111CB-M111HB2      8.969     39.585      1.622
M111H-M111CB-M111HB2      8.968     39.585      1.622
 L8HB3-P9CD-P9HD2      1.710     50.259      3.297
            ?-?-?      8.087     31.131      1.635
            ?-?-?      8.097     31.108      1.634
            ?-?-?      8.094     31.120      1.635
V127HG2-E124CG-E124HG3      0.935     36.447      2.335
            ?-?-?      3.634     57.005      4.592
            ?-?-?      3.635     57.005      4.592
            ?-?-?      3.638     57.006      4.592
            ?-?-?      2.079     30.171      2.433
            ?-?-?      2.080     30.168      2.433
T92H-F91CB-F91HB3      7.558     41.768      4.001
T92H-F91CB-F91HB3      7.572     41.793      3.999
T92H-F91CB-F91HB3      7.575     41.807      4.001
L109HD1-L109CG-L109HG      0.271     25.618      0.810
R17HB2-R17CD-R17HD      1.624     43.510      3.030
            ?-?-?      4.778     64.859      4.323
            ?-?-?      4.745     64.851      4.327
            ?-?-?      4.784     64.853      4.351
M111H-M111CB-M111HB2      8.967     39.588      1.621
 L8HB3-P9CD-P9HD2      1.709     50.258      3.297
            ?-?-?      0.935     49.003      2.070
 L8HB3-P9CD-P9HD2      1.710     50.257      3.297
W36HE3-W36CB-W36HB      7.388     34.908      2.680
            ?-?-?      4.766     27.030      1.064
            ?-?-?      4.769     27.025      1.064
I34H-K21CG-K21HG2      8.765     24.765      1.387
I34H-K21CG-K21HG2      8.777     24.756      1.383
I34H-K21CG-K21HG2      8.787     24.727      1.386
R35HB2-R35CB-R35HB3      1.649     31.896      1.900
            ?-?-?      0.233     11.180      0.889
            ?-?-?      0.235     11.178      0.889
            ?-?-?      0.236     11.178      0.889
K13HB2-K13CB-K13HB3      1.599     31.896      1.954
K13HD2-K13CB-K13HB3      1.599     31.896      1.954
V24HB-M111CG-M111HG2      1.599     31.896      1.954
M111HB2-M111CG-M111HG2      1.599     31.896      1.954
M111HE-M111CG-M111HG2      1.599     31.896      1.954
            ?-?-?      4.013     51.681      4.803
            ?-?-?      4.021     51.674      4.804
            ?-?-?      4.017     51.677      4.803
M126HA-I61CD1-I61HD1      4.506     14.665     -0.160
            ?-?-?      4.082    124.336      7.174
M126HA-I61CD1-I61HD1      4.530     14.655     -0.160
Y135HB-A132CA-A132HA      3.087     54.651      4.190
Y135HB-A132CA-A132HA      3.087     54.650      4.190
Y135HB-A132CA-A132HA      3.088     54.651      4.190
            ?-?-?      4.763     27.033      1.063
M126HA-I61CD1-I61HD1      4.517     14.660     -0.161
W36HE3-W36CB-W36HB      7.382     34.918      2.678
M111HG3-V24CB-V24HB      2.323     36.449      1.575
            ?-?-?      7.371     34.907      2.679
            ?-?-?      4.084    124.335      7.174
            ?-?-?      4.084    124.331      7.174
V112HB-K23CB-K23HB2      1.858     35.349      1.290
V112HB-K23CB-K23HB2      1.857     35.347      1.290
            ?-?-?      6.846    118.218      6.214
            ?-?-?      6.857    118.214      6.214
            ?-?-?      6.860    118.203      6.214
V112HB-K23CB-K23HB2      1.858     35.349      1.290
M111HG3-V24CB-V24HB      2.325     36.446      1.575
R17HB3-R17CD-R17HD      1.747     43.510      3.030
R17HG3-R17CD-R17HD      1.747     43.510      3.030
R85HG-R85CD-R85HD2      1.747     43.510      3.030
            ?-?-?      0.770     58.898      4.203
F103H-P104CG-P104HG      7.936     27.345      2.060
F103H-P104CG-P104HG      7.937     27.342      2.060
F103H-P104CG-P104HG      7.938     27.343      2.060
M111HG3-V24CB-V24HB      2.328     36.446      1.575
            ?-?-?      4.306     57.478      4.753
K117HD3-K117CG-K117HG      1.733     24.990      1.555
K117HD3-K117CG-K117HG      1.732     24.990      1.554
K117HD3-K117CG-K117HG      1.733     24.990      1.555
            ?-?-?      1.230     22.056      2.209
            ?-?-?      1.246     22.042      2.204
            ?-?-?      1.249     22.031      2.207
L22H-K21CG-K21HG2      9.112     24.691      1.387
A78HA-K81CE-K81HE      4.060     42.097      2.955
L22H-K21CG-K21HG2      9.107     24.703      1.386
L22H-K21CG-K21HG2      9.114     24.687      1.387
M111HA-V24CB-V24HB      5.627     36.315      1.576
M111HA-V24CB-V24HB      5.643     36.320      1.575
M111HA-V24CB-V24HB      5.643     36.313      1.577
M125HG2-V12CG1-V12HG1      2.387     21.223      0.892
K69HD-V127CG2-V127HG2      1.673     21.380      0.905
V5HG2-N43CA-N43HA      1.262     54.025      5.287
V62HB-T134CA-T134HA      2.205     62.032      4.210
G106HA2-P99CB-P99HB2      3.104     32.682      1.883
G106HA2-P99CB-P99HB2      3.105     32.679      1.883
G106HA2-P99CB-P99HB2      3.105     32.679      1.883
C48HB2-C48CB-C48HB3      2.256     31.740      2.625
C48HG-C48CB-C48HB3      2.256     31.740      2.625
C48HB2-C48CB-C48HB3      2.256     31.736      2.625
C48HG-C48CB-C48HB3      2.256     31.736      2.625
C48HB2-C48CB-C48HB3      2.259     31.738      2.625
C48HG-C48CB-C48HB3      2.259     31.738      2.625
V5HG2-N43CA-N43HA      1.262     54.025      5.287
V5HG2-N43CA-N43HA      1.263     54.025      5.287
E83HB3-R85CD-R85HD3      2.082     43.668      3.263
E83HB3-R85CD-R85HD3      2.083     43.667      3.263
E83HB3-R85CD-R85HD3      2.083     43.665      3.263
            ?-?-?      7.267     28.802      0.951
            ?-?-?      7.282     28.817      0.948
            ?-?-?      7.291     28.798      0.951
V62HB-T134CA-T134HA      2.192     62.008      4.213
K117HD3-K117CG-K117HG      1.722     24.833      1.552
V62HB-T134CA-T134HA      2.208     62.047      4.213
W129HD1-W129CB-W129HB      7.080     30.324      3.272
            ?-?-?      1.955     33.466      2.128
            ?-?-?      1.956     33.465      2.129
            ?-?-?      1.957     33.466      2.129
V62HA-R130CD-R130HD3      3.747     43.048      3.053
V62HA-R130CD-R130HD3      3.758     43.041      3.053
V62HA-R130CD-R130HD3      3.757     43.047      3.053
E83HG2-V87CG1-V87HG1      2.222     21.222      0.828
E83HG3-V87CG1-V87HG1      2.222     21.222      0.828
E83HG2-V87CG1-V87HG1      2.222     21.221      0.828
E83HG3-V87CG1-V87HG1      2.222     21.221      0.828
E83HG2-V87CG1-V87HG1      2.222     21.222      0.828
E83HG3-V87CG1-V87HG1      2.222     21.222      0.828
E32HG-E32CA-E32HA      2.288     54.496      4.684
            ?-?-?      4.502     23.577      0.531
A68HB-H73CD2-H73HD2      1.558    119.391      6.951
P110HB2-H73CD2-H73HD2      1.575    119.393      6.946
P110HB2-H73CD2-H73HD2      1.584    119.371      6.950
K13HB3-R17CD-R17HD      1.908     43.197      3.053
R58HB3-R58CD-R58HD3      1.908     43.197      3.053
R130HB3-R130CD-R130HD3      1.908     43.197      3.053
W129HD1-W129CB-W129HB      7.083     30.320      3.272
            ?-?-?      5.413     23.734      1.076
W129HD1-W129CB-W129HB      7.079     30.329      3.272
            ?-?-?      4.764     55.906      4.368
            ?-?-?      0.745     18.581     -0.658
K13HB3-R17CD-R17HD      1.907     43.194      3.053
R58HB3-R58CD-R58HD3      1.907     43.194      3.053
R130HB3-R130CD-R130HD3      1.907     43.194      3.053
K13HB3-R17CD-R17HD      1.905     43.193      3.053
R58HB3-R58CD-R58HD3      1.905     43.193      3.053
R130HB3-R130CD-R130HD3      1.905     43.193      3.053
C94HB3-L76CG-L76HG      2.525     26.576      1.624
C94HB3-L76CG-L76HG      2.536     26.594      1.622
            ?-?-?      4.764     55.909      4.368
C94HB3-L76CG-L76HG      2.541     26.588      1.625
            ?-?-?      4.765     55.906      4.367
W36HB-I34CG2-I34HG2      2.650     18.085      0.782
W36HB-I34CG2-I34HG2      2.650     18.083      0.782
W36HB-I34CG2-I34HG2      2.651     18.082      0.783
            ?-?-?      0.728     18.562     -0.656
            ?-?-?      0.738     18.583     -0.660
 H73H-K77CE-K77HE      7.086     41.939      2.903
 R17H-R17CD-R17HD      7.542     43.512      3.027
R85HE-R85CD-R85HD2      7.542     43.512      3.027
K69HG-G70CA-G70HA3      1.073     44.137      4.096
 R17H-R17CD-R17HD      7.542     43.510      3.027
R85HE-R85CD-R85HD2      7.542     43.510      3.027
 R17H-R17CD-R17HD      7.543     43.508      3.027
R85HE-R85CD-R85HD2      7.543     43.508      3.027
I34HG12-I34CB-I34HB      0.944     41.781      1.712
I34HG12-I34CB-I34HB      0.944     41.783      1.712
I34HG12-I34CB-I34HB      0.945     41.780      1.713
K69HG-G70CA-G70HA3      1.066     44.122      4.098
            ?-?-?      2.307     27.815      1.562
K69HG-G70CA-G70HA3      1.077     44.151      4.097
            ?-?-?      7.661    114.605      6.016
            ?-?-?      7.662    114.605      6.016
            ?-?-?      7.662    114.605      6.016
            ?-?-?      2.304     27.816      1.562
            ?-?-?      2.305     27.814      1.562
R17HE-R17CB-R17HB3      8.019     30.346      1.731
 H73H-K77CE-K77HE      7.084     41.947      2.903
 H73H-K77CE-K77HE      7.085     41.939      2.903
V112HA-T92CB-T92HB      4.713     72.567      4.293
            ?-?-?      3.567     51.675      4.797
V67HG1-M126CG-M126HG2      0.604     31.895      1.385
K81HB3-A78CA-A78HA      1.870     54.810      4.085
V112HA-T92CB-T92HB      4.698     72.551      4.293
V112HA-T92CB-T92HB      4.715     72.555      4.293
F91HB2-A113CB-A113HB      2.793     22.166      1.574
L26HG-P110CG-P110HG2      1.061     26.255      0.432
L26HD1-P110CG-P110HG2      1.061     26.255      0.432
L26HD2-P110CG-P110HG2      1.061     26.255      0.432
L76HD2-P110CG-P110HG2      1.061     26.255      0.432
L26HG-P110CG-P110HG2      1.070     26.256      0.433
L26HD1-P110CG-P110HG2      1.070     26.256      0.433
L26HD2-P110CG-P110HG2      1.070     26.256      0.433
L76HD2-P110CG-P110HG2      1.070     26.256      0.433
L26HG-P110CG-P110HG2      1.066     26.257      0.433
L26HD1-P110CG-P110HG2      1.066     26.257      0.433
L26HD2-P110CG-P110HG2      1.066     26.257      0.433
L76HD2-P110CG-P110HG2      1.066     26.257      0.433
V67HG1-M126CG-M126HG2      0.604     31.896      1.385
V67HG1-M126CG-M126HG2      0.605     31.895      1.386
            ?-?-?      3.563     51.681      4.797
R63HG3-R63CG-R63HG2      1.722     27.344      1.539
K117HG-K117CE-K117HE      1.584     42.099      3.015
K117HG-K117CE-K117HE      1.583     42.097      3.015
K117HG-K117CE-K117HE      1.585     42.101      3.015
M93HE-L95CG-L95HG      1.583     27.344      1.248
M111HE-L95CG-L95HG      1.583     27.344      1.248
M93HE-L95CG-L95HG      1.583     27.343      1.248
M111HE-L95CG-L95HG      1.583     27.343      1.248
M93HE-L95CG-L95HG      1.583     27.343      1.248
M111HE-L95CG-L95HG      1.583     27.343      1.248
            ?-?-?      3.554     51.694      4.797
R17HE-R17CB-R17HB3      8.024     30.354      1.735
R17HE-R17CB-R17HB3      8.007     30.318      1.735
F91HB2-A113CB-A113HB      2.793     22.165      1.574
            ?-?-?      5.273     55.124      4.722
L76HD2-V72CB-V72HB      1.053     31.113      2.531
L76HD2-V72CB-V72HB      1.060     31.111      2.530
L76HD2-V72CB-V72HB      1.061     31.117      2.530
            ?-?-?      3.577     65.329      4.716
            ?-?-?      3.576     65.325      4.716
            ?-?-?      3.581     65.323      4.715
I34H-K21CG-K21HG2      8.747     24.732      1.397
I34H-K21CG-K21HG2      8.765     24.709      1.396
            ?-?-?      5.273     55.123      4.722
R63HE-I59CB-I59HB      7.152     42.753      3.163
R63HE-R63CD-R63HD      7.152     42.753      3.163
            ?-?-?      5.274     55.124      4.722
L109HB-M111CG-M111HG3      1.433     31.736      2.296
L109HB-M111CG-M111HG3      1.441     31.741      2.296
L109HB-M111CG-M111HG3      1.440     31.746      2.296
F91HB2-A113CB-A113HB      2.794     22.164      1.575
R63HE-I59CB-I59HB      7.157     42.747      3.164
R63HE-R63CD-R63HD      7.157     42.747      3.164
I34H-K21CG-K21HG2      8.760     24.730      1.393
R63HE-I59CB-I59HB      7.144     42.738      3.164
R63HE-R63CD-R63HD      7.144     42.738      3.164
R119HA-F122CB-F122HB2      3.743     38.833      3.116
S1H-A132CB-A132HB      8.663     18.735      1.489
            ?-?-?      7.773     23.794      0.943
            ?-?-?      7.779     23.787      0.944
G97H-F96CB-F96HB2      9.362     41.037      2.871
G97H-F96CB-F96HB2      9.373     41.048      2.868
G97H-F96CB-F96HB2      9.379     41.030      2.870
R119HA-F122CB-F122HB2      3.725     38.866      3.114
R119HA-F122CB-F122HB2      3.734     38.856      3.112
            ?-?-?      7.754     23.763      0.947
E33HA-I34CB-I34HB      4.729     41.754      1.721
            ?-?-?      3.165     30.962      2.258
E33HA-I34CB-I34HB      4.739     41.778      1.718
S1H-A132CB-A132HB      8.654     18.739      1.488
            ?-?-?      3.161     30.958      2.258
S1H-A132CB-A132HB      8.665     18.734      1.489
            ?-?-?      3.154     30.952      2.258
E33HA-I34CB-I34HB      4.743     41.791      1.720
T134HG2-R130CD-R130HD2      1.127     43.191      2.877
K21HA-L22CB-L22HB      5.644     46.952      1.433
M111HA-L22CB-L22HB      5.644     46.952      1.433
K21HA-L22CB-L22HB      5.650     46.966      1.431
M111HA-L22CB-L22HB      5.650     46.966      1.431
K21HA-L22CB-L22HB      5.655     46.976      1.433
M111HA-L22CB-L22HB      5.655     46.976      1.433
L109H-P110CD-P110HD3      8.256     51.236      3.641
L109H-P110CD-P110HD3      8.264     51.251      3.637
L109H-P110CD-P110HD3      8.270     51.236      3.640
T134HG2-R130CD-R130HD2      1.123     43.203      2.877
V123HA-M126CG-M126HG3      5.769     31.951      1.448
T134HG2-R130CD-R130HD2      1.129     43.193      2.876
V123HA-M126CG-M126HG3      5.753     31.937      1.456
V123HA-M126CG-M126HG3      5.769     31.947      1.449
            ?-?-?      2.034     33.152      2.543
            ?-?-?      2.034     33.149      2.543
            ?-?-?      2.037     33.149      2.543
I59HG2-P98CG-P98HG2      0.855     26.403      2.013
I59HD1-P98CG-P98HG2      0.855     26.403      2.013
I59HG2-P98CG-P98HG2      0.856     26.401      2.013
I59HD1-P98CG-P98HG2      0.856     26.401      2.013
            ?-?-?      1.071     33.939      1.902
            ?-?-?      1.068     33.929      1.902
E14HG3-E14CB-E14HB3      2.799     29.541      2.024
            ?-?-?      1.065     33.935      1.902
V87HG1-L76CA-L76HA      0.848     56.222      3.742
V87HG1-L76CA-L76HA      0.844     56.221      3.742
V87HG1-L76CA-L76HA      0.845     56.224      3.742
L109HG-E108CA-E108HA      0.832     54.025      4.688
L109HG-E108CA-E108HA      0.832     54.025      4.688
L109HG-E108CA-E108HA      0.835     54.025      4.687
            ?-?-?      1.735     43.507      3.189
            ?-?-?      1.732     43.510      3.192
            ?-?-?      1.732     43.509      3.188
G106HA3-P99CD-P99HD3      4.557     50.733      3.889
G106HA3-P99CD-P99HD3      4.560     50.731      3.889
G106HA3-P99CD-P99HD3      4.567     50.728      3.888
            ?-?-?      1.840     23.109      1.511
            ?-?-?      1.774     23.105      1.519
            ?-?-?      1.848     23.103      1.511
I59HG2-P98CG-P98HG2      0.857     26.401      2.013
I59HD1-P98CG-P98HG2      0.857     26.401      2.013
            ?-?-?      3.355     21.732      0.588
E14HG3-E14CB-E14HB3      2.800     29.541      2.024
W129H-Q128CG-Q128HG3      8.661     34.600      2.596
L22H-I34CD1-I34HD1      9.119     14.622      0.569
L22H-I34CD1-I34HD1      9.122     14.625      0.570
L22H-I34CD1-I34HD1      9.130     14.611      0.570
L71HB3-K77CD-K77HD2      1.829     26.875      0.872
K77HB3-K77CD-K77HD2      1.829     26.875      0.872
K21HA-L22CG-L22HG      5.675     24.354      0.840
K21HA-L22CG-L22HG      5.676     24.362      0.840
K21HA-L22CG-L22HG      5.691     24.355      0.840
            ?-?-?      8.908     58.891      5.253
K81HA-P84CB-P84HB3      4.071     32.212      2.472
K81HA-P84CB-P84HB3      4.071     32.211      2.473
K81HA-P84CB-P84HB3      4.073     32.209      2.472
            ?-?-?      3.327     21.704      0.584
            ?-?-?      3.356     21.745      0.589
E14HG3-E14CB-E14HB3      2.802     29.541      2.024
W129H-Q128CG-Q128HG3      8.664     34.595      2.599
            ?-?-?      8.908     58.891      5.253
W129H-Q128CG-Q128HG3      8.649     34.586      2.598
            ?-?-?      0.148     66.109      5.772
 G19H-K18CD-K18HD      7.223     29.251      1.645
V24HG1-I34CG1-I34HG13      0.775     28.758      1.834
I34HG2-I34CG1-I34HG13      0.775     28.758      1.834
 G19H-K18CD-K18HD      7.239     29.272      1.644
 G19H-K18CD-K18HD      7.247     29.261      1.647
V87H-K86CG-K86HG2      8.180     25.465      1.305
V87H-K86CG-K86HG2      8.197     25.488      1.305
            ?-?-?      0.146     66.109      5.772
            ?-?-?      0.147     66.109      5.772
V87H-K86CG-K86HG2      8.190     25.494      1.302
Q128HB2-L8CB-L8HB3      2.059     42.750      1.669
Q128HB2-L8CB-L8HB3      2.069     42.767      1.672
V24HG1-I34CG1-I34HG13      0.774     28.756      1.833
I34HG2-I34CG1-I34HG13      0.774     28.756      1.833
D120HB-A121CB-A121HB      2.792     18.397      1.590
D120HB-A121CB-A121HB      2.792     18.398      1.589
D120HB-A121CB-A121HB      2.792     18.397      1.589
Q128HB2-L8CB-L8HB3      2.047     42.731      1.672
V24HG1-I34CG1-I34HG13      0.774     28.757      1.834
I34HG2-I34CG1-I34HG13      0.774     28.757      1.834
K13HG3-S10CB-S10HB3      1.445     62.504      3.979
            ?-?-?      1.832     33.161      1.421
E118H-S115CB-S115HB3      8.040     66.311      4.276
E118H-S115CB-S115HB3      8.028     66.300      4.282
            ?-?-?      1.830     33.154      1.421
            ?-?-?      8.974     30.951      2.162
            ?-?-?      1.827     33.152      1.421
            ?-?-?      8.977     30.954      2.162
            ?-?-?      8.975     30.956      2.163
L109HD2-L95CB-L95HB3     -0.146     45.249      1.314
E118H-S115CB-S115HB3      8.043     66.292      4.280
P74HD3-A75CB-A75HB      3.524     18.875      1.487
L109HD2-L95CB-L95HB3     -0.132     45.269      1.309
L109HD2-L95CB-L95HB3     -0.120     45.265      1.312
            ?-?-?      1.380     27.790      0.600
            ?-?-?      1.391     27.817      0.596
            ?-?-?      1.401     27.826      0.597
S115HA-K114CB-K114HB2      4.786     33.309      1.793
S115HA-K114CB-K114HB2      4.787     33.307      1.793
S115HA-K114CB-K114HB2      4.788     33.306      1.793
P74HD3-A75CB-A75HB      3.532     18.889      1.487
P74HD3-A75CB-A75HB      3.532     18.880      1.487
K13HG3-S10CB-S10HB3      1.441     62.504      3.979
K13HG3-S10CB-S10HB3      1.443     62.499      3.980
D101HA-P104CG-P104HG      4.301     27.493      2.060
K69H-K69CB-K69HB2      8.660     35.819      1.825
            ?-?-?      0.596     25.461      1.366
I34HG12-I34CG1-I34HG13      0.940     28.758      1.823
I34HG12-I34CG1-I34HG13      0.938     28.755      1.822
I34HG12-I34CG1-I34HG13      0.943     28.757      1.830
D101HA-P104CG-P104HG      4.290     27.503      2.060
D101HA-P104CG-P104HG      4.294     27.500      2.060
L109H-L109CA-L109HA      8.273     50.442      4.563
M126HA-M125CB-M125HB3      4.493     33.530      2.222
M126HA-M125CB-M125HB3      4.510     33.524      2.224
M126HA-M125CB-M125HB3      4.507     33.510      2.223
            ?-?-?      0.596     25.461      1.366
            ?-?-?      0.597     25.460      1.365
A132HB-A133CA-A133HA      1.505     53.710      4.164
Y55HE-Y55CB-Y55HB2      6.795     39.299      2.551
Y55HD1-Y55CB-Y55HB2      6.795     39.299      2.551
N56HD21-N56CB-N56HB2      6.795     39.299      2.551
N136HD21-N136CB-N136HB2      6.795     39.299      2.551
Y55HE-Y55CB-Y55HB2      6.809     39.299      2.550
Y55HD1-Y55CB-Y55HB2      6.809     39.299      2.550
N56HD21-N56CB-N56HB2      6.809     39.299      2.550
N136HD21-N136CB-N136HB2      6.809     39.299      2.550
L22HD2-K21CA-K21HA      0.140     54.952      5.664
L22HD2-K21CA-K21HA      0.151     54.962      5.663
L22HD2-K21CA-K21HA      0.152     54.977      5.663
            ?-?-?      3.733     43.223      2.874
            ?-?-?      3.749     43.227      2.874
            ?-?-?      3.751     43.228      2.876
A132HB-A133CA-A133HA      1.504     53.713      4.164
A132HB-A133CA-A133HA      1.504     53.711      4.164
L109H-L109CA-L109HA      8.261     50.441      4.564
Y55HE-Y55CB-Y55HB2      6.804     39.302      2.548
Y55HD1-Y55CB-Y55HB2      6.804     39.302      2.548
N56HD21-N56CB-N56HB2      6.804     39.302      2.548
N136HD21-N136CB-N136HB2      6.804     39.302      2.548
L109H-L109CA-L109HA      8.273     50.436      4.565
  A132H-L8CG-L8HG      8.061     27.659      1.719
            ?-?-?      0.017     30.482      2.053
            ?-?-?      0.542     55.751      4.719
M93HB3-V123CG1-V123HG1      2.042     21.223      0.735
C94HB2-V72CG2-V72HG2      2.042     21.223      0.735
            ?-?-?      3.970    131.062      7.454
            ?-?-?      3.979    131.082      7.452
            ?-?-?      3.984    131.099      7.454
L22HD2-I34CD1-I34HD1      0.148     14.632      0.572
            ?-?-?      8.329     47.433      8.128
            ?-?-?      8.329     47.433      8.127
            ?-?-?      8.328     47.432      8.127
  A132H-L8CG-L8HG      8.062     27.658      1.719
            ?-?-?      0.016     30.484      2.053
  A132H-L8CG-L8HG      8.062     27.656      1.719
            ?-?-?      2.074     16.986      1.683
            ?-?-?      2.074     16.986      1.683
            ?-?-?      2.074     16.985      1.683
L76HA-A75CA-A75HA      3.729     55.341      4.240
L76HA-A75CA-A75HA      3.737     55.335      4.238
L76HA-A75CA-A75HA      3.747     55.319      4.239
            ?-?-?      2.298     61.402      4.728
            ?-?-?      2.299     61.402      4.728
K86HD2-K86CB-K86HB2      0.819     34.407      1.713
V87HG1-K86CB-K86HB2      0.819     34.407      1.713
            ?-?-?      0.017     30.482      2.053
            ?-?-?      2.298     61.402      4.728
E108HA-E108CG-E108HG2      4.728     36.290      2.230
 L42H-S38CB-S38HB      7.852     65.834      3.525
E108HA-E108CG-E108HG2      4.726     36.289      2.229
K86HD2-K86CB-K86HB2      0.790     34.405      1.748
            ?-?-?      0.906     32.369      1.629
            ?-?-?      0.916     32.367      1.630
            ?-?-?      0.914     32.365      1.630
V5HA-A133CA-A133HA      3.804     53.716      4.164
V5HA-A133CA-A133HA      3.804     53.711      4.164
V5HA-A133CA-A133HA      3.807     53.710      4.164
 L42H-S38CB-S38HB      7.829     65.835      3.527
 L42H-S38CB-S38HB      7.842     65.848      3.523
K86HD2-K86CB-K86HB2      0.824     34.405      1.716
V87HG1-K86CB-K86HB2      0.824     34.405      1.716
E118H-K117CG-K117HG      8.036     24.832      1.557
            ?-?-?      2.717    131.211      7.447
E118H-K117CG-K117HG      8.040     24.825      1.557
            ?-?-?      2.737    131.251      7.447
            ?-?-?      2.730    131.236      7.446
E108HA-E108CG-E108HG2      4.726     36.292      2.229
V67HG1-V123CB-V123HB      0.604     35.506      3.109
V67HG1-V123CB-V123HB      0.604     35.508      3.109
V67HG1-V123CB-V123HB      0.603     35.508      3.108
E118H-K117CG-K117HG      8.040     24.824      1.557
V12HG2-F122CA-F122HA      1.074     62.179      4.048
V123HG2-F122CA-F122HA      1.074     62.179      4.048
K69HE2-K69CD-K69HD      2.863     27.659      1.679
K69HE2-K69CD-K69HD      2.863     27.658      1.678
            ?-?-?      6.983    114.765      7.323
            ?-?-?      6.987    114.760      7.323
            ?-?-?      6.990    114.759      7.322
            ?-?-?      1.412     51.205      2.026
            ?-?-?      1.422     51.196      2.027
K69HE2-K69CD-K69HD      2.860     27.662      1.679
I61HG2-N43CB-N43HB2      0.589     40.856      2.803
            ?-?-?      1.429     51.200      2.027
I61HG2-N43CB-N43HB2      0.575     40.872      2.803
I61HG2-N43CB-N43HB2      0.588     40.857      2.802
 L76H-L76CG-L76HG      7.345     26.561      1.630
 L76H-L76CG-L76HG      7.345     26.558      1.630
 L76H-L76CG-L76HG      7.345     26.557      1.630
I59HA-I59CG1-I59HG13      4.028     27.015      1.910
P60HD3-I59CG1-I59HG13      4.028     27.015      1.910
I59HA-I59CG1-I59HG13      4.041     27.027      1.908
P60HD3-I59CG1-I59HG13      4.041     27.027      1.908
V12HG2-F122CA-F122HA      1.064     62.173      4.048
V123HG2-F122CA-F122HA      1.064     62.173      4.048
I59HA-I59CG1-I59HG13      4.041     27.046      1.909
P60HD3-I59CG1-I59HG13      4.041     27.046      1.909
V12HG2-F122CA-F122HA      1.071     62.168      4.048
V123HG2-F122CA-F122HA      1.071     62.168      4.048
F96HA-E108CG-E108HG3      5.163     36.339      2.419
L22HD2-M111CB-M111HB2      0.148     39.759      1.624
L22HD2-M111CB-M111HB2      0.148     39.756      1.624
M126HA-W129CE3-W129HE3      4.512    123.713      7.785
P60HA-V44CA-V44HA      4.784     61.872      4.618
P60HA-V44CA-V44HA      4.784     61.874      4.618
P60HA-V44CA-V44HA      4.784     61.871      4.618
F45HB2-I64CG1-I64HG13      2.854     28.434      1.453
F45HB2-I64CG1-I64HG13      2.867     28.428      1.452
F45HB2-I64CG1-I64HG13      2.872     28.441      1.453
R37HD2-R37CG-R37HG      2.086     25.148      0.992
R37HD2-R37CG-R37HG      2.086     25.146      0.992
R37HD2-R37CG-R37HG      2.088     25.145      0.992
F96HA-E108CG-E108HG3      5.149     36.320      2.423
F96HA-E108CG-E108HG3      5.172     36.328      2.423
K13HE2-S10CB-S10HB2      2.895     62.503      3.919
K13HE2-S10CB-S10HB2      2.896     62.499      3.919
K13HE2-S10CB-S10HB2      2.898     62.498      3.919
K82HG3-K82CD-K82HD      1.575     29.385      1.736
K117HG-K117CD-K117HD3      1.575     29.385      1.736
I59HG2-P98CG-P98HG3      0.886     26.559      2.117
I59HD1-P98CG-P98HG3      0.886     26.559      2.117
L22HD2-M111CB-M111HB2      0.137     39.778      1.625
M126HA-W129CE3-W129HE3      4.507    123.709      7.785
P74HB-K77CB-K77HB2      2.372     32.521      1.733
M126HA-W129CE3-W129HE3      4.510    123.708      7.785
K21HE-E33CG-E33HG2      2.883     37.868      2.053
 V44H-S39CB-S39HB      8.346     63.963      3.981
 V44H-S39CB-S39HB      8.354     63.960      3.980
 V44H-S39CB-S39HB      8.357     63.952      3.981
 K18H-E14CA-E14HA      7.686     58.733      3.980
 W47H-E46CA-E46HA      7.686     58.733      3.980
 K18H-E14CA-E14HA      7.694     58.733      3.982
 W47H-E46CA-E46HA      7.694     58.733      3.982
 K18H-E14CA-E14HA      7.694     58.733      3.981
 W47H-E46CA-E46HA      7.694     58.733      3.981
K21HE-E33CG-E33HG2      2.869     37.841      2.054
K21HE-E33CG-E33HG2      2.881     37.853      2.053
V127H-Q128CG-Q128HG3      8.391     34.597      2.608
            ?-?-?      7.346     21.846      1.032
H73HB2-L76CB-L76HB2      2.539     42.220      1.345
V127H-Q128CG-Q128HG3      8.412     34.599      2.605
K81HE-K81CA-K81HA      2.956     58.141      4.057
K81HE-K81CA-K81HA      2.964     58.129      4.057
K81HE-K81CA-K81HA      2.961     58.124      4.057
N43HD2-L42CD2-L42HD2      7.057     26.707      0.598
W129HD1-L42CD1-L42HD1      7.057     26.707      0.598
N43HD2-L42CD2-L42HD2      7.061     26.713      0.598
W129HD1-L42CD1-L42HD1      7.061     26.713      0.598
N43HD2-L42CD2-L42HD2      7.065     26.716      0.597
W129HD1-L42CD1-L42HD1      7.065     26.716      0.597
            ?-?-?      7.353     21.863      1.033
V127H-Q128CG-Q128HG3      8.404     34.611      2.603
            ?-?-?      7.338     21.836      1.033
P74HB-K77CB-K77HB2      2.368     32.522      1.732
W36H-K21CB-K21HB2      8.785     35.845      1.734
H73HB2-L76CB-L76HB2      2.549     42.243      1.345
H73HB2-L76CB-L76HB2      2.551     42.278      1.345
K21HD-E33CG-E33HG3      1.613     38.019      2.319
K21HD-E33CG-E33HG3      1.615     38.015      2.319
            ?-?-?      4.215     62.185      4.744
            ?-?-?      4.215     62.185      4.744
            ?-?-?      4.215     62.186      4.744
K21HD-E33CG-E33HG3      1.614     38.017      2.319
P74HB-K77CB-K77HB2      2.370     32.521      1.732
V107HG1-G97CA-G97HA      0.389     43.822      3.544
V107HG1-G97CA-G97HA      0.390     43.823      3.544
            ?-?-?      3.925     57.791      4.739
            ?-?-?      3.926     57.792      4.740
            ?-?-?      3.925     57.793      4.739
W36H-K21CB-K21HB2      8.764     35.840      1.736
V107HG1-G97CA-G97HA      0.384     43.826      3.544
W36H-K21CB-K21HB2      8.776     35.857      1.733
N136HD21-T134CG2-T134HG2      6.812     21.406      1.136
V67HG2-L95CB-L95HB2      0.752     45.080      1.209
V67HG2-L95CB-L95HB2      0.752     45.078      1.209
V67HG2-L95CB-L95HB2      0.759     45.077      1.209
N136HD21-T134CG2-T134HG2      6.799     21.415      1.136
N136HD21-T134CG2-T134HG2      6.807     21.413      1.134
F45HB2-M126CE-M126HE      2.864     16.484      1.110
F45HB2-M126CE-M126HE      2.858     16.505      1.108
F45HB2-M126CE-M126HE      2.866     16.491      1.109
V12H-K13CG-K13HG2      7.194     26.716      1.053
V12H-K13CG-K13HG2      7.207     26.716      1.050
 E33H-E32CG-E32HG      9.075     36.132      2.331
 E33H-E32CG-E32HG      9.078     36.132      2.330
R35HD3-R35CB-R35HB2      3.239     32.055      1.658
 E33H-E32CG-E32HG      9.075     36.133      2.331
Q116HA-Q116CB-Q116HB      4.615     28.289      1.951
Q116HA-Q116CB-Q116HB      4.613     28.284      1.947
A113H-V112CA-V112HA      9.212     60.461      4.701
            ?-?-?     10.969     18.864      0.584
            ?-?-?     10.963     18.857      0.583
            ?-?-?     10.954     18.843      0.585
R35HD3-R35CB-R35HB2      3.244     32.052      1.658
R35HD3-R35CB-R35HB2      3.241     32.052      1.658
A113H-V112CA-V112HA      9.213     60.459      4.701
A113H-V112CA-V112HA      9.213     60.459      4.701
V12H-K13CG-K13HG2      7.195     26.910      1.055
V12H-K13CG-K13HG2      7.215     26.716      1.053
Q116HA-Q116CB-Q116HB      4.614     28.287      1.951
V12H-K13CG-K13HG2      7.210     26.929      1.052
R37HE-R37CG-R37HG      7.226     24.990      0.975
V12H-K13CG-K13HG2      7.217     26.911      1.054
K90HB-Q116CB-Q116HB      1.565     28.285      1.964
K117HG-Q116CB-Q116HB      1.565     28.285      1.964
K90HB-Q116CB-Q116HB      1.561     28.284      1.965
K117HG-Q116CB-Q116HB      1.561     28.284      1.965
K90HB-Q116CB-Q116HB      1.562     28.284      1.965
K117HG-Q116CB-Q116HB      1.562     28.284      1.965
V5HG1-A132CB-A132HB      0.775     18.876      1.490
V5HG1-A132CB-A132HB      0.768     18.873      1.492
            ?-?-?      8.076     26.271      0.869
            ?-?-?      8.075     26.283      0.868
            ?-?-?      8.065     26.276      0.870
R37HE-R37CG-R37HG      7.226     24.990      0.974
R37HE-R37CG-R37HG      7.225     24.987      0.975
V5HG1-A132CB-A132HB      0.770     18.874      1.493
            ?-?-?      1.732     61.244      2.998
L22HD1-V112CA-V112HA      1.591     60.305      4.701
A113HB-V112CA-V112HA      1.591     60.305      4.701
            ?-?-?      1.732     61.245      2.998
L109HD1-L109CB-L109HB      0.236     43.198      1.454
L109HD1-L109CB-L109HB      0.238     43.194      1.454
L22HD1-V112CA-V112HA      1.591     60.306      4.701
A113HB-V112CA-V112HA      1.591     60.306      4.701
L109HD1-L109CB-L109HB      0.239     43.195      1.454
L22HD1-V112CA-V112HA      1.593     60.302      4.701
A113HB-V112CA-V112HA      1.593     60.302      4.701
E108HA-V107CG1-V107HG1      4.673     20.225      0.394
E108HA-V107CG1-V107HG1      4.704     20.215      0.388
E108HA-V107CG1-V107HG1      4.720     20.184      0.389
            ?-?-?      1.731     61.245      2.998
            ?-?-?      1.073     21.539      1.222
            ?-?-?      1.073     21.539      1.222
  M2HA-D7CB-D7HB2      4.488     41.452      2.563
  M2HA-D7CB-D7HB2      4.503     41.460      2.563
  M2HA-D7CB-D7HB2      4.504     41.481      2.564
            ?-?-?      7.798     28.758      1.691
M111HA-V24CG1-V24HG1      5.620     20.488      0.774
M111HA-V24CG1-V24HG1      5.628     20.480      0.772
M111HA-V24CG1-V24HG1      5.635     20.468      0.774
            ?-?-?      7.782     28.746      1.691
            ?-?-?      7.795     28.753      1.692
            ?-?-?      4.785     14.476     -0.163
E118HB3-F122CB-F122HB3      2.232     38.664      3.272
M125HB3-F122CB-F122HB3      2.232     38.664      3.272
            ?-?-?      1.072     21.538      1.222
L42H-L42CB-L42HB3      7.855     39.139      2.152
E118HB3-F122CB-F122HB3      2.228     38.654      3.270
M125HB3-F122CB-F122HB3      2.228     38.654      3.270
E118HB3-F122CB-F122HB3      2.216     38.624      3.273
M125HB3-F122CB-F122HB3      2.216     38.624      3.273
            ?-?-?      0.753     21.381      0.167
            ?-?-?      0.754     21.379      0.167
            ?-?-?      0.756     21.377      0.167
L42H-L42CB-L42HB3      7.842     39.131      2.154
K18HG3-K18CD-K18HD      1.452     29.071      1.648
K81HG2-K81CD-K81HD      1.452     29.071      1.648
L42H-L42CB-L42HB3      7.853     39.141      2.154
V112H-M111CG-M111HG2      8.600     31.740      1.957
V112H-M111CG-M111HG2      8.600     31.737      1.957
V112H-M111CG-M111HG2      8.602     31.738      1.957
 R37H-R37CA-R37HA      9.380     57.016      4.110
 R37H-R37CA-R37HA      9.393     57.004      4.109
 R37H-R37CA-R37HA      9.395     57.009      4.110
 K21H-K21CA-K21HA      8.358     54.959      5.682
 K21H-K21CA-K21HA      8.374     54.959      5.681
 K21H-K21CA-K21HA      8.371     54.978      5.681
            ?-?-?      4.783     14.483     -0.163
            ?-?-?      4.779     14.468     -0.162
            ?-?-?      7.013    123.080      7.255
  M2HB-D7CB-D7HB2      2.039     41.466      2.544
  M2HB-D7CB-D7HB2      2.048     41.473      2.544
L26HD1-F25CB-F25HB2      1.043     39.927      2.488
L76HD2-F25CB-F25HB2      1.043     39.927      2.488
A79HB-F25CB-F25HB2      1.043     39.927      2.488
V112HG1-F25CB-F25HB2      1.043     39.927      2.488
A79HB-F25CB-F25HB2      1.054     39.915      2.486
L26HD1-F25CB-F25HB2      1.054     39.937      2.488
A79HB-F25CB-F25HB2      1.054     39.937      2.488
P27HG-F103CZ-F103HZ      2.315    131.210      7.591
P27HG-F103CZ-F103HZ      2.326    131.232      7.590
P27HG-F103CZ-F103HZ      2.334    131.239      7.591
            ?-?-?      2.608     42.097      2.935
R37HD2-R37CD-R37HD3      2.053     43.164      2.547
R37HD2-R37CD-R37HD3      2.065     43.200      2.541
R37HD2-R37CD-R37HD3      2.067     43.213      2.545
K117HD3-K117CD-K117HD2      1.747     29.542      1.436
            ?-?-?      7.015    123.083      7.255
M49HA-G50CA-G50HA3      5.266     47.149      3.922
M49HA-G50CA-G50HA3      5.272     47.156      3.922
  M2HB-D7CB-D7HB2      2.049     41.463      2.544
M49HA-G50CA-G50HA3      5.255     47.150      3.922
            ?-?-?      0.190     11.021      0.883
R65HB3-F96CB-F96HB2      1.812     40.840      2.856
R65HG3-F96CB-F96HB2      1.812     40.840      2.856
            ?-?-?      0.189     11.021      0.882
V5HG1-H6CE1-H6HE1      0.769    138.750      7.664
V5HG1-H6CE1-H6HE1      0.783    138.767      7.661
V5HG1-H6CE1-H6HE1      0.785    138.777      7.664
R65HB3-F96CB-F96HB2      1.810     40.845      2.855
R65HG3-F96CB-F96HB2      1.810     40.845      2.855
R65HB3-F96CB-F96HB2      1.810     40.841      2.856
R65HG3-F96CB-F96HB2      1.810     40.841      2.856
            ?-?-?      7.019    123.082      7.255
            ?-?-?      4.295     55.751      4.935
            ?-?-?      4.297     55.752      4.935
            ?-?-?      4.295     55.753      4.934
            ?-?-?      0.188     11.023      0.882
G70HA2-L71CA-L71HA      3.347     53.098      4.218
P110HB3-H73CB-H73HB2      1.955     36.917      2.549
V127H-M126CG-M126HG2      8.382     31.930      1.385
V127H-M126CG-M126HG2      8.392     31.937      1.384
V127H-M126CG-M126HG2      8.395     31.925      1.386
G70HA2-L71CA-L71HA      3.333     53.075      4.220
M125HA-V12CG2-V12HG2      4.144     22.322      1.031
G70HA2-L71CA-L71HA      3.353     53.106      4.220
V127HG2-V67CG1-V67HG1      0.911     20.439      0.613
M125HA-V12CG2-V12HG2      4.144     22.323      1.032
K77H-V87CG2-V87HG2      7.523     22.536      0.669
K86H-V87CG2-V87HG2      7.542     22.526      0.672
T92H-V87CG2-V87HG2      7.542     22.526      0.672
K86H-V87CG2-V87HG2      7.553     22.513      0.671
T92H-V87CG2-V87HG2      7.553     22.513      0.671
P110HB3-H73CB-H73HB2      1.952     36.919      2.549
P110HB3-H73CB-H73HB2      1.954     36.918      2.548
L22HD2-F122CB-F122HB3      0.140     38.848      3.270
            ?-?-?      1.308     33.496      2.422
            ?-?-?      1.299     33.505      2.420
            ?-?-?      1.287     33.485      2.424
I59H-R58CG-R58HG3      8.812     26.599      1.697
D131H-R130CG-R130HG3      8.812     26.599      1.697
I59H-R58CG-R58HG3      8.805     26.619      1.692
D131H-R130CG-R130HG3      8.805     26.619      1.692
I59H-R58CG-R58HG3      8.794     26.627      1.697
D131H-R130CG-R130HG3      8.794     26.627      1.697
L22HD2-F122CB-F122HB3      0.147     38.830      3.272
L22HD2-F122CB-F122HB3      0.132     38.863      3.273
M111HE-L109CD2-L109HD2      1.585     23.890     -0.148
M111HE-L109CD2-L109HD2      1.585     23.890     -0.149
M111HE-L109CD2-L109HD2      1.585     23.891     -0.149
            ?-?-?      7.162      5.722      0.481
            ?-?-?      7.152      5.734      0.478
            ?-?-?      7.140      5.736      0.481
            ?-?-?      7.132    115.384      6.805
            ?-?-?      7.123    115.380      6.806
M125HA-V12CG2-V12HG2      4.143     22.320      1.032
            ?-?-?      7.135    115.396      6.806
K29HG2-E30CA-E30HA      1.338     55.910      4.366
F96HD-R65CB-R65HB3      7.253     31.281      1.802
F96HD-R65CB-R65HB3      7.245     31.270      1.799
F96HD-R65CB-R65HB3      7.234     31.244      1.802
            ?-?-?      0.918     62.656      3.739
            ?-?-?      0.917     62.656      3.740
            ?-?-?      0.919     62.658      3.742
            ?-?-?      3.026     42.251      2.627
            ?-?-?      3.015     42.251      2.621
            ?-?-?      3.016     42.254      2.622
            ?-?-?      5.240     49.317      2.111
K29HG2-E30CA-E30HA      1.340     55.906      4.367
K29HG2-E30CA-E30HA      1.339     55.907      4.366
            ?-?-?      0.925     26.087      1.744
 I34H-E33CA-E33HA      8.775     57.162      4.710
            ?-?-?      0.922     26.087      1.743
            ?-?-?      7.540     17.769      1.585
            ?-?-?      7.536     17.774      1.584
R58HG3-R58CD-R58HD3      1.698     43.353      3.050
R130HG3-R130CD-R130HD3      1.698     43.353      3.050
 I34H-E33CA-E33HA      8.774     57.165      4.710
 I34H-E33CA-E33HA      8.775     57.163      4.710
            ?-?-?      7.528     17.764      1.584
K81HB2-K81CB-K81HB3      1.427     32.524      1.879
P84HA-V87CG2-V87HG2      4.739     22.480      0.670
P84HA-V87CG2-V87HG2      4.746     22.507      0.670
P84HA-V87CG2-V87HG2      4.749     22.507      0.670
            ?-?-?      0.923     26.088      1.745
L16HA-W36CZ3-W36HZ3      4.096    124.652      7.196
L16HA-W36CH2-W36HH2      4.096    124.652      7.196
R37HA-W36CZ3-W36HZ3      4.096    124.652      7.196
            ?-?-?      1.679     23.735      0.519
L16HA-W36CZ3-W36HZ3      4.091    124.666      7.197
L16HA-W36CH2-W36HH2      4.091    124.666      7.197
R37HA-W36CZ3-W36HZ3      4.091    124.666      7.197
            ?-?-?      7.048     62.179      3.720
            ?-?-?      7.060     62.194      3.719
            ?-?-?      7.064     62.200      3.720
            ?-?-?      4.063     58.106      4.804
            ?-?-?      4.063     58.106      4.805
            ?-?-?      4.063     58.110      4.804
            ?-?-?      7.512     33.615      2.967
L16HB3-L16CD1-L16HD1      1.574     23.734      0.540
M125HE-L16CD1-L16HD1      1.574     23.734      0.540
            ?-?-?      1.754     23.734      0.547
            ?-?-?      3.002     74.114      4.759
V5HB-L16CD2-L16HD2      2.205     25.469     -0.127
M125HB3-L16CD2-L16HD2      2.205     25.469     -0.127
V5HB-L16CD2-L16HD2      2.212     25.476     -0.127
M125HB3-L16CD2-L16HD2      2.212     25.476     -0.127
V5HB-L16CD2-L16HD2      2.212     25.472     -0.127
M125HB3-L16CD2-L16HD2      2.212     25.472     -0.127
            ?-?-?      7.523     33.636      2.964
R130HD2-T134CG2-T134HG2      2.879     21.391      1.141
L16HA-W36CZ3-W36HZ3      4.085    124.673      7.196
L16HA-W36CH2-W36HH2      4.085    124.673      7.196
R37HA-W36CZ3-W36HZ3      4.085    124.673      7.196
 R63H-I64CB-I64HB      7.785     36.292      1.814
R130HD2-T134CG2-T134HG2      2.883     21.390      1.142
R130HD2-T134CG2-T134HG2      2.872     21.396      1.142
L95H-L109CB-L109HB      7.494     43.042      1.455
L95H-L109CB-L109HB      7.503     43.055      1.454
L95H-L109CB-L109HB      7.506     43.059      1.455
 R63H-I64CB-I64HB      7.778     36.305      1.815
N56HD21-N56CB-N56HB3      6.798     39.256      2.702
N136HD21-N136CB-N136HB3      6.798     39.256      2.702
 R63H-I64CB-I64HB      7.782     36.294      1.814
            ?-?-?      2.025     38.675      3.090
            ?-?-?      2.039     38.686      3.087
E118HB2-F122CB-F122HB2      2.045     38.674      3.089
            ?-?-?      1.575     26.245      1.348
V127H-M126CB-M126HB3      8.408     30.641      1.869
V127H-M126CB-M126HB3      8.409     30.638      1.869
V127H-M126CB-M126HB3      8.409     30.638      1.869
I61HD1-L95CD2-L95HD2     -0.123     27.031      0.150
L109HD2-L95CD2-L95HD2     -0.123     27.031      0.150
            ?-?-?      2.387     69.720      4.805
            ?-?-?      2.387     69.718      4.805
            ?-?-?      2.389     69.720      4.805
            ?-?-?      7.529     33.642      2.967
V127HG2-E124CG-E124HG3      0.944     36.603      2.323
N56HD21-N56CB-N56HB3      6.802     39.263      2.702
N136HD21-N136CB-N136HB3      6.802     39.263      2.702
Y135HD1-G4CA-G4HA3      6.812     46.054      4.171
P110HG2-L26CA-L26HA      0.428     52.792      4.703
P110HG2-L26CA-L26HA      0.435     52.776      4.704
P110HG2-L26CA-L26HA      0.441     52.791      4.703
            ?-?-?      5.100     57.479      4.715
            ?-?-?      5.102     57.479      4.715
            ?-?-?      5.107     57.477      4.715
K69HG-A68CA-A68HA      1.040     50.418      4.741
V112HG1-A113CA-A113HA      1.040     50.418      4.741
V112HG2-A113CA-A113HA      1.040     50.418      4.741
K69HG-A68CA-A68HA      1.045     50.413      4.741
V112HG1-A113CA-A113HA      1.045     50.413      4.741
V112HG2-A113CA-A113HA      1.045     50.413      4.741
K69HG-A68CA-A68HA      1.048     50.413      4.741
V112HG1-A113CA-A113HA      1.048     50.413      4.741
V112HG2-A113CA-A113HA      1.048     50.413      4.741
H6HB3-H6CD2-H6HD2      3.153    118.836      7.114
N56HD21-N56CB-N56HB3      6.808     39.261      2.702
N136HD21-N136CB-N136HB3      6.808     39.261      2.702
H6HB3-H6CD2-H6HD2      3.160    118.853      7.115
            ?-?-?      2.667    131.872      7.656
            ?-?-?      2.671    131.871      7.657
            ?-?-?      2.669    131.865      7.657
H6HB3-H6CD2-H6HD2      3.162    118.848      7.115
Y135HD1-G4CA-G4HA3      6.807     46.077      4.168
            ?-?-?      7.376     48.844      2.066
Y135HD1-G4CA-G4HA3      6.792     46.075      4.172
V127HG2-E124CG-E124HG3      0.945     36.605      2.324
L76HD1-C94CA-C94HA      0.600     57.634      5.078
L76HD1-C94CA-C94HA      0.609     57.652      5.075
L76HD1-C94CA-C94HA      0.617     57.660      5.076
            ?-?-?      7.373     48.847      2.067
            ?-?-?      7.373     48.847      2.067
V127HG2-E124CG-E124HG3      0.951     36.604      2.324
            ?-?-?      0.574     14.668      0.991
            ?-?-?      0.589     14.654      0.991
            ?-?-?      6.113     59.732      5.126
            ?-?-?      6.125     59.734      5.124
            ?-?-?      6.135     59.735      5.125
            ?-?-?      1.083     30.954      2.165
            ?-?-?      0.584     14.664      0.990
V123HG2-F122CB-F122HB2      1.060     38.823      3.109
            ?-?-?      1.481    129.034      7.044
            ?-?-?      1.492    129.029      7.044
            ?-?-?      1.497    129.042      7.045
V123HG2-F122CB-F122HB2      1.043     38.809      3.109
V123HG2-F122CB-F122HB2      1.057     38.831      3.106
            ?-?-?      2.049     28.441      2.415
            ?-?-?      2.048     28.442      2.415
            ?-?-?      2.049     28.444      2.415
L76HD1-F25CD1-F25HD      0.595    131.556      7.079
L76HD1-F25CE1-F25HE      0.595    131.556      7.079
L76HD1-F25CD1-F25HD      0.595    131.556      7.079
L76HD1-F25CE1-F25HE      0.595    131.556      7.079
L76HD1-F25CD1-F25HD      0.595    131.554      7.079
L76HD1-F25CE1-F25HE      0.595    131.554      7.079
T92HA-V112CG2-V112HG2      5.476     22.950      1.038
T92HA-V112CG2-V112HG2      5.476     22.950      1.038
E33HG3-E33CA-E33HA      2.312     57.162      4.710
T92HA-V112CG2-V112HG2      5.476     22.950      1.038
V67HG1-L95CB-L95HB2      0.613     45.077      1.216
V67HG1-L95CB-L95HB2      0.611     45.079      1.216
V67HG1-L95CB-L95HB2      0.611     45.081      1.216
K69HG-R119CD-R119HD      1.083     40.685      3.268
V123HG2-R119CD-R119HD      1.083     40.685      3.268
V5HG1-H6CD2-H6HD2      0.777    119.156      7.112
V5HG1-H6CD2-H6HD2      0.777    119.158      7.112
E33HG3-E33CA-E33HA      2.313     57.163      4.710
E33HG3-E33CA-E33HA      2.311     57.165      4.710
I59HB-P98CD-P98HD      3.186     49.801      3.497
I59HB-P98CD-P98HD      3.178     49.797      3.498
I59HB-P98CD-P98HD      3.164     49.790      3.499
            ?-?-?      4.767     28.442      1.455
            ?-?-?      4.766     28.443      1.455
V5HG1-H6CD2-H6HD2      0.778    119.156      7.111
            ?-?-?      4.769     28.441      1.454
            ?-?-?      7.116    121.524      6.800
I59H-R58CG-R58HG3      8.814     26.606      1.684
D131H-R130CG-R130HG3      8.814     26.606      1.684
I59H-R58CG-R58HG3      8.804     26.633      1.680
D131H-R130CG-R130HG3      8.804     26.633      1.680
I59H-R58CG-R58HG3      8.788     26.645      1.684
D131H-R130CG-R130HG3      8.788     26.645      1.684
I59HG13-P60CD-P60HD3      1.914     51.669      4.022
I59HG13-P60CD-P60HD3      1.912     51.674      4.022
R35H-R35CB-R35HB2      8.776     31.928      1.680
W36H-R35CB-R35HB2      8.776     31.928      1.680
R35H-R35CB-R35HB2      8.775     31.923      1.680
W36H-R35CB-R35HB2      8.775     31.923      1.680
            ?-?-?      7.811    139.090      7.629
R35H-R35CB-R35HB2      8.758     31.922      1.680
W36H-R35CB-R35HB2      8.758     31.922      1.680
K13HB2-E14CG-E14HG2      1.624     36.290      2.247
Q40HG-D41CA-D41HA      2.434     53.565      4.450
Q40HG-D41CA-D41HA      2.431     53.570      4.449
Q40HG-D41CA-D41HA      2.419     53.574      4.450
I59HG13-P60CD-P60HD3      1.913     51.672      4.023
            ?-?-?      7.115    121.510      6.799
I34HA-L22CB-L22HB      5.221     46.978      1.440
            ?-?-?      7.105    121.484      6.800
            ?-?-?      7.812    139.088      7.629
            ?-?-?      7.812    139.087      7.629
F45HB3-M126CE-M126HE      3.308     16.517      1.107
W129HB-M126CE-M126HE      3.308     16.517      1.107
F45HB3-M126CE-M126HE      3.314     16.521      1.106
W129HB-M126CE-M126HE      3.314     16.521      1.106
F45HB3-M126CE-M126HE      3.305     16.516      1.106
W129HB-M126CE-M126HE      3.305     16.516      1.106
K23HA-L22CB-L22HB      5.234     46.992      1.437
K23HA-L22CB-L22HB      5.241     46.989      1.440
S38HA-S39CA-S39HA      5.780     58.906      4.342
W129HH2-F45CA-F45HA      5.780     58.906      4.342
A121H-R119CA-R119HA      8.365     60.651      3.735
K117HG-Q116CG-Q116HG2      1.565     32.838      2.524
A121H-R119CA-R119HA      8.361     60.663      3.732
A121H-R119CA-R119HA      8.352     60.646      3.736
 H6HD2-G4CA-G4HA2      7.135     45.883      4.008
Y135HD2-G4CA-G4HA2      7.135     45.883      4.008
 H6HD2-G4CA-G4HA2      7.130     45.867      4.006
Y135HD2-G4CA-G4HA2      7.130     45.867      4.006
 H6HD2-G4CA-G4HA2      7.122     45.836      4.009
R58HA-R58CD-R58HD3      4.773     43.510      3.030
K117HG-Q116CG-Q116HG2      1.569     32.836      2.524
K117HG-Q116CG-Q116HG2      1.566     32.837      2.524
K18H-R17CB-R17HB3      7.684     30.332      1.746
V62HA-R63CA-R63HA      3.769     54.672      4.376
I64HA-R63CA-R63HA      3.769     54.672      4.376
V62HA-R63CA-R63HA      3.763     54.679      4.374
I64HA-R63CA-R63HA      3.763     54.679      4.374
V62HA-R63CA-R63HA      3.753     54.662      4.376
I64HA-R63CA-R63HA      3.753     54.662      4.376
K18H-R17CB-R17HB3      7.695     30.325      1.746
K18H-R17CB-R17HB3      7.690     30.325      1.747
F96HD-E108CB-E108HB      7.257     32.219      1.264
F96HE1-E108CB-E108HB      7.257     32.219      1.264
F96HD-E108CB-E108HB      7.252     32.208      1.263
F96HE1-E108CB-E108HB      7.252     32.208      1.263
F96HD-E108CB-E108HB      7.247     32.184      1.264
F96HE1-E108CB-E108HB      7.247     32.184      1.264
            ?-?-?      0.935     22.008      2.206
            ?-?-?      7.187      9.477      0.706
            ?-?-?      1.739     61.717      3.013
            ?-?-?      7.200      9.486      0.704
G97H-V107CG1-V107HG1      9.363     20.136      0.378
G97H-V107CG1-V107HG1      9.364     20.128      0.376
G97H-V107CG1-V107HG1      9.350     20.110      0.380
 K86H-V87CA-V87HA      7.548     62.361      3.969
 T92H-V87CA-V87HA      7.548     62.361      3.969
 K86H-V87CA-V87HA      7.543     62.344      3.966
 T92H-V87CA-V87HA      7.543     62.344      3.966
            ?-?-?      1.740     61.715      3.013
            ?-?-?      1.739     61.715      3.013
 K86H-V87CA-V87HA      7.532     62.322      3.969
 T92H-V87CA-V87HA      7.532     62.322      3.969
V127H-Q128CG-Q128HG2      8.416     34.589      2.361
 G97H-P98CD-P98HD      9.387     49.673      3.495
V127H-Q128CG-Q128HG2      8.411     34.588      2.359
            ?-?-?      2.756     32.053      1.995
 G97H-P98CD-P98HD      9.375     49.677      3.497
            ?-?-?      7.210      9.476      0.706
 G97H-P98CD-P98HD      9.391     49.659      3.497
V127H-Q128CG-Q128HG2      8.397     34.560      2.361
            ?-?-?      3.822     64.856      4.729
Q40HE22-Q40CG-Q40HG      7.531     33.477      2.428
C94H-C94CB-C94HB2      8.974     30.638      2.061
C94H-C94CB-C94HB2      8.972     30.638      2.061
C94H-C94CB-C94HB2      8.971     30.640      2.061
F91HE1-K90CD-K90HD      6.872     29.548      1.447
F91HZ-K90CD-K90HD      6.872     29.548      1.447
F91HE1-K90CD-K90HD      6.870     29.542      1.446
F91HZ-K90CD-K90HD      6.870     29.542      1.446
F91HE1-K90CD-K90HD      6.860     29.521      1.447
F91HZ-K90CD-K90HD      6.860     29.521      1.447
            ?-?-?      3.822     64.853      4.729
            ?-?-?      3.822     64.855      4.729
V67HG1-I64CD1-I64HD1      0.615     12.120      0.299
E14H-K13CE-K13HE3      7.999     41.658      3.224
E14H-K13CE-K13HE3      7.995     41.660      3.220
E14H-K13CE-K13HE3      7.982     41.632      3.225
V12HG1-A15CB-A15HB      0.895     18.554      1.587
V12HG1-A121CB-A121HB      0.895     18.554      1.587
V12HG1-M125CE-M125HE      0.895     18.554      1.587
V12HG1-A15CB-A15HB      0.894     18.554      1.588
V12HG1-A121CB-A121HB      0.894     18.554      1.588
V12HG1-M125CE-M125HE      0.894     18.554      1.588
V12HG1-A15CB-A15HB      0.893     18.557      1.587
V12HG1-A121CB-A121HB      0.893     18.557      1.587
V12HG1-M125CE-M125HE      0.893     18.557      1.587
Q40HE22-Q40CG-Q40HG      7.544     33.484      2.428
Q40HE22-Q40CG-Q40HG      7.541     33.488      2.425
            ?-?-?      4.391     43.688      3.265
 I34H-K23CG-K23HG      8.764     25.500      1.284
            ?-?-?      4.782     33.152      1.890
            ?-?-?      4.398     43.682      3.266
 I34H-K23CG-K23HG      8.762     25.515      1.283
 I34H-K23CG-K23HG      8.747     25.515      1.285
R63HA-P98CD-P98HD      4.378     49.791      3.511
R63HA-P98CD-P98HD      4.366     49.783      3.511
R63HA-P98CD-P98HD      4.360     49.763      3.511
F122HD-M126CG-M126HG2      6.859     31.918      1.389
F122HE-M126CG-M126HG2      6.859     31.918      1.389
F122HD-M126CG-M126HG2      6.844     31.897      1.394
F122HE-M126CG-M126HG2      6.844     31.897      1.394
            ?-?-?      4.783     33.149      1.889
F122HD-M126CG-M126HG2      6.867     31.919      1.392
F122HE-M126CG-M126HG2      6.867     31.919      1.392
            ?-?-?      4.781     33.152      1.889
 H73H-L76CG-L76HG      7.074     26.599      1.623
 H73H-L76CG-L76HG      7.066     26.598      1.625
            ?-?-?      5.021     44.020      4.544
            ?-?-?      5.013     44.046      4.541
            ?-?-?      5.001     44.042      4.546
            ?-?-?      7.676    138.775      8.082
 H73H-L76CG-L76HG      7.081     26.584      1.624
            ?-?-?      4.407     43.683      3.266
 Q40H-S39CB-S39HB      8.067     63.773      3.981
 N43H-S39CB-S39HB      8.067     63.773      3.981
            ?-?-?      5.277     54.338      4.796
 Q40H-S39CB-S39HB      8.054     63.732      3.982
 N43H-S39CB-S39HB      8.054     63.732      3.982
 Q40H-S39CB-S39HB      8.062     63.756      3.978
 N43H-S39CB-S39HB      8.062     63.756      3.978
 F91H-T92CA-T92HA      7.341     60.836      5.480
L16HD2-W129CA-W129HA     -0.135     58.272      4.627
I61HD1-W129CA-W129HA     -0.135     58.272      4.627
L16HD2-W129CA-W129HA     -0.132     58.259      4.627
I61HD1-W129CA-W129HA     -0.132     58.259      4.627
            ?-?-?      5.276     54.342      4.796
            ?-?-?      5.277     54.337      4.796
L16HD2-W129CA-W129HA     -0.131     58.259      4.627
I61HD1-W129CA-W129HA     -0.131     58.259      4.627
M111HE-L109CD2-L109HD2      1.588     23.733     -0.148
M111HE-L109CD2-L109HD2      1.586     23.732     -0.148
M111HE-L109CD2-L109HD2      1.587     23.735     -0.149
            ?-?-?      3.904     50.572      4.798
            ?-?-?      3.903     50.571      4.798
            ?-?-?      3.903     50.574      4.798
V24HA-M111CB-M111HB3      5.169     39.776      1.726
V24HA-M111CB-M111HB3      5.163     39.799      1.722
V24HA-M111CB-M111HB3      5.151     39.791      1.728
 F91H-T92CA-T92HA      7.359     60.816      5.478
 F91H-T92CA-T92HA      7.350     60.843      5.475
 R17H-S38CB-S38HB      7.550     65.847      3.533
            ?-?-?      7.418    129.202      6.880
            ?-?-?      7.568    124.334      7.143
M111HA-V112CG1-V112HG1      5.627     21.698      1.026
M111HA-V112CG1-V112HG1      5.626     21.693      1.026
M111HA-V112CG1-V112HG1      5.625     21.695      1.026
            ?-?-?      7.419    129.199      6.880
K69HE3-K69CD-K69HD      2.971     27.814      1.646
K69HE3-K69CD-K69HD      2.971     27.816      1.646
V24H-I34CD1-I34HD1      9.222     14.630      0.568
V24H-I34CD1-I34HD1      9.220     14.629      0.569
V24H-I34CD1-I34HD1      9.216     14.630      0.568
K69HE3-K69CD-K69HD      2.975     27.814      1.646
            ?-?-?      7.567    124.334      7.143
            ?-?-?      1.918     41.939      2.766
            ?-?-?      1.915     41.939      2.766
            ?-?-?      1.914     41.940      2.766
 R17H-S38CB-S38HB      7.554     65.834      3.537
 R17H-S38CB-S38HB      7.536     65.817      3.537
            ?-?-?      7.421    129.200      6.880
            ?-?-?      7.568    124.337      7.143
            ?-?-?      3.244     35.210      1.903
K82HG2-E83CG-E83HG2      1.489     36.604      2.182
K82HG2-E83CG-E83HG2      1.490     36.604      2.182
K82HG2-E83CG-E83HG2      1.491     36.602      2.182
R119HD-M93CB-M93HB2      3.231     35.194      1.904
            ?-?-?      3.240     35.216      1.901
K31HG2-E32CA-E32HA      0.750     54.339      4.687
K82HD-K82CE-K82HE      1.737     42.095      3.013
K117HD3-K117CE-K117HE      1.737     42.095      3.013
K82HD-K82CE-K82HE      1.735     42.098      3.013
K117HD3-K117CE-K117HE      1.735     42.098      3.013
K82HD-K82CE-K82HE      1.733     42.101      3.013
K117HD3-K117CE-K117HE      1.733     42.101      3.013
K31HG2-E32CA-E32HA      0.748     54.339      4.687
K31HG2-E32CA-E32HA      0.750     54.337      4.687
            ?-?-?      0.901     57.165      4.293
            ?-?-?      0.902     57.162      4.293
            ?-?-?      2.025     34.563      2.222
            ?-?-?      0.900     57.166      4.293
            ?-?-?      4.379     63.753      4.750
            ?-?-?      4.376     63.754      4.750
            ?-?-?      4.371     63.758      4.749
A79H-V87CG1-V87HG1      7.333     21.230      0.827
A79H-V87CG1-V87HG1      7.335     21.232      0.826
A79H-V87CG1-V87HG1      7.325     21.227      0.828
I59HD1-I61CA-I61HA      0.894     60.929      3.633
V62HG1-I61CA-I61HA      0.894     60.929      3.633
I59HD1-I61CA-I61HA      0.894     60.930      3.633
V62HG1-I61CA-I61HA      0.894     60.930      3.633
I59HD1-I61CA-I61HA      0.894     60.931      3.633
V62HG1-I61CA-I61HA      0.894     60.931      3.633
            ?-?-?      1.465     21.383      1.130
A133HB-T134CG2-T134HG2      1.369     21.381      1.138
A133HB-T134CG2-T134HG2      1.371     21.380      1.137
            ?-?-?      2.018     34.568      2.222
            ?-?-?      3.747     50.414      4.734
            ?-?-?      2.026     34.545      2.221
            ?-?-?      2.756     29.383      1.740
V5HG1-L42CA-L42HA      0.748     56.717      4.036
            ?-?-?      3.653     50.400      4.742
            ?-?-?      3.746     50.415      4.732
L22HB-M111CB-M111HB3      1.445     39.742      1.727
L22HB-M111CB-M111HB3      1.445     39.743      1.727
L22HB-M111CB-M111HB3      1.444     39.748      1.727
N100HD22-N100CA-N100HA      7.695     52.455      4.684
N100HD22-N100CA-N100HA      7.694     52.457      4.684
            ?-?-?      1.605     18.552      1.217
            ?-?-?      1.602     18.555      1.216
            ?-?-?      1.602     18.555      1.216
            ?-?-?      2.841     29.385      1.727
N100HD22-N100CA-N100HA      7.697     52.448      4.684
D101H-N100CA-N100HA      7.697     52.448      4.684
            ?-?-?      2.832     29.385      1.719
M126HA-I61CD1-I61HD1      4.500     14.490     -0.162
A113HB-F91CA-F91HA      1.575     55.124      4.746
V5HG1-L42CA-L42HA      0.756     56.725      4.034
V5HG1-L42CA-L42HA      0.761     56.719      4.035
            ?-?-?      7.535     33.773      2.961
            ?-?-?      7.547     33.789      2.960
            ?-?-?      7.542     33.787      2.958
M126HA-I61CD1-I61HD1      4.511     14.496     -0.161
M126HA-I61CD1-I61HD1      4.516     14.493     -0.161
 K77H-A80CB-A80HB      7.471     19.165      1.400
 K77H-A80CB-A80HB      7.483     19.177      1.400
 K77H-A80CB-A80HB      7.481     19.187      1.401
V107H-P99CB-P99HB3      7.728     32.705      2.381
L95HB2-V67CA-V67HA      1.241     62.051      4.633
L95HG-V67CA-V67HA      1.241     62.051      4.633
V107H-P99CB-P99HB3      7.719     32.697      2.378
V107H-P99CB-P99HB3      7.705     32.672      2.381
G50H-M49CG-M49HG2      8.969     36.141      2.126
G50H-M49CG-M49HG2      8.972     36.138      2.128
G50H-M49CG-M49HG2      8.958     36.130      2.127
L95HB2-V67CA-V67HA      1.240     62.053      4.633
L95HG-V67CA-V67HA      1.240     62.053      4.633
P60HD2-V62CG1-V62HG1      3.583     18.870      0.856
L95HB2-V67CA-V67HA      1.228     62.037      4.633
L95HG-V67CA-V67HA      1.228     62.037      4.633
I59HG2-P98CG-P98HG2      0.870     26.562      2.018
I59HD1-P98CG-P98HG2      0.870     26.562      2.018
I59HG2-P98CG-P98HG2      0.873     26.559      2.018
I59HD1-P98CG-P98HG2      0.873     26.559      2.018
I59HG2-P98CG-P98HG2      0.864     26.571      2.017
I59HD1-P98CG-P98HG2      0.864     26.571      2.017
P60HD2-V62CG1-V62HG1      3.588     18.871      0.856
P60HD2-V62CG1-V62HG1      3.580     18.868      0.856
R65HB3-N66CB-N66HB2      1.819     40.894      2.499
V67HG2-F96CD1-F96HD      0.758    132.992      7.250
V72HG1-F96CD1-F96HD      0.758    132.992      7.250
V72HG1-F96CE1-F96HE1      0.758    132.992      7.250
V72HG2-F96CE1-F96HE1      0.758    132.992      7.250
H73HA-P74CB-P74HB      5.009     32.524      2.373
P98HA-P99CB-P99HB3      5.009     32.524      2.373
            ?-?-?      0.528     62.503      3.706
            ?-?-?      0.534     62.501      3.706
            ?-?-?      0.521     62.500      3.706
            ?-?-?      1.448     50.257      1.868
            ?-?-?      1.446     50.258      1.868
            ?-?-?      1.447     50.258      1.867
V67HG2-F96CD1-F96HD      0.753    133.012      7.248
V72HG1-F96CD1-F96HD      0.753    133.012      7.248
V72HG1-F96CE1-F96HE1      0.753    133.012      7.248
V72HG2-F96CE1-F96HE1      0.753    133.012      7.248
V67HG2-F96CD1-F96HD      0.744    133.019      7.250
V72HG1-F96CD1-F96HD      0.744    133.019      7.250
V72HG1-F96CE1-F96HE1      0.744    133.019      7.250
V72HG2-F96CE1-F96HE1      0.744    133.019      7.250
R65HB3-N66CB-N66HB2      1.828     40.876      2.502
R65HB3-N66CB-N66HB2      1.808     40.882      2.503
H73HA-P74CB-P74HB      5.014     32.523      2.373
P98HA-P99CB-P99HB3      5.014     32.523      2.373
H73HA-P74CB-P74HB      5.011     32.523      2.373
P98HA-P99CB-P99HB3      5.011     32.523      2.373
K23HA-K23CE-K23HE      5.259     42.254      2.868
L16HD2-M125CG-M125HG2     -0.127     31.911      2.408
L16HD2-M125CG-M125HG2     -0.128     31.898      2.407
L16HD2-M125CG-M125HG2     -0.135     31.922      2.407
 Y135HE-N3CA-N3HA      7.130     52.800      4.866
 Y135HE-N3CA-N3HA      7.126     52.810      4.864
 Y135HE-N3CA-N3HA      7.116     52.810      4.866
K23HA-K23CE-K23HE      5.262     42.246      2.867
            ?-?-?      4.437     35.992      2.244
K23HA-K23CE-K23HE      5.258     42.248      2.868
A68HB-V67CA-V67HA      1.521     62.184      4.632
A68HB-V67CA-V67HA      1.521     62.185      4.632
A68HB-V67CA-V67HA      1.520     62.187      4.632
            ?-?-?      4.442     35.972      2.244
            ?-?-?      3.297     18.869      1.491
            ?-?-?      4.448     35.975      2.241
 E32H-K31CA-K31HA      7.960     57.006      3.618
 E32H-K31CA-K31HA      7.959     57.008      3.617
K77HE-P74CA-P74HA      2.904     65.988      4.102
 E32H-K31CA-K31HA      7.960     57.005      3.617
I64HG12-I61CA-I61HA      0.746     60.925      3.639
K77HE-P74CA-P74HA      2.914     65.972      4.102
K77HE-P74CA-P74HA      2.918     65.978      4.102
T92HG2-V112CG2-V112HG2      1.255     22.950      1.035
Q128HB2-D131CB-D131HB2      2.070     39.761      2.633
Q128HB2-D131CB-D131HB2      2.052     39.734      2.633
I64HG12-I61CA-I61HA      0.748     60.929      3.639
Q128HB2-D131CB-D131HB2      2.063     39.751      2.631
I64HG12-I61CA-I61HA      0.747     60.934      3.639
            ?-?-?      4.294     20.745      1.628
            ?-?-?      4.298     20.787      1.628
            ?-?-?      4.229     20.811      1.623
K69H-V72CG1-V72HG1      8.651     18.557      0.744
K69H-V72CG1-V72HG1      8.653     18.549      0.745
K69H-V72CG1-V72HG1      8.649     18.572      0.744
            ?-?-?      3.305     50.259      4.722
K29HG3-K29CE-K29HE      1.459     42.096      3.012
K29HD2-K29CE-K29HE      1.459     42.096      3.012
K82HG2-K82CE-K82HE      1.459     42.096      3.012
K114HD-K114CE-K114HE      1.459     42.096      3.012
K117HD2-K117CE-K117HE      1.459     42.096      3.012
K29HG3-K29CE-K29HE      1.461     42.098      3.013
K29HD2-K29CE-K29HE      1.461     42.098      3.013
K82HG2-K82CE-K82HE      1.461     42.098      3.013
K114HD-K114CE-K114HE      1.461     42.098      3.013
K117HD2-K117CE-K117HE      1.461     42.098      3.013
K117HA-R119CG-R119HG2      4.139     28.894      1.977
K117HA-R119CG-R119HG2      4.151     28.902      1.977
K117HA-R119CG-R119HG2      4.155     28.913      1.977
            ?-?-?      3.304     50.259      4.722
            ?-?-?      3.108     31.897      2.054
            ?-?-?      3.305     50.257      4.722
E105HG3-E105CG-E105HG2      2.288     36.604      2.056
 L42H-L42CG-L42HG      7.860     27.031      1.385
 L42H-L42CG-L42HG      7.860     27.030      1.385
 L42H-L42CG-L42HG      7.861     27.030      1.385
            ?-?-?      3.108     31.897      2.053
            ?-?-?      1.684     20.282      1.334
K29HG3-K29CE-K29HE      1.461     42.098      3.013
K29HD2-K29CE-K29HE      1.461     42.098      3.013
K82HG2-K82CE-K82HE      1.461     42.098      3.013
K114HD-K114CE-K114HE      1.461     42.098      3.013
K117HD2-K117CE-K117HE      1.461     42.098      3.013
F25HA-V24CA-V24HA      4.615     58.420      5.172
            ?-?-?      1.682     20.281      1.334
            ?-?-?      1.680     20.284      1.334
F96HB2-R65CG-R65HG2      2.885     27.500      1.562
F96HB2-R65CG-R65HG2      2.884     27.503      1.562
F96HB2-R65CG-R65HG2      2.884     27.501      1.562
F25HA-V24CA-V24HA      4.616     58.418      5.172
F25HA-V24CA-V24HA      4.614     58.418      5.172
T92HA-A113CB-A113HB      5.497     22.199      1.573
T92HA-A113CB-A113HB      5.494     22.201      1.573
T92HA-A113CB-A113HB      5.479     22.189      1.575
            ?-?-?      1.895     64.384      4.719
L109H-E108CG-E108HG2      8.255     36.442      2.218
L109H-E108CG-E108HG2      8.262     36.445      2.218
L109H-E108CG-E108HG2      8.260     36.446      2.218
            ?-?-?      2.380     69.719      4.732
            ?-?-?      3.109     31.895      2.054
            ?-?-?      3.303     31.894      2.061
            ?-?-?      2.380     69.718      4.733
Y135HE-Y135CD1-Y135HD1      7.117    133.123      6.809
            ?-?-?      2.383     69.719      4.733
            ?-?-?      3.304     31.892      2.061
            ?-?-?      3.303     31.898      2.061
P60HB3-V44CG1-V44HG1      2.603     22.005      0.972
P60HB3-V44CG1-V44HG1      2.601     22.009      0.972
P60HB3-V44CG1-V44HG1      2.601     22.009      0.972
P99HD2-P99CA-P99HA      3.633     63.002      4.666
P99HD2-P99CA-P99HA      3.627     62.988      4.668
            ?-?-?      4.289     69.875      4.751
            ?-?-?      4.288     69.876      4.750
            ?-?-?      4.289     69.878      4.750
P99HD2-P99CA-P99HA      3.642     62.993      4.668
Y135HE-Y135CD1-Y135HD1      7.117    133.129      6.809
D120HB-A121CA-A121HA      2.800     55.298      4.245
Y135HE-Y135CD1-Y135HD1      7.114    133.119      6.810
            ?-?-?      3.298     31.740      2.079
            ?-?-?      3.301     31.738      2.080
            ?-?-?      1.764     23.106      1.517
            ?-?-?      1.765     23.108      1.517
            ?-?-?      1.851     23.106      1.510
            ?-?-?      3.300     31.740      2.080
D120HB-A121CA-A121HA      2.801     55.280      4.244
E108H-F103CB-F103HB      6.526     38.641      2.890
E108H-F103CB-F103HB      6.537     38.657      2.888
E108H-F103CB-F103HB      6.541     38.663      2.890
D120HB-A121CA-A121HA      2.804     55.280      4.244
R65H-F96CB-F96HB2      8.410     40.683      2.850
V67H-N66CB-N66HB3      8.410     40.683      2.850
I34HA-I34CG1-I34HG13      5.247     28.797      1.840
I34HA-I34CG1-I34HG13      5.249     28.777      1.841
I34HA-I34CG1-I34HG13      5.240     28.775      1.841
R65H-F96CB-F96HB2      8.413     40.681      2.850
V67H-N66CB-N66HB3      8.413     40.681      2.850
R65H-F96CB-F96HB2      8.412     40.681      2.850
V67H-N66CB-N66HB3      8.412     40.681      2.850
L26HA-P110CG-P110HG3      4.733     26.294      1.828
L26HA-P110CG-P110HG3      4.747     26.282      1.828
L26HA-P110CG-P110HG3      4.742     26.295      1.826
F122HD-W36CZ2-W36HZ2      6.870    114.614      7.549
F122HD-W36CZ2-W36HZ2      6.868    114.604      7.548
F122HD-W36CZ2-W36HZ2      6.855    114.597      7.549
K114HD-A113CA-A113HA      1.438     50.258      4.755
K114HD-A113CA-A113HA      1.437     50.256      4.755
K114HD-A113CA-A113HA      1.439     50.257      4.755
P60HG2-I59CA-I59HA      2.070     57.950      4.068
R63HB-I59CA-I59HA      2.070     57.950      4.068
P84HG3-K81CA-K81HA      2.070     57.950      4.068
 H6HD2-G4CA-G4HA3      7.126     45.879      4.184
Y135HE-G4CA-G4HA3      7.126     45.879      4.184
Y135HD2-G4CA-G4HA3      7.126     45.879      4.184
 H6HD2-G4CA-G4HA3      7.112     45.868      4.184
Y135HE-G4CA-G4HA3      7.112     45.868      4.184
Y135HD2-G4CA-G4HA3      7.112     45.868      4.184
 H6HD2-G4CA-G4HA3      7.123     45.868      4.182
Y135HE-G4CA-G4HA3      7.123     45.868      4.182
Y135HD2-G4CA-G4HA3      7.123     45.868      4.182
            ?-?-?      4.765     58.892      3.653
P60HG2-I59CA-I59HA      2.071     57.947      4.068
R63HB-I59CA-I59HA      2.071     57.947      4.068
P84HG3-K81CA-K81HA      2.071     57.947      4.068
P60HG2-I59CA-I59HA      2.069     57.948      4.068
R63HB-I59CA-I59HA      2.069     57.948      4.068
P84HG3-K81CA-K81HA      2.069     57.948      4.068
I59HB-P60CB-P60HB2      3.155     32.571      1.749
K86H-K86CB-K86HB2      7.565     34.561      1.711
K13HG3-K13CB-K13HB2      1.463     32.207      1.620
K13HG3-K13CB-K13HB2      1.459     32.211      1.620
K13HG3-K13CB-K13HB2      1.460     32.210      1.620
            ?-?-?      3.740     26.559      1.649
            ?-?-?      3.737     26.554      1.649
            ?-?-?      3.735     26.568      1.649
K86H-K86CB-K86HB2      7.570     34.571      1.710
K86H-K86CB-K86HB2      7.567     34.564      1.711
Y55HB2-Y55CA-Y55HA      2.572     59.370      4.374
 H6HD2-G4CA-G4HA3      7.114     46.058      4.179
Y135HE-G4CA-G4HA3      7.114     46.058      4.179
Y135HD2-G4CA-G4HA3      7.114     46.058      4.179
 H6HD2-G4CA-G4HA3      7.109     46.075      4.174
Y135HE-G4CA-G4HA3      7.109     46.075      4.174
Y135HD2-G4CA-G4HA3      7.109     46.075      4.174
 H6HD2-G4CA-G4HA3      7.096     46.051      4.179
Y135HE-G4CA-G4HA3      7.096     46.051      4.179
Y135HD2-G4CA-G4HA3      7.096     46.051      4.179
Y55HB2-Y55CA-Y55HA      2.585     59.361      4.374
Y55HB2-Y55CA-Y55HA      2.576     59.360      4.374
M111HG3-I34CD1-I34HD1      2.282     14.631      0.567
M111HG3-I34CD1-I34HD1      2.279     14.631      0.567
M111HG3-I34CD1-I34HD1      2.279     14.633      0.567
I59HB-P60CB-P60HB2      3.175     32.554      1.748
I59HB-P60CB-P60HB2      3.166     32.571      1.745
            ?-?-?      0.170     11.021      0.879
            ?-?-?      4.252     60.298      4.703
            ?-?-?      0.169     11.022      0.879
T92HB-V112CA-V112HA      4.263     60.296      4.701
            ?-?-?      5.413    115.390      6.121
            ?-?-?      8.818     21.223      0.922
            ?-?-?      8.819     21.224      0.922
            ?-?-?      8.815     21.225      0.921
            ?-?-?      3.234     43.039      1.633
            ?-?-?      3.230     43.039      1.633
P99HD3-G106CA-G106HA2      3.912     43.510      3.078
            ?-?-?      3.233     43.036      1.633
K69HA-K69CB-K69HB3      4.302     35.376      2.079
K69HA-M93CB-M93HB3      4.302     35.376      2.079
K69HA-K69CB-K69HB3      4.296     35.391      2.077
K69HA-M93CB-M93HB3      4.296     35.391      2.077
K69HA-K69CB-K69HB3      4.289     35.391      2.080
K69HA-M93CB-M93HB3      4.289     35.391      2.080
K114HB2-S115CB-S115HB2      1.829     66.291      3.972
K117HB-S115CB-S115HB2      1.829     66.291      3.972
K114HB2-S115CB-S115HB2      1.820     66.290      3.971
K117HB-S115CB-S115HB2      1.820     66.290      3.971
K114HB2-S115CB-S115HB2      1.809     66.277      3.973
K117HB-S115CB-S115HB2      1.809     66.277      3.973
            ?-?-?      0.169     11.023      0.879
T92HB-V112CA-V112HA      4.270     60.299      4.702
            ?-?-?      7.659    114.762      7.827
W36HE1-L22CD2-L22HD2     10.473     26.715      0.142
R35HE-R35CG-R35HG      6.633     27.331      1.544
            ?-?-?      4.429     56.065      4.759
            ?-?-?      4.724     52.769      4.868
            ?-?-?      7.659    114.761      7.827
W36HE1-L22CD2-L22HD2     10.471     26.715      0.142
W36HE1-L22CD2-L22HD2     10.470     26.716      0.142
            ?-?-?      7.659    114.760      7.827
R35HE-R35CG-R35HG      6.643     27.349      1.543
R35HE-R35CG-R35HG      6.642     27.334      1.543
N100H-N100CA-N100HA      8.032     52.455      4.687
N100H-N100CA-N100HA      8.031     52.458      4.687
            ?-?-?      4.774     21.224      0.738
            ?-?-?      4.773     21.223      0.738
            ?-?-?      4.775     21.223      0.738
K29HB2-K29CD-K29HD2      1.673     29.071      1.443
N100H-N100CA-N100HA      8.032     52.455      4.687
            ?-?-?      5.019     62.186      4.712
P27HD2-L26CB-L26HB      3.731     41.000      1.605
K21HA-R35CG-R35HG      5.691     27.828      1.563
K21HA-R35CG-R35HG      5.684     27.820      1.562
H73HE1-P110CG-P110HG3      7.085     26.276      1.836
H73HE1-P110CG-P110HG3      7.079     26.275      1.835
H73HE1-P110CG-P110HG3      7.068     26.253      1.836
            ?-?-?      2.370     34.562      2.237
            ?-?-?      1.720     60.043      3.233
            ?-?-?      1.642     60.067      3.235
            ?-?-?      1.631     60.067      3.235
            ?-?-?      2.371     34.565      2.237
            ?-?-?      2.370     34.563      2.237
P27HD2-L26CB-L26HB      3.729     40.999      1.603
P27HD2-L26CB-L26HB      3.727     40.997      1.600
K21HA-R35CG-R35HG      5.693     27.825      1.562
L22HD2-M111CB-M111HB3      0.143     39.735      1.727
            ?-?-?      0.747     53.429      2.549
            ?-?-?      0.749     53.411      2.549
            ?-?-?      0.742     53.413      2.549
            ?-?-?      3.410     34.875      2.671
            ?-?-?      3.407     34.879      2.671
L22HD2-M111CB-M111HB3      0.142     39.742      1.726
            ?-?-?      3.407     34.878      2.671
L22HD2-M111CB-M111HB3      0.136     39.752      1.726
            ?-?-?      1.569     75.525      4.709
            ?-?-?      1.567     75.525      4.709
            ?-?-?      1.566     75.527      4.709
            ?-?-?      3.470     59.855      4.724
D131HA-R130CA-R130HA      4.261     59.807      3.469
R63HG2-P60CG-P60HG2      1.536     28.293      2.066
R63HG2-P60CG-P60HG2      1.543     28.292      2.066
R63HG2-P60CG-P60HG2      1.533     28.295      2.066
 A78H-K81CD-K81HD      7.873     29.384      1.663
 A78H-K81CD-K81HD      7.874     29.384      1.663
 A78H-K81CD-K81HD      7.867     29.377      1.664
            ?-?-?      1.759     22.008      0.977
            ?-?-?      3.464     59.835      4.721
            ?-?-?      3.452     59.808      4.723
K31HD-K31CG-K31HG3      1.466     23.890      1.051
K31HD-K31CG-K31HG3      1.464     23.890      1.051
K31HD-K31CG-K31HG3      1.463     23.893      1.051
            ?-?-?      1.760     22.008      0.977
            ?-?-?      1.759     22.008      0.977
D131HA-R130CA-R130HA      4.276     59.835      3.469
D131HA-R130CA-R130HA      4.271     59.823      3.469
            ?-?-?      8.010     58.733      4.158
            ?-?-?      1.073     44.290      4.178
I64HG2-L95CA-L95HA      0.432     54.692      4.614
            ?-?-?      1.084     44.302      4.180
            ?-?-?      8.011     58.733      4.158
            ?-?-?      1.059     44.266      4.180
R85HG-P84CA-P84HA      1.712     62.184      4.716
R85HG-P84CA-P84HA      1.711     62.186      4.716
I64HG2-L95CA-L95HA      0.447     54.692      4.613
I64HG2-L95CA-L95HA      0.446     54.703      4.611
            ?-?-?      1.711     62.187      4.715
            ?-?-?      4.773     28.286      1.961
            ?-?-?      7.078     62.364      3.729
            ?-?-?      7.073     62.372      3.726
            ?-?-?      7.062     62.370      3.729
V127H-M126CG-M126HG3      8.418     31.933      1.455
V127H-M126CG-M126HG3      8.407     31.954      1.453
V127H-M126CG-M126HG3      8.397     31.952      1.456
            ?-?-?      8.015     58.733      4.158
V87HB-A88CA-A88HA      1.892     49.939      4.553
            ?-?-?      0.929     21.379      0.369
C48HA-C48CB-C48HB3      5.257     31.737      2.627
C48HA-C48CB-C48HB3      5.257     31.738      2.628
C48HA-C48CB-C48HB3      5.256     31.740      2.628
K29HB2-E28CB-E28HB      1.699     27.499      2.257
V87HB-A88CA-A88HA      1.889     49.938      4.553
V87HB-A88CA-A88HA      1.880     49.932      4.553
A78HB-P74CB-P74HB      1.398     32.377      2.353
A78HB-P74CB-P74HB      1.391     32.365      2.353
A78HB-P74CB-P74HB      1.384     32.354      2.354
            ?-?-?      0.931     21.379      0.369
            ?-?-?      0.930     21.379      0.369
K29HB2-E28CB-E28HB      1.692     27.489      2.257
K29HB2-E28CB-E28HB      1.682     27.485      2.258
K18HD-K18CG-K18HG3      1.606     25.145      1.451
K81HG3-K81CG-K81HG2      1.606     25.145      1.451
K82HG3-K82CG-K82HG2      1.606     25.145      1.451
K86HD3-K86CG-K86HG3      1.606     25.145      1.451
            ?-?-?      2.843     30.170      3.007
K18HD-K18CG-K18HG3      1.606     25.152      1.451
K81HG3-K81CG-K81HG2      1.606     25.152      1.451
K82HG3-K82CG-K82HG2      1.606     25.152      1.451
K86HD3-K86CG-K86HG3      1.606     25.152      1.451
R119HD-K69CB-K69HB3      3.272     35.195      2.075
R119HD-K69CB-K69HB3      3.266     35.195      2.075
R119HD-K69CB-K69HB3      3.261     35.207      2.075
            ?-?-?      5.142     51.671      4.725
I64HG2-L95CD2-L95HD2      0.449     27.031      0.146
I64HG2-L95CD2-L95HD2      0.445     27.032      0.146
I64HG2-L95CD2-L95HD2      0.454     27.028      0.146
            ?-?-?      2.842     30.169      3.007
            ?-?-?      2.841     30.171      3.007
            ?-?-?      2.830     22.479      0.667
K18HD-K18CG-K18HG3      1.608     25.147      1.451
K81HG3-K81CG-K81HG2      1.608     25.147      1.451
K82HG3-K82CG-K82HG2      1.608     25.147      1.451
K86HD3-K86CG-K86HG3      1.608     25.147      1.451
            ?-?-?      2.740    131.059      7.453
            ?-?-?      3.423     55.282      4.715
            ?-?-?      3.420     55.274      4.716
            ?-?-?      3.412     55.303      4.715
P99HD3-G106CA-G106HA3      3.891     44.015      4.546
P99HD3-G106CA-G106HA3      3.888     44.032      4.544
P99HD3-G106CA-G106HA3      3.877     44.029      4.546
            ?-?-?      2.647     20.452      0.773
            ?-?-?      2.406     32.014      2.218
            ?-?-?      2.399     32.046      2.213
            ?-?-?      2.396     32.059      2.214
            ?-?-?      2.653     20.439      0.773
            ?-?-?      2.650     20.438      0.773
V87H-K86CG-K86HG3      8.169     25.320      1.466
            ?-?-?      2.753    131.098      7.453
            ?-?-?      2.746    131.081      7.452
V87H-K86CG-K86HG3      8.178     25.329      1.467
            ?-?-?      4.836     26.714      1.911
V87H-K86CG-K86HG3      8.185     25.318      1.467
            ?-?-?      1.075     53.863      4.020
            ?-?-?      1.078     53.862      4.020
            ?-?-?      1.068     53.868      4.019
F91HD1-K90CG-K90HG3      6.862     23.461      0.770
F91HE1-K90CG-K90HG3      6.862     23.461      0.770
F91HZ-K90CG-K90HG3      6.862     23.461      0.770
F91HD1-K90CG-K90HG3      6.851     23.445      0.774
F91HE1-K90CG-K90HG3      6.851     23.445      0.774
F91HZ-K90CG-K90HG3      6.851     23.445      0.774
            ?-?-?      4.840     26.715      1.911
F91HD1-K90CG-K90HG3      6.867     23.453      0.774
F91HE1-K90CG-K90HG3      6.867     23.453      0.774
F91HZ-K90CG-K90HG3      6.867     23.453      0.774
            ?-?-?      4.834     26.716      1.911
            ?-?-?      7.635    133.439      7.126
            ?-?-?      7.634    133.439      7.126
C94H-V123CG1-V123HG1      8.983     21.225      0.739
M111H-V24CG2-V24HG2      8.983     21.225      0.739
C94H-V123CG1-V123HG1      8.977     21.212      0.740
M111H-V24CG2-V24HG2      8.977     21.212      0.740
            ?-?-?      7.635    133.437      7.126
C94H-V123CG1-V123HG1      8.972     21.212      0.738
M111H-V24CG2-V24HG2      8.972     21.212      0.738
            ?-?-?      3.844     46.962      4.736
            ?-?-?      7.112    133.442      7.322
            ?-?-?      7.127    133.436      7.326
            ?-?-?      3.843     46.962      4.736
            ?-?-?      6.291     27.687      1.559
            ?-?-?      3.847     46.962      4.736
            ?-?-?      6.277     27.673      1.563
            ?-?-?      6.297     27.684      1.563
    G4H-S1CB-S1HB      8.037     62.197      3.732
            ?-?-?      7.115    133.441      7.323
 A78H-K81CD-K81HD      7.869     29.532      1.658
    G4H-S1CB-S1HB      8.029     62.180      3.730
    G4H-S1CB-S1HB      8.016     62.170      3.733
L95HD2-L109CB-L109HB      0.181     43.196      1.455
L95HD2-L109CB-L109HB      0.179     43.196      1.455
R17HA-R17CD-R17HD      3.863     43.510      3.037
L95HD2-L109CB-L109HB      0.179     43.197      1.455
 A78H-K81CD-K81HD      7.873     29.548      1.659
 A78H-K81CD-K81HD      7.860     29.521      1.660
  V5H-L8CD2-L8HD2      8.493     25.939      0.917
  V5H-L8CD2-L8HD2      8.489     25.946      0.917
K77HE-L71CB-L71HB2      2.904     39.656      1.069
  V5H-L8CD2-L8HD2      8.504     25.932      0.917
            ?-?-?      2.603     34.732      2.239
G4HA2-Y135CB-Y135HB      3.967     37.737      3.071
K77HE-L71CB-L71HB2      2.910     39.631      1.073
K77HE-L71CB-L71HB2      2.890     39.644      1.074
            ?-?-?      7.110    118.842      7.303
            ?-?-?      7.108    118.842      7.303
            ?-?-?      7.108    118.843      7.303
            ?-?-?      2.601     34.716      2.237
            ?-?-?      1.550     25.461      1.743
R65HA-I64CA-I64HA      4.131     62.494      3.789
R65HA-I64CA-I64HA      4.130     62.497      3.789
R65HA-I64CA-I64HA      4.125     62.498      3.789
G4HA2-Y135CB-Y135HB      3.992     37.757      3.070
G4HA2-Y135CB-Y135HB      3.981     37.761      3.067
            ?-?-?      2.590     34.687      2.240
K29HB2-E28CB-E28HB      1.697     27.641      2.271
            ?-?-?      3.699    123.705      7.781
P99HG3-G106CA-G106HA3      2.095     44.004      4.545
P99HG3-G106CA-G106HA3      2.089     43.986      4.544
E105HB2-G106CA-G106HA3      2.089     43.986      4.544
E105HB2-G106CA-G106HA3      2.079     43.960      4.545
K29HB2-E28CB-E28HB      1.712     27.661      2.271
K29HB2-E28CB-E28HB      1.707     27.650      2.269
            ?-?-?      0.731     22.328      1.936
E83HA-V87CG1-V87HG1      4.954     21.244      0.831
E83HA-V87CG1-V87HG1      4.957     21.235      0.831
E83HA-V87CG1-V87HG1      4.950     21.243      0.831
            ?-?-?      0.731     22.321      1.936
            ?-?-?      0.731     22.324      1.936
            ?-?-?      3.716    123.713      7.781
            ?-?-?      3.714    123.708      7.780
            ?-?-?      7.921     31.601      3.197
K31H-E30CB-E30HB2      8.151     30.484      1.924
 V87H-V87CB-V87HB      8.151     30.484      1.924
K86HD2-K86CG-K86HG3      0.830     25.304      1.461
V87HG1-K82CG-K82HG2      0.830     25.304      1.461
V87HG1-K86CG-K86HG3      0.830     25.304      1.461
K114HG2-K114CD-K114HD      0.830     25.304      1.461
A121HB-D120CB-D120HB      1.574     39.431      2.814
A121HB-D120CB-D120HB      1.573     39.431      2.813
K31H-E30CB-E30HB2      8.151     30.483      1.924
 V87H-V87CB-V87HB      8.151     30.483      1.924
 A68H-L95CA-L95HA      8.406     54.650      4.607
 A68H-L95CA-L95HA      8.405     54.654      4.607
 A68H-L95CA-L95HA      8.404     54.656      4.607
A121HB-D120CB-D120HB      1.571     39.429      2.816
K86HD2-K86CG-K86HG3      0.828     25.302      1.461
V87HG1-K82CG-K82HG2      0.828     25.302      1.461
V87HG1-K86CG-K86HG3      0.828     25.302      1.461
K114HG2-K114CD-K114HD      0.828     25.302      1.461
K86HD2-K86CG-K86HG3      0.829     25.305      1.461
V87HG1-K82CG-K82HG2      0.829     25.305      1.461
V87HG1-K86CG-K86HG3      0.829     25.305      1.461
K114HG2-K114CD-K114HD      0.829     25.305      1.461
            ?-?-?      7.919     31.585      3.195
            ?-?-?      7.904     31.564      3.197
K31H-E30CB-E30HB2      8.151     30.479      1.924
 V87H-V87CB-V87HB      8.151     30.479      1.924
A75H-P74CD-P74HD3      7.328     51.215      3.523
L76H-P74CD-P74HD3      7.328     51.215      3.523
W129HE1-W129CD1-W129HD1     10.690    123.266      7.060
W129HE1-W129CD1-W129HD1     10.695    123.236      7.060
W129HE1-W129CD1-W129HD1     10.696    123.247      7.060
            ?-?-?      3.576     51.675      4.736
            ?-?-?      3.578     51.671      4.736
            ?-?-?      3.578     51.665      4.736
            ?-?-?      3.929     67.678      4.804
            ?-?-?      3.929     67.678      4.804
A75H-P74CD-P74HD3      7.320     51.190      3.526
L76H-P74CD-P74HD3      7.320     51.190      3.526
            ?-?-?      3.928     67.682      4.804
A75H-P74CD-P74HD3      7.334     51.221      3.525
L76H-P74CD-P74HD3      7.334     51.221      3.525
            ?-?-?      3.005     27.501      1.693
A78H-L71CD1-L71HD1      7.847     24.220      0.596
A78H-L71CD1-L71HD1      7.843     24.211      0.596
G70H-L71CD1-L71HD1      7.830     24.194      0.596
            ?-?-?      3.006     27.500      1.692
 Q53H-D52CA-D52HA      7.763     53.240      4.682
            ?-?-?      3.006     27.499      1.693
 Q53H-D52CA-D52HA      7.768     53.239      4.682
 Q53H-D52CA-D52HA      7.765     53.239      4.682
            ?-?-?      1.909     21.536      1.228
F25HD-K23CB-K23HB3      7.111     35.369      1.673
F25HE-K23CB-K23HB3      7.111     35.369      1.673
F25HZ-K23CB-K23HB3      7.111     35.369      1.673
F25HD-K23CB-K23HB3      7.108     35.368      1.670
[truncated: 207,810 more chars]
