# Supplementary material for: Structural and regulatory insights into the glideosome-associated connector from Toxoplasma gondii
Source: eLife. 2023 Apr 4;12:e86049. doi: 10.7554/eLife.86049 (PMC10125020; doi:10.7554/eLife.86049)
Supplement: Figure 1—source data 1. — wwPDB X-ray structure validation; MTZ file for TgGAC X-ray diffraction data and final refined PDB file for TgGAC from X-ray diffraction. [file elife-86049-fig1-data1.zip › Figure 1-source data 1/NOE assignment and NMR structure/structure_calculation/final_0/structure.cif]

data_/home/klukowski/nmrpy/tmp/c52c8312d33848f48d81d3f710c11534/results/it_3_final_0/structure_calculation/structure
#
loop_
_atom_site.group_PDB
_atom_site.id
_atom_site.type_symbol
_atom_site.label_atom_id
_atom_site.label_alt_id
_atom_site.label_comp_id
_atom_site.label_asym_id
_atom_site.label_entity_id
_atom_site.label_seq_id
_atom_site.pdbx_PDB_ins_code
_atom_site.Cartn_x
_atom_site.Cartn_y
_atom_site.Cartn_z
_atom_site.occupancy
_atom_site.B_iso_or_equiv
_atom_site.pdbx_formal_charge
_atom_site.auth_seq_id
_atom_site.auth_comp_id
_atom_site.auth_asym_id
_atom_site.auth_atom_id
_atom_site.pdbx_PDB_model_num
ATOM      1 N  N     . SER A  1    1 ?         1.3292     0.0000     0.0000  1.00  0.00 ?    1 SER   A N       1
ATOM      2 H  H     . SER A  1    1 ?         1.8069     0.0014     0.8560  1.00  0.00 ?    1 SER   A H       1
ATOM      3 C  CA    . SER A  1    1 ?         2.0936     0.0018    -1.2418  1.00  0.00 ?    1 SER   A CA      1
ATOM      4 H  HA    . SER A  1    1 ?         2.5715     0.9655    -1.3354  1.00  0.00 ?    1 SER   A HA      1
ATOM      5 C  CB    . SER A  1    1 ?         3.1689    -1.0859    -1.2051  1.00  0.00 ?    1 SER   A CB      1
ATOM      6 H  HB2   . SER A  1    1 ?         3.0021    -1.7247    -0.3513  1.00  0.00 ?    1 SER   A HB2     1
ATOM      7 H  HB3   . SER A  1    1 ?         3.1140    -1.6730    -2.1105  1.00  0.00 ?    1 SER   A HB3     1
ATOM      8 O  OG    . SER A  1    1 ?         4.4640    -0.5195    -1.1056  1.00  0.00 ?    1 SER   A OG      1
ATOM      9 H  HG    . SER A  1    1 ?         4.9882    -0.7831    -1.8654  1.00  0.00 ?    1 SER   A HG      1
ATOM     10 C  C     . SER A  1    1 ?         1.1783    -0.2124    -2.4435  1.00  0.00 ?    1 SER   A C       1
ATOM     11 O  O     . SER A  1    1 ?         1.4542     0.2703    -3.5413  1.00  0.00 ?    1 SER   A O       1
ATOM     12 N  N     . MET A  1    2 ?         0.0876    -0.9400    -2.2262  1.00  0.00 ?    2 MET   A N       1
ATOM     13 H  H     . MET A  1    2 ?        -0.0785    -1.2980    -1.3290  1.00  0.00 ?    2 MET   A H       1
ATOM     14 C  CA    . MET A  1    2 ?        -0.8698    -1.2179    -3.2906  1.00  0.00 ?    2 MET   A CA      1
ATOM     15 H  HA    . MET A  1    2 ?        -0.6023    -0.6116    -4.1429  1.00  0.00 ?    2 MET   A HA      1
ATOM     16 C  CB    . MET A  1    2 ?        -0.8064    -2.6933    -3.6903  1.00  0.00 ?    2 MET   A CB      1
ATOM     17 H  HB2   . MET A  1    2 ?        -0.0210    -3.1735    -3.1260  1.00  0.00 ?    2 MET   A HB2     1
ATOM     18 H  HB3   . MET A  1    2 ?        -1.7495    -3.1606    -3.4492  1.00  0.00 ?    2 MET   A HB3     1
ATOM     19 C  CG    . MET A  1    2 ?        -0.5319    -2.9109    -5.1695  1.00  0.00 ?    2 MET   A CG      1
ATOM     20 H  HG2   . MET A  1    2 ?        -0.8605    -3.9029    -5.4413  1.00  0.00 ?    2 MET   A HG2     1
ATOM     21 H  HG3   . MET A  1    2 ?        -1.0911    -2.1811    -5.7360  1.00  0.00 ?    2 MET   A HG3     1
ATOM     22 S  SD    . MET A  1    2 ?         1.2157    -2.7493    -5.5827  1.00  0.00 ?    2 MET   A SD      1
ATOM     23 C  CE    . MET A  1    2 ?         1.4404    -4.1609    -6.6620  1.00  0.00 ?    2 MET   A CE      1
ATOM     24 H  HE1   . MET A  1    2 ?         2.0693    -4.8907    -6.1739  1.00  0.00 ?    2 MET   A HE1     1
ATOM     25 H  HE2   . MET A  1    2 ?         0.4797    -4.6028    -6.8814  1.00  0.00 ?    2 MET   A HE2     1
ATOM     26 H  HE3   . MET A  1    2 ?         1.9076    -3.8404    -7.5814  1.00  0.00 ?    2 MET   A HE3     1
ATOM     27 C  C     . MET A  1    2 ?        -2.2866    -0.8574    -2.8553  1.00  0.00 ?    2 MET   A C       1
ATOM     28 O  O     . MET A  1    2 ?        -2.5532    -0.6741    -1.6684  1.00  0.00 ?    2 MET   A O       1
ATOM     29 N  N     . ASN A  1    3 ?        -3.1911    -0.7571    -3.8240  1.00  0.00 ?    3 ASN   A N       1
ATOM     30 H  H     . ASN A  1    3 ?        -2.9178    -0.9148    -4.7518  1.00  0.00 ?    3 ASN   A H       1
ATOM     31 C  CA    . ASN A  1    3 ?        -4.5807    -0.4175    -3.5400  1.00  0.00 ?    3 ASN   A CA      1
ATOM     32 H  HA    . ASN A  1    3 ?        -4.6353     0.6489    -3.3812  1.00  0.00 ?    3 ASN   A HA      1
ATOM     33 C  CB    . ASN A  1    3 ?        -5.4713    -0.7901    -4.7269  1.00  0.00 ?    3 ASN   A CB      1
ATOM     34 H  HB2   . ASN A  1    3 ?        -5.0517    -1.6505    -5.2278  1.00  0.00 ?    3 ASN   A HB2     1
ATOM     35 H  HB3   . ASN A  1    3 ?        -6.4589    -1.0348    -4.3660  1.00  0.00 ?    3 ASN   A HB3     1
ATOM     36 C  CG    . ASN A  1    3 ?        -5.5935     0.3369    -5.7343  1.00  0.00 ?    3 ASN   A CG      1
ATOM     37 O  OD1   . ASN A  1    3 ?        -4.5975     0.7930    -6.2960  1.00  0.00 ?    3 ASN   A OD1     1
ATOM     38 N  ND2   . ASN A  1    3 ?        -6.8192     0.7918    -5.9671  1.00  0.00 ?    3 ASN   A ND2     1
ATOM     39 H  HD21  . ASN A  1    3 ?        -7.5657     0.3807    -5.4829  1.00  0.00 ?    3 ASN   A HD21    1
ATOM     40 H  HD22  . ASN A  1    3 ?        -6.9271     1.5197    -6.6143  1.00  0.00 ?    3 ASN   A HD22    1
ATOM     41 C  C     . ASN A  1    3 ?        -5.0681    -1.1285    -2.2812  1.00  0.00 ?    3 ASN   A C       1
ATOM     42 O  O     . ASN A  1    3 ?        -5.2506    -2.3451    -2.2739  1.00  0.00 ?    3 ASN   A O       1
ATOM     43 N  N     . GLY A  1    4 ?        -5.2777    -0.3593    -1.2170  1.00  0.00 ?    4 GLY   A N       1
ATOM     44 H  H     . GLY A  1    4 ?        -5.1153     0.6052    -1.2810  1.00  0.00 ?    4 GLY   A H       1
ATOM     45 C  CA    . GLY A  1    4 ?        -5.7425    -0.9325     0.0326  1.00  0.00 ?    4 GLY   A CA      1
ATOM     46 H  HA2   . GLY A  1    4 ?        -6.5557    -0.3314     0.4113  1.00  0.00 ?    4 GLY   A HA2     1
ATOM     47 H  HA3   . GLY A  1    4 ?        -6.1048    -1.9324    -0.1561  1.00  0.00 ?    4 GLY   A HA3     1
ATOM     48 C  C     . GLY A  1    4 ?        -4.6506    -0.9983     1.0819  1.00  0.00 ?    4 GLY   A C       1
ATOM     49 O  O     . GLY A  1    4 ?        -3.6315    -1.6609     0.8872  1.00  0.00 ?    4 GLY   A O       1
ATOM     50 N  N     . VAL A  1    5 ?        -4.8620    -0.3079     2.1980  1.00  0.00 ?    5 VAL   A N       1
ATOM     51 H  H     . VAL A  1    5 ?        -5.6938     0.2010     2.2948  1.00  0.00 ?    5 VAL   A H       1
ATOM     52 C  CA    . VAL A  1    5 ?        -3.8873    -0.2901     3.2821  1.00  0.00 ?    5 VAL   A CA      1
ATOM     53 H  HA    . VAL A  1    5 ?        -2.9986     0.2090     2.9241  1.00  0.00 ?    5 VAL   A HA      1
ATOM     54 C  CB    . VAL A  1    5 ?        -4.4189     0.4853     4.5022  1.00  0.00 ?    5 VAL   A CB      1
ATOM     55 H  HB    . VAL A  1    5 ?        -3.6182     0.5782     5.2211  1.00  0.00 ?    5 VAL   A HB      1
ATOM     56 C  CG1   . VAL A  1    5 ?        -4.8584     1.8838     4.0961  1.00  0.00 ?    5 VAL   A CG1     1
ATOM     57 H  HG11  . VAL A  1    5 ?        -4.8023     1.9811     3.0220  1.00  0.00 ?    5 VAL   A HG11    1
ATOM     58 H  HG12  . VAL A  1    5 ?        -5.8752     2.0499     4.4201  1.00  0.00 ?    5 VAL   A HG12    1
ATOM     59 H  HG13  . VAL A  1    5 ?        -4.2096     2.6134     4.5580  1.00  0.00 ?    5 VAL   A HG13    1
ATOM     60 C  CG2   . VAL A  1    5 ?        -5.5634    -0.2729     5.1574  1.00  0.00 ?    5 VAL   A CG2     1
ATOM     61 H  HG21  . VAL A  1    5 ?        -5.2171    -1.2465     5.4715  1.00  0.00 ?    5 VAL   A HG21    1
ATOM     62 H  HG22  . VAL A  1    5 ?        -5.9152     0.2786     6.0168  1.00  0.00 ?    5 VAL   A HG22    1
ATOM     63 H  HG23  . VAL A  1    5 ?        -6.3705    -0.3891     4.4492  1.00  0.00 ?    5 VAL   A HG23    1
ATOM     64 C  C     . VAL A  1    5 ?        -3.5197    -1.7052     3.7139  1.00  0.00 ?    5 VAL   A C       1
ATOM     65 O  O     . VAL A  1    5 ?        -2.4118    -1.9523     4.1914  1.00  0.00 ?    5 VAL   A O       1
ATOM     66 N  N     . HIS A  1    6 ?        -4.4567    -2.6325     3.5427  1.00  0.00 ?    6 HIS   A N       1
ATOM     67 H  H     . HIS A  1    6 ?        -5.3196    -2.3743     3.1573  1.00  0.00 ?    6 HIS   A H       1
ATOM     68 C  CA    . HIS A  1    6 ?        -4.2311    -4.0250     3.9139  1.00  0.00 ?    6 HIS   A CA      1
ATOM     69 H  HA    . HIS A  1    6 ?        -3.9298    -4.0472     4.9502  1.00  0.00 ?    6 HIS   A HA      1
ATOM     70 C  CB    . HIS A  1    6 ?        -5.5192    -4.8328     3.7529  1.00  0.00 ?    6 HIS   A CB      1
ATOM     71 H  HB2   . HIS A  1    6 ?        -5.9664    -4.5982     2.7982  1.00  0.00 ?    6 HIS   A HB2     1
ATOM     72 H  HB3   . HIS A  1    6 ?        -5.2821    -5.8866     3.7848  1.00  0.00 ?    6 HIS   A HB3     1
ATOM     73 C  CG    . HIS A  1    6 ?        -6.5364    -4.5566     4.8169  1.00  0.00 ?    6 HIS   A CG      1
ATOM     74 N  ND1   . HIS A  1    6 ?        -6.2081    -4.3817     6.1447  1.00  0.00 ?    6 HIS   A ND1     1
ATOM     75 C  CD2   . HIS A  1    6 ?        -7.8814    -4.4236     4.7427  1.00  0.00 ?    6 HIS   A CD2     1
ATOM     76 H  HD1   . HIS A  1    6 ?        -5.3043    -4.4200     6.5205  1.00  0.00 ?    6 HIS   A HD1     1
ATOM     77 C  CE1   . HIS A  1    6 ?        -7.3073    -4.1548     6.8415  1.00  0.00 ?    6 HIS   A CE1     1
ATOM     78 N  NE2   . HIS A  1    6 ?        -8.3367    -4.1746     6.0141  1.00  0.00 ?    6 HIS   A NE2     1
ATOM     79 H  HD2   . HIS A  1    6 ?        -8.4856    -4.4996     3.8494  1.00  0.00 ?    6 HIS   A HD2     1
ATOM     80 H  HE1   . HIS A  1    6 ?        -7.3567    -3.9820     7.9061  1.00  0.00 ?    6 HIS   A HE1     1
ATOM     81 C  C     . HIS A  1    6 ?        -3.1214    -4.6402     3.0666  1.00  0.00 ?    6 HIS   A C       1
ATOM     82 O  O     . HIS A  1    6 ?        -2.6465    -5.7396     3.3518  1.00  0.00 ?    6 HIS   A O       1
ATOM     83 N  N     . ASP A  1    7 ?        -2.7139    -3.9245     2.0243  1.00  0.00 ?    7 ASP   A N       1
ATOM     84 H  H     . ASP A  1    7 ?        -3.1314    -3.0551     1.8488  1.00  0.00 ?    7 ASP   A H       1
ATOM     85 C  CA    . ASP A  1    7 ?        -1.6600    -4.3999     1.1354  1.00  0.00 ?    7 ASP   A CA      1
ATOM     86 H  HA    . ASP A  1    7 ?        -1.8081    -5.4581     0.9817  1.00  0.00 ?    7 ASP   A HA      1
ATOM     87 C  CB    . ASP A  1    7 ?        -1.7412    -3.6855    -0.2145  1.00  0.00 ?    7 ASP   A CB      1
ATOM     88 H  HB2   . ASP A  1    7 ?        -2.7556    -3.3510    -0.3772  1.00  0.00 ?    7 ASP   A HB2     1
ATOM     89 H  HB3   . ASP A  1    7 ?        -1.0820    -2.8301    -0.2019  1.00  0.00 ?    7 ASP   A HB3     1
ATOM     90 C  CG    . ASP A  1    7 ?        -1.3420    -4.5829    -1.3693  1.00  0.00 ?    7 ASP   A CG      1
ATOM     91 O  OD1   . ASP A  1    7 ?        -0.1355    -4.8777    -1.5026  1.00  0.00 ?    7 ASP   A OD1     1
ATOM     92 O  OD2   . ASP A  1    7 ?        -2.2360    -4.9912    -2.1394  1.00  0.00 ?    7 ASP   A OD2     1
ATOM     93 C  C     . ASP A  1    7 ?        -0.2846    -4.1821     1.7583  1.00  0.00 ?    7 ASP   A C       1
ATOM     94 O  O     . ASP A  1    7 ?         0.6699    -4.8957     1.4467  1.00  0.00 ?    7 ASP   A O       1
ATOM     95 N  N     . LEU A  1    8 ?        -0.1896    -3.1919     2.6387  1.00  0.00 ?    8 LEU   A N       1
ATOM     96 H  H     . LEU A  1    8 ?        -0.9844    -2.6582     2.8463  1.00  0.00 ?    8 LEU   A H       1
ATOM     97 C  CA    . LEU A  1    8 ?         1.0697    -2.8788     3.3051  1.00  0.00 ?    8 LEU   A CA      1
ATOM     98 H  HA    . LEU A  1    8 ?         1.7623    -2.5260     2.5555  1.00  0.00 ?    8 LEU   A HA      1
ATOM     99 C  CB    . LEU A  1    8 ?         0.8586    -1.7782     4.3463  1.00  0.00 ?    8 LEU   A CB      1
ATOM    100 H  HB2   . LEU A  1    8 ?         0.1439    -2.1399     5.0693  1.00  0.00 ?    8 LEU   A HB2     1
ATOM    101 H  HB3   . LEU A  1    8 ?         1.8057    -1.6014     4.8360  1.00  0.00 ?    8 LEU   A HB3     1
ATOM    102 C  CG    . LEU A  1    8 ?         0.3483    -0.4389     3.8132  1.00  0.00 ?    8 LEU   A CG      1
ATOM    103 H  HG    . LEU A  1    8 ?        -0.0955    -0.5919     2.8390  1.00  0.00 ?    8 LEU   A HG      1
ATOM    104 C  CD1   . LEU A  1    8 ?        -0.7226     0.1282     4.7321  1.00  0.00 ?    8 LEU   A CD1     1
ATOM    105 H  HD11  . LEU A  1    8 ?        -1.0597    -0.6417     5.4102  1.00  0.00 ?    8 LEU   A HD11    1
ATOM    106 H  HD12  . LEU A  1    8 ?        -0.3123     0.9518     5.2977  1.00  0.00 ?    8 LEU   A HD12    1
ATOM    107 H  HD13  . LEU A  1    8 ?        -1.5561     0.4774     4.1409  1.00  0.00 ?    8 LEU   A HD13    1
ATOM    108 C  CD2   . LEU A  1    8 ?         1.4976     0.5464     3.6587  1.00  0.00 ?    8 LEU   A CD2     1
ATOM    109 H  HD21  . LEU A  1    8 ?         1.5682     0.8583     2.6272  1.00  0.00 ?    8 LEU   A HD21    1
ATOM    110 H  HD22  . LEU A  1    8 ?         1.3191     1.4086     4.2841  1.00  0.00 ?    8 LEU   A HD22    1
ATOM    111 H  HD23  . LEU A  1    8 ?         2.4212     0.0716     3.9553  1.00  0.00 ?    8 LEU   A HD23    1
ATOM    112 C  C     . LEU A  1    8 ?         1.6563    -4.1191     3.9714  1.00  0.00 ?    8 LEU   A C       1
ATOM    113 O  O     . LEU A  1    8 ?         0.9403    -5.0414     4.3621  1.00  0.00 ?    8 LEU   A O       1
ATOM    114 N  N     . PRO A  1    9 ?         2.9905    -4.1433     4.1071  1.00  0.00 ?    9 PRO   A N       1
ATOM    115 C  CA    . PRO A  1    9 ?         3.7028    -5.2635     4.7288  1.00  0.00 ?    9 PRO   A CA      1
ATOM    116 H  HA    . PRO A  1    9 ?         3.4424    -6.2046     4.2669  1.00  0.00 ?    9 PRO   A HA      1
ATOM    117 C  CB    . PRO A  1    9 ?         5.1743    -4.9461     4.4512  1.00  0.00 ?    9 PRO   A CB      1
ATOM    118 H  HB2   . PRO A  1    9 ?         5.7790    -5.2710     5.2863  1.00  0.00 ?    9 PRO   A HB2     1
ATOM    119 H  HB3   . PRO A  1    9 ?         5.4918    -5.4514     3.5515  1.00  0.00 ?    9 PRO   A HB3     1
ATOM    120 C  CG    . PRO A  1    9 ?         5.2184    -3.4659     4.2887  1.00  0.00 ?    9 PRO   A CG      1
ATOM    121 H  HG2   . PRO A  1    9 ?         5.3289    -2.9937     5.2529  1.00  0.00 ?    9 PRO   A HG2     1
ATOM    122 H  HG3   . PRO A  1    9 ?         6.0371    -3.1926     3.6394  1.00  0.00 ?    9 PRO   A HG3     1
ATOM    123 C  CD    . PRO A  1    9 ?         3.9064    -3.0786     3.6644  1.00  0.00 ?    9 PRO   A CD      1
ATOM    124 H  HD2   . PRO A  1    9 ?         3.5839    -2.1153     4.0310  1.00  0.00 ?    9 PRO   A HD2     1
ATOM    125 H  HD3   . PRO A  1    9 ?         3.9900    -3.0659     2.5877  1.00  0.00 ?    9 PRO   A HD3     1
ATOM    126 C  C     . PRO A  1    9 ?         3.4505    -5.3492     6.2302  1.00  0.00 ?    9 PRO   A C       1
ATOM    127 O  O     . PRO A  1    9 ?         3.7851    -4.4312     6.9789  1.00  0.00 ?    9 PRO   A O       1
ATOM    128 N  N     . SER A  1   10 ?         2.8588    -6.4576     6.6639  1.00  0.00 ?   10 SER   A N       1
ATOM    129 H  H     . SER A  1   10 ?         2.6162    -7.1538     6.0178  1.00  0.00 ?   10 SER   A H       1
ATOM    130 C  CA    . SER A  1   10 ?         2.5586    -6.6614     8.0763  1.00  0.00 ?   10 SER   A CA      1
ATOM    131 H  HA    . SER A  1   10 ?         1.7289    -6.0204     8.3346  1.00  0.00 ?   10 SER   A HA      1
ATOM    132 C  CB    . SER A  1   10 ?         2.1612    -8.1168     8.3301  1.00  0.00 ?   10 SER   A CB      1
ATOM    133 H  HB2   . SER A  1   10 ?         2.6550    -8.4718     9.2218  1.00  0.00 ?   10 SER   A HB2     1
ATOM    134 H  HB3   . SER A  1   10 ?         1.0906    -8.1768     8.4631  1.00  0.00 ?   10 SER   A HB3     1
ATOM    135 O  OG    . SER A  1   10 ?         2.5335    -8.9444     7.2417  1.00  0.00 ?   10 SER   A OG      1
ATOM    136 H  HG    . SER A  1   10 ?         1.8062    -8.9991     6.6174  1.00  0.00 ?   10 SER   A HG      1
ATOM    137 C  C     . SER A  1   10 ?         3.7564    -6.2904     8.9453  1.00  0.00 ?   10 SER   A C       1
ATOM    138 O  O     . SER A  1   10 ?         3.5983    -5.8271    10.0739  1.00  0.00 ?   10 SER   A O       1
ATOM    139 N  N     . ASN A  1   11 ?         4.9549    -6.4982     8.4098  1.00  0.00 ?   11 ASN   A N       1
ATOM    140 H  H     . ASN A  1   11 ?         5.0168    -6.8702     7.5053  1.00  0.00 ?   11 ASN   A H       1
ATOM    141 C  CA    . ASN A  1   11 ?         6.1808    -6.1865     9.1358  1.00  0.00 ?   11 ASN   A CA      1
ATOM    142 H  HA    . ASN A  1   11 ?         6.2206    -6.8225    10.0072  1.00  0.00 ?   11 ASN   A HA      1
ATOM    143 C  CB    . ASN A  1   11 ?         7.4028    -6.4670     8.2588  1.00  0.00 ?   11 ASN   A CB      1
ATOM    144 H  HB2   . ASN A  1   11 ?         7.1993    -7.3227     7.6315  1.00  0.00 ?   11 ASN   A HB2     1
ATOM    145 H  HB3   . ASN A  1   11 ?         7.5969    -5.6070     7.6358  1.00  0.00 ?   11 ASN   A HB3     1
ATOM    146 C  CG    . ASN A  1   11 ?         8.6464    -6.7587     9.0763  1.00  0.00 ?   11 ASN   A CG      1
ATOM    147 O  OD1   . ASN A  1   11 ?         9.1741    -7.8706     9.0490  1.00  0.00 ?   11 ASN   A OD1     1
ATOM    148 N  ND2   . ASN A  1   11 ?         9.1206    -5.7580     9.8093  1.00  0.00 ?   11 ASN   A ND2     1
ATOM    149 H  HD21  . ASN A  1   11 ?         8.6483    -4.8995     9.7821  1.00  0.00 ?   11 ASN   A HD21    1
ATOM    150 H  HD22  . ASN A  1   11 ?         9.9239    -5.9188    10.3469  1.00  0.00 ?   11 ASN   A HD22    1
ATOM    151 C  C     . ASN A  1   11 ?         6.1895    -4.7296     9.5885  1.00  0.00 ?   11 ASN   A C       1
ATOM    152 O  O     . ASN A  1   11 ?         6.5031    -4.4279    10.7402  1.00  0.00 ?   11 ASN   A O       1
ATOM    153 N  N     . VAL A  1   12 ?         5.8422    -3.8294     8.6742  1.00  0.00 ?   12 VAL   A N       1
ATOM    154 H  H     . VAL A  1   12 ?         5.6025    -4.1312     7.7733  1.00  0.00 ?   12 VAL   A H       1
ATOM    155 C  CA    . VAL A  1   12 ?         5.8081    -2.4040     8.9792  1.00  0.00 ?   12 VAL   A CA      1
ATOM    156 H  HA    . VAL A  1   12 ?         6.5665    -2.2032     9.7219  1.00  0.00 ?   12 VAL   A HA      1
ATOM    157 C  CB    . VAL A  1   12 ?         6.1169    -1.5556     7.7313  1.00  0.00 ?   12 VAL   A CB      1
ATOM    158 H  HB    . VAL A  1   12 ?         6.5104    -0.6037     8.0564  1.00  0.00 ?   12 VAL   A HB      1
ATOM    159 C  CG1   . VAL A  1   12 ?         7.1695    -2.2362     6.8697  1.00  0.00 ?   12 VAL   A CG1     1
ATOM    160 H  HG11  . VAL A  1   12 ?         7.3754    -1.6253     6.0032  1.00  0.00 ?   12 VAL   A HG11    1
ATOM    161 H  HG12  . VAL A  1   12 ?         8.0757    -2.3650     7.4430  1.00  0.00 ?   12 VAL   A HG12    1
ATOM    162 H  HG13  . VAL A  1   12 ?         6.8048    -3.2016     6.5511  1.00  0.00 ?   12 VAL   A HG13    1
ATOM    163 C  CG2   . VAL A  1   12 ?         4.8470    -1.3000     6.9337  1.00  0.00 ?   12 VAL   A CG2     1
ATOM    164 H  HG21  . VAL A  1   12 ?         4.2542    -0.5472     7.4320  1.00  0.00 ?   12 VAL   A HG21    1
ATOM    165 H  HG22  . VAL A  1   12 ?         5.1069    -0.9564     5.9434  1.00  0.00 ?   12 VAL   A HG22    1
ATOM    166 H  HG23  . VAL A  1   12 ?         4.2782    -2.2151     6.8595  1.00  0.00 ?   12 VAL   A HG23    1
ATOM    167 C  C     . VAL A  1   12 ?         4.4496    -1.9935     9.5359  1.00  0.00 ?   12 VAL   A C       1
ATOM    168 O  O     . VAL A  1   12 ?         4.3506    -1.0714    10.3458  1.00  0.00 ?   12 VAL   A O       1
ATOM    169 N  N     . LYS A  1   13 ?         3.4031    -2.6846     9.0969  1.00  0.00 ?   13 LYS   A N       1
ATOM    170 H  H     . LYS A  1   13 ?         3.5456    -3.4088     8.4512  1.00  0.00 ?   13 LYS   A H       1
ATOM    171 C  CA    . LYS A  1   13 ?         2.0486    -2.3945     9.5518  1.00  0.00 ?   13 LYS   A CA      1
ATOM    172 H  HA    . LYS A  1   13 ?         1.7600    -1.4370     9.1455  1.00  0.00 ?   13 LYS   A HA      1
ATOM    173 C  CB    . LYS A  1   13 ?         1.0782    -3.4638     9.0449  1.00  0.00 ?   13 LYS   A CB      1
ATOM    174 H  HB2   . LYS A  1   13 ?         1.4364    -4.4342     9.3555  1.00  0.00 ?   13 LYS   A HB2     1
ATOM    175 H  HB3   . LYS A  1   13 ?         0.1073    -3.2899     9.4862  1.00  0.00 ?   13 LYS   A HB3     1
ATOM    176 C  CG    . LYS A  1   13 ?         0.9201    -3.4747     7.5343  1.00  0.00 ?   13 LYS   A CG      1
ATOM    177 H  HG2   . LYS A  1   13 ?         1.2560    -2.5274     7.1393  1.00  0.00 ?   13 LYS   A HG2     1
ATOM    178 H  HG3   . LYS A  1   13 ?         1.5233    -4.2722     7.1241  1.00  0.00 ?   13 LYS   A HG3     1
ATOM    179 C  CD    . LYS A  1   13 ?        -0.5276    -3.6912     7.1267  1.00  0.00 ?   13 LYS   A CD      1
ATOM    180 H  HD2   . LYS A  1   13 ?        -1.1322    -2.8989     7.5425  1.00  0.00 ?   13 LYS   A HD2     1
ATOM    181 H  HD3   . LYS A  1   13 ?        -0.5958    -3.6704     6.0482  1.00  0.00 ?   13 LYS   A HD3     1
ATOM    182 C  CE    . LYS A  1   13 ?        -1.0546    -5.0263     7.6299  1.00  0.00 ?   13 LYS   A CE      1
ATOM    183 H  HE2   . LYS A  1   13 ?        -0.9020    -5.0797     8.6969  1.00  0.00 ?   13 LYS   A HE2     1
ATOM    184 H  HE3   . LYS A  1   13 ?        -2.1112    -5.0856     7.4140  1.00  0.00 ?   13 LYS   A HE3     1
ATOM    185 N  NZ    . LYS A  1   13 ?        -0.3624    -6.1752     6.9830  1.00  0.00 ?   13 LYS   A NZ      1
ATOM    186 H  HZ1   . LYS A  1   13 ?        -0.9558    -6.5692     6.2250  1.00  0.00 ?   13 LYS   A HZ1     1
ATOM    187 H  HZ2   . LYS A  1   13 ?         0.5418    -5.8634     6.5741  1.00  0.00 ?   13 LYS   A HZ2     1
ATOM    188 H  HZ3   . LYS A  1   13 ?        -0.1747    -6.9202     7.6843  1.00  0.00 ?   13 LYS   A HZ3     1
ATOM    189 C  C     . LYS A  1   13 ?         1.9900    -2.3206    11.0743  1.00  0.00 ?   13 LYS   A C       1
ATOM    190 O  O     . LYS A  1   13 ?         1.4787    -1.3537    11.6379  1.00  0.00 ?   13 LYS   A O       1
ATOM    191 N  N     . GLU A  1   14 ?         2.5182    -3.3475    11.7330  1.00  0.00 ?   14 GLU   A N       1
ATOM    192 H  H     . GLU A  1   14 ?         2.9113    -4.0890    11.2272  1.00  0.00 ?   14 GLU   A H       1
ATOM    193 C  CA    . GLU A  1   14 ?         2.5257    -3.3968    13.1903  1.00  0.00 ?   14 GLU   A CA      1
ATOM    194 H  HA    . GLU A  1   14 ?         1.5018    -3.3503    13.5290  1.00  0.00 ?   14 GLU   A HA      1
ATOM    195 C  CB    . GLU A  1   14 ?         3.1505    -4.7067    13.6751  1.00  0.00 ?   14 GLU   A CB      1
ATOM    196 H  HB2   . GLU A  1   14 ?         4.1735    -4.7525    13.3317  1.00  0.00 ?   14 GLU   A HB2     1
ATOM    197 H  HB3   . GLU A  1   14 ?         3.1424    -4.7168    14.7551  1.00  0.00 ?   14 GLU   A HB3     1
ATOM    198 C  CG    . GLU A  1   14 ?         2.4244    -5.9468    13.1814  1.00  0.00 ?   14 GLU   A CG      1
ATOM    199 H  HG2   . GLU A  1   14 ?         1.5708    -6.1259    13.8178  1.00  0.00 ?   14 GLU   A HG2     1
ATOM    200 H  HG3   . GLU A  1   14 ?         2.0877    -5.7725    12.1700  1.00  0.00 ?   14 GLU   A HG3     1
ATOM    201 C  CD    . GLU A  1   14 ?         3.3044    -7.1817    13.1936  1.00  0.00 ?   14 GLU   A CD      1
ATOM    202 O  OE1   . GLU A  1   14 ?         4.2798    -7.2066    13.9732  1.00  0.00 ?   14 GLU   A OE1     1
ATOM    203 O  OE2   . GLU A  1   14 ?         3.0182    -8.1224    12.4241  1.00  0.00 ?   14 GLU   A OE2     1
ATOM    204 C  C     . GLU A  1   14 ?         3.2900    -2.2105    13.7709  1.00  0.00 ?   14 GLU   A C       1
ATOM    205 O  O     . GLU A  1   14 ?         3.0650    -1.8128    14.9135  1.00  0.00 ?   14 GLU   A O       1
ATOM    206 N  N     . ALA A  1   15 ?         4.1949    -1.6504    12.9749  1.00  0.00 ?   15 ALA   A N       1
ATOM    207 H  H     . ALA A  1   15 ?         4.3288    -2.0124    12.0744  1.00  0.00 ?   15 ALA   A H       1
ATOM    208 C  CA    . ALA A  1   15 ?         4.9917    -0.5093    13.4082  1.00  0.00 ?   15 ALA   A CA      1
ATOM    209 H  HA    . ALA A  1   15 ?         5.3165    -0.6946    14.4220  1.00  0.00 ?   15 ALA   A HA      1
ATOM    210 C  CB    . ALA A  1   15 ?         6.2290    -0.3672    12.5343  1.00  0.00 ?   15 ALA   A CB      1
ATOM    211 H  HB1   . ALA A  1   15 ?         6.2654     0.6300    12.1211  1.00  0.00 ?   15 ALA   A HB1     1
ATOM    212 H  HB2   . ALA A  1   15 ?         7.1126    -0.5425    13.1300  1.00  0.00 ?   15 ALA   A HB2     1
ATOM    213 H  HB3   . ALA A  1   15 ?         6.1873    -1.0883    11.7313  1.00  0.00 ?   15 ALA   A HB3     1
ATOM    214 C  C     . ALA A  1   15 ?         4.1711     0.7757    13.3796  1.00  0.00 ?   15 ALA   A C       1
ATOM    215 O  O     . ALA A  1   15 ?         4.1133     1.5097    14.3672  1.00  0.00 ?   15 ALA   A O       1
ATOM    216 N  N     . LEU A  1   16 ?         3.5384     1.0429    12.2425  1.00  0.00 ?   16 LEU   A N       1
ATOM    217 H  H     . LEU A  1   16 ?         3.6223     0.4207    11.4906  1.00  0.00 ?   16 LEU   A H       1
ATOM    218 C  CA    . LEU A  1   16 ?         2.7209     2.2408    12.0850  1.00  0.00 ?   16 LEU   A CA      1
ATOM    219 H  HA    . LEU A  1   16 ?         3.2917     3.0817    12.4496  1.00  0.00 ?   16 LEU   A HA      1
ATOM    220 C  CB    . LEU A  1   16 ?         2.3896     2.4656    10.6087  1.00  0.00 ?   16 LEU   A CB      1
ATOM    221 H  HB2   . LEU A  1   16 ?         1.7426     3.3266    10.5424  1.00  0.00 ?   16 LEU   A HB2     1
ATOM    222 H  HB3   . LEU A  1   16 ?         3.3154     2.6723    10.0907  1.00  0.00 ?   16 LEU   A HB3     1
ATOM    223 C  CG    . LEU A  1   16 ?         1.6992     1.3050     9.8914  1.00  0.00 ?   16 LEU   A CG      1
ATOM    224 H  HG    . LEU A  1   16 ?         1.6741     0.4472    10.5495  1.00  0.00 ?   16 LEU   A HG      1
ATOM    225 C  CD1   . LEU A  1   16 ?         0.2647     1.6704     9.5430  1.00  0.00 ?   16 LEU   A CD1     1
ATOM    226 H  HD11  . LEU A  1   16 ?         0.1845     1.8395     8.4794  1.00  0.00 ?   16 LEU   A HD11    1
ATOM    227 H  HD12  . LEU A  1   16 ?        -0.3924     0.8625     9.8296  1.00  0.00 ?   16 LEU   A HD12    1
ATOM    228 H  HD13  . LEU A  1   16 ?        -0.0168     2.5685    10.0725  1.00  0.00 ?   16 LEU   A HD13    1
ATOM    229 C  CD2   . LEU A  1   16 ?         2.4718     0.9166     8.6392  1.00  0.00 ?   16 LEU   A CD2     1
ATOM    230 H  HD21  . LEU A  1   16 ?         3.3953     0.4330     8.9215  1.00  0.00 ?   16 LEU   A HD21    1
ATOM    231 H  HD22  . LEU A  1   16 ?         1.8772     0.2383     8.0453  1.00  0.00 ?   16 LEU   A HD22    1
ATOM    232 H  HD23  . LEU A  1   16 ?         2.6910     1.8027     8.0622  1.00  0.00 ?   16 LEU   A HD23    1
ATOM    233 C  C     . LEU A  1   16 ?         1.4335     2.1319    12.8959  1.00  0.00 ?   16 LEU   A C       1
ATOM    234 O  O     . LEU A  1   16 ?         0.8888     3.1372    13.3522  1.00  0.00 ?   16 LEU   A O       1
ATOM    235 N  N     . ARG A  1   17 ?         0.9538     0.9052    13.0729  1.00  0.00 ?   17 ARG   A N       1
ATOM    236 H  H     . ARG A  1   17 ?         1.4328     0.1435    12.6845  1.00  0.00 ?   17 ARG   A H       1
ATOM    237 C  CA    . ARG A  1   17 ?        -0.2688     0.6649    13.8300  1.00  0.00 ?   17 ARG   A CA      1
ATOM    238 H  HA    . ARG A  1   17 ?        -0.9992     1.3982    13.5224  1.00  0.00 ?   17 ARG   A HA      1
ATOM    239 C  CB    . ARG A  1   17 ?        -0.8120    -0.7338    13.5318  1.00  0.00 ?   17 ARG   A CB      1
ATOM    240 H  HB2   . ARG A  1   17 ?        -1.8914    -0.6945    13.5255  1.00  0.00 ?   17 ARG   A HB2     1
ATOM    241 H  HB3   . ARG A  1   17 ?        -0.4653    -1.0409    12.5567  1.00  0.00 ?   17 ARG   A HB3     1
ATOM    242 C  CG    . ARG A  1   17 ?        -0.3803    -1.7831    14.5432  1.00  0.00 ?   17 ARG   A CG      1
ATOM    243 H  HG2   . ARG A  1   17 ?         0.6966    -1.8630    14.5280  1.00  0.00 ?   17 ARG   A HG2     1
ATOM    244 H  HG3   . ARG A  1   17 ?        -0.7069    -1.4778    15.5261  1.00  0.00 ?   17 ARG   A HG3     1
ATOM    245 C  CD    . ARG A  1   17 ?        -0.9783    -3.1442    14.2234  1.00  0.00 ?   17 ARG   A CD      1
ATOM    246 H  HD2   . ARG A  1   17 ?        -2.0127    -3.1500    14.5331  1.00  0.00 ?   17 ARG   A HD2     1
ATOM    247 H  HD3   . ARG A  1   17 ?        -0.9210    -3.3059    13.1573  1.00  0.00 ?   17 ARG   A HD3     1
ATOM    248 N  NE    . ARG A  1   17 ?        -0.2733    -4.2258    14.9061  1.00  0.00 ?   17 ARG   A NE      1
ATOM    249 H  HE    . ARG A  1   17 ?         0.6487    -4.0579    15.1910  1.00  0.00 ?   17 ARG   A HE      1
ATOM    250 C  CZ    . ARG A  1   17 ?        -0.8148    -5.4125    15.1572  1.00  0.00 ?   17 ARG   A CZ      1
ATOM    251 N  NH1   . ARG A  1   17 ?        -2.0608    -5.6689    14.7834  1.00  0.00 ?   17 ARG   A NH1     1
ATOM    252 H  HH11  . ARG A  1   17 ?        -2.5943    -4.9678    14.3107  1.00  0.00 ?   17 ARG   A HH11    1
ATOM    253 H  HH12  . ARG A  1   17 ?        -2.4657    -6.5638    14.9726  1.00  0.00 ?   17 ARG   A HH12    1
ATOM    254 N  NH2   . ARG A  1   17 ?        -0.1093    -6.3460    15.7830  1.00  0.00 ?   17 ARG   A NH2     1
ATOM    255 H  HH21  . ARG A  1   17 ?         0.8303    -6.1565    16.0661  1.00  0.00 ?   17 ARG   A HH21    1
ATOM    256 H  HH22  . ARG A  1   17 ?        -0.5176    -7.2385    15.9717  1.00  0.00 ?   17 ARG   A HH22    1
ATOM    257 C  C     . ARG A  1   17 ?        -0.0196     0.8169    15.3277  1.00  0.00 ?   17 ARG   A C       1
ATOM    258 O  O     . ARG A  1   17 ?        -0.9583     0.9310    16.1161  1.00  0.00 ?   17 ARG   A O       1
ATOM    259 N  N     . LYS A  1   18 ?         1.2519     0.8169    15.7136  1.00  0.00 ?   18 LYS   A N       1
ATOM    260 H  H     . LYS A  1   18 ?         1.9563     0.7223    15.0379  1.00  0.00 ?   18 LYS   A H       1
ATOM    261 C  CA    . LYS A  1   18 ?         1.6263     0.9553    17.1159  1.00  0.00 ?   18 LYS   A CA      1
ATOM    262 H  HA    . LYS A  1   18 ?         0.7594     0.7222    17.7154  1.00  0.00 ?   18 LYS   A HA      1
ATOM    263 C  CB    . LYS A  1   18 ?         2.7506    -0.0229    17.4639  1.00  0.00 ?   18 LYS   A CB      1
ATOM    264 H  HB2   . LYS A  1   18 ?         2.5969    -0.3864    18.4693  1.00  0.00 ?   18 LYS   A HB2     1
ATOM    265 H  HB3   . LYS A  1   18 ?         2.7103    -0.8573    16.7785  1.00  0.00 ?   18 LYS   A HB3     1
ATOM    266 C  CG    . LYS A  1   18 ?         4.1374     0.5916    17.3854  1.00  0.00 ?   18 LYS   A CG      1
ATOM    267 H  HG2   . LYS A  1   18 ?         4.8455    -0.1743    17.1059  1.00  0.00 ?   18 LYS   A HG2     1
ATOM    268 H  HG3   . LYS A  1   18 ?         4.1337     1.3715    16.6371  1.00  0.00 ?   18 LYS   A HG3     1
ATOM    269 C  CD    . LYS A  1   18 ?         4.5593     1.1880    18.7178  1.00  0.00 ?   18 LYS   A CD      1
ATOM    270 H  HD2   . LYS A  1   18 ?         4.7152     2.2494    18.5943  1.00  0.00 ?   18 LYS   A HD2     1
ATOM    271 H  HD3   . LYS A  1   18 ?         3.7750     1.0194    19.4422  1.00  0.00 ?   18 LYS   A HD3     1
ATOM    272 C  CE    . LYS A  1   18 ?         5.8469     0.5588    19.2274  1.00  0.00 ?   18 LYS   A CE      1
ATOM    273 H  HE2   . LYS A  1   18 ?         5.8426    -0.4911    18.9776  1.00  0.00 ?   18 LYS   A HE2     1
ATOM    274 H  HE3   . LYS A  1   18 ?         6.6835     1.0404    18.7431  1.00  0.00 ?   18 LYS   A HE3     1
ATOM    275 N  NZ    . LYS A  1   18 ?         5.9902     0.7057    20.7023  1.00  0.00 ?   18 LYS   A NZ      1
ATOM    276 H  HZ1   . LYS A  1   18 ?         6.3624     1.6492    20.9330  1.00  0.00 ?   18 LYS   A HZ1     1
ATOM    277 H  HZ2   . LYS A  1   18 ?         5.0660     0.5869    21.1647  1.00  0.00 ?   18 LYS   A HZ2     1
ATOM    278 H  HZ3   . LYS A  1   18 ?         6.6452    -0.0132    21.0711  1.00  0.00 ?   18 LYS   A HZ3     1
ATOM    279 C  C     . LYS A  1   18 ?         2.0671     2.3830    17.4230  1.00  0.00 ?   18 LYS   A C       1
ATOM    280 O  O     . LYS A  1   18 ?         2.1087     2.7945    18.5816  1.00  0.00 ?   18 LYS   A O       1
ATOM    281 N  N     . GLY A  1   19 ?         2.3943     3.1348    16.3762  1.00  0.00 ?   19 GLY   A N       1
ATOM    282 H  H     . GLY A  1   19 ?         2.3421     2.7534    15.4748  1.00  0.00 ?   19 GLY   A H       1
ATOM    283 C  CA    . GLY A  1   19 ?         2.8262     4.5086    16.5557  1.00  0.00 ?   19 GLY   A CA      1
ATOM    284 H  HA2   . GLY A  1   19 ?         2.6570     5.0506    15.6372  1.00  0.00 ?   19 GLY   A HA2     1
ATOM    285 H  HA3   . GLY A  1   19 ?         2.2376     4.9591    17.3414  1.00  0.00 ?   19 GLY   A HA3     1
ATOM    286 C  C     . GLY A  1   19 ?         4.2931     4.6119    16.9236  1.00  0.00 ?   19 GLY   A C       1
ATOM    287 O  O     . GLY A  1   19 ?         5.0358     3.6364    16.8225  1.00  0.00 ?   19 GLY   A O       1
ATOM    288 N  N     . GLY A  1   20 ?         4.7125     5.7992    17.3506  1.00  0.00 ?   20 GLY   A N       1
ATOM    289 H  H     . GLY A  1   20 ?         4.0752     6.5415    17.4108  1.00  0.00 ?   20 GLY   A H       1
ATOM    290 C  CA    . GLY A  1   20 ?         6.0990     6.0049    17.7265  1.00  0.00 ?   20 GLY   A CA      1
ATOM    291 H  HA2   . GLY A  1   20 ?         6.3239     5.3872    18.5831  1.00  0.00 ?   20 GLY   A HA2     1
ATOM    292 H  HA3   . GLY A  1   20 ?         6.7313     5.7055    16.9035  1.00  0.00 ?   20 GLY   A HA3     1
ATOM    293 C  C     . GLY A  1   20 ?         6.3979     7.4504    18.0716  1.00  0.00 ?   20 GLY   A C       1
ATOM    294 O  O     . GLY A  1   20 ?         5.4840     8.2520    18.2668  1.00  0.00 ?   20 GLY   A O       1
ATOM    295 N  N     . LYS A  1   21 ?         7.6813     7.7853    18.1489  1.00  0.00 ?   21 LYS   A N       1
ATOM    296 H  H     . LYS A  1   21 ?         8.3644     7.1016    17.9826  1.00  0.00 ?   21 LYS   A H       1
ATOM    297 C  CA    . LYS A  1   21 ?         8.0999     9.1438    18.4734  1.00  0.00 ?   21 LYS   A CA      1
ATOM    298 H  HA    . LYS A  1   21 ?         7.2554     9.7976    18.3163  1.00  0.00 ?   21 LYS   A HA      1
ATOM    299 C  CB    . LYS A  1   21 ?         8.5311     9.2302    19.9392  1.00  0.00 ?   21 LYS   A CB      1
ATOM    300 H  HB2   . LYS A  1   21 ?         8.5023    10.2641    20.2501  1.00  0.00 ?   21 LYS   A HB2     1
ATOM    301 H  HB3   . LYS A  1   21 ?         7.8354     8.6629    20.5406  1.00  0.00 ?   21 LYS   A HB3     1
ATOM    302 C  CG    . LYS A  1   21 ?         9.9291     8.6940    20.1945  1.00  0.00 ?   21 LYS   A CG      1
ATOM    303 H  HG2   . LYS A  1   21 ?         9.9518     8.2207    21.1648  1.00  0.00 ?   21 LYS   A HG2     1
ATOM    304 H  HG3   . LYS A  1   21 ?        10.1708     7.9674    19.4317  1.00  0.00 ?   21 LYS   A HG3     1
ATOM    305 C  CD    . LYS A  1   21 ?        10.9662     9.8041    20.1650  1.00  0.00 ?   21 LYS   A CD      1
ATOM    306 H  HD2   . LYS A  1   21 ?        11.7174     9.5639    19.4274  1.00  0.00 ?   21 LYS   A HD2     1
ATOM    307 H  HD3   . LYS A  1   21 ?        10.4802    10.7318    19.8976  1.00  0.00 ?   21 LYS   A HD3     1
ATOM    308 C  CE    . LYS A  1   21 ?        11.6419     9.9716    21.5173  1.00  0.00 ?   21 LYS   A CE      1
ATOM    309 H  HE2   . LYS A  1   21 ?        11.1634    10.7814    22.0463  1.00  0.00 ?   21 LYS   A HE2     1
ATOM    310 H  HE3   . LYS A  1   21 ?        11.5255     9.0564    22.0789  1.00  0.00 ?   21 LYS   A HE3     1
ATOM    311 N  NZ    . LYS A  1   21 ?        13.0934    10.2739    21.3784  1.00  0.00 ?   21 LYS   A NZ      1
ATOM    312 H  HZ1   . LYS A  1   21 ?        13.5932    10.0400    22.2602  1.00  0.00 ?   21 LYS   A HZ1     1
ATOM    313 H  HZ2   . LYS A  1   21 ?        13.5022     9.7150    20.6022  1.00  0.00 ?   21 LYS   A HZ2     1
ATOM    314 H  HZ3   . LYS A  1   21 ?        13.2300    11.2844    21.1729  1.00  0.00 ?   21 LYS   A HZ3     1
ATOM    315 C  C     . LYS A  1   21 ?         9.2435     9.5916    17.5688  1.00  0.00 ?   21 LYS   A C       1
ATOM    316 O  O     . LYS A  1   21 ?        10.1189     8.7987    17.2190  1.00  0.00 ?   21 LYS   A O       1
ATOM    317 N  N     . LEU A  1   22 ?         9.2311    10.8660    17.1943  1.00  0.00 ?   22 LEU   A N       1
ATOM    318 H  H     . LEU A  1   22 ?         8.5079    11.4492    17.5049  1.00  0.00 ?   22 LEU   A H       1
ATOM    319 C  CA    . LEU A  1   22 ?        10.2687    11.4199    16.3312  1.00  0.00 ?   22 LEU   A CA      1
ATOM    320 H  HA    . LEU A  1   22 ?        11.1723    10.8511    16.4926  1.00  0.00 ?   22 LEU   A HA      1
ATOM    321 C  CB    . LEU A  1   22 ?         9.8577    11.2968    14.8629  1.00  0.00 ?   22 LEU   A CB      1
ATOM    322 H  HB2   . LEU A  1   22 ?         8.7957    11.1080    14.8317  1.00  0.00 ?   22 LEU   A HB2     1
ATOM    323 H  HB3   . LEU A  1   22 ?        10.0680    12.2412    14.3812  1.00  0.00 ?   22 LEU   A HB3     1
ATOM    324 C  CG    . LEU A  1   22 ?        10.5527    10.1957    14.0614  1.00  0.00 ?   22 LEU   A CG      1
ATOM    325 H  HG    . LEU A  1   22 ?        11.4979     9.9596    14.5306  1.00  0.00 ?   22 LEU   A HG      1
ATOM    326 C  CD1   . LEU A  1   22 ?         9.7078     8.9313    14.0474  1.00  0.00 ?   22 LEU   A CD1     1
ATOM    327 H  HD11  . LEU A  1   22 ?        10.0190     8.2994    13.2288  1.00  0.00 ?   22 LEU   A HD11    1
ATOM    328 H  HD12  . LEU A  1   22 ?         9.8366     8.4020    14.9800  1.00  0.00 ?   22 LEU   A HD12    1
ATOM    329 H  HD13  . LEU A  1   22 ?         8.6678     9.1947    13.9236  1.00  0.00 ?   22 LEU   A HD13    1
ATOM    330 C  CD2   . LEU A  1   22 ?        10.8350    10.6664    12.6421  1.00  0.00 ?   22 LEU   A CD2     1
ATOM    331 H  HD21  . LEU A  1   22 ?         9.9025    10.8849    12.1431  1.00  0.00 ?   22 LEU   A HD21    1
ATOM    332 H  HD22  . LEU A  1   22 ?        11.4443    11.5576    12.6729  1.00  0.00 ?   22 LEU   A HD22    1
ATOM    333 H  HD23  . LEU A  1   22 ?        11.3587     9.8908    12.1030  1.00  0.00 ?   22 LEU   A HD23    1
ATOM    334 C  C     . LEU A  1   22 ?        10.5398    12.8812    16.6744  1.00  0.00 ?   22 LEU   A C       1
ATOM    335 O  O     . LEU A  1   22 ?         9.8217    13.4871    17.4701  1.00  0.00 ?   22 LEU   A O       1
ATOM    336 N  N     . LYS A  1   23 ?        11.5797    13.4430    16.0675  1.00  0.00 ?   23 LYS   A N       1
ATOM    337 H  H     . LYS A  1   23 ?        12.1146    12.9084    15.4432  1.00  0.00 ?   23 LYS   A H       1
ATOM    338 C  CA    . LYS A  1   23 ?        11.9448    14.8345    16.3051  1.00  0.00 ?   23 LYS   A CA      1
ATOM    339 H  HA    . LYS A  1   23 ?        11.4855    15.1445    17.2314  1.00  0.00 ?   23 LYS   A HA      1
ATOM    340 C  CB    . LYS A  1   23 ?        13.4638    14.9701    16.4321  1.00  0.00 ?   23 LYS   A CB      1
ATOM    341 H  HB2   . LYS A  1   23 ?        13.9332    14.2176    15.8157  1.00  0.00 ?   23 LYS   A HB2     1
ATOM    342 H  HB3   . LYS A  1   23 ?        13.7568    15.9478    16.0771  1.00  0.00 ?   23 LYS   A HB3     1
ATOM    343 C  CG    . LYS A  1   23 ?        13.9723    14.8073    17.8540  1.00  0.00 ?   23 LYS   A CG      1
ATOM    344 H  HG2   . LYS A  1   23 ?        13.4300    14.0045    18.3311  1.00  0.00 ?   23 LYS   A HG2     1
ATOM    345 H  HG3   . LYS A  1   23 ?        15.0252    14.5654    17.8246  1.00  0.00 ?   23 LYS   A HG3     1
ATOM    346 C  CD    . LYS A  1   23 ?        13.7805    16.0787    18.6638  1.00  0.00 ?   23 LYS   A CD      1
ATOM    347 H  HD2   . LYS A  1   23 ?        12.7497    16.3916    18.5882  1.00  0.00 ?   23 LYS   A HD2     1
ATOM    348 H  HD3   . LYS A  1   23 ?        14.0223    15.8766    19.6977  1.00  0.00 ?   23 LYS   A HD3     1
ATOM    349 C  CE    . LYS A  1   23 ?        14.6727    17.2018    18.1576  1.00  0.00 ?   23 LYS   A CE      1
ATOM    350 H  HE2   . LYS A  1   23 ?        15.2280    16.8456    17.3036  1.00  0.00 ?   23 LYS   A HE2     1
ATOM    351 H  HE3   . LYS A  1   23 ?        14.0497    18.0326    17.8608  1.00  0.00 ?   23 LYS   A HE3     1
ATOM    352 N  NZ    . LYS A  1   23 ?        15.6304    17.6623    19.2009  1.00  0.00 ?   23 LYS   A NZ      1
ATOM    353 H  HZ1   . LYS A  1   23 ?        16.4213    16.9915    19.2811  1.00  0.00 ?   23 LYS   A HZ1     1
ATOM    354 H  HZ2   . LYS A  1   23 ?        16.0081    18.5987    18.9509  1.00  0.00 ?   23 LYS   A HZ2     1
ATOM    355 H  HZ3   . LYS A  1   23 ?        15.1512    17.7284    20.1217  1.00  0.00 ?   23 LYS   A HZ3     1
ATOM    356 C  C     . LYS A  1   23 ?        11.4361    15.7302    15.1800  1.00  0.00 ?   23 LYS   A C       1
ATOM    357 O  O     . LYS A  1   23 ?        11.8645    15.6063    14.0325  1.00  0.00 ?   23 LYS   A O       1
ATOM    358 N  N     . VAL A  1   24 ?        10.5209    16.6335    15.5167  1.00  0.00 ?   24 VAL   A N       1
ATOM    359 H  H     . VAL A  1   24 ?        10.2191    16.6840    16.4476  1.00  0.00 ?   24 VAL   A H       1
ATOM    360 C  CA    . VAL A  1   24 ?         9.9560    17.5519    14.5353  1.00  0.00 ?   24 VAL   A CA      1
ATOM    361 H  HA    . VAL A  1   24 ?        10.2961    17.2455    13.5567  1.00  0.00 ?   24 VAL   A HA      1
ATOM    362 C  CB    . VAL A  1   24 ?         8.4164    17.5090    14.5474  1.00  0.00 ?   24 VAL   A CB      1
ATOM    363 H  HB    . VAL A  1   24 ?         8.1058    16.4766    14.6136  1.00  0.00 ?   24 VAL   A HB      1
ATOM    364 C  CG1   . VAL A  1   24 ?         7.8710    18.2485    15.7596  1.00  0.00 ?   24 VAL   A CG1     1
ATOM    365 H  HG11  . VAL A  1   24 ?         8.5941    18.2088    16.5608  1.00  0.00 ?   24 VAL   A HG11    1
ATOM    366 H  HG12  . VAL A  1   24 ?         7.6806    19.2787    15.4971  1.00  0.00 ?   24 VAL   A HG12    1
ATOM    367 H  HG13  . VAL A  1   24 ?         6.9511    17.7830    16.0815  1.00  0.00 ?   24 VAL   A HG13    1
ATOM    368 C  CG2   . VAL A  1   24 ?         7.8573    18.0943    13.2595  1.00  0.00 ?   24 VAL   A CG2     1
ATOM    369 H  HG21  . VAL A  1   24 ?         8.4843    18.9110    12.9332  1.00  0.00 ?   24 VAL   A HG21    1
ATOM    370 H  HG22  . VAL A  1   24 ?         7.8355    17.3302    12.4965  1.00  0.00 ?   24 VAL   A HG22    1
ATOM    371 H  HG23  . VAL A  1   24 ?         6.8553    18.4573    13.4342  1.00  0.00 ?   24 VAL   A HG23    1
ATOM    372 C  C     . VAL A  1   24 ?        10.4156    18.9825    14.7930  1.00  0.00 ?   24 VAL   A C       1
ATOM    373 O  O     . VAL A  1   24 ?        10.3994    19.4561    15.9293  1.00  0.00 ?   24 VAL   A O       1
ATOM    374 N  N     . PHE A  1   25 ?        10.8252    19.6671    13.7301  1.00  0.00 ?   25 PHE   A N       1
ATOM    375 H  H     . PHE A  1   25 ?        10.8149    19.2349    12.8502  1.00  0.00 ?   25 PHE   A H       1
ATOM    376 C  CA    . PHE A  1   25 ?        11.2903    21.0447    13.8408  1.00  0.00 ?   25 PHE   A CA      1
ATOM    377 H  HA    . PHE A  1   25 ?        11.2668    21.3187    14.8842  1.00  0.00 ?   25 PHE   A HA      1
ATOM    378 C  CB    . PHE A  1   25 ?        12.7264    21.1634    13.3264  1.00  0.00 ?   25 PHE   A CB      1
ATOM    379 H  HB2   . PHE A  1   25 ?        12.7778    20.7587    12.3269  1.00  0.00 ?   25 PHE   A HB2     1
ATOM    380 H  HB3   . PHE A  1   25 ?        13.0077    22.2054    13.3034  1.00  0.00 ?   25 PHE   A HB3     1
ATOM    381 C  CG    . PHE A  1   25 ?        13.7285    20.4311    14.1721  1.00  0.00 ?   25 PHE   A CG      1
ATOM    382 C  CD1   . PHE A  1   25 ?        14.1521    19.1591    13.8226  1.00  0.00 ?   25 PHE   A CD1     1
ATOM    383 H  HD1   . PHE A  1   25 ?        13.7543    18.6942    12.9312  1.00  0.00 ?   25 PHE   A HD1     1
ATOM    384 C  CE1   . PHE A  1   25 ?        15.0745    18.4825    14.5985  1.00  0.00 ?   25 PHE   A CE1     1
ATOM    385 H  HE1   . PHE A  1   25 ?        15.3954    17.4912    14.3146  1.00  0.00 ?   25 PHE   A HE1     1
ATOM    386 C  CZ    . PHE A  1   25 ?        15.5830    19.0751    15.7376  1.00  0.00 ?   25 PHE   A CZ      1
ATOM    387 H  HZ    . PHE A  1   25 ?        16.3041    18.5487    16.3447  1.00  0.00 ?   25 PHE   A HZ      1
ATOM    388 C  CE2   . PHE A  1   25 ?        15.1695    20.3432    16.0966  1.00  0.00 ?   25 PHE   A CE2     1
ATOM    389 H  HE2   . PHE A  1   25 ?        15.5654    20.8086    16.9869  1.00  0.00 ?   25 PHE   A HE2     1
ATOM    390 C  CD2   . PHE A  1   25 ?        14.2466    21.0146    15.3171  1.00  0.00 ?   25 PHE   A CD2     1
ATOM    391 H  HD2   . PHE A  1   25 ?        13.9235    22.0057    15.5999  1.00  0.00 ?   25 PHE   A HD2     1
ATOM    392 C  C     . PHE A  1   25 ?        10.3796    21.9903    13.0630  1.00  0.00 ?   25 PHE   A C       1
ATOM    393 O  O     . PHE A  1   25 ?        10.4426    22.0611    11.8348  1.00  0.00 ?   25 PHE   A O       1
ATOM    394 N  N     . LEU A  1   26 ?         9.5331    22.7148    13.7862  1.00  0.00 ?   26 LEU   A N       1
ATOM    395 H  H     . LEU A  1   26 ?         9.5293    22.6150    14.7607  1.00  0.00 ?   26 LEU   A H       1
ATOM    396 C  CA    . LEU A  1   26 ?         8.6080    23.6566    13.1654  1.00  0.00 ?   26 LEU   A CA      1
ATOM    397 H  HA    . LEU A  1   26 ?         8.7316    23.5854    12.0950  1.00  0.00 ?   26 LEU   A HA      1
ATOM    398 C  CB    . LEU A  1   26 ?         7.1654    23.2974    13.5257  1.00  0.00 ?   26 LEU   A CB      1
ATOM    399 H  HB2   . LEU A  1   26 ?         7.1587    22.9370    14.5428  1.00  0.00 ?   26 LEU   A HB2     1
ATOM    400 H  HB3   . LEU A  1   26 ?         6.5749    24.2004    13.4616  1.00  0.00 ?   26 LEU   A HB3     1
ATOM    401 C  CG    . LEU A  1   26 ?         6.4987    22.2370    12.6488  1.00  0.00 ?   26 LEU   A CG      1
ATOM    402 H  HG    . LEU A  1   26 ?         5.7758    21.6922    13.2404  1.00  0.00 ?   26 LEU   A HG      1
ATOM    403 C  CD1   . LEU A  1   26 ?         5.7601    22.8894    11.4906  1.00  0.00 ?   26 LEU   A CD1     1
ATOM    404 H  HD11  . LEU A  1   26 ?         5.3387    23.8290    11.8159  1.00  0.00 ?   26 LEU   A HD11    1
ATOM    405 H  HD12  . LEU A  1   26 ?         6.4492    23.0660    10.6779  1.00  0.00 ?   26 LEU   A HD12    1
ATOM    406 H  HD13  . LEU A  1   26 ?         4.9678    22.2365    11.1554  1.00  0.00 ?   26 LEU   A HD13    1
ATOM    407 C  CD2   . LEU A  1   26 ?         7.5311    21.2446    12.1340  1.00  0.00 ?   26 LEU   A CD2     1
ATOM    408 H  HD21  . LEU A  1   26 ?         7.0282    20.4205    11.6500  1.00  0.00 ?   26 LEU   A HD21    1
ATOM    409 H  HD22  . LEU A  1   26 ?         8.1809    21.7362    11.4252  1.00  0.00 ?   26 LEU   A HD22    1
ATOM    410 H  HD23  . LEU A  1   26 ?         8.1170    20.8728    12.9616  1.00  0.00 ?   26 LEU   A HD23    1
ATOM    411 C  C     . LEU A  1   26 ?         8.9122    25.0863    13.6013  1.00  0.00 ?   26 LEU   A C       1
ATOM    412 O  O     . LEU A  1   26 ?         9.5676    25.3260    14.6156  1.00  0.00 ?   26 LEU   A O       1
ATOM    413 N  N     . PRO A  1   27 ?         8.4239    26.0603    12.8190  1.00  0.00 ?   27 PRO   A N       1
ATOM    414 C  CA    . PRO A  1   27 ?         8.6286    27.4833    13.1057  1.00  0.00 ?   27 PRO   A CA      1
ATOM    415 H  HA    . PRO A  1   27 ?         9.6756    27.7151    13.2360  1.00  0.00 ?   27 PRO   A HA      1
ATOM    416 C  CB    . PRO A  1   27 ?         8.1026    28.1779    11.8471  1.00  0.00 ?   27 PRO   A CB      1
ATOM    417 H  HB2   . PRO A  1   27 ?         7.6348    29.1139    12.1184  1.00  0.00 ?   27 PRO   A HB2     1
ATOM    418 H  HB3   . PRO A  1   27 ?         8.9190    28.3615    11.1650  1.00  0.00 ?   27 PRO   A HB3     1
ATOM    419 C  CG    . PRO A  1   27 ?         7.1163    27.2216    11.2709  1.00  0.00 ?   27 PRO   A CG      1
ATOM    420 H  HG2   . PRO A  1   27 ?         6.1487    27.3744    11.7241  1.00  0.00 ?   27 PRO   A HG2     1
ATOM    421 H  HG3   . PRO A  1   27 ?         7.0567    27.3566    10.2010  1.00  0.00 ?   27 PRO   A HG3     1
ATOM    422 C  CD    . PRO A  1   27 ?         7.6338    25.8475    11.5947  1.00  0.00 ?   27 PRO   A CD      1
ATOM    423 H  HD2   . PRO A  1   27 ?         6.8139    25.1689    11.7780  1.00  0.00 ?   27 PRO   A HD2     1
ATOM    424 H  HD3   . PRO A  1   27 ?         8.2578    25.4806    10.7930  1.00  0.00 ?   27 PRO   A HD3     1
ATOM    425 C  C     . PRO A  1   27 ?         7.8510    27.9450    14.3334  1.00  0.00 ?   27 PRO   A C       1
ATOM    426 O  O     . PRO A  1   27 ?         8.3124    28.8039    15.0841  1.00  0.00 ?   27 PRO   A O       1
ATOM    427 N  N     . GLU A  1   28 ?         6.6694    27.3687    14.5312  1.00  0.00 ?   28 GLU   A N       1
ATOM    428 H  H     . GLU A  1   28 ?         6.3559    26.6903    13.8974  1.00  0.00 ?   28 GLU   A H       1
ATOM    429 C  CA    . GLU A  1   28 ?         5.8284    27.7228    15.6686  1.00  0.00 ?   28 GLU   A CA      1
ATOM    430 H  HA    . GLU A  1   28 ?         5.9515    28.7787    15.8560  1.00  0.00 ?   28 GLU   A HA      1
ATOM    431 C  CB    . GLU A  1   28 ?         4.3581    27.4425    15.3509  1.00  0.00 ?   28 GLU   A CB      1
ATOM    432 H  HB2   . GLU A  1   28 ?         4.3039    26.8430    14.4542  1.00  0.00 ?   28 GLU   A HB2     1
ATOM    433 H  HB3   . GLU A  1   28 ?         3.9252    26.8878    16.1703  1.00  0.00 ?   28 GLU   A HB3     1
ATOM    434 C  CG    . GLU A  1   28 ?         3.5314    28.6992    15.1367  1.00  0.00 ?   28 GLU   A CG      1
ATOM    435 H  HG2   . GLU A  1   28 ?         4.0561    29.3473    14.4508  1.00  0.00 ?   28 GLU   A HG2     1
ATOM    436 H  HG3   . GLU A  1   28 ?         2.5795    28.4200    14.7095  1.00  0.00 ?   28 GLU   A HG3     1
ATOM    437 C  CD    . GLU A  1   28 ?         3.2808    29.4593    16.4246  1.00  0.00 ?   28 GLU   A CD      1
ATOM    438 O  OE1   . GLU A  1   28 ?         3.8891    29.0980    17.4539  1.00  0.00 ?   28 GLU   A OE1     1
ATOM    439 O  OE2   . GLU A  1   28 ?         2.4768    30.4144    16.4037  1.00  0.00 ?   28 GLU   A OE2     1
ATOM    440 C  C     . GLU A  1   28 ?         6.2469    26.9499    16.9161  1.00  0.00 ?   28 GLU   A C       1
ATOM    441 O  O     . GLU A  1   28 ?         6.1420    27.4513    18.0357  1.00  0.00 ?   28 GLU   A O       1
ATOM    442 N  N     . LYS A  1   29 ?         6.7212    25.7252    16.7147  1.00  0.00 ?   29 LYS   A N       1
ATOM    443 H  H     . LYS A  1   29 ?         6.7808    25.3806    15.7985  1.00  0.00 ?   29 LYS   A H       1
ATOM    444 C  CA    . LYS A  1   29 ?         7.1566    24.8813    17.8211  1.00  0.00 ?   29 LYS   A CA      1
ATOM    445 H  HA    . LYS A  1   29 ?         7.5702    25.5225    18.5847  1.00  0.00 ?   29 LYS   A HA      1
ATOM    446 C  CB    . LYS A  1   29 ?         5.9669    24.1153    18.4042  1.00  0.00 ?   29 LYS   A CB      1
ATOM    447 H  HB2   . LYS A  1   29 ?         5.4918    23.5552    17.6123  1.00  0.00 ?   29 LYS   A HB2     1
ATOM    448 H  HB3   . LYS A  1   29 ?         6.3301    23.4262    19.1531  1.00  0.00 ?   29 LYS   A HB3     1
ATOM    449 C  CG    . LYS A  1   29 ?         4.9229    25.0115    19.0475  1.00  0.00 ?   29 LYS   A CG      1
ATOM    450 H  HG2   . LYS A  1   29 ?         4.6146    25.7603    18.3332  1.00  0.00 ?   29 LYS   A HG2     1
ATOM    451 H  HG3   . LYS A  1   29 ?         4.0710    24.4098    19.3314  1.00  0.00 ?   29 LYS   A HG3     1
ATOM    452 C  CD    . LYS A  1   29 ?         5.4697    25.7067    20.2830  1.00  0.00 ?   29 LYS   A CD      1
ATOM    453 H  HD2   . LYS A  1   29 ?         6.3190    26.3105    19.9997  1.00  0.00 ?   29 LYS   A HD2     1
ATOM    454 H  HD3   . LYS A  1   29 ?         4.6990    26.3395    20.7001  1.00  0.00 ?   29 LYS   A HD3     1
ATOM    455 C  CE    . LYS A  1   29 ?         5.9106    24.7036    21.3379  1.00  0.00 ?   29 LYS   A CE      1
ATOM    456 H  HE2   . LYS A  1   29 ?         6.7489    24.1425    20.9543  1.00  0.00 ?   29 LYS   A HE2     1
ATOM    457 H  HE3   . LYS A  1   29 ?         6.2132    25.2423    22.2237  1.00  0.00 ?   29 LYS   A HE3     1
ATOM    458 N  NZ    . LYS A  1   29 ?         4.8172    23.7579    21.6954  1.00  0.00 ?   29 LYS   A NZ      1
ATOM    459 H  HZ1   . LYS A  1   29 ?         5.1171    23.1453    22.4807  1.00  0.00 ?   29 LYS   A HZ1     1
ATOM    460 H  HZ2   . LYS A  1   29 ?         3.9692    24.2855    21.9859  1.00  0.00 ?   29 LYS   A HZ2     1
ATOM    461 H  HZ3   . LYS A  1   29 ?         4.5782    23.1621    20.8769  1.00  0.00 ?   29 LYS   A HZ3     1
ATOM    462 C  C     . LYS A  1   29 ?         8.2327    23.9005    17.3665  1.00  0.00 ?   29 LYS   A C       1
ATOM    463 O  O     . LYS A  1   29 ?         7.9393    22.9101    16.6979  1.00  0.00 ?   29 LYS   A O       1
ATOM    464 N  N     . GLU A  1   30 ?         9.4784    24.1827    17.7353  1.00  0.00 ?   30 GLU   A N       1
ATOM    465 H  H     . GLU A  1   30 ?         9.6489    24.9873    18.2681  1.00  0.00 ?   30 GLU   A H       1
ATOM    466 C  CA    . GLU A  1   30 ?        10.5971    23.3239    17.3651  1.00  0.00 ?   30 GLU   A CA      1
ATOM    467 H  HA    . GLU A  1   30 ?        10.2416    22.6123    16.6354  1.00  0.00 ?   30 GLU   A HA      1
ATOM    468 C  CB    . GLU A  1   30 ?        11.7219    24.1539    16.7427  1.00  0.00 ?   30 GLU   A CB      1
ATOM    469 H  HB2   . GLU A  1   30 ?        12.3645    23.4982    16.1738  1.00  0.00 ?   30 GLU   A HB2     1
ATOM    470 H  HB3   . GLU A  1   30 ?        11.2870    24.8838    16.0759  1.00  0.00 ?   30 GLU   A HB3     1
ATOM    471 C  CG    . GLU A  1   30 ?        12.5728    24.8890    17.7645  1.00  0.00 ?   30 GLU   A CG      1
ATOM    472 H  HG2   . GLU A  1   30 ?        11.9878    25.0407    18.6591  1.00  0.00 ?   30 GLU   A HG2     1
ATOM    473 H  HG3   . GLU A  1   30 ?        13.4356    24.2828    17.9985  1.00  0.00 ?   30 GLU   A HG3     1
ATOM    474 C  CD    . GLU A  1   30 ?        13.0498    26.2385    17.2638  1.00  0.00 ?   30 GLU   A CD      1
ATOM    475 O  OE1   . GLU A  1   30 ?        13.4901    27.0580    18.0972  1.00  0.00 ?   30 GLU   A OE1     1
ATOM    476 O  OE2   . GLU A  1   30 ?        12.9827    26.4754    16.0397  1.00  0.00 ?   30 GLU   A OE2     1
ATOM    477 C  C     . GLU A  1   30 ?        11.1235    22.5627    18.5784  1.00  0.00 ?   30 GLU   A C       1
ATOM    478 O  O     . GLU A  1   30 ?        10.5532    22.6356    19.6671  1.00  0.00 ?   30 GLU   A O       1
ATOM    479 N  N     . LYS A  1   31 ?        12.2155    21.8315    18.3825  1.00  0.00 ?   31 LYS   A N       1
ATOM    480 H  H     . LYS A  1   31 ?        12.6250    21.8135    17.4917  1.00  0.00 ?   31 LYS   A H       1
ATOM    481 C  CA    . LYS A  1   31 ?        12.8210    21.0564    19.4588  1.00  0.00 ?   31 LYS   A CA      1
ATOM    482 H  HA    . LYS A  1   31 ?        13.4108    20.2711    19.0109  1.00  0.00 ?   31 LYS   A HA      1
ATOM    483 C  CB    . LYS A  1   31 ?        13.7355    21.9462    20.3039  1.00  0.00 ?   31 LYS   A CB      1
ATOM    484 H  HB2   . LYS A  1   31 ?        14.1755    21.3479    21.0881  1.00  0.00 ?   31 LYS   A HB2     1
ATOM    485 H  HB3   . LYS A  1   31 ?        14.5231    22.3337    19.6737  1.00  0.00 ?   31 LYS   A HB3     1
ATOM    486 C  CG    . LYS A  1   31 ?        13.0174    23.1207    20.9457  1.00  0.00 ?   31 LYS   A CG      1
ATOM    487 H  HG2   . LYS A  1   31 ?        12.8198    23.8667    20.1903  1.00  0.00 ?   31 LYS   A HG2     1
ATOM    488 H  HG3   . LYS A  1   31 ?        12.0835    22.7742    21.3651  1.00  0.00 ?   31 LYS   A HG3     1
ATOM    489 C  CD    . LYS A  1   31 ?        13.8515    23.7484    22.0498  1.00  0.00 ?   31 LYS   A CD      1
ATOM    490 H  HD2   . LYS A  1   31 ?        13.2862    24.5471    22.5066  1.00  0.00 ?   31 LYS   A HD2     1
ATOM    491 H  HD3   . LYS A  1   31 ?        14.0772    22.9949    22.7912  1.00  0.00 ?   31 LYS   A HD3     1
ATOM    492 C  CE    . LYS A  1   31 ?        15.1548    24.3165    21.5093  1.00  0.00 ?   31 LYS   A CE      1
ATOM    493 H  HE2   . LYS A  1   31 ?        15.8149    23.4984    21.2649  1.00  0.00 ?   31 LYS   A HE2     1
ATOM    494 H  HE3   . LYS A  1   31 ?        14.9412    24.8856    20.6166  1.00  0.00 ?   31 LYS   A HE3     1
ATOM    495 N  NZ    . LYS A  1   31 ?        15.8268    25.2023    22.4998  1.00  0.00 ?   31 LYS   A NZ      1
ATOM    496 H  HZ1   . LYS A  1   31 ?        16.4300    25.8937    22.0097  1.00  0.00 ?   31 LYS   A HZ1     1
ATOM    497 H  HZ2   . LYS A  1   31 ?        15.1164    25.7146    23.0609  1.00  0.00 ?   31 LYS   A HZ2     1
ATOM    498 H  HZ3   . LYS A  1   31 ?        16.4179    24.6366    23.1421  1.00  0.00 ?   31 LYS   A HZ3     1
ATOM    499 C  C     . LYS A  1   31 ?        11.7507    20.4243    20.3429  1.00  0.00 ?   31 LYS   A C       1
ATOM    500 O  O     . LYS A  1   31 ?        11.8092    20.5209    21.5682  1.00  0.00 ?   31 LYS   A O       1
ATOM    501 N  N     . GLU A  1   32 ?        10.7755    19.7768    19.7128  1.00  0.00 ?   32 GLU   A N       1
ATOM    502 H  H     . GLU A  1   32 ?        10.7840    19.7345    18.7338  1.00  0.00 ?   32 GLU   A H       1
ATOM    503 C  CA    . GLU A  1   32 ?         9.6929    19.1289    20.4439  1.00  0.00 ?   32 GLU   A CA      1
ATOM    504 H  HA    . GLU A  1   32 ?        10.0142    18.9995    21.4663  1.00  0.00 ?   32 GLU   A HA      1
ATOM    505 C  CB    . GLU A  1   32 ?         8.4385    20.0048    20.4242  1.00  0.00 ?   32 GLU   A CB      1
ATOM    506 H  HB2   . GLU A  1   32 ?         8.7360    21.0362    20.3041  1.00  0.00 ?   32 GLU   A HB2     1
ATOM    507 H  HB3   . GLU A  1   32 ?         7.8263    19.7162    19.5826  1.00  0.00 ?   32 GLU   A HB3     1
ATOM    508 C  CG    . GLU A  1   32 ?         7.5984    19.8933    21.6853  1.00  0.00 ?   32 GLU   A CG      1
ATOM    509 H  HG2   . GLU A  1   32 ?         8.0320    20.5221    22.4483  1.00  0.00 ?   32 GLU   A HG2     1
ATOM    510 H  HG3   . GLU A  1   32 ?         6.5968    20.2334    21.4666  1.00  0.00 ?   32 GLU   A HG3     1
ATOM    511 C  CD    . GLU A  1   32 ?         7.5240    18.4736    22.2130  1.00  0.00 ?   32 GLU   A CD      1
ATOM    512 O  OE1   . GLU A  1   32 ?         6.5371    17.7756    21.8988  1.00  0.00 ?   32 GLU   A OE1     1
ATOM    513 O  OE2   . GLU A  1   32 ?         8.4515    18.0608    22.9398  1.00  0.00 ?   32 GLU   A OE2     1
ATOM    514 C  C     . GLU A  1   32 ?         9.3791    17.7587    19.8500  1.00  0.00 ?   32 GLU   A C       1
ATOM    515 O  O     . GLU A  1   32 ?         9.1665    17.6276    18.6451  1.00  0.00 ?   32 GLU   A O       1
ATOM    516 N  N     . GLU A  1   33 ?         9.3530    16.7413    20.7053  1.00  0.00 ?   33 GLU   A N       1
ATOM    517 H  H     . GLU A  1   33 ?         9.5309    16.9093    21.6541  1.00  0.00 ?   33 GLU   A H       1
ATOM    518 C  CA    . GLU A  1   33 ?         9.0666    15.3811    20.2648  1.00  0.00 ?   33 GLU   A CA      1
ATOM    519 H  HA    . GLU A  1   33 ?         9.8095    15.1067    19.5313  1.00  0.00 ?   33 GLU   A HA      1
ATOM    520 C  CB    . GLU A  1   33 ?         9.1513    14.4107    21.4448  1.00  0.00 ?   33 GLU   A CB      1
ATOM    521 H  HB2   . GLU A  1   33 ?        10.1172    14.5188    21.9158  1.00  0.00 ?   33 GLU   A HB2     1
ATOM    522 H  HB3   . GLU A  1   33 ?         8.3822    14.6645    22.1594  1.00  0.00 ?   33 GLU   A HB3     1
ATOM    523 C  CG    . GLU A  1   33 ?         8.9725    12.9545    21.0494  1.00  0.00 ?   33 GLU   A CG      1
ATOM    524 H  HG2   . GLU A  1   33 ?         8.0875    12.8669    20.4371  1.00  0.00 ?   33 GLU   A HG2     1
ATOM    525 H  HG3   . GLU A  1   33 ?         9.8351    12.6408    20.4800  1.00  0.00 ?   33 GLU   A HG3     1
ATOM    526 C  CD    . GLU A  1   33 ?         8.8237    12.0384    22.2485  1.00  0.00 ?   33 GLU   A CD      1
ATOM    527 O  OE1   . GLU A  1   33 ?         9.6686    12.1196    23.1647  1.00  0.00 ?   33 GLU   A OE1     1
ATOM    528 O  OE2   . GLU A  1   33 ?         7.8634    11.2407    22.2709  1.00  0.00 ?   33 GLU   A OE2     1
ATOM    529 C  C     . GLU A  1   33 ?         7.6856    15.2970    19.6211  1.00  0.00 ?   33 GLU   A C       1
ATOM    530 O  O     . GLU A  1   33 ?         6.7351    15.9299    20.0818  1.00  0.00 ?   33 GLU   A O       1
ATOM    531 N  N     . ILE A  1   34 ?         7.5836    14.5121    18.5538  1.00  0.00 ?   34 ILE   A N       1
ATOM    532 H  H     . ILE A  1   34 ?         8.3768    14.0338    18.2346  1.00  0.00 ?   34 ILE   A H       1
ATOM    533 C  CA    . ILE A  1   34 ?         6.3198    14.3448    17.8472  1.00  0.00 ?   34 ILE   A CA      1
ATOM    534 H  HA    . ILE A  1   34 ?         5.5821    14.9676    18.3323  1.00  0.00 ?   34 ILE   A HA      1
ATOM    535 C  CB    . ILE A  1   34 ?         6.4347    14.7857    16.3760  1.00  0.00 ?   34 ILE   A CB      1
ATOM    536 H  HB    . ILE A  1   34 ?         6.5846    15.8542    16.3544  1.00  0.00 ?   34 ILE   A HB      1
ATOM    537 C  CG2   . ILE A  1   34 ?         7.6367    14.1253    15.7175  1.00  0.00 ?   34 ILE   A CG2     1
ATOM    538 H  HG21  . ILE A  1   34 ?         7.9052    13.2357    16.2680  1.00  0.00 ?   34 ILE   A HG21    1
ATOM    539 H  HG22  . ILE A  1   34 ?         7.3887    13.8585    14.7008  1.00  0.00 ?   34 ILE   A HG22    1
ATOM    540 H  HG23  . ILE A  1   34 ?         8.4694    14.8130    15.7163  1.00  0.00 ?   34 ILE   A HG23    1
ATOM    541 C  CG1   . ILE A  1   34 ?         5.1506    14.4451    15.6170  1.00  0.00 ?   34 ILE   A CG1     1
ATOM    542 H  HG12  . ILE A  1   34 ?         5.0438    13.3731    15.5654  1.00  0.00 ?   34 ILE   A HG12    1
ATOM    543 H  HG13  . ILE A  1   34 ?         4.3066    14.8616    16.1478  1.00  0.00 ?   34 ILE   A HG13    1
ATOM    544 C  CD1   . ILE A  1   34 ?         5.1234    14.9830    14.2035  1.00  0.00 ?   34 ILE   A CD1     1
ATOM    545 H  HD11  . ILE A  1   34 ?         6.1340    15.1593    13.8660  1.00  0.00 ?   34 ILE   A HD11    1
ATOM    546 H  HD12  . ILE A  1   34 ?         4.6472    14.2637    13.5537  1.00  0.00 ?   34 ILE   A HD12    1
ATOM    547 H  HD13  . ILE A  1   34 ?         4.5696    15.9099    14.1816  1.00  0.00 ?   34 ILE   A HD13    1
ATOM    548 C  C     . ILE A  1   34 ?         5.8503    12.8948    17.8964  1.00  0.00 ?   34 ILE   A C       1
ATOM    549 O  O     . ILE A  1   34 ?         6.6144    11.9741    17.6065  1.00  0.00 ?   34 ILE   A O       1
ATOM    550 N  N     . ARG A  1   35 ?         4.5881    12.6995    18.2637  1.00  0.00 ?   35 ARG   A N       1
ATOM    551 H  H     . ARG A  1   35 ?         4.0282    13.4736    18.4826  1.00  0.00 ?   35 ARG   A H       1
ATOM    552 C  CA    . ARG A  1   35 ?         4.0159    11.3613    18.3503  1.00  0.00 ?   35 ARG   A CA      1
ATOM    553 H  HA    . ARG A  1   35 ?         4.8297    10.6576    18.4409  1.00  0.00 ?   35 ARG   A HA      1
ATOM    554 C  CB    . ARG A  1   35 ?         3.1187    11.2459    19.5840  1.00  0.00 ?   35 ARG   A CB      1
ATOM    555 H  HB2   . ARG A  1   35 ?         3.0890    12.2029    20.0841  1.00  0.00 ?   35 ARG   A HB2     1
ATOM    556 H  HB3   . ARG A  1   35 ?         2.1211    10.9842    19.2652  1.00  0.00 ?   35 ARG   A HB3     1
ATOM    557 C  CG    . ARG A  1   35 ?         3.5888    10.2017    20.5834  1.00  0.00 ?   35 ARG   A CG      1
ATOM    558 H  HG2   . ARG A  1   35 ?         2.8689     9.3972    20.6150  1.00  0.00 ?   35 ARG   A HG2     1
ATOM    559 H  HG3   . ARG A  1   35 ?         4.5467     9.8181    20.2651  1.00  0.00 ?   35 ARG   A HG3     1
ATOM    560 C  CD    . ARG A  1   35 ?         3.7297    10.7896    21.9787  1.00  0.00 ?   35 ARG   A CD      1
ATOM    561 H  HD2   . ARG A  1   35 ?         2.7577    11.1162    22.3171  1.00  0.00 ?   35 ARG   A HD2     1
ATOM    562 H  HD3   . ARG A  1   35 ?         4.1025    10.0232    22.6415  1.00  0.00 ?   35 ARG   A HD3     1
ATOM    563 N  NE    . ARG A  1   35 ?         4.6465    11.9261    22.0038  1.00  0.00 ?   35 ARG   A NE      1
ATOM    564 H  HE    . ARG A  1   35 ?         4.9181    12.3092    21.1441  1.00  0.00 ?   35 ARG   A HE      1
ATOM    565 C  CZ    . ARG A  1   35 ?         5.1246    12.4602    23.1221  1.00  0.00 ?   35 ARG   A CZ      1
ATOM    566 N  NH1   . ARG A  1   35 ?         4.7748    11.9629    24.3004  1.00  0.00 ?   35 ARG   A NH1     1
ATOM    567 H  HH11  . ARG A  1   35 ?         4.1502    11.1837    24.3477  1.00  0.00 ?   35 ARG   A HH11    1
ATOM    568 H  HH12  . ARG A  1   35 ?         5.1372    12.3661    25.1411  1.00  0.00 ?   35 ARG   A HH12    1
ATOM    569 N  NH2   . ARG A  1   35 ?         5.9548    13.4935    23.0633  1.00  0.00 ?   35 ARG   A NH2     1
ATOM    570 H  HH21  . ARG A  1   35 ?         6.2210    13.8709    22.1768  1.00  0.00 ?   35 ARG   A HH21    1
ATOM    571 H  HH22  . ARG A  1   35 ?         6.3139    13.8948    23.9053  1.00  0.00 ?   35 ARG   A HH22    1
ATOM    572 C  C     . ARG A  1   35 ?         3.2162    11.0297    17.0937  1.00  0.00 ?   35 ARG   A C       1
ATOM    573 O  O     . ARG A  1   35 ?         2.3020    11.7628    16.7166  1.00  0.00 ?   35 ARG   A O       1
ATOM    574 N  N     . TRP A  1   36 ?         3.5673     9.9220    16.4508  1.00  0.00 ?   36 TRP   A N       1
ATOM    575 H  H     . TRP A  1   36 ?         4.3045     9.3788    16.8008  1.00  0.00 ?   36 TRP   A H       1
ATOM    576 C  CA    . TRP A  1   36 ?         2.8826     9.4939    15.2362  1.00  0.00 ?   36 TRP   A CA      1
ATOM    577 H  HA    . TRP A  1   36 ?         2.1450    10.2438    14.9908  1.00  0.00 ?   36 TRP   A HA      1
ATOM    578 C  CB    . TRP A  1   36 ?         3.8769     9.3776    14.0797  1.00  0.00 ?   36 TRP   A CB      1
ATOM    579 H  HB2   . TRP A  1   36 ?         3.3885     8.9081    13.2390  1.00  0.00 ?   36 TRP   A HB2     1
ATOM    580 H  HB3   . TRP A  1   36 ?         4.2036    10.3673    13.7950  1.00  0.00 ?   36 TRP   A HB3     1
ATOM    581 C  CG    . TRP A  1   36 ?         5.0917     8.5684    14.4200  1.00  0.00 ?   36 TRP   A CG      1
ATOM    582 C  CD1   . TRP A  1   36 ?         6.1458     8.9590    15.1955  1.00  0.00 ?   36 TRP   A CD1     1
ATOM    583 C  CD2   . TRP A  1   36 ?         5.3780     7.2318    13.9940  1.00  0.00 ?   36 TRP   A CD2     1
ATOM    584 C  CE3   . TRP A  1   36 ?         4.7036     6.3010    13.1993  1.00  0.00 ?   36 TRP   A CE3     1
ATOM    585 C  CE2   . TRP A  1   36 ?         6.6223     6.8750    14.5496  1.00  0.00 ?   36 TRP   A CE2     1
ATOM    586 N  NE1   . TRP A  1   36 ?         7.0702     7.9457    15.2772  1.00  0.00 ?   36 TRP   A NE1     1
ATOM    587 H  HD1   . TRP A  1   36 ?         6.2280     9.9263    15.6671  1.00  0.00 ?   36 TRP   A HD1     1
ATOM    588 H  HE3   . TRP A  1   36 ?         3.7475     6.5349    12.7546  1.00  0.00 ?   36 TRP   A HE3     1
ATOM    589 C  CZ3   . TRP A  1   36 ?         5.2822     5.0645    12.9855  1.00  0.00 ?   36 TRP   A CZ3     1
ATOM    590 C  CZ2   . TRP A  1   36 ?         7.2037     5.6285    14.3335  1.00  0.00 ?   36 TRP   A CZ2     1
ATOM    591 H  HE1   . TRP A  1   36 ?         7.9127     7.9835    15.7772  1.00  0.00 ?   36 TRP   A HE1     1
ATOM    592 H  HZ3   . TRP A  1   36 ?         4.7759     4.3323    12.3735  1.00  0.00 ?   36 TRP   A HZ3     1
ATOM    593 C  CH2   . TRP A  1   36 ?         6.5215     4.7368    13.5512  1.00  0.00 ?   36 TRP   A CH2     1
ATOM    594 H  HZ2   . TRP A  1   36 ?         8.1580     5.3607    14.7631  1.00  0.00 ?   36 TRP   A HZ2     1
ATOM    595 H  HH2   . TRP A  1   36 ?         6.9357     3.7595    13.3574  1.00  0.00 ?   36 TRP   A HH2     1
ATOM    596 C  C     . TRP A  1   36 ?         2.1756     8.1603    15.4511  1.00  0.00 ?   36 TRP   A C       1
ATOM    597 O  O     . TRP A  1   36 ?         2.5995     7.3482    16.2736  1.00  0.00 ?   36 TRP   A O       1
ATOM    598 N  N     . ARG A  1   37 ?         1.0965     7.9408    14.7070  1.00  0.00 ?   37 ARG   A N       1
ATOM    599 H  H     . ARG A  1   37 ?         0.8079     8.6263    14.0688  1.00  0.00 ?   37 ARG   A H       1
ATOM    600 C  CA    . ARG A  1   37 ?         0.3306     6.7052    14.8178  1.00  0.00 ?   37 ARG   A CA      1
ATOM    601 H  HA    . ARG A  1   37 ?         1.0028     5.8804    14.6345  1.00  0.00 ?   37 ARG   A HA      1
ATOM    602 C  CB    . ARG A  1   37 ?        -0.2545     6.5671    16.2245  1.00  0.00 ?   37 ARG   A CB      1
ATOM    603 H  HB2   . ARG A  1   37 ?         0.5354     6.2828    16.9042  1.00  0.00 ?   37 ARG   A HB2     1
ATOM    604 H  HB3   . ARG A  1   37 ?        -0.6548     7.5220    16.5299  1.00  0.00 ?   37 ARG   A HB3     1
ATOM    605 C  CG    . ARG A  1   37 ?        -1.3630     5.5320    16.3242  1.00  0.00 ?   37 ARG   A CG      1
ATOM    606 H  HG2   . ARG A  1   37 ?        -1.7590     5.5377    17.3290  1.00  0.00 ?   37 ARG   A HG2     1
ATOM    607 H  HG3   . ARG A  1   37 ?        -2.1453     5.7878    15.6253  1.00  0.00 ?   37 ARG   A HG3     1
ATOM    608 C  CD    . ARG A  1   37 ?        -0.8516     4.1357    16.0058  1.00  0.00 ?   37 ARG   A CD      1
ATOM    609 H  HD2   . ARG A  1   37 ?         0.0017     4.2202    15.3496  1.00  0.00 ?   37 ARG   A HD2     1
ATOM    610 H  HD3   . ARG A  1   37 ?        -0.5514     3.6585    16.9267  1.00  0.00 ?   37 ARG   A HD3     1
ATOM    611 N  NE    . ARG A  1   37 ?        -1.8697     3.3150    15.3557  1.00  0.00 ?   37 ARG   A NE      1
ATOM    612 H  HE    . ARG A  1   37 ?        -1.7199     3.0616    14.4214  1.00  0.00 ?   37 ARG   A HE      1
ATOM    613 C  CZ    . ARG A  1   37 ?        -2.9761     2.8994    15.9621  1.00  0.00 ?   37 ARG   A CZ      1
ATOM    614 N  NH1   . ARG A  1   37 ?        -3.2060     3.2265    17.2262  1.00  0.00 ?   37 ARG   A NH1     1
ATOM    615 H  HH11  . ARG A  1   37 ?        -2.5456     3.7879    17.7245  1.00  0.00 ?   37 ARG   A HH11    1
ATOM    616 H  HH12  . ARG A  1   37 ?        -4.0406     2.9133    17.6802  1.00  0.00 ?   37 ARG   A HH12    1
ATOM    617 N  NH2   . ARG A  1   37 ?        -3.8556     2.1554    15.3036  1.00  0.00 ?   37 ARG   A NH2     1
ATOM    618 H  HH21  . ARG A  1   37 ?        -3.6858     1.9069    14.3504  1.00  0.00 ?   37 ARG   A HH21    1
ATOM    619 H  HH22  . ARG A  1   37 ?        -4.6877     1.8430    15.7607  1.00  0.00 ?   37 ARG   A HH22    1
ATOM    620 C  C     . ARG A  1   37 ?        -0.7902     6.6657    13.7830  1.00  0.00 ?   37 ARG   A C       1
ATOM    621 O  O     . ARG A  1   37 ?        -1.3863     7.6930    13.4594  1.00  0.00 ?   37 ARG   A O       1
ATOM    622 N  N     . SER A  1   38 ?        -1.0709     5.4732    13.2674  1.00  0.00 ?   38 SER   A N       1
ATOM    623 H  H     . SER A  1   38 ?        -0.5603     4.6915    13.5659  1.00  0.00 ?   38 SER   A H       1
ATOM    624 C  CA    . SER A  1   38 ?        -2.1168     5.3003    12.2661  1.00  0.00 ?   38 SER   A CA      1
ATOM    625 H  HA    . SER A  1   38 ?        -2.1552     6.1988    11.6684  1.00  0.00 ?   38 SER   A HA      1
ATOM    626 C  CB    . SER A  1   38 ?        -1.7922     4.1121    11.3588  1.00  0.00 ?   38 SER   A CB      1
ATOM    627 H  HB2   . SER A  1   38 ?        -1.9098     4.4073    10.3273  1.00  0.00 ?   38 SER   A HB2     1
ATOM    628 H  HB3   . SER A  1   38 ?        -0.7720     3.8001    11.5301  1.00  0.00 ?   38 SER   A HB3     1
ATOM    629 O  OG    . SER A  1   38 ?        -2.6546     3.0189    11.6221  1.00  0.00 ?   38 SER   A OG      1
ATOM    630 H  HG    . SER A  1   38 ?        -2.4840     2.6816    12.5045  1.00  0.00 ?   38 SER   A HG      1
ATOM    631 C  C     . SER A  1   38 ?        -3.4748     5.0921    12.9295  1.00  0.00 ?   38 SER   A C       1
ATOM    632 O  O     . SER A  1   38 ?        -3.5749     5.0172    14.1541  1.00  0.00 ?   38 SER   A O       1
ATOM    633 N  N     . SER A  1   39 ?        -4.5181     4.9996    12.1112  1.00  0.00 ?   39 SER   A N       1
ATOM    634 H  H     . SER A  1   39 ?        -4.3740     5.0671    11.1439  1.00  0.00 ?   39 SER   A H       1
ATOM    635 C  CA    . SER A  1   39 ?        -5.8716     4.8039    12.6173  1.00  0.00 ?   39 SER   A CA      1
ATOM    636 H  HA    . SER A  1   39 ?        -5.9613     5.3510    13.5439  1.00  0.00 ?   39 SER   A HA      1
ATOM    637 C  CB    . SER A  1   39 ?        -6.8957     5.3456    11.6181  1.00  0.00 ?   39 SER   A CB      1
ATOM    638 H  HB2   . SER A  1   39 ?        -7.5566     6.0345    12.1216  1.00  0.00 ?   39 SER   A HB2     1
ATOM    639 H  HB3   . SER A  1   39 ?        -6.3791     5.8598    10.8205  1.00  0.00 ?   39 SER   A HB3     1
ATOM    640 O  OG    . SER A  1   39 ?        -7.6683     4.2966    11.0604  1.00  0.00 ?   39 SER   A OG      1
ATOM    641 H  HG    . SER A  1   39 ?        -8.5997     4.4639    11.2218  1.00  0.00 ?   39 SER   A HG      1
ATOM    642 C  C     . SER A  1   39 ?        -6.1416     3.3272    12.8895  1.00  0.00 ?   39 SER   A C       1
ATOM    643 O  O     . SER A  1   39 ?        -5.3226     2.4667    12.5683  1.00  0.00 ?   39 SER   A O       1
ATOM    644 N  N     . GLN A  1   40 ?        -7.2960     3.0430    13.4837  1.00  0.00 ?   40 GLN   A N       1
ATOM    645 H  H     . GLN A  1   40 ?        -7.9070     3.7726    13.7150  1.00  0.00 ?   40 GLN   A H       1
ATOM    646 C  CA    . GLN A  1   40 ?        -7.6742     1.6707    13.8001  1.00  0.00 ?   40 GLN   A CA      1
ATOM    647 H  HA    . GLN A  1   40 ?        -6.9774     1.2960    14.5344  1.00  0.00 ?   40 GLN   A HA      1
ATOM    648 C  CB    . GLN A  1   40 ?        -9.0856     1.6312    14.3886  1.00  0.00 ?   40 GLN   A CB      1
ATOM    649 H  HB2   . GLN A  1   40 ?        -9.0823     2.1486    15.3363  1.00  0.00 ?   40 GLN   A HB2     1
ATOM    650 H  HB3   . GLN A  1   40 ?        -9.7587     2.1381    13.7131  1.00  0.00 ?   40 GLN   A HB3     1
ATOM    651 C  CG    . GLN A  1   40 ?        -9.6107     0.2228    14.6158  1.00  0.00 ?   40 GLN   A CG      1
ATOM    652 H  HG2   . GLN A  1   40 ?        -9.9853    -0.1635    13.6795  1.00  0.00 ?   40 GLN   A HG2     1
ATOM    653 H  HG3   . GLN A  1   40 ?        -8.7980    -0.3990    14.9611  1.00  0.00 ?   40 GLN   A HG3     1
ATOM    654 C  CD    . GLN A  1   40 ?       -10.7275     0.1745    15.6398  1.00  0.00 ?   40 GLN   A CD      1
ATOM    655 O  OE1   . GLN A  1   40 ?       -10.7245    -0.6661    16.5396  1.00  0.00 ?   40 GLN   A OE1     1
ATOM    656 N  NE2   . GLN A  1   40 ?       -11.6912     1.0786    15.5083  1.00  0.00 ?   40 GLN   A NE2     1
ATOM    657 H  HE21  . GLN A  1   40 ?       -11.6284     1.7167    14.7664  1.00  0.00 ?   40 GLN   A HE21    1
ATOM    658 H  HE22  . GLN A  1   40 ?       -12.4256     1.0698    16.1557  1.00  0.00 ?   40 GLN   A HE22    1
ATOM    659 C  C     . GLN A  1   40 ?        -7.6029     0.7866    12.5595  1.00  0.00 ?   40 GLN   A C       1
ATOM    660 O  O     . GLN A  1   40 ?        -7.2195    -0.3807    12.6383  1.00  0.00 ?   40 GLN   A O       1
ATOM    661 N  N     . ASP A  1   41 ?        -7.9748     1.3501    11.4155  1.00  0.00 ?   41 ASP   A N       1
ATOM    662 H  H     . ASP A  1   41 ?        -8.2708     2.2847    11.4170  1.00  0.00 ?   41 ASP   A H       1
ATOM    663 C  CA    . ASP A  1   41 ?        -7.9523     0.6131    10.1573  1.00  0.00 ?   41 ASP   A CA      1
ATOM    664 H  HA    . ASP A  1   41 ?        -7.7987    -0.4304    10.3869  1.00  0.00 ?   41 ASP   A HA      1
ATOM    665 C  CB    . ASP A  1   41 ?        -9.2865     0.7697     9.4260  1.00  0.00 ?   41 ASP   A CB      1
ATOM    666 H  HB2   . ASP A  1   41 ?        -9.5959     1.8038     9.4724  1.00  0.00 ?   41 ASP   A HB2     1
ATOM    667 H  HB3   . ASP A  1   41 ?        -9.1590     0.4823     8.3927  1.00  0.00 ?   41 ASP   A HB3     1
ATOM    668 C  CG    . ASP A  1   41 ?       -10.3823    -0.0856    10.0311  1.00  0.00 ?   41 ASP   A CG      1
ATOM    669 O  OD1   . ASP A  1   41 ?       -11.1641     0.4428    10.8495  1.00  0.00 ?   41 ASP   A OD1     1
ATOM    670 O  OD2   . ASP A  1   41 ?       -10.4586    -1.2830     9.6857  1.00  0.00 ?   41 ASP   A OD2     1
ATOM    671 C  C     . ASP A  1   41 ?        -6.8105     1.0930     9.2667  1.00  0.00 ?   41 ASP   A C       1
ATOM    672 O  O     . ASP A  1   41 ?        -6.8366     0.9041     8.0498  1.00  0.00 ?   41 ASP   A O       1
ATOM    673 N  N     . LEU A  1   42 ?        -5.8100     1.7151     9.8803  1.00  0.00 ?   42 LEU   A N       1
ATOM    674 H  H     . LEU A  1   42 ?        -5.8454     1.8359    10.8517  1.00  0.00 ?   42 LEU   A H       1
ATOM    675 C  CA    . LEU A  1   42 ?        -4.6583     2.2236     9.1431  1.00  0.00 ?   42 LEU   A CA      1
ATOM    676 H  HA    . LEU A  1   42 ?        -4.1164     2.8921     9.7955  1.00  0.00 ?   42 LEU   A HA      1
ATOM    677 C  CB    . LEU A  1   42 ?        -3.7392     1.0708     8.7357  1.00  0.00 ?   42 LEU   A CB      1
ATOM    678 H  HB2   . LEU A  1   42 ?        -4.0126     0.7672     7.7369  1.00  0.00 ?   42 LEU   A HB2     1
ATOM    679 H  HB3   . LEU A  1   42 ?        -2.7246     1.4433     8.7319  1.00  0.00 ?   42 LEU   A HB3     1
ATOM    680 C  CG    . LEU A  1   42 ?        -3.7809    -0.1690     9.6297  1.00  0.00 ?   42 LEU   A CG      1
ATOM    681 H  HG    . LEU A  1   42 ?        -4.1142     0.1183    10.6176  1.00  0.00 ?   42 LEU   A HG      1
ATOM    682 C  CD1   . LEU A  1   42 ?        -4.7660    -1.1897     9.0814  1.00  0.00 ?   42 LEU   A CD1     1
ATOM    683 H  HD11  . LEU A  1   42 ?        -4.9317    -1.0017     8.0309  1.00  0.00 ?   42 LEU   A HD11    1
ATOM    684 H  HD12  . LEU A  1   42 ?        -4.3635    -2.1836     9.2102  1.00  0.00 ?   42 LEU   A HD12    1
ATOM    685 H  HD13  . LEU A  1   42 ?        -5.7021    -1.1085     9.6137  1.00  0.00 ?   42 LEU   A HD13    1
ATOM    686 C  CD2   . LEU A  1   42 ?        -2.3933    -0.7802     9.7590  1.00  0.00 ?   42 LEU   A CD2     1
ATOM    687 H  HD21  . LEU A  1   42 ?        -1.9777    -0.5289    10.7236  1.00  0.00 ?   42 LEU   A HD21    1
ATOM    688 H  HD22  . LEU A  1   42 ?        -2.4628    -1.8539     9.6656  1.00  0.00 ?   42 LEU   A HD22    1
ATOM    689 H  HD23  . LEU A  1   42 ?        -1.7548    -0.3917     8.9795  1.00  0.00 ?   42 LEU   A HD23    1
ATOM    690 C  C     . LEU A  1   42 ?        -5.1021     2.9970     7.9056  1.00  0.00 ?   42 LEU   A C       1
ATOM    691 O  O     . LEU A  1   42 ?        -4.5895     2.7792     6.8087  1.00  0.00 ?   42 LEU   A O       1
ATOM    692 N  N     . ASN A  1   43 ?        -6.0571     3.9026     8.0909  1.00  0.00 ?   43 ASN   A N       1
ATOM    693 H  H     . ASN A  1   43 ?        -6.4269     4.0309     8.9894  1.00  0.00 ?   43 ASN   A H       1
ATOM    694 C  CA    . ASN A  1   43 ?        -6.5689     4.7101     6.9896  1.00  0.00 ?   43 ASN   A CA      1
ATOM    695 H  HA    . ASN A  1   43 ?        -5.8847     4.6111     6.1604  1.00  0.00 ?   43 ASN   A HA      1
ATOM    696 C  CB    . ASN A  1   43 ?        -7.9483     4.2073     6.5591  1.00  0.00 ?   43 ASN   A CB      1
ATOM    697 H  HB2   . ASN A  1   43 ?        -8.4196     3.7089     7.3938  1.00  0.00 ?   43 ASN   A HB2     1
ATOM    698 H  HB3   . ASN A  1   43 ?        -8.5543     5.0486     6.2585  1.00  0.00 ?   43 ASN   A HB3     1
ATOM    699 C  CG    . ASN A  1   43 ?        -7.8724     3.2315     5.4007  1.00  0.00 ?   43 ASN   A CG      1
ATOM    700 O  OD1   . ASN A  1   43 ?        -7.6729     3.6282     4.2525  1.00  0.00 ?   43 ASN   A OD1     1
ATOM    701 N  ND2   . ASN A  1   43 ?        -8.0320     1.9471     5.6978  1.00  0.00 ?   43 ASN   A ND2     1
ATOM    702 H  HD21  . ASN A  1   43 ?        -8.1876     1.7041     6.6346  1.00  0.00 ?   43 ASN   A HD21    1
ATOM    703 H  HD22  . ASN A  1   43 ?        -7.9870     1.2946     4.9681  1.00  0.00 ?   43 ASN   A HD22    1
ATOM    704 C  C     . ASN A  1   43 ?        -6.6524     6.1809     7.3864  1.00  0.00 ?   43 ASN   A C       1
ATOM    705 O  O     . ASN A  1   43 ?        -7.2944     6.9827     6.7078  1.00  0.00 ?   43 ASN   A O       1
ATOM    706 N  N     . VAL A  1   44 ?        -5.9982     6.5285     8.4901  1.00  0.00 ?   44 VAL   A N       1
ATOM    707 H  H     . VAL A  1   44 ?        -5.5042     5.8444     8.9883  1.00  0.00 ?   44 VAL   A H       1
ATOM    708 C  CA    . VAL A  1   44 ?        -5.9967     7.9028     8.9771  1.00  0.00 ?   44 VAL   A CA      1
ATOM    709 H  HA    . VAL A  1   44 ?        -6.0883     8.5594     8.1241  1.00  0.00 ?   44 VAL   A HA      1
ATOM    710 C  CB    . VAL A  1   44 ?        -7.1864     8.1656     9.9195  1.00  0.00 ?   44 VAL   A CB      1
ATOM    711 H  HB    . VAL A  1   44 ?        -6.9441     7.7644    10.8926  1.00  0.00 ?   44 VAL   A HB      1
ATOM    712 C  CG1   . VAL A  1   44 ?        -7.4302     9.6596    10.0680  1.00  0.00 ?   44 VAL   A CG1     1
ATOM    713 H  HG11  . VAL A  1   44 ?        -8.4140     9.9027     9.6946  1.00  0.00 ?   44 VAL   A HG11    1
ATOM    714 H  HG12  . VAL A  1   44 ?        -7.3630     9.9334    11.1106  1.00  0.00 ?   44 VAL   A HG12    1
ATOM    715 H  HG13  . VAL A  1   44 ?        -6.6867    10.2036     9.5043  1.00  0.00 ?   44 VAL   A HG13    1
ATOM    716 C  CG2   . VAL A  1   44 ?        -8.4348     7.4614     9.4100  1.00  0.00 ?   44 VAL   A CG2     1
ATOM    717 H  HG21  . VAL A  1   44 ?        -9.2716     7.7058    10.0475  1.00  0.00 ?   44 VAL   A HG21    1
ATOM    718 H  HG22  . VAL A  1   44 ?        -8.6443     7.7850     8.4011  1.00  0.00 ?   44 VAL   A HG22    1
ATOM    719 H  HG23  . VAL A  1   44 ?        -8.2749     6.3933     9.4195  1.00  0.00 ?   44 VAL   A HG23    1
ATOM    720 C  C     . VAL A  1   44 ?        -4.7000     8.2241     9.7116  1.00  0.00 ?   44 VAL   A C       1
ATOM    721 O  O     . VAL A  1   44 ?        -4.1495     7.3805    10.4196  1.00  0.00 ?   44 VAL   A O       1
ATOM    722 N  N     . PHE A  1   45 ?        -4.2168     9.4499     9.5389  1.00  0.00 ?   45 PHE   A N       1
ATOM    723 H  H     . PHE A  1   45 ?        -4.7010    10.0777     8.9623  1.00  0.00 ?   45 PHE   A H       1
ATOM    724 C  CA    . PHE A  1   45 ?        -2.9836     9.8835    10.1852  1.00  0.00 ?   45 PHE   A CA      1
ATOM    725 H  HA    . PHE A  1   45 ?        -2.5781     9.0406    10.7230  1.00  0.00 ?   45 PHE   A HA      1
ATOM    726 C  CB    . PHE A  1   45 ?        -1.9673    10.3417     9.1371  1.00  0.00 ?   45 PHE   A CB      1
ATOM    727 H  HB2   . PHE A  1   45 ?        -1.8719     9.5776     8.3804  1.00  0.00 ?   45 PHE   A HB2     1
ATOM    728 H  HB3   . PHE A  1   45 ?        -2.3195    11.2538     8.6796  1.00  0.00 ?   45 PHE   A HB3     1
ATOM    729 C  CG    . PHE A  1   45 ?        -0.6005    10.6040     9.7019  1.00  0.00 ?   45 PHE   A CG      1
ATOM    730 C  CD1   . PHE A  1   45 ?         0.1412    11.6947     9.2778  1.00  0.00 ?   45 PHE   A CD1     1
ATOM    731 H  HD1   . PHE A  1   45 ?        -0.2730    12.3602     8.5332  1.00  0.00 ?   45 PHE   A HD1     1
ATOM    732 C  CE1   . PHE A  1   45 ?         1.3992    11.9392     9.7957  1.00  0.00 ?   45 PHE   A CE1     1
ATOM    733 H  HE1   . PHE A  1   45 ?         1.9667    12.7927     9.4557  1.00  0.00 ?   45 PHE   A HE1     1
ATOM    734 C  CZ    . PHE A  1   45 ?         1.9295    11.0895    10.7466  1.00  0.00 ?   45 PHE   A CZ      1
ATOM    735 H  HZ    . PHE A  1   45 ?         2.9117    11.2790    11.1530  1.00  0.00 ?   45 PHE   A HZ      1
ATOM    736 C  CE2   . PHE A  1   45 ?         1.1999     9.9991    11.1784  1.00  0.00 ?   45 PHE   A CE2     1
ATOM    737 H  HE2   . PHE A  1   45 ?         1.6125     9.3331    11.9215  1.00  0.00 ?   45 PHE   A HE2     1
ATOM    738 C  CD2   . PHE A  1   45 ?        -0.0572     9.7594    10.6566  1.00  0.00 ?   45 PHE   A CD2     1
ATOM    739 H  HD2   . PHE A  1   45 ?        -0.6260     8.9056    10.9945  1.00  0.00 ?   45 PHE   A HD2     1
ATOM    740 C  C     . PHE A  1   45 ?        -3.2559    11.0134    11.1739  1.00  0.00 ?   45 PHE   A C       1
ATOM    741 O  O     . PHE A  1   45 ?        -2.3735    11.8182    11.4702  1.00  0.00 ?   45 PHE   A O       1
ATOM    742 N  N     . GLU A  1   46 ?        -4.4842    11.0660    11.6797  1.00  0.00 ?   46 GLU   A N       1
ATOM    743 H  H     . GLU A  1   46 ?        -5.1439    10.3957    11.4047  1.00  0.00 ?   46 GLU   A H       1
ATOM    744 C  CA    . GLU A  1   46 ?        -4.8732    12.0980    12.6336  1.00  0.00 ?   46 GLU   A CA      1
ATOM    745 H  HA    . GLU A  1   46 ?        -4.4075    13.0231    12.3297  1.00  0.00 ?   46 GLU   A HA      1
ATOM    746 C  CB    . GLU A  1   46 ?        -6.3923    12.2814    12.6290  1.00  0.00 ?   46 GLU   A CB      1
ATOM    747 H  HB2   . GLU A  1   46 ?        -6.8538    11.3727    12.9863  1.00  0.00 ?   46 GLU   A HB2     1
ATOM    748 H  HB3   . GLU A  1   46 ?        -6.6467    13.0904    13.2979  1.00  0.00 ?   46 GLU   A HB3     1
ATOM    749 C  CG    . GLU A  1   46 ?        -6.9627    12.6000    11.2572  1.00  0.00 ?   46 GLU   A CG      1
ATOM    750 H  HG2   . GLU A  1   46 ?        -6.7825    13.6421    11.0395  1.00  0.00 ?   46 GLU   A HG2     1
ATOM    751 H  HG3   . GLU A  1   46 ?        -6.4613    11.9880    10.5219  1.00  0.00 ?   46 GLU   A HG3     1
ATOM    752 C  CD    . GLU A  1   46 ?        -8.4539    12.3385    11.1704  1.00  0.00 ?   46 GLU   A CD      1
ATOM    753 O  OE1   . GLU A  1   46 ?        -8.9719    12.2317    10.0389  1.00  0.00 ?   46 GLU   A OE1     1
ATOM    754 O  OE2   . GLU A  1   46 ?        -9.1026    12.2411    12.2328  1.00  0.00 ?   46 GLU   A OE2     1
ATOM    755 C  C     . GLU A  1   46 ?        -4.3967    11.7464    14.0400  1.00  0.00 ?   46 GLU   A C       1
ATOM    756 O  O     . GLU A  1   46 ?        -4.3126    12.6109    14.9123  1.00  0.00 ?   46 GLU   A O       1
ATOM    757 N  N     . TRP A  1   47 ?        -4.0870    10.4725    14.2518  1.00  0.00 ?   47 TRP   A N       1
ATOM    758 H  H     . TRP A  1   47 ?        -4.1747     9.8300    13.5165  1.00  0.00 ?   47 TRP   A H       1
ATOM    759 C  CA    . TRP A  1   47 ?        -3.6195    10.0058    15.5522  1.00  0.00 ?   47 TRP   A CA      1
ATOM    760 H  HA    . TRP A  1   47 ?        -4.3992    10.2015    16.2735  1.00  0.00 ?   47 TRP   A HA      1
ATOM    761 C  CB    . TRP A  1   47 ?        -3.3482     8.5011    15.5096  1.00  0.00 ?   47 TRP   A CB      1
ATOM    762 H  HB2   . TRP A  1   47 ?        -3.5235     8.1381    14.5080  1.00  0.00 ?   47 TRP   A HB2     1
ATOM    763 H  HB3   . TRP A  1   47 ?        -2.3174     8.3211    15.7786  1.00  0.00 ?   47 TRP   A HB3     1
ATOM    764 C  CG    . TRP A  1   47 ?        -4.2156     7.7144    16.4452  1.00  0.00 ?   47 TRP   A CG      1
ATOM    765 C  CD1   . TRP A  1   47 ?        -3.8438     7.1601    17.6367  1.00  0.00 ?   47 TRP   A CD1     1
ATOM    766 C  CD2   . TRP A  1   47 ?        -5.5992     7.3932    16.2653  1.00  0.00 ?   47 TRP   A CD2     1
ATOM    767 C  CE3   . TRP A  1   47 ?        -6.5375     7.6682    15.2669  1.00  0.00 ?   47 TRP   A CE3     1
ATOM    768 C  CE2   . TRP A  1   47 ?        -6.0019     6.6428    17.3873  1.00  0.00 ?   47 TRP   A CE2     1
ATOM    769 N  NE1   . TRP A  1   47 ?        -4.9131     6.5137    18.2084  1.00  0.00 ?   47 TRP   A NE1     1
ATOM    770 H  HD1   . TRP A  1   47 ?        -2.8510     7.2266    18.0546  1.00  0.00 ?   47 TRP   A HD1     1
ATOM    771 H  HE3   . TRP A  1   47 ?        -6.2694     8.2401    14.3908  1.00  0.00 ?   47 TRP   A HE3     1
ATOM    772 C  CZ3   . TRP A  1   47 ?        -7.8265     7.1928    15.4152  1.00  0.00 ?   47 TRP   A CZ3     1
ATOM    773 C  CZ2   . TRP A  1   47 ?        -7.3012     6.1647    17.5353  1.00  0.00 ?   47 TRP   A CZ2     1
ATOM    774 H  HE1   . TRP A  1   47 ?        -4.8983     6.0388    19.0660  1.00  0.00 ?   47 TRP   A HE1     1
ATOM    775 H  HZ3   . TRP A  1   47 ?        -8.5653     7.3949    14.6535  1.00  0.00 ?   47 TRP   A HZ3     1
ATOM    776 C  CH2   . TRP A  1   47 ?        -8.1991     6.4486    16.5425  1.00  0.00 ?   47 TRP   A CH2     1
ATOM    777 H  HZ2   . TRP A  1   47 ?        -7.6040     5.5903    18.3986  1.00  0.00 ?   47 TRP   A HZ2     1
ATOM    778 H  HH2   . TRP A  1   47 ?        -9.2167     6.0972    16.6164  1.00  0.00 ?   47 TRP   A HH2     1
ATOM    779 C  C     . TRP A  1   47 ?        -2.3586    10.7503    15.9767  1.00  0.00 ?   47 TRP   A C       1
ATOM    780 O  O     . TRP A  1   47 ?        -2.0388    10.8215    17.1639  1.00  0.00 ?   47 TRP   A O       1
ATOM    781 N  N     . CYS A  1   48 ?        -1.6467    11.3034    15.0011  1.00  0.00 ?   48 CYS   A N       1
ATOM    782 H  H     . CYS A  1   48 ?        -1.9527    11.2124    14.0745  1.00  0.00 ?   48 CYS   A H       1
ATOM    783 C  CA    . CYS A  1   48 ?        -0.4194    12.0427    15.2747  1.00  0.00 ?   48 CYS   A CA      1
ATOM    784 H  HA    . CYS A  1   48 ?         0.3086    11.3443    15.6583  1.00  0.00 ?   48 CYS   A HA      1
ATOM    785 C  CB    . CYS A  1   48 ?         0.1208    12.6690    13.9883  1.00  0.00 ?   48 CYS   A CB      1
ATOM    786 H  HB2   . CYS A  1   48 ?         1.1165    13.0458    14.1707  1.00  0.00 ?   48 CYS   A HB2     1
ATOM    787 H  HB3   . CYS A  1   48 ?         0.1650    11.9121    13.2194  1.00  0.00 ?   48 CYS   A HB3     1
ATOM    788 S  SG    . CYS A  1   48 ?        -0.8773    14.0390    13.3586  1.00  0.00 ?   48 CYS   A SG      1
ATOM    789 H  HG    . CYS A  1   48 ?        -0.8903    13.9610    12.0366  1.00  0.00 ?   48 CYS   A HG      1
ATOM    790 C  C     . CYS A  1   48 ?        -0.6593    13.1265    16.3207  1.00  0.00 ?   48 CYS   A C       1
ATOM    791 O  O     . CYS A  1   48 ?        -1.7974    13.3855    16.7104  1.00  0.00 ?   48 CYS   A O       1
ATOM    792 N  N     . MET A  1   49 ?         0.4211    13.7552    16.7721  1.00  0.00 ?   49 MET   A N       1
ATOM    793 H  H     . MET A  1   49 ?         1.3020    13.5046    16.4232  1.00  0.00 ?   49 MET   A H       1
ATOM    794 C  CA    . MET A  1   49 ?         0.3277    14.8109    17.7739  1.00  0.00 ?   49 MET   A CA      1
ATOM    795 H  HA    . MET A  1   49 ?        -0.1247    14.3886    18.6585  1.00  0.00 ?   49 MET   A HA      1
ATOM    796 C  CB    . MET A  1   49 ?         1.7218    15.3318    18.1284  1.00  0.00 ?   49 MET   A CB      1
ATOM    797 H  HB2   . MET A  1   49 ?         2.4110    14.5008    18.1414  1.00  0.00 ?   49 MET   A HB2     1
ATOM    798 H  HB3   . MET A  1   49 ?         2.0335    16.0362    17.3717  1.00  0.00 ?   49 MET   A HB3     1
ATOM    799 C  CG    . MET A  1   49 ?         1.7859    16.0254    19.4795  1.00  0.00 ?   49 MET   A CG      1
ATOM    800 H  HG2   . MET A  1   49 ?         1.3748    17.0188    19.3795  1.00  0.00 ?   49 MET   A HG2     1
ATOM    801 H  HG3   . MET A  1   49 ?         1.1936    15.4625    20.1856  1.00  0.00 ?   49 MET   A HG3     1
ATOM    802 S  SD    . MET A  1   49 ?         3.4690    16.1591    20.1124  1.00  0.00 ?   49 MET   A SD      1
ATOM    803 C  CE    . MET A  1   49 ?         4.0241    17.6482    19.2862  1.00  0.00 ?   49 MET   A CE      1
ATOM    804 H  HE1   . MET A  1   49 ?         5.0508    17.8477    19.5552  1.00  0.00 ?   49 MET   A HE1     1
ATOM    805 H  HE2   . MET A  1   49 ?         3.9513    17.5150    18.2170  1.00  0.00 ?   49 MET   A HE2     1
ATOM    806 H  HE3   . MET A  1   49 ?         3.4047    18.4797    19.5883  1.00  0.00 ?   49 MET   A HE3     1
ATOM    807 C  C     . MET A  1   49 ?        -0.5449    15.9583    17.2748  1.00  0.00 ?   49 MET   A C       1
ATOM    808 O  O     . MET A  1   49 ?        -0.0870    16.8171    16.5223  1.00  0.00 ?   49 MET   A O       1
ATOM    809 N  N     . GLY A  1   50 ?        -1.8050    15.9657    17.6991  1.00  0.00 ?   50 GLY   A N       1
ATOM    810 H  H     . GLY A  1   50 ?        -2.1151    15.2548    18.2985  1.00  0.00 ?   50 GLY   A H       1
ATOM    811 C  CA    . GLY A  1   50 ?        -2.7212    17.0120    17.2844  1.00  0.00 ?   50 GLY   A CA      1
ATOM    812 H  HA2   . GLY A  1   50 ?        -2.4750    17.3126    16.2770  1.00  0.00 ?   50 GLY   A HA2     1
ATOM    813 H  HA3   . GLY A  1   50 ?        -3.7273    16.6191    17.2964  1.00  0.00 ?   50 GLY   A HA3     1
ATOM    814 C  C     . GLY A  1   50 ?        -2.6604    18.2275    18.1881  1.00  0.00 ?   50 GLY   A C       1
ATOM    815 O  O     . GLY A  1   50 ?        -2.8419    19.3563    17.7340  1.00  0.00 ?   50 GLY   A O       1
ATOM    816 N  N     . ASN A  1   51 ?        -2.4060    17.9963    19.4719  1.00  0.00 ?   51 ASN   A N       1
ATOM    817 H  H     . ASN A  1   51 ?        -2.2703    17.0740    19.7742  1.00  0.00 ?   51 ASN   A H       1
ATOM    818 C  CA    . ASN A  1   51 ?        -2.3242    19.0819    20.4425  1.00  0.00 ?   51 ASN   A CA      1
ATOM    819 H  HA    . ASN A  1   51 ?        -3.3010    19.5359    20.5147  1.00  0.00 ?   51 ASN   A HA      1
ATOM    820 C  CB    . ASN A  1   51 ?        -1.9258    18.5372    21.8156  1.00  0.00 ?   51 ASN   A CB      1
ATOM    821 H  HB2   . ASN A  1   51 ?        -2.6929    17.8611    22.1644  1.00  0.00 ?   51 ASN   A HB2     1
ATOM    822 H  HB3   . ASN A  1   51 ?        -0.9926    18.0016    21.7274  1.00  0.00 ?   51 ASN   A HB3     1
ATOM    823 C  CG    . ASN A  1   51 ?        -1.7533    19.6367    22.8458  1.00  0.00 ?   51 ASN   A CG      1
ATOM    824 O  OD1   . ASN A  1   51 ?        -2.6883    20.3832    23.1358  1.00  0.00 ?   51 ASN   A OD1     1
ATOM    825 N  ND2   . ASN A  1   51 ?        -0.5529    19.7411    23.4041  1.00  0.00 ?   51 ASN   A ND2     1
ATOM    826 H  HD21  . ASN A  1   51 ?         0.1446    19.1118    23.1241  1.00  0.00 ?   51 ASN   A HD21    1
ATOM    827 H  HD22  . ASN A  1   51 ?        -0.4138    20.4428    24.0738  1.00  0.00 ?   51 ASN   A HD22    1
ATOM    828 C  C     . ASN A  1   51 ?        -1.3214    20.1398    19.9921  1.00  0.00 ?   51 ASN   A C       1
ATOM    829 O  O     . ASN A  1   51 ?        -1.4409    21.3132    20.3451  1.00  0.00 ?   51 ASN   A O       1
ATOM    830 N  N     . ASP A  1   52 ?        -0.3343    19.7164    19.2105  1.00  0.00 ?   52 ASP   A N       1
ATOM    831 H  H     . ASP A  1   52 ?        -0.2931    18.7686    18.9635  1.00  0.00 ?   52 ASP   A H       1
ATOM    832 C  CA    . ASP A  1   52 ?         0.6889    20.6271    18.7099  1.00  0.00 ?   52 ASP   A CA      1
ATOM    833 H  HA    . ASP A  1   52 ?         1.2919    20.9415    19.5483  1.00  0.00 ?   52 ASP   A HA      1
ATOM    834 C  CB    . ASP A  1   52 ?         1.5832    19.9147    17.6940  1.00  0.00 ?   52 ASP   A CB      1
ATOM    835 H  HB2   . ASP A  1   52 ?         2.4513    20.5268    17.4967  1.00  0.00 ?   52 ASP   A HB2     1
ATOM    836 H  HB3   . ASP A  1   52 ?         1.9011    18.9681    18.1055  1.00  0.00 ?   52 ASP   A HB3     1
ATOM    837 C  CG    . ASP A  1   52 ?         0.8729    19.6535    16.3804  1.00  0.00 ?   52 ASP   A CG      1
ATOM    838 O  OD1   . ASP A  1   52 ?         1.5613    19.5528    15.3430  1.00  0.00 ?   52 ASP   A OD1     1
ATOM    839 O  OD2   . ASP A  1   52 ?        -0.3713    19.5489    16.3897  1.00  0.00 ?   52 ASP   A OD2     1
ATOM    840 C  C     . ASP A  1   52 ?         0.0547    21.8592    18.0721  1.00  0.00 ?   52 ASP   A C       1
ATOM    841 O  O     . ASP A  1   52 ?        -1.1529    21.8958    17.8380  1.00  0.00 ?   52 ASP   A O       1
ATOM    842 N  N     . GLN A  1   53 ?         0.8774    22.8657    17.7950  1.00  0.00 ?   53 GLN   A N       1
ATOM    843 H  H     . GLN A  1   53 ?         1.8298    22.7763    18.0052  1.00  0.00 ?   53 GLN   A H       1
ATOM    844 C  CA    . GLN A  1   53 ?         0.3958    24.0999    17.1862  1.00  0.00 ?   53 GLN   A CA      1
ATOM    845 H  HA    . GLN A  1   53 ?        -0.2140    24.6126    17.9145  1.00  0.00 ?   53 GLN   A HA      1
ATOM    846 C  CB    . GLN A  1   53 ?         1.5734    24.9979    16.8033  1.00  0.00 ?   53 GLN   A CB      1
ATOM    847 H  HB2   . GLN A  1   53 ?         2.4231    24.7383    17.4168  1.00  0.00 ?   53 GLN   A HB2     1
ATOM    848 H  HB3   . GLN A  1   53 ?         1.8213    24.8237    15.7666  1.00  0.00 ?   53 GLN   A HB3     1
ATOM    849 C  CG    . GLN A  1   53 ?         1.2911    26.4809    16.9824  1.00  0.00 ?   53 GLN   A CG      1
ATOM    850 H  HG2   . GLN A  1   53 ?         1.8957    27.0368    16.2811  1.00  0.00 ?   53 GLN   A HG2     1
ATOM    851 H  HG3   . GLN A  1   53 ?         0.2463    26.6622    16.7779  1.00  0.00 ?   53 GLN   A HG3     1
ATOM    852 C  CD    . GLN A  1   53 ?         1.6034    26.9694    18.3831  1.00  0.00 ?   53 GLN   A CD      1
ATOM    853 O  OE1   . GLN A  1   53 ?         2.7675    27.0886    18.7663  1.00  0.00 ?   53 GLN   A OE1     1
ATOM    854 N  NE2   . GLN A  1   53 ?         0.5625    27.2556    19.1563  1.00  0.00 ?   53 GLN   A NE2     1
ATOM    855 H  HE21  . GLN A  1   53 ?        -0.3368    27.1354    18.7843  1.00  0.00 ?   53 GLN   A HE21    1
ATOM    856 H  HE22  . GLN A  1   53 ?         0.7353    27.5725    20.0664  1.00  0.00 ?   53 GLN   A HE22    1
ATOM    857 C  C     . GLN A  1   53 ?        -0.4545    23.8040    15.9552  1.00  0.00 ?   53 GLN   A C       1
ATOM    858 O  O     . GLN A  1   53 ?        -1.4063    24.5260    15.6579  1.00  0.00 ?   53 GLN   A O       1
ATOM    859 N  N     . ASP A  1   54 ?        -0.1047    22.7386    15.2430  1.00  0.00 ?   54 ASP   A N       1
ATOM    860 H  H     . ASP A  1   54 ?         0.6638    22.2024    15.5310  1.00  0.00 ?   54 ASP   A H       1
ATOM    861 C  CA    . ASP A  1   54 ?        -0.8363    22.3465    14.0440  1.00  0.00 ?   54 ASP   A CA      1
ATOM    862 H  HA    . ASP A  1   54 ?        -0.7490    23.1473    13.3254  1.00  0.00 ?   54 ASP   A HA      1
ATOM    863 C  CB    . ASP A  1   54 ?        -0.2334    21.0744    13.4459  1.00  0.00 ?   54 ASP   A CB      1
ATOM    864 H  HB2   . ASP A  1   54 ?        -0.3094    20.2739    14.1676  1.00  0.00 ?   54 ASP   A HB2     1
ATOM    865 H  HB3   . ASP A  1   54 ?        -0.7851    20.8058    12.5571  1.00  0.00 ?   54 ASP   A HB3     1
ATOM    866 C  CG    . ASP A  1   54 ?         1.2259    21.2455    13.0724  1.00  0.00 ?   54 ASP   A CG      1
ATOM    867 O  OD1   . ASP A  1   54 ?         1.7460    22.3726    13.2111  1.00  0.00 ?   54 ASP   A OD1     1
ATOM    868 O  OD2   . ASP A  1   54 ?         1.8482    20.2521    12.6423  1.00  0.00 ?   54 ASP   A OD2     1
ATOM    869 C  C     . ASP A  1   54 ?        -2.3132    22.1262    14.3563  1.00  0.00 ?   54 ASP   A C       1
ATOM    870 O  O     . ASP A  1   54 ?        -2.6779    21.1664    15.0358  1.00  0.00 ?   54 ASP   A O       1
ATOM    871 N  N     . TYR A  1   55 ?        -3.1580    23.0213    13.8569  1.00  0.00 ?   55 TYR   A N       1
ATOM    872 H  H     . TYR A  1   55 ?        -2.8072    23.7644    13.3230  1.00  0.00 ?   55 TYR   A H       1
ATOM    873 C  CA    . TYR A  1   55 ?        -4.5949    22.9269    14.0855  1.00  0.00 ?   55 TYR   A CA      1
ATOM    874 H  HA    . TYR A  1   55 ?        -4.7547    22.2639    14.9232  1.00  0.00 ?   55 TYR   A HA      1
ATOM    875 C  CB    . TYR A  1   55 ?        -5.1699    24.3029    14.4255  1.00  0.00 ?   55 TYR   A CB      1
ATOM    876 H  HB2   . TYR A  1   55 ?        -4.7170    25.0433    13.7845  1.00  0.00 ?   55 TYR   A HB2     1
ATOM    877 H  HB3   . TYR A  1   55 ?        -6.2367    24.2914    14.2565  1.00  0.00 ?   55 TYR   A HB3     1
ATOM    878 C  CG    . TYR A  1   55 ?        -4.9309    24.7218    15.8586  1.00  0.00 ?   55 TYR   A CG      1
ATOM    879 C  CD1   . TYR A  1   55 ?        -4.3337    25.9407    16.1561  1.00  0.00 ?   55 TYR   A CD1     1
ATOM    880 H  HD1   . TYR A  1   55 ?        -4.0388    26.5923    15.3463  1.00  0.00 ?   55 TYR   A HD1     1
ATOM    881 C  CE1   . TYR A  1   55 ?        -4.1126    26.3274    17.4638  1.00  0.00 ?   55 TYR   A CE1     1
ATOM    882 H  HE1   . TYR A  1   55 ?        -3.6472    27.2789    17.6754  1.00  0.00 ?   55 TYR   A HE1     1
ATOM    883 C  CZ    . TYR A  1   55 ?        -4.4905    25.4929    18.4949  1.00  0.00 ?   55 TYR   A CZ      1
ATOM    884 C  CE2   . TYR A  1   55 ?        -5.0852    24.2779    18.2255  1.00  0.00 ?   55 TYR   A CE2     1
ATOM    885 H  HE2   . TYR A  1   55 ?        -5.3806    23.6243    19.0330  1.00  0.00 ?   55 TYR   A HE2     1
ATOM    886 C  CD2   . TYR A  1   55 ?        -5.3011    23.8987    16.9148  1.00  0.00 ?   55 TYR   A CD2     1
ATOM    887 H  HD2   . TYR A  1   55 ?        -5.7663    22.9474    16.7002  1.00  0.00 ?   55 TYR   A HD2     1
ATOM    888 O  OH    . TYR A  1   55 ?        -4.2725    25.8736    19.7992  1.00  0.00 ?   55 TYR   A OH      1
ATOM    889 H  HH    . TYR A  1   55 ?        -5.0261    25.6190    20.3369  1.00  0.00 ?   55 TYR   A HH      1
ATOM    890 C  C     . TYR A  1   55 ?        -5.3048    22.3548    12.8622  1.00  0.00 ?   55 TYR   A C       1
ATOM    891 O  O     . TYR A  1   55 ?        -5.4304    23.0211    11.8358  1.00  0.00 ?   55 TYR   A O       1
ATOM    892 N  N     . ASN A  1   56 ?        -5.7678    21.1146    12.9811  1.00  0.00 ?   56 ASN   A N       1
ATOM    893 H  H     . ASN A  1   56 ?        -5.6370    20.6340    13.8251  1.00  0.00 ?   56 ASN   A H       1
ATOM    894 C  CA    . ASN A  1   56 ?        -6.4655    20.4510    11.8858  1.00  0.00 ?   56 ASN   A CA      1
ATOM    895 H  HA    . ASN A  1   56 ?        -7.0665    21.1910    11.3792  1.00  0.00 ?   56 ASN   A HA      1
ATOM    896 C  CB    . ASN A  1   56 ?        -5.4593    19.8635    10.8941  1.00  0.00 ?   56 ASN   A CB      1
ATOM    897 H  HB2   . ASN A  1   56 ?        -4.7133    19.3021    11.4377  1.00  0.00 ?   56 ASN   A HB2     1
ATOM    898 H  HB3   . ASN A  1   56 ?        -5.9761    19.2032    10.2141  1.00  0.00 ?   56 ASN   A HB3     1
ATOM    899 C  CG    . ASN A  1   56 ?        -4.7550    20.9337    10.0827  1.00  0.00 ?   56 ASN   A CG      1
ATOM    900 O  OD1   . ASN A  1   56 ?        -5.3955    21.8090     9.5003  1.00  0.00 ?   56 ASN   A OD1     1
ATOM    901 N  ND2   . ASN A  1   56 ?        -3.4293    20.8676    10.0409  1.00  0.00 ?   56 ASN   A ND2     1
ATOM    902 H  HD21  . ASN A  1   56 ?        -2.9859    20.1424    10.5290  1.00  0.00 ?   56 ASN   A HD21    1
ATOM    903 H  HD22  . ASN A  1   56 ?        -2.9485    21.5474     9.5241  1.00  0.00 ?   56 ASN   A HD22    1
ATOM    904 C  C     . ASN A  1   56 ?        -7.3806    19.3494    12.4118  1.00  0.00 ?   56 ASN   A C       1
ATOM    905 O  O     . ASN A  1   56 ?        -6.9152    18.3502    12.9579  1.00  0.00 ?   56 ASN   A O       1
ATOM    906 N  N     . ASN A  1   57 ?        -8.6850    19.5400    12.2423  1.00  0.00 ?   57 ASN   A N       1
ATOM    907 H  H     . ASN A  1   57 ?        -8.9955    20.3572    11.7994  1.00  0.00 ?   57 ASN   A H       1
ATOM    908 C  CA    . ASN A  1   57 ?        -9.6660    18.5626    12.6998  1.00  0.00 ?   57 ASN   A CA      1
ATOM    909 H  HA    . ASN A  1   57 ?        -9.6486    18.5560    13.7792  1.00  0.00 ?   57 ASN   A HA      1
ATOM    910 C  CB    . ASN A  1   57 ?       -11.0671    18.9558    12.2272  1.00  0.00 ?   57 ASN   A CB      1
ATOM    911 H  HB2   . ASN A  1   57 ?       -11.0165    19.2732    11.1957  1.00  0.00 ?   57 ASN   A HB2     1
ATOM    912 H  HB3   . ASN A  1   57 ?       -11.7204    18.0999    12.3046  1.00  0.00 ?   57 ASN   A HB3     1
ATOM    913 C  CG    . ASN A  1   57 ?       -11.6576    20.0868    13.0469  1.00  0.00 ?   57 ASN   A CG      1
ATOM    914 O  OD1   . ASN A  1   57 ?       -12.0281    21.1304    12.5090  1.00  0.00 ?   57 ASN   A OD1     1
ATOM    915 N  ND2   . ASN A  1   57 ?       -11.7476    19.8839    14.3562  1.00  0.00 ?   57 ASN   A ND2     1
ATOM    916 H  HD21  . ASN A  1   57 ?       -11.4325    19.0280    14.7151  1.00  0.00 ?   57 ASN   A HD21    1
ATOM    917 H  HD22  . ASN A  1   57 ?       -12.1262    20.5984    14.9099  1.00  0.00 ?   57 ASN   A HD22    1
ATOM    918 C  C     . ASN A  1   57 ?        -9.3195    17.1659    12.1931  1.00  0.00 ?   57 ASN   A C       1
ATOM    919 O  O     . ASN A  1   57 ?        -8.8869    16.3058    12.9603  1.00  0.00 ?   57 ASN   A O       1
ATOM    920 N  N     . ARG A  1   58 ?        -9.5123    16.9482    10.8963  1.00  0.00 ?   58 ARG   A N       1
ATOM    921 H  H     . ARG A  1   58 ?        -9.8594    17.6734    10.3358  1.00  0.00 ?   58 ARG   A H       1
ATOM    922 C  CA    . ARG A  1   58 ?        -9.2210    15.6562    10.2869  1.00  0.00 ?   58 ARG   A CA      1
ATOM    923 H  HA    . ARG A  1   58 ?        -8.9123    14.9814    11.0712  1.00  0.00 ?   58 ARG   A HA      1
ATOM    924 C  CB    . ARG A  1   58 ?       -10.4725    15.0936     9.6105  1.00  0.00 ?   58 ARG   A CB      1
ATOM    925 H  HB2   . ARG A  1   58 ?       -10.6191    15.6034     8.6696  1.00  0.00 ?   58 ARG   A HB2     1
ATOM    926 H  HB3   . ARG A  1   58 ?       -10.3222    14.0415     9.4211  1.00  0.00 ?   58 ARG   A HB3     1
ATOM    927 C  CG    . ARG A  1   58 ?       -11.7365    15.2527    10.4394  1.00  0.00 ?   58 ARG   A CG      1
ATOM    928 H  HG2   . ARG A  1   58 ?       -11.8929    16.3018    10.6429  1.00  0.00 ?   58 ARG   A HG2     1
ATOM    929 H  HG3   . ARG A  1   58 ?       -12.5740    14.8637     9.8797  1.00  0.00 ?   58 ARG   A HG3     1
ATOM    930 C  CD    . ARG A  1   58 ?       -11.6341    14.5063    11.7603  1.00  0.00 ?   58 ARG   A CD      1
ATOM    931 H  HD2   . ARG A  1   58 ?       -11.1002    13.5822    11.5959  1.00  0.00 ?   58 ARG   A HD2     1
ATOM    932 H  HD3   . ARG A  1   58 ?       -11.0872    15.1178    12.4623  1.00  0.00 ?   58 ARG   A HD3     1
ATOM    933 N  NE    . ARG A  1   58 ?       -12.9481    14.2010    12.3198  1.00  0.00 ?   58 ARG   A NE      1
ATOM    934 H  HE    . ARG A  1   58 ?       -13.7095    14.7313    12.0058  1.00  0.00 ?   58 ARG   A HE      1
ATOM    935 C  CZ    . ARG A  1   58 ?       -13.1595    13.2502    13.2230  1.00  0.00 ?   58 ARG   A CZ      1
ATOM    936 N  NH1   . ARG A  1   58 ?       -12.1484    12.5162    13.6668  1.00  0.00 ?   58 ARG   A NH1     1
ATOM    937 H  HH11  . ARG A  1   58 ?       -11.2243    12.6789    13.3216  1.00  0.00 ?   58 ARG   A HH11    1
ATOM    938 H  HH12  . ARG A  1   58 ?       -12.3100    11.8016    14.3479  1.00  0.00 ?   58 ARG   A HH12    1
ATOM    939 N  NH2   . ARG A  1   58 ?       -14.3843    13.0322    13.6846  1.00  0.00 ?   58 ARG   A NH2     1
ATOM    940 H  HH21  . ARG A  1   58 ?       -15.1489    13.5837    13.3525  1.00  0.00 ?   58 ARG   A HH21    1
ATOM    941 H  HH22  . ARG A  1   58 ?       -14.5423    12.3165    14.3640  1.00  0.00 ?   58 ARG   A HH22    1
ATOM    942 C  C     . ARG A  1   58 ?        -8.0906    15.7775     9.2691  1.00  0.00 ?   58 ARG   A C       1
ATOM    943 O  O     . ARG A  1   58 ?        -7.7684    16.8749     8.8128  1.00  0.00 ?   58 ARG   A O       1
ATOM    944 N  N     . ILE A  1   59 ?        -7.4927    14.6439     8.9187  1.00  0.00 ?   59 ILE   A N       1
ATOM    945 H  H     . ILE A  1   59 ?        -7.7945    13.8013     9.3171  1.00  0.00 ?   59 ILE   A H       1
ATOM    946 C  CA    . ILE A  1   59 ?        -6.3993    14.6236     7.9551  1.00  0.00 ?   59 ILE   A CA      1
ATOM    947 H  HA    . ILE A  1   59 ?        -6.7876    14.9584     7.0039  1.00  0.00 ?   59 ILE   A HA      1
ATOM    948 C  CB    . ILE A  1   59 ?        -5.2611    15.5724     8.3750  1.00  0.00 ?   59 ILE   A CB      1
ATOM    949 H  HB    . ILE A  1   59 ?        -5.6286    16.5856     8.3207  1.00  0.00 ?   59 ILE   A HB      1
ATOM    950 C  CG2   . ILE A  1   59 ?        -4.8443    15.2960     9.8118  1.00  0.00 ?   59 ILE   A CG2     1
ATOM    951 H  HG21  . ILE A  1   59 ?        -5.1661    14.3049    10.0958  1.00  0.00 ?   59 ILE   A HG21    1
ATOM    952 H  HG22  . ILE A  1   59 ?        -3.7695    15.3629     9.8940  1.00  0.00 ?   59 ILE   A HG22    1
ATOM    953 H  HG23  . ILE A  1   59 ?        -5.3013    16.0241    10.4656  1.00  0.00 ?   59 ILE   A HG23    1
ATOM    954 C  CG1   . ILE A  1   59 ?        -4.0674    15.4217     7.4299  1.00  0.00 ?   59 ILE   A CG1     1
ATOM    955 H  HG12  . ILE A  1   59 ?        -3.4608    14.5915     7.7555  1.00  0.00 ?   59 ILE   A HG12    1
ATOM    956 H  HG13  . ILE A  1   59 ?        -4.4310    15.2267     6.4313  1.00  0.00 ?   59 ILE   A HG13    1
ATOM    957 C  CD1   . ILE A  1   59 ?        -3.1836    16.6480     7.3724  1.00  0.00 ?   59 ILE   A CD1     1
ATOM    958 H  HD11  . ILE A  1   59 ?        -2.8838    16.9228     8.3729  1.00  0.00 ?   59 ILE   A HD11    1
ATOM    959 H  HD12  . ILE A  1   59 ?        -2.3066    16.4324     6.7802  1.00  0.00 ?   59 ILE   A HD12    1
ATOM    960 H  HD13  . ILE A  1   59 ?        -3.7295    17.4645     6.9231  1.00  0.00 ?   59 ILE   A HD13    1
ATOM    961 C  C     . ILE A  1   59 ?        -5.8377    13.2155     7.7904  1.00  0.00 ?   59 ILE   A C       1
ATOM    962 O  O     . ILE A  1   59 ?        -4.8118    12.8579     8.3696  1.00  0.00 ?   59 ILE   A O       1
ATOM    963 N  N     . PRO A  1   60 ?        -6.5237    12.3959     6.9800  1.00  0.00 ?   60 PRO   A N       1
ATOM    964 C  CA    . PRO A  1   60 ?        -6.1107    11.0140     6.7179  1.00  0.00 ?   60 PRO   A CA      1
ATOM    965 H  HA    . PRO A  1   60 ?        -5.9694    10.4614     7.6353  1.00  0.00 ?   60 PRO   A HA      1
ATOM    966 C  CB    . PRO A  1   60 ?        -7.2961    10.4301     5.9452  1.00  0.00 ?   60 PRO   A CB      1
ATOM    967 H  HB2   . PRO A  1   60 ?        -6.9366     9.7267     5.2073  1.00  0.00 ?   60 PRO   A HB2     1
ATOM    968 H  HB3   . PRO A  1   60 ?        -7.9661     9.9316     6.6294  1.00  0.00 ?   60 PRO   A HB3     1
ATOM    969 C  CG    . PRO A  1   60 ?        -7.9479    11.6070     5.3053  1.00  0.00 ?   60 PRO   A CG      1
ATOM    970 H  HG2   . PRO A  1   60 ?        -7.4739    11.8200     4.3594  1.00  0.00 ?   60 PRO   A HG2     1
ATOM    971 H  HG3   . PRO A  1   60 ?        -9.0005    11.4111     5.1636  1.00  0.00 ?   60 PRO   A HG3     1
ATOM    972 C  CD    . PRO A  1   60 ?        -7.7550    12.7553     6.2568  1.00  0.00 ?   60 PRO   A CD      1
ATOM    973 H  HD2   . PRO A  1   60 ?        -7.6267    13.6791     5.7123  1.00  0.00 ?   60 PRO   A HD2     1
ATOM    974 H  HD3   . PRO A  1   60 ?        -8.5923    12.8281     6.9351  1.00  0.00 ?   60 PRO   A HD3     1
ATOM    975 C  C     . PRO A  1   60 ?        -4.8391    10.9380     5.8799  1.00  0.00 ?   60 PRO   A C       1
ATOM    976 O  O     . PRO A  1   60 ?        -4.4875    11.8891     5.1812  1.00  0.00 ?   60 PRO   A O       1
ATOM    977 N  N     . ILE A  1   61 ?        -4.1542     9.8019     5.9540  1.00  0.00 ?   61 ILE   A N       1
ATOM    978 H  H     . ILE A  1   61 ?        -4.4854     9.0806     6.5283  1.00  0.00 ?   61 ILE   A H       1
ATOM    979 C  CA    . ILE A  1   61 ?        -2.9225     9.6024     5.2006  1.00  0.00 ?   61 ILE   A CA      1
ATOM    980 H  HA    . ILE A  1   61 ?        -2.1760    10.2746     5.5988  1.00  0.00 ?   61 ILE   A HA      1
ATOM    981 C  CB    . ILE A  1   61 ?        -2.4020     8.1600     5.3441  1.00  0.00 ?   61 ILE   A CB      1
ATOM    982 H  HB    . ILE A  1   61 ?        -2.0519     8.0264     6.3562  1.00  0.00 ?   61 ILE   A HB      1
ATOM    983 C  CG2   . ILE A  1   61 ?        -3.5253     7.1645     5.0961  1.00  0.00 ?   61 ILE   A CG2     1
ATOM    984 H  HG21  . ILE A  1   61 ?        -4.1834     7.1435     5.9523  1.00  0.00 ?   61 ILE   A HG21    1
ATOM    985 H  HG22  . ILE A  1   61 ?        -4.0832     7.4620     4.2205  1.00  0.00 ?   61 ILE   A HG22    1
ATOM    986 H  HG23  . ILE A  1   61 ?        -3.1069     6.1813     4.9395  1.00  0.00 ?   61 ILE   A HG23    1
ATOM    987 C  CG1   . ILE A  1   61 ?        -1.2421     7.9146     4.3769  1.00  0.00 ?   61 ILE   A CG1     1
ATOM    988 H  HG12  . ILE A  1   61 ?        -1.2358     6.8754     4.0884  1.00  0.00 ?   61 ILE   A HG12    1
ATOM    989 H  HG13  . ILE A  1   61 ?        -1.3808     8.5272     3.4978  1.00  0.00 ?   61 ILE   A HG13    1
ATOM    990 C  CD1   . ILE A  1   61 ?         0.1133     8.2418     4.9635  1.00  0.00 ?   61 ILE   A CD1     1
ATOM    991 H  HD11  . ILE A  1   61 ?         0.6673     7.3282     5.1211  1.00  0.00 ?   61 ILE   A HD11    1
ATOM    992 H  HD12  . ILE A  1   61 ?         0.6565     8.8790     4.2814  1.00  0.00 ?   61 ILE   A HD12    1
ATOM    993 H  HD13  . ILE A  1   61 ?        -0.0161     8.7517     5.9067  1.00  0.00 ?   61 ILE   A HD13    1
ATOM    994 C  C     . ILE A  1   61 ?        -3.1264     9.9125     3.7215  1.00  0.00 ?   61 ILE   A C       1
ATOM    995 O  O     . ILE A  1   61 ?        -2.2153    10.3889     3.0445  1.00  0.00 ?   61 ILE   A O       1
ATOM    996 N  N     . VAL A  1   62 ?        -4.3295     9.6405     3.2259  1.00  0.00 ?   62 VAL   A N       1
ATOM    997 H  H     . VAL A  1   62 ?        -5.0147     9.2617     3.8152  1.00  0.00 ?   62 VAL   A H       1
ATOM    998 C  CA    . VAL A  1   62 ?        -4.6551     9.8930     1.8273  1.00  0.00 ?   62 VAL   A CA      1
ATOM    999 H  HA    . VAL A  1   62 ?        -4.0282     9.2578     1.2185  1.00  0.00 ?   62 VAL   A HA      1
ATOM   1000 C  CB    . VAL A  1   62 ?        -6.1266     9.5540     1.5236  1.00  0.00 ?   62 VAL   A CB      1
ATOM   1001 H  HB    . VAL A  1   62 ?        -6.2591     9.5456     0.4516  1.00  0.00 ?   62 VAL   A HB      1
ATOM   1002 C  CG1   . VAL A  1   62 ?        -6.4778     8.1736     2.0572  1.00  0.00 ?   62 VAL   A CG1     1
ATOM   1003 H  HG11  . VAL A  1   62 ?        -7.4530     7.8847     1.6940  1.00  0.00 ?   62 VAL   A HG11    1
ATOM   1004 H  HG12  . VAL A  1   62 ?        -5.7416     7.4591     1.7195  1.00  0.00 ?   62 VAL   A HG12    1
ATOM   1005 H  HG13  . VAL A  1   62 ?        -6.4881     8.1969     3.1369  1.00  0.00 ?   62 VAL   A HG13    1
ATOM   1006 C  CG2   . VAL A  1   62 ?        -7.0487    10.6120     2.1104  1.00  0.00 ?   62 VAL   A CG2     1
ATOM   1007 H  HG21  . VAL A  1   62 ?        -7.8633    10.1308     2.6314  1.00  0.00 ?   62 VAL   A HG21    1
ATOM   1008 H  HG22  . VAL A  1   62 ?        -6.4943    11.2295     2.8015  1.00  0.00 ?   62 VAL   A HG22    1
ATOM   1009 H  HG23  . VAL A  1   62 ?        -7.4434    11.2269     1.3151  1.00  0.00 ?   62 VAL   A HG23    1
ATOM   1010 C  C     . VAL A  1   62 ?        -4.3932    11.3483     1.4562  1.00  0.00 ?   62 VAL   A C       1
ATOM   1011 O  O     . VAL A  1   62 ?        -4.2491    11.6834     0.2803  1.00  0.00 ?   62 VAL   A O       1
ATOM   1012 N  N     . ARG A  1   63 ?        -4.3324    12.2092     2.4668  1.00  0.00 ?   63 ARG   A N       1
ATOM   1013 H  H     . ARG A  1   63 ?        -4.4553    11.8817     3.3823  1.00  0.00 ?   63 ARG   A H       1
ATOM   1014 C  CA    . ARG A  1   63 ?        -4.0885    13.6296     2.2468  1.00  0.00 ?   63 ARG   A CA      1
ATOM   1015 H  HA    . ARG A  1   63 ?        -4.6869    13.9426     1.4044  1.00  0.00 ?   63 ARG   A HA      1
ATOM   1016 C  CB    . ARG A  1   63 ?        -4.5027    14.4368     3.4785  1.00  0.00 ?   63 ARG   A CB      1
ATOM   1017 H  HB2   . ARG A  1   63 ?        -3.7898    14.2561     4.2696  1.00  0.00 ?   63 ARG   A HB2     1
ATOM   1018 H  HB3   . ARG A  1   63 ?        -4.4905    15.4865     3.2267  1.00  0.00 ?   63 ARG   A HB3     1
ATOM   1019 C  CG    . ARG A  1   63 ?        -5.8878    14.0876     3.9980  1.00  0.00 ?   63 ARG   A CG      1
ATOM   1020 H  HG2   . ARG A  1   63 ?        -6.0197    13.0166     3.9531  1.00  0.00 ?   63 ARG   A HG2     1
ATOM   1021 H  HG3   . ARG A  1   63 ?        -5.9723    14.4202     5.0218  1.00  0.00 ?   63 ARG   A HG3     1
ATOM   1022 C  CD    . ARG A  1   63 ?        -6.9770    14.7516     3.1702  1.00  0.00 ?   63 ARG   A CD      1
ATOM   1023 H  HD2   . ARG A  1   63 ?        -7.9251    14.6102     3.6672  1.00  0.00 ?   63 ARG   A HD2     1
ATOM   1024 H  HD3   . ARG A  1   63 ?        -6.7623    15.8073     3.0983  1.00  0.00 ?   63 ARG   A HD3     1
ATOM   1025 N  NE    . ARG A  1   63 ?        -7.0596    14.1912     1.8240  1.00  0.00 ?   63 ARG   A NE      1
ATOM   1026 H  HE    . ARG A  1   63 ?        -6.5949    13.3456     1.6551  1.00  0.00 ?   63 ARG   A HE      1
ATOM   1027 C  CZ    . ARG A  1   63 ?        -7.7268    14.7649     0.8289  1.00  0.00 ?   63 ARG   A CZ      1
ATOM   1028 N  NH1   . ARG A  1   63 ?        -8.3654    15.9097     1.0277  1.00  0.00 ?   63 ARG   A NH1     1
ATOM   1029 H  HH11  . ARG A  1   63 ?        -8.3446    16.3429     1.9285  1.00  0.00 ?   63 ARG   A HH11    1
ATOM   1030 H  HH12  . ARG A  1   63 ?        -8.8661    16.3402     0.2763  1.00  0.00 ?   63 ARG   A HH12    1
ATOM   1031 N  NH2   . ARG A  1   63 ?        -7.7555    14.1936    -0.3684  1.00  0.00 ?   63 ARG   A NH2     1
ATOM   1032 H  HH21  . ARG A  1   63 ?        -7.2750    13.3307    -0.5221  1.00  0.00 ?   63 ARG   A HH21    1
ATOM   1033 H  HH22  . ARG A  1   63 ?        -8.2579    14.6259    -1.1165  1.00  0.00 ?   63 ARG   A HH22    1
ATOM   1034 C  C     . ARG A  1   63 ?        -2.6184    13.8859     1.9283  1.00  0.00 ?   63 ARG   A C       1
ATOM   1035 O  O     . ARG A  1   63 ?        -2.2799    14.8585     1.2533  1.00  0.00 ?   63 ARG   A O       1
ATOM   1036 N  N     . ILE A  1   64 ?        -1.7503    13.0076     2.4189  1.00  0.00 ?   64 ILE   A N       1
ATOM   1037 H  H     . ILE A  1   64 ?        -2.0814    12.2534     2.9493  1.00  0.00 ?   64 ILE   A H       1
ATOM   1038 C  CA    . ILE A  1   64 ?        -0.3175    13.1388     2.1860  1.00  0.00 ?   64 ILE   A CA      1
ATOM   1039 H  HA    . ILE A  1   64 ?        -0.0077    14.1067     2.5531  1.00  0.00 ?   64 ILE   A HA      1
ATOM   1040 C  CB    . ILE A  1   64 ?         0.4770    12.0569     2.9411  1.00  0.00 ?   64 ILE   A CB      1
ATOM   1041 H  HB    . ILE A  1   64 ?         0.0056    11.1032     2.7595  1.00  0.00 ?   64 ILE   A HB      1
ATOM   1042 C  CG2   . ILE A  1   64 ?         1.9043    11.9867     2.4191  1.00  0.00 ?   64 ILE   A CG2     1
ATOM   1043 H  HG21  . ILE A  1   64 ?         2.5131    11.4227     3.1103  1.00  0.00 ?   64 ILE   A HG21    1
ATOM   1044 H  HG22  . ILE A  1   64 ?         1.9113    11.5014     1.4543  1.00  0.00 ?   64 ILE   A HG22    1
ATOM   1045 H  HG23  . ILE A  1   64 ?         2.3017    12.9862     2.3222  1.00  0.00 ?   64 ILE   A HG23    1
ATOM   1046 C  CG1   . ILE A  1   64 ?         0.4671    12.3419     4.4443  1.00  0.00 ?   64 ILE   A CG1     1
ATOM   1047 H  HG12  . ILE A  1   64 ?         1.0225    13.2461     4.6367  1.00  0.00 ?   64 ILE   A HG12    1
ATOM   1048 H  HG13  . ILE A  1   64 ?        -0.5542    12.4752     4.7710  1.00  0.00 ?   64 ILE   A HG13    1
ATOM   1049 C  CD1   . ILE A  1   64 ?         1.0804    11.2351     5.2732  1.00  0.00 ?   64 ILE   A CD1     1
ATOM   1050 H  HD11  . ILE A  1   64 ?         0.3002    10.7036     5.7977  1.00  0.00 ?   64 ILE   A HD11    1
ATOM   1051 H  HD12  . ILE A  1   64 ?         1.6093    10.5513     4.6259  1.00  0.00 ?   64 ILE   A HD12    1
ATOM   1052 H  HD13  . ILE A  1   64 ?         1.7697    11.6601     5.9879  1.00  0.00 ?   64 ILE   A HD13    1
ATOM   1053 C  C     . ILE A  1   64 ?         0.0083    13.0480     0.6991  1.00  0.00 ?   64 ILE   A C       1
ATOM   1054 O  O     . ILE A  1   64 ?        -0.5643    12.2323    -0.0236  1.00  0.00 ?   64 ILE   A O       1
ATOM   1055 N  N     . ARG A  1   65 ?         0.9330    13.8900     0.2491  1.00  0.00 ?   65 ARG   A N       1
ATOM   1056 H  H     . ARG A  1   65 ?         1.3537    14.5170     0.8738  1.00  0.00 ?   65 ARG   A H       1
ATOM   1057 C  CA    . ARG A  1   65 ?         1.3360    13.9045    -1.1520  1.00  0.00 ?   65 ARG   A CA      1
ATOM   1058 H  HA    . ARG A  1   65 ?         0.4900    13.5891    -1.7440  1.00  0.00 ?   65 ARG   A HA      1
ATOM   1059 C  CB    . ARG A  1   65 ?         1.7391    15.3186    -1.5741  1.00  0.00 ?   65 ARG   A CB      1
ATOM   1060 H  HB2   . ARG A  1   65 ?         2.7478    15.5085    -1.2378  1.00  0.00 ?   65 ARG   A HB2     1
ATOM   1061 H  HB3   . ARG A  1   65 ?         1.7095    15.3816    -2.6514  1.00  0.00 ?   65 ARG   A HB3     1
ATOM   1062 C  CG    . ARG A  1   65 ?         0.8372    16.4034    -1.0085  1.00  0.00 ?   65 ARG   A CG      1
ATOM   1063 H  HG2   . ARG A  1   65 ?         0.9417    16.4215     0.0663  1.00  0.00 ?   65 ARG   A HG2     1
ATOM   1064 H  HG3   . ARG A  1   65 ?         1.1367    17.3568    -1.4175  1.00  0.00 ?   65 ARG   A HG3     1
ATOM   1065 C  CD    . ARG A  1   65 ?        -0.6218    16.1520    -1.3557  1.00  0.00 ?   65 ARG   A CD      1
ATOM   1066 H  HD2   . ARG A  1   65 ?        -0.9145    15.1946    -0.9512  1.00  0.00 ?   65 ARG   A HD2     1
ATOM   1067 H  HD3   . ARG A  1   65 ?        -1.2231    16.9301    -0.9097  1.00  0.00 ?   65 ARG   A HD3     1
ATOM   1068 N  NE    . ARG A  1   65 ?        -0.8478    16.1457    -2.7986  1.00  0.00 ?   65 ARG   A NE      1
ATOM   1069 H  HE    . ARG A  1   65 ?        -0.8961    15.2760    -3.2466  1.00  0.00 ?   65 ARG   A HE      1
ATOM   1070 C  CZ    . ARG A  1   65 ?        -0.9899    17.2487    -3.5250  1.00  0.00 ?   65 ARG   A CZ      1
ATOM   1071 N  NH1   . ARG A  1   65 ?        -0.9292    18.4400    -2.9462  1.00  0.00 ?   65 ARG   A NH1     1
ATOM   1072 H  HH11  . ARG A  1   65 ?        -0.7755    18.5089    -1.9607  1.00  0.00 ?   65 ARG   A HH11    1
ATOM   1073 H  HH12  . ARG A  1   65 ?        -1.0353    19.2691    -3.4957  1.00  0.00 ?   65 ARG   A HH12    1
ATOM   1074 N  NH2   . ARG A  1   65 ?        -1.1927    17.1614    -4.8334  1.00  0.00 ?   65 ARG   A NH2     1
ATOM   1075 H  HH21  . ARG A  1   65 ?        -1.2388    16.2650    -5.2732  1.00  0.00 ?   65 ARG   A HH21    1
ATOM   1076 H  HH22  . ARG A  1   65 ?        -1.2997    17.9918    -5.3791  1.00  0.00 ?   65 ARG   A HH22    1
ATOM   1077 C  C     . ARG A  1   65 ?         2.4934    12.9403    -1.3948  1.00  0.00 ?   65 ARG   A C       1
ATOM   1078 O  O     . ARG A  1   65 ?         2.3996    12.0399    -2.2277  1.00  0.00 ?   65 ARG   A O       1
ATOM   1079 N  N     . ASN A  1   66 ?         3.5843    13.1367    -0.6614  1.00  0.00 ?   66 ASN   A N       1
ATOM   1080 H  H     . ASN A  1   66 ?         3.5991    13.8717    -0.0134  1.00  0.00 ?   66 ASN   A H       1
ATOM   1081 C  CA    . ASN A  1   66 ?         4.7605    12.2854    -0.7979  1.00  0.00 ?   66 ASN   A CA      1
ATOM   1082 H  HA    . ASN A  1   66 ?         4.4205    11.2700    -0.9352  1.00  0.00 ?   66 ASN   A HA      1
ATOM   1083 C  CB    . ASN A  1   66 ?         5.5806    12.7050    -2.0195  1.00  0.00 ?   66 ASN   A CB      1
ATOM   1084 H  HB2   . ASN A  1   66 ?         5.0387    13.4633    -2.5660  1.00  0.00 ?   66 ASN   A HB2     1
ATOM   1085 H  HB3   . ASN A  1   66 ?         6.5253    13.1105    -1.6900  1.00  0.00 ?   66 ASN   A HB3     1
ATOM   1086 C  CG    . ASN A  1   66 ?         5.8561    11.5453    -2.9570  1.00  0.00 ?   66 ASN   A CG      1
ATOM   1087 O  OD1   . ASN A  1   66 ?         4.9451    11.0201    -3.5972  1.00  0.00 ?   66 ASN   A OD1     1
ATOM   1088 N  ND2   . ASN A  1   66 ?         7.1179    11.1400    -3.0416  1.00  0.00 ?   66 ASN   A ND2     1
ATOM   1089 H  HD21  . ASN A  1   66 ?         7.7911    11.6053    -2.5020  1.00  0.00 ?   66 ASN   A HD21    1
ATOM   1090 H  HD22  . ASN A  1   66 ?         7.3243    10.3925    -3.6407  1.00  0.00 ?   66 ASN   A HD22    1
ATOM   1091 C  C     . ASN A  1   66 ?         5.6268    12.3493     0.4564  1.00  0.00 ?   66 ASN   A C       1
ATOM   1092 O  O     . ASN A  1   66 ?         5.3979    13.1746     1.3407  1.00  0.00 ?   66 ASN   A O       1
ATOM   1093 N  N     . VAL A  1   67 ?         6.6234    11.4724     0.5261  1.00  0.00 ?   67 VAL   A N       1
ATOM   1094 H  H     . VAL A  1   67 ?         6.7554    10.8395    -0.2104  1.00  0.00 ?   67 VAL   A H       1
ATOM   1095 C  CA    . VAL A  1   67 ?         7.5255    11.4296     1.6707  1.00  0.00 ?   67 VAL   A CA      1
ATOM   1096 H  HA    . VAL A  1   67 ?         7.3718    12.3281     2.2507  1.00  0.00 ?   67 VAL   A HA      1
ATOM   1097 C  CB    . VAL A  1   67 ?         7.2313    10.2159     2.5722  1.00  0.00 ?   67 VAL   A CB      1
ATOM   1098 H  HB    . VAL A  1   67 ?         7.0262     9.3647     1.9398  1.00  0.00 ?   67 VAL   A HB      1
ATOM   1099 C  CG1   . VAL A  1   67 ?         8.4393     9.8869     3.4360  1.00  0.00 ?   67 VAL   A CG1     1
ATOM   1100 H  HG11  . VAL A  1   67 ?         9.0837     9.2003     2.9071  1.00  0.00 ?   67 VAL   A HG11    1
ATOM   1101 H  HG12  . VAL A  1   67 ?         8.9827    10.7941     3.6555  1.00  0.00 ?   67 VAL   A HG12    1
ATOM   1102 H  HG13  . VAL A  1   67 ?         8.1092     9.4327     4.3586  1.00  0.00 ?   67 VAL   A HG13    1
ATOM   1103 C  CG2   . VAL A  1   67 ?         6.0050    10.4774     3.4335  1.00  0.00 ?   67 VAL   A CG2     1
ATOM   1104 H  HG21  . VAL A  1   67 ?         6.2456    10.2883     4.4693  1.00  0.00 ?   67 VAL   A HG21    1
ATOM   1105 H  HG22  . VAL A  1   67 ?         5.6963    11.5058     3.3176  1.00  0.00 ?   67 VAL   A HG22    1
ATOM   1106 H  HG23  . VAL A  1   67 ?         5.2025     9.8237     3.1252  1.00  0.00 ?   67 VAL   A HG23    1
ATOM   1107 C  C     . VAL A  1   67 ?         8.9812    11.3741     1.2213  1.00  0.00 ?   67 VAL   A C       1
ATOM   1108 O  O     . VAL A  1   67 ?         9.3481    10.5651     0.3696  1.00  0.00 ?   67 VAL   A O       1
ATOM   1109 N  N     . ALA A  1   68 ?         9.8069    12.2396     1.8003  1.00  0.00 ?   68 ALA   A N       1
ATOM   1110 H  H     . ALA A  1   68 ?         9.4549    12.8597     2.4723  1.00  0.00 ?   68 ALA   A H       1
ATOM   1111 C  CA    . ALA A  1   68 ?        11.2238    12.2874     1.4616  1.00  0.00 ?   68 ALA   A CA      1
ATOM   1112 H  HA    . ALA A  1   68 ?        11.3906    11.6196     0.6286  1.00  0.00 ?   68 ALA   A HA      1
ATOM   1113 C  CB    . ALA A  1   68 ?        11.6155    13.6920     1.0269  1.00  0.00 ?   68 ALA   A CB      1
ATOM   1114 H  HB1   . ALA A  1   68 ?        12.6804    13.7308     0.8516  1.00  0.00 ?   68 ALA   A HB1     1
ATOM   1115 H  HB2   . ALA A  1   68 ?        11.0914    13.9466     0.1176  1.00  0.00 ?   68 ALA   A HB2     1
ATOM   1116 H  HB3   . ALA A  1   68 ?        11.3525    14.3955     1.8031  1.00  0.00 ?   68 ALA   A HB3     1
ATOM   1117 C  C     . ALA A  1   68 ?        12.0847    11.8359     2.6365  1.00  0.00 ?   68 ALA   A C       1
ATOM   1118 O  O     . ALA A  1   68 ?        11.6164    11.7685     3.7732  1.00  0.00 ?   68 ALA   A O       1
ATOM   1119 N  N     . LYS A  1   69 ?        13.3459    11.5266     2.3554  1.00  0.00 ?   69 LYS   A N       1
ATOM   1120 H  H     . LYS A  1   69 ?        13.6610    11.6004     1.4296  1.00  0.00 ?   69 LYS   A H       1
ATOM   1121 C  CA    . LYS A  1   69 ?        14.2736    11.0816     3.3885  1.00  0.00 ?   69 LYS   A CA      1
ATOM   1122 H  HA    . LYS A  1   69 ?        13.8441    11.3265     4.3480  1.00  0.00 ?   69 LYS   A HA      1
ATOM   1123 C  CB    . LYS A  1   69 ?        14.4745     9.5668     3.3044  1.00  0.00 ?   69 LYS   A CB      1
ATOM   1124 H  HB2   . LYS A  1   69 ?        15.5318     9.3525     3.3557  1.00  0.00 ?   69 LYS   A HB2     1
ATOM   1125 H  HB3   . LYS A  1   69 ?        13.9807     9.1031     4.1463  1.00  0.00 ?   69 LYS   A HB3     1
ATOM   1126 C  CG    . LYS A  1   69 ?        13.9240     8.9501     2.0302  1.00  0.00 ?   69 LYS   A CG      1
ATOM   1127 H  HG2   . LYS A  1   69 ?        14.0645     9.6442     1.2149  1.00  0.00 ?   69 LYS   A HG2     1
ATOM   1128 H  HG3   . LYS A  1   69 ?        14.4606     8.0350     1.8230  1.00  0.00 ?   69 LYS   A HG3     1
ATOM   1129 C  CD    . LYS A  1   69 ?        12.4429     8.6355     2.1577  1.00  0.00 ?   69 LYS   A CD      1
ATOM   1130 H  HD2   . LYS A  1   69 ?        12.3277     7.6156     2.4932  1.00  0.00 ?   69 LYS   A HD2     1
ATOM   1131 H  HD3   . LYS A  1   69 ?        12.0023     9.3065     2.8816  1.00  0.00 ?   69 LYS   A HD3     1
ATOM   1132 C  CE    . LYS A  1   69 ?        11.7218     8.7994     0.8285  1.00  0.00 ?   69 LYS   A CE      1
ATOM   1133 H  HE2   . LYS A  1   69 ?        10.6578     8.7982     1.0085  1.00  0.00 ?   69 LYS   A HE2     1
ATOM   1134 H  HE3   . LYS A  1   69 ?        12.0117     9.7433     0.3908  1.00  0.00 ?   69 LYS   A HE3     1
ATOM   1135 N  NZ    . LYS A  1   69 ?        12.0541     7.7020    -0.1217  1.00  0.00 ?   69 LYS   A NZ      1
ATOM   1136 H  HZ1   . LYS A  1   69 ?        12.4844     8.0938    -0.9839  1.00  0.00 ?   69 LYS   A HZ1     1
ATOM   1137 H  HZ2   . LYS A  1   69 ?        12.7253     7.0398     0.3176  1.00  0.00 ?   69 LYS   A HZ2     1
ATOM   1138 H  HZ3   . LYS A  1   69 ?        11.1918     7.1822    -0.3830  1.00  0.00 ?   69 LYS   A HZ3     1
ATOM   1139 C  C     . LYS A  1   69 ?        15.6172    11.7914     3.2556  1.00  0.00 ?   69 LYS   A C       1
ATOM   1140 O  O     . LYS A  1   69 ?        16.3355    11.6027     2.2748  1.00  0.00 ?   69 LYS   A O       1
ATOM   1141 N  N     . GLY A  1   70 ?        15.9513    12.6078     4.2505  1.00  0.00 ?   70 GLY   A N       1
ATOM   1142 H  H     . GLY A  1   70 ?        15.3389    12.7194     5.0076  1.00  0.00 ?   70 GLY   A H       1
ATOM   1143 C  CA    . GLY A  1   70 ?        17.2087    13.3320     4.2253  1.00  0.00 ?   70 GLY   A CA      1
ATOM   1144 H  HA2   . GLY A  1   70 ?        17.8657    12.9169     4.9749  1.00  0.00 ?   70 GLY   A HA2     1
ATOM   1145 H  HA3   . GLY A  1   70 ?        17.6634    13.2071     3.2535  1.00  0.00 ?   70 GLY   A HA3     1
ATOM   1146 C  C     . GLY A  1   70 ?        17.0303    14.8130     4.4946  1.00  0.00 ?   70 GLY   A C       1
ATOM   1147 O  O     . GLY A  1   70 ?        15.9178    15.2755     4.7511  1.00  0.00 ?   70 GLY   A O       1
ATOM   1148 N  N     . LEU A  1   71 ?        18.1278    15.5592     4.4384  1.00  0.00 ?   71 LEU   A N       1
ATOM   1149 H  H     . LEU A  1   71 ?        18.9853    15.1342     4.2294  1.00  0.00 ?   71 LEU   A H       1
ATOM   1150 C  CA    . LEU A  1   71 ?        18.0885    16.9974     4.6800  1.00  0.00 ?   71 LEU   A CA      1
ATOM   1151 H  HA    . LEU A  1   71 ?        17.4636    17.1712     5.5434  1.00  0.00 ?   71 LEU   A HA      1
ATOM   1152 C  CB    . LEU A  1   71 ?        19.4951    17.5247     4.9684  1.00  0.00 ?   71 LEU   A CB      1
ATOM   1153 H  HB2   . LEU A  1   71 ?        20.1544    17.1428     4.2042  1.00  0.00 ?   71 LEU   A HB2     1
ATOM   1154 H  HB3   . LEU A  1   71 ?        19.4621    18.6032     4.9069  1.00  0.00 ?   71 LEU   A HB3     1
ATOM   1155 C  CG    . LEU A  1   71 ?        20.0870    17.1497     6.3275  1.00  0.00 ?   71 LEU   A CG      1
ATOM   1156 H  HG    . LEU A  1   71 ?        20.1919    16.0748     6.3832  1.00  0.00 ?   71 LEU   A HG      1
ATOM   1157 C  CD1   . LEU A  1   71 ?        21.4676    17.7646     6.4965  1.00  0.00 ?   71 LEU   A CD1     1
ATOM   1158 H  HD11  . LEU A  1   71 ?        21.4216    18.5569     7.2289  1.00  0.00 ?   71 LEU   A HD11    1
ATOM   1159 H  HD12  . LEU A  1   71 ?        22.1611    17.0064     6.8292  1.00  0.00 ?   71 LEU   A HD12    1
ATOM   1160 H  HD13  . LEU A  1   71 ?        21.8005    18.1671     5.5513  1.00  0.00 ?   71 LEU   A HD13    1
ATOM   1161 C  CD2   . LEU A  1   71 ?        19.1626    17.5925     7.4522  1.00  0.00 ?   71 LEU   A CD2     1
ATOM   1162 H  HD21  . LEU A  1   71 ?        18.6658    16.7297     7.8707  1.00  0.00 ?   71 LEU   A HD21    1
ATOM   1163 H  HD22  . LEU A  1   71 ?        19.7407    18.0831     8.2213  1.00  0.00 ?   71 LEU   A HD22    1
ATOM   1164 H  HD23  . LEU A  1   71 ?        18.4253    18.2790     7.0631  1.00  0.00 ?   71 LEU   A HD23    1
ATOM   1165 C  C     . LEU A  1   71 ?        17.4919    17.7342     3.4851  1.00  0.00 ?   71 LEU   A C       1
ATOM   1166 O  O     . LEU A  1   71 ?        18.1801    18.4953     2.8049  1.00  0.00 ?   71 LEU   A O       1
ATOM   1167 N  N     . VAL A  1   72 ?        16.2064    17.5044     3.2363  1.00  0.00 ?   72 VAL   A N       1
ATOM   1168 H  H     . VAL A  1   72 ?        15.7107    16.8874     3.8140  1.00  0.00 ?   72 VAL   A H       1
ATOM   1169 C  CA    . VAL A  1   72 ?        15.5157    18.1486     2.1256  1.00  0.00 ?   72 VAL   A CA      1
ATOM   1170 H  HA    . VAL A  1   72 ?        16.2536    18.4149     1.3828  1.00  0.00 ?   72 VAL   A HA      1
ATOM   1171 C  CB    . VAL A  1   72 ?        14.4941    17.1984     1.4730  1.00  0.00 ?   72 VAL   A CB      1
ATOM   1172 H  HB    . VAL A  1   72 ?        15.0337    16.3859     1.0090  1.00  0.00 ?   72 VAL   A HB      1
ATOM   1173 C  CG1   . VAL A  1   72 ?        13.5629    16.6125     2.5234  1.00  0.00 ?   72 VAL   A CG1     1
ATOM   1174 H  HG11  . VAL A  1   72 ?        12.7313    16.1256     2.0358  1.00  0.00 ?   72 VAL   A HG11    1
ATOM   1175 H  HG12  . VAL A  1   72 ?        14.1020    15.8921     3.1208  1.00  0.00 ?   72 VAL   A HG12    1
ATOM   1176 H  HG13  . VAL A  1   72 ?        13.1942    17.4037     3.1594  1.00  0.00 ?   72 VAL   A HG13    1
ATOM   1177 C  CG2   . VAL A  1   72 ?        13.7047    17.9249     0.3945  1.00  0.00 ?   72 VAL   A CG2     1
ATOM   1178 H  HG21  . VAL A  1   72 ?        14.3880    18.3685    -0.3146  1.00  0.00 ?   72 VAL   A HG21    1
ATOM   1179 H  HG22  . VAL A  1   72 ?        13.0620    17.2228    -0.1158  1.00  0.00 ?   72 VAL   A HG22    1
ATOM   1180 H  HG23  . VAL A  1   72 ?        13.1038    18.6991     0.8481  1.00  0.00 ?   72 VAL   A HG23    1
ATOM   1181 C  C     . VAL A  1   72 ?        14.7971    19.4125     2.5841  1.00  0.00 ?   72 VAL   A C       1
ATOM   1182 O  O     . VAL A  1   72 ?        14.5208    20.3074     1.7846  1.00  0.00 ?   72 VAL   A O       1
ATOM   1183 N  N     . HIS A  1   73 ?        14.4968    19.4798     3.8773  1.00  0.00 ?   73 HIS   A N       1
ATOM   1184 H  H     . HIS A  1   73 ?        14.7430    18.7350     4.4643  1.00  0.00 ?   73 HIS   A H       1
ATOM   1185 C  CA    . HIS A  1   73 ?        13.8105    20.6356     4.4437  1.00  0.00 ?   73 HIS   A CA      1
ATOM   1186 H  HA    . HIS A  1   73 ?        13.4258    21.2262     3.6262  1.00  0.00 ?   73 HIS   A HA      1
ATOM   1187 C  CB    . HIS A  1   73 ?        12.6441    20.1826     5.3223  1.00  0.00 ?   73 HIS   A CB      1
ATOM   1188 H  HB2   . HIS A  1   73 ?        12.5943    19.1037     5.3149  1.00  0.00 ?   73 HIS   A HB2     1
ATOM   1189 H  HB3   . HIS A  1   73 ?        12.8101    20.5237     6.3340  1.00  0.00 ?   73 HIS   A HB3     1
ATOM   1190 C  CG    . HIS A  1   73 ?        11.3156    20.7067     4.8711  1.00  0.00 ?   73 HIS   A CG      1
ATOM   1191 N  ND1   . HIS A  1   73 ?        10.3366    21.1288     5.7456  1.00  0.00 ?   73 HIS   A ND1     1
ATOM   1192 C  CD2   . HIS A  1   73 ?        10.8070    20.8775     3.6284  1.00  0.00 ?   73 HIS   A CD2     1
ATOM   1193 H  HD1   . HIS A  1   73 ?        10.4038    21.1289     6.7229  1.00  0.00 ?   73 HIS   A HD1     1
ATOM   1194 C  CE1   . HIS A  1   73 ?         9.2826    21.5349     5.0605  1.00  0.00 ?   73 HIS   A CE1     1
ATOM   1195 N  NE2   . HIS A  1   73 ?         9.5425    21.3932     3.7733  1.00  0.00 ?   73 HIS   A NE2     1
ATOM   1196 H  HD2   . HIS A  1   73 ?        11.3029    20.6502     2.6950  1.00  0.00 ?   73 HIS   A HD2     1
ATOM   1197 H  HE1   . HIS A  1   73 ?         8.3647    21.9181     5.4805  1.00  0.00 ?   73 HIS   A HE1     1
ATOM   1198 C  C     . HIS A  1   73 ?        14.7735    21.4936     5.2587  1.00  0.00 ?   73 HIS   A C       1
ATOM   1199 O  O     . HIS A  1   73 ?        15.8255    21.0357     5.7053  1.00  0.00 ?   73 HIS   A O       1
ATOM   1200 N  N     . PRO A  1   74 ?        14.4077    22.7687     5.4573  1.00  0.00 ?   74 PRO   A N       1
ATOM   1201 C  CA    . PRO A  1   74 ?        15.2255    23.7174     6.2190  1.00  0.00 ?   74 PRO   A CA      1
ATOM   1202 H  HA    . PRO A  1   74 ?        16.2364    23.7625     5.8410  1.00  0.00 ?   74 PRO   A HA      1
ATOM   1203 C  CB    . PRO A  1   74 ?        14.5284    25.0589     5.9793  1.00  0.00 ?   74 PRO   A CB      1
ATOM   1204 H  HB2   . PRO A  1   74 ?        14.5992    25.6683     6.8694  1.00  0.00 ?   74 PRO   A HB2     1
ATOM   1205 H  HB3   . PRO A  1   74 ?        14.9952    25.5681     5.1497  1.00  0.00 ?   74 PRO   A HB3     1
ATOM   1206 C  CG    . PRO A  1   74 ?        13.1148    24.7019     5.6734  1.00  0.00 ?   74 PRO   A CG      1
ATOM   1207 H  HG2   . PRO A  1   74 ?        12.5532    24.6072     6.5902  1.00  0.00 ?   74 PRO   A HG2     1
ATOM   1208 H  HG3   . PRO A  1   74 ?        12.6751    25.4570     5.0386  1.00  0.00 ?   74 PRO   A HG3     1
ATOM   1209 C  CD    . PRO A  1   74 ?        13.1673    23.3824     4.9541  1.00  0.00 ?   74 PRO   A CD      1
ATOM   1210 H  HD2   . PRO A  1   74 ?        12.3081    22.7796     5.2084  1.00  0.00 ?   74 PRO   A HD2     1
ATOM   1211 H  HD3   . PRO A  1   74 ?        13.2199    23.5365     3.8864  1.00  0.00 ?   74 PRO   A HD3     1
ATOM   1212 C  C     . PRO A  1   74 ?        15.2557    23.3913     7.7083  1.00  0.00 ?   74 PRO   A C       1
ATOM   1213 O  O     . PRO A  1   74 ?        16.1438    23.8386     8.4333  1.00  0.00 ?   74 PRO   A O       1
ATOM   1214 N  N     . ALA A  1   75 ?        14.2800    22.6091     8.1580  1.00  0.00 ?   75 ALA   A N       1
ATOM   1215 H  H     . ALA A  1   75 ?        13.6008    22.2839     7.5312  1.00  0.00 ?   75 ALA   A H       1
ATOM   1216 C  CA    . ALA A  1   75 ?        14.1968    22.2213     9.5606  1.00  0.00 ?   75 ALA   A CA      1
ATOM   1217 H  HA    . ALA A  1   75 ?        14.3485    23.1067    10.1613  1.00  0.00 ?   75 ALA   A HA      1
ATOM   1218 C  CB    . ALA A  1   75 ?        12.8143    21.6687     9.8744  1.00  0.00 ?   75 ALA   A CB      1
ATOM   1219 H  HB1   . ALA A  1   75 ?        12.4847    22.0456    10.8313  1.00  0.00 ?   75 ALA   A HB1     1
ATOM   1220 H  HB2   . ALA A  1   75 ?        12.1203    21.9783     9.1071  1.00  0.00 ?   75 ALA   A HB2     1
ATOM   1221 H  HB3   . ALA A  1   75 ?        12.8568    20.5900     9.9075  1.00  0.00 ?   75 ALA   A HB3     1
ATOM   1222 C  C     . ALA A  1   75 ?        15.2703    21.1967     9.9115  1.00  0.00 ?   75 ALA   A C       1
ATOM   1223 O  O     . ALA A  1   75 ?        16.0567    21.3985    10.8379  1.00  0.00 ?   75 ALA   A O       1
ATOM   1224 N  N     . LEU A  1   76 ?        15.2976    20.0969     9.1670  1.00  0.00 ?   76 LEU   A N       1
ATOM   1225 H  H     . LEU A  1   76 ?        14.6457    19.9926     8.4433  1.00  0.00 ?   76 LEU   A H       1
ATOM   1226 C  CA    . LEU A  1   76 ?        16.2750    19.0392     9.3999  1.00  0.00 ?   76 LEU   A CA      1
ATOM   1227 H  HA    . LEU A  1   76 ?        16.1265    18.6660    10.4023  1.00  0.00 ?   76 LEU   A HA      1
ATOM   1228 C  CB    . LEU A  1   76 ?        16.0650    17.8957     8.4059  1.00  0.00 ?   76 LEU   A CB      1
ATOM   1229 H  HB2   . LEU A  1   76 ?        16.3092    18.2644     7.4215  1.00  0.00 ?   76 LEU   A HB2     1
ATOM   1230 H  HB3   . LEU A  1   76 ?        16.7470    17.0998     8.6698  1.00  0.00 ?   76 LEU   A HB3     1
ATOM   1231 C  CG    . LEU A  1   76 ?        14.6552    17.3065     8.3486  1.00  0.00 ?   76 LEU   A CG      1
ATOM   1232 H  HG    . LEU A  1   76 ?        14.7236    16.2424     8.1689  1.00  0.00 ?   76 LEU   A HG      1
ATOM   1233 C  CD1   . LEU A  1   76 ?        13.9362    17.5128     9.6727  1.00  0.00 ?   76 LEU   A CD1     1
ATOM   1234 H  HD11  . LEU A  1   76 ?        14.6289    17.3573    10.4865  1.00  0.00 ?   76 LEU   A HD11    1
ATOM   1235 H  HD12  . LEU A  1   76 ?        13.5474    18.5194     9.7183  1.00  0.00 ?   76 LEU   A HD12    1
ATOM   1236 H  HD13  . LEU A  1   76 ?        13.1217    16.8083     9.7537  1.00  0.00 ?   76 LEU   A HD13    1
ATOM   1237 C  CD2   . LEU A  1   76 ?        13.8634    17.9279     7.2072  1.00  0.00 ?   76 LEU   A CD2     1
ATOM   1238 H  HD21  . LEU A  1   76 ?        14.3302    18.8547     6.9080  1.00  0.00 ?   76 LEU   A HD21    1
ATOM   1239 H  HD22  . LEU A  1   76 ?        13.8452    17.2470     6.3692  1.00  0.00 ?   76 LEU   A HD22    1
ATOM   1240 H  HD23  . LEU A  1   76 ?        12.8529    18.1230     7.5345  1.00  0.00 ?   76 LEU   A HD23    1
ATOM   1241 C  C     . LEU A  1   76 ?        17.6975    19.5767     9.2813  1.00  0.00 ?   76 LEU   A C       1
ATOM   1242 O  O     . LEU A  1   76 ?        18.6021    19.1319     9.9883  1.00  0.00 ?   76 LEU   A O       1
ATOM   1243 N  N     . LYS A  1   77 ?        17.8884    20.5378     8.3839  1.00  0.00 ?   77 LYS   A N       1
ATOM   1244 H  H     . LYS A  1   77 ?        17.1277    20.8509     7.8500  1.00  0.00 ?   77 LYS   A H       1
ATOM   1245 C  CA    . LYS A  1   77 ?        19.1997    21.1396     8.1738  1.00  0.00 ?   77 LYS   A CA      1
ATOM   1246 H  HA    . LYS A  1   77 ?        19.9234    20.3418     8.1027  1.00  0.00 ?   77 LYS   A HA      1
ATOM   1247 C  CB    . LYS A  1   77 ?        19.2126    21.9418     6.8706  1.00  0.00 ?   77 LYS   A CB      1
ATOM   1248 H  HB2   . LYS A  1   77 ?        18.4906    22.7414     6.9470  1.00  0.00 ?   77 LYS   A HB2     1
ATOM   1249 H  HB3   . LYS A  1   77 ?        20.1961    22.3683     6.7343  1.00  0.00 ?   77 LYS   A HB3     1
ATOM   1250 C  CG    . LYS A  1   77 ?        18.8784    21.1127     5.6427  1.00  0.00 ?   77 LYS   A CG      1
ATOM   1251 H  HG2   . LYS A  1   77 ?        18.6782    20.0967     5.9488  1.00  0.00 ?   77 LYS   A HG2     1
ATOM   1252 H  HG3   . LYS A  1   77 ?        18.0004    21.5273     5.1678  1.00  0.00 ?   77 LYS   A HG3     1
ATOM   1253 C  CD    . LYS A  1   77 ?        20.0238    21.1082     4.6442  1.00  0.00 ?   77 LYS   A CD      1
ATOM   1254 H  HD2   . LYS A  1   77 ?        20.6238    21.9936     4.7934  1.00  0.00 ?   77 LYS   A HD2     1
ATOM   1255 H  HD3   . LYS A  1   77 ?        20.6298    20.2284     4.8088  1.00  0.00 ?   77 LYS   A HD3     1
ATOM   1256 C  CE    . LYS A  1   77 ?        19.5140    21.0966     3.2112  1.00  0.00 ?   77 LYS   A CE      1
ATOM   1257 H  HE2   . LYS A  1   77 ?        18.4978    20.7333     3.2074  1.00  0.00 ?   77 LYS   A HE2     1
ATOM   1258 H  HE3   . LYS A  1   77 ?        19.5369    22.1056     2.8268  1.00  0.00 ?   77 LYS   A HE3     1
ATOM   1259 N  NZ    . LYS A  1   77 ?        20.3438    20.2247     2.3344  1.00  0.00 ?   77 LYS   A NZ      1
ATOM   1260 H  HZ1   . LYS A  1   77 ?        21.3068    20.6099     2.2558  1.00  0.00 ?   77 LYS   A HZ1     1
ATOM   1261 H  HZ2   . LYS A  1   77 ?        20.3973    19.2651     2.7322  1.00  0.00 ?   77 LYS   A HZ2     1
ATOM   1262 H  HZ3   . LYS A  1   77 ?        19.9247    20.1714     1.3838  1.00  0.00 ?   77 LYS   A HZ3     1
ATOM   1263 C  C     . LYS A  1   77 ?        19.5773    22.0433     9.3432  1.00  0.00 ?   77 LYS   A C       1
ATOM   1264 O  O     . LYS A  1   77 ?        20.6539    21.9061     9.9233  1.00  0.00 ?   77 LYS   A O       1
ATOM   1265 N  N     . ALA A  1   78 ?        18.6837    22.9659     9.6846  1.00  0.00 ?   78 ALA   A N       1
ATOM   1266 H  H     . ALA A  1   78 ?        17.8436    23.0259     9.1841  1.00  0.00 ?   78 ALA   A H       1
ATOM   1267 C  CA    . ALA A  1   78 ?        18.9222    23.8893    10.7870  1.00  0.00 ?   78 ALA   A CA      1
ATOM   1268 H  HA    . ALA A  1   78 ?        19.7945    24.4795    10.5452  1.00  0.00 ?   78 ALA   A HA      1
ATOM   1269 C  CB    . ALA A  1   78 ?        17.7415    24.8353    10.9479  1.00  0.00 ?   78 ALA   A CB      1
ATOM   1270 H  HB1   . ALA A  1   78 ?        16.8683    24.2738    11.2458  1.00  0.00 ?   78 ALA   A HB1     1
ATOM   1271 H  HB2   . ALA A  1   78 ?        17.9708    25.5719    11.7036  1.00  0.00 ?   78 ALA   A HB2     1
ATOM   1272 H  HB3   . ALA A  1   78 ?        17.5472    25.3315    10.0085  1.00  0.00 ?   78 ALA   A HB3     1
ATOM   1273 C  C     . ALA A  1   78 ?        19.1804    23.1364    12.0877  1.00  0.00 ?   78 ALA   A C       1
ATOM   1274 O  O     . ALA A  1   78 ?        19.9315    23.5996    12.9454  1.00  0.00 ?   78 ALA   A O       1
ATOM   1275 N  N     . ALA A  1   79 ?        18.5524    21.9735    12.2275  1.00  0.00 ?   79 ALA   A N       1
ATOM   1276 H  H     . ALA A  1   79 ?        17.9666    21.6572    11.5087  1.00  0.00 ?   79 ALA   A H       1
ATOM   1277 C  CA    . ALA A  1   79 ?        18.7156    21.1561    13.4233  1.00  0.00 ?   79 ALA   A CA      1
ATOM   1278 H  HA    . ALA A  1   79 ?        18.7090    21.8138    14.2807  1.00  0.00 ?   79 ALA   A HA      1
ATOM   1279 C  CB    . ALA A  1   79 ?        17.5515    20.1864    13.5627  1.00  0.00 ?   79 ALA   A CB      1
ATOM   1280 H  HB1   . ALA A  1   79 ?        16.7233    20.6851    14.0441  1.00  0.00 ?   79 ALA   A HB1     1
ATOM   1281 H  HB2   . ALA A  1   79 ?        17.2471    19.8462    12.5840  1.00  0.00 ?   79 ALA   A HB2     1
ATOM   1282 H  HB3   . ALA A  1   79 ?        17.8577    19.3396    14.1590  1.00  0.00 ?   79 ALA   A HB3     1
ATOM   1283 C  C     . ALA A  1   79 ?        20.0380    20.3973    13.3933  1.00  0.00 ?   79 ALA   A C       1
ATOM   1284 O  O     . ALA A  1   79 ?        20.6446    20.1471    14.4343  1.00  0.00 ?   79 ALA   A O       1
ATOM   1285 N  N     . ALA A  1   80 ?        20.4787    20.0329    12.1936  1.00  0.00 ?   80 ALA   A N       1
ATOM   1286 H  H     . ALA A  1   80 ?        19.9505    20.2614    11.4007  1.00  0.00 ?   80 ALA   A H       1
ATOM   1287 C  CA    . ALA A  1   80 ?        21.7299    19.3036    12.0285  1.00  0.00 ?   80 ALA   A CA      1
ATOM   1288 H  HA    . ALA A  1   80 ?        21.6201    18.3402    12.5056  1.00  0.00 ?   80 ALA   A HA      1
ATOM   1289 C  CB    . ALA A  1   80 ?        22.0138    19.0700    10.5521  1.00  0.00 ?   80 ALA   A CB      1
ATOM   1290 H  HB1   . ALA A  1   80 ?        21.2848    19.6001     9.9571  1.00  0.00 ?   80 ALA   A HB1     1
ATOM   1291 H  HB2   . ALA A  1   80 ?        23.0035    19.4307    10.3144  1.00  0.00 ?   80 ALA   A HB2     1
ATOM   1292 H  HB3   . ALA A  1   80 ?        21.9544    18.0133    10.3369  1.00  0.00 ?   80 ALA   A HB3     1
ATOM   1293 C  C     . ALA A  1   80 ?        22.8897    20.0483    12.6808  1.00  0.00 ?   80 ALA   A C       1
ATOM   1294 O  O     . ALA A  1   80 ?        23.7898    19.4359    13.2558  1.00  0.00 ?   80 ALA   A O       1
ATOM   1295 N  N     . LYS A  1   81 ?        22.8631    21.3735    12.5874  1.00  0.00 ?   81 LYS   A N       1
ATOM   1296 H  H     . LYS A  1   81 ?        22.1187    21.8044    12.1163  1.00  0.00 ?   81 LYS   A H       1
ATOM   1297 C  CA    . LYS A  1   81 ?        23.9117    22.2032    13.1687  1.00  0.00 ?   81 LYS   A CA      1
ATOM   1298 H  HA    . LYS A  1   81 ?        24.8639    21.7985    12.8608  1.00  0.00 ?   81 LYS   A HA      1
ATOM   1299 C  CB    . LYS A  1   81 ?        23.7934    23.6416    12.6596  1.00  0.00 ?   81 LYS   A CB      1
ATOM   1300 H  HB2   . LYS A  1   81 ?        24.7514    24.1287    12.7670  1.00  0.00 ?   81 LYS   A HB2     1
ATOM   1301 H  HB3   . LYS A  1   81 ?        23.5259    23.6193    11.6129  1.00  0.00 ?   81 LYS   A HB3     1
ATOM   1302 C  CG    . LYS A  1   81 ?        22.7537    24.4651    13.3997  1.00  0.00 ?   81 LYS   A CG      1
ATOM   1303 H  HG2   . LYS A  1   81 ?        22.0079    23.8014    13.8113  1.00  0.00 ?   81 LYS   A HG2     1
ATOM   1304 H  HG3   . LYS A  1   81 ?        23.2389    25.0051    14.2005  1.00  0.00 ?   81 LYS   A HG3     1
ATOM   1305 C  CD    . LYS A  1   81 ?        22.0702    25.4601    12.4768  1.00  0.00 ?   81 LYS   A CD      1
ATOM   1306 H  HD2   . LYS A  1   81 ?        21.5829    24.9212    11.6779  1.00  0.00 ?   81 LYS   A HD2     1
ATOM   1307 H  HD3   . LYS A  1   81 ?        21.3336    26.0142    13.0414  1.00  0.00 ?   81 LYS   A HD3     1
ATOM   1308 C  CE    . LYS A  1   81 ?        23.0679    26.4367    11.8732  1.00  0.00 ?   81 LYS   A CE      1
ATOM   1309 H  HE2   . LYS A  1   81 ?        23.7750    25.8842    11.2737  1.00  0.00 ?   81 LYS   A HE2     1
ATOM   1310 H  HE3   . LYS A  1   81 ?        22.5334    27.1354    11.2465  1.00  0.00 ?   81 LYS   A HE3     1
ATOM   1311 N  NZ    . LYS A  1   81 ?        23.8074    27.1930    12.9213  1.00  0.00 ?   81 LYS   A NZ      1
ATOM   1312 H  HZ1   . LYS A  1   81 ?        24.7974    26.8761    12.9592  1.00  0.00 ?   81 LYS   A HZ1     1
ATOM   1313 H  HZ2   . LYS A  1   81 ?        23.7884    28.2109    12.7080  1.00  0.00 ?   81 LYS   A HZ2     1
ATOM   1314 H  HZ3   . LYS A  1   81 ?        23.3688    27.0365    13.8514  1.00  0.00 ?   81 LYS   A HZ3     1
ATOM   1315 C  C     . LYS A  1   81 ?        23.8387    22.1843    14.6921  1.00  0.00 ?   81 LYS   A C       1
ATOM   1316 O  O     . LYS A  1   81 ?        24.8473    22.3647    15.3748  1.00  0.00 ?   81 LYS   A O       1
ATOM   1317 N  N     . LYS A  1   82 ?        22.6394    21.9634    15.2197  1.00  0.00 ?   82 LYS   A N       1
ATOM   1318 H  H     . LYS A  1   82 ?        21.8729    21.8267    14.6235  1.00  0.00 ?   82 LYS   A H       1
ATOM   1319 C  CA    . LYS A  1   82 ?        22.4343    21.9179    16.6626  1.00  0.00 ?   82 LYS   A CA      1
ATOM   1320 H  HA    . LYS A  1   82 ?        23.0923    22.6445    17.1144  1.00  0.00 ?   82 LYS   A HA      1
ATOM   1321 C  CB    . LYS A  1   82 ?        20.9863    22.2765    17.0042  1.00  0.00 ?   82 LYS   A CB      1
ATOM   1322 H  HB2   . LYS A  1   82 ?        20.3544    21.4320    16.7716  1.00  0.00 ?   82 LYS   A HB2     1
ATOM   1323 H  HB3   . LYS A  1   82 ?        20.9197    22.4842    18.0625  1.00  0.00 ?   82 LYS   A HB3     1
ATOM   1324 C  CG    . LYS A  1   82 ?        20.4644    23.4856    16.2475  1.00  0.00 ?   82 LYS   A CG      1
ATOM   1325 H  HG2   . LYS A  1   82 ?        20.9893    24.3660    16.5874  1.00  0.00 ?   82 LYS   A HG2     1
ATOM   1326 H  HG3   . LYS A  1   82 ?        20.6436    23.3426    15.1912  1.00  0.00 ?   82 LYS   A HG3     1
ATOM   1327 C  CD    . LYS A  1   82 ?        18.9749    23.6842    16.4728  1.00  0.00 ?   82 LYS   A CD      1
ATOM   1328 H  HD2   . LYS A  1   82 ?        18.6470    24.5486    15.9147  1.00  0.00 ?   82 LYS   A HD2     1
ATOM   1329 H  HD3   . LYS A  1   82 ?        18.4470    22.8074    16.1249  1.00  0.00 ?   82 LYS   A HD3     1
ATOM   1330 C  CE    . LYS A  1   82 ?        18.6578    23.9009    17.9445  1.00  0.00 ?   82 LYS   A CE      1
ATOM   1331 H  HE2   . LYS A  1   82 ?        19.5512    24.2404    18.4456  1.00  0.00 ?   82 LYS   A HE2     1
ATOM   1332 H  HE3   . LYS A  1   82 ?        17.8902    24.6563    18.0262  1.00  0.00 ?   82 LYS   A HE3     1
ATOM   1333 N  NZ    . LYS A  1   82 ?        18.1800    22.6514    18.5988  1.00  0.00 ?   82 LYS   A NZ      1
ATOM   1334 H  HZ1   . LYS A  1   82 ?        18.2399    21.8541    17.9333  1.00  0.00 ?   82 LYS   A HZ1     1
ATOM   1335 H  HZ2   . LYS A  1   82 ?        18.7650    22.4381    19.4320  1.00  0.00 ?   82 LYS   A HZ2     1
ATOM   1336 H  HZ3   . LYS A  1   82 ?        17.1912    22.7623    18.9019  1.00  0.00 ?   82 LYS   A HZ3     1
ATOM   1337 C  C     . LYS A  1   82 ?        22.7715    20.5373    17.2167  1.00  0.00 ?   82 LYS   A C       1
ATOM   1338 O  O     . LYS A  1   82 ?        23.5579    20.4108    18.1546  1.00  0.00 ?   82 LYS   A O       1
ATOM   1339 N  N     . GLU A  1   83 ?        22.1724    19.5062    16.6293  1.00  0.00 ?   83 GLU   A N       1
ATOM   1340 H  H     . GLU A  1   83 ?        21.5555    19.6712    15.8860  1.00  0.00 ?   83 GLU   A H       1
ATOM   1341 C  CA    . GLU A  1   83 ?        22.4110    18.1353    17.0652  1.00  0.00 ?   83 GLU   A CA      1
ATOM   1342 H  HA    . GLU A  1   83 ?        23.3307    18.1222    17.6301  1.00  0.00 ?   83 GLU   A HA      1
ATOM   1343 C  CB    . GLU A  1   83 ?        21.2690    17.6563    17.9639  1.00  0.00 ?   83 GLU   A CB      1
ATOM   1344 H  HB2   . GLU A  1   83 ?        21.3039    16.5786    18.0265  1.00  0.00 ?   83 GLU   A HB2     1
ATOM   1345 H  HB3   . GLU A  1   83 ?        21.4076    18.0697    18.9520  1.00  0.00 ?   83 GLU   A HB3     1
ATOM   1346 C  CG    . GLU A  1   83 ?        19.8918    18.0620    17.4664  1.00  0.00 ?   83 GLU   A CG      1
ATOM   1347 H  HG2   . GLU A  1   83 ?        19.8386    19.1398    17.4318  1.00  0.00 ?   83 GLU   A HG2     1
ATOM   1348 H  HG3   . GLU A  1   83 ?        19.7504    17.6637    16.4724  1.00  0.00 ?   83 GLU   A HG3     1
ATOM   1349 C  CD    . GLU A  1   83 ?        18.7759    17.5509    18.3569  1.00  0.00 ?   83 GLU   A CD      1
ATOM   1350 O  OE1   . GLU A  1   83 ?        18.7675    17.9003    19.5559  1.00  0.00 ?   83 GLU   A OE1     1
ATOM   1351 O  OE2   . GLU A  1   83 ?        17.9117    16.8021    17.8554  1.00  0.00 ?   83 GLU   A OE2     1
ATOM   1352 C  C     . GLU A  1   83 ?        22.5563    17.2010    15.8674  1.00  0.00 ?   83 GLU   A C       1
ATOM   1353 O  O     . GLU A  1   83 ?        21.6406    16.4585    15.5125  1.00  0.00 ?   83 GLU   A O       1
ATOM   1354 N  N     . PRO A  1   84 ?        23.7350    17.2380    15.2283  1.00  0.00 ?   84 PRO   A N       1
ATOM   1355 C  CA    . PRO A  1   84 ?        24.0291    16.4017    14.0609  1.00  0.00 ?   84 PRO   A CA      1
ATOM   1356 H  HA    . PRO A  1   84 ?        23.2797    16.5167    13.2915  1.00  0.00 ?   84 PRO   A HA      1
ATOM   1357 C  CB    . PRO A  1   84 ?        25.3670    16.9506    13.5592  1.00  0.00 ?   84 PRO   A CB      1
ATOM   1358 H  HB2   . PRO A  1   84 ?        25.9654    16.1418    13.1640  1.00  0.00 ?   84 PRO   A HB2     1
ATOM   1359 H  HB3   . PRO A  1   84 ?        25.1923    17.6863    12.7887  1.00  0.00 ?   84 PRO   A HB3     1
ATOM   1360 C  CG    . PRO A  1   84 ?        26.0006    17.5613    14.7614  1.00  0.00 ?   84 PRO   A CG      1
ATOM   1361 H  HG2   . PRO A  1   84 ?        26.5479    16.8099    15.3097  1.00  0.00 ?   84 PRO   A HG2     1
ATOM   1362 H  HG3   . PRO A  1   84 ?        26.6591    18.3631    14.4614  1.00  0.00 ?   84 PRO   A HG3     1
ATOM   1363 C  CD    . PRO A  1   84 ?        24.8716    18.0989    15.5965  1.00  0.00 ?   84 PRO   A CD      1
ATOM   1364 H  HD2   . PRO A  1   84 ?        25.1017    18.0052    16.6474  1.00  0.00 ?   84 PRO   A HD2     1
ATOM   1365 H  HD3   . PRO A  1   84 ?        24.6718    19.1295    15.3424  1.00  0.00 ?   84 PRO   A HD3     1
ATOM   1366 C  C     . PRO A  1   84 ?        24.1608    14.9263    14.4231  1.00  0.00 ?   84 PRO   A C       1
ATOM   1367 O  O     . PRO A  1   84 ?        24.0770    14.0551    13.5574  1.00  0.00 ?   84 PRO   A O       1
ATOM   1368 N  N     . ARG A  1   85 ?        24.3670    14.6532    15.7073  1.00  0.00 ?   85 ARG   A N       1
ATOM   1369 H  H     . ARG A  1   85 ?        24.4244    15.3909    16.3501  1.00  0.00 ?   85 ARG   A H       1
ATOM   1370 C  CA    . ARG A  1   85 ?        24.5109    13.2827    16.1834  1.00  0.00 ?   85 ARG   A CA      1
ATOM   1371 H  HA    . ARG A  1   85 ?        25.3799    12.8552    15.7062  1.00  0.00 ?   85 ARG   A HA      1
ATOM   1372 C  CB    . ARG A  1   85 ?        24.7167    13.2658    17.6992  1.00  0.00 ?   85 ARG   A CB      1
ATOM   1373 H  HB2   . ARG A  1   85 ?        24.7735    12.2397    18.0318  1.00  0.00 ?   85 ARG   A HB2     1
ATOM   1374 H  HB3   . ARG A  1   85 ?        25.6473    13.7623    17.9293  1.00  0.00 ?   85 ARG   A HB3     1
ATOM   1375 C  CG    . ARG A  1   85 ?        23.6048    13.9555    18.4725  1.00  0.00 ?   85 ARG   A CG      1
ATOM   1376 H  HG2   . ARG A  1   85 ?        24.0443    14.6292    19.1933  1.00  0.00 ?   85 ARG   A HG2     1
ATOM   1377 H  HG3   . ARG A  1   85 ?        22.9917    14.5144    17.7814  1.00  0.00 ?   85 ARG   A HG3     1
ATOM   1378 C  CD    . ARG A  1   85 ?        22.7319    12.9508    19.2082  1.00  0.00 ?   85 ARG   A CD      1
ATOM   1379 H  HD2   . ARG A  1   85 ?        21.9396    13.4836    19.7126  1.00  0.00 ?   85 ARG   A HD2     1
ATOM   1380 H  HD3   . ARG A  1   85 ?        22.3050    12.2696    18.4874  1.00  0.00 ?   85 ARG   A HD3     1
ATOM   1381 N  NE    . ARG A  1   85 ?        23.4902    12.1852    20.1939  1.00  0.00 ?   85 ARG   A NE      1
ATOM   1382 H  HE    . ARG A  1   85 ?        24.3319    12.5685    20.5165  1.00  0.00 ?   85 ARG   A HE      1
ATOM   1383 C  CZ    . ARG A  1   85 ?        23.0990    11.0082    20.6695  1.00  0.00 ?   85 ARG   A CZ      1
ATOM   1384 N  NH1   . ARG A  1   85 ?        21.9643    10.4645    20.2515  1.00  0.00 ?   85 ARG   A NH1     1
ATOM   1385 H  HH11  . ARG A  1   85 ?        21.4017    10.9409    19.5761  1.00  0.00 ?   85 ARG   A HH11    1
ATOM   1386 H  HH12  . ARG A  1   85 ?        21.6726     9.5775    20.6103  1.00  0.00 ?   85 ARG   A HH12    1
ATOM   1387 N  NH2   . ARG A  1   85 ?        23.8438    10.3723    21.5648  1.00  0.00 ?   85 ARG   A NH2     1
ATOM   1388 H  HH21  . ARG A  1   85 ?        24.6999    10.7790    21.8821  1.00  0.00 ?   85 ARG   A HH21    1
ATOM   1389 H  HH22  . ARG A  1   85 ?        23.5486     9.4869    21.9222  1.00  0.00 ?   85 ARG   A HH22    1
ATOM   1390 C  C     . ARG A  1   85 ?        23.2873    12.4483    15.8161  1.00  0.00 ?   85 ARG   A C       1
ATOM   1391 O  O     . ARG A  1   85 ?        23.4036    11.2681    15.4849  1.00  0.00 ?   85 ARG   A O       1
ATOM   1392 N  N     . LYS A  1   86 ?        22.1142    13.0690    15.8776  1.00  0.00 ?   86 LYS   A N       1
ATOM   1393 H  H     . LYS A  1   86 ?        22.0857    14.0111    16.1485  1.00  0.00 ?   86 LYS   A H       1
ATOM   1394 C  CA    . LYS A  1   86 ?        20.8683    12.3855    15.5512  1.00  0.00 ?   86 LYS   A CA      1
ATOM   1395 H  HA    . LYS A  1   86 ?        21.1009    11.3516    15.3461  1.00  0.00 ?   86 LYS   A HA      1
ATOM   1396 C  CB    . LYS A  1   86 ?        19.9002    12.4534    16.7345  1.00  0.00 ?   86 LYS   A CB      1
ATOM   1397 H  HB2   . LYS A  1   86 ?        18.9061    12.2165    16.3849  1.00  0.00 ?   86 LYS   A HB2     1
ATOM   1398 H  HB3   . LYS A  1   86 ?        20.1980    11.7200    17.4701  1.00  0.00 ?   86 LYS   A HB3     1
ATOM   1399 C  CG    . LYS A  1   86 ?        19.8576    13.8140    17.4083  1.00  0.00 ?   86 LYS   A CG      1
ATOM   1400 H  HG2   . LYS A  1   86 ?        20.8348    14.0378    17.8096  1.00  0.00 ?   86 LYS   A HG2     1
ATOM   1401 H  HG3   . LYS A  1   86 ?        19.5881    14.5605    16.6746  1.00  0.00 ?   86 LYS   A HG3     1
ATOM   1402 C  CD    . LYS A  1   86 ?        18.8433    13.8447    18.5392  1.00  0.00 ?   86 LYS   A CD      1
ATOM   1403 H  HD2   . LYS A  1   86 ?        18.6881    14.8688    18.8446  1.00  0.00 ?   86 LYS   A HD2     1
ATOM   1404 H  HD3   . LYS A  1   86 ?        17.9108    13.4271    18.1862  1.00  0.00 ?   86 LYS   A HD3     1
ATOM   1405 C  CE    . LYS A  1   86 ?        19.3219    13.0418    19.7391  1.00  0.00 ?   86 LYS   A CE      1
ATOM   1406 H  HE2   . LYS A  1   86 ?        20.0006    12.2762    19.3959  1.00  0.00 ?   86 LYS   A HE2     1
ATOM   1407 H  HE3   . LYS A  1   86 ?        19.8401    13.7051    20.4158  1.00  0.00 ?   86 LYS   A HE3     1
ATOM   1408 N  NZ    . LYS A  1   86 ?        18.1907    12.3980    20.4626  1.00  0.00 ?   86 LYS   A NZ      1
ATOM   1409 H  HZ1   . LYS A  1   86 ?        18.4550    12.2195    21.4527  1.00  0.00 ?   86 LYS   A HZ1     1
ATOM   1410 H  HZ2   . LYS A  1   86 ?        17.3557    13.0180    20.4445  1.00  0.00 ?   86 LYS   A HZ2     1
ATOM   1411 H  HZ3   . LYS A  1   86 ?        17.9469    11.4929    20.0116  1.00  0.00 ?   86 LYS   A HZ3     1
ATOM   1412 C  C     . LYS A  1   86 ?        20.2194    12.9983    14.3142  1.00  0.00 ?   86 LYS   A C       1
ATOM   1413 O  O     . LYS A  1   86 ?        19.4948    12.3238    13.5824  1.00  0.00 ?   86 LYS   A O       1
ATOM   1414 N  N     . VAL A  1   87 ?        20.4854    14.2805    14.0855  1.00  0.00 ?   87 VAL   A N       1
ATOM   1415 H  H     . VAL A  1   87 ?        21.0702    14.7650    14.7048  1.00  0.00 ?   87 VAL   A H       1
ATOM   1416 C  CA    . VAL A  1   87 ?        19.9295    14.9833    12.9354  1.00  0.00 ?   87 VAL   A CA      1
ATOM   1417 H  HA    . VAL A  1   87 ?        19.0254    14.4727    12.6370  1.00  0.00 ?   87 VAL   A HA      1
ATOM   1418 C  CB    . VAL A  1   87 ?        19.5688    16.4387    13.2877  1.00  0.00 ?   87 VAL   A CB      1
ATOM   1419 H  HB    . VAL A  1   87 ?        20.4747    16.9543    13.5709  1.00  0.00 ?   87 VAL   A HB      1
ATOM   1420 C  CG1   . VAL A  1   87 ?        18.9747    17.1489    12.0809  1.00  0.00 ?   87 VAL   A CG1     1
ATOM   1421 H  HG11  . VAL A  1   87 ?        18.5201    18.0762    12.3967  1.00  0.00 ?   87 VAL   A HG11    1
ATOM   1422 H  HG12  . VAL A  1   87 ?        19.7560    17.3565    11.3647  1.00  0.00 ?   87 VAL   A HG12    1
ATOM   1423 H  HG13  . VAL A  1   87 ?        18.2263    16.5181    11.6244  1.00  0.00 ?   87 VAL   A HG13    1
ATOM   1424 C  CG2   . VAL A  1   87 ?        18.6081    16.4787    14.4665  1.00  0.00 ?   87 VAL   A CG2     1
ATOM   1425 H  HG21  . VAL A  1   87 ?        18.5759    17.4797    14.8708  1.00  0.00 ?   87 VAL   A HG21    1
ATOM   1426 H  HG22  . VAL A  1   87 ?        17.6208    16.1920    14.1361  1.00  0.00 ?   87 VAL   A HG22    1
ATOM   1427 H  HG23  . VAL A  1   87 ?        18.9458    15.7930    15.2295  1.00  0.00 ?   87 VAL   A HG23    1
ATOM   1428 C  C     . VAL A  1   87 ?        20.9071    14.9824    11.7656  1.00  0.00 ?   87 VAL   A C       1
ATOM   1429 O  O     . VAL A  1   87 ?        21.8019    15.8239    11.6906  1.00  0.00 ?   87 VAL   A O       1
ATOM   1430 N  N     . ALA A  1   88 ?        20.7293    14.0320    10.8538  1.00  0.00 ?   88 ALA   A N       1
ATOM   1431 H  H     . ALA A  1   88 ?        19.9982    13.3900    10.9689  1.00  0.00 ?   88 ALA   A H       1
ATOM   1432 C  CA    . ALA A  1   88 ?        21.5942    13.9228     9.6856  1.00  0.00 ?   88 ALA   A CA      1
ATOM   1433 H  HA    . ALA A  1   88 ?        22.0830    14.8758     9.5419  1.00  0.00 ?   88 ALA   A HA      1
ATOM   1434 C  CB    . ALA A  1   88 ?        22.6687    12.8715     9.9209  1.00  0.00 ?   88 ALA   A CB      1
ATOM   1435 H  HB1   . ALA A  1   88 ?        23.5943    13.1952     9.4683  1.00  0.00 ?   88 ALA   A HB1     1
ATOM   1436 H  HB2   . ALA A  1   88 ?        22.8147    12.7373    10.9825  1.00  0.00 ?   88 ALA   A HB2     1
ATOM   1437 H  HB3   . ALA A  1   88 ?        22.3597    11.9358     9.4789  1.00  0.00 ?   88 ALA   A HB3     1
ATOM   1438 C  C     . ALA A  1   88 ?        20.7883    13.5876     8.4353  1.00  0.00 ?   88 ALA   A C       1
ATOM   1439 O  O     . ALA A  1   88 ?        19.6638    13.0956     8.5236  1.00  0.00 ?   88 ALA   A O       1
ATOM   1440 N  N     . ALA A  1   89 ?        21.3704    13.8579     7.2715  1.00  0.00 ?   89 ALA   A N       1
ATOM   1441 H  H     . ALA A  1   89 ?        22.2683    14.2499     7.2660  1.00  0.00 ?   89 ALA   A H       1
ATOM   1442 C  CA    . ALA A  1   89 ?        20.7064    13.5835     6.0033  1.00  0.00 ?   89 ALA   A CA      1
ATOM   1443 H  HA    . ALA A  1   89 ?        19.7832    14.1447     5.9816  1.00  0.00 ?   89 ALA   A HA      1
ATOM   1444 C  CB    . ALA A  1   89 ?        21.5714    14.0520     4.8425  1.00  0.00 ?   89 ALA   A CB      1
ATOM   1445 H  HB1   . ALA A  1   89 ?        22.1920    13.2356     4.5036  1.00  0.00 ?   89 ALA   A HB1     1
ATOM   1446 H  HB2   . ALA A  1   89 ?        20.9385    14.3833     4.0327  1.00  0.00 ?   89 ALA   A HB2     1
ATOM   1447 H  HB3   . ALA A  1   89 ?        22.1979    14.8696     5.1674  1.00  0.00 ?   89 ALA   A HB3     1
ATOM   1448 C  C     . ALA A  1   89 ?        20.3857    12.0995     5.8613  1.00  0.00 ?   89 ALA   A C       1
ATOM   1449 O  O     . ALA A  1   89 ?        19.6249    11.6994     4.9798  1.00  0.00 ?   89 ALA   A O       1
ATOM   1450 N  N     . LYS A  1   90 ?        20.9711    11.2864     6.7339  1.00  0.00 ?   90 LYS   A N       1
ATOM   1451 H  H     . LYS A  1   90 ?        21.5678    11.6649     7.4140  1.00  0.00 ?   90 LYS   A H       1
ATOM   1452 C  CA    . LYS A  1   90 ?        20.7479     9.8457     6.7070  1.00  0.00 ?   90 LYS   A CA      1
ATOM   1453 H  HA    . LYS A  1   90 ?        20.2726     9.6011     5.7692  1.00  0.00 ?   90 LYS   A HA      1
ATOM   1454 C  CB    . LYS A  1   90 ?        22.0813     9.1004     6.7993  1.00  0.00 ?   90 LYS   A CB      1
ATOM   1455 H  HB2   . LYS A  1   90 ?        21.8833     8.0528     6.9719  1.00  0.00 ?   90 LYS   A HB2     1
ATOM   1456 H  HB3   . LYS A  1   90 ?        22.6061     9.2088     5.8609  1.00  0.00 ?   90 LYS   A HB3     1
ATOM   1457 C  CG    . LYS A  1   90 ?        22.9844     9.6050     7.9114  1.00  0.00 ?   90 LYS   A CG      1
ATOM   1458 H  HG2   . LYS A  1   90 ?        22.3758    10.0588     8.6793  1.00  0.00 ?   90 LYS   A HG2     1
ATOM   1459 H  HG3   . LYS A  1   90 ?        23.5286     8.7691     8.3278  1.00  0.00 ?   90 LYS   A HG3     1
ATOM   1460 C  CD    . LYS A  1   90 ?        23.9776    10.6346     7.3993  1.00  0.00 ?   90 LYS   A CD      1
ATOM   1461 H  HD2   . LYS A  1   90 ?        24.2158    10.4118     6.3699  1.00  0.00 ?   90 LYS   A HD2     1
ATOM   1462 H  HD3   . LYS A  1   90 ?        23.5299    11.6164     7.4627  1.00  0.00 ?   90 LYS   A HD3     1
ATOM   1463 C  CE    . LYS A  1   90 ?        25.2621    10.6233     8.2139  1.00  0.00 ?   90 LYS   A CE      1
ATOM   1464 H  HE2   . LYS A  1   90 ?        25.1324    11.2605     9.0751  1.00  0.00 ?   90 LYS   A HE2     1
ATOM   1465 H  HE3   . LYS A  1   90 ?        25.4568     9.6123     8.5403  1.00  0.00 ?   90 LYS   A HE3     1
ATOM   1466 N  NZ    . LYS A  1   90 ?        26.4255    11.1096     7.4218  1.00  0.00 ?   90 LYS   A NZ      1
ATOM   1467 H  HZ1   . LYS A  1   90 ?        26.1056    11.7733     6.6874  1.00  0.00 ?   90 LYS   A HZ1     1
ATOM   1468 H  HZ2   . LYS A  1   90 ?        27.1023    11.5971     8.0433  1.00  0.00 ?   90 LYS   A HZ2     1
ATOM   1469 H  HZ3   . LYS A  1   90 ?        26.9063    10.3087     6.9643  1.00  0.00 ?   90 LYS   A HZ3     1
ATOM   1470 C  C     . LYS A  1   90 ?        19.8329     9.4155     7.8491  1.00  0.00 ?   90 LYS   A C       1
ATOM   1471 O  O     . LYS A  1   90 ?        19.5055     8.2364     7.9850  1.00  0.00 ?   90 LYS   A O       1
ATOM   1472 N  N     . PHE A  1   91 ?        19.4221    10.3789     8.6671  1.00  0.00 ?   91 PHE   A N       1
ATOM   1473 H  H     . PHE A  1   91 ?        19.7172    11.3000     8.5070  1.00  0.00 ?   91 PHE   A H       1
ATOM   1474 C  CA    . PHE A  1   91 ?        18.5440    10.0993     9.7973  1.00  0.00 ?   91 PHE   A CA      1
ATOM   1475 H  HA    . PHE A  1   91 ?        18.1603     9.0979     9.6781  1.00  0.00 ?   91 PHE   A HA      1
ATOM   1476 C  CB    . PHE A  1   91 ?        19.3259    10.1804    11.1101  1.00  0.00 ?   91 PHE   A CB      1
ATOM   1477 H  HB2   . PHE A  1   91 ?        19.4469    11.2173    11.3853  1.00  0.00 ?   91 PHE   A HB2     1
ATOM   1478 H  HB3   . PHE A  1   91 ?        18.7716     9.6694    11.8827  1.00  0.00 ?   91 PHE   A HB3     1
ATOM   1479 C  CG    . PHE A  1   91 ?        20.6923     9.5616    11.0332  1.00  0.00 ?   91 PHE   A CG      1
ATOM   1480 C  CD1   . PHE A  1   91 ?        21.8055    10.2494    11.4887  1.00  0.00 ?   91 PHE   A CD1     1
ATOM   1481 H  HD1   . PHE A  1   91 ?        21.6833    11.2406    11.9028  1.00  0.00 ?   91 PHE   A HD1     1
ATOM   1482 C  CE1   . PHE A  1   91 ?        23.0643     9.6828    11.4197  1.00  0.00 ?   91 PHE   A CE1     1
ATOM   1483 H  HE1   . PHE A  1   91 ?        23.9235    10.2304    11.7778  1.00  0.00 ?   91 PHE   A HE1     1
ATOM   1484 C  CZ    . PHE A  1   91 ?        23.2217     8.4169    10.8905  1.00  0.00 ?   91 PHE   A CZ      1
ATOM   1485 H  HZ    . PHE A  1   91 ?        24.2040     7.9720    10.8363  1.00  0.00 ?   91 PHE   A HZ      1
ATOM   1486 C  CE2   . PHE A  1   91 ?        22.1198     7.7203    10.4337  1.00  0.00 ?   91 PHE   A CE2     1
ATOM   1487 H  HE2   . PHE A  1   91 ?        22.2403     6.7305    10.0193  1.00  0.00 ?   91 PHE   A HE2     1
ATOM   1488 C  CD2   . PHE A  1   91 ?        20.8637     8.2922    10.5048  1.00  0.00 ?   91 PHE   A CD2     1
ATOM   1489 H  HD2   . PHE A  1   91 ?        20.0033     7.7466    10.1461  1.00  0.00 ?   91 PHE   A HD2     1
ATOM   1490 C  C     . PHE A  1   91 ?        17.3715    11.0753     9.8295  1.00  0.00 ?   91 PHE   A C       1
ATOM   1491 O  O     . PHE A  1   91 ?        16.5530    11.0512    10.7494  1.00  0.00 ?   91 PHE   A O       1
ATOM   1492 N  N     . THR A  1   92 ?        17.2968    11.9349     8.8181  1.00  0.00 ?   92 THR   A N       1
ATOM   1493 H  H     . THR A  1   92 ?        17.9789    11.9047     8.1153  1.00  0.00 ?   92 THR   A H       1
ATOM   1494 C  CA    . THR A  1   92 ?        16.2268    12.9206     8.7303  1.00  0.00 ?   92 THR   A CA      1
ATOM   1495 H  HA    . THR A  1   92 ?        15.6795    12.9026     9.6616  1.00  0.00 ?   92 THR   A HA      1
ATOM   1496 C  CB    . THR A  1   92 ?        16.7868    14.3409     8.5257  1.00  0.00 ?   92 THR   A CB      1
ATOM   1497 H  HB    . THR A  1   92 ?        15.9781    14.9899     8.2214  1.00  0.00 ?   92 THR   A HB      1
ATOM   1498 O  OG1   . THR A  1   92 ?        17.7877    14.3301     7.5017  1.00  0.00 ?   92 THR   A OG1     1
ATOM   1499 H  HG1   . THR A  1   92 ?        17.5766    13.6523     6.8549  1.00  0.00 ?   92 THR   A HG1     1
ATOM   1500 C  CG2   . THR A  1   92 ?        17.3821    14.8792     9.8180  1.00  0.00 ?   92 THR   A CG2     1
ATOM   1501 H  HG21  . THR A  1   92 ?        17.9551    15.7700     9.6069  1.00  0.00 ?   92 THR   A HG21    1
ATOM   1502 H  HG22  . THR A  1   92 ?        16.5868    15.1179    10.5087  1.00  0.00 ?   92 THR   A HG22    1
ATOM   1503 H  HG23  . THR A  1   92 ?        18.0270    14.1317    10.2561  1.00  0.00 ?   92 THR   A HG23    1
ATOM   1504 C  C     . THR A  1   92 ?        15.2710    12.5942     7.5885  1.00  0.00 ?   92 THR   A C       1
ATOM   1505 O  O     . THR A  1   92 ?        15.5740    11.7654     6.7308  1.00  0.00 ?   92 THR   A O       1
ATOM   1506 N  N     . MET A  1   93 ?        14.1160    13.2516     7.5837  1.00  0.00 ?   93 MET   A N       1
ATOM   1507 H  H     . MET A  1   93 ?        13.9312    13.9006     8.2946  1.00  0.00 ?   93 MET   A H       1
ATOM   1508 C  CA    . MET A  1   93 ?        13.1163    13.0318     6.5449  1.00  0.00 ?   93 MET   A CA      1
ATOM   1509 H  HA    . MET A  1   93 ?        13.6350    12.9218     5.6044  1.00  0.00 ?   93 MET   A HA      1
ATOM   1510 C  CB    . MET A  1   93 ?        12.3264    11.7530     6.8298  1.00  0.00 ?   93 MET   A CB      1
ATOM   1511 H  HB2   . MET A  1   93 ?        11.5948    11.6142     6.0479  1.00  0.00 ?   93 MET   A HB2     1
ATOM   1512 H  HB3   . MET A  1   93 ?        13.0073    10.9149     6.8278  1.00  0.00 ?   93 MET   A HB3     1
ATOM   1513 C  CG    . MET A  1   93 ?        11.5995    11.7724     8.1647  1.00  0.00 ?   93 MET   A CG      1
ATOM   1514 H  HG2   . MET A  1   93 ?        11.4217    10.7544     8.4780  1.00  0.00 ?   93 MET   A HG2     1
ATOM   1515 H  HG3   . MET A  1   93 ?        12.2261    12.2664     8.8925  1.00  0.00 ?   93 MET   A HG3     1
ATOM   1516 S  SD    . MET A  1   93 ?        10.0181    12.6346     8.0820  1.00  0.00 ?   93 MET   A SD      1
ATOM   1517 C  CE    . MET A  1   93 ?         9.1479    11.6312     6.8803  1.00  0.00 ?   93 MET   A CE      1
ATOM   1518 H  HE1   . MET A  1   93 ?         8.1269    11.9734     6.7974  1.00  0.00 ?   93 MET   A HE1     1
ATOM   1519 H  HE2   . MET A  1   93 ?         9.6350    11.7161     5.9202  1.00  0.00 ?   93 MET   A HE2     1
ATOM   1520 H  HE3   . MET A  1   93 ?         9.1571    10.5993     7.1987  1.00  0.00 ?   93 MET   A HE3     1
ATOM   1521 C  C     . MET A  1   93 ?        12.1647    14.2199     6.4461  1.00  0.00 ?   93 MET   A C       1
ATOM   1522 O  O     . MET A  1   93 ?        12.2016    15.1274     7.2778  1.00  0.00 ?   93 MET   A O       1
ATOM   1523 N  N     . CYS A  1   94 ?        11.3147    14.2078     5.4254  1.00  0.00 ?   94 CYS   A N       1
ATOM   1524 H  H     . CYS A  1   94 ?        11.3333    13.4569     4.7958  1.00  0.00 ?   94 CYS   A H       1
ATOM   1525 C  CA    . CYS A  1   94 ?        10.3539    15.2854     5.2178  1.00  0.00 ?   94 CYS   A CA      1
ATOM   1526 H  HA    . CYS A  1   94 ?        10.1313    15.7199     6.1804  1.00  0.00 ?   94 CYS   A HA      1
ATOM   1527 C  CB    . CYS A  1   94 ?        10.9520    16.3624     4.3115  1.00  0.00 ?   94 CYS   A CB      1
ATOM   1528 H  HB2   . CYS A  1   94 ?        11.8017    16.8084     4.8073  1.00  0.00 ?   94 CYS   A HB2     1
ATOM   1529 H  HB3   . CYS A  1   94 ?        11.2808    15.9048     3.3903  1.00  0.00 ?   94 CYS   A HB3     1
ATOM   1530 S  SG    . CYS A  1   94 ?         9.8030    17.6929     3.8886  1.00  0.00 ?   94 CYS   A SG      1
ATOM   1531 H  HG    . CYS A  1   94 ?         8.6890    17.5056     4.5796  1.00  0.00 ?   94 CYS   A HG      1
ATOM   1532 C  C     . CYS A  1   94 ?         9.0613    14.7516     4.6090  1.00  0.00 ?   94 CYS   A C       1
ATOM   1533 O  O     . CYS A  1   94 ?         9.0493    14.2678     3.4763  1.00  0.00 ?   94 CYS   A O       1
ATOM   1534 N  N     . LEU A  1   95 ?         7.9750    14.8412     5.3683  1.00  0.00 ?   95 LEU   A N       1
ATOM   1535 H  H     . LEU A  1   95 ?         8.0468    15.2363     6.2618  1.00  0.00 ?   95 LEU   A H       1
ATOM   1536 C  CA    . LEU A  1   95 ?         6.6761    14.3656     4.9047  1.00  0.00 ?   95 LEU   A CA      1
ATOM   1537 H  HA    . LEU A  1   95 ?         6.8457    13.6942     4.0761  1.00  0.00 ?   95 LEU   A HA      1
ATOM   1538 C  CB    . LEU A  1   95 ?         5.9600    13.6065     6.0231  1.00  0.00 ?   95 LEU   A CB      1
ATOM   1539 H  HB2   . LEU A  1   95 ?         6.3112    12.5863     6.0075  1.00  0.00 ?   95 LEU   A HB2     1
ATOM   1540 H  HB3   . LEU A  1   95 ?         6.2348    14.0658     6.9620  1.00  0.00 ?   95 LEU   A HB3     1
ATOM   1541 C  CG    . LEU A  1   95 ?         4.4332    13.5773     5.9436  1.00  0.00 ?   95 LEU   A CG      1
ATOM   1542 H  HG    . LEU A  1   95 ?         4.0600    14.5922     5.9359  1.00  0.00 ?   95 LEU   A HG      1
ATOM   1543 C  CD1   . LEU A  1   95 ?         3.9784    12.9010     4.6597  1.00  0.00 ?   95 LEU   A CD1     1
ATOM   1544 H  HD11  . LEU A  1   95 ?         3.9487    11.8315     4.8072  1.00  0.00 ?   95 LEU   A HD11    1
ATOM   1545 H  HD12  . LEU A  1   95 ?         2.9929    13.2555     4.3957  1.00  0.00 ?   95 LEU   A HD12    1
ATOM   1546 H  HD13  . LEU A  1   95 ?         4.6704    13.1356     3.8646  1.00  0.00 ?   95 LEU   A HD13    1
ATOM   1547 C  CD2   . LEU A  1   95 ?         3.8495    12.8690     7.1574  1.00  0.00 ?   95 LEU   A CD2     1
ATOM   1548 H  HD21  . LEU A  1   95 ?         3.7427    11.8159     6.9429  1.00  0.00 ?   95 LEU   A HD21    1
ATOM   1549 H  HD22  . LEU A  1   95 ?         4.5097    12.9991     8.0022  1.00  0.00 ?   95 LEU   A HD22    1
ATOM   1550 H  HD23  . LEU A  1   95 ?         2.8819    13.2893     7.3887  1.00  0.00 ?   95 LEU   A HD23    1
ATOM   1551 C  C     . LEU A  1   95 ?         5.8099    15.5268     4.4271  1.00  0.00 ?   95 LEU   A C       1
ATOM   1552 O  O     . LEU A  1   95 ?         5.6099    16.5038     5.1491  1.00  0.00 ?   95 LEU   A O       1
ATOM   1553 N  N     . PHE A  1   96 ?         5.2963    15.4122     3.2068  1.00  0.00 ?   96 PHE   A N       1
ATOM   1554 H  H     . PHE A  1   96 ?         5.4917    14.6091     2.6794  1.00  0.00 ?   96 PHE   A H       1
ATOM   1555 C  CA    . PHE A  1   96 ?         4.4501    16.4519     2.6328  1.00  0.00 ?   96 PHE   A CA      1
ATOM   1556 H  HA    . PHE A  1   96 ?         4.8415    17.4073     2.9464  1.00  0.00 ?   96 PHE   A HA      1
ATOM   1557 C  CB    . PHE A  1   96 ?         4.4805    16.3780     1.1048  1.00  0.00 ?   96 PHE   A CB      1
ATOM   1558 H  HB2   . PHE A  1   96 ?         3.9192    15.5142     0.7820  1.00  0.00 ?   96 PHE   A HB2     1
ATOM   1559 H  HB3   . PHE A  1   96 ?         4.0263    17.2696     0.6996  1.00  0.00 ?   96 PHE   A HB3     1
ATOM   1560 C  CG    . PHE A  1   96 ?         5.8667    16.2650     0.5376  1.00  0.00 ?   96 PHE   A CG      1
ATOM   1561 C  CD1   . PHE A  1   96 ?         6.0909    15.5846    -0.6483  1.00  0.00 ?   96 PHE   A CD1     1
ATOM   1562 H  HD1   . PHE A  1   96 ?         5.2563    15.1330    -1.1663  1.00  0.00 ?   96 PHE   A HD1     1
ATOM   1563 C  CE1   . PHE A  1   96 ?         7.3652    15.4790    -1.1733  1.00  0.00 ?   96 PHE   A CE1     1
ATOM   1564 H  HE1   . PHE A  1   96 ?         7.5258    14.9452    -2.0982  1.00  0.00 ?   96 PHE   A HE1     1
ATOM   1565 C  CZ    . PHE A  1   96 ?         8.4322    16.0551    -0.5122  1.00  0.00 ?   96 PHE   A CZ      1
ATOM   1566 H  HZ    . PHE A  1   96 ?         9.4284    15.9744    -0.9209  1.00  0.00 ?   96 PHE   A HZ      1
ATOM   1567 C  CE2   . PHE A  1   96 ?         8.2220    16.7368     0.6705  1.00  0.00 ?   96 PHE   A CE2     1
ATOM   1568 H  HE2   . PHE A  1   96 ?         9.0546    17.1878     1.1894  1.00  0.00 ?   96 PHE   A HE2     1
ATOM   1569 C  CD2   . PHE A  1   96 ?         6.9456    16.8387     1.1908  1.00  0.00 ?   96 PHE   A CD2     1
ATOM   1570 H  HD2   . PHE A  1   96 ?         6.7831    17.3712     2.1164  1.00  0.00 ?   96 PHE   A HD2     1
ATOM   1571 C  C     . PHE A  1   96 ?         3.0138    16.3209     3.1311  1.00  0.00 ?   96 PHE   A C       1
ATOM   1572 O  O     . PHE A  1   96 ?         2.4736    15.2191     3.2188  1.00  0.00 ?   96 PHE   A O       1
ATOM   1573 N  N     . GLY A  1   97 ?         2.4009    17.4550     3.4571  1.00  0.00 ?   97 GLY   A N       1
ATOM   1574 H  H     . GLY A  1   97 ?         2.8812    18.3046     3.3668  1.00  0.00 ?   97 GLY   A H       1
ATOM   1575 C  CA    . GLY A  1   97 ?         1.0336    17.4460     3.9433  1.00  0.00 ?   97 GLY   A CA      1
ATOM   1576 H  HA2   . GLY A  1   97 ?         0.6375    16.4456     3.8529  1.00  0.00 ?   97 GLY   A HA2     1
ATOM   1577 H  HA3   . GLY A  1   97 ?         1.0325    17.7299     4.9855  1.00  0.00 ?   97 GLY   A HA3     1
ATOM   1578 C  C     . GLY A  1   97 ?         0.1391    18.3994     3.1761  1.00  0.00 ?   97 GLY   A C       1
ATOM   1579 O  O     . GLY A  1   97 ?         0.6059    19.2342     2.4008  1.00  0.00 ?   97 GLY   A O       1
ATOM   1580 N  N     . PRO A  1   98 ?        -1.1798    18.2799     3.3886  1.00  0.00 ?   98 PRO   A N       1
ATOM   1581 C  CA    . PRO A  1   98 ?        -2.1696    19.1292     2.7192  1.00  0.00 ?   98 PRO   A CA      1
ATOM   1582 H  HA    . PRO A  1   98 ?        -2.0471    19.1110     1.6461  1.00  0.00 ?   98 PRO   A HA      1
ATOM   1583 C  CB    . PRO A  1   98 ?        -3.5046    18.4808     3.0937  1.00  0.00 ?   98 PRO   A CB      1
ATOM   1584 H  HB2   . PRO A  1   98 ?        -4.2578    19.2465     3.2160  1.00  0.00 ?   98 PRO   A HB2     1
ATOM   1585 H  HB3   . PRO A  1   98 ?        -3.8052    17.7931     2.3177  1.00  0.00 ?   98 PRO   A HB3     1
ATOM   1586 C  CG    . PRO A  1   98 ?        -3.2347    17.7712     4.3755  1.00  0.00 ?   98 PRO   A CG      1
ATOM   1587 H  HG2   . PRO A  1   98 ?        -3.3648    18.4492     5.2051  1.00  0.00 ?   98 PRO   A HG2     1
ATOM   1588 H  HG3   . PRO A  1   98 ?        -3.8987    16.9250     4.4730  1.00  0.00 ?   98 PRO   A HG3     1
ATOM   1589 C  CD    . PRO A  1   98 ?        -1.8065    17.3070     4.2990  1.00  0.00 ?   98 PRO   A CD      1
ATOM   1590 H  HD2   . PRO A  1   98 ?        -1.3461    17.3403     5.2753  1.00  0.00 ?   98 PRO   A HD2     1
ATOM   1591 H  HD3   . PRO A  1   98 ?        -1.7556    16.3087     3.8897  1.00  0.00 ?   98 PRO   A HD3     1
ATOM   1592 C  C     . PRO A  1   98 ?        -2.1219    20.5721     3.2100  1.00  0.00 ?   98 PRO   A C       1
ATOM   1593 O  O     . PRO A  1   98 ?        -2.2130    20.8497     4.4060  1.00  0.00 ?   98 PRO   A O       1
ATOM   1594 N  N     . PRO A  1   99 ?        -1.9763    21.5144     2.2666  1.00  0.00 ?   99 PRO   A N       1
ATOM   1595 C  CA    . PRO A  1   99 ?        -1.9144    22.9452     2.5798  1.00  0.00 ?   99 PRO   A CA      1
ATOM   1596 H  HA    . PRO A  1   99 ?        -1.1559    23.1570     3.3191  1.00  0.00 ?   99 PRO   A HA      1
ATOM   1597 C  CB    . PRO A  1   99 ?        -1.5218    23.5837     1.2451  1.00  0.00 ?   99 PRO   A CB      1
ATOM   1598 H  HB2   . PRO A  1   99 ?        -2.0070    24.5446     1.1464  1.00  0.00 ?   99 PRO   A HB2     1
ATOM   1599 H  HB3   . PRO A  1   99 ?        -0.4503    23.7093     1.2034  1.00  0.00 ?   99 PRO   A HB3     1
ATOM   1600 C  CG    . PRO A  1   99 ?        -1.9981    22.6231     0.2109  1.00  0.00 ?   99 PRO   A CG      1
ATOM   1601 H  HG2   . PRO A  1   99 ?        -3.0307    22.8247    -0.0299  1.00  0.00 ?   99 PRO   A HG2     1
ATOM   1602 H  HG3   . PRO A  1   99 ?        -1.3829    22.7014    -0.6733  1.00  0.00 ?   99 PRO   A HG3     1
ATOM   1603 C  CD    . PRO A  1   99 ?        -1.8614    21.2557     0.8215  1.00  0.00 ?   99 PRO   A CD      1
ATOM   1604 H  HD2   . PRO A  1   99 ?        -2.6566    20.6092     0.4811  1.00  0.00 ?   99 PRO   A HD2     1
ATOM   1605 H  HD3   . PRO A  1   99 ?        -0.8979    20.8302     0.5822  1.00  0.00 ?   99 PRO   A HD3     1
ATOM   1606 C  C     . PRO A  1   99 ?        -3.2549    23.4924     3.0582  1.00  0.00 ?   99 PRO   A C       1
ATOM   1607 O  O     . PRO A  1   99 ?        -4.2922    23.2414     2.4464  1.00  0.00 ?   99 PRO   A O       1
ATOM   1608 N  N     . ASN A  1  100 ?        -3.2253    24.2417     4.1555  1.00  0.00 ?  100 ASN   A N       1
ATOM   1609 H  H     . ASN A  1  100 ?        -2.3672    24.4066     4.5992  1.00  0.00 ?  100 ASN   A H       1
ATOM   1610 C  CA    . ASN A  1  100 ?        -4.4390    24.8245     4.7160  1.00  0.00 ?  100 ASN   A CA      1
ATOM   1611 H  HA    . ASN A  1  100 ?        -5.2814    24.4174     4.1773  1.00  0.00 ?  100 ASN   A HA      1
ATOM   1612 C  CB    . ASN A  1  100 ?        -4.5699    24.4572     6.1955  1.00  0.00 ?  100 ASN   A CB      1
ATOM   1613 H  HB2   . ASN A  1  100 ?        -5.1827    25.1964     6.6908  1.00  0.00 ?  100 ASN   A HB2     1
ATOM   1614 H  HB3   . ASN A  1  100 ?        -5.0412    23.4896     6.2801  1.00  0.00 ?  100 ASN   A HB3     1
ATOM   1615 C  CG    . ASN A  1  100 ?        -3.2272    24.4008     6.8982  1.00  0.00 ?  100 ASN   A CG      1
ATOM   1616 O  OD1   . ASN A  1  100 ?        -2.3161    25.1661     6.5822  1.00  0.00 ?  100 ASN   A OD1     1
ATOM   1617 N  ND2   . ASN A  1  100 ?        -3.0992    23.4910     7.8570  1.00  0.00 ?  100 ASN   A ND2     1
ATOM   1618 H  HD21  . ASN A  1  100 ?        -3.8673    22.9151     8.0548  1.00  0.00 ?  100 ASN   A HD21    1
ATOM   1619 H  HD22  . ASN A  1  100 ?        -2.2418    23.4332     8.3281  1.00  0.00 ?  100 ASN   A HD22    1
ATOM   1620 C  C     . ASN A  1  100 ?        -4.4384    26.3417     4.5553  1.00  0.00 ?  100 ASN   A C       1
ATOM   1621 O  O     . ASN A  1  100 ?        -3.5290    26.9120     3.9525  1.00  0.00 ?  100 ASN   A O       1
ATOM   1622 N  N     . ASP A  1  101 ?        -5.4632    26.9890     5.0990  1.00  0.00 ?  101 ASP   A N       1
ATOM   1623 H  H     . ASP A  1  101 ?        -6.1571    26.4784     5.5668  1.00  0.00 ?  101 ASP   A H       1
ATOM   1624 C  CA    . ASP A  1  101 ?        -5.5807    28.4403     5.0179  1.00  0.00 ?  101 ASP   A CA      1
ATOM   1625 H  HA    . ASP A  1  101 ?        -5.5230    28.7200     3.9769  1.00  0.00 ?  101 ASP   A HA      1
ATOM   1626 C  CB    . ASP A  1  101 ?        -6.9275    28.8965     5.5811  1.00  0.00 ?  101 ASP   A CB      1
ATOM   1627 H  HB2   . ASP A  1  101 ?        -7.7085    28.2622     5.1875  1.00  0.00 ?  101 ASP   A HB2     1
ATOM   1628 H  HB3   . ASP A  1  101 ?        -6.9078    28.8107     6.6575  1.00  0.00 ?  101 ASP   A HB3     1
ATOM   1629 C  CG    . ASP A  1  101 ?        -7.2496    30.3331     5.2193  1.00  0.00 ?  101 ASP   A CG      1
ATOM   1630 O  OD1   . ASP A  1  101 ?        -6.5687    30.8888     4.3318  1.00  0.00 ?  101 ASP   A OD1     1
ATOM   1631 O  OD2   . ASP A  1  101 ?        -8.1831    30.9015     5.8230  1.00  0.00 ?  101 ASP   A OD2     1
ATOM   1632 C  C     . ASP A  1  101 ?        -4.4429    29.1206     5.7727  1.00  0.00 ?  101 ASP   A C       1
ATOM   1633 O  O     . ASP A  1  101 ?        -4.0594    30.2464     5.4546  1.00  0.00 ?  101 ASP   A O       1
ATOM   1634 N  N     . ASP A  1  102 ?        -3.9083    28.4304     6.7740  1.00  0.00 ?  102 ASP   A N       1
ATOM   1635 H  H     . ASP A  1  102 ?        -4.2574    27.5376     6.9792  1.00  0.00 ?  102 ASP   A H       1
ATOM   1636 C  CA    . ASP A  1  102 ?        -2.8143    28.9677     7.5747  1.00  0.00 ?  102 ASP   A CA      1
ATOM   1637 H  HA    . ASP A  1  102 ?        -3.0203    30.0110     7.7601  1.00  0.00 ?  102 ASP   A HA      1
ATOM   1638 C  CB    . ASP A  1  102 ?        -2.7251    28.2333     8.9133  1.00  0.00 ?  102 ASP   A CB      1
ATOM   1639 H  HB2   . ASP A  1  102 ?        -2.4226    27.2113     8.7365  1.00  0.00 ?  102 ASP   A HB2     1
ATOM   1640 H  HB3   . ASP A  1  102 ?        -1.9883    28.7201     9.5351  1.00  0.00 ?  102 ASP   A HB3     1
ATOM   1641 C  CG    . ASP A  1  102 ?        -4.0470    28.2198     9.6555  1.00  0.00 ?  102 ASP   A CG      1
ATOM   1642 O  OD1   . ASP A  1  102 ?        -4.4923    29.3009    10.0949  1.00  0.00 ?  102 ASP   A OD1     1
ATOM   1643 O  OD2   . ASP A  1  102 ?        -4.6368    27.1283     9.7961  1.00  0.00 ?  102 ASP   A OD2     1
ATOM   1644 C  C     . ASP A  1  102 ?        -1.4884    28.8543     6.8288  1.00  0.00 ?  102 ASP   A C       1
ATOM   1645 O  O     . ASP A  1  102 ?        -0.7552    29.8339     6.6923  1.00  0.00 ?  102 ASP   A O       1
ATOM   1646 N  N     . PHE A  1  103 ?        -1.1863    27.6525     6.3489  1.00  0.00 ?  103 PHE   A N       1
ATOM   1647 H  H     . PHE A  1  103 ?        -1.8114    26.9105     6.4898  1.00  0.00 ?  103 PHE   A H       1
ATOM   1648 C  CA    . PHE A  1  103 ?         0.0525    27.4102     5.6187  1.00  0.00 ?  103 PHE   A CA      1
ATOM   1649 H  HA    . PHE A  1  103 ?         0.5546    28.3574     5.4960  1.00  0.00 ?  103 PHE   A HA      1
ATOM   1650 C  CB    . PHE A  1  103 ?         0.9589    26.4644     6.4095  1.00  0.00 ?  103 PHE   A CB      1
ATOM   1651 H  HB2   . PHE A  1  103 ?         0.3459    25.7893     6.9874  1.00  0.00 ?  103 PHE   A HB2     1
ATOM   1652 H  HB3   . PHE A  1  103 ?         1.5622    25.8948     5.7189  1.00  0.00 ?  103 PHE   A HB3     1
ATOM   1653 C  CG    . PHE A  1  103 ?         1.8835    27.1732     7.3574  1.00  0.00 ?  103 PHE   A CG      1
ATOM   1654 C  CD1   . PHE A  1  103 ?         3.2513    26.9601     7.3013  1.00  0.00 ?  103 PHE   A CD1     1
ATOM   1655 H  HD1   . PHE A  1  103 ?         3.6514    26.2762     6.5658  1.00  0.00 ?  103 PHE   A HD1     1
ATOM   1656 C  CE1   . PHE A  1  103 ?         4.1050    27.6110     8.1719  1.00  0.00 ?  103 PHE   A CE1     1
ATOM   1657 H  HE1   . PHE A  1  103 ?         5.1691    27.4350     8.1175  1.00  0.00 ?  103 PHE   A HE1     1
ATOM   1658 C  CZ    . PHE A  1  103 ?         3.5950    28.4846     9.1122  1.00  0.00 ?  103 PHE   A CZ      1
ATOM   1659 H  HZ    . PHE A  1  103 ?         4.2602    28.9946     9.7928  1.00  0.00 ?  103 PHE   A HZ      1
ATOM   1660 C  CE2   . PHE A  1  103 ?         2.2333    28.7064     9.1780  1.00  0.00 ?  103 PHE   A CE2     1
ATOM   1661 H  HE2   . PHE A  1  103 ?         1.8321    29.3887     9.9125  1.00  0.00 ?  103 PHE   A HE2     1
ATOM   1662 C  CD2   . PHE A  1  103 ?         1.3845    28.0524     8.3051  1.00  0.00 ?  103 PHE   A CD2     1
ATOM   1663 H  HD2   . PHE A  1  103 ?         0.3199    28.2261     8.3587  1.00  0.00 ?  103 PHE   A HD2     1
ATOM   1664 C  C     . PHE A  1  103 ?        -0.2348    26.8231     4.2399  1.00  0.00 ?  103 PHE   A C       1
ATOM   1665 O  O     . PHE A  1  103 ?         0.1731    25.7078     3.9149  1.00  0.00 ?  103 PHE   A O       1
ATOM   1666 N  N     . PRO A  1  104 ?        -0.9549    27.5909     3.4088  1.00  0.00 ?  104 PRO   A N       1
ATOM   1667 C  CA    . PRO A  1  104 ?        -1.3136    27.1684     2.0517  1.00  0.00 ?  104 PRO   A CA      1
ATOM   1668 H  HA    . PRO A  1  104 ?        -1.8032    26.2055     2.0523  1.00  0.00 ?  104 PRO   A HA      1
ATOM   1669 C  CB    . PRO A  1  104 ?        -2.3009    28.2450     1.5943  1.00  0.00 ?  104 PRO   A CB      1
ATOM   1670 H  HB2   . PRO A  1  104 ?        -2.1745    28.4267     0.5362  1.00  0.00 ?  104 PRO   A HB2     1
ATOM   1671 H  HB3   . PRO A  1  104 ?        -3.3111    27.9192     1.7911  1.00  0.00 ?  104 PRO   A HB3     1
ATOM   1672 C  CG    . PRO A  1  104 ?        -1.9500    29.4478     2.4002  1.00  0.00 ?  104 PRO   A CG      1
ATOM   1673 H  HG2   . PRO A  1  104 ?        -1.1640    30.0018     1.9100  1.00  0.00 ?  104 PRO   A HG2     1
ATOM   1674 H  HG3   . PRO A  1  104 ?        -2.8236    30.0692     2.5311  1.00  0.00 ?  104 PRO   A HG3     1
ATOM   1675 C  CD    . PRO A  1  104 ?        -1.4741    28.9311     3.7297  1.00  0.00 ?  104 PRO   A CD      1
ATOM   1676 H  HD2   . PRO A  1  104 ?        -0.6920    29.5637     4.1225  1.00  0.00 ?  104 PRO   A HD2     1
ATOM   1677 H  HD3   . PRO A  1  104 ?        -2.2969    28.8683     4.4266  1.00  0.00 ?  104 PRO   A HD3     1
ATOM   1678 C  C     . PRO A  1  104 ?        -0.1067    27.1224     1.1209  1.00  0.00 ?  104 PRO   A C       1
ATOM   1679 O  O     . PRO A  1  104 ?        -0.1903    27.5269    -0.0382  1.00  0.00 ?  104 PRO   A O       1
ATOM   1680 N  N     . GLU A  1  105 ?         1.0140    26.6267     1.6363  1.00  0.00 ?  105 GLU   A N       1
ATOM   1681 H  H     . GLU A  1  105 ?         1.0179    26.3203     2.5671  1.00  0.00 ?  105 GLU   A H       1
ATOM   1682 C  CA    . GLU A  1  105 ?         2.2379    26.5288     0.8497  1.00  0.00 ?  105 GLU   A CA      1
ATOM   1683 H  HA    . GLU A  1  105 ?         2.0260    26.9015    -0.1410  1.00  0.00 ?  105 GLU   A HA      1
ATOM   1684 C  CB    . GLU A  1  105 ?         3.3427    27.3823     1.4760  1.00  0.00 ?  105 GLU   A CB      1
ATOM   1685 H  HB2   . GLU A  1  105 ?         3.6522    26.9247     2.4040  1.00  0.00 ?  105 GLU   A HB2     1
ATOM   1686 H  HB3   . GLU A  1  105 ?         4.1851    27.4103     0.8007  1.00  0.00 ?  105 GLU   A HB3     1
ATOM   1687 C  CG    . GLU A  1  105 ?         2.9168    28.8116     1.7663  1.00  0.00 ?  105 GLU   A CG      1
ATOM   1688 H  HG2   . GLU A  1  105 ?         2.2630    29.1468     0.9752  1.00  0.00 ?  105 GLU   A HG2     1
ATOM   1689 H  HG3   . GLU A  1  105 ?         2.3832    28.8311     2.7052  1.00  0.00 ?  105 GLU   A HG3     1
ATOM   1690 C  CD    . GLU A  1  105 ?         4.0935    29.7638     1.8574  1.00  0.00 ?  105 GLU   A CD      1
ATOM   1691 O  OE1   . GLU A  1  105 ?         3.9611    30.8066     2.5319  1.00  0.00 ?  105 GLU   A OE1     1
ATOM   1692 O  OE2   . GLU A  1  105 ?         5.1458    29.4669     1.2546  1.00  0.00 ?  105 GLU   A OE2     1
ATOM   1693 C  C     . GLU A  1  105 ?         2.7002    25.0786     0.7410  1.00  0.00 ?  105 GLU   A C       1
ATOM   1694 O  O     . GLU A  1  105 ?         3.6994    24.7815     0.0877  1.00  0.00 ?  105 GLU   A O       1
ATOM   1695 N  N     . GLY A  1  106 ?         1.9649    24.1789     1.3875  1.00  0.00 ?  106 GLY   A N       1
ATOM   1696 H  H     . GLY A  1  106 ?         1.1784    24.4738     1.8927  1.00  0.00 ?  106 GLY   A H       1
ATOM   1697 C  CA    . GLY A  1  106 ?         2.3149    22.7710     1.3521  1.00  0.00 ?  106 GLY   A CA      1
ATOM   1698 H  HA2   . GLY A  1  106 ?         1.4584    22.2067     1.0147  1.00  0.00 ?  106 GLY   A HA2     1
ATOM   1699 H  HA3   . GLY A  1  106 ?         3.1246    22.6308     0.6510  1.00  0.00 ?  106 GLY   A HA3     1
ATOM   1700 C  C     . GLY A  1  106 ?         2.7457    22.2464     2.7074  1.00  0.00 ?  106 GLY   A C       1
ATOM   1701 O  O     . GLY A  1  106 ?         3.6603    21.4278     2.8023  1.00  0.00 ?  106 GLY   A O       1
ATOM   1702 N  N     . VAL A  1  107 ?         2.0865    22.7196     3.7603  1.00  0.00 ?  107 VAL   A N       1
ATOM   1703 H  H     . VAL A  1  107 ?         1.3670    23.3701     3.6208  1.00  0.00 ?  107 VAL   A H       1
ATOM   1704 C  CA    . VAL A  1  107 ?         2.4068    22.2937     5.1174  1.00  0.00 ?  107 VAL   A CA      1
ATOM   1705 H  HA    . VAL A  1  107 ?         3.0755    23.0249     5.5478  1.00  0.00 ?  107 VAL   A HA      1
ATOM   1706 C  CB    . VAL A  1  107 ?         1.1432    22.2183     5.9950  1.00  0.00 ?  107 VAL   A CB      1
ATOM   1707 H  HB    . VAL A  1  107 ?         0.5681    21.3567     5.6893  1.00  0.00 ?  107 VAL   A HB      1
ATOM   1708 C  CG1   . VAL A  1  107 ?         1.5190    22.0447     7.4586  1.00  0.00 ?  107 VAL   A CG1     1
ATOM   1709 H  HG11  . VAL A  1  107 ?         0.7226    22.4232     8.0821  1.00  0.00 ?  107 VAL   A HG11    1
ATOM   1710 H  HG12  . VAL A  1  107 ?         1.6735    20.9966     7.6687  1.00  0.00 ?  107 VAL   A HG12    1
ATOM   1711 H  HG13  . VAL A  1  107 ?         2.4278    22.5909     7.6643  1.00  0.00 ?  107 VAL   A HG13    1
ATOM   1712 C  CG2   . VAL A  1  107 ?         0.2849    23.4591     5.8000  1.00  0.00 ?  107 VAL   A CG2     1
ATOM   1713 H  HG21  . VAL A  1  107 ?        -0.0041    23.8520     6.7636  1.00  0.00 ?  107 VAL   A HG21    1
ATOM   1714 H  HG22  . VAL A  1  107 ?         0.8490    24.2059     5.2611  1.00  0.00 ?  107 VAL   A HG22    1
ATOM   1715 H  HG23  . VAL A  1  107 ?        -0.5995    23.2001     5.2368  1.00  0.00 ?  107 VAL   A HG23    1
ATOM   1716 C  C     . VAL A  1  107 ?         3.0948    20.9332     5.1185  1.00  0.00 ?  107 VAL   A C       1
ATOM   1717 O  O     . VAL A  1  107 ?         2.5440    19.9483     4.6280  1.00  0.00 ?  107 VAL   A O       1
ATOM   1718 N  N     . GLU A  1  108 ?         4.3020    20.8870     5.6734  1.00  0.00 ?  108 GLU   A N       1
ATOM   1719 H  H     . GLU A  1  108 ?         4.6882    21.7062     6.0476  1.00  0.00 ?  108 GLU   A H       1
ATOM   1720 C  CA    . GLU A  1  108 ?         5.0655    19.6464     5.7377  1.00  0.00 ?  108 GLU   A CA      1
ATOM   1721 H  HA    . GLU A  1  108 ?         4.4545    18.8591     5.3227  1.00  0.00 ?  108 GLU   A HA      1
ATOM   1722 C  CB    . GLU A  1  108 ?         6.3481    19.7675     4.9123  1.00  0.00 ?  108 GLU   A CB      1
ATOM   1723 H  HB2   . GLU A  1  108 ?         6.8943    20.6384     5.2435  1.00  0.00 ?  108 GLU   A HB2     1
ATOM   1724 H  HB3   . GLU A  1  108 ?         6.9537    18.8890     5.0802  1.00  0.00 ?  108 GLU   A HB3     1
ATOM   1725 C  CG    . GLU A  1  108 ?         6.1008    19.8976     3.4187  1.00  0.00 ?  108 GLU   A CG      1
ATOM   1726 H  HG2   . GLU A  1  108 ?         6.7198    19.1806     2.9004  1.00  0.00 ?  108 GLU   A HG2     1
ATOM   1727 H  HG3   . GLU A  1  108 ?         5.0609    19.6844     3.2191  1.00  0.00 ?  108 GLU   A HG3     1
ATOM   1728 C  CD    . GLU A  1  108 ?         6.4215    21.2832     2.8928  1.00  0.00 ?  108 GLU   A CD      1
ATOM   1729 O  OE1   . GLU A  1  108 ?         6.3044    22.2538     3.6701  1.00  0.00 ?  108 GLU   A OE1     1
ATOM   1730 O  OE2   . GLU A  1  108 ?         6.7890    21.3972     1.7050  1.00  0.00 ?  108 GLU   A OE2     1
ATOM   1731 C  C     . GLU A  1  108 ?         5.4085    19.2929     7.1820  1.00  0.00 ?  108 GLU   A C       1
ATOM   1732 O  O     . GLU A  1  108 ?         5.5154    20.1707     8.0395  1.00  0.00 ?  108 GLU   A O       1
ATOM   1733 N  N     . LEU A  1  109 ?         5.5793    18.0018     7.4441  1.00  0.00 ?  109 LEU   A N       1
ATOM   1734 H  H     . LEU A  1  109 ?         5.4811    17.3494     6.7201  1.00  0.00 ?  109 LEU   A H       1
ATOM   1735 C  CA    . LEU A  1  109 ?         5.9098    17.5305     8.7846  1.00  0.00 ?  109 LEU   A CA      1
ATOM   1736 H  HA    . LEU A  1  109 ?         5.8329    18.3701     9.4592  1.00  0.00 ?  109 LEU   A HA      1
ATOM   1737 C  CB    . LEU A  1  109 ?         4.9236    16.4465     9.2230  1.00  0.00 ?  109 LEU   A CB      1
ATOM   1738 H  HB2   . LEU A  1  109 ?         4.9322    15.6694     8.4744  1.00  0.00 ?  109 LEU   A HB2     1
ATOM   1739 H  HB3   . LEU A  1  109 ?         5.2734    16.0428    10.1626  1.00  0.00 ?  109 LEU   A HB3     1
ATOM   1740 C  CG    . LEU A  1  109 ?         3.4745    16.8955     9.4151  1.00  0.00 ?  109 LEU   A CG      1
ATOM   1741 H  HG    . LEU A  1  109 ?         3.1578    17.4510     8.5431  1.00  0.00 ?  109 LEU   A HG      1
ATOM   1742 C  CD1   . LEU A  1  109 ?         2.5576    15.6911     9.5620  1.00  0.00 ?  109 LEU   A CD1     1
ATOM   1743 H  HD11  . LEU A  1  109 ?         1.5531    16.0271     9.7730  1.00  0.00 ?  109 LEU   A HD11    1
ATOM   1744 H  HD12  . LEU A  1  109 ?         2.5615    15.1216     8.6444  1.00  0.00 ?  109 LEU   A HD12    1
ATOM   1745 H  HD13  . LEU A  1  109 ?         2.9070    15.0695    10.3730  1.00  0.00 ?  109 LEU   A HD13    1
ATOM   1746 C  CD2   . LEU A  1  109 ?         3.3555    17.8096    10.6258  1.00  0.00 ?  109 LEU   A CD2     1
ATOM   1747 H  HD21  . LEU A  1  109 ?         2.9643    17.2499    11.4625  1.00  0.00 ?  109 LEU   A HD21    1
ATOM   1748 H  HD22  . LEU A  1  109 ?         4.3298    18.2010    10.8786  1.00  0.00 ?  109 LEU   A HD22    1
ATOM   1749 H  HD23  . LEU A  1  109 ?         2.6880    18.6268    10.3957  1.00  0.00 ?  109 LEU   A HD23    1
ATOM   1750 C  C     . LEU A  1  109 ?         7.3346    16.9882     8.8352  1.00  0.00 ?  109 LEU   A C       1
ATOM   1751 O  O     . LEU A  1  109 ?         7.5679    15.7808     8.7764  1.00  0.00 ?  109 LEU   A O       1
ATOM   1752 N  N     . PRO A  1  110 ?         8.3115    17.9003     8.9489  1.00  0.00 ?  110 PRO   A N       1
ATOM   1753 C  CA    . PRO A  1  110 ?         9.7302    17.5369     9.0130  1.00  0.00 ?  110 PRO   A CA      1
ATOM   1754 H  HA    . PRO A  1  110 ?        10.0168    16.9089     8.1822  1.00  0.00 ?  110 PRO   A HA      1
ATOM   1755 C  CB    . PRO A  1  110 ?        10.4468    18.8854     8.9072  1.00  0.00 ?  110 PRO   A CB      1
ATOM   1756 H  HB2   . PRO A  1  110 ?        11.3414    18.8690     9.5140  1.00  0.00 ?  110 PRO   A HB2     1
ATOM   1757 H  HB3   . PRO A  1  110 ?        10.7071    19.0790     7.8775  1.00  0.00 ?  110 PRO   A HB3     1
ATOM   1758 C  CG    . PRO A  1  110 ?         9.4606    19.8794     9.4158  1.00  0.00 ?  110 PRO   A CG      1
ATOM   1759 H  HG2   . PRO A  1  110 ?         9.5370    19.9562    10.4896  1.00  0.00 ?  110 PRO   A HG2     1
ATOM   1760 H  HG3   . PRO A  1  110 ?         9.6381    20.8403     8.9558  1.00  0.00 ?  110 PRO   A HG3     1
ATOM   1761 C  CD    . PRO A  1  110 ?         8.1062    19.3565     9.0243  1.00  0.00 ?  110 PRO   A CD      1
ATOM   1762 H  HD2   . PRO A  1  110 ?         7.3737    19.6042     9.7782  1.00  0.00 ?  110 PRO   A HD2     1
ATOM   1763 H  HD3   . PRO A  1  110 ?         7.8114    19.7538     8.0642  1.00  0.00 ?  110 PRO   A HD3     1
ATOM   1764 C  C     . PRO A  1  110 ?        10.0922    16.8425    10.3214  1.00  0.00 ?  110 PRO   A C       1
ATOM   1765 O  O     . PRO A  1  110 ?        10.1869    17.4818    11.3686  1.00  0.00 ?  110 PRO   A O       1
ATOM   1766 N  N     . MET A  1  111 ?        10.2939    15.5306    10.2536  1.00  0.00 ?  111 MET   A N       1
ATOM   1767 H  H     . MET A  1  111 ?        10.2039    15.0762     9.3898  1.00  0.00 ?  111 MET   A H       1
ATOM   1768 C  CA    . MET A  1  111 ?        10.6474    14.7502    11.4337  1.00  0.00 ?  111 MET   A CA      1
ATOM   1769 H  HA    . MET A  1  111 ?        10.6516    15.4172    12.2826  1.00  0.00 ?  111 MET   A HA      1
ATOM   1770 C  CB    . MET A  1  111 ?         9.6127    13.6487    11.6718  1.00  0.00 ?  111 MET   A CB      1
ATOM   1771 H  HB2   . MET A  1  111 ?         9.6038    12.9887    10.8173  1.00  0.00 ?  111 MET   A HB2     1
ATOM   1772 H  HB3   . MET A  1  111 ?         9.8977    13.0862    12.5483  1.00  0.00 ?  111 MET   A HB3     1
ATOM   1773 C  CG    . MET A  1  111 ?         8.2022    14.1751    11.8820  1.00  0.00 ?  111 MET   A CG      1
ATOM   1774 H  HG2   . MET A  1  111 ?         8.1306    14.5881    12.8771  1.00  0.00 ?  111 MET   A HG2     1
ATOM   1775 H  HG3   . MET A  1  111 ?         8.0118    14.9528    11.1573  1.00  0.00 ?  111 MET   A HG3     1
ATOM   1776 S  SD    . MET A  1  111 ?         6.9478    12.8930    11.6984  1.00  0.00 ?  111 MET   A SD      1
ATOM   1777 C  CE    . MET A  1  111 ?         6.3763    13.2146    10.0317  1.00  0.00 ?  111 MET   A CE      1
ATOM   1778 H  HE1   . MET A  1  111 ?         6.2071    14.2740     9.9073  1.00  0.00 ?  111 MET   A HE1     1
ATOM   1779 H  HE2   . MET A  1  111 ?         7.1229    12.8838     9.3250  1.00  0.00 ?  111 MET   A HE2     1
ATOM   1780 H  HE3   . MET A  1  111 ?         5.4542    12.6799     9.8578  1.00  0.00 ?  111 MET   A HE3     1
ATOM   1781 C  C     . MET A  1  111 ?        12.0356    14.1360    11.2835  1.00  0.00 ?  111 MET   A C       1
ATOM   1782 O  O     . MET A  1  111 ?        12.5841    14.0784    10.1828  1.00  0.00 ?  111 MET   A O       1
ATOM   1783 N  N     . VAL A  1  112 ?        12.5991    13.6783    12.3970  1.00  0.00 ?  112 VAL   A N       1
ATOM   1784 H  H     . VAL A  1  112 ?        12.1123    13.7524    13.2443  1.00  0.00 ?  112 VAL   A H       1
ATOM   1785 C  CA    . VAL A  1  112 ?        13.9231    13.0677    12.3887  1.00  0.00 ?  112 VAL   A CA      1
ATOM   1786 H  HA    . VAL A  1  112 ?        14.1700    12.8196    11.3666  1.00  0.00 ?  112 VAL   A HA      1
ATOM   1787 C  CB    . VAL A  1  112 ?        14.9925    14.0394    12.9221  1.00  0.00 ?  112 VAL   A CB      1
ATOM   1788 H  HB    . VAL A  1  112 ?        14.9514    14.0309    14.0014  1.00  0.00 ?  112 VAL   A HB      1
ATOM   1789 C  CG1   . VAL A  1  112 ?        16.3820    13.5909    12.4956  1.00  0.00 ?  112 VAL   A CG1     1
ATOM   1790 H  HG11  . VAL A  1  112 ?        17.0571    14.4333    12.5252  1.00  0.00 ?  112 VAL   A HG11    1
ATOM   1791 H  HG12  . VAL A  1  112 ?        16.7347    12.8230    13.1682  1.00  0.00 ?  112 VAL   A HG12    1
ATOM   1792 H  HG13  . VAL A  1  112 ?        16.3407    13.1979    11.4904  1.00  0.00 ?  112 VAL   A HG13    1
ATOM   1793 C  CG2   . VAL A  1  112 ?        14.7105    15.4559    12.4446  1.00  0.00 ?  112 VAL   A CG2     1
ATOM   1794 H  HG21  . VAL A  1  112 ?        14.1487    15.4199    11.5229  1.00  0.00 ?  112 VAL   A HG21    1
ATOM   1795 H  HG22  . VAL A  1  112 ?        14.1382    15.9814    13.1947  1.00  0.00 ?  112 VAL   A HG22    1
ATOM   1796 H  HG23  . VAL A  1  112 ?        15.6443    15.9720    12.2772  1.00  0.00 ?  112 VAL   A HG23    1
ATOM   1797 C  C     . VAL A  1  112 ?        13.9462    11.7941    13.2263  1.00  0.00 ?  112 VAL   A C       1
ATOM   1798 O  O     . VAL A  1  112 ?        13.1735    11.6474    14.1727  1.00  0.00 ?  112 VAL   A O       1
ATOM   1799 N  N     . ALA A  1  113 ?        14.8384    10.8753    12.8715  1.00  0.00 ?  113 ALA   A N       1
ATOM   1800 H  H     . ALA A  1  113 ?        15.4269    11.0503    12.1079  1.00  0.00 ?  113 ALA   A H       1
ATOM   1801 C  CA    . ALA A  1  113 ?        14.9644     9.6145    13.5920  1.00  0.00 ?  113 ALA   A CA      1
ATOM   1802 H  HA    . ALA A  1  113 ?        14.1774     9.5725    14.3314  1.00  0.00 ?  113 ALA   A HA      1
ATOM   1803 C  CB    . ALA A  1  113 ?        14.7811     8.4419    12.6399  1.00  0.00 ?  113 ALA   A CB      1
ATOM   1804 H  HB1   . ALA A  1  113 ?        15.6903     8.2895    12.0773  1.00  0.00 ?  113 ALA   A HB1     1
ATOM   1805 H  HB2   . ALA A  1  113 ?        14.5542     7.5506    13.2059  1.00  0.00 ?  113 ALA   A HB2     1
ATOM   1806 H  HB3   . ALA A  1  113 ?        13.9686     8.6535    11.9605  1.00  0.00 ?  113 ALA   A HB3     1
ATOM   1807 C  C     . ALA A  1  113 ?        16.3120     9.5185    14.2991  1.00  0.00 ?  113 ALA   A C       1
ATOM   1808 O  O     . ALA A  1  113 ?        17.0982    10.4660    14.2911  1.00  0.00 ?  113 ALA   A O       1
ATOM   1809 N  N     . LYS A  1  114 ?        16.5731     8.3685    14.9112  1.00  0.00 ?  114 LYS   A N       1
ATOM   1810 H  H     . LYS A  1  114 ?        15.9065     7.6499    14.8826  1.00  0.00 ?  114 LYS   A H       1
ATOM   1811 C  CA    . LYS A  1  114 ?        17.8262     8.1474    15.6232  1.00  0.00 ?  114 LYS   A CA      1
ATOM   1812 H  HA    . LYS A  1  114 ?        18.1877     9.1057    15.9641  1.00  0.00 ?  114 LYS   A HA      1
ATOM   1813 C  CB    . LYS A  1  114 ?        17.5951     7.2421    16.8352  1.00  0.00 ?  114 LYS   A CB      1
ATOM   1814 H  HB2   . LYS A  1  114 ?        18.5203     6.7393    17.0755  1.00  0.00 ?  114 LYS   A HB2     1
ATOM   1815 H  HB3   . LYS A  1  114 ?        17.2993     7.8540    17.6753  1.00  0.00 ?  114 LYS   A HB3     1
ATOM   1816 C  CG    . LYS A  1  114 ?        16.5236     6.1889    16.6122  1.00  0.00 ?  114 LYS   A CG      1
ATOM   1817 H  HG2   . LYS A  1  114 ?        16.4617     5.9689    15.5568  1.00  0.00 ?  114 LYS   A HG2     1
ATOM   1818 H  HG3   . LYS A  1  114 ?        16.7941     5.2932    17.1533  1.00  0.00 ?  114 LYS   A HG3     1
ATOM   1819 C  CD    . LYS A  1  114 ?        15.1641     6.6656    17.0952  1.00  0.00 ?  114 LYS   A CD      1
ATOM   1820 H  HD2   . LYS A  1  114 ?        15.1946     6.7866    18.1678  1.00  0.00 ?  114 LYS   A HD2     1
ATOM   1821 H  HD3   . LYS A  1  114 ?        14.9393     7.6152    16.6302  1.00  0.00 ?  114 LYS   A HD3     1
ATOM   1822 C  CE    . LYS A  1  114 ?        14.0678     5.6714    16.7443  1.00  0.00 ?  114 LYS   A CE      1
ATOM   1823 H  HE2   . LYS A  1  114 ?        13.1101     6.1539    16.8650  1.00  0.00 ?  114 LYS   A HE2     1
ATOM   1824 H  HE3   . LYS A  1  114 ?        14.1910     5.3685    15.7149  1.00  0.00 ?  114 LYS   A HE3     1
ATOM   1825 N  NZ    . LYS A  1  114 ?        14.1153     4.4636    17.6140  1.00  0.00 ?  114 LYS   A NZ      1
ATOM   1826 H  HZ1   . LYS A  1  114 ?        15.0796     4.3227    17.9777  1.00  0.00 ?  114 LYS   A HZ1     1
ATOM   1827 H  HZ2   . LYS A  1  114 ?        13.4660     4.5769    18.4188  1.00  0.00 ?  114 LYS   A HZ2     1
ATOM   1828 H  HZ3   . LYS A  1  114 ?        13.8344     3.6215    17.0719  1.00  0.00 ?  114 LYS   A HZ3     1
ATOM   1829 C  C     . LYS A  1  114 ?        18.8723     7.5260    14.7034  1.00  0.00 ?  114 LYS   A C       1
ATOM   1830 O  O     . LYS A  1  114 ?        20.0672     7.7885    14.8401  1.00  0.00 ?  114 LYS   A O       1
ATOM   1831 N  N     . SER A  1  115 ?        18.4150     6.7025    13.7657  1.00  0.00 ?  115 SER   A N       1
ATOM   1832 H  H     . SER A  1  115 ?        17.4512     6.5331    13.7073  1.00  0.00 ?  115 SER   A H       1
ATOM   1833 C  CA    . SER A  1  115 ?        19.3120     6.0421    12.8246  1.00  0.00 ?  115 SER   A CA      1
ATOM   1834 H  HA    . SER A  1  115 ?        20.2420     6.5908    12.8124  1.00  0.00 ?  115 SER   A HA      1
ATOM   1835 C  CB    . SER A  1  115 ?        19.5874     4.6053    13.2723  1.00  0.00 ?  115 SER   A CB      1
ATOM   1836 H  HB2   . SER A  1  115 ?        18.9324     3.9331    12.7394  1.00  0.00 ?  115 SER   A HB2     1
ATOM   1837 H  HB3   . SER A  1  115 ?        20.6155     4.3543    13.0548  1.00  0.00 ?  115 SER   A HB3     1
ATOM   1838 O  OG    . SER A  1  115 ?        19.3643     4.4531    14.6634  1.00  0.00 ?  115 SER   A OG      1
ATOM   1839 H  HG    . SER A  1  115 ?        18.9342     3.6109    14.8286  1.00  0.00 ?  115 SER   A HG      1
ATOM   1840 C  C     . SER A  1  115 ?        18.7210     6.0441    11.4181  1.00  0.00 ?  115 SER   A C       1
ATOM   1841 O  O     . SER A  1  115 ?        17.6285     6.5644    11.1939  1.00  0.00 ?  115 SER   A O       1
ATOM   1842 N  N     . GLN A  1  116 ?        19.4519     5.4584    10.4751  1.00  0.00 ?  116 GLN   A N       1
ATOM   1843 H  H     . GLN A  1  116 ?        20.3142     5.0617    10.7162  1.00  0.00 ?  116 GLN   A H       1
ATOM   1844 C  CA    . GLN A  1  116 ?        19.0008     5.3931     9.0900  1.00  0.00 ?  116 GLN   A CA      1
ATOM   1845 H  HA    . GLN A  1  116 ?        18.6366     6.3709     8.8137  1.00  0.00 ?  116 GLN   A HA      1
ATOM   1846 C  CB    . GLN A  1  116 ?        20.1637     5.0175     8.1700  1.00  0.00 ?  116 GLN   A CB      1
ATOM   1847 H  HB2   . GLN A  1  116 ?        20.9831     5.6973     8.3493  1.00  0.00 ?  116 GLN   A HB2     1
ATOM   1848 H  HB3   . GLN A  1  116 ?        20.4822     4.0125     8.4042  1.00  0.00 ?  116 GLN   A HB3     1
ATOM   1849 C  CG    . GLN A  1  116 ?        19.8125     5.0731     6.6920  1.00  0.00 ?  116 GLN   A CG      1
ATOM   1850 H  HG2   . GLN A  1  116 ?        19.2936     4.1647     6.4238  1.00  0.00 ?  116 GLN   A HG2     1
ATOM   1851 H  HG3   . GLN A  1  116 ?        19.1648     5.9202     6.5209  1.00  0.00 ?  116 GLN   A HG3     1
ATOM   1852 C  CD    . GLN A  1  116 ?        21.0352     5.2105     5.8064  1.00  0.00 ?  116 GLN   A CD      1
ATOM   1853 O  OE1   . GLN A  1  116 ?        22.0076     4.4691     5.9515  1.00  0.00 ?  116 GLN   A OE1     1
ATOM   1854 N  NE2   . GLN A  1  116 ?        20.9927     6.1624     4.8815  1.00  0.00 ?  116 GLN   A NE2     1
ATOM   1855 H  HE21  . GLN A  1  116 ?        20.1854     6.7161     4.8247  1.00  0.00 ?  116 GLN   A HE21    1
ATOM   1856 H  HE22  . GLN A  1  116 ?        21.7695     6.2739     4.2960  1.00  0.00 ?  116 GLN   A HE22    1
ATOM   1857 C  C     . GLN A  1  116 ?        17.8671     4.3849     8.9337  1.00  0.00 ?  116 GLN   A C       1
ATOM   1858 O  O     . GLN A  1  116 ?        16.8443     4.6757     8.3130  1.00  0.00 ?  116 GLN   A O       1
ATOM   1859 N  N     . LYS A  1  117 ?        18.0554     3.1979     9.5003  1.00  0.00 ?  117 LYS   A N       1
ATOM   1860 H  H     . LYS A  1  117 ?        18.8921     3.0257     9.9819  1.00  0.00 ?  117 LYS   A H       1
ATOM   1861 C  CA    . LYS A  1  117 ?        17.0489     2.1456     9.4254  1.00  0.00 ?  117 LYS   A CA      1
ATOM   1862 H  HA    . LYS A  1  117 ?        16.8266     1.9727     8.3833  1.00  0.00 ?  117 LYS   A HA      1
ATOM   1863 C  CB    . LYS A  1  117 ?        17.5870     0.8521    10.0415  1.00  0.00 ?  117 LYS   A CB      1
ATOM   1864 H  HB2   . LYS A  1  117 ?        17.6414     0.9735    11.1133  1.00  0.00 ?  117 LYS   A HB2     1
ATOM   1865 H  HB3   . LYS A  1  117 ?        16.9030     0.0473     9.8134  1.00  0.00 ?  117 LYS   A HB3     1
ATOM   1866 C  CG    . LYS A  1  117 ?        18.9652     0.4643     9.5345  1.00  0.00 ?  117 LYS   A CG      1
ATOM   1867 H  HG2   . LYS A  1  117 ?        19.6716     1.2309     9.8164  1.00  0.00 ?  117 LYS   A HG2     1
ATOM   1868 H  HG3   . LYS A  1  117 ?        19.2527    -0.4757     9.9840  1.00  0.00 ?  117 LYS   A HG3     1
ATOM   1869 C  CD    . LYS A  1  117 ?        18.9812     0.3136     8.0226  1.00  0.00 ?  117 LYS   A CD      1
ATOM   1870 H  HD2   . LYS A  1  117 ?        18.2271    -0.4029     7.7327  1.00  0.00 ?  117 LYS   A HD2     1
ATOM   1871 H  HD3   . LYS A  1  117 ?        18.7626     1.2714     7.5718  1.00  0.00 ?  117 LYS   A HD3     1
ATOM   1872 C  CE    . LYS A  1  117 ?        20.3347    -0.1698     7.5249  1.00  0.00 ?  117 LYS   A CE      1
ATOM   1873 H  HE2   . LYS A  1  117 ?        20.2965    -0.2622     6.4504  1.00  0.00 ?  117 LYS   A HE2     1
ATOM   1874 H  HE3   . LYS A  1  117 ?        21.0845     0.5584     7.7971  1.00  0.00 ?  117 LYS   A HE3     1
ATOM   1875 N  NZ    . LYS A  1  117 ?        20.7032    -1.4878     8.1121  1.00  0.00 ?  117 LYS   A NZ      1
ATOM   1876 H  HZ1   . LYS A  1  117 ?        21.4499    -1.9362     7.5434  1.00  0.00 ?  117 LYS   A HZ1     1
ATOM   1877 H  HZ2   . LYS A  1  117 ?        21.0514    -1.3612     9.0840  1.00  0.00 ?  117 LYS   A HZ2     1
ATOM   1878 H  HZ3   . LYS A  1  117 ?        19.8735    -2.1149     8.1315  1.00  0.00 ?  117 LYS   A HZ3     1
ATOM   1879 C  C     . LYS A  1  117 ?        15.7678     2.5662    10.1384  1.00  0.00 ?  117 LYS   A C       1
ATOM   1880 O  O     . LYS A  1  117 ?        14.6765     2.1190     9.7872  1.00  0.00 ?  117 LYS   A O       1
ATOM   1881 N  N     . GLU A  1  118 ?        15.9090     3.4291    11.1397  1.00  0.00 ?  118 GLU   A N       1
ATOM   1882 H  H     . GLU A  1  118 ?        16.8054     3.7494    11.3724  1.00  0.00 ?  118 GLU   A H       1
ATOM   1883 C  CA    . GLU A  1  118 ?        14.7617     3.9097    11.9006  1.00  0.00 ?  118 GLU   A CA      1
ATOM   1884 H  HA    . GLU A  1  118 ?        14.1929     3.0502    12.2214  1.00  0.00 ?  118 GLU   A HA      1
ATOM   1885 C  CB    . GLU A  1  118 ?        15.2284     4.6853    13.1342  1.00  0.00 ?  118 GLU   A CB      1
ATOM   1886 H  HB2   . GLU A  1  118 ?        15.7028     5.6003    12.8113  1.00  0.00 ?  118 GLU   A HB2     1
ATOM   1887 H  HB3   . GLU A  1  118 ?        14.3665     4.9311    13.7369  1.00  0.00 ?  118 GLU   A HB3     1
ATOM   1888 C  CG    . GLU A  1  118 ?        16.2120     3.9166    14.0004  1.00  0.00 ?  118 GLU   A CG      1
ATOM   1889 H  HG2   . GLU A  1  118 ?        16.6208     3.1015    13.4221  1.00  0.00 ?  118 GLU   A HG2     1
ATOM   1890 H  HG3   . GLU A  1  118 ?        17.0096     4.5827    14.2951  1.00  0.00 ?  118 GLU   A HG3     1
ATOM   1891 C  CD    . GLU A  1  118 ?        15.5684     3.3479    15.2501  1.00  0.00 ?  118 GLU   A CD      1
ATOM   1892 O  OE1   . GLU A  1  118 ?        14.3588     3.0400    15.2060  1.00  0.00 ?  118 GLU   A OE1     1
ATOM   1893 O  OE2   . GLU A  1  118 ?        16.2734     3.2111    16.2715  1.00  0.00 ?  118 GLU   A OE2     1
ATOM   1894 C  C     . GLU A  1  118 ?        13.8686     4.7959    11.0370  1.00  0.00 ?  118 GLU   A C       1
ATOM   1895 O  O     . GLU A  1  118 ?        12.6635     4.5670    10.9330  1.00  0.00 ?  118 GLU   A O       1
ATOM   1896 N  N     . ARG A  1  119 ?        14.4690     5.8083    10.4200  1.00  0.00 ?  119 ARG   A N       1
ATOM   1897 H  H     . ARG A  1  119 ?        15.4326     5.9392    10.5418  1.00  0.00 ?  119 ARG   A H       1
ATOM   1898 C  CA    . ARG A  1  119 ?        13.7288     6.7302     9.5669  1.00  0.00 ?  119 ARG   A CA      1
ATOM   1899 H  HA    . ARG A  1  119 ?        12.8220     7.0057    10.0842  1.00  0.00 ?  119 ARG   A HA      1
ATOM   1900 C  CB    . ARG A  1  119 ?        14.5547     7.9910     9.3049  1.00  0.00 ?  119 ARG   A CB      1
ATOM   1901 H  HB2   . ARG A  1  119 ?        13.9164     8.7392     8.8582  1.00  0.00 ?  119 ARG   A HB2     1
ATOM   1902 H  HB3   . ARG A  1  119 ?        14.9284     8.3638    10.2465  1.00  0.00 ?  119 ARG   A HB3     1
ATOM   1903 C  CG    . ARG A  1  119 ?        15.7385     7.7622     8.3795  1.00  0.00 ?  119 ARG   A CG      1
ATOM   1904 H  HG2   . ARG A  1  119 ?        16.5433     8.4213     8.6698  1.00  0.00 ?  119 ARG   A HG2     1
ATOM   1905 H  HG3   . ARG A  1  119 ?        16.0608     6.7356     8.4700  1.00  0.00 ?  119 ARG   A HG3     1
ATOM   1906 C  CD    . ARG A  1  119 ?        15.3743     8.0409     6.9296  1.00  0.00 ?  119 ARG   A CD      1
ATOM   1907 H  HD2   . ARG A  1  119 ?        14.4893     7.4751     6.6795  1.00  0.00 ?  119 ARG   A HD2     1
ATOM   1908 H  HD3   . ARG A  1  119 ?        15.1698     9.0955     6.8204  1.00  0.00 ?  119 ARG   A HD3     1
ATOM   1909 N  NE    . ARG A  1  119 ?        16.4492     7.6684     6.0139  1.00  0.00 ?  119 ARG   A NE      1
ATOM   1910 H  HE    . ARG A  1  119 ?        16.4464     6.7558     5.6580  1.00  0.00 ?  119 ARG   A HE      1
ATOM   1911 C  CZ    . ARG A  1  119 ?        17.4193     8.4969     5.6436  1.00  0.00 ?  119 ARG   A CZ      1
ATOM   1912 N  NH1   . ARG A  1  119 ?        17.4493     9.7380     6.1090  1.00  0.00 ?  119 ARG   A NH1     1
ATOM   1913 H  HH11  . ARG A  1  119 ?        16.7405    10.0514     6.7406  1.00  0.00 ?  119 ARG   A HH11    1
ATOM   1914 H  HH12  . ARG A  1  119 ?        18.1816    10.3595     5.8296  1.00  0.00 ?  119 ARG   A HH12    1
ATOM   1915 N  NH2   . ARG A  1  119 ?        18.3625     8.0841     4.8066  1.00  0.00 ?  119 ARG   A NH2     1
ATOM   1916 H  HH21  . ARG A  1  119 ?        18.3434     7.1490     4.4539  1.00  0.00 ?  119 ARG   A HH21    1
ATOM   1917 H  HH22  . ARG A  1  119 ?        19.0920     8.7082     4.5285  1.00  0.00 ?  119 ARG   A HH22    1
ATOM   1918 C  C     . ARG A  1  119 ?        13.3583     6.0677     8.2432  1.00  0.00 ?  119 ARG   A C       1
ATOM   1919 O  O     . ARG A  1  119 ?        12.2685     6.2842     7.7128  1.00  0.00 ?  119 ARG   A O       1
ATOM   1920 N  N     . ASP A  1  120 ?        14.2721     5.2608     7.7155  1.00  0.00 ?  120 ASP   A N       1
ATOM   1921 H  H     . ASP A  1  120 ?        15.1219     5.1285     8.1860  1.00  0.00 ?  120 ASP   A H       1
ATOM   1922 C  CA    . ASP A  1  120 ?        14.0417     4.5661     6.4541  1.00  0.00 ?  120 ASP   A CA      1
ATOM   1923 H  HA    . ASP A  1  120 ?        13.8325     5.3093     5.6996  1.00  0.00 ?  120 ASP   A HA      1
ATOM   1924 C  CB    . ASP A  1  120 ?        15.2883     3.7800     6.0452  1.00  0.00 ?  120 ASP   A CB      1
ATOM   1925 H  HB2   . ASP A  1  120 ?        16.1305     4.4547     5.9929  1.00  0.00 ?  120 ASP   A HB2     1
ATOM   1926 H  HB3   . ASP A  1  120 ?        15.4862     3.0203     6.7869  1.00  0.00 ?  120 ASP   A HB3     1
ATOM   1927 C  CG    . ASP A  1  120 ?        15.1308     3.1054     4.6966  1.00  0.00 ?  120 ASP   A CG      1
ATOM   1928 O  OD1   . ASP A  1  120 ?        14.3166     2.1636     4.5953  1.00  0.00 ?  120 ASP   A OD1     1
ATOM   1929 O  OD2   . ASP A  1  120 ?        15.8211     3.5199     3.7422  1.00  0.00 ?  120 ASP   A OD2     1
ATOM   1930 C  C     . ASP A  1  120 ?        12.8451     3.6261     6.5621  1.00  0.00 ?  120 ASP   A C       1
ATOM   1931 O  O     . ASP A  1  120 ?        12.0112     3.5607     5.6594  1.00  0.00 ?  120 ASP   A O       1
ATOM   1932 N  N     . ALA A  1  121 ?        12.7683     2.8993     7.6721  1.00  0.00 ?  121 ALA   A N       1
ATOM   1933 H  H     . ALA A  1  121 ?        13.4637     2.9958     8.3556  1.00  0.00 ?  121 ALA   A H       1
ATOM   1934 C  CA    . ALA A  1  121 ?        11.6738     1.9636     7.8984  1.00  0.00 ?  121 ALA   A CA      1
ATOM   1935 H  HA    . ALA A  1  121 ?        11.4925     1.4324     6.9750  1.00  0.00 ?  121 ALA   A HA      1
ATOM   1936 C  CB    . ALA A  1  121 ?        12.0608     0.9457     8.9609  1.00  0.00 ?  121 ALA   A CB      1
ATOM   1937 H  HB1   . ALA A  1  121 ?        13.0790     0.6245     8.7979  1.00  0.00 ?  121 ALA   A HB1     1
ATOM   1938 H  HB2   . ALA A  1  121 ?        11.9778     1.3966     9.9387  1.00  0.00 ?  121 ALA   A HB2     1
ATOM   1939 H  HB3   . ALA A  1  121 ?        11.4004     0.0932     8.9003  1.00  0.00 ?  121 ALA   A HB3     1
ATOM   1940 C  C     . ALA A  1  121 ?        10.3999     2.6968     8.3047  1.00  0.00 ?  121 ALA   A C       1
ATOM   1941 O  O     . ALA A  1  121 ?         9.2918     2.2309     8.0387  1.00  0.00 ?  121 ALA   A O       1
ATOM   1942 N  N     . PHE A  1  122 ?        10.5648     3.8461     8.9512  1.00  0.00 ?  122 PHE   A N       1
ATOM   1943 H  H     . PHE A  1  122 ?        11.4735     4.1655     9.1341  1.00  0.00 ?  122 PHE   A H       1
ATOM   1944 C  CA    . PHE A  1  122 ?         9.4275     4.6431     9.3960  1.00  0.00 ?  122 PHE   A CA      1
ATOM   1945 H  HA    . PHE A  1  122 ?         8.6864     3.9678     9.7948  1.00  0.00 ?  122 PHE   A HA      1
ATOM   1946 C  CB    . PHE A  1  122 ?         9.8583     5.6161    10.4954  1.00  0.00 ?  122 PHE   A CB      1
ATOM   1947 H  HB2   . PHE A  1  122 ?         9.7375     5.1390    11.4562  1.00  0.00 ?  122 PHE   A HB2     1
ATOM   1948 H  HB3   . PHE A  1  122 ?        10.8975     5.8715    10.3529  1.00  0.00 ?  122 PHE   A HB3     1
ATOM   1949 C  CG    . PHE A  1  122 ?         9.0654     6.8917    10.5115  1.00  0.00 ?  122 PHE   A CG      1
ATOM   1950 C  CD1   . PHE A  1  122 ?         9.6902     8.1137    10.3222  1.00  0.00 ?  122 PHE   A CD1     1
ATOM   1951 H  HD1   . PHE A  1  122 ?        10.7589     8.1435    10.1615  1.00  0.00 ?  122 PHE   A HD1     1
ATOM   1952 C  CE1   . PHE A  1  122 ?         8.9634     9.2894    10.3360  1.00  0.00 ?  122 PHE   A CE1     1
ATOM   1953 H  HE1   . PHE A  1  122 ?         9.4633    10.2351    10.1878  1.00  0.00 ?  122 PHE   A HE1     1
ATOM   1954 C  CZ    . PHE A  1  122 ?         7.5983     9.2528    10.5416  1.00  0.00 ?  122 PHE   A CZ      1
ATOM   1955 H  HZ    . PHE A  1  122 ?         7.0285    10.1699    10.5521  1.00  0.00 ?  122 PHE   A HZ      1
ATOM   1956 C  CE2   . PHE A  1  122 ?         6.9633     8.0408    10.7308  1.00  0.00 ?  122 PHE   A CE2     1
ATOM   1957 H  HE2   . PHE A  1  122 ?         5.8960     8.0095    10.8920  1.00  0.00 ?  122 PHE   A HE2     1
ATOM   1958 C  CD2   . PHE A  1  122 ?         7.6952     6.8685    10.7164  1.00  0.00 ?  122 PHE   A CD2     1
ATOM   1959 H  HD2   . PHE A  1  122 ?         7.1973     5.9217    10.8656  1.00  0.00 ?  122 PHE   A HD2     1
ATOM   1960 C  C     . PHE A  1  122 ?         8.8145     5.4139     8.2305  1.00  0.00 ?  122 PHE   A C       1
ATOM   1961 O  O     . PHE A  1  122 ?         7.6296     5.2685     7.9299  1.00  0.00 ?  122 PHE   A O       1
ATOM   1962 N  N     . VAL A  1  123 ?         9.6306     6.2354     7.5776  1.00  0.00 ?  123 VAL   A N       1
ATOM   1963 H  H     . VAL A  1  123 ?        10.5648     6.3084     7.8642  1.00  0.00 ?  123 VAL   A H       1
ATOM   1964 C  CA    . VAL A  1  123 ?         9.1702     7.0295     6.4448  1.00  0.00 ?  123 VAL   A CA      1
ATOM   1965 H  HA    . VAL A  1  123 ?         8.3954     7.6952     6.7966  1.00  0.00 ?  123 VAL   A HA      1
ATOM   1966 C  CB    . VAL A  1  123 ?        10.3102     7.8825     5.8571  1.00  0.00 ?  123 VAL   A CB      1
ATOM   1967 H  HB    . VAL A  1  123 ?         9.8840     8.5775     5.1486  1.00  0.00 ?  123 VAL   A HB      1
ATOM   1968 C  CG1   . VAL A  1  123 ?        10.9984     8.6822     6.9528  1.00  0.00 ?  123 VAL   A CG1     1
ATOM   1969 H  HG11  . VAL A  1  123 ?        10.8758     9.7375     6.7592  1.00  0.00 ?  123 VAL   A HG11    1
ATOM   1970 H  HG12  . VAL A  1  123 ?        10.5574     8.4377     7.9079  1.00  0.00 ?  123 VAL   A HG12    1
ATOM   1971 H  HG13  . VAL A  1  123 ?        12.0506     8.4390     6.9692  1.00  0.00 ?  123 VAL   A HG13    1
ATOM   1972 C  CG2   . VAL A  1  123 ?        11.3087     7.0021     5.1209  1.00  0.00 ?  123 VAL   A CG2     1
ATOM   1973 H  HG21  . VAL A  1  123 ?        10.9262     6.7678     4.1384  1.00  0.00 ?  123 VAL   A HG21    1
ATOM   1974 H  HG22  . VAL A  1  123 ?        12.2486     7.5254     5.0260  1.00  0.00 ?  123 VAL   A HG22    1
ATOM   1975 H  HG23  . VAL A  1  123 ?        11.4600     6.0878     5.6757  1.00  0.00 ?  123 VAL   A HG23    1
ATOM   1976 C  C     . VAL A  1  123 ?         8.5975     6.1404     5.3469  1.00  0.00 ?  123 VAL   A C       1
ATOM   1977 O  O     . VAL A  1  123 ?         7.5684     6.4579     4.7518  1.00  0.00 ?  123 VAL   A O       1
ATOM   1978 N  N     . GLU A  1  124 ?         9.2715     5.0249     5.0844  1.00  0.00 ?  124 GLU   A N       1
ATOM   1979 H  H     . GLU A  1  124 ?        10.0853     4.8268     5.5931  1.00  0.00 ?  124 GLU   A H       1
ATOM   1980 C  CA    . GLU A  1  124 ?         8.8289     4.0896     4.0570  1.00  0.00 ?  124 GLU   A CA      1
ATOM   1981 H  HA    . GLU A  1  124 ?         8.9739     4.5595     3.0961  1.00  0.00 ?  124 GLU   A HA      1
ATOM   1982 C  CB    . GLU A  1  124 ?         9.6594     2.8057     4.1128  1.00  0.00 ?  124 GLU   A CB      1
ATOM   1983 H  HB2   . GLU A  1  124 ?         9.9772     2.6407     5.1317  1.00  0.00 ?  124 GLU   A HB2     1
ATOM   1984 H  HB3   . GLU A  1  124 ?         9.0406     1.9777     3.8000  1.00  0.00 ?  124 GLU   A HB3     1
ATOM   1985 C  CG    . GLU A  1  124 ?        10.8932     2.8400     3.2266  1.00  0.00 ?  124 GLU   A CG      1
ATOM   1986 H  HG2   . GLU A  1  124 ?        11.1562     3.8699     3.0370  1.00  0.00 ?  124 GLU   A HG2     1
ATOM   1987 H  HG3   . GLU A  1  124 ?        11.7060     2.3517     3.7439  1.00  0.00 ?  124 GLU   A HG3     1
ATOM   1988 C  CD    . GLU A  1  124 ?        10.6763     2.1435     1.8973  1.00  0.00 ?  124 GLU   A CD      1
ATOM   1989 O  OE1   . GLU A  1  124 ?        10.0907     1.0403     1.8949  1.00  0.00 ?  124 GLU   A OE1     1
ATOM   1990 O  OE2   . GLU A  1  124 ?        11.0920     2.7007     0.8601  1.00  0.00 ?  124 GLU   A OE2     1
ATOM   1991 C  C     . GLU A  1  124 ?         7.3486     3.7585     4.2240  1.00  0.00 ?  124 GLU   A C       1
ATOM   1992 O  O     . GLU A  1  124 ?         6.6293     3.5716     3.2431  1.00  0.00 ?  124 GLU   A O       1
ATOM   1993 N  N     . MET A  1  125 ?         6.9016     3.6871     5.4735  1.00  0.00 ?  125 MET   A N       1
ATOM   1994 H  H     . MET A  1  125 ?         7.5232     3.8461     6.2144  1.00  0.00 ?  125 MET   A H       1
ATOM   1995 C  CA    . MET A  1  125 ?         5.5073     3.3790     5.7695  1.00  0.00 ?  125 MET   A CA      1
ATOM   1996 H  HA    . MET A  1  125 ?         5.2442     2.4828     5.2281  1.00  0.00 ?  125 MET   A HA      1
ATOM   1997 C  CB    . MET A  1  125 ?         5.3253     3.1266     7.2674  1.00  0.00 ?  125 MET   A CB      1
ATOM   1998 H  HB2   . MET A  1  125 ?         5.6609     3.9974     7.8105  1.00  0.00 ?  125 MET   A HB2     1
ATOM   1999 H  HB3   . MET A  1  125 ?         4.2764     2.9683     7.4693  1.00  0.00 ?  125 MET   A HB3     1
ATOM   2000 C  CG    . MET A  1  125 ?         6.0958     1.9200     7.7783  1.00  0.00 ?  125 MET   A CG      1
ATOM   2001 H  HG2   . MET A  1  125 ?         5.7757     1.0463     7.2303  1.00  0.00 ?  125 MET   A HG2     1
ATOM   2002 H  HG3   . MET A  1  125 ?         7.1492     2.0841     7.6063  1.00  0.00 ?  125 MET   A HG3     1
ATOM   2003 S  SD    . MET A  1  125 ?         5.8357     1.6240     9.5378  1.00  0.00 ?  125 MET   A SD      1
ATOM   2004 C  CE    . MET A  1  125 ?         6.2275     3.2358    10.2138  1.00  0.00 ?  125 MET   A CE      1
ATOM   2005 H  HE1   . MET A  1  125 ?         5.3159     3.7327    10.5111  1.00  0.00 ?  125 MET   A HE1     1
ATOM   2006 H  HE2   . MET A  1  125 ?         6.8707     3.1189    11.0734  1.00  0.00 ?  125 MET   A HE2     1
ATOM   2007 H  HE3   . MET A  1  125 ?         6.7322     3.8275     9.4644  1.00  0.00 ?  125 MET   A HE3     1
ATOM   2008 C  C     . MET A  1  125 ?         4.5923     4.5131     5.3182  1.00  0.00 ?  125 MET   A C       1
ATOM   2009 O  O     . MET A  1  125 ?         3.6200     4.2890     4.5980  1.00  0.00 ?  125 MET   A O       1
ATOM   2010 N  N     . MET A  1  126 ?         4.9104     5.7302     5.7468  1.00  0.00 ?  126 MET   A N       1
ATOM   2011 H  H     . MET A  1  126 ?         5.6978     5.8461     6.3188  1.00  0.00 ?  126 MET   A H       1
ATOM   2012 C  CA    . MET A  1  126 ?         4.1165     6.8989     5.3854  1.00  0.00 ?  126 MET   A CA      1
ATOM   2013 H  HA    . MET A  1  126 ?         3.1123     6.7424     5.7495  1.00  0.00 ?  126 MET   A HA      1
ATOM   2014 C  CB    . MET A  1  126 ?         4.6927     8.1558     6.0404  1.00  0.00 ?  126 MET   A CB      1
ATOM   2015 H  HB2   . MET A  1  126 ?         5.6181     8.4124     5.5470  1.00  0.00 ?  126 MET   A HB2     1
ATOM   2016 H  HB3   . MET A  1  126 ?         3.9906     8.9667     5.9160  1.00  0.00 ?  126 MET   A HB3     1
ATOM   2017 C  CG    . MET A  1  126 ?         4.9735     7.9929     7.5254  1.00  0.00 ?  126 MET   A CG      1
ATOM   2018 H  HG2   . MET A  1  126 ?         5.7004     7.2054     7.6569  1.00  0.00 ?  126 MET   A HG2     1
ATOM   2019 H  HG3   . MET A  1  126 ?         5.3777     8.9198     7.9045  1.00  0.00 ?  126 MET   A HG3     1
ATOM   2020 S  SD    . MET A  1  126 ?         3.4953     7.5766     8.4702  1.00  0.00 ?  126 MET   A SD      1
ATOM   2021 C  CE    . MET A  1  126 ?         2.3624     8.8421     7.9015  1.00  0.00 ?  126 MET   A CE      1
ATOM   2022 H  HE1   . MET A  1  126 ?         1.7993     8.4689     7.0589  1.00  0.00 ?  126 MET   A HE1     1
ATOM   2023 H  HE2   . MET A  1  126 ?         1.6843     9.1035     8.7003  1.00  0.00 ?  126 MET   A HE2     1
ATOM   2024 H  HE3   . MET A  1  126 ?         2.9206     9.7170     7.6025  1.00  0.00 ?  126 MET   A HE3     1
ATOM   2025 C  C     . MET A  1  126 ?         4.0689     7.0767     3.8712  1.00  0.00 ?  126 MET   A C       1
ATOM   2026 O  O     . MET A  1  126 ?         3.1491     7.6971     3.3376  1.00  0.00 ?  126 MET   A O       1
ATOM   2027 N  N     . VAL A  1  127 ?         5.0659     6.5287     3.1837  1.00  0.00 ?  127 VAL   A N       1
ATOM   2028 H  H     . VAL A  1  127 ?         5.7701     6.0465     3.6653  1.00  0.00 ?  127 VAL   A H       1
ATOM   2029 C  CA    . VAL A  1  127 ?         5.1370     6.6263     1.7307  1.00  0.00 ?  127 VAL   A CA      1
ATOM   2030 H  HA    . VAL A  1  127 ?         4.8769     7.6369     1.4508  1.00  0.00 ?  127 VAL   A HA      1
ATOM   2031 C  CB    . VAL A  1  127 ?         6.5593     6.3333     1.2174  1.00  0.00 ?  127 VAL   A CB      1
ATOM   2032 H  HB    . VAL A  1  127 ?         6.7209     5.2660     1.2547  1.00  0.00 ?  127 VAL   A HB      1
ATOM   2033 C  CG1   . VAL A  1  127 ?         6.7101     6.7871    -0.2266  1.00  0.00 ?  127 VAL   A CG1     1
ATOM   2034 H  HG11  . VAL A  1  127 ?         6.2820     7.7719    -0.3409  1.00  0.00 ?  127 VAL   A HG11    1
ATOM   2035 H  HG12  . VAL A  1  127 ?         7.7579     6.8175    -0.4868  1.00  0.00 ?  127 VAL   A HG12    1
ATOM   2036 H  HG13  . VAL A  1  127 ?         6.1975     6.0939    -0.8772  1.00  0.00 ?  127 VAL   A HG13    1
ATOM   2037 C  CG2   . VAL A  1  127 ?         7.5950     7.0045     2.1067  1.00  0.00 ?  127 VAL   A CG2     1
ATOM   2038 H  HG21  . VAL A  1  127 ?         7.0950     7.6145     2.8445  1.00  0.00 ?  127 VAL   A HG21    1
ATOM   2039 H  HG22  . VAL A  1  127 ?         8.1857     6.2496     2.6043  1.00  0.00 ?  127 VAL   A HG22    1
ATOM   2040 H  HG23  . VAL A  1  127 ?         8.2396     7.6259     1.5028  1.00  0.00 ?  127 VAL   A HG23    1
ATOM   2041 C  C     . VAL A  1  127 ?         4.1602     5.6623     1.0667  1.00  0.00 ?  127 VAL   A C       1
ATOM   2042 O  O     . VAL A  1  127 ?         3.3044     6.0729     0.2835  1.00  0.00 ?  127 VAL   A O       1
ATOM   2043 N  N     . GLN A  1  128 ?         4.2946     4.3791     1.3859  1.00  0.00 ?  128 GLN   A N       1
ATOM   2044 H  H     . GLN A  1  128 ?         4.9958     4.1142     2.0162  1.00  0.00 ?  128 GLN   A H       1
ATOM   2045 C  CA    . GLN A  1  128 ?         3.4233     3.3563     0.8196  1.00  0.00 ?  128 GLN   A CA      1
ATOM   2046 H  HA    . GLN A  1  128 ?         3.3350     3.5456    -0.2395  1.00  0.00 ?  128 GLN   A HA      1
ATOM   2047 C  CB    . GLN A  1  128 ?         4.0298     1.9675     1.0274  1.00  0.00 ?  128 GLN   A CB      1
ATOM   2048 H  HB2   . GLN A  1  128 ?         3.3614     1.2296     0.6097  1.00  0.00 ?  128 GLN   A HB2     1
ATOM   2049 H  HB3   . GLN A  1  128 ?         4.9757     1.9196     0.5082  1.00  0.00 ?  128 GLN   A HB3     1
ATOM   2050 C  CG    . GLN A  1  128 ?         4.2705     1.6210     2.4878  1.00  0.00 ?  128 GLN   A CG      1
ATOM   2051 H  HG2   . GLN A  1  128 ?         4.1837     2.5217     3.0774  1.00  0.00 ?  128 GLN   A HG2     1
ATOM   2052 H  HG3   . GLN A  1  128 ?         3.5202     0.9114     2.8041  1.00  0.00 ?  128 GLN   A HG3     1
ATOM   2053 C  CD    . GLN A  1  128 ?         5.6405     1.0175     2.7264  1.00  0.00 ?  128 GLN   A CD      1
ATOM   2054 O  OE1   . GLN A  1  128 ?         6.6041     1.3423     2.0319  1.00  0.00 ?  128 GLN   A OE1     1
ATOM   2055 N  NE2   . GLN A  1  128 ?         5.7347     0.1334     3.7127  1.00  0.00 ?  128 GLN   A NE2     1
ATOM   2056 H  HE21  . GLN A  1  128 ?         4.9245    -0.0777     4.2233  1.00  0.00 ?  128 GLN   A HE21    1
ATOM   2057 H  HE22  . GLN A  1  128 ?         6.6079    -0.2729     3.8883  1.00  0.00 ?  128 GLN   A HE22    1
ATOM   2058 C  C     . GLN A  1  128 ?         2.0342     3.4165     1.4464  1.00  0.00 ?  128 GLN   A C       1
ATOM   2059 O  O     . GLN A  1  128 ?         1.0350     3.1130     0.7946  1.00  0.00 ?  128 GLN   A O       1
ATOM   2060 N  N     . TRP A  1  129 ?         1.9794     3.8092     2.7139  1.00  0.00 ?  129 TRP   A N       1
ATOM   2061 H  H     . TRP A  1  129 ?         2.8108     4.0380     3.1804  1.00  0.00 ?  129 TRP   A H       1
ATOM   2062 C  CA    . TRP A  1  129 ?         0.7121     3.9084     3.4289  1.00  0.00 ?  129 TRP   A CA      1
ATOM   2063 H  HA    . TRP A  1  129 ?         0.3164     2.9096     3.5405  1.00  0.00 ?  129 TRP   A HA      1
ATOM   2064 C  CB    . TRP A  1  129 ?         0.9317     4.5138     4.8163  1.00  0.00 ?  129 TRP   A CB      1
ATOM   2065 H  HB2   . TRP A  1  129 ?         1.6241     3.8948     5.3669  1.00  0.00 ?  129 TRP   A HB2     1
ATOM   2066 H  HB3   . TRP A  1  129 ?         1.3489     5.5044     4.7065  1.00  0.00 ?  129 TRP   A HB3     1
ATOM   2067 C  CG    . TRP A  1  129 ?        -0.3276     4.6276     5.6209  1.00  0.00 ?  129 TRP   A CG      1
ATOM   2068 C  CD1   . TRP A  1  129 ?        -1.5009     3.9628     5.4053  1.00  0.00 ?  129 TRP   A CD1     1
ATOM   2069 C  CD2   . TRP A  1  129 ?        -0.5395     5.4577     6.7680  1.00  0.00 ?  129 TRP   A CD2     1
ATOM   2070 C  CE3   . TRP A  1  129 ?         0.2611     6.3583     7.4756  1.00  0.00 ?  129 TRP   A CE3     1
ATOM   2071 C  CE2   . TRP A  1  129 ?        -1.8642     5.2448     7.1974  1.00  0.00 ?  129 TRP   A CE2     1
ATOM   2072 N  NE1   . TRP A  1  129 ?        -2.4295     4.3296     6.3494  1.00  0.00 ?  129 TRP   A NE1     1
ATOM   2073 H  HD1   . TRP A  1  129 ?        -1.6613     3.2568     4.6049  1.00  0.00 ?  129 TRP   A HD1     1
ATOM   2074 H  HE3   . TRP A  1  129 ?         1.2819     6.5501     7.1793  1.00  0.00 ?  129 TRP   A HE3     1
ATOM   2075 C  CZ3   . TRP A  1  129 ?        -0.2756     7.0091     8.5701  1.00  0.00 ?  129 TRP   A CZ3     1
ATOM   2076 C  CZ2   . TRP A  1  129 ?        -2.4033     5.9011     8.3006  1.00  0.00 ?  129 TRP   A CZ2     1
ATOM   2077 H  HE1   . TRP A  1  129 ?        -3.3471     3.9892     6.4067  1.00  0.00 ?  129 TRP   A HE1     1
ATOM   2078 H  HZ3   . TRP A  1  129 ?         0.3281     7.7092     9.1289  1.00  0.00 ?  129 TRP   A HZ3     1
ATOM   2079 C  CH2   . TRP A  1  129 ?        -1.5970     6.7775     8.9746  1.00  0.00 ?  129 TRP   A CH2     1
ATOM   2080 H  HZ2   . TRP A  1  129 ?        -3.4198     5.7329     8.6253  1.00  0.00 ?  129 TRP   A HZ2     1
ATOM   2081 H  HH2   . TRP A  1  129 ?        -1.9744     7.3081     9.8350  1.00  0.00 ?  129 TRP   A HH2     1
ATOM   2082 C  C     . TRP A  1  129 ?        -0.2901     4.7498     2.6464  1.00  0.00 ?  129 TRP   A C       1
ATOM   2083 O  O     . TRP A  1  129 ?        -1.4340     4.3417     2.4456  1.00  0.00 ?  129 TRP   A O       1
ATOM   2084 N  N     . ARG A  1  130 ?         0.1466     5.9256     2.2068  1.00  0.00 ?  130 ARG   A N       1
ATOM   2085 H  H     . ARG A  1  130 ?         1.0690     6.1955     2.3986  1.00  0.00 ?  130 ARG   A H       1
ATOM   2086 C  CA    . ARG A  1  130 ?        -0.7137     6.8246     1.4470  1.00  0.00 ?  130 ARG   A CA      1
ATOM   2087 H  HA    . ARG A  1  130 ?        -1.5688     7.0636     2.0612  1.00  0.00 ?  130 ARG   A HA      1
ATOM   2088 C  CB    . ARG A  1  130 ?         0.0335     8.1162     1.1101  1.00  0.00 ?  130 ARG   A CB      1
ATOM   2089 H  HB2   . ARG A  1  130 ?         0.3115     8.6084     2.0305  1.00  0.00 ?  130 ARG   A HB2     1
ATOM   2090 H  HB3   . ARG A  1  130 ?         0.9284     7.8670     0.5601  1.00  0.00 ?  130 ARG   A HB3     1
ATOM   2091 C  CG    . ARG A  1  130 ?        -0.7816     9.0917     0.2769  1.00  0.00 ?  130 ARG   A CG      1
ATOM   2092 H  HG2   . ARG A  1  130 ?        -1.8319     8.9039     0.4445  1.00  0.00 ?  130 ARG   A HG2     1
ATOM   2093 H  HG3   . ARG A  1  130 ?        -0.5408    10.0993     0.5815  1.00  0.00 ?  130 ARG   A HG3     1
ATOM   2094 C  CD    . ARG A  1  130 ?        -0.4862     8.9391    -1.2070  1.00  0.00 ?  130 ARG   A CD      1
ATOM   2095 H  HD2   . ARG A  1  130 ?         0.5571     8.6891    -1.3289  1.00  0.00 ?  130 ARG   A HD2     1
ATOM   2096 H  HD3   . ARG A  1  130 ?        -1.0960     8.1400    -1.6012  1.00  0.00 ?  130 ARG   A HD3     1
ATOM   2097 N  NE    . ARG A  1  130 ?        -0.7699    10.1638    -1.9504  1.00  0.00 ?  130 ARG   A NE      1
ATOM   2098 H  HE    . ARG A  1  130 ?        -1.3332    10.8377    -1.5168  1.00  0.00 ?  130 ARG   A HE      1
ATOM   2099 C  CZ    . ARG A  1  130 ?        -0.3066    10.4063    -3.1715  1.00  0.00 ?  130 ARG   A CZ      1
ATOM   2100 N  NH1   . ARG A  1  130 ?         0.4582     9.5128    -3.7835  1.00  0.00 ?  130 ARG   A NH1     1
ATOM   2101 H  HH11  . ARG A  1  130 ?         0.6866     8.6539    -3.3255  1.00  0.00 ?  130 ARG   A HH11    1
ATOM   2102 H  HH12  . ARG A  1  130 ?         0.8048     9.6974    -4.7035  1.00  0.00 ?  130 ARG   A HH12    1
ATOM   2103 N  NH2   . ARG A  1  130 ?        -0.6087    11.5445    -3.7831  1.00  0.00 ?  130 ARG   A NH2     1
ATOM   2104 H  HH21  . ARG A  1  130 ?        -1.1852    12.2203    -3.3249  1.00  0.00 ?  130 ARG   A HH21    1
ATOM   2105 H  HH22  . ARG A  1  130 ?        -0.2595    11.7261    -4.7018  1.00  0.00 ?  130 ARG   A HH22    1
ATOM   2106 C  C     . ARG A  1  130 ?        -1.2004     6.1565     0.1644  1.00  0.00 ?  130 ARG   A C       1
ATOM   2107 O  O     . ARG A  1  130 ?        -2.3925     6.1740    -0.1427  1.00  0.00 ?  130 ARG   A O       1
ATOM   2108 N  N     . ASP A  1  131 ?        -0.2701     5.5692    -0.5802  1.00  0.00 ?  131 ASP   A N       1
ATOM   2109 H  H     . ASP A  1  131 ?         0.6636     5.5890    -0.2821  1.00  0.00 ?  131 ASP   A H       1
ATOM   2110 C  CA    . ASP A  1  131 ?        -0.6039     4.8948    -1.8294  1.00  0.00 ?  131 ASP   A CA      1
ATOM   2111 H  HA    . ASP A  1  131 ?        -1.0245     5.6285    -2.5002  1.00  0.00 ?  131 ASP   A HA      1
ATOM   2112 C  CB    . ASP A  1  131 ?         0.6544     4.3028    -2.4662  1.00  0.00 ?  131 ASP   A CB      1
ATOM   2113 H  HB2   . ASP A  1  131 ?         1.4982     4.4834    -1.8161  1.00  0.00 ?  131 ASP   A HB2     1
ATOM   2114 H  HB3   . ASP A  1  131 ?         0.5210     3.2381    -2.5888  1.00  0.00 ?  131 ASP   A HB3     1
ATOM   2115 C  CG    . ASP A  1  131 ?         0.9567     4.9087    -3.8226  1.00  0.00 ?  131 ASP   A CG      1
ATOM   2116 O  OD1   . ASP A  1  131 ?         0.8678     6.1478    -3.9525  1.00  0.00 ?  131 ASP   A OD1     1
ATOM   2117 O  OD2   . ASP A  1  131 ?         1.2830     4.1440    -4.7541  1.00  0.00 ?  131 ASP   A OD2     1
ATOM   2118 C  C     . ASP A  1  131 ?        -1.6356     3.7958    -1.5948  1.00  0.00 ?  131 ASP   A C       1
ATOM   2119 O  O     . ASP A  1  131 ?        -2.5182     3.5725    -2.4227  1.00  0.00 ?  131 ASP   A O       1
ATOM   2120 N  N     . ALA A  1  132 ?        -1.5168     3.1119    -0.4615  1.00  0.00 ?  132 ALA   A N       1
ATOM   2121 H  H     . ALA A  1  132 ?        -0.7923     3.3366     0.1586  1.00  0.00 ?  132 ALA   A H       1
ATOM   2122 C  CA    . ALA A  1  132 ?        -2.4392     2.0369    -0.1177  1.00  0.00 ?  132 ALA   A CA      1
ATOM   2123 H  HA    . ALA A  1  132 ?        -2.6114     1.4476    -1.0070  1.00  0.00 ?  132 ALA   A HA      1
ATOM   2124 C  CB    . ALA A  1  132 ?        -1.8235     1.1304     0.9378  1.00  0.00 ?  132 ALA   A CB      1
ATOM   2125 H  HB1   . ALA A  1  132 ?        -0.7707     1.0033     0.7334  1.00  0.00 ?  132 ALA   A HB1     1
ATOM   2126 H  HB2   . ALA A  1  132 ?        -1.9494     1.5765     1.9133  1.00  0.00 ?  132 ALA   A HB2     1
ATOM   2127 H  HB3   . ALA A  1  132 ?        -2.3133     0.1681     0.9160  1.00  0.00 ?  132 ALA   A HB3     1
ATOM   2128 C  C     . ALA A  1  132 ?        -3.7720     2.5929     0.3721  1.00  0.00 ?  132 ALA   A C       1
ATOM   2129 O  O     . ALA A  1  132 ?        -4.8253     2.0002     0.1405  1.00  0.00 ?  132 ALA   A O       1
ATOM   2130 N  N     . ALA A  1  133 ?        -3.7183     3.7343     1.0507  1.00  0.00 ?  133 ALA   A N       1
ATOM   2131 H  H     . ALA A  1  133 ?        -2.8486     4.1591     1.2032  1.00  0.00 ?  133 ALA   A H       1
ATOM   2132 C  CA    . ALA A  1  133 ?        -4.9216     4.3707     1.5718  1.00  0.00 ?  133 ALA   A CA      1
ATOM   2133 H  HA    . ALA A  1  133 ?        -5.5686     3.5958     1.9575  1.00  0.00 ?  133 ALA   A HA      1
ATOM   2134 C  CB    . ALA A  1  133 ?        -4.5695     5.3064     2.7187  1.00  0.00 ?  133 ALA   A CB      1
ATOM   2135 H  HB1   . ALA A  1  133 ?        -3.7558     4.8849     3.2903  1.00  0.00 ?  133 ALA   A HB1     1
ATOM   2136 H  HB2   . ALA A  1  133 ?        -4.2718     6.2658     2.3222  1.00  0.00 ?  133 ALA   A HB2     1
ATOM   2137 H  HB3   . ALA A  1  133 ?        -5.4309     5.4326     3.3578  1.00  0.00 ?  133 ALA   A HB3     1
ATOM   2138 C  C     . ALA A  1  133 ?        -5.6601     5.1300     0.4748  1.00  0.00 ?  133 ALA   A C       1
ATOM   2139 O  O     . ALA A  1  133 ?        -6.8359     5.4662     0.6207  1.00  0.00 ?  133 ALA   A O       1
ATOM   2140 N  N     . THR A  1  134 ?        -4.9630     5.3987    -0.6249  1.00  0.00 ?  134 THR   A N       1
ATOM   2141 H  H     . THR A  1  134 ?        -4.0299     5.1046    -0.6817  1.00  0.00 ?  134 THR   A H       1
ATOM   2142 C  CA    . THR A  1  134 ?        -5.5518     6.1202    -1.7460  1.00  0.00 ?  134 THR   A CA      1
ATOM   2143 H  HA    . THR A  1  134 ?        -6.2685     6.8248    -1.3496  1.00  0.00 ?  134 THR   A HA      1
ATOM   2144 C  CB    . THR A  1  134 ?        -4.4847     6.9058    -2.5313  1.00  0.00 ?  134 THR   A CB      1
ATOM   2145 H  HB    . THR A  1  134 ?        -4.9293     7.2718    -3.4457  1.00  0.00 ?  134 THR   A HB      1
ATOM   2146 O  OG1   . THR A  1  134 ?        -3.3856     6.0477    -2.8571  1.00  0.00 ?  134 THR   A OG1     1
ATOM   2147 H  HG1   . THR A  1  134 ?        -2.9278     6.3925    -3.6277  1.00  0.00 ?  134 THR   A HG1     1
ATOM   2148 C  CG2   . THR A  1  134 ?        -3.9847     8.0944    -1.7242  1.00  0.00 ?  134 THR   A CG2     1
ATOM   2149 H  HG21  . THR A  1  134 ?        -3.9057     7.8155    -0.6838  1.00  0.00 ?  134 THR   A HG21    1
ATOM   2150 H  HG22  . THR A  1  134 ?        -3.0146     8.3960    -2.0907  1.00  0.00 ?  134 THR   A HG22    1
ATOM   2151 H  HG23  . THR A  1  134 ?        -4.6789     8.9156    -1.8251  1.00  0.00 ?  134 THR   A HG23    1
ATOM   2152 C  C     . THR A  1  134 ?        -6.2681     5.1683    -2.6971  1.00  0.00 ?  134 THR   A C       1
ATOM   2153 O  O     . THR A  1  134 ?        -6.5709     5.5246    -3.8361  1.00  0.00 ?  134 THR   A O       1
ATOM   2154 N  N     . TYR A  1  135 ?        -6.5371     3.9571    -2.2227  1.00  0.00 ?  135 TYR   A N       1
ATOM   2155 H  H     . TYR A  1  135 ?        -6.2709     3.7319    -1.3069  1.00  0.00 ?  135 TYR   A H       1
ATOM   2156 C  CA    . TYR A  1  135 ?        -7.2169     2.9528    -3.0323  1.00  0.00 ?  135 TYR   A CA      1
ATOM   2157 H  HA    . TYR A  1  135 ?        -6.5249     2.6125    -3.7887  1.00  0.00 ?  135 TYR   A HA      1
ATOM   2158 C  CB    . TYR A  1  135 ?        -7.6289     1.7619    -2.1653  1.00  0.00 ?  135 TYR   A CB      1
ATOM   2159 H  HB2   . TYR A  1  135 ?        -7.8298     0.9142    -2.8019  1.00  0.00 ?  135 TYR   A HB2     1
ATOM   2160 H  HB3   . TYR A  1  135 ?        -6.8193     1.5176    -1.4932  1.00  0.00 ?  135 TYR   A HB3     1
ATOM   2161 C  CG    . TYR A  1  135 ?        -8.8638     2.0185    -1.3315  1.00  0.00 ?  135 TYR   A CG      1
ATOM   2162 C  CD1   . TYR A  1  135 ?       -10.1291     1.7082    -1.8149  1.00  0.00 ?  135 TYR   A CD1     1
ATOM   2163 H  HD1   . TYR A  1  135 ?       -10.2230     1.2780    -2.8016  1.00  0.00 ?  135 TYR   A HD1     1
ATOM   2164 C  CE1   . TYR A  1  135 ?       -11.2604     1.9414    -1.0571  1.00  0.00 ?  135 TYR   A CE1     1
ATOM   2165 H  HE1   . TYR A  1  135 ?       -12.2354     1.6934    -1.4499  1.00  0.00 ?  135 TYR   A HE1     1
ATOM   2166 C  CZ    . TYR A  1  135 ?       -11.1363     2.4906     0.2021  1.00  0.00 ?  135 TYR   A CZ      1
ATOM   2167 C  CE2   . TYR A  1  135 ?        -9.8914     2.8073     0.7045  1.00  0.00 ?  135 TYR   A CE2     1
ATOM   2168 H  HE2   . TYR A  1  135 ?        -9.7946     3.2378     1.6903  1.00  0.00 ?  135 TYR   A HE2     1
ATOM   2169 C  CD2   . TYR A  1  135 ?        -8.7658     2.5720    -0.0609  1.00  0.00 ?  135 TYR   A CD2     1
ATOM   2170 H  HD2   . TYR A  1  135 ?        -7.7891     2.8193     0.3294  1.00  0.00 ?  135 TYR   A HD2     1
ATOM   2171 O  OH    . TYR A  1  135 ?       -12.2601     2.7248     0.9609  1.00  0.00 ?  135 TYR   A OH      1
ATOM   2172 H  HH    . TYR A  1  135 ?       -12.2529     2.1493     1.7293  1.00  0.00 ?  135 TYR   A HH      1
ATOM   2173 C  C     . TYR A  1  135 ?        -8.4440     3.5455    -3.7183  1.00  0.00 ?  135 TYR   A C       1
ATOM   2174 O  O     . TYR A  1  135 ?        -8.7925     3.1595    -4.8332  1.00  0.00 ?  135 TYR   A O       1
ATOM   2175 N  N     . ASN A  1  136 ?        -9.0946     4.4870    -3.0425  1.00  0.00 ?  136 ASN   A N       1
ATOM   2176 H  H     . ASN A  1  136 ?        -8.7682     4.7526    -2.1575  1.00  0.00 ?  136 ASN   A H       1
ATOM   2177 C  CA    . ASN A  1  136 ?       -10.2832     5.1345    -3.5857  1.00  0.00 ?  136 ASN   A CA      1
ATOM   2178 H  HA    . ASN A  1  136 ?       -10.7826     4.4250    -4.2281  1.00  0.00 ?  136 ASN   A HA      1
ATOM   2179 C  CB    . ASN A  1  136 ?       -11.2325     5.5359    -2.4549  1.00  0.00 ?  136 ASN   A CB      1
ATOM   2180 H  HB2   . ASN A  1  136 ?       -12.2254     5.6725    -2.8582  1.00  0.00 ?  136 ASN   A HB2     1
ATOM   2181 H  HB3   . ASN A  1  136 ?       -11.2539     4.7505    -1.7145  1.00  0.00 ?  136 ASN   A HB3     1
ATOM   2182 C  CG    . ASN A  1  136 ?       -10.8107     6.8248    -1.7762  1.00  0.00 ?  136 ASN   A CG      1
ATOM   2183 O  OD1   . ASN A  1  136 ?       -11.3625     7.8914    -2.0471  1.00  0.00 ?  136 ASN   A OD1     1
ATOM   2184 N  ND2   . ASN A  1  136 ?        -9.8274     6.7316    -0.8886  1.00  0.00 ?  136 ASN   A ND2     1
ATOM   2185 H  HD21  . ASN A  1  136 ?        -9.4344     5.8489    -0.7235  1.00  0.00 ?  136 ASN   A HD21    1
ATOM   2186 H  HD22  . ASN A  1  136 ?        -9.5353     7.5493    -0.4344  1.00  0.00 ?  136 ASN   A HD22    1
ATOM   2187 C  C     . ASN A  1  136 ?        -9.9057     6.3628    -4.4081  1.00  0.00 ?  136 ASN   A C       1
ATOM   2188 O  O     . ASN A  1  136 ?       -10.5434     6.6684    -5.4160  1.00  0.00 ?  136 ASN   A O       1
ATOM   2189 N  N     . PHE A  1  137 ?        -8.8645     7.0634    -3.9712  1.00  0.00 ?  137 PHE   A N       1
ATOM   2190 H  H     . PHE A  1  137 ?        -8.3965     6.7696    -3.1613  1.00  0.00 ?  137 PHE   A H       1
ATOM   2191 C  CA    . PHE A  1  137 ?        -8.4016     8.2589    -4.6662  1.00  0.00 ?  137 PHE   A CA      1
ATOM   2192 H  HA    . PHE A  1  137 ?        -9.1950     8.9894    -4.6317  1.00  0.00 ?  137 PHE   A HA      1
ATOM   2193 C  CB    . PHE A  1  137 ?        -7.1653     8.8325    -3.9706  1.00  0.00 ?  137 PHE   A CB      1
ATOM   2194 H  HB2   . PHE A  1  137 ?        -7.1336     8.4720    -2.9535  1.00  0.00 ?  137 PHE   A HB2     1
ATOM   2195 H  HB3   . PHE A  1  137 ?        -6.2810     8.5013    -4.4935  1.00  0.00 ?  137 PHE   A HB3     1
ATOM   2196 C  CG    . PHE A  1  137 ?        -7.1439    10.3338    -3.9281  1.00  0.00 ?  137 PHE   A CG      1
ATOM   2197 C  CD1   . PHE A  1  137 ?        -6.1549    11.0447    -4.5886  1.00  0.00 ?  137 PHE   A CD1     1
ATOM   2198 H  HD1   . PHE A  1  137 ?        -5.3942    10.5084    -5.1386  1.00  0.00 ?  137 PHE   A HD1     1
ATOM   2199 C  CE1   . PHE A  1  137 ?        -6.1324    12.4262    -4.5519  1.00  0.00 ?  137 PHE   A CE1     1
ATOM   2200 H  HE1   . PHE A  1  137 ?        -5.3554    12.9677    -5.0707  1.00  0.00 ?  137 PHE   A HE1     1
ATOM   2201 C  CZ    . PHE A  1  137 ?        -7.1035    13.1123    -3.8493  1.00  0.00 ?  137 PHE   A CZ      1
ATOM   2202 H  HZ    . PHE A  1  137 ?        -7.0882    14.1916    -3.8198  1.00  0.00 ?  137 PHE   A HZ      1
ATOM   2203 C  CE2   . PHE A  1  137 ?        -8.0953    12.4154    -3.1872  1.00  0.00 ?  137 PHE   A CE2     1
ATOM   2204 H  HE2   . PHE A  1  137 ?        -8.8555    12.9496    -2.6369  1.00  0.00 ?  137 PHE   A HE2     1
ATOM   2205 C  CD2   . PHE A  1  137 ?        -8.1124    11.0340    -3.2271  1.00  0.00 ?  137 PHE   A CD2     1
ATOM   2206 H  HD2   . PHE A  1  137 ?        -8.8881    10.4906    -2.7079  1.00  0.00 ?  137 PHE   A HD2     1
ATOM   2207 C  C     . PHE A  1  137 ?        -8.0803     7.9496    -6.1255  1.00  0.00 ?  137 PHE   A C       1
ATOM   2208 O  O     . PHE A  1  137 ?        -8.1857     8.8172    -6.9914  1.00  0.00 ?  137 PHE   A O       1
#
