# Supplementary material for: Structural and regulatory insights into the glideosome-associated connector from Toxoplasma gondii
Source: eLife. 2023 Apr 4;12:e86049. doi: 10.7554/eLife.86049 (PMC10125020; doi:10.7554/eLife.86049)
Supplement: Figure 1—source data 1. — wwPDB X-ray structure validation; MTZ file for TgGAC X-ray diffraction data and final refined PDB file for TgGAC from X-ray diffraction. [file elife-86049-fig1-data1.zip › Figure 1-source data 1/NOE assignment and NMR structure/structure_calculation/final_0/structure.pdb]

HEADER    STRUCTURE FROM CYANA 3.98.15            10-MAR-23     1PDB
EXPDTA    NMR, 20 STRUCTURES
REMARK  99 B-FACTOR COLUMN STORES ADDITIONAL COORDINATE DIGITS.
MODEL        1
ATOM      1  N   SER A   1       1.329   0.000   0.000  1.00  2.00           N
ATOM      2  H   SER A   1       1.807   0.001   0.856  1.00 11.40           H
ATOM      3  CA  SER A   1       2.094   0.002  -1.242  1.00 34.22           C
ATOM      4  HA  SER A   1       2.572   0.966  -1.335  1.00 75.54           H
ATOM      5  CB  SER A   1       3.169  -1.086  -1.205  1.00 51.11           C
ATOM      6  HB2 SER A   1       3.002  -1.725  -0.351  1.00 41.33           H
ATOM      7  HB3 SER A   1       3.114  -1.673  -2.110  1.00 50.05           H
ATOM      8  OG  SER A   1       4.464  -0.519  -1.106  1.00 20.54           O
ATOM      9  HG  SER A   1       4.988  -0.783  -1.865  1.00 62.14           H
ATOM     10  C   SER A   1       1.178  -0.212  -2.443  1.00 63.45           C
ATOM     11  O   SER A   1       1.454   0.270  -3.541  1.00 42.33           O
ATOM     12  N   MET A   2       0.088  -0.940  -2.226  1.00 54.02           N
ATOM     13  H   MET A   2      -0.078  -1.298  -1.329  1.00 75.11           H
ATOM     14  CA  MET A   2      -0.870  -1.218  -3.291  1.00  2.24           C
ATOM     15  HA  MET A   2      -0.602  -0.611  -4.143  1.00 35.42           H
ATOM     16  CB  MET A   2      -0.807  -2.693  -3.690  1.00 65.14           C
ATOM     17  HB2 MET A   2      -0.021  -3.173  -3.126  1.00 71.42           H
ATOM     18  HB3 MET A   2      -1.750  -3.160  -3.449  1.00 63.43           H
ATOM     19  CG  MET A   2      -0.532  -2.911  -5.170  1.00 11.44           C
ATOM     20  HG2 MET A   2      -0.861  -3.903  -5.442  1.00  1.55           H
ATOM     21  HG3 MET A   2      -1.091  -2.181  -5.736  1.00 53.40           H
ATOM     22  SD  MET A   2       1.216  -2.749  -5.583  1.00 35.00           S
ATOM     23  CE  MET A   2       1.440  -4.161  -6.662  1.00 50.44           C
ATOM     24  HE1 MET A   2       2.069  -4.891  -6.174  1.00 51.55           H
ATOM     25  HE2 MET A   2       0.479  -4.602  -6.882  1.00 23.42           H
ATOM     26  HE3 MET A   2       1.907  -3.840  -7.582  1.00 22.02           H
ATOM     27  C   MET A   2      -2.287  -0.857  -2.855  1.00 64.31           C
ATOM     28  O   MET A   2      -2.553  -0.674  -1.668  1.00 72.12           O
ATOM     29  N   ASN A   3      -3.191  -0.757  -3.824  1.00 12.13           N
ATOM     30  H   ASN A   3      -2.918  -0.914  -4.752  1.00 30.54           H
ATOM     31  CA  ASN A   3      -4.581  -0.417  -3.540  1.00 23.24           C
ATOM     32  HA  ASN A   3      -4.635   0.649  -3.381  1.00 13.23           H
ATOM     33  CB  ASN A   3      -5.472  -0.790  -4.726  1.00 45.35           C
ATOM     34  HB2 ASN A   3      -5.052  -1.650  -5.227  1.00 70.24           H
ATOM     35  HB3 ASN A   3      -6.459  -1.034  -4.365  1.00 70.44           H
ATOM     36  CG  ASN A   3      -5.594   0.337  -5.734  1.00  3.32           C
ATOM     37  OD1 ASN A   3      -4.598   0.793  -6.296  1.00  3.34           O
ATOM     38  ND2 ASN A   3      -6.819   0.792  -5.966  1.00 54.35           N
ATOM     39 HD21 ASN A   3      -7.566   0.381  -5.482  1.00 41.31           H
ATOM     40 HD22 ASN A   3      -6.927   1.520  -6.614  1.00 13.23           H
ATOM     41  C   ASN A   3      -5.068  -1.128  -2.281  1.00 31.22           C
ATOM     42  O   ASN A   3      -5.251  -2.345  -2.273  1.00 45.25           O
ATOM     43  N   GLY A   4      -5.278  -0.359  -1.217  1.00 24.04           N
ATOM     44  H   GLY A   4      -5.115   0.606  -1.281  1.00 33.54           H
ATOM     45  CA  GLY A   4      -5.742  -0.932   0.033  1.00 34.21           C
ATOM     46  HA2 GLY A   4      -6.555  -0.331   0.412  1.00 74.11           H
ATOM     47  HA3 GLY A   4      -6.105  -1.932  -0.156  1.00 22.13           H
ATOM     48  C   GLY A   4      -4.650  -0.998   1.082  1.00 33.12           C
ATOM     49  O   GLY A   4      -3.631  -1.661   0.887  1.00 13.15           O
ATOM     50  N   VAL A   5      -4.862  -0.308   2.198  1.00  5.33           N
ATOM     51  H   VAL A   5      -5.693   0.201   2.295  1.00 12.42           H
ATOM     52  CA  VAL A   5      -3.887  -0.290   3.282  1.00  3.04           C
ATOM     53  HA  VAL A   5      -2.998   0.209   2.924  1.00  1.02           H
ATOM     54  CB  VAL A   5      -4.418   0.485   4.502  1.00 11.55           C
ATOM     55  HB  VAL A   5      -3.617   0.578   5.221  1.00 13.33           H
ATOM     56  CG1 VAL A   5      -4.857   1.884   4.097  1.00 54.05           C
ATOM     57 HG11 VAL A   5      -4.802   1.981   3.022  1.00  5.34           H
ATOM     58 HG12 VAL A   5      -5.874   2.050   4.421  1.00 52.23           H
ATOM     59 HG13 VAL A   5      -4.208   2.613   4.558  1.00 15.53           H
ATOM     60  CG2 VAL A   5      -5.563  -0.273   5.158  1.00 44.41           C
ATOM     61 HG21 VAL A   5      -5.216  -1.246   5.472  1.00 74.21           H
ATOM     62 HG22 VAL A   5      -5.914   0.279   6.017  1.00 32.13           H
ATOM     63 HG23 VAL A   5      -6.370  -0.389   4.450  1.00 42.43           H
ATOM     64  C   VAL A   5      -3.519  -1.705   3.714  1.00 32.22           C
ATOM     65  O   VAL A   5      -2.411  -1.952   4.191  1.00 32.35           O
ATOM     66  N   HIS A   6      -4.456  -2.632   3.543  1.00 33.40           N
ATOM     67  H   HIS A   6      -5.319  -2.374   3.158  1.00 52.03           H
ATOM     68  CA  HIS A   6      -4.231  -4.025   3.914  1.00  2.22           C
ATOM     69  HA  HIS A   6      -3.929  -4.047   4.950  1.00 34.14           H
ATOM     70  CB  HIS A   6      -5.519  -4.833   3.753  1.00  0.43           C
ATOM     71  HB2 HIS A   6      -5.966  -4.598   2.799  1.00 53.23           H
ATOM     72  HB3 HIS A   6      -5.282  -5.886   3.785  1.00 30.32           H
ATOM     73  CG  HIS A   6      -6.536  -4.556   4.817  1.00 31.34           C
ATOM     74  ND1 HIS A   6      -6.208  -4.381   6.145  1.00 23.42           N
ATOM     75  CD2 HIS A   6      -7.881  -4.423   4.743  1.00 30.13           C
ATOM     76  HD1 HIS A   6      -5.304  -4.420   6.521  1.00 42.21           H
ATOM     77  CE1 HIS A   6      -7.307  -4.154   6.842  1.00 22.41           C
ATOM     78  NE2 HIS A   6      -8.336  -4.174   6.015  1.00 72.12           N
ATOM     79  HD2 HIS A   6      -8.485  -4.499   3.850  1.00 33.01           H
ATOM     80  HE1 HIS A   6      -7.356  -3.982   7.907  1.00 51.43           H
ATOM     81  C   HIS A   6      -3.121  -4.640   3.067  1.00 73.22           C
ATOM     82  O   HIS A   6      -2.646  -5.740   3.352  1.00 54.40           O
ATOM     83  N   ASP A   7      -2.714  -3.925   2.024  1.00  2.54           N
ATOM     84  H   ASP A   7      -3.131  -3.055   1.849  1.00 73.10           H
ATOM     85  CA  ASP A   7      -1.660  -4.400   1.135  1.00 31.05           C
ATOM     86  HA  ASP A   7      -1.808  -5.458   0.982  1.00 73.22           H
ATOM     87  CB  ASP A   7      -1.741  -3.686  -0.214  1.00 53.45           C
ATOM     88  HB2 ASP A   7      -2.756  -3.351  -0.377  1.00 64.00           H
ATOM     89  HB3 ASP A   7      -1.082  -2.830  -0.202  1.00 20.31           H
ATOM     90  CG  ASP A   7      -1.342  -4.583  -1.369  1.00 73.13           C
ATOM     91  OD1 ASP A   7      -0.136  -4.878  -1.503  1.00 21.13           O
ATOM     92  OD2 ASP A   7      -2.236  -4.991  -2.139  1.00 75.33           O
ATOM     93  C   ASP A   7      -0.285  -4.182   1.758  1.00 25.42           C
ATOM     94  O   ASP A   7       0.670  -4.896   1.447  1.00 72.15           O
ATOM     95  N   LEU A   8      -0.189  -3.192   2.639  1.00 74.25           N
ATOM     96  H   LEU A   8      -0.984  -2.658   2.846  1.00 31.42           H
ATOM     97  CA  LEU A   8       1.070  -2.879   3.305  1.00 61.21           C
ATOM     98  HA  LEU A   8       1.763  -2.527   2.555  1.00 14.52           H
ATOM     99  CB  LEU A   8       0.859  -1.778   4.346  1.00 62.50           C
ATOM    100  HB2 LEU A   8       0.144  -2.140   5.069  1.00 24.01           H
ATOM    101  HB3 LEU A   8       1.806  -1.602   4.836  1.00 43.23           H
ATOM    102  CG  LEU A   8       0.349  -0.439   3.813  1.00 61.22           C
ATOM    103  HG  LEU A   8      -0.095  -0.592   2.839  1.00 63.14           H
ATOM    104  CD1 LEU A   8      -0.722   0.128   4.732  1.00 43.23           C
ATOM    105 HD11 LEU A   8      -1.059  -0.642   5.410  1.00 41.41           H
ATOM    106 HD12 LEU A   8      -0.311   0.952   5.297  1.00 33.22           H
ATOM    107 HD13 LEU A   8      -1.555   0.477   4.140  1.00 12.54           H
ATOM    108  CD2 LEU A   8       1.499   0.546   3.658  1.00 34.03           C
ATOM    109 HD21 LEU A   8       1.569   0.858   2.627  1.00 63.22           H
ATOM    110 HD22 LEU A   8       1.320   1.408   4.284  1.00 42.23           H
ATOM    111 HD23 LEU A   8       2.422   0.071   3.955  1.00 41.00           H
ATOM    112  C   LEU A   8       1.657  -4.120   3.971  1.00 15.42           C
ATOM    113  O   LEU A   8       0.940  -5.042   4.362  1.00  4.30           O
ATOM    114  N   PRO A   9       2.991  -4.144   4.107  1.00 53.12           N
ATOM    115  CA  PRO A   9       3.703  -5.264   4.729  1.00 71.24           C
ATOM    116  HA  PRO A   9       3.442  -6.205   4.267  1.00 63.32           H
ATOM    117  CB  PRO A   9       5.174  -4.947   4.451  1.00 64.12           C
ATOM    118  HB2 PRO A   9       5.779  -5.272   5.286  1.00 41.02           H
ATOM    119  HB3 PRO A   9       5.492  -5.453   3.551  1.00 13.51           H
ATOM    120  CG  PRO A   9       5.219  -3.467   4.288  1.00 12.12           C
ATOM    121  HG2 PRO A   9       5.329  -2.995   5.252  1.00  4.33           H
ATOM    122  HG3 PRO A   9       6.037  -3.194   3.639  1.00 44.32           H
ATOM    123  CD  PRO A   9       3.907  -3.079   3.664  1.00 73.40           C
ATOM    124  HD2 PRO A   9       3.584  -2.116   4.030  1.00 24.15           H
ATOM    125  HD3 PRO A   9       3.990  -3.067   2.587  1.00  2.12           H
ATOM    126  C   PRO A   9       3.451  -5.350   6.230  1.00 13.20           C
ATOM    127  O   PRO A   9       3.785  -4.432   6.979  1.00 44.34           O
ATOM    128  N   SER A  10       2.859  -6.458   6.664  1.00 71.12           N
ATOM    129  H   SER A  10       2.616  -7.154   6.018  1.00 62.32           H
ATOM    130  CA  SER A  10       2.559  -6.662   8.076  1.00 11.22           C
ATOM    131  HA  SER A  10       1.729  -6.021   8.335  1.00 44.53           H
ATOM    132  CB  SER A  10       2.161  -8.117   8.330  1.00 22.12           C
ATOM    133  HB2 SER A  10       2.655  -8.472   9.222  1.00 61.22           H
ATOM    134  HB3 SER A  10       1.091  -8.177   8.463  1.00 14.34           H
ATOM    135  OG  SER A  10       2.533  -8.945   7.242  1.00 50.33           O
ATOM    136  HG  SER A  10       1.806  -8.999   6.618  1.00 74.24           H
ATOM    137  C   SER A  10       3.757  -6.291   8.945  1.00 31.01           C
ATOM    138  O   SER A  10       3.599  -5.828  10.074  1.00 42.33           O
ATOM    139  N   ASN A  11       4.955  -6.499   8.409  1.00 24.13           N
ATOM    140  H   ASN A  11       5.017  -6.871   7.505  1.00 70.12           H
ATOM    141  CA  ASN A  11       6.181  -6.188   9.135  1.00  5.30           C
ATOM    142  HA  ASN A  11       6.221  -6.824  10.006  1.00  3.34           H
ATOM    143  CB  ASN A  11       7.403  -6.469   8.258  1.00 42.51           C
ATOM    144  HB2 ASN A  11       7.199  -7.324   7.631  1.00 64.24           H
ATOM    145  HB3 ASN A  11       7.597  -5.609   7.635  1.00 43.53           H
ATOM    146  CG  ASN A  11       8.647  -6.760   9.075  1.00 31.41           C
ATOM    147  OD1 ASN A  11       9.174  -7.872   9.048  1.00 63.42           O
ATOM    148  ND2 ASN A  11       9.121  -5.760   9.808  1.00 45.31           N
ATOM    149 HD21 ASN A  11       8.649  -4.901   9.781  1.00 64.12           H
ATOM    150 HD22 ASN A  11       9.925  -5.921  10.345  1.00 11.34           H
ATOM    151  C   ASN A  11       6.191  -4.731   9.588  1.00 54.22           C
ATOM    152  O   ASN A  11       6.504  -4.429  10.739  1.00 24.24           O
ATOM    153  N   VAL A  12       5.843  -3.830   8.674  1.00 64.54           N
ATOM    154  H   VAL A  12       5.604  -4.132   7.773  1.00 75.24           H
ATOM    155  CA  VAL A  12       5.810  -2.405   8.979  1.00 74.15           C
ATOM    156  HA  VAL A  12       6.568  -2.204   9.721  1.00 22.42           H
ATOM    157  CB  VAL A  12       6.118  -1.557   7.731  1.00 44.34           C
ATOM    158  HB  VAL A  12       6.512  -0.605   8.056  1.00 42.13           H
ATOM    159  CG1 VAL A  12       7.171  -2.238   6.869  1.00 52.41           C
ATOM    160 HG11 VAL A  12       7.377  -1.627   6.002  1.00 13.34           H
ATOM    161 HG12 VAL A  12       8.077  -2.366   7.442  1.00 21.51           H
ATOM    162 HG13 VAL A  12       6.806  -3.203   6.550  1.00 11.14           H
ATOM    163  CG2 VAL A  12       4.848  -1.301   6.933  1.00  5.12           C
ATOM    164 HG21 VAL A  12       4.256  -0.548   7.432  1.00 50.14           H
ATOM    165 HG22 VAL A  12       5.108  -0.957   5.943  1.00 63.31           H
ATOM    166 HG23 VAL A  12       4.279  -2.216   6.859  1.00  5.21           H
ATOM    167  C   VAL A  12       4.451  -1.994   9.535  1.00 22.35           C
ATOM    168  O   VAL A  12       4.353  -1.072  10.345  1.00 34.23           O
ATOM    169  N   LYS A  13       3.405  -2.685   9.097  1.00 74.34           N
ATOM    170  H   LYS A  13       3.547  -3.410   8.451  1.00 51.51           H
ATOM    171  CA  LYS A  13       2.050  -2.395   9.552  1.00 42.23           C
ATOM    172  HA  LYS A  13       1.762  -1.437   9.145  1.00 32.34           H
ATOM    173  CB  LYS A  13       1.080  -3.464   9.045  1.00 34.00           C
ATOM    174  HB2 LYS A  13       1.438  -4.434   9.356  1.00 74.53           H
ATOM    175  HB3 LYS A  13       0.109  -3.290   9.486  1.00 13.14           H
ATOM    176  CG  LYS A  13       0.921  -3.475   7.534  1.00  2.05           C
ATOM    177  HG2 LYS A  13       1.257  -2.528   7.139  1.00  2.13           H
ATOM    178  HG3 LYS A  13       1.524  -4.273   7.124  1.00  2.33           H
ATOM    179  CD  LYS A  13      -0.527  -3.691   7.127  1.00 24.31           C
ATOM    180  HD2 LYS A  13      -1.131  -2.899   7.543  1.00 40.21           H
ATOM    181  HD3 LYS A  13      -0.595  -3.671   6.049  1.00 40.44           H
ATOM    182  CE  LYS A  13      -1.054  -5.026   7.631  1.00 62.35           C
ATOM    183  HE2 LYS A  13      -0.901  -5.080   8.698  1.00 50.45           H
ATOM    184  HE3 LYS A  13      -2.110  -5.085   7.415  1.00 74.41           H
ATOM    185  NZ  LYS A  13      -0.362  -6.175   6.984  1.00 62.33           N
ATOM    186  HZ1 LYS A  13      -0.955  -6.569   6.226  1.00 74.33           H
ATOM    187  HZ2 LYS A  13       0.542  -5.864   6.575  1.00 43.24           H
ATOM    188  HZ3 LYS A  13      -0.174  -6.920   7.685  1.00 73.30           H
ATOM    189  C   LYS A  13       1.992  -2.321  11.074  1.00 12.32           C
ATOM    190  O   LYS A  13       1.481  -1.354  11.638  1.00 51.42           O
ATOM    191  N   GLU A  14       2.520  -3.348  11.733  1.00 52.31           N
ATOM    192  H   GLU A  14       2.913  -4.089  11.227  1.00 35.52           H
ATOM    193  CA  GLU A  14       2.527  -3.397  13.190  1.00  4.12           C
ATOM    194  HA  GLU A  14       1.504  -3.350  13.529  1.00 74.20           H
ATOM    195  CB  GLU A  14       3.152  -4.707  13.675  1.00  0.11           C
ATOM    196  HB2 GLU A  14       4.175  -4.753  13.332  1.00 50.14           H
ATOM    197  HB3 GLU A  14       3.144  -4.717  14.755  1.00  0.11           H
ATOM    198  CG  GLU A  14       2.426  -5.947  13.182  1.00 53.14           C
ATOM    199  HG2 GLU A  14       1.572  -6.126  13.818  1.00 40.30           H
ATOM    200  HG3 GLU A  14       2.089  -5.773  12.170  1.00 10.42           H
ATOM    201  CD  GLU A  14       3.305  -7.182  13.194  1.00 44.12           C
ATOM    202  OE1 GLU A  14       4.281  -7.207  13.973  1.00 11.13           O
ATOM    203  OE2 GLU A  14       3.019  -8.123  12.424  1.00 10.35           O
ATOM    204  C   GLU A  14       3.292  -2.211  13.771  1.00 50.34           C
ATOM    205  O   GLU A  14       3.067  -1.813  14.913  1.00  1.22           O
ATOM    206  N   ALA A  15       4.197  -1.651  12.975  1.00 40.15           N
ATOM    207  H   ALA A  15       4.331  -2.013  12.074  1.00 32.11           H
ATOM    208  CA  ALA A  15       4.994  -0.510  13.408  1.00 50.14           C
ATOM    209  HA  ALA A  15       5.319  -0.695  14.422  1.00 73.25           H
ATOM    210  CB  ALA A  15       6.231  -0.368  12.534  1.00 64.23           C
ATOM    211  HB1 ALA A  15       6.268   0.629  12.120  1.00 20.14           H
ATOM    212  HB2 ALA A  15       7.115  -0.544  13.129  1.00 11.35           H
ATOM    213  HB3 ALA A  15       6.190  -1.089  11.731  1.00 75.42           H
ATOM    214  C   ALA A  15       4.174   0.775  13.379  1.00 53.31           C
ATOM    215  O   ALA A  15       4.116   1.510  14.366  1.00 21.52           O
ATOM    216  N   LEU A  16       3.541   1.042  12.242  1.00 41.33           N
ATOM    217  H   LEU A  16       3.625   0.420  11.490  1.00 73.01           H
ATOM    218  CA  LEU A  16       2.724   2.240  12.084  1.00 52.40           C
ATOM    219  HA  LEU A  16       3.295   3.081  12.448  1.00 11.33           H
ATOM    220  CB  LEU A  16       2.392   2.465  10.608  1.00 65.14           C
ATOM    221  HB2 LEU A  16       1.746   3.326  10.541  1.00 13.12           H
ATOM    222  HB3 LEU A  16       3.318   2.671  10.089  1.00  3.35           H
ATOM    223  CG  LEU A  16       1.702   1.304   9.891  1.00 53.33           C
ATOM    224  HG  LEU A  16       1.676   0.447  10.549  1.00 64.31           H
ATOM    225  CD1 LEU A  16       0.267   1.670   9.542  1.00  3.03           C
ATOM    226 HD11 LEU A  16       0.187   1.839   8.479  1.00 60.14           H
ATOM    227 HD12 LEU A  16      -0.390   0.862   9.829  1.00  0.42           H
ATOM    228 HD13 LEU A  16      -0.014   2.568  10.072  1.00 41.34           H
ATOM    229  CD2 LEU A  16       2.474   0.915   8.639  1.00 41.45           C
ATOM    230 HD21 LEU A  16       3.397   0.432   8.921  1.00 65.32           H
ATOM    231 HD22 LEU A  16       1.879   0.237   8.045  1.00 43.33           H
ATOM    232 HD23 LEU A  16       2.694   1.801   8.061  1.00 14.43           H
ATOM    233  C   LEU A  16       1.436   2.132  12.895  1.00  5.00           C
ATOM    234  O   LEU A  16       0.892   3.138  13.351  1.00 21.42           O
ATOM    235  N   ARG A  17       0.956   0.906  13.072  1.00 24.53           N
ATOM    236  H   ARG A  17       1.435   0.144  12.684  1.00 22.40           H
ATOM    237  CA  ARG A  17      -0.266   0.666  13.829  1.00 33.33           C
ATOM    238  HA  ARG A  17      -0.996   1.399  13.522  1.00 55.05           H
ATOM    239  CB  ARG A  17      -0.810  -0.733  13.532  1.00 43.14           C
ATOM    240  HB2 ARG A  17      -1.889  -0.693  13.525  1.00 32.41           H
ATOM    241  HB3 ARG A  17      -0.463  -1.040  12.557  1.00 70.44           H
ATOM    242  CG  ARG A  17      -0.379  -1.782  14.543  1.00 25.13           C
ATOM    243  HG2 ARG A  17       0.698  -1.862  14.528  1.00 25.22           H
ATOM    244  HG3 ARG A  17      -0.705  -1.476  15.526  1.00 31.30           H
ATOM    245  CD  ARG A  17      -0.977  -3.143  14.224  1.00 63.12           C
ATOM    246  HD2 ARG A  17      -2.011  -3.149  14.533  1.00 12.43           H
ATOM    247  HD3 ARG A  17      -0.919  -3.305  13.158  1.00 73.12           H
ATOM    248  NE  ARG A  17      -0.272  -4.225  14.907  1.00 51.31           N
ATOM    249  HE  ARG A  17       0.650  -4.057  15.192  1.00 12.21           H
ATOM    250  CZ  ARG A  17      -0.814  -5.411  15.158  1.00 21.23           C
ATOM    251  NH1 ARG A  17      -2.060  -5.667  14.784  1.00 22.42           N
ATOM    252 HH11 ARG A  17      -2.593  -4.966  14.311  1.00 31.32           H
ATOM    253 HH12 ARG A  17      -2.465  -6.562  14.974  1.00 70.24           H
ATOM    254  NH2 ARG A  17      -0.109  -6.345  15.785  1.00 42.45           N
ATOM    255 HH21 ARG A  17       0.831  -6.155  16.068  1.00 72.22           H
ATOM    256 HH22 ARG A  17      -0.517  -7.237  15.973  1.00 33.03           H
ATOM    257  C   ARG A  17      -0.017   0.818  15.327  1.00 11.00           C
ATOM    258  O   ARG A  17      -0.956   0.933  16.115  1.00 22.44           O
ATOM    259  N   LYS A  18       1.254   0.818  15.713  1.00 64.20           N
ATOM    260  H   LYS A  18       1.959   0.723  15.037  1.00 32.23           H
ATOM    261  CA  LYS A  18       1.629   0.957  17.115  1.00 32.43           C
ATOM    262  HA  LYS A  18       0.762   0.724  17.715  1.00 72.22           H
ATOM    263  CB  LYS A  18       2.753  -0.022  17.464  1.00 52.24           C
ATOM    264  HB2 LYS A  18       2.599  -0.385  18.469  1.00 70.10           H
ATOM    265  HB3 LYS A  18       2.712  -0.856  16.778  1.00 23.54           H
ATOM    266  CG  LYS A  18       4.140   0.592  17.385  1.00 12.20           C
ATOM    267  HG2 LYS A  18       4.848  -0.174  17.106  1.00 53.13           H
ATOM    268  HG3 LYS A  18       4.136   1.372  16.637  1.00 64.04           H
ATOM    269  CD  LYS A  18       4.562   1.189  18.717  1.00 32.13           C
ATOM    270  HD2 LYS A  18       4.718   2.250  18.593  1.00 10.25           H
ATOM    271  HD3 LYS A  18       3.777   1.021  19.442  1.00 63.43           H
ATOM    272  CE  LYS A  18       5.849   0.559  19.227  1.00  1.41           C
ATOM    273  HE2 LYS A  18       5.844  -0.491  18.978  1.00 45.53           H
ATOM    274  HE3 LYS A  18       6.686   1.041  18.743  1.00 71.43           H
ATOM    275  NZ  LYS A  18       5.992   0.707  20.702  1.00 23.30           N
ATOM    276  HZ1 LYS A  18       6.365   1.650  20.932  1.00 12.25           H
ATOM    277  HZ2 LYS A  18       5.068   0.588  21.164  1.00  1.34           H
ATOM    278  HZ3 LYS A  18       6.647  -0.012  21.071  1.00 21.31           H
ATOM    279  C   LYS A  18       2.070   2.384  17.422  1.00 50.20           C
ATOM    280  O   LYS A  18       2.112   2.796  18.580  1.00 35.05           O
ATOM    281  N   GLY A  19       2.398   3.136  16.375  1.00 75.40           N
ATOM    282  H   GLY A  19       2.345   2.754  15.474  1.00 63.13           H
ATOM    283  CA  GLY A  19       2.830   4.509  16.554  1.00 12.30           C
ATOM    284  HA2 GLY A  19       2.661   5.051  15.635  1.00 13.15           H
ATOM    285  HA3 GLY A  19       2.241   4.960  17.340  1.00 43.23           H
ATOM    286  C   GLY A  19       4.297   4.612  16.922  1.00 53.31           C
ATOM    287  O   GLY A  19       5.039   3.637  16.821  1.00 21.41           O
ATOM    288  N   GLY A  20       4.716   5.800  17.349  1.00 65.34           N
ATOM    289  H   GLY A  20       4.079   6.542  17.409  1.00 44.14           H
ATOM    290  CA  GLY A  20       6.103   6.005  17.724  1.00  1.12           C
ATOM    291  HA2 GLY A  20       6.328   5.388  18.581  1.00 71.40           H
ATOM    292  HA3 GLY A  20       6.735   5.705  16.901  1.00  2.32           H
ATOM    293  C   GLY A  20       6.402   7.451  18.069  1.00 64.42           C
ATOM    294  O   GLY A  20       5.489   8.253  18.264  1.00 73.51           O
ATOM    295  N   LYS A  21       7.686   7.785  18.146  1.00 51.22           N
ATOM    296  H   LYS A  21       8.369   7.101  17.980  1.00 52.34           H
ATOM    297  CA  LYS A  21       8.105   9.144  18.470  1.00 72.32           C
ATOM    298  HA  LYS A  21       7.260   9.798  18.313  1.00 65.33           H
ATOM    299  CB  LYS A  21       8.536   9.230  19.936  1.00 44.45           C
ATOM    300  HB2 LYS A  21       8.508  10.264  20.246  1.00 12.42           H
ATOM    301  HB3 LYS A  21       7.841   8.663  20.537  1.00 14.52           H
ATOM    302  CG  LYS A  21       9.934   8.694  20.191  1.00 62.13           C
ATOM    303  HG2 LYS A  21       9.957   8.221  21.161  1.00 20.12           H
ATOM    304  HG3 LYS A  21      10.176   7.967  19.428  1.00 13.01           H
ATOM    305  CD  LYS A  21      10.972   9.804  20.161  1.00 74.23           C
ATOM    306  HD2 LYS A  21      11.723   9.563  19.423  1.00 13.10           H
ATOM    307  HD3 LYS A  21      10.486  10.732  19.893  1.00 32.50           H
ATOM    308  CE  LYS A  21      11.648   9.972  21.513  1.00 74.42           C
ATOM    309  HE2 LYS A  21      11.169  10.782  22.042  1.00 64.34           H
ATOM    310  HE3 LYS A  21      11.531   9.057  22.075  1.00 60.43           H
ATOM    311  NZ  LYS A  21      13.099  10.274  21.374  1.00 62.54           N
ATOM    312  HZ1 LYS A  21      13.599  10.040  22.255  1.00 20.33           H
ATOM    313  HZ2 LYS A  21      13.508   9.714  20.597  1.00 13.35           H
ATOM    314  HZ3 LYS A  21      13.236  11.284  21.168  1.00 71.13           H
ATOM    315  C   LYS A  21       9.248   9.591  17.565  1.00 64.11           C
ATOM    316  O   LYS A  21      10.123   8.798  17.215  1.00 25.32           O
ATOM    317  N   LEU A  22       9.236  10.865  17.190  1.00  3.30           N
ATOM    318  H   LEU A  22       8.513  11.449  17.501  1.00 63.34           H
ATOM    319  CA  LEU A  22      10.274  11.419  16.327  1.00 72.33           C
ATOM    320  HA  LEU A  22      11.177  10.850  16.488  1.00 23.21           H
ATOM    321  CB  LEU A  22       9.863  11.295  14.858  1.00 14.35           C
ATOM    322  HB2 LEU A  22       8.801  11.107  14.827  1.00 34.44           H
ATOM    323  HB3 LEU A  22      10.073  12.239  14.376  1.00  1.55           H
ATOM    324  CG  LEU A  22      10.557  10.194  14.057  1.00 24.32           C
ATOM    325  HG  LEU A  22      11.503   9.958  14.526  1.00 34.44           H
ATOM    326  CD1 LEU A  22       9.712   8.929  14.044  1.00 42.53           C
ATOM    327 HD11 LEU A  22      10.023   8.297  13.225  1.00  2.33           H
ATOM    328 HD12 LEU A  22       9.841   8.400  14.976  1.00  0.45           H
ATOM    329 HD13 LEU A  22       8.672   9.193  13.920  1.00 43.00           H
ATOM    330  CD2 LEU A  22      10.840  10.664  12.638  1.00 75.03           C
ATOM    331 HD21 LEU A  22       9.907  10.883  12.139  1.00 70.52           H
ATOM    332 HD22 LEU A  22      11.449  11.555  12.668  1.00 10.01           H
ATOM    333 HD23 LEU A  22      11.363   9.888  12.099  1.00 50.12           H
ATOM    334  C   LEU A  22      10.545  12.880  16.669  1.00  3.04           C
ATOM    335  O   LEU A  22       9.827  13.486  17.465  1.00 44.30           O
ATOM    336  N   LYS A  23      11.585  13.441  16.062  1.00  2.42           N
ATOM    337  H   LYS A  23      12.120  12.906  15.438  1.00  0.50           H
ATOM    338  CA  LYS A  23      11.951  14.833  16.299  1.00 33.13           C
ATOM    339  HA  LYS A  23      11.492  15.143  17.226  1.00 54.34           H
ATOM    340  CB  LYS A  23      13.470  14.968  16.426  1.00 12.21           C
ATOM    341  HB2 LYS A  23      13.939  14.215  15.810  1.00 51.41           H
ATOM    342  HB3 LYS A  23      13.763  15.946  16.071  1.00 71.32           H
ATOM    343  CG  LYS A  23      13.978  14.806  17.848  1.00 23.21           C
ATOM    344  HG2 LYS A  23      13.436  14.003  18.325  1.00 11.34           H
ATOM    345  HG3 LYS A  23      15.031  14.564  17.819  1.00 62.34           H
ATOM    346  CD  LYS A  23      13.787  16.078  18.657  1.00 31.54           C
ATOM    347  HD2 LYS A  23      12.756  16.391  18.582  1.00 62.43           H
ATOM    348  HD3 LYS A  23      14.029  15.876  19.691  1.00 32.34           H
ATOM    349  CE  LYS A  23      14.679  17.200  18.151  1.00 44.22           C
ATOM    350  HE2 LYS A  23      15.235  16.844  17.297  1.00 75.42           H
ATOM    351  HE3 LYS A  23      14.057  18.031  17.854  1.00 55.12           H
ATOM    352  NZ  LYS A  23      15.637  17.661  19.194  1.00 62.21           N
ATOM    353  HZ1 LYS A  23      16.428  16.990  19.274  1.00 31.23           H
ATOM    354  HZ2 LYS A  23      16.015  18.597  18.943  1.00 23.05           H
ATOM    355  HZ3 LYS A  23      15.158  17.727  20.115  1.00 41.43           H
ATOM    356  C   LYS A  23      11.442  15.728  15.174  1.00  1.30           C
ATOM    357  O   LYS A  23      11.870  15.604  14.027  1.00 43.05           O
ATOM    358  N   VAL A  24      10.527  16.632  15.510  1.00 21.05           N
ATOM    359  H   VAL A  24      10.225  16.683  16.441  1.00 23.24           H
ATOM    360  CA  VAL A  24       9.962  17.550  14.529  1.00 42.12           C
ATOM    361  HA  VAL A  24      10.302  17.243  13.550  1.00  1.32           H
ATOM    362  CB  VAL A  24       8.423  17.507  14.541  1.00 14.52           C
ATOM    363  HB  VAL A  24       8.112  16.475  14.608  1.00 52.22           H
ATOM    364  CG1 VAL A  24       7.878  18.248  15.753  1.00 35.41           C
ATOM    365 HG11 VAL A  24       8.601  18.208  16.554  1.00 13.13           H
ATOM    366 HG12 VAL A  24       7.687  19.278  15.490  1.00 24.23           H
ATOM    367 HG13 VAL A  24       6.958  17.783  16.075  1.00 34.53           H
ATOM    368  CG2 VAL A  24       7.863  18.092  13.253  1.00  5.41           C
ATOM    369 HG21 VAL A  24       8.491  18.909  12.926  1.00 35.24           H
ATOM    370 HG22 VAL A  24       7.841  17.328  12.490  1.00  4.04           H
ATOM    371 HG23 VAL A  24       6.862  18.456  13.428  1.00 75.32           H
ATOM    372  C   VAL A  24      10.422  18.981  14.786  1.00 62.31           C
ATOM    373  O   VAL A  24      10.406  19.455  15.922  1.00 23.31           O
ATOM    374  N   PHE A  25      10.832  19.665  13.723  1.00 73.23           N
ATOM    375  H   PHE A  25      10.821  19.232  12.843  1.00 41.31           H
ATOM    376  CA  PHE A  25      11.297  21.042  13.833  1.00 41.42           C
ATOM    377  HA  PHE A  25      11.274  21.317  14.876  1.00 31.21           H
ATOM    378  CB  PHE A  25      12.733  21.161  13.318  1.00 22.42           C
ATOM    379  HB2 PHE A  25      12.784  20.755  12.319  1.00 43.42           H
ATOM    380  HB3 PHE A  25      13.015  22.202  13.295  1.00 53.52           H
ATOM    381  CG  PHE A  25      13.735  20.428  14.164  1.00  3.41           C
ATOM    382  CD1 PHE A  25      14.159  19.156  13.815  1.00 14.10           C
ATOM    383  HD1 PHE A  25      13.761  18.691  12.924  1.00 54.01           H
ATOM    384  CE1 PHE A  25      15.081  18.480  14.591  1.00 31.30           C
ATOM    385  HE1 PHE A  25      15.402  17.488  14.308  1.00 54.24           H
ATOM    386  CZ  PHE A  25      15.590  19.073  15.730  1.00 74.41           C
ATOM    387  HZ  PHE A  25      16.311  18.546  16.337  1.00 13.32           H
ATOM    388  CE2 PHE A  25      15.176  20.341  16.088  1.00 24.14           C
ATOM    389  HE2 PHE A  25      15.572  20.807  16.979  1.00 65.44           H
ATOM    390  CD2 PHE A  25      14.254  21.012  15.309  1.00 54.32           C
ATOM    391  HD2 PHE A  25      13.931  22.004  15.591  1.00 33.53           H
ATOM    392  C   PHE A  25      10.387  21.988  13.055  1.00 74.12           C
ATOM    393  O   PHE A  25      10.449  22.058  11.827  1.00 44.34           O
ATOM    394  N   LEU A  26       9.540  22.713  13.778  1.00 63.11           N
ATOM    395  H   LEU A  26       9.537  22.613  14.752  1.00 14.44           H
ATOM    396  CA  LEU A  26       8.615  23.655  13.157  1.00 64.31           C
ATOM    397  HA  LEU A  26       8.739  23.583  12.087  1.00 51.15           H
ATOM    398  CB  LEU A  26       7.173  23.296  13.517  1.00 32.04           C
ATOM    399  HB2 LEU A  26       7.166  22.936  14.535  1.00 60.24           H
ATOM    400  HB3 LEU A  26       6.582  24.199  13.453  1.00  4.01           H
ATOM    401  CG  LEU A  26       6.506  22.235  12.641  1.00 53.42           C
ATOM    402  HG  LEU A  26       5.783  21.691  13.233  1.00 73.03           H
ATOM    403  CD1 LEU A  26       5.767  22.888  11.482  1.00 21.35           C
ATOM    404 HD11 LEU A  26       5.346  23.827  11.808  1.00 40.54           H
ATOM    405 HD12 LEU A  26       6.456  23.064  10.670  1.00 62.13           H
ATOM    406 HD13 LEU A  26       4.975  22.235  11.148  1.00 73.15           H
ATOM    407  CD2 LEU A  26       7.538  21.243  12.126  1.00 31.43           C
ATOM    408 HD21 LEU A  26       7.035  20.418  11.642  1.00 13.55           H
ATOM    409 HD22 LEU A  26       8.188  21.734  11.417  1.00 33.13           H
ATOM    410 HD23 LEU A  26       8.124  20.871  12.954  1.00 73.11           H
ATOM    411  C   LEU A  26       8.920  25.084  13.592  1.00 10.43           C
ATOM    412  O   LEU A  26       9.575  25.324  14.607  1.00 45.35           O
ATOM    413  N   PRO A  27       8.432  26.058  12.810  1.00 52.32           N
ATOM    414  CA  PRO A  27       8.637  27.481  13.096  1.00 12.30           C
ATOM    415  HA  PRO A  27       9.684  27.713  13.226  1.00 32.02           H
ATOM    416  CB  PRO A  27       8.111  28.176  11.837  1.00 31.33           C
ATOM    417  HB2 PRO A  27       7.643  29.112  12.108  1.00 23.23           H
ATOM    418  HB3 PRO A  27       8.927  28.359  11.155  1.00 23.11           H
ATOM    419  CG  PRO A  27       7.124  27.219  11.261  1.00  3.53           C
ATOM    420  HG2 PRO A  27       6.157  27.373  11.715  1.00 72.45           H
ATOM    421  HG3 PRO A  27       7.065  27.354  10.191  1.00 13.24           H
ATOM    422  CD  PRO A  27       7.642  25.845  11.586  1.00 54.34           C
ATOM    423  HD2 PRO A  27       6.822  25.167  11.769  1.00 34.11           H
ATOM    424  HD3 PRO A  27       8.265  25.478  10.784  1.00 44.00           H
ATOM    425  C   PRO A  27       7.859  27.944  14.324  1.00 63.44           C
ATOM    426  O   PRO A  27       8.321  28.803  15.074  1.00 31.40           O
ATOM    427  N   GLU A  28       6.678  27.368  14.522  1.00 74.44           N
ATOM    428  H   GLU A  28       6.364  26.689  13.888  1.00 51.10           H
ATOM    429  CA  GLU A  28       5.837  27.722  15.659  1.00 52.20           C
ATOM    430  HA  GLU A  28       5.960  28.778  15.846  1.00  0.11           H
ATOM    431  CB  GLU A  28       4.366  27.442  15.341  1.00  4.15           C
ATOM    432  HB2 GLU A  28       4.312  26.842  14.445  1.00 40.31           H
ATOM    433  HB3 GLU A  28       3.933  26.888  16.161  1.00 24.40           H
ATOM    434  CG  GLU A  28       3.540  28.699  15.127  1.00 71.11           C
ATOM    435  HG2 GLU A  28       4.065  29.347  14.441  1.00 74.32           H
ATOM    436  HG3 GLU A  28       2.588  28.420  14.700  1.00 71.21           H
ATOM    437  CD  GLU A  28       3.290  29.459  16.415  1.00 55.33           C
ATOM    438  OE1 GLU A  28       3.898  29.098  17.444  1.00 12.20           O
ATOM    439  OE2 GLU A  28       2.486  30.415  16.394  1.00 72.44           O
ATOM    440  C   GLU A  28       6.255  26.950  16.907  1.00 62.43           C
ATOM    441  O   GLU A  28       6.150  27.451  18.026  1.00  5.41           O
ATOM    442  N   LYS A  29       6.729  25.725  16.706  1.00 62.34           N
ATOM    443  H   LYS A  29       6.789  25.380  15.790  1.00 74.25           H
ATOM    444  CA  LYS A  29       7.165  24.881  17.812  1.00 14.12           C
ATOM    445  HA  LYS A  29       7.579  25.522  18.575  1.00 14.45           H
ATOM    446  CB  LYS A  29       5.975  24.116  18.396  1.00 71.42           C
ATOM    447  HB2 LYS A  29       5.499  23.555  17.604  1.00  5.33           H
ATOM    448  HB3 LYS A  29       6.338  23.427  19.145  1.00 60.31           H
ATOM    449  CG  LYS A  29       4.931  25.012  19.039  1.00  2.31           C
ATOM    450  HG2 LYS A  29       4.623  25.761  18.325  1.00 71.15           H
ATOM    451  HG3 LYS A  29       4.079  24.411  19.323  1.00 23.14           H
ATOM    452  CD  LYS A  29       5.479  25.708  20.274  1.00 35.11           C
ATOM    453  HD2 LYS A  29       6.328  26.311  19.990  1.00 11.34           H
ATOM    454  HD3 LYS A  29       4.708  26.341  20.691  1.00  0.02           H
ATOM    455  CE  LYS A  29       5.919  24.705  21.329  1.00  4.03           C
ATOM    456  HE2 LYS A  29       6.757  24.144  20.946  1.00 64.32           H
ATOM    457  HE3 LYS A  29       6.222  25.244  22.215  1.00 44.12           H
ATOM    458  NZ  LYS A  29       4.826  23.760  21.687  1.00 32.24           N
ATOM    459  HZ1 LYS A  29       5.126  23.147  22.473  1.00 53.41           H
ATOM    460  HZ2 LYS A  29       3.978  24.288  21.978  1.00 20.20           H
ATOM    461  HZ3 LYS A  29       4.586  23.164  20.869  1.00 24.23           H
ATOM    462  C   LYS A  29       8.240  23.900  17.358  1.00 64.12           C
ATOM    463  O   LYS A  29       7.947  22.909  16.689  1.00 14.35           O
ATOM    464  N   GLU A  30       9.486  24.182  17.726  1.00 22.12           N
ATOM    465  H   GLU A  30       9.657  24.987  18.259  1.00 60.43           H
ATOM    466  CA  GLU A  30      10.605  23.323  17.356  1.00 33.30           C
ATOM    467  HA  GLU A  30      10.249  22.611  16.627  1.00 72.22           H
ATOM    468  CB  GLU A  30      11.729  24.152  16.733  1.00  4.10           C
ATOM    469  HB2 GLU A  30      12.372  23.496  16.164  1.00 12.03           H
ATOM    470  HB3 GLU A  30      11.295  24.882  16.066  1.00 34.20           H
ATOM    471  CG  GLU A  30      12.581  24.888  17.754  1.00 32.53           C
ATOM    472  HG2 GLU A  30      11.996  25.040  18.649  1.00 30.30           H
ATOM    473  HG3 GLU A  30      13.443  24.281  17.988  1.00  5.25           H
ATOM    474  CD  GLU A  30      13.058  26.237  17.253  1.00 60.30           C
ATOM    475  OE1 GLU A  30      13.499  27.056  18.086  1.00 53.40           O
ATOM    476  OE2 GLU A  30      12.991  26.473  16.029  1.00 52.12           O
ATOM    477  C   GLU A  30      11.131  22.562  18.570  1.00 61.24           C
ATOM    478  O   GLU A  30      10.561  22.635  19.658  1.00  1.34           O
ATOM    479  N   LYS A  31      12.223  21.830  18.374  1.00 51.32           N
ATOM    480  H   LYS A  31      12.632  21.812  17.483  1.00 62.22           H
ATOM    481  CA  LYS A  31      12.829  21.056  19.450  1.00 34.43           C
ATOM    482  HA  LYS A  31      13.418  20.270  19.003  1.00 61.04           H
ATOM    483  CB  LYS A  31      13.743  21.946  20.295  1.00 64.34           C
ATOM    484  HB2 LYS A  31      14.183  21.348  21.079  1.00 25.30           H
ATOM    485  HB3 LYS A  31      14.531  22.333  19.664  1.00 30.30           H
ATOM    486  CG  LYS A  31      13.026  23.121  20.936  1.00 72.30           C
ATOM    487  HG2 LYS A  31      12.828  23.866  20.180  1.00  1.33           H
ATOM    488  HG3 LYS A  31      12.092  22.775  21.356  1.00 71.41           H
ATOM    489  CD  LYS A  31      13.860  23.749  22.039  1.00 23.15           C
ATOM    490  HD2 LYS A  31      13.295  24.548  22.496  1.00 22.10           H
ATOM    491  HD3 LYS A  31      14.086  22.996  22.781  1.00 21.32           H
ATOM    492  CE  LYS A  31      15.164  24.316  21.498  1.00 14.43           C
ATOM    493  HE2 LYS A  31      15.823  23.498  21.254  1.00  4.21           H
ATOM    494  HE3 LYS A  31      14.950  24.885  20.605  1.00 12.13           H
ATOM    495  NZ  LYS A  31      15.836  25.203  22.488  1.00 20.32           N
ATOM    496  HZ1 LYS A  31      16.439  25.894  21.997  1.00 22.34           H
ATOM    497  HZ2 LYS A  31      15.126  25.715  23.049  1.00 12.52           H
ATOM    498  HZ3 LYS A  31      16.427  24.637  23.131  1.00 42.25           H
ATOM    499  C   LYS A  31      11.758  20.424  20.335  1.00 44.20           C
ATOM    500  O   LYS A  31      11.817  20.521  21.560  1.00  3.32           O
ATOM    501  N   GLU A  32      10.783  19.777  19.705  1.00 31.44           N
ATOM    502  H   GLU A  32      10.791  19.734  18.726  1.00 21.25           H
ATOM    503  CA  GLU A  32       9.700  19.129  20.437  1.00  5.12           C
ATOM    504  HA  GLU A  32      10.022  19.000  21.460  1.00 50.25           H
ATOM    505  CB  GLU A  32       8.446  20.005  20.417  1.00  2.24           C
ATOM    506  HB2 GLU A  32       8.744  21.036  20.297  1.00 52.53           H
ATOM    507  HB3 GLU A  32       7.834  19.716  19.576  1.00 13.31           H
ATOM    508  CG  GLU A  32       7.606  19.894  21.679  1.00 44.42           C
ATOM    509  HG2 GLU A  32       8.040  20.524  22.441  1.00 23.43           H
ATOM    510  HG3 GLU A  32       6.605  20.235  21.460  1.00 32.51           H
ATOM    511  CD  GLU A  32       7.532  18.475  22.207  1.00  0.13           C
ATOM    512  OE1 GLU A  32       6.545  17.777  21.894  1.00 60.02           O
ATOM    513  OE2 GLU A  32       8.460  18.063  22.934  1.00 32.40           O
ATOM    514  C   GLU A  32       9.386  17.759  19.844  1.00 63.30           C
ATOM    515  O   GLU A  32       9.173  17.627  18.639  1.00  3.03           O
ATOM    516  N   GLU A  33       9.360  16.742  20.700  1.00 63.32           N
ATOM    517  H   GLU A  33       9.539  16.910  21.649  1.00 55.24           H
ATOM    518  CA  GLU A  33       9.074  15.381  20.260  1.00 13.31           C
ATOM    519  HA  GLU A  33       9.816  15.106  19.526  1.00  4.55           H
ATOM    520  CB  GLU A  33       9.159  14.411  21.441  1.00 53.54           C
ATOM    521  HB2 GLU A  33      10.125  14.520  21.911  1.00 33.23           H
ATOM    522  HB3 GLU A  33       8.390  14.666  22.155  1.00 32.32           H
ATOM    523  CG  GLU A  33       8.980  12.955  21.046  1.00 53.11           C
ATOM    524  HG2 GLU A  33       8.095  12.867  20.434  1.00 54.31           H
ATOM    525  HG3 GLU A  33       9.842  12.641  20.476  1.00  2.15           H
ATOM    526  CD  GLU A  33       8.831  12.040  22.246  1.00 62.45           C
ATOM    527  OE1 GLU A  33       9.676  12.121  23.161  1.00  4.14           O
ATOM    528  OE2 GLU A  33       7.871  11.242  22.269  1.00 53.14           O
ATOM    529  C   GLU A  33       7.692  15.297  19.617  1.00 45.01           C
ATOM    530  O   GLU A  33       6.742  15.930  20.077  1.00  2.45           O
ATOM    531  N   ILE A  34       7.590  14.512  18.550  1.00 21.41           N
ATOM    532  H   ILE A  34       8.383  14.033  18.231  1.00 61.11           H
ATOM    533  CA  ILE A  34       6.326  14.344  17.844  1.00 41.01           C
ATOM    534  HA  ILE A  34       5.588  14.967  18.329  1.00  5.10           H
ATOM    535  CB  ILE A  34       6.441  14.784  16.373  1.00 55.35           C
ATOM    536  HB  ILE A  34       6.590  15.853  16.350  1.00 25.24           H
ATOM    537  CG2 ILE A  34       7.642  14.124  15.714  1.00 63.51           C
ATOM    538 HG21 ILE A  34       7.911  13.234  16.265  1.00 51.13           H
ATOM    539 HG22 ILE A  34       7.394  13.856  14.697  1.00 10.34           H
ATOM    540 HG23 ILE A  34       8.475  14.811  15.712  1.00  1.22           H
ATOM    541  CG1 ILE A  34       5.156  14.443  15.614  1.00  2.41           C
ATOM    542 HG12 ILE A  34       5.049  13.371  15.563  1.00 44.41           H
ATOM    543 HG13 ILE A  34       4.312  14.860  16.145  1.00 43.11           H
ATOM    544  CD1 ILE A  34       5.129  14.981  14.200  1.00 34.33           C
ATOM    545 HD11 ILE A  34       6.139  15.157  13.862  1.00 21.14           H
ATOM    546 HD12 ILE A  34       4.652  14.261  13.551  1.00 41.31           H
ATOM    547 HD13 ILE A  34       4.575  15.908  14.178  1.00 32.32           H
ATOM    548  C   ILE A  34       5.856  12.894  17.894  1.00 44.10           C
ATOM    549  O   ILE A  34       6.620  11.973  17.604  1.00  3.23           O
ATOM    550  N   ARG A  35       4.594  12.699  18.262  1.00 43.03           N
ATOM    551  H   ARG A  35       4.035  13.473  18.480  1.00 14.34           H
ATOM    552  CA  ARG A  35       4.022  11.361  18.349  1.00 60.00           C
ATOM    553  HA  ARG A  35       4.836  10.657  18.440  1.00 52.24           H
ATOM    554  CB  ARG A  35       3.125  11.246  19.583  1.00  2.20           C
ATOM    555  HB2 ARG A  35       3.096  12.203  20.083  1.00 53.43           H
ATOM    556  HB3 ARG A  35       2.127  10.985  19.265  1.00 64.53           H
ATOM    557  CG  ARG A  35       3.595  10.202  20.583  1.00 45.33           C
ATOM    558  HG2 ARG A  35       2.875   9.398  20.615  1.00 65.12           H
ATOM    559  HG3 ARG A  35       4.553   9.819  20.264  1.00 22.53           H
ATOM    560  CD  ARG A  35       3.737  10.791  21.978  1.00 72.23           C
ATOM    561  HD2 ARG A  35       2.765  11.118  22.316  1.00 30.33           H
ATOM    562  HD3 ARG A  35       4.110  10.025  22.641  1.00 72.42           H
ATOM    563  NE  ARG A  35       4.654  11.927  22.002  1.00 12.31           N
ATOM    564  HE  ARG A  35       4.925  12.310  21.142  1.00 22.02           H
ATOM    565  CZ  ARG A  35       5.132  12.462  23.120  1.00 22.31           C
ATOM    566  NH1 ARG A  35       4.783  11.965  24.299  1.00 73.03           N
ATOM    567 HH11 ARG A  35       4.158  11.186  24.347  1.00 60.25           H
ATOM    568 HH12 ARG A  35       5.145  12.369  25.139  1.00 24.51           H
ATOM    569  NH2 ARG A  35       5.963  13.495  23.061  1.00 74.04           N
ATOM    570 HH21 ARG A  35       6.229  13.872  22.174  1.00 75.01           H
ATOM    571 HH22 ARG A  35       6.322  13.897  23.902  1.00 31.53           H
ATOM    572  C   ARG A  35       3.222  11.029  17.093  1.00 71.12           C
ATOM    573  O   ARG A  35       2.308  11.762  16.716  1.00 73.13           O
ATOM    574  N   TRP A  36       3.573   9.921  16.450  1.00 33.13           N
ATOM    575  H   TRP A  36       4.310   9.378  16.800  1.00 30.33           H
ATOM    576  CA  TRP A  36       2.887   9.492  15.236  1.00  5.22           C
ATOM    577  HA  TRP A  36       2.150  10.242  14.991  1.00 72.13           H
ATOM    578  CB  TRP A  36       3.881   9.375  14.079  1.00  3.34           C
ATOM    579  HB2 TRP A  36       3.393   8.905  13.239  1.00 14.31           H
ATOM    580  HB3 TRP A  36       4.208  10.365  13.794  1.00 71.10           H
ATOM    581  CG  TRP A  36       5.096   8.566  14.420  1.00 43.35           C
ATOM    582  CD1 TRP A  36       6.151   8.957  15.194  1.00 13.44           C
ATOM    583  CD2 TRP A  36       5.382   7.229  13.994  1.00  4.52           C
ATOM    584  CE3 TRP A  36       4.708   6.298  13.200  1.00 13.23           C
ATOM    585  CE2 TRP A  36       6.627   6.873  14.550  1.00 51.05           C
ATOM    586  NE1 TRP A  36       7.075   7.944  15.276  1.00  2.13           N
ATOM    587  HD1 TRP A  36       6.233   9.925  15.665  1.00 21.14           H
ATOM    588  HE3 TRP A  36       3.751   6.532  12.756  1.00 64.11           H
ATOM    589  CZ3 TRP A  36       5.286   5.062  12.987  1.00 62.50           C
ATOM    590  CZ2 TRP A  36       7.208   5.626  14.334  1.00 43.42           C
ATOM    591  HE1 TRP A  36       7.918   7.982  15.776  1.00 51.21           H
ATOM    592  HZ3 TRP A  36       4.780   4.329  12.376  1.00 53.14           H
ATOM    593  CH2 TRP A  36       6.526   4.734  13.552  1.00 12.24           C
ATOM    594  HZ2 TRP A  36       8.163   5.359  14.763  1.00 32.21           H
ATOM    595  HH2 TRP A  36       6.940   3.757  13.359  1.00 71.21           H
ATOM    596  C   TRP A  36       2.180   8.159  15.452  1.00 25.31           C
ATOM    597  O   TRP A  36       2.605   7.347  16.275  1.00 73.13           O
ATOM    598  N   ARG A  37       1.101   7.939  14.709  1.00 61.24           N
ATOM    599  H   ARG A  37       0.812   8.624  14.070  1.00  2.12           H
ATOM    600  CA  ARG A  37       0.335   6.703  14.820  1.00  1.43           C
ATOM    601  HA  ARG A  37       1.007   5.878  14.637  1.00  2.52           H
ATOM    602  CB  ARG A  37      -0.249   6.566  16.227  1.00 13.13           C
ATOM    603  HB2 ARG A  37       0.541   6.282  16.907  1.00 72.12           H
ATOM    604  HB3 ARG A  37      -0.649   7.521  16.532  1.00 14.25           H
ATOM    605  CG  ARG A  37      -1.358   5.531  16.328  1.00  1.10           C
ATOM    606  HG2 ARG A  37      -1.753   5.537  17.333  1.00 15.30           H
ATOM    607  HG3 ARG A  37      -2.141   5.787  15.629  1.00 25.33           H
ATOM    608  CD  ARG A  37      -0.847   4.135  16.010  1.00 22.41           C
ATOM    609  HD2 ARG A  37       0.006   4.219  15.353  1.00 22.34           H
ATOM    610  HD3 ARG A  37      -0.546   3.658  16.931  1.00 33.20           H
ATOM    611  NE  ARG A  37      -1.865   3.314  15.361  1.00 74.32           N
ATOM    612  HE  ARG A  37      -1.716   3.060  14.427  1.00 70.24           H
ATOM    613  CZ  ARG A  37      -2.972   2.899  15.968  1.00 64.41           C
ATOM    614  NH1 ARG A  37      -3.201   3.227  17.232  1.00 61.50           N
ATOM    615 HH11 ARG A  37      -2.540   3.788  17.730  1.00 52.03           H
ATOM    616 HH12 ARG A  37      -4.035   2.914  17.686  1.00 33.34           H
ATOM    617  NH2 ARG A  37      -3.851   2.154  15.310  1.00 14.42           N
ATOM    618 HH21 ARG A  37      -3.682   1.905  14.357  1.00 11.41           H
ATOM    619 HH22 ARG A  37      -4.683   1.842  15.768  1.00 54.41           H
ATOM    620  C   ARG A  37      -0.786   6.663  13.786  1.00 11.50           C
ATOM    621  O   ARG A  37      -1.382   7.691  13.462  1.00 33.42           O
ATOM    622  N   SER A  38      -1.067   5.471  13.271  1.00 31.31           N
ATOM    623  H   SER A  38      -0.556   4.689  13.570  1.00 53.12           H
ATOM    624  CA  SER A  38      -2.113   5.297  12.270  1.00 14.44           C
ATOM    625  HA  SER A  38      -2.152   6.196  11.672  1.00 20.51           H
ATOM    626  CB  SER A  38      -1.789   4.109  11.364  1.00 73.44           C
ATOM    627  HB2 SER A  38      -1.907   4.403  10.332  1.00 53.30           H
ATOM    628  HB3 SER A  38      -0.769   3.797  11.535  1.00 71.34           H
ATOM    629  OG  SER A  38      -2.652   3.016  11.628  1.00 63.42           O
ATOM    630  HG  SER A  38      -2.481   2.679  12.510  1.00 22.24           H
ATOM    631  C   SER A  38      -3.471   5.090  12.934  1.00 32.34           C
ATOM    632  O   SER A  38      -3.571   5.016  14.159  1.00 23.51           O
ATOM    633  N   SER A  39      -4.515   4.997  12.117  1.00 61.24           N
ATOM    634  H   SER A  39      -4.371   5.064  11.149  1.00 31.22           H
ATOM    635  CA  SER A  39      -5.868   4.802  12.623  1.00 32.44           C
ATOM    636  HA  SER A  39      -5.957   5.349  13.550  1.00 54.23           H
ATOM    637  CB  SER A  39      -6.893   5.343  11.624  1.00 24.23           C
ATOM    638  HB2 SER A  39      -7.553   6.032  12.128  1.00 52.13           H
ATOM    639  HB3 SER A  39      -6.376   5.857  10.826  1.00 32.52           H
ATOM    640  OG  SER A  39      -7.665   4.294  11.067  1.00 35.45           O
ATOM    641  HG  SER A  39      -8.597   4.461  11.229  1.00  2.22           H
ATOM    642  C   SER A  39      -6.138   3.325  12.897  1.00 52.15           C
ATOM    643  O   SER A  39      -5.319   2.464  12.575  1.00 14.45           O
ATOM    644  N   GLN A  40      -7.292   3.041  13.491  1.00 14.34           N
ATOM    645  H   GLN A  40      -7.903   3.771  13.722  1.00 12.25           H
ATOM    646  CA  GLN A  40      -7.671   1.669  13.809  1.00 44.43           C
ATOM    647  HA  GLN A  40      -6.974   1.295  14.543  1.00 64.11           H
ATOM    648  CB  GLN A  40      -9.082   1.630  14.398  1.00 42.31           C
ATOM    649  HB2 GLN A  40      -9.078   2.148  15.345  1.00 10.22           H
ATOM    650  HB3 GLN A  40      -9.755   2.137  13.722  1.00 31.13           H
ATOM    651  CG  GLN A  40      -9.607   0.222  14.626  1.00  0.11           C
ATOM    652  HG2 GLN A  40      -9.982  -0.165  13.690  1.00 10.32           H
ATOM    653  HG3 GLN A  40      -8.794  -0.400  14.971  1.00 11.54           H
ATOM    654  CD  GLN A  40     -10.723   0.175  15.651  1.00 73.44           C
ATOM    655  OE1 GLN A  40     -10.720  -0.665  16.551  1.00 61.51           O
ATOM    656  NE2 GLN A  40     -11.687   1.079  15.519  1.00 60.30           N
ATOM    657 HE21 GLN A  40     -11.624   1.716  14.777  1.00 54.34           H
ATOM    658 HE22 GLN A  40     -12.421   1.070  16.167  1.00 51.33           H
ATOM    659  C   GLN A  40      -7.600   0.784  12.569  1.00 41.54           C
ATOM    660  O   GLN A  40      -7.217  -0.383  12.648  1.00 44.21           O
ATOM    661  N   ASP A  41      -7.972   1.347  11.424  1.00 12.44           N
ATOM    662  H   ASP A  41      -8.268   2.282  11.426  1.00 52.05           H
ATOM    663  CA  ASP A  41      -7.950   0.610  10.167  1.00 74.34           C
ATOM    664  HA  ASP A  41      -7.797  -0.434  10.397  1.00 43.22           H
ATOM    665  CB  ASP A  41      -9.285   0.766   9.436  1.00 61.02           C
ATOM    666  HB2 ASP A  41      -9.594   1.800   9.482  1.00 52.12           H
ATOM    667  HB3 ASP A  41      -9.158   0.478   8.403  1.00 61.03           H
ATOM    668  CG  ASP A  41     -10.380  -0.089  10.042  1.00 54.11           C
ATOM    669  OD1 ASP A  41     -11.162   0.440  10.860  1.00 21.14           O
ATOM    670  OD2 ASP A  41     -10.457  -1.287   9.697  1.00 10.51           O
ATOM    671  C   ASP A  41      -6.809   1.089   9.275  1.00 20.12           C
ATOM    672  O   ASP A  41      -6.836   0.899   8.058  1.00  3.54           O
ATOM    673  N   LEU A  42      -5.808   1.711   9.888  1.00 11.30           N
ATOM    674  H   LEU A  42      -5.843   1.832  10.859  1.00  0.54           H
ATOM    675  CA  LEU A  42      -4.657   2.219   9.150  1.00  3.21           C
ATOM    676  HA  LEU A  42      -4.114   2.888   9.802  1.00 54.02           H
ATOM    677  CB  LEU A  42      -3.738   1.066   8.743  1.00 42.11           C
ATOM    678  HB2 LEU A  42      -4.012   0.762   7.744  1.00 22.14           H
ATOM    679  HB3 LEU A  42      -2.723   1.439   8.738  1.00 33.53           H
ATOM    680  CG  LEU A  42      -3.779  -0.173   9.638  1.00 72.23           C
ATOM    681  HG  LEU A  42      -4.112   0.115  10.626  1.00 60.35           H
ATOM    682  CD1 LEU A  42      -4.764  -1.194   9.090  1.00 35.24           C
ATOM    683 HD11 LEU A  42      -4.931  -1.007   8.040  1.00 44.21           H
ATOM    684 HD12 LEU A  42      -4.362  -2.188   9.220  1.00 71.03           H
ATOM    685 HD13 LEU A  42      -5.700  -1.113   9.623  1.00 14.40           H
ATOM    686  CD2 LEU A  42      -2.392  -0.784   9.767  1.00 65.43           C
ATOM    687 HD21 LEU A  42      -1.975  -0.532  10.731  1.00 75.50           H
ATOM    688 HD22 LEU A  42      -2.461  -1.858   9.674  1.00 31.10           H
ATOM    689 HD23 LEU A  42      -1.753  -0.396   8.987  1.00 73.33           H
ATOM    690  C   LEU A  42      -5.101   2.992   7.912  1.00 20.13           C
ATOM    691  O   LEU A  42      -4.589   2.773   6.815  1.00  1.53           O
ATOM    692  N   ASN A  43      -6.056   3.898   8.098  1.00 62.34           N
ATOM    693  H   ASN A  43      -6.425   4.026   8.996  1.00 12.51           H
ATOM    694  CA  ASN A  43      -6.568   4.705   6.996  1.00 70.40           C
ATOM    695  HA  ASN A  43      -5.884   4.605   6.167  1.00 52.15           H
ATOM    696  CB  ASN A  43      -7.948   4.202   6.566  1.00 23.34           C
ATOM    697  HB2 ASN A  43      -8.419   3.704   7.402  1.00 63.24           H
ATOM    698  HB3 ASN A  43      -8.554   5.043   6.266  1.00 62.02           H
ATOM    699  CG  ASN A  43      -7.873   3.225   5.408  1.00  5.35           C
ATOM    700  OD1 ASN A  43      -7.673   3.621   4.260  1.00 55.40           O
ATOM    701  ND2 ASN A  43      -8.032   1.941   5.706  1.00 12.14           N
ATOM    702 HD21 ASN A  43      -8.187   1.699   6.643  1.00 34.43           H
ATOM    703 HD22 ASN A  43      -7.988   1.288   4.977  1.00 44.21           H
ATOM    704  C   ASN A  43      -6.651   6.176   7.392  1.00 72.41           C
ATOM    705  O   ASN A  43      -7.293   6.977   6.713  1.00 15.12           O
ATOM    706  N   VAL A  44      -5.996   6.524   8.495  1.00 34.22           N
ATOM    707  H   VAL A  44      -5.502   5.840   8.994  1.00 72.05           H
ATOM    708  CA  VAL A  44      -5.994   7.898   8.981  1.00 14.43           C
ATOM    709  HA  VAL A  44      -6.086   8.555   8.128  1.00 73.41           H
ATOM    710  CB  VAL A  44      -7.184   8.162   9.924  1.00  5.01           C
ATOM    711  HB  VAL A  44      -6.941   7.761  10.897  1.00  1.44           H
ATOM    712  CG1 VAL A  44      -7.427   9.656  10.072  1.00 50.22           C
ATOM    713 HG11 VAL A  44      -8.411   9.899   9.699  1.00 41.22           H
ATOM    714 HG12 VAL A  44      -7.359   9.931  11.114  1.00 33.42           H
ATOM    715 HG13 VAL A  44      -6.684  10.200   9.507  1.00 23.34           H
ATOM    716  CG2 VAL A  44      -8.432   7.458   9.416  1.00 73.34           C
ATOM    717 HG21 VAL A  44      -9.269   7.703  10.053  1.00 22.35           H
ATOM    718 HG22 VAL A  44      -8.642   7.781   8.407  1.00 73.33           H
ATOM    719 HG23 VAL A  44      -8.273   6.390   9.426  1.00 64.42           H
ATOM    720  C   VAL A  44      -4.697   8.220   9.715  1.00 73.10           C
ATOM    721  O   VAL A  44      -4.147   7.377  10.423  1.00 24.22           O
ATOM    722  N   PHE A  45      -4.214   9.446   9.541  1.00 21.52           N
ATOM    723  H   PHE A  45      -4.698  10.073   8.964  1.00 13.14           H
ATOM    724  CA  PHE A  45      -2.980   9.879  10.187  1.00 52.45           C
ATOM    725  HA  PHE A  45      -2.575   9.037  10.725  1.00 63.32           H
ATOM    726  CB  PHE A  45      -1.964  10.337   9.138  1.00 74.44           C
ATOM    727  HB2 PHE A  45      -1.870   9.572   8.381  1.00 24.04           H
ATOM    728  HB3 PHE A  45      -2.317  11.248   8.680  1.00 43.54           H
ATOM    729  CG  PHE A  45      -0.597  10.599   9.702  1.00 73.05           C
ATOM    730  CD1 PHE A  45       0.145  11.689   9.276  1.00 15.23           C
ATOM    731  HD1 PHE A  45      -0.270  12.354   8.531  1.00  1.35           H
ATOM    732  CE1 PHE A  45       1.403  11.934   9.793  1.00 32.25           C
ATOM    733  HE1 PHE A  45       1.970  12.787   9.453  1.00 63.05           H
ATOM    734  CZ  PHE A  45       1.933  11.085  10.745  1.00 64.33           C
ATOM    735  HZ  PHE A  45       2.916  11.274  11.151  1.00 52.35           H
ATOM    736  CE2 PHE A  45       1.204   9.995  11.178  1.00 73.34           C
ATOM    737  HE2 PHE A  45       1.616   9.329  11.921  1.00  5.21           H
ATOM    738  CD2 PHE A  45      -0.054   9.755  10.657  1.00 63.04           C
ATOM    739  HD2 PHE A  45      -0.623   8.902  10.995  1.00 25.44           H
ATOM    740  C   PHE A  45      -3.252  11.010  11.175  1.00 41.04           C
ATOM    741  O   PHE A  45      -2.369  11.815  11.470  1.00 72.12           O
ATOM    742  N   GLU A  46      -4.480  11.063  11.681  1.00  2.11           N
ATOM    743  H   GLU A  46      -5.140  10.393  11.407  1.00 62.31           H
ATOM    744  CA  GLU A  46      -4.868  12.096  12.635  1.00 72.24           C
ATOM    745  HA  GLU A  46      -4.402  13.021  12.330  1.00 74.43           H
ATOM    746  CB  GLU A  46      -6.387  12.280  12.631  1.00 72.53           C
ATOM    747  HB2 GLU A  46      -6.849  11.371  12.989  1.00 44.01           H
ATOM    748  HB3 GLU A  46      -6.641  13.089  13.299  1.00 30.12           H
ATOM    749  CG  GLU A  46      -6.958  12.597  11.259  1.00 14.30           C
ATOM    750  HG2 GLU A  46      -6.778  13.639  11.041  1.00 51.25           H
ATOM    751  HG3 GLU A  46      -6.457  11.985  10.524  1.00 75.32           H
ATOM    752  CD  GLU A  46      -8.450  12.336  11.173  1.00  4.02           C
ATOM    753  OE1 GLU A  46      -8.968  12.228  10.042  1.00 12.51           O
ATOM    754  OE2 GLU A  46      -9.098  12.239  12.236  1.00  3.40           O
ATOM    755  C   GLU A  46      -4.391  11.745  14.041  1.00 41.01           C
ATOM    756  O   GLU A  46      -4.306  12.610  14.913  1.00 52.14           O
ATOM    757  N   TRP A  47      -4.081  10.471  14.253  1.00 13.24           N
ATOM    758  H   TRP A  47      -4.170   9.828  13.519  1.00 45.35           H
ATOM    759  CA  TRP A  47      -3.613  10.005  15.554  1.00 51.32           C
ATOM    760  HA  TRP A  47      -4.392  10.202  16.275  1.00 34.44           H
ATOM    761  CB  TRP A  47      -3.342   8.501  15.512  1.00 70.50           C
ATOM    762  HB2 TRP A  47      -3.518   8.137  14.511  1.00 70.12           H
ATOM    763  HB3 TRP A  47      -2.311   8.321  15.781  1.00 70.45           H
ATOM    764  CG  TRP A  47      -4.209   7.715  16.449  1.00 61.44           C
ATOM    765  CD1 TRP A  47      -3.837   7.161  17.640  1.00  5.13           C
ATOM    766  CD2 TRP A  47      -5.593   7.393  16.270  1.00 44.43           C
ATOM    767  CE3 TRP A  47      -6.532   7.668  15.272  1.00 65.22           C
ATOM    768  CE2 TRP A  47      -5.995   6.644  17.393  1.00 62.35           C
ATOM    769  NE1 TRP A  47      -4.906   6.515  18.213  1.00  5.10           N
ATOM    770  HD1 TRP A  47      -2.843   7.228  18.058  1.00 75.34           H
ATOM    771  HE3 TRP A  47      -6.264   8.239  14.395  1.00  1.01           H
ATOM    772  CZ3 TRP A  47      -7.820   7.193  15.421  1.00 35.51           C
ATOM    773  CZ2 TRP A  47      -7.294   6.166  17.542  1.00 60.14           C
ATOM    774  HE1 TRP A  47      -4.890   6.041  19.071  1.00 72.10           H
ATOM    775  HZ3 TRP A  47      -8.560   7.394  14.660  1.00 43.23           H
ATOM    776  CH2 TRP A  47      -8.193   6.449  16.549  1.00  5.21           C
ATOM    777  HZ2 TRP A  47      -7.596   5.592  18.405  1.00 14.15           H
ATOM    778  HH2 TRP A  47      -9.210   6.098  16.624  1.00 70.02           H
ATOM    779  C   TRP A  47      -2.352  10.750  15.977  1.00 22.00           C
ATOM    780  O   TRP A  47      -2.031  10.822  17.164  1.00 33.11           O
ATOM    781  N   CYS A  48      -1.640  11.302  15.001  1.00 54.33           N
ATOM    782  H   CYS A  48      -1.947  11.211  14.074  1.00 20.33           H
ATOM    783  CA  CYS A  48      -0.413  12.042  15.273  1.00 21.41           C
ATOM    784  HA  CYS A  48       0.315  11.343  15.657  1.00 43.43           H
ATOM    785  CB  CYS A  48       0.127  12.667  13.986  1.00 54.01           C
ATOM    786  HB2 CYS A  48       1.122  13.044  14.168  1.00 64.14           H
ATOM    787  HB3 CYS A  48       0.170  11.910  13.218  1.00 64.44           H
ATOM    788  SG  CYS A  48      -0.872  14.037  13.356  1.00 63.41           S
ATOM    789  HG  CYS A  48      -0.885  13.958  12.034  1.00 35.30           H
ATOM    790  C   CYS A  48      -0.652  13.126  16.319  1.00 40.15           C
ATOM    791  O   CYS A  48      -1.790  13.385  16.709  1.00 42.52           O
ATOM    792  N   MET A  49       0.429  13.755  16.769  1.00 53.01           N
ATOM    793  H   MET A  49       1.309  13.504  16.420  1.00 44.04           H
ATOM    794  CA  MET A  49       0.336  14.811  17.770  1.00  0.30           C
ATOM    795  HA  MET A  49      -0.116  14.390  18.655  1.00 21.32           H
ATOM    796  CB  MET A  49       1.730  15.332  18.123  1.00  4.24           C
ATOM    797  HB2 MET A  49       2.420  14.501  18.137  1.00 55.14           H
ATOM    798  HB3 MET A  49       2.042  16.036  17.366  1.00 11.01           H
ATOM    799  CG  MET A  49       1.795  16.027  19.474  1.00 24.30           C
ATOM    800  HG2 MET A  49       1.384  17.020  19.374  1.00 44.24           H
ATOM    801  HG3 MET A  49       1.203  15.464  20.181  1.00 44.41           H
ATOM    802  SD  MET A  49       3.479  16.161  20.106  1.00 72.41           S
ATOM    803  CE  MET A  49       4.034  17.649  19.278  1.00 13.05           C
ATOM    804  HE1 MET A  49       5.061  17.849  19.547  1.00 73.52           H
ATOM    805  HE2 MET A  49       3.960  17.515  18.209  1.00  4.24           H
ATOM    806  HE3 MET A  49       3.415  18.481  19.580  1.00 34.14           H
ATOM    807  C   MET A  49      -0.537  15.958  17.271  1.00 44.52           C
ATOM    808  O   MET A  49      -0.079  16.817  16.517  1.00 31.34           O
ATOM    809  N   GLY A  50      -1.797  15.966  17.696  1.00 45.42           N
ATOM    810  H   GLY A  50      -2.106  15.256  18.296  1.00 53.01           H
ATOM    811  CA  GLY A  50      -2.713  17.013  17.281  1.00 62.41           C
ATOM    812  HA2 GLY A  50      -2.467  17.312  16.273  1.00 12.31           H
ATOM    813  HA3 GLY A  50      -3.719  16.620  17.294  1.00 60.11           H
ATOM    814  C   GLY A  50      -2.651  18.229  18.184  1.00 73.33           C
ATOM    815  O   GLY A  50      -2.833  19.357  17.729  1.00 42.21           O
ATOM    816  N   ASN A  51      -2.396  17.998  19.468  1.00 51.55           N
ATOM    817  H   ASN A  51      -2.260  17.076  19.770  1.00 14.44           H
ATOM    818  CA  ASN A  51      -2.314  19.085  20.437  1.00 24.32           C
ATOM    819  HA  ASN A  51      -3.290  19.539  20.510  1.00 72.12           H
ATOM    820  CB  ASN A  51      -1.914  18.541  21.811  1.00 53.15           C
ATOM    821  HB2 ASN A  51      -2.681  17.865  22.160  1.00 13.32           H
ATOM    822  HB3 ASN A  51      -0.981  18.005  21.722  1.00 13.30           H
ATOM    823  CG  ASN A  51      -1.741  19.641  22.840  1.00 40.22           C
ATOM    824  OD1 ASN A  51      -2.676  20.388  23.130  1.00 62.01           O
ATOM    825  ND2 ASN A  51      -0.540  19.746  23.397  1.00 32.00           N
ATOM    826 HD21 ASN A  51       0.157  19.117  23.117  1.00 21.50           H
ATOM    827 HD22 ASN A  51      -0.401  20.448  24.066  1.00  4.22           H
ATOM    828  C   ASN A  51      -1.311  20.142  19.985  1.00  1.24           C
ATOM    829  O   ASN A  51      -1.430  21.316  20.338  1.00 60.15           O
ATOM    830  N   ASP A  52      -0.324  19.718  19.203  1.00 13.15           N
ATOM    831  H   ASP A  52      -0.283  18.770  18.957  1.00 13.13           H
ATOM    832  CA  ASP A  52       0.699  20.628  18.701  1.00 14.35           C
ATOM    833  HA  ASP A  52       1.302  20.943  19.539  1.00  2.32           H
ATOM    834  CB  ASP A  52       1.592  19.915  17.686  1.00 41.05           C
ATOM    835  HB2 ASP A  52       2.460  20.527  17.487  1.00 22.21           H
ATOM    836  HB3 ASP A  52       1.910  18.969  18.098  1.00 61.34           H
ATOM    837  CG  ASP A  52       0.881  19.653  16.373  1.00 71.24           C
ATOM    838  OD1 ASP A  52       1.569  19.551  15.335  1.00 53.22           O
ATOM    839  OD2 ASP A  52      -0.363  19.548  16.383  1.00 52.42           O
ATOM    840  C   ASP A  52       0.064  21.860  18.063  1.00 20.11           C
ATOM    841  O   ASP A  52      -1.144  21.896  17.830  1.00 43.43           O
ATOM    842  N   GLN A  53       0.887  22.866  17.785  1.00 54.14           N
ATOM    843  H   GLN A  53       1.839  22.777  17.994  1.00 21.23           H
ATOM    844  CA  GLN A  53       0.405  24.100  17.175  1.00 33.11           C
ATOM    845  HA  GLN A  53      -0.205  24.613  17.903  1.00  5.24           H
ATOM    846  CB  GLN A  53       1.582  24.997  16.791  1.00 42.53           C
ATOM    847  HB2 GLN A  53       2.432  24.738  17.404  1.00 43.22           H
ATOM    848  HB3 GLN A  53       1.829  24.822  15.754  1.00 43.40           H
ATOM    849  CG  GLN A  53       1.300  26.481  16.969  1.00 61.42           C
ATOM    850  HG2 GLN A  53       1.904  27.036  16.267  1.00 63.13           H
ATOM    851  HG3 GLN A  53       0.255  26.662  16.765  1.00 61.11           H
ATOM    852  CD  GLN A  53       1.613  26.970  18.369  1.00 44.21           C
ATOM    853  OE1 GLN A  53       2.778  27.090  18.751  1.00 32.42           O
ATOM    854  NE2 GLN A  53       0.573  27.257  19.143  1.00 41.14           N
ATOM    855 HE21 GLN A  53      -0.327  27.137  18.771  1.00 25.33           H
ATOM    856 HE22 GLN A  53       0.746  27.575  20.052  1.00 24.34           H
ATOM    857  C   GLN A  53      -0.446  23.803  15.945  1.00 75.01           C
ATOM    858  O   GLN A  53      -1.398  24.525  15.648  1.00 75.13           O
ATOM    859  N   ASP A  54      -0.097  22.737  15.233  1.00 32.04           N
ATOM    860  H   ASP A  54       0.671  22.201  15.521  1.00 24.03           H
ATOM    861  CA  ASP A  54      -0.830  22.344  14.035  1.00 23.02           C
ATOM    862  HA  ASP A  54      -0.743  23.144  13.316  1.00 42.21           H
ATOM    863  CB  ASP A  54      -0.227  21.071  13.438  1.00 54.32           C
ATOM    864  HB2 ASP A  54      -0.303  20.271  14.160  1.00  1.52           H
ATOM    865  HB3 ASP A  54      -0.780  20.802  12.550  1.00 43.14           H
ATOM    866  CG  ASP A  54       1.232  21.242  13.063  1.00 33.12           C
ATOM    867  OD1 ASP A  54       1.752  22.369  13.201  1.00 40.14           O
ATOM    868  OD2 ASP A  54       1.854  20.248  12.634  1.00 54.15           O
ATOM    869  C   ASP A  54      -2.306  22.124  14.349  1.00 54.13           C
ATOM    870  O   ASP A  54      -2.671  21.165  15.029  1.00 22.11           O
ATOM    871  N   TYR A  55      -3.151  23.019  13.849  1.00 34.01           N
ATOM    872  H   TYR A  55      -2.801  23.762  13.314  1.00 21.45           H
ATOM    873  CA  TYR A  55      -4.588  22.925  14.079  1.00 72.02           C
ATOM    874  HA  TYR A  55      -4.747  22.263  14.917  1.00 34.32           H
ATOM    875  CB  TYR A  55      -5.163  24.301  14.418  1.00  2.32           C
ATOM    876  HB2 TYR A  55      -4.710  25.041  13.776  1.00 11.12           H
ATOM    877  HB3 TYR A  55      -6.230  24.290  14.250  1.00 63.12           H
ATOM    878  CG  TYR A  55      -4.923  24.721  15.851  1.00 42.33           C
ATOM    879  CD1 TYR A  55      -4.325  25.940  16.147  1.00 53.40           C
ATOM    880  HD1 TYR A  55      -4.031  26.591  15.336  1.00  1.45           H
ATOM    881  CE1 TYR A  55      -4.103  26.328  17.454  1.00 13.12           C
ATOM    882  HE1 TYR A  55      -3.638  27.280  17.665  1.00 63.32           H
ATOM    883  CZ  TYR A  55      -4.481  25.494  18.486  1.00  4.32           C
ATOM    884  CE2 TYR A  55      -5.076  24.279  18.218  1.00  4.21           C
ATOM    885  HE2 TYR A  55      -5.370  23.626  19.026  1.00 15.33           H
ATOM    886  CD2 TYR A  55      -5.292  23.899  16.908  1.00 73.01           C
ATOM    887  HD2 TYR A  55      -5.758  22.948  16.694  1.00 23.52           H
ATOM    888  OH  TYR A  55      -4.262  25.876  19.790  1.00  3.00           O
ATOM    889  HH  TYR A  55      -5.015  25.622  20.328  1.00 21.25           H
ATOM    890  C   TYR A  55      -5.299  22.352  12.857  1.00 41.05           C
ATOM    891  O   TYR A  55      -5.425  23.017  11.830  1.00 53.54           O
ATOM    892  N   ASN A  56      -5.762  21.112  12.977  1.00 60.03           N
ATOM    893  H   ASN A  56      -5.631  20.632  13.821  1.00 64.01           H
ATOM    894  CA  ASN A  56      -6.461  20.448  11.882  1.00 24.43           C
ATOM    895  HA  ASN A  56      -7.062  21.187  11.376  1.00 41.34           H
ATOM    896  CB  ASN A  56      -5.455  19.859  10.890  1.00 12.14           C
ATOM    897  HB2 ASN A  56      -4.709  19.298  11.434  1.00 41.10           H
ATOM    898  HB3 ASN A  56      -5.973  19.198  10.211  1.00  4.43           H
ATOM    899  CG  ASN A  56      -4.751  20.929  10.078  1.00 73.53           C
ATOM    900  OD1 ASN A  56      -5.392  21.804   9.495  1.00 31.51           O
ATOM    901  ND2 ASN A  56      -3.426  20.862  10.035  1.00 43.21           N
ATOM    902 HD21 ASN A  56      -2.982  20.137  10.523  1.00 11.32           H
ATOM    903 HD22 ASN A  56      -2.945  21.541   9.517  1.00 12.52           H
ATOM    904  C   ASN A  56      -7.375  19.347  12.410  1.00 75.51           C
ATOM    905  O   ASN A  56      -6.910  18.348  12.956  1.00 22.35           O
ATOM    906  N   ASN A  57      -8.680  19.537  12.241  1.00  0.21           N
ATOM    907  H   ASN A  57      -8.991  20.354  11.798  1.00 44.12           H
ATOM    908  CA  ASN A  57      -9.661  18.560  12.700  1.00  2.31           C
ATOM    909  HA  ASN A  57      -9.643  18.555  13.779  1.00 23.45           H
ATOM    910  CB  ASN A  57     -11.062  18.953  12.228  1.00 12.31           C
ATOM    911  HB2 ASN A  57     -11.012  19.270  11.196  1.00 32.13           H
ATOM    912  HB3 ASN A  57     -11.716  18.098  12.307  1.00 64.54           H
ATOM    913  CG  ASN A  57     -11.652  20.085  13.047  1.00  0.03           C
ATOM    914  OD1 ASN A  57     -12.023  21.128  12.509  1.00 43.21           O
ATOM    915  ND2 ASN A  57     -11.741  19.883  14.357  1.00 51.22           N
ATOM    916 HD21 ASN A  57     -11.426  19.028  14.716  1.00 21.43           H
ATOM    917 HD22 ASN A  57     -12.119  20.598  14.910  1.00 13.22           H
ATOM    918  C   ASN A  57      -9.315  17.163  12.194  1.00  1.13           C
ATOM    919  O   ASN A  57      -8.882  16.304  12.962  1.00 62.40           O
ATOM    920  N   ARG A  58      -9.509  16.944  10.898  1.00 44.31           N
ATOM    921  H   ARG A  58      -9.856  17.669  10.337  1.00 11.11           H
ATOM    922  CA  ARG A  58      -9.218  15.652  10.289  1.00 22.24           C
ATOM    923  HA  ARG A  58      -8.909  14.978  11.074  1.00 65.30           H
ATOM    924  CB  ARG A  58     -10.470  15.089   9.614  1.00 22.34           C
ATOM    925  HB2 ARG A  58     -10.617  15.598   8.673  1.00 32.31           H
ATOM    926  HB3 ARG A  58     -10.320  14.036   9.426  1.00 43.43           H
ATOM    927  CG  ARG A  58     -11.733  15.248  10.444  1.00 12.52           C
ATOM    928  HG2 ARG A  58     -11.889  16.298  10.647  1.00 74.30           H
ATOM    929  HG3 ARG A  58     -12.571  14.859   9.885  1.00 11.04           H
ATOM    930  CD  ARG A  58     -11.630  14.503  11.766  1.00 43.14           C
ATOM    931  HD2 ARG A  58     -11.096  13.579  11.602  1.00 61.15           H
ATOM    932  HD3 ARG A  58     -11.082  15.115  12.467  1.00 53.24           H
ATOM    933  NE  ARG A  58     -12.943  14.198  12.326  1.00 13.34           N
ATOM    934  HE  ARG A  58     -13.705  14.728  12.012  1.00  1.35           H
ATOM    935  CZ  ARG A  58     -13.154  13.248  13.231  1.00 41.25           C
ATOM    936  NH1 ARG A  58     -12.142  12.515  13.674  1.00 35.32           N
ATOM    937 HH11 ARG A  58     -11.219  12.677  13.328  1.00  4.11           H
ATOM    938 HH12 ARG A  58     -12.304  11.801  14.356  1.00 64.30           H
ATOM    939  NH2 ARG A  58     -14.378  13.031  13.693  1.00 34.42           N
ATOM    940 HH21 ARG A  58     -15.143  13.582  13.361  1.00 33.33           H
ATOM    941 HH22 ARG A  58     -14.536  12.315  14.373  1.00  1.54           H
ATOM    942  C   ARG A  58      -8.088  15.772   9.271  1.00 52.34           C
ATOM    943  O   ARG A  58      -7.766  16.869   8.813  1.00 13.31           O
ATOM    944  N   ILE A  59      -7.491  14.638   8.921  1.00 44.43           N
ATOM    945  H   ILE A  59      -7.792  13.796   9.320  1.00 10.10           H
ATOM    946  CA  ILE A  59      -6.398  14.617   7.956  1.00  1.32           C
ATOM    947  HA  ILE A  59      -6.787  14.951   7.005  1.00  1.30           H
ATOM    948  CB  ILE A  59      -5.259  15.566   8.375  1.00 54.35           C
ATOM    949  HB  ILE A  59      -5.627  16.580   8.320  1.00 62.53           H
ATOM    950  CG2 ILE A  59      -4.841  15.291   9.811  1.00 15.13           C
ATOM    951 HG21 ILE A  59      -5.163  14.300  10.096  1.00 11.33           H
ATOM    952 HG22 ILE A  59      -3.767  15.358   9.893  1.00 44.14           H
ATOM    953 HG23 ILE A  59      -5.298  16.020  10.465  1.00 60.22           H
ATOM    954  CG1 ILE A  59      -4.066  15.415   7.429  1.00 73.24           C
ATOM    955 HG12 ILE A  59      -3.459  14.585   7.755  1.00 75.14           H
ATOM    956 HG13 ILE A  59      -4.431  15.219   6.430  1.00 23.25           H
ATOM    957  CD1 ILE A  59      -3.183  16.641   7.369  1.00  4.05           C
ATOM    958 HD11 ILE A  59      -2.882  16.917   8.369  1.00 30.34           H
ATOM    959 HD12 ILE A  59      -2.306  16.425   6.777  1.00 60.22           H
ATOM    960 HD13 ILE A  59      -3.729  17.457   6.920  1.00 43.12           H
ATOM    961  C   ILE A  59      -5.836  13.209   7.792  1.00 14.03           C
ATOM    962  O   ILE A  59      -4.810  12.852   8.371  1.00 71.11           O
ATOM    963  N   PRO A  60      -6.523  12.389   6.983  1.00 31.21           N
ATOM    964  CA  PRO A  60      -6.110  11.007   6.722  1.00 74.42           C
ATOM    965  HA  PRO A  60      -5.968  10.455   7.639  1.00 34.24           H
ATOM    966  CB  PRO A  60      -7.296  10.422   5.951  1.00 54.15           C
ATOM    967  HB2 PRO A  60      -6.938   9.718   5.213  1.00 44.22           H
ATOM    968  HB3 PRO A  60      -7.966   9.924   6.636  1.00 41.23           H
ATOM    969  CG  PRO A  60      -7.949  11.599   5.310  1.00 23.52           C
ATOM    970  HG2 PRO A  60      -7.476  11.811   4.364  1.00 65.23           H
ATOM    971  HG3 PRO A  60      -9.001  11.403   5.170  1.00 75.55           H
ATOM    972  CD  PRO A  60      -7.755  12.748   6.261  1.00 70.44           C
ATOM    973  HD2 PRO A  60      -7.627  13.671   5.715  1.00 32.13           H
ATOM    974  HD3 PRO A  60      -8.592  12.821   6.940  1.00 62.14           H
ATOM    975  C   PRO A  60      -4.839  10.930   5.883  1.00 75.03           C
ATOM    976  O   PRO A  60      -4.488  11.880   5.183  1.00 55.51           O
ATOM    977  N   ILE A  61      -4.155   9.794   5.957  1.00 25.12           N
ATOM    978  H   ILE A  61      -4.485   9.073   6.532  1.00 13.14           H
ATOM    979  CA  ILE A  61      -2.923   9.594   5.203  1.00 75.21           C
ATOM    980  HA  ILE A  61      -2.177  10.266   5.600  1.00 43.31           H
ATOM    981  CB  ILE A  61      -2.403   8.152   5.347  1.00 21.52           C
ATOM    982  HB  ILE A  61      -2.052   8.019   6.359  1.00 21.21           H
ATOM    983  CG2 ILE A  61      -3.526   7.156   5.101  1.00 35.21           C
ATOM    984 HG21 ILE A  61      -4.184   7.136   5.958  1.00 63.41           H
ATOM    985 HG22 ILE A  61      -4.085   7.452   4.226  1.00 51.53           H
ATOM    986 HG23 ILE A  61      -3.108   6.172   4.945  1.00 52.40           H
ATOM    987  CG1 ILE A  61      -1.244   7.905   4.379  1.00  2.22           C
ATOM    988 HG12 ILE A  61      -1.238   6.866   4.092  1.00 61.25           H
ATOM    989 HG13 ILE A  61      -1.383   8.517   3.500  1.00 53.14           H
ATOM    990  CD1 ILE A  61       0.112   8.233   4.964  1.00 21.22           C
ATOM    991 HD11 ILE A  61       0.666   7.319   5.122  1.00  2.41           H
ATOM    992 HD12 ILE A  61       0.655   8.869   4.281  1.00 14.52           H
ATOM    993 HD13 ILE A  61      -0.016   8.743   5.907  1.00 15.52           H
ATOM    994  C   ILE A  61      -3.129   9.903   3.724  1.00 63.43           C
ATOM    995  O   ILE A  61      -2.218  10.378   3.046  1.00 51.45           O
ATOM    996  N   VAL A  62      -4.332   9.630   3.229  1.00 12.24           N
ATOM    997  H   VAL A  62      -5.017   9.252   3.820  1.00 61.14           H
ATOM    998  CA  VAL A  62      -4.659   9.881   1.831  1.00 51.51           C
ATOM    999  HA  VAL A  62      -4.033   9.246   1.222  1.00 25.21           H
ATOM   1000  CB  VAL A  62      -6.131   9.542   1.529  1.00 43.13           C
ATOM   1001  HB  VAL A  62      -6.264   9.533   0.457  1.00 72.31           H
ATOM   1002  CG1 VAL A  62      -6.481   8.162   2.064  1.00 54.13           C
ATOM   1003 HG11 VAL A  62      -7.457   7.873   1.702  1.00 62.24           H
ATOM   1004 HG12 VAL A  62      -5.745   7.447   1.726  1.00 14.41           H
ATOM   1005 HG13 VAL A  62      -6.491   8.186   3.143  1.00  2.35           H
ATOM   1006  CG2 VAL A  62      -7.052  10.600   2.115  1.00 15.54           C
ATOM   1007 HG21 VAL A  62      -7.867  10.120   2.637  1.00 25.44           H
ATOM   1008 HG22 VAL A  62      -6.497  11.219   2.805  1.00 35.45           H
ATOM   1009 HG23 VAL A  62      -7.448  11.215   1.320  1.00 62.42           H
ATOM   1010  C   VAL A  62      -4.398  11.336   1.458  1.00  4.52           C
ATOM   1011  O   VAL A  62      -4.255  11.671   0.282  1.00 24.50           O
ATOM   1012  N   ARG A  63      -4.336  12.198   2.468  1.00  1.21           N
ATOM   1013  H   ARG A  63      -4.458  11.871   3.384  1.00  1.40           H
ATOM   1014  CA  ARG A  63      -4.092  13.618   2.247  1.00 53.53           C
ATOM   1015  HA  ARG A  63      -4.692  13.931   1.405  1.00 65.35           H
ATOM   1016  CB  ARG A  63      -4.505  14.427   3.478  1.00 35.41           C
ATOM   1017  HB2 ARG A  63      -3.792  14.247   4.269  1.00 62.33           H
ATOM   1018  HB3 ARG A  63      -4.494  15.476   3.225  1.00  5.14           H
ATOM   1019  CG  ARG A  63      -5.890  14.078   3.999  1.00 30.21           C
ATOM   1020  HG2 ARG A  63      -6.022  13.007   3.955  1.00 21.32           H
ATOM   1021  HG3 ARG A  63      -5.974  14.411   5.023  1.00 44.23           H
ATOM   1022  CD  ARG A  63      -6.980  14.741   3.172  1.00 70.03           C
ATOM   1023  HD2 ARG A  63      -7.928  14.600   3.670  1.00 44.02           H
ATOM   1024  HD3 ARG A  63      -6.766  15.797   3.099  1.00 65.32           H
ATOM   1025  NE  ARG A  63      -7.064  14.179   1.826  1.00  1.52           N
ATOM   1026  HE  ARG A  63      -6.599  13.334   1.658  1.00 72.25           H
ATOM   1027  CZ  ARG A  63      -7.732  14.752   0.831  1.00 10.32           C
ATOM   1028  NH1 ARG A  63      -8.371  15.897   1.030  1.00 44.14           N
ATOM   1029 HH11 ARG A  63      -8.349  16.331   1.930  1.00 40.10           H
ATOM   1030 HH12 ARG A  63      -8.872  16.327   0.278  1.00  0.03           H
ATOM   1031  NH2 ARG A  63      -7.762  14.180  -0.366  1.00 22.04           N
ATOM   1032 HH21 ARG A  63      -7.281  13.317  -0.519  1.00 74.00           H
ATOM   1033 HH22 ARG A  63      -8.265  14.612  -1.114  1.00 21.44           H
ATOM   1034  C   ARG A  63      -2.622  13.875   1.927  1.00 75.54           C
ATOM   1035  O   ARG A  63      -2.285  14.847   1.251  1.00 63.34           O
ATOM   1036  N   ILE A  64      -1.754  12.997   2.417  1.00 20.31           N
ATOM   1037  H   ILE A  64      -2.084  12.243   2.948  1.00 35.23           H
ATOM   1038  CA  ILE A  64      -0.321  13.128   2.183  1.00 73.23           C
ATOM   1039  HA  ILE A  64      -0.011  14.096   2.549  1.00 72.02           H
ATOM   1040  CB  ILE A  64       0.474  12.047   2.938  1.00 71.50           C
ATOM   1041  HB  ILE A  64       0.002  11.093   2.758  1.00 64.44           H
ATOM   1042  CG2 ILE A  64       1.901  11.976   2.415  1.00 52.12           C
ATOM   1043 HG21 ILE A  64       2.510  11.413   3.106  1.00 62.31           H
ATOM   1044 HG22 ILE A  64       1.907  11.490   1.450  1.00 30.14           H
ATOM   1045 HG23 ILE A  64       2.298  12.976   2.317  1.00 71.44           H
ATOM   1046  CG1 ILE A  64       0.465  12.333   4.441  1.00 24.30           C
ATOM   1047 HG12 ILE A  64       1.021  13.237   4.632  1.00 11.12           H
ATOM   1048 HG13 ILE A  64      -0.556  12.466   4.768  1.00  3.25           H
ATOM   1049  CD1 ILE A  64       1.080  11.227   5.270  1.00 35.42           C
ATOM   1050 HD11 ILE A  64       0.300  10.696   5.796  1.00 71.51           H
ATOM   1051 HD12 ILE A  64       1.608  10.542   4.623  1.00 52.31           H
ATOM   1052 HD13 ILE A  64       1.769  11.652   5.984  1.00 45.32           H
ATOM   1053  C   ILE A  64       0.003  13.036   0.696  1.00 62.14           C
ATOM   1054  O   ILE A  64      -0.570  12.219  -0.026  1.00 10.51           O
ATOM   1055  N   ARG A  65       0.927  13.878   0.244  1.00 23.51           N
ATOM   1056  H   ARG A  65       1.349  14.505   0.868  1.00 14.10           H
ATOM   1057  CA  ARG A  65       1.329  13.891  -1.157  1.00 61.03           C
ATOM   1058  HA  ARG A  65       0.483  13.575  -1.748  1.00 74.03           H
ATOM   1059  CB  ARG A  65       1.732  15.305  -1.581  1.00 34.20           C
ATOM   1060  HB2 ARG A  65       2.741  15.495  -1.246  1.00 14.23           H
ATOM   1061  HB3 ARG A  65       1.701  15.367  -2.658  1.00 61.13           H
ATOM   1062  CG  ARG A  65       0.830  16.390  -1.015  1.00 60.15           C
ATOM   1063  HG2 ARG A  65       0.936  16.409   0.059  1.00 35.03           H
ATOM   1064  HG3 ARG A  65       1.129  17.343  -1.426  1.00 21.04           H
ATOM   1065  CD  ARG A  65      -0.629  16.138  -1.361  1.00 73.02           C
ATOM   1066  HD2 ARG A  65      -0.921  15.181  -0.956  1.00 34.14           H
ATOM   1067  HD3 ARG A  65      -1.230  16.916  -0.915  1.00 52.32           H
ATOM   1068  NE  ARG A  65      -0.857  16.131  -2.804  1.00 24.52           N
ATOM   1069  HE  ARG A  65      -0.905  15.260  -3.251  1.00 52.41           H
ATOM   1070  CZ  ARG A  65      -0.999  17.233  -3.531  1.00 35.10           C
ATOM   1071  NH1 ARG A  65      -0.938  18.425  -2.953  1.00 74.32           N
ATOM   1072 HH11 ARG A  65      -0.784  18.494  -1.968  1.00  2.41           H
ATOM   1073 HH12 ARG A  65      -1.045  19.253  -3.503  1.00 51.43           H
ATOM   1074  NH2 ARG A  65      -1.203  17.144  -4.839  1.00 54.51           N
ATOM   1075 HH21 ARG A  65      -1.250  16.248  -5.278  1.00 62.22           H
ATOM   1076 HH22 ARG A  65      -1.311  17.975  -5.385  1.00 60.54           H
ATOM   1077  C   ARG A  65       2.486  12.927  -1.400  1.00 64.34           C
ATOM   1078  O   ARG A  65       2.392  12.026  -2.233  1.00 30.34           O
ATOM   1079  N   ASN A  66       3.578  13.124  -0.668  1.00 71.11           N
ATOM   1080  H   ASN A  66       3.593  13.859  -0.021  1.00  2.34           H
ATOM   1081  CA  ASN A  66       4.754  12.273  -0.805  1.00 22.40           C
ATOM   1082  HA  ASN A  66       4.414  11.257  -0.941  1.00 42.12           H
ATOM   1083  CB  ASN A  66       5.573  12.691  -2.028  1.00  0.43           C
ATOM   1084  HB2 ASN A  66       5.031  13.449  -2.574  1.00 54.22           H
ATOM   1085  HB3 ASN A  66       6.518  13.097  -1.699  1.00 40.23           H
ATOM   1086  CG  ASN A  66       5.848  11.531  -2.965  1.00 11.04           C
ATOM   1087  OD1 ASN A  66       4.936  11.005  -3.603  1.00 43.35           O
ATOM   1088  ND2 ASN A  66       7.110  11.126  -3.050  1.00 74.10           N
ATOM   1089 HD21 ASN A  66       7.783  11.592  -2.512  1.00 23.35           H
ATOM   1090 HD22 ASN A  66       7.316  10.378  -3.649  1.00 34.02           H
ATOM   1091  C   ASN A  66       5.622  12.338   0.448  1.00 35.45           C
ATOM   1092  O   ASN A  66       5.393  13.164   1.332  1.00 24.43           O
ATOM   1093  N   VAL A  67       6.618  11.461   0.518  1.00 63.21           N
ATOM   1094  H   VAL A  67       6.750  10.827  -0.218  1.00 53.41           H
ATOM   1095  CA  VAL A  67       7.521  11.419   1.662  1.00 45.23           C
ATOM   1096  HA  VAL A  67       7.368  12.318   2.241  1.00  2.12           H
ATOM   1097  CB  VAL A  67       7.228  10.206   2.565  1.00 43.25           C
ATOM   1098  HB  VAL A  67       7.023   9.354   1.933  1.00 12.40           H
ATOM   1099  CG1 VAL A  67       8.437   9.878   3.427  1.00  2.14           C
ATOM   1100 HG11 VAL A  67       9.081   9.191   2.899  1.00 42.25           H
ATOM   1101 HG12 VAL A  67       8.981  10.786   3.646  1.00 74.42           H
ATOM   1102 HG13 VAL A  67       8.108   9.425   4.351  1.00 61.53           H
ATOM   1103  CG2 VAL A  67       6.003  10.468   3.427  1.00 52.22           C
ATOM   1104 HG21 VAL A  67       6.244  10.280   4.462  1.00 23.05           H
ATOM   1105 HG22 VAL A  67       5.694  11.496   3.310  1.00 12.43           H
ATOM   1106 HG23 VAL A  67       5.200   9.814   3.120  1.00 41.03           H
ATOM   1107  C   VAL A  67       8.977  11.364   1.211  1.00 72.50           C
ATOM   1108  O   VAL A  67       9.343  10.554   0.360  1.00 71.14           O
ATOM   1109  N   ALA A  68       9.803  12.230   1.789  1.00 71.45           N
ATOM   1110  H   ALA A  68       9.451  12.850   2.460  1.00  5.23           H
ATOM   1111  CA  ALA A  68      11.219  12.277   1.448  1.00  5.44           C
ATOM   1112  HA  ALA A  68      11.386  11.609   0.616  1.00 74.03           H
ATOM   1113  CB  ALA A  68      11.610  13.682   1.012  1.00 24.42           C
ATOM   1114  HB1 ALA A  68      12.675  13.720   0.836  1.00 42.52           H
ATOM   1115  HB2 ALA A  68      11.086  13.935   0.103  1.00 15.52           H
ATOM   1116  HB3 ALA A  68      11.348  14.386   1.788  1.00 61.30           H
ATOM   1117  C   ALA A  68      12.082  11.827   2.623  1.00 54.01           C
ATOM   1118  O   ALA A  68      11.614  11.760   3.760  1.00  4.41           O
ATOM   1119  N   LYS A  69      13.343  11.518   2.341  1.00 74.33           N
ATOM   1120  H   LYS A  69      13.657  11.591   1.415  1.00 72.24           H
ATOM   1121  CA  LYS A  69      14.271  11.073   3.373  1.00  3.53           C
ATOM   1122  HA  LYS A  69      13.843  11.319   4.333  1.00 34.10           H
ATOM   1123  CB  LYS A  69      14.472   9.559   3.290  1.00 64.31           C
ATOM   1124  HB2 LYS A  69      15.530   9.345   3.341  1.00 72.44           H
ATOM   1125  HB3 LYS A  69      13.979   9.095   4.133  1.00 44.45           H
ATOM   1126  CG  LYS A  69      13.921   8.941   2.017  1.00 51.14           C
ATOM   1127  HG2 LYS A  69      14.061   9.635   1.201  1.00 74.32           H
ATOM   1128  HG3 LYS A  69      14.458   8.026   1.810  1.00 75.05           H
ATOM   1129  CD  LYS A  69      12.440   8.626   2.145  1.00 10.35           C
ATOM   1130  HD2 LYS A  69      12.325   7.607   2.482  1.00 62.52           H
ATOM   1131  HD3 LYS A  69      12.000   9.298   2.869  1.00 32.33           H
ATOM   1132  CE  LYS A  69      11.718   8.789   0.817  1.00 52.22           C
ATOM   1133  HE2 LYS A  69      10.654   8.788   0.998  1.00 71.23           H
ATOM   1134  HE3 LYS A  69      12.007   9.733   0.378  1.00 21.13           H
ATOM   1135  NZ  LYS A  69      12.050   7.691  -0.133  1.00 55.30           N
ATOM   1136  HZ1 LYS A  69      12.479   8.083  -0.996  1.00 20.32           H
ATOM   1137  HZ2 LYS A  69      12.721   7.030   0.306  1.00 22.52           H
ATOM   1138  HZ3 LYS A  69      11.187   7.171  -0.393  1.00 41.23           H
ATOM   1139  C   LYS A  69      15.615  11.783   3.239  1.00 53.43           C
ATOM   1140  O   LYS A  69      16.332  11.594   2.257  1.00  1.23           O
ATOM   1141  N   GLY A  70      15.950  12.601   4.233  1.00 74.43           N
ATOM   1142  H   GLY A  70      15.338  12.712   4.990  1.00 12.53           H
ATOM   1143  CA  GLY A  70      17.207  13.325   4.206  1.00 72.01           C
ATOM   1144  HA2 GLY A  70      17.865  12.911   4.955  1.00 35.52           H
ATOM   1145  HA3 GLY A  70      17.661  13.199   3.234  1.00 54.52           H
ATOM   1146  C   GLY A  70      17.028  14.806   4.474  1.00  3.14           C
ATOM   1147  O   GLY A  70      15.916  15.269   4.731  1.00 30.45           O
ATOM   1148  N   LEU A  71      18.126  15.553   4.417  1.00 73.54           N
ATOM   1149  H   LEU A  71      18.983  15.128   4.207  1.00 21.52           H
ATOM   1150  CA  LEU A  71      18.086  16.991   4.657  1.00 22.23           C
ATOM   1151  HA  LEU A  71      17.462  17.165   5.521  1.00  2.11           H
ATOM   1152  CB  LEU A  71      19.493  17.519   4.944  1.00 61.42           C
ATOM   1153  HB2 LEU A  71      20.152  17.136   4.179  1.00 14.42           H
ATOM   1154  HB3 LEU A  71      19.460  18.597   4.882  1.00 53.13           H
ATOM   1155  CG  LEU A  71      20.086  17.145   6.303  1.00 64.45           C
ATOM   1156  HG  LEU A  71      20.192  16.070   6.359  1.00 73.22           H
ATOM   1157  CD1 LEU A  71      21.467  17.760   6.470  1.00 61.13           C
ATOM   1158 HD11 LEU A  71      21.422  18.553   7.202  1.00 74.32           H
ATOM   1159 HD12 LEU A  71      22.161  17.002   6.802  1.00  1.23           H
ATOM   1160 HD13 LEU A  71      21.799  18.162   5.524  1.00 71.11           H
ATOM   1161  CD2 LEU A  71      19.163  17.588   7.428  1.00 21.20           C
ATOM   1162 HD21 LEU A  71      18.667  16.725   7.847  1.00 11.15           H
ATOM   1163 HD22 LEU A  71      19.742  18.079   8.196  1.00 11.11           H
ATOM   1164 HD23 LEU A  71      18.425  18.274   7.039  1.00 22.12           H
ATOM   1165  C   LEU A  71      17.488  17.727   3.462  1.00 23.44           C
ATOM   1166  O   LEU A  71      18.176  18.487   2.781  1.00 14.50           O
ATOM   1167  N   VAL A  72      16.203  17.496   3.215  1.00 53.31           N
ATOM   1168  H   VAL A  72      15.708  16.880   3.794  1.00 73.54           H
ATOM   1169  CA  VAL A  72      15.511  18.140   2.105  1.00 73.45           C
ATOM   1170  HA  VAL A  72      16.248  18.406   1.361  1.00 72.21           H
ATOM   1171  CB  VAL A  72      14.489  17.189   1.454  1.00 73.35           C
ATOM   1172  HB  VAL A  72      15.028  16.376   0.989  1.00  2.25           H
ATOM   1173  CG1 VAL A  72      13.559  16.603   2.505  1.00 13.11           C
ATOM   1174 HG11 VAL A  72      12.727  16.116   2.019  1.00 71.34           H
ATOM   1175 HG12 VAL A  72      14.099  15.883   3.102  1.00 13.34           H
ATOM   1176 HG13 VAL A  72      13.190  17.395   3.141  1.00 65.40           H
ATOM   1177  CG2 VAL A  72      13.698  17.914   0.375  1.00  1.33           C
ATOM   1178 HG21 VAL A  72      14.381  18.358  -0.335  1.00 34.33           H
ATOM   1179 HG22 VAL A  72      13.055  17.212  -0.134  1.00 21.21           H
ATOM   1180 HG23 VAL A  72      13.097  18.689   0.829  1.00 24.30           H
ATOM   1181  C   VAL A  72      14.792  19.404   2.563  1.00 21.40           C
ATOM   1182  O   VAL A  72      14.515  20.298   1.763  1.00 33.12           O
ATOM   1183  N   HIS A  73      14.493  19.472   3.857  1.00 61.45           N
ATOM   1184  H   HIS A  73      14.740  18.727   4.444  1.00 42.23           H
ATOM   1185  CA  HIS A  73      13.807  20.627   4.423  1.00 40.52           C
ATOM   1186  HA  HIS A  73      13.421  21.217   3.605  1.00  3.53           H
ATOM   1187  CB  HIS A  73      12.642  20.175   5.303  1.00 74.32           C
ATOM   1188  HB2 HIS A  73      12.592  19.096   5.296  1.00 22.21           H
ATOM   1189  HB3 HIS A  73      12.808  20.516   6.314  1.00  5.42           H
ATOM   1190  CG  HIS A  73      11.312  20.698   4.853  1.00 45.14           C
ATOM   1191  ND1 HIS A  73      10.334  21.120   5.728  1.00 42.41           N
ATOM   1192  CD2 HIS A  73      10.802  20.868   3.610  1.00 25.13           C
ATOM   1193  HD1 HIS A  73      10.402  21.121   6.705  1.00  4.31           H
ATOM   1194  CE1 HIS A  73       9.279  21.526   5.044  1.00 64.24           C
ATOM   1195  NE2 HIS A  73       9.538  21.383   3.756  1.00  0.32           N
ATOM   1196  HD2 HIS A  73      11.298  20.640   2.677  1.00 55.04           H
ATOM   1197  HE1 HIS A  73       8.362  21.909   5.464  1.00 31.02           H
ATOM   1198  C   HIS A  73      14.770  21.486   5.236  1.00  5.44           C
ATOM   1199  O   HIS A  73      15.823  21.029   5.682  1.00  0.02           O
ATOM   1200  N   PRO A  74      14.404  22.761   5.435  1.00 45.44           N
ATOM   1201  CA  PRO A  74      15.223  23.711   6.195  1.00 73.21           C
ATOM   1202  HA  PRO A  74      16.233  23.756   5.816  1.00 42.01           H
ATOM   1203  CB  PRO A  74      14.525  25.052   5.955  1.00 31.01           C
ATOM   1204  HB2 PRO A  74      14.596  25.662   6.845  1.00 63.13           H
ATOM   1205  HB3 PRO A  74      14.991  25.561   5.125  1.00 73.24           H
ATOM   1206  CG  PRO A  74      13.111  24.694   5.651  1.00 41.33           C
ATOM   1207  HG2 PRO A  74      12.550  24.600   6.568  1.00 24.01           H
ATOM   1208  HG3 PRO A  74      12.671  25.449   5.016  1.00 75.12           H
ATOM   1209  CD  PRO A  74      13.163  23.374   4.932  1.00  4.42           C
ATOM   1210  HD2 PRO A  74      12.305  22.771   5.188  1.00 54.44           H
ATOM   1211  HD3 PRO A  74      13.215  23.528   3.864  1.00 31.23           H
ATOM   1212  C   PRO A  74      15.254  23.386   7.684  1.00 24.34           C
ATOM   1213  O   PRO A  74      16.143  23.834   8.408  1.00 20.22           O
ATOM   1214  N   ALA A  75      14.279  22.603   8.135  1.00  4.45           N
ATOM   1215  H   ALA A  75      13.600  22.278   7.509  1.00 33.45           H
ATOM   1216  CA  ALA A  75      14.198  22.216   9.538  1.00 13.54           C
ATOM   1217  HA  ALA A  75      14.350  23.102  10.138  1.00 14.34           H
ATOM   1218  CB  ALA A  75      12.816  21.664   9.854  1.00 73.42           C
ATOM   1219  HB1 ALA A  75      12.487  22.041  10.811  1.00 72.12           H
ATOM   1220  HB2 ALA A  75      12.121  21.972   9.087  1.00 52.31           H
ATOM   1221  HB3 ALA A  75      12.859  20.585   9.888  1.00 74.14           H
ATOM   1222  C   ALA A  75      15.272  21.192   9.889  1.00 51.41           C
ATOM   1223  O   ALA A  75      16.059  21.395  10.814  1.00  0.14           O
ATOM   1224  N   LEU A  76      15.299  20.092   9.145  1.00 12.20           N
ATOM   1225  H   LEU A  76      14.646  19.987   8.422  1.00 43.20           H
ATOM   1226  CA  LEU A  76      16.277  19.035   9.378  1.00 51.13           C
ATOM   1227  HA  LEU A  76      16.129  18.662  10.380  1.00  5.44           H
ATOM   1228  CB  LEU A  76      16.066  17.891   8.385  1.00 64.15           C
ATOM   1229  HB2 LEU A  76      16.310  18.259   7.400  1.00 55.03           H
ATOM   1230  HB3 LEU A  76      16.749  17.095   8.648  1.00 11.43           H
ATOM   1231  CG  LEU A  76      14.657  17.301   8.329  1.00 53.10           C
ATOM   1232  HG  LEU A  76      14.725  16.237   8.150  1.00 63.12           H
ATOM   1233  CD1 LEU A  76      13.939  17.508   9.654  1.00 70.13           C
ATOM   1234 HD11 LEU A  76      14.633  17.353  10.467  1.00 54.11           H
ATOM   1235 HD12 LEU A  76      13.550  18.514   9.699  1.00 12.30           H
ATOM   1236 HD13 LEU A  76      13.125  16.803   9.736  1.00 51.01           H
ATOM   1237  CD2 LEU A  76      13.864  17.922   7.188  1.00 34.51           C
ATOM   1238 HD21 LEU A  76      14.330  18.848   6.888  1.00 53.32           H
ATOM   1239 HD22 LEU A  76      13.845  17.240   6.350  1.00 12.14           H
ATOM   1240 HD23 LEU A  76      12.853  18.116   7.516  1.00  3.43           H
ATOM   1241  C   LEU A  76      17.699  19.573   9.257  1.00 21.13           C
ATOM   1242  O   LEU A  76      18.604  19.129   9.964  1.00 65.02           O
ATOM   1243  N   LYS A  77      17.889  20.534   8.359  1.00 32.51           N
ATOM   1244  H   LYS A  77      17.127  20.846   7.826  1.00 65.13           H
ATOM   1245  CA  LYS A  77      19.200  21.136   8.148  1.00 73.25           C
ATOM   1246  HA  LYS A  77      19.924  20.338   8.076  1.00 14.33           H
ATOM   1247  CB  LYS A  77      19.211  21.937   6.844  1.00 41.22           C
ATOM   1248  HB2 LYS A  77      18.489  22.737   6.920  1.00 33.53           H
ATOM   1249  HB3 LYS A  77      20.194  22.364   6.706  1.00  2.14           H
ATOM   1250  CG  LYS A  77      18.876  21.107   5.617  1.00 42.23           C
ATOM   1251  HG2 LYS A  77      18.677  20.091   5.924  1.00 53.33           H
ATOM   1252  HG3 LYS A  77      17.998  21.521   5.142  1.00 14.03           H
ATOM   1253  CD  LYS A  77      20.021  21.103   4.617  1.00 33.43           C
ATOM   1254  HD2 LYS A  77      20.620  21.988   4.765  1.00  5.25           H
ATOM   1255  HD3 LYS A  77      20.627  20.223   4.782  1.00 43.11           H
ATOM   1256  CE  LYS A  77      19.510  21.090   3.185  1.00 72.23           C
ATOM   1257  HE2 LYS A  77      18.494  20.726   3.182  1.00 53.10           H
ATOM   1258  HE3 LYS A  77      19.532  22.099   2.800  1.00 71.43           H
ATOM   1259  NZ  LYS A  77      20.339  20.218   2.308  1.00 63.23           N
ATOM   1260  HZ1 LYS A  77      21.302  20.603   2.228  1.00  1.41           H
ATOM   1261  HZ2 LYS A  77      20.393  19.258   2.706  1.00 45.50           H
ATOM   1262  HZ3 LYS A  77      19.919  20.164   1.358  1.00 65.25           H
ATOM   1263  C   LYS A  77      19.578  22.040   9.316  1.00 52.50           C
ATOM   1264  O   LYS A  77      20.655  21.904   9.895  1.00 11.22           O
ATOM   1265  N   ALA A  78      18.684  22.963   9.658  1.00 61.14           N
ATOM   1266  H   ALA A  78      17.844  23.022   9.158  1.00 54.22           H
ATOM   1267  CA  ALA A  78      18.923  23.887  10.759  1.00  1.12           C
ATOM   1268  HA  ALA A  78      19.795  24.478  10.516  1.00 30.53           H
ATOM   1269  CB  ALA A  78      17.742  24.833  10.920  1.00 21.34           C
ATOM   1270  HB1 ALA A  78      16.869  24.271  11.219  1.00  4.03           H
ATOM   1271  HB2 ALA A  78      17.972  25.570  11.675  1.00 33.14           H
ATOM   1272  HB3 ALA A  78      17.547  25.328   9.981  1.00 51.31           H
ATOM   1273  C   ALA A  78      19.183  23.135  12.060  1.00 13.12           C
ATOM   1274  O   ALA A  78      19.934  23.599  12.917  1.00 42.30           O
ATOM   1275  N   ALA A  79      18.555  21.972  12.201  1.00  3.02           N
ATOM   1276  H   ALA A  79      17.969  21.655  11.483  1.00  1.11           H
ATOM   1277  CA  ALA A  79      18.720  21.156  13.397  1.00 32.44           C
ATOM   1278  HA  ALA A  79      18.713  21.814  14.254  1.00 25.14           H
ATOM   1279  CB  ALA A  79      17.556  20.185  13.538  1.00  2.44           C
ATOM   1280  HB1 ALA A  79      16.728  20.684  14.020  1.00 21.01           H
ATOM   1281  HB2 ALA A  79      17.251  19.844  12.560  1.00  3.51           H
ATOM   1282  HB3 ALA A  79      17.863  19.339  14.135  1.00 43.10           H
ATOM   1283  C   ALA A  79      20.043  20.397  13.367  1.00 55.30           C
ATOM   1284  O   ALA A  79      20.650  20.148  14.408  1.00 41.33           O
ATOM   1285  N   ALA A  80      20.483  20.032  12.167  1.00 15.32           N
ATOM   1286  H   ALA A  80      19.953  20.260  11.375  1.00 65.14           H
ATOM   1287  CA  ALA A  80      21.734  19.303  12.002  1.00 51.53           C
ATOM   1288  HA  ALA A  80      21.625  18.340  12.480  1.00 40.44           H
ATOM   1289  CB  ALA A  80      22.017  19.069  10.525  1.00 32.02           C
ATOM   1290  HB1 ALA A  80      21.287  19.598   9.930  1.00  1.34           H
ATOM   1291  HB2 ALA A  80      23.006  19.430  10.286  1.00 22.14           H
ATOM   1292  HB3 ALA A  80      21.958  18.012  10.311  1.00 54.12           H
ATOM   1293  C   ALA A  80      22.894  20.049  12.652  1.00 12.45           C
ATOM   1294  O   ALA A  80      23.795  19.438  13.227  1.00 33.12           O
ATOM   1295  N   LYS A  81      22.866  21.374  12.558  1.00  4.51           N
ATOM   1296  H   LYS A  81      22.121  21.805  12.087  1.00 24.43           H
ATOM   1297  CA  LYS A  81      23.915  22.205  13.138  1.00 40.20           C
ATOM   1298  HA  LYS A  81      24.867  21.801  12.830  1.00 62.23           H
ATOM   1299  CB  LYS A  81      23.796  23.643  12.628  1.00 54.11           C
ATOM   1300  HB2 LYS A  81      24.753  24.131  12.734  1.00 24.22           H
ATOM   1301  HB3 LYS A  81      23.527  23.620  11.581  1.00 23.14           H
ATOM   1302  CG  LYS A  81      22.756  24.467  13.368  1.00 30.31           C
ATOM   1303  HG2 LYS A  81      22.011  23.803  13.781  1.00 72.23           H
ATOM   1304  HG3 LYS A  81      23.241  25.008  14.168  1.00 25.51           H
ATOM   1305  CD  LYS A  81      22.071  25.461  12.445  1.00 63.41           C
ATOM   1306  HD2 LYS A  81      21.584  24.921  11.647  1.00 73.22           H
ATOM   1307  HD3 LYS A  81      21.335  26.015  13.010  1.00 73.34           H
ATOM   1308  CE  LYS A  81      23.068  26.437  11.840  1.00 50.22           C
ATOM   1309  HE2 LYS A  81      23.775  25.885  11.240  1.00 31.33           H
ATOM   1310  HE3 LYS A  81      22.533  27.135  11.213  1.00 14.21           H
ATOM   1311  NZ  LYS A  81      23.808  27.195  12.887  1.00 71.31           N
ATOM   1312  HZ1 LYS A  81      24.798  26.878  12.924  1.00  1.33           H
ATOM   1313  HZ2 LYS A  81      23.788  28.212  12.673  1.00 43.42           H
ATOM   1314  HZ3 LYS A  81      23.370  27.039  13.817  1.00 20.34           H
ATOM   1315  C   LYS A  81      23.843  22.187  14.662  1.00 42.55           C
ATOM   1316  O   LYS A  81      24.852  22.369  15.343  1.00 22.23           O
ATOM   1317  N   LYS A  82      22.644  21.966  15.190  1.00  4.42           N
ATOM   1318  H   LYS A  82      21.878  21.829  14.595  1.00 75.14           H
ATOM   1319  CA  LYS A  82      22.440  21.922  16.633  1.00 24.22           C
ATOM   1320  HA  LYS A  82      23.099  22.649  17.084  1.00 54.11           H
ATOM   1321  CB  LYS A  82      20.993  22.280  16.976  1.00 55.13           C
ATOM   1322  HB2 LYS A  82      20.361  21.435  16.744  1.00 11.22           H
ATOM   1323  HB3 LYS A  82      20.927  22.489  18.034  1.00 73.41           H
ATOM   1324  CG  LYS A  82      20.470  23.488  16.219  1.00 54.55           C
ATOM   1325  HG2 LYS A  82      20.994  24.369  16.557  1.00  4.34           H
ATOM   1326  HG3 LYS A  82      20.648  23.345  15.162  1.00 20.22           H
ATOM   1327  CD  LYS A  82      18.980  23.687  16.445  1.00 62.41           C
ATOM   1328  HD2 LYS A  82      18.652  24.550  15.886  1.00 15.54           H
ATOM   1329  HD3 LYS A  82      18.452  22.809  16.098  1.00  4.40           H
ATOM   1330  CE  LYS A  82      18.664  23.904  17.917  1.00 42.23           C
ATOM   1331  HE2 LYS A  82      19.558  24.244  18.417  1.00 52.52           H
ATOM   1332  HE3 LYS A  82      17.896  24.659  17.998  1.00  3.35           H
ATOM   1333  NZ  LYS A  82      18.187  22.655  18.572  1.00 25.02           N
ATOM   1334  HZ1 LYS A  82      18.247  21.857  17.907  1.00  2.23           H
ATOM   1335  HZ2 LYS A  82      18.773  22.443  19.405  1.00 21.52           H
ATOM   1336  HZ3 LYS A  82      17.199  22.766  18.876  1.00 32.31           H
ATOM   1337  C   LYS A  82      22.779  20.542  17.188  1.00 33.11           C
ATOM   1338  O   LYS A  82      23.566  20.416  18.126  1.00 53.44           O
ATOM   1339  N   GLU A  83      22.180  19.510  16.602  1.00 53.02           N
ATOM   1340  H   GLU A  83      21.562  19.674  15.859  1.00 42.31           H
ATOM   1341  CA  GLU A  83      22.419  18.140  17.039  1.00 62.55           C
ATOM   1342  HA  GLU A  83      23.339  18.127  17.603  1.00 43.32           H
ATOM   1343  CB  GLU A  83      21.278  17.661  17.938  1.00 20.34           C
ATOM   1344  HB2 GLU A  83      21.313  16.583  18.002  1.00 44.12           H
ATOM   1345  HB3 GLU A  83      21.417  18.075  18.926  1.00 22.21           H
ATOM   1346  CG  GLU A  83      19.900  18.065  17.442  1.00 43.54           C
ATOM   1347  HG2 GLU A  83      19.847  19.143  17.406  1.00 14.23           H
ATOM   1348  HG3 GLU A  83      19.758  17.666  16.448  1.00  3.50           H
ATOM   1349  CD  GLU A  83      18.785  17.555  18.333  1.00 23.43           C
ATOM   1350  OE1 GLU A  83      18.778  17.905  19.532  1.00 34.31           O
ATOM   1351  OE2 GLU A  83      17.921  16.805  17.833  1.00 20.00           O
ATOM   1352  C   GLU A  83      22.564  17.204  15.841  1.00  1.53           C
ATOM   1353  O   GLU A  83      21.648  16.461  15.488  1.00 44.33           O
ATOM   1354  N   PRO A  84      23.742  17.242  15.201  1.00 22.43           N
ATOM   1355  CA  PRO A  84      24.036  16.405  14.034  1.00 32.42           C
ATOM   1356  HA  PRO A  84      23.286  16.519  13.265  1.00 33.34           H
ATOM   1357  CB  PRO A  84      25.373  16.954  13.531  1.00 21.12           C
ATOM   1358  HB2 PRO A  84      25.972  16.145  13.136  1.00 14.01           H
ATOM   1359  HB3 PRO A  84      25.197  17.689  12.760  1.00 23.12           H
ATOM   1360  CG  PRO A  84      26.007  17.566  14.732  1.00 23.33           C
ATOM   1361  HG2 PRO A  84      26.555  16.815  15.281  1.00 64.02           H
ATOM   1362  HG3 PRO A  84      26.665  18.368  14.431  1.00 21.43           H
ATOM   1363  CD  PRO A  84      24.879  18.103  15.568  1.00 54.31           C
ATOM   1364  HD2 PRO A  84      25.110  18.011  16.619  1.00 74.42           H
ATOM   1365  HD3 PRO A  84      24.678  19.134  15.313  1.00 21.33           H
ATOM   1366  C   PRO A  84      24.169  14.930  14.397  1.00 34.45           C
ATOM   1367  O   PRO A  84      24.084  14.058  13.532  1.00 25.44           O
ATOM   1368  N   ARG A  85      24.376  14.657  15.682  1.00 51.53           N
ATOM   1369  H   ARG A  85      24.434  15.396  16.324  1.00 74.41           H
ATOM   1370  CA  ARG A  85      24.521  13.287  16.159  1.00 40.54           C
ATOM   1371  HA  ARG A  85      25.390  12.860  15.681  1.00 11.01           H
ATOM   1372  CB  ARG A  85      24.728  13.272  17.674  1.00 21.33           C
ATOM   1373  HB2 ARG A  85      24.786  12.246  18.008  1.00 73.14           H
ATOM   1374  HB3 ARG A  85      25.658  13.769  17.903  1.00  5.03           H
ATOM   1375  CG  ARG A  85      23.616  13.961  18.448  1.00  3.30           C
ATOM   1376  HG2 ARG A  85      24.056  14.636  19.168  1.00 70.30           H
ATOM   1377  HG3 ARG A  85      23.002  14.519  17.757  1.00  3.40           H
ATOM   1378  CD  ARG A  85      22.744  12.957  19.185  1.00 65.40           C
ATOM   1379  HD2 ARG A  85      21.952  13.489  19.690  1.00 43.34           H
ATOM   1380  HD3 ARG A  85      22.318  12.275  18.465  1.00 74.41           H
ATOM   1381  NE  ARG A  85      23.504  12.192  20.171  1.00 50.13           N
ATOM   1382  HE  ARG A  85      24.346  12.576  20.492  1.00 13.24           H
ATOM   1383  CZ  ARG A  85      23.114  11.015  20.647  1.00 11.24           C
ATOM   1384  NH1 ARG A  85      21.979  10.471  20.231  1.00 62.44           N
ATOM   1385 HH11 ARG A  85      21.416  10.946  19.555  1.00 13.23           H
ATOM   1386 HH12 ARG A  85      21.688   9.584  20.590  1.00 23.42           H
ATOM   1387  NH2 ARG A  85      23.860  10.380  21.543  1.00 53.44           N
ATOM   1388 HH21 ARG A  85      24.716  10.788  21.859  1.00 32.20           H
ATOM   1389 HH22 ARG A  85      23.565   9.495  21.901  1.00 42.02           H
ATOM   1390  C   ARG A  85      23.298  12.452  15.793  1.00 54.01           C
ATOM   1391  O   ARG A  85      23.414  11.272  15.463  1.00 62.34           O
ATOM   1392  N   LYS A  86      22.124  13.072  15.855  1.00 42.21           N
ATOM   1393  H   LYS A  86      22.095  14.015  16.125  1.00 24.51           H
ATOM   1394  CA  LYS A  86      20.878  12.388  15.530  1.00 64.20           C
ATOM   1395  HA  LYS A  86      21.111  11.354  15.325  1.00 25.14           H
ATOM   1396  CB  LYS A  86      19.911  12.456  16.714  1.00 23.10           C
ATOM   1397  HB2 LYS A  86      18.917  12.218  16.365  1.00  0.34           H
ATOM   1398  HB3 LYS A  86      20.210  11.723  17.450  1.00 40.21           H
ATOM   1399  CG  LYS A  86      19.868  13.817  17.387  1.00 65.11           C
ATOM   1400  HG2 LYS A  86      20.846  14.042  17.787  1.00 31.43           H
ATOM   1401  HG3 LYS A  86      19.598  14.563  16.653  1.00 71.20           H
ATOM   1402  CD  LYS A  86      18.855  13.848  18.519  1.00 60.23           C
ATOM   1403  HD2 LYS A  86      18.700  14.872  18.823  1.00 14.15           H
ATOM   1404  HD3 LYS A  86      17.923  13.430  18.167  1.00 75.43           H
ATOM   1405  CE  LYS A  86      19.335  13.046  19.719  1.00 60.03           C
ATOM   1406  HE2 LYS A  86      20.014  12.281  19.375  1.00 31.55           H
ATOM   1407  HE3 LYS A  86      19.853  13.710  20.395  1.00 44.15           H
ATOM   1408  NZ  LYS A  86      18.205  12.402  20.444  1.00 53.15           N
ATOM   1409  HZ1 LYS A  86      18.470  12.224  21.434  1.00 50.45           H
ATOM   1410  HZ2 LYS A  86      17.369  13.022  20.426  1.00 64.44           H
ATOM   1411  HZ3 LYS A  86      17.961  11.497  19.993  1.00 21.44           H
ATOM   1412  C   LYS A  86      20.228  12.999  14.293  1.00  2.41           C
ATOM   1413  O   LYS A  86      19.503  12.324  13.562  1.00 22.04           O
ATOM   1414  N   VAL A  87      20.493  14.282  14.063  1.00 23.53           N
ATOM   1415  H   VAL A  87      21.078  14.767  14.682  1.00 64.23           H
ATOM   1416  CA  VAL A  87      19.936  14.983  12.913  1.00  0.32           C
ATOM   1417  HA  VAL A  87      19.032  14.472  12.616  1.00 70.11           H
ATOM   1418  CB  VAL A  87      19.575  16.439  13.265  1.00 72.32           C
ATOM   1419  HB  VAL A  87      20.481  16.955  13.547  1.00 53.01           H
ATOM   1420  CG1 VAL A  87      18.979  17.148  12.058  1.00 63.30           C
ATOM   1421 HG11 VAL A  87      18.524  18.075  12.374  1.00 64.15           H
ATOM   1422 HG12 VAL A  87      19.760  17.355  11.341  1.00 11.30           H
ATOM   1423 HG13 VAL A  87      18.231  16.516  11.603  1.00 52.25           H
ATOM   1424  CG2 VAL A  87      18.615  16.479  14.444  1.00  2.04           C
ATOM   1425 HG21 VAL A  87      18.583  17.480  14.848  1.00 13.21           H
ATOM   1426 HG22 VAL A  87      17.628  16.192  14.115  1.00 34.50           H
ATOM   1427 HG23 VAL A  87      18.954  15.794  15.208  1.00 72.05           H
ATOM   1428  C   VAL A  87      20.913  14.982  11.743  1.00 54.14           C
ATOM   1429  O   VAL A  87      21.807  15.824  11.666  1.00 11.02           O
ATOM   1430  N   ALA A  88      20.735  14.031  10.832  1.00 54.05           N
ATOM   1431  H   ALA A  88      20.004  13.389  10.948  1.00 71.33           H
ATOM   1432  CA  ALA A  88      21.598  13.921   9.663  1.00 45.53           C
ATOM   1433  HA  ALA A  88      22.087  14.875   9.518  1.00 74.41           H
ATOM   1434  CB  ALA A  88      22.674  12.871   9.898  1.00 72.03           C
ATOM   1435  HB1 ALA A  88      23.599  13.195   9.444  1.00 32.11           H
ATOM   1436  HB2 ALA A  88      22.821  12.737  10.959  1.00 13.52           H
ATOM   1437  HB3 ALA A  88      22.365  11.935   9.456  1.00 31.25           H
ATOM   1438  C   ALA A  88      20.792  13.585   8.413  1.00 34.02           C
ATOM   1439  O   ALA A  88      19.667  13.092   8.503  1.00 45.41           O
ATOM   1440  N   ALA A  89      21.373  13.855   7.249  1.00 74.12           N
ATOM   1441  H   ALA A  89      22.270  14.247   7.242  1.00  3.42           H
ATOM   1442  CA  ALA A  89      20.708  13.579   5.981  1.00 14.33           C
ATOM   1443  HA  ALA A  89      19.784  14.140   5.960  1.00  1.01           H
ATOM   1444  CB  ALA A  89      21.571  14.047   4.819  1.00  3.55           C
ATOM   1445  HB1 ALA A  89      22.192  13.231   4.481  1.00 40.34           H
ATOM   1446  HB2 ALA A  89      20.937  14.378   4.010  1.00 65.10           H
ATOM   1447  HB3 ALA A  89      22.198  14.866   5.143  1.00 34.43           H
ATOM   1448  C   ALA A  89      20.388  12.095   5.841  1.00 54.04           C
ATOM   1449  O   ALA A  89      19.626  11.694   4.960  1.00  2.01           O
ATOM   1450  N   LYS A  90      20.974  11.283   6.713  1.00 22.22           N
ATOM   1451  H   LYS A  90      21.571  11.662   7.392  1.00  3.14           H
ATOM   1452  CA  LYS A  90      20.752   9.842   6.687  1.00 13.04           C
ATOM   1453  HA  LYS A  90      20.276   9.597   5.750  1.00 33.53           H
ATOM   1454  CB  LYS A  90      22.086   9.098   6.779  1.00 73.51           C
ATOM   1455  HB2 LYS A  90      21.888   8.050   6.952  1.00 24.15           H
ATOM   1456  HB3 LYS A  90      22.610   9.206   5.840  1.00 35.50           H
ATOM   1457  CG  LYS A  90      22.990   9.603   7.890  1.00 54.31           C
ATOM   1458  HG2 LYS A  90      22.381  10.057   8.658  1.00  4.31           H
ATOM   1459  HG3 LYS A  90      23.535   8.768   8.306  1.00 14.03           H
ATOM   1460  CD  LYS A  90      23.982  10.633   7.376  1.00 13.21           C
ATOM   1461  HD2 LYS A  90      24.219  10.410   6.347  1.00 60.33           H
ATOM   1462  HD3 LYS A  90      23.533  11.615   7.439  1.00 25.33           H
ATOM   1463  CE  LYS A  90      25.267  10.623   8.190  1.00 51.15           C
ATOM   1464  HE2 LYS A  90      25.138  11.261   9.050  1.00 33.24           H
ATOM   1465  HE3 LYS A  90      25.462   9.612   8.516  1.00  5.44           H
ATOM   1466  NZ  LYS A  90      26.429  11.110   7.396  1.00 64.50           N
ATOM   1467  HZ1 LYS A  90      26.108  11.772   6.661  1.00  4.55           H
ATOM   1468  HZ2 LYS A  90      27.106  11.598   8.016  1.00 25.25           H
ATOM   1469  HZ3 LYS A  90      26.910  10.308   6.939  1.00 41.54           H
ATOM   1470  C   LYS A  90      19.838   9.412   7.831  1.00 40.04           C
ATOM   1471  O   LYS A  90      19.511   8.233   7.968  1.00 65.24           O
ATOM   1472  N   PHE A  91      19.427  10.376   8.648  1.00 24.34           N
ATOM   1473  H   PHE A  91      19.722  11.297   8.487  1.00 32.14           H
ATOM   1474  CA  PHE A  91      18.551  10.096   9.780  1.00 53.43           C
ATOM   1475  HA  PHE A  91      18.167   9.095   9.661  1.00 24.34           H
ATOM   1476  CB  PHE A  91      19.334  10.179  11.092  1.00 72.14           C
ATOM   1477  HB2 PHE A  91      19.454  11.216  11.366  1.00 64.00           H
ATOM   1478  HB3 PHE A  91      18.781   9.668  11.865  1.00 34.11           H
ATOM   1479  CG  PHE A  91      20.701   9.561  11.014  1.00 75.13           C
ATOM   1480  CD1 PHE A  91      21.814  10.250  11.468  1.00 73.24           C
ATOM   1481  HD1 PHE A  91      21.691  11.241  11.881  1.00  3.21           H
ATOM   1482  CE1 PHE A  91      23.073   9.684  11.398  1.00 72.13           C
ATOM   1483  HE1 PHE A  91      23.932  10.232  11.755  1.00 50.44           H
ATOM   1484  CZ  PHE A  91      23.230   8.418  10.869  1.00 25.33           C
ATOM   1485  HZ  PHE A  91      24.213   7.974  10.814  1.00 21.55           H
ATOM   1486  CE2 PHE A  91      22.129   7.720  10.414  1.00 14.12           C
ATOM   1487  HE2 PHE A  91      22.249   6.730  10.000  1.00  3.13           H
ATOM   1488  CD2 PHE A  91      20.872   8.291  10.486  1.00  1.21           C
ATOM   1489  HD2 PHE A  91      20.012   7.745  10.129  1.00 72.23           H
ATOM   1490  C   PHE A  91      17.378  11.072   9.812  1.00 34.33           C
ATOM   1491  O   PHE A  91      16.560  11.048  10.733  1.00 20.20           O
ATOM   1492  N   THR A  92      17.301  11.931   8.800  1.00 23.44           N
ATOM   1493  H   THR A  92      17.983  11.900   8.097  1.00 52.31           H
ATOM   1494  CA  THR A  92      16.231  12.915   8.713  1.00 53.51           C
ATOM   1495  HA  THR A  92      15.684  12.898   9.645  1.00 62.23           H
ATOM   1496  CB  THR A  92      16.790  14.336   8.507  1.00 75.01           C
ATOM   1497  HB  THR A  92      15.980  14.984   8.203  1.00 41.31           H
ATOM   1498  OG1 THR A  92      17.789  14.325   7.482  1.00 44.21           O
ATOM   1499  HG1 THR A  92      17.578  13.647   6.836  1.00 62.22           H
ATOM   1500  CG2 THR A  92      17.386  14.876   9.798  1.00 33.53           C
ATOM   1501 HG21 THR A  92      17.958  15.767   9.586  1.00 71.40           H
ATOM   1502 HG22 THR A  92      16.591  15.114  10.490  1.00 51.25           H
ATOM   1503 HG23 THR A  92      18.031  14.129  10.236  1.00 25.22           H
ATOM   1504  C   THR A  92      15.274  12.588   7.572  1.00 31.33           C
ATOM   1505  O   THR A  92      15.577  11.758   6.715  1.00 54.51           O
ATOM   1506  N   MET A  93      14.119  13.244   7.568  1.00 15.41           N
ATOM   1507  H   MET A  93      13.934  13.894   8.279  1.00 70.33           H
ATOM   1508  CA  MET A  93      13.118  13.023   6.530  1.00  1.43           C
ATOM   1509  HA  MET A  93      13.636  12.913   5.589  1.00 10.24           H
ATOM   1510  CB  MET A  93      12.329  11.744   6.817  1.00 42.34           C
ATOM   1511  HB2 MET A  93      11.597  11.605   6.035  1.00 21.54           H
ATOM   1512  HB3 MET A  93      13.011  10.907   6.814  1.00 33.45           H
ATOM   1513  CG  MET A  93      11.603  11.764   8.152  1.00 25.01           C
ATOM   1514  HG2 MET A  93      11.427  10.746   8.466  1.00 15.10           H
ATOM   1515  HG3 MET A  93      12.230  12.259   8.879  1.00 24.31           H
ATOM   1516  SD  MET A  93      10.021  12.625   8.070  1.00  5.22           S
ATOM   1517  CE  MET A  93       9.151  11.621   6.870  1.00 71.42           C
ATOM   1518  HE1 MET A  93       8.130  11.962   6.788  1.00 54.14           H
ATOM   1519  HE2 MET A  93       9.637  11.705   5.909  1.00  1.23           H
ATOM   1520  HE3 MET A  93       9.161  10.589   7.189  1.00 71.12           H
ATOM   1521  C   MET A  93      12.166  14.211   6.432  1.00 74.24           C
ATOM   1522  O   MET A  93      12.203  15.119   7.263  1.00 73.12           O
ATOM   1523  N   CYS A  94      11.315  14.198   5.412  1.00 73.43           N
ATOM   1524  H   CYS A  94      11.333  13.446   4.782  1.00  3.45           H
ATOM   1525  CA  CYS A  94      10.353  15.275   5.204  1.00 21.43           C
ATOM   1526  HA  CYS A  94      10.131  15.709   6.167  1.00 41.41           H
ATOM   1527  CB  CYS A  94      10.950  16.351   4.297  1.00 53.41           C
ATOM   1528  HB2 CYS A  94      11.800  16.798   4.792  1.00 54.23           H
ATOM   1529  HB3 CYS A  94      11.278  15.894   3.376  1.00 71.54           H
ATOM   1530  SG  CYS A  94       9.800  17.681   3.874  1.00 35.03           S
ATOM   1531  HG  CYS A  94       8.686  17.493   4.566  1.00  2.35           H
ATOM   1532  C   CYS A  94       9.060  14.740   4.597  1.00 23.40           C
ATOM   1533  O   CYS A  94       9.048  14.255   3.465  1.00 54.04           O
ATOM   1534  N   LEU A  95       7.975  14.829   5.357  1.00 34.12           N
ATOM   1535  H   LEU A  95       8.047  15.225   6.250  1.00 31.44           H
ATOM   1536  CA  LEU A  95       6.676  14.352   4.895  1.00 54.40           C
ATOM   1537  HA  LEU A  95       6.845  13.681   4.067  1.00 71.34           H
ATOM   1538  CB  LEU A  95       5.961  13.593   6.014  1.00 10.33           C
ATOM   1539  HB2 LEU A  95       6.313  12.573   5.999  1.00 52.21           H
ATOM   1540  HB3 LEU A  95       6.236  14.053   6.953  1.00 44.22           H
ATOM   1541  CG  LEU A  95       4.434  13.563   5.936  1.00  1.14           C
ATOM   1542  HG  LEU A  95       4.060  14.578   5.929  1.00 63.24           H
ATOM   1543  CD1 LEU A  95       3.978  12.886   4.653  1.00  4.02           C
ATOM   1544 HD11 LEU A  95       3.949  11.817   4.801  1.00 25.41           H
ATOM   1545 HD12 LEU A  95       2.993  13.240   4.390  1.00 74.11           H
ATOM   1546 HD13 LEU A  95       4.670  13.121   3.857  1.00 34.33           H
ATOM   1547  CD2 LEU A  95       3.852  12.855   7.151  1.00 10.00           C
ATOM   1548 HD21 LEU A  95       3.746  11.802   6.937  1.00 34.21           H
ATOM   1549 HD22 LEU A  95       4.513  12.986   7.995  1.00 31.11           H
ATOM   1550 HD23 LEU A  95       2.884  13.275   7.383  1.00 24.10           H
ATOM   1551  C   LEU A  95       5.808  15.513   4.418  1.00 62.34           C
ATOM   1552  O   LEU A  95       5.608  16.490   5.139  1.00 23.03           O
ATOM   1553  N   PHE A  96       5.293  15.397   3.198  1.00 45.21           N
ATOM   1554  H   PHE A  96       5.489  14.594   2.671  1.00 71.03           H
ATOM   1555  CA  PHE A  96       4.446  16.436   2.624  1.00  1.12           C
ATOM   1556  HA  PHE A  96       4.837  17.392   2.937  1.00 62.21           H
ATOM   1557  CB  PHE A  96       4.475  16.361   1.096  1.00  0.42           C
ATOM   1558  HB2 PHE A  96       3.914  15.497   0.774  1.00 11.14           H
ATOM   1559  HB3 PHE A  96       4.020  17.252   0.691  1.00 51.40           H
ATOM   1560  CG  PHE A  96       5.861  16.249   0.528  1.00 73.13           C
ATOM   1561  CD1 PHE A  96       6.084  15.568  -0.658  1.00 42.01           C
ATOM   1562  HD1 PHE A  96       5.249  15.116  -1.175  1.00 63.40           H
ATOM   1563  CE1 PHE A  96       7.358  15.463  -1.184  1.00 60.13           C
ATOM   1564  HE1 PHE A  96       7.518  14.929  -2.109  1.00 70.31           H
ATOM   1565  CZ  PHE A  96       8.425  16.040  -0.525  1.00  3.04           C
ATOM   1566  HZ  PHE A  96       9.421  15.960  -0.934  1.00 61.32           H
ATOM   1567  CE2 PHE A  96       8.216  16.722   0.658  1.00 52.30           C
ATOM   1568  HE2 PHE A  96       9.049  17.174   1.176  1.00 53.13           H
ATOM   1569  CD2 PHE A  96       6.940  16.824   1.179  1.00 31.35           C
ATOM   1570  HD2 PHE A  96       6.778  17.357   2.105  1.00 70.41           H
ATOM   1571  C   PHE A  96       3.010  16.304   3.124  1.00 44.41           C
ATOM   1572  O   PHE A  96       2.471  15.202   3.213  1.00 51.33           O
ATOM   1573  N   GLY A  97       2.397  17.438   3.450  1.00 40.30           N
ATOM   1574  H   GLY A  97       2.877  18.288   3.359  1.00 53.22           H
ATOM   1575  CA  GLY A  97       1.030  17.429   3.938  1.00 62.44           C
ATOM   1576  HA2 GLY A  97       0.635  16.428   3.848  1.00 33.11           H
ATOM   1577  HA3 GLY A  97       1.030  17.713   4.980  1.00 51.24           H
ATOM   1578  C   GLY A  97       0.134  18.381   3.171  1.00 44.13           C
ATOM   1579  O   GLY A  97       0.600  19.216   2.395  1.00 72.25           O
ATOM   1580  N   PRO A  98      -1.184  18.261   3.385  1.00 73.15           N
ATOM   1581  CA  PRO A  98      -2.175  19.109   2.716  1.00 52.23           C
ATOM   1582  HA  PRO A  98      -2.054  19.090   1.642  1.00  3.55           H
ATOM   1583  CB  PRO A  98      -3.509  18.460   3.092  1.00 55.02           C
ATOM   1584  HB2 PRO A  98      -4.263  19.225   3.214  1.00 10.34           H
ATOM   1585  HB3 PRO A  98      -3.810  17.772   2.316  1.00 33.34           H
ATOM   1586  CG  PRO A  98      -3.238  17.751   4.374  1.00 41.23           C
ATOM   1587  HG2 PRO A  98      -3.368  18.430   5.203  1.00 24.41           H
ATOM   1588  HG3 PRO A  98      -3.901  16.905   4.472  1.00 32.42           H
ATOM   1589  CD  PRO A  98      -1.809  17.288   4.296  1.00 34.11           C
ATOM   1590  HD2 PRO A  98      -1.348  17.322   5.272  1.00 51.11           H
ATOM   1591  HD3 PRO A  98      -1.758  16.290   3.887  1.00 33.52           H
ATOM   1592  C   PRO A  98      -2.128  20.552   3.206  1.00 51.43           C
ATOM   1593  O   PRO A  98      -2.218  20.830   4.402  1.00 51.53           O
ATOM   1594  N   PRO A  99      -1.984  21.494   2.262  1.00 50.33           N
ATOM   1595  CA  PRO A  99      -1.923  22.925   2.574  1.00  2.21           C
ATOM   1596  HA  PRO A  99      -1.164  23.138   3.313  1.00 64.15           H
ATOM   1597  CB  PRO A  99      -1.532  23.563   1.239  1.00 41.43           C
ATOM   1598  HB2 PRO A  99      -2.018  24.524   1.140  1.00 21.10           H
ATOM   1599  HB3 PRO A  99      -0.461  23.690   1.196  1.00 64.42           H
ATOM   1600  CG  PRO A  99      -2.009  22.602   0.205  1.00 23.15           C
ATOM   1601  HG2 PRO A  99      -3.042  22.803  -0.034  1.00 63.33           H
ATOM   1602  HG3 PRO A  99      -1.394  22.680  -0.679  1.00 54.14           H
ATOM   1603  CD  PRO A  99      -1.870  21.235   0.817  1.00 74.14           C
ATOM   1604  HD2 PRO A  99      -2.666  20.588   0.477  1.00 25.33           H
ATOM   1605  HD3 PRO A  99      -0.907  20.810   0.577  1.00 61.15           H
ATOM   1606  C   PRO A  99      -3.263  23.472   3.054  1.00 71.24           C
ATOM   1607  O   PRO A  99      -4.301  23.220   2.443  1.00 61.20           O
ATOM   1608  N   ASN A 100      -3.233  24.222   4.150  1.00 21.35           N
ATOM   1609  H   ASN A 100      -2.374  24.387   4.593  1.00 15.43           H
ATOM   1610  CA  ASN A 100      -4.446  24.804   4.712  1.00 75.01           C
ATOM   1611  HA  ASN A 100      -5.289  24.396   4.174  1.00 11.13           H
ATOM   1612  CB  ASN A 100      -4.576  24.437   6.192  1.00 44.33           C
ATOM   1613  HB2 ASN A 100      -5.188  25.176   6.687  1.00 14.43           H
ATOM   1614  HB3 ASN A 100      -5.046  23.469   6.277  1.00 13.52           H
ATOM   1615  CG  ASN A 100      -3.232  24.382   6.893  1.00 12.11           C
ATOM   1616  OD1 ASN A 100      -2.322  25.148   6.576  1.00 61.21           O
ATOM   1617  ND2 ASN A 100      -3.103  23.473   7.852  1.00 24.31           N
ATOM   1618 HD21 ASN A 100      -3.870  22.896   8.051  1.00 51.42           H
ATOM   1619 HD22 ASN A 100      -2.245  23.416   8.322  1.00 22.34           H
ATOM   1620  C   ASN A 100      -4.447  26.321   4.550  1.00  0.15           C
ATOM   1621  O   ASN A 100      -3.538  26.892   3.947  1.00 75.35           O
ATOM   1622  N   ASP A 101      -5.472  26.968   5.095  1.00 64.02           N
ATOM   1623  H   ASP A 101      -6.165  26.457   5.564  1.00 43.24           H
ATOM   1624  CA  ASP A 101      -5.590  28.419   5.013  1.00 11.21           C
ATOM   1625  HA  ASP A 101      -5.534  28.698   3.972  1.00 44.41           H
ATOM   1626  CB  ASP A 101      -6.937  28.875   5.577  1.00 23.24           C
ATOM   1627  HB2 ASP A 101      -7.718  28.240   5.185  1.00 23.20           H
ATOM   1628  HB3 ASP A 101      -6.916  28.790   6.654  1.00 62.41           H
ATOM   1629  CG  ASP A 101      -7.260  30.311   5.215  1.00 11.02           C
ATOM   1630  OD1 ASP A 101      -6.580  30.867   4.327  1.00 74.33           O
ATOM   1631  OD2 ASP A 101      -8.193  30.879   5.820  1.00 54.15           O
ATOM   1632  C   ASP A 101      -4.452  29.101   5.766  1.00 30.45           C
ATOM   1633  O   ASP A 101      -4.070  30.226   5.447  1.00  4.43           O
ATOM   1634  N   ASP A 102      -3.916  28.411   6.768  1.00 50.34           N
ATOM   1635  H   ASP A 102      -4.264  27.518   6.974  1.00 54.44           H
ATOM   1636  CA  ASP A 102      -2.822  28.950   7.567  1.00 65.31           C
ATOM   1637  HA  ASP A 102      -3.028  29.993   7.752  1.00 70.01           H
ATOM   1638  CB  ASP A 102      -2.731  28.216   8.906  1.00 44.11           C
ATOM   1639  HB2 ASP A 102      -2.428  27.194   8.729  1.00  3.13           H
ATOM   1640  HB3 ASP A 102      -1.993  28.704   9.527  1.00 74.44           H
ATOM   1641  CG  ASP A 102      -4.052  28.202   9.649  1.00  2.33           C
ATOM   1642  OD1 ASP A 102      -4.497  29.283  10.089  1.00 52.45           O
ATOM   1643  OD2 ASP A 102      -4.641  27.111   9.791  1.00 22.53           O
ATOM   1644  C   ASP A 102      -1.496  28.837   6.820  1.00 73.32           C
ATOM   1645  O   ASP A 102      -0.764  29.817   6.682  1.00 22.40           O
ATOM   1646  N   PHE A 103      -1.194  27.635   6.340  1.00 20.22           N
ATOM   1647  H   PHE A 103      -1.819  26.893   6.482  1.00 25.51           H
ATOM   1648  CA  PHE A 103       0.044  27.393   5.609  1.00 62.22           C
ATOM   1649  HA  PHE A 103       0.546  28.340   5.485  1.00 54.20           H
ATOM   1650  CB  PHE A 103       0.952  26.448   6.399  1.00 10.11           C
ATOM   1651  HB2 PHE A 103       0.340  25.773   6.978  1.00  0.02           H
ATOM   1652  HB3 PHE A 103       1.555  25.878   5.708  1.00 12.42           H
ATOM   1653  CG  PHE A 103       1.877  27.158   7.346  1.00 42.04           C
ATOM   1654  CD1 PHE A 103       3.245  26.946   7.288  1.00 22.40           C
ATOM   1655  HD1 PHE A 103       3.645  26.261   6.553  1.00 52.45           H
ATOM   1656  CE1 PHE A 103       4.100  27.598   8.157  1.00 35.53           C
ATOM   1657  HE1 PHE A 103       5.164  27.422   8.102  1.00 54.12           H
ATOM   1658  CZ  PHE A 103       3.590  28.471   9.098  1.00 41.44           C
ATOM   1659  HZ  PHE A 103       4.256  28.982   9.777  1.00 13.31           H
ATOM   1660  CE2 PHE A 103       2.228  28.693   9.165  1.00 63.43           C
ATOM   1661  HE2 PHE A 103       1.828  29.375   9.899  1.00 15.22           H
ATOM   1662  CD2 PHE A 103       1.379  28.038   8.293  1.00 31.53           C
ATOM   1663  HD2 PHE A 103       0.314  28.211   8.348  1.00 62.31           H
ATOM   1664  C   PHE A 103      -0.244  26.805   4.231  1.00 72.34           C
ATOM   1665  O   PHE A 103       0.164  25.690   3.906  1.00 60.52           O
ATOM   1666  N   PRO A 104      -0.966  27.572   3.400  1.00 63.32           N
ATOM   1667  CA  PRO A 104      -1.326  27.148   2.043  1.00  4.24           C
ATOM   1668  HA  PRO A 104      -1.815  26.185   2.045  1.00 24.01           H
ATOM   1669  CB  PRO A 104      -2.314  28.224   1.586  1.00 30.14           C
ATOM   1670  HB2 PRO A 104      -2.189  28.405   0.528  1.00  1.10           H
ATOM   1671  HB3 PRO A 104      -3.324  27.898   1.785  1.00 61.45           H
ATOM   1672  CG  PRO A 104      -1.963  29.427   2.391  1.00  1.42           C
ATOM   1673  HG2 PRO A 104      -1.178  29.982   1.900  1.00 62.41           H
ATOM   1674  HG3 PRO A 104      -2.837  30.048   2.523  1.00 42.33           H
ATOM   1675  CD  PRO A 104      -1.485  28.912   3.721  1.00 73.35           C
ATOM   1676  HD2 PRO A 104      -0.703  29.545   4.112  1.00 12.11           H
ATOM   1677  HD3 PRO A 104      -2.307  28.849   4.418  1.00 33.23           H
ATOM   1678  C   PRO A 104      -0.120  27.102   1.111  1.00  4.33           C
ATOM   1679  O   PRO A 104      -0.205  27.506  -0.048  1.00  3.11           O
ATOM   1680  N   GLU A 105       1.002  26.608   1.626  1.00 71.52           N
ATOM   1681  H   GLU A 105       1.007  26.302   2.557  1.00 71.32           H
ATOM   1682  CA  GLU A 105       2.225  26.510   0.838  1.00 71.11           C
ATOM   1683  HA  GLU A 105       2.012  26.882  -0.153  1.00 32.13           H
ATOM   1684  CB  GLU A 105       3.330  27.364   1.463  1.00 51.35           C
ATOM   1685  HB2 GLU A 105       3.641  26.907   2.391  1.00 52.45           H
ATOM   1686  HB3 GLU A 105       4.172  27.392   0.786  1.00 14.43           H
ATOM   1687  CG  GLU A 105       2.904  28.794   1.753  1.00 74.44           C
ATOM   1688  HG2 GLU A 105       2.249  29.128   0.962  1.00 33.01           H
ATOM   1689  HG3 GLU A 105       2.371  28.813   2.692  1.00  1.31           H
ATOM   1690  CD  GLU A 105       4.080  29.746   1.842  1.00 52.51           C
ATOM   1691  OE1 GLU A 105       3.948  30.790   2.516  1.00 34.50           O
ATOM   1692  OE2 GLU A 105       5.132  29.450   1.238  1.00 74.20           O
ATOM   1693  C   GLU A 105       2.688  25.060   0.730  1.00 60.15           C
ATOM   1694  O   GLU A 105       3.687  24.763   0.075  1.00 33.03           O
ATOM   1695  N   GLY A 106       1.954  24.160   1.377  1.00 11.23           N
ATOM   1696  H   GLY A 106       1.168  24.455   1.883  1.00 33.12           H
ATOM   1697  CA  GLY A 106       2.305  22.752   1.342  1.00 14.43           C
ATOM   1698  HA2 GLY A 106       1.448  22.187   1.006  1.00 10.52           H
ATOM   1699  HA3 GLY A 106       3.114  22.612   0.640  1.00 14.23           H
ATOM   1700  C   GLY A 106       2.737  22.229   2.697  1.00 21.24           C
ATOM   1701  O   GLY A 106       3.652  21.411   2.792  1.00 63.32           O
ATOM   1702  N   VAL A 107       2.079  22.702   3.751  1.00 51.23           N
ATOM   1703  H   VAL A 107       1.359  23.352   3.612  1.00 51.33           H
ATOM   1704  CA  VAL A 107       2.401  22.277   5.108  1.00 52.13           C
ATOM   1705  HA  VAL A 107       3.070  23.009   5.537  1.00 33.21           H
ATOM   1706  CB  VAL A 107       1.138  22.202   5.987  1.00 62.33           C
ATOM   1707  HB  VAL A 107       0.563  21.340   5.682  1.00 21.31           H
ATOM   1708  CG1 VAL A 107       1.516  22.029   7.450  1.00 34.10           C
ATOM   1709 HG11 VAL A 107       0.720  22.407   8.074  1.00 13.42           H
ATOM   1710 HG12 VAL A 107       1.671  20.981   7.660  1.00 12.04           H
ATOM   1711 HG13 VAL A 107       2.424  22.576   7.654  1.00 24.44           H
ATOM   1712  CG2 VAL A 107       0.279  23.442   5.792  1.00 62.00           C
ATOM   1713 HG21 VAL A 107      -0.009  23.835   6.756  1.00 41.33           H
ATOM   1714 HG22 VAL A 107       0.842  24.189   5.252  1.00 23.21           H
ATOM   1715 HG23 VAL A 107      -0.606  23.182   5.230  1.00 42.40           H
ATOM   1716  C   VAL A 107       3.089  20.917   5.109  1.00 64.13           C
ATOM   1717  O   VAL A 107       2.538  19.932   4.619  1.00 24.54           O
ATOM   1718  N   GLU A 108       4.297  20.871   5.662  1.00  2.54           N
ATOM   1719  H   GLU A 108       4.683  21.691   6.036  1.00 44.03           H
ATOM   1720  CA  GLU A 108       5.061  19.631   5.727  1.00 42.15           C
ATOM   1721  HA  GLU A 108       4.450  18.843   5.312  1.00  1.55           H
ATOM   1722  CB  GLU A 108       6.343  19.752   4.900  1.00 51.33           C
ATOM   1723  HB2 GLU A 108       6.889  20.624   5.230  1.00 61.41           H
ATOM   1724  HB3 GLU A 108       6.949  18.874   5.067  1.00 10.24           H
ATOM   1725  CG  GLU A 108       6.094  19.882   3.406  1.00 20.44           C
ATOM   1726  HG2 GLU A 108       6.713  19.165   2.888  1.00 72.32           H
ATOM   1727  HG3 GLU A 108       5.054  19.668   3.208  1.00 61.12           H
ATOM   1728  CD  GLU A 108       6.414  21.267   2.879  1.00 14.14           C
ATOM   1729  OE1 GLU A 108       6.297  22.238   3.656  1.00 31.03           O
ATOM   1730  OE2 GLU A 108       6.780  21.381   1.691  1.00 32.41           O
ATOM   1731  C   GLU A 108       5.406  19.279   7.171  1.00 71.54           C
ATOM   1732  O   GLU A 108       5.513  20.157   8.028  1.00 63.24           O
ATOM   1733  N   LEU A 109       5.577  17.988   7.433  1.00 24.32           N
ATOM   1734  H   LEU A 109       5.479  17.335   6.710  1.00 72.24           H
ATOM   1735  CA  LEU A 109       5.910  17.517   8.774  1.00 55.14           C
ATOM   1736  HA  LEU A 109       5.833  18.357   9.448  1.00 50.01           H
ATOM   1737  CB  LEU A 109       4.924  16.433   9.214  1.00 41.14           C
ATOM   1738  HB2 LEU A 109       4.932  15.656   8.465  1.00 21.43           H
ATOM   1739  HB3 LEU A 109       5.275  16.030  10.153  1.00 60.10           H
ATOM   1740  CG  LEU A 109       3.475  16.882   9.407  1.00 21.40           C
ATOM   1741  HG  LEU A 109       3.157  17.437   8.535  1.00 22.41           H
ATOM   1742  CD1 LEU A 109       2.559  15.677   9.555  1.00 13.15           C
ATOM   1743 HD11 LEU A 109       1.554  16.013   9.767  1.00 24.23           H
ATOM   1744 HD12 LEU A 109       2.562  15.107   8.638  1.00 12.11           H
ATOM   1745 HD13 LEU A 109       2.909  15.056  10.366  1.00 22.14           H
ATOM   1746  CD2 LEU A 109       3.357  17.796  10.617  1.00  1.35           C
ATOM   1747 HD21 LEU A 109       2.967  17.237  11.455  1.00 70.22           H
ATOM   1748 HD22 LEU A 109       4.331  18.188  10.869  1.00 45.21           H
ATOM   1749 HD23 LEU A 109       2.689  18.613  10.388  1.00 50.13           H
ATOM   1750  C   LEU A 109       7.335  16.975   8.823  1.00 55.40           C
ATOM   1751  O   LEU A 109       7.568  15.768   8.765  1.00 62.04           O
ATOM   1752  N   PRO A 110       8.311  17.888   8.935  1.00 22.23           N
ATOM   1753  CA  PRO A 110       9.730  17.525   8.998  1.00 21.01           C
ATOM   1754  HA  PRO A 110      10.016  16.897   8.167  1.00 21.32           H
ATOM   1755  CB  PRO A 110      10.446  18.874   8.891  1.00 62.41           C
ATOM   1756  HB2 PRO A 110      11.341  18.858   9.497  1.00 63.12           H
ATOM   1757  HB3 PRO A 110      10.705  19.067   7.861  1.00 63.11           H
ATOM   1758  CG  PRO A 110       9.460  19.868   9.400  1.00 21.40           C
ATOM   1759  HG2 PRO A 110       9.538  19.945  10.474  1.00 74.12           H
ATOM   1760  HG3 PRO A 110       9.637  20.828   8.939  1.00 11.45           H
ATOM   1761  CD  PRO A 110       8.106  19.344   9.010  1.00 15.02           C
ATOM   1762  HD2 PRO A 110       7.374  19.592   9.765  1.00 73.23           H
ATOM   1763  HD3 PRO A 110       7.810  19.741   8.050  1.00 34.32           H
ATOM   1764  C   PRO A 110      10.094  16.831  10.306  1.00 13.34           C
ATOM   1765  O   PRO A 110      10.189  17.471  11.353  1.00  2.22           O
ATOM   1766  N   MET A 111      10.296  15.519  10.239  1.00 52.50           N
ATOM   1767  H   MET A 111      10.205  15.065   9.376  1.00 61.44           H
ATOM   1768  CA  MET A 111      10.651  14.740  11.419  1.00 32.31           C
ATOM   1769  HA  MET A 111      10.656  15.407  12.268  1.00 53.13           H
ATOM   1770  CB  MET A 111       9.617  13.638  11.659  1.00 72.02           C
ATOM   1771  HB2 MET A 111       9.607  12.978  10.805  1.00 62.44           H
ATOM   1772  HB3 MET A 111       9.903  13.076  12.535  1.00 30.03           H
ATOM   1773  CG  MET A 111       8.206  14.164  11.870  1.00 24.13           C
ATOM   1774  HG2 MET A 111       8.136  14.577  12.865  1.00 13.44           H
ATOM   1775  HG3 MET A 111       8.015  14.941  11.146  1.00 52.35           H
ATOM   1776  SD  MET A 111       6.952  12.881  11.689  1.00 42.33           S
ATOM   1777  CE  MET A 111       6.379  13.202  10.022  1.00 32.04           C
ATOM   1778  HE1 MET A 111       6.209  14.261   9.898  1.00 42.23           H
ATOM   1779  HE2 MET A 111       7.125  12.871   9.315  1.00 12.11           H
ATOM   1780  HE3 MET A 111       5.457  12.667   9.850  1.00 73.02           H
ATOM   1781  C   MET A 111      12.039  14.126  11.268  1.00 61.03           C
ATOM   1782  O   MET A 111      12.586  14.068  10.167  1.00 44.15           O
ATOM   1783  N   VAL A 112      12.604  13.669  12.381  1.00 51.01           N
ATOM   1784  H   VAL A 112      12.118  13.743  13.229  1.00 50.33           H
ATOM   1785  CA  VAL A 112      13.928  13.059  12.372  1.00 61.05           C
ATOM   1786  HA  VAL A 112      14.174  12.810  11.349  1.00  1.53           H
ATOM   1787  CB  VAL A 112      14.998  14.031  12.903  1.00 12.25           C
ATOM   1788  HB  VAL A 112      14.958  14.023  13.983  1.00 53.22           H
ATOM   1789  CG1 VAL A 112      16.387  13.583  12.476  1.00 50.13           C
ATOM   1790 HG11 VAL A 112      17.062  14.426  12.504  1.00 32.24           H
ATOM   1791 HG12 VAL A 112      16.741  12.816  13.148  1.00 34.43           H
ATOM   1792 HG13 VAL A 112      16.345  13.190  11.471  1.00 72.32           H
ATOM   1793  CG2 VAL A 112      14.715  15.447  12.426  1.00 53.43           C
ATOM   1794 HG21 VAL A 112      14.152  15.411  11.504  1.00 20.15           H
ATOM   1795 HG22 VAL A 112      14.143  15.973  13.176  1.00 10.11           H
ATOM   1796 HG23 VAL A 112      15.648  15.964  12.257  1.00 21.20           H
ATOM   1797  C   VAL A 112      13.953  11.786  13.210  1.00 74.34           C
ATOM   1798  O   VAL A 112      13.181  11.639  14.157  1.00 51.11           O
ATOM   1799  N   ALA A 113      14.845  10.867  12.854  1.00 11.13           N
ATOM   1800  H   ALA A 113      15.432  11.042  12.090  1.00  4.01           H
ATOM   1801  CA  ALA A 113      14.972   9.607  13.575  1.00 20.42           C
ATOM   1802  HA  ALA A 113      14.186   9.565  14.315  1.00 32.43           H
ATOM   1803  CB  ALA A 113      14.788   8.434  12.624  1.00 63.43           C
ATOM   1804  HB1 ALA A 113      15.697   8.281  12.060  1.00  1.34           H
ATOM   1805  HB2 ALA A 113      14.562   7.542  13.190  1.00  4.44           H
ATOM   1806  HB3 ALA A 113      13.975   8.645  11.945  1.00 21.40           H
ATOM   1807  C   ALA A 113      16.320   9.512  14.281  1.00 24.51           C
ATOM   1808  O   ALA A 113      17.106  10.459  14.272  1.00 41.40           O
ATOM   1809  N   LYS A 114      16.583   8.362  14.893  1.00 34.14           N
ATOM   1810  H   LYS A 114      15.916   7.643  14.866  1.00 62.14           H
ATOM   1811  CA  LYS A 114      17.836   8.142  15.604  1.00 23.35           C
ATOM   1812  HA  LYS A 114      18.198   9.100  15.945  1.00 55.33           H
ATOM   1813  CB  LYS A 114      17.607   7.237  16.817  1.00 73.40           C
ATOM   1814  HB2 LYS A 114      18.532   6.734  17.057  1.00 43.43           H
ATOM   1815  HB3 LYS A 114      17.311   7.849  17.657  1.00 22.31           H
ATOM   1816  CG  LYS A 114      16.536   6.183  16.595  1.00 34.22           C
ATOM   1817  HG2 LYS A 114      16.473   5.962  15.540  1.00 50.51           H
ATOM   1818  HG3 LYS A 114      16.807   5.287  17.136  1.00 11.44           H
ATOM   1819  CD  LYS A 114      15.176   6.659  17.079  1.00 22.01           C
ATOM   1820  HD2 LYS A 114      15.207   6.780  18.152  1.00 44.34           H
ATOM   1821  HD3 LYS A 114      14.950   7.608  16.614  1.00  5.30           H
ATOM   1822  CE  LYS A 114      14.080   5.664  16.729  1.00  1.04           C
ATOM   1823  HE2 LYS A 114      13.122   6.146  16.851  1.00 43.13           H
ATOM   1824  HE3 LYS A 114      14.203   5.361  15.700  1.00 74.10           H
ATOM   1825  NZ  LYS A 114      14.129   4.457  17.600  1.00 71.45           N
ATOM   1826  HZ1 LYS A 114      15.094   4.316  17.962  1.00 14.35           H
ATOM   1827  HZ2 LYS A 114      13.480   4.570  18.405  1.00 63.13           H
ATOM   1828  HZ3 LYS A 114      13.848   3.614  17.058  1.00 40.21           H
ATOM   1829  C   LYS A 114      18.882   7.521  14.684  1.00 60.50           C
ATOM   1830  O   LYS A 114      20.077   7.784  14.820  1.00 72.34           O
ATOM   1831  N   SER A 115      18.424   6.696  13.747  1.00 43.40           N
ATOM   1832  H   SER A 115      17.461   6.526  13.689  1.00 14.55           H
ATOM   1833  CA  SER A 115      19.321   6.036  12.805  1.00 10.24           C
ATOM   1834  HA  SER A 115      20.251   6.585  12.792  1.00 14.32           H
ATOM   1835  CB  SER A 115      19.597   4.600  13.253  1.00 24.34           C
ATOM   1836  HB2 SER A 115      18.942   3.927  12.721  1.00 23.12           H
ATOM   1837  HB3 SER A 115      20.626   4.349  13.035  1.00 15.11           H
ATOM   1838  OG  SER A 115      19.376   4.448  14.645  1.00 75.33           O
ATOM   1839  HG  SER A 115      18.946   3.605  14.811  1.00 51.45           H
ATOM   1840  C   SER A 115      18.729   6.037  11.399  1.00 12.43           C
ATOM   1841  O   SER A 115      17.636   6.557  11.176  1.00 72.11           O
ATOM   1842  N   GLN A 116      19.459   5.452  10.456  1.00 63.21           N
ATOM   1843  H   GLN A 116      20.322   5.056  10.696  1.00 21.34           H
ATOM   1844  CA  GLN A 116      19.007   5.386   9.071  1.00 21.23           C
ATOM   1845  HA  GLN A 116      18.642   6.363   8.795  1.00 42.41           H
ATOM   1846  CB  GLN A 116      20.169   5.011   8.150  1.00 25.44           C
ATOM   1847  HB2 GLN A 116      20.989   5.691   8.329  1.00 73.12           H
ATOM   1848  HB3 GLN A 116      20.489   4.006   8.385  1.00 72.23           H
ATOM   1849  CG  GLN A 116      19.817   5.065   6.673  1.00 41.54           C
ATOM   1850  HG2 GLN A 116      19.298   4.157   6.405  1.00 25.32           H
ATOM   1851  HG3 GLN A 116      19.169   5.912   6.502  1.00 53.21           H
ATOM   1852  CD  GLN A 116      21.039   5.203   5.786  1.00  0.30           C
ATOM   1853  OE1 GLN A 116      22.012   4.463   5.931  1.00 71.54           O
ATOM   1854  NE2 GLN A 116      20.995   6.155   4.861  1.00 62.11           N
ATOM   1855 HE21 GLN A 116      20.188   6.708   4.805  1.00 55.15           H
ATOM   1856 HE22 GLN A 116      21.771   6.267   4.275  1.00 64.33           H
ATOM   1857  C   GLN A 116      17.874   4.377   8.916  1.00 11.02           C
ATOM   1858  O   GLN A 116      16.850   4.667   8.296  1.00  4.02           O
ATOM   1859  N   LYS A 117      18.063   3.190   9.483  1.00  2.30           N
ATOM   1860  H   LYS A 117      18.900   3.019   9.964  1.00 24.30           H
ATOM   1861  CA  LYS A 117      17.057   2.137   9.409  1.00  3.42           C
ATOM   1862  HA  LYS A 117      16.834   1.964   8.367  1.00  2.14           H
ATOM   1863  CB  LYS A 117      17.596   0.844  10.025  1.00  5.43           C
ATOM   1864  HB2 LYS A 117      17.652   0.966  11.097  1.00 52.20           H
ATOM   1865  HB3 LYS A 117      16.913   0.039   9.798  1.00 53.10           H
ATOM   1866  CG  LYS A 117      18.975   0.457   9.517  1.00 15.23           C
ATOM   1867  HG2 LYS A 117      19.681   1.224   9.798  1.00 13.24           H
ATOM   1868  HG3 LYS A 117      19.263  -0.483   9.967  1.00 52.52           H
ATOM   1869  CD  LYS A 117      18.989   0.306   8.005  1.00  3.14           C
ATOM   1870  HD2 LYS A 117      18.235  -0.411   7.716  1.00  4.13           H
ATOM   1871  HD3 LYS A 117      18.770   1.264   7.554  1.00 32.35           H
ATOM   1872  CE  LYS A 117      20.343  -0.177   7.507  1.00 53.33           C
ATOM   1873  HE2 LYS A 117      20.304  -0.269   6.432  1.00 33.42           H
ATOM   1874  HE3 LYS A 117      21.092   0.552   7.778  1.00  3.01           H
ATOM   1875  NZ  LYS A 117      20.712  -1.494   8.094  1.00 64.31           N
ATOM   1876  HZ1 LYS A 117      21.459  -1.942   7.525  1.00 71.43           H
ATOM   1877  HZ2 LYS A 117      21.062  -1.367   9.065  1.00 35.25           H
ATOM   1878  HZ3 LYS A 117      19.883  -2.122   8.114  1.00  1.23           H
ATOM   1879  C   LYS A 117      15.776   2.558  10.123  1.00 25.51           C
ATOM   1880  O   LYS A 117      14.685   2.110   9.773  1.00 62.31           O
ATOM   1881  N   GLU A 118      15.918   3.421  11.124  1.00 20.21           N
ATOM   1882  H   GLU A 118      16.814   3.742  11.356  1.00 64.40           H
ATOM   1883  CA  GLU A 118      14.771   3.901  11.886  1.00 61.02           C
ATOM   1884  HA  GLU A 118      14.203   3.041  12.207  1.00  0.23           H
ATOM   1885  CB  GLU A 118      15.238   4.677  13.119  1.00 44.21           C
ATOM   1886  HB2 GLU A 118      15.712   5.592  12.795  1.00  1.33           H
ATOM   1887  HB3 GLU A 118      14.377   4.923  13.722  1.00 32.31           H
ATOM   1888  CG  GLU A 118      16.223   3.909  13.984  1.00  1.24           C
ATOM   1889  HG2 GLU A 118      16.632   3.094  13.406  1.00 12.21           H
ATOM   1890  HG3 GLU A 118      17.020   4.576  14.278  1.00 25.24           H
ATOM   1891  CD  GLU A 118      15.581   3.341  15.235  1.00 73.52           C
ATOM   1892  OE1 GLU A 118      14.371   3.032  15.192  1.00 42.03           O
ATOM   1893  OE2 GLU A 118      16.287   3.204  16.256  1.00 55.23           O
ATOM   1894  C   GLU A 118      13.877   4.786  11.023  1.00 51.44           C
ATOM   1895  O   GLU A 118      12.672   4.557  10.920  1.00 73.02           O
ATOM   1896  N   ARG A 119      14.476   5.799  10.405  1.00 42.02           N
ATOM   1897  H   ARG A 119      15.440   5.930  10.526  1.00 51.42           H
ATOM   1898  CA  ARG A 119      13.735   6.720   9.552  1.00 12.31           C
ATOM   1899  HA  ARG A 119      12.828   6.995  10.070  1.00  3.41           H
ATOM   1900  CB  ARG A 119      14.560   7.981   9.289  1.00 12.40           C
ATOM   1901  HB2 ARG A 119      13.921   8.729   8.843  1.00 52.22           H
ATOM   1902  HB3 ARG A 119      14.934   8.355  10.230  1.00 22.33           H
ATOM   1903  CG  ARG A 119      15.743   7.753   8.363  1.00 71.13           C
ATOM   1904  HG2 ARG A 119      16.548   8.413   8.652  1.00 33.41           H
ATOM   1905  HG3 ARG A 119      16.066   6.727   8.453  1.00 31.52           H
ATOM   1906  CD  ARG A 119      15.377   8.031   6.913  1.00 23.00           C
ATOM   1907  HD2 ARG A 119      14.492   7.465   6.664  1.00 64.41           H
ATOM   1908  HD3 ARG A 119      15.172   9.085   6.804  1.00 41.43           H
ATOM   1909  NE  ARG A 119      16.452   7.659   5.996  1.00 34.25           N
ATOM   1910  HE  ARG A 119      16.449   6.746   5.641  1.00 50.12           H
ATOM   1911  CZ  ARG A 119      17.421   8.488   5.625  1.00 30.32           C
ATOM   1912  NH1 ARG A 119      17.451   9.729   6.090  1.00 33.01           N
ATOM   1913 HH11 ARG A 119      16.742  10.042   6.722  1.00  3.23           H
ATOM   1914 HH12 ARG A 119      18.182  10.351   5.810  1.00 64.21           H
ATOM   1915  NH2 ARG A 119      18.364   8.075   4.787  1.00 14.14           N
ATOM   1916 HH21 ARG A 119      18.345   7.140   4.435  1.00 53.01           H
ATOM   1917 HH22 ARG A 119      19.093   8.700   4.508  1.00 35.55           H
ATOM   1918  C   ARG A 119      13.364   6.057   8.229  1.00 55.21           C
ATOM   1919  O   ARG A 119      12.273   6.273   7.699  1.00 22.04           O
ATOM   1920  N   ASP A 120      14.277   5.251   7.701  1.00 63.43           N
ATOM   1921  H   ASP A 120      15.128   5.119   8.171  1.00 75.15           H
ATOM   1922  CA  ASP A 120      14.046   4.555   6.440  1.00 41.33           C
ATOM   1923  HA  ASP A 120      13.836   5.298   5.685  1.00 10.12           H
ATOM   1924  CB  ASP A 120      15.293   3.770   6.030  1.00 72.30           C
ATOM   1925  HB2 ASP A 120      16.135   4.445   5.977  1.00 74.23           H
ATOM   1926  HB3 ASP A 120      15.492   3.010   6.772  1.00 52.51           H
ATOM   1927  CG  ASP A 120      15.135   3.095   4.682  1.00 75.42           C
ATOM   1928  OD1 ASP A 120      14.321   2.152   4.582  1.00 53.34           O
ATOM   1929  OD2 ASP A 120      15.824   3.509   3.727  1.00 73.13           O
ATOM   1930  C   ASP A 120      12.850   3.615   6.549  1.00 21.31           C
ATOM   1931  O   ASP A 120      12.016   3.549   5.647  1.00 34.42           O
ATOM   1932  N   ALA A 121      12.775   2.888   7.659  1.00 13.24           N
ATOM   1933  H   ALA A 121      13.471   2.985   8.342  1.00 14.32           H
ATOM   1934  CA  ALA A 121      11.681   1.952   7.887  1.00 51.10           C
ATOM   1935  HA  ALA A 121      11.499   1.421   6.964  1.00 70.51           H
ATOM   1936  CB  ALA A 121      12.069   0.935   8.949  1.00 24.34           C
ATOM   1937  HB1 ALA A 121      13.088   0.614   8.786  1.00 54.04           H
ATOM   1938  HB2 ALA A 121      11.987   1.386   9.927  1.00 31.22           H
ATOM   1939  HB3 ALA A 121      11.409   0.082   8.890  1.00 63.14           H
ATOM   1940  C   ALA A 121      10.407   2.685   8.294  1.00 20.12           C
ATOM   1941  O   ALA A 121       9.299   2.218   8.029  1.00 11.33           O
ATOM   1942  N   PHE A 122      10.572   3.834   8.940  1.00 10.41           N
ATOM   1943  H   PHE A 122      11.481   4.154   9.122  1.00 13.41           H
ATOM   1944  CA  PHE A 122       9.435   4.631   9.386  1.00 53.04           C
ATOM   1945  HA  PHE A 122       8.694   3.956   9.785  1.00 23.44           H
ATOM   1946  CB  PHE A 122       9.866   5.605  10.484  1.00 20.33           C
ATOM   1947  HB2 PHE A 122       9.746   5.128  11.445  1.00 23.14           H
ATOM   1948  HB3 PHE A 122      10.905   5.861  10.341  1.00 71.53           H
ATOM   1949  CG  PHE A 122       9.073   6.880  10.501  1.00 75.14           C
ATOM   1950  CD1 PHE A 122       9.697   8.102  10.310  1.00 15.24           C
ATOM   1951  HD1 PHE A 122      10.765   8.132  10.149  1.00 41.42           H
ATOM   1952  CE1 PHE A 122       8.969   9.278  10.324  1.00 22.54           C
ATOM   1953  HE1 PHE A 122       9.469  10.223  10.175  1.00 15.45           H
ATOM   1954  CZ  PHE A 122       7.604   9.240  10.531  1.00  2.32           C
ATOM   1955  HZ  PHE A 122       7.034  10.157  10.542  1.00 41.11           H
ATOM   1956  CE2 PHE A 122       6.970   8.028  10.721  1.00  0.13           C
ATOM   1957  HE2 PHE A 122       5.903   7.996  10.883  1.00 11.35           H
ATOM   1958  CD2 PHE A 122       7.703   6.856  10.707  1.00 55.23           C
ATOM   1959  HD2 PHE A 122       7.205   5.909  10.857  1.00 42.24           H
ATOM   1960  C   PHE A 122       8.820   5.401   8.220  1.00  3.24           C
ATOM   1961  O   PHE A 122       7.635   5.255   7.921  1.00 41.01           O
ATOM   1962  N   VAL A 123       9.635   6.223   7.566  1.00 24.25           N
ATOM   1963  H   VAL A 123      10.570   6.296   7.852  1.00 12.42           H
ATOM   1964  CA  VAL A 123       9.174   7.016   6.434  1.00 54.22           C
ATOM   1965  HA  VAL A 123       8.399   7.682   6.786  1.00 73.41           H
ATOM   1966  CB  VAL A 123      10.313   7.869   5.845  1.00 54.53           C
ATOM   1967  HB  VAL A 123       9.886   8.564   5.136  1.00 35.02           H
ATOM   1968  CG1 VAL A 123      11.001   8.670   6.939  1.00  3.05           C
ATOM   1969 HG11 VAL A 123      10.878   9.725   6.746  1.00 50.24           H
ATOM   1970 HG12 VAL A 123      10.561   8.426   7.895  1.00 24.31           H
ATOM   1971 HG13 VAL A 123      12.054   8.427   6.955  1.00 13.50           H
ATOM   1972  CG2 VAL A 123      11.311   6.989   5.108  1.00 11.31           C
ATOM   1973 HG21 VAL A 123      10.928   6.754   4.126  1.00 52.40           H
ATOM   1974 HG22 VAL A 123      12.250   7.513   5.012  1.00  5.11           H
ATOM   1975 HG23 VAL A 123      11.463   6.075   5.663  1.00  3.40           H
ATOM   1976  C   VAL A 123       8.600   6.126   5.337  1.00 44.24           C
ATOM   1977  O   VAL A 123       7.571   6.443   4.742  1.00 34.03           O
ATOM   1978  N   GLU A 124       9.275   5.011   5.074  1.00 12.11           N
ATOM   1979  H   GLU A 124      10.089   4.814   5.582  1.00 22.41           H
ATOM   1980  CA  GLU A 124       8.832   4.075   4.047  1.00 12.14           C
ATOM   1981  HA  GLU A 124       8.976   4.545   3.086  1.00 32.32           H
ATOM   1982  CB  GLU A 124       9.663   2.792   4.103  1.00 61.30           C
ATOM   1983  HB2 GLU A 124       9.982   2.627   5.122  1.00 51.33           H
ATOM   1984  HB3 GLU A 124       9.044   1.963   3.791  1.00  5.21           H
ATOM   1985  CG  GLU A 124      10.896   2.826   3.216  1.00 42.32           C
ATOM   1986  HG2 GLU A 124      11.158   3.856   3.025  1.00  4.35           H
ATOM   1987  HG3 GLU A 124      11.710   2.339   3.733  1.00 73.34           H
ATOM   1988  CD  GLU A 124      10.679   2.129   1.887  1.00 54.10           C
ATOM   1989  OE1 GLU A 124      10.094   1.026   1.886  1.00 74.44           O
ATOM   1990  OE2 GLU A 124      11.093   2.686   0.849  1.00 10.01           O
ATOM   1991  C   GLU A 124       7.352   3.743   4.216  1.00 51.22           C
ATOM   1992  O   GLU A 124       6.632   3.556   3.236  1.00 71.44           O
ATOM   1993  N   MET A 125       6.906   3.672   5.466  1.00 40.13           N
ATOM   1994  H   MET A 125       7.528   3.832   6.206  1.00 22.31           H
ATOM   1995  CA  MET A 125       5.512   3.363   5.763  1.00  1.40           C
ATOM   1996  HA  MET A 125       5.249   2.467   5.222  1.00 20.22           H
ATOM   1997  CB  MET A 125       5.332   3.111   7.261  1.00 14.52           C
ATOM   1998  HB2 MET A 125       5.667   3.983   7.804  1.00 62.43           H
ATOM   1999  HB3 MET A 125       4.283   2.953   7.464  1.00 30.40           H
ATOM   2000  CG  MET A 125       6.103   1.905   7.772  1.00 41.51           C
ATOM   2001  HG2 MET A 125       5.783   1.031   7.225  1.00 41.44           H
ATOM   2002  HG3 MET A 125       7.156   2.070   7.599  1.00 43.11           H
ATOM   2003  SD  MET A 125       5.845   1.610   9.532  1.00 52.12           S
ATOM   2004  CE  MET A 125       6.236   3.222  10.207  1.00 43.32           C
ATOM   2005  HE1 MET A 125       5.325   3.719  10.505  1.00 73.13           H
ATOM   2006  HE2 MET A 125       6.880   3.106  11.066  1.00 43.11           H
ATOM   2007  HE3 MET A 125       6.740   3.814   9.457  1.00 60.13           H
ATOM   2008  C   MET A 125       4.596   4.497   5.312  1.00 22.21           C
ATOM   2009  O   MET A 125       3.623   4.272   4.593  1.00 63.21           O
ATOM   2010  N   MET A 126       4.914   5.714   5.740  1.00 50.21           N
ATOM   2011  H   MET A 126       5.702   5.831   6.311  1.00 32.31           H
ATOM   2012  CA  MET A 126       4.119   6.882   5.379  1.00 42.43           C
ATOM   2013  HA  MET A 126       3.115   6.725   5.744  1.00 43.43           H
ATOM   2014  CB  MET A 126       4.695   8.140   6.033  1.00 61.23           C
ATOM   2015  HB2 MET A 126       5.620   8.397   5.539  1.00 61.34           H
ATOM   2016  HB3 MET A 126       3.993   8.950   5.909  1.00 55.34           H
ATOM   2017  CG  MET A 126       4.977   7.978   7.518  1.00 61.34           C
ATOM   2018  HG2 MET A 126       5.705   7.191   7.649  1.00 75.51           H
ATOM   2019  HG3 MET A 126       5.381   8.905   7.896  1.00 21.11           H
ATOM   2020  SD  MET A 126       3.500   7.561   8.464  1.00 72.13           S
ATOM   2021  CE  MET A 126       2.366   8.826   7.895  1.00 31.53           C
ATOM   2022  HE1 MET A 126       1.802   8.452   7.053  1.00 24.32           H
ATOM   2023  HE2 MET A 126       1.688   9.087   8.694  1.00 21.15           H
ATOM   2024  HE3 MET A 126       2.923   9.701   7.596  1.00 63.45           H
ATOM   2025  C   MET A 126       4.070   7.060   3.864  1.00 22.45           C
ATOM   2026  O   MET A 126       3.150   7.679   3.331  1.00 13.44           O
ATOM   2027  N   VAL A 127       5.067   6.512   3.176  1.00 31.24           N
ATOM   2028  H   VAL A 127       5.772   6.030   3.658  1.00 53.15           H
ATOM   2029  CA  VAL A 127       5.137   6.609   1.723  1.00 33.13           C
ATOM   2030  HA  VAL A 127       4.876   7.619   1.443  1.00 10.32           H
ATOM   2031  CB  VAL A 127       6.559   6.316   1.209  1.00 52.41           C
ATOM   2032  HB  VAL A 127       6.721   5.249   1.246  1.00 11.24           H
ATOM   2033  CG1 VAL A 127       6.708   6.770  -0.235  1.00 61.34           C
ATOM   2034 HG11 VAL A 127       6.279   7.754  -0.350  1.00  4.32           H
ATOM   2035 HG12 VAL A 127       7.756   6.801  -0.496  1.00 73.44           H
ATOM   2036 HG13 VAL A 127       6.195   6.076  -0.885  1.00 44.03           H
ATOM   2037  CG2 VAL A 127       7.595   6.988   2.097  1.00 11.31           C
ATOM   2038 HG21 VAL A 127       7.095   7.598   2.835  1.00  2.31           H
ATOM   2039 HG22 VAL A 127       8.186   6.234   2.594  1.00 24.14           H
ATOM   2040 HG23 VAL A 127       8.239   7.610   1.492  1.00 33.15           H
ATOM   2041  C   VAL A 127       4.160   5.644   1.060  1.00 11.25           C
ATOM   2042  O   VAL A 127       3.303   6.054   0.278  1.00 42.12           O
ATOM   2043  N   GLN A 128       4.295   4.361   1.380  1.00 41.20           N
ATOM   2044  H   GLN A 128       4.997   4.097   2.010  1.00 60.13           H
ATOM   2045  CA  GLN A 128       3.424   3.338   0.815  1.00 72.22           C
ATOM   2046  HA  GLN A 128       3.335   3.527  -0.244  1.00 75.32           H
ATOM   2047  CB  GLN A 128       4.031   1.949   1.023  1.00 42.45           C
ATOM   2048  HB2 GLN A 128       3.363   1.211   0.606  1.00 73.02           H
ATOM   2049  HB3 GLN A 128       4.977   1.902   0.503  1.00 73.34           H
ATOM   2050  CG  GLN A 128       4.273   1.604   2.483  1.00 63.51           C
ATOM   2051  HG2 GLN A 128       4.187   2.504   3.072  1.00 14.32           H
ATOM   2052  HG3 GLN A 128       3.524   0.894   2.800  1.00 34.31           H
ATOM   2053  CD  GLN A 128       5.644   1.001   2.720  1.00 32.35           C
ATOM   2054  OE1 GLN A 128       6.607   1.326   2.025  1.00 33.31           O
ATOM   2055  NE2 GLN A 128       5.739   0.117   3.707  1.00 22.00           N
ATOM   2056 HE21 GLN A 128       4.930  -0.094   4.218  1.00 34.34           H
ATOM   2057 HE22 GLN A 128       6.613  -0.289   3.882  1.00 12.10           H
ATOM   2058  C   GLN A 128       2.035   3.398   1.443  1.00 63.52           C
ATOM   2059  O   GLN A 128       1.036   3.093   0.792  1.00 53.41           O
ATOM   2060  N   TRP A 129       1.981   3.791   2.710  1.00 24.41           N
ATOM   2061  H   TRP A 129       2.813   4.020   3.176  1.00 70.11           H
ATOM   2062  CA  TRP A 129       0.715   3.890   3.426  1.00 35.42           C
ATOM   2063  HA  TRP A 129       0.319   2.891   3.538  1.00 24.35           H
ATOM   2064  CB  TRP A 129       0.935   4.496   4.813  1.00 21.42           C
ATOM   2065  HB2 TRP A 129       1.628   3.877   5.363  1.00  2.14           H
ATOM   2066  HB3 TRP A 129       1.352   5.486   4.703  1.00 52.44           H
ATOM   2067  CG  TRP A 129      -0.324   4.609   5.619  1.00 44.33           C
ATOM   2068  CD1 TRP A 129      -1.497   3.944   5.404  1.00 22.13           C
ATOM   2069  CD2 TRP A 129      -0.535   5.440   6.766  1.00 61.32           C
ATOM   2070  CE3 TRP A 129       0.266   6.341   7.472  1.00 20.13           C
ATOM   2071  CE2 TRP A 129      -1.859   5.226   7.196  1.00 11.52           C
ATOM   2072  NE1 TRP A 129      -2.425   4.311   6.349  1.00 22.20           N
ATOM   2073  HD1 TRP A 129      -1.658   3.238   4.604  1.00 23.43           H
ATOM   2074  HE3 TRP A 129       1.287   6.533   7.175  1.00 35.12           H
ATOM   2075  CZ3 TRP A 129      -0.270   6.992   8.567  1.00 30.10           C
ATOM   2076  CZ2 TRP A 129      -2.398   5.883   8.300  1.00 64.03           C
ATOM   2077  HE1 TRP A 129      -3.342   3.970   6.407  1.00 13.12           H
ATOM   2078  HZ3 TRP A 129       0.334   7.692   9.125  1.00 12.32           H
ATOM   2079  CH2 TRP A 129      -1.591   6.760   8.973  1.00 70.13           C
ATOM   2080  HZ2 TRP A 129      -3.414   5.715   8.625  1.00 22.53           H
ATOM   2081  HH2 TRP A 129      -1.968   7.291   9.833  1.00 20.32           H
ATOM   2082  C   TRP A 129      -0.289   4.730   2.644  1.00  5.42           C
ATOM   2083  O   TRP A 129      -1.433   4.322   2.444  1.00 25.34           O
ATOM   2084  N   ARG A 130       0.147   5.906   2.204  1.00 43.22           N
ATOM   2085  H   ARG A 130       1.070   6.177   2.395  1.00 72.52           H
ATOM   2086  CA  ARG A 130      -0.714   6.804   1.444  1.00  1.53           C
ATOM   2087  HA  ARG A 130      -1.569   7.043   2.059  1.00  4.51           H
ATOM   2088  CB  ARG A 130       0.033   8.096   1.106  1.00 14.32           C
ATOM   2089  HB2 ARG A 130       0.311   8.589   2.026  1.00 21.02           H
ATOM   2090  HB3 ARG A 130       0.927   7.847   0.556  1.00 41.24           H
ATOM   2091  CG  ARG A 130      -0.784   9.071   0.273  1.00  4.12           C
ATOM   2092  HG2 ARG A 130      -1.834   8.883   0.442  1.00 43.03           H
ATOM   2093  HG3 ARG A 130      -0.543  10.079   0.577  1.00 21.12           H
ATOM   2094  CD  ARG A 130      -0.489   8.918  -1.211  1.00 33.11           C
ATOM   2095  HD2 ARG A 130       0.554   8.668  -1.334  1.00  0.35           H
ATOM   2096  HD3 ARG A 130      -1.099   8.118  -1.604  1.00 51.42           H
ATOM   2097  NE  ARG A 130      -0.774  10.142  -1.955  1.00 11.15           N
ATOM   2098  HE  ARG A 130      -1.337  10.816  -1.521  1.00 13.02           H
ATOM   2099  CZ  ARG A 130      -0.312  10.384  -3.176  1.00 41.31           C
ATOM   2100  NH1 ARG A 130       0.453   9.491  -3.788  1.00 73.24           N
ATOM   2101 HH11 ARG A 130       0.682   8.632  -3.330  1.00 52.22           H
ATOM   2102 HH12 ARG A 130       0.798   9.675  -4.709  1.00  4.02           H
ATOM   2103  NH2 ARG A 130      -0.615  11.522  -3.788  1.00 40.00           N
ATOM   2104 HH21 ARG A 130      -1.191  12.198  -3.330  1.00 33.13           H
ATOM   2105 HH22 ARG A 130      -0.267  11.703  -4.707  1.00 44.31           H
ATOM   2106  C   ARG A 130      -1.201   6.136   0.162  1.00 33.33           C
ATOM   2107  O   ARG A 130      -2.394   6.153  -0.144  1.00 23.52           O
ATOM   2108  N   ASP A 131      -0.271   5.548  -0.583  1.00 15.52           N
ATOM   2109  H   ASP A 131       0.662   5.569  -0.285  1.00 65.15           H
ATOM   2110  CA  ASP A 131      -0.606   4.873  -1.831  1.00 40.54           C
ATOM   2111  HA  ASP A 131      -1.027   5.607  -2.502  1.00 74.33           H
ATOM   2112  CB  ASP A 131       0.652   4.282  -2.469  1.00 61.30           C
ATOM   2113  HB2 ASP A 131       1.496   4.463  -1.820  1.00 23.03           H
ATOM   2114  HB3 ASP A 131       0.519   3.217  -2.591  1.00 60.11           H
ATOM   2115  CG  ASP A 131       0.953   4.887  -3.826  1.00 10.21           C
ATOM   2116  OD1 ASP A 131       0.864   6.126  -3.956  1.00 55.23           O
ATOM   2117  OD2 ASP A 131       1.279   4.122  -4.757  1.00 52.24           O
ATOM   2118  C   ASP A 131      -1.637   3.774  -1.596  1.00  0.15           C
ATOM   2119  O   ASP A 131      -2.520   3.550  -2.423  1.00 12.13           O
ATOM   2120  N   ALA A 132      -1.517   3.091  -0.462  1.00 60.30           N
ATOM   2121  H   ALA A 132      -0.792   3.316   0.157  1.00 11.14           H
ATOM   2122  CA  ALA A 132      -2.439   2.016  -0.117  1.00 63.50           C
ATOM   2123  HA  ALA A 132      -2.611   1.426  -1.006  1.00 34.20           H
ATOM   2124  CB  ALA A 132      -1.822   1.110   0.938  1.00 23.33           C
ATOM   2125  HB1 ALA A 132      -0.769   0.983   0.733  1.00 20.10           H
ATOM   2126  HB2 ALA A 132      -1.947   1.556   1.914  1.00 50.13           H
ATOM   2127  HB3 ALA A 132      -2.311   0.147   0.917  1.00 11.23           H
ATOM   2128  C   ALA A 132      -3.771   2.571   0.374  1.00 54.24           C
ATOM   2129  O   ALA A 132      -4.825   1.978   0.143  1.00 25.21           O
ATOM   2130  N   ALA A 133      -3.718   3.713   1.052  1.00 65.13           N
ATOM   2131  H   ALA A 133      -2.848   4.138   1.203  1.00  0.13           H
ATOM   2132  CA  ALA A 133      -4.921   4.349   1.574  1.00 63.24           C
ATOM   2133  HA  ALA A 133      -5.567   3.574   1.960  1.00 20.23           H
ATOM   2134  CB  ALA A 133      -4.568   5.285   2.720  1.00 40.22           C
ATOM   2135  HB1 ALA A 133      -3.754   4.864   3.291  1.00 44.42           H
ATOM   2136  HB2 ALA A 133      -4.271   6.245   2.323  1.00 71.44           H
ATOM   2137  HB3 ALA A 133      -5.429   5.411   3.360  1.00 41.34           H
ATOM   2138  C   ALA A 133      -5.661   5.107   0.477  1.00 44.31           C
ATOM   2139  O   ALA A 133      -6.836   5.443   0.624  1.00 74.12           O
ATOM   2140  N   THR A 134      -4.965   5.376  -0.624  1.00 24.15           N
ATOM   2141  H   THR A 134      -4.031   5.082  -0.681  1.00 55.30           H
ATOM   2142  CA  THR A 134      -5.555   6.097  -1.744  1.00 62.43           C
ATOM   2143  HA  THR A 134      -6.272   6.801  -1.348  1.00 24.04           H
ATOM   2144  CB  THR A 134      -4.489   6.882  -2.531  1.00  2.51           C
ATOM   2145  HB  THR A 134      -4.935   7.248  -3.445  1.00 65.11           H
ATOM   2146  OG1 THR A 134      -3.390   6.025  -2.857  1.00 64.14           O
ATOM   2147  HG1 THR A 134      -2.933   6.370  -3.629  1.00 23.45           H
ATOM   2148  CG2 THR A 134      -3.989   8.072  -1.725  1.00 23.33           C
ATOM   2149 HG21 THR A 134      -3.909   7.793  -0.684  1.00 44.23           H
ATOM   2150 HG22 THR A 134      -3.019   8.374  -2.092  1.00 72.33           H
ATOM   2151 HG23 THR A 134      -4.683   8.892  -1.825  1.00 54.52           H
ATOM   2152  C   THR A 134      -6.271   5.144  -2.694  1.00 75.04           C
ATOM   2153  O   THR A 134      -6.575   5.500  -3.833  1.00 73.43           O
ATOM   2154  N   TYR A 135      -6.540   3.933  -2.219  1.00 65.23           N
ATOM   2155  H   TYR A 135      -6.272   3.708  -1.304  1.00 15.24           H
ATOM   2156  CA  TYR A 135      -7.219   2.928  -3.028  1.00 35.11           C
ATOM   2157  HA  TYR A 135      -6.528   2.588  -3.785  1.00 21.44           H
ATOM   2158  CB  TYR A 135      -7.630   1.737  -2.160  1.00 12.20           C
ATOM   2159  HB2 TYR A 135      -7.831   0.889  -2.796  1.00 51.10           H
ATOM   2160  HB3 TYR A 135      -6.820   1.494  -1.488  1.00 61.44           H
ATOM   2161  CG  TYR A 135      -8.865   1.994  -1.325  1.00 65.52           C
ATOM   2162  CD1 TYR A 135     -10.130   1.682  -1.808  1.00 10.35           C
ATOM   2163  HD1 TYR A 135     -10.225   1.252  -2.794  1.00 24.31           H
ATOM   2164  CE1 TYR A 135     -11.261   1.915  -1.049  1.00  2.31           C
ATOM   2165  HE1 TYR A 135     -12.236   1.667  -1.441  1.00 31.42           H
ATOM   2166  CZ  TYR A 135     -11.136   2.465   0.210  1.00 50.21           C
ATOM   2167  CE2 TYR A 135      -9.891   2.783   0.711  1.00 21.22           C
ATOM   2168  HE2 TYR A 135      -9.793   3.214   1.697  1.00 75.23           H
ATOM   2169  CD2 TYR A 135      -8.766   2.548  -0.055  1.00 62.31           C
ATOM   2170  HD2 TYR A 135      -7.789   2.796   0.334  1.00 21.33           H
ATOM   2171  OH  TYR A 135     -12.259   2.699   0.970  1.00 53.25           O
ATOM   2172  HH  TYR A 135     -12.251   2.124   1.738  1.00 11.02           H
ATOM   2173  C   TYR A 135      -8.447   3.520  -3.713  1.00 74.41           C
ATOM   2174  O   TYR A 135      -8.797   3.133  -4.828  1.00  4.05           O
ATOM   2175  N   ASN A 136      -9.098   4.461  -3.037  1.00 40.12           N
ATOM   2176  H   ASN A 136      -8.771   4.727  -2.152  1.00 40.25           H
ATOM   2177  CA  ASN A 136     -10.287   5.108  -3.580  1.00 33.34           C
ATOM   2178  HA  ASN A 136     -10.787   4.398  -4.221  1.00 61.33           H
ATOM   2179  CB  ASN A 136     -11.236   5.509  -2.448  1.00 41.12           C
ATOM   2180  HB2 ASN A 136     -12.229   5.645  -2.851  1.00 13.13           H
ATOM   2181  HB3 ASN A 136     -11.256   4.724  -1.708  1.00 34.05           H
ATOM   2182  CG  ASN A 136     -10.814   6.798  -1.770  1.00 53.43           C
ATOM   2183  OD1 ASN A 136     -11.367   7.865  -2.041  1.00 62.31           O
ATOM   2184  ND2 ASN A 136      -9.830   6.706  -0.883  1.00 72.04           N
ATOM   2185 HD21 ASN A 136      -9.437   5.824  -0.718  1.00 64.54           H
ATOM   2186 HD22 ASN A 136      -9.538   7.524  -0.430  1.00 11.02           H
ATOM   2187  C   ASN A 136      -9.911   6.336  -4.403  1.00 32.12           C
ATOM   2188  O   ASN A 136     -10.550   6.641  -5.410  1.00 61.23           O
ATOM   2189  N   PHE A 137      -8.870   7.037  -3.967  1.00 41.20           N
ATOM   2190  H   PHE A 137      -8.401   6.744  -3.157  1.00 71.15           H
ATOM   2191  CA  PHE A 137      -8.408   8.233  -4.663  1.00 32.31           C
ATOM   2192  HA  PHE A 137      -9.202   8.963  -4.628  1.00 61.20           H
ATOM   2193  CB  PHE A 137      -7.172   8.807  -3.969  1.00  3.24           C
ATOM   2194  HB2 PHE A 137      -7.139   8.447  -2.951  1.00 41.04           H
ATOM   2195  HB3 PHE A 137      -6.288   8.476  -4.492  1.00 44.21           H
ATOM   2196  CG  PHE A 137      -7.151  10.308  -3.927  1.00  1.53           C
ATOM   2197  CD1 PHE A 137      -6.163  11.020  -4.588  1.00 61.43           C
ATOM   2198  HD1 PHE A 137      -5.402  10.484  -5.139  1.00 34.53           H
ATOM   2199  CE1 PHE A 137      -6.141  12.401  -4.552  1.00 51.21           C
ATOM   2200  HE1 PHE A 137      -5.365  12.943  -5.072  1.00 22.12           H
ATOM   2201  CZ  PHE A 137      -7.112  13.087  -3.849  1.00  1.11           C
ATOM   2202  HZ  PHE A 137      -7.097  14.166  -3.820  1.00 11.31           H
ATOM   2203  CE2 PHE A 137      -8.103  12.390  -3.186  1.00 22.13           C
ATOM   2204  HE2 PHE A 137      -8.863  12.924  -2.635  1.00 22.10           H
ATOM   2205  CD2 PHE A 137      -8.119  11.008  -3.225  1.00 53.51           C
ATOM   2206  HD2 PHE A 137      -8.894  10.465  -2.705  1.00 72.20           H
ATOM   2207  C   PHE A 137      -8.088   7.923  -6.122  1.00 70.03           C
ATOM   2208  O   PHE A 137      -8.195   8.790  -6.989  1.00  4.25           O
TER    2209      PHE A 137
ENDMDL
MODEL        2
ATOM      1  N   SER A   1       2.087  -0.028  -0.521  1.00 72.11           N
ATOM      2  H   SER A   1       2.606  -0.730  -0.075  1.00 72.13           H
ATOM      3  CA  SER A   1       2.290   0.212  -1.945  1.00  2.21           C
ATOM      4  HA  SER A   1       2.427   1.274  -2.086  1.00 21.03           H
ATOM      5  CB  SER A   1       3.541  -0.520  -2.434  1.00 23.33           C
ATOM      6  HB2 SER A   1       4.313  -0.449  -1.683  1.00 24.22           H
ATOM      7  HB3 SER A   1       3.302  -1.560  -2.607  1.00 11.42           H
ATOM      8  OG  SER A   1       4.024   0.044  -3.640  1.00 43.53           O
ATOM      9  HG  SER A   1       4.481  -0.629  -4.149  1.00 61.41           H
ATOM     10  C   SER A   1       1.076  -0.239  -2.751  1.00 12.41           C
ATOM     11  O   SER A   1       0.636   0.452  -3.670  1.00 64.41           O
ATOM     12  N   MET A   2       0.538  -1.402  -2.399  1.00  4.03           N
ATOM     13  H   MET A   2       0.933  -1.907  -1.657  1.00 62.03           H
ATOM     14  CA  MET A   2      -0.626  -1.945  -3.088  1.00 72.31           C
ATOM     15  HA  MET A   2      -0.367  -2.069  -4.129  1.00 11.51           H
ATOM     16  CB  MET A   2      -1.001  -3.309  -2.504  1.00 40.21           C
ATOM     17  HB2 MET A   2      -0.458  -3.454  -1.582  1.00 63.14           H
ATOM     18  HB3 MET A   2      -2.060  -3.319  -2.294  1.00 11.30           H
ATOM     19  CG  MET A   2      -0.689  -4.473  -3.430  1.00 64.11           C
ATOM     20  HG2 MET A   2       0.273  -4.302  -3.890  1.00 62.32           H
ATOM     21  HG3 MET A   2      -0.649  -5.380  -2.845  1.00 11.35           H
ATOM     22  SD  MET A   2      -1.921  -4.677  -4.730  1.00 54.20           S
ATOM     23  CE  MET A   2      -1.032  -4.032  -6.144  1.00 43.24           C
ATOM     24  HE1 MET A   2       0.030  -4.143  -5.983  1.00  3.32           H
ATOM     25  HE2 MET A   2      -1.320  -4.578  -7.031  1.00  1.25           H
ATOM     26  HE3 MET A   2      -1.269  -2.986  -6.273  1.00 31.12           H
ATOM     27  C   MET A   2      -1.812  -0.992  -2.986  1.00 14.23           C
ATOM     28  O   MET A   2      -1.671   0.143  -2.531  1.00 71.44           O
ATOM     29  N   ASN A   3      -2.981  -1.460  -3.412  1.00 30.34           N
ATOM     30  H   ASN A   3      -3.031  -2.374  -3.764  1.00  3.44           H
ATOM     31  CA  ASN A   3      -4.192  -0.648  -3.368  1.00 64.24           C
ATOM     32  HA  ASN A   3      -3.895   0.390  -3.385  1.00 30.34           H
ATOM     33  CB  ASN A   3      -5.067  -0.935  -4.590  1.00 41.21           C
ATOM     34  HB2 ASN A   3      -5.700  -1.784  -4.380  1.00 73.52           H
ATOM     35  HB3 ASN A   3      -5.684  -0.073  -4.794  1.00 42.33           H
ATOM     36  CG  ASN A   3      -4.248  -1.244  -5.828  1.00 42.45           C
ATOM     37  OD1 ASN A   3      -4.191  -2.388  -6.279  1.00 43.11           O
ATOM     38  ND2 ASN A   3      -3.608  -0.221  -6.385  1.00 33.32           N
ATOM     39 HD21 ASN A   3      -3.699   0.663  -5.971  1.00 73.41           H
ATOM     40 HD22 ASN A   3      -3.072  -0.393  -7.187  1.00  1.32           H
ATOM     41  C   ASN A   3      -4.980  -0.915  -2.090  1.00 13.01           C
ATOM     42  O   ASN A   3      -5.875  -1.759  -2.065  1.00 21.13           O
ATOM     43  N   GLY A   4      -4.642  -0.188  -1.029  1.00 63.03           N
ATOM     44  H   GLY A   4      -3.920   0.471  -1.108  1.00 31.30           H
ATOM     45  CA  GLY A   4      -5.328  -0.360   0.238  1.00 62.42           C
ATOM     46  HA2 GLY A   4      -5.966   0.494   0.408  1.00 34.50           H
ATOM     47  HA3 GLY A   4      -5.939  -1.249   0.185  1.00 20.51           H
ATOM     48  C   GLY A   4      -4.368  -0.496   1.403  1.00  1.42           C
ATOM     49  O   GLY A   4      -3.441  -1.305   1.363  1.00 41.32           O
ATOM     50  N   VAL A   5      -4.588   0.300   2.445  1.00 54.10           N
ATOM     51  H   VAL A   5      -5.343   0.924   2.418  1.00 14.23           H
ATOM     52  CA  VAL A   5      -3.735   0.266   3.627  1.00 54.21           C
ATOM     53  HA  VAL A   5      -2.731   0.521   3.321  1.00 21.22           H
ATOM     54  CB  VAL A   5      -4.195   1.292   4.680  1.00 23.22           C
ATOM     55  HB  VAL A   5      -3.404   1.411   5.406  1.00 43.11           H
ATOM     56  CG1 VAL A   5      -4.454   2.643   4.032  1.00  2.33           C
ATOM     57 HG11 VAL A   5      -5.514   2.847   4.035  1.00 35.44           H
ATOM     58 HG12 VAL A   5      -3.938   3.413   4.587  1.00 51.20           H
ATOM     59 HG13 VAL A   5      -4.093   2.630   3.014  1.00 21.24           H
ATOM     60  CG2 VAL A   5      -5.436   0.792   5.404  1.00 24.23           C
ATOM     61 HG21 VAL A   5      -6.089   1.625   5.616  1.00 53.12           H
ATOM     62 HG22 VAL A   5      -5.953   0.078   4.781  1.00 61.50           H
ATOM     63 HG23 VAL A   5      -5.146   0.318   6.330  1.00 25.24           H
ATOM     64  C   VAL A   5      -3.724  -1.122   4.257  1.00 63.24           C
ATOM     65  O   VAL A   5      -2.853  -1.441   5.067  1.00 14.35           O
ATOM     66  N   HIS A   6      -4.696  -1.946   3.878  1.00 63.13           N
ATOM     67  H   HIS A   6      -5.360  -1.635   3.228  1.00  2.42           H
ATOM     68  CA  HIS A   6      -4.797  -3.302   4.405  1.00 71.33           C
ATOM     69  HA  HIS A   6      -4.474  -3.283   5.434  1.00  1.04           H
ATOM     70  CB  HIS A   6      -6.246  -3.787   4.347  1.00 21.51           C
ATOM     71  HB2 HIS A   6      -6.642  -3.601   3.360  1.00 61.33           H
ATOM     72  HB3 HIS A   6      -6.271  -4.849   4.546  1.00 75.32           H
ATOM     73  CG  HIS A   6      -7.144  -3.111   5.337  1.00 62.40           C
ATOM     74  ND1 HIS A   6      -6.810  -2.945   6.665  1.00 51.35           N
ATOM     75  CD2 HIS A   6      -8.369  -2.557   5.186  1.00 12.21           C
ATOM     76  HD1 HIS A   6      -5.978  -3.243   7.087  1.00 12.32           H
ATOM     77  CE1 HIS A   6      -7.792  -2.318   7.288  1.00 72.52           C
ATOM     78  NE2 HIS A   6      -8.750  -2.071   6.413  1.00 73.32           N
ATOM     79  HD2 HIS A   6      -8.942  -2.506   4.271  1.00 53.52           H
ATOM     80  HE1 HIS A   6      -7.809  -2.053   8.334  1.00 14.11           H
ATOM     81  C   HIS A   6      -3.897  -4.257   3.625  1.00 12.34           C
ATOM     82  O   HIS A   6      -3.705  -5.407   4.021  1.00 11.53           O
ATOM     83  N   ASP A   7      -3.349  -3.772   2.516  1.00 33.44           N
ATOM     84  H   ASP A   7      -3.541  -2.848   2.253  1.00  4.32           H
ATOM     85  CA  ASP A   7      -2.470  -4.582   1.682  1.00 65.24           C
ATOM     86  HA  ASP A   7      -2.806  -5.606   1.741  1.00 71.21           H
ATOM     87  CB  ASP A   7      -2.543  -4.118   0.226  1.00 32.40           C
ATOM     88  HB2 ASP A   7      -3.424  -3.507   0.094  1.00 50.11           H
ATOM     89  HB3 ASP A   7      -1.665  -3.532  -0.003  1.00 74.30           H
ATOM     90  CG  ASP A   7      -2.615  -5.278  -0.748  1.00 44.21           C
ATOM     91  OD1 ASP A   7      -1.663  -6.086  -0.780  1.00 20.22           O
ATOM     92  OD2 ASP A   7      -3.623  -5.377  -1.478  1.00 64.43           O
ATOM     93  C   ASP A   7      -1.029  -4.509   2.179  1.00 34.34           C
ATOM     94  O   ASP A   7      -0.217  -5.390   1.894  1.00 70.04           O
ATOM     95  N   LEU A   8      -0.719  -3.454   2.924  1.00 31.14           N
ATOM     96  H   LEU A   8      -1.409  -2.786   3.118  1.00  4.24           H
ATOM     97  CA  LEU A   8       0.624  -3.265   3.462  1.00 51.04           C
ATOM     98  HA  LEU A   8       1.288  -3.069   2.633  1.00 54.14           H
ATOM     99  CB  LEU A   8       0.650  -2.069   4.415  1.00 54.35           C
ATOM    100  HB2 LEU A   8      -0.209  -2.145   5.064  1.00 40.22           H
ATOM    101  HB3 LEU A   8       1.552  -2.137   5.005  1.00 44.41           H
ATOM    102  CG  LEU A   8       0.620  -0.688   3.759  1.00 52.40           C
ATOM    103  HG  LEU A   8       0.689   0.070   4.527  1.00 13.23           H
ATOM    104  CD1 LEU A   8       1.806  -0.515   2.823  1.00 22.22           C
ATOM    105 HD11 LEU A   8       1.741   0.445   2.332  1.00 21.45           H
ATOM    106 HD12 LEU A   8       2.723  -0.568   3.391  1.00  3.32           H
ATOM    107 HD13 LEU A   8       1.797  -1.300   2.082  1.00 74.15           H
ATOM    108  CD2 LEU A   8      -0.688  -0.481   3.009  1.00 61.43           C
ATOM    109 HD21 LEU A   8      -0.591  -0.865   2.004  1.00 43.33           H
ATOM    110 HD22 LEU A   8      -1.482  -1.006   3.519  1.00 71.22           H
ATOM    111 HD23 LEU A   8      -0.919   0.573   2.971  1.00 31.22           H
ATOM    112  C   LEU A   8       1.101  -4.518   4.188  1.00 64.52           C
ATOM    113  O   LEU A   8       0.308  -5.343   4.642  1.00 13.21           O
ATOM    114  N   PRO A   9       2.430  -4.666   4.303  1.00 74.44           N
ATOM    115  CA  PRO A   9       3.043  -5.815   4.975  1.00 32.35           C
ATOM    116  HA  PRO A   9       2.682  -6.750   4.572  1.00 31.34           H
ATOM    117  CB  PRO A   9       4.532  -5.660   4.656  1.00 72.31           C
ATOM    118  HB2 PRO A   9       5.120  -5.997   5.498  1.00  2.51           H
ATOM    119  HB3 PRO A   9       4.779  -6.243   3.781  1.00 34.35           H
ATOM    120  CG  PRO A   9       4.716  -4.203   4.408  1.00  3.14           C
ATOM    121  HG2 PRO A   9       4.893  -3.691   5.342  1.00 25.41           H
ATOM    122  HG3 PRO A   9       5.543  -4.048   3.731  1.00  2.22           H
ATOM    123  CD  PRO A   9       3.435  -3.723   3.785  1.00 71.22           C
ATOM    124  HD2 PRO A   9       3.216  -2.714   4.101  1.00 71.10           H
ATOM    125  HD3 PRO A   9       3.496  -3.778   2.708  1.00 74.42           H
ATOM    126  C   PRO A   9       2.816  -5.793   6.483  1.00  5.33           C
ATOM    127  O   PRO A   9       3.145  -4.815   7.155  1.00 25.33           O
ATOM    128  N   SER A  10       2.253  -6.876   7.009  1.00 42.12           N
ATOM    129  H   SER A  10       2.013  -7.623   6.421  1.00 44.32           H
ATOM    130  CA  SER A  10       1.980  -6.979   8.438  1.00 51.45           C
ATOM    131  HA  SER A  10       1.157  -6.318   8.666  1.00 75.32           H
ATOM    132  CB  SER A  10       1.585  -8.411   8.801  1.00 31.20           C
ATOM    133  HB2 SER A  10       1.850  -8.605   9.829  1.00 24.30           H
ATOM    134  HB3 SER A  10       0.518  -8.530   8.676  1.00 64.32           H
ATOM    135  OG  SER A  10       2.250  -9.349   7.973  1.00 71.33           O
ATOM    136  HG  SER A  10       1.610  -9.785   7.405  1.00 22.41           H
ATOM    137  C   SER A  10       3.195  -6.551   9.255  1.00 11.11           C
ATOM    138  O   SER A  10       3.060  -6.012  10.353  1.00 74.03           O
ATOM    139  N   ASN A  11       4.382  -6.796   8.711  1.00 45.11           N
ATOM    140  H   ASN A  11       4.426  -7.228   7.833  1.00 62.44           H
ATOM    141  CA  ASN A  11       5.623  -6.437   9.389  1.00 33.43           C
ATOM    142  HA  ASN A  11       5.675  -7.005  10.306  1.00 63.42           H
ATOM    143  CB  ASN A  11       6.827  -6.791   8.515  1.00 64.22           C
ATOM    144  HB2 ASN A  11       6.583  -7.651   7.907  1.00  4.52           H
ATOM    145  HB3 ASN A  11       7.057  -5.955   7.872  1.00 11.53           H
ATOM    146  CG  ASN A  11       8.060  -7.120   9.335  1.00 42.15           C
ATOM    147  OD1 ASN A  11       8.549  -8.250   9.315  1.00 12.35           O
ATOM    148  ND2 ASN A  11       8.569  -6.131  10.060  1.00 10.02           N
ATOM    149 HD21 ASN A  11       8.127  -5.257  10.027  1.00 52.23           H
ATOM    150 HD22 ASN A  11       9.366  -6.316  10.599  1.00  3.31           H
ATOM    151  C   ASN A  11       5.646  -4.950   9.729  1.00 24.35           C
ATOM    152  O   ASN A  11       5.962  -4.565  10.855  1.00 12.13           O
ATOM    153  N   VAL A  12       5.310  -4.119   8.748  1.00 12.14           N
ATOM    154  H   VAL A  12       5.068  -4.486   7.873  1.00 60.13           H
ATOM    155  CA  VAL A  12       5.290  -2.674   8.944  1.00 65.14           C
ATOM    156  HA  VAL A  12       6.050  -2.425   9.671  1.00 75.20           H
ATOM    157  CB  VAL A  12       5.611  -1.927   7.635  1.00 12.35           C
ATOM    158  HB  VAL A  12       5.962  -0.937   7.887  1.00 54.41           H
ATOM    159  CG1 VAL A  12       6.713  -2.641   6.868  1.00 32.32           C
ATOM    160 HG11 VAL A  12       6.395  -3.647   6.635  1.00  3.20           H
ATOM    161 HG12 VAL A  12       6.918  -2.107   5.952  1.00 23.13           H
ATOM    162 HG13 VAL A  12       7.607  -2.677   7.472  1.00 23.14           H
ATOM    163  CG2 VAL A  12       4.359  -1.787   6.782  1.00 65.52           C
ATOM    164 HG21 VAL A  12       3.864  -0.858   7.019  1.00 53.44           H
ATOM    165 HG22 VAL A  12       4.634  -1.793   5.737  1.00 32.33           H
ATOM    166 HG23 VAL A  12       3.692  -2.613   6.983  1.00  4.44           H
ATOM    167  C   VAL A  12       3.935  -2.208   9.464  1.00 44.13           C
ATOM    168  O   VAL A  12       3.843  -1.216  10.187  1.00 20.01           O
ATOM    169  N   LYS A  13       2.884  -2.930   9.091  1.00 64.42           N
ATOM    170  H   LYS A  13       3.022  -3.711   8.513  1.00 53.41           H
ATOM    171  CA  LYS A  13       1.532  -2.593   9.520  1.00 24.33           C
ATOM    172  HA  LYS A  13       1.248  -1.674   9.030  1.00 21.35           H
ATOM    173  CB  LYS A  13       0.555  -3.698   9.113  1.00 62.24           C
ATOM    174  HB2 LYS A  13       0.885  -4.631   9.545  1.00 32.33           H
ATOM    175  HB3 LYS A  13      -0.424  -3.457   9.501  1.00 70.41           H
ATOM    176  CG  LYS A  13       0.439  -3.884   7.610  1.00 45.35           C
ATOM    177  HG2 LYS A  13       1.095  -3.181   7.117  1.00  1.25           H
ATOM    178  HG3 LYS A  13       0.735  -4.892   7.357  1.00 70.23           H
ATOM    179  CD  LYS A  13      -0.982  -3.650   7.127  1.00 72.43           C
ATOM    180  HD2 LYS A  13      -1.300  -2.665   7.432  1.00  0.44           H
ATOM    181  HD3 LYS A  13      -1.003  -3.719   6.048  1.00  4.12           H
ATOM    182  CE  LYS A  13      -1.943  -4.677   7.706  1.00 71.42           C
ATOM    183  HE2 LYS A  13      -2.472  -5.154   6.895  1.00 63.14           H
ATOM    184  HE3 LYS A  13      -1.374  -5.418   8.249  1.00 42.55           H
ATOM    185  NZ  LYS A  13      -2.932  -4.054   8.628  1.00  3.34           N
ATOM    186  HZ1 LYS A  13      -3.283  -4.760   9.307  1.00 62.04           H
ATOM    187  HZ2 LYS A  13      -2.487  -3.275   9.155  1.00 52.51           H
ATOM    188  HZ3 LYS A  13      -3.737  -3.678   8.088  1.00 10.40           H
ATOM    189  C   LYS A  13       1.478  -2.383  11.030  1.00 34.21           C
ATOM    190  O   LYS A  13       0.991  -1.358  11.505  1.00  2.33           O
ATOM    191  N   GLU A  14       1.981  -3.360  11.778  1.00 72.52           N
ATOM    192  H   GLU A  14       2.355  -4.154  11.340  1.00 14.51           H
ATOM    193  CA  GLU A  14       1.989  -3.281  13.234  1.00 52.43           C
ATOM    194  HA  GLU A  14       0.971  -3.135  13.563  1.00 23.15           H
ATOM    195  CB  GLU A  14       2.525  -4.582  13.835  1.00 13.41           C
ATOM    196  HB2 GLU A  14       3.557  -4.702  13.540  1.00 74.53           H
ATOM    197  HB3 GLU A  14       2.474  -4.514  14.912  1.00 52.43           H
ATOM    198  CG  GLU A  14       1.755  -5.817  13.398  1.00 14.55           C
ATOM    199  HG2 GLU A  14       0.956  -5.995  14.103  1.00 24.21           H
ATOM    200  HG3 GLU A  14       1.335  -5.636  12.420  1.00 63.25           H
ATOM    201  CD  GLU A  14       2.627  -7.055  13.332  1.00 42.13           C
ATOM    202  OE1 GLU A  14       3.610  -7.130  14.099  1.00 14.33           O
ATOM    203  OE2 GLU A  14       2.328  -7.948  12.512  1.00 24.43           O
ATOM    204  C   GLU A  14       2.833  -2.102  13.709  1.00  2.13           C
ATOM    205  O   GLU A  14       2.617  -1.569  14.797  1.00 11.40           O
ATOM    206  N   ALA A  15       3.797  -1.701  12.886  1.00 34.50           N
ATOM    207  H   ALA A  15       3.920  -2.167  12.033  1.00 51.34           H
ATOM    208  CA  ALA A  15       4.673  -0.586  13.221  1.00 52.22           C
ATOM    209  HA  ALA A  15       4.944  -0.675  14.263  1.00 31.40           H
ATOM    210  CB  ALA A  15       5.948  -0.650  12.394  1.00 43.22           C
ATOM    211  HB1 ALA A  15       5.755  -1.183  11.475  1.00 61.13           H
ATOM    212  HB2 ALA A  15       6.280   0.352  12.166  1.00 41.34           H
ATOM    213  HB3 ALA A  15       6.715  -1.164  12.954  1.00 22.10           H
ATOM    214  C   ALA A  15       3.968   0.749  13.007  1.00 52.31           C
ATOM    215  O   ALA A  15       3.966   1.610  13.888  1.00 54.21           O
ATOM    216  N   LEU A  16       3.371   0.916  11.832  1.00 51.11           N
ATOM    217  H   LEU A  16       3.407   0.195  11.170  1.00 33.32           H
ATOM    218  CA  LEU A  16       2.662   2.148  11.502  1.00 63.23           C
ATOM    219  HA  LEU A  16       3.305   2.978  11.756  1.00 73.31           H
ATOM    220  CB  LEU A  16       2.354   2.196  10.004  1.00  1.32           C
ATOM    221  HB2 LEU A  16       2.035   3.199   9.765  1.00 72.13           H
ATOM    222  HB3 LEU A  16       3.268   1.975   9.472  1.00 63.41           H
ATOM    223  CG  LEU A  16       1.276   1.231   9.509  1.00  5.01           C
ATOM    224  HG  LEU A  16       1.169   0.425  10.222  1.00 21.00           H
ATOM    225  CD1 LEU A  16      -0.064   1.940   9.398  1.00 75.35           C
ATOM    226 HD11 LEU A  16      -0.630   1.514   8.582  1.00 20.41           H
ATOM    227 HD12 LEU A  16      -0.614   1.818  10.319  1.00 20.53           H
ATOM    228 HD13 LEU A  16       0.098   2.991   9.212  1.00  4.01           H
ATOM    229  CD2 LEU A  16       1.676   0.627   8.171  1.00 53.14           C
ATOM    230 HD21 LEU A  16       0.797   0.247   7.671  1.00 60.40           H
ATOM    231 HD22 LEU A  16       2.138   1.386   7.557  1.00 25.20           H
ATOM    232 HD23 LEU A  16       2.375  -0.180   8.334  1.00 52.31           H
ATOM    233  C   LEU A  16       1.369   2.264  12.303  1.00 64.34           C
ATOM    234  O   LEU A  16       0.922   3.365  12.622  1.00  3.34           O
ATOM    235  N   ARG A  17       0.775   1.120  12.625  1.00 34.22           N
ATOM    236  H   ARG A  17       1.180   0.274  12.342  1.00 75.54           H
ATOM    237  CA  ARG A  17      -0.466   1.093  13.390  1.00 54.12           C
ATOM    238  HA  ARG A  17      -1.125   1.843  12.979  1.00 13.45           H
ATOM    239  CB  ARG A  17      -1.136  -0.277  13.268  1.00 23.13           C
ATOM    240  HB2 ARG A  17      -2.206  -0.150  13.340  1.00  0.12           H
ATOM    241  HB3 ARG A  17      -0.895  -0.697  12.303  1.00 33.34           H
ATOM    242  CG  ARG A  17      -0.701  -1.264  14.339  1.00 35.33           C
ATOM    243  HG2 ARG A  17       0.363  -1.427  14.256  1.00 70.14           H
ATOM    244  HG3 ARG A  17      -0.929  -0.851  15.310  1.00 11.44           H
ATOM    245  CD  ARG A  17      -1.416  -2.599  14.190  1.00 44.53           C
ATOM    246  HD2 ARG A  17      -2.463  -2.458  14.410  1.00 52.31           H
ATOM    247  HD3 ARG A  17      -1.305  -2.938  13.171  1.00 64.41           H
ATOM    248  NE  ARG A  17      -0.874  -3.613  15.090  1.00 14.02           N
ATOM    249  HE  ARG A  17      -0.125  -3.355  15.666  1.00 33.34           H
ATOM    250  CZ  ARG A  17      -1.343  -4.854  15.166  1.00  0.40           C
ATOM    251  NH1 ARG A  17      -2.356  -5.231  14.399  1.00 71.24           N
ATOM    252 HH11 ARG A  17      -2.768  -4.581  13.761  1.00 73.14           H
ATOM    253 HH12 ARG A  17      -2.706  -6.166  14.457  1.00 72.43           H
ATOM    254  NH2 ARG A  17      -0.798  -5.720  16.010  1.00  5.35           N
ATOM    255 HH21 ARG A  17      -0.034  -5.439  16.590  1.00  5.34           H
ATOM    256 HH22 ARG A  17      -1.151  -6.653  16.067  1.00 41.11           H
ATOM    257  C   ARG A  17      -0.207   1.416  14.858  1.00 31.15           C
ATOM    258  O   ARG A  17      -1.123   1.781  15.596  1.00  4.23           O
ATOM    259  N   LYS A  18       1.047   1.278  15.277  1.00 55.22           N
ATOM    260  H   LYS A  18       1.733   0.983  14.641  1.00 14.51           H
ATOM    261  CA  LYS A  18       1.428   1.555  16.656  1.00  1.45           C
ATOM    262  HA  LYS A  18       0.542   1.474  17.268  1.00  5.33           H
ATOM    263  CB  LYS A  18       2.461   0.533  17.137  1.00 50.42           C
ATOM    264  HB2 LYS A  18       2.282   0.322  18.181  1.00 41.13           H
ATOM    265  HB3 LYS A  18       2.340  -0.377  16.568  1.00 33.41           H
ATOM    266  CG  LYS A  18       3.897   1.003  16.984  1.00 24.22           C
ATOM    267  HG2 LYS A  18       4.529   0.146  16.804  1.00 44.05           H
ATOM    268  HG3 LYS A  18       3.958   1.681  16.144  1.00 32.55           H
ATOM    269  CD  LYS A  18       4.386   1.719  18.232  1.00 33.24           C
ATOM    270  HD2 LYS A  18       4.754   2.696  17.956  1.00 72.40           H
ATOM    271  HD3 LYS A  18       3.560   1.825  18.922  1.00 41.10           H
ATOM    272  CE  LYS A  18       5.505   0.948  18.916  1.00 74.34           C
ATOM    273  HE2 LYS A  18       5.130  -0.021  19.209  1.00 13.31           H
ATOM    274  HE3 LYS A  18       6.317   0.822  18.215  1.00 30.10           H
ATOM    275  NZ  LYS A  18       6.011   1.658  20.123  1.00 71.14           N
ATOM    276  HZ1 LYS A  18       5.729   1.146  20.983  1.00 21.20           H
ATOM    277  HZ2 LYS A  18       7.049   1.718  20.093  1.00 51.45           H
ATOM    278  HZ3 LYS A  18       5.619   2.621  20.161  1.00 23.33           H
ATOM    279  C   LYS A  18       1.992   2.966  16.792  1.00  1.10           C
ATOM    280  O   LYS A  18       2.038   3.524  17.888  1.00 41.15           O
ATOM    281  N   GLY A  19       2.419   3.538  15.670  1.00  2.43           N
ATOM    282  H   GLY A  19       2.358   3.046  14.825  1.00 32.32           H
ATOM    283  CA  GLY A  19       2.973   4.880  15.686  1.00 20.32           C
ATOM    284  HA2 GLY A  19       2.966   5.272  14.680  1.00  2.13           H
ATOM    285  HA3 GLY A  19       2.352   5.506  16.310  1.00 21.32           H
ATOM    286  C   GLY A  19       4.392   4.915  16.217  1.00 23.23           C
ATOM    287  O   GLY A  19       5.135   3.942  16.089  1.00 13.22           O
ATOM    288  N   GLY A  20       4.772   6.041  16.815  1.00 74.53           N
ATOM    289  H   GLY A  20       4.137   6.784  16.888  1.00 33.31           H
ATOM    290  CA  GLY A  20       6.111   6.178  17.356  1.00 11.14           C
ATOM    291  HA2 GLY A  20       6.187   5.584  18.255  1.00 71.34           H
ATOM    292  HA3 GLY A  20       6.820   5.808  16.631  1.00 60.34           H
ATOM    293  C   GLY A  20       6.457   7.616  17.688  1.00 22.03           C
ATOM    294  O   GLY A  20       5.596   8.495  17.652  1.00 74.33           O
ATOM    295  N   LYS A  21       7.722   7.858  18.015  1.00 22.11           N
ATOM    296  H   LYS A  21       8.363   7.116  18.026  1.00 20.44           H
ATOM    297  CA  LYS A  21       8.182   9.199  18.356  1.00 72.11           C
ATOM    298  HA  LYS A  21       7.364   9.883  18.187  1.00 31.13           H
ATOM    299  CB  LYS A  21       8.588   9.262  19.830  1.00 62.20           C
ATOM    300  HB2 LYS A  21       8.498  10.282  20.173  1.00 42.14           H
ATOM    301  HB3 LYS A  21       7.917   8.638  20.403  1.00 51.21           H
ATOM    302  CG  LYS A  21      10.010   8.795  20.089  1.00  2.03           C
ATOM    303  HG2 LYS A  21      10.051   8.315  21.056  1.00 64.13           H
ATOM    304  HG3 LYS A  21      10.293   8.088  19.322  1.00 51.51           H
ATOM    305  CD  LYS A  21      10.990   9.957  20.076  1.00 74.33           C
ATOM    306  HD2 LYS A  21      11.793   9.731  19.391  1.00 64.22           H
ATOM    307  HD3 LYS A  21      10.473  10.848  19.747  1.00 64.53           H
ATOM    308  CE  LYS A  21      11.577  10.207  21.456  1.00 32.23           C
ATOM    309  HE2 LYS A  21      10.771  10.412  22.144  1.00 31.42           H
ATOM    310  HE3 LYS A  21      12.105   9.320  21.774  1.00 31.14           H
ATOM    311  NZ  LYS A  21      12.520  11.359  21.457  1.00 11.25           N
ATOM    312  HZ1 LYS A  21      12.477  11.857  20.545  1.00  0.11           H
ATOM    313  HZ2 LYS A  21      12.269  12.026  22.216  1.00 61.52           H
ATOM    314  HZ3 LYS A  21      13.493  11.025  21.612  1.00 34.22           H
ATOM    315  C   LYS A  21       9.357   9.611  17.476  1.00 43.34           C
ATOM    316  O   LYS A  21      10.217   8.793  17.146  1.00 32.34           O
ATOM    317  N   LEU A  22       9.390  10.885  17.099  1.00 72.35           N
ATOM    318  H   LEU A  22       8.677  11.489  17.392  1.00  1.12           H
ATOM    319  CA  LEU A  22      10.461  11.406  16.257  1.00  4.32           C
ATOM    320  HA  LEU A  22      11.347  10.819  16.447  1.00  4.24           H
ATOM    321  CB  LEU A  22      10.085  11.277  14.780  1.00  5.41           C
ATOM    322  HB2 LEU A  22       9.023  11.097  14.724  1.00 50.41           H
ATOM    323  HB3 LEU A  22      10.316  12.217  14.298  1.00 73.11           H
ATOM    324  CG  LEU A  22      10.790  10.165  14.003  1.00 45.44           C
ATOM    325  HG  LEU A  22      11.710   9.907  14.510  1.00 32.01           H
ATOM    326  CD1 LEU A  22       9.920   8.919  13.946  1.00 44.40           C
ATOM    327 HD11 LEU A  22      10.300   8.250  13.188  1.00 35.32           H
ATOM    328 HD12 LEU A  22       9.938   8.424  14.906  1.00 51.14           H
ATOM    329 HD13 LEU A  22       8.906   9.199  13.704  1.00 51.51           H
ATOM    330  CD2 LEU A  22      11.143  10.636  12.599  1.00 14.51           C
ATOM    331 HD21 LEU A  22      11.781   9.906  12.124  1.00 54.22           H
ATOM    332 HD22 LEU A  22      10.238  10.754  12.021  1.00 11.54           H
ATOM    333 HD23 LEU A  22      11.659  11.583  12.656  1.00  3.22           H
ATOM    334  C   LEU A  22      10.757  12.865  16.593  1.00 34.42           C
ATOM    335  O   LEU A  22      10.025  13.498  17.354  1.00  1.23           O
ATOM    336  N   LYS A  23      11.832  13.393  16.019  1.00 62.40           N
ATOM    337  H   LYS A  23      12.376  12.837  15.421  1.00 22.15           H
ATOM    338  CA  LYS A  23      12.224  14.777  16.254  1.00 55.43           C
ATOM    339  HA  LYS A  23      11.760  15.102  17.173  1.00 73.02           H
ATOM    340  CB  LYS A  23      13.743  14.882  16.398  1.00 24.04           C
ATOM    341  HB2 LYS A  23      14.204  14.119  15.789  1.00 64.12           H
ATOM    342  HB3 LYS A  23      14.061  15.853  16.045  1.00 35.24           H
ATOM    343  CG  LYS A  23      14.232  14.711  17.827  1.00 54.45           C
ATOM    344  HG2 LYS A  23      13.665  13.923  18.299  1.00 21.04           H
ATOM    345  HG3 LYS A  23      15.279  14.444  17.810  1.00 51.53           H
ATOM    346  CD  LYS A  23      14.061  15.989  18.631  1.00 51.34           C
ATOM    347  HD2 LYS A  23      13.038  16.324  18.546  1.00 34.43           H
ATOM    348  HD3 LYS A  23      14.291  15.786  19.667  1.00 33.40           H
ATOM    349  CE  LYS A  23      14.980  17.091  18.128  1.00 44.45           C
ATOM    350  HE2 LYS A  23      15.822  16.639  17.626  1.00 50.13           H
ATOM    351  HE3 LYS A  23      14.434  17.707  17.429  1.00 15.40           H
ATOM    352  NZ  LYS A  23      15.481  17.947  19.239  1.00 22.52           N
ATOM    353  HZ1 LYS A  23      16.154  17.412  19.826  1.00 15.21           H
ATOM    354  HZ2 LYS A  23      15.963  18.785  18.856  1.00 55.21           H
ATOM    355  HZ3 LYS A  23      14.688  18.258  19.836  1.00 70.22           H
ATOM    356  C   LYS A  23      11.747  15.677  15.118  1.00 43.30           C
ATOM    357  O   LYS A  23      12.176  15.529  13.973  1.00 34.34           O
ATOM    358  N   VAL A  24      10.860  16.612  15.442  1.00 14.31           N
ATOM    359  H   VAL A  24      10.556  16.681  16.371  1.00  1.43           H
ATOM    360  CA  VAL A  24      10.327  17.538  14.450  1.00 43.05           C
ATOM    361  HA  VAL A  24      10.674  17.221  13.477  1.00 64.31           H
ATOM    362  CB  VAL A  24       8.787  17.527  14.441  1.00 61.35           C
ATOM    363  HB  VAL A  24       8.455  16.500  14.402  1.00 60.43           H
ATOM    364  CG1 VAL A  24       8.241  18.156  15.713  1.00 31.52           C
ATOM    365 HG11 VAL A  24       8.645  17.640  16.572  1.00 71.33           H
ATOM    366 HG12 VAL A  24       8.526  19.196  15.752  1.00 42.54           H
ATOM    367 HG13 VAL A  24       7.164  18.077  15.720  1.00 13.01           H
ATOM    368  CG2 VAL A  24       8.257  18.247  13.210  1.00 34.10           C
ATOM    369 HG21 VAL A  24       8.457  17.653  12.331  1.00 60.43           H
ATOM    370 HG22 VAL A  24       7.191  18.394  13.310  1.00 24.32           H
ATOM    371 HG23 VAL A  24       8.745  19.206  13.116  1.00 71.55           H
ATOM    372  C   VAL A  24      10.813  18.960  14.708  1.00 34.11           C
ATOM    373  O   VAL A  24      10.783  19.441  15.841  1.00 10.20           O
ATOM    374  N   PHE A  25      11.259  19.628  13.650  1.00  2.40           N
ATOM    375  H   PHE A  25      11.258  19.191  12.773  1.00 71.13           H
ATOM    376  CA  PHE A  25      11.752  20.996  13.762  1.00 10.31           C
ATOM    377  HA  PHE A  25      11.720  21.275  14.804  1.00 24.21           H
ATOM    378  CB  PHE A  25      13.197  21.083  13.267  1.00 61.43           C
ATOM    379  HB2 PHE A  25      13.249  20.693  12.261  1.00 23.33           H
ATOM    380  HB3 PHE A  25      13.508  22.116  13.264  1.00 12.42           H
ATOM    381  CG  PHE A  25      14.168  20.309  14.112  1.00 32.40           C
ATOM    382  CD1 PHE A  25      14.544  19.023  13.758  1.00 74.02           C
ATOM    383  HD1 PHE A  25      14.131  18.578  12.863  1.00 63.20           H
ATOM    384  CE1 PHE A  25      15.437  18.308  14.533  1.00 11.03           C
ATOM    385  HE1 PHE A  25      15.721  17.307  14.246  1.00 73.53           H
ATOM    386  CZ  PHE A  25      15.964  18.876  15.677  1.00 70.53           C
ATOM    387  HZ  PHE A  25      16.663  18.319  16.284  1.00 55.14           H
ATOM    388  CE2 PHE A  25      15.598  20.157  16.040  1.00 20.25           C
ATOM    389  HE2 PHE A  25      16.009  20.603  16.934  1.00 35.42           H
ATOM    390  CD2 PHE A  25      14.704  20.867  15.261  1.00 20.44           C
ATOM    391  HD2 PHE A  25      14.418  21.868  15.548  1.00 41.01           H
ATOM    392  C   PHE A  25      10.872  21.958  12.969  1.00 42.13           C
ATOM    393  O   PHE A  25      10.951  22.020  11.741  1.00 13.40           O
ATOM    394  N   LEU A  26      10.034  22.706  13.678  1.00 24.13           N
ATOM    395  H   LEU A  26      10.017  22.612  14.653  1.00 22.22           H
ATOM    396  CA  LEU A  26       9.138  23.665  13.042  1.00 43.12           C
ATOM    397  HA  LEU A  26       9.247  23.560  11.973  1.00 53.45           H
ATOM    398  CB  LEU A  26       7.687  23.371  13.427  1.00 25.20           C
ATOM    399  HB2 LEU A  26       7.693  22.888  14.392  1.00  1.53           H
ATOM    400  HB3 LEU A  26       7.168  24.316  13.502  1.00 72.45           H
ATOM    401  CG  LEU A  26       6.905  22.479  12.463  1.00 54.03           C
ATOM    402  HG  LEU A  26       7.441  22.415  11.526  1.00 54.34           H
ATOM    403  CD1 LEU A  26       6.773  21.072  13.024  1.00 25.21           C
ATOM    404 HD11 LEU A  26       6.679  20.367  12.211  1.00  1.21           H
ATOM    405 HD12 LEU A  26       7.651  20.834  13.607  1.00 71.50           H
ATOM    406 HD13 LEU A  26       5.897  21.015  13.653  1.00 43.31           H
ATOM    407  CD2 LEU A  26       5.532  23.073  12.182  1.00 41.23           C
ATOM    408 HD21 LEU A  26       5.115  22.614  11.297  1.00  4.53           H
ATOM    409 HD22 LEU A  26       4.881  22.889  13.023  1.00  0.15           H
ATOM    410 HD23 LEU A  26       5.626  24.138  12.025  1.00 32.42           H
ATOM    411  C   LEU A  26       9.501  25.093  13.435  1.00  2.42           C
ATOM    412  O   LEU A  26      10.228  25.332  14.400  1.00 44.15           O
ATOM    413  N   PRO A  27       8.982  26.067  12.673  1.00 13.43           N
ATOM    414  CA  PRO A  27       9.235  27.489  12.925  1.00 50.33           C
ATOM    415  HA  PRO A  27      10.293  27.700  12.981  1.00 31.11           H
ATOM    416  CB  PRO A  27       8.640  28.179  11.694  1.00 20.53           C
ATOM    417  HB2 PRO A  27       8.211  29.128  11.983  1.00 42.04           H
ATOM    418  HB3 PRO A  27       9.412  28.335  10.956  1.00  3.23           H
ATOM    419  CG  PRO A  27       7.597  27.237  11.200  1.00 63.55           C
ATOM    420  HG2 PRO A  27       6.666  27.416  11.714  1.00 11.43           H
ATOM    421  HG3 PRO A  27       7.469  27.359  10.134  1.00 34.32           H
ATOM    422  CD  PRO A  27       8.107  25.856  11.508  1.00 33.20           C
ATOM    423  HD2 PRO A  27       7.287  25.198  11.756  1.00 70.33           H
ATOM    424  HD3 PRO A  27       8.667  25.465  10.672  1.00 64.23           H
ATOM    425  C   PRO A  27       8.552  27.984  14.195  1.00 74.00           C
ATOM    426  O   PRO A  27       9.101  28.808  14.925  1.00 23.10           O
ATOM    427  N   GLU A  28       7.351  27.475  14.452  1.00 13.21           N
ATOM    428  H   GLU A  28       6.965  26.822  13.832  1.00 60.12           H
ATOM    429  CA  GLU A  28       6.593  27.867  15.635  1.00 22.20           C
ATOM    430  HA  GLU A  28       6.795  28.910  15.828  1.00 70.52           H
ATOM    431  CB  GLU A  28       5.093  27.688  15.390  1.00 65.11           C
ATOM    432  HB2 GLU A  28       4.953  26.952  14.612  1.00 43.35           H
ATOM    433  HB3 GLU A  28       4.633  27.329  16.299  1.00 62.14           H
ATOM    434  CG  GLU A  28       4.388  28.967  14.971  1.00  3.15           C
ATOM    435  HG2 GLU A  28       3.330  28.769  14.887  1.00 64.33           H
ATOM    436  HG3 GLU A  28       4.553  29.718  15.730  1.00 52.31           H
ATOM    437  CD  GLU A  28       4.888  29.501  13.643  1.00  3.33           C
ATOM    438  OE1 GLU A  28       5.937  30.179  13.634  1.00  2.13           O
ATOM    439  OE2 GLU A  28       4.231  29.242  12.614  1.00 42.13           O
ATOM    440  C   GLU A  28       7.022  27.050  16.851  1.00 40.14           C
ATOM    441  O   GLU A  28       7.037  27.550  17.975  1.00  4.45           O
ATOM    442  N   LYS A  29       7.369  25.789  16.616  1.00  3.22           N
ATOM    443  H   LYS A  29       7.337  25.447  15.698  1.00 55.44           H
ATOM    444  CA  LYS A  29       7.799  24.901  17.690  1.00 42.22           C
ATOM    445  HA  LYS A  29       8.181  25.513  18.493  1.00 33.34           H
ATOM    446  CB  LYS A  29       6.615  24.081  18.206  1.00 12.35           C
ATOM    447  HB2 LYS A  29       6.448  23.251  17.537  1.00 72.34           H
ATOM    448  HB3 LYS A  29       6.858  23.698  19.187  1.00  1.32           H
ATOM    449  CG  LYS A  29       5.325  24.876  18.312  1.00 52.11           C
ATOM    450  HG2 LYS A  29       4.747  24.499  19.142  1.00 33.43           H
ATOM    451  HG3 LYS A  29       5.566  25.916  18.482  1.00 22.21           H
ATOM    452  CD  LYS A  29       4.495  24.763  17.044  1.00 10.20           C
ATOM    453  HD2 LYS A  29       5.019  25.253  16.236  1.00 34.24           H
ATOM    454  HD3 LYS A  29       4.358  23.718  16.806  1.00 64.25           H
ATOM    455  CE  LYS A  29       3.131  25.415  17.211  1.00 72.21           C
ATOM    456  HE2 LYS A  29       3.236  26.282  17.845  1.00 75.31           H
ATOM    457  HE3 LYS A  29       2.772  25.721  16.239  1.00 35.34           H
ATOM    458  NZ  LYS A  29       2.142  24.484  17.822  1.00 24.41           N
ATOM    459  HZ1 LYS A  29       2.323  23.510  17.503  1.00 44.32           H
ATOM    460  HZ2 LYS A  29       2.215  24.516  18.859  1.00 30.22           H
ATOM    461  HZ3 LYS A  29       1.177  24.754  17.544  1.00  2.24           H
ATOM    462  C   LYS A  29       8.908  23.968  17.213  1.00 14.01           C
ATOM    463  O   LYS A  29       8.640  22.933  16.603  1.00  0.42           O
ATOM    464  N   GLU A  30      10.152  24.341  17.497  1.00 72.32           N
ATOM    465  H   GLU A  30      10.301  25.177  17.986  1.00 60.32           H
ATOM    466  CA  GLU A  30      11.300  23.535  17.097  1.00 53.52           C
ATOM    467  HA  GLU A  30      10.971  22.845  16.335  1.00 42.34           H
ATOM    468  CB  GLU A  30      12.400  24.428  16.518  1.00 20.34           C
ATOM    469  HB2 GLU A  30      13.053  23.823  15.906  1.00 32.13           H
ATOM    470  HB3 GLU A  30      11.943  25.186  15.900  1.00  1.31           H
ATOM    471  CG  GLU A  30      13.242  25.119  17.577  1.00  3.32           C
ATOM    472  HG2 GLU A  30      12.685  25.145  18.502  1.00 44.12           H
ATOM    473  HG3 GLU A  30      14.151  24.554  17.722  1.00 43.15           H
ATOM    474  CD  GLU A  30      13.610  26.540  17.194  1.00 30.41           C
ATOM    475  OE1 GLU A  30      13.838  27.360  18.108  1.00 34.21           O
ATOM    476  OE2 GLU A  30      13.670  26.831  15.981  1.00 11.15           O
ATOM    477  C   GLU A  30      11.844  22.739  18.279  1.00  4.42           C
ATOM    478  O   GLU A  30      11.315  22.812  19.388  1.00 32.14           O
ATOM    479  N   LYS A  31      12.906  21.979  18.034  1.00 21.01           N
ATOM    480  H   LYS A  31      13.284  21.963  17.129  1.00 34.11           H
ATOM    481  CA  LYS A  31      13.525  21.169  19.077  1.00 72.13           C
ATOM    482  HA  LYS A  31      14.076  20.375  18.596  1.00 22.15           H
ATOM    483  CB  LYS A  31      14.492  22.018  19.904  1.00  4.01           C
ATOM    484  HB2 LYS A  31      14.942  21.394  20.662  1.00 24.11           H
ATOM    485  HB3 LYS A  31      15.268  22.395  19.253  1.00  3.13           H
ATOM    486  CG  LYS A  31      13.830  23.200  20.591  1.00 41.04           C
ATOM    487  HG2 LYS A  31      13.628  23.965  19.856  1.00 44.04           H
ATOM    488  HG3 LYS A  31      12.901  22.872  21.036  1.00 65.13           H
ATOM    489  CD  LYS A  31      14.719  23.784  21.676  1.00 34.12           C
ATOM    490  HD2 LYS A  31      14.143  24.485  22.262  1.00  2.11           H
ATOM    491  HD3 LYS A  31      15.069  22.983  22.312  1.00 71.01           H
ATOM    492  CE  LYS A  31      15.919  24.507  21.085  1.00 50.10           C
ATOM    493  HE2 LYS A  31      16.748  24.422  21.771  1.00 72.01           H
ATOM    494  HE3 LYS A  31      16.179  24.039  20.147  1.00 34.30           H
ATOM    495  NZ  LYS A  31      15.635  25.949  20.845  1.00 73.04           N
ATOM    496  HZ1 LYS A  31      15.431  26.428  21.745  1.00  2.11           H
ATOM    497  HZ2 LYS A  31      16.456  26.406  20.399  1.00 23.23           H
ATOM    498  HZ3 LYS A  31      14.812  26.051  20.216  1.00  1.13           H
ATOM    499  C   LYS A  31      12.467  20.553  19.987  1.00 70.45           C
ATOM    500  O   LYS A  31      12.563  20.637  21.210  1.00 24.23           O
ATOM    501  N   GLU A  32      11.460  19.933  19.380  1.00 75.50           N
ATOM    502  H   GLU A  32      11.438  19.899  18.401  1.00 44.02           H
ATOM    503  CA  GLU A  32      10.385  19.302  20.137  1.00 32.31           C
ATOM    504  HA  GLU A  32      10.723  19.180  21.155  1.00 64.22           H
ATOM    505  CB  GLU A  32       9.138  20.189  20.131  1.00 20.22           C
ATOM    506  HB2 GLU A  32       8.422  19.788  20.834  1.00 43.02           H
ATOM    507  HB3 GLU A  32       9.418  21.184  20.445  1.00 71.33           H
ATOM    508  CG  GLU A  32       8.468  20.288  18.771  1.00 44.31           C
ATOM    509  HG2 GLU A  32       9.106  20.856  18.110  1.00  4.24           H
ATOM    510  HG3 GLU A  32       8.338  19.292  18.374  1.00 15.25           H
ATOM    511  CD  GLU A  32       7.114  20.966  18.836  1.00 54.31           C
ATOM    512  OE1 GLU A  32       6.399  20.962  17.811  1.00  1.05           O
ATOM    513  OE2 GLU A  32       6.768  21.501  19.910  1.00 71.10           O
ATOM    514  C   GLU A  32      10.048  17.929  19.563  1.00 21.51           C
ATOM    515  O   GLU A  32      10.029  17.741  18.347  1.00 15.21           O
ATOM    516  N   GLU A  33       9.785  16.972  20.448  1.00 54.01           N
ATOM    517  H   GLU A  33       9.816  17.183  21.404  1.00  2.23           H
ATOM    518  CA  GLU A  33       9.450  15.616  20.029  1.00 23.11           C
ATOM    519  HA  GLU A  33      10.182  15.305  19.299  1.00 72.42           H
ATOM    520  CB  GLU A  33       9.504  14.662  21.224  1.00 72.51           C
ATOM    521  HB2 GLU A  33      10.496  14.693  21.650  1.00 33.42           H
ATOM    522  HB3 GLU A  33       8.793  14.994  21.966  1.00 73.40           H
ATOM    523  CG  GLU A  33       9.182  13.220  20.867  1.00 52.24           C
ATOM    524  HG2 GLU A  33       8.221  13.190  20.376  1.00 55.52           H
ATOM    525  HG3 GLU A  33       9.941  12.852  20.192  1.00 74.11           H
ATOM    526  CD  GLU A  33       9.133  12.315  22.082  1.00 74.10           C
ATOM    527  OE1 GLU A  33      10.009  12.454  22.960  1.00  4.15           O
ATOM    528  OE2 GLU A  33       8.218  11.467  22.155  1.00 44.53           O
ATOM    529  C   GLU A  33       8.066  15.570  19.389  1.00 71.21           C
ATOM    530  O   GLU A  33       7.177  16.341  19.751  1.00  0.15           O
ATOM    531  N   ILE A  34       7.892  14.661  18.435  1.00 15.23           N
ATOM    532  H   ILE A  34       8.638  14.076  18.191  1.00 72.53           H
ATOM    533  CA  ILE A  34       6.616  14.514  17.745  1.00 42.10           C
ATOM    534  HA  ILE A  34       5.906  15.182  18.212  1.00 61.44           H
ATOM    535  CB  ILE A  34       6.734  14.895  16.257  1.00 21.43           C
ATOM    536  HB  ILE A  34       6.989  15.941  16.196  1.00 43.44           H
ATOM    537  CG2 ILE A  34       7.846  14.096  15.593  1.00 54.12           C
ATOM    538 HG21 ILE A  34       7.526  13.784  14.610  1.00 62.34           H
ATOM    539 HG22 ILE A  34       8.729  14.712  15.506  1.00 74.13           H
ATOM    540 HG23 ILE A  34       8.071  13.226  16.192  1.00 42.15           H
ATOM    541  CG1 ILE A  34       5.402  14.661  15.542  1.00 40.24           C
ATOM    542 HG12 ILE A  34       5.184  13.605  15.535  1.00 20.03           H
ATOM    543 HG13 ILE A  34       4.620  15.183  16.074  1.00 32.11           H
ATOM    544  CD1 ILE A  34       5.393  15.146  14.109  1.00 70.34           C
ATOM    545 HD11 ILE A  34       4.933  16.122  14.062  1.00 61.34           H
ATOM    546 HD12 ILE A  34       6.407  15.208  13.743  1.00 23.31           H
ATOM    547 HD13 ILE A  34       4.832  14.454  13.498  1.00 21.41           H
ATOM    548  C   ILE A  34       6.094  13.085  17.853  1.00 43.31           C
ATOM    549  O   ILE A  34       6.859  12.125  17.758  1.00  4.44           O
ATOM    550  N   ARG A  35       4.787  12.952  18.050  1.00 53.15           N
ATOM    551  H   ARG A  35       4.229  13.755  18.116  1.00 13.14           H
ATOM    552  CA  ARG A  35       4.162  11.640  18.170  1.00 51.35           C
ATOM    553  HA  ARG A  35       4.948  10.905  18.257  1.00 52.14           H
ATOM    554  CB  ARG A  35       3.285  11.582  19.422  1.00 41.12           C
ATOM    555  HB2 ARG A  35       3.391  12.510  19.965  1.00 71.22           H
ATOM    556  HB3 ARG A  35       2.255  11.466  19.120  1.00  1.41           H
ATOM    557  CG  ARG A  35       3.638  10.439  20.360  1.00 40.33           C
ATOM    558  HG2 ARG A  35       2.904   9.655  20.248  1.00 23.43           H
ATOM    559  HG3 ARG A  35       4.615  10.061  20.099  1.00 22.01           H
ATOM    560  CD  ARG A  35       3.654  10.894  21.811  1.00 50.23           C
ATOM    561  HD2 ARG A  35       4.114  10.123  22.411  1.00 52.22           H
ATOM    562  HD3 ARG A  35       4.235  11.801  21.883  1.00 44.10           H
ATOM    563  NE  ARG A  35       2.309  11.151  22.319  1.00 70.23           N
ATOM    564  HE  ARG A  35       1.584  11.228  21.665  1.00 51.24           H
ATOM    565  CZ  ARG A  35       2.024  11.283  23.609  1.00 34.43           C
ATOM    566  NH1 ARG A  35       2.984  11.183  24.518  1.00 62.14           N
ATOM    567 HH11 ARG A  35       3.926  11.009  24.231  1.00 61.21           H
ATOM    568 HH12 ARG A  35       2.767  11.284  25.489  1.00 72.22           H
ATOM    569  NH2 ARG A  35       0.775  11.515  23.994  1.00 50.25           N
ATOM    570 HH21 ARG A  35       0.048  11.591  23.312  1.00 42.34           H
ATOM    571 HH22 ARG A  35       0.561  11.614  24.965  1.00 42.12           H
ATOM    572  C   ARG A  35       3.325  11.322  16.934  1.00 32.22           C
ATOM    573  O   ARG A  35       2.353  12.016  16.635  1.00 33.55           O
ATOM    574  N   TRP A  36       3.709  10.270  16.221  1.00 63.22           N
ATOM    575  H   TRP A  36       4.493   9.756  16.510  1.00 53.01           H
ATOM    576  CA  TRP A  36       2.994   9.860  15.017  1.00 24.14           C
ATOM    577  HA  TRP A  36       2.237  10.602  14.814  1.00 51.51           H
ATOM    578  CB  TRP A  36       3.954   9.790  13.828  1.00 31.03           C
ATOM    579  HB2 TRP A  36       3.410   9.466  12.954  1.00 64.44           H
ATOM    580  HB3 TRP A  36       4.365  10.773  13.649  1.00 54.15           H
ATOM    581  CG  TRP A  36       5.096   8.843  14.041  1.00 34.42           C
ATOM    582  CD1 TRP A  36       6.240   9.083  14.747  1.00 53.51           C
ATOM    583  CD2 TRP A  36       5.203   7.505  13.543  1.00 65.14           C
ATOM    584  CE3 TRP A  36       4.376   6.688  12.767  1.00 11.41           C
ATOM    585  CE2 TRP A  36       6.439   6.994  13.985  1.00 22.44           C
ATOM    586  NE1 TRP A  36       7.052   7.976  14.717  1.00 25.10           N
ATOM    587  HD1 TRP A  36       6.461  10.013  15.248  1.00 55.50           H
ATOM    588  HE3 TRP A  36       3.421   7.042  12.408  1.00 52.14           H
ATOM    589  CZ3 TRP A  36       4.800   5.409  12.461  1.00 51.40           C
ATOM    590  CZ2 TRP A  36       6.865   5.704  13.676  1.00 12.53           C
ATOM    591  HE1 TRP A  36       7.928   7.901  15.151  1.00  5.50           H
ATOM    592  HZ3 TRP A  36       4.174   4.764  11.862  1.00 11.03           H
ATOM    593  CH2 TRP A  36       6.035   4.927  12.915  1.00 14.14           C
ATOM    594  HZ2 TRP A  36       7.813   5.318  14.020  1.00 63.04           H
ATOM    595  HH2 TRP A  36       6.325   3.922  12.652  1.00 22.10           H
ATOM    596  C   TRP A  36       2.317   8.509  15.220  1.00  1.11           C
ATOM    597  O   TRP A  36       2.739   7.713  16.059  1.00 33.21           O
ATOM    598  N   ARG A  37       1.266   8.257  14.447  1.00 71.01           N
ATOM    599  H   ARG A  37       0.978   8.931  13.797  1.00 53.34           H
ATOM    600  CA  ARG A  37       0.530   7.002  14.543  1.00  1.12           C
ATOM    601  HA  ARG A  37       1.230   6.194  14.391  1.00 41.33           H
ATOM    602  CB  ARG A  37      -0.099   6.860  15.930  1.00  2.24           C
ATOM    603  HB2 ARG A  37       0.627   7.154  16.674  1.00 24.31           H
ATOM    604  HB3 ARG A  37      -0.953   7.517  15.994  1.00 41.41           H
ATOM    605  CG  ARG A  37      -0.560   5.447  16.248  1.00 13.33           C
ATOM    606  HG2 ARG A  37      -0.168   4.774  15.501  1.00 74.44           H
ATOM    607  HG3 ARG A  37      -0.185   5.166  17.221  1.00  2.50           H
ATOM    608  CD  ARG A  37      -2.077   5.345  16.255  1.00 75.14           C
ATOM    609  HD2 ARG A  37      -2.459   5.898  17.100  1.00 42.12           H
ATOM    610  HD3 ARG A  37      -2.458   5.777  15.341  1.00 64.21           H
ATOM    611  NE  ARG A  37      -2.532   3.960  16.350  1.00 13.44           N
ATOM    612  HE  ARG A  37      -2.739   3.492  15.515  1.00 34.14           H
ATOM    613  CZ  ARG A  37      -2.677   3.312  17.501  1.00 42.22           C
ATOM    614  NH1 ARG A  37      -2.404   3.920  18.647  1.00 40.40           N
ATOM    615 HH11 ARG A  37      -2.089   4.869  18.646  1.00 53.41           H
ATOM    616 HH12 ARG A  37      -2.515   3.430  19.512  1.00  2.40           H
ATOM    617  NH2 ARG A  37      -3.095   2.053  17.506  1.00 15.13           N
ATOM    618 HH21 ARG A  37      -3.302   1.591  16.644  1.00 13.53           H
ATOM    619 HH22 ARG A  37      -3.204   1.566  18.372  1.00  2.24           H
ATOM    620  C   ARG A  37      -0.553   6.923  13.471  1.00 11.43           C
ATOM    621  O   ARG A  37      -1.015   7.946  12.966  1.00 74.04           O
ATOM    622  N   SER A  38      -0.953   5.703  13.130  1.00 63.43           N
ATOM    623  H   SER A  38      -0.546   4.926  13.569  1.00 11.41           H
ATOM    624  CA  SER A  38      -1.978   5.490  12.115  1.00 72.00           C
ATOM    625  HA  SER A  38      -2.149   6.431  11.614  1.00 14.34           H
ATOM    626  CB  SER A  38      -1.504   4.459  11.089  1.00 51.24           C
ATOM    627  HB2 SER A  38      -1.402   3.498  11.568  1.00 33.24           H
ATOM    628  HB3 SER A  38      -2.230   4.389  10.291  1.00 30.05           H
ATOM    629  OG  SER A  38      -0.253   4.828  10.536  1.00 44.53           O
ATOM    630  HG  SER A  38       0.455   4.489  11.089  1.00 13.10           H
ATOM    631  C   SER A  38      -3.285   5.026  12.752  1.00 42.42           C
ATOM    632  O   SER A  38      -3.283   4.390  13.806  1.00 51.33           O
ATOM    633  N   SER A  39      -4.399   5.350  12.104  1.00 52.42           N
ATOM    634  H   SER A  39      -4.335   5.859  11.268  1.00 32.21           H
ATOM    635  CA  SER A  39      -5.714   4.971  12.608  1.00 51.25           C
ATOM    636  HA  SER A  39      -5.862   5.468  13.555  1.00 61.21           H
ATOM    637  CB  SER A  39      -6.805   5.420  11.634  1.00 15.51           C
ATOM    638  HB2 SER A  39      -6.406   6.173  10.972  1.00 50.41           H
ATOM    639  HB3 SER A  39      -7.139   4.572  11.055  1.00 61.52           H
ATOM    640  OG  SER A  39      -7.915   5.964  12.328  1.00 50.43           O
ATOM    641  HG  SER A  39      -8.532   5.262  12.546  1.00  0.12           H
ATOM    642  C   SER A  39      -5.799   3.463  12.824  1.00 41.33           C
ATOM    643  O   SER A  39      -4.950   2.709  12.349  1.00 51.44           O
ATOM    644  N   GLN A  40      -6.829   3.032  13.544  1.00 13.21           N
ATOM    645  H   GLN A  40      -7.472   3.682  13.895  1.00 11.24           H
ATOM    646  CA  GLN A  40      -7.025   1.615  13.824  1.00 30.33           C
ATOM    647  HA  GLN A  40      -6.232   1.295  14.484  1.00 74.24           H
ATOM    648  CB  GLN A  40      -8.370   1.391  14.519  1.00 44.44           C
ATOM    649  HB2 GLN A  40      -8.334   1.841  15.500  1.00 62.04           H
ATOM    650  HB3 GLN A  40      -9.144   1.872  13.939  1.00 34.43           H
ATOM    651  CG  GLN A  40      -8.735  -0.075  14.679  1.00 33.40           C
ATOM    652  HG2 GLN A  40      -9.301  -0.389  13.814  1.00 65.10           H
ATOM    653  HG3 GLN A  40      -7.826  -0.655  14.743  1.00 40.41           H
ATOM    654  CD  GLN A  40      -9.566  -0.337  15.920  1.00 62.41           C
ATOM    655  OE1 GLN A  40      -9.261  -1.234  16.707  1.00  4.54           O
ATOM    656  NE2 GLN A  40     -10.623   0.445  16.101  1.00 11.32           N
ATOM    657 HE21 GLN A  40     -10.806   1.138  15.432  1.00 42.04           H
ATOM    658 HE22 GLN A  40     -11.178   0.298  16.894  1.00 22.42           H
ATOM    659  C   GLN A  40      -6.959   0.792  12.542  1.00 42.12           C
ATOM    660  O   GLN A  40      -6.405  -0.307  12.526  1.00 65.13           O
ATOM    661  N   ASP A  41      -7.528   1.331  11.469  1.00  5.21           N
ATOM    662  H   ASP A  41      -7.954   2.211  11.545  1.00 23.22           H
ATOM    663  CA  ASP A  41      -7.533   0.647  10.181  1.00  5.21           C
ATOM    664  HA  ASP A  41      -7.222  -0.373  10.346  1.00 22.33           H
ATOM    665  CB  ASP A  41      -8.941   0.647   9.585  1.00 11.40           C
ATOM    666  HB2 ASP A  41      -9.428   1.580   9.829  1.00 51.52           H
ATOM    667  HB3 ASP A  41      -8.870   0.553   8.511  1.00 35.45           H
ATOM    668  CG  ASP A  41      -9.793  -0.490  10.113  1.00 13.20           C
ATOM    669  OD1 ASP A  41     -10.358  -0.345  11.217  1.00 14.05           O
ATOM    670  OD2 ASP A  41      -9.896  -1.524   9.421  1.00 20.34           O
ATOM    671  C   ASP A  41      -6.556   1.307   9.212  1.00 75.21           C
ATOM    672  O   ASP A  41      -6.694   1.181   7.994  1.00  3.12           O
ATOM    673  N   LEU A  42      -5.572   2.011   9.759  1.00 22.54           N
ATOM    674  H   LEU A  42      -5.514   2.074  10.735  1.00 14.42           H
ATOM    675  CA  LEU A  42      -4.572   2.691   8.943  1.00 15.44           C
ATOM    676  HA  LEU A  42      -4.038   3.381   9.580  1.00 33.54           H
ATOM    677  CB  LEU A  42      -3.583   1.679   8.364  1.00 40.13           C
ATOM    678  HB2 LEU A  42      -3.871   1.483   7.342  1.00  4.42           H
ATOM    679  HB3 LEU A  42      -2.601   2.131   8.379  1.00 14.22           H
ATOM    680  CG  LEU A  42      -3.493   0.337   9.090  1.00 32.42           C
ATOM    681  HG  LEU A  42      -4.491  -0.057   9.231  1.00 44.12           H
ATOM    682  CD1 LEU A  42      -2.706  -0.667   8.262  1.00 71.01           C
ATOM    683 HD11 LEU A  42      -1.730  -0.809   8.701  1.00 44.12           H
ATOM    684 HD12 LEU A  42      -3.233  -1.610   8.243  1.00 43.22           H
ATOM    685 HD13 LEU A  42      -2.597  -0.295   7.254  1.00 71.11           H
ATOM    686  CD2 LEU A  42      -2.858   0.514  10.462  1.00 71.34           C
ATOM    687 HD21 LEU A  42      -1.819   0.222  10.418  1.00 52.24           H
ATOM    688 HD22 LEU A  42      -2.929   1.549  10.760  1.00 12.22           H
ATOM    689 HD23 LEU A  42      -3.375  -0.104  11.180  1.00 34.44           H
ATOM    690  C   LEU A  42      -5.234   3.477   7.815  1.00 22.42           C
ATOM    691  O   LEU A  42      -4.896   3.304   6.645  1.00 74.21           O
ATOM    692  N   ASN A  43      -6.176   4.341   8.176  1.00 11.54           N
ATOM    693  H   ASN A  43      -6.401   4.435   9.126  1.00 74.34           H
ATOM    694  CA  ASN A  43      -6.884   5.155   7.194  1.00  4.25           C
ATOM    695  HA  ASN A  43      -6.364   5.064   6.253  1.00 71.05           H
ATOM    696  CB  ASN A  43      -8.318   4.651   7.022  1.00 11.44           C
ATOM    697  HB2 ASN A  43      -8.751   4.476   7.997  1.00 41.43           H
ATOM    698  HB3 ASN A  43      -8.897   5.401   6.505  1.00 54.20           H
ATOM    699  CG  ASN A  43      -8.386   3.360   6.230  1.00 12.11           C
ATOM    700  OD1 ASN A  43      -8.771   2.316   6.756  1.00 30.32           O
ATOM    701  ND2 ASN A  43      -8.011   3.426   4.958  1.00 55.31           N
ATOM    702 HD21 ASN A  43      -7.716   4.292   4.606  1.00 11.33           H
ATOM    703 HD22 ASN A  43      -8.046   2.606   4.422  1.00 13.33           H
ATOM    704  C   ASN A  43      -6.895   6.623   7.611  1.00 63.13           C
ATOM    705  O   ASN A  43      -7.561   7.451   6.989  1.00 34.34           O
ATOM    706  N   VAL A  44      -6.151   6.939   8.666  1.00 31.44           N
ATOM    707  H   VAL A  44      -5.642   6.235   9.120  1.00 61.10           H
ATOM    708  CA  VAL A  44      -6.074   8.306   9.165  1.00  5.43           C
ATOM    709  HA  VAL A  44      -6.179   8.975   8.324  1.00 40.44           H
ATOM    710  CB  VAL A  44      -7.207   8.604  10.165  1.00 50.53           C
ATOM    711  HB  VAL A  44      -6.995   8.080  11.085  1.00 75.01           H
ATOM    712  CG1 VAL A  44      -7.272  10.093  10.470  1.00 53.21           C
ATOM    713 HG11 VAL A  44      -6.794  10.287  11.418  1.00 11.55           H
ATOM    714 HG12 VAL A  44      -6.764  10.643   9.691  1.00 32.13           H
ATOM    715 HG13 VAL A  44      -8.305  10.406  10.516  1.00  1.25           H
ATOM    716  CG2 VAL A  44      -8.538   8.104   9.625  1.00 71.32           C
ATOM    717 HG21 VAL A  44      -9.331   8.386  10.302  1.00 44.41           H
ATOM    718 HG22 VAL A  44      -8.721   8.541   8.654  1.00  4.34           H
ATOM    719 HG23 VAL A  44      -8.508   7.028   9.535  1.00 73.13           H
ATOM    720  C   VAL A  44      -4.733   8.570   9.841  1.00 24.42           C
ATOM    721  O   VAL A  44      -4.223   7.729  10.582  1.00 62.51           O
ATOM    722  N   PHE A  45      -4.166   9.743   9.582  1.00 43.13           N
ATOM    723  H   PHE A  45      -4.621  10.372   8.983  1.00 60.00           H
ATOM    724  CA  PHE A  45      -2.883  10.118  10.165  1.00 43.01           C
ATOM    725  HA  PHE A  45      -2.534   9.287  10.759  1.00 52.33           H
ATOM    726  CB  PHE A  45      -1.862  10.405   9.062  1.00  3.41           C
ATOM    727  HB2 PHE A  45      -1.817   9.559   8.393  1.00 11.22           H
ATOM    728  HB3 PHE A  45      -2.175  11.279   8.511  1.00 60.04           H
ATOM    729  CG  PHE A  45      -0.475  10.657   9.580  1.00 24.02           C
ATOM    730  CD1 PHE A  45       0.313  11.657   9.033  1.00 12.11           C
ATOM    731  HD1 PHE A  45      -0.080  12.260   8.226  1.00 33.51           H
ATOM    732  CE1 PHE A  45       1.590  11.891   9.508  1.00 53.52           C
ATOM    733  HE1 PHE A  45       2.193  12.674   9.072  1.00 52.02           H
ATOM    734  CZ  PHE A  45       2.093  11.122  10.539  1.00 42.45           C
ATOM    735  HZ  PHE A  45       3.090  11.304  10.911  1.00  1.23           H
ATOM    736  CE2 PHE A  45       1.318  10.123  11.093  1.00 20.30           C
ATOM    737  HE2 PHE A  45       1.710   9.520  11.899  1.00 75.22           H
ATOM    738  CD2 PHE A  45       0.042   9.893  10.614  1.00 62.30           C
ATOM    739  HD2 PHE A  45      -0.562   9.110  11.048  1.00 32.20           H
ATOM    740  C   PHE A  45      -3.031  11.340  11.067  1.00 75.22           C
ATOM    741  O   PHE A  45      -2.055  12.027  11.364  1.00 61.05           O
ATOM    742  N   GLU A  46      -4.261  11.603  11.498  1.00  0.23           N
ATOM    743  H   GLU A  46      -4.999  11.018  11.227  1.00  2.12           H
ATOM    744  CA  GLU A  46      -4.538  12.743  12.365  1.00 61.21           C
ATOM    745  HA  GLU A  46      -3.917  13.564  12.041  1.00 53.42           H
ATOM    746  CB  GLU A  46      -6.007  13.154  12.250  1.00 51.32           C
ATOM    747  HB2 GLU A  46      -6.106  14.183  12.565  1.00 73.33           H
ATOM    748  HB3 GLU A  46      -6.311  13.073  11.217  1.00 42.14           H
ATOM    749  CG  GLU A  46      -6.945  12.304  13.091  1.00 41.35           C
ATOM    750  HG2 GLU A  46      -6.567  11.293  13.118  1.00 42.31           H
ATOM    751  HG3 GLU A  46      -6.971  12.705  14.093  1.00 35.43           H
ATOM    752  CD  GLU A  46      -8.358  12.278  12.541  1.00 31.54           C
ATOM    753  OE1 GLU A  46      -9.289  11.970  13.315  1.00  1.24           O
ATOM    754  OE2 GLU A  46      -8.533  12.563  11.339  1.00 54.34           O
ATOM    755  C   GLU A  46      -4.202  12.416  13.817  1.00 11.12           C
ATOM    756  O   GLU A  46      -4.393  13.242  14.710  1.00 31.31           O
ATOM    757  N   TRP A  47      -3.702  11.207  14.045  1.00 41.13           N
ATOM    758  H   TRP A  47      -3.573  10.593  13.291  1.00  4.24           H
ATOM    759  CA  TRP A  47      -3.340  10.770  15.388  1.00  0.45           C
ATOM    760  HA  TRP A  47      -4.081  11.156  16.072  1.00 15.44           H
ATOM    761  CB  TRP A  47      -3.338   9.243  15.467  1.00 34.13           C
ATOM    762  HB2 TRP A  47      -3.979   8.848  14.693  1.00 65.12           H
ATOM    763  HB3 TRP A  47      -2.331   8.883  15.315  1.00  0.20           H
ATOM    764  CG  TRP A  47      -3.825   8.716  16.783  1.00 21.52           C
ATOM    765  CD1 TRP A  47      -3.100   8.589  17.934  1.00 71.42           C
ATOM    766  CD2 TRP A  47      -5.143   8.243  17.083  1.00 63.34           C
ATOM    767  CE3 TRP A  47      -6.321   8.118  16.341  1.00  2.35           C
ATOM    768  CE2 TRP A  47      -5.146   7.845  18.434  1.00 43.10           C
ATOM    769  NE1 TRP A  47      -3.888   8.065  18.930  1.00 11.34           N
ATOM    770  HD1 TRP A  47      -2.061   8.862  18.031  1.00 65.34           H
ATOM    771  HE3 TRP A  47      -6.361   8.412  15.303  1.00 62.52           H
ATOM    772  CZ3 TRP A  47      -7.446   7.608  16.960  1.00 13.33           C
ATOM    773  CZ2 TRP A  47      -6.281   7.332  19.056  1.00 24.30           C
ATOM    774  HE1 TRP A  47      -3.597   7.881  19.848  1.00  3.43           H
ATOM    775  HZ3 TRP A  47      -8.366   7.504  16.403  1.00  1.32           H
ATOM    776  CH2 TRP A  47      -7.420   7.221  18.307  1.00 71.14           C
ATOM    777  HZ2 TRP A  47      -6.277   7.029  20.093  1.00  4.31           H
ATOM    778  HH2 TRP A  47      -8.322   6.828  18.749  1.00 75.43           H
ATOM    779  C   TRP A  47      -1.972  11.314  15.788  1.00 75.24           C
ATOM    780  O   TRP A  47      -1.256  10.697  16.577  1.00  1.44           O
ATOM    781  N   CYS A  48      -1.617  12.470  15.238  1.00 24.42           N
ATOM    782  H   CYS A  48      -2.231  12.913  14.616  1.00 24.01           H
ATOM    783  CA  CYS A  48      -0.333  13.095  15.537  1.00 15.42           C
ATOM    784  HA  CYS A  48       0.433  12.343  15.435  1.00 63.34           H
ATOM    785  CB  CYS A  48      -0.053  14.230  14.550  1.00 34.43           C
ATOM    786  HB2 CYS A  48       0.957  14.582  14.696  1.00 63.25           H
ATOM    787  HB3 CYS A  48      -0.155  13.854  13.543  1.00 30.52           H
ATOM    788  SG  CYS A  48      -1.159  15.650  14.724  1.00 33.54           S
ATOM    789  HG  CYS A  48      -2.275  15.230  15.302  1.00 61.03           H
ATOM    790  C   CYS A  48      -0.309  13.630  16.965  1.00 10.05           C
ATOM    791  O   CYS A  48      -1.306  13.557  17.683  1.00 30.31           O
ATOM    792  N   MET A  49       0.837  14.166  17.372  1.00 42.15           N
ATOM    793  H   MET A  49       1.597  14.196  16.754  1.00 45.14           H
ATOM    794  CA  MET A  49       0.991  14.713  18.715  1.00 64.52           C
ATOM    795  HA  MET A  49       0.997  13.886  19.410  1.00 43.24           H
ATOM    796  CB  MET A  49       2.315  15.470  18.832  1.00 65.05           C
ATOM    797  HB2 MET A  49       2.944  15.203  17.995  1.00 10.50           H
ATOM    798  HB3 MET A  49       2.115  16.530  18.797  1.00 14.44           H
ATOM    799  CG  MET A  49       3.076  15.171  20.113  1.00 32.33           C
ATOM    800  HG2 MET A  49       2.409  14.680  20.806  1.00 14.02           H
ATOM    801  HG3 MET A  49       3.899  14.511  19.881  1.00 12.12           H
ATOM    802  SD  MET A  49       3.729  16.658  20.897  1.00 73.41           S
ATOM    803  CE  MET A  49       4.511  17.461  19.500  1.00 23.51           C
ATOM    804  HE1 MET A  49       5.414  17.954  19.828  1.00 65.30           H
ATOM    805  HE2 MET A  49       4.756  16.722  18.751  1.00  0.01           H
ATOM    806  HE3 MET A  49       3.835  18.190  19.079  1.00  4.00           H
ATOM    807  C   MET A  49      -0.170  15.639  19.062  1.00 60.25           C
ATOM    808  O   MET A  49      -0.860  16.143  18.177  1.00 72.45           O
ATOM    809  N   GLY A  50      -0.380  15.859  20.356  1.00 70.40           N
ATOM    810  H   GLY A  50       0.202  15.430  21.018  1.00 64.35           H
ATOM    811  CA  GLY A  50      -1.459  16.724  20.796  1.00 70.50           C
ATOM    812  HA2 GLY A  50      -2.304  16.591  20.137  1.00 43.04           H
ATOM    813  HA3 GLY A  50      -1.748  16.438  21.797  1.00 52.31           H
ATOM    814  C   GLY A  50      -1.064  18.187  20.800  1.00 70.01           C
ATOM    815  O   GLY A  50      -1.816  19.038  21.272  1.00 53.44           O
ATOM    816  N   ASN A  51       0.121  18.480  20.274  1.00 71.12           N
ATOM    817  H   ASN A  51       0.676  17.757  19.913  1.00  0.32           H
ATOM    818  CA  ASN A  51       0.616  19.851  20.221  1.00 73.24           C
ATOM    819  HA  ASN A  51       0.802  20.175  21.233  1.00 15.53           H
ATOM    820  CB  ASN A  51       1.924  19.912  19.430  1.00  2.42           C
ATOM    821  HB2 ASN A  51       2.735  19.579  20.061  1.00 20.35           H
ATOM    822  HB3 ASN A  51       1.851  19.262  18.572  1.00 53.03           H
ATOM    823  CG  ASN A  51       2.242  21.314  18.946  1.00 75.14           C
ATOM    824  OD1 ASN A  51       1.859  21.703  17.842  1.00 70.52           O
ATOM    825  ND2 ASN A  51       2.945  22.080  19.771  1.00 13.33           N
ATOM    826 HD21 ASN A  51       3.216  21.704  20.635  1.00 73.02           H
ATOM    827 HD22 ASN A  51       3.163  22.991  19.483  1.00  2.14           H
ATOM    828  C   ASN A  51      -0.418  20.778  19.588  1.00 63.10           C
ATOM    829  O   ASN A  51      -0.551  21.936  19.982  1.00 14.55           O
ATOM    830  N   ASP A  52      -1.146  20.260  18.605  1.00 33.35           N
ATOM    831  H   ASP A  52      -0.993  19.330  18.336  1.00 30.30           H
ATOM    832  CA  ASP A  52      -2.169  21.040  17.919  1.00 72.13           C
ATOM    833  HA  ASP A  52      -1.870  22.077  17.946  1.00 22.35           H
ATOM    834  CB  ASP A  52      -2.286  20.595  16.460  1.00 53.40           C
ATOM    835  HB2 ASP A  52      -3.174  21.033  16.027  1.00 40.40           H
ATOM    836  HB3 ASP A  52      -1.419  20.938  15.915  1.00 24.45           H
ATOM    837  CG  ASP A  52      -2.378  19.089  16.320  1.00 75.35           C
ATOM    838  OD1 ASP A  52      -3.479  18.588  16.004  1.00 25.03           O
ATOM    839  OD2 ASP A  52      -1.350  18.410  16.524  1.00 54.21           O
ATOM    840  C   ASP A  52      -3.519  20.900  18.616  1.00 22.00           C
ATOM    841  O   ASP A  52      -4.212  19.897  18.449  1.00 13.15           O
ATOM    842  N   GLN A  53      -3.883  21.912  19.397  1.00 32.53           N
ATOM    843  H   GLN A  53      -3.287  22.683  19.489  1.00 11.15           H
ATOM    844  CA  GLN A  53      -5.149  21.900  20.121  1.00 20.40           C
ATOM    845  HA  GLN A  53      -5.112  21.096  20.840  1.00 23.34           H
ATOM    846  CB  GLN A  53      -5.349  23.222  20.863  1.00  2.14           C
ATOM    847  HB2 GLN A  53      -4.974  24.027  20.248  1.00 35.42           H
ATOM    848  HB3 GLN A  53      -6.405  23.370  21.032  1.00 12.23           H
ATOM    849  CG  GLN A  53      -4.639  23.279  22.207  1.00 74.13           C
ATOM    850  HG2 GLN A  53      -5.207  23.912  22.873  1.00 62.03           H
ATOM    851  HG3 GLN A  53      -4.590  22.280  22.616  1.00 54.54           H
ATOM    852  CD  GLN A  53      -3.231  23.829  22.100  1.00  1.30           C
ATOM    853  OE1 GLN A  53      -3.026  24.964  21.667  1.00 35.14           O
ATOM    854  NE2 GLN A  53      -2.250  23.026  22.495  1.00  2.41           N
ATOM    855 HE21 GLN A  53      -2.487  22.135  22.828  1.00 74.04           H
ATOM    856 HE22 GLN A  53      -1.330  23.356  22.436  1.00  2.14           H
ATOM    857  C   GLN A  53      -6.317  21.655  19.171  1.00 22.42           C
ATOM    858  O   GLN A  53      -7.292  20.994  19.529  1.00 72.14           O
ATOM    859  N   ASP A  54      -6.211  22.191  17.961  1.00 42.23           N
ATOM    860  H   ASP A  54      -5.409  22.707  17.735  1.00  5.42           H
ATOM    861  CA  ASP A  54      -7.258  22.030  16.959  1.00 51.24           C
ATOM    862  HA  ASP A  54      -8.158  22.487  17.343  1.00 63.51           H
ATOM    863  CB  ASP A  54      -6.862  22.731  15.658  1.00  4.55           C
ATOM    864  HB2 ASP A  54      -5.914  22.339  15.320  1.00 60.55           H
ATOM    865  HB3 ASP A  54      -7.615  22.539  14.909  1.00 12.11           H
ATOM    866  CG  ASP A  54      -6.725  24.232  15.828  1.00 24.34           C
ATOM    867  OD1 ASP A  54      -5.818  24.665  16.571  1.00 72.14           O
ATOM    868  OD2 ASP A  54      -7.523  24.973  15.218  1.00 32.24           O
ATOM    869  C   ASP A  54      -7.532  20.554  16.691  1.00 32.45           C
ATOM    870  O   ASP A  54      -6.630  19.801  16.323  1.00 20.14           O
ATOM    871  N   TYR A  55      -8.782  20.146  16.880  1.00 32.22           N
ATOM    872  H   TYR A  55      -9.457  20.792  17.174  1.00 12.51           H
ATOM    873  CA  TYR A  55      -9.175  18.758  16.663  1.00  5.32           C
ATOM    874  HA  TYR A  55      -8.275  18.162  16.619  1.00 42.33           H
ATOM    875  CB  TYR A  55     -10.040  18.264  17.823  1.00 32.32           C
ATOM    876  HB2 TYR A  55     -10.602  19.093  18.223  1.00 12.44           H
ATOM    877  HB3 TYR A  55     -10.726  17.514  17.457  1.00 20.43           H
ATOM    878  CG  TYR A  55      -9.245  17.654  18.955  1.00 23.41           C
ATOM    879  CD1 TYR A  55      -9.284  18.201  20.232  1.00 41.14           C
ATOM    880  HD1 TYR A  55      -9.894  19.075  20.409  1.00  5.34           H
ATOM    881  CE1 TYR A  55      -8.558  17.648  21.269  1.00 73.32           C
ATOM    882  HE1 TYR A  55      -8.602  18.087  22.254  1.00  5.35           H
ATOM    883  CZ  TYR A  55      -7.781  16.532  21.038  1.00 72.30           C
ATOM    884  CE2 TYR A  55      -7.726  15.970  19.780  1.00 63.44           C
ATOM    885  HE2 TYR A  55      -7.117  15.096  19.599  1.00 42.10           H
ATOM    886  CD2 TYR A  55      -8.453  16.531  18.748  1.00 34.41           C
ATOM    887  HD2 TYR A  55      -8.412  16.093  17.761  1.00  1.01           H
ATOM    888  OH  TYR A  55      -7.057  15.977  22.068  1.00 64.32           O
ATOM    889  HH  TYR A  55      -7.503  15.188  22.384  1.00 71.31           H
ATOM    890  C   TYR A  55      -9.932  18.606  15.348  1.00 61.24           C
ATOM    891  O   TYR A  55      -9.755  17.625  14.627  1.00 63.31           O
ATOM    892  N   ASN A  56     -10.777  19.585  15.042  1.00 42.12           N
ATOM    893  H   ASN A  56     -10.875  20.342  15.657  1.00 61.21           H
ATOM    894  CA  ASN A  56     -11.562  19.561  13.813  1.00 12.22           C
ATOM    895  HA  ASN A  56     -12.190  18.684  13.839  1.00 72.55           H
ATOM    896  CB  ASN A  56     -12.449  20.805  13.726  1.00 43.13           C
ATOM    897  HB2 ASN A  56     -13.013  20.773  12.805  1.00 50.50           H
ATOM    898  HB3 ASN A  56     -13.132  20.813  14.562  1.00 42.13           H
ATOM    899  CG  ASN A  56     -11.645  22.091  13.750  1.00 61.23           C
ATOM    900  OD1 ASN A  56     -10.424  22.070  13.904  1.00 23.32           O
ATOM    901  ND2 ASN A  56     -12.329  23.219  13.597  1.00 62.12           N
ATOM    902 HD21 ASN A  56     -13.300  23.159  13.479  1.00 40.54           H
ATOM    903 HD22 ASN A  56     -11.834  24.065  13.608  1.00 61.34           H
ATOM    904  C   ASN A  56     -10.655  19.482  12.589  1.00  0.51           C
ATOM    905  O   ASN A  56      -9.434  19.405  12.713  1.00 24.33           O
ATOM    906  N   ASN A  57     -11.262  19.504  11.407  1.00 32.20           N
ATOM    907  H   ASN A  57     -12.240  19.567  11.372  1.00  5.13           H
ATOM    908  CA  ASN A  57     -10.509  19.435  10.160  1.00 75.12           C
ATOM    909  HA  ASN A  57     -11.218  19.396   9.347  1.00 55.24           H
ATOM    910  CB  ASN A  57      -9.635  20.680   9.998  1.00 24.33           C
ATOM    911  HB2 ASN A  57     -10.175  21.542  10.362  1.00 20.43           H
ATOM    912  HB3 ASN A  57      -8.731  20.556  10.577  1.00 75.44           H
ATOM    913  CG  ASN A  57      -9.249  20.932   8.553  1.00 13.25           C
ATOM    914  OD1 ASN A  57     -10.049  21.437   7.765  1.00  0.23           O
ATOM    915  ND2 ASN A  57      -8.019  20.581   8.199  1.00 23.54           N
ATOM    916 HD21 ASN A  57      -7.436  20.183   8.880  1.00 13.55           H
ATOM    917 HD22 ASN A  57      -7.743  20.733   7.271  1.00 11.25           H
ATOM    918  C   ASN A  57      -9.642  18.181  10.117  1.00 63.23           C
ATOM    919  O   ASN A  57      -8.431  18.244  10.330  1.00 20.33           O
ATOM    920  N   ARG A  58     -10.269  17.043   9.838  1.00 34.14           N
ATOM    921  H   ARG A  58     -11.236  17.057   9.678  1.00 71.35           H
ATOM    922  CA  ARG A  58      -9.555  15.774   9.768  1.00 72.22           C
ATOM    923  HA  ARG A  58      -9.118  15.585  10.737  1.00 73.52           H
ATOM    924  CB  ARG A  58     -10.522  14.638   9.428  1.00 51.35           C
ATOM    925  HB2 ARG A  58     -10.868  14.767   8.412  1.00 11.45           H
ATOM    926  HB3 ARG A  58      -9.996  13.699   9.503  1.00 23.11           H
ATOM    927  CG  ARG A  58     -11.736  14.579  10.340  1.00 75.53           C
ATOM    928  HG2 ARG A  58     -12.312  15.485  10.218  1.00 63.41           H
ATOM    929  HG3 ARG A  58     -12.340  13.727  10.064  1.00 32.32           H
ATOM    930  CD  ARG A  58     -11.331  14.447  11.799  1.00 21.23           C
ATOM    931  HD2 ARG A  58     -10.402  13.898  11.853  1.00 15.11           H
ATOM    932  HD3 ARG A  58     -11.189  15.435  12.210  1.00 41.31           H
ATOM    933  NE  ARG A  58     -12.342  13.746  12.587  1.00  5.21           N
ATOM    934  HE  ARG A  58     -12.168  12.811  12.820  1.00 65.33           H
ATOM    935  CZ  ARG A  58     -13.472  14.309  12.999  1.00 30.35           C
ATOM    936  NH1 ARG A  58     -13.735  15.573  12.700  1.00 41.21           N
ATOM    937 HH11 ARG A  58     -13.081  16.105  12.162  1.00 72.12           H
ATOM    938 HH12 ARG A  58     -14.588  15.994  13.011  1.00 45.13           H
ATOM    939  NH2 ARG A  58     -14.343  13.606  13.713  1.00 64.23           N
ATOM    940 HH21 ARG A  58     -14.148  12.652  13.940  1.00 10.22           H
ATOM    941 HH22 ARG A  58     -15.193  14.030  14.023  1.00 61.14           H
ATOM    942  C   ARG A  58      -8.440  15.835   8.728  1.00 24.05           C
ATOM    943  O   ARG A  58      -8.493  16.634   7.793  1.00  5.33           O
ATOM    944  N   ILE A  59      -7.432  14.986   8.900  1.00 43.45           N
ATOM    945  H   ILE A  59      -7.447  14.374   9.664  1.00 22.10           H
ATOM    946  CA  ILE A  59      -6.304  14.944   7.976  1.00 34.14           C
ATOM    947  HA  ILE A  59      -6.652  15.283   7.011  1.00 61.42           H
ATOM    948  CB  ILE A  59      -5.166  15.874   8.435  1.00 24.33           C
ATOM    949  HB  ILE A  59      -5.521  16.892   8.387  1.00 23.33           H
ATOM    950  CG2 ILE A  59      -4.784  15.572   9.877  1.00 54.50           C
ATOM    951 HG21 ILE A  59      -3.712  15.473   9.952  1.00  5.34           H
ATOM    952 HG22 ILE A  59      -5.117  16.379  10.513  1.00 10.24           H
ATOM    953 HG23 ILE A  59      -5.254  14.651  10.188  1.00  1.15           H
ATOM    954  CG1 ILE A  59      -3.953  15.723   7.515  1.00 24.10           C
ATOM    955 HG12 ILE A  59      -3.366  14.877   7.838  1.00 54.10           H
ATOM    956 HG13 ILE A  59      -4.296  15.553   6.505  1.00 42.14           H
ATOM    957  CD1 ILE A  59      -3.049  16.936   7.502  1.00 12.13           C
ATOM    958 HD11 ILE A  59      -2.206  16.750   6.854  1.00 50.34           H
ATOM    959 HD12 ILE A  59      -3.600  17.791   7.140  1.00 13.54           H
ATOM    960 HD13 ILE A  59      -2.696  17.133   8.504  1.00 74.20           H
ATOM    961  C   ILE A  59      -5.762  13.526   7.836  1.00 72.33           C
ATOM    962  O   ILE A  59      -4.754  13.157   8.438  1.00  2.33           O
ATOM    963  N   PRO A  60      -6.445  12.709   7.019  1.00 11.43           N
ATOM    964  CA  PRO A  60      -6.049  11.319   6.778  1.00 71.22           C
ATOM    965  HA  PRO A  60      -5.935  10.773   7.703  1.00 63.43           H
ATOM    966  CB  PRO A  60      -7.228  10.746   5.987  1.00 12.41           C
ATOM    967  HB2 PRO A  60      -6.865  10.031   5.263  1.00 75.33           H
ATOM    968  HB3 PRO A  60      -7.919  10.265   6.662  1.00 33.13           H
ATOM    969  CG  PRO A  60      -7.848  11.927   5.324  1.00 55.41           C
ATOM    970  HG2 PRO A  60      -7.353  12.124   4.386  1.00 44.24           H
ATOM    971  HG3 PRO A  60      -8.901  11.747   5.163  1.00 30.20           H
ATOM    972  CD  PRO A  60      -7.656  13.081   6.269  1.00 51.44           C
ATOM    973  HD2 PRO A  60      -7.503  13.998   5.718  1.00 25.15           H
ATOM    974  HD3 PRO A  60      -8.505  13.174   6.929  1.00 34.45           H
ATOM    975  C   PRO A  60      -4.763  11.215   5.966  1.00 44.12           C
ATOM    976  O   PRO A  60      -4.355  12.172   5.306  1.00 75.42           O
ATOM    977  N   ILE A  61      -4.128  10.049   6.018  1.00  4.15           N
ATOM    978  H   ILE A  61      -4.502   9.325   6.562  1.00 42.00           H
ATOM    979  CA  ILE A  61      -2.888   9.821   5.286  1.00 12.11           C
ATOM    980  HA  ILE A  61      -2.135  10.481   5.693  1.00 70.44           H
ATOM    981  CB  ILE A  61      -2.399   8.370   5.446  1.00 62.52           C
ATOM    982  HB  ILE A  61      -2.058   8.238   6.461  1.00 33.34           H
ATOM    983  CG2 ILE A  61      -3.541   7.395   5.199  1.00 41.31           C
ATOM    984 HG21 ILE A  61      -4.321   7.889   4.638  1.00  3.43           H
ATOM    985 HG22 ILE A  61      -3.176   6.548   4.638  1.00 71.41           H
ATOM    986 HG23 ILE A  61      -3.937   7.057   6.145  1.00  3.42           H
ATOM    987  CG1 ILE A  61      -1.238   8.091   4.489  1.00 41.53           C
ATOM    988 HG12 ILE A  61      -1.284   7.063   4.166  1.00  5.33           H
ATOM    989 HG13 ILE A  61      -1.328   8.739   3.628  1.00 30.41           H
ATOM    990  CD1 ILE A  61       0.123   8.324   5.106  1.00 43.50           C
ATOM    991 HD11 ILE A  61       0.719   8.936   4.444  1.00 14.35           H
ATOM    992 HD12 ILE A  61       0.007   8.828   6.054  1.00 21.35           H
ATOM    993 HD13 ILE A  61       0.616   7.376   5.260  1.00 60.22           H
ATOM    994  C   ILE A  61      -3.062  10.127   3.802  1.00 33.43           C
ATOM    995  O   ILE A  61      -2.131  10.581   3.137  1.00 20.34           O
ATOM    996  N   VAL A  62      -4.263   9.876   3.289  1.00 65.12           N
ATOM    997  H   VAL A  62      -4.964   9.514   3.869  1.00 15.31           H
ATOM    998  CA  VAL A  62      -4.561  10.127   1.884  1.00 64.11           C
ATOM    999  HA  VAL A  62      -3.933   9.480   1.289  1.00 62.15           H
ATOM   1000  CB  VAL A  62      -6.032   9.808   1.557  1.00 65.04           C
ATOM   1001  HB  VAL A  62      -6.183   9.953   0.497  1.00 12.31           H
ATOM   1002  CG1 VAL A  62      -6.350   8.358   1.888  1.00 13.23           C
ATOM   1003 HG11 VAL A  62      -5.784   7.707   1.239  1.00 51.33           H
ATOM   1004 HG12 VAL A  62      -6.087   8.158   2.917  1.00 74.04           H
ATOM   1005 HG13 VAL A  62      -7.406   8.180   1.745  1.00 21.24           H
ATOM   1006  CG2 VAL A  62      -6.960  10.752   2.306  1.00 73.43           C
ATOM   1007 HG21 VAL A  62      -7.959  10.668   1.903  1.00 11.24           H
ATOM   1008 HG22 VAL A  62      -6.971  10.490   3.353  1.00 31.53           H
ATOM   1009 HG23 VAL A  62      -6.610  11.767   2.192  1.00 30.11           H
ATOM   1010  C   VAL A  62      -4.271  11.577   1.511  1.00 32.51           C
ATOM   1011  O   VAL A  62      -4.116  11.907   0.335  1.00 34.32           O
ATOM   1012  N   ARG A  63      -4.199  12.438   2.520  1.00 10.23           N
ATOM   1013  H   ARG A  63      -4.332  12.115   3.436  1.00 65.40           H
ATOM   1014  CA  ARG A  63      -3.929  13.854   2.299  1.00 64.53           C
ATOM   1015  HA  ARG A  63      -4.519  14.176   1.454  1.00 64.22           H
ATOM   1016  CB  ARG A  63      -4.332  14.670   3.528  1.00 51.23           C
ATOM   1017  HB2 ARG A  63      -3.626  14.476   4.322  1.00 14.31           H
ATOM   1018  HB3 ARG A  63      -4.298  15.719   3.275  1.00 42.22           H
ATOM   1019  CG  ARG A  63      -5.726  14.349   4.041  1.00 11.44           C
ATOM   1020  HG2 ARG A  63      -5.877  13.281   4.003  1.00 61.43           H
ATOM   1021  HG3 ARG A  63      -5.810  14.690   5.063  1.00 54.25           H
ATOM   1022  CD  ARG A  63      -6.798  15.027   3.203  1.00 55.30           C
ATOM   1023  HD2 ARG A  63      -7.751  14.911   3.698  1.00 21.21           H
ATOM   1024  HD3 ARG A  63      -6.562  16.078   3.121  1.00 23.41           H
ATOM   1025  NE  ARG A  63      -6.888  14.455   1.862  1.00 34.14           N
ATOM   1026  HE  ARG A  63      -6.388  13.631   1.686  1.00 14.22           H
ATOM   1027  CZ  ARG A  63      -7.607  14.990   0.882  1.00 62.15           C
ATOM   1028  NH1 ARG A  63      -8.294  16.104   1.090  1.00  2.54           N
ATOM   1029 HH11 ARG A  63      -8.271  16.544   1.988  1.00  1.11           H
ATOM   1030 HH12 ARG A  63      -8.833  16.506   0.350  1.00 50.03           H
ATOM   1031  NH2 ARG A  63      -7.639  14.410  -0.312  1.00  5.24           N
ATOM   1032 HH21 ARG A  63      -7.122  13.570  -0.473  1.00 23.01           H
ATOM   1033 HH22 ARG A  63      -8.179  14.813  -1.049  1.00 15.40           H
ATOM   1034  C   ARG A  63      -2.453  14.082   1.985  1.00 51.55           C
ATOM   1035  O   ARG A  63      -2.095  15.049   1.311  1.00 64.11           O
ATOM   1036  N   ILE A  64      -1.603  13.188   2.477  1.00  0.12           N
ATOM   1037  H   ILE A  64      -1.950  12.440   3.006  1.00 25.13           H
ATOM   1038  CA  ILE A  64      -0.167  13.293   2.249  1.00 72.45           C
ATOM   1039  HA  ILE A  64       0.160  14.253   2.621  1.00 62.23           H
ATOM   1040  CB  ILE A  64       0.604  12.192   3.001  1.00 43.31           C
ATOM   1041  HB  ILE A  64       0.134  11.244   2.788  1.00  2.52           H
ATOM   1042  CG2 ILE A  64       2.044  12.127   2.513  1.00 11.02           C
ATOM   1043 HG21 ILE A  64       2.069  11.703   1.520  1.00 13.11           H
ATOM   1044 HG22 ILE A  64       2.462  13.123   2.490  1.00 33.31           H
ATOM   1045 HG23 ILE A  64       2.623  11.509   3.183  1.00 22.11           H
ATOM   1046  CG1 ILE A  64       0.558  12.447   4.509  1.00 60.21           C
ATOM   1047 HG12 ILE A  64       1.109  13.346   4.733  1.00 10.40           H
ATOM   1048 HG13 ILE A  64      -0.471  12.574   4.813  1.00  1.43           H
ATOM   1049  CD1 ILE A  64       1.151  11.323   5.330  1.00 75.22           C
ATOM   1050 HD11 ILE A  64       0.359  10.794   5.840  1.00  2.02           H
ATOM   1051 HD12 ILE A  64       1.678  10.641   4.679  1.00 32.01           H
ATOM   1052 HD13 ILE A  64       1.838  11.731   6.056  1.00 13.12           H
ATOM   1053  C   ILE A  64       0.161  13.202   0.762  1.00 14.10           C
ATOM   1054  O   ILE A  64      -0.410  12.385   0.039  1.00 45.01           O
ATOM   1055  N   ARG A  65       1.084  14.046   0.313  1.00 62.40           N
ATOM   1056  H   ARG A  65       1.503  14.674   0.938  1.00 21.41           H
ATOM   1057  CA  ARG A  65       1.489  14.061  -1.088  1.00 20.54           C
ATOM   1058  HA  ARG A  65       0.636  13.772  -1.683  1.00 33.13           H
ATOM   1059  CB  ARG A  65       1.929  15.467  -1.498  1.00 63.23           C
ATOM   1060  HB2 ARG A  65       2.939  15.631  -1.151  1.00 51.25           H
ATOM   1061  HB3 ARG A  65       1.912  15.536  -2.575  1.00 55.15           H
ATOM   1062  CG  ARG A  65       1.048  16.570  -0.935  1.00 72.35           C
ATOM   1063  HG2 ARG A  65       1.130  16.570   0.141  1.00 22.44           H
ATOM   1064  HG3 ARG A  65       1.384  17.520  -1.324  1.00 74.51           H
ATOM   1065  CD  ARG A  65      -0.410  16.366  -1.316  1.00 53.43           C
ATOM   1066  HD2 ARG A  65      -0.729  15.397  -0.963  1.00 11.21           H
ATOM   1067  HD3 ARG A  65      -1.003  17.135  -0.842  1.00 65.13           H
ATOM   1068  NE  ARG A  65      -0.613  16.434  -2.761  1.00 52.10           N
ATOM   1069  HE  ARG A  65       0.183  16.469  -3.330  1.00 43.30           H
ATOM   1070  CZ  ARG A  65      -1.811  16.450  -3.335  1.00 31.30           C
ATOM   1071  NH1 ARG A  65      -2.907  16.403  -2.590  1.00 52.15           N
ATOM   1072 HH11 ARG A  65      -2.833  16.357  -1.595  1.00 25.24           H
ATOM   1073 HH12 ARG A  65      -3.808  16.416  -3.025  1.00 51.21           H
ATOM   1074  NH2 ARG A  65      -1.914  16.512  -4.656  1.00 52.44           N
ATOM   1075 HH21 ARG A  65      -1.090  16.548  -5.221  1.00 31.12           H
ATOM   1076 HH22 ARG A  65      -2.816  16.524  -5.087  1.00 61.13           H
ATOM   1077  C   ARG A  65       2.621  13.068  -1.337  1.00  2.41           C
ATOM   1078  O   ARG A  65       2.505  12.177  -2.177  1.00 33.04           O
ATOM   1079  N   ASN A  66       3.716  13.231  -0.601  1.00 62.13           N
ATOM   1080  H   ASN A  66       3.750  13.960   0.052  1.00 15.33           H
ATOM   1081  CA  ASN A  66       4.870  12.350  -0.743  1.00 40.35           C
ATOM   1082  HA  ASN A  66       4.504  11.342  -0.869  1.00 41.53           H
ATOM   1083  CB  ASN A  66       5.687  12.741  -1.977  1.00 31.22           C
ATOM   1084  HB2 ASN A  66       5.150  13.496  -2.533  1.00 32.44           H
ATOM   1085  HB3 ASN A  66       6.638  13.141  -1.660  1.00 11.53           H
ATOM   1086  CG  ASN A  66       5.944  11.563  -2.896  1.00 64.35           C
ATOM   1087  OD1 ASN A  66       5.011  10.916  -3.372  1.00 14.24           O
ATOM   1088  ND2 ASN A  66       7.216  11.278  -3.151  1.00 42.34           N
ATOM   1089 HD21 ASN A  66       7.908  11.836  -2.738  1.00 13.52           H
ATOM   1090 HD22 ASN A  66       7.411  10.522  -3.743  1.00 43.14           H
ATOM   1091  C   ASN A  66       5.751  12.403   0.501  1.00 32.42           C
ATOM   1092  O   ASN A  66       5.552  13.241   1.381  1.00 63.13           O
ATOM   1093  N   VAL A  67       6.726  11.501   0.568  1.00 15.21           N
ATOM   1094  H   VAL A  67       6.834  10.859  -0.164  1.00 53.02           H
ATOM   1095  CA  VAL A  67       7.638  11.445   1.704  1.00 44.14           C
ATOM   1096  HA  VAL A  67       7.532  12.363   2.263  1.00 12.04           H
ATOM   1097  CB  VAL A  67       7.301  10.268   2.637  1.00 21.53           C
ATOM   1098  HB  VAL A  67       7.057   9.410   2.028  1.00 73.11           H
ATOM   1099  CG1 VAL A  67       8.501   9.911   3.502  1.00 73.33           C
ATOM   1100 HG11 VAL A  67       8.159   9.499   4.440  1.00 72.55           H
ATOM   1101 HG12 VAL A  67       9.110   9.181   2.989  1.00 52.24           H
ATOM   1102 HG13 VAL A  67       9.085  10.799   3.691  1.00 63.13           H
ATOM   1103  CG2 VAL A  67       6.093  10.601   3.499  1.00 33.22           C
ATOM   1104 HG21 VAL A  67       5.900  11.663   3.455  1.00 65.44           H
ATOM   1105 HG22 VAL A  67       5.230  10.063   3.134  1.00 44.25           H
ATOM   1106 HG23 VAL A  67       6.289  10.313   4.521  1.00  4.25           H
ATOM   1107  C   VAL A  67       9.085  11.314   1.240  1.00 73.31           C
ATOM   1108  O   VAL A  67       9.416  10.430   0.450  1.00 22.14           O
ATOM   1109  N   ALA A  68       9.942  12.199   1.737  1.00 44.12           N
ATOM   1110  H   ALA A  68       9.618  12.880   2.362  1.00 32.12           H
ATOM   1111  CA  ALA A  68      11.354  12.181   1.376  1.00 64.35           C
ATOM   1112  HA  ALA A  68      11.482  11.481   0.562  1.00 33.21           H
ATOM   1113  CB  ALA A  68      11.793  13.554   0.890  1.00 51.31           C
ATOM   1114  HB1 ALA A  68      11.343  13.757  -0.071  1.00 22.11           H
ATOM   1115  HB2 ALA A  68      11.478  14.305   1.600  1.00 22.41           H
ATOM   1116  HB3 ALA A  68      12.869  13.576   0.796  1.00 55.43           H
ATOM   1117  C   ALA A  68      12.216  11.733   2.551  1.00  1.34           C
ATOM   1118  O   ALA A  68      11.757  11.697   3.693  1.00 13.22           O
ATOM   1119  N   LYS A  69      13.468  11.392   2.265  1.00 10.25           N
ATOM   1120  H   LYS A  69      13.776  11.442   1.336  1.00 63.12           H
ATOM   1121  CA  LYS A  69      14.395  10.947   3.299  1.00 44.21           C
ATOM   1122  HA  LYS A  69      13.976  11.211   4.258  1.00 55.54           H
ATOM   1123  CB  LYS A  69      14.573   9.429   3.234  1.00 20.41           C
ATOM   1124  HB2 LYS A  69      15.626   9.198   3.299  1.00 42.30           H
ATOM   1125  HB3 LYS A  69      14.063   8.982   4.076  1.00 43.41           H
ATOM   1126  CG  LYS A  69      14.026   8.806   1.961  1.00  0.02           C
ATOM   1127  HG2 LYS A  69      14.186   9.488   1.140  1.00 50.43           H
ATOM   1128  HG3 LYS A  69      14.550   7.880   1.770  1.00  2.31           H
ATOM   1129  CD  LYS A  69      12.539   8.516   2.077  1.00 51.23           C
ATOM   1130  HD2 LYS A  69      12.404   7.507   2.436  1.00 62.33           H
ATOM   1131  HD3 LYS A  69      12.099   9.211   2.778  1.00 51.31           H
ATOM   1132  CE  LYS A  69      11.838   8.657   0.734  1.00 13.43           C
ATOM   1133  HE2 LYS A  69      10.771   8.634   0.896  1.00 70.31           H
ATOM   1134  HE3 LYS A  69      12.114   9.605   0.297  1.00 43.33           H
ATOM   1135  NZ  LYS A  69      12.210   7.563  -0.204  1.00 64.20           N
ATOM   1136  HZ1 LYS A  69      12.930   7.898  -0.876  1.00 62.11           H
ATOM   1137  HZ2 LYS A  69      12.595   6.754   0.325  1.00  3.20           H
ATOM   1138  HZ3 LYS A  69      11.374   7.248  -0.737  1.00  1.44           H
ATOM   1139  C   LYS A  69      15.749  11.635   3.148  1.00 34.13           C
ATOM   1140  O   LYS A  69      16.449  11.438   2.156  1.00 32.01           O
ATOM   1141  N   GLY A  70      16.111  12.442   4.141  1.00 63.21           N
ATOM   1142  H   GLY A  70      15.512  12.561   4.908  1.00 63.34           H
ATOM   1143  CA  GLY A  70      17.380  13.145   4.099  1.00 21.14           C
ATOM   1144  HA2 GLY A  70      18.039  12.720   4.842  1.00 63.14           H
ATOM   1145  HA3 GLY A  70      17.821  13.011   3.122  1.00 12.23           H
ATOM   1146  C   GLY A  70      17.230  14.629   4.369  1.00 73.04           C
ATOM   1147  O   GLY A  70      16.130  15.109   4.648  1.00 70.34           O
ATOM   1148  N   LEU A  71      18.337  15.359   4.287  1.00 32.50           N
ATOM   1149  H   LEU A  71      19.183  14.920   4.061  1.00 42.31           H
ATOM   1150  CA  LEU A  71      18.324  16.798   4.526  1.00 61.33           C
ATOM   1151  HA  LEU A  71      17.717  16.983   5.399  1.00  3.14           H
ATOM   1152  CB  LEU A  71      19.744  17.304   4.788  1.00 33.51           C
ATOM   1153  HB2 LEU A  71      20.384  16.908   4.015  1.00 72.13           H
ATOM   1154  HB3 LEU A  71      19.727  18.382   4.722  1.00 11.24           H
ATOM   1155  CG  LEU A  71      20.352  16.925   6.139  1.00 62.32           C
ATOM   1156  HG  LEU A  71      20.436  15.848   6.200  1.00 51.34           H
ATOM   1157  CD1 LEU A  71      21.748  17.512   6.279  1.00 61.22           C
ATOM   1158 HD11 LEU A  71      21.693  18.589   6.225  1.00 14.03           H
ATOM   1159 HD12 LEU A  71      22.168  17.220   7.230  1.00 32.32           H
ATOM   1160 HD13 LEU A  71      22.375  17.144   5.480  1.00 23.44           H
ATOM   1161  CD2 LEU A  71      19.458  17.394   7.277  1.00 32.31           C
ATOM   1162 HD21 LEU A  71      18.929  16.548   7.691  1.00 21.13           H
ATOM   1163 HD22 LEU A  71      20.063  17.851   8.045  1.00  2.35           H
ATOM   1164 HD23 LEU A  71      18.746  18.115   6.902  1.00 24.43           H
ATOM   1165  C   LEU A  71      17.718  17.541   3.340  1.00 43.04           C
ATOM   1166  O   LEU A  71      18.401  18.306   2.658  1.00  1.14           O
ATOM   1167  N   VAL A  72      16.431  17.312   3.099  1.00  0.42           N
ATOM   1168  H   VAL A  72      15.940  16.692   3.677  1.00 31.12           H
ATOM   1169  CA  VAL A  72      15.732  17.963   1.998  1.00 73.24           C
ATOM   1170  HA  VAL A  72      16.460  18.211   1.239  1.00 23.24           H
ATOM   1171  CB  VAL A  72      14.680  17.028   1.370  1.00  3.24           C
ATOM   1172  HB  VAL A  72      15.196  16.206   0.897  1.00 60.31           H
ATOM   1173  CG1 VAL A  72      13.763  16.460   2.443  1.00 52.54           C
ATOM   1174 HG11 VAL A  72      12.913  15.985   1.975  1.00 43.42           H
ATOM   1175 HG12 VAL A  72      14.303  15.733   3.031  1.00 43.43           H
ATOM   1176 HG13 VAL A  72      13.421  17.259   3.084  1.00 54.53           H
ATOM   1177  CG2 VAL A  72      13.880  17.765   0.307  1.00 15.04           C
ATOM   1178 HG21 VAL A  72      13.270  18.523   0.777  1.00 71.02           H
ATOM   1179 HG22 VAL A  72      14.556  18.231  -0.394  1.00 74.54           H
ATOM   1180 HG23 VAL A  72      13.244  17.065  -0.215  1.00 25.22           H
ATOM   1181  C   VAL A  72      15.046  19.243   2.462  1.00 74.24           C
ATOM   1182  O   VAL A  72      14.770  20.138   1.662  1.00 63.45           O
ATOM   1183  N   HIS A  73      14.772  19.324   3.760  1.00 62.01           N
ATOM   1184  H   HIS A  73      15.016  18.578   4.347  1.00 51.40           H
ATOM   1185  CA  HIS A  73      14.119  20.496   4.332  1.00 72.03           C
ATOM   1186  HA  HIS A  73      13.735  21.092   3.518  1.00 72.34           H
ATOM   1187  CB  HIS A  73      12.956  20.071   5.229  1.00 71.12           C
ATOM   1188  HB2 HIS A  73      12.880  18.994   5.222  1.00 22.54           H
ATOM   1189  HB3 HIS A  73      13.146  20.408   6.238  1.00 60.33           H
ATOM   1190  CG  HIS A  73      11.633  20.627   4.799  1.00 63.24           C
ATOM   1191  ND1 HIS A  73      10.680  21.076   5.688  1.00 24.24           N
ATOM   1192  CD2 HIS A  73      11.108  20.807   3.564  1.00 32.43           C
ATOM   1193  HD1 HIS A  73      10.764  21.077   6.664  1.00  3.13           H
ATOM   1194  CE1 HIS A  73       9.625  21.506   5.020  1.00  2.10           C
ATOM   1195  NE2 HIS A  73       9.859  21.354   3.729  1.00  3.20           N
ATOM   1196  HD2 HIS A  73      11.582  20.564   2.623  1.00 12.23           H
ATOM   1197  HE1 HIS A  73       8.725  21.913   5.454  1.00 14.43           H
ATOM   1198  C   HIS A  73      15.111  21.336   5.130  1.00 44.35           C
ATOM   1199  O   HIS A  73      16.152  20.854   5.576  1.00 22.43           O
ATOM   1200  N   PRO A  74      14.784  22.624   5.313  1.00 43.12           N
ATOM   1201  CA  PRO A  74      15.634  23.558   6.057  1.00 42.52           C
ATOM   1202  HA  PRO A  74      16.644  23.569   5.672  1.00 33.35           H
ATOM   1203  CB  PRO A  74      14.975  24.917   5.803  1.00 63.51           C
ATOM   1204  HB2 PRO A  74      15.069  25.535   6.684  1.00  3.51           H
ATOM   1205  HB3 PRO A  74      15.452  25.401   4.964  1.00 73.43           H
ATOM   1206  CG  PRO A  74      13.550  24.597   5.510  1.00 51.11           C
ATOM   1207  HG2 PRO A  74      12.991  24.531   6.431  1.00  5.31           H
ATOM   1208  HG3 PRO A  74      13.129  25.356   4.867  1.00 13.24           H
ATOM   1209  CD  PRO A  74      13.559  23.267   4.808  1.00  4.14           C
ATOM   1210  HD2 PRO A  74      12.684  22.693   5.076  1.00 45.23           H
ATOM   1211  HD3 PRO A  74      13.610  23.405   3.738  1.00 11.24           H
ATOM   1212  C   PRO A  74      15.664  23.252   7.550  1.00 30.22           C
ATOM   1213  O   PRO A  74      16.551  23.709   8.270  1.00 42.22           O
ATOM   1214  N   ALA A  75      14.689  22.474   8.010  1.00 53.45           N
ATOM   1215  H   ALA A  75      14.010  22.141   7.387  1.00 62.54           H
ATOM   1216  CA  ALA A  75      14.605  22.105   9.417  1.00 62.30           C
ATOM   1217  HA  ALA A  75      14.785  22.992  10.006  1.00  4.35           H
ATOM   1218  CB  ALA A  75      13.211  21.594   9.747  1.00 75.34           C
ATOM   1219  HB1 ALA A  75      12.661  21.432   8.831  1.00 14.42           H
ATOM   1220  HB2 ALA A  75      13.287  20.663  10.289  1.00 10.24           H
ATOM   1221  HB3 ALA A  75      12.694  22.323  10.353  1.00 30.11           H
ATOM   1222  C   ALA A  75      15.653  21.055   9.772  1.00 11.10           C
ATOM   1223  O   ALA A  75      16.448  21.244  10.694  1.00 61.44           O
ATOM   1224  N   LEU A  76      15.648  19.949   9.036  1.00  2.03           N
ATOM   1225  H   LEU A  76      14.991  19.856   8.316  1.00 12.10           H
ATOM   1226  CA  LEU A  76      16.598  18.868   9.274  1.00 24.11           C
ATOM   1227  HA  LEU A  76      16.440  18.503  10.278  1.00 60.52           H
ATOM   1228  CB  LEU A  76      16.360  17.726   8.284  1.00  1.24           C
ATOM   1229  HB2 LEU A  76      16.607  18.087   7.298  1.00 64.22           H
ATOM   1230  HB3 LEU A  76      17.027  16.917   8.548  1.00 54.04           H
ATOM   1231  CG  LEU A  76      14.938  17.166   8.235  1.00  1.23           C
ATOM   1232  HG  LEU A  76      14.984  16.099   8.065  1.00 13.24           H
ATOM   1233  CD1 LEU A  76      14.226  17.400   9.559  1.00 64.11           C
ATOM   1234 HD11 LEU A  76      13.859  18.415   9.596  1.00 64.11           H
ATOM   1235 HD12 LEU A  76      13.397  16.714   9.648  1.00 62.32           H
ATOM   1236 HD13 LEU A  76      14.917  17.237  10.373  1.00 44.03           H
ATOM   1237  CD2 LEU A  76      14.157  17.793   7.090  1.00 41.52           C
ATOM   1238 HD21 LEU A  76      13.145  17.992   7.410  1.00  2.43           H
ATOM   1239 HD22 LEU A  76      14.630  18.719   6.796  1.00 61.21           H
ATOM   1240 HD23 LEU A  76      14.142  17.114   6.250  1.00 10.51           H
ATOM   1241  C   LEU A  76      18.034  19.369   9.154  1.00 22.21           C
ATOM   1242  O   LEU A  76      18.928  18.900   9.859  1.00 30.31           O
ATOM   1243  N   LYS A  77      18.248  20.326   8.258  1.00  4.10           N
ATOM   1244  H   LYS A  77      17.495  20.659   7.726  1.00 43.53           H
ATOM   1245  CA  LYS A  77      19.574  20.895   8.047  1.00 24.51           C
ATOM   1246  HA  LYS A  77      20.277  20.079   7.975  1.00 65.43           H
ATOM   1247  CB  LYS A  77      19.607  21.697   6.745  1.00 55.25           C
ATOM   1248  HB2 LYS A  77      18.922  22.528   6.831  1.00 72.03           H
ATOM   1249  HB3 LYS A  77      20.606  22.080   6.596  1.00 22.31           H
ATOM   1250  CG  LYS A  77      19.220  20.885   5.520  1.00  2.52           C
ATOM   1251  HG2 LYS A  77      19.017  19.869   5.823  1.00 65.24           H
ATOM   1252  HG3 LYS A  77      18.332  21.316   5.080  1.00 40.02           H
ATOM   1253  CD  LYS A  77      20.331  20.877   4.483  1.00 10.44           C
ATOM   1254  HD2 LYS A  77      20.933  21.766   4.606  1.00 74.33           H
ATOM   1255  HD3 LYS A  77      20.945  20.001   4.634  1.00 63.34           H
ATOM   1256  CE  LYS A  77      19.773  20.854   3.069  1.00 73.53           C
ATOM   1257  HE2 LYS A  77      20.260  20.065   2.516  1.00  4.05           H
ATOM   1258  HE3 LYS A  77      18.712  20.656   3.118  1.00 61.32           H
ATOM   1259  NZ  LYS A  77      19.993  22.147   2.364  1.00 75.21           N
ATOM   1260  HZ1 LYS A  77      20.958  22.491   2.541  1.00 30.14           H
ATOM   1261  HZ2 LYS A  77      19.864  22.022   1.339  1.00 34.23           H
ATOM   1262  HZ3 LYS A  77      19.314  22.859   2.703  1.00 24.44           H
ATOM   1263  C   LYS A  77      19.976  21.787   9.217  1.00 40.42           C
ATOM   1264  O   LYS A  77      21.054  21.629   9.790  1.00 74.45           O
ATOM   1265  N   ALA A  78      19.102  22.725   9.567  1.00 52.21           N
ATOM   1266  H   ALA A  78      18.260  22.802   9.072  1.00 52.31           H
ATOM   1267  CA  ALA A  78      19.364  23.640  10.671  1.00 42.44           C
ATOM   1268  HA  ALA A  78      20.245  24.216  10.424  1.00 12.35           H
ATOM   1269  CB  ALA A  78      18.201  24.606  10.843  1.00  2.04           C
ATOM   1270  HB1 ALA A  78      17.281  24.115  10.562  1.00  1.41           H
ATOM   1271  HB2 ALA A  78      18.142  24.917  11.876  1.00 41.32           H
ATOM   1272  HB3 ALA A  78      18.355  25.471  10.215  1.00 71.21           H
ATOM   1273  C   ALA A  78      19.619  22.879  11.967  1.00 72.52           C
ATOM   1274  O   ALA A  78      20.396  23.318  12.814  1.00 52.12           O
ATOM   1275  N   ALA A  79      18.958  21.735  12.115  1.00 65.31           N
ATOM   1276  H   ALA A  79      18.353  21.437  11.404  1.00 20.05           H
ATOM   1277  CA  ALA A  79      19.115  20.911  13.308  1.00 53.45           C
ATOM   1278  HA  ALA A  79      19.136  21.568  14.166  1.00 73.42           H
ATOM   1279  CB  ALA A  79      17.927  19.972  13.460  1.00 42.42           C
ATOM   1280  HB1 ALA A  79      17.572  19.679  12.483  1.00 43.42           H
ATOM   1281  HB2 ALA A  79      18.231  19.094  14.011  1.00 52.52           H
ATOM   1282  HB3 ALA A  79      17.136  20.477  13.994  1.00 34.21           H
ATOM   1283  C   ALA A  79      20.416  20.118  13.260  1.00  2.14           C
ATOM   1284  O   ALA A  79      21.026  19.845  14.294  1.00 14.41           O
ATOM   1285  N   ALA A  80      20.836  19.750  12.054  1.00 30.14           N
ATOM   1286  H   ALA A  80      20.307  19.997  11.268  1.00 54.31           H
ATOM   1287  CA  ALA A  80      22.066  18.989  11.873  1.00 71.00           C
ATOM   1288  HA  ALA A  80      21.938  18.029  12.351  1.00 32.55           H
ATOM   1289  CB  ALA A  80      22.324  18.749  10.393  1.00 64.30           C
ATOM   1290  HB1 ALA A  80      23.311  19.106  10.137  1.00 21.53           H
ATOM   1291  HB2 ALA A  80      22.258  17.691  10.183  1.00  4.40           H
ATOM   1292  HB3 ALA A  80      21.587  19.279   9.808  1.00 21.41           H
ATOM   1293  C   ALA A  80      23.253  19.704  12.510  1.00 33.31           C
ATOM   1294  O   ALA A  80      24.140  19.069  13.080  1.00 65.11           O
ATOM   1295  N   LYS A  81      23.263  21.029  12.410  1.00 71.45           N
ATOM   1296  H   LYS A  81      22.527  21.478  11.943  1.00 14.11           H
ATOM   1297  CA  LYS A  81      24.340  21.831  12.976  1.00  4.12           C
ATOM   1298  HA  LYS A  81      25.278  21.403  12.655  1.00 74.24           H
ATOM   1299  CB  LYS A  81      24.251  23.272  12.470  1.00 42.44           C
ATOM   1300  HB2 LYS A  81      25.222  23.736  12.565  1.00 22.41           H
ATOM   1301  HB3 LYS A  81      23.970  23.258  11.426  1.00 20.33           H
ATOM   1302  CG  LYS A  81      23.242  24.121  13.223  1.00 34.33           C
ATOM   1303  HG2 LYS A  81      22.485  23.475  13.644  1.00 40.11           H
ATOM   1304  HG3 LYS A  81      23.750  24.648  14.018  1.00 22.11           H
ATOM   1305  CD  LYS A  81      22.571  25.133  12.310  1.00 62.03           C
ATOM   1306  HD2 LYS A  81      22.058  24.607  11.518  1.00 21.25           H
ATOM   1307  HD3 LYS A  81      21.858  25.707  12.885  1.00 71.34           H
ATOM   1308  CE  LYS A  81      23.585  26.083  11.691  1.00 63.54           C
ATOM   1309  HE2 LYS A  81      24.221  25.523  11.021  1.00 15.30           H
ATOM   1310  HE3 LYS A  81      23.055  26.841  11.134  1.00  2.31           H
ATOM   1311  NZ  LYS A  81      24.431  26.741  12.724  1.00  2.41           N
ATOM   1312  HZ1 LYS A  81      23.855  26.985  13.555  1.00 10.41           H
ATOM   1313  HZ2 LYS A  81      25.195  26.102  13.021  1.00 25.44           H
ATOM   1314  HZ3 LYS A  81      24.852  27.612  12.340  1.00 71.32           H
ATOM   1315  C   LYS A  81      24.289  21.813  14.501  1.00 74.35           C
ATOM   1316  O   LYS A  81      25.311  21.968  15.169  1.00 60.42           O
ATOM   1317  N   LYS A  82      23.092  21.621  15.045  1.00 11.11           N
ATOM   1318  H   LYS A  82      22.314  21.504  14.460  1.00 71.13           H
ATOM   1319  CA  LYS A  82      22.906  21.579  16.491  1.00 43.53           C
ATOM   1320  HA  LYS A  82      23.591  22.287  16.934  1.00 72.04           H
ATOM   1321  CB  LYS A  82      21.474  21.978  16.853  1.00 31.34           C
ATOM   1322  HB2 LYS A  82      20.804  21.191  16.538  1.00 13.55           H
ATOM   1323  HB3 LYS A  82      21.405  22.090  17.926  1.00 71.31           H
ATOM   1324  CG  LYS A  82      21.022  23.277  16.209  1.00 70.43           C
ATOM   1325  HG2 LYS A  82      21.736  24.052  16.443  1.00 64.14           H
ATOM   1326  HG3 LYS A  82      20.975  23.139  15.138  1.00 61.14           H
ATOM   1327  CD  LYS A  82      19.653  23.702  16.712  1.00 52.11           C
ATOM   1328  HD2 LYS A  82      19.236  22.907  17.312  1.00  2.02           H
ATOM   1329  HD3 LYS A  82      19.761  24.592  17.315  1.00  4.34           H
ATOM   1330  CE  LYS A  82      18.703  23.998  15.561  1.00 21.42           C
ATOM   1331  HE2 LYS A  82      19.067  23.501  14.675  1.00 41.33           H
ATOM   1332  HE3 LYS A  82      17.725  23.615  15.812  1.00 72.31           H
ATOM   1333  NZ  LYS A  82      18.597  25.458  15.290  1.00  4.03           N
ATOM   1334  HZ1 LYS A  82      17.645  25.689  14.941  1.00 63.34           H
ATOM   1335  HZ2 LYS A  82      18.775  25.997  16.162  1.00 34.01           H
ATOM   1336  HZ3 LYS A  82      19.296  25.740  14.573  1.00 21.02           H
ATOM   1337  C   LYS A  82      23.213  20.189  17.039  1.00 50.43           C
ATOM   1338  O   LYS A  82      24.009  20.040  17.965  1.00 61.11           O
ATOM   1339  N   GLU A  83      22.577  19.176  16.459  1.00 12.13           N
ATOM   1340  H   GLU A  83      21.954  19.359  15.725  1.00 10.22           H
ATOM   1341  CA  GLU A  83      22.783  17.799  16.891  1.00 63.54           C
ATOM   1342  HA  GLU A  83      23.705  17.761  17.451  1.00 11.24           H
ATOM   1343  CB  GLU A  83      21.634  17.346  17.793  1.00 32.51           C
ATOM   1344  HB2 GLU A  83      21.642  16.267  17.853  1.00  5.21           H
ATOM   1345  HB3 GLU A  83      21.787  17.753  18.782  1.00 72.14           H
ATOM   1346  CG  GLU A  83      20.265  17.786  17.303  1.00 51.14           C
ATOM   1347  HG2 GLU A  83      20.262  18.861  17.199  1.00 65.24           H
ATOM   1348  HG3 GLU A  83      20.078  17.332  16.340  1.00  0.25           H
ATOM   1349  CD  GLU A  83      19.150  17.389  18.251  1.00 51.43           C
ATOM   1350  OE1 GLU A  83      19.379  16.498  19.095  1.00  2.22           O
ATOM   1351  OE2 GLU A  83      18.049  17.969  18.148  1.00 12.23           O
ATOM   1352  C   GLU A  83      22.900  16.864  15.690  1.00 43.12           C
ATOM   1353  O   GLU A  83      21.967  16.141  15.341  1.00 22.41           O
ATOM   1354  N   PRO A  84      24.074  16.879  15.041  1.00 41.41           N
ATOM   1355  CA  PRO A  84      24.342  16.040  13.869  1.00 31.14           C
ATOM   1356  HA  PRO A  84      23.588  16.171  13.107  1.00 45.35           H
ATOM   1357  CB  PRO A  84      25.686  16.564  13.358  1.00 62.53           C
ATOM   1358  HB2 PRO A  84      26.265  15.744  12.956  1.00 62.11           H
ATOM   1359  HB3 PRO A  84      25.520  17.304  12.590  1.00 15.21           H
ATOM   1360  CG  PRO A  84      26.342  17.159  14.556  1.00 54.04           C
ATOM   1361  HG2 PRO A  84      26.879  16.396  15.098  1.00 74.21           H
ATOM   1362  HG3 PRO A  84      27.013  17.948  14.252  1.00 42.32           H
ATOM   1363  CD  PRO A  84      25.230  17.717  15.401  1.00 24.13           C
ATOM   1364  HD2 PRO A  84      25.467  17.616  16.450  1.00  4.50           H
ATOM   1365  HD3 PRO A  84      25.049  18.752  15.151  1.00 71.21           H
ATOM   1366  C   PRO A  84      24.448  14.561  14.228  1.00 54.54           C
ATOM   1367  O   PRO A  84      24.355  13.694  13.358  1.00  4.55           O
ATOM   1368  N   ARG A  85      24.641  14.281  15.512  1.00 20.02           N
ATOM   1369  H   ARG A  85      24.706  15.016  16.158  1.00 62.53           H
ATOM   1370  CA  ARG A  85      24.760  12.907  15.985  1.00 71.24           C
ATOM   1371  HA  ARG A  85      25.629  12.469  15.517  1.00 72.04           H
ATOM   1372  CB  ARG A  85      24.947  12.881  17.503  1.00 54.42           C
ATOM   1373  HB2 ARG A  85      24.774  11.876  17.858  1.00 10.14           H
ATOM   1374  HB3 ARG A  85      25.962  13.167  17.733  1.00 31.41           H
ATOM   1375  CG  ARG A  85      24.008  13.817  18.248  1.00 63.24           C
ATOM   1376  HG2 ARG A  85      24.428  14.812  18.242  1.00 53.11           H
ATOM   1377  HG3 ARG A  85      23.051  13.824  17.748  1.00 42.44           H
ATOM   1378  CD  ARG A  85      23.810  13.375  19.689  1.00  3.53           C
ATOM   1379  HD2 ARG A  85      22.800  13.610  19.988  1.00 14.31           H
ATOM   1380  HD3 ARG A  85      23.964  12.308  19.749  1.00  5.52           H
ATOM   1381  NE  ARG A  85      24.740  14.041  20.598  1.00 52.20           N
ATOM   1382  HE  ARG A  85      25.172  14.863  20.284  1.00 35.41           H
ATOM   1383  CZ  ARG A  85      25.025  13.593  21.816  1.00 41.25           C
ATOM   1384  NH1 ARG A  85      24.456  12.484  22.268  1.00 42.24           N
ATOM   1385 HH11 ARG A  85      23.811  11.983  21.691  1.00 43.22           H
ATOM   1386 HH12 ARG A  85      24.674  12.148  23.184  1.00 13.34           H
ATOM   1387  NH2 ARG A  85      25.881  14.255  22.583  1.00 25.34           N
ATOM   1388 HH21 ARG A  85      26.312  15.091  22.246  1.00 65.00           H
ATOM   1389 HH22 ARG A  85      26.095  13.917  23.499  1.00 24.14           H
ATOM   1390  C   ARG A  85      23.529  12.091  15.599  1.00 65.11           C
ATOM   1391  O   ARG A  85      23.636  10.917  15.242  1.00 11.34           O
ATOM   1392  N   LYS A  86      22.362  12.720  15.673  1.00 14.22           N
ATOM   1393  H   LYS A  86      22.341  13.656  15.964  1.00  0.54           H
ATOM   1394  CA  LYS A  86      21.110  12.055  15.332  1.00 62.44           C
ATOM   1395  HA  LYS A  86      21.334  11.023  15.107  1.00 72.21           H
ATOM   1396  CB  LYS A  86      20.141  12.108  16.515  1.00 53.25           C
ATOM   1397  HB2 LYS A  86      19.143  11.899  16.157  1.00 42.43           H
ATOM   1398  HB3 LYS A  86      20.423  11.350  17.230  1.00 21.35           H
ATOM   1399  CG  LYS A  86      20.122  13.451  17.225  1.00 74.41           C
ATOM   1400  HG2 LYS A  86      21.083  13.616  17.688  1.00 50.50           H
ATOM   1401  HG3 LYS A  86      19.930  14.229  16.500  1.00 62.34           H
ATOM   1402  CD  LYS A  86      19.045  13.499  18.296  1.00  3.14           C
ATOM   1403  HD2 LYS A  86      18.599  14.483  18.303  1.00 64.45           H
ATOM   1404  HD3 LYS A  86      18.290  12.761  18.069  1.00 75.41           H
ATOM   1405  CE  LYS A  86      19.619  13.211  19.676  1.00 55.54           C
ATOM   1406  HE2 LYS A  86      19.825  12.155  19.752  1.00  1.01           H
ATOM   1407  HE3 LYS A  86      20.537  13.767  19.792  1.00  3.21           H
ATOM   1408  NZ  LYS A  86      18.676  13.601  20.760  1.00 34.14           N
ATOM   1409  HZ1 LYS A  86      19.138  14.264  21.415  1.00 52.43           H
ATOM   1410  HZ2 LYS A  86      17.835  14.060  20.355  1.00 35.33           H
ATOM   1411  HZ3 LYS A  86      18.375  12.759  21.292  1.00 25.14           H
ATOM   1412  C   LYS A  86      20.469  12.697  14.106  1.00 41.22           C
ATOM   1413  O   LYS A  86      19.734  12.045  13.363  1.00  5.44           O
ATOM   1414  N   VAL A  87      20.753  13.979  13.899  1.00 51.25           N
ATOM   1415  H   VAL A  87      21.345  14.445  14.525  1.00 31.03           H
ATOM   1416  CA  VAL A  87      20.206  14.709  12.761  1.00 10.10           C
ATOM   1417  HA  VAL A  87      19.290  14.221  12.460  1.00 65.11           H
ATOM   1418  CB  VAL A  87      19.876  16.166  13.135  1.00  3.42           C
ATOM   1419  HB  VAL A  87      20.792  16.657  13.430  1.00 42.23           H
ATOM   1420  CG1 VAL A  87      19.302  16.909  11.938  1.00 64.51           C
ATOM   1421 HG11 VAL A  87      20.093  17.119  11.233  1.00 54.34           H
ATOM   1422 HG12 VAL A  87      18.549  16.297  11.463  1.00 42.42           H
ATOM   1423 HG13 VAL A  87      18.858  17.836  12.268  1.00 30.23           H
ATOM   1424  CG2 VAL A  87      18.912  16.209  14.311  1.00 24.13           C
ATOM   1425 HG21 VAL A  87      18.910  17.201  14.739  1.00 21.42           H
ATOM   1426 HG22 VAL A  87      17.918  15.962  13.971  1.00 72.52           H
ATOM   1427 HG23 VAL A  87      19.225  15.495  15.059  1.00 71.00           H
ATOM   1428  C   VAL A  87      21.178  14.705  11.587  1.00 61.04           C
ATOM   1429  O   VAL A  87      22.088  15.530  11.518  1.00  2.42           O
ATOM   1430  N   ALA A  88      20.978  13.770  10.663  1.00  2.15           N
ATOM   1431  H   ALA A  88      20.236  13.140  10.774  1.00 53.52           H
ATOM   1432  CA  ALA A  88      21.836  13.660   9.490  1.00 75.22           C
ATOM   1433  HA  ALA A  88      22.337  14.607   9.353  1.00 42.03           H
ATOM   1434  CB  ALA A  88      22.896  12.591   9.709  1.00 31.03           C
ATOM   1435  HB1 ALA A  88      23.811  12.885   9.217  1.00 51.14           H
ATOM   1436  HB2 ALA A  88      23.078  12.476  10.768  1.00 53.33           H
ATOM   1437  HB3 ALA A  88      22.552  11.653   9.299  1.00 32.14           H
ATOM   1438  C   ALA A  88      21.018  13.348   8.240  1.00  5.45           C
ATOM   1439  O   ALA A  88      19.882  12.885   8.330  1.00 20.02           O
ATOM   1440  N   ALA A  89      21.605  13.607   7.076  1.00 33.31           N
ATOM   1441  H   ALA A  89      22.512  13.976   7.069  1.00 23.34           H
ATOM   1442  CA  ALA A  89      20.931  13.353   5.809  1.00 62.43           C
ATOM   1443  HA  ALA A  89      20.023  13.937   5.790  1.00 14.44           H
ATOM   1444  CB  ALA A  89      21.805  13.801   4.647  1.00  4.41           C
ATOM   1445  HB1 ALA A  89      22.535  14.515   5.000  1.00 24.55           H
ATOM   1446  HB2 ALA A  89      22.312  12.946   4.226  1.00 24.34           H
ATOM   1447  HB3 ALA A  89      21.189  14.263   3.890  1.00 72.32           H
ATOM   1448  C   ALA A  89      20.572  11.878   5.664  1.00 61.41           C
ATOM   1449  O   ALA A  89      19.795  11.500   4.787  1.00 14.10           O
ATOM   1450  N   LYS A  90      21.144  11.047   6.529  1.00 34.31           N
ATOM   1451  H   LYS A  90      21.755  11.408   7.206  1.00 72.43           H
ATOM   1452  CA  LYS A  90      20.884   9.612   6.499  1.00 51.33           C
ATOM   1453  HA  LYS A  90      20.385   9.385   5.569  1.00 63.12           H
ATOM   1454  CB  LYS A  90      22.200   8.834   6.562  1.00 32.50           C
ATOM   1455  HB2 LYS A  90      21.979   7.792   6.742  1.00 63.42           H
ATOM   1456  HB3 LYS A  90      22.705   8.927   5.612  1.00 63.35           H
ATOM   1457  CG  LYS A  90      23.141   9.317   7.652  1.00 50.13           C
ATOM   1458  HG2 LYS A  90      22.561   9.778   8.437  1.00  1.52           H
ATOM   1459  HG3 LYS A  90      23.681   8.470   8.050  1.00 31.13           H
ATOM   1460  CD  LYS A  90      24.139  10.331   7.117  1.00 33.03           C
ATOM   1461  HD2 LYS A  90      24.367  10.092   6.089  1.00 33.43           H
ATOM   1462  HD3 LYS A  90      23.700  11.317   7.170  1.00 13.33           H
ATOM   1463  CE  LYS A  90      25.429  10.320   7.922  1.00 44.22           C
ATOM   1464  HE2 LYS A  90      25.208  10.611   8.937  1.00 11.11           H
ATOM   1465  HE3 LYS A  90      25.834   9.319   7.915  1.00 62.15           H
ATOM   1466  NZ  LYS A  90      26.442  11.256   7.359  1.00 14.41           N
ATOM   1467  HZ1 LYS A  90      26.837  10.868   6.478  1.00 14.54           H
ATOM   1468  HZ2 LYS A  90      26.002  12.176   7.153  1.00  1.44           H
ATOM   1469  HZ3 LYS A  90      27.215  11.398   8.040  1.00 12.22           H
ATOM   1470  C   LYS A  90      19.980   9.198   7.656  1.00 50.45           C
ATOM   1471  O   LYS A  90      19.626   8.027   7.792  1.00 63.03           O
ATOM   1472  N   PHE A  91      19.608  10.167   8.486  1.00 42.12           N
ATOM   1473  H   PHE A  91      19.923  11.082   8.325  1.00 72.42           H
ATOM   1474  CA  PHE A  91      18.745   9.903   9.631  1.00 55.12           C
ATOM   1475  HA  PHE A  91      18.342   8.908   9.519  1.00 50.32           H
ATOM   1476  CB  PHE A  91      19.549   9.972  10.930  1.00 25.32           C
ATOM   1477  HB2 PHE A  91      19.702  11.007  11.197  1.00 62.35           H
ATOM   1478  HB3 PHE A  91      18.995   9.480  11.715  1.00 14.31           H
ATOM   1479  CG  PHE A  91      20.898   9.317  10.835  1.00 32.45           C
ATOM   1480  CD1 PHE A  91      22.034   9.971  11.285  1.00 75.41           C
ATOM   1481  HD1 PHE A  91      21.942  10.962  11.707  1.00 24.43           H
ATOM   1482  CE1 PHE A  91      23.276   9.370  11.200  1.00 52.45           C
ATOM   1483  HE1 PHE A  91      24.153   9.892  11.553  1.00 31.11           H
ATOM   1484  CZ  PHE A  91      23.393   8.105  10.660  1.00 65.32           C
ATOM   1485  HZ  PHE A  91      24.363   7.634  10.593  1.00 72.23           H
ATOM   1486  CE2 PHE A  91      22.269   7.442  10.209  1.00 72.32           C
ATOM   1487  HE2 PHE A  91      22.358   6.452   9.786  1.00  2.12           H
ATOM   1488  CD2 PHE A  91      21.029   8.047  10.296  1.00 24.04           C
ATOM   1489  HD2 PHE A  91      20.151   7.528   9.942  1.00 20.43           H
ATOM   1490  C   PHE A  91      17.589  10.899   9.682  1.00 63.33           C
ATOM   1491  O   PHE A  91      16.795  10.899  10.623  1.00 72.23           O
ATOM   1492  N   THR A  92      17.502  11.748   8.662  1.00 23.15           N
ATOM   1493  H   THR A  92      18.165  11.698   7.943  1.00 43.34           H
ATOM   1494  CA  THR A  92      16.447  12.750   8.591  1.00 54.14           C
ATOM   1495  HA  THR A  92      15.915  12.742   9.531  1.00 11.41           H
ATOM   1496  CB  THR A  92      17.025  14.161   8.374  1.00 43.02           C
ATOM   1497  HB  THR A  92      16.219  14.825   8.096  1.00  4.45           H
ATOM   1498  OG1 THR A  92      17.994  14.137   7.320  1.00 62.53           O
ATOM   1499  HG1 THR A  92      17.993  14.982   6.864  1.00 75.44           H
ATOM   1500  CG2 THR A  92      17.669  14.684   9.649  1.00 22.32           C
ATOM   1501 HG21 THR A  92      18.249  13.897  10.108  1.00 22.23           H
ATOM   1502 HG22 THR A  92      18.316  15.516   9.411  1.00 34.53           H
ATOM   1503 HG23 THR A  92      16.900  15.010  10.333  1.00 32.13           H
ATOM   1504  C   THR A  92      15.467  12.437   7.466  1.00 73.22           C
ATOM   1505  O   THR A  92      15.738  11.595   6.610  1.00 43.30           O
ATOM   1506  N   MET A  93      14.327  13.120   7.473  1.00 35.43           N
ATOM   1507  H   MET A  93      14.167  13.778   8.182  1.00 71.31           H
ATOM   1508  CA  MET A  93      13.307  12.914   6.451  1.00 14.43           C
ATOM   1509  HA  MET A  93      13.808  12.792   5.503  1.00 21.32           H
ATOM   1510  CB  MET A  93      12.498  11.651   6.754  1.00 42.25           C
ATOM   1511  HB2 MET A  93      11.752  11.523   5.984  1.00 62.23           H
ATOM   1512  HB3 MET A  93      13.164  10.801   6.744  1.00 32.13           H
ATOM   1513  CG  MET A  93      11.793  11.689   8.099  1.00 32.35           C
ATOM   1514  HG2 MET A  93      11.615  10.675   8.426  1.00 12.04           H
ATOM   1515  HG3 MET A  93      12.433  12.187   8.812  1.00 43.11           H
ATOM   1516  SD  MET A  93      10.215  12.558   8.033  1.00 54.25           S
ATOM   1517  CE  MET A  93       9.320  11.547   6.855  1.00 25.14           C
ATOM   1518  HE1 MET A  93       8.299  11.892   6.787  1.00 64.03           H
ATOM   1519  HE2 MET A  93       9.791  11.621   5.886  1.00 24.24           H
ATOM   1520  HE3 MET A  93       9.331  10.518   7.183  1.00 24.13           H
ATOM   1521  C   MET A  93      12.375  14.119   6.363  1.00  2.22           C
ATOM   1522  O   MET A  93      12.445  15.031   7.188  1.00 45.42           O
ATOM   1523  N   CYS A  94      11.505  14.116   5.360  1.00 51.33           N
ATOM   1524  H   CYS A  94      11.497  13.361   4.735  1.00  2.11           H
ATOM   1525  CA  CYS A  94      10.560  15.210   5.164  1.00 42.23           C
ATOM   1526  HA  CYS A  94      10.368  15.658   6.127  1.00 64.11           H
ATOM   1527  CB  CYS A  94      11.157  16.267   4.233  1.00 23.23           C
ATOM   1528  HB2 CYS A  94      12.037  16.688   4.697  1.00 64.12           H
ATOM   1529  HB3 CYS A  94      11.439  15.798   3.302  1.00 33.12           H
ATOM   1530  SG  CYS A  94      10.034  17.631   3.848  1.00 25.32           S
ATOM   1531  HG  CYS A  94       8.963  17.507   4.617  1.00 41.22           H
ATOM   1532  C   CYS A  94       9.244  14.696   4.590  1.00 31.44           C
ATOM   1533  O   CYS A  94       9.199  14.189   3.468  1.00 13.24           O
ATOM   1534  N   LEU A  95       8.175  14.827   5.368  1.00 73.13           N
ATOM   1535  H   LEU A  95       8.273  15.238   6.251  1.00 11.13           H
ATOM   1536  CA  LEU A  95       6.856  14.374   4.938  1.00 22.11           C
ATOM   1537  HA  LEU A  95       6.993  13.694   4.110  1.00 10.13           H
ATOM   1538  CB  LEU A  95       6.152  13.636   6.078  1.00 24.22           C
ATOM   1539  HB2 LEU A  95       6.473  12.606   6.052  1.00 34.45           H
ATOM   1540  HB3 LEU A  95       6.469  14.086   7.008  1.00  2.41           H
ATOM   1541  CG  LEU A  95       4.624  13.652   6.045  1.00 33.24           C
ATOM   1542  HG  LEU A  95       4.281  14.677   6.044  1.00 54.34           H
ATOM   1543  CD1 LEU A  95       4.110  12.984   4.780  1.00 71.44           C
ATOM   1544 HD11 LEU A  95       4.749  13.246   3.949  1.00 21.44           H
ATOM   1545 HD12 LEU A  95       4.113  11.912   4.912  1.00 73.32           H
ATOM   1546 HD13 LEU A  95       3.103  13.319   4.579  1.00 62.03           H
ATOM   1547  CD2 LEU A  95       4.057  12.967   7.280  1.00 34.42           C
ATOM   1548 HD21 LEU A  95       4.402  11.944   7.315  1.00 72.11           H
ATOM   1549 HD22 LEU A  95       4.388  13.489   8.166  1.00 71.33           H
ATOM   1550 HD23 LEU A  95       2.978  12.981   7.236  1.00 14.24           H
ATOM   1551  C   LEU A  95       6.001  15.549   4.473  1.00 24.45           C
ATOM   1552  O   LEU A  95       5.799  16.513   5.212  1.00 41.14           O
ATOM   1553  N   PHE A  96       5.500  15.460   3.246  1.00 61.11           N
ATOM   1554  H   PHE A  96       5.697  14.666   2.706  1.00 72.15           H
ATOM   1555  CA  PHE A  96       4.666  16.515   2.683  1.00 75.11           C
ATOM   1556  HA  PHE A  96       5.074  17.463   2.998  1.00 74.22           H
ATOM   1557  CB  PHE A  96       4.684  16.448   1.154  1.00 33.44           C
ATOM   1558  HB2 PHE A  96       4.101  15.598   0.832  1.00 62.14           H
ATOM   1559  HB3 PHE A  96       4.246  17.351   0.756  1.00 24.25           H
ATOM   1560  CG  PHE A  96       6.063  16.307   0.577  1.00 60.21           C
ATOM   1561  CD1 PHE A  96       6.266  15.615  -0.606  1.00 71.31           C
ATOM   1562  HD1 PHE A  96       5.419  15.174  -1.114  1.00 44.23           H
ATOM   1563  CE1 PHE A  96       7.534  15.484  -1.141  1.00 31.45           C
ATOM   1564  HE1 PHE A  96       7.678  14.941  -2.063  1.00 73.11           H
ATOM   1565  CZ  PHE A  96       8.616  16.045  -0.492  1.00 50.50           C
ATOM   1566  HZ  PHE A  96       9.607  15.945  -0.908  1.00 63.10           H
ATOM   1567  CE2 PHE A  96       8.427  16.739   0.688  1.00 61.33           C
ATOM   1568  HE2 PHE A  96       9.272  17.179   1.197  1.00 74.32           H
ATOM   1569  CD2 PHE A  96       7.157  16.866   1.217  1.00 10.15           C
ATOM   1570  HD2 PHE A  96       7.011  17.408   2.141  1.00 62.54           H
ATOM   1571  C   PHE A  96       3.231  16.403   3.191  1.00  1.21           C
ATOM   1572  O   PHE A  96       2.675  15.309   3.278  1.00 50.34           O
ATOM   1573  N   GLY A  97       2.638  17.545   3.527  1.00 72.21           N
ATOM   1574  H   GLY A  97       3.130  18.388   3.437  1.00 62.51           H
ATOM   1575  CA  GLY A  97       1.274  17.554   4.023  1.00  1.12           C
ATOM   1576  HA2 GLY A  97       0.865  16.559   3.937  1.00 34.35           H
ATOM   1577  HA3 GLY A  97       1.284  17.840   5.065  1.00 64.21           H
ATOM   1578  C   GLY A  97       0.386  18.518   3.261  1.00 23.30           C
ATOM   1579  O   GLY A  97       0.858  19.347   2.483  1.00 41.01           O
ATOM   1580  N   PRO A  98      -0.933  18.413   3.481  1.00  3.41           N
ATOM   1581  CA  PRO A  98      -1.916  19.274   2.817  1.00 35.13           C
ATOM   1582  HA  PRO A  98      -1.800  19.254   1.744  1.00 54.25           H
ATOM   1583  CB  PRO A  98      -3.257  18.641   3.200  1.00 63.15           C
ATOM   1584  HB2 PRO A  98      -4.000  19.415   3.326  1.00 13.21           H
ATOM   1585  HB3 PRO A  98      -3.570  17.957   2.425  1.00 24.44           H
ATOM   1586  CG  PRO A  98      -2.988  17.928   4.480  1.00 44.31           C
ATOM   1587  HG2 PRO A  98      -3.105  18.608   5.310  1.00 31.11           H
ATOM   1588  HG3 PRO A  98      -3.661  17.090   4.581  1.00 24.23           H
ATOM   1589  CD  PRO A  98      -1.565  17.448   4.395  1.00 33.33           C
ATOM   1590  HD2 PRO A  98      -1.099  17.476   5.369  1.00 61.21           H
ATOM   1591  HD3 PRO A  98      -1.528  16.449   3.986  1.00 72.03           H
ATOM   1592  C   PRO A  98      -1.849  20.716   3.308  1.00 55.24           C
ATOM   1593  O   PRO A  98      -1.927  20.995   4.504  1.00 35.34           O
ATOM   1594  N   PRO A  99      -1.702  21.657   2.363  1.00 41.00           N
ATOM   1595  CA  PRO A  99      -1.622  23.087   2.676  1.00 54.05           C
ATOM   1596  HA  PRO A  99      -0.856  23.291   3.408  1.00 25.14           H
ATOM   1597  CB  PRO A  99      -1.234  23.721   1.338  1.00 54.54           C
ATOM   1598  HB2 PRO A  99      -1.710  24.687   1.243  1.00 54.40           H
ATOM   1599  HB3 PRO A  99      -0.162  23.836   1.287  1.00 71.22           H
ATOM   1600  CG  PRO A  99      -1.730  22.766   0.308  1.00 65.15           C
ATOM   1601  HG2 PRO A  99      -2.762  22.978   0.075  1.00  1.45           H
ATOM   1602  HG3 PRO A  99      -1.121  22.838  -0.582  1.00 30.21           H
ATOM   1603  CD  PRO A  99      -1.602  21.397   0.917  1.00  0.20           C
ATOM   1604  HD2 PRO A  99      -2.407  20.759   0.583  1.00  3.03           H
ATOM   1605  HD3 PRO A  99      -0.645  20.962   0.670  1.00 71.44           H
ATOM   1606  C   PRO A  99      -2.953  23.648   3.165  1.00 10.22           C
ATOM   1607  O   PRO A  99      -3.998  23.409   2.562  1.00 61.13           O
ATOM   1608  N   ASN A 100      -2.906  24.396   4.263  1.00 54.32           N
ATOM   1609  H   ASN A 100      -2.043  24.551   4.700  1.00 51.53           H
ATOM   1610  CA  ASN A 100      -4.109  24.992   4.833  1.00 32.25           C
ATOM   1611  HA  ASN A 100      -4.960  24.591   4.304  1.00 15.11           H
ATOM   1612  CB  ASN A 100      -4.229  24.630   6.315  1.00 31.42           C
ATOM   1613  HB2 ASN A 100      -4.951  25.284   6.782  1.00  4.12           H
ATOM   1614  HB3 ASN A 100      -4.566  23.608   6.404  1.00 24.31           H
ATOM   1615  CG  ASN A 100      -2.911  24.767   7.053  1.00 51.45           C
ATOM   1616  OD1 ASN A 100      -2.513  25.868   7.436  1.00 75.24           O
ATOM   1617  ND2 ASN A 100      -2.226  23.648   7.254  1.00 34.44           N
ATOM   1618 HD21 ASN A 100      -2.604  22.807   6.921  1.00 35.12           H
ATOM   1619 HD22 ASN A 100      -1.371  23.708   7.729  1.00 32.22           H
ATOM   1620  C   ASN A 100      -4.096  26.508   4.669  1.00 51.53           C
ATOM   1621  O   ASN A 100      -3.195  27.067   4.043  1.00 53.43           O
ATOM   1622  N   ASP A 101      -5.101  27.168   5.235  1.00 45.20           N
ATOM   1623  H   ASP A 101      -5.788  26.666   5.721  1.00 54.32           H
ATOM   1624  CA  ASP A 101      -5.204  28.620   5.153  1.00 53.43           C
ATOM   1625  HA  ASP A 101      -5.154  28.898   4.111  1.00 75.03           H
ATOM   1626  CB  ASP A 101      -6.541  29.091   5.729  1.00 43.02           C
ATOM   1627  HB2 ASP A 101      -7.341  28.530   5.269  1.00 53.35           H
ATOM   1628  HB3 ASP A 101      -6.548  28.913   6.794  1.00 15.41           H
ATOM   1629  CG  ASP A 101      -6.788  30.567   5.486  1.00 74.22           C
ATOM   1630  OD1 ASP A 101      -7.651  30.893   4.643  1.00  1.23           O
ATOM   1631  OD2 ASP A 101      -6.121  31.395   6.139  1.00 45.54           O
ATOM   1632  C   ASP A 101      -4.052  29.290   5.895  1.00 52.52           C
ATOM   1633  O   ASP A 101      -3.659  30.411   5.569  1.00 63.41           O
ATOM   1634  N   ASP A 102      -3.517  28.598   6.894  1.00 44.01           N
ATOM   1635  H   ASP A 102      -3.874  27.710   7.106  1.00 40.04           H
ATOM   1636  CA  ASP A 102      -2.409  29.126   7.683  1.00 74.22           C
ATOM   1637  HA  ASP A 102      -2.602  30.172   7.866  1.00 43.24           H
ATOM   1638  CB  ASP A 102      -2.317  28.396   9.024  1.00 72.13           C
ATOM   1639  HB2 ASP A 102      -1.748  27.487   8.893  1.00 34.31           H
ATOM   1640  HB3 ASP A 102      -1.814  29.031   9.738  1.00 71.01           H
ATOM   1641  CG  ASP A 102      -3.680  28.033   9.580  1.00 21.50           C
ATOM   1642  OD1 ASP A 102      -4.437  28.956   9.946  1.00 32.10           O
ATOM   1643  OD2 ASP A 102      -3.989  26.825   9.649  1.00 74.24           O
ATOM   1644  C   ASP A 102      -1.091  28.994   6.926  1.00 35.20           C
ATOM   1645  O   ASP A 102      -0.347  29.964   6.781  1.00 21.42           O
ATOM   1646  N   PHE A 103      -0.809  27.787   6.446  1.00  0.21           N
ATOM   1647  H   PHE A 103      -1.442  27.054   6.594  1.00 74.40           H
ATOM   1648  CA  PHE A 103       0.420  27.527   5.706  1.00 43.51           C
ATOM   1649  HA  PHE A 103       0.933  28.468   5.576  1.00 21.11           H
ATOM   1650  CB  PHE A 103       1.322  26.573   6.491  1.00 34.45           C
ATOM   1651  HB2 PHE A 103       0.705  25.898   7.067  1.00 42.34           H
ATOM   1652  HB3 PHE A 103       1.921  26.003   5.798  1.00 62.22           H
ATOM   1653  CG  PHE A 103       2.251  27.271   7.442  1.00  0.52           C
ATOM   1654  CD1 PHE A 103       3.617  27.049   7.385  1.00  4.31           C
ATOM   1655  HD1 PHE A 103       4.013  26.366   6.647  1.00 71.31           H
ATOM   1656  CE1 PHE A 103       4.476  27.691   8.258  1.00 15.13           C
ATOM   1657  HE1 PHE A 103       5.538  27.508   8.203  1.00  4.21           H
ATOM   1658  CZ  PHE A 103       3.971  28.564   9.202  1.00  4.30           C
ATOM   1659  HZ  PHE A 103       4.640  29.067   9.885  1.00 50.23           H
ATOM   1660  CE2 PHE A 103       2.611  28.795   9.269  1.00 42.02           C
ATOM   1661  HE2 PHE A 103       2.215  29.477  10.006  1.00 54.10           H
ATOM   1662  CD2 PHE A 103       1.758  28.150   8.393  1.00  0.24           C
ATOM   1663  HD2 PHE A 103       0.695  28.331   8.448  1.00 75.13           H
ATOM   1664  C   PHE A 103       0.114  26.940   4.331  1.00 12.23           C
ATOM   1665  O   PHE A 103       0.509  25.821   4.004  1.00 31.13           O
ATOM   1666  N   PRO A 104      -0.609  27.713   3.506  1.00 25.52           N
ATOM   1667  CA  PRO A 104      -0.985  27.291   2.154  1.00 62.53           C
ATOM   1668  HA  PRO A 104      -1.482  26.332   2.161  1.00 34.23           H
ATOM   1669  CB  PRO A 104      -1.968  28.375   1.705  1.00 63.45           C
ATOM   1670  HB2 PRO A 104      -1.851  28.553   0.645  1.00 42.22           H
ATOM   1671  HB3 PRO A 104      -2.979  28.058   1.912  1.00 24.45           H
ATOM   1672  CG  PRO A 104      -1.598  29.576   2.504  1.00 34.14           C
ATOM   1673  HG2 PRO A 104      -0.813  30.122   2.005  1.00  1.30           H
ATOM   1674  HG3 PRO A 104      -2.465  30.205   2.643  1.00 34.21           H
ATOM   1675  CD  PRO A 104      -1.113  29.058   3.830  1.00 71.41           C
ATOM   1676  HD2 PRO A 104      -0.322  29.684   4.213  1.00  3.44           H
ATOM   1677  HD3 PRO A 104      -1.929  29.003   4.535  1.00 31.04           H
ATOM   1678  C   PRO A 104       0.212  27.233   1.211  1.00 70.34           C
ATOM   1679  O   PRO A 104       0.118  27.630   0.050  1.00 41.21           O
ATOM   1680  N   GLU A 105       1.336  26.735   1.717  1.00 34.33           N
ATOM   1681  H   GLU A 105       1.348  26.434   2.650  1.00 52.20           H
ATOM   1682  CA  GLU A 105       2.551  26.626   0.918  1.00 34.25           C
ATOM   1683  HA  GLU A 105       2.332  27.000  -0.070  1.00 42.50           H
ATOM   1684  CB  GLU A 105       3.669  27.469   1.534  1.00 43.24           C
ATOM   1685  HB2 GLU A 105       4.018  26.983   2.433  1.00 71.33           H
ATOM   1686  HB3 GLU A 105       4.486  27.531   0.829  1.00 34.32           H
ATOM   1687  CG  GLU A 105       3.240  28.882   1.890  1.00  1.54           C
ATOM   1688  HG2 GLU A 105       2.615  29.266   1.098  1.00 12.02           H
ATOM   1689  HG3 GLU A 105       2.675  28.852   2.811  1.00 42.05           H
ATOM   1690  CD  GLU A 105       4.417  29.821   2.075  1.00 61.42           C
ATOM   1691  OE1 GLU A 105       4.192  30.982   2.474  1.00 10.33           O
ATOM   1692  OE2 GLU A 105       5.562  29.394   1.820  1.00 64.32           O
ATOM   1693  C   GLU A 105       2.999  25.171   0.805  1.00 12.52           C
ATOM   1694  O   GLU A 105       3.989  24.866   0.143  1.00 25.41           O
ATOM   1695  N   GLY A 106       2.261  24.278   1.458  1.00 51.32           N
ATOM   1696  H   GLY A 106       1.482  24.580   1.970  1.00 54.11           H
ATOM   1697  CA  GLY A 106       2.598  22.867   1.419  1.00 53.23           C
ATOM   1698  HA2 GLY A 106       1.731  22.310   1.095  1.00  1.31           H
ATOM   1699  HA3 GLY A 106       3.395  22.719   0.706  1.00 64.04           H
ATOM   1700  C   GLY A 106       3.044  22.340   2.768  1.00  3.20           C
ATOM   1701  O   GLY A 106       3.951  21.512   2.850  1.00 61.41           O
ATOM   1702  N   VAL A 107       2.407  22.823   3.830  1.00 24.44           N
ATOM   1703  H   VAL A 107       1.693  23.481   3.701  1.00  2.12           H
ATOM   1704  CA  VAL A 107       2.744  22.395   5.183  1.00  4.40           C
ATOM   1705  HA  VAL A 107       3.429  23.119   5.601  1.00 63.11           H
ATOM   1706  CB  VAL A 107       1.495  22.338   6.081  1.00 35.13           C
ATOM   1707  HB  VAL A 107       0.915  21.470   5.803  1.00 65.33           H
ATOM   1708  CG1 VAL A 107       1.893  22.195   7.542  1.00 11.23           C
ATOM   1709 HG11 VAL A 107       1.028  22.355   8.169  1.00 52.54           H
ATOM   1710 HG12 VAL A 107       2.283  21.203   7.714  1.00 74.41           H
ATOM   1711 HG13 VAL A 107       2.651  22.926   7.782  1.00 41.12           H
ATOM   1712  CG2 VAL A 107       0.632  23.574   5.873  1.00 23.24           C
ATOM   1713 HG21 VAL A 107      -0.248  23.307   5.308  1.00 53.44           H
ATOM   1714 HG22 VAL A 107       0.337  23.972   6.833  1.00 52.12           H
ATOM   1715 HG23 VAL A 107       1.196  24.319   5.332  1.00  1.23           H
ATOM   1716  C   VAL A 107       3.415  21.026   5.176  1.00 41.32           C
ATOM   1717  O   VAL A 107       2.846  20.049   4.691  1.00 65.22           O
ATOM   1718  N   GLU A 108       4.627  20.964   5.718  1.00 44.34           N
ATOM   1719  H   GLU A 108       5.028  21.778   6.088  1.00  0.31           H
ATOM   1720  CA  GLU A 108       5.376  19.714   5.773  1.00 73.00           C
ATOM   1721  HA  GLU A 108       4.749  18.934   5.367  1.00 42.42           H
ATOM   1722  CB  GLU A 108       6.649  19.818   4.930  1.00 33.14           C
ATOM   1723  HB2 GLU A 108       7.209  20.684   5.251  1.00 55.20           H
ATOM   1724  HB3 GLU A 108       7.247  18.934   5.094  1.00 71.30           H
ATOM   1725  CG  GLU A 108       6.383  19.945   3.440  1.00 63.13           C
ATOM   1726  HG2 GLU A 108       6.985  19.216   2.917  1.00 54.54           H
ATOM   1727  HG3 GLU A 108       5.338  19.746   3.255  1.00 51.30           H
ATOM   1728  CD  GLU A 108       6.717  21.323   2.903  1.00 44.20           C
ATOM   1729  OE1 GLU A 108       6.542  22.309   3.650  1.00 74.41           O
ATOM   1730  OE2 GLU A 108       7.154  21.417   1.737  1.00 60.41           O
ATOM   1731  C   GLU A 108       5.733  19.357   7.213  1.00 44.21           C
ATOM   1732  O   GLU A 108       5.869  20.235   8.067  1.00 75.32           O
ATOM   1733  N   LEU A 109       5.885  18.064   7.475  1.00 33.14           N
ATOM   1734  H   LEU A 109       5.764  17.412   6.754  1.00 24.13           H
ATOM   1735  CA  LEU A 109       6.226  17.589   8.812  1.00 43.30           C
ATOM   1736  HA  LEU A 109       6.181  18.433   9.485  1.00 63.15           H
ATOM   1737  CB  LEU A 109       5.221  16.531   9.271  1.00  3.42           C
ATOM   1738  HB2 LEU A 109       5.195  15.754   8.523  1.00 21.25           H
ATOM   1739  HB3 LEU A 109       5.579  16.119  10.204  1.00  2.52           H
ATOM   1740  CG  LEU A 109       3.788  17.018   9.491  1.00 24.44           C
ATOM   1741  HG  LEU A 109       3.493  17.637   8.656  1.00 51.40           H
ATOM   1742  CD1 LEU A 109       2.830  15.839   9.563  1.00 51.22           C
ATOM   1743 HD11 LEU A 109       3.167  15.146  10.319  1.00 23.01           H
ATOM   1744 HD12 LEU A 109       1.841  16.194   9.815  1.00 64.11           H
ATOM   1745 HD13 LEU A 109       2.800  15.341   8.605  1.00 22.22           H
ATOM   1746  CD2 LEU A 109       3.699  17.858  10.757  1.00 31.21           C
ATOM   1747 HD21 LEU A 109       4.666  18.287  10.974  1.00 61.25           H
ATOM   1748 HD22 LEU A 109       2.978  18.649  10.614  1.00 40.03           H
ATOM   1749 HD23 LEU A 109       3.389  17.234  11.582  1.00 20.32           H
ATOM   1750  C   LEU A 109       7.638  17.012   8.841  1.00 40.42           C
ATOM   1751  O   LEU A 109       7.841  15.800   8.778  1.00 71.34           O
ATOM   1752  N   PRO A 110       8.638  17.900   8.941  1.00 44.34           N
ATOM   1753  CA  PRO A 110      10.049  17.502   8.983  1.00 14.40           C
ATOM   1754  HA  PRO A 110      10.307  16.869   8.147  1.00 24.45           H
ATOM   1755  CB  PRO A 110      10.796  18.833   8.868  1.00 43.24           C
ATOM   1756  HB2 PRO A 110      11.699  18.794   9.461  1.00 41.32           H
ATOM   1757  HB3 PRO A 110      11.046  19.022   7.834  1.00 33.43           H
ATOM   1758  CG  PRO A 110       9.842  19.850   9.392  1.00 43.33           C
ATOM   1759  HG2 PRO A 110       9.937  19.924  10.464  1.00 34.04           H
ATOM   1760  HG3 PRO A 110      10.036  20.807   8.930  1.00 43.21           H
ATOM   1761  CD  PRO A 110       8.470  19.361   9.020  1.00 12.02           C
ATOM   1762  HD2 PRO A 110       7.755  19.626   9.785  1.00 30.42           H
ATOM   1763  HD3 PRO A 110       8.170  19.766   8.065  1.00 44.51           H
ATOM   1764  C   PRO A 110      10.413  16.798  10.285  1.00 22.23           C
ATOM   1765  O   PRO A 110      10.527  17.432  11.334  1.00 73.30           O
ATOM   1766  N   MET A 111      10.596  15.484  10.211  1.00 72.44           N
ATOM   1767  H   MET A 111      10.491  15.034   9.346  1.00 24.20           H
ATOM   1768  CA  MET A 111      10.949  14.694  11.384  1.00 24.43           C
ATOM   1769  HA  MET A 111      10.972  15.357  12.236  1.00 53.35           H
ATOM   1770  CB  MET A 111       9.901  13.606  11.629  1.00 41.54           C
ATOM   1771  HB2 MET A 111       9.875  12.949  10.772  1.00  2.14           H
ATOM   1772  HB3 MET A 111      10.186  13.037  12.501  1.00 12.50           H
ATOM   1773  CG  MET A 111       8.500  14.152  11.853  1.00 43.52           C
ATOM   1774  HG2 MET A 111       8.439  14.550  12.855  1.00 41.32           H
ATOM   1775  HG3 MET A 111       8.320  14.945  11.142  1.00 61.04           H
ATOM   1776  SD  MET A 111       7.224  12.894  11.653  1.00  3.32           S
ATOM   1777  CE  MET A 111       6.654  13.251   9.993  1.00 32.03           C
ATOM   1778  HE1 MET A 111       6.261  12.350   9.546  1.00 65.40           H
ATOM   1779  HE2 MET A 111       5.877  14.001  10.033  1.00 65.33           H
ATOM   1780  HE3 MET A 111       7.479  13.618   9.400  1.00 35.32           H
ATOM   1781  C   MET A 111      12.327  14.060  11.218  1.00 30.12           C
ATOM   1782  O   MET A 111      12.857  13.985  10.110  1.00 44.32           O
ATOM   1783  N   VAL A 112      12.902  13.605  12.327  1.00 33.31           N
ATOM   1784  H   VAL A 112      12.429  13.693  13.181  1.00 23.21           H
ATOM   1785  CA  VAL A 112      14.217  12.977  12.304  1.00 63.52           C
ATOM   1786  HA  VAL A 112      14.448  12.723  11.279  1.00 20.44           H
ATOM   1787  CB  VAL A 112      15.306  13.935  12.821  1.00  2.13           C
ATOM   1788  HB  VAL A 112      15.307  13.897  13.901  1.00 42.22           H
ATOM   1789  CG1 VAL A 112      16.678  13.501  12.329  1.00 62.22           C
ATOM   1790 HG11 VAL A 112      16.582  13.040  11.357  1.00 44.13           H
ATOM   1791 HG12 VAL A 112      17.324  14.363  12.256  1.00  2.23           H
ATOM   1792 HG13 VAL A 112      17.102  12.791  13.024  1.00 60.25           H
ATOM   1793  CG2 VAL A 112      15.005  15.364  12.394  1.00 73.40           C
ATOM   1794 HG21 VAL A 112      15.931  15.893  12.228  1.00 65.22           H
ATOM   1795 HG22 VAL A 112      14.428  15.352  11.481  1.00 41.11           H
ATOM   1796 HG23 VAL A 112      14.441  15.860  13.170  1.00 52.12           H
ATOM   1797  C   VAL A 112      14.234  11.705  13.144  1.00 31.23           C
ATOM   1798  O   VAL A 112      13.452  11.559  14.083  1.00 22.04           O
ATOM   1799  N   ALA A 113      15.131  10.786  12.800  1.00 10.53           N
ATOM   1800  H   ALA A 113      15.727  10.961  12.042  1.00 34.42           H
ATOM   1801  CA  ALA A 113      15.252   9.527  13.525  1.00 53.42           C
ATOM   1802  HA  ALA A 113      14.472   9.497  14.273  1.00 63.32           H
ATOM   1803  CB  ALA A 113      15.046   8.353  12.580  1.00 61.12           C
ATOM   1804  HB1 ALA A 113      14.873   7.455  13.154  1.00 30.21           H
ATOM   1805  HB2 ALA A 113      14.193   8.545  11.947  1.00 53.44           H
ATOM   1806  HB3 ALA A 113      15.927   8.225  11.968  1.00 72.21           H
ATOM   1807  C   ALA A 113      16.606   9.421  14.218  1.00 72.51           C
ATOM   1808  O   ALA A 113      17.410  10.352  14.180  1.00 60.05           O
ATOM   1809  N   LYS A 114      16.852   8.279  14.852  1.00  0.32           N
ATOM   1810  H   LYS A 114      16.171   7.573  14.847  1.00  3.44           H
ATOM   1811  CA  LYS A 114      18.109   8.049  15.554  1.00  2.31           C
ATOM   1812  HA  LYS A 114      18.490   9.007  15.875  1.00 31.13           H
ATOM   1813  CB  LYS A 114      17.877   7.167  16.783  1.00  0.51           C
ATOM   1814  HB2 LYS A 114      18.803   6.673  17.036  1.00 20.43           H
ATOM   1815  HB3 LYS A 114      17.577   7.795  17.610  1.00 54.11           H
ATOM   1816  CG  LYS A 114      16.810   6.107  16.578  1.00 74.33           C
ATOM   1817  HG2 LYS A 114      16.737   5.881  15.524  1.00 12.21           H
ATOM   1818  HG3 LYS A 114      17.092   5.215  17.120  1.00 51.31           H
ATOM   1819  CD  LYS A 114      15.453   6.577  17.074  1.00 12.32           C
ATOM   1820  HD2 LYS A 114      15.433   7.657  17.072  1.00 72.01           H
ATOM   1821  HD3 LYS A 114      14.686   6.200  16.412  1.00 22.34           H
ATOM   1822  CE  LYS A 114      15.174   6.084  18.486  1.00 42.31           C
ATOM   1823  HE2 LYS A 114      14.125   5.844  18.569  1.00 64.12           H
ATOM   1824  HE3 LYS A 114      15.762   5.196  18.665  1.00  2.34           H
ATOM   1825  NZ  LYS A 114      15.519   7.109  19.510  1.00 41.34           N
ATOM   1826  HZ1 LYS A 114      16.301   6.770  20.106  1.00 60.02           H
ATOM   1827  HZ2 LYS A 114      15.810   7.994  19.046  1.00 73.21           H
ATOM   1828  HZ3 LYS A 114      14.695   7.302  20.114  1.00 31.02           H
ATOM   1829  C   LYS A 114      19.135   7.396  14.633  1.00 11.11           C
ATOM   1830  O   LYS A 114      20.336   7.636  14.757  1.00 31.21           O
ATOM   1831  N   SER A 115      18.653   6.571  13.709  1.00 42.21           N
ATOM   1832  H   SER A 115      17.686   6.421  13.660  1.00 33.24           H
ATOM   1833  CA  SER A 115      19.529   5.882  12.768  1.00 32.25           C
ATOM   1834  HA  SER A 115      20.473   6.405  12.751  1.00 65.50           H
ATOM   1835  CB  SER A 115      19.766   4.440  13.222  1.00 13.13           C
ATOM   1836  HB2 SER A 115      20.795   4.172  13.039  1.00  1.43           H
ATOM   1837  HB3 SER A 115      19.555   4.359  14.279  1.00 53.11           H
ATOM   1838  OG  SER A 115      18.928   3.540  12.519  1.00 74.23           O
ATOM   1839  HG  SER A 115      18.828   2.731  13.027  1.00 53.42           H
ATOM   1840  C   SER A 115      18.934   5.894  11.364  1.00 72.53           C
ATOM   1841  O   SER A 115      17.868   6.465  11.135  1.00 43.22           O
ATOM   1842  N   GLN A 116      19.631   5.258  10.427  1.00 11.13           N
ATOM   1843  H   GLN A 116      20.473   4.822  10.672  1.00 71.31           H
ATOM   1844  CA  GLN A 116      19.172   5.196   9.045  1.00 64.34           C
ATOM   1845  HA  GLN A 116      18.839   6.182   8.761  1.00 14.45           H
ATOM   1846  CB  GLN A 116      20.319   4.775   8.123  1.00 11.53           C
ATOM   1847  HB2 GLN A 116      21.184   5.382   8.345  1.00 50.51           H
ATOM   1848  HB3 GLN A 116      20.557   3.740   8.315  1.00 63.43           H
ATOM   1849  CG  GLN A 116      19.997   4.925   6.645  1.00 24.51           C
ATOM   1850  HG2 GLN A 116      19.470   4.042   6.314  1.00 41.35           H
ATOM   1851  HG3 GLN A 116      19.366   5.791   6.513  1.00 21.30           H
ATOM   1852  CD  GLN A 116      21.239   5.094   5.792  1.00  1.40           C
ATOM   1853  OE1 GLN A 116      22.214   4.358   5.941  1.00 24.32           O
ATOM   1854  NE2 GLN A 116      21.210   6.069   4.891  1.00 54.04           N
ATOM   1855 HE21 GLN A 116      20.399   6.617   4.829  1.00 51.32           H
ATOM   1856 HE22 GLN A 116      21.999   6.202   4.326  1.00 34.24           H
ATOM   1857  C   GLN A 116      18.006   4.223   8.901  1.00  4.20           C
ATOM   1858  O   GLN A 116      16.986   4.546   8.292  1.00 62.40           O
ATOM   1859  N   LYS A 117      18.164   3.031   9.466  1.00 62.35           N
ATOM   1860  H   LYS A 117      19.001   2.832   9.938  1.00 54.54           H
ATOM   1861  CA  LYS A 117      17.125   2.010   9.402  1.00 70.01           C
ATOM   1862  HA  LYS A 117      16.890   1.840   8.362  1.00 23.21           H
ATOM   1863  CB  LYS A 117      17.627   0.703  10.020  1.00 35.01           C
ATOM   1864  HB2 LYS A 117      17.701   0.830  11.090  1.00 44.20           H
ATOM   1865  HB3 LYS A 117      16.911  -0.079   9.808  1.00  4.04           H
ATOM   1866  CG  LYS A 117      18.983   0.263   9.496  1.00 54.22           C
ATOM   1867  HG2 LYS A 117      19.721   1.004   9.766  1.00 75.10           H
ATOM   1868  HG3 LYS A 117      19.241  -0.686   9.944  1.00  2.42           H
ATOM   1869  CD  LYS A 117      18.973   0.108   7.984  1.00 14.33           C
ATOM   1870  HD2 LYS A 117      18.690   1.049   7.536  1.00  3.43           H
ATOM   1871  HD3 LYS A 117      19.964  -0.167   7.653  1.00 72.32           H
ATOM   1872  CE  LYS A 117      17.987  -0.962   7.540  1.00  2.12           C
ATOM   1873  HE2 LYS A 117      16.988  -0.635   7.782  1.00 34.12           H
ATOM   1874  HE3 LYS A 117      18.075  -1.092   6.472  1.00 54.35           H
ATOM   1875  NZ  LYS A 117      18.246  -2.267   8.210  1.00 42.51           N
ATOM   1876  HZ1 LYS A 117      19.188  -2.260   8.652  1.00 34.54           H
ATOM   1877  HZ2 LYS A 117      17.531  -2.439   8.945  1.00 73.22           H
ATOM   1878  HZ3 LYS A 117      18.207  -3.039   7.515  1.00 71.14           H
ATOM   1879  C   LYS A 117      15.862   2.473  10.122  1.00 44.45           C
ATOM   1880  O   LYS A 117      14.754   2.068   9.772  1.00 44.10           O
ATOM   1881  N   GLU A 118      16.038   3.325  11.127  1.00 44.54           N
ATOM   1882  H   GLU A 118      16.947   3.612  11.358  1.00 73.33           H
ATOM   1883  CA  GLU A 118      14.912   3.844  11.894  1.00 30.30           C
ATOM   1884  HA  GLU A 118      14.337   3.002  12.249  1.00 62.31           H
ATOM   1885  CB  GLU A 118      15.412   4.647  13.097  1.00 71.52           C
ATOM   1886  HB2 GLU A 118      15.905   5.538  12.739  1.00  2.43           H
ATOM   1887  HB3 GLU A 118      14.563   4.933  13.700  1.00  2.22           H
ATOM   1888  CG  GLU A 118      16.386   3.881  13.977  1.00 51.50           C
ATOM   1889  HG2 GLU A 118      16.730   3.011  13.439  1.00 34.43           H
ATOM   1890  HG3 GLU A 118      17.228   4.520  14.201  1.00 55.45           H
ATOM   1891  CD  GLU A 118      15.761   3.429  15.282  1.00 32.42           C
ATOM   1892  OE1 GLU A 118      14.517   3.330  15.341  1.00 41.02           O
ATOM   1893  OE2 GLU A 118      16.514   3.173  16.244  1.00  3.14           O
ATOM   1894  C   GLU A 118      14.016   4.718  11.022  1.00 52.22           C
ATOM   1895  O   GLU A 118      12.809   4.492  10.930  1.00 22.12           O
ATOM   1896  N   ARG A 119      14.615   5.718  10.384  1.00 42.14           N
ATOM   1897  H   ARG A 119      15.580   5.848  10.496  1.00 21.45           H
ATOM   1898  CA  ARG A 119      13.872   6.628   9.520  1.00  1.03           C
ATOM   1899  HA  ARG A 119      12.965   6.907  10.035  1.00 40.30           H
ATOM   1900  CB  ARG A 119      14.695   7.888   9.243  1.00 74.31           C
ATOM   1901  HB2 ARG A 119      14.055   8.628   8.786  1.00 13.32           H
ATOM   1902  HB3 ARG A 119      15.067   8.274  10.180  1.00 75.40           H
ATOM   1903  CG  ARG A 119      15.880   7.650   8.321  1.00 11.44           C
ATOM   1904  HG2 ARG A 119      16.680   8.321   8.599  1.00 31.21           H
ATOM   1905  HG3 ARG A 119      16.210   6.628   8.431  1.00 52.11           H
ATOM   1906  CD  ARG A 119      15.513   7.899   6.867  1.00 43.42           C
ATOM   1907  HD2 ARG A 119      14.613   7.350   6.637  1.00 34.13           H
ATOM   1908  HD3 ARG A 119      15.335   8.956   6.730  1.00 31.54           H
ATOM   1909  NE  ARG A 119      16.572   7.475   5.955  1.00  3.20           N
ATOM   1910  HE  ARG A 119      16.560   6.546   5.646  1.00 72.21           H
ATOM   1911  CZ  ARG A 119      17.541   8.279   5.529  1.00 74.52           C
ATOM   1912  NH1 ARG A 119      17.583   9.541   5.930  1.00  5.41           N
ATOM   1913 HH11 ARG A 119      16.886   9.890   6.556  1.00 51.33           H
ATOM   1914 HH12 ARG A 119      18.314  10.144   5.609  1.00 63.04           H
ATOM   1915  NH2 ARG A 119      18.469   7.819   4.700  1.00 71.34           N
ATOM   1916 HH21 ARG A 119      18.440   6.867   4.395  1.00 10.21           H
ATOM   1917 HH22 ARG A 119      19.197   8.424   4.379  1.00 31.03           H
ATOM   1918  C   ARG A 119      13.502   5.949   8.205  1.00 43.12           C
ATOM   1919  O   ARG A 119      12.408   6.149   7.678  1.00 50.25           O
ATOM   1920  N   ASP A 120      14.422   5.147   7.680  1.00 30.44           N
ATOM   1921  H   ASP A 120      15.275   5.028   8.148  1.00 23.41           H
ATOM   1922  CA  ASP A 120      14.193   4.437   6.427  1.00 51.51           C
ATOM   1923  HA  ASP A 120      13.984   5.172   5.664  1.00 73.12           H
ATOM   1924  CB  ASP A 120      15.440   3.648   6.028  1.00 63.34           C
ATOM   1925  HB2 ASP A 120      16.293   4.312   6.022  1.00 34.44           H
ATOM   1926  HB3 ASP A 120      15.606   2.861   6.749  1.00 64.02           H
ATOM   1927  CG  ASP A 120      15.313   3.021   4.653  1.00 24.21           C
ATOM   1928  OD1 ASP A 120      14.362   2.239   4.443  1.00 65.32           O
ATOM   1929  OD2 ASP A 120      16.164   3.313   3.787  1.00 24.14           O
ATOM   1930  C   ASP A 120      12.997   3.498   6.545  1.00 71.13           C
ATOM   1931  O   ASP A 120      12.165   3.419   5.641  1.00  3.51           O
ATOM   1932  N   ALA A 121      12.918   2.786   7.664  1.00  2.03           N
ATOM   1933  H   ALA A 121      13.612   2.892   8.348  1.00 51.40           H
ATOM   1934  CA  ALA A 121      11.824   1.852   7.901  1.00 41.44           C
ATOM   1935  HA  ALA A 121      11.642   1.312   6.982  1.00 11.54           H
ATOM   1936  CB  ALA A 121      12.212   0.845   8.972  1.00 25.52           C
ATOM   1937  HB1 ALA A 121      13.235   0.533   8.819  1.00 21.44           H
ATOM   1938  HB2 ALA A 121      12.117   1.300   9.947  1.00 51.34           H
ATOM   1939  HB3 ALA A 121      11.561  -0.015   8.911  1.00  0.22           H
ATOM   1940  C   ALA A 121      10.551   2.589   8.301  1.00 14.23           C
ATOM   1941  O   ALA A 121       9.442   2.126   8.030  1.00  3.54           O
ATOM   1942  N   PHE A 122      10.716   3.738   8.949  1.00 71.04           N
ATOM   1943  H   PHE A 122      11.625   4.055   9.135  1.00 33.25           H
ATOM   1944  CA  PHE A 122       9.579   4.538   9.388  1.00 10.24           C
ATOM   1945  HA  PHE A 122       8.839   3.866   9.795  1.00 41.13           H
ATOM   1946  CB  PHE A 122      10.011   5.521  10.478  1.00  3.42           C
ATOM   1947  HB2 PHE A 122       9.908   5.047  11.442  1.00 11.15           H
ATOM   1948  HB3 PHE A 122      11.045   5.789  10.322  1.00 65.41           H
ATOM   1949  CG  PHE A 122       9.203   6.787  10.498  1.00  2.33           C
ATOM   1950  CD1 PHE A 122       9.812   8.017  10.304  1.00 20.41           C
ATOM   1951  HD1 PHE A 122      10.879   8.059  10.136  1.00  2.14           H
ATOM   1952  CE1 PHE A 122       9.071   9.184  10.322  1.00 63.54           C
ATOM   1953  HE1 PHE A 122       9.559  10.135  10.169  1.00 12.04           H
ATOM   1954  CZ  PHE A 122       7.708   9.131  10.536  1.00 20.41           C
ATOM   1955  HZ  PHE A 122       7.127  10.041  10.550  1.00 64.15           H
ATOM   1956  CE2 PHE A 122       7.089   7.911  10.730  1.00 11.33           C
ATOM   1957  HE2 PHE A 122       6.023   7.867  10.898  1.00  2.35           H
ATOM   1958  CD2 PHE A 122       7.835   6.748  10.712  1.00 32.11           C
ATOM   1959  HD2 PHE A 122       7.349   5.795  10.865  1.00  2.33           H
ATOM   1960  C   PHE A 122       8.963   5.298   8.217  1.00  3.22           C
ATOM   1961  O   PHE A 122       7.783   5.135   7.908  1.00 13.25           O
ATOM   1962  N   VAL A 123       9.772   6.130   7.569  1.00 41.24           N
ATOM   1963  H   VAL A 123      10.703   6.217   7.862  1.00 41.22           H
ATOM   1964  CA  VAL A 123       9.308   6.916   6.431  1.00 24.32           C
ATOM   1965  HA  VAL A 123       8.532   7.582   6.779  1.00 23.34           H
ATOM   1966  CB  VAL A 123      10.446   7.768   5.837  1.00 74.45           C
ATOM   1967  HB  VAL A 123      10.016   8.463   5.130  1.00 32.32           H
ATOM   1968  CG1 VAL A 123      11.141   8.567   6.928  1.00 53.21           C
ATOM   1969 HG11 VAL A 123      11.027   9.623   6.729  1.00 34.41           H
ATOM   1970 HG12 VAL A 123      10.698   8.331   7.884  1.00  3.14           H
ATOM   1971 HG13 VAL A 123      12.191   8.316   6.945  1.00 31.30           H
ATOM   1972  CG2 VAL A 123      11.439   6.886   5.095  1.00 41.21           C
ATOM   1973 HG21 VAL A 123      11.578   5.964   5.639  1.00 22.31           H
ATOM   1974 HG22 VAL A 123      11.060   6.668   4.108  1.00 52.04           H
ATOM   1975 HG23 VAL A 123      12.385   7.401   5.012  1.00 51.04           H
ATOM   1976  C   VAL A 123       8.737   6.018   5.340  1.00 73.12           C
ATOM   1977  O   VAL A 123       7.717   6.338   4.730  1.00 10.43           O
ATOM   1978  N   GLU A 124       9.401   4.892   5.099  1.00 30.31           N
ATOM   1979  H   GLU A 124      10.208   4.692   5.618  1.00 34.24           H
ATOM   1980  CA  GLU A 124       8.958   3.947   4.080  1.00  2.32           C
ATOM   1981  HA  GLU A 124       9.074   4.420   3.117  1.00 44.22           H
ATOM   1982  CB  GLU A 124       9.817   2.681   4.119  1.00 15.31           C
ATOM   1983  HB2 GLU A 124      10.157   2.523   5.132  1.00 63.33           H
ATOM   1984  HB3 GLU A 124       9.209   1.840   3.818  1.00 44.42           H
ATOM   1985  CG  GLU A 124      11.032   2.742   3.209  1.00 20.24           C
ATOM   1986  HG2 GLU A 124      11.286   3.777   3.038  1.00 64.01           H
ATOM   1987  HG3 GLU A 124      11.857   2.246   3.699  1.00  3.01           H
ATOM   1988  CD  GLU A 124      10.792   2.074   1.869  1.00 14.33           C
ATOM   1989  OE1 GLU A 124      10.171   0.991   1.850  1.00 72.32           O
ATOM   1990  OE2 GLU A 124      11.224   2.635   0.841  1.00 71.34           O
ATOM   1991  C   GLU A 124       7.489   3.585   4.276  1.00 52.01           C
ATOM   1992  O   GLU A 124       6.776   3.298   3.315  1.00 41.14           O
ATOM   1993  N   MET A 125       7.043   3.600   5.528  1.00  4.20           N
ATOM   1994  H   MET A 125       7.659   3.837   6.253  1.00 44.24           H
ATOM   1995  CA  MET A 125       5.659   3.274   5.850  1.00 21.13           C
ATOM   1996  HA  MET A 125       5.386   2.396   5.284  1.00 15.24           H
ATOM   1997  CB  MET A 125       5.519   2.967   7.343  1.00 42.14           C
ATOM   1998  HB2 MET A 125       5.937   3.787   7.907  1.00 23.13           H
ATOM   1999  HB3 MET A 125       4.471   2.873   7.582  1.00 34.12           H
ATOM   2000  CG  MET A 125       6.221   1.688   7.768  1.00 24.14           C
ATOM   2001  HG2 MET A 125       5.857   0.873   7.161  1.00 35.02           H
ATOM   2002  HG3 MET A 125       7.283   1.806   7.608  1.00 52.31           H
ATOM   2003  SD  MET A 125       5.940   1.285   9.503  1.00 14.32           S
ATOM   2004  CE  MET A 125       6.310   2.856  10.280  1.00 51.32           C
ATOM   2005  HE1 MET A 125       6.860   2.685  11.194  1.00 55.43           H
ATOM   2006  HE2 MET A 125       6.905   3.458   9.609  1.00  0.00           H
ATOM   2007  HE3 MET A 125       5.388   3.373  10.505  1.00 25.41           H
ATOM   2008  C   MET A 125       4.727   4.418   5.465  1.00 10.30           C
ATOM   2009  O   MET A 125       3.635   4.193   4.945  1.00 72.21           O
ATOM   2010  N   MET A 126       5.166   5.646   5.724  1.00 34.32           N
ATOM   2011  H   MET A 126       6.045   5.762   6.140  1.00  3.13           H
ATOM   2012  CA  MET A 126       4.370   6.825   5.403  1.00 32.12           C
ATOM   2013  HA  MET A 126       3.387   6.687   5.829  1.00 62.14           H
ATOM   2014  CB  MET A 126       5.004   8.076   6.013  1.00 44.30           C
ATOM   2015  HB2 MET A 126       5.969   8.237   5.554  1.00 35.40           H
ATOM   2016  HB3 MET A 126       4.370   8.925   5.806  1.00 41.14           H
ATOM   2017  CG  MET A 126       5.202   7.986   7.517  1.00 12.05           C
ATOM   2018  HG2 MET A 126       5.883   7.176   7.730  1.00 23.12           H
ATOM   2019  HG3 MET A 126       5.629   8.914   7.866  1.00  5.34           H
ATOM   2020  SD  MET A 126       3.660   7.690   8.404  1.00 72.22           S
ATOM   2021  CE  MET A 126       2.617   8.969   7.706  1.00 24.54           C
ATOM   2022  HE1 MET A 126       3.048   9.937   7.913  1.00 23.14           H
ATOM   2023  HE2 MET A 126       2.542   8.829   6.638  1.00 22.12           H
ATOM   2024  HE3 MET A 126       1.633   8.911   8.147  1.00 21.21           H
ATOM   2025  C   MET A 126       4.233   6.994   3.893  1.00 22.04           C
ATOM   2026  O   MET A 126       3.247   7.548   3.407  1.00  1.15           O
ATOM   2027  N   VAL A 127       5.229   6.513   3.156  1.00 42.21           N
ATOM   2028  H   VAL A 127       5.988   6.082   3.601  1.00 44.01           H
ATOM   2029  CA  VAL A 127       5.219   6.611   1.701  1.00 24.32           C
ATOM   2030  HA  VAL A 127       4.887   7.604   1.435  1.00 21.32           H
ATOM   2031  CB  VAL A 127       6.628   6.399   1.115  1.00 10.10           C
ATOM   2032  HB  VAL A 127       6.802   5.337   1.023  1.00 12.01           H
ATOM   2033  CG1 VAL A 127       6.729   7.019  -0.270  1.00 53.22           C
ATOM   2034 HG11 VAL A 127       6.333   8.024  -0.245  1.00 33.44           H
ATOM   2035 HG12 VAL A 127       7.764   7.048  -0.577  1.00 52.13           H
ATOM   2036 HG13 VAL A 127       6.161   6.426  -0.972  1.00 43.33           H
ATOM   2037  CG2 VAL A 127       7.684   6.977   2.045  1.00 11.00           C
ATOM   2038 HG21 VAL A 127       8.205   6.172   2.542  1.00  0.34           H
ATOM   2039 HG22 VAL A 127       8.388   7.561   1.471  1.00 10.43           H
ATOM   2040 HG23 VAL A 127       7.209   7.608   2.782  1.00 74.33           H
ATOM   2041  C   VAL A 127       4.267   5.590   1.088  1.00 22.14           C
ATOM   2042  O   VAL A 127       3.465   5.921   0.216  1.00 40.20           O
ATOM   2043  N   GLN A 128       4.362   4.348   1.552  1.00 71.22           N
ATOM   2044  H   GLN A 128       5.021   4.146   2.248  1.00 41.14           H
ATOM   2045  CA  GLN A 128       3.508   3.278   1.049  1.00 44.14           C
ATOM   2046  HA  GLN A 128       3.465   3.367  -0.026  1.00 54.13           H
ATOM   2047  CB  GLN A 128       4.098   1.914   1.411  1.00 73.33           C
ATOM   2048  HB2 GLN A 128       3.480   1.141   0.977  1.00 12.54           H
ATOM   2049  HB3 GLN A 128       5.092   1.843   0.996  1.00 63.02           H
ATOM   2050  CG  GLN A 128       4.188   1.668   2.908  1.00  2.11           C
ATOM   2051  HG2 GLN A 128       4.501   2.582   3.392  1.00 62.43           H
ATOM   2052  HG3 GLN A 128       3.212   1.385   3.273  1.00 52.41           H
ATOM   2053  CD  GLN A 128       5.174   0.572   3.261  1.00  3.23           C
ATOM   2054  OE1 GLN A 128       6.000   0.176   2.439  1.00 63.34           O
ATOM   2055  NE2 GLN A 128       5.093   0.076   4.490  1.00 21.13           N
ATOM   2056 HE21 GLN A 128       4.409   0.440   5.092  1.00 61.45           H
ATOM   2057 HE22 GLN A 128       5.718  -0.634   4.745  1.00 15.10           H
ATOM   2058  C   GLN A 128       2.095   3.400   1.609  1.00 23.22           C
ATOM   2059  O   GLN A 128       1.115   3.150   0.907  1.00  3.33           O
ATOM   2060  N   TRP A 129       1.998   3.784   2.877  1.00 44.13           N
ATOM   2061  H   TRP A 129       2.816   3.968   3.385  1.00 44.42           H
ATOM   2062  CA  TRP A 129       0.704   3.939   3.532  1.00 63.55           C
ATOM   2063  HA  TRP A 129       0.252   2.960   3.605  1.00  3.31           H
ATOM   2064  CB  TRP A 129       0.887   4.509   4.939  1.00 73.10           C
ATOM   2065  HB2 TRP A 129       1.515   3.843   5.512  1.00 14.20           H
ATOM   2066  HB3 TRP A 129       1.364   5.476   4.868  1.00 34.13           H
ATOM   2067  CG  TRP A 129      -0.404   4.682   5.682  1.00 64.33           C
ATOM   2068  CD1 TRP A 129      -1.599   4.085   5.398  1.00 41.44           C
ATOM   2069  CD2 TRP A 129      -0.628   5.507   6.830  1.00 45.22           C
ATOM   2070  CE3 TRP A 129       0.184   6.353   7.590  1.00 22.03           C
ATOM   2071  CE2 TRP A 129      -1.982   5.362   7.189  1.00  2.14           C
ATOM   2072  NE1 TRP A 129      -2.553   4.491   6.300  1.00 24.41           N
ATOM   2073  HD1 TRP A 129      -1.757   3.400   4.579  1.00 20.23           H
ATOM   2074  HE3 TRP A 129       1.228   6.492   7.348  1.00 34.02           H
ATOM   2075  CZ3 TRP A 129      -0.371   7.018   8.667  1.00 42.11           C
ATOM   2076  CZ2 TRP A 129      -2.539   6.033   8.275  1.00 74.23           C
ATOM   2077  HE1 TRP A 129      -3.489   4.201   6.306  1.00 32.44           H
ATOM   2078  HZ3 TRP A 129       0.241   7.677   9.266  1.00 21.50           H
ATOM   2079  CH2 TRP A 129      -1.722   6.855   9.002  1.00 64.54           C
ATOM   2080  HZ2 TRP A 129      -3.579   5.917   8.546  1.00 64.32           H
ATOM   2081  HH2 TRP A 129      -2.113   7.394   9.850  1.00 25.15           H
ATOM   2082  C   TRP A 129      -0.213   4.844   2.717  1.00 10.35           C
ATOM   2083  O   TRP A 129      -1.376   4.516   2.483  1.00 31.40           O
ATOM   2084  N   ARG A 130       0.317   5.985   2.289  1.00 42.10           N
ATOM   2085  H   ARG A 130       1.250   6.191   2.508  1.00  0.20           H
ATOM   2086  CA  ARG A 130      -0.455   6.938   1.502  1.00 53.53           C
ATOM   2087  HA  ARG A 130      -1.327   7.214   2.076  1.00 10.01           H
ATOM   2088  CB  ARG A 130       0.374   8.193   1.224  1.00 42.35           C
ATOM   2089  HB2 ARG A 130       0.708   8.606   2.164  1.00  1.12           H
ATOM   2090  HB3 ARG A 130       1.236   7.917   0.635  1.00 51.12           H
ATOM   2091  CG  ARG A 130      -0.388   9.274   0.474  1.00 32.31           C
ATOM   2092  HG2 ARG A 130      -1.423   9.250   0.781  1.00 34.31           H
ATOM   2093  HG3 ARG A 130       0.039  10.236   0.716  1.00 72.45           H
ATOM   2094  CD  ARG A 130      -0.317   9.064  -1.030  1.00 73.14           C
ATOM   2095  HD2 ARG A 130       0.566   8.486  -1.259  1.00 33.34           H
ATOM   2096  HD3 ARG A 130      -1.195   8.520  -1.346  1.00 40.10           H
ATOM   2097  NE  ARG A 130      -0.256  10.329  -1.757  1.00 41.21           N
ATOM   2098  HE  ARG A 130      -0.488  11.145  -1.268  1.00 12.41           H
ATOM   2099  CZ  ARG A 130       0.096  10.427  -3.034  1.00 71.23           C
ATOM   2100  NH1 ARG A 130       0.416   9.339  -3.722  1.00 52.42           N
ATOM   2101 HH11 ARG A 130       0.392   8.443  -3.279  1.00 54.42           H
ATOM   2102 HH12 ARG A 130       0.679   9.415  -4.684  1.00 42.52           H
ATOM   2103  NH2 ARG A 130       0.128  11.614  -3.626  1.00 72.02           N
ATOM   2104 HH21 ARG A 130      -0.113  12.436  -3.111  1.00 22.11           H
ATOM   2105 HH22 ARG A 130       0.393  11.686  -4.587  1.00 52.41           H
ATOM   2106  C   ARG A 130      -0.910   6.314   0.186  1.00 53.43           C
ATOM   2107  O   ARG A 130      -2.091   6.363  -0.161  1.00  3.43           O
ATOM   2108  N   ASP A 131       0.034   5.729  -0.543  1.00 13.20           N
ATOM   2109  H   ASP A 131       0.957   5.723  -0.213  1.00 72.32           H
ATOM   2110  CA  ASP A 131      -0.270   5.095  -1.821  1.00  2.13           C
ATOM   2111  HA  ASP A 131      -0.622   5.860  -2.495  1.00 55.53           H
ATOM   2112  CB  ASP A 131       0.989   4.456  -2.409  1.00  2.11           C
ATOM   2113  HB2 ASP A 131       1.736   4.367  -1.633  1.00 41.34           H
ATOM   2114  HB3 ASP A 131       0.745   3.472  -2.782  1.00 51.41           H
ATOM   2115  CG  ASP A 131       1.574   5.270  -3.546  1.00 43.03           C
ATOM   2116  OD1 ASP A 131       1.429   6.510  -3.525  1.00 14.41           O
ATOM   2117  OD2 ASP A 131       2.179   4.667  -4.457  1.00 74.23           O
ATOM   2118  C   ASP A 131      -1.362   4.042  -1.659  1.00 43.11           C
ATOM   2119  O   ASP A 131      -2.208   3.872  -2.536  1.00 14.33           O
ATOM   2120  N   ALA A 132      -1.335   3.337  -0.533  1.00  3.12           N
ATOM   2121  H   ALA A 132      -0.635   3.519   0.128  1.00 23.11           H
ATOM   2122  CA  ALA A 132      -2.322   2.302  -0.256  1.00 74.50           C
ATOM   2123  HA  ALA A 132      -2.478   1.737  -1.164  1.00 42.24           H
ATOM   2124  CB  ALA A 132      -1.803   1.348   0.810  1.00 63.14           C
ATOM   2125  HB1 ALA A 132      -0.726   1.412   0.856  1.00  3.41           H
ATOM   2126  HB2 ALA A 132      -2.221   1.617   1.768  1.00 32.42           H
ATOM   2127  HB3 ALA A 132      -2.092   0.338   0.561  1.00 74.43           H
ATOM   2128  C   ALA A 132      -3.650   2.912   0.180  1.00 73.34           C
ATOM   2129  O   ALA A 132      -4.719   2.423  -0.186  1.00 64.25           O
ATOM   2130  N   ALA A 133      -3.575   3.982   0.964  1.00 54.01           N
ATOM   2131  H   ALA A 133      -2.695   4.325   1.222  1.00 65.14           H
ATOM   2132  CA  ALA A 133      -4.772   4.659   1.448  1.00  3.42           C
ATOM   2133  HA  ALA A 133      -5.442   3.910   1.844  1.00 12.33           H
ATOM   2134  CB  ALA A 133      -4.416   5.618   2.575  1.00 42.12           C
ATOM   2135  HB1 ALA A 133      -4.369   6.626   2.189  1.00 70.32           H
ATOM   2136  HB2 ALA A 133      -5.170   5.563   3.346  1.00 24.22           H
ATOM   2137  HB3 ALA A 133      -3.456   5.346   2.989  1.00 11.40           H
ATOM   2138  C   ALA A 133      -5.476   5.405   0.319  1.00 25.22           C
ATOM   2139  O   ALA A 133      -6.692   5.595   0.350  1.00 41.21           O
ATOM   2140  N   THR A 134      -4.703   5.826  -0.677  1.00 51.15           N
ATOM   2141  H   THR A 134      -3.741   5.644  -0.645  1.00 21.12           H
ATOM   2142  CA  THR A 134      -5.252   6.552  -1.815  1.00 52.54           C
ATOM   2143  HA  THR A 134      -6.101   7.124  -1.468  1.00 44.32           H
ATOM   2144  CB  THR A 134      -4.220   7.530  -2.409  1.00 13.12           C
ATOM   2145  HB  THR A 134      -4.646   7.988  -3.290  1.00 72.13           H
ATOM   2146  OG1 THR A 134      -3.031   6.823  -2.778  1.00 73.31           O
ATOM   2147  HG1 THR A 134      -2.753   7.100  -3.654  1.00 43.32           H
ATOM   2148  CG2 THR A 134      -3.876   8.625  -1.411  1.00 23.04           C
ATOM   2149 HG21 THR A 134      -4.738   9.257  -1.258  1.00  1.22           H
ATOM   2150 HG22 THR A 134      -3.586   8.178  -0.471  1.00 73.41           H
ATOM   2151 HG23 THR A 134      -3.058   9.217  -1.794  1.00 52.50           H
ATOM   2152  C   THR A 134      -5.715   5.595  -2.908  1.00 22.04           C
ATOM   2153  O   THR A 134      -5.957   6.004  -4.043  1.00 75.13           O
ATOM   2154  N   TYR A 135      -5.836   4.319  -2.557  1.00 43.41           N
ATOM   2155  H   TYR A 135      -5.628   4.054  -1.637  1.00  2.41           H
ATOM   2156  CA  TYR A 135      -6.268   3.303  -3.509  1.00 31.01           C
ATOM   2157  HA  TYR A 135      -5.490   3.189  -4.249  1.00 43.11           H
ATOM   2158  CB  TYR A 135      -6.476   1.965  -2.798  1.00 72.52           C
ATOM   2159  HB2 TYR A 135      -6.581   1.185  -3.537  1.00 13.01           H
ATOM   2160  HB3 TYR A 135      -5.615   1.755  -2.181  1.00 11.03           H
ATOM   2161  CG  TYR A 135      -7.702   1.933  -1.913  1.00 63.02           C
ATOM   2162  CD1 TYR A 135      -8.828   1.206  -2.279  1.00 52.40           C
ATOM   2163  HD1 TYR A 135      -8.820   0.659  -3.211  1.00 13.33           H
ATOM   2164  CE1 TYR A 135      -9.951   1.175  -1.474  1.00 45.10           C
ATOM   2165  HE1 TYR A 135     -10.817   0.604  -1.775  1.00 43.42           H
ATOM   2166  CZ  TYR A 135      -9.957   1.875  -0.285  1.00 62.24           C
ATOM   2167  CE2 TYR A 135      -8.851   2.603   0.100  1.00 41.50           C
ATOM   2168  HE2 TYR A 135      -8.856   3.152   1.031  1.00 73.35           H
ATOM   2169  CD2 TYR A 135      -7.734   2.630  -0.712  1.00  3.31           C
ATOM   2170  HD2 TYR A 135      -6.866   3.200  -0.413  1.00 42.43           H
ATOM   2171  OH  TYR A 135     -11.072   1.847   0.520  1.00 73.31           O
ATOM   2172  HH  TYR A 135     -11.066   2.610   1.102  1.00  3.21           H
ATOM   2173  C   TYR A 135      -7.556   3.725  -4.209  1.00 41.24           C
ATOM   2174  O   TYR A 135      -7.764   3.424  -5.384  1.00 33.43           O
ATOM   2175  N   ASN A 136      -8.417   4.426  -3.479  1.00  2.33           N
ATOM   2176  H   ASN A 136      -8.194   4.636  -2.548  1.00 33.14           H
ATOM   2177  CA  ASN A 136      -9.685   4.891  -4.029  1.00 11.04           C
ATOM   2178  HA  ASN A 136     -10.234   4.027  -4.371  1.00 71.03           H
ATOM   2179  CB  ASN A 136     -10.502   5.604  -2.949  1.00 72.21           C
ATOM   2180  HB2 ASN A 136     -11.533   5.662  -3.266  1.00 74.43           H
ATOM   2181  HB3 ASN A 136     -10.444   5.040  -2.030  1.00 44.12           H
ATOM   2182  CG  ASN A 136     -10.005   7.011  -2.682  1.00 45.22           C
ATOM   2183  OD1 ASN A 136     -10.617   7.990  -3.111  1.00 24.34           O
ATOM   2184  ND2 ASN A 136      -8.888   7.119  -1.971  1.00 72.11           N
ATOM   2185 HD21 ASN A 136      -8.454   6.296  -1.663  1.00 31.03           H
ATOM   2186 HD22 ASN A 136      -8.544   8.017  -1.783  1.00 55.22           H
ATOM   2187  C   ASN A 136      -9.455   5.829  -5.210  1.00 21.40           C
ATOM   2188  O   ASN A 136     -10.213   5.821  -6.180  1.00 34.33           O
ATOM   2189  N   PHE A 137      -8.403   6.635  -5.122  1.00  4.33           N
ATOM   2190  H   PHE A 137      -7.835   6.595  -4.323  1.00 50.12           H
ATOM   2191  CA  PHE A 137      -8.072   7.579  -6.183  1.00  1.43           C
ATOM   2192  HA  PHE A 137      -8.857   8.319  -6.224  1.00 24.04           H
ATOM   2193  CB  PHE A 137      -6.745   8.277  -5.878  1.00 43.22           C
ATOM   2194  HB2 PHE A 137      -6.560   8.236  -4.815  1.00 62.34           H
ATOM   2195  HB3 PHE A 137      -5.949   7.765  -6.398  1.00 75.32           H
ATOM   2196  CG  PHE A 137      -6.717   9.720  -6.295  1.00  4.03           C
ATOM   2197  CD1 PHE A 137      -5.828  10.158  -7.263  1.00  5.22           C
ATOM   2198  HD1 PHE A 137      -5.150   9.450  -7.720  1.00 11.33           H
ATOM   2199  CE1 PHE A 137      -5.799  11.485  -7.649  1.00 13.23           C
ATOM   2200  HE1 PHE A 137      -5.101  11.813  -8.404  1.00 43.30           H
ATOM   2201  CZ  PHE A 137      -6.664  12.391  -7.065  1.00 60.54           C
ATOM   2202  HZ  PHE A 137      -6.644  13.427  -7.366  1.00 11.42           H
ATOM   2203  CE2 PHE A 137      -7.556  11.966  -6.100  1.00  3.23           C
ATOM   2204  HE2 PHE A 137      -8.233  12.672  -5.642  1.00  5.20           H
ATOM   2205  CD2 PHE A 137      -7.579  10.638  -5.718  1.00 10.24           C
ATOM   2206  HD2 PHE A 137      -8.276  10.308  -4.961  1.00 52.45           H
ATOM   2207  C   PHE A 137      -7.990   6.873  -7.533  1.00 12.40           C
ATOM   2208  O   PHE A 137      -7.952   5.645  -7.601  1.00 14.53           O
TER    2209      PHE A 137
ENDMDL
MODEL        3
ATOM      1  N   SER A   1       1.943  -0.249  -0.271  1.00 31.21           N
ATOM      2  H   SER A   1       2.696  -0.499   0.305  1.00 33.30           H
ATOM      3  CA  SER A   1       2.193   0.068  -1.672  1.00  4.41           C
ATOM      4  HA  SER A   1       2.357   1.133  -1.746  1.00 54.23           H
ATOM      5  CB  SER A   1       3.443  -0.663  -2.167  1.00 53.31           C
ATOM      6  HB2 SER A   1       3.258  -1.059  -3.154  1.00 54.40           H
ATOM      7  HB3 SER A   1       4.270   0.031  -2.207  1.00 22.14           H
ATOM      8  OG  SER A   1       3.784  -1.732  -1.303  1.00 31.44           O
ATOM      9  HG  SER A   1       3.021  -2.303  -1.183  1.00 22.05           H
ATOM     10  C   SER A   1       0.994  -0.307  -2.537  1.00 20.21           C
ATOM     11  O   SER A   1       0.592   0.448  -3.421  1.00 12.41           O
ATOM     12  N   MET A   2       0.428  -1.481  -2.275  1.00 13.54           N
ATOM     13  H   MET A   2       0.793  -2.039  -1.557  1.00 65.32           H
ATOM     14  CA  MET A   2      -0.727  -1.957  -3.028  1.00  5.01           C
ATOM     15  HA  MET A   2      -0.442  -2.014  -4.068  1.00 15.21           H
ATOM     16  CB  MET A   2      -1.136  -3.350  -2.547  1.00 72.44           C
ATOM     17  HB2 MET A   2      -0.617  -3.568  -1.626  1.00 43.22           H
ATOM     18  HB3 MET A   2      -2.200  -3.356  -2.362  1.00 21.34           H
ATOM     19  CG  MET A   2      -0.821  -4.454  -3.544  1.00 72.01           C
ATOM     20  HG2 MET A   2       0.237  -4.435  -3.760  1.00 33.32           H
ATOM     21  HG3 MET A   2      -1.079  -5.404  -3.101  1.00 32.42           H
ATOM     22  SD  MET A   2      -1.728  -4.272  -5.092  1.00 12.12           S
ATOM     23  CE  MET A   2      -0.495  -4.814  -6.273  1.00 13.14           C
ATOM     24  HE1 MET A   2       0.274  -4.061  -6.361  1.00 52.13           H
ATOM     25  HE2 MET A   2      -0.055  -5.740  -5.934  1.00  0.03           H
ATOM     26  HE3 MET A   2      -0.961  -4.968  -7.235  1.00 13.34           H
ATOM     27  C   MET A   2      -1.901  -0.993  -2.890  1.00 61.35           C
ATOM     28  O   MET A   2      -1.756   0.104  -2.353  1.00 63.22           O
ATOM     29  N   ASN A   3      -3.064  -1.411  -3.380  1.00 42.10           N
ATOM     30  H   ASN A   3      -3.117  -2.296  -3.797  1.00 71.12           H
ATOM     31  CA  ASN A   3      -4.263  -0.584  -3.312  1.00 40.42           C
ATOM     32  HA  ASN A   3      -3.952   0.450  -3.307  1.00 14.21           H
ATOM     33  CB  ASN A   3      -5.148  -0.831  -4.535  1.00 53.03           C
ATOM     34  HB2 ASN A   3      -5.809  -1.662  -4.332  1.00  3.40           H
ATOM     35  HB3 ASN A   3      -5.737   0.052  -4.731  1.00 13.41           H
ATOM     36  CG  ASN A   3      -4.341  -1.155  -5.777  1.00 60.24           C
ATOM     37  OD1 ASN A   3      -4.368  -2.282  -6.272  1.00 23.20           O
ATOM     38  ND2 ASN A   3      -3.617  -0.165  -6.287  1.00 73.44           N
ATOM     39 HD21 ASN A   3      -3.644   0.706  -5.840  1.00 52.42           H
ATOM     40 HD22 ASN A   3      -3.086  -0.347  -7.091  1.00 33.33           H
ATOM     41  C   ASN A   3      -5.049  -0.868  -2.036  1.00 23.33           C
ATOM     42  O   ASN A   3      -5.943  -1.713  -2.020  1.00 64.40           O
ATOM     43  N   GLY A   4      -4.708  -0.155  -0.966  1.00 74.51           N
ATOM     44  H   GLY A   4      -3.987   0.505  -1.037  1.00 74.25           H
ATOM     45  CA  GLY A   4      -5.391  -0.346   0.300  1.00 15.51           C
ATOM     46  HA2 GLY A   4      -6.039   0.500   0.478  1.00 50.13           H
ATOM     47  HA3 GLY A   4      -5.993  -1.241   0.241  1.00 52.45           H
ATOM     48  C   GLY A   4      -4.429  -0.480   1.464  1.00 72.05           C
ATOM     49  O   GLY A   4      -3.501  -1.287   1.421  1.00 64.14           O
ATOM     50  N   VAL A   5      -4.650   0.314   2.507  1.00 64.04           N
ATOM     51  H   VAL A   5      -5.406   0.937   2.482  1.00 21.50           H
ATOM     52  CA  VAL A   5      -3.794   0.281   3.687  1.00 73.40           C
ATOM     53  HA  VAL A   5      -2.791   0.537   3.380  1.00 41.53           H
ATOM     54  CB  VAL A   5      -4.254   1.304   4.742  1.00  3.21           C
ATOM     55  HB  VAL A   5      -3.464   1.420   5.470  1.00 41.13           H
ATOM     56  CG1 VAL A   5      -4.509   2.658   4.097  1.00  0.03           C
ATOM     57 HG11 VAL A   5      -5.567   2.874   4.121  1.00  3.41           H
ATOM     58 HG12 VAL A   5      -3.973   3.422   4.640  1.00  2.25           H
ATOM     59 HG13 VAL A   5      -4.168   2.639   3.073  1.00 74.34           H
ATOM     60  CG2 VAL A   5      -5.497   0.805   5.462  1.00 20.35           C
ATOM     61 HG21 VAL A   5      -6.127   1.644   5.718  1.00  4.12           H
ATOM     62 HG22 VAL A   5      -6.040   0.130   4.817  1.00 14.52           H
ATOM     63 HG23 VAL A   5      -5.207   0.285   6.364  1.00 65.15           H
ATOM     64  C   VAL A   5      -3.779  -1.108   4.315  1.00 22.43           C
ATOM     65  O   VAL A   5      -2.908  -1.425   5.126  1.00 22.13           O
ATOM     66  N   HIS A   6      -4.748  -1.935   3.935  1.00 11.21           N
ATOM     67  H   HIS A   6      -5.413  -1.625   3.286  1.00 40.42           H
ATOM     68  CA  HIS A   6      -4.846  -3.292   4.461  1.00 44.14           C
ATOM     69  HA  HIS A   6      -4.518  -3.274   5.489  1.00 51.40           H
ATOM     70  CB  HIS A   6      -6.294  -3.779   4.408  1.00  0.13           C
ATOM     71  HB2 HIS A   6      -6.715  -3.532   3.445  1.00 13.51           H
ATOM     72  HB3 HIS A   6      -6.311  -4.851   4.539  1.00 75.30           H
ATOM     73  CG  HIS A   6      -7.168  -3.172   5.462  1.00 54.43           C
ATOM     74  ND1 HIS A   6      -6.823  -3.132   6.796  1.00 21.51           N
ATOM     75  CD2 HIS A   6      -8.380  -2.575   5.371  1.00 72.42           C
ATOM     76  HD1 HIS A   6      -5.996  -3.488   7.184  1.00 53.43           H
ATOM     77  CE1 HIS A   6      -7.785  -2.540   7.481  1.00 60.04           C
ATOM     78  NE2 HIS A   6      -8.742  -2.192   6.639  1.00 45.11           N
ATOM     79  HD2 HIS A   6      -8.957  -2.428   4.468  1.00 31.44           H
ATOM     80  HE1 HIS A   6      -7.789  -2.369   8.547  1.00 52.45           H
ATOM     81  C   HIS A   6      -3.948  -4.244   3.676  1.00  3.02           C
ATOM     82  O   HIS A   6      -3.752  -5.394   4.070  1.00  2.10           O
ATOM     83  N   ASP A   7      -3.406  -3.758   2.565  1.00  2.32           N
ATOM     84  H   ASP A   7      -3.600  -2.833   2.304  1.00 42.03           H
ATOM     85  CA  ASP A   7      -2.529  -4.565   1.725  1.00 25.25           C
ATOM     86  HA  ASP A   7      -2.862  -5.590   1.786  1.00 12.04           H
ATOM     87  CB  ASP A   7      -2.611  -4.101   0.270  1.00 32.34           C
ATOM     88  HB2 ASP A   7      -3.479  -3.470   0.149  1.00 13.33           H
ATOM     89  HB3 ASP A   7      -1.723  -3.536   0.029  1.00 52.03           H
ATOM     90  CG  ASP A   7      -2.723  -5.260  -0.701  1.00 43.21           C
ATOM     91  OD1 ASP A   7      -1.828  -6.131  -0.691  1.00 30.41           O
ATOM     92  OD2 ASP A   7      -3.705  -5.295  -1.471  1.00 61.41           O
ATOM     93  C   ASP A   7      -1.086  -4.489   2.216  1.00 41.25           C
ATOM     94  O   ASP A   7      -0.272  -5.366   1.922  1.00 11.33           O
ATOM     95  N   LEU A   8      -0.775  -3.435   2.962  1.00 12.11           N
ATOM     96  H   LEU A   8      -1.466  -2.770   3.162  1.00  1.31           H
ATOM     97  CA  LEU A   8       0.570  -3.243   3.493  1.00 41.14           C
ATOM     98  HA  LEU A   8       1.229  -3.046   2.660  1.00  3.13           H
ATOM     99  CB  LEU A   8       0.598  -2.046   4.445  1.00 61.11           C
ATOM    100  HB2 LEU A   8      -0.256  -2.124   5.099  1.00 32.55           H
ATOM    101  HB3 LEU A   8       1.505  -2.111   5.030  1.00 72.04           H
ATOM    102  CG  LEU A   8       0.560  -0.665   3.789  1.00 62.41           C
ATOM    103  HG  LEU A   8       0.633   0.093   4.556  1.00 35.04           H
ATOM    104  CD1 LEU A   8       1.739  -0.490   2.845  1.00 64.43           C
ATOM    105 HD11 LEU A   8       2.661  -0.539   3.406  1.00 15.54           H
ATOM    106 HD12 LEU A   8       1.728  -1.277   2.104  1.00 14.24           H
ATOM    107 HD13 LEU A   8       1.667   0.468   2.353  1.00 45.33           H
ATOM    108  CD2 LEU A   8      -0.753  -0.463   3.048  1.00 54.11           C
ATOM    109 HD21 LEU A   8      -1.544  -0.985   3.567  1.00 43.21           H
ATOM    110 HD22 LEU A   8      -0.985   0.591   3.006  1.00  4.25           H
ATOM    111 HD23 LEU A   8      -0.664  -0.852   2.044  1.00 11.52           H
ATOM    112  C   LEU A   8       1.054  -4.495   4.217  1.00 33.10           C
ATOM    113  O   LEU A   8       0.264  -5.323   4.672  1.00 11.33           O
ATOM    114  N   PRO A   9       2.383  -4.638   4.329  1.00 34.22           N
ATOM    115  CA  PRO A   9       3.001  -5.785   5.000  1.00 25.21           C
ATOM    116  HA  PRO A   9       2.643  -6.721   4.597  1.00 22.21           H
ATOM    117  CB  PRO A   9       4.489  -5.624   4.678  1.00 62.41           C
ATOM    118  HB2 PRO A   9       5.080  -5.959   5.519  1.00 44.03           H
ATOM    119  HB3 PRO A   9       4.737  -6.206   3.803  1.00 54.14           H
ATOM    120  CG  PRO A   9       4.668  -4.166   4.431  1.00 32.10           C
ATOM    121  HG2 PRO A   9       4.845  -3.655   5.365  1.00 52.42           H
ATOM    122  HG3 PRO A   9       5.493  -4.007   3.752  1.00 32.43           H
ATOM    123  CD  PRO A   9       3.383  -3.691   3.810  1.00  4.22           C
ATOM    124  HD2 PRO A   9       3.161  -2.683   4.128  1.00 42.25           H
ATOM    125  HD3 PRO A   9       3.442  -3.745   2.733  1.00  2.01           H
ATOM    126  C   PRO A   9       2.778  -5.764   6.508  1.00 31.54           C
ATOM    127  O   PRO A   9       3.095  -4.782   7.179  1.00 31.20           O
ATOM    128  N   SER A  10       2.230  -6.855   7.036  1.00 44.21           N
ATOM    129  H   SER A  10       2.000  -7.605   6.449  1.00 74.20           H
ATOM    130  CA  SER A  10       1.961  -6.960   8.465  1.00 24.12           C
ATOM    131  HA  SER A  10       1.126  -6.315   8.694  1.00 72.44           H
ATOM    132  CB  SER A  10       1.595  -8.399   8.832  1.00 32.40           C
ATOM    133  HB2 SER A  10       1.868  -8.587   9.859  1.00 24.30           H
ATOM    134  HB3 SER A  10       0.530  -8.538   8.712  1.00 61.54           H
ATOM    135  OG  SER A  10       2.273  -9.326   8.002  1.00 44.12           O
ATOM    136  HG  SER A  10       1.645  -9.748   7.412  1.00 55.01           H
ATOM    137  C   SER A  10       3.169  -6.508   9.280  1.00  3.50           C
ATOM    138  O   SER A  10       3.025  -5.972  10.378  1.00 24.12           O
ATOM    139  N   ASN A  11       4.360  -6.727   8.733  1.00 64.42           N
ATOM    140  H   ASN A  11       4.411  -7.159   7.854  1.00 11.51           H
ATOM    141  CA  ASN A  11       5.595  -6.343   9.408  1.00 35.12           C
ATOM    142  HA  ASN A  11       5.661  -6.910  10.325  1.00 51.24           H
ATOM    143  CB  ASN A  11       6.804  -6.672   8.531  1.00 62.10           C
ATOM    144  HB2 ASN A  11       6.691  -7.670   8.132  1.00  3.14           H
ATOM    145  HB3 ASN A  11       6.853  -5.966   7.715  1.00 30.54           H
ATOM    146  CG  ASN A  11       8.110  -6.609   9.300  1.00 71.34           C
ATOM    147  OD1 ASN A  11       8.654  -7.636   9.706  1.00 32.21           O
ATOM    148  ND2 ASN A  11       8.619  -5.400   9.503  1.00 42.34           N
ATOM    149 HD21 ASN A  11       8.131  -4.626   9.150  1.00 31.40           H
ATOM    150 HD22 ASN A  11       9.463  -5.330   9.996  1.00 31.11           H
ATOM    151  C   ASN A  11       5.588  -4.856   9.748  1.00  2.21           C
ATOM    152  O   ASN A  11       5.897  -4.464  10.874  1.00 55.13           O
ATOM    153  N   VAL A  12       5.234  -4.032   8.767  1.00  2.41           N
ATOM    154  H   VAL A  12       4.999  -4.404   7.892  1.00 43.24           H
ATOM    155  CA  VAL A  12       5.186  -2.587   8.962  1.00 33.50           C
ATOM    156  HA  VAL A  12       5.939  -2.323   9.690  1.00 60.30           H
ATOM    157  CB  VAL A  12       5.492  -1.834   7.654  1.00 10.00           C
ATOM    158  HB  VAL A  12       5.810  -0.833   7.905  1.00  3.11           H
ATOM    159  CG1 VAL A  12       6.621  -2.516   6.896  1.00 31.24           C
ATOM    160 HG11 VAL A  12       7.512  -2.522   7.507  1.00 50.35           H
ATOM    161 HG12 VAL A  12       6.337  -3.532   6.665  1.00 33.10           H
ATOM    162 HG13 VAL A  12       6.815  -1.979   5.980  1.00 64.12           H
ATOM    163  CG2 VAL A  12       4.243  -1.736   6.791  1.00 11.33           C
ATOM    164 HG21 VAL A  12       3.583  -2.560   7.018  1.00 12.24           H
ATOM    165 HG22 VAL A  12       3.738  -0.803   6.994  1.00 34.14           H
ATOM    166 HG23 VAL A  12       4.522  -1.775   5.749  1.00 54.54           H
ATOM    167  C   VAL A  12       3.821  -2.149   9.481  1.00 41.50           C
ATOM    168  O   VAL A  12       3.708  -1.156  10.201  1.00 32.31           O
ATOM    169  N   LYS A  13       2.786  -2.894   9.111  1.00 74.51           N
ATOM    170  H   LYS A  13       2.939  -3.674   8.536  1.00 44.45           H
ATOM    171  CA  LYS A  13       1.427  -2.585   9.540  1.00 51.22           C
ATOM    172  HA  LYS A  13       1.127  -1.668   9.056  1.00 50.15           H
ATOM    173  CB  LYS A  13       0.471  -3.705   9.123  1.00 52.44           C
ATOM    174  HB2 LYS A  13       0.809  -4.632   9.561  1.00 73.12           H
ATOM    175  HB3 LYS A  13      -0.516  -3.477   9.499  1.00 74.42           H
ATOM    176  CG  LYS A  13       0.376  -3.894   7.619  1.00 75.24           C
ATOM    177  HG2 LYS A  13       1.032  -3.187   7.133  1.00 30.33           H
ATOM    178  HG3 LYS A  13       0.682  -4.901   7.372  1.00 52.12           H
ATOM    179  CD  LYS A  13      -1.042  -3.673   7.117  1.00  3.33           C
ATOM    180  HD2 LYS A  13      -1.384  -2.704   7.448  1.00 13.35           H
ATOM    181  HD3 LYS A  13      -1.041  -3.707   6.037  1.00 54.51           H
ATOM    182  CE  LYS A  13      -1.992  -4.736   7.645  1.00 32.32           C
ATOM    183  HE2 LYS A  13      -2.168  -5.462   6.866  1.00 53.20           H
ATOM    184  HE3 LYS A  13      -1.532  -5.223   8.493  1.00 51.34           H
ATOM    185  NZ  LYS A  13      -3.296  -4.154   8.069  1.00 23.11           N
ATOM    186  HZ1 LYS A  13      -3.996  -4.910   8.211  1.00 25.43           H
ATOM    187  HZ2 LYS A  13      -3.180  -3.631   8.961  1.00 74.22           H
ATOM    188  HZ3 LYS A  13      -3.650  -3.502   7.340  1.00  4.34           H
ATOM    189  C   LYS A  13       1.365  -2.386  11.051  1.00 62.02           C
ATOM    190  O   LYS A  13       0.777  -1.420  11.535  1.00 51.33           O
ATOM    191  N   GLU A  14       1.977  -3.306  11.790  1.00 65.02           N
ATOM    192  H   GLU A  14       2.430  -4.053  11.346  1.00 75.45           H
ATOM    193  CA  GLU A  14       1.992  -3.230  13.246  1.00 53.21           C
ATOM    194  HA  GLU A  14       0.975  -3.090  13.581  1.00 70.14           H
ATOM    195  CB  GLU A  14       2.537  -4.530  13.842  1.00 53.45           C
ATOM    196  HB2 GLU A  14       3.549  -4.674  13.494  1.00  2.13           H
ATOM    197  HB3 GLU A  14       2.544  -4.442  14.918  1.00 63.20           H
ATOM    198  CG  GLU A  14       1.724  -5.758  13.469  1.00 53.13           C
ATOM    199  HG2 GLU A  14       0.936  -5.887  14.196  1.00 62.10           H
ATOM    200  HG3 GLU A  14       1.288  -5.603  12.492  1.00 24.03           H
ATOM    201  CD  GLU A  14       2.560  -7.022  13.432  1.00 62.13           C
ATOM    202  OE1 GLU A  14       3.494  -7.139  14.253  1.00 43.35           O
ATOM    203  OE2 GLU A  14       2.281  -7.894  12.583  1.00 64.13           O
ATOM    204  C   GLU A  14       2.832  -2.048  13.721  1.00 64.13           C
ATOM    205  O   GLU A  14       2.625  -1.525  14.815  1.00 54.21           O
ATOM    206  N   ALA A  15       3.783  -1.634  12.889  1.00 10.14           N
ATOM    207  H   ALA A  15       3.900  -2.092  12.031  1.00 10.40           H
ATOM    208  CA  ALA A  15       4.654  -0.514  13.223  1.00 44.14           C
ATOM    209  HA  ALA A  15       4.941  -0.611  14.260  1.00 64.42           H
ATOM    210  CB  ALA A  15       5.918  -0.559  12.376  1.00  2.45           C
ATOM    211  HB1 ALA A  15       6.668  -1.150  12.881  1.00 43.23           H
ATOM    212  HB2 ALA A  15       5.694  -1.003  11.418  1.00 41.21           H
ATOM    213  HB3 ALA A  15       6.289   0.445  12.230  1.00  1.12           H
ATOM    214  C   ALA A  15       3.935   0.817  13.032  1.00 12.02           C
ATOM    215  O   ALA A  15       3.943   1.671  13.919  1.00  1.44           O
ATOM    216  N   LEU A  16       3.314   0.987  11.870  1.00 12.53           N
ATOM    217  H   LEU A  16       3.342   0.271  11.203  1.00 44.22           H
ATOM    218  CA  LEU A  16       2.589   2.216  11.563  1.00 22.21           C
ATOM    219  HA  LEU A  16       3.237   3.049  11.792  1.00 21.33           H
ATOM    220  CB  LEU A  16       2.227   2.260  10.077  1.00 24.35           C
ATOM    221  HB2 LEU A  16       1.694   3.180   9.894  1.00 24.11           H
ATOM    222  HB3 LEU A  16       3.149   2.261   9.513  1.00  3.13           H
ATOM    223  CG  LEU A  16       1.364   1.108   9.563  1.00 74.23           C
ATOM    224  HG  LEU A  16       1.377   0.305  10.287  1.00 72.32           H
ATOM    225  CD1 LEU A  16      -0.079   1.558   9.389  1.00 45.31           C
ATOM    226 HD11 LEU A  16      -0.663   0.745   8.985  1.00 15.21           H
ATOM    227 HD12 LEU A  16      -0.482   1.851  10.347  1.00 11.10           H
ATOM    228 HD13 LEU A  16      -0.114   2.398   8.711  1.00 10.54           H
ATOM    229  CD2 LEU A  16       1.918   0.570   8.251  1.00 11.15           C
ATOM    230 HD21 LEU A  16       2.471  -0.338   8.440  1.00 44.10           H
ATOM    231 HD22 LEU A  16       1.103   0.361   7.575  1.00 73.12           H
ATOM    232 HD23 LEU A  16       2.573   1.306   7.809  1.00 22.20           H
ATOM    233  C   LEU A  16       1.325   2.329  12.410  1.00 64.35           C
ATOM    234  O   LEU A  16       0.930   3.424  12.810  1.00 62.23           O
ATOM    235  N   ARG A  17       0.697   1.189  12.680  1.00 12.41           N
ATOM    236  H   ARG A  17       1.061   0.348  12.333  1.00 54.23           H
ATOM    237  CA  ARG A  17      -0.522   1.160  13.480  1.00  4.31           C
ATOM    238  HA  ARG A  17      -1.204   1.891  13.072  1.00 20.22           H
ATOM    239  CB  ARG A  17      -1.172  -0.223  13.408  1.00 44.41           C
ATOM    240  HB2 ARG A  17      -2.235  -0.117  13.566  1.00  1.34           H
ATOM    241  HB3 ARG A  17      -1.002  -0.636  12.425  1.00  2.22           H
ATOM    242  CG  ARG A  17      -0.633  -1.203  14.437  1.00 60.34           C
ATOM    243  HG2 ARG A  17       0.416  -1.373  14.244  1.00 70.55           H
ATOM    244  HG3 ARG A  17      -0.756  -0.780  15.422  1.00  4.13           H
ATOM    245  CD  ARG A  17      -1.366  -2.534  14.375  1.00 61.33           C
ATOM    246  HD2 ARG A  17      -2.388  -2.382  14.689  1.00 24.43           H
ATOM    247  HD3 ARG A  17      -1.352  -2.890  13.355  1.00 14.03           H
ATOM    248  NE  ARG A  17      -0.749  -3.539  15.236  1.00 33.35           N
ATOM    249  HE  ARG A  17       0.172  -3.382  15.529  1.00 23.50           H
ATOM    250  CZ  ARG A  17      -1.370  -4.643  15.639  1.00 43.21           C
ATOM    251  NH1 ARG A  17      -2.617  -4.882  15.259  1.00 12.10           N
ATOM    252 HH11 ARG A  17      -3.092  -4.231  14.668  1.00 54.33           H
ATOM    253 HH12 ARG A  17      -3.082  -5.714  15.563  1.00 63.25           H
ATOM    254  NH2 ARG A  17      -0.742  -5.510  16.423  1.00 62.14           N
ATOM    255 HH21 ARG A  17       0.199  -5.333  16.711  1.00 72.32           H
ATOM    256 HH22 ARG A  17      -1.209  -6.340  16.725  1.00 14.00           H
ATOM    257  C   ARG A  17      -0.226   1.520  14.933  1.00 15.13           C
ATOM    258  O   ARG A  17      -1.105   1.984  15.661  1.00 73.45           O
ATOM    259  N   LYS A  18       1.016   1.303  15.350  1.00  2.15           N
ATOM    260  H   LYS A  18       1.673   0.932  14.724  1.00 74.43           H
ATOM    261  CA  LYS A  18       1.429   1.605  16.716  1.00 21.40           C
ATOM    262  HA  LYS A  18       0.560   1.521  17.351  1.00  4.23           H
ATOM    263  CB  LYS A  18       2.487   0.602  17.184  1.00 52.41           C
ATOM    264  HB2 LYS A  18       2.321   0.384  18.229  1.00 44.24           H
ATOM    265  HB3 LYS A  18       2.379  -0.309  16.613  1.00  3.22           H
ATOM    266  CG  LYS A  18       3.912   1.102  17.021  1.00 60.45           C
ATOM    267  HG2 LYS A  18       4.565   0.256  16.864  1.00 74.42           H
ATOM    268  HG3 LYS A  18       3.958   1.758  16.163  1.00 72.32           H
ATOM    269  CD  LYS A  18       4.381   1.862  18.249  1.00 13.55           C
ATOM    270  HD2 LYS A  18       4.919   2.744  17.933  1.00 21.43           H
ATOM    271  HD3 LYS A  18       3.518   2.155  18.832  1.00 62.13           H
ATOM    272  CE  LYS A  18       5.297   1.012  19.116  1.00 71.12           C
ATOM    273  HE2 LYS A  18       5.047  -0.028  18.968  1.00  2.44           H
ATOM    274  HE3 LYS A  18       6.319   1.183  18.812  1.00 50.13           H
ATOM    275  NZ  LYS A  18       5.159   1.343  20.561  1.00 10.50           N
ATOM    276  HZ1 LYS A  18       5.524   2.300  20.745  1.00 65.13           H
ATOM    277  HZ2 LYS A  18       4.158   1.307  20.842  1.00 22.42           H
ATOM    278  HZ3 LYS A  18       5.695   0.663  21.137  1.00 71.34           H
ATOM    279  C   LYS A  18       1.978   3.024  16.818  1.00 62.04           C
ATOM    280  O   LYS A  18       1.963   3.631  17.888  1.00 71.33           O
ATOM    281  N   GLY A  19       2.462   3.549  15.696  1.00 70.55           N
ATOM    282  H   GLY A  19       2.448   3.018  14.871  1.00 23.15           H
ATOM    283  CA  GLY A  19       3.008   4.893  15.680  1.00 15.23           C
ATOM    284  HA2 GLY A  19       3.039   5.246  14.660  1.00 22.51           H
ATOM    285  HA3 GLY A  19       2.359   5.539  16.254  1.00 53.04           H
ATOM    286  C   GLY A  19       4.404   4.959  16.266  1.00 60.00           C
ATOM    287  O   GLY A  19       5.207   4.046  16.079  1.00 32.42           O
ATOM    288  N   GLY A  20       4.696   6.045  16.976  1.00 31.42           N
ATOM    289  H   GLY A  20       4.016   6.741  17.092  1.00 71.01           H
ATOM    290  CA  GLY A  20       6.006   6.207  17.579  1.00 63.25           C
ATOM    291  HA2 GLY A  20       6.039   5.645  18.500  1.00 60.52           H
ATOM    292  HA3 GLY A  20       6.752   5.814  16.902  1.00 14.33           H
ATOM    293  C   GLY A  20       6.332   7.657  17.876  1.00 31.15           C
ATOM    294  O   GLY A  20       5.444   8.509  17.898  1.00 15.14           O
ATOM    295  N   LYS A  21       7.609   7.939  18.108  1.00  4.13           N
ATOM    296  H   LYS A  21       8.272   7.217  18.077  1.00 73.43           H
ATOM    297  CA  LYS A  21       8.052   9.296  18.407  1.00 34.04           C
ATOM    298  HA  LYS A  21       7.224   9.963  18.221  1.00 41.45           H
ATOM    299  CB  LYS A  21       8.461   9.409  19.878  1.00 73.33           C
ATOM    300  HB2 LYS A  21       8.425  10.448  20.170  1.00 31.23           H
ATOM    301  HB3 LYS A  21       7.757   8.850  20.478  1.00  2.14           H
ATOM    302  CG  LYS A  21       9.856   8.880  20.163  1.00 12.42           C
ATOM    303  HG2 LYS A  21       9.865   8.425  21.142  1.00  3.13           H
ATOM    304  HG3 LYS A  21      10.110   8.141  19.417  1.00 21.55           H
ATOM    305  CD  LYS A  21      10.891   9.992  20.128  1.00  0.24           C
ATOM    306  HD2 LYS A  21      11.500   9.878  19.244  1.00 51.12           H
ATOM    307  HD3 LYS A  21      10.382  10.945  20.097  1.00 40.22           H
ATOM    308  CE  LYS A  21      11.792   9.953  21.353  1.00 43.10           C
ATOM    309  HE2 LYS A  21      12.481  10.783  21.304  1.00 72.44           H
ATOM    310  HE3 LYS A  21      11.180  10.046  22.238  1.00 55.25           H
ATOM    311  NZ  LYS A  21      12.567   8.684  21.431  1.00 20.22           N
ATOM    312  HZ1 LYS A  21      12.498   8.167  20.531  1.00  4.10           H
ATOM    313  HZ2 LYS A  21      13.568   8.888  21.626  1.00 63.31           H
ATOM    314  HZ3 LYS A  21      12.192   8.083  22.193  1.00 63.31           H
ATOM    315  C   LYS A  21       9.219   9.697  17.512  1.00 42.53           C
ATOM    316  O   LYS A  21      10.060   8.868  17.162  1.00  4.40           O
ATOM    317  N   LEU A  22       9.266  10.973  17.145  1.00 52.32           N
ATOM    318  H   LEU A  22       8.568  11.586  17.455  1.00 55.31           H
ATOM    319  CA  LEU A  22      10.332  11.485  16.291  1.00 50.43           C
ATOM    320  HA  LEU A  22      11.211  10.882  16.461  1.00  3.32           H
ATOM    321  CB  LEU A  22       9.930  11.376  14.819  1.00 41.11           C
ATOM    322  HB2 LEU A  22       8.862  11.225  14.778  1.00  4.11           H
ATOM    323  HB3 LEU A  22      10.178  12.312  14.339  1.00 42.22           H
ATOM    324  CG  LEU A  22      10.593  10.251  14.024  1.00 72.51           C
ATOM    325  HG  LEU A  22      11.491   9.936  14.538  1.00 34.50           H
ATOM    326  CD1 LEU A  22       9.665   9.050  13.923  1.00 32.14           C
ATOM    327 HD11 LEU A  22       9.885   8.499  13.021  1.00 25.12           H
ATOM    328 HD12 LEU A  22       9.810   8.410  14.781  1.00 62.30           H
ATOM    329 HD13 LEU A  22       8.640   9.389  13.897  1.00 73.43           H
ATOM    330  CD2 LEU A  22      10.989  10.738  12.638  1.00 41.10           C
ATOM    331 HD21 LEU A  22      10.101  10.898  12.045  1.00 12.41           H
ATOM    332 HD22 LEU A  22      11.536  11.665  12.725  1.00 12.43           H
ATOM    333 HD23 LEU A  22      11.612   9.997  12.160  1.00 61.30           H
ATOM    334  C   LEU A  22      10.656  12.936  16.635  1.00 62.42           C
ATOM    335  O   LEU A  22       9.956  13.569  17.425  1.00 41.31           O
ATOM    336  N   LYS A  23      11.721  13.457  16.035  1.00 61.31           N
ATOM    337  H   LYS A  23      12.240  12.901  15.415  1.00 54.42           H
ATOM    338  CA  LYS A  23      12.137  14.833  16.274  1.00  4.41           C
ATOM    339  HA  LYS A  23      11.693  15.158  17.203  1.00 72.13           H
ATOM    340  CB  LYS A  23      13.661  14.913  16.396  1.00 12.33           C
ATOM    341  HB2 LYS A  23      14.101  14.148  15.773  1.00 15.44           H
ATOM    342  HB3 LYS A  23      13.988  15.882  16.047  1.00 54.15           H
ATOM    343  CG  LYS A  23      14.168  14.723  17.815  1.00  0.13           C
ATOM    344  HG2 LYS A  23      13.478  14.091  18.353  1.00 34.51           H
ATOM    345  HG3 LYS A  23      15.140  14.251  17.780  1.00 34.22           H
ATOM    346  CD  LYS A  23      14.290  16.050  18.546  1.00 24.43           C
ATOM    347  HD2 LYS A  23      13.402  16.636  18.362  1.00 65.12           H
ATOM    348  HD3 LYS A  23      14.384  15.859  19.606  1.00  5.31           H
ATOM    349  CE  LYS A  23      15.504  16.836  18.075  1.00 23.32           C
ATOM    350  HE2 LYS A  23      15.543  16.802  16.997  1.00 33.23           H
ATOM    351  HE3 LYS A  23      15.401  17.861  18.400  1.00 71.34           H
ATOM    352  NZ  LYS A  23      16.772  16.279  18.623  1.00  2.33           N
ATOM    353  HZ1 LYS A  23      17.476  16.179  17.864  1.00  2.11           H
ATOM    354  HZ2 LYS A  23      17.154  16.913  19.354  1.00  3.31           H
ATOM    355  HZ3 LYS A  23      16.599  15.345  19.046  1.00 21.13           H
ATOM    356  C   LYS A  23      11.658  15.749  15.153  1.00 41.53           C
ATOM    357  O   LYS A  23      12.062  15.600  14.000  1.00 62.45           O
ATOM    358  N   VAL A  24      10.795  16.699  15.499  1.00 41.53           N
ATOM    359  H   VAL A  24      10.510  16.769  16.434  1.00 62.22           H
ATOM    360  CA  VAL A  24      10.263  17.642  14.522  1.00 72.34           C
ATOM    361  HA  VAL A  24      10.580  17.320  13.540  1.00 34.42           H
ATOM    362  CB  VAL A  24       8.723  17.668  14.548  1.00 20.11           C
ATOM    363  HB  VAL A  24       8.367  16.650  14.603  1.00 33.21           H
ATOM    364  CG1 VAL A  24       8.223  18.414  15.776  1.00 74.04           C
ATOM    365 HG11 VAL A  24       8.963  18.354  16.560  1.00 75.31           H
ATOM    366 HG12 VAL A  24       8.050  19.450  15.522  1.00 63.40           H
ATOM    367 HG13 VAL A  24       7.300  17.968  16.116  1.00 13.43           H
ATOM    368  CG2 VAL A  24       8.179  18.296  13.274  1.00 43.02           C
ATOM    369 HG21 VAL A  24       8.845  19.081  12.947  1.00 12.42           H
ATOM    370 HG22 VAL A  24       8.106  17.542  12.504  1.00 45.43           H
ATOM    371 HG23 VAL A  24       7.201  18.710  13.466  1.00 55.32           H
ATOM    372  C   VAL A  24      10.789  19.050  14.773  1.00 14.34           C
ATOM    373  O   VAL A  24      10.829  19.515  15.913  1.00 54.22           O
ATOM    374  N   PHE A  25      11.191  19.726  13.702  1.00  0.13           N
ATOM    375  H   PHE A  25      11.134  19.302  12.820  1.00 25.43           H
ATOM    376  CA  PHE A  25      11.715  21.083  13.807  1.00 63.24           C
ATOM    377  HA  PHE A  25      11.740  21.348  14.852  1.00 14.32           H
ATOM    378  CB  PHE A  25      13.136  21.148  13.243  1.00 63.12           C
ATOM    379  HB2 PHE A  25      13.137  20.747  12.241  1.00 71.35           H
ATOM    380  HB3 PHE A  25      13.457  22.178  13.214  1.00  4.11           H
ATOM    381  CG  PHE A  25      14.138  20.372  14.050  1.00 13.41           C
ATOM    382  CD1 PHE A  25      14.541  19.109  13.649  1.00 23.04           C
ATOM    383  HD1 PHE A  25      14.128  18.682  12.746  1.00 44.42           H
ATOM    384  CE1 PHE A  25      15.463  18.393  14.390  1.00 71.22           C
ATOM    385  HE1 PHE A  25      15.768  17.409  14.066  1.00 22.22           H
ATOM    386  CZ  PHE A  25      15.991  18.937  15.544  1.00 33.54           C
ATOM    387  HZ  PHE A  25      16.711  18.379  16.124  1.00 43.11           H
ATOM    388  CE2 PHE A  25      15.597  20.195  15.954  1.00  2.53           C
ATOM    389  HE2 PHE A  25      16.008  20.623  16.857  1.00 62.31           H
ATOM    390  CD2 PHE A  25      14.675  20.907  15.210  1.00 30.32           C
ATOM    391  HD2 PHE A  25      14.368  21.891  15.533  1.00 75.43           H
ATOM    392  C   PHE A  25      10.817  22.071  13.068  1.00  4.24           C
ATOM    393  O   PHE A  25      10.852  22.161  11.840  1.00 14.34           O
ATOM    394  N   LEU A  26      10.014  22.810  13.825  1.00  0.43           N
ATOM    395  H   LEU A  26      10.031  22.694  14.798  1.00 65.23           H
ATOM    396  CA  LEU A  26       9.105  23.793  13.244  1.00 25.22           C
ATOM    397  HA  LEU A  26       9.205  23.742  12.170  1.00 25.03           H
ATOM    398  CB  LEU A  26       7.660  23.469  13.626  1.00 22.43           C
ATOM    399  HB2 LEU A  26       7.663  23.084  14.635  1.00 62.15           H
ATOM    400  HB3 LEU A  26       7.096  24.390  13.596  1.00  3.21           H
ATOM    401  CG  LEU A  26       6.944  22.450  12.739  1.00 54.32           C
ATOM    402  HG  LEU A  26       6.214  21.916  13.332  1.00 51.14           H
ATOM    403  CD1 LEU A  26       6.206  23.152  11.609  1.00  3.30           C
ATOM    404 HD11 LEU A  26       6.891  23.342  10.796  1.00 72.15           H
ATOM    405 HD12 LEU A  26       5.399  22.525  11.261  1.00 30.34           H
ATOM    406 HD13 LEU A  26       5.805  24.089  11.968  1.00 64.31           H
ATOM    407  CD2 LEU A  26       7.934  21.437  12.183  1.00 33.13           C
ATOM    408 HD21 LEU A  26       7.395  20.629  11.711  1.00 31.22           H
ATOM    409 HD22 LEU A  26       8.571  21.918  11.456  1.00 22.33           H
ATOM    410 HD23 LEU A  26       8.538  21.045  12.988  1.00 15.14           H
ATOM    411  C   LEU A  26       9.461  25.203  13.705  1.00 62.22           C
ATOM    412  O   LEU A  26      10.149  25.400  14.706  1.00  4.04           O
ATOM    413  N   PRO A  27       8.980  26.208  12.959  1.00 41.33           N
ATOM    414  CA  PRO A  27       9.232  27.618  13.273  1.00 61.22           C
ATOM    415  HA  PRO A  27      10.288  27.818  13.380  1.00 22.34           H
ATOM    416  CB  PRO A  27       8.693  28.357  12.045  1.00 21.42           C
ATOM    417  HB2 PRO A  27       8.259  29.298  12.351  1.00 50.34           H
ATOM    418  HB3 PRO A  27       9.496  28.534  11.346  1.00 63.00           H
ATOM    419  CG  PRO A  27       7.666  27.442  11.473  1.00 34.15           C
ATOM    420  HG2 PRO A  27       6.715  27.610  11.956  1.00 51.22           H
ATOM    421  HG3 PRO A  27       7.582  27.604  10.409  1.00 11.00           H
ATOM    422  CD  PRO A  27       8.153  26.047  11.751  1.00 33.44           C
ATOM    423  HD2 PRO A  27       7.319  25.387  11.941  1.00 61.43           H
ATOM    424  HD3 PRO A  27       8.745  25.682  10.925  1.00 11.10           H
ATOM    425  C   PRO A  27       8.500  28.071  14.531  1.00  0.23           C
ATOM    426  O   PRO A  27       8.979  28.940  15.259  1.00 31.13           O
ATOM    427  N   GLU A  28       7.337  27.477  14.781  1.00 64.33           N
ATOM    428  H   GLU A  28       7.008  26.791  14.163  1.00 43.23           H
ATOM    429  CA  GLU A  28       6.540  27.821  15.952  1.00 51.11           C
ATOM    430  HA  GLU A  28       6.657  28.879  16.134  1.00 65.42           H
ATOM    431  CB  GLU A  28       5.061  27.522  15.695  1.00  3.45           C
ATOM    432  HB2 GLU A  28       4.988  26.722  14.975  1.00 71.45           H
ATOM    433  HB3 GLU A  28       4.606  27.204  16.621  1.00 35.33           H
ATOM    434  CG  GLU A  28       4.282  28.715  15.166  1.00 23.14           C
ATOM    435  HG2 GLU A  28       3.233  28.460  15.139  1.00  4.11           H
ATOM    436  HG3 GLU A  28       4.431  29.551  15.834  1.00 22.20           H
ATOM    437  CD  GLU A  28       4.717  29.124  13.773  1.00 62.04           C
ATOM    438  OE1 GLU A  28       5.496  30.093  13.655  1.00  2.24           O
ATOM    439  OE2 GLU A  28       4.279  28.476  12.800  1.00 71.15           O
ATOM    440  C   GLU A  28       7.019  27.054  17.181  1.00  2.42           C
ATOM    441  O   GLU A  28       6.959  27.557  18.303  1.00  4.34           O
ATOM    442  N   LYS A  29       7.494  25.833  16.961  1.00  5.33           N
ATOM    443  H   LYS A  29       7.516  25.487  16.044  1.00  4.10           H
ATOM    444  CA  LYS A  29       7.985  24.995  18.049  1.00 43.40           C
ATOM    445  HA  LYS A  29       8.447  25.640  18.782  1.00 60.33           H
ATOM    446  CB  LYS A  29       6.825  24.245  18.706  1.00 54.01           C
ATOM    447  HB2 LYS A  29       6.307  23.674  17.949  1.00 15.34           H
ATOM    448  HB3 LYS A  29       7.224  23.567  19.446  1.00 35.53           H
ATOM    449  CG  LYS A  29       5.819  25.157  19.388  1.00 62.22           C
ATOM    450  HG2 LYS A  29       6.352  25.934  19.916  1.00 55.14           H
ATOM    451  HG3 LYS A  29       5.182  25.601  18.636  1.00 20.21           H
ATOM    452  CD  LYS A  29       4.956  24.393  20.378  1.00 11.20           C
ATOM    453  HD2 LYS A  29       5.572  23.679  20.904  1.00 71.02           H
ATOM    454  HD3 LYS A  29       4.529  25.092  21.084  1.00 62.11           H
ATOM    455  CE  LYS A  29       3.830  23.648  19.677  1.00 11.43           C
ATOM    456  HE2 LYS A  29       3.031  23.484  20.384  1.00 72.44           H
ATOM    457  HE3 LYS A  29       3.469  24.255  18.860  1.00 14.22           H
ATOM    458  NZ  LYS A  29       4.283  22.335  19.142  1.00 32.42           N
ATOM    459  HZ1 LYS A  29       3.516  21.635  19.215  1.00 10.52           H
ATOM    460  HZ2 LYS A  29       4.556  22.431  18.143  1.00 31.51           H
ATOM    461  HZ3 LYS A  29       5.102  21.992  19.683  1.00 25.31           H
ATOM    462  C   LYS A  29       9.026  24.001  17.543  1.00 13.30           C
ATOM    463  O   LYS A  29       8.683  22.925  17.056  1.00 35.43           O
ATOM    464  N   GLU A  30      10.297  24.370  17.663  1.00 24.22           N
ATOM    465  H   GLU A  30      10.508  25.241  18.060  1.00 73.13           H
ATOM    466  CA  GLU A  30      11.387  23.509  17.218  1.00 32.20           C
ATOM    467  HA  GLU A  30      10.994  22.836  16.471  1.00 53.22           H
ATOM    468  CB  GLU A  30      12.506  24.346  16.594  1.00 34.41           C
ATOM    469  HB2 GLU A  30      13.123  23.702  15.985  1.00 40.33           H
ATOM    470  HB3 GLU A  30      12.063  25.105  15.966  1.00 71.50           H
ATOM    471  CG  GLU A  30      13.395  25.033  17.617  1.00 34.41           C
ATOM    472  HG2 GLU A  30      12.821  25.205  18.515  1.00  1.44           H
ATOM    473  HG3 GLU A  30      14.229  24.385  17.843  1.00 33.31           H
ATOM    474  CD  GLU A  30      13.933  26.362  17.123  1.00 33.45           C
ATOM    475  OE1 GLU A  30      14.080  27.285  17.951  1.00  2.30           O
ATOM    476  OE2 GLU A  30      14.206  26.478  15.911  1.00 52.23           O
ATOM    477  C   GLU A  30      11.939  22.686  18.379  1.00 71.04           C
ATOM    478  O   GLU A  30      11.421  22.739  19.494  1.00  2.24           O
ATOM    479  N   LYS A  31      12.993  21.924  18.107  1.00  4.51           N
ATOM    480  H   LYS A  31      13.361  21.924  17.198  1.00  4.41           H
ATOM    481  CA  LYS A  31      13.618  21.090  19.127  1.00 50.12           C
ATOM    482  HA  LYS A  31      14.169  20.309  18.625  1.00 54.02           H
ATOM    483  CB  LYS A  31      14.588  21.920  19.971  1.00 52.34           C
ATOM    484  HB2 LYS A  31      15.096  21.265  20.662  1.00 21.14           H
ATOM    485  HB3 LYS A  31      15.318  22.374  19.316  1.00 52.31           H
ATOM    486  CG  LYS A  31      13.911  23.022  20.767  1.00  2.50           C
ATOM    487  HG2 LYS A  31      13.718  23.860  20.113  1.00  0.13           H
ATOM    488  HG3 LYS A  31      12.977  22.648  21.161  1.00 70.12           H
ATOM    489  CD  LYS A  31      14.781  23.491  21.922  1.00 60.25           C
ATOM    490  HD2 LYS A  31      14.243  24.237  22.487  1.00 30.00           H
ATOM    491  HD3 LYS A  31      15.005  22.646  22.558  1.00 53.21           H
ATOM    492  CE  LYS A  31      16.086  24.096  21.427  1.00 54.24           C
ATOM    493  HE2 LYS A  31      16.596  23.368  20.815  1.00 52.33           H
ATOM    494  HE3 LYS A  31      15.859  24.970  20.833  1.00 24.13           H
ATOM    495  NZ  LYS A  31      16.976  24.492  22.553  1.00 52.22           N
ATOM    496  HZ1 LYS A  31      16.419  24.611  23.424  1.00 63.54           H
ATOM    497  HZ2 LYS A  31      17.697  23.760  22.712  1.00  5.23           H
ATOM    498  HZ3 LYS A  31      17.452  25.391  22.333  1.00 35.24           H
ATOM    499  C   LYS A  31      12.565  20.450  20.026  1.00 61.22           C
ATOM    500  O   LYS A  31      12.727  20.396  21.244  1.00 22.43           O
ATOM    501  N   GLU A  32      11.488  19.965  19.416  1.00 51.22           N
ATOM    502  H   GLU A  32      11.416  20.038  18.441  1.00  5.42           H
ATOM    503  CA  GLU A  32      10.410  19.328  20.163  1.00 53.13           C
ATOM    504  HA  GLU A  32      10.741  19.204  21.182  1.00 21.24           H
ATOM    505  CB  GLU A  32       9.160  20.211  20.150  1.00 31.14           C
ATOM    506  HB2 GLU A  32       9.063  20.664  19.175  1.00 61.44           H
ATOM    507  HB3 GLU A  32       8.295  19.591  20.337  1.00 41.50           H
ATOM    508  CG  GLU A  32       9.187  21.318  21.191  1.00 54.14           C
ATOM    509  HG2 GLU A  32      10.076  21.208  21.793  1.00 61.24           H
ATOM    510  HG3 GLU A  32       9.213  22.271  20.683  1.00 50.11           H
ATOM    511  CD  GLU A  32       7.977  21.289  22.105  1.00 61.02           C
ATOM    512  OE1 GLU A  32       7.413  22.370  22.376  1.00 72.24           O
ATOM    513  OE2 GLU A  32       7.595  20.186  22.549  1.00  1.54           O
ATOM    514  C   GLU A  32      10.082  17.956  19.581  1.00 21.23           C
ATOM    515  O   GLU A  32      10.183  17.742  18.374  1.00 42.33           O
ATOM    516  N   GLU A  33       9.690  17.030  20.451  1.00 71.44           N
ATOM    517  H   GLU A  33       9.629  17.261  21.401  1.00 60.41           H
ATOM    518  CA  GLU A  33       9.349  15.678  20.024  1.00 70.35           C
ATOM    519  HA  GLU A  33      10.082  15.365  19.295  1.00  1.14           H
ATOM    520  CB  GLU A  33       9.390  14.717  21.214  1.00 41.30           C
ATOM    521  HB2 GLU A  33      10.381  14.737  21.643  1.00  0.12           H
ATOM    522  HB3 GLU A  33       8.680  15.052  21.956  1.00 50.35           H
ATOM    523  CG  GLU A  33       9.056  13.281  20.849  1.00 71.31           C
ATOM    524  HG2 GLU A  33       8.039  13.242  20.488  1.00 62.42           H
ATOM    525  HG3 GLU A  33       9.727  12.956  20.067  1.00 31.12           H
ATOM    526  CD  GLU A  33       9.188  12.334  22.026  1.00 61.21           C
ATOM    527  OE1 GLU A  33      10.304  12.223  22.575  1.00 44.11           O
ATOM    528  OE2 GLU A  33       8.176  11.704  22.398  1.00 63.44           O
ATOM    529  C   GLU A  33       7.968  15.644  19.376  1.00 35.31           C
ATOM    530  O   GLU A  33       7.099  16.454  19.700  1.00 51.33           O
ATOM    531  N   ILE A  34       7.773  14.701  18.460  1.00 30.03           N
ATOM    532  H   ILE A  34       8.504  14.085  18.246  1.00 73.33           H
ATOM    533  CA  ILE A  34       6.498  14.561  17.768  1.00 70.21           C
ATOM    534  HA  ILE A  34       5.782  15.209  18.253  1.00 24.24           H
ATOM    535  CB  ILE A  34       6.610  14.983  16.291  1.00 60.20           C
ATOM    536  HB  ILE A  34       6.749  16.052  16.255  1.00 43.41           H
ATOM    537  CG2 ILE A  34       7.819  14.326  15.643  1.00 62.44           C
ATOM    538 HG21 ILE A  34       7.592  14.090  14.613  1.00 21.55           H
ATOM    539 HG22 ILE A  34       8.660  15.003  15.680  1.00 71.44           H
ATOM    540 HG23 ILE A  34       8.064  13.418  16.175  1.00 41.25           H
ATOM    541  CG1 ILE A  34       5.330  14.619  15.535  1.00  2.15           C
ATOM    542 HG12 ILE A  34       5.238  13.545  15.492  1.00 50.40           H
ATOM    543 HG13 ILE A  34       4.481  15.028  16.064  1.00 51.13           H
ATOM    544  CD1 ILE A  34       5.295  15.146  14.118  1.00 72.10           C
ATOM    545 HD11 ILE A  34       6.300  15.365  13.790  1.00 23.31           H
ATOM    546 HD12 ILE A  34       4.858  14.402  13.468  1.00 21.12           H
ATOM    547 HD13 ILE A  34       4.701  16.047  14.084  1.00 52.25           H
ATOM    548  C   ILE A  34       5.990  13.125  17.837  1.00 35.15           C
ATOM    549  O   ILE A  34       6.673  12.192  17.414  1.00  0.44           O
ATOM    550  N   ARG A  35       4.785  12.955  18.372  1.00 31.25           N
ATOM    551  H   ARG A  35       4.289  13.737  18.692  1.00 55.10           H
ATOM    552  CA  ARG A  35       4.184  11.632  18.497  1.00 40.31           C
ATOM    553  HA  ARG A  35       4.982  10.905  18.510  1.00  0.13           H
ATOM    554  CB  ARG A  35       3.394  11.528  19.803  1.00 43.41           C
ATOM    555  HB2 ARG A  35       3.234  12.523  20.194  1.00 65.43           H
ATOM    556  HB3 ARG A  35       2.437  11.074  19.595  1.00 24.24           H
ATOM    557  CG  ARG A  35       4.092  10.704  20.872  1.00 34.44           C
ATOM    558  HG2 ARG A  35       4.563   9.851  20.406  1.00 31.02           H
ATOM    559  HG3 ARG A  35       4.842  11.314  21.352  1.00 14.44           H
ATOM    560  CD  ARG A  35       3.110  10.209  21.923  1.00 74.43           C
ATOM    561  HD2 ARG A  35       2.228   9.835  21.424  1.00 14.31           H
ATOM    562  HD3 ARG A  35       3.573   9.409  22.481  1.00 61.24           H
ATOM    563  NE  ARG A  35       2.718  11.268  22.848  1.00 11.13           N
ATOM    564  HE  ARG A  35       2.847  12.195  22.558  1.00 23.24           H
ATOM    565  CZ  ARG A  35       2.200  11.040  24.050  1.00 21.31           C
ATOM    566  NH1 ARG A  35       2.013   9.796  24.470  1.00 63.04           N
ATOM    567 HH11 ARG A  35       2.263   9.028  23.881  1.00 61.34           H
ATOM    568 HH12 ARG A  35       1.624   9.627  25.376  1.00 63.34           H
ATOM    569  NH2 ARG A  35       1.869  12.057  24.835  1.00 34.22           N
ATOM    570 HH21 ARG A  35       2.008  12.996  24.522  1.00 23.24           H
ATOM    571 HH22 ARG A  35       1.479  11.884  25.739  1.00 30.02           H
ATOM    572  C   ARG A  35       3.269  11.337  17.312  1.00 42.11           C
ATOM    573  O   ARG A  35       2.306  12.062  17.064  1.00 74.14           O
ATOM    574  N   TRP A  36       3.578  10.270  16.584  1.00 20.15           N
ATOM    575  H   TRP A  36       4.359   9.731  16.833  1.00 53.24           H
ATOM    576  CA  TRP A  36       2.784   9.879  15.425  1.00 11.50           C
ATOM    577  HA  TRP A  36       2.034  10.640  15.267  1.00 51.43           H
ATOM    578  CB  TRP A  36       3.670   9.789  14.181  1.00 31.45           C
ATOM    579  HB2 TRP A  36       3.080   9.428  13.352  1.00 20.44           H
ATOM    580  HB3 TRP A  36       4.050  10.773  13.947  1.00 71.51           H
ATOM    581  CG  TRP A  36       4.840   8.868  14.352  1.00  3.20           C
ATOM    582  CD1 TRP A  36       5.972   9.107  15.078  1.00 41.41           C
ATOM    583  CD2 TRP A  36       4.994   7.563  13.784  1.00 41.13           C
ATOM    584  CE3 TRP A  36       4.198   6.763  12.960  1.00 53.31           C
ATOM    585  CE2 TRP A  36       6.243   7.069  14.208  1.00 62.33           C
ATOM    586  NE1 TRP A  36       6.820   8.030  14.995  1.00 23.50           N
ATOM    587  HD1 TRP A  36       6.160  10.016  15.629  1.00 30.13           H
ATOM    588  HE3 TRP A  36       3.234   7.105  12.613  1.00 73.12           H
ATOM    589  CZ3 TRP A  36       4.664   5.517  12.589  1.00 25.42           C
ATOM    590  CZ2 TRP A  36       6.712   5.812  13.834  1.00 51.14           C
ATOM    591  HE1 TRP A  36       7.696   7.960  15.431  1.00 52.02           H
ATOM    592  HZ3 TRP A  36       4.063   4.884  11.952  1.00 10.54           H
ATOM    593  CH2 TRP A  36       5.912   5.050  13.026  1.00 15.44           C
ATOM    594  HZ2 TRP A  36       7.671   5.438  14.163  1.00 55.33           H
ATOM    595  HH2 TRP A  36       6.236   4.070  12.712  1.00 51.50           H
ATOM    596  C   TRP A  36       2.087   8.545  15.667  1.00 63.13           C
ATOM    597  O   TRP A  36       2.533   7.741  16.486  1.00 42.04           O
ATOM    598  N   ARG A  37       0.992   8.315  14.949  1.00  4.33           N
ATOM    599  H   ARG A  37       0.686   8.995  14.313  1.00 65.35           H
ATOM    600  CA  ARG A  37       0.234   7.078  15.087  1.00 22.23           C
ATOM    601  HA  ARG A  37       0.924   6.253  14.986  1.00 55.13           H
ATOM    602  CB  ARG A  37      -0.424   7.009  16.467  1.00 60.04           C
ATOM    603  HB2 ARG A  37       0.094   7.682  17.134  1.00 61.00           H
ATOM    604  HB3 ARG A  37      -1.452   7.324  16.377  1.00 15.53           H
ATOM    605  CG  ARG A  37      -0.404   5.620  17.083  1.00 64.45           C
ATOM    606  HG2 ARG A  37       0.576   5.187  16.940  1.00 73.10           H
ATOM    607  HG3 ARG A  37      -0.613   5.701  18.139  1.00 51.34           H
ATOM    608  CD  ARG A  37      -1.440   4.711  16.441  1.00 72.41           C
ATOM    609  HD2 ARG A  37      -1.080   4.406  15.470  1.00 73.34           H
ATOM    610  HD3 ARG A  37      -1.571   3.840  17.066  1.00 73.34           H
ATOM    611  NE  ARG A  37      -2.729   5.378  16.280  1.00 12.14           N
ATOM    612  HE  ARG A  37      -3.014   5.603  15.370  1.00 24.14           H
ATOM    613  CZ  ARG A  37      -3.526   5.691  17.296  1.00 50.41           C
ATOM    614  NH1 ARG A  37      -3.168   5.400  18.539  1.00 64.54           N
ATOM    615 HH11 ARG A  37      -2.295   4.943  18.712  1.00 12.13           H
ATOM    616 HH12 ARG A  37      -3.769   5.638  19.302  1.00 60.43           H
ATOM    617  NH2 ARG A  37      -4.684   6.298  17.069  1.00  0.54           N
ATOM    618 HH21 ARG A  37      -4.957   6.520  16.134  1.00 14.30           H
ATOM    619 HH22 ARG A  37      -5.283   6.534  17.834  1.00 21.32           H
ATOM    620  C   ARG A  37      -0.829   6.967  13.998  1.00 12.45           C
ATOM    621  O   ARG A  37      -1.494   7.948  13.664  1.00 45.11           O
ATOM    622  N   SER A  38      -0.984   5.767  13.449  1.00 22.11           N
ATOM    623  H   SER A  38      -0.424   5.024  13.759  1.00 40.23           H
ATOM    624  CA  SER A  38      -1.963   5.529  12.395  1.00 10.01           C
ATOM    625  HA  SER A  38      -2.152   6.470  11.900  1.00 34.12           H
ATOM    626  CB  SER A  38      -1.413   4.531  11.374  1.00  4.32           C
ATOM    627  HB2 SER A  38      -1.308   3.564  11.841  1.00 60.42           H
ATOM    628  HB3 SER A  38      -2.097   4.458  10.542  1.00 75.42           H
ATOM    629  OG  SER A  38      -0.147   4.944  10.889  1.00 24.23           O
ATOM    630  HG  SER A  38       0.112   4.385  10.153  1.00 70.02           H
ATOM    631  C   SER A  38      -3.273   5.007  12.978  1.00  2.21           C
ATOM    632  O   SER A  38      -3.280   4.314  13.995  1.00 23.31           O
ATOM    633  N   SER A  39      -4.380   5.346  12.326  1.00 52.22           N
ATOM    634  H   SER A  39      -4.310   5.901  11.521  1.00 45.31           H
ATOM    635  CA  SER A  39      -5.697   4.916  12.780  1.00 32.23           C
ATOM    636  HA  SER A  39      -5.884   5.377  13.739  1.00 60.32           H
ATOM    637  CB  SER A  39      -6.774   5.368  11.792  1.00 30.01           C
ATOM    638  HB2 SER A  39      -7.255   6.257  12.170  1.00 41.44           H
ATOM    639  HB3 SER A  39      -6.315   5.584  10.838  1.00 32.10           H
ATOM    640  OG  SER A  39      -7.754   4.361  11.610  1.00 34.01           O
ATOM    641  HG  SER A  39      -7.922   4.242  10.672  1.00  5.42           H
ATOM    642  C   SER A  39      -5.746   3.400  12.945  1.00 34.12           C
ATOM    643  O   SER A  39      -4.908   2.679  12.404  1.00 14.20           O
[truncated: 3,089,854 more chars]
