# Supplementary material for: Structural and regulatory insights into the glideosome-associated connector from Toxoplasma gondii
Source: eLife. 2023 Apr 4;12:e86049. doi: 10.7554/eLife.86049 (PMC10125020; doi:10.7554/eLife.86049)
Supplement: Figure 1—source data 1. — wwPDB X-ray structure validation; MTZ file for TgGAC X-ray diffraction data and final refined PDB file for TgGAC from X-ray diffraction. [file elife-86049-fig1-data1.zip › Figure 1-source data 1/NOE assignment and NMR structure/structure_calculation/final_0/N15NOESY_nnoesy_@CYANA-cycle7.peaks]

# Number of dimensions 3
#FORMAT xeasy3D
#INAME 1 H
#INAME 2 N
#INAME 3 HN
#SPECTRUM N15NOESY H N HN
      1    6.847  112.126    7.083 3 U   6.228000E+07  0.000000E+00 e 0 HD21.51   ND2.51    HD22.51 #QU 0.708 #SUP  0.71
      2    8.863  130.926    9.209 3 U   2.549000E+07  0.000000E+00 e 0 H.93      N.113     H.113 #VC 0.31534 #QU 0.348 #SUP  0.84
      2    8.863  130.926    9.209 3 U   2.549000E+07  0.000000E+00 e 0 H.114     N.113     H.113 #VC 0.68466 #QU 0.756 #SUP  0.84
      3    1.759  118.850    8.366 3 U   9.915000E+07  0.000000E+00 e 0 HB3.21    N.21      H.21 #QU 0.592 #SUP  0.59
      4    7.668  108.831    8.008 3 U   1.479000E+07  0.000000E+00 e 0 HD22.3    N.4       H.4 #VC 0.15240 #QU 0.241 #SUP  0.98
      4    7.668  108.831    8.008 3 U   1.479000E+07  0.000000E+00 e 0 H.7       N.4       H.4 #VC 0.24154 #QU 0.383 #SUP  0.98
      4    7.668  108.831    8.008 3 U   1.479000E+07  0.000000E+00 e 0 H.134     N.4       H.4 #VC 0.60606 #QU 0.957 #SUP  0.98
      5    4.303  116.373    7.730 3 U   6.387000E+07  0.000000E+00 e 0 HA.101    N.101     H.101 #QU 0.970 #SUP  0.97
      6    2.211  108.420    7.234 3 U   4.124000E+07  0.000000E+00 e 0 QG.9      NE2.128   HE22.128 #VC 0.59911 #QU 0.936 #SUP  0.98
      6    2.211  108.420    7.234 3 U   4.124000E+07  0.000000E+00 e 0 HB3.128   NE2.128   HE22.128 #VC 0.40089 #QU 0.622 #SUP  0.98
      7    4.187  116.381    7.704 3 U   1.322000E+08  0.000000E+00 e 0 HA.6      N.6       H.6 #QU 0.894 #SUP  0.89
      8    4.259  116.379    7.722 3 U   8.818000E+07  0.000000E+00 e 0 HA.101    N.101     H.101 #QU 0.614 #SUP  0.61
      9    4.141  119.536    8.402 3 U   3.829000E+07  0.000000E+00 e 0 HA.125    N.127     H.127 #QU 0.934 #SUP  0.93
     10    1.583  122.143    7.523 3 U   6.499000E+08  0.000000E+00 e 0 QB.15     N.15      H.15 #QU 0.955 #SUP  0.95
     11    4.293  119.400    8.672 3 U   5.477000E+07  0.000000E+00 e 0 HA.69     N.69      H.69 #QU 0.998 #SUP  1.00
     12    3.453  117.478    8.132 3 U   4.608000E+07  0.000000E+00 e 0 HA.130    N.133     H.133 #QU 0.979 #SUP  0.98
     13    0.758  116.655    8.596 3 U   4.401000E+07  0.000000E+00 e 0 QG2.34    N.112     H.112 #QU 0.835 #SUP  0.84
     14    0.840  116.652    8.595 4 U   3.515000E+07  0.000000E+00 e 0 -         -         -
     15    0.914  116.792    8.400 4 U   1.050000E+08  0.000000E+00 e 0 -         -         -
     16    4.276  107.597    7.803 3 U   2.579000E+08  0.000000E+00 e 0 HA.69     N.70      H.70 #QU 0.824 #SUP  0.82
     17    2.222  117.477    7.977 3 U   8.866000E+07  0.000000E+00 e 0 HB3.125   N.126     H.126 #QU 0.926 #SUP  0.93
     18    3.262  118.438    8.469 3 U   8.577000E+07  0.000000E+00 e 0 QB.129    N.130     H.130 #QU 0.936 #SUP  0.94
     19    4.025  117.204    8.061 3 U   3.675000E+07  0.000000E+00 e 0 HA.122    N.123     H.123 #QU 0.903 #SUP  0.90
     20    1.294  116.105    7.546 3 U   1.153000E+08  0.000000E+00 e 0 HG2.86    N.86      H.86 #QU 0.844 #SUP  0.84
     21    7.798  120.240    8.311 3 U   1.703000E+07  0.000000E+00 e 0 H.29      N.30      H.30 #QU 0.926 #SUP  0.93
     22    8.670  107.597    7.803 3 U   1.936000E+07  0.000000E+00 e 0 H.69      N.70      H.70 #QU 0.997 #SUP  1.00
     23    0.896  121.046    8.555 3 U   5.276000E+07  0.000000E+00 e 0 QG1.12    N.16      H.16 #QU 0.985 #SUP  0.98
     24    0.140  118.575    7.695 4 U   4.661000E+07  0.000000E+00 e 0 -         -         -
     25    2.078  108.283    7.468 3 U   1.161000E+08  0.000000E+00 e 0 HB2.118   N.115     H.115 #QU 0.990 #SUP  0.99
     26    2.091  114.321    8.113 3 U   2.743000E+07  0.000000E+00 e 0 HB2.40    N.41      H.41 #QU 0.847 #SUP  0.85
     27    4.298  120.633    8.813 3 U   1.741000E+08  0.000000E+00 e 0 HA.131    N.131     H.131 #QU 0.979 #SUP  0.98
     28    1.586  119.811    9.533 3 U   7.737000E+07  0.000000E+00 e 0 QG.117    N.116     H.116 #VC 0.42924 #QU 0.560 #SUP  1.00
     28    1.586  119.811    9.533 3 U   7.737000E+07  0.000000E+00 e 0 HB2.119   N.120     H.120 #VC 0.57076 #QU 0.993 #SUP  1.00
     29    1.068  115.281    7.344 3 U   9.234000E+07  0.000000E+00 e 0 QD2.76    N.75      H.75 #VC 0.37485 #QU 0.509 #SUP  1.00
     29    1.068  115.281    7.344 3 U   9.234000E+07  0.000000E+00 e 0 QD2.76    N.76      H.76 #VC 0.62515 #QU 0.999 #SUP  1.00
     30    8.818  122.280    8.093 3 U   1.641000E+08  0.000000E+00 e 0 H.131     N.132     H.132 #QU 0.994 #SUP  0.99
     31    3.704  118.438    8.469 3 U   1.169000E+08  0.000000E+00 e 0 QB.1      N.2       H.2 #QU 0.827 #SUP  0.83
     32    3.897  118.301    7.679 3 U   2.352000E+08  0.000000E+00 e 0 HA.18     N.18      H.18 #QU 0.984 #SUP  0.98
     33    1.534  127.908   10.697 3 U   1.181000E+08  0.000000E+00 e 0 HB2.42    NE1.129   HE1.129 #QU 0.999 #SUP  1.00
     34    2.838  108.830    8.007 3 U   2.490000E+07  0.000000E+00 e 0 HB3.3     N.4       H.4 #QU 0.976 #SUP  0.98
     35    1.465  121.595    8.273 3 U   8.604000E+07  0.000000E+00 e 0 QB.109    N.109     H.109 #QU 0.980 #SUP  0.98
     36    7.243  118.713    7.663 3 U   1.867000E+08  0.000000E+00 e 0 H.8       N.7       H.7 #VC 0.45621 #QU 0.973 #SUP  0.99
     36    7.243  118.713    7.663 3 U   1.867000E+08  0.000000E+00 e 0 H.19      N.18      H.18 #VC 0.24535 #QU 0.520 #SUP  0.99
     36    7.243  118.713    7.663 3 U   1.867000E+08  0.000000E+00 e 0 H.46      N.47      H.47 #VC 0.29844 #QU 0.347 #SUP  0.99
     37    7.225  107.185    6.877 3 U   2.488000E+07  0.000000E+00 e 0 H.19      N.20      H.20 #VC 0.74385 #QU 0.981 #SUP  0.99
     37    7.225  107.185    6.877 3 U   2.488000E+07  0.000000E+00 e 0 HZ3.36    N.20      H.20 #VC 0.25615 #QU 0.302 #SUP  0.99
     38    2.527  125.299   11.757 3 U   2.469000E+07  0.000000E+00 e 0 HB2.73    ND1.73    HD1.73 #QU 0.980 #SUP  0.98
     39    2.817  120.908    7.755 4 U   9.981000E+07  0.000000E+00 e 0 -         -         -
     40    6.300  120.223    8.186 3 U   4.522000E+07  0.000000E+00 e 0 H.88      N.87      H.87 #QU 0.895 #SUP  0.89
     41    0.579  117.890    7.797 4 U   3.537000E+07  0.000000E+00 e 0 -         -         -
     42    0.876  123.517    7.185 3 U   1.076000E+08  0.000000E+00 e 0 QG1.12    N.12      H.12 #QU 0.721 #SUP  0.72
     43    3.076  126.810    7.722 3 U   1.279000E+08  0.000000E+00 e 0 HA2.106   N.107     H.107 #QU 0.931 #SUP  0.93
     44    8.670  119.125    8.021 3 U   1.349000E+08  0.000000E+00 e 0 H.129     N.128     H.128 #QU 0.990 #SUP  0.99
     45    2.101  119.535    8.406 3 U   2.835000E+08  0.000000E+00 e 0 HB.127    N.127     H.127 #QU 0.947 #SUP  0.95
     46    8.431  121.183    7.326 4 U   3.423000E+07  0.000000E+00 e 0 -         -         -
     47    4.748  120.909    7.753 4 U   6.785000E+07  0.000000E+00 e 0 -         -         -
     48    4.024  118.849    8.367 3 U   2.706000E+08  0.000000E+00 e 0 HA2.20    N.21      H.21 #QU 0.854 #SUP  0.85
     49    4.370  125.575    7.569 3 U   2.663000E+08  0.000000E+00 e 0 HA.137    N.137     H.137 #QU 0.996 #SUP  1.00
     50    1.439  120.224    8.187 3 U   4.285000E+07  0.000000E+00 e 0 HG3.86    N.87      H.87 #QU 0.781 #SUP  0.78
     51    7.941  115.282    8.908 3 U   1.463000E+08  0.000000E+00 e 0 H.106     N.105     H.105 #QU 0.997 #SUP  1.00
     52    0.727  127.771    8.391 3 U   1.723000E+08  0.000000E+00 e 0 QG2.67    N.67      H.67 #VC 0.34928 #QU 0.431 #SUP  0.97
     52    0.727  127.771    8.391 3 U   1.723000E+08  0.000000E+00 e 0 QG2.67    N.68      H.68 #VC 0.65072 #QU 0.945 #SUP  0.97
     53    1.427  125.300    9.114 3 U   1.190000E+08  0.000000E+00 e 0 QB.22     N.22      H.22 #QU 0.959 #SUP  0.96
     54    2.346  116.380    7.727 3 U   1.196000E+08  0.000000E+00 e 0 HB2.102   N.102     H.102 #QU 0.864 #SUP  0.86
     55    4.699  109.791    7.944 3 U   1.325000E+08  0.000000E+00 e 0 HA.99     N.106     H.106 #QU 0.782 #SUP  0.78
     56    4.562  109.791    7.945 3 U   2.440000E+08  0.000000E+00 e 0 HA3.106   N.106     H.106 #QU 0.970 #SUP  0.97
     57    7.862  115.281    7.346 3 U   3.971000E+07  0.000000E+00 e 0 H.78      N.76      H.76 #QU 0.961 #SUP  0.96
     58    2.742  118.164    8.039 3 U   9.835000E+07  0.000000E+00 e 0 HG3.125   N.125     H.125 #QU 0.989 #SUP  0.99
     59    1.809  112.125    7.616 3 U   1.163000E+08  0.000000E+00 e 0 HB3.65    N.66      H.66 #QU 0.944 #SUP  0.94
     60    3.479  119.535    8.403 3 U   1.235000E+08  0.000000E+00 e 0 HA.127    N.127     H.127 #QU 0.999 #SUP  1.00
     61    4.661  119.125    8.036 3 U   3.874000E+08  0.000000E+00 e 0 HA.99     N.100     H.100 #QU 0.797 #SUP  0.80
     62    0.899  118.165    8.038 3 U   3.304000E+07  0.000000E+00 e 0 QG2.127   N.125     H.125 #QU 0.863 #SUP  0.86
     63    0.432  121.184    7.329 3 U   1.172000E+08  0.000000E+00 e 0 QG2.64    N.64      H.64 #QU 0.963 #SUP  0.96
     64    2.844  128.182    9.049 3 U   4.016000E+07  0.000000E+00 e 0 HB2.45    N.45      H.45 #QU 0.951 #SUP  0.95
     65    9.531  122.006    8.351 3 U   1.619000E+08  0.000000E+00 e 0 H.120     N.121     H.121 #QU 0.962 #SUP  0.96
     66    7.244  121.596    8.272 3 U   1.504000E+07  0.000000E+00 e 0 QD.96     N.109     H.109 #QU 0.991 #SUP  0.99
     67    4.240  115.282    7.343 3 U   5.578000E+07  0.000000E+00 e 0 HA.75     N.75      H.75 #QU 0.999 #SUP  1.00
     68    7.547  115.145    8.327 3 U   1.837000E+07  0.000000E+00 e 0 H.86      N.85      H.85 #QU 0.958 #SUP  0.96
     69    4.243  119.673    7.874 3 U   7.624000E+07  0.000000E+00 e 0 HA.75     N.78      H.78 #QU 0.992 #SUP  0.99
     70    2.329  122.141    7.524 4 U   3.642000E+07  0.000000E+00 e 0 -         -         -
     71    2.229  122.144    7.523 4 U   4.850000E+07  0.000000E+00 e 0 -         -         -
     72    0.831  129.006   10.470 3 U   5.002000E+07  0.000000E+00 e 0 HG.22     NE1.36    HE1.36 #QU 0.984 #SUP  0.98
     73    1.919  116.380    7.847 3 U   4.548000E+08  0.000000E+00 e 0 HB2.82    N.83      H.83 #QU 0.665 #SUP  0.66
     74    1.393  118.164    8.041 3 U   2.872000E+07  0.000000E+00 e 0 HG2.126   N.125     H.125 #QU 0.777 #SUP  0.78
     75    0.581  119.812    7.077 4 U   7.078000E+07  0.000000E+00 e 0 -         -         -
     76    2.822  113.635    7.764 4 U   2.748000E+07  0.000000E+00 e 0 -         -         -
     77    7.233  108.420    6.572 3 U   1.088000E+09  0.000000E+00 e 0 HE22.128  NE2.128   HE21.128 #QU 0.998 #SUP  1.00
     78    4.614  118.027    8.985 4 U   5.247000E+07  0.000000E+00 e 0 -         -         -
     79    0.238  121.595    8.273 3 U   5.324000E+07  0.000000E+00 e 0 QD1.95    N.109     H.109 #VC 0.29801 #QU 0.384 #SUP  0.94
     79    0.238  121.595    8.273 3 U   5.324000E+07  0.000000E+00 e 0 QD1.109   N.109     H.109 #VC 0.70199 #QU 0.906 #SUP  0.94
     80    3.106  110.067    7.678 3 U   1.492000E+07  0.000000E+00 e 0 HB2.100   ND2.100   HD22.100 #QU 0.998 #SUP  1.00
     81    1.857  117.479    7.980 3 U   1.511000E+08  0.000000E+00 e 0 HB3.126   N.126     H.126 #QU 0.827 #SUP  0.83
     82    7.241  118.713    9.267 3 U   1.962000E+07  0.000000E+00 e 0 HE.37     N.39      H.39 #QU 0.903 #SUP  0.90
     83    3.235  121.320    7.242 4 U   5.275000E+07  0.000000E+00 e 0 -         -         -
     84    0.971  113.086    8.093 3 U   2.732000E+07  0.000000E+00 e 0 QG.37     N.38      H.38 #QU 0.984 #SUP  0.98
     85    5.250  108.695    8.970 3 U   5.673000E+07  0.000000E+00 e 0 HA.49     N.50      H.50 #QU 0.976 #SUP  0.98
     86    7.465  119.673    8.032 3 U   4.282000E+07  0.000000E+00 e 0 H.115     N.118     H.118 #QU 0.982 #SUP  0.98
     87    4.988  126.810    7.724 4 U   1.540000E+07  0.000000E+00 e 0 -         -         -
     88    4.158  118.164    8.043 3 U   1.803000E+08  0.000000E+00 e 0 HA.125    N.125     H.125 #QU 1.000 #SUP  1.00
     89    2.713  114.864    8.417 4 U   1.590000E+07  0.000000E+00 e 0 -         -         -
     90    4.657  108.283    7.469 4 U   1.160000E+08  0.000000E+00 e 0 -         -         -
     91    0.973  111.987    8.039 3 U   6.823000E+07  0.000000E+00 e 0 QG1.44    N.43      H.43 #QU 0.904 #SUP  0.90
     92    9.529  119.674    8.035 3 U   1.980000E+07  0.000000E+00 e 0 H.116     N.118     H.118 #VC 0.64714 #QU 0.965 #SUP  0.98
     92    9.529  119.674    8.035 3 U   1.980000E+07  0.000000E+00 e 0 H.120     N.118     H.118 #VC 0.35286 #QU 0.510 #SUP  0.98
     93    3.967  119.674    8.036 3 U   2.534000E+07  0.000000E+00 e 0 HB2.115   N.118     H.118 #QU 0.996 #SUP  1.00
     94    9.043  121.047    8.339 3 U   2.460000E+07  0.000000E+00 e 0 H.45      N.44      H.44 #QU 0.977 #SUP  0.98
     95    2.868  118.026    7.908 3 U   2.363000E+08  0.000000E+00 e 0 QB.103    N.103     H.103 #QU 0.899 #SUP  0.90
     96    7.661  119.810    7.076 3 U   1.610000E+08  0.000000E+00 e 0 H.72      N.73      H.73 #QU 0.990 #SUP  0.99
     97    1.243  123.654    8.625 3 U   8.860000E+07  0.000000E+00 e 0 HB2.95    N.96      H.96 #VC 0.28842 #QU 0.396 #SUP  0.99
     97    1.243  123.654    8.625 3 U   8.860000E+07  0.000000E+00 e 0 HG.95     N.96      H.96 #VC 0.71158 #QU 0.977 #SUP  0.99
     98    0.900  107.734    7.663 4 U   2.970000E+07  0.000000E+00 e 0 -         -         -
     99    3.379  110.067    7.680 3 U   1.187000E+07  0.000000E+00 e 0 HB3.100   ND2.100   HD22.100 #QU 0.994 #SUP  0.99
    100    4.773  108.832    8.011 4 U   1.687000E+08  0.000000E+00 e 0 -         -         -
    101    7.242  108.968    6.573 4 U   2.103000E+07  0.000000E+00 e 0 -         -         -
    102    1.439  117.891    7.796 3 U   1.302000E+08  0.000000E+00 e 0 HG3.13    N.13      H.13 #QU 0.980 #SUP  0.98
    103    8.086  120.634    8.813 3 U   1.892000E+08  0.000000E+00 e 0 H.132     N.131     H.131 #QU 0.990 #SUP  0.99
    104    2.173  127.908   10.697 3 U   9.581000E+07  0.000000E+00 e 0 HB.5      NE1.129   HE1.129 #VC 0.41028 #QU 0.669 #SUP  0.99
    104    2.173  127.908   10.697 3 U   9.581000E+07  0.000000E+00 e 0 HB3.42    NE1.129   HE1.129 #VC 0.58972 #QU 0.963 #SUP  0.99
    105    1.026  123.516    7.185 3 U   3.036000E+08  0.000000E+00 e 0 QG2.12    N.12      H.12 #QU 0.942 #SUP  0.94
    106    0.612  117.615    8.830 3 U   5.703000E+07  0.000000E+00 e 0 QD1.71    N.71      H.71 #VC 0.44409 #QU 0.969 #SUP  1.00
    106    0.612  117.615    8.830 3 U   5.703000E+07  0.000000E+00 e 0 QD2.71    N.71      H.71 #VC 0.15464 #QU 0.317 #SUP  1.00
    106    0.612  117.615    8.830 3 U   5.703000E+07  0.000000E+00 e 0 QD1.76    N.93      H.93 #VC 0.40127 #QU 0.885 #SUP  1.00
    107    0.582  117.615    8.830 3 U   6.262000E+07  0.000000E+00 e 0 QD1.71    N.71      H.71 #VC 0.48691 #QU 0.921 #SUP  1.00
    107    0.582  117.615    8.830 3 U   6.262000E+07  0.000000E+00 e 0 QD1.76    N.93      H.93 #VC 0.51309 #QU 0.989 #SUP  1.00
    108    5.183  116.654    8.595 3 U   5.022000E+07  0.000000E+00 e 0 HA.24     N.112     H.112 #QU 0.997 #SUP  1.00
    109    0.774  122.144    8.767 3 U   1.312000E+08  0.000000E+00 e 0 QG2.34    N.34      H.34 #QU 0.983 #SUP  0.98
    110    2.302  115.282    8.907 3 U   1.355000E+08  0.000000E+00 e 0 QG.27     N.28      H.28 #VC 0.55718 #QU 0.448 #SUP  0.74
    110    2.302  115.282    8.907 3 U   1.355000E+08  0.000000E+00 e 0 QB.28     N.28      H.28 #VC 0.44282 #QU 0.535 #SUP  0.74
    111    2.241  115.283    8.876 3 U   4.784000E+07  0.000000E+00 e 0 QB.28     N.28      H.28 #VC 0.63265 #QU 0.647 #SUP  0.77
    111    2.241  115.283    8.876 3 U   4.784000E+07  0.000000E+00 e 0 HG3.28    N.28      H.28 #VC 0.36735 #QU 0.342 #SUP  0.77
    112    2.410  115.282    8.908 3 U   1.184000E+08  0.000000E+00 e 0 HB3.99    N.105     H.105 #QU 0.489 #SUP  0.49
    113    0.964  118.711    9.265 3 U   2.909000E+07  0.000000E+00 e 0 QG1.44    N.39      H.39 #VC 0.71322 #QU 0.992 #SUP  1.00
    113    0.964  118.711    9.265 3 U   2.909000E+07  0.000000E+00 e 0 QG2.44    N.39      H.39 #VC 0.28678 #QU 0.399 #SUP  1.00
    114    0.894  122.144    7.524 3 U   3.184000E+07  0.000000E+00 e 0 QG1.12    N.15      H.15 #QU 0.956 #SUP  0.96
    115    7.077  118.164    7.483 4 U   3.622000E+07  0.000000E+00 e 0 -         -         -
    116    1.238  121.731    6.303 3 U   4.120000E+08  0.000000E+00 e 0 QG2.92    N.88      H.88 #QU 0.911 #SUP  0.91
    117    7.468  112.400    6.803 3 U   4.700000E+08  0.000000E+00 e 0 HD22.56   ND2.56    HD21.56 #QU 0.988 #SUP  0.99
    118    0.922  121.321    7.241 3 U   2.078000E+08  0.000000E+00 e 0 QD1.8     N.8       H.8 #VC 0.34399 #QU 0.520 #SUP  1.00
    118    0.922  121.321    7.241 3 U   2.078000E+08  0.000000E+00 e 0 QD2.8     N.8       H.8 #VC 0.65601 #QU 0.998 #SUP  1.00
    119    1.761  125.299    9.110 3 U   9.735000E+07  0.000000E+00 e 0 HB2.21    N.22      H.22 #QU 0.922 #SUP  0.92
    120    3.878  113.222    8.092 3 U   7.398000E+07  0.000000E+00 e 0 HA.17     N.38      H.38 #QU 0.917 #SUP  0.92
    121    3.796  113.218    8.094 3 U   5.092000E+07  0.000000E+00 e 0 QA.19     N.38      H.38 #QU 0.937 #SUP  0.94
    122    0.574  117.478    8.133 3 U   3.232000E+07  0.000000E+00 e 0 QG2.61    N.133     H.133 #VC 0.74015 #QU 0.984 #SUP  0.99
    122    0.574  117.478    8.133 3 U   3.232000E+07  0.000000E+00 e 0 QG2.62    N.133     H.133 #VC 0.25985 #QU 0.332 #SUP  0.99
    123    2.971  125.576    7.565 3 U   2.931000E+08  0.000000E+00 e 0 HB2.57    N.57      H.57 #QU 0.982 #SUP  0.98
    124    2.618  120.634    8.813 3 U   1.870000E+08  0.000000E+00 e 0 HB2.131   N.131     H.131 #QU 0.995 #SUP  1.00
    125    4.172  122.830    8.031 3 U   6.671000E+07  0.000000E+00 e 0 HA.118    N.119     H.119 #QU 0.990 #SUP  0.99
    126    1.244  127.771    8.390 4 U   2.101000E+07  0.000000E+00 e 0 -         -         -
    127    2.354  108.420    6.568 3 U   4.694000E+07  0.000000E+00 e 0 HG2.128   NE2.128   HE21.128 #QU 0.972 #SUP  0.97
    128    7.118  121.732    7.617 3 U   5.883000E+07  0.000000E+00 e 0 HD2.135   N.135     H.135 #QU 0.830 #SUP  0.83
    129    2.618  122.281    8.093 3 U   9.768000E+07  0.000000E+00 e 0 HB2.131   N.132     H.132 #QU 0.999 #SUP  1.00
    130    3.925  108.692    8.966 3 U   4.138000E+07  0.000000E+00 e 0 HA3.50    N.50      H.50 #QU 0.992 #SUP  0.99
    131    3.804  108.695    8.970 3 U   4.556000E+07  0.000000E+00 e 0 HA2.50    N.50      H.50 #QU 0.937 #SUP  0.94
    132    4.143  112.126    7.616 3 U   6.953000E+07  0.000000E+00 e 0 HA.65     N.66      H.66 #QU 0.987 #SUP  0.99
    133    4.220  122.007    8.352 3 U   3.408000E+08  0.000000E+00 e 0 HA.121    N.121     H.121 #QU 0.935 #SUP  0.94
    134    4.773  119.674    8.036 4 U   8.047000E+07  0.000000E+00 e 0 -         -         -
    135    0.960  126.124    8.089 3 U   3.894000E+07  0.000000E+00 e 0 QG2.44    N.61      H.61 #QU 0.997 #SUP  1.00
    136    4.095  118.301    7.675 3 U   1.019000E+08  0.000000E+00 e 0 HA.15     N.18      H.18 #QU 0.975 #SUP  0.97
    137   -0.137  121.595    8.665 3 U   4.431000E+07  0.000000E+00 e 0 QD1.61    N.129     H.129 #QU 0.893 #SUP  0.89
    138    4.717  118.987    7.797 3 U   1.363000E+08  0.000000E+00 e 0 HA.29     N.29      H.29 #QU 0.961 #SUP  0.96
    139    1.986  122.143    7.523 3 U   2.753000E+08  0.000000E+00 e 0 HB2.14    N.15      H.15 #QU 0.974 #SUP  0.97
    140    2.070  108.420    7.235 3 U   3.155000E+07  0.000000E+00 e 0 HB.12     NE2.128   HE22.128 #VC 0.37304 #QU 0.996 #SUP  1.00
    140    2.070  108.420    7.235 3 U   3.155000E+07  0.000000E+00 e 0 HB3.124   NE2.128   HE22.128 #VC 0.27376 #QU 0.252 #SUP  1.00
    140    2.070  108.420    7.235 3 U   3.155000E+07  0.000000E+00 e 0 HB2.128   NE2.128   HE22.128 #VC 0.35321 #QU 0.945 #SUP  1.00
    141    4.629  119.672    8.033 3 U   3.856000E+07  0.000000E+00 e 0 HA.116    N.118     H.118 #QU 0.849 #SUP  0.85
    142    2.771  111.165    7.351 3 U   1.446000E+08  0.000000E+00 e 0 HB2.91    N.91      H.91 #QU 0.944 #SUP  0.94
    143    5.675  119.674    8.766 3 U   2.198000E+07  0.000000E+00 e 0 HA.21     N.36      H.36 #QU 0.998 #SUP  1.00
    144    9.532  122.830    8.032 3 U   1.069000E+08  0.000000E+00 e 0 H.120     N.119     H.119 #QU 0.960 #SUP  0.96
    145    5.628  124.889    8.963 3 U   4.649000E+07  0.000000E+00 e 0 HA.111    N.111     H.111 #QU 0.991 #SUP  0.99
    146    7.244  123.654    8.626 3 U   1.024000E+08  0.000000E+00 e 0 QD.96     N.96      H.96 #QU 0.944 #SUP  0.94
    147    4.638  118.027    7.913 4 U   4.958000E+07  0.000000E+00 e 0 -         -         -
    148    4.777  118.014    7.912 4 U   2.920000E+07  0.000000E+00 e 0 -         -         -
    149    5.413  127.771    8.395 4 U   2.077000E+07  0.000000E+00 e 0 -         -         -
    150    7.397  116.653    9.385 3 U   4.178000E+07  0.000000E+00 e 0 HE3.36    N.37      H.37 #QU 0.921 #SUP  0.92
    151    4.955  116.380    7.845 3 U   1.422000E+08  0.000000E+00 e 0 HA.83     N.83      H.83 #QU 0.980 #SUP  0.98
    152    8.549  116.105    7.545 3 U   1.027000E+08  0.000000E+00 e 0 H.16      N.17      H.17 #QU 0.965 #SUP  0.96
    153    5.675  118.850    8.363 3 U   5.397000E+07  0.000000E+00 e 0 HA.21     N.21      H.21 #QU 0.994 #SUP  0.99
    154    2.648  108.831    8.007 3 U   3.167000E+07  0.000000E+00 e 0 HB2.3     N.4       H.4 #QU 0.910 #SUP  0.91
    155    2.077  121.733    8.666 3 U   9.153000E+07  0.000000E+00 e 0 HB2.128   N.1       H.1 #QU 0.912 #SUP  0.91
    156    4.120  120.223    8.187 3 U   5.680000E+07  0.000000E+00 e 0 HA.80     N.87      H.87 #QU 0.994 #SUP  0.99
    157    1.889  115.968    8.891 3 U   1.707000E+08  0.000000E+00 e 0 HB3.114   N.114     H.114 #QU 0.998 #SUP  1.00
    158    1.778  115.968    8.891 3 U   1.402000E+08  0.000000E+00 e 0 HB2.114   N.114     H.114 #QU 0.865 #SUP  0.86
    159    1.255  127.908   10.694 3 U   1.686000E+08  0.000000E+00 e 0 QG2.5     NE1.129   HE1.129 #QU 0.986 #SUP  0.99
    160    0.524  121.595    8.665 4 U   2.487000E+07  0.000000E+00 e 0 -         -         -
    161    0.903  117.204    8.060 4 U   7.962000E+07  0.000000E+00 e 0 -         -         -
    162    4.834  130.927    9.213 4 U   8.839000E+07  0.000000E+00 e 0 -         -         -
    163    2.126  121.046    8.339 3 U   1.718000E+08  0.000000E+00 e 0 HB.44     N.44      H.44 #QU 0.933 #SUP  0.93
    164    7.564  111.164    7.349 3 U   3.082000E+08  0.000000E+00 e 0 H.92      N.91      H.91 #QU 0.980 #SUP  0.98
    165    1.958  125.298   11.759 3 U   7.303000E+07  0.000000E+00 e 0 HB3.110   ND1.73    HD1.73 #QU 0.940 #SUP  0.94
    166    1.841  125.299   11.757 3 U   7.068000E+07  0.000000E+00 e 0 HG3.110   ND1.73    HD1.73 #QU 0.924 #SUP  0.92
    167    4.094  121.320    8.079 3 U   1.991000E+08  0.000000E+00 e 0 HA.80     N.80      H.80 #QU 0.892 #SUP  0.89
    168    7.075  126.809    8.031 3 U   4.770000E+07  0.000000E+00 e 0 QD.25     N.25      H.25 #QU 0.974 #SUP  0.97
    169    8.870  118.987    7.796 3 U   5.943000E+07  0.000000E+00 e 0 H.28      N.29      H.29 #QU 0.773 #SUP  0.77
    170    1.511  127.771    8.391 3 U   2.934000E+08  0.000000E+00 e 0 QB.68     N.68      H.68 #QU 0.919 #SUP  0.92
    171    6.563  108.420    7.234 3 U   1.087000E+09  0.000000E+00 e 0 HE21.128  NE2.128   HE22.128 #QU 0.990 #SUP  0.99
    172    2.150  110.753    7.853 3 U   5.777000E+07  0.000000E+00 e 0 HB3.42    N.42      H.42 #QU 0.988 #SUP  0.99
    173    2.393  118.164    8.039 3 U   9.421000E+07  0.000000E+00 e 0 HG2.125   N.125     H.125 #QU 0.918 #SUP  0.92
    174    5.469  117.615    8.831 3 U   2.792000E+08  0.000000E+00 e 0 HA.92     N.93      H.93 #QU 0.961 #SUP  0.96
    175    7.085  119.674    7.878 4 U   2.893000E+07  0.000000E+00 e 0 -         -         -
    176    7.883  118.162    7.484 3 U   1.444000E+08  0.000000E+00 e 0 H.78      N.77      H.77 #QU 0.988 #SUP  0.99
    177    0.772  111.166    7.356 3 U   4.898000E+07  0.000000E+00 e 0 HG3.90    N.90      H.90 #QU 0.996 #SUP  1.00
    178    7.536  121.045    8.554 3 U   2.572000E+08  0.000000E+00 e 0 H.15      N.16      H.16 #VC 0.51465 #QU 0.927 #SUP  0.99
    178    7.536  121.045    8.554 3 U   2.572000E+08  0.000000E+00 e 0 H.17      N.16      H.16 #VC 0.48535 #QU 0.840 #SUP  0.99
    179    8.399  118.164    8.042 3 U   1.847000E+08  0.000000E+00 e 0 H.124     N.125     H.125 #QU 0.964 #SUP  0.96
    180    4.074  121.046    8.555 3 U   1.491000E+08  0.000000E+00 e 0 HA.16     N.16      H.16 #QU 0.995 #SUP  0.99
    181    2.692  118.028    7.907 4 U   1.255000E+08  0.000000E+00 e 0 -         -         -
    182    2.083  119.126    8.023 3 U   3.349000E+08  0.000000E+00 e 0 HB.127    N.128     H.128 #QU 0.663 #SUP  0.66
    183    0.655  121.320    8.077 3 U   1.344000E+08  0.000000E+00 e 0 QG2.87    N.80      H.80 #QU 0.938 #SUP  0.94
    184    1.444  116.793    7.091 3 U   8.312000E+07  0.000000E+00 e 0 HG2.81    N.82      H.82 #VC 0.44206 #QU 0.425 #SUP  0.85
    184    1.444  116.793    7.091 3 U   8.312000E+07  0.000000E+00 e 0 HG2.82    N.82      H.82 #VC 0.55794 #QU 0.746 #SUP  0.85
    185    4.737  120.223    8.312 3 U   1.448000E+08  0.000000E+00 e 0 HA.29     N.30      H.30 #QU 0.797 #SUP  0.80
    186    1.585  122.007    8.351 3 U   5.905000E+08  0.000000E+00 e 0 QB.121    N.121     H.121 #QU 0.955 #SUP  0.95
    187    7.077  115.282    7.343 3 U   4.434000E+07  0.000000E+00 e 0 H.73      N.76      H.76 #QU 0.996 #SUP  1.00
    188    1.329  121.732    8.129 3 U   7.489000E+07  0.000000E+00 e 0 HB3.31    N.31      H.31 #QU 0.959 #SUP  0.96
    189    1.267  121.595    8.274 3 U   1.062000E+08  0.000000E+00 e 0 QB.108    N.109     H.109 #QU 0.836 #SUP  0.84
    190    8.652  127.771    8.391 4 U   5.925000E+07  0.000000E+00 e 0 -         -         -
    191    4.462  116.380    7.726 3 U   1.275000E+08  0.000000E+00 e 0 HA.102    N.102     H.102 #QU 0.982 #SUP  0.98
    192    4.095  113.222    8.093 3 U   9.164000E+07  0.000000E+00 e 0 HA.37     N.38      H.38 #QU 0.985 #SUP  0.99
    193    3.089  114.321    8.117 3 U   2.740000E+07  0.000000E+00 e 0 HB3.41    N.41      H.41 #QU 0.974 #SUP  0.97
    194    4.712  111.302    9.384 3 U   4.247000E+07  0.000000E+00 e 0 HA.108    N.97      H.97 #QU 0.976 #SUP  0.98
    195    8.326  118.987    7.796 3 U   3.287000E+07  0.000000E+00 e 0 H.30      N.29      H.29 #QU 0.973 #SUP  0.97
    196    0.923  121.594    8.664 3 U   7.982000E+07  0.000000E+00 e 0 QD1.8     N.1       H.1 #VC 0.74392 #QU 0.897 #SUP  0.93
    196    0.923  121.594    8.664 3 U   7.982000E+07  0.000000E+00 e 0 QD1.8     N.129     H.129 #VC 0.25608 #QU 0.314 #SUP  0.93
    197    3.740  111.302    7.151 3 U   1.369000E+08  0.000000E+00 e 0 HA.62     N.62      H.62 #QU 0.976 #SUP  0.98
    198    8.085  111.302    7.149 3 U   7.914000E+07  0.000000E+00 e 0 H.61      N.62      H.62 #QU 0.991 #SUP  0.99
    199    8.819  118.438    8.468 3 U   1.195000E+08  0.000000E+00 e 0 H.131     N.130     H.130 #QU 0.999 #SUP  1.00
    200    2.474  126.810    8.031 3 U   4.418000E+07  0.000000E+00 e 0 HB2.25    N.25      H.25 #QU 0.989 #SUP  0.99
    201    3.800  114.592    7.085 4 U   2.543000E+07  0.000000E+00 e 0 -         -         -
    202    0.134  125.297    9.109 3 U   2.853000E+07  0.000000E+00 e 0 QD2.22    N.22      H.22 #QU 0.974 #SUP  0.97
    203    1.066  119.674    7.875 4 U   6.194000E+07  0.000000E+00 e 0 -         -         -
    204    0.013  121.595    8.271 4 U   5.128000E+07  0.000000E+00 e 0 -         -         -
    205    4.558  121.729    6.300 3 U   1.461000E+08  0.000000E+00 e 0 HA.88     N.88      H.88 #QU 0.992 #SUP  0.99
    206    3.112  119.811    7.076 3 U   1.054000E+08  0.000000E+00 e 0 HB3.73    N.73      H.73 #QU 0.964 #SUP  0.96
    207    1.905  120.634    8.813 3 U   1.300000E+08  0.000000E+00 e 0 HB3.130   N.131     H.131 #QU 0.961 #SUP  0.96
    208    1.484  122.280    8.093 3 U   4.196000E+08  0.000000E+00 e 0 QB.132    N.132     H.132 #QU 0.977 #SUP  0.98
    209    3.012  116.381    7.706 3 U   1.579000E+08  0.000000E+00 e 0 HB2.6     N.6       H.6 #QU 0.775 #SUP  0.78
    210    7.996  123.516    7.182 3 U   3.734000E+07  0.000000E+00 e 0 H.11      N.12      H.12 #QU 0.959 #SUP  0.96
    211    7.725  109.792    7.941 3 U   5.780000E+07  0.000000E+00 e 0 H.107     N.106     H.106 #QU 0.994 #SUP  0.99
    212    4.593  121.732    8.126 3 U   2.115000E+07  0.000000E+00 e 0 HA.25     N.31      H.31 #QU 0.617 #SUP  0.62
    213    1.491  117.203    8.506 3 U   3.145000E+07  0.000000E+00 e 0 QB.132    N.5       H.5 #QU 0.999 #SUP  1.00
    214    1.713  115.008    8.326 3 U   2.516000E+07  0.000000E+00 e 0 QG.85     N.85      H.85 #QU 0.837 #SUP  0.84
    215    4.146  120.634    8.812 3 U   8.661000E+07  0.000000E+00 e 0 HA.128    N.131     H.131 #QU 0.990 #SUP  0.99
    216    1.809  128.181    8.438 3 U   1.139000E+08  0.000000E+00 e 0 HB3.65    N.65      H.65 #QU 0.989 #SUP  0.99
    217    2.116  125.299   11.755 4 U   3.759000E+07  0.000000E+00 e 0 -         -         -
    218    7.712  118.164    8.148 4 U   1.871000E+07  0.000000E+00 e 0 -         -         -
    219    0.580  113.087    7.659 4 U   9.284000E+07  0.000000E+00 e 0 -         -         -
    220    7.763  113.635    6.881 4 U   3.686000E+08  0.000000E+00 e 0 -         -         -
    221    7.071  117.475    8.132 3 U   2.228000E+07  0.000000E+00 e 0 HD1.129   N.133     H.133 #QU 0.995 #SUP  0.99
    222    3.257  105.882    8.061 4 U   2.746000E+07  0.000000E+00 e 0 -         -         -
    223    2.540  112.402    6.800 3 U   2.547000E+07  0.000000E+00 e 0 HB2.56    ND2.56    HD21.56 #QU 0.985 #SUP  0.98
    224    1.433  116.378    7.844 4 U   6.091000E+07  0.000000E+00 e 0 -         -         -
    225    1.586  121.045    8.555 3 U   3.933000E+08  0.000000E+00 e 0 QB.15     N.16      H.16 #QU 0.938 #SUP  0.94
    226    1.716  121.047    8.554 4 U   2.087000E+08  0.000000E+00 e 0 -         -         -
    227    5.156  123.654    8.625 3 U   4.871000E+07  0.000000E+00 e 0 HA.96     N.96      H.96 #QU 0.967 #SUP  0.97
    228    1.442  111.167    7.352 3 U   5.281000E+07  0.000000E+00 e 0 QB.89     N.90      H.90 #VC 0.55527 #QU 0.946 #SUP  0.99
    228    1.442  111.167    7.352 3 U   5.281000E+07  0.000000E+00 e 0 QD.90     N.90      H.90 #VC 0.44473 #QU 0.792 #SUP  0.99
    229    1.576  111.160    7.352 3 U   5.369000E+07  0.000000E+00 e 0 QB.90     N.90      H.90 #QU 0.967 #SUP  0.97
    230    3.526  119.811    7.077 4 U   3.495000E+07  0.000000E+00 e 0 -         -         -
    231    1.845  108.283    7.472 4 U   9.191000E+07  0.000000E+00 e 0 -         -         -
    232    8.334  118.713    9.266 3 U   3.191000E+07  0.000000E+00 e 0 H.44      N.39      H.39 #QU 0.992 #SUP  0.99
    233    7.093  121.732    8.126 3 U   1.984000E+07  0.000000E+00 e 0 QD.25     N.31      H.31 #VC 0.51282 #QU 0.952 #SUP  0.99
    233    7.093  121.732    8.126 3 U   1.984000E+07  0.000000E+00 e 0 QE.25     N.31      H.31 #VC 0.48718 #QU 0.768 #SUP  0.99
    234    0.580  124.889    8.962 3 U   4.702000E+07  0.000000E+00 e 0 QD1.76    N.111     H.111 #QU 0.969 #SUP  0.97
    235    8.133  110.752    7.853 3 U   6.379000E+07  0.000000E+00 e 0 H.41      N.42      H.42 #QU 0.903 #SUP  0.90
    236    8.037  110.753    7.852 3 U   1.187000E+08  0.000000E+00 e 0 H.43      N.42      H.42 #QU 0.931 #SUP  0.93
    237    4.213  116.378    7.846 3 U   1.148000E+08  0.000000E+00 e 0 HA.82     N.83      H.83 #QU 0.979 #SUP  0.98
    238    4.067  116.380    7.847 4 U   1.074000E+08  0.000000E+00 e 0 -         -         -
    239    5.790  111.988    8.040 4 U   4.560000E+07  0.000000E+00 e 0 -         -         -
    240    7.763  118.438    8.469 3 U   2.525000E+07  0.000000E+00 e 0 HE3.129   N.130     H.130 #QU 0.992 #SUP  0.99
    241    3.823  114.461    8.108 3 U   1.242000E+07  0.000000E+00 e 0 HA.40     N.41      H.41 #QU 0.952 #SUP  0.95
    242    1.071  114.596    7.084 3 U   3.570000E+07  0.000000E+00 e 0 QB.79     N.81      H.81 #QU 0.998 #SUP  1.00
    243    2.646  113.636    6.881 4 U   3.601000E+07  0.000000E+00 e 0 -         -         -
    244    0.901  117.891    7.793 3 U   9.545000E+07  0.000000E+00 e 0 QG1.12    N.13      H.13 #QU 0.992 #SUP  0.99
    245    7.796  122.575    8.372 3 U   1.775000E+07  0.000000E+00 e 0 H.29      N.26      H.26 #QU 0.598 #SUP  0.60
    246    0.701  121.046    8.557 3 U   9.592000E+07  0.000000E+00 e 0 HB2.16    N.16      H.16 #QU 0.986 #SUP  0.99
    247    4.148  111.165    7.351 3 U   6.260000E+07  0.000000E+00 e 0 HA.90     N.90      H.90 #VC 0.50200 #QU 0.994 #SUP  1.00
    247    4.148  111.165    7.351 3 U   6.260000E+07  0.000000E+00 e 0 HA.90     N.91      H.91 #VC 0.49800 #QU 0.901 #SUP  1.00
    248    1.068  118.987    7.927 3 U   4.132000E+07  0.000000E+00 e 0 QG2.123   N.122     H.122 #QU 0.990 #SUP  0.99
    249    1.706  121.320    7.240 3 U   3.248000E+08  0.000000E+00 e 0 HB3.8     N.8       H.8 #VC 0.65320 #QU 0.718 #SUP  0.83
    249    1.706  121.320    7.240 3 U   3.248000E+08  0.000000E+00 e 0 HG.8      N.8       H.8 #VC 0.34680 #QU 0.392 #SUP  0.83
    250    1.810  107.597    7.804 4 U   9.770000E+07  0.000000E+00 e 0 -         -         -
    251    4.437  110.753    7.852 3 U   6.743000E+07  0.000000E+00 e 0 HA.41     N.42      H.42 #QU 0.968 #SUP  0.97
    252    3.262  121.732    8.665 3 U   1.755000E+08  0.000000E+00 e 0 QB.129    N.129     H.129 #QU 0.903 #SUP  0.90
    253    1.895  126.261    6.533 4 U   5.277000E+07  0.000000E+00 e 0 -         -         -
    254    7.533  111.851    6.848 3 U   2.220000E+08  0.000000E+00 e 0 HE22.40   NE2.40    HE21.40 #QU 1.000 #SUP  1.00
    255    4.496  119.536    8.405 3 U   3.736000E+07  0.000000E+00 e 0 HA.126    N.127     H.127 #QU 0.987 #SUP  0.99
    256    4.689  116.654    8.598 3 U   4.466000E+07  0.000000E+00 e 0 HA.112    N.112     H.112 #QU 0.928 #SUP  0.93
    257    2.620  113.635    6.811 3 U   4.340000E+07  0.000000E+00 e 0 HB2.3     ND2.3     HD21.3 #QU 0.838 #SUP  0.84
    258    8.033  122.556    8.370 3 U   3.063000E+07  0.000000E+00 e 0 H.25      N.26      H.26 #QU 0.996 #SUP  1.00
    259    4.691  120.082    9.237 3 U   1.782000E+07  0.000000E+00 e 0 HA.33     N.24      H.24 #QU 0.850 #SUP  0.85
    260    7.223  116.654    9.385 3 U   3.043000E+07  0.000000E+00 e 0 HD1.47    NE1.47    HE1.47 #QU 0.991 #SUP  0.99
    261    0.831  108.283    7.467 3 U   1.901000E+07  0.000000E+00 e 0 HG2.114   N.115     H.115 #QU 0.971 #SUP  0.97
    262    8.399  117.478    7.977 3 U   1.485000E+08  0.000000E+00 e 0 H.127     N.126     H.126 #QU 0.911 #SUP  0.91
    263    1.738  116.104    7.546 3 U   3.492000E+08  0.000000E+00 e 0 QG.85     N.86      H.86 #QU 0.546 #SUP  0.55
    264    8.012  121.046    8.554 3 U   2.948000E+07  0.000000E+00 e 0 H.14      N.16      H.16 #QU 0.998 #SUP  1.00
    265    4.368  121.183    7.327 3 U   7.222000E+07  0.000000E+00 e 0 HA.63     N.64      H.64 #QU 0.994 #SUP  0.99
    266    1.713  122.144    8.767 3 U   4.276000E+07  0.000000E+00 e 0 HB.34     N.34      H.34 #QU 0.979 #SUP  0.98
    267    7.799  117.615    8.833 3 U   1.591000E+07  0.000000E+00 e 0 H.70      N.93      H.93 #QU 0.989 #SUP  0.99
    268    7.797  118.027    8.985 3 U   2.651000E+07  0.000000E+00 e 0 H.70      N.94      H.94 #QU 0.985 #SUP  0.98
    269    4.027  129.005   10.471 3 U   1.078000E+08  0.000000E+00 e 0 HA2.20    NE1.36    HE1.36 #QU 0.920 #SUP  0.92
    270    1.583  130.789    7.507 3 U   5.642000E+07  0.000000E+00 e 0 QE.93     N.95      H.95 #VC 0.62046 #QU 0.966 #SUP  0.99
    270    1.583  130.789    7.507 3 U   5.642000E+07  0.000000E+00 e 0 QE.111    N.95      H.95 #VC 0.37954 #QU 0.571 #SUP  0.99
    271    2.307  125.300    9.109 3 U   2.254000E+07  0.000000E+00 e 0 HG3.33    N.22      H.22 #QU 0.984 #SUP  0.98
    272    2.395  117.477    7.977 4 U   3.327000E+07  0.000000E+00 e 0 -         -         -
    273    4.614  127.906   10.698 4 U   2.748000E+07  0.000000E+00 e 0 -         -         -
    274    3.729  122.006    8.350 3 U   1.875000E+07  0.000000E+00 e 0 HA.119    N.121     H.121 #QU 0.963 #SUP  0.96
    275    2.041  123.516    7.186 4 U   2.690000E+08  0.000000E+00 e 0 -         -         -
    276    2.772  121.732    6.303 3 U   9.630000E+07  0.000000E+00 e 0 HB2.91    N.88      H.88 #QU 0.990 #SUP  0.99
    277    0.559  115.145    8.000 4 U   2.387000E+07  0.000000E+00 e 0 -         -         -
    278    2.209  108.421    6.575 3 U   3.793000E+07  0.000000E+00 e 0 QG.9      NE2.128   HE21.128 #QU 0.950 #SUP  0.95
    279    0.744  107.596    7.803 3 U   3.433000E+07  0.000000E+00 e 0 QG1.72    N.70      H.70 #QU 0.920 #SUP  0.92
    280    1.403  119.536    8.402 4 U   9.220000E+07  0.000000E+00 e 0 -         -         -
    281    4.822  111.165    7.354 4 U   1.086000E+08  0.000000E+00 e 0 -         -         -
    282    1.756  123.117    9.077 3 U   1.488000E+07  0.000000E+00 e 0 HB2.32    N.33      H.33 #QU 0.975 #SUP  0.97
    283    1.034  120.085    9.239 3 U   1.507000E+07  0.000000E+00 e 0 QG1.112   N.24      H.24 #QU 0.983 #SUP  0.98
    284    0.701  116.104    7.547 3 U   6.112000E+07  0.000000E+00 e 0 HB2.16    N.17      H.17 #QU 0.998 #SUP  1.00
    285    5.002  119.811    7.077 3 U   1.249000E+08  0.000000E+00 e 0 HA.73     N.73      H.73 #QU 0.984 #SUP  0.98
    286    0.766  111.988    8.041 3 U   1.488000E+07  0.000000E+00 e 0 QG1.5     N.43      H.43 #QU 0.943 #SUP  0.94
    287    0.703  113.222    8.090 4 U   1.676000E+07  0.000000E+00 e 0 -         -         -
    288    7.317  128.182    8.437 3 U   2.861000E+07  0.000000E+00 e 0 H.64      N.65      H.65 #QU 0.962 #SUP  0.96
    289    3.702  121.732    8.665 3 U   1.600000E+08  0.000000E+00 e 0 QB.1      N.1       H.1 #QU 0.701 #SUP  0.70
    290    3.732  118.987    7.925 3 U   3.779000E+07  0.000000E+00 e 0 HA.119    N.122     H.122 #QU 0.966 #SUP  0.97
    291    3.109  117.478    7.980 4 U   5.440000E+07  0.000000E+00 e 0 -         -         -
    292    3.781  115.146    7.995 3 U   3.033000E+07  0.000000E+00 e 0 HA.12     N.14      H.14 #QU 0.949 #SUP  0.95
    293    1.612  124.889    8.962 3 U   1.417000E+08  0.000000E+00 e 0 HB2.111   N.111     H.111 #QU 0.874 #SUP  0.87
    294    1.534  110.752    7.852 3 U   5.040000E+07  0.000000E+00 e 0 HB2.42    N.42      H.42 #QU 0.995 #SUP  0.99
    295    1.342  111.302    7.155 3 U   4.630000E+07  0.000000E+00 e 0 QB.133    N.62      H.62 #QU 0.999 #SUP  1.00
    296    2.375  119.127    8.030 3 U   1.674000E+08  0.000000E+00 e 0 HG2.128   N.128     H.128 #QU 0.993 #SUP  0.99
    297    5.761  113.223    8.094 3 U   3.738000E+07  0.000000E+00 e 0 HA.38     N.38      H.38 #QU 0.987 #SUP  0.99
    298    1.338  121.731    7.615 3 U   1.464000E+07  0.000000E+00 e 0 QB.133    N.135     H.135 #QU 0.909 #SUP  0.91
    299    4.194  121.320    7.241 3 U   5.317000E+07  0.000000E+00 e 0 HA.6      N.8       H.8 #QU 0.956 #SUP  0.96
    300    2.059  108.421    6.569 3 U   2.744000E+07  0.000000E+00 e 0 HB.12     NE2.128   HE21.128 #QU 0.981 #SUP  0.98
    301    2.894  118.713    7.660 3 U   1.631000E+08  0.000000E+00 e 0 HB3.7     N.7       H.7 #QU 0.924 #SUP  0.92
    302    3.014  118.714    7.658 3 U   6.200000E+07  0.000000E+00 e 0 HB2.6     N.7       H.7 #VC 0.48055 #QU 0.774 #SUP  0.92
    302    3.014  118.714    7.658 3 U   6.200000E+07  0.000000E+00 e 0 HB2.47    N.47      H.47 #VC 0.34252 #QU 0.562 #SUP  0.92
    302    3.014  118.714    7.658 3 U   6.200000E+07  0.000000E+00 e 0 HB2.47    N.48      H.48 #VC 0.17694 #QU 0.242 #SUP  0.92
    303    6.393  116.654    9.382 4 U   3.369000E+07  0.000000E+00 e 0 -         -         -
    304    1.039  126.811    8.024 3 U   2.138000E+07  0.000000E+00 e 0 QD1.26    N.25      H.25 #VC 0.71272 #QU 0.963 #SUP  0.98
    304    1.039  126.811    8.024 3 U   2.138000E+07  0.000000E+00 e 0 QG1.112   N.25      H.25 #VC 0.28728 #QU 0.368 #SUP  0.98
    305    8.186  121.731    6.301 3 U   5.471000E+07  0.000000E+00 e 0 H.87      N.88      H.88 #QU 0.944 #SUP  0.94
    306    2.080  118.027    8.985 3 U   1.755000E+08  0.000000E+00 e 0 HB2.94    N.94      H.94 #QU 0.882 #SUP  0.88
    307    7.750  111.302    6.822 3 U   1.070000E+08  0.000000E+00 e 0 HE22.116  NE2.116   HE21.116 #QU 0.944 #SUP  0.94
    308    3.994  118.713    9.267 3 U   5.072000E+07  0.000000E+00 e 0 QB.39     N.39      H.39 #QU 1.000 #SUP  1.00
    309    7.492  125.300   11.754 4 U   2.677000E+07  0.000000E+00 e 0 -         -         -
    310    7.187  115.144    8.000 3 U   3.976000E+07  0.000000E+00 e 0 H.12      N.11      H.11 #QU 0.992 #SUP  0.99
    311    1.613  118.301    7.679 3 U   2.167000E+08  0.000000E+00 e 0 QD1.22    N.23      H.23 #QU 0.712 #SUP  0.71
    312    1.068  119.399    8.672 3 U   6.441000E+07  0.000000E+00 e 0 QG.69     N.69      H.69 #QU 0.986 #SUP  0.99
    313    1.593  118.850    8.366 3 U   4.042000E+07  0.000000E+00 e 0 QD.21     N.21      H.21 #QU 0.851 #SUP  0.85
    314    1.880  119.536    8.403 3 U   9.296000E+07  0.000000E+00 e 0 HB3.126   N.127     H.127 #QU 0.919 #SUP  0.92
    315    8.078  116.929    7.085 3 U   2.731000E+07  0.000000E+00 e 0 H.80      N.82      H.82 #QU 0.967 #SUP  0.97
    316    1.845  109.792    7.941 3 U   4.518000E+07  0.000000E+00 e 0 HB2.99    N.106     H.106 #QU 0.686 #SUP  0.69
    317    0.604  111.167    7.351 4 U   2.204000E+07  0.000000E+00 e 0 -         -         -
    318    5.473  106.773    7.561 3 U   6.705000E+07  0.000000E+00 e 0 HA.92     N.92      H.92 #QU 0.998 #SUP  1.00
    319    1.266  126.261    6.537 3 U   3.356000E+07  0.000000E+00 e 0 QB.108    N.108     H.108 #QU 0.988 #SUP  0.99
    320    4.197  121.733    7.616 3 U   1.313000E+08  0.000000E+00 e 0 HA.134    N.135     H.135 #QU 0.850 #SUP  0.85
    321    9.208  116.654    8.594 3 U   2.572000E+07  0.000000E+00 e 0 H.113     N.112     H.112 #QU 0.991 #SUP  0.99
    322    0.852  114.598    7.083 4 U   1.753000E+07  0.000000E+00 e 0 -         -         -
    323    1.809  118.301    7.677 3 U   5.587000E+08  0.000000E+00 e 0 QB.18     N.18      H.18 #QU 0.981 #SUP  0.98
    324    0.583  115.281    7.342 3 U   8.456000E+07  0.000000E+00 e 0 QD1.76    N.76      H.76 #QU 0.995 #SUP  1.00
    325    0.911  118.027    7.910 3 U   3.167000E+07  0.000000E+00 e 0 QG2.107   N.103     H.103 #QU 0.969 #SUP  0.97
    326    3.282  117.203    8.060 3 U   8.499000E+07  0.000000E+00 e 0 HB3.122   N.123     H.123 #QU 0.997 #SUP  1.00
    327    2.959  121.045    8.336 3 U   7.448000E+07  0.000000E+00 e 0 HB3.51    N.51      H.51 #VC 0.57578 #QU 0.895 #SUP  0.95
    327    2.959  121.045    8.336 3 U   7.448000E+07  0.000000E+00 e 0 HB3.51    N.52      H.52 #VC 0.42422 #QU 0.527 #SUP  0.95
    328    5.175  128.182    9.053 4 U   1.990000E+07  0.000000E+00 e 0 -         -         -
    329    3.532  111.302    9.384 3 U   4.817000E+07  0.000000E+00 e 0 QA.97     N.97      H.97 #QU 0.998 #SUP  1.00
    330    0.576  127.909   10.697 3 U   1.801000E+08  0.000000E+00 e 0 QG2.61    NE1.129   HE1.129 #QU 0.930 #SUP  0.93
    331    2.222  126.261    6.530 3 U   2.188000E+07  0.000000E+00 e 0 HG2.108   N.108     H.108 #QU 0.930 #SUP  0.93
    332    0.252  123.790    8.625 3 U   4.581000E+07  0.000000E+00 e 0 QD1.95    N.96      H.96 #QU 0.975 #SUP  0.98
    333    3.950  108.282    7.468 3 U   1.302000E+08  0.000000E+00 e 0 HA.114    N.115     H.115 #QU 0.826 #SUP  0.83
    334    2.870  111.302    9.380 3 U   1.542000E+07  0.000000E+00 e 0 HB2.96    N.97      H.97 #QU 0.993 #SUP  0.99
    335    2.592  108.008    7.240 3 U   2.045000E+07  0.000000E+00 e 0 HG3.128   NE2.128   HE22.128 #QU 0.593 #SUP  0.59
    336    0.900  126.262    6.537 3 U   4.438000E+07  0.000000E+00 e 0 QG2.107   N.108     H.108 #QU 0.887 #SUP  0.89
    337    0.745  118.026    8.984 3 U   1.337000E+08  0.000000E+00 e 0 QG2.67    N.94      H.94 #VC 0.31261 #QU 0.446 #SUP  0.99
    337    0.745  118.026    8.984 3 U   1.337000E+08  0.000000E+00 e 0 QG1.72    N.94      H.94 #VC 0.68739 #QU 0.987 #SUP  0.99
    338    0.615  123.654    8.629 3 U   4.643000E+07  0.000000E+00 e 0 QG1.67    N.96      H.96 #QU 0.998 #SUP  1.00
    339    0.138  123.791    8.627 3 U   2.844000E+07  0.000000E+00 e 0 QD2.95    N.96      H.96 #QU 0.982 #SUP  0.98
    340    0.925  120.634    8.815 3 U   5.002000E+07  0.000000E+00 e 0 QG2.44    N.59      H.59 #QU 0.245 #SUP  0.25
    341    1.021  120.633    8.813 4 U   2.297000E+07  0.000000E+00 e 0 -         -         -
    342    1.612  115.146    8.000 3 U   1.831000E+08  0.000000E+00 e 0 HB2.13    N.14      H.14 #QU 0.878 #SUP  0.88
    343   10.471  118.849    8.366 3 U   2.626000E+07  0.000000E+00 e 0 HE1.36    N.21      H.21 #QU 0.999 #SUP  1.00
    344   -0.622  118.440    8.466 3 U   1.689000E+07  0.000000E+00 e 0 HG12.61   N.130     H.130 #QU 0.987 #SUP  0.99
    345    1.588  113.223    8.093 3 U   1.015000E+08  0.000000E+00 e 0 QB.37     N.38      H.38 #QU 0.985 #SUP  0.99
    346    1.734  113.223    8.090 4 U   4.242000E+07  0.000000E+00 e 0 -         -         -
    347    2.621  113.635    7.632 3 U   7.296000E+07  0.000000E+00 e 0 HB2.3     ND2.3     HD22.3 #QU 0.727 #SUP  0.73
    348    1.612  107.184    6.878 3 U   6.691000E+07  0.000000E+00 e 0 QB.37     N.20      H.20 #QU 0.853 #SUP  0.85
    349    4.289  118.027    7.907 4 U   3.407000E+07  0.000000E+00 e 0 -         -         -
    350    4.143  119.125    8.021 3 U   2.273000E+08  0.000000E+00 e 0 HA.128    N.128     H.128 #QU 0.978 #SUP  0.98
    351    2.541  119.811    7.074 3 U   1.562000E+08  0.000000E+00 e 0 HB2.73    N.73      H.73 #QU 0.976 #SUP  0.98
    352    2.595  119.812    9.533 3 U   1.124000E+08  0.000000E+00 e 0 HG3.119   N.120     H.120 #QU 0.966 #SUP  0.97
    353    3.748  118.027    7.907 3 U   5.832000E+07  0.000000E+00 e 0 HD3.104   N.103     H.103 #QU 0.985 #SUP  0.98
    354    1.486  117.477    8.133 3 U   1.943000E+08  0.000000E+00 e 0 QB.132    N.133     H.133 #QU 0.968 #SUP  0.97
    355    0.770  127.908   10.700 3 U   6.927000E+07  0.000000E+00 e 0 QG1.5     NE1.129   HE1.129 #QU 0.994 #SUP  0.99
    356    2.667  118.162    8.154 3 U   7.481000E+07  0.000000E+00 e 0 HB3.54    N.54      H.54 #QU 0.990 #SUP  0.99
    357    2.555  118.164    8.152 3 U   8.220000E+07  0.000000E+00 e 0 HB2.54    N.54      H.54 #QU 0.919 #SUP  0.92
    358    2.224  122.830    8.031 3 U   1.021000E+08  0.000000E+00 e 0 HB3.118   N.119     H.119 #QU 0.985 #SUP  0.99
    359    1.613  122.555    8.375 3 U   3.021000E+08  0.000000E+00 e 0 QB.26     N.26      H.26 #QU 0.900 #SUP  0.90
    360    8.620  130.796    7.507 3 U   1.476000E+07  0.000000E+00 e 0 H.96      N.95      H.95 #QU 0.990 #SUP  0.99
    361    1.403  117.478    7.980 3 U   2.640000E+08  0.000000E+00 e 0 HG2.126   N.126     H.126 #QU 0.930 #SUP  0.93
    362    8.455  121.733    8.666 3 U   1.142000E+08  0.000000E+00 e 0 H.2       N.1       H.1 #VC 0.45044 #QU 0.648 #SUP  0.96
    362    8.455  121.733    8.666 3 U   1.142000E+08  0.000000E+00 e 0 H.130     N.129     H.129 #VC 0.54956 #QU 0.881 #SUP  0.96
    363    8.451  122.281    8.093 3 U   3.449000E+07  0.000000E+00 e 0 H.130     N.132     H.132 #QU 0.915 #SUP  0.92
    364    1.342  113.087    7.663 3 U   5.592000E+07  0.000000E+00 e 0 HB2.76    N.72      H.72 #QU 0.970 #SUP  0.97
    365    1.585  112.126    7.616 4 U   1.706000E+08  0.000000E+00 e 0 -         -         -
    366    3.929  115.969    8.890 3 U   1.396000E+08  0.000000E+00 e 0 HA.114    N.114     H.114 #QU 0.997 #SUP  1.00
    367    3.606  121.732    8.133 3 U   3.833000E+07  0.000000E+00 e 0 HA.31     N.31      H.31 #QU 0.968 #SUP  0.97
    368    4.829  118.716    7.688 4 U   9.170000E+07  0.000000E+00 e 0 -         -         -
    369    3.749  125.312   11.757 4 U   1.188000E+07  0.000000E+00 e 0 -         -         -
    370    3.920  114.865    8.416 4 U   2.066000E+07  0.000000E+00 e 0 -         -         -
    371    7.345  119.811    7.077 4 U   7.022000E+07  0.000000E+00 e 0 -         -         -
    372   -0.867  119.672    7.877 4 U   1.322000E+07  0.000000E+00 e 0 -         -         -
    373   -0.824  119.653    7.877 4 U   1.503000E+07  0.000000E+00 e 0 -         -         -
    374   -0.807  119.638    7.875 4 U   1.220000E+07  0.000000E+00 e 0 -         -         -
    375    0.527  113.223    8.093 3 U   2.539000E+07  0.000000E+00 e 0 QD1.16    N.38      H.38 #QU 0.993 #SUP  0.99
    376    1.270  116.655    8.594 3 U   4.442000E+07  0.000000E+00 e 0 HB2.23    N.112     H.112 #QU 0.903 #SUP  0.90
    377    1.927  127.770    8.392 3 U   5.654000E+07  0.000000E+00 e 0 HB.67     N.67      H.67 #VC 0.55198 #QU 0.975 #SUP  0.99
    377    1.927  127.770    8.392 3 U   5.654000E+07  0.000000E+00 e 0 HB.67     N.68      H.68 #VC 0.30819 #QU 0.544 #SUP  0.99
    377    1.927  127.770    8.392 3 U   5.654000E+07  0.000000E+00 e 0 HB2.93    N.68      H.68 #VC 0.13983 #QU 0.240 #SUP  0.99
    378    2.795  111.988    8.039 3 U   1.258000E+08  0.000000E+00 e 0 HB2.43    N.43      H.43 #QU 0.889 #SUP  0.89
    379    8.020  117.203    8.512 3 U   2.166000E+07  0.000000E+00 e 0 H.4       N.5       H.5 #QU 0.993 #SUP  0.99
    380    4.687  121.594    8.274 3 U   2.490000E+08  0.000000E+00 e 0 HA.108    N.109     H.109 #QU 0.872 #SUP  0.87
    381    1.612  115.282    7.341 3 U   1.284000E+08  0.000000E+00 e 0 HG.76     N.76      H.76 #QU 0.394 #SUP  0.39
    382    4.174  119.810    8.501 3 U   3.067000E+07  0.000000E+00 e 0 HA.117    N.117     H.117 #QU 0.998 #SUP  1.00
    383    4.291  117.614    8.829 3 U   1.913000E+08  0.000000E+00 e 0 HB.92     N.93      H.93 #QU 0.969 #SUP  0.97
    384    2.264  118.987    7.800 3 U   5.521000E+07  0.000000E+00 e 0 QB.28     N.29      H.29 #QU 0.926 #SUP  0.93
    385    4.822  125.300    9.114 4 U   5.876000E+07  0.000000E+00 e 0 -         -         -
    386    2.224  108.283    7.467 3 U   1.746000E+08  0.000000E+00 e 0 HG2.118   N.115     H.115 #QU 0.902 #SUP  0.90
    387    6.211  119.674    8.766 3 U   1.488000E+07  0.000000E+00 e 0 HA.36     N.36      H.36 #QU 1.000 #SUP  1.00
    388    3.117  115.281    7.343 3 U   3.150000E+07  0.000000E+00 e 0 HB3.73    N.75      H.75 #VC 0.35484 #QU 0.544 #SUP  1.00
    388    3.117  115.281    7.343 3 U   3.150000E+07  0.000000E+00 e 0 HB3.73    N.76      H.76 #VC 0.64516 #QU 0.990 #SUP  1.00
    389    7.244  112.128    7.617 3 U   5.507000E+07  0.000000E+00 e 0 QD.96     N.66      H.66 #QU 0.976 #SUP  0.98
    390    7.344  112.123    7.612 4 U   3.017000E+07  0.000000E+00 e 0 -         -         -
    391    2.824  118.164    8.149 4 U   4.599000E+07  0.000000E+00 e 0 -         -         -
    392    1.924  118.027    8.984 3 U   1.363000E+08  0.000000E+00 e 0 HB2.93    N.94      H.94 #QU 0.901 #SUP  0.90
    393    2.499  112.126    7.616 3 U   7.580000E+07  0.000000E+00 e 0 HB2.66    N.66      H.66 #VC 0.49525 #QU 0.928 #SUP  1.00
    393    2.499  112.126    7.616 3 U   7.580000E+07  0.000000E+00 e 0 HB2.66    ND2.66    HD22.66 #VC 0.50475 #QU 0.951 #SUP  1.00
    394    1.612  117.615    8.829 3 U   7.442000E+07  0.000000E+00 e 0 HG.76     N.93      H.93 #QU 0.573 #SUP  0.57
    395    0.770  121.732    8.126 3 U   2.424000E+07  0.000000E+00 e 0 HG2.31    N.31      H.31 #QU 0.944 #SUP  0.94
    396    4.442  123.516    7.185 3 U   5.056000E+07  0.000000E+00 e 0 HA.11     N.12      H.12 #QU 0.990 #SUP  0.99
    397    4.473  123.517    7.184 3 U   4.638000E+07  0.000000E+00 e 0 HA.11     N.12      H.12 #QU 0.754 #SUP  0.75
    398    4.798  119.811    9.537 3 U   2.543000E+07  0.000000E+00 e 0 HA.115    N.116     H.116 #QU 0.837 #SUP  0.84
    399    1.046  120.220    8.187 3 U   3.674000E+07  0.000000E+00 e 0 QG2.112   N.87      H.87 #QU 0.993 #SUP  0.99
    400   -0.840  118.164    7.482 4 U   3.099000E+07  0.000000E+00 e 0 -         -         -
    401    7.788  123.516    7.186 3 U   2.057000E+08  0.000000E+00 e 0 H.13      N.12      H.12 #QU 0.969 #SUP  0.97
    402    0.763  116.380    7.706 3 U   1.363000E+08  0.000000E+00 e 0 QG1.5     N.6       H.6 #QU 0.998 #SUP  1.00
    403    0.900  126.810    7.726 3 U   1.062000E+08  0.000000E+00 e 0 QG2.107   N.107     H.107 #QU 0.995 #SUP  1.00
    404    2.129  121.732    8.133 3 U   6.820000E+07  0.000000E+00 e 0 HB3.30    N.31      H.31 #QU 1.000 #SUP  1.00
    405    5.623  116.654    8.594 3 U   1.883000E+08  0.000000E+00 e 0 HA.111    N.112     H.112 #QU 0.967 #SUP  0.97
    406    7.342  125.300   11.759 3 U   1.068000E+08  0.000000E+00 e 0 H.75      ND1.73    HD1.73 #QU 0.917 #SUP  0.92
    407    1.042  121.733    6.302 3 U   9.117000E+07  0.000000E+00 e 0 QG2.112   N.88      H.88 #QU 0.986 #SUP  0.99
    408    0.755  122.556    8.374 3 U   6.802000E+07  0.000000E+00 e 0 QG1.24    N.26      H.26 #VC 0.57021 #QU 0.843 #SUP  0.94
    408    0.755  122.556    8.374 3 U   6.802000E+07  0.000000E+00 e 0 QG2.24    N.26      H.26 #VC 0.42979 #QU 0.634 #SUP  0.94
    409    4.497  117.478    7.982 3 U   1.040000E+08  0.000000E+00 e 0 HA.126    N.126     H.126 #QU 0.976 #SUP  0.98
    410    4.027  121.458    7.317 3 U   2.733000E+08  0.000000E+00 e 0 HA.79     N.79      H.79 #QU 0.937 #SUP  0.94
    411    2.052  115.283    8.907 3 U   1.969000E+08  0.000000E+00 e 0 HB2.105   N.105     H.105 #VC 0.56344 #QU 0.845 #SUP  0.94
    411    2.052  115.283    8.907 3 U   1.969000E+08  0.000000E+00 e 0 HG2.105   N.105     H.105 #VC 0.43656 #QU 0.624 #SUP  0.94
    412    7.343  106.774    7.562 3 U   2.883000E+08  0.000000E+00 e 0 H.91      N.92      H.92 #QU 0.968 #SUP  0.97
    413    1.403  118.987    7.800 3 U   9.857000E+07  0.000000E+00 e 0 HG2.29    N.29      H.29 #VC 0.77718 #QU 0.749 #SUP  0.80
    413    1.403  118.987    7.800 3 U   9.857000E+07  0.000000E+00 e 0 HG3.29    N.29      H.29 #VC 0.22282 #QU 0.221 #SUP  0.80
    414    0.773  120.084    9.243 3 U   1.069000E+08  0.000000E+00 e 0 QG1.24    N.24      H.24 #VC 0.50291 #QU 1.000 #SUP  1.00
    414    0.773  120.084    9.243 3 U   1.069000E+08  0.000000E+00 e 0 QG2.34    N.24      H.24 #VC 0.49709 #QU 0.935 #SUP  1.00
    415    2.224  119.674    8.036 3 U   2.100000E+08  0.000000E+00 e 0 HG2.118   N.118     H.118 #QU 0.922 #SUP  0.92
    416    6.874  111.164    7.352 3 U   6.022000E+07  0.000000E+00 e 0 HD1.91    N.91      H.91 #QU 0.987 #SUP  0.99
    417    4.630  127.772    8.391 3 U   4.256000E+08  0.000000E+00 e 0 HA.67     N.68      H.68 #QU 0.623 #SUP  0.62
    418    0.967  128.182    9.055 3 U   8.918000E+07  0.000000E+00 e 0 QG2.44    N.45      H.45 #QU 0.994 #SUP  0.99
    419    9.109  122.144    8.766 3 U   5.841000E+07  0.000000E+00 e 0 H.22      N.34      H.34 #QU 0.990 #SUP  0.99
    420    8.035  119.811    9.534 3 U   1.609000E+08  0.000000E+00 e 0 H.119     N.120     H.120 #VC 0.54957 #QU 0.976 #SUP  0.99
    420    8.035  119.811    9.534 3 U   1.609000E+08  0.000000E+00 e 0 HE.119    N.120     H.120 #VC 0.45043 #QU 0.698 #SUP  0.99
    421    3.780  117.890    7.796 3 U   4.697000E+07  0.000000E+00 e 0 HA.12     N.13      H.13 #QU 0.999 #SUP  1.00
    422    4.143  128.182    8.438 3 U   9.308000E+07  0.000000E+00 e 0 HA.65     N.65      H.65 #QU 0.995 #SUP  0.99
    423    4.330  115.282    8.879 3 U   8.945000E+07  0.000000E+00 e 0 HA.27     N.28      H.28 #QU 0.963 #SUP  0.96
    424   -0.134  121.046    8.555 3 U   9.507000E+07  0.000000E+00 e 0 QD2.16    N.16      H.16 #QU 0.999 #SUP  1.00
    425    1.049  117.615    8.830 3 U   1.117000E+08  0.000000E+00 e 0 QD2.76    N.93      H.93 #QU 0.952 #SUP  0.95
    426    6.872  121.732    6.303 3 U   1.492000E+08  0.000000E+00 e 0 HD1.91    N.88      H.88 #QU 0.863 #SUP  0.86
    427    1.584  116.929    7.092 3 U   1.108000E+08  0.000000E+00 e 0 HG3.82    N.82      H.82 #QU 0.847 #SUP  0.85
    428    1.042  121.732    8.132 3 U   4.377000E+07  0.000000E+00 e 0 HG3.31    N.31      H.31 #QU 0.978 #SUP  0.98
    429    6.579  108.008    7.235 3 U   1.411000E+08  0.000000E+00 e 0 HD21.57   ND2.57    HD22.57 #VC 0.62010 #QU 0.980 #SUP  0.99
    429    6.579  108.008    7.235 3 U   1.411000E+08  0.000000E+00 e 0 HE21.128  NE2.128   HE22.128 #VC 0.37990 #QU 0.600 #SUP  0.99
    430    8.915  109.791    7.944 3 U   1.664000E+08  0.000000E+00 e 0 H.105     N.106     H.106 #QU 0.985 #SUP  0.99
    431    3.961  116.792    8.395 3 U   1.867000E+08  0.000000E+00 e 0 HA.124    N.124     H.124 #QU 1.000 #SUP  1.00
    432    5.405  107.597    7.804 3 U   9.683000E+07  0.000000E+00 e 0 HA.93     N.70      H.70 #QU 0.953 #SUP  0.95
    433    2.646  113.635    7.765 4 U   4.807000E+07  0.000000E+00 e 0 -         -         -
    434    4.687  130.927    9.213 3 U   2.117000E+08  0.000000E+00 e 0 HA.112    N.113     H.113 #QU 0.863 #SUP  0.86
    435    8.009  119.536    8.406 3 U   2.758000E+08  0.000000E+00 e 0 H.126     N.127     H.127 #VC 0.49713 #QU 0.875 #SUP  0.99
    435    8.009  119.536    8.406 3 U   2.758000E+08  0.000000E+00 e 0 H.128     N.127     H.127 #VC 0.50287 #QU 0.920 #SUP  0.99
    436    7.765  121.731    8.666 4 U   3.761000E+07  0.000000E+00 e 0 -         -         -
    437    3.335  106.773    7.561 3 U   1.892000E+08  0.000000E+00 e 0 HA2.70    N.92      H.92 #QU 0.752 #SUP  0.75
    438    4.235  117.203    8.061 3 U   4.981000E+07  0.000000E+00 e 0 HA.120    N.123     H.123 #QU 0.969 #SUP  0.97
    439    8.399  118.026    8.984 3 U   1.034000E+08  0.000000E+00 e 0 H.68      N.94      H.94 #QU 0.999 #SUP  1.00
    440    2.018  123.105    9.083 3 U   7.290000E+07  0.000000E+00 e 0 QB.33     N.33      H.33 #QU 0.914 #SUP  0.91
    441    1.044  122.556    8.374 3 U   1.332000E+08  0.000000E+00 e 0 QD1.26    N.26      H.26 #QU 0.987 #SUP  0.99
    442    2.376  109.792    7.945 3 U   1.134000E+08  0.000000E+00 e 0 HB3.99    N.106     H.106 #QU 0.999 #SUP  1.00
    443    0.845  115.967    8.892 3 U   4.789000E+07  0.000000E+00 e 0 HG2.114   N.114     H.114 #QU 1.000 #SUP  1.00
    444    7.080  116.380    7.844 3 U   3.781000E+08  0.000000E+00 e 0 H.82      N.83      H.83 #QU 0.924 #SUP  0.92
    445    0.554  110.752    7.853 3 U   1.232000E+08  0.000000E+00 e 0 QD1.42    N.42      H.42 #QU 0.607 #SUP  0.61
    446    0.138  129.006   10.469 3 U   9.075000E+07  0.000000E+00 e 0 QD2.22    NE1.36    HE1.36 #QU 0.962 #SUP  0.96
    447    4.045  118.988    7.928 3 U   1.390000E+08  0.000000E+00 e 0 HA.122    N.122     H.122 #QU 0.995 #SUP  1.00
    448    7.613  128.182    8.438 3 U   1.500000E+08  0.000000E+00 e 0 H.66      N.65      H.65 #QU 0.980 #SUP  0.98
    449    8.891  108.282    7.468 3 U   1.817000E+08  0.000000E+00 e 0 H.114     N.115     H.115 #QU 0.995 #SUP  0.99
    450    7.732  118.027    7.907 3 U   4.013000E+08  0.000000E+00 e 0 H.102     N.103     H.103 #QU 0.983 #SUP  0.98
    451    4.590  115.283    8.908 3 U   1.285000E+08  0.000000E+00 e 0 HA.104    N.105     H.105 #VC 0.40399 #QU 0.574 #SUP  1.00
    451    4.590  115.283    8.908 3 U   1.285000E+08  0.000000E+00 e 0 HA.105    N.105     H.105 #VC 0.59601 #QU 0.989 #SUP  1.00
    452    7.788  121.182    7.327 3 U   2.261000E+08  0.000000E+00 e 0 H.63      N.64      H.64 #QU 0.971 #SUP  0.97
    453    4.095  118.165    7.483 3 U   7.897000E+07  0.000000E+00 e 0 HA.74     N.77      H.77 #QU 0.979 #SUP  0.98
    454    3.108  118.987    7.926 3 U   2.037000E+08  0.000000E+00 e 0 HB2.122   N.122     H.122 #QU 0.958 #SUP  0.96
    455    7.886  121.187    7.314 3 U   9.111000E+07  0.000000E+00 e 0 H.78      N.79      H.79 #QU 0.843 #SUP  0.84
    456    2.419  126.258    6.537 3 U   3.369000E+07  0.000000E+00 e 0 HG3.108   N.108     H.108 #QU 0.884 #SUP  0.88
    457    8.401  119.126    8.023 3 U   1.789000E+08  0.000000E+00 e 0 H.127     N.128     H.128 #QU 0.943 #SUP  0.94
    458    2.303  123.106    9.078 3 U   2.739000E+07  0.000000E+00 e 0 QG.32     N.33      H.33 #QU 0.905 #SUP  0.91
    459    1.585  118.986    7.925 3 U   2.510000E+08  0.000000E+00 e 0 QB.121    N.122     H.122 #QU 0.985 #SUP  0.99
    460    6.880  113.635    7.765 4 U   3.603000E+08  0.000000E+00 e 0 -         -         -
    461    7.319  116.381    7.788 3 U   1.260000E+08  0.000000E+00 e 0 H.64      N.63      H.63 #QU 0.976 #SUP  0.98
    462    1.071  118.164    7.483 4 U   6.538000E+07  0.000000E+00 e 0 -         -         -
    463    4.340  118.987    7.796 4 U   4.849000E+07  0.000000E+00 e 0 -         -         -
    464    8.399  119.400    8.664 3 U   2.653000E+07  0.000000E+00 e 0 H.68      N.69      H.69 #QU 0.994 #SUP  0.99
    465    4.590  130.790    7.507 3 U   8.229000E+07  0.000000E+00 e 0 HA.95     N.95      H.95 #VC 0.58690 #QU 0.922 #SUP  0.97
    465    4.590  130.790    7.507 3 U   8.229000E+07  0.000000E+00 e 0 HA.110    N.95      H.95 #VC 0.41310 #QU 0.600 #SUP  0.97
    466    8.083  121.458    7.317 3 U   2.255000E+08  0.000000E+00 e 0 H.80      N.79      H.79 #QU 0.958 #SUP  0.96
    467    0.657  121.732    6.303 3 U   1.373000E+08  0.000000E+00 e 0 QG2.87    N.88      H.88 #QU 0.958 #SUP  0.96
    468    4.099  122.144    7.523 3 U   2.398000E+08  0.000000E+00 e 0 HA.15     N.15      H.15 #QU 0.984 #SUP  0.98
    469    4.304  107.732    7.666 4 U   1.648000E+08  0.000000E+00 e 0 -         -         -
    470    4.189  107.734    7.666 3 U   2.193000E+08  0.000000E+00 e 0 HA.134    N.134     H.134 #QU 0.979 #SUP  0.98
    471    0.432  123.791    8.625 3 U   4.224000E+07  0.000000E+00 e 0 QG2.64    N.96      H.96 #QU 0.944 #SUP  0.94
    472    4.052  114.596    7.084 3 U   3.202000E+08  0.000000E+00 e 0 HA.81     N.81      H.81 #QU 0.998 #SUP  1.00
    473    4.096  105.537    7.233 3 U   9.696000E+07  0.000000E+00 e 0 HA.16     N.19      H.19 #VC 0.51931 #QU 0.579 #SUP  0.93
    473    4.096  105.537    7.233 3 U   9.696000E+07  0.000000E+00 e 0 HA.37     N.19      H.19 #VC 0.48069 #QU 0.836 #SUP  0.93
    474    0.531  116.105    7.546 3 U   7.175000E+07  0.000000E+00 e 0 HG.16     N.17      H.17 #VC 0.50004 #QU 0.884 #SUP  0.99
    474    0.531  116.105    7.546 3 U   7.175000E+07  0.000000E+00 e 0 QD1.16    N.17      H.17 #VC 0.49996 #QU 0.883 #SUP  0.99
    475    6.632  119.674    8.764 3 U   2.665000E+07  0.000000E+00 e 0 HD1.36    N.36      H.36 #QU 0.962 #SUP  0.96
    476    8.129  107.734    7.666 3 U   1.653000E+08  0.000000E+00 e 0 H.133     N.134     H.134 #QU 0.999 #SUP  1.00
    477    5.004  118.026    7.910 3 U   1.328000E+08  0.000000E+00 e 0 HA.103    N.103     H.103 #QU 0.992 #SUP  0.99
    478    7.879  121.458    7.317 3 U   2.073000E+08  0.000000E+00 e 0 H.78      N.79      H.79 #QU 0.960 #SUP  0.96
    479    1.907  115.144    8.327 3 U   6.676000E+07  0.000000E+00 e 0 HG2.84    N.85      H.85 #VC 0.50000 #QU 0.566 #SUP  0.98
    479    1.907  115.144    8.327 3 U   6.676000E+07  0.000000E+00 e 0 QB.85     N.85      H.85 #VC 0.50000 #QU 0.950 #SUP  0.98
    480    1.395  121.458    7.318 3 U   3.794000E+08  0.000000E+00 e 0 HG2.58    N.58      H.58 #QU 0.340 #SUP  0.34
    481    1.363  118.165    7.484 3 U   2.877000E+08  0.000000E+00 e 0 HB2.76    N.77      H.77 #VC 0.28571 #QU 0.337 #SUP  0.96
    481    1.363  118.165    7.484 3 U   2.877000E+08  0.000000E+00 e 0 HG3.77    N.77      H.77 #VC 0.71429 #QU 0.944 #SUP  0.96
    482    2.031  122.144    8.766 3 U   9.850000E+07  0.000000E+00 e 0 HG2.33    N.34      H.34 #QU 0.873 #SUP  0.87
    483    1.574  128.182    8.438 3 U   2.144000E+08  0.000000E+00 e 0 HG2.65    N.65      H.65 #QU 0.941 #SUP  0.94
    484    1.612  105.675    7.231 4 U   2.549000E+08  0.000000E+00 e 0 -         -         -
    485    4.035  107.185    6.885 3 U   7.089000E+07  0.000000E+00 e 0 HA2.20    N.20      H.20 #VC 0.49288 #QU 0.959 #SUP  1.00
    485    4.035  107.185    6.885 3 U   7.089000E+07  0.000000E+00 e 0 HA3.20    N.20      H.20 #VC 0.50712 #QU 0.986 #SUP  1.00
    486    7.561  120.223    8.186 3 U   2.271000E+08  0.000000E+00 e 0 H.86      N.87      H.87 #QU 0.982 #SUP  0.98
    487    7.824  125.300   11.758 4 U   7.564000E+07  0.000000E+00 e 0 -         -         -
    488    8.275  130.789    7.505 3 U   3.680000E+07  0.000000E+00 e 0 H.109     N.95      H.95 #QU 0.992 #SUP  0.99
    489    2.408  120.221    8.312 3 U   3.647000E+07  0.000000E+00 e 0 HG3.30    N.30      H.30 #QU 0.906 #SUP  0.91
    490    0.655  120.224    8.186 3 U   7.533000E+07  0.000000E+00 e 0 QG2.87    N.87      H.87 #QU 0.941 #SUP  0.94
    491    3.795  121.047    8.554 3 U   3.702000E+07  0.000000E+00 e 0 HA.12     N.16      H.16 #QU 0.929 #SUP  0.93
    492    4.586  122.556    8.370 3 U   3.210000E+08  0.000000E+00 e 0 HA.25     N.26      H.26 #QU 0.893 #SUP  0.89
    493    1.024  116.654    8.594 3 U   1.546000E+08  0.000000E+00 e 0 QG1.112   N.112     H.112 #QU 0.910 #SUP  0.91
    494    1.071  121.320    8.078 3 U   2.130000E+08  0.000000E+00 e 0 QB.79     N.80      H.80 #QU 0.995 #SUP  0.99
    495    2.319  120.223    8.313 3 U   4.716000E+07  0.000000E+00 e 0 HG2.30    N.30      H.30 #QU 0.952 #SUP  0.95
    496    2.879  126.261    6.533 4 U   3.433000E+07  0.000000E+00 e 0 -         -         -
    497    4.242  125.299   11.760 4 U   9.001000E+07  0.000000E+00 e 0 -         -         -
    498    7.789  115.146    7.999 3 U   1.462000E+08  0.000000E+00 e 0 H.10      N.11      H.11 #VC 0.50415 #QU 0.593 #SUP  0.97
    498    7.789  115.146    7.999 3 U   1.462000E+08  0.000000E+00 e 0 H.13      N.14      H.14 #VC 0.49585 #QU 0.915 #SUP  0.97
    499    7.075  112.675    6.842 3 U   2.558000E+08  0.000000E+00 e 0 HD22.51   ND2.51    HD21.51 #QU 0.932 #SUP  0.93
    500    1.563  119.675    8.032 3 U   8.429000E+07  0.000000E+00 e 0 QB.113    N.118     H.118 #VC 0.29228 #QU 0.407 #SUP  0.99
    500    1.563  119.675    8.032 3 U   8.429000E+07  0.000000E+00 e 0 QG.117    N.118     H.118 #VC 0.70772 #QU 0.985 #SUP  0.99
    501    1.071  119.811    7.076 3 U   1.999000E+08  0.000000E+00 e 0 QD2.76    N.73      H.73 #QU 0.964 #SUP  0.96
    502    1.339  107.734    7.665 3 U   1.210000E+08  0.000000E+00 e 0 QB.133    N.134     H.134 #QU 0.993 #SUP  0.99
    503    4.183  122.281    8.089 3 U   2.327000E+08  0.000000E+00 e 0 HA.132    N.132     H.132 #QU 0.998 #SUP  1.00
    504    5.769  118.713    9.268 3 U   1.177000E+08  0.000000E+00 e 0 HA.38     N.39      H.39 #QU 0.977 #SUP  0.98
    505    4.464  118.027    7.906 3 U   8.468000E+07  0.000000E+00 e 0 HA.102    N.103     H.103 #QU 0.976 #SUP  0.98
    506    0.746  113.085    7.656 3 U   5.050000E+08  0.000000E+00 e 0 QG1.72    N.72      H.72 #QU 0.955 #SUP  0.96
    507    7.075  112.127    6.842 3 U   6.470000E+07  0.000000E+00 e 0 HD22.51   ND2.51    HD21.51 #QU 0.705 #SUP  0.71
    508    4.365  121.731    8.132 3 U   1.634000E+08  0.000000E+00 e 0 HA.30     N.31      H.31 #QU 0.917 #SUP  0.92
    509   -0.836  115.282    7.346 4 U   1.370000E+08  0.000000E+00 e 0 -         -         -
    510    7.076  121.320    8.077 3 U   2.465000E+08  0.000000E+00 e 0 H.81      N.80      H.80 #QU 0.979 #SUP  0.98
    511    4.071  119.674    7.874 3 U   2.687000E+08  0.000000E+00 e 0 HA.78     N.78      H.78 #QU 0.984 #SUP  0.98
    512    1.412  114.596    7.083 3 U   2.741000E+08  0.000000E+00 e 0 QB.80     N.81      H.81 #VC 0.58148 #QU 0.912 #SUP  0.96
    512    1.412  114.596    7.083 3 U   2.741000E+08  0.000000E+00 e 0 HG2.81    N.81      H.81 #VC 0.41852 #QU 0.588 #SUP  0.96
    513    1.560  115.968    8.892 3 U   2.706000E+08  0.000000E+00 e 0 QB.113    N.114     H.114 #QU 0.874 #SUP  0.87
    514    3.971  120.223    8.186 3 U   1.195000E+08  0.000000E+00 e 0 HA.87     N.87      H.87 #QU 0.992 #SUP  0.99
    515    1.335  117.478    8.133 3 U   3.680000E+08  0.000000E+00 e 0 QB.133    N.133     H.133 #QU 0.983 #SUP  0.98
    516    1.246  117.614    8.831 3 U   1.118000E+08  0.000000E+00 e 0 QG2.92    N.93      H.93 #QU 0.996 #SUP  1.00
    517    3.951  119.536    8.406 3 U   5.902000E+07  0.000000E+00 e 0 HA.124    N.127     H.127 #QU 0.932 #SUP  0.93
    518    1.583  122.831    8.030 3 U   1.622000E+08  0.000000E+00 e 0 QB.113    N.119     H.119 #QU 0.983 #SUP  0.98
    519    3.110  117.204    8.062 3 U   1.749000E+08  0.000000E+00 e 0 HB2.122   N.123     H.123 #QU 0.893 #SUP  0.89
    520    1.066  121.458    7.313 3 U   4.953000E+08  0.000000E+00 e 0 QB.79     N.79      H.79 #QU 0.875 #SUP  0.88
    521    0.524  121.046    8.555 3 U   1.284000E+08  0.000000E+00 e 0 HG.16     N.16      H.16 #QU 0.984 #SUP  0.98
    522    7.788  111.302    7.155 3 U   9.996000E+07  0.000000E+00 e 0 H.63      N.62      H.62 #QU 0.995 #SUP  0.99
    523    4.217  116.928    7.091 3 U   1.557000E+08  0.000000E+00 e 0 HA.82     N.82      H.82 #QU 0.998 #SUP  1.00
    524    1.235  130.928    9.213 3 U   4.113000E+07  0.000000E+00 e 0 QG2.92    N.113     H.113 #QU 0.954 #SUP  0.95
    525    1.278  130.930    9.212 3 U   3.731000E+07  0.000000E+00 e 0 QG2.92    N.113     H.113 #QU 0.818 #SUP  0.82
    526    2.594  108.420    7.235 3 U   7.500000E+07  0.000000E+00 e 0 HG3.128   NE2.128   HE22.128 #QU 0.981 #SUP  0.98
    527    1.955  118.987    7.796 3 U   9.137000E+07  0.000000E+00 e 0 HB3.29    N.29      H.29 #QU 0.849 #SUP  0.85
    528    4.042  116.929    7.091 3 U   1.333000E+08  0.000000E+00 e 0 HA.79     N.82      H.82 #QU 0.995 #SUP  0.99
    529    7.661  117.478    8.132 3 U   1.595000E+08  0.000000E+00 e 0 H.134     N.133     H.133 #QU 0.994 #SUP  0.99
    530    7.077  113.086    7.661 3 U   1.210000E+08  0.000000E+00 e 0 H.73      N.72      H.72 #QU 0.997 #SUP  1.00
    531    1.663  118.986    7.796 4 U   1.647000E+08  0.000000E+00 e 0 -         -         -
    532    4.590  126.810    8.030 3 U   3.938000E+07  0.000000E+00 e 0 HA.25     N.25      H.25 #QU 0.998 #SUP  1.00
    533    7.848  116.929    7.088 3 U   2.654000E+08  0.000000E+00 e 0 H.83      N.82      H.82 #QU 0.986 #SUP  0.99
    534    3.824  110.753    7.853 4 U   9.828000E+07  0.000000E+00 e 0 -         -         -
    535    5.180  126.810    8.031 3 U   1.021000E+08  0.000000E+00 e 0 HA.24     N.25      H.25 #QU 0.999 #SUP  1.00
    536    7.318  119.674    7.874 3 U   2.318000E+08  0.000000E+00 e 0 H.79      N.78      H.78 #QU 0.981 #SUP  0.98
    537    7.292  111.988    6.663 3 U   2.263000E+08  0.000000E+00 e 0 HE22.53   NE2.53    HE21.53 #QU 0.999 #SUP  1.00
    538    6.834  112.674    7.083 3 U   2.616000E+08  0.000000E+00 e 0 HD21.51   ND2.51    HD22.51 #QU 0.947 #SUP  0.95
    539    7.194  117.889    7.794 3 U   1.688000E+08  0.000000E+00 e 0 H.12      N.13      H.13 #QU 0.998 #SUP  1.00
    540    3.929  118.987    7.796 3 U   9.399000E+07  0.000000E+00 e 0 HA.28     N.29      H.29 #QU 0.974 #SUP  0.97
    541    7.317  121.319    8.078 3 U   2.151000E+08  0.000000E+00 e 0 H.79      N.80      H.80 #QU 0.986 #SUP  0.99
    542    7.637  113.086    6.812 4 U   6.065000E+07  0.000000E+00 e 0 -         -         -
    543    6.657  111.988    7.296 3 U   2.685000E+08  0.000000E+00 e 0 HE21.53   NE2.53    HE22.53 #QU 0.996 #SUP  1.00
    544    3.799  119.673    7.875 3 U   7.799000E+07  0.000000E+00 e 0 HA.77     N.78      H.78 #QU 0.986 #SUP  0.99
    545    5.311  119.674    8.768 3 U   8.185000E+07  0.000000E+00 e 0 HA.35     N.36      H.36 #QU 0.964 #SUP  0.96
    546    4.168  117.478    8.132 3 U   2.115000E+08  0.000000E+00 e 0 HA.133    N.133     H.133 #QU 0.995 #SUP  1.00
    547    1.132  107.734    7.667 3 U   1.546000E+08  0.000000E+00 e 0 QG2.134   N.134     H.134 #QU 0.987 #SUP  0.99
    548    7.639  113.634    6.811 3 U   2.829000E+08  0.000000E+00 e 0 HD22.3    ND2.3     HD21.3 #QU 0.994 #SUP  0.99
    549    8.006  122.144    7.523 3 U   2.177000E+08  0.000000E+00 e 0 H.14      N.15      H.15 #QU 0.984 #SUP  0.98
    550    3.463  118.438    8.468 3 U   1.563000E+08  0.000000E+00 e 0 HA.130    N.130     H.130 #QU 0.998 #SUP  1.00
    551    4.709  122.144    8.767 3 U   1.885000E+08  0.000000E+00 e 0 HA.33     N.34      H.34 #QU 0.954 #SUP  0.95
    552    6.210  116.654    9.385 3 U   1.509000E+08  0.000000E+00 e 0 HA.36     N.37      H.37 #QU 0.863 #SUP  0.86
    553    8.047  121.046    8.336 3 U   2.650000E+08  0.000000E+00 e 0 H.43      N.44      H.44 #QU 0.974 #SUP  0.97
    554    2.030  118.165    8.041 3 U   3.133000E+08  0.000000E+00 e 0 HB2.124   N.125     H.125 #QU 0.946 #SUP  0.95
    555    0.850  125.305    9.111 4 U   5.909000E+07  0.000000E+00 e 0 -         -         -
    556    7.489  119.673    7.874 3 U   1.768000E+08  0.000000E+00 e 0 H.77      N.78      H.78 #QU 0.994 #SUP  0.99
    557    0.775  125.299    9.110 3 U   1.026000E+08  0.000000E+00 e 0 QG2.34    N.22      H.22 #QU 0.984 #SUP  0.98
    558    6.849  111.851    7.534 3 U   1.767000E+08  0.000000E+00 e 0 HE21.40   NE2.40    HE22.40 #QU 1.000 #SUP  1.00
    559    2.352  108.419    7.233 3 U   6.474000E+07  0.000000E+00 e 0 HG2.128   NE2.128   HE22.128 #QU 0.944 #SUP  0.94
    560    7.922  122.007    8.355 3 U   1.785000E+08  0.000000E+00 e 0 H.122     N.121     H.121 #QU 0.976 #SUP  0.98
    561    6.815  111.302    7.753 3 U   1.037000E+08  0.000000E+00 e 0 HE21.116  NE2.116   HE22.116 #QU 0.918 #SUP  0.92
    562    8.396  117.203    8.061 3 U   1.257000E+08  0.000000E+00 e 0 H.124     N.123     H.123 #QU 0.910 #SUP  0.91
    563    8.053  116.793    8.397 3 U   3.186000E+08  0.000000E+00 e 0 H.123     N.124     H.124 #VC 0.50177 #QU 0.974 #SUP  1.00
    563    8.053  116.793    8.397 3 U   3.186000E+08  0.000000E+00 e 0 H.125     N.124     H.124 #VC 0.49823 #QU 0.981 #SUP  1.00
    564    7.518  115.145    8.000 3 U   2.124000E+08  0.000000E+00 e 0 H.15      N.14      H.14 #QU 0.955 #SUP  0.95
    565    1.414  118.850    8.366 3 U   5.376000E+07  0.000000E+00 e 0 HG3.21    N.21      H.21 #QU 0.844 #SUP  0.84
    566    1.564  108.283    7.468 3 U   2.545000E+08  0.000000E+00 e 0 QB.113    N.115     H.115 #QU 0.914 #SUP  0.91
    567    3.560  121.045    8.555 3 U   5.806000E+07  0.000000E+00 e 0 HA.13     N.16      H.16 #QU 0.969 #SUP  0.97
    568    5.078  130.790    7.507 3 U   1.562000E+08  0.000000E+00 e 0 HA.94     N.95      H.95 #QU 0.973 #SUP  0.97
    569    1.068  117.203    8.059 3 U   2.236000E+08  0.000000E+00 e 0 QG2.123   N.123     H.123 #QU 0.998 #SUP  1.00
    570    8.550  122.143    7.525 3 U   1.780000E+08  0.000000E+00 e 0 H.16      N.15      H.15 #QU 0.955 #SUP  0.95
    571    1.806  119.675    8.036 3 U   1.411000E+08  0.000000E+00 e 0 QB.117    N.118     H.118 #QU 0.848 #SUP  0.85
    572    7.337  118.165    7.485 3 U   2.115000E+08  0.000000E+00 e 0 H.76      N.77      H.77 #QU 0.989 #SUP  0.99
    573    8.347  111.988    8.041 3 U   2.182000E+08  0.000000E+00 e 0 H.44      N.43      H.43 #QU 0.936 #SUP  0.94
    574    4.614  126.125    8.086 3 U   4.516000E+07  0.000000E+00 e 0 HA.44     N.61      H.61 #QU 0.997 #SUP  1.00
    575    3.938  118.164    8.040 3 U   6.422000E+07  0.000000E+00 e 0 HA.124    N.125     H.125 #QU 0.887 #SUP  0.89
    576    0.749  119.811    7.074 3 U   1.528000E+08  0.000000E+00 e 0 QG1.72    N.73      H.73 #VC 0.80000 #QU 0.979 #SUP  0.98
    576    0.749  119.811    7.074 3 U   1.528000E+08  0.000000E+00 e 0 QG2.72    N.73      H.73 #VC 0.20000 #QU 0.243 #SUP  0.98
    577    1.932  120.223    8.310 4 U   1.315000E+08  0.000000E+00 e 0 -         -         -
    578    5.473  130.927    9.211 3 U   5.275000E+07  0.000000E+00 e 0 HA.92     N.113     H.113 #QU 0.997 #SUP  1.00
    579    5.252  120.085    9.243 3 U   9.307000E+07  0.000000E+00 e 0 HA.23     N.24      H.24 #VC 0.33207 #QU 0.987 #SUP  1.00
    579    5.252  120.085    9.243 3 U   9.307000E+07  0.000000E+00 e 0 HA.48     N.49      H.49 #VC 0.33493 #QU 0.719 #SUP  1.00
    579    5.252  120.085    9.243 3 U   9.307000E+07  0.000000E+00 e 0 HA.49     N.49      H.49 #VC 0.33299 #QU 0.994 #SUP  1.00
    580    4.046  110.753    7.852 3 U   2.536000E+08  0.000000E+00 e 0 HA.42     N.42      H.42 #QU 0.956 #SUP  0.96
    581    0.973  115.282    7.217 3 U   6.785000E+07  0.000000E+00 e 0 QG2.44    N.46      H.46 #QU 0.751 #SUP  0.75
    582    6.856  129.006   10.471 4 U   6.450000E+07  0.000000E+00 e 0 -         -         -
    583    4.298  115.007    8.329 3 U   2.879000E+07  0.000000E+00 e 0 HA.85     N.85      H.85 #QU 0.967 #SUP  0.97
    584    4.541  126.811    7.726 3 U   1.080000E+08  0.000000E+00 e 0 HA3.106   N.107     H.107 #QU 0.994 #SUP  0.99
    585    4.671  126.811    7.725 3 U   5.637000E+07  0.000000E+00 e 0 HA.99     N.107     H.107 #QU 0.994 #SUP  0.99
    586    1.023  130.926    9.212 3 U   1.716000E+08  0.000000E+00 e 0 QG2.112   N.113     H.113 #QU 0.880 #SUP  0.88
    587    3.969  121.731    6.303 3 U   4.700000E+08  0.000000E+00 e 0 HA.87     N.88      H.88 #QU 0.944 #SUP  0.94
    588    4.611  128.182    9.055 3 U   8.565000E+07  0.000000E+00 e 0 HA.44     N.45      H.45 #QU 0.990 #SUP  0.99
    589    8.433  112.125    7.617 3 U   1.994000E+08  0.000000E+00 e 0 H.65      N.66      H.66 #QU 0.964 #SUP  0.96
    590    4.013  118.163    8.042 3 U   6.009000E+07  0.000000E+00 e 0 HA.122    N.125     H.125 #QU 0.667 #SUP  0.67
    591    1.590  114.596    7.084 4 U   1.623000E+08  0.000000E+00 e 0 -         -         -
    592    1.689  114.595    7.083 3 U   7.845000E+07  0.000000E+00 e 0 QD.81     N.81      H.81 #QU 0.843 #SUP  0.84
    593    1.242  111.164    7.354 3 U   1.435000E+08  0.000000E+00 e 0 QB.88     N.90      H.90 #VC 0.50060 #QU 0.842 #SUP  0.98
    593    1.242  111.164    7.354 3 U   1.435000E+08  0.000000E+00 e 0 QB.88     N.91      H.91 #VC 0.49940 #QU 0.904 #SUP  0.98
    594    1.895  116.929    7.088 3 U   4.140000E+08  0.000000E+00 e 0 HB2.82    N.82      H.82 #QU 0.985 #SUP  0.99
    595    3.783  128.182    8.437 3 U   2.566000E+08  0.000000E+00 e 0 HA.64     N.65      H.65 #QU 0.974 #SUP  0.97
    596    8.181  116.105    7.553 3 U   1.494000E+08  0.000000E+00 e 0 H.87      N.86      H.86 #QU 0.983 #SUP  0.98
    597    3.578  117.890    7.794 3 U   8.914000E+07  0.000000E+00 e 0 HA.10     N.10      H.10 #VC 0.33342 #QU 0.998 #SUP  1.00
    597    3.578  117.890    7.794 3 U   8.914000E+07  0.000000E+00 e 0 HA.10     N.13      H.13 #VC 0.33348 #QU 0.876 #SUP  1.00
    597    3.578  117.890    7.794 3 U   8.914000E+07  0.000000E+00 e 0 HA.13     N.13      H.13 #VC 0.33310 #QU 0.998 #SUP  1.00
    598    4.183  119.674    8.035 3 U   1.867000E+08  0.000000E+00 e 0 HA.118    N.118     H.118 #QU 0.987 #SUP  0.99
    599    6.821  113.223    7.640 3 U   8.799000E+07  0.000000E+00 e 0 HD21.3    ND2.3     HD22.3 #QU 0.513 #SUP  0.51
    600    6.630  129.006   10.471 3 U   1.895000E+08  0.000000E+00 e 0 HD1.36    NE1.36    HE1.36 #QU 0.962 #SUP  0.96
    601    4.300  120.223    8.186 3 U   8.722000E+07  0.000000E+00 e 0 HA.86     N.87      H.87 #QU 0.990 #SUP  0.99
    602    1.241  106.772    7.562 3 U   1.479000E+08  0.000000E+00 e 0 QG2.92    N.92      H.92 #QU 0.979 #SUP  0.98
    603    3.820  118.712    9.268 4 U   3.944000E+07  0.000000E+00 e 0 -         -         -
    604    3.775  121.182    7.328 3 U   1.435000E+08  0.000000E+00 e 0 HA.64     N.64      H.64 #QU 0.965 #SUP  0.96
    605    1.289  120.085    9.241 3 U   4.986000E+07  0.000000E+00 e 0 HD2.23    N.24      H.24 #QU 0.946 #SUP  0.95
    606    0.847  121.320    8.077 4 U   5.973000E+07  0.000000E+00 e 0 -         -         -
    607    4.611  123.653    8.625 3 U   2.447000E+08  0.000000E+00 e 0 HA.95     N.96      H.96 #QU 0.916 #SUP  0.92
    608    1.733  116.242    7.788 3 U   1.369000E+08  0.000000E+00 e 0 HG3.63    N.63      H.63 #QU 0.985 #SUP  0.98
    609    7.577  126.261    6.538 4 U   4.878000E+07  0.000000E+00 e 0 -         -         -
    610    3.970  115.145    7.998 3 U   2.228000E+08  0.000000E+00 e 0 HA.14     N.14      H.14 #QU 0.974 #SUP  0.97
    611    7.563  129.006   10.471 3 U   1.247000E+08  0.000000E+00 e 0 HZ2.36    NE1.36    HE1.36 #QU 0.999 #SUP  1.00
    612    1.855  119.673    7.875 4 U   1.391000E+08  0.000000E+00 e 0 -         -         -
    613    6.706  116.655    9.383 4 U   3.446000E+07  0.000000E+00 e 0 -         -         -
    614    0.771  117.202    8.509 3 U   1.623000E+08  0.000000E+00 e 0 QG1.5     N.5       H.5 #QU 0.842 #SUP  0.84
    615    8.623  112.125    7.618 3 U   7.429000E+07  0.000000E+00 e 0 H.96      N.66      H.66 #QU 0.989 #SUP  0.99
    616    1.929  121.732    8.132 3 U   4.679000E+07  0.000000E+00 e 0 HB2.30    N.31      H.31 #QU 0.937 #SUP  0.94
    617    5.782  121.046    8.340 3 U   5.935000E+07  0.000000E+00 e 0 HA.38     N.44      H.44 #VC 0.42686 #QU 0.728 #SUP  0.99
    617    5.782  121.046    8.340 3 U   5.935000E+07  0.000000E+00 e 0 HH2.129   N.44      H.44 #VC 0.57314 #QU 0.953 #SUP  0.99
    618    6.800  112.400    7.476 3 U   4.559000E+08  0.000000E+00 e 0 HD21.56   ND2.56    HD22.56 #QU 0.994 #SUP  0.99
    619   -0.158  118.438    8.469 3 U   6.326000E+07  0.000000E+00 e 0 QD1.61    N.130     H.130 #QU 1.000 #SUP  1.00
    620    4.611  119.811    9.532 3 U   4.117000E+07  0.000000E+00 e 0 HA.116    N.116     H.116 #QU 0.996 #SUP  1.00
    621    8.341  110.753    7.851 3 U   3.008000E+07  0.000000E+00 e 0 H.44      N.42      H.42 #QU 0.993 #SUP  0.99
    622    1.624  117.890    7.792 3 U   1.749000E+08  0.000000E+00 e 0 HB2.13    N.13      H.13 #QU 0.975 #SUP  0.98
    623    2.056  116.792    8.399 3 U   5.365000E+08  0.000000E+00 e 0 HB2.124   N.124     H.124 #QU 0.862 #SUP  0.86
    624    1.068  124.889    8.966 3 U   6.230000E+07  0.000000E+00 e 0 QD2.76    N.111     H.111 #VC 0.74608 #QU 0.995 #SUP  1.00
    624    1.068  124.889    8.966 3 U   6.230000E+07  0.000000E+00 e 0 QG1.112   N.111     H.111 #VC 0.25392 #QU 0.313 #SUP  1.00
    625    2.665  114.321    8.118 3 U   2.999000E+07  0.000000E+00 e 0 HB2.41    N.41      H.41 #QU 0.996 #SUP  1.00
    626    8.008  117.890    7.794 3 U   1.059000E+08  0.000000E+00 e 0 H.11      N.10      H.10 #VC 0.49961 #QU 0.657 #SUP  0.99
    626    8.008  117.890    7.794 3 U   1.059000E+08  0.000000E+00 e 0 H.14      N.13      H.13 #VC 0.50039 #QU 0.965 #SUP  0.99
    627    1.490  125.300   11.761 3 U   2.223000E+08  0.000000E+00 e 0 QB.75     ND1.73    HD1.73 #QU 0.907 #SUP  0.91
    628    3.531  113.223    8.093 3 U   4.738000E+07  0.000000E+00 e 0 QB.38     N.38      H.38 #QU 0.996 #SUP  1.00
    629    8.989  127.771    8.391 3 U   1.108000E+08  0.000000E+00 e 0 H.94      N.68      H.68 #QU 0.986 #SUP  0.99
    630    2.131  111.988    8.041 3 U   4.933000E+07  0.000000E+00 e 0 HB2.40    N.40      H.40 #VC 0.23915 #QU 0.258 #SUP  0.85
    630    2.131  111.988    8.041 3 U   4.933000E+07  0.000000E+00 e 0 HB3.40    N.40      H.40 #VC 0.76085 #QU 0.804 #SUP  0.85
    631    5.080  118.028    8.987 3 U   5.754000E+07  0.000000E+00 e 0 HA.94     N.94      H.94 #QU 1.000 #SUP  1.00
    632    2.518  111.302    7.749 3 U   2.156000E+07  0.000000E+00 e 0 HG2.116   NE2.116   HE22.116 #QU 0.966 #SUP  0.97
    633    4.679  123.105    9.080 3 U   6.530000E+07  0.000000E+00 e 0 HA.32     N.33      H.33 #VC 0.57508 #QU 0.951 #SUP  0.99
    633    4.679  123.105    9.080 3 U   6.530000E+07  0.000000E+00 e 0 HA.33     N.33      H.33 #VC 0.42492 #QU 0.715 #SUP  0.99
    634    1.045  106.773    7.561 3 U   4.693000E+07  0.000000E+00 e 0 QG2.112   N.92      H.92 #QU 0.999 #SUP  1.00
    635    1.243  117.203    8.507 3 U   1.503000E+08  0.000000E+00 e 0 QG2.5     N.5       H.5 #QU 0.846 #SUP  0.85
    636    5.403  118.027    8.985 3 U   2.125000E+08  0.000000E+00 e 0 HA.93     N.94      H.94 #QU 0.949 #SUP  0.95
    637    4.169  117.202    8.508 3 U   1.853000E+08  0.000000E+00 e 0 HA3.4     N.5       H.5 #QU 0.932 #SUP  0.93
    638    1.537  118.438    8.469 3 U   1.621000E+08  0.000000E+00 e 0 HB2.130   N.130     H.130 #QU 0.950 #SUP  0.95
    639    8.033  108.283    7.466 3 U   8.602000E+07  0.000000E+00 e 0 H.118     N.115     H.115 #VC 0.51236 #QU 0.988 #SUP  1.00
    639    8.033  108.283    7.466 3 U   8.602000E+07  0.000000E+00 e 0 H.119     N.115     H.115 #VC 0.48764 #QU 0.940 #SUP  1.00
    640    4.173  108.832    8.006 3 U   9.619000E+07  0.000000E+00 e 0 HA3.4     N.4       H.4 #VC 0.50721 #QU 0.969 #SUP  0.99
    640    4.173  108.832    8.006 3 U   9.619000E+07  0.000000E+00 e 0 HA.132    N.4       H.4 #VC 0.49279 #QU 0.709 #SUP  0.99
    641    2.871  109.792    7.944 3 U   7.653000E+07  0.000000E+00 e 0 QB.103    N.106     H.106 #QU 0.969 #SUP  0.97
    642    4.366  120.223    8.312 3 U   4.948000E+07  0.000000E+00 e 0 HA.30     N.30      H.30 #QU 0.943 #SUP  0.94
    643    1.963  122.829    8.032 3 U   1.469000E+08  0.000000E+00 e 0 HG2.119   N.119     H.119 #QU 0.922 #SUP  0.92
    644    2.083  122.834    8.031 3 U   9.233000E+07  0.000000E+00 e 0 HB2.118   N.119     H.119 #QU 0.969 #SUP  0.97
    645    3.338  111.165    7.357 4 U   6.205000E+07  0.000000E+00 e 0 -         -         -
    646    0.576  111.303    7.151 3 U   2.145000E+08  0.000000E+00 e 0 QG2.61    N.62      H.62 #VC 0.62460 #QU 0.956 #SUP  0.98
    646    0.576  111.303    7.151 3 U   2.145000E+08  0.000000E+00 e 0 QG2.62    N.62      H.62 #VC 0.37540 #QU 0.569 #SUP  0.98
    647   -0.844  125.300   11.760 4 U   6.359000E+08  0.000000E+00 e 0 -         -         -
    648    3.997  108.832    8.007 3 U   9.270000E+07  0.000000E+00 e 0 HA2.4     N.4       H.4 #QU 0.971 #SUP  0.97
    649    2.868  123.654    8.625 3 U   8.960000E+07  0.000000E+00 e 0 HB2.96    N.96      H.96 #QU 0.995 #SUP  0.99
    650    0.973  116.654    9.384 4 U   6.296000E+07  0.000000E+00 e 0 -         -         -
    651    2.546  118.713    7.663 3 U   2.202000E+08  0.000000E+00 e 0 HB2.7     N.7       H.7 #QU 0.726 #SUP  0.73
    652    1.346  115.283    7.343 3 U   1.117000E+08  0.000000E+00 e 0 HB2.76    N.76      H.76 #QU 0.986 #SUP  0.99
    653    2.985  126.810    8.029 3 U   3.483000E+07  0.000000E+00 e 0 HB3.25    N.25      H.25 #QU 0.996 #SUP  1.00
    654    0.825  118.577    7.695 3 U   9.475000E+07  0.000000E+00 e 0 HG.22     N.23      H.23 #QU 0.327 #SUP  0.33
    655    4.586  124.889    8.963 3 U   1.718000E+08  0.000000E+00 e 0 HA.110    N.111     H.111 #QU 0.960 #SUP  0.96
    656    2.052  109.791    7.941 3 U   7.316000E+07  0.000000E+00 e 0 HB2.105   N.106     H.106 #QU 0.963 #SUP  0.96
    657    5.624  126.810    8.031 3 U   2.512000E+07  0.000000E+00 e 0 HA.111    N.25      H.25 #QU 0.892 #SUP  0.89
    658    6.852  118.987    7.928 3 U   5.975000E+07  0.000000E+00 e 0 QD.122    N.122     H.122 #QU 0.988 #SUP  0.99
    659    3.799  118.164    7.484 3 U   1.299000E+08  0.000000E+00 e 0 HA.77     N.77      H.77 #QU 0.976 #SUP  0.98
    660    4.298  116.105    7.555 3 U   9.603000E+07  0.000000E+00 e 0 HA.86     N.86      H.86 #QU 0.986 #SUP  0.99
    661    8.372  129.005   10.470 3 U   3.016000E+07  0.000000E+00 e 0 H.21      NE1.36    HE1.36 #QU 0.997 #SUP  1.00
    662    3.948  117.890    7.796 3 U   7.030000E+07  0.000000E+00 e 0 HB2.10    N.10      H.10 #QU 0.776 #SUP  0.78
    663    2.594  119.124    8.021 3 U   1.380000E+08  0.000000E+00 e 0 HG3.128   N.128     H.128 #QU 0.974 #SUP  0.97
    664    1.249  120.222    8.186 4 U   4.715000E+07  0.000000E+00 e 0 -         -         -
    665    3.732  119.810    9.533 3 U   3.606000E+07  0.000000E+00 e 0 HA.119    N.120     H.120 #QU 0.992 #SUP  0.99
    666    6.301  111.156    7.355 3 U   4.225000E+07  0.000000E+00 e 0 H.88      N.91      H.91 #QU 0.997 #SUP  1.00
    667    3.800  105.676    7.233 3 U   1.456000E+08  0.000000E+00 e 0 QA.19     N.19      H.19 #QU 0.993 #SUP  0.99
    668    3.906  105.674    7.233 3 U   1.012000E+08  0.000000E+00 e 0 HA.18     N.19      H.19 #QU 0.998 #SUP  1.00
    669    2.865  119.125    8.031 3 U   8.515000E+07  0.000000E+00 e 0 QB.103    N.100     H.100 #QU 0.873 #SUP  0.87
    670    4.373  116.243    7.789 3 U   6.325000E+07  0.000000E+00 e 0 HA.63     N.63      H.63 #QU 0.991 #SUP  0.99
    671    8.602  125.026    8.962 3 U   2.253000E+07  0.000000E+00 e 0 H.112     N.111     H.111 #QU 0.970 #SUP  0.97
    672    1.583  130.927    9.211 3 U   1.981000E+08  0.000000E+00 e 0 QB.113    N.113     H.113 #QU 0.996 #SUP  1.00
    673    1.674  120.223    8.312 3 U   5.756000E+07  0.000000E+00 e 0 HB2.29    N.30      H.30 #QU 0.928 #SUP  0.93
    674    1.346  119.812    7.076 3 U   1.366000E+08  0.000000E+00 e 0 HB2.76    N.73      H.73 #QU 0.964 #SUP  0.96
    675    4.712  112.126    7.616 4 U   1.532000E+08  0.000000E+00 e 0 -         -         -
    676    8.080  114.595    7.084 3 U   1.939000E+08  0.000000E+00 e 0 H.80      N.81      H.81 #QU 0.993 #SUP  0.99
    677    2.794  112.537    7.084 3 U   3.494000E+07  0.000000E+00 e 0 HB2.43    ND2.43    QD2.43 #VC 0.66537 #QU 0.980 #SUP  0.99
    677    2.794  112.537    7.084 3 U   3.494000E+07  0.000000E+00 e 0 HB2.51    ND2.51    HD22.51 #VC 0.33463 #QU 0.493 #SUP  0.99
    678    2.866  112.126    7.616 3 U   1.692000E+08  0.000000E+00 e 0 HB3.66    N.66      H.66 #QU 0.803 #SUP  0.80
    679    0.593  118.164    7.483 3 U   5.753000E+07  0.000000E+00 e 0 QD1.71    N.77      H.77 #QU 0.978 #SUP  0.98
    680    4.439  115.145    7.998 3 U   7.699000E+07  0.000000E+00 e 0 HA.11     N.11      H.11 #QU 0.990 #SUP  0.99
    681    2.078  119.675    8.039 3 U   1.829000E+08  0.000000E+00 e 0 HB2.118   N.118     H.118 #QU 0.952 #SUP  0.95
    682    4.548  125.576    8.309 4 U   4.356000E+07  0.000000E+00 e 0 -         -         -
    683    7.513  121.595    8.272 3 U   5.994000E+07  0.000000E+00 e 0 H.95      N.109     H.109 #QU 0.982 #SUP  0.98
    684    3.789  122.144    7.526 3 U   9.740000E+07  0.000000E+00 e 0 HA.12     N.15      H.15 #QU 0.954 #SUP  0.95
    685    1.809  105.674    7.232 4 U   1.865000E+08  0.000000E+00 e 0 -         -         -
    686    4.274  125.026    8.963 4 U   1.612000E+07  0.000000E+00 e 0 -         -         -
    687    2.312  121.746    8.127 3 U   2.281000E+07  0.000000E+00 e 0 HG2.30    N.31      H.31 #QU 0.982 #SUP  0.98
    688    2.413  121.727    8.129 3 U   2.169000E+07  0.000000E+00 e 0 HG3.30    N.31      H.31 #QU 0.997 #SUP  1.00
    689    2.961  112.537    7.083 3 U   4.524000E+07  0.000000E+00 e 0 HB3.43    ND2.43    QD2.43 #VC 0.66705 #QU 0.999 #SUP  1.00
    689    2.961  112.537    7.083 3 U   4.524000E+07  0.000000E+00 e 0 HB3.51    ND2.51    HD22.51 #VC 0.33295 #QU 0.498 #SUP  1.00
    690    3.409  118.027    7.909 3 U   8.847000E+07  0.000000E+00 e 0 HB3.100   N.103     H.103 #VC 0.34654 #QU 0.378 #SUP  0.99
    690    3.409  118.027    7.909 3 U   8.847000E+07  0.000000E+00 e 0 HD2.104   N.103     H.103 #VC 0.65346 #QU 0.977 #SUP  0.99
    691    8.352  119.811    9.533 3 U   1.060000E+08  0.000000E+00 e 0 H.121     N.120     H.120 #QU 0.984 #SUP  0.98
    692    3.998  117.203    8.507 3 U   1.200000E+08  0.000000E+00 e 0 HA2.4     N.5       H.5 #QU 0.989 #SUP  0.99
    693    1.044  117.890    7.796 3 U   1.670000E+08  0.000000E+00 e 0 HG2.13    N.13      H.13 #QU 0.954 #SUP  0.95
    694    2.843  120.633    8.811 3 U   2.595000E+08  0.000000E+00 e 0 HB3.131   N.131     H.131 #QU 0.914 #SUP  0.91
    695    2.224  115.146    7.996 3 U   1.099000E+08  0.000000E+00 e 0 HG2.14    N.14      H.14 #QU 0.896 #SUP  0.90
    696    2.323  115.143    7.996 4 U   1.120000E+08  0.000000E+00 e 0 -         -         -
    697    6.877  119.674    8.767 3 U   2.135000E+07  0.000000E+00 e 0 H.20      N.36      H.36 #QU 0.999 #SUP  1.00
    698    4.613  121.046    8.336 3 U   6.177000E+07  0.000000E+00 e 0 HA.44     N.44      H.44 #QU 0.993 #SUP  0.99
    699    6.805  113.635    7.633 3 U   4.186000E+08  0.000000E+00 e 0 HD21.3    ND2.3     HD22.3 #QU 0.998 #SUP  1.00
    700    2.225  118.164    8.039 3 U   2.354000E+08  0.000000E+00 e 0 HB3.125   N.125     H.125 #QU 0.977 #SUP  0.98
    701    1.039  111.165    7.351 4 U   4.403000E+07  0.000000E+00 e 0 -         -         -
    702    3.285  118.987    7.929 3 U   1.862000E+08  0.000000E+00 e 0 HB3.122   N.122     H.122 #QU 0.990 #SUP  0.99
    703    4.747  120.222    8.186 3 U   1.022000E+08  0.000000E+00 e 0 HA.84     N.87      H.87 #QU 0.843 #SUP  0.84
    704    4.786  126.124    8.085 3 U   5.756000E+07  0.000000E+00 e 0 HA.60     N.61      H.61 #QU 0.960 #SUP  0.96
    705    3.528  118.712    9.270 3 U   3.441000E+07  0.000000E+00 e 0 QB.38     N.39      H.39 #QU 0.991 #SUP  0.99
    706    2.961  111.988    8.040 3 U   1.808000E+08  0.000000E+00 e 0 HB3.43    N.43      H.43 #QU 0.857 #SUP  0.86
    707    4.220  113.086    7.657 3 U   2.696000E+08  0.000000E+00 e 0 HA.71     N.72      H.72 #QU 0.904 #SUP  0.90
    708    1.139  121.729    7.619 3 U   3.453000E+07  0.000000E+00 e 0 QG2.134   N.135     H.135 #QU 0.982 #SUP  0.98
    709    7.241  107.871    6.575 3 U   1.257000E+08  0.000000E+00 e 0 HD22.57   ND2.57    HD21.57 #QU 0.991 #SUP  0.99
    710    2.349  118.027    7.907 3 U   7.991000E+07  0.000000E+00 e 0 HB2.102   N.103     H.103 #QU 0.970 #SUP  0.97
    711    2.635  113.086    7.640 4 U   2.588000E+07  0.000000E+00 e 0 -         -         -
    712    2.524  113.087    7.658 3 U   9.043000E+07  0.000000E+00 e 0 HB.72     N.72      H.72 #QU 0.946 #SUP  0.95
    713    2.321  122.144    8.767 3 U   5.802000E+07  0.000000E+00 e 0 HG3.33    N.34      H.34 #QU 0.991 #SUP  0.99
    714    7.521  117.890    7.788 3 U   2.719000E+07  0.000000E+00 e 0 H.15      N.13      H.13 #QU 0.957 #SUP  0.96
    715    1.393  121.319    8.077 3 U   5.408000E+08  0.000000E+00 e 0 QB.80     N.80      H.80 #QU 0.979 #SUP  0.98
    716    0.744  119.400    8.663 3 U   3.630000E+07  0.000000E+00 e 0 QG1.72    N.69      H.69 #QU 0.967 #SUP  0.97
    717    4.152  117.478    7.977 3 U   5.070000E+07  0.000000E+00 e 0 HA.125    N.126     H.126 #QU 0.952 #SUP  0.95
    718    0.922  122.281    8.093 3 U   6.662000E+07  0.000000E+00 e 0 QD1.8     N.132     H.132 #QU 0.954 #SUP  0.95
    719    7.856  114.459    8.116 3 U   2.330000E+07  0.000000E+00 e 0 H.42      N.41      H.41 #QU 0.991 #SUP  0.99
    720    4.333  113.090    7.656 3 U   1.272000E+08  0.000000E+00 e 0 HA.72     N.72      H.72 #QU 0.927 #SUP  0.93
    721    8.352  118.987    7.928 3 U   1.546000E+08  0.000000E+00 e 0 H.121     N.122     H.122 #QU 0.991 #SUP  0.99
    722    4.045  127.908   10.698 3 U   4.537000E+07  0.000000E+00 e 0 HA.42     NE1.129   HE1.129 #QU 0.997 #SUP  1.00
    723    2.542  112.400    7.475 3 U   3.171000E+07  0.000000E+00 e 0 HB2.56    ND2.56    HD22.56 #QU 0.992 #SUP  0.99
    724    7.046  127.908   10.697 3 U   2.414000E+08  0.000000E+00 e 0 HD1.129   NE1.129   HE1.129 #QU 0.853 #SUP  0.85
    725    0.748  126.809    8.031 3 U   9.982000E+07  0.000000E+00 e 0 QG2.24    N.25      H.25 #QU 0.896 #SUP  0.90
    726    1.385  110.753    7.851 3 U   8.478000E+07  0.000000E+00 e 0 HG.42     N.42      H.42 #QU 0.981 #SUP  0.98
    727    2.595  108.421    6.575 3 U   5.454000E+07  0.000000E+00 e 0 HG3.128   NE2.128   HE21.128 #QU 0.992 #SUP  0.99
    728    8.473  120.635    8.814 3 U   1.371000E+08  0.000000E+00 e 0 H.130     N.131     H.131 #QU 0.995 #SUP  1.00
    729    7.566  118.027    7.909 3 U   1.903000E+08  0.000000E+00 e 0 QD.103    N.103     H.103 #QU 0.969 #SUP  0.97
    730    4.224  116.792    8.397 3 U   1.021000E+08  0.000000E+00 e 0 HA.120    N.124     H.124 #QU 0.966 #SUP  0.97
    731    0.285  111.165    7.352 3 U   4.671000E+07  0.000000E+00 e 0 HG2.90    N.90      H.90 #VC 0.50094 #QU 0.991 #SUP  1.00
    731    0.285  111.165    7.352 3 U   4.671000E+07  0.000000E+00 e 0 HG2.90    N.91      H.91 #VC 0.49906 #QU 0.878 #SUP  1.00
    732    5.252  122.144    8.767 3 U   1.041000E+08  0.000000E+00 e 0 HA.34     N.34      H.34 #VC 0.49886 #QU 0.994 #SUP  1.00
    732    5.252  122.144    8.767 3 U   1.041000E+08  0.000000E+00 e 0 HA.34     N.35      H.35 #VC 0.50114 #QU 0.804 #SUP  1.00
    733    5.288  111.988    8.040 3 U   1.174000E+08  0.000000E+00 e 0 HA.43     N.43      H.43 #QU 0.929 #SUP  0.93
    734    0.826  121.733    6.302 4 U   9.111000E+07  0.000000E+00 e 0 -         -         -
    735    3.778  121.319    8.078 3 U   7.030000E+07  0.000000E+00 e 0 HA.77     N.80      H.80 #QU 0.689 #SUP  0.69
    736    3.798  107.185    6.881 3 U   7.212000E+07  0.000000E+00 e 0 QA.19     N.20      H.20 #QU 0.993 #SUP  0.99
    737    7.682  117.203    8.507 3 U   5.772000E+07  0.000000E+00 e 0 H.6       N.5       H.5 #VC 0.46401 #QU 0.818 #SUP  0.99
    737    7.682  117.203    8.507 3 U   5.772000E+07  0.000000E+00 e 0 HE1.6     ND1.6     HD1.6 #VC 0.53599 #QU 0.949 #SUP  0.99
    738    7.733  117.200    8.512 3 U   4.789000E+07  0.000000E+00 e 0 H.6       N.5       H.5 #QU 0.852 #SUP  0.85
    739    5.288  121.046    8.337 3 U   6.610000E+07  0.000000E+00 e 0 HA.43     N.44      H.44 #VC 0.50216 #QU 0.986 #SUP  1.00
    739    5.288  121.046    8.337 3 U   6.610000E+07  0.000000E+00 e 0 HA.51     N.51      H.51 #VC 0.49784 #QU 0.987 #SUP  1.00
    740    5.673  125.163    9.110 3 U   2.704000E+08  0.000000E+00 e 0 HA.21     N.22      H.22 #QU 0.953 #SUP  0.95
    741    3.937  115.282    8.879 3 U   8.375000E+07  0.000000E+00 e 0 HA.28     N.28      H.28 #QU 0.974 #SUP  0.97
    742    1.397  119.674    7.875 3 U   6.238000E+08  0.000000E+00 e 0 QB.78     N.78      H.78 #QU 0.957 #SUP  0.96
    743    7.688  116.654    8.594 3 U   6.089000E+07  0.000000E+00 e 0 H.23      N.112     H.112 #QU 0.989 #SUP  0.99
    744    3.730  122.830    8.031 3 U   9.350000E+07  0.000000E+00 e 0 HA.119    N.119     H.119 #QU 0.985 #SUP  0.98
    745    0.563  111.987    8.038 3 U   4.033000E+07  0.000000E+00 e 0 QD1.42    N.43      H.43 #VC 0.45952 #QU 0.652 #SUP  0.92
    745    0.563  111.987    8.038 3 U   4.033000E+07  0.000000E+00 e 0 QG2.61    N.43      H.43 #VC 0.54048 #QU 0.782 #SUP  0.92
    746    2.129  120.222    8.312 3 U   4.955000E+07  0.000000E+00 e 0 HB3.30    N.30      H.30 #QU 0.931 #SUP  0.93
    747    0.582  126.123    8.085 3 U   9.342000E+07  0.000000E+00 e 0 QG2.61    N.61      H.61 #QU 1.000 #SUP  1.00
    748    0.474  126.124    8.087 3 U   5.596000E+07  0.000000E+00 e 0 HB.61     N.61      H.61 #QU 0.986 #SUP  0.99
    749    3.240  117.891    7.794 4 U   3.037000E+07  0.000000E+00 e 0 -         -         -
    750    8.768  107.185    6.885 3 U   3.132000E+07  0.000000E+00 e 0 H.36      N.20      H.20 #QU 0.988 #SUP  0.99
    751    4.741  116.381    7.843 4 U   5.026000E+07  0.000000E+00 e 0 -         -         -
    752    5.167  111.302    9.388 3 U   9.562000E+07  0.000000E+00 e 0 HA.96     N.97      H.97 #QU 0.990 #SUP  0.99
    753    7.465  115.967    8.891 3 U   1.476000E+08  0.000000E+00 e 0 H.115     N.114     H.114 #QU 0.995 #SUP  0.99
    754    2.550  125.576    7.568 3 U   5.612000E+07  0.000000E+00 e 0 HB2.56    N.57      H.57 #VC 0.43724 #QU 0.492 #SUP  0.92
    754    2.550  125.576    7.568 3 U   5.612000E+07  0.000000E+00 e 0 HB2.136   N.137     H.137 #VC 0.56276 #QU 0.841 #SUP  0.92
    755    2.898  121.320    7.240 3 U   6.635000E+07  0.000000E+00 e 0 HB3.7     N.8       H.8 #QU 0.967 #SUP  0.97
    756    3.189  126.261    6.537 3 U   2.367000E+08  0.000000E+00 e 0 HA.107    N.108     H.108 #QU 0.827 #SUP  0.83
    757    3.076  109.792    7.941 3 U   1.628000E+08  0.000000E+00 e 0 HA2.106   N.106     H.106 #QU 0.976 #SUP  0.98
    758    6.878  105.675    7.233 4 U   4.309000E+07  0.000000E+00 e 0 -         -         -
    759    7.858  114.596    7.083 4 U   5.440000E+07  0.000000E+00 e 0 -         -         -
    760    1.882  114.595    7.084 3 U   5.394000E+08  0.000000E+00 e 0 HB3.81    N.81      H.81 #QU 0.985 #SUP  0.98
    761    2.701  125.575    7.568 4 U   6.822000E+07  0.000000E+00 e 0 -         -         -
    762    1.982  115.144    8.000 3 U   4.876000E+08  0.000000E+00 e 0 HB2.14    N.14      H.14 #QU 0.933 #SUP  0.93
    763    5.280  127.908   10.697 3 U   3.649000E+07  0.000000E+00 e 0 HA.43     NE1.129   HE1.129 #QU 0.982 #SUP  0.98
    764    7.225  118.302    7.677 3 U   2.150000E+08  0.000000E+00 e 0 H.8       N.7       H.7 #VC 0.20862 #QU 0.481 #SUP  0.98
    764    7.225  118.302    7.677 3 U   2.150000E+08  0.000000E+00 e 0 H.19      N.18      H.18 #VC 0.40493 #QU 0.949 #SUP  0.98
    764    7.225  118.302    7.677 3 U   2.150000E+08  0.000000E+00 e 0 H.46      N.47      H.47 #VC 0.38645 #QU 0.384 #SUP  0.98
    765    4.489  120.910    7.754 4 U   4.172000E+07  0.000000E+00 e 0 -         -         -
    766    6.849  117.203    8.061 3 U   4.999000E+07  0.000000E+00 e 0 QD.122    N.123     H.123 #QU 0.972 #SUP  0.97
    767    1.242  130.790    7.506 3 U   9.969000E+07  0.000000E+00 e 0 HB2.95    N.95      H.95 #QU 0.952 #SUP  0.95
    768    2.697  112.399    7.475 3 U   3.337000E+07  0.000000E+00 e 0 HB3.56    ND2.56    HD22.56 #QU 0.993 #SUP  0.99
    769    3.801  117.203    8.507 3 U   6.662000E+07  0.000000E+00 e 0 HA.5      N.5       H.5 #QU 0.998 #SUP  1.00
    770    8.020  121.732    8.668 3 U   1.356000E+08  0.000000E+00 e 0 H.128     N.129     H.129 #QU 0.990 #SUP  0.99
    771    1.733  119.676    7.874 3 U   1.622000E+08  0.000000E+00 e 0 HB2.77    N.78      H.78 #QU 0.943 #SUP  0.94
    772    8.036  116.656    8.598 4 U   1.730000E+07  0.000000E+00 e 0 -         -         -
    773    4.217  119.811    9.534 3 U   1.356000E+08  0.000000E+00 e 0 HA.120    N.120     H.120 #QU 0.979 #SUP  0.98
    774    0.970  121.046    8.337 3 U   2.150000E+08  0.000000E+00 e 0 QG1.44    N.44      H.44 #QU 0.991 #SUP  0.99
    775    8.766  125.163    9.110 3 U   7.648000E+07  0.000000E+00 e 0 H.34      N.22      H.22 #QU 0.979 #SUP  0.98
    776    7.666  105.675    7.233 3 U   1.849000E+08  0.000000E+00 e 0 H.18      N.19      H.19 #QU 0.827 #SUP  0.83
    777    1.067  113.086    7.656 3 U   1.682000E+08  0.000000E+00 e 0 QD2.76    N.72      H.72 #QU 0.981 #SUP  0.98
    778    0.824  120.222    8.188 3 U   1.935000E+08  0.000000E+00 e 0 QG1.87    N.87      H.87 #QU 0.989 #SUP  0.99
    779    1.908  120.222    8.187 3 U   2.402000E+08  0.000000E+00 e 0 HB.87     N.87      H.87 #QU 0.858 #SUP  0.86
    780    3.529  128.182    8.438 3 U   7.204000E+07  0.000000E+00 e 0 QA.97     N.65      H.65 #QU 0.982 #SUP  0.98
    781    2.347  125.299   11.758 4 U   2.938000E+07  0.000000E+00 e 0 -         -         -
    782    7.856  111.988    8.040 3 U   1.116000E+08  0.000000E+00 e 0 H.42      N.43      H.43 #QU 0.931 #SUP  0.93
    783    3.576  115.145    7.999 3 U   5.548000E+07  0.000000E+00 e 0 HA.10     N.11      H.11 #VC 0.40271 #QU 0.996 #SUP  1.00
    783    3.576  115.145    7.999 3 U   5.548000E+07  0.000000E+00 e 0 HA.10     N.14      H.14 #VC 0.19919 #QU 0.365 #SUP  1.00
    783    3.576  115.145    7.999 3 U   5.548000E+07  0.000000E+00 e 0 HA.13     N.14      H.14 #VC 0.39810 #QU 0.985 #SUP  1.00
    784    1.513  119.399    8.671 3 U   1.453000E+08  0.000000E+00 e 0 QB.68     N.69      H.69 #QU 0.960 #SUP  0.96
    785    7.763  113.086    6.889 4 U   6.116000E+07  0.000000E+00 e 0 -         -         -
    786    3.740  115.282    7.346 3 U   8.316000E+07  0.000000E+00 e 0 HA.76     N.76      H.76 #QU 1.000 #SUP  1.00
    787    8.972  130.796    7.505 3 U   3.166000E+07  0.000000E+00 e 0 H.94      N.95      H.95 #VC 0.40243 #QU 0.667 #SUP  1.00
    787    8.972  130.796    7.505 3 U   3.166000E+07  0.000000E+00 e 0 H.111     N.95      H.95 #VC 0.59757 #QU 0.992 #SUP  1.00
    788    7.659  121.320    7.241 3 U   2.044000E+08  0.000000E+00 e 0 H.7       N.8       H.8 #QU 0.893 #SUP  0.89
    789    4.224  105.950    8.062 4 U   2.066000E+07  0.000000E+00 e 0 -         -         -
    790    3.996  111.165    7.351 4 U   1.076000E+08  0.000000E+00 e 0 -         -         -
    791    5.078  124.889    8.962 3 U   6.936000E+07  0.000000E+00 e 0 HA.94     N.111     H.111 #QU 0.903 #SUP  0.90
    792    8.586  118.576    7.691 3 U   5.202000E+07  0.000000E+00 e 0 H.112     N.23      H.23 #QU 0.966 #SUP  0.97
    793    0.924  118.439    8.469 3 U   3.935000E+07  0.000000E+00 e 0 QD1.8     N.2       H.2 #QU 0.811 #SUP  0.81
    794    3.094  116.791    8.398 3 U   6.047000E+07  0.000000E+00 e 0 HB.123    N.124     H.124 #QU 0.954 #SUP  0.95
    795    3.188  128.179    8.437 3 U   2.336000E+07  0.000000E+00 e 0 HB3.96    N.65      H.65 #QU 0.984 #SUP  0.98
    796    3.094  128.182    8.438 3 U   3.625000E+07  0.000000E+00 e 0 QD.65     N.65      H.65 #QU 0.885 #SUP  0.89
    797    6.797  121.771    7.615 3 U   1.156000E+07  0.000000E+00 e 0 QE.55     N.55      H.55 #VC 0.16892 #QU 0.311 #SUP  0.99
    797    6.797  121.771    7.615 3 U   1.156000E+07  0.000000E+00 e 0 HD1.55    N.55      H.55 #VC 0.45244 #QU 0.918 #SUP  0.99
    797    6.797  121.771    7.615 3 U   1.156000E+07  0.000000E+00 e 0 HD1.135   N.135     H.135 #VC 0.37864 #QU 0.772 #SUP  0.99
    798    0.433  112.125    7.617 3 U   1.560000E+08  0.000000E+00 e 0 QG2.64    N.66      H.66 #QU 0.929 #SUP  0.93
    799    8.504  116.380    7.702 3 U   5.682000E+07  0.000000E+00 e 0 H.5       N.6       H.6 #QU 0.982 #SUP  0.98
    800    4.365  121.046    8.336 4 U   5.000000E+07  0.000000E+00 e 0 -         -         -
    801    1.712  105.949    8.062 4 U   1.884000E+07  0.000000E+00 e 0 -         -         -
    802    7.149  126.124    8.084 3 U   2.586000E+07  0.000000E+00 e 0 H.62      N.61      H.61 #QU 0.998 #SUP  1.00
    803    6.812  121.762    7.615 3 U   1.155000E+07  0.000000E+00 e 0 QE.55     N.55      H.55 #VC 0.16552 #QU 0.315 #SUP  0.99
    803    6.812  121.762    7.615 3 U   1.155000E+07  0.000000E+00 e 0 HD1.55    N.55      H.55 #VC 0.44992 #QU 0.941 #SUP  0.99
    803    6.812  121.762    7.615 3 U   1.155000E+07  0.000000E+00 e 0 HD1.135   N.135     H.135 #VC 0.38457 #QU 0.808 #SUP  0.99
    804    7.223  116.105    7.546 3 U   3.640000E+07  0.000000E+00 e 0 H.19      N.17      H.17 #QU 0.928 #SUP  0.93
    805    4.619  117.478    8.132 3 U   1.845000E+07  0.000000E+00 e 0 HA.129    N.133     H.133 #QU 0.997 #SUP  1.00
    806    9.264  121.045    8.337 3 U   6.945000E+07  0.000000E+00 e 0 H.39      N.44      H.44 #QU 0.983 #SUP  0.98
    807    0.286  121.047    7.328 3 U   7.443000E+07  0.000000E+00 e 0 QD1.64    N.64      H.64 #QU 0.952 #SUP  0.95
    808    2.523  124.944    8.963 4 U   1.838000E+07  0.000000E+00 e 0 -         -         -
    809    8.595  130.798    9.208 3 U   1.548000E+07  0.000000E+00 e 0 H.112     N.113     H.113 #QU 0.978 #SUP  0.98
    810    1.288  122.144    8.766 4 U   3.456000E+07  0.000000E+00 e 0 -         -         -
    811    2.968  110.754    7.854 4 U   3.257000E+07  0.000000E+00 e 0 -         -         -
    812    7.516  118.027    8.984 3 U   2.481000E+07  0.000000E+00 e 0 H.95      N.94      H.94 #QU 0.998 #SUP  1.00
    813    1.880  119.126    8.031 3 U   9.345000E+07  0.000000E+00 e 0 HB2.99    N.100     H.100 #QU 0.986 #SUP  0.99
    814    1.609  117.203    8.062 3 U   4.978000E+07  0.000000E+00 e 0 QE.93     N.123     H.123 #VC 0.29218 #QU 0.311 #SUP  0.76
    814    1.609  117.203    8.062 3 U   4.978000E+07  0.000000E+00 e 0 HB2.119   N.123     H.123 #VC 0.70782 #QU 0.646 #SUP  0.76
    815    3.526  110.753    7.852 3 U   2.289000E+07  0.000000E+00 e 0 QB.38     N.42      H.42 #QU 0.974 #SUP  0.97
    816    4.289  118.028    8.984 3 U   5.334000E+07  0.000000E+00 e 0 HA.69     N.94      H.94 #QU 0.993 #SUP  0.99
    817    2.827  113.643    6.881 4 U   2.175000E+07  0.000000E+00 e 0 -         -         -
    818    0.900  115.147    7.994 3 U   2.469000E+07  0.000000E+00 e 0 QG1.12    N.11      H.11 #VC 0.50821 #QU 0.932 #SUP  1.00
    818    0.900  115.147    7.994 3 U   2.469000E+07  0.000000E+00 e 0 QG1.12    N.14      H.14 #VC 0.49179 #QU 0.931 #SUP  1.00
    819    8.813  117.478    8.133 3 U   2.394000E+07  0.000000E+00 e 0 H.131     N.133     H.133 #QU 0.992 #SUP  0.99
    820    3.392  116.380    7.725 3 U   3.435000E+07  0.000000E+00 e 0 HB3.100   N.101     H.101 #VC 0.56820 #QU 0.558 #SUP  0.71
    820    3.392  116.380    7.725 3 U   3.435000E+07  0.000000E+00 e 0 HB3.100   N.102     H.102 #VC 0.43180 #QU 0.351 #SUP  0.71
    821    4.027  111.988    8.039 3 U   7.495000E+07  0.000000E+00 e 0 QB.39     N.40      H.40 #VC 0.29852 #QU 0.359 #SUP  0.94
    821    4.027  111.988    8.039 3 U   7.495000E+07  0.000000E+00 e 0 QB.39     N.43      H.43 #VC 0.29176 #QU 0.468 #SUP  0.94
    821    4.027  111.988    8.039 3 U   7.495000E+07  0.000000E+00 e 0 HA.42     N.43      H.43 #VC 0.40973 #QU 0.827 #SUP  0.94
    822    4.366  121.320    7.242 3 U   9.602000E+07  0.000000E+00 e 0 HA.8      N.8       H.8 #QU 1.000 #SUP  1.00
    823    1.440  122.144    8.766 3 U   3.977000E+07  0.000000E+00 e 0 QB.22     N.34      H.34 #QU 0.988 #SUP  0.99
    824    2.595  122.831    8.031 3 U   1.240000E+08  0.000000E+00 e 0 HB3.119   N.119     H.119 #VC 0.65517 #QU 0.862 #SUP  0.93
    824    2.595  122.831    8.031 3 U   1.240000E+08  0.000000E+00 e 0 HG3.119   N.119     H.119 #VC 0.34483 #QU 0.470 #SUP  0.93
    825    2.600  125.987    8.085 3 U   1.776000E+07  0.000000E+00 e 0 HB3.60    N.61      H.61 #QU 0.990 #SUP  0.99
    826    8.668  118.438    8.470 3 U   1.167000E+08  0.000000E+00 e 0 H.1       N.2       H.2 #VC 0.47130 #QU 0.752 #SUP  0.98
    826    8.668  118.438    8.470 3 U   1.167000E+08  0.000000E+00 e 0 H.129     N.130     H.130 #VC 0.52870 #QU 0.937 #SUP  0.98
    827    7.886  120.184    8.179 3 U   1.191000E+07  0.000000E+00 e 0 H.83      N.87      H.87 #QU 0.665 #SUP  0.66
    828    7.845  120.206    8.183 3 U   1.625000E+07  0.000000E+00 e 0 H.83      N.87      H.87 #QU 0.975 #SUP  0.97
    829    7.825  120.225    8.183 3 U   1.520000E+07  0.000000E+00 e 0 H.83      N.87      H.87 #QU 0.762 #SUP  0.76
    830    0.607  119.676    7.873 3 U   2.094000E+07  0.000000E+00 e 0 QD1.71    N.78      H.78 #QU 0.990 #SUP  0.99
    831    4.544  120.225    8.180 4 U   1.648000E+07  0.000000E+00 e 0 -         -         -
    832    6.872  118.850    8.364 3 U   2.237000E+07  0.000000E+00 e 0 H.20      N.21      H.21 #QU 0.990 #SUP  0.99
    833    1.732  122.829    8.030 4 U   7.487000E+07  0.000000E+00 e 0 -         -         -
    834    2.337  116.792    8.397 3 U   1.134000E+08  0.000000E+00 e 0 HG3.124   N.124     H.124 #QU 0.980 #SUP  0.98
    835    2.246  116.793    8.395 3 U   1.289000E+08  0.000000E+00 e 0 HG2.124   N.124     H.124 #QU 0.999 #SUP  1.00
    836    2.079  107.597    7.806 3 U   4.158000E+07  0.000000E+00 e 0 HB3.69    N.70      H.70 #VC 0.19970 #QU 0.249 #SUP  0.97
    836    2.079  107.597    7.806 3 U   4.158000E+07  0.000000E+00 e 0 HB3.93    N.70      H.70 #VC 0.80030 #QU 0.962 #SUP  0.97
    837    3.751  116.380    7.788 3 U   3.770000E+07  0.000000E+00 e 0 HA.62     N.63      H.63 #QU 0.996 #SUP  1.00
    838    5.142  121.595    8.269 3 U   3.988000E+07  0.000000E+00 e 0 HA.96     N.109     H.109 #QU 0.749 #SUP  0.75
    839    4.988  109.792    7.944 4 U   2.943000E+07  0.000000E+00 e 0 -         -         -
    840    3.800  121.320    7.241 3 U   4.988000E+07  0.000000E+00 e 0 HA.5      N.8       H.8 #QU 0.995 #SUP  0.99
    841    2.227  121.732    8.665 3 U   8.994000E+07  0.000000E+00 e 0 HB3.128   N.1       H.1 #QU 0.957 #SUP  0.96
    842    3.661  116.790    7.086 3 U   1.102000E+07  0.000000E+00 e 0 HD3.84    N.82      H.82 #QU 0.958 #SUP  0.96
    843    4.120  107.597    7.804 3 U   1.785000E+08  0.000000E+00 e 0 HA3.70    N.70      H.70 #QU 0.887 #SUP  0.89
    844    7.248  121.046    8.337 4 U   1.930000E+07  0.000000E+00 e 0 -         -         -
    845    1.732  120.224    8.187 3 U   1.188000E+08  0.000000E+00 e 0 QG.85     N.87      H.87 #VC 0.47686 #QU 0.847 #SUP  1.00
    845    1.732  120.224    8.187 3 U   1.188000E+08  0.000000E+00 e 0 HB2.86    N.87      H.87 #VC 0.52314 #QU 0.986 #SUP  1.00
    846    1.920  117.614    8.830 3 U   4.918000E+07  0.000000E+00 e 0 HB2.93    N.93      H.93 #QU 0.969 #SUP  0.97
    847    1.885  121.595    8.274 4 U   4.453000E+07  0.000000E+00 e 0 -         -         -
    848    4.497  118.438    8.468 3 U   3.906000E+07  0.000000E+00 e 0 HA.2      N.2       H.2 #QU 0.975 #SUP  0.98
    849    2.255  118.164    8.149 3 U   2.474000E+07  0.000000E+00 e 0 HB3.53    N.54      H.54 #VC 0.48048 #QU 0.708 #SUP  0.86
    849    2.255  118.164    8.149 3 U   2.474000E+07  0.000000E+00 e 0 HG3.53    N.54      H.54 #VC 0.51952 #QU 0.517 #SUP  0.86
    850    2.206  116.929    7.085 3 U   2.447000E+07  0.000000E+00 e 0 HG2.83    N.82      H.82 #VC 0.40610 #QU 0.601 #SUP  0.95
    850    2.206  116.929    7.085 3 U   2.447000E+07  0.000000E+00 e 0 HG3.83    N.82      H.82 #VC 0.59390 #QU 0.878 #SUP  0.95
    851    1.615  123.516    7.187 4 U   5.599000E+07  0.000000E+00 e 0 -         -         -
    852    2.521  124.971    8.963 4 U   1.833000E+07  0.000000E+00 e 0 -         -         -
    853   10.698  110.810    7.855 3 U   1.012000E+07  0.000000E+00 e 0 HE1.129   N.42      H.42 #QU 0.999 #SUP  1.00
    854   10.693  110.838    7.857 3 U   9.903000E+06  0.000000E+00 e 0 HE1.129   N.42      H.42 #QU 0.998 #SUP  1.00
    855    1.009  108.420    6.572 3 U   4.497000E+07  0.000000E+00 e 0 QG2.12    NE2.128   HE21.128 #QU 0.743 #SUP  0.74
    856    2.520  111.302    6.823 3 U   2.242000E+07  0.000000E+00 e 0 HG2.116   NE2.116   HE21.116 #VC 0.60602 #QU 0.919 #SUP  0.97
    856    2.520  111.302    6.823 3 U   2.242000E+07  0.000000E+00 e 0 HB2.136   ND2.136   HD21.136 #VC 0.39398 #QU 0.597 #SUP  0.97
    857    2.696  112.401    6.801 3 U   2.410000E+07  0.000000E+00 e 0 HB3.56    ND2.56    HD21.56 #QU 0.990 #SUP  0.99
    858    0.735  128.181    8.437 3 U   3.128000E+07  0.000000E+00 e 0 HG12.64   N.65      H.65 #QU 0.986 #SUP  0.99
    859    2.582  105.956    8.058 4 U   1.118000E+07  0.000000E+00 e 0 -         -         -
    860    2.715  125.573    8.307 4 U   1.570000E+07  0.000000E+00 e 0 -         -         -
    861    1.905  118.437    8.469 3 U   1.525000E+08  0.000000E+00 e 0 HB3.130   N.130     H.130 #QU 0.990 #SUP  0.99
    862    3.187  111.301    9.383 3 U   2.388000E+07  0.000000E+00 e 0 HB3.96    N.97      H.97 #QU 0.999 #SUP  1.00
    863    8.070  127.908   10.694 3 U   2.309000E+07  0.000000E+00 e 0 H.43      NE1.129   HE1.129 #QU 0.954 #SUP  0.95
    864    2.080  116.654    9.384 4 U   3.041000E+07  0.000000E+00 e 0 -         -         -
    865    2.521  118.028    8.985 3 U   7.085000E+07  0.000000E+00 e 0 HB3.94    N.94      H.94 #QU 0.970 #SUP  0.97
    866    0.435  128.181    8.437 3 U   1.146000E+08  0.000000E+00 e 0 QG2.64    N.65      H.65 #QU 0.965 #SUP  0.97
    867    6.530  121.595    8.272 3 U   2.367000E+07  0.000000E+00 e 0 H.108     N.109     H.109 #QU 0.955 #SUP  0.95
    868    6.900  110.067    7.677 3 U   4.245000E+07  0.000000E+00 e 0 HD21.100  ND2.100   HD22.100 #QU 0.990 #SUP  0.99
    869    2.300  122.006    7.954 3 U   8.773000E+06  0.000000E+00 e 0 QG.32     N.32      H.32 #QU 0.957 #SUP  0.96
    870    2.200  111.302    7.154 3 U   1.138000E+08  0.000000E+00 e 0 HG3.60    N.62      H.62 #VC 0.47575 #QU 0.886 #SUP  1.00
    870    2.200  111.302    7.154 3 U   1.138000E+08  0.000000E+00 e 0 HB.62     N.62      H.62 #VC 0.52425 #QU 1.000 #SUP  1.00
    871    3.114  125.300   11.754 3 U   1.484000E+07  0.000000E+00 e 0 HB3.73    ND1.73    HD1.73 #QU 0.998 #SUP  1.00
    872    9.236  118.574    7.689 3 U   2.085000E+07  0.000000E+00 e 0 H.24      N.23      H.23 #VC 0.66938 #QU 0.981 #SUP  0.99
    872    9.236  118.574    7.689 3 U   2.085000E+07  0.000000E+00 e 0 H.49      N.48      H.48 #VC 0.33062 #QU 0.461 #SUP  0.99
    873    1.811  123.654    8.626 3 U   1.316000E+07  0.000000E+00 e 0 HB3.65    N.96      H.96 #QU 0.997 #SUP  1.00
    874    4.714  128.182    8.438 4 U   8.288000E+07  0.000000E+00 e 0 -         -         -
    875    0.574  107.597    7.663 3 U   1.334000E+07  0.000000E+00 e 0 QG2.62    N.134     H.134 #QU 0.923 #SUP  0.92
    876    1.491  121.732    8.665 3 U   2.986000E+07  0.000000E+00 e 0 QB.132    N.1       H.1 #QU 0.920 #SUP  0.92
    877    1.254  124.887    8.963 4 U   1.935000E+07  0.000000E+00 e 0 -         -         -
    878    3.527  127.910   10.697 3 U   1.423000E+07  0.000000E+00 e 0 QB.38     NE1.129   HE1.129 #QU 0.983 #SUP  0.98
    879    1.069  116.791    8.395 3 U   9.637000E+07  0.000000E+00 e 0 QG2.123   N.124     H.124 #QU 0.996 #SUP  1.00
    880    1.068  118.027    8.984 4 U   5.305000E+07  0.000000E+00 e 0 -         -         -
    881    3.166  112.126    7.615 3 U   7.816000E+07  0.000000E+00 e 0 HB3.96    N.66      H.66 #QU 0.828 #SUP  0.83
    882    0.567  122.159    8.766 3 U   1.575000E+07  0.000000E+00 e 0 QD1.34    N.34      H.34 #VC 0.49748 #QU 0.978 #SUP  1.00
    882    0.567  122.159    8.766 3 U   1.575000E+07  0.000000E+00 e 0 QD1.34    N.35      H.35 #VC 0.50252 #QU 0.988 #SUP  1.00
    883    3.617  122.007    7.949 3 U   2.545000E+07  0.000000E+00 e 0 HA.31     N.32      H.32 #QU 1.000 #SUP  1.00
    884    3.479  117.477    7.977 4 U   1.588000E+07  0.000000E+00 e 0 -         -         -
    885    3.797  118.712    7.662 3 U   3.847000E+07  0.000000E+00 e 0 HA.5      N.7       H.7 #QU 0.909 #SUP  0.91
    886    3.979  122.840    8.032 3 U   1.269000E+07  0.000000E+00 e 0 HB3.91    N.119     H.119 #QU 0.955 #SUP  0.95
    887    2.625  117.478    8.133 3 U   1.321000E+07  0.000000E+00 e 0 HB2.131   N.133     H.133 #QU 0.989 #SUP  0.99
    888    1.733  111.302    7.151 3 U   6.829000E+07  0.000000E+00 e 0 HB2.60    N.62      H.62 #QU 0.974 #SUP  0.97
    889    3.760  119.813    7.076 4 U   2.569000E+07  0.000000E+00 e 0 -         -         -
    890    2.821  123.516    7.186 3 U   5.241000E+07  0.000000E+00 e 0 QB.11     N.12      H.12 #QU 0.962 #SUP  0.96
    891    1.140  111.307    7.154 3 U   3.006000E+07  0.000000E+00 e 0 QG2.134   N.62      H.62 #QU 0.999 #SUP  1.00
    892    9.044  126.123    8.085 3 U   1.838000E+07  0.000000E+00 e 0 H.45      N.61      H.61 #QU 0.984 #SUP  0.98
    893    3.332  128.182    9.051 3 U   4.474000E+07  0.000000E+00 e 0 HB3.45    N.45      H.45 #QU 0.980 #SUP  0.98
    894    3.582  123.380    7.187 3 U   2.022000E+07  0.000000E+00 e 0 HA.10     N.12      H.12 #QU 0.964 #SUP  0.96
    895    4.000  121.045    8.338 3 U   6.435000E+07  0.000000E+00 e 0 QB.39     N.44      H.44 #QU 0.942 #SUP  0.94
    896    6.533  126.812    7.725 3 U   1.999000E+07  0.000000E+00 e 0 H.108     N.107     H.107 #QU 0.979 #SUP  0.98
    897    2.865  128.182    8.438 3 U   3.170000E+07  0.000000E+00 e 0 HB2.96    N.65      H.65 #QU 0.990 #SUP  0.99
    898    9.386  126.810    7.724 4 U   2.000000E+07  0.000000E+00 e 0 -         -         -
    899    4.252  108.284    7.467 3 U   5.036000E+07  0.000000E+00 e 0 HB3.115   N.115     H.115 #QU 0.767 #SUP  0.77
    900    4.181  108.277    7.468 4 U   3.891000E+07  0.000000E+00 e 0 -         -         -
    901    4.272  108.266    7.467 3 U   4.570000E+07  0.000000E+00 e 0 HB3.115   N.115     H.115 #QU 0.952 #SUP  0.95
    902    1.811  119.813    8.499 3 U   3.899000E+07  0.000000E+00 e 0 QB.117    N.117     H.117 #QU 1.000 #SUP  1.00
    903    4.506  118.163    8.147 4 U   2.886000E+07  0.000000E+00 e 0 -         -         -
    904    2.868  126.811    7.726 3 U   2.924000E+07  0.000000E+00 e 0 QB.103    N.107     H.107 #QU 0.984 #SUP  0.98
    905    0.010  130.790    7.506 4 U   3.337000E+07  0.000000E+00 e 0 -         -         -
    906    1.930  115.282    7.342 3 U   1.280000E+08  0.000000E+00 e 0 HB3.76    N.76      H.76 #VC 0.54777 #QU 1.000 #SUP  1.00
    906    1.930  115.282    7.342 3 U   1.280000E+08  0.000000E+00 e 0 HB3.110   N.76      H.76 #VC 0.45223 #QU 0.747 #SUP  1.00
    907    9.275  113.086    8.089 3 U   1.534000E+07  0.000000E+00 e 0 H.39      N.38      H.38 #QU 0.973 #SUP  0.97
    908    1.734  116.652    8.594 3 U   1.143000E+08  0.000000E+00 e 0 HB3.111   N.112     H.112 #QU 0.976 #SUP  0.98
    909    1.601  116.654    8.596 3 U   1.362000E+08  0.000000E+00 e 0 QD1.22    N.112     H.112 #QU 0.942 #SUP  0.94
    910    2.822  119.810    9.533 3 U   2.307000E+08  0.000000E+00 e 0 QB.120    N.120     H.120 #QU 0.941 #SUP  0.94
    911    3.788  117.461    8.132 3 U   2.000000E+07  0.000000E+00 e 0 HA.5      N.133     H.133 #QU 0.931 #SUP  0.93
    912    6.635  125.300    9.110 3 U   2.239000E+07  0.000000E+00 e 0 HD1.36    N.22      H.22 #QU 0.974 #SUP  0.97
    913    0.655  114.596    7.083 3 U   2.522000E+07  0.000000E+00 e 0 QG2.87    N.81      H.81 #QU 0.940 #SUP  0.94
    914    4.734  122.555    8.368 3 U   1.049000E+08  0.000000E+00 e 0 HA.26     N.26      H.26 #QU 0.990 #SUP  0.99
    915    2.518  127.771    8.392 3 U   3.398000E+07  0.000000E+00 e 0 HB2.66    N.67      H.67 #VC 0.46244 #QU 0.732 #SUP  0.99
    915    2.518  127.771    8.392 3 U   3.398000E+07  0.000000E+00 e 0 HB3.94    N.68      H.68 #VC 0.53756 #QU 0.950 #SUP  0.99
    916    4.696  117.615    8.831 3 U   4.907000E+07  0.000000E+00 e 0 HA.112    N.93      H.93 #QU 0.958 #SUP  0.96
    917    7.873  121.320    8.074 3 U   4.948000E+07  0.000000E+00 e 0 H.78      N.80      H.80 #QU 0.987 #SUP  0.99
    918    3.266  122.006    8.351 4 U   2.982000E+07  0.000000E+00 e 0 -         -         -
    919    4.099  115.281    7.341 3 U   2.680000E+07  0.000000E+00 e 0 HA.74     N.75      H.75 #QU 0.999 #SUP  1.00
    920    6.987  121.046    8.340 3 U   5.976000E+07  0.000000E+00 e 0 HZ2.129   N.44      H.44 #QU 0.928 #SUP  0.93
    921    1.964  120.085    9.241 3 U   1.195000E+07  0.000000E+00 e 0 HG2.111   N.24      H.24 #QU 0.948 #SUP  0.95
    922    0.386  126.261    6.537 3 U   5.315000E+07  0.000000E+00 e 0 QG1.107   N.108     H.108 #QU 0.990 #SUP  0.99
    923    1.395  105.538    7.234 3 U   3.646000E+07  0.000000E+00 e 0 HG2.18    N.19      H.19 #QU 0.747 #SUP  0.75
    924    3.086  119.125    8.032 3 U   8.797000E+07  0.000000E+00 e 0 HB2.100   N.100     H.100 #QU 0.740 #SUP  0.74
    925    2.225  115.968    8.891 3 U   5.432000E+07  0.000000E+00 e 0 HB3.118   N.114     H.114 #VC 0.51604 #QU 0.993 #SUP  1.00
    925    2.225  115.968    8.891 3 U   5.432000E+07  0.000000E+00 e 0 HG2.118   N.114     H.114 #VC 0.48396 #QU 0.930 #SUP  1.00
    926    9.268  111.981    8.040 3 U   1.731000E+07  0.000000E+00 e 0 H.39      N.43      H.43 #QU 0.929 #SUP  0.93
    927    1.612  120.085    9.243 3 U   3.175000E+07  0.000000E+00 e 0 HB.24     N.24      H.24 #QU 0.821 #SUP  0.82
    928    8.772  116.586    9.385 3 U   1.360000E+07  0.000000E+00 e 0 H.36      N.37      H.37 #QU 0.995 #SUP  1.00
    929    1.804  121.183    7.327 3 U   2.920000E+08  0.000000E+00 e 0 HB.64     N.64      H.64 #QU 0.917 #SUP  0.92
    930    0.829  130.926    9.206 4 U   2.833000E+07  0.000000E+00 e 0 -         -         -
    931    2.050  122.007    8.353 4 U   5.585000E+07  0.000000E+00 e 0 -         -         -
    932    9.113  118.848    8.363 3 U   1.804000E+07  0.000000E+00 e 0 H.22      N.21      H.21 #QU 0.997 #SUP  1.00
    933    7.602  123.654    8.629 3 U   5.410000E+07  0.000000E+00 e 0 H.66      N.96      H.96 #QU 0.900 #SUP  0.90
    934    4.779  111.300    7.152 3 U   2.405000E+07  0.000000E+00 e 0 HA.60     N.62      H.62 #VC 0.59685 #QU 0.941 #SUP  0.98
    934    4.779  111.300    7.152 3 U   2.405000E+07  0.000000E+00 e 0 HA.136    ND2.136   HD22.136 #VC 0.40315 #QU 0.624 #SUP  0.98
    935    7.222  113.223    8.093 3 U   4.127000E+07  0.000000E+00 e 0 HE.37     N.38      H.38 #QU 0.916 #SUP  0.92
    936    4.623  111.296    7.153 3 U   1.491000E+07  0.000000E+00 e 0 HA.44     N.62      H.62 #QU 0.927 #SUP  0.93
    937    4.196  118.713    7.663 3 U   7.989000E+07  0.000000E+00 e 0 HA.6      N.7       H.7 #VC 0.55268 #QU 0.826 #SUP  0.95
    937    4.196  118.713    7.663 3 U   7.989000E+07  0.000000E+00 e 0 HA.47     N.47      H.47 #VC 0.44732 #QU 0.722 #SUP  0.95
    938    2.866  111.233    7.748 3 U   1.891000E+07  0.000000E+00 e 0 HG3.116   NE2.116   HE22.116 #QU 0.995 #SUP  1.00
    939    1.732  118.165    7.484 3 U   1.735000E+08  0.000000E+00 e 0 HB2.77    N.77      H.77 #QU 0.974 #SUP  0.97
    940    2.225  121.594    8.272 3 U   3.163000E+07  0.000000E+00 e 0 HG2.108   N.109     H.109 #QU 0.944 #SUP  0.94
    941    5.777  110.753    7.856 4 U   2.235000E+07  0.000000E+00 e 0 -         -         -
    942    2.503  123.654    8.623 3 U   2.163000E+07  0.000000E+00 e 0 HB2.66    N.96      H.96 #QU 0.966 #SUP  0.97
    943    8.950  116.653    8.592 3 U   2.204000E+07  0.000000E+00 e 0 H.111     N.112     H.112 #QU 0.905 #SUP  0.90
    944    7.076  122.556    8.370 3 U   2.700000E+07  0.000000E+00 e 0 QD.25     N.26      H.26 #QU 0.983 #SUP  0.98
    945    8.064  118.719    9.267 3 U   1.889000E+07  0.000000E+00 e 0 H.43      N.39      H.39 #QU 0.983 #SUP  0.98
    946    4.099  116.654    9.385 3 U   3.908000E+07  0.000000E+00 e 0 HA.37     N.37      H.37 #QU 0.999 #SUP  1.00
    947    3.184  123.655    8.625 3 U   6.143000E+07  0.000000E+00 e 0 HB3.96    N.96      H.96 #QU 0.984 #SUP  0.98
    948    7.947  126.810    7.722 3 U   4.173000E+07  0.000000E+00 e 0 H.106     N.107     H.107 #QU 0.990 #SUP  0.99
    949    0.918  117.478    8.133 4 U   4.736000E+07  0.000000E+00 e 0 -         -         -
    950    9.211  117.613    8.831 3 U   2.055000E+07  0.000000E+00 e 0 H.113     N.93      H.93 #QU 0.998 #SUP  1.00
    951    0.384  126.809    7.724 3 U   3.848000E+07  0.000000E+00 e 0 QG1.107   N.107     H.107 #QU 0.996 #SUP  1.00
    952    4.423  114.320    8.116 3 U   3.689000E+07  0.000000E+00 e 0 HA.41     N.41      H.41 #QU 0.855 #SUP  0.86
    953    4.735  122.967    7.967 4 U   7.878000E+07  0.000000E+00 e 0 -         -         -
    954    6.863  130.958    9.206 4 U   9.742000E+06  0.000000E+00 e 0 -         -         -
    955    1.968  124.889    8.966 3 U   6.636000E+07  0.000000E+00 e 0 HB3.110   N.111     H.111 #VC 0.48511 #QU 0.934 #SUP  1.00
    955    1.968  124.889    8.966 3 U   6.636000E+07  0.000000E+00 e 0 HG2.111   N.111     H.111 #VC 0.51489 #QU 0.991 #SUP  1.00
    956    7.534  111.440    6.849 3 U   5.068000E+07  0.000000E+00 e 0 HE22.40   NE2.40    HE21.40 #QU 0.649 #SUP  0.65
    957    7.085  121.458    7.315 4 U   8.294000E+07  0.000000E+00 e 0 -         -         -
    958    5.254  118.576    7.691 3 U   5.503000E+07  0.000000E+00 e 0 HA.23     N.23      H.23 #VC 0.50650 #QU 0.990 #SUP  1.00
    958    5.254  118.576    7.691 3 U   5.503000E+07  0.000000E+00 e 0 HA.48     N.48      H.48 #VC 0.49350 #QU 0.964 #SUP  1.00
    959    4.297  127.772    8.390 3 U   1.823000E+07  0.000000E+00 e 0 HA.69     N.68      H.68 #QU 0.986 #SUP  0.99
    960    1.460  107.597    7.804 4 U   3.229000E+07  0.000000E+00 e 0 -         -         -
    961    3.086  121.732    7.616 3 U   1.945000E+08  0.000000E+00 e 0 HB3.55    N.55      H.55 #VC 0.29408 #QU 0.204 #SUP  0.91
    961    3.086  121.732    7.616 3 U   1.945000E+08  0.000000E+00 e 0 QB.135    N.135     H.135 #VC 0.70592 #QU 0.881 #SUP  0.91
    962    7.190  129.003   10.469 4 U   2.495000E+07  0.000000E+00 e 0 -         -         -
    963    9.209  108.421    7.468 3 U   1.599000E+07  0.000000E+00 e 0 H.113     N.115     H.115 #QU 0.978 #SUP  0.98
    964    1.440  126.810    7.727 3 U   1.018000E+08  0.000000E+00 e 0 HB.107    N.107     H.107 #QU 0.987 #SUP  0.99
    965    2.235  122.007    8.349 4 U   2.779000E+07  0.000000E+00 e 0 -         -         -
    966    1.560  129.005   10.470 4 U   9.889000E+07  0.000000E+00 e 0 -         -         -
    967    4.744  121.319    8.076 4 U   2.069000E+07  0.000000E+00 e 0 -         -         -
    968    2.961  118.713    9.268 4 U   2.493000E+07  0.000000E+00 e 0 -         -         -
    969    3.576  122.144    7.523 3 U   2.231000E+07  0.000000E+00 e 0 HA.13     N.15      H.15 #QU 0.936 #SUP  0.94
    970    4.076  114.870    8.421 4 U   1.522000E+07  0.000000E+00 e 0 -         -         -
    971    1.526  120.634    8.817 3 U   1.160000E+08  0.000000E+00 e 0 HB2.58    N.59      H.59 #QU 0.448 #SUP  0.45
    972    4.437  122.144    7.524 3 U   4.073000E+07  0.000000E+00 e 0 HA.11     ND2.11    HD21.11 #QU 0.906 #SUP  0.91
    973    0.876  111.302    7.155 3 U   5.018000E+08  0.000000E+00 e 0 QG1.62    N.62      H.62 #QU 0.974 #SUP  0.97
    974    4.345  118.713    9.266 3 U   7.049000E+07  0.000000E+00 e 0 HA.39     N.39      H.39 #QU 0.994 #SUP  0.99
    975    3.478  120.633    8.814 3 U   8.799000E+07  0.000000E+00 e 0 HA.130    N.131     H.131 #QU 0.962 #SUP  0.96
    976    7.902  118.164    8.148 4 U   2.200000E+07  0.000000E+00 e 0 -         -         -
    977    2.031  125.163    9.109 3 U   2.535000E+07  0.000000E+00 e 0 HG2.33    N.22      H.22 #QU 0.821 #SUP  0.82
    978    2.052  117.203    8.062 4 U   1.878000E+08  0.000000E+00 e 0 -         -         -
    979    2.769  106.773    7.562 3 U   4.633000E+07  0.000000E+00 e 0 HB2.91    N.92      H.92 #QU 0.999 #SUP  1.00
    980    7.663  122.282    8.094 3 U   3.140000E+07  0.000000E+00 e 0 H.134     N.132     H.132 #QU 0.982 #SUP  0.98
    981    7.490  115.282    7.342 3 U   1.710000E+08  0.000000E+00 e 0 H.77      N.76      H.76 #QU 0.994 #SUP  0.99
    982    3.338  121.731    6.303 4 U   1.977000E+07  0.000000E+00 e 0 -         -         -
    983    4.218  118.986    7.928 3 U   8.556000E+07  0.000000E+00 e 0 HA.121    N.122     H.122 #QU 0.935 #SUP  0.93
    984    0.599  106.772    7.557 3 U   3.427000E+07  0.000000E+00 e 0 QD1.71    N.92      H.92 #QU 0.970 #SUP  0.97
    985    2.795  121.046    8.337 3 U   5.523000E+07  0.000000E+00 e 0 HB2.51    N.51      H.51 #VC 0.74408 #QU 0.772 #SUP  0.82
    985    2.795  121.046    8.337 3 U   5.523000E+07  0.000000E+00 e 0 HB2.51    N.52      H.52 #VC 0.25592 #QU 0.218 #SUP  0.82
    986    1.609  116.653    9.384 3 U   4.349000E+07  0.000000E+00 e 0 QB.37     N.37      H.37 #QU 0.979 #SUP  0.98
    987    2.105  118.713    9.267 3 U   3.822000E+07  0.000000E+00 e 0 HB.44     N.39      H.39 #QU 0.919 #SUP  0.92
    988    2.028  108.872    8.006 3 U   7.968000E+06  0.000000E+00 e 0 QB.2      N.4       H.4 #QU 0.322 #SUP  0.32
    989    2.001  108.858    8.010 3 U   7.893000E+06  0.000000E+00 e 0 QB.2      N.4       H.4 #QU 0.274 #SUP  0.27
    990    2.689  116.380    7.727 3 U   2.237000E+08  0.000000E+00 e 0 HB3.101   N.101     H.101 #QU 0.632 #SUP  0.63
    991    3.969  123.515    7.187 4 U   4.472000E+07  0.000000E+00 e 0 -         -         -
    992    3.463  121.732    8.663 3 U   3.202000E+07  0.000000E+00 e 0 HA.127    N.129     H.129 #QU 0.924 #SUP  0.92
    993    0.890  121.749    7.616 4 U   1.055000E+07  0.000000E+00 e 0 -         -         -
    994    9.268  110.752    7.853 3 U   1.690000E+07  0.000000E+00 e 0 H.39      N.42      H.42 #QU 0.980 #SUP  0.98
    995    1.070  107.597    7.805 4 U   5.498000E+07  0.000000E+00 e 0 -         -         -
    996    2.398  119.673    8.034 3 U   7.519000E+07  0.000000E+00 e 0 HG3.118   N.118     H.118 #QU 0.994 #SUP  0.99
    997    7.463  122.830    8.031 3 U   3.474000E+07  0.000000E+00 e 0 H.115     N.119     H.119 #QU 0.975 #SUP  0.97
    998    4.622  121.731    8.666 3 U   1.040000E+08  0.000000E+00 e 0 HA.1      N.1       H.1 #VC 0.49734 #QU 0.986 #SUP  1.00
    998    4.622  121.731    8.666 3 U   1.040000E+08  0.000000E+00 e 0 HA.129    N.129     H.129 #VC 0.50266 #QU 0.997 #SUP  1.00
    999    4.494  121.731    8.666 3 U   5.890000E+07  0.000000E+00 e 0 HA.126    N.129     H.129 #QU 0.972 #SUP  0.97
   1000    1.885  121.320    8.079 4 U   1.104000E+08  0.000000E+00 e 0 -         -         -
   1001    2.843  122.281    8.093 3 U   1.197000E+08  0.000000E+00 e 0 HB3.131   N.132     H.132 #QU 0.982 #SUP  0.98
   1002    2.083  115.282    7.213 3 U   3.055000E+07  0.000000E+00 e 0 HB.44     N.46      H.46 #VC 0.30495 #QU 0.366 #SUP  0.95
   1002    2.083  115.282    7.213 3 U   3.055000E+07  0.000000E+00 e 0 HB3.46    N.46      H.46 #VC 0.69505 #QU 0.928 #SUP  0.95
   1003    2.544  121.321    7.238 3 U   5.097000E+07  0.000000E+00 e 0 HB2.7     N.8       H.8 #QU 0.990 #SUP  0.99
   1004    1.859  118.164    7.483 4 U   1.680000E+08  0.000000E+00 e 0 -         -         -
   1005    1.732  119.810    9.533 4 U   4.697000E+07  0.000000E+00 e 0 -         -         -
   1006    4.690  126.260    6.536 3 U   4.106000E+07  0.000000E+00 e 0 HA.108    N.108     H.108 #QU 0.955 #SUP  0.96
   1007    4.343  121.732    7.614 3 U   1.915000E+08  0.000000E+00 e 0 HA.55     N.55      H.55 #VC 0.39364 #QU 0.498 #SUP  0.92
   1007    4.343  121.732    7.614 3 U   1.915000E+08  0.000000E+00 e 0 HA.135    N.135     H.135 #VC 0.60636 #QU 0.832 #SUP  0.92
   1008    0.916  119.399    8.666 4 U   2.384000E+07  0.000000E+00 e 0 -         -         -
   1009    2.059  118.027    7.907 4 U   3.511000E+07  0.000000E+00 e 0 -         -         -
   1010    0.534  122.144    7.522 3 U   2.283000E+07  0.000000E+00 e 0 HG.16     N.15      H.15 #QU 0.879 #SUP  0.88
   1011    2.298  124.888    8.963 3 U   4.273000E+07  0.000000E+00 e 0 HG3.111   N.111     H.111 #QU 0.988 #SUP  0.99
   1012    1.807  119.399    8.671 3 U   1.806000E+08  0.000000E+00 e 0 HB2.69    N.69      H.69 #QU 0.992 #SUP  0.99
   1013    1.061  125.299   11.759 3 U   1.902000E+07  0.000000E+00 e 0 QD1.26    ND1.73    HD1.73 #VC 0.27813 #QU 0.222 #SUP  0.99
   1013    1.061  125.299   11.759 3 U   1.902000E+07  0.000000E+00 e 0 QD2.76    ND1.73    HD1.73 #VC 0.72187 #QU 0.992 #SUP  0.99
   1014    3.059  118.437    8.469 3 U   2.206000E+07  0.000000E+00 e 0 HD3.130   N.130     H.130 #QU 1.000 #SUP  1.00
   1015    1.560  125.162    9.111 4 U   7.858000E+07  0.000000E+00 e 0 -         -         -
   1016    1.934  119.674    8.038 4 U   1.050000E+08  0.000000E+00 e 0 -         -         -
   1017    0.868  130.792    7.507 4 U   2.571000E+07  0.000000E+00 e 0 -         -         -
   1018    0.750  130.790    7.508 3 U   3.000000E+07  0.000000E+00 e 0 HG.94     N.95      H.95 #QU 0.911 #SUP  0.91
   1019    2.532  115.282    7.344 3 U   5.808000E+07  0.000000E+00 e 0 HB2.73    N.75      H.75 #VC 0.49978 #QU 0.935 #SUP  1.00
   1019    2.532  115.282    7.344 3 U   5.808000E+07  0.000000E+00 e 0 HB2.73    N.76      H.76 #VC 0.50022 #QU 0.976 #SUP  1.00
   1020    7.218  107.597    7.802 4 U   2.619000E+07  0.000000E+00 e 0 -         -         -
   1021    4.741  114.595    7.081 4 U   2.395000E+07  0.000000E+00 e 0 -         -         -
   1022    1.585  118.163    8.041 3 U   3.115000E+07  0.000000E+00 e 0 QE.125    N.125     H.125 #QU 0.940 #SUP  0.94
   1023    5.300  125.300    9.110 3 U   6.074000E+07  0.000000E+00 e 0 HA.22     N.22      H.22 #QU 0.994 #SUP  0.99
   1024    3.912  116.105    7.542 3 U   1.354000E+08  0.000000E+00 e 0 HA.17     N.17      H.17 #QU 0.926 #SUP  0.93
   1025    2.665  116.653    9.385 3 U   5.706000E+07  0.000000E+00 e 0 QB.36     N.37      H.37 #QU 0.973 #SUP  0.97
   1026    7.334  127.771    8.390 4 U   3.434000E+07  0.000000E+00 e 0 -         -         -
   1027    7.253  127.771    8.391 4 U   7.174000E+07  0.000000E+00 e 0 -         -         -
   1028    2.949  112.674    6.843 3 U   3.926000E+07  0.000000E+00 e 0 HB3.51    ND2.51    HD21.51 #QU 0.934 #SUP  0.93
   1029    4.146  121.595    8.669 3 U   6.971000E+07  0.000000E+00 e 0 HA.125    N.129     H.129 #VC 0.34708 #QU 0.927 #SUP  1.00
   1029    4.146  121.595    8.669 3 U   6.971000E+07  0.000000E+00 e 0 HA.128    N.1       H.1 #VC 0.30079 #QU 0.792 #SUP  1.00
   1029    4.146  121.595    8.669 3 U   6.971000E+07  0.000000E+00 e 0 HA.128    N.129     H.129 #VC 0.35212 #QU 0.994 #SUP  1.00
   1030    7.207  121.044    8.556 3 U   3.447000E+07  0.000000E+00 e 0 H.19      N.16      H.16 #VC 0.23987 #QU 0.298 #SUP  0.99
   1030    7.207  121.044    8.556 3 U   3.447000E+07  0.000000E+00 e 0 HZ3.36    N.16      H.16 #VC 0.76013 #QU 0.988 #SUP  0.99
   1031    4.243  118.164    7.483 3 U   3.645000E+07  0.000000E+00 e 0 HA.71     N.77      H.77 #VC 0.48957 #QU 0.941 #SUP  1.00
   1031    4.243  118.164    7.483 3 U   3.645000E+07  0.000000E+00 e 0 HA.75     N.77      H.77 #VC 0.51043 #QU 0.982 #SUP  1.00
   1032    8.504  108.824    8.008 3 U   1.932000E+07  0.000000E+00 e 0 H.5       N.4       H.4 #QU 0.990 #SUP  0.99
   1033    2.222  116.381    7.844 3 U   1.211000E+08  0.000000E+00 e 0 HG2.83    N.83      H.83 #VC 0.38548 #QU 0.589 #SUP  0.98
   1033    2.222  116.381    7.844 3 U   1.211000E+08  0.000000E+00 e 0 HG3.83    N.83      H.83 #VC 0.61452 #QU 0.954 #SUP  0.98
   1034    0.156  118.436    8.468 3 U   2.192000E+07  0.000000E+00 e 0 HG13.61   N.130     H.130 #QU 0.999 #SUP  1.00
   1035    4.613  122.831    8.029 3 U   6.493000E+07  0.000000E+00 e 0 HA.116    N.119     H.119 #QU 0.950 #SUP  0.95
   1036    3.926  122.556    8.375 4 U   2.497000E+07  0.000000E+00 e 0 -         -         -
   1037    7.356  121.732    6.306 3 U   5.822000E+07  0.000000E+00 e 0 H.91      N.88      H.88 #QU 0.997 #SUP  1.00
   1038    7.093  116.654    8.595 4 U   2.523000E+07  0.000000E+00 e 0 -         -         -
   1039    1.230  121.732    8.129 3 U   7.012000E+07  0.000000E+00 e 0 HB2.31    N.31      H.31 #QU 0.995 #SUP  0.99
   1040    4.341  118.164    8.149 3 U   4.862000E+07  0.000000E+00 e 0 HA.53     N.54      H.54 #QU 0.990 #SUP  0.99
   1041    5.467  111.172    7.351 3 U   2.113000E+07  0.000000E+00 e 0 HA.92     N.91      H.91 #QU 0.980 #SUP  0.98
   1042    1.023  119.536    8.404 4 U   2.995000E+08  0.000000E+00 e 0 -         -         -
   1043    0.915  119.534    8.404 3 U   1.715000E+08  0.000000E+00 e 0 QG2.127   N.127     H.127 #QU 0.983 #SUP  0.98
   1044    3.748  115.282    8.908 3 U   3.940000E+07  0.000000E+00 e 0 HD2.27    N.28      H.28 #QU 0.590 #SUP  0.59
   1045    1.956  122.556    8.373 3 U   5.096000E+07  0.000000E+00 e 0 HB2.30    N.26      H.26 #QU 0.707 #SUP  0.71
   1046    2.963  113.223    8.093 4 U   6.833000E+07  0.000000E+00 e 0 -         -         -
   1047    1.981  119.811    9.533 3 U   8.401000E+07  0.000000E+00 e 0 QB.116    N.116     H.116 #VC 0.45153 #QU 0.762 #SUP  0.99
   1047    1.981  119.811    9.533 3 U   8.401000E+07  0.000000E+00 e 0 HG2.119   N.120     H.120 #VC 0.54847 #QU 0.967 #SUP  0.99
   1048    1.021  118.576    7.691 3 U   5.344000E+07  0.000000E+00 e 0 HG2.17    N.18      H.18 #VC 0.41749 #QU 0.537 #SUP  0.90
   1048    1.021  118.576    7.691 3 U   5.344000E+07  0.000000E+00 e 0 QG1.112   N.23      H.23 #VC 0.58251 #QU 0.794 #SUP  0.90
   1049    3.651  116.381    7.844 3 U   6.891000E+07  0.000000E+00 e 0 HD3.84    N.83      H.83 #QU 0.971 #SUP  0.97
   1050    4.839  118.577    7.691 4 U   1.228000E+08  0.000000E+00 e 0 -         -         -
   1051    3.775  123.515    7.186 3 U   1.276000E+08  0.000000E+00 e 0 HA.12     N.12      H.12 #QU 0.994 #SUP  0.99
   1052    1.045  122.143    7.529 3 U   2.878000E+07  0.000000E+00 e 0 QG2.12    ND2.11    HD21.11 #QU 0.707 #SUP  0.71
   1053    6.992  118.739    9.266 3 U   1.236000E+07  0.000000E+00 e 0 HZ2.129   N.39      H.39 #QU 0.982 #SUP  0.98
   1054    6.931  118.736    9.278 4 U   7.311000E+06  0.000000E+00 e 0 -         -         -
   1055    2.239  111.988    7.299 3 U   2.528000E+07  0.000000E+00 e 0 HB3.53    NE2.53    HE22.53 #VC 0.32743 #QU 0.451 #SUP  1.00
   1055    2.239  111.988    7.299 3 U   2.528000E+07  0.000000E+00 e 0 HG3.53    NE2.53    HE22.53 #VC 0.67257 #QU 0.998 #SUP  1.00
   1056    0.555  121.046    8.336 3 U   3.219000E+07  0.000000E+00 e 0 QG2.61    N.44      H.44 #QU 0.775 #SUP  0.78
   1057    8.086  128.181    9.050 3 U   2.082000E+07  0.000000E+00 e 0 H.61      N.45      H.45 #QU 0.993 #SUP  0.99
   1058    7.758  110.753    6.825 4 U   2.268000E+07  0.000000E+00 e 0 -         -         -
   1059    1.066  116.792    7.090 3 U   2.717000E+07  0.000000E+00 e 0 QB.79     N.82      H.82 #QU 0.986 #SUP  0.99
   1060    8.360  107.189    6.881 3 U   1.148000E+07  0.000000E+00 e 0 H.21      N.20      H.20 #QU 0.995 #SUP  0.99
   1061    2.548  123.516    7.186 4 U   5.266000E+07  0.000000E+00 e 0 -         -         -
   1062    1.028  115.962    8.892 3 U   1.333000E+07  0.000000E+00 e 0 HG3.114   N.114     H.114 #QU 0.905 #SUP  0.91
   1063    2.894  119.804    7.076 3 U   3.286000E+07  0.000000E+00 e 0 QE.77     N.73      H.73 #QU 0.975 #SUP  0.98
   1064    4.617  122.281    8.092 3 U   3.596000E+07  0.000000E+00 e 0 HA.1      N.132     H.132 #VC 0.37457 #QU 0.442 #SUP  1.00
   1064    4.617  122.281    8.092 3 U   3.596000E+07  0.000000E+00 e 0 HA.129    N.132     H.132 #VC 0.62543 #QU 0.998 #SUP  1.00
   1065    1.442  111.302    9.383 4 U   2.922000E+07  0.000000E+00 e 0 -         -         -
   1066    3.781  112.126    7.615 4 U   5.846000E+07  0.000000E+00 e 0 -         -         -
   1067    1.393  120.223    8.311 4 U   2.287000E+07  0.000000E+00 e 0 -         -         -
   1068    4.306  119.811    7.080 3 U   1.568000E+08  0.000000E+00 e 0 HA.72     N.73      H.73 #QU 0.984 #SUP  0.98
   1069    1.068  127.771    8.390 4 U   3.075000E+07  0.000000E+00 e 0 -         -         -
   1070    4.800  125.564    8.308 4 U   1.652000E+07  0.000000E+00 e 0 -         -         -
   1071    7.519  123.516    7.185 3 U   2.202000E+07  0.000000E+00 e 0 HD21.11   N.12      H.12 #QU 0.881 #SUP  0.88
   1072    5.062  127.773    8.391 3 U   9.972000E+06  0.000000E+00 e 0 HA.94     N.68      H.68 #QU 0.942 #SUP  0.94
   1073    1.244  116.380    7.709 3 U   3.782000E+07  0.000000E+00 e 0 QB.88     N.89      H.89 #QU 0.934 #SUP  0.93
   1074    0.537  118.713    9.266 3 U   1.279000E+07  0.000000E+00 e 0 QD1.16    N.39      H.39 #QU 0.894 #SUP  0.89
   1075    3.635  121.595    8.272 3 U   2.921000E+07  0.000000E+00 e 0 HD3.110   N.109     H.109 #QU 0.971 #SUP  0.97
   1076    1.297  113.224    8.087 4 U   1.198000E+07  0.000000E+00 e 0 -         -         -
   1077    3.709  117.481    7.978 4 U   1.230000E+07  0.000000E+00 e 0 -         -         -
   1078    1.606  116.105    7.545 3 U   2.983000E+08  0.000000E+00 e 0 HB2.17    N.17      H.17 #QU 0.892 #SUP  0.89
   1079    1.484  107.733    7.664 3 U   3.537000E+07  0.000000E+00 e 0 QB.132    N.134     H.134 #QU 0.988 #SUP  0.99
   1080    8.091  116.659    9.386 3 U   1.235000E+07  0.000000E+00 e 0 H.38      N.37      H.37 #QU 0.998 #SUP  1.00
   1081    8.084  105.538    7.232 3 U   1.640000E+07  0.000000E+00 e 0 H.38      N.19      H.19 #QU 0.755 #SUP  0.75
   1082    1.053  117.477    7.977 4 U   6.125000E+07  0.000000E+00 e 0 -         -         -
   1083    1.045  115.145    8.000 3 U   4.534000E+07  0.000000E+00 e 0 QG2.12    N.11      H.11 #QU 0.945 #SUP  0.94
   1084    2.343  108.007    7.235 3 U   1.753000E+07  0.000000E+00 e 0 HG2.128   NE2.128   HE22.128 #QU 0.472 #SUP  0.47
   1085    1.948  126.809    8.029 3 U   2.285000E+07  0.000000E+00 e 0 HB3.110   N.25      H.25 #QU 0.927 #SUP  0.93
   1086    0.612  122.969    7.969 4 U   1.392000E+07  0.000000E+00 e 0 -         -         -
   1087    7.466  111.851    6.803 4 U   8.356000E+07  0.000000E+00 e 0 -         -         -
   1088    3.305  116.381    7.844 3 U   8.794000E+07  0.000000E+00 e 0 HD2.84    N.83      H.83 #QU 0.967 #SUP  0.97
   1089    1.068  121.320    7.238 3 U   1.433000E+08  0.000000E+00 e 0 HB2.8     N.8       H.8 #QU 0.989 #SUP  0.99
   1090    4.735  125.574    7.570 3 U   5.239000E+08  0.000000E+00 e 0 HA.57     N.57      H.57 #QU 0.991 #SUP  0.99
   1091    2.075  127.770    8.392 4 U   3.508000E+07  0.000000E+00 e 0 -         -         -
   1092    3.460  122.282    8.092 3 U   2.211000E+07  0.000000E+00 e 0 HA.130    N.132     H.132 #QU 0.998 #SUP  1.00
   1093    2.865  118.439    8.470 3 U   3.697000E+07  0.000000E+00 e 0 HB3.7     N.2       H.2 #QU 0.587 #SUP  0.59
   1094    9.116  118.576    7.694 3 U   2.300000E+07  0.000000E+00 e 0 H.22      N.23      H.23 #QU 0.999 #SUP  1.00
   1095    1.438  118.576    7.695 3 U   2.825000E+08  0.000000E+00 e 0 QB.22     N.23      H.23 #QU 0.894 #SUP  0.89
   1096    1.514  116.381    7.786 3 U   5.826000E+07  0.000000E+00 e 0 HG2.63    N.63      H.63 #QU 0.882 #SUP  0.88
   1097    7.568  119.125    8.032 4 U   2.420000E+07  0.000000E+00 e 0 -         -         -
   1098   -0.154  111.309    7.148 3 U   1.895000E+07  0.000000E+00 e 0 QD1.61    N.62      H.62 #QU 0.993 #SUP  0.99
   1099    1.847  130.927    9.211 3 U   4.245000E+07  0.000000E+00 e 0 HB.112    N.113     H.113 #QU 0.976 #SUP  0.98
   1100    5.769  116.662    9.384 3 U   1.039000E+07  0.000000E+00 e 0 HA.38     N.37      H.37 #QU 0.982 #SUP  0.98
   1101    3.110  118.164    8.040 4 U   2.288000E+07  0.000000E+00 e 0 -         -         -
   1102    0.146  116.653    8.593 4 U   2.003000E+07  0.000000E+00 e 0 -         -         -
   1103   -0.614  125.988    8.086 3 U   9.361000E+06  0.000000E+00 e 0 HG12.61   N.61      H.61 #QU 0.991 #SUP  0.99
   1104    0.913  119.125    8.023 3 U   1.546000E+08  0.000000E+00 e 0 QG2.107   N.100     H.100 #VC 0.58155 #QU 0.744 #SUP  0.91
   1104    0.913  119.125    8.023 3 U   1.546000E+08  0.000000E+00 e 0 QG2.127   N.128     H.128 #VC 0.41845 #QU 0.630 #SUP  0.91
   1105    1.032  119.123    8.019 4 U   1.054000E+08  0.000000E+00 e 0 -         -         -
   1106    0.534  118.300    7.679 3 U   1.991000E+07  0.000000E+00 e 0 HG.16     N.18      H.18 #VC 0.64279 #QU 0.856 #SUP  0.93
   1106    0.534  118.300    7.679 3 U   1.991000E+07  0.000000E+00 e 0 QD1.16    N.18      H.18 #VC 0.35721 #QU 0.482 #SUP  0.93
   1107    1.588  119.535    8.766 3 U   2.436000E+07  0.000000E+00 e 0 QG.35     N.36      H.36 #QU 0.903 #SUP  0.90
   1108    2.793  112.126    7.086 3 U   1.609000E+07  0.000000E+00 e 0 HB2.43    ND2.43    QD2.43 #VC 0.46455 #QU 0.596 #SUP  0.87
   1108    2.793  112.126    7.086 3 U   1.609000E+07  0.000000E+00 e 0 HB2.51    ND2.51    HD22.51 #VC 0.53545 #QU 0.687 #SUP  0.87
   1109    2.769  130.926    9.212 3 U   3.691000E+07  0.000000E+00 e 0 HB2.91    N.113     H.113 #QU 0.999 #SUP  1.00
   1110    7.241  127.907   10.691 4 U   2.460000E+07  0.000000E+00 e 0 -         -         -
   1111    4.807  108.282    7.467 3 U   7.462000E+07  0.000000E+00 e 0 HA.115    N.115     H.115 #QU 0.661 #SUP  0.66
   1112    8.337  128.336    9.047 3 U   9.217000E+06  0.000000E+00 e 0 H.44      N.45      H.45 #QU 0.966 #SUP  0.97
   1113    2.111  108.694    8.967 3 U   1.891000E+07  0.000000E+00 e 0 HG2.49    N.50      H.50 #QU 0.970 #SUP  0.97
   1114    8.143  125.575    7.565 3 U   4.202000E+07  0.000000E+00 e 0 H.136     N.137     H.137 #QU 0.759 #SUP  0.76
   1115    3.286  123.516    7.186 4 U   3.291000E+07  0.000000E+00 e 0 -         -         -
   1116    2.945  112.125    7.082 3 U   2.115000E+07  0.000000E+00 e 0 HB3.43    ND2.43    QD2.43 #VC 0.49278 #QU 0.603 #SUP  0.85
   1116    2.945  112.125    7.082 3 U   2.115000E+07  0.000000E+00 e 0 HB3.51    ND2.51    HD22.51 #VC 0.50722 #QU 0.620 #SUP  0.85
   1117    3.091  122.006    8.350 3 U   2.880000E+07  0.000000E+00 e 0 HB2.122   N.121     H.121 #QU 0.865 #SUP  0.87
   1118    4.831  115.968    8.892 4 U   1.862000E+08  0.000000E+00 e 0 -         -         -
   1119    2.865  111.302    6.824 3 U   1.696000E+07  0.000000E+00 e 0 HG3.116   NE2.116   HE21.116 #QU 0.965 #SUP  0.96
   1120    8.770  120.090    9.243 3 U   1.172000E+07  0.000000E+00 e 0 H.34      N.24      H.24 #VC 0.58819 #QU 0.995 #SUP  1.00
   1120    8.770  120.090    9.243 3 U   1.172000E+07  0.000000E+00 e 0 H.35      N.49      H.49 #VC 0.41181 #QU 0.411 #SUP  1.00
   1121    0.856  111.302    9.383 4 U   1.253000E+07  0.000000E+00 e 0 -         -         -
   1122    1.930  119.811    8.500 3 U   5.701000E+07  0.000000E+00 e 0 QB.116    N.117     H.117 #QU 0.747 #SUP  0.75
   1123    3.698  120.633    8.813 4 U   1.836000E+07  0.000000E+00 e 0 -         -         -
   1124    3.806  116.517    9.385 3 U   1.266000E+07  0.000000E+00 e 0 QA.19     N.37      H.37 #QU 0.985 #SUP  0.98
   1125    3.996  121.320    7.238 4 U   3.432000E+07  0.000000E+00 e 0 -         -         -
   1126    2.422  114.470    8.110 3 U   8.696000E+06  0.000000E+00 e 0 QG.40     N.41      H.41 #QU 0.966 #SUP  0.97
   1127    2.846  117.203    8.060 4 U   2.168000E+07  0.000000E+00 e 0 -         -         -
   1128    6.634  118.997    8.366 3 U   1.113000E+07  0.000000E+00 e 0 HD1.36    N.21      H.21 #QU 0.960 #SUP  0.96
   1129    6.577  108.968    7.232 4 U   2.108000E+07  0.000000E+00 e 0 -         -         -
   1130    7.791  122.145    7.522 3 U   3.846000E+07  0.000000E+00 e 0 HD22.11   ND2.11    HD21.11 #QU 0.987 #SUP  0.99
   1131    1.526  118.027    8.981 3 U   7.985000E+07  0.000000E+00 e 0 QB.68     N.94      H.94 #QU 0.989 #SUP  0.99
   1132    5.161  118.713    9.268 4 U   1.325000E+07  0.000000E+00 e 0 -         -         -
   1133    2.055  118.987    7.929 4 U   5.928000E+07  0.000000E+00 e 0 -         -         -
   1134    8.360  125.300    9.109 3 U   1.857000E+07  0.000000E+00 e 0 H.21      N.22      H.22 #QU 0.988 #SUP  0.99
   1135    2.898  118.169    7.482 3 U   1.817000E+07  0.000000E+00 e 0 QE.77     N.77      H.77 #QU 0.979 #SUP  0.98
   1136    2.842  105.882    8.055 4 U   1.660000E+07  0.000000E+00 e 0 -         -         -
   1137    2.247  108.696    8.969 3 U   2.356000E+07  0.000000E+00 e 0 HG3.49    N.50      H.50 #QU 0.949 #SUP  0.95
   1138    2.268  108.693    8.970 3 U   2.373000E+07  0.000000E+00 e 0 HG3.49    N.50      H.50 #QU 0.976 #SUP  0.98
   1139    3.261  119.811    9.533 3 U   3.131000E+07  0.000000E+00 e 0 QD.119    N.120     H.120 #QU 0.993 #SUP  0.99
   1140    8.064  118.437    8.468 3 U   3.914000E+07  0.000000E+00 e 0 H.132     N.130     H.130 #QU 0.798 #SUP  0.80
   1141    4.000  118.713    7.662 3 U   2.188000E+07  0.000000E+00 e 0 HA2.4     N.7       H.7 #VC 0.59066 #QU 0.848 #SUP  0.95
   1141    4.000  118.713    7.662 3 U   2.188000E+07  0.000000E+00 e 0 HA.46     N.47      H.47 #VC 0.40934 #QU 0.661 #SUP  0.95
   1142    7.512  125.026    8.963 3 U   2.329000E+07  0.000000E+00 e 0 H.95      N.111     H.111 #QU 0.944 #SUP  0.94
   1143    4.440  117.890    7.794 3 U   1.710000E+07  0.000000E+00 e 0 HA.11     N.13      H.13 #QU 0.861 #SUP  0.86
   1144    0.823  121.594    8.273 3 U   1.084000E+08  0.000000E+00 e 0 HG.109    N.109     H.109 #QU 0.852 #SUP  0.85
   1145    1.926  119.811    7.077 4 U   1.268000E+08  0.000000E+00 e 0 -         -         -
   1146    2.224  119.125    8.018 3 U   2.589000E+08  0.000000E+00 e 0 HB3.128   N.128     H.128 #QU 0.937 #SUP  0.94
   1147   10.692  110.866    7.858 3 U   9.875000E+06  0.000000E+00 e 0 HE1.129   N.42      H.42 #QU 0.994 #SUP  0.99
   1148   10.695  110.864    7.858 3 U   9.941000E+06  0.000000E+00 e 0 HE1.129   N.42      H.42 #QU 0.996 #SUP  1.00
   1149    2.030  117.478    7.976 3 U   1.131000E+08  0.000000E+00 e 0 HB2.125   N.126     H.126 #QU 0.853 #SUP  0.85
   1150    7.222  125.576    7.570 3 U   8.322000E+07  0.000000E+00 e 0 QD.137    N.137     H.137 #QU 0.989 #SUP  0.99
   1151    7.250  111.301    9.385 3 U   1.424000E+07  0.000000E+00 e 0 QD.96     N.97      H.97 #QU 1.000 #SUP  1.00
   1152    6.899  116.655    9.385 3 U   1.958000E+07  0.000000E+00 e 0 HZ2.47    NE1.47    HE1.47 #QU 0.998 #SUP  1.00
   1153    1.673  115.281    7.211 4 U   2.290000E+07  0.000000E+00 e 0 -         -         -
   1154    5.675  122.144    8.767 3 U   1.750000E+07  0.000000E+00 e 0 HA.21     N.34      H.34 #VC 0.57020 #QU 0.992 #SUP  1.00
   1154    5.675  122.144    8.767 3 U   1.750000E+07  0.000000E+00 e 0 HA.21     N.35      H.35 #VC 0.42980 #QU 0.747 #SUP  1.00
   1155    1.442  123.517    7.185 3 U   3.494000E+07  0.000000E+00 e 0 HG3.13    N.12      H.12 #QU 0.977 #SUP  0.98
   1156    2.993  116.792    7.088 3 U   1.375000E+07  0.000000E+00 e 0 QE.82     N.82      H.82 #QU 0.773 #SUP  0.77
   1157    1.755  126.123    8.082 3 U   1.493000E+07  0.000000E+00 e 0 HB2.60    N.61      H.61 #QU 0.965 #SUP  0.96
   1158    4.227  121.457    7.311 3 U   4.742000E+07  0.000000E+00 e 0 HA.75     N.79      H.79 #QU 0.843 #SUP  0.84
   1159    6.847  111.438    7.537 3 U   2.229000E+07  0.000000E+00 e 0 HE21.40   NE2.40    HE22.40 #QU 0.644 #SUP  0.64
   1160    4.810  122.829    8.029 3 U   4.280000E+07  0.000000E+00 e 0 HA.91     N.119     H.119 #QU 0.584 #SUP  0.58
   1161    0.524  118.166    8.039 4 U   1.474000E+07  0.000000E+00 e 0 -         -         -
   1162    8.826  106.773    7.561 3 U   2.198000E+07  0.000000E+00 e 0 H.93      N.92      H.92 #QU 0.992 #SUP  0.99
   1163   -0.154  127.915   10.699 4 U   3.900000E+07  0.000000E+00 e 0 -         -         -
   1164    3.715  122.556    8.371 4 U   3.189000E+07  0.000000E+00 e 0 -         -         -
   1165    8.496  119.673    8.032 3 U   3.433000E+07  0.000000E+00 e 0 H.117     N.118     H.118 #QU 0.974 #SUP  0.97
   1166    2.201  117.203    8.508 3 U   4.424000E+07  0.000000E+00 e 0 HB.5      N.5       H.5 #QU 1.000 #SUP  1.00
   1167   -0.136  116.106    7.546 3 U   3.027000E+07  0.000000E+00 e 0 QD2.16    N.17      H.17 #QU 0.998 #SUP  1.00
   1168    8.127  121.732    7.617 3 U   2.968000E+07  0.000000E+00 e 0 H.56      N.55      H.55 #VC 0.37359 #QU 0.393 #SUP  0.92
   1168    8.127  121.732    7.617 3 U   2.968000E+07  0.000000E+00 e 0 H.136     N.135     H.135 #VC 0.62641 #QU 0.875 #SUP  0.92
   1169    4.300  118.443    8.464 4 U   1.770000E+07  0.000000E+00 e 0 -         -         -
   1170    5.003  125.287   11.760 3 U   1.795000E+07  0.000000E+00 e 0 HA.73     ND1.73    HD1.73 #QU 0.993 #SUP  0.99
   1171    8.034  115.968    8.891 3 U   1.766000E+07  0.000000E+00 e 0 H.119     N.114     H.114 #QU 0.998 #SUP  1.00
   1172    8.352  122.830    8.033 3 U   3.012000E+07  0.000000E+00 e 0 H.121     N.119     H.119 #QU 0.976 #SUP  0.98
   1173    3.076  115.282    8.911 3 U   1.730000E+07  0.000000E+00 e 0 HA2.106   N.105     H.105 #QU 0.992 #SUP  0.99
   1174    4.982  125.284   11.761 3 U   1.643000E+07  0.000000E+00 e 0 HA.73     ND1.73    HD1.73 #QU 0.783 #SUP  0.78
   1175    1.607  119.811    7.077 4 U   7.875000E+07  0.000000E+00 e 0 -         -         -
   1176    1.934  117.891    7.795 3 U   1.282000E+08  0.000000E+00 e 0 HB3.13    N.13      H.13 #QU 0.998 #SUP  1.00
   1177    2.229  108.008    6.575 3 U   7.461000E+06  0.000000E+00 e 0 QG.9      NE2.128   HE21.128 #VC 0.35916 #QU 0.342 #SUP  0.74
   1177    2.229  108.008    6.575 3 U   7.461000E+06  0.000000E+00 e 0 HB3.128   NE2.128   HE21.128 #VC 0.64084 #QU 0.612 #SUP  0.74
   1178    2.424  121.591    8.273 3 U   2.748000E+07  0.000000E+00 e 0 HG3.108   N.109     H.109 #QU 0.925 #SUP  0.92
   1179    7.104  116.380    7.704 3 U   5.519000E+07  0.000000E+00 e 0 HD2.6     N.6       H.6 #QU 0.956 #SUP  0.96
   1180    7.837  127.908   10.699 3 U   1.213000E+07  0.000000E+00 e 0 H.42      NE1.129   HE1.129 #QU 0.914 #SUP  0.91
   1181    0.869  116.243    7.788 3 U   9.144000E+07  0.000000E+00 e 0 QG1.62    N.63      H.63 #QU 0.989 #SUP  0.99
   1182    3.976  108.425    7.234 3 U   1.007000E+07  0.000000E+00 e 0 HD3.9     NE2.128   HE22.128 #QU 0.687 #SUP  0.69
   1183    6.874  106.772    7.561 4 U   1.994000E+07  0.000000E+00 e 0 -         -         -
   1184    2.871  121.182    7.322 3 U   1.813000E+07  0.000000E+00 e 0 HD2.58    N.58      H.58 #QU 0.980 #SUP  0.98
   1185   -0.164  121.182    7.326 3 U   4.433000E+07  0.000000E+00 e 0 QD1.61    N.64      H.64 #QU 0.992 #SUP  0.99
   1186    1.486  121.321    7.240 3 U   7.622000E+07  0.000000E+00 e 0 QB.132    N.8       H.8 #QU 0.991 #SUP  0.99
   1187    3.110  125.570    7.568 3 U   1.919000E+08  0.000000E+00 e 0 QB.137    N.137     H.137 #QU 0.882 #SUP  0.88
   1188    7.594  113.086    6.927 4 U   2.013000E+07  0.000000E+00 e 0 -         -         -
   1189    2.055  117.890    7.794 4 U   1.305000E+08  0.000000E+00 e 0 -         -         -
   1190    0.749  124.888    8.963 3 U   3.122000E+07  0.000000E+00 e 0 QG2.24    N.111     H.111 #QU 0.991 #SUP  0.99
   1191    4.150  108.420    7.234 3 U   2.128000E+07  0.000000E+00 e 0 HA.125    NE2.128   HE22.128 #QU 0.992 #SUP  0.99
   1192    3.528  112.124    7.615 4 U   2.265000E+07  0.000000E+00 e 0 -         -         -
   1193    7.687  125.231    9.110 3 U   1.888000E+07  0.000000E+00 e 0 H.23      N.22      H.22 #QU 0.989 #SUP  0.99
   1194    0.905  117.478    7.977 3 U   4.086000E+07  0.000000E+00 e 0 QG2.127   N.126     H.126 #QU 0.786 #SUP  0.79
   1195    2.848  117.478    8.130 3 U   1.618000E+07  0.000000E+00 e 0 HD2.130   N.133     H.133 #VC 0.46427 #QU 0.866 #SUP  1.00
   1195    2.848  117.478    8.130 3 U   1.618000E+07  0.000000E+00 e 0 HB3.131   N.133     H.133 #VC 0.53573 #QU 0.999 #SUP  1.00
   1196    0.550  123.540    7.185 4 U   8.128000E+06  0.000000E+00 e 0 -         -         -
   1197   -0.624  111.307    7.153 3 U   1.388000E+07  0.000000E+00 e 0 HG12.61   N.62      H.62 #QU 0.988 #SUP  0.99
   1198    0.285  128.181    9.048 3 U   1.180000E+07  0.000000E+00 e 0 QD1.64    N.45      H.45 #QU 0.955 #SUP  0.96
   1199    2.830  115.145    7.996 3 U   2.936000E+07  0.000000E+00 e 0 QB.11     N.11      H.11 #VC 0.51353 #QU 0.966 #SUP  1.00
   1199    2.830  115.145    7.996 3 U   2.936000E+07  0.000000E+00 e 0 HG3.14    N.14      H.14 #VC 0.48647 #QU 0.915 #SUP  1.00
   1200    3.628  126.123    8.086 3 U   3.318000E+07  0.000000E+00 e 0 HA.61     N.61      H.61 #QU 0.995 #SUP  0.99
   1201    1.446  126.263    6.530 3 U   1.973000E+07  0.000000E+00 e 0 HB.107    N.108     H.108 #QU 0.929 #SUP  0.93
   1202    4.291  121.732    6.301 4 U   3.484000E+07  0.000000E+00 e 0 -         -         -
   1203    0.583  121.320    7.240 4 U   2.254000E+07  0.000000E+00 e 0 -         -         -
   1204    7.118  107.734    7.664 3 U   1.772000E+07  0.000000E+00 e 0 HD2.135   N.134     H.134 #QU 0.944 #SUP  0.94
   1205    3.331  117.614    8.830 3 U   3.302000E+07  0.000000E+00 e 0 HA2.70    N.71      H.71 #QU 0.991 #SUP  0.99
   1206    3.856  107.598    7.803 4 U   3.061000E+07  0.000000E+00 e 0 -         -         -
   1207    0.825  118.919    8.367 4 U   1.092000E+07  0.000000E+00 e 0 -         -         -
   1208    1.862  119.536    8.767 3 U   1.908000E+07  0.000000E+00 e 0 HB3.35    N.36      H.36 #QU 0.605 #SUP  0.60
   1209    1.478  108.858    8.001 3 U   7.090000E+06  0.000000E+00 e 0 QB.132    N.4       H.4 #QU 0.882 #SUP  0.88
   1210    1.458  108.834    8.004 3 U   7.070000E+06  0.000000E+00 e 0 QB.132    N.4       H.4 #QU 0.615 #SUP  0.61
   1211    2.256  111.989    6.663 3 U   1.216000E+07  0.000000E+00 e 0 HB3.53    NE2.53    HE21.53 #VC 0.45798 #QU 0.800 #SUP  0.99
   1211    2.256  111.989    6.663 3 U   1.216000E+07  0.000000E+00 e 0 HG3.53    NE2.53    HE21.53 #VC 0.54202 #QU 0.975 #SUP  0.99
   1212    0.596  117.477    7.982 3 U   3.005000E+07  0.000000E+00 e 0 QG1.67    N.126     H.126 #QU 0.916 #SUP  0.92
   1213    1.515  111.714    6.827 3 U   1.373000E+07  0.000000E+00 e 0 QB.68     ND2.66    HD21.66 #QU 0.668 #SUP  0.67
   1214    0.724  123.653    8.625 4 U   3.339000E+07  0.000000E+00 e 0 -         -         -
   1215    2.100  124.888    8.963 3 U   4.975000E+07  0.000000E+00 e 0 HG2.93    N.111     H.111 #QU 0.979 #SUP  0.98
   1216    1.937  111.322    7.751 3 U   8.924000E+06  0.000000E+00 e 0 QB.116    NE2.116   HE22.116 #QU 0.954 #SUP  0.95
   1217    2.296  116.653    8.595 4 U   3.234000E+07  0.000000E+00 e 0 -         -         -
   1218    2.077  115.968    8.892 3 U   3.351000E+07  0.000000E+00 e 0 HB2.118   N.114     H.114 #QU 0.994 #SUP  0.99
   1219    2.074  120.222    8.186 3 U   5.538000E+07  0.000000E+00 e 0 HB3.83    N.87      H.87 #QU 0.888 #SUP  0.89
   1220    1.979  105.956    8.054 4 U   1.127000E+07  0.000000E+00 e 0 -         -         -
   1221    2.988  122.556    8.373 3 U   4.252000E+07  0.000000E+00 e 0 HB3.25    N.26      H.26 #QU 0.996 #SUP  1.00
   1222    3.999  130.926    9.212 3 U   5.858000E+07  0.000000E+00 e 0 HB3.91    N.113     H.113 #QU 0.993 #SUP  0.99
   1223    7.096  117.206    8.507 3 U   1.360000E+07  0.000000E+00 e 0 HD2.6     ND1.6     HD1.6 #VC 0.39592 #QU 0.954 #SUP  0.99
   1223    7.096  117.206    8.507 3 U   1.360000E+07  0.000000E+00 e 0 QD2.43    N.5       H.5 #VC 0.29732 #QU 0.398 #SUP  0.99
   1223    7.096  117.206    8.507 3 U   1.360000E+07  0.000000E+00 e 0 HD2.135   N.5       H.5 #VC 0.30676 #QU 0.491 #SUP  0.99
   1224    2.889  117.890    7.792 3 U   2.354000E+07  0.000000E+00 e 0 HE2.13    N.10      H.10 #QU 0.975 #SUP  0.97
   1225    0.859  118.163    7.482 3 U   1.918000E+07  0.000000E+00 e 0 HG2.77    N.77      H.77 #QU 0.961 #SUP  0.96
   1226    7.736  119.125    8.031 3 U   5.372000E+07  0.000000E+00 e 0 H.107     N.100     H.100 #QU 0.963 #SUP  0.96
   1227    2.534  118.164    7.487 3 U   1.841000E+07  0.000000E+00 e 0 HB2.73    N.77      H.77 #QU 0.991 #SUP  0.99
   1228    5.316  118.845    8.367 3 U   1.595000E+07  0.000000E+00 e 0 HA.22     N.21      H.21 #VC 0.49610 #QU 0.981 #SUP  1.00
   1228    5.316  118.845    8.367 3 U   1.595000E+07  0.000000E+00 e 0 HA.35     N.21      H.21 #VC 0.50390 #QU 0.998 #SUP  1.00
   1229    7.961  120.085    9.243 3 U   2.480000E+07  0.000000E+00 e 0 H.32      N.24      H.24 #QU 0.866 #SUP  0.87
   1230    3.308  107.597    7.805 3 U   4.156000E+07  0.000000E+00 e 0 HA2.70    N.70      H.70 #QU 0.729 #SUP  0.73
   1231    1.028  108.417    7.236 3 U   3.486000E+07  0.000000E+00 e 0 QG2.12    NE2.128   HE22.128 #QU 0.960 #SUP  0.96
   1232    0.922  108.415    7.235 3 U   3.370000E+07  0.000000E+00 e 0 QD1.8     NE2.128   HE22.128 #VC 0.25776 #QU 0.326 #SUP  0.97
   1232    0.922  108.415    7.235 3 U   3.370000E+07  0.000000E+00 e 0 QG1.12    NE2.128   HE22.128 #VC 0.74224 #QU 0.951 #SUP  0.97
   1233    0.582  125.300    9.107 3 U   1.426000E+07  0.000000E+00 e 0 QD1.34    N.22      H.22 #QU 0.982 #SUP  0.98
   1234    1.611  119.674    8.766 3 U   2.418000E+07  0.000000E+00 e 0 QB.37     N.36      H.36 #QU 0.960 #SUP  0.96
   1235    1.870  113.086    7.659 4 U   4.260000E+07  0.000000E+00 e 0 -         -         -
   1236    4.001  116.378    7.704 3 U   2.490000E+07  0.000000E+00 e 0 HA2.4     N.6       H.6 #QU 0.976 #SUP  0.98
   1237    0.875  118.990    7.923 4 U   1.544000E+07  0.000000E+00 e 0 -         -         -
   1238    3.803  127.907   10.698 4 U   2.524000E+07  0.000000E+00 e 0 -         -         -
   1239    1.730  118.164    8.152 3 U   1.855000E+07  0.000000E+00 e 0 HB2.53    N.54      H.54 #QU 0.996 #SUP  1.00
   1240    6.863  108.280    7.469 4 U   3.257000E+07  0.000000E+00 e 0 -         -         -
   1241    7.862  118.730    9.267 3 U   9.902000E+06  0.000000E+00 e 0 H.42      N.39      H.39 #QU 0.997 #SUP  1.00
   1242    3.732  119.674    8.032 3 U   1.179000E+07  0.000000E+00 e 0 HA.119    N.118     H.118 #QU 0.958 #SUP  0.96
   1243    5.015  113.086    7.657 3 U   1.370000E+07  0.000000E+00 e 0 HA.73     N.72      H.72 #QU 0.988 #SUP  0.99
   1244    2.229  119.811    9.532 3 U   2.018000E+07  0.000000E+00 e 0 HG2.118   N.116     H.116 #QU 0.934 #SUP  0.93
   1245    8.770  123.130    9.079 3 U   8.135000E+06  0.000000E+00 e 0 H.34      N.33      H.33 #QU 0.988 #SUP  0.99
   1246    2.131  117.615    8.830 3 U   1.346000E+08  0.000000E+00 e 0 HG2.93    N.93      H.93 #QU 0.547 #SUP  0.55
   1247    3.168  118.713    7.662 3 U   4.598000E+07  0.000000E+00 e 0 HB3.47    N.47      H.47 #VC 0.63922 #QU 0.667 #SUP  0.78
   1247    3.168  118.713    7.662 3 U   4.598000E+07  0.000000E+00 e 0 HB3.47    N.48      H.48 #VC 0.36078 #QU 0.339 #SUP  0.78
   1248    2.305  122.555    8.368 4 U   1.920000E+07  0.000000E+00 e 0 -         -         -
   1249    2.801  125.979    8.080 4 U   6.891000E+06  0.000000E+00 e 0 -         -         -
   1250    0.923  127.908   10.700 4 U   5.430000E+07  0.000000E+00 e 0 -         -         -
   1251    2.195  116.380    7.704 3 U   2.895000E+07  0.000000E+00 e 0 HB.5      N.6       H.6 #QU 0.989 #SUP  0.99
   1252    2.618  118.987    7.752 4 U   1.433000E+07  0.000000E+00 e 0 -         -         -
   1253    0.853  119.674    7.875 3 U   1.044000E+07  0.000000E+00 e 0 HG2.77    N.78      H.78 #QU 0.897 #SUP  0.90
   1254    3.528  125.299   11.757 3 U   2.074000E+07  0.000000E+00 e 0 HD3.74    ND1.73    HD1.73 #QU 0.997 #SUP  1.00
   1255    6.406  119.674    8.767 4 U   1.058000E+07  0.000000E+00 e 0 -         -         -
   1256    1.044  118.163    8.041 3 U   2.924000E+07  0.000000E+00 e 0 QG2.123   N.125     H.125 #QU 0.805 #SUP  0.80
   1257    2.817  122.007    8.351 3 U   1.999000E+08  0.000000E+00 e 0 QB.120    N.121     H.121 #QU 0.925 #SUP  0.93
   1258    8.766  129.006   10.470 3 U   1.862000E+07  0.000000E+00 e 0 H.36      NE1.36    HE1.36 #QU 0.984 #SUP  0.98
   1259    7.340  113.086    7.655 4 U   2.314000E+07  0.000000E+00 e 0 -         -         -
   1260    7.490  119.812    7.076 4 U   4.996000E+07  0.000000E+00 e 0 -         -         -
   1261    1.567  126.809    8.031 3 U   4.100000E+07  0.000000E+00 e 0 HB.24     N.25      H.25 #QU 0.935 #SUP  0.93
   1262    7.056  121.732    8.662 3 U   2.158000E+07  0.000000E+00 e 0 HD1.129   N.129     H.129 #QU 0.935 #SUP  0.94
   1263    0.861  121.183    7.323 4 U   7.461000E+07  0.000000E+00 e 0 -         -         -
   1264    3.800  116.380    7.710 3 U   4.531000E+07  0.000000E+00 e 0 HA.5      N.6       H.6 #QU 0.997 #SUP  1.00
   1265    2.540  115.282    7.210 4 U   2.863000E+07  0.000000E+00 e 0 -         -         -
   1266    3.335  121.594    8.273 3 U   1.944000E+07  0.000000E+00 e 0 HD2.110   N.109     H.109 #QU 0.989 #SUP  0.99
   1267    3.749  125.575    7.568 4 U   2.863000E+07  0.000000E+00 e 0 -         -         -
   1268    8.051  106.789    7.560 4 U   1.001000E+07  0.000000E+00 e 0 -         -         -
   1269    1.728  116.929    7.090 3 U   5.896000E+07  0.000000E+00 e 0 QD.82     N.82      H.82 #QU 0.988 #SUP  0.99
   1270    3.413  115.284    8.908 3 U   2.575000E+07  0.000000E+00 e 0 HD2.104   N.105     H.105 #QU 0.990 #SUP  0.99
   1271    1.042  118.987    7.796 3 U   1.729000E+07  0.000000E+00 e 0 HG.26     N.29      H.29 #VC 0.23177 #QU 0.303 #SUP  0.93
   1271    1.042  118.987    7.796 3 U   1.729000E+07  0.000000E+00 e 0 QD1.26    N.29      H.29 #VC 0.25719 #QU 0.412 #SUP  0.93
   1271    1.042  118.987    7.796 3 U   1.729000E+07  0.000000E+00 e 0 QD2.26    N.29      H.29 #VC 0.51103 #QU 0.818 #SUP  0.93
   1272    3.456  111.299    7.147 3 U   1.124000E+07  0.000000E+00 e 0 HA.130    N.62      H.62 #QU 0.978 #SUP  0.98
   1273    0.754  122.001    7.938 3 U   1.248000E+07  0.000000E+00 e 0 QG1.24    N.32      H.32 #VC 0.48555 #QU 0.716 #SUP  0.98
   1273    0.754  122.001    7.938 3 U   1.248000E+07  0.000000E+00 e 0 HG2.31    N.32      H.32 #VC 0.51445 #QU 0.912 #SUP  0.98
   1274    0.388  111.301    9.383 3 U   1.693000E+07  0.000000E+00 e 0 QG1.107   N.97      H.97 #QU 0.999 #SUP  1.00
   1275    7.792  126.011    8.079 3 U   7.356000E+06  0.000000E+00 e 0 H.63      N.61      H.61 #QU 0.986 #SUP  0.99
   1276    0.263  111.336    9.383 3 U   1.571000E+07  0.000000E+00 e 0 QD1.95    N.97      H.97 #QU 0.999 #SUP  1.00
   1277    7.550  117.609    8.829 3 U   2.567000E+07  0.000000E+00 e 0 H.92      N.93      H.93 #QU 0.958 #SUP  0.96
   1278    3.287  108.417    6.569 3 U   8.918000E+06  0.000000E+00 e 0 HD2.9     NE2.128   HE21.128 #QU 0.999 #SUP  1.00
   1279    2.594  119.674    8.031 4 U   1.521000E+07  0.000000E+00 e 0 -         -         -
   1280    0.911  118.713    7.667 3 U   3.989000E+07  0.000000E+00 e 0 QD1.8     N.7       H.7 #VC 0.30975 #QU 0.380 #SUP  0.99
   1280    0.911  118.713    7.667 3 U   3.989000E+07  0.000000E+00 e 0 QD2.8     N.7       H.7 #VC 0.69025 #QU 0.980 #SUP  0.99
   1281    1.071  122.007    8.359 3 U   1.469000E+07  0.000000E+00 e 0 QG2.123   N.121     H.121 #QU 0.993 #SUP  0.99
   1282    4.940  116.927    7.088 3 U   2.153000E+07  0.000000E+00 e 0 HA.83     N.82      H.82 #QU 0.938 #SUP  0.94
   1283    3.108  119.536    8.399 4 U   2.795000E+07  0.000000E+00 e 0 -         -         -
   1284    7.465  130.787    9.213 3 U   1.199000E+07  0.000000E+00 e 0 H.115     N.113     H.113 #QU 0.980 #SUP  0.98
   1285    2.083  126.810    7.722 3 U   1.104000E+07  0.000000E+00 e 0 HB2.105   N.107     H.107 #QU 0.636 #SUP  0.64
   1286    8.985  107.579    7.803 3 U   2.030000E+07  0.000000E+00 e 0 H.94      N.70      H.70 #QU 0.996 #SUP  1.00
   1287    4.369  111.301    7.152 3 U   1.430000E+07  0.000000E+00 e 0 HA.137    ND2.136   HD22.136 #QU 0.848 #SUP  0.85
   1288    4.080  119.400    8.635 4 U   1.368000E+07  0.000000E+00 e 0 -         -         -
   1289    2.395  108.282    7.469 3 U   4.305000E+07  0.000000E+00 e 0 HG3.118   N.115     H.115 #QU 0.998 #SUP  1.00
   1290    4.780  118.026    8.984 3 U   2.550000E+07  0.000000E+00 e 0 HA.68     N.94      H.94 #QU 0.893 #SUP  0.89
   1291    8.652  118.023    8.984 3 U   1.850000E+07  0.000000E+00 e 0 H.69      N.94      H.94 #QU 0.937 #SUP  0.94
   1292    9.539  117.198    8.056 3 U   1.003000E+07  0.000000E+00 e 0 H.120     N.123     H.123 #QU 0.995 #SUP  0.99
   1293    2.594  111.302    7.153 3 U   3.689000E+07  0.000000E+00 e 0 HB3.60    N.62      H.62 #QU 0.999 #SUP  1.00
   1294    3.730  117.204    8.061 3 U   1.468000E+07  0.000000E+00 e 0 HA.119    N.123     H.123 #QU 0.993 #SUP  0.99
   1295    2.288  115.282    7.213 3 U   9.803000E+06  0.000000E+00 e 0 QG.46     N.46      H.46 #QU 0.709 #SUP  0.71
   1296    1.585  116.792    8.399 4 U   3.646000E+07  0.000000E+00 e 0 -         -         -
   1297    4.002  106.772    7.561 3 U   4.251000E+07  0.000000E+00 e 0 HB3.91    N.92      H.92 #QU 0.986 #SUP  0.99
   1298    4.615  118.437    8.467 3 U   4.327000E+07  0.000000E+00 e 0 HA.1      N.2       H.2 #VC 0.49104 #QU 0.957 #SUP  1.00
   1298    4.615  118.437    8.467 3 U   4.327000E+07  0.000000E+00 e 0 HA.129    N.130     H.130 #VC 0.50896 #QU 0.994 #SUP  1.00
   1299    0.952  110.753    7.853 4 U   1.257000E+07  0.000000E+00 e 0 -         -         -
   1300    1.882  119.673    8.766 3 U   1.872000E+07  0.000000E+00 e 0 HB3.35    N.36      H.36 #QU 0.946 #SUP  0.95
   1301    2.598  122.008    8.352 4 U   2.870000E+07  0.000000E+00 e 0 -         -         -
   1302    2.849  107.741    7.664 3 U   9.806000E+06  0.000000E+00 e 0 HD2.130   N.134     H.134 #QU 0.851 #SUP  0.85
   1303    2.379  126.810    7.726 3 U   1.844000E+07  0.000000E+00 e 0 HB3.99    N.107     H.107 #QU 0.999 #SUP  1.00
   1304    0.738  121.183    7.323 3 U   1.014000E+08  0.000000E+00 e 0 HG12.64   N.64      H.64 #QU 0.988 #SUP  0.99
   1305    6.823  111.713    7.342 4 U   1.195000E+07  0.000000E+00 e 0 -         -         -
   1306    4.150  118.438    8.462 3 U   2.237000E+07  0.000000E+00 e 0 HA.128    N.130     H.130 #VC 0.71189 #QU 0.951 #SUP  0.96
   1306    4.150  118.438    8.462 3 U   2.237000E+07  0.000000E+00 e 0 HA.132    N.2       H.2 #VC 0.28811 #QU 0.271 #SUP  0.96
   1307    7.863  121.046    8.343 3 U   3.574000E+07  0.000000E+00 e 0 H.42      N.44      H.44 #QU 0.997 #SUP  1.00
   1308    7.322  128.182    9.049 3 U   2.051000E+07  0.000000E+00 e 0 QD.45     N.45      H.45 #QU 0.915 #SUP  0.91
   1309    3.335  126.810    8.031 3 U   1.760000E+07  0.000000E+00 e 0 HD2.110   N.25      H.25 #QU 0.994 #SUP  0.99
   1310    1.442  115.146    7.995 4 U   5.207000E+07  0.000000E+00 e 0 -         -         -
   1311    8.038  130.955    9.204 3 U   6.955000E+06  0.000000E+00 e 0 H.119     N.113     H.113 #QU 0.968 #SUP  0.97
   1312    0.723  117.477    7.983 3 U   2.383000E+07  0.000000E+00 e 0 QG2.67    N.126     H.126 #QU 0.931 #SUP  0.93
   1313    2.844  114.870    8.421 4 U   2.146000E+07  0.000000E+00 e 0 -         -         -
   1314    7.340  111.716    6.833 4 U   2.251000E+07  0.000000E+00 e 0 -         -         -
   1315    2.847  125.576    8.305 4 U   1.024000E+07  0.000000E+00 e 0 -         -         -
   1316    3.455  107.735    7.663 3 U   1.638000E+07  0.000000E+00 e 0 HA.130    N.134     H.134 #QU 0.985 #SUP  0.98
   1317    7.184  122.144    7.526 3 U   3.360000E+07  0.000000E+00 e 0 H.12      ND2.11    HD21.11 #QU 0.994 #SUP  0.99
   1318    7.698  119.964    9.236 3 U   7.378000E+06  0.000000E+00 e 0 H.23      N.24      H.24 #VC 0.52185 #QU 0.963 #SUP  1.00
   1318    7.698  119.964    9.236 3 U   7.378000E+06  0.000000E+00 e 0 H.48      N.49      H.49 #VC 0.47815 #QU 0.882 #SUP  1.00
   1319    0.510  105.535    7.234 4 U   1.615000E+07  0.000000E+00 e 0 -         -         -
   1320    8.753  118.847    8.359 3 U   1.107000E+07  0.000000E+00 e 0 H.36      N.21      H.21 #QU 0.940 #SUP  0.94
   1321    7.799  106.773    7.558 3 U   2.869000E+07  0.000000E+00 e 0 H.70      N.92      H.92 #QU 0.967 #SUP  0.97
   1322    0.599  130.789    7.507 3 U   1.719000E+07  0.000000E+00 e 0 QG1.67    N.95      H.95 #QU 0.957 #SUP  0.96
   1323    2.079  116.380    7.786 3 U   5.576000E+07  0.000000E+00 e 0 QB.63     N.63      H.63 #QU 0.977 #SUP  0.98
   1324    8.030  119.674    8.494 3 U   2.210000E+07  0.000000E+00 e 0 H.118     N.117     H.117 #QU 0.963 #SUP  0.96
   1325    3.269  116.792    8.392 4 U   1.910000E+07  0.000000E+00 e 0 -         -         -
   1326    6.726  115.288    7.205 4 U   1.048000E+07  0.000000E+00 e 0 -         -         -
   1327    3.273  118.164    8.040 4 U   1.111000E+07  0.000000E+00 e 0 -         -         -
   1328    2.099  126.123    8.079 3 U   1.194000E+07  0.000000E+00 e 0 HB.44     N.61      H.61 #VC 0.61524 #QU 0.899 #SUP  0.96
   1328    2.099  126.123    8.079 3 U   1.194000E+07  0.000000E+00 e 0 HG2.60    N.61      H.61 #VC 0.38476 #QU 0.562 #SUP  0.96
   1329    1.501  115.282    7.346 3 U   1.279000E+08  0.000000E+00 e 0 QB.75     N.75      H.75 #VC 0.49960 #QU 0.998 #SUP  1.00
   1329    1.501  115.282    7.346 3 U   1.279000E+08  0.000000E+00 e 0 QB.75     N.76      H.76 #VC 0.50040 #QU 0.927 #SUP  1.00
   1330    2.056  129.005   10.466 4 U   1.128000E+07  0.000000E+00 e 0 -         -         -
   1331    2.280  116.517    9.385 4 U   1.012000E+07  0.000000E+00 e 0 -         -         - #QU 0.003
   1332    7.074  122.282    8.086 3 U   1.501000E+07  0.000000E+00 e 0 HD1.129   N.132     H.132 #QU 0.992 #SUP  0.99
   1333    2.469  122.556    8.374 3 U   3.230000E+07  0.000000E+00 e 0 HB2.25    N.26      H.26 #QU 0.983 #SUP  0.98
   1334    4.788  106.773    7.561 3 U   6.709000E+07  0.000000E+00 e 0 HA.91     N.92      H.92 #QU 0.971 #SUP  0.97
   1335    1.069  116.381    7.843 3 U   3.072000E+07  0.000000E+00 e 0 QB.79     N.83      H.83 #QU 0.964 #SUP  0.96
   1336    2.081  108.008    7.235 3 U   9.072000E+06  0.000000E+00 e 0 HB.12     NE2.128   HE22.128 #VC 0.48386 #QU 0.566 #SUP  0.83
   1336    2.081  108.008    7.235 3 U   9.072000E+06  0.000000E+00 e 0 HB2.128   NE2.128   HE22.128 #VC 0.51614 #QU 0.611 #SUP  0.83
   1337    9.387  123.651    8.625 3 U   1.421000E+07  0.000000E+00 e 0 H.97      N.96      H.96 #QU 0.996 #SUP  1.00
   1338    5.284  110.749    7.858 4 U   1.333000E+07  0.000000E+00 e 0 -         -         -
   1339    3.562  116.105    7.546 3 U   3.514000E+07  0.000000E+00 e 0 HA.13     N.17      H.17 #VC 0.53483 #QU 0.930 #SUP  0.99
   1339    3.562  116.105    7.546 3 U   3.514000E+07  0.000000E+00 e 0 QB.38     N.17      H.17 #VC 0.46517 #QU 0.848 #SUP  0.99
   1340    3.991  108.421    6.569 3 U   1.066000E+07  0.000000E+00 e 0 HD3.9     NE2.128   HE21.128 #QU 0.927 #SUP  0.93
   1341    7.767  115.319    8.898 3 U   1.862000E+07  0.000000E+00 e 0 H.29      N.28      H.28 #VC 0.54148 #QU 0.545 #SUP  0.75
   1341    7.767  115.319    8.898 3 U   1.862000E+07  0.000000E+00 e 0 H.107     N.105     H.105 #VC 0.45852 #QU 0.446 #SUP  0.75
   1342    7.801  115.276    8.870 3 U   2.466000E+07  0.000000E+00 e 0 H.29      N.28      H.28 #QU 0.848 #SUP  0.85
   1343    0.576  116.654    8.593 3 U   1.533000E+07  0.000000E+00 e 0 QD1.76    N.112     H.112 #QU 0.954 #SUP  0.95
   1344    4.199  125.575    7.568 3 U   4.843000E+07  0.000000E+00 e 0 HA.56     N.57      H.57 #VC 0.49539 #QU 0.943 #SUP  0.99
   1344    4.199  125.575    7.568 3 U   4.843000E+07  0.000000E+00 e 0 HA.134    N.137     H.137 #VC 0.50461 #QU 0.879 #SUP  0.99
   1345    1.845  116.654    8.598 3 U   1.075000E+08  0.000000E+00 e 0 HB.112    N.112     H.112 #QU 0.968 #SUP  0.97
   1346    0.770  117.479    8.131 4 U   1.677000E+07  0.000000E+00 e 0 -         -         -
   1347    4.816  129.005   10.467 4 U   1.388000E+07  0.000000E+00 e 0 -         -         -
   1348    3.729  130.928    9.205 3 U   1.196000E+07  0.000000E+00 e 0 HA.119    N.113     H.113 #QU 0.969 #SUP  0.97
   1349    2.598  121.595    8.664 3 U   2.240000E+07  0.000000E+00 e 0 HG3.128   N.129     H.129 #QU 0.983 #SUP  0.98
   1350    8.374  126.809    8.023 3 U   1.251000E+07  0.000000E+00 e 0 H.26      N.25      H.25 #QU 0.965 #SUP  0.97
   1351    1.566  123.791    8.623 4 U   2.979000E+07  0.000000E+00 e 0 -         -         -
   1352    9.119  119.670    8.767 3 U   7.417000E+06  0.000000E+00 e 0 H.22      N.36      H.36 #QU 0.997 #SUP  1.00
   1353    7.717  111.298    9.378 3 U   1.059000E+07  0.000000E+00 e 0 H.107     N.97      H.97 #QU 0.877 #SUP  0.88
   1354    7.202  108.420    7.459 4 U   2.289000E+07  0.000000E+00 e 0 -         -         -
   1355    0.007  125.001    8.963 4 U   7.807000E+06  0.000000E+00 e 0 -         -         -
   1356    0.015  125.052    8.964 4 U   7.068000E+06  0.000000E+00 e 0 -         -         -
   1357    3.115  113.087    7.655 3 U   1.153000E+07  0.000000E+00 e 0 HB3.73    N.72      H.72 #QU 0.980 #SUP  0.98
   1358    3.395  116.654    9.388 4 U   3.696000E+07  0.000000E+00 e 0 -         -         -
   1359    7.079  120.242    8.184 4 U   1.058000E+07  0.000000E+00 e 0 -         -         -
   1360    4.363  122.417    8.371 3 U   2.380000E+07  0.000000E+00 e 0 HA.30     N.26      H.26 #QU 0.922 #SUP  0.92
   1361    7.228  109.513    6.570 4 U   6.121000E+06  0.000000E+00 e 0 -         -         -
   1362    5.762  117.485    7.978 3 U   8.319000E+06  0.000000E+00 e 0 HA.123    N.126     H.126 #QU 0.937 #SUP  0.94
   1363    7.049  118.438    8.469 3 U   1.889000E+07  0.000000E+00 e 0 HD1.129   N.130     H.130 #QU 0.891 #SUP  0.89
   1364    4.987  115.278    8.908 3 U   3.560000E+07  0.000000E+00 e 0 HA.103    N.105     H.105 #QU 0.943 #SUP  0.94
   1365   10.696  121.064    8.337 3 U   9.606000E+06  0.000000E+00 e 0 HE1.129   N.44      H.44 #QU 0.997 #SUP  1.00
   1366    7.065  111.988    8.038 3 U   3.957000E+07  0.000000E+00 e 0 QD2.43    N.43      H.43 #QU 0.835 #SUP  0.84
   1367    2.819  118.988    7.929 4 U   2.428000E+07  0.000000E+00 e 0 -         -         -
   1368    2.795  112.538    6.841 3 U   2.590000E+07  0.000000E+00 e 0 HB2.51    ND2.51    HD21.51 #QU 0.988 #SUP  0.99
   1369    8.038  112.675    6.836 4 U   1.224000E+07  0.000000E+00 e 0 -         -         -
   1370    2.889  125.261    9.108 3 U   8.847000E+06  0.000000E+00 e 0 QE.21     N.22      H.22 #QU 0.992 #SUP  0.99
   1371    6.990  110.750    7.853 4 U   1.993000E+07  0.000000E+00 e 0 -         -         -
   1372    3.706  109.776    7.939 4 U   1.495000E+07  0.000000E+00 e 0 -         -         -
   1373    0.160  111.301    7.151 3 U   1.813000E+07  0.000000E+00 e 0 HG13.61   N.62      H.62 #QU 0.998 #SUP  1.00
   1374    8.551  115.145    8.000 3 U   2.875000E+07  0.000000E+00 e 0 H.16      N.14      H.14 #QU 0.988 #SUP  0.99
   1375    2.399  122.830    8.029 3 U   3.316000E+07  0.000000E+00 e 0 HG3.118   N.119     H.119 #QU 0.979 #SUP  0.98
   1376    2.739  117.479    7.976 3 U   2.122000E+07  0.000000E+00 e 0 HG3.125   N.126     H.126 #QU 0.918 #SUP  0.92
   1377    3.821  121.046    8.336 3 U   2.117000E+07  0.000000E+00 e 0 HA2.50    N.51      H.51 #QU 0.989 #SUP  0.99
   1378    4.510  118.164    8.040 3 U   1.346000E+07  0.000000E+00 e 0 HA.126    N.125     H.125 #QU 0.995 #SUP  1.00
   1379    8.037  112.675    7.081 3 U   1.316000E+07  0.000000E+00 e 0 H.43      ND2.43    QD2.43 #QU 0.904 #SUP  0.90
   1380    3.976  119.748    8.494 3 U   9.544000E+06  0.000000E+00 e 0 HB2.115   N.117     H.117 #QU 0.877 #SUP  0.88
   1381    9.363  113.085    8.092 3 U   1.414000E+07  0.000000E+00 e 0 H.37      N.38      H.38 #QU 0.824 #SUP  0.82
   1382    8.005  117.481    8.398 4 U   9.109000E+06  0.000000E+00 e 0 -         -         -
   1383    8.537  117.881    7.791 3 U   9.123000E+06  0.000000E+00 e 0 H.16      N.13      H.13 #QU 0.874 #SUP  0.87
   1384    0.727  117.204    8.059 3 U   2.318000E+07  0.000000E+00 e 0 QG1.123   N.123     H.123 #QU 0.963 #SUP  0.96
   1385    4.272  106.772    7.562 3 U   5.612000E+07  0.000000E+00 e 0 HB.92     N.92      H.92 #QU 0.915 #SUP  0.92
   1386    8.654  119.536    8.403 3 U   3.153000E+07  0.000000E+00 e 0 H.129     N.127     H.127 #QU 0.951 #SUP  0.95
   1387    5.081  117.625    8.829 3 U   1.129000E+07  0.000000E+00 e 0 HA.94     N.93      H.93 #QU 0.985 #SUP  0.99
   1388    3.051  116.105    7.542 3 U   6.961000E+07  0.000000E+00 e 0 QD.17     N.17      H.17 #QU 0.847 #SUP  0.85
   1389    8.332  127.950   10.697 3 U   5.525000E+06  0.000000E+00 e 0 H.44      NE1.129   HE1.129 #QU 0.986 #SUP  0.99
   1390    0.404  121.594    8.272 4 U   4.271000E+07  0.000000E+00 e 0 -         -         -
   1391    9.384  121.593    8.272 3 U   1.315000E+07  0.000000E+00 e 0 H.97      N.109     H.109 #QU 0.991 #SUP  0.99
   1392    0.146  126.165    8.079 3 U   7.746000E+06  0.000000E+00 e 0 HG13.61   N.61      H.61 #QU 0.963 #SUP  0.96
   1393    1.435  106.772    7.561 4 U   3.335000E+07  0.000000E+00 e 0 -         -         -
   1394    1.257  108.887    8.005 3 U   6.998000E+06  0.000000E+00 e 0 QG2.5     N.4       H.4 #QU 0.817 #SUP  0.82
   1395    1.285  108.881    8.001 3 U   6.430000E+06  0.000000E+00 e 0 QG2.5     N.4       H.4 #QU 0.468 #SUP  0.47
   1396    0.945  108.007    7.234 3 U   9.740000E+06  0.000000E+00 e 0 QD1.8     NE2.128   HE22.128 #VC 0.46846 #QU 0.270 #SUP  0.49
   1396    0.945  108.007    7.234 3 U   9.740000E+06  0.000000E+00 e 0 QG1.12    NE2.128   HE22.128 #VC 0.53154 #QU 0.305 #SUP  0.49
   1397    7.150  116.244    7.786 3 U   6.220000E+07  0.000000E+00 e 0 H.62      N.63      H.63 #VC 0.64450 #QU 0.981 #SUP  0.99
   1397    7.150  116.244    7.786 3 U   6.220000E+07  0.000000E+00 e 0 HE.63     N.63      H.63 #VC 0.35550 #QU 0.503 #SUP  0.99
   1398    0.751  117.615    8.829 3 U   2.302000E+07  0.000000E+00 e 0 QG1.72    N.71      H.71 #VC 0.34120 #QU 0.996 #SUP  1.00
   1398    0.751  117.615    8.829 3 U   2.302000E+07  0.000000E+00 e 0 QG1.72    N.93      H.93 #VC 0.33961 #QU 0.993 #SUP  1.00
   1398    0.751  117.615    8.829 3 U   2.302000E+07  0.000000E+00 e 0 QG1.123   N.93      H.93 #VC 0.31920 #QU 0.891 #SUP  1.00
   1399    8.838  107.596    7.801 3 U   1.333000E+07  0.000000E+00 e 0 H.93      N.70      H.70 #QU 0.988 #SUP  0.99
   1400    6.282  106.778    7.563 3 U   1.255000E+07  0.000000E+00 e 0 H.88      N.92      H.92 #QU 0.867 #SUP  0.87
   1401    6.307  106.748    7.561 3 U   1.284000E+07  0.000000E+00 e 0 H.88      N.92      H.92 #QU 0.999 #SUP  1.00
   1402    4.141  108.421    6.570 3 U   1.460000E+07  0.000000E+00 e 0 HA.125    NE2.128   HE21.128 #QU 0.959 #SUP  0.96
   1403    1.885  121.732    8.667 4 U   2.189000E+07  0.000000E+00 e 0 -         -         -
   1404    3.823  111.983    8.041 3 U   2.033000E+07  0.000000E+00 e 0 HA.40     N.40      H.40 #QU 0.953 #SUP  0.95
   1405    4.517  121.316    8.079 4 U   7.253000E+06  0.000000E+00 e 0 -         -         -
   1406   -0.156  126.124    8.085 3 U   1.715000E+07  0.000000E+00 e 0 QD1.61    N.61      H.61 #QU 1.000 #SUP  1.00
   1407    8.660  117.478    7.980 3 U   1.568000E+07  0.000000E+00 e 0 H.129     N.126     H.126 #QU 0.963 #SUP  0.96
   1408    3.337  113.093    7.658 3 U   1.229000E+07  0.000000E+00 e 0 HA2.70    N.72      H.72 #QU 0.897 #SUP  0.90
   1409    3.961  119.125    8.019 3 U   4.338000E+07  0.000000E+00 e 0 HA.124    N.128     H.128 #QU 0.957 #SUP  0.96
   1410    9.212  115.968    8.891 3 U   1.873000E+07  0.000000E+00 e 0 H.113     N.114     H.114 #QU 0.999 #SUP  1.00
   1411    2.601  118.439    8.464 3 U   1.400000E+07  0.000000E+00 e 0 HG3.128   N.130     H.130 #VC 0.38673 #QU 0.468 #SUP  0.77
   1411    2.601  118.439    8.464 3 U   1.400000E+07  0.000000E+00 e 0 HB2.131   N.2       H.2 #VC 0.61327 #QU 0.569 #SUP  0.77
   1412    7.906  116.380    7.727 3 U   2.739000E+08  0.000000E+00 e 0 H.103     N.102     H.102 #QU 0.971 #SUP  0.97
   1413    2.350  107.870    6.569 4 U   8.510000E+06  0.000000E+00 e 0 -         -         -
   1414    1.252  108.273    7.470 4 U   7.282000E+06  0.000000E+00 e 0 -         -         -
   1415    3.174  118.027    7.910 4 U   3.090000E+07  0.000000E+00 e 0 -         -         -
   1416    2.521  130.793    7.506 3 U   2.146000E+07  0.000000E+00 e 0 HB3.94    N.95      H.95 #QU 0.984 #SUP  0.98
   1417    0.746  110.751    7.853 3 U   1.593000E+07  0.000000E+00 e 0 QG1.5     N.42      H.42 #QU 0.928 #SUP  0.93
   1418    6.856  115.967    8.893 4 U   6.733000E+06  0.000000E+00 e 0 -         -         -
   1419    3.278  117.477    7.977 3 U   1.301000E+07  0.000000E+00 e 0 QB.129    N.126     H.126 #QU 0.954 #SUP  0.95
   1420    3.528  126.810    7.726 4 U   2.608000E+07  0.000000E+00 e 0 -         -         -
   1421   -0.138  122.147    7.525 3 U   1.628000E+07  0.000000E+00 e 0 QD2.16    N.15      H.15 #QU 0.993 #SUP  0.99
   1422    8.020  118.713    7.659 4 U   1.513000E+07  0.000000E+00 e 0 -         -         -
   1423    2.067  121.183    7.323 3 U   4.244000E+07  0.000000E+00 e 0 QB.63     N.64      H.64 #QU 0.967 #SUP  0.97
   1424    9.657  128.186    9.049 4 U   1.103000E+07  0.000000E+00 e 0 -         -         -
   1425    1.511  111.301    7.151 3 U   2.617000E+07  0.000000E+00 e 0 HG2.63    N.62      H.62 #QU 0.849 #SUP  0.85
   1426    4.150  122.144    8.016 4 U   1.773000E+07  0.000000E+00 e 0 -         -         -
   1427    2.221  120.225    8.186 3 U   3.004000E+07  0.000000E+00 e 0 HG2.83    N.87      H.87 #QU 0.695 #SUP  0.70
   1428    3.266  115.190    8.330 3 U   8.169000E+06  0.000000E+00 e 0 HD3.85    N.85      H.85 #QU 0.814 #SUP  0.81
   1429    2.678  117.752    8.940 4 U   8.850000E+06  0.000000E+00 e 0 -         -         -
   1430    2.822  116.792    8.392 4 U   2.553000E+07  0.000000E+00 e 0 -         -         -
   1431    8.880  119.677    8.032 3 U   1.104000E+07  0.000000E+00 e 0 H.114     N.118     H.118 #QU 0.956 #SUP  0.96
   1432    1.550  111.165    7.354 3 U   5.724000E+07  0.000000E+00 e 0 QB.90     N.90      H.90 #QU 0.979 #SUP  0.98
   1433    8.476  107.757    7.665 4 U   7.144000E+06  0.000000E+00 e 0 -         -         -
   1434    7.793  119.399    8.666 3 U   1.820000E+07  0.000000E+00 e 0 H.70      N.69      H.69 #QU 0.956 #SUP  0.96
   1435    2.977  121.046    8.551 4 U   1.858000E+07  0.000000E+00 e 0 -         -         -
   1436    2.864  122.160    8.766 3 U   8.433000E+06  0.000000E+00 e 0 QE.21     N.34      H.34 #QU 0.886 #SUP  0.89
   1437    8.264  126.279    6.536 3 U   1.091000E+07  0.000000E+00 e 0 H.109     N.108     H.108 #QU 0.940 #SUP  0.94
   1438    4.849  116.653    8.595 4 U   1.827000E+07  0.000000E+00 e 0 -         -         -
   1439    4.985  119.124    8.032 3 U   2.258000E+07  0.000000E+00 e 0 HA.103    N.100     H.100 #QU 0.948 #SUP  0.95
   1440    2.961  114.596    7.082 3 U   1.563000E+07  0.000000E+00 e 0 QE.81     N.81      H.81 #QU 0.994 #SUP  0.99
   1441    5.454  124.889    8.962 4 U   1.454000E+07  0.000000E+00 e 0 -         -         -
   1442    0.691  122.143    7.523 3 U   1.188000E+07  0.000000E+00 e 0 HB2.16    N.15      H.15 #QU 0.955 #SUP  0.95
   1443    2.677  118.576    8.938 4 U   8.296000E+06  0.000000E+00 e 0 -         -         -
   1444    2.651  118.712    8.933 4 U   8.462000E+06  0.000000E+00 e 0 -         -         -
   1445   -0.843  124.613   11.758 4 U   9.821000E+06  0.000000E+00 e 0 -         -         -
   1446    8.418  123.653    8.624 3 U   3.414000E+07  0.000000E+00 e 0 H.65      N.96      H.96 #VC 0.51629 #QU 0.838 #SUP  0.94
   1446    8.418  123.653    8.624 3 U   3.414000E+07  0.000000E+00 e 0 H.67      N.96      H.96 #VC 0.31662 #QU 0.513 #SUP  0.94
   1446    8.418  123.653    8.624 3 U   3.414000E+07  0.000000E+00 e 0 H.68      N.96      H.96 #VC 0.16709 #QU 0.269 #SUP  0.94
   1447    8.473  117.478    8.133 3 U   2.745000E+07  0.000000E+00 e 0 H.130     N.133     H.133 #QU 0.996 #SUP  1.00
   1448    5.150  112.126    7.615 3 U   1.798000E+07  0.000000E+00 e 0 HA.96     N.66      H.66 #QU 0.896 #SUP  0.90
   1449    7.332  114.596    7.080 3 U   4.371000E+07  0.000000E+00 e 0 H.79      N.81      H.81 #QU 0.986 #SUP  0.99
   1450    3.707  119.125    8.024 4 U   3.329000E+07  0.000000E+00 e 0 -         -         -
   1451   -0.174  116.384    7.789 3 U   7.259000E+06  0.000000E+00 e 0 QD1.61    N.63      H.63 #QU 0.939 #SUP  0.94
   1452    6.846  111.991    8.043 3 U   2.248000E+07  0.000000E+00 e 0 HE21.40   N.40      H.40 #QU 0.657 #SUP  0.66
   1453    5.011  115.290    7.345 3 U   1.187000E+07  0.000000E+00 e 0 HA.73     N.75      H.75 #QU 0.999 #SUP  1.00
   1454    3.651  114.999    8.330 3 U   8.497000E+06  0.000000E+00 e 0 HD3.84    N.85      H.85 #QU 0.862 #SUP  0.86
   1455    4.150  106.774    7.561 3 U   4.972000E+07  0.000000E+00 e 0 HA.90     N.92      H.92 #QU 0.894 #SUP  0.89
   1456    1.460  130.790    7.506 3 U   3.790000E+07  0.000000E+00 e 0 QB.109    N.95      H.95 #QU 0.984 #SUP  0.98
   1457    4.005  114.320    8.116 3 U   1.110000E+07  0.000000E+00 e 0 HA.42     N.41      H.41 #QU 0.336 #SUP  0.34
   1458    2.815  122.143    7.523 3 U   1.873000E+07  0.000000E+00 e 0 QB.11     ND2.11    HD21.11 #QU 0.997 #SUP  1.00
   1459    5.286  125.991    8.079 3 U   8.791000E+06  0.000000E+00 e 0 HA.43     N.61      H.61 #QU 0.921 #SUP  0.92
   1460    0.905  109.791    7.944 3 U   1.447000E+07  0.000000E+00 e 0 QG2.107   N.106     H.106 #QU 0.982 #SUP  0.98
   1461    2.006  121.045    8.557 4 U   3.967000E+07  0.000000E+00 e 0 -         -         -
   1462    0.880  110.478    7.148 4 U   7.819000E+06  0.000000E+00 e 0 -         -         -
   1463    1.329  122.281    8.089 3 U   6.116000E+07  0.000000E+00 e 0 QB.133    N.132     H.132 #QU 0.976 #SUP  0.98
   1464    1.742  122.023    7.926 3 U   8.286000E+06  0.000000E+00 e 0 HB2.32    N.32      H.32 #QU 0.668 #SUP  0.67
   1465    7.121  108.836    8.007 3 U   9.217000E+06  0.000000E+00 e 0 HD2.135   N.4       H.4 #QU 0.990 #SUP  0.99
   1466    0.583  116.380    7.704 3 U   1.351000E+07  0.000000E+00 e 0 QD1.71    N.89      H.89 #VC 0.49690 #QU 0.798 #SUP  0.96
   1466    0.583  116.380    7.704 3 U   1.351000E+07  0.000000E+00 e 0 QD2.71    N.89      H.89 #VC 0.50310 #QU 0.807 #SUP  0.96
   1467    0.588  107.606    7.801 3 U   1.131000E+07  0.000000E+00 e 0 QD1.71    N.70      H.70 #VC 0.70837 #QU 0.962 #SUP  0.98
   1467    0.588  107.606    7.801 3 U   1.131000E+07  0.000000E+00 e 0 QD1.76    N.70      H.70 #VC 0.29163 #QU 0.384 #SUP  0.98
   1468    7.666  118.850    7.906 4 U   1.632000E+07  0.000000E+00 e 0 -         -         -
   1469    8.345  119.673    8.030 3 U   1.988000E+07  0.000000E+00 e 0 H.121     N.118     H.118 #QU 0.874 #SUP  0.87
   1470    1.069  105.821    8.060 4 U   1.282000E+07  0.000000E+00 e 0 -         -         -
   1471    0.831  116.379    7.842 3 U   5.328000E+07  0.000000E+00 e 0 QG1.87    N.83      H.83 #QU 0.954 #SUP  0.95
   1472    7.330  121.732    7.610 4 U   1.194000E+07  0.000000E+00 e 0 -         -         -
   1473   -0.151  121.595    8.272 3 U   2.895000E+07  0.000000E+00 e 0 QD2.109   N.109     H.109 #QU 0.986 #SUP  0.99
   1474    2.052  121.320    7.236 4 U   2.472000E+07  0.000000E+00 e 0 -         -         -
   1475    1.581  122.009    8.549 4 U   9.947000E+06  0.000000E+00 e 0 -         -         -
   1476    0.605  119.537    8.402 3 U   2.378000E+07  0.000000E+00 e 0 QG1.67    N.127     H.127 #QU 0.983 #SUP  0.98
   1477    7.258  118.027    8.981 4 U   2.443000E+07  0.000000E+00 e 0 -         -         -
   1478    4.745  125.304   11.754 4 U   8.687000E+06  0.000000E+00 e 0 -         -         -
   1479    7.345  117.618    8.830 3 U   1.037000E+07  0.000000E+00 e 0 H.90      N.71      H.71 #QU 0.965 #SUP  0.97
   1480    2.871  115.282    8.908 3 U   1.970000E+07  0.000000E+00 e 0 QB.103    N.105     H.105 #QU 0.988 #SUP  0.99
   1481    1.323  126.120    8.084 3 U   8.527000E+06  0.000000E+00 e 0 QB.133    N.61      H.61 #QU 0.933 #SUP  0.93
   1482    0.148  127.908   10.694 4 U   1.915000E+07  0.000000E+00 e 0 -         -         -
   1483    6.798  111.851    7.475 4 U   6.676000E+07  0.000000E+00 e 0 -         -         -
   1484    1.049  122.829    8.030 3 U   1.110000E+07  0.000000E+00 e 0 QG2.123   N.119     H.119 #QU 0.854 #SUP  0.85
   1485    0.566  118.438    8.473 3 U   2.335000E+07  0.000000E+00 e 0 QG2.61    N.130     H.130 #QU 0.946 #SUP  0.95
   1486    5.625  118.577    7.693 3 U   1.897000E+07  0.000000E+00 e 0 HA.111    N.23      H.23 #QU 0.993 #SUP  0.99
   1487    3.259  127.917   10.696 3 U   1.018000E+07  0.000000E+00 e 0 QB.129    NE1.129   HE1.129 #QU 0.948 #SUP  0.95
   1488    2.419  111.852    6.844 3 U   2.426000E+07  0.000000E+00 e 0 QG.40     NE2.40    HE21.40 #QU 0.994 #SUP  0.99
   1489    1.534  111.988    8.039 3 U   1.516000E+07  0.000000E+00 e 0 HB2.42    N.43      H.43 #QU 0.917 #SUP  0.92
   1490    2.768  118.712    8.938 4 U   9.894000E+06  0.000000E+00 e 0 -         -         -
   1491    6.575  109.518    7.234 4 U   7.498000E+06  0.000000E+00 e 0 -         -         -
   1492    3.268  122.143    8.088 3 U   8.586000E+06  0.000000E+00 e 0 QB.129    N.132     H.132 #QU 0.967 #SUP  0.97
   1493    1.051  108.280    7.466 3 U   1.163000E+07  0.000000E+00 e 0 HG3.114   N.115     H.115 #QU 0.991 #SUP  0.99
   1494    1.028  108.280    7.469 3 U   1.205000E+07  0.000000E+00 e 0 HG3.114   N.115     H.115 #QU 0.900 #SUP  0.90
   1495    1.906  121.732    6.302 4 U   5.149000E+07  0.000000E+00 e 0 -         -         -
   1496    9.535  118.986    7.926 3 U   1.942000E+07  0.000000E+00 e 0 H.120     N.122     H.122 #QU 0.994 #SUP  0.99
   1497    4.390  111.990    8.039 3 U   3.558000E+07  0.000000E+00 e 0 HA.39     N.40      H.40 #QU 0.523 #SUP  0.52
   1498    3.884  119.261    8.634 4 U   9.513000E+06  0.000000E+00 e 0 -         -         -
   1499    5.285  111.283    7.149 3 U   9.070000E+06  0.000000E+00 e 0 HA.43     N.62      H.62 #QU 0.976 #SUP  0.98
   1500    3.140  111.291    7.148 3 U   9.899000E+06  0.000000E+00 e 0 QB.137    ND2.136   HD22.136 #QU 0.718 #SUP  0.72
   1501    5.264  111.320    7.149 3 U   8.754000E+06  0.000000E+00 e 0 HA.43     N.62      H.62 #QU 0.758 #SUP  0.76
   1502    5.180  122.602    8.367 3 U   6.943000E+06  0.000000E+00 e 0 HA.24     N.26      H.26 #QU 0.831 #SUP  0.83
   1503    7.041  120.253    8.191 4 U   8.638000E+06  0.000000E+00 e 0 -         -         -
   1504    4.423  113.631    6.809 4 U   8.359000E+06  0.000000E+00 e 0 -         -         -
   1505    3.062  121.183    7.327 3 U   1.632000E+07  0.000000E+00 e 0 HD3.58    N.58      H.58 #QU 0.995 #SUP  0.99
   1506    6.800  108.877    8.006 3 U   7.830000E+06  0.000000E+00 e 0 HD1.135   N.4       H.4 #QU 0.965 #SUP  0.97
   1507    6.780  108.877    8.009 3 U   7.563000E+06  0.000000E+00 e 0 HD1.135   N.4       H.4 #QU 0.756 #SUP  0.76
   1508    4.780  128.181    9.048 3 U   2.880000E+07  0.000000E+00 e 0 HA.60     N.45      H.45 #QU 0.964 #SUP  0.96
   1509    3.159  116.379    7.707 3 U   1.263000E+08  0.000000E+00 e 0 HB3.6     N.6       H.6 #QU 0.989 #SUP  0.99
   1510    2.861  127.777    8.392 3 U   1.513000E+07  0.000000E+00 e 0 HB3.66    N.67      H.67 #VC 0.62166 #QU 0.971 #SUP  0.99
   1510    2.861  127.777    8.392 3 U   1.513000E+07  0.000000E+00 e 0 HE2.69    N.68      H.68 #VC 0.37834 #QU 0.591 #SUP  0.99
   1511    3.781  122.281    8.090 3 U   1.886000E+07  0.000000E+00 e 0 HA.5      N.132     H.132 #QU 0.851 #SUP  0.85
   1512    1.439  116.654    8.594 3 U   5.878000E+07  0.000000E+00 e 0 QB.22     N.112     H.112 #QU 0.981 #SUP  0.98
   1513    1.933  122.007    7.942 3 U   1.018000E+07  0.000000E+00 e 0 HB3.32    N.32      H.32 #QU 0.887 #SUP  0.89
   1514    0.583  118.725    7.663 4 U   9.195000E+06  0.000000E+00 e 0 -         -         -
   1515    3.083  107.593    7.671 3 U   2.711000E+07  0.000000E+00 e 0 QB.135    N.134     H.134 #QU 0.951 #SUP  0.95
   1516    2.283  118.714    9.267 4 U   1.267000E+07  0.000000E+00 e 0 -         -         -
   1517   -0.626  127.908   10.698 3 U   2.324000E+07  0.000000E+00 e 0 HG12.61   NE1.129   HE1.129 #QU 0.933 #SUP  0.93
   1518    2.057  122.280    8.090 3 U   1.840000E+07  0.000000E+00 e 0 HB2.128   N.132     H.132 #QU 0.927 #SUP  0.93
   1519   -0.162  120.633    8.814 3 U   1.399000E+07  0.000000E+00 e 0 QD1.61    N.131     H.131 #QU 0.994 #SUP  0.99
   1520    3.714  119.534    8.399 4 U   1.052000E+07  0.000000E+00 e 0 -         -         -
   1521    1.559  118.760    9.268 3 U   6.209000E+06  0.000000E+00 e 0 HB2.42    N.39      H.39 #QU 0.864 #SUP  0.86
   1522    1.581  118.749    9.269 4 U   6.650000E+06  0.000000E+00 e 0 -         -         -
   1523   -0.009  124.921    8.962 4 U   7.601000E+06  0.000000E+00 e 0 -         -         -
   1524   -0.001  124.956    8.963 4 U   7.836000E+06  0.000000E+00 e 0 -         -         -
   1525    1.338  117.478    8.055 4 U   2.709000E+07  0.000000E+00 e 0 -         -         -
   1526   -0.830  125.848   11.760 4 U   1.624000E+07  0.000000E+00 e 0 -         -         -
   1527    3.638  120.259    8.187 3 U   7.274000E+06  0.000000E+00 e 0 HD3.84    N.87      H.87 #QU 0.759 #SUP  0.76
   1528    3.112  116.516    9.384 4 U   1.502000E+07  0.000000E+00 e 0 -         -         -
   1529    2.428  110.751    7.852 3 U   8.398000E+06  0.000000E+00 e 0 QG.40     N.42      H.42 #QU 0.954 #SUP  0.95
   1530    6.877  113.225    7.077 4 U   6.628000E+06  0.000000E+00 e 0 -         -         -
   1531    8.342  116.105    7.552 3 U   3.212000E+07  0.000000E+00 e 0 H.85      N.86      H.86 #QU 0.930 #SUP  0.93
   1532   10.681  112.038    8.043 3 U   7.739000E+06  0.000000E+00 e 0 HE1.129   N.43      H.43 #QU 0.906 #SUP  0.91
   1533   10.705  112.003    8.041 3 U   9.266000E+06  0.000000E+00 e 0 HE1.129   N.43      H.43 #QU 0.924 #SUP  0.92
   1534    8.019  119.404    8.666 4 U   7.642000E+06  0.000000E+00 e 0 -         -         -
   1535    2.201  121.320    7.240 4 U   2.408000E+07  0.000000E+00 e 0 -         -         -
   1536    2.824  122.830    8.032 3 U   3.854000E+07  0.000000E+00 e 0 QB.120    N.119     H.119 #QU 0.982 #SUP  0.98
   1537    3.261  120.635    8.813 3 U   1.309000E+07  0.000000E+00 e 0 QB.129    N.131     H.131 #QU 0.950 #SUP  0.95
   1538    2.103  128.182    9.047 3 U   2.126000E+07  0.000000E+00 e 0 HB.44     N.45      H.45 #VC 0.51482 #QU 0.919 #SUP  0.97
   1538    2.103  128.182    9.047 3 U   2.126000E+07  0.000000E+00 e 0 HB3.46    N.45      H.45 #VC 0.48518 #QU 0.618 #SUP  0.97
   1539    8.574  126.851    8.030 3 U   6.092000E+06  0.000000E+00 e 0 H.112     N.25      H.25 #QU 0.503 #SUP  0.50
   1540    8.595  126.842    8.031 3 U   6.322000E+06  0.000000E+00 e 0 H.112     N.25      H.25 #QU 0.598 #SUP  0.60
   1541    1.070  119.817    9.533 3 U   1.622000E+07  0.000000E+00 e 0 QG2.123   N.120     H.120 #QU 0.992 #SUP  0.99
   1542    2.544  120.017    8.141 3 U   9.773000E+06  0.000000E+00 e 0 HB2.55    N.56      H.56 #VC 0.31334 #QU 0.898 #SUP  1.00
   1542    2.544  120.017    8.141 3 U   9.773000E+06  0.000000E+00 e 0 HB2.56    N.56      H.56 #VC 0.34863 #QU 0.999 #SUP  1.00
   1542    2.544  120.017    8.141 3 U   9.773000E+06  0.000000E+00 e 0 HB2.136   N.136     H.136 #VC 0.33803 #QU 0.969 #SUP  1.00
   1543    2.220  111.303    9.378 3 U   7.933000E+06  0.000000E+00 e 0 HG2.108   N.97      H.97 #QU 0.935 #SUP  0.93
   1544    1.728  106.772    7.561 4 U   5.269000E+07  0.000000E+00 e 0 -         -         -
   1545    2.224  118.987    7.925 4 U   2.500000E+07  0.000000E+00 e 0 -         -         -
   1546    2.670  110.753    7.858 3 U   2.059000E+07  0.000000E+00 e 0 HB2.41    N.42      H.42 #QU 0.997 #SUP  1.00
   1547    4.737  121.183    7.327 3 U   2.304000E+07  0.000000E+00 e 0 HA.57     N.58      H.58 #VC 0.52351 #QU 0.995 #SUP  1.00
   1547    4.737  121.183    7.327 3 U   2.304000E+07  0.000000E+00 e 0 HA.58     N.58      H.58 #VC 0.47649 #QU 0.906 #SUP  1.00
   1548    2.605  122.138    8.016 4 U   8.867000E+06  0.000000E+00 e 0 -         -         -
   1549    2.035  118.713    7.664 3 U   1.424000E+07  0.000000E+00 e 0 QB.2      N.7       H.7 #QU 0.790 #SUP  0.79
   1550    7.090  117.068    7.837 4 U   7.011000E+06  0.000000E+00 e 0 -         -         -
   1551    6.575  109.243    7.232 4 U   1.018000E+07  0.000000E+00 e 0 -         -         -
   1552    2.824  122.280    8.016 4 U   1.079000E+07  0.000000E+00 e 0 -         -         -
   1553    1.511  116.380    7.703 3 U   1.719000E+07  0.000000E+00 e 0 QB.132    N.6       H.6 #QU 0.921 #SUP  0.92
   1554    4.291  130.928    9.211 4 U   1.583000E+07  0.000000E+00 e 0 -         -         -
   1555    7.151  111.326    7.544 4 U   5.900000E+06  0.000000E+00 e 0 -         -         -
   1556    2.059  119.399    8.665 3 U   1.830000E+07  0.000000E+00 e 0 HB3.69    N.69      H.69 #QU 0.952 #SUP  0.95
   1557    7.661  120.633    8.812 3 U   1.434000E+07  0.000000E+00 e 0 H.134     N.131     H.131 #QU 0.987 #SUP  0.99
   1558    4.206  111.294    7.153 3 U   1.028000E+07  0.000000E+00 e 0 HA.134    ND2.136   HD22.136 #QU 0.904 #SUP  0.90
   1559    6.137  115.285    7.207 4 U   1.126000E+07  0.000000E+00 e 0 -         -         -
   1560    6.108  115.286    7.205 4 U   1.149000E+07  0.000000E+00 e 0 -         -         -
   1561    9.197  122.865    8.033 3 U   7.689000E+06  0.000000E+00 e 0 H.113     N.119     H.119 #QU 0.935 #SUP  0.94
   1562    1.261  111.314    9.381 3 U   8.349000E+06  0.000000E+00 e 0 HG.95     N.97      H.97 #VC 0.31139 #QU 0.439 #SUP  0.99
   1562    1.261  111.314    9.381 3 U   8.349000E+06  0.000000E+00 e 0 QB.108    N.97      H.97 #VC 0.68861 #QU 0.988 #SUP  0.99
   1563    1.255  111.311    9.380 3 U   8.427000E+06  0.000000E+00 e 0 HG.95     N.97      H.97 #VC 0.31948 #QU 0.441 #SUP  0.98
   1563    1.255  111.311    9.380 3 U   8.427000E+06  0.000000E+00 e 0 QB.108    N.97      H.97 #VC 0.68052 #QU 0.956 #SUP  0.98
   1564    3.192  121.595    8.274 4 U   1.583000E+07  0.000000E+00 e 0 -         -         -
   1565    4.092  119.259    8.632 4 U   1.280000E+07  0.000000E+00 e 0 -         -         -
   1566   -0.838  119.789    7.076 4 U   1.516000E+07  0.000000E+00 e 0 -         -         -
   1567   -0.149  115.181    7.993 3 U   7.781000E+06  0.000000E+00 e 0 QD2.16    N.14      H.14 #QU 0.877 #SUP  0.88
   1568    0.262  111.407    9.380 3 U   1.553000E+07  0.000000E+00 e 0 QD1.95    N.97      H.97 #QU 0.990 #SUP  0.99
   1569    9.236  122.024    7.953 3 U   9.043000E+06  0.000000E+00 e 0 H.24      N.32      H.32 #QU 0.986 #SUP  0.99
   1570    2.101  119.810    7.075 3 U   4.144000E+07  0.000000E+00 e 0 HB2.94    N.73      H.73 #QU 0.443 #SUP  0.44
   1571    0.292  116.382    7.782 3 U   9.990000E+06  0.000000E+00 e 0 QD1.64    N.63      H.63 #QU 0.964 #SUP  0.96
   1572    2.671  119.674    8.771 3 U   9.522000E+06  0.000000E+00 e 0 QB.36     N.36      H.36 #QU 0.996 #SUP  1.00
   1573    7.981  127.783    8.388 4 U   1.470000E+07  0.000000E+00 e 0 -         -         -
   1574    2.126  122.555    8.370 3 U   1.842000E+07  0.000000E+00 e 0 HB3.30    N.26      H.26 #QU 0.960 #SUP  0.96
   1575   -0.179  128.181    9.051 3 U   6.452000E+06  0.000000E+00 e 0 QD1.61    N.45      H.45 #QU 0.879 #SUP  0.88
   1576    2.035  130.789    7.506 3 U   2.797000E+07  0.000000E+00 e 0 HB2.94    N.95      H.95 #QU 0.809 #SUP  0.81
   1577    6.861  120.262    8.181 3 U   7.198000E+06  0.000000E+00 e 0 HD1.91    N.87      H.87 #QU 0.938 #SUP  0.94
   1578    5.748  129.006   10.470 4 U   3.248000E+07  0.000000E+00 e 0 -         -         -
   1579    4.634  118.714    8.939 4 U   8.701000E+06  0.000000E+00 e 0 -         -         -
   1580    0.585  121.596    8.271 4 U   1.485000E+07  0.000000E+00 e 0 -         -         -
   1581    0.289  126.128    8.084 3 U   9.799000E+06  0.000000E+00 e 0 QD1.64    N.61      H.61 #QU 0.992 #SUP  0.99
   1582    7.094  125.322   11.754 3 U   8.685000E+06  0.000000E+00 e 0 HE1.73    ND1.73    HD1.73 #QU 0.969 #SUP  0.97
   1583    8.035  118.164    8.392 4 U   1.043000E+07  0.000000E+00 e 0 -         -         -
   1584    1.570  116.380    7.844 3 U   5.492000E+07  0.000000E+00 e 0 HG3.82    N.83      H.83 #QU 0.878 #SUP  0.88
   1585    7.069  125.351   11.757 3 U   8.706000E+06  0.000000E+00 e 0 HE1.73    ND1.73    HD1.73 #QU 0.977 #SUP  0.98
   1586    7.052  125.347   11.760 3 U   8.175000E+06  0.000000E+00 e 0 HE1.73    ND1.73    HD1.73 #QU 0.782 #SUP  0.78
   1587    2.428  111.851    7.531 3 U   1.867000E+07  0.000000E+00 e 0 QG.40     NE2.40    HE22.40 #QU 0.997 #SUP  1.00
   1588    7.572  109.793    7.938 4 U   2.135000E+07  0.000000E+00 e 0 -         -         -
   1589    4.614  120.635    8.813 3 U   1.889000E+07  0.000000E+00 e 0 HA.1      N.131     H.131 #VC 0.49856 #QU 0.347 #SUP  0.99
   1589    4.614  120.635    8.813 3 U   1.889000E+07  0.000000E+00 e 0 HA.129    N.131     H.131 #VC 0.50144 #QU 0.987 #SUP  0.99
   1590    2.046  108.007    6.571 3 U   6.673000E+06  0.000000E+00 e 0 HB.12     NE2.128   HE21.128 #VC 0.54978 #QU 0.496 #SUP  0.70
   1590    2.046  108.007    6.571 3 U   6.673000E+06  0.000000E+00 e 0 HB2.128   NE2.128   HE21.128 #VC 0.45022 #QU 0.407 #SUP  0.70
   1591    4.853  121.596    8.272 4 U   2.449000E+07  0.000000E+00 e 0 -         -         -
   1592    7.242  108.427    7.059 4 U   1.119000E+07  0.000000E+00 e 0 -         -         -
   1593    0.163  130.790    7.506 3 U   2.831000E+07  0.000000E+00 e 0 QD2.95    N.95      H.95 #QU 0.945 #SUP  0.95
   1594    3.469  119.125    8.019 3 U   6.597000E+07  0.000000E+00 e 0 HA.127    N.128     H.128 #QU 0.953 #SUP  0.95
   1595   -0.155  110.772    7.853 4 U   7.223000E+06  0.000000E+00 e 0 -         -         -
   1596    0.574  116.243    7.789 3 U   1.532000E+07  0.000000E+00 e 0 QG2.61    N.63      H.63 #VC 0.49914 #QU 0.971 #SUP  1.00
   1596    0.574  116.243    7.789 3 U   1.532000E+07  0.000000E+00 e 0 QG2.62    N.63      H.63 #VC 0.50086 #QU 0.981 #SUP  1.00
   1597    1.369  111.987    8.041 3 U   1.504000E+07  0.000000E+00 e 0 HG.42     N.43      H.43 #VC 0.54081 #QU 0.828 #SUP  0.92
   1597    1.369  111.987    8.041 3 U   1.504000E+07  0.000000E+00 e 0 QB.133    N.43      H.43 #VC 0.45919 #QU 0.557 #SUP  0.92
   1598    1.033  114.183    6.984 4 U   9.228000E+06  0.000000E+00 e 0 -         -         -
   1599    3.882  126.671    7.728 3 U   8.145000E+06  0.000000E+00 e 0 HD3.99    N.107     H.107 #QU 0.960 #SUP  0.96
   1600    7.479  130.927    9.208 3 U   1.282000E+07  0.000000E+00 e 0 H.115     N.113     H.113 #QU 0.985 #SUP  0.99
   1601    3.218  115.146    7.999 3 U   1.861000E+07  0.000000E+00 e 0 HE3.13    N.14      H.14 #QU 0.970 #SUP  0.97
   1602    6.385  115.284    7.219 4 U   6.216000E+06  0.000000E+00 e 0 -         -         -
   1603    8.049  111.197    7.350 4 U   6.116000E+06  0.000000E+00 e 0 -         -         -
   1604    2.395  115.967    8.892 3 U   1.829000E+07  0.000000E+00 e 0 HG3.118   N.114     H.114 #QU 1.000 #SUP  1.00
   1605    8.029  111.170    7.351 4 U   6.519000E+06  0.000000E+00 e 0 -         -         -
   1606    1.197  119.331    8.633 4 U   1.282000E+07  0.000000E+00 e 0 -         -         -
   1607    3.532  112.004    8.038 3 U   8.311000E+06  0.000000E+00 e 0 QB.38     N.43      H.43 #QU 0.894 #SUP  0.89
   1608    1.494  122.144    8.016 4 U   3.381000E+07  0.000000E+00 e 0 -         -         -
   1609    3.049  115.152    7.994 3 U   1.088000E+07  0.000000E+00 e 0 QD.17     N.14      H.14 #QU 0.839 #SUP  0.84
   1610   -0.622  121.231    7.326 3 U   6.034000E+06  0.000000E+00 e 0 HG12.61   N.64      H.64 #QU 0.984 #SUP  0.98
   1611    1.042  121.045    8.552 4 U   2.011000E+07  0.000000E+00 e 0 -         -         -
   1612    1.255  118.027    8.981 3 U   1.617000E+07  0.000000E+00 e 0 HB2.95    N.94      H.94 #QU 0.915 #SUP  0.91
   1613    3.016  118.300    7.672 3 U   2.717000E+07  0.000000E+00 e 0 HB2.6     N.7       H.7 #VC 0.30304 #QU 0.521 #SUP  0.95
   1613    3.016  118.300    7.672 3 U   2.717000E+07  0.000000E+00 e 0 HB2.47    N.47      H.47 #VC 0.45674 #QU 0.822 #SUP  0.95
   1613    3.016  118.300    7.672 3 U   2.717000E+07  0.000000E+00 e 0 HB2.47    N.48      H.48 #VC 0.24022 #QU 0.369 #SUP  0.95
   1614    2.896  113.083    7.658 3 U   8.394000E+06  0.000000E+00 e 0 QE.77     N.72      H.72 #QU 0.883 #SUP  0.88
   1615    1.603  122.001    7.937 4 U   5.846000E+06  0.000000E+00 e 0 -         -         - #QU 0.004
   1616    3.603  128.194    9.048 3 U   7.808000E+06  0.000000E+00 e 0 HA.61     N.45      H.45 #QU 0.697 #SUP  0.70
   1617    0.284  128.182    8.435 3 U   3.479000E+07  0.000000E+00 e 0 QD1.95    N.65      H.65 #QU 0.826 #SUP  0.83
   1618    7.697  127.958   10.697 4 U   5.763000E+06  0.000000E+00 e 0 -         -         -
   1619    2.639  129.016   10.467 3 U   9.353000E+06  0.000000E+00 e 0 QB.36     NE1.36    HE1.36 #QU 0.797 #SUP  0.80
   1620    2.671  129.026   10.464 3 U   9.732000E+06  0.000000E+00 e 0 QB.36     NE1.36    HE1.36 #QU 0.988 #SUP  0.99
   1621    5.401  119.402    8.670 3 U   1.267000E+07  0.000000E+00 e 0 HA.93     N.69      H.69 #QU 0.969 #SUP  0.97
   1622    5.426  119.394    8.666 3 U   1.196000E+07  0.000000E+00 e 0 HA.93     N.69      H.69 #QU 0.978 #SUP  0.98
   1623    1.865  115.439    7.078 4 U   6.667000E+06  0.000000E+00 e 0 -         -         -
   1624    0.575  130.942    9.205 3 U   8.256000E+06  0.000000E+00 e 0 QD1.76    N.113     H.113 #QU 0.369 #SUP  0.37
   1625    3.262  122.830    8.030 3 U   2.418000E+07  0.000000E+00 e 0 QD.119    N.119     H.119 #QU 0.986 #SUP  0.99
   1626    1.511  113.086    7.658 4 U   3.923000E+07  0.000000E+00 e 0 -         -         -
   1627    0.583  116.380    7.784 3 U   1.530000E+07  0.000000E+00 e 0 QG2.61    N.63      H.63 #VC 0.50005 #QU 0.976 #SUP  1.00
   1627    0.583  116.380    7.784 3 U   1.530000E+07  0.000000E+00 e 0 QG2.62    N.63      H.63 #VC 0.49995 #QU 0.983 #SUP  1.00
   1628    2.568  107.769    7.663 4 U   8.958000E+06  0.000000E+00 e 0 -         -         -
   1629    2.604  107.757    7.663 3 U   9.015000E+06  0.000000E+00 e 0 HB2.131   N.134     H.134 #QU 0.954 #SUP  0.95
   1630    6.730  118.191    8.151 4 U   7.287000E+06  0.000000E+00 e 0 -         -         -
   1631    4.593  119.811    7.077 4 U   1.309000E+07  0.000000E+00 e 0 -         -         -
   1632    2.063  105.538    7.235 3 U   1.223000E+07  0.000000E+00 e 0 HD2.37    N.19      H.19 #QU 0.920 #SUP  0.92
   1633    7.471  108.421    7.703 4 U   1.373000E+07  0.000000E+00 e 0 -         -         -
   1634    2.842  122.973    7.968 4 U   1.057000E+07  0.000000E+00 e 0 -         -         -
   1635    7.067  120.771    8.812 4 U   1.263000E+07  0.000000E+00 e 0 -         -         -
   1636    3.559  121.313    7.237 4 U   8.237000E+06  0.000000E+00 e 0 -         -         -
   1637    9.197  106.809    7.562 3 U   7.459000E+06  0.000000E+00 e 0 H.113     N.92      H.92 #QU 0.941 #SUP  0.94
   1638    0.029  119.860    7.078 4 U   5.369000E+06  0.000000E+00 e 0 -         -         -
   1639    2.194  118.713    7.654 3 U   1.416000E+07  0.000000E+00 e 0 HB.5      N.7       H.7 #QU 0.819 #SUP  0.82
   1640    0.006  119.856    7.079 4 U   5.173000E+06  0.000000E+00 e 0 -         -         -
   1641    0.657  116.381    7.844 3 U   2.246000E+07  0.000000E+00 e 0 QG2.87    N.83      H.83 #QU 0.871 #SUP  0.87
   1642    3.157  116.380    7.784 3 U   2.665000E+07  0.000000E+00 e 0 QD.63     N.63      H.63 #QU 0.945 #SUP  0.95
   1643    1.044  116.106    7.546 3 U   1.509000E+07  0.000000E+00 e 0 HG2.17    N.17      H.17 #QU 0.891 #SUP  0.89
   1644    0.582  117.205    8.510 3 U   1.399000E+07  0.000000E+00 e 0 QD1.42    ND1.6     HD1.6 #VC 0.33194 #QU 0.300 #SUP  0.82
   1644    0.582  117.205    8.510 3 U   1.399000E+07  0.000000E+00 e 0 QD2.42    ND1.6     HD1.6 #VC 0.66806 #QU 0.737 #SUP  0.82
   1645    1.249  107.597    7.803 3 U   1.363000E+07  0.000000E+00 e 0 QG2.92    N.70      H.70 #QU 0.987 #SUP  0.99
   1646    1.714  116.243    7.710 4 U   1.964000E+07  0.000000E+00 e 0 -         -         -
   1647    2.474  116.380    7.843 3 U   1.453000E+07  0.000000E+00 e 0 HB3.84    N.83      H.83 #QU 0.963 #SUP  0.96
   1648    0.460  116.243    7.796 4 U   1.459000E+07  0.000000E+00 e 0 -         -         -
   1649    2.665  119.535    8.775 3 U   9.692000E+06  0.000000E+00 e 0 QB.36     N.36      H.36 #QU 0.963 #SUP  0.96
   1650    1.934  111.173    7.355 4 U   1.787000E+07  0.000000E+00 e 0 -         -         -
   1651    2.380  122.006    8.353 4 U   1.914000E+07  0.000000E+00 e 0 -         -         -
   1652    3.305  116.929    7.086 3 U   1.651000E+07  0.000000E+00 e 0 HD2.84    N.82      H.82 #QU 0.977 #SUP  0.98
   1653    3.759  107.746    7.663 3 U   9.410000E+06  0.000000E+00 e 0 HA.62     N.134     H.134 #QU 0.990 #SUP  0.99
   1654    8.116  117.478    8.344 4 U   1.179000E+07  0.000000E+00 e 0 -         -         -
   1655    6.856  117.507    7.983 3 U   9.827000E+06  0.000000E+00 e 0 QD.122    N.126     H.126 #VC 0.54311 #QU 0.856 #SUP  0.95
   1655    6.856  117.507    7.983 3 U   9.827000E+06  0.000000E+00 e 0 QE.122    N.126     H.126 #VC 0.45689 #QU 0.642 #SUP  0.95
   1656    2.857  110.751    7.751 4 U   9.159000E+06  0.000000E+00 e 0 -         -         -
   1657    0.536  129.003   10.464 4 U   8.261000E+06  0.000000E+00 e 0 -         -         -
   1658    6.862  122.875    8.031 3 U   7.121000E+06  0.000000E+00 e 0 QD.122    N.119     H.119 #QU 0.989 #SUP  0.99
   1659    2.655  122.138    8.766 3 U   5.839000E+06  0.000000E+00 e 0 QB.49     N.35      H.35 #QU 0.827 #SUP  0.83
   1660    3.076  108.829    8.002 3 U   1.199000E+07  0.000000E+00 e 0 QB.135    N.4       H.4 #QU 0.948 #SUP  0.95
   1661    0.142  120.623    8.811 3 U   8.939000E+06  0.000000E+00 e 0 HG13.61   N.131     H.131 #QU 0.938 #SUP  0.94
   1662    2.797  118.849    8.939 4 U   1.039000E+07  0.000000E+00 e 0 -         -         -
   1663   10.489  129.027   10.704 4 U   9.633000E+06  0.000000E+00 e 0 -         -         -
   1664    7.959  112.126    7.615 4 U   1.706000E+07  0.000000E+00 e 0 -         -         -
   1665    4.442  112.711    7.078 4 U   6.759000E+06  0.000000E+00 e 0 -         -         - #QU 0.074
   1666    1.705  117.196    8.510 3 U   6.998000E+06  0.000000E+00 e 0 HG.8      N.5       H.5 #VC 0.24040 #QU 0.223 #SUP  0.58
   1666    1.705  117.196    8.510 3 U   6.998000E+06  0.000000E+00 e 0 HD3.13    ND1.6     HD1.6 #VC 0.75960 #QU 0.454 #SUP  0.58
   1667    2.274  120.108    9.245 3 U   5.457000E+06  0.000000E+00 e 0 HB2.48    N.49      H.49 #VC 0.35183 #QU 0.995 #SUP  1.00
   1667    2.274  120.108    9.245 3 U   5.457000E+06  0.000000E+00 e 0 HG.48     N.49      H.49 #VC 0.30592 #QU 0.337 #SUP  1.00
   1667    2.274  120.108    9.245 3 U   5.457000E+06  0.000000E+00 e 0 HG3.49    N.49      H.49 #VC 0.34225 #QU 0.968 #SUP  1.00
   1668    1.539  111.301    6.825 3 U   8.633000E+06  0.000000E+00 e 0 QB.90     NE2.116   HE21.116 #QU 0.825 #SUP  0.82
   1669    4.495  108.832    8.005 4 U   1.628000E+07  0.000000E+00 e 0 -         -         -
   1670   -0.156  117.475    7.979 3 U   9.188000E+06  0.000000E+00 e 0 QD2.16    N.126     H.126 #VC 0.41284 #QU 0.679 #SUP  0.99
   1670   -0.156  117.475    7.979 3 U   9.188000E+06  0.000000E+00 e 0 QD1.61    N.126     H.126 #VC 0.58716 #QU 0.973 #SUP  0.99
   1671    2.291  120.123    9.243 3 U   5.965000E+06  0.000000E+00 e 0 HB2.48    N.49      H.49 #VC 0.41862 #QU 0.987 #SUP  1.00
   1671    2.291  120.123    9.243 3 U   5.965000E+06  0.000000E+00 e 0 HG.48     N.49      H.49 #VC 0.26346 #QU 0.212 #SUP  1.00
   1671    2.291  120.123    9.243 3 U   5.965000E+06  0.000000E+00 e 0 HG3.49    N.49      H.49 #VC 0.31792 #QU 0.749 #SUP  1.00
   1672    8.042  117.643    8.831 4 U   5.752000E+06  0.000000E+00 e 0 -         -         -
   1673    2.996  119.399    8.668 3 U   1.372000E+07  0.000000E+00 e 0 HE3.69    N.69      H.69 #QU 0.986 #SUP  0.99
   1674    6.905  116.520    7.734 3 U   1.048000E+07  0.000000E+00 e 0 HD21.100  N.102     H.102 #QU 0.698 #SUP  0.70
   1675    1.416  121.730    6.301 4 U   4.180000E+07  0.000000E+00 e 0 -         -         -
   1676    1.586  106.773    7.561 4 U   3.369000E+07  0.000000E+00 e 0 -         -         -
   1677    4.598  105.807    8.051 4 U   6.663000E+06  0.000000E+00 e 0 -         -         -
   1678    0.271  106.748    7.558 3 U   7.620000E+06  0.000000E+00 e 0 HG2.90    N.92      H.92 #QU 0.790 #SUP  0.79
   1679    7.225  105.537    7.469 4 U   1.198000E+07  0.000000E+00 e 0 -         -         -
   1680    7.233  105.536    7.092 4 U   1.081000E+07  0.000000E+00 e 0 -         -         -
   1681    3.852  106.773    7.562 3 U   4.352000E+07  0.000000E+00 e 0 HA.89     N.92      H.92 #QU 0.920 #SUP  0.92
   1682    0.295  106.777    7.556 3 U   7.871000E+06  0.000000E+00 e 0 HG2.90    N.92      H.92 #QU 0.777 #SUP  0.78
   1683    3.527  121.053    8.335 3 U   1.317000E+07  0.000000E+00 e 0 QB.38     N.44      H.44 #QU 0.966 #SUP  0.97
   1684    3.267  119.533    8.401 3 U   9.403000E+06  0.000000E+00 e 0 QB.129    N.127     H.127 #QU 0.980 #SUP  0.98
   1685    6.586  109.787    7.235 4 U   5.985000E+06  0.000000E+00 e 0 -         -         -
   1686    1.243  111.989    8.048 3 U   1.111000E+07  0.000000E+00 e 0 QG2.5     N.43      H.43 #QU 0.989 #SUP  0.99
   1687   -0.193  117.491    8.140 3 U   8.185000E+06  0.000000E+00 e 0 QD1.61    N.133     H.133 #QU 0.585 #SUP  0.58
   1688    2.851  111.850    6.833 3 U   8.144000E+06  0.000000E+00 e 0 HB3.66    ND2.66    HD21.66 #QU 0.854 #SUP  0.85
   1689    7.799  111.165    7.354 4 U   1.890000E+07  0.000000E+00 e 0 -         -         -
   1690   -0.160  117.502    8.137 3 U   9.749000E+06  0.000000E+00 e 0 QD1.61    N.133     H.133 #QU 0.978 #SUP  0.98
   1691    7.080  114.600    7.322 4 U   1.822000E+07  0.000000E+00 e 0 -         -         -
   1692    2.835  113.085    7.767 4 U   7.874000E+06  0.000000E+00 e 0 -         -         -
   1693    3.271  108.577    7.234 3 U   7.505000E+06  0.000000E+00 e 0 HD2.9     NE2.128   HE22.128 #VC 0.66525 #QU 0.862 #SUP  0.92
   1693    3.271  108.577    7.234 3 U   7.505000E+06  0.000000E+00 e 0 QB.129    NE2.128   HE22.128 #VC 0.33475 #QU 0.384 #SUP  0.92
   1694    1.571  123.004    7.517 4 U   6.817000E+06  0.000000E+00 e 0 -         -         -
   1695    8.500  127.907   10.693 4 U   9.655000E+06  0.000000E+00 e 0 -         -         -
   1696    0.836  116.965    7.085 3 U   5.940000E+06  0.000000E+00 e 0 QG1.87    N.82      H.82 #QU 0.970 #SUP  0.97
   1697    0.815  116.974    7.087 3 U   5.864000E+06  0.000000E+00 e 0 QG1.87    N.82      H.82 #QU 0.901 #SUP  0.90
   1698    9.112  129.141   10.471 3 U   8.594000E+06  0.000000E+00 e 0 H.22      NE1.36    HE1.36 #QU 0.939 #SUP  0.94
   1699    1.650  121.732    8.117 4 U   9.163000E+06  0.000000E+00 e 0 -         -         -
   1700    1.421  117.615    8.833 3 U   1.891000E+07  0.000000E+00 e 0 QB.89     N.71      H.71 #QU 0.806 #SUP  0.81
   1701    0.541  114.321    8.119 4 U   7.578000E+06  0.000000E+00 e 0 -         -         -
   1702    7.711  126.260    6.537 3 U   1.884000E+07  0.000000E+00 e 0 H.107     N.108     H.108 #QU 0.915 #SUP  0.92
   1703    3.883  109.791    7.939 3 U   1.290000E+07  0.000000E+00 e 0 HD3.99    N.106     H.106 #QU 0.977 #SUP  0.98
   1704    1.434  120.086    9.235 3 U   2.444000E+07  0.000000E+00 e 0 QB.22     N.24      H.24 #VC 0.56013 #QU 0.975 #SUP  0.99
   1704    1.434  120.086    9.235 3 U   2.444000E+07  0.000000E+00 e 0 HD3.23    N.24      H.24 #VC 0.43987 #QU 0.770 #SUP  0.99
   1705    2.996  116.380    7.844 3 U   1.229000E+07  0.000000E+00 e 0 QE.82     N.83      H.83 #QU 0.925 #SUP  0.92
   1706    1.391  118.850    7.876 4 U   1.461000E+07  0.000000E+00 e 0 -         -         -
   1707    7.560  106.772    7.419 4 U   1.031000E+07  0.000000E+00 e 0 -         -         -
   1708    1.897  122.143    8.087 3 U   1.582000E+07  0.000000E+00 e 0 HB3.130   N.132     H.132 #QU 0.974 #SUP  0.97
   1709    3.165  127.771    8.394 3 U   9.256000E+06  0.000000E+00 e 0 HB3.96    N.67      H.67 #QU 0.788 #SUP  0.79
   1710    3.118  118.026    8.986 3 U   1.005000E+07  0.000000E+00 e 0 HB.123    N.94      H.94 #QU 0.935 #SUP  0.93
   1711    2.222  118.576    8.028 3 U   2.020000E+07  0.000000E+00 e 0 HB3.125   N.125     H.125 #QU 0.513 #SUP  0.51
   1712    2.996  118.991    7.796 3 U   1.158000E+07  0.000000E+00 e 0 QE.29     N.29      H.29 #QU 0.941 #SUP  0.94
   1713    2.793  117.752    8.939 4 U   9.519000E+06  0.000000E+00 e 0 -         -         -
   1714    2.577  108.281    7.467 3 U   1.441000E+07  0.000000E+00 e 0 HB3.119   N.115     H.115 #VC 0.65517 #QU 0.610 #SUP  0.72
   1714    2.577  108.281    7.467 3 U   1.441000E+07  0.000000E+00 e 0 HG3.119   N.115     H.115 #VC 0.34483 #QU 0.284 #SUP  0.72
   1715    8.570  118.164    8.149 4 U   1.351000E+07  0.000000E+00 e 0 -         -         -
   1716    8.807  107.785    7.663 3 U   5.554000E+06  0.000000E+00 e 0 H.131     N.134     H.134 #QU 0.970 #SUP  0.97
   1717    5.295  112.117    7.078 3 U   6.004000E+06  0.000000E+00 e 0 HA.43     ND2.43    QD2.43 #VC 0.54789 #QU 0.630 #SUP  0.82
   1717    5.295  112.117    7.078 3 U   6.004000E+06  0.000000E+00 e 0 HA.51     ND2.51    HD22.51 #VC 0.45211 #QU 0.520 #SUP  0.82
   1718    2.624  113.222    6.813 3 U   1.033000E+07  0.000000E+00 e 0 HB2.3     ND2.3     HD21.3 #QU 0.449 #SUP  0.45
   1719    9.222  111.189    7.350 4 U   8.095000E+06  0.000000E+00 e 0 -         -         -
   1720    7.332  116.791    7.085 3 U   1.863000E+07  0.000000E+00 e 0 H.79      N.82      H.82 #QU 0.957 #SUP  0.96
   1721    9.196  111.214    7.352 4 U   8.615000E+06  0.000000E+00 e 0 -         -         -
   1722    9.175  111.201    7.356 4 U   8.127000E+06  0.000000E+00 e 0 -         -         -
   1723    0.651  116.957    7.092 3 U   6.950000E+06  0.000000E+00 e 0 QG2.87    N.82      H.82 #QU 0.896 #SUP  0.90
   1724    3.744  108.284    7.466 4 U   1.422000E+07  0.000000E+00 e 0 -         -         -
   1725    0.580  125.300   11.755 4 U   1.332000E+07  0.000000E+00 e 0 -         -         -
   1726    2.485  122.962    7.962 4 U   7.667000E+06  0.000000E+00 e 0 -         -         -
   1727    8.608  111.298    9.378 3 U   6.310000E+06  0.000000E+00 e 0 H.96      N.97      H.97 #QU 0.900 #SUP  0.90
   1728    2.603  117.496    7.975 3 U   6.053000E+06  0.000000E+00 e 0 HG3.128   N.126     H.126 #QU 0.832 #SUP  0.83
   1729    2.795  118.163    8.937 4 U   8.814000E+06  0.000000E+00 e 0 -         -         -
   1730    0.956  112.682    7.076 3 U   9.894000E+06  0.000000E+00 e 0 QG1.44    ND2.43    QD2.43 #QU 0.861 #SUP  0.86
   1731    0.136  124.885    8.963 4 U   9.835000E+06  0.000000E+00 e 0 -         -         -
   1732    1.089  118.438    8.468 3 U   2.000000E+07  0.000000E+00 e 0 QE.126    N.130     H.130 #QU 0.950 #SUP  0.95
   1733    4.478  119.983    9.044 3 U   4.833000E+06  0.000000E+00 e 0 HA.2      N.3       H.3 #QU 0.801 #SUP  0.80
   1734    4.494  119.996    9.039 3 U   4.586000E+06  0.000000E+00 e 0 HA.2      N.3       H.3 #QU 0.880 #SUP  0.88
   1735    4.509  119.978    9.042 3 U   4.883000E+06  0.000000E+00 e 0 HA.2      N.3       H.3 #QU 0.931 #SUP  0.93
   1736    1.026  122.046    7.945 3 U   4.937000E+06  0.000000E+00 e 0 HG3.31    N.32      H.32 #QU 0.780 #SUP  0.78
   1737    0.426  130.722    7.506 4 U   1.025000E+07  0.000000E+00 e 0 -         -         -
   1738    9.381  128.199    8.436 3 U   1.132000E+07  0.000000E+00 e 0 H.97      N.65      H.65 #QU 0.989 #SUP  0.99
   1739    3.136  121.045    7.327 3 U   1.710000E+07  0.000000E+00 e 0 HB3.57    N.58      H.58 #QU 0.793 #SUP  0.79
   1740   -0.016  118.002    8.987 4 U   1.330000E+07  0.000000E+00 e 0 -         -         -
   1741    0.010  117.989    8.981 4 U   1.472000E+07  0.000000E+00 e 0 -         -         -
   1742    4.359  128.189    8.437 4 U   8.594000E+06  0.000000E+00 e 0 -         -         -
   1743    9.537  108.285    7.463 3 U   7.461000E+06  0.000000E+00 e 0 H.116     N.115     H.115 #QU 0.980 #SUP  0.98
   1744    1.683  121.732    8.665 4 U   1.536000E+07  0.000000E+00 e 0 -         -         -
   1745    1.489  121.731    7.615 3 U   1.076000E+07  0.000000E+00 e 0 QB.132    N.135     H.135 #QU 0.938 #SUP  0.94
   1746    2.998  115.956    8.891 3 U   9.810000E+06  0.000000E+00 e 0 QE.114    N.114     H.114 #QU 0.989 #SUP  0.99
   1747    1.733  110.756    7.852 3 U   1.097000E+07  0.000000E+00 e 0 HB3.17    N.42      H.42 #QU 0.563 #SUP  0.56
   1748    2.952  125.337   11.755 4 U   6.657000E+06  0.000000E+00 e 0 -         -         -
   1749    2.921  125.333   11.761 4 U   6.128000E+06  0.000000E+00 e 0 -         -         -
   1750    0.946  122.142    8.766 3 U   2.183000E+07  0.000000E+00 e 0 HG12.34   N.35      H.35 #QU 0.943 #SUP  0.94
   1751    1.559  119.807    8.495 3 U   1.081000E+07  0.000000E+00 e 0 QG.117    N.117     H.117 #QU 0.989 #SUP  0.99
   1752    3.341  124.885    8.962 3 U   8.207000E+06  0.000000E+00 e 0 HD2.110   N.111     H.111 #QU 0.990 #SUP  0.99
   1753    2.088  130.927    9.207 3 U   1.512000E+07  0.000000E+00 e 0 HG2.93    N.113     H.113 #QU 0.911 #SUP  0.91
   1754   -0.137  117.889    7.790 3 U   1.564000E+07  0.000000E+00 e 0 QD2.16    N.13      H.13 #QU 0.989 #SUP  0.99
   1755    2.593  119.535    8.400 3 U   1.704000E+07  0.000000E+00 e 0 HG3.128   N.127     H.127 #QU 0.979 #SUP  0.98
   1756    3.257  116.115    7.546 3 U   1.299000E+07  0.000000E+00 e 0 HD3.85    N.86      H.86 #QU 0.884 #SUP  0.88
   1757    8.909  120.939    7.744 4 U   5.382000E+06  0.000000E+00 e 0 -         -         -
   1758    2.671  122.018    8.766 3 U   5.956000E+06  0.000000E+00 e 0 QB.49     N.35      H.35 #QU 0.815 #SUP  0.82
   1759    8.929  120.938    7.742 4 U   5.756000E+06  0.000000E+00 e 0 -         -         -
   1760    2.354  118.167    7.483 3 U   1.272000E+07  0.000000E+00 e 0 QB.74     N.77      H.77 #QU 0.982 #SUP  0.98
   1761    2.819  114.182    6.984 4 U   8.320000E+06  0.000000E+00 e 0 -         -         -
   1762    4.931  115.144    8.330 3 U   1.242000E+07  0.000000E+00 e 0 HA.83     N.85      H.85 #QU 0.748 #SUP  0.75
   1763    2.230  122.281    8.086 4 U   1.146000E+07  0.000000E+00 e 0 -         -         -
   1764    1.732  111.163    7.351 4 U   2.451000E+07  0.000000E+00 e 0 -         -         -
   1765    0.886  125.627    7.563 4 U   6.778000E+06  0.000000E+00 e 0 -         -         - #QU 0.006
   1766   -0.842  121.506    7.314 4 U   6.370000E+06  0.000000E+00 e 0 -         -         -
   1767    2.846  121.731    8.125 3 U   9.766000E+06  0.000000E+00 e 0 QE.23     N.31      H.31 #VC 0.52911 #QU 0.476 #SUP  0.84
   1767    2.846  121.731    8.125 3 U   9.766000E+06  0.000000E+00 e 0 QE.31     N.31      H.31 #VC 0.47089 #QU 0.688 #SUP  0.84
   1768    1.739  116.792    8.396 4 U   1.645000E+07  0.000000E+00 e 0 -         -         -
   1769    8.599  121.586    8.271 3 U   1.156000E+07  0.000000E+00 e 0 H.96      N.109     H.109 #QU 0.757 #SUP  0.76
   1770    2.944  119.669    7.876 4 U   1.063000E+07  0.000000E+00 e 0 -         -         -
   1771    7.080  130.946    9.211 4 U   5.197000E+06  0.000000E+00 e 0 -         -         -
   1772    8.357  122.016    8.767 4 U   8.177000E+06  0.000000E+00 e 0 -         -         -
   1773    0.918  117.204    8.508 3 U   1.925000E+07  0.000000E+00 e 0 QD2.8     N.5       H.5 #QU 1.000 #SUP  1.00
   1774    1.135  125.581    7.563 3 U   7.813000E+06  0.000000E+00 e 0 QG2.134   N.137     H.137 #QU 0.960 #SUP  0.96
   1775    3.085  110.752    7.853 3 U   2.383000E+07  0.000000E+00 e 0 HB3.41    N.42      H.42 #QU 0.940 #SUP  0.94
   1776    8.642  118.178    8.034 3 U   9.956000E+06  0.000000E+00 e 0 H.129     N.125     H.125 #QU 0.673 #SUP  0.67
   1777    0.435  127.770    8.396 3 U   9.597000E+06  0.000000E+00 e 0 QG2.64    N.67      H.67 #QU 0.954 #SUP  0.95
   1778    3.970  122.565    6.303 4 U   7.160000E+06  0.000000E+00 e 0 -         -         -
   1779    2.065  117.612    8.393 4 U   7.258000E+06  0.000000E+00 e 0 -         -         -
   1780    0.264  112.126    7.615 3 U   2.574000E+07  0.000000E+00 e 0 QD1.95    N.66      H.66 #QU 0.961 #SUP  0.96
   1781    4.510  118.850    7.655 4 U   1.440000E+07  0.000000E+00 e 0 -         -         -
   1782    2.851  119.391    8.669 3 U   1.030000E+07  0.000000E+00 e 0 HE2.69    N.69      H.69 #QU 0.984 #SUP  0.98
   1783    8.818  120.672    9.048 4 U   1.305000E+07  0.000000E+00 e 0 -         -         -
   1784    1.417  117.202    8.056 3 U   1.493000E+07  0.000000E+00 e 0 HG2.126   N.123     H.123 #QU 0.894 #SUP  0.89
   1785    7.560  106.772    7.383 4 U   1.215000E+07  0.000000E+00 e 0 -         -         -
   1786    4.396  113.636    7.636 3 U   1.266000E+07  0.000000E+00 e 0 HA.135    ND2.3     HD22.3 #QU 0.543 #SUP  0.54
   1787    2.888  125.214    9.106 3 U   9.358000E+06  0.000000E+00 e 0 QE.21     N.22      H.22 #QU 0.982 #SUP  0.98
   1788    0.722  112.125    7.617 4 U   2.009000E+07  0.000000E+00 e 0 -         -         -
   1789    8.263  111.344    9.393 3 U   5.473000E+06  0.000000E+00 e 0 H.109     N.97      H.97 #QU 0.926 #SUP  0.93
   1790    7.511  127.789    8.391 3 U   8.526000E+06  0.000000E+00 e 0 H.95      N.68      H.68 #QU 0.989 #SUP  0.99
   1791    0.498  128.257    9.055 3 U   8.703000E+06  0.000000E+00 e 0 HB.61     N.45      H.45 #QU 0.823 #SUP  0.82
   1792    0.574  128.236    9.050 3 U   1.095000E+07  0.000000E+00 e 0 QG2.61    N.45      H.45 #QU 0.983 #SUP  0.98
   1793    0.602  128.200    9.049 3 U   1.078000E+07  0.000000E+00 e 0 QG2.61    N.45      H.45 #QU 0.907 #SUP  0.91
   1794    8.558  105.662    7.232 3 U   8.630000E+06  0.000000E+00 e 0 H.16      N.19      H.19 #QU 0.971 #SUP  0.97
   1795    8.562  105.666    7.232 3 U   8.746000E+06  0.000000E+00 e 0 H.16      N.19      H.19 #QU 0.961 #SUP  0.96
   1796    8.628  118.860    8.361 4 U   7.462000E+06  0.000000E+00 e 0 -         -         -
   1797    6.910  121.576    8.268 4 U   6.658000E+06  0.000000E+00 e 0 -         -         -
   1798    6.932  121.600    8.266 4 U   7.148000E+06  0.000000E+00 e 0 -         -         -
   1799    3.838  113.089    7.656 3 U   1.052000E+07  0.000000E+00 e 0 HA.89     N.72      H.72 #QU 0.925 #SUP  0.92
   1800    4.010  111.313    7.148 4 U   7.314000E+06  0.000000E+00 e 0 -         -         -
   1801    7.227  119.154    8.015 3 U   7.761000E+06  0.000000E+00 e 0 HE22.128  N.128     H.128 #QU 0.821 #SUP  0.82
   1802    5.183  116.520    9.384 4 U   1.240000E+07  0.000000E+00 e 0 -         -         -
   1803    3.781  108.450    6.570 4 U   4.944000E+06  0.000000E+00 e 0 -         -         -
   1804    6.928  113.087    7.594 4 U   1.188000E+07  0.000000E+00 e 0 -         -         -
   1805    2.705  120.125    8.140 3 U   7.042000E+06  0.000000E+00 e 0 HB3.56    N.56      H.56 #VC 0.51786 #QU 0.987 #SUP  1.00
   1805    2.705  120.125    8.140 3 U   7.042000E+06  0.000000E+00 e 0 HB3.136   N.136     H.136 #VC 0.48214 #QU 0.919 #SUP  1.00
   1806    0.953  105.711    7.233 3 U   5.889000E+06  0.000000E+00 e 0 QG.37     N.19      H.19 #QU 0.848 #SUP  0.85
   1807    3.345  115.139    7.343 4 U   6.523000E+06  0.000000E+00 e 0 -         -         -
   1808    1.744  111.868    6.844 4 U   9.077000E+06  0.000000E+00 e 0 -         -         -
   1809    6.567  108.436    7.469 4 U   8.919000E+06  0.000000E+00 e 0 -         -         -
   1810    4.347  108.453    6.568 3 U   6.049000E+06  0.000000E+00 e 0 HA.8      NE2.128   HE21.128 #QU 0.912 #SUP  0.91
   1811    2.890  118.843    8.368 3 U   8.250000E+06  0.000000E+00 e 0 QE.21     N.21      H.21 #QU 0.997 #SUP  1.00
   1812    3.852  126.824    7.727 4 U   7.437000E+06  0.000000E+00 e 0 -         -         -
   1813    3.339  119.843    8.765 4 U   5.992000E+06  0.000000E+00 e 0 -         -         -
   1814    2.735  115.282    7.216 4 U   1.100000E+07  0.000000E+00 e 0 -         -         -
   1815    2.815  115.249    7.208 3 U   1.115000E+07  0.000000E+00 e 0 HB2.45    N.46      H.46 #QU 0.542 #SUP  0.54
   1816    2.949  105.682    7.227 3 U   9.548000E+06  0.000000E+00 e 0 QE.18     N.19      H.19 #QU 0.974 #SUP  0.97
   1817    2.826  121.737    8.664 3 U   9.623000E+06  0.000000E+00 e 0 HB3.131   N.1       H.1 #VC 0.49382 #QU 0.791 #SUP  0.95
   1817    2.826  121.737    8.664 3 U   9.623000E+06  0.000000E+00 e 0 HB3.131   N.129     H.129 #VC 0.50618 #QU 0.754 #SUP  0.95
   1818    3.091  122.283    8.091 4 U   1.313000E+07  0.000000E+00 e 0 -         -         -
   1819    0.550  116.647    9.381 4 U   7.466000E+06  0.000000E+00 e 0 -         -         -
   1820    2.876  118.986    7.751 4 U   1.119000E+07  0.000000E+00 e 0 -         -         -
   1821    4.594  115.311    7.344 3 U   6.627000E+06  0.000000E+00 e 0 HA.110    N.76      H.76 #QU 0.547 #SUP  0.55
   1822    6.838  117.649    8.829 4 U   4.372000E+06  0.000000E+00 e 0 -         -         -
   1823    6.821  117.638    8.831 4 U   4.040000E+06  0.000000E+00 e 0 -         -         -
   1824    0.735  119.536    8.401 3 U   2.026000E+07  0.000000E+00 e 0 QG2.67    N.127     H.127 #QU 0.988 #SUP  0.99
   1825    0.296  121.743    6.303 3 U   7.600000E+06  0.000000E+00 e 0 HG2.90    N.88      H.88 #QU 0.874 #SUP  0.87
   1826    0.274  121.720    6.307 3 U   7.350000E+06  0.000000E+00 e 0 HG2.90    N.88      H.88 #QU 0.939 #SUP  0.94
   1827    7.241  116.379    7.706 3 U   2.452000E+07  0.000000E+00 e 0 H.8       N.6       H.6 #QU 0.994 #SUP  0.99
   1828    2.829  127.940   10.695 3 U   9.564000E+06  0.000000E+00 e 0 HB2.43    NE1.129   HE1.129 #QU 0.649 #SUP  0.65
   1829    2.931  127.959   10.698 3 U   7.911000E+06  0.000000E+00 e 0 HB3.43    NE1.129   HE1.129 #QU 0.815 #SUP  0.81
   1830    7.248  110.887    7.847 4 U   5.540000E+06  0.000000E+00 e 0 -         -         -
   1831    6.888  118.020    7.906 3 U   8.772000E+06  0.000000E+00 e 0 HD21.100  N.103     H.103 #QU 0.878 #SUP  0.88
   1832    8.395  119.545    8.767 3 U   8.918000E+06  0.000000E+00 e 0 H.21      N.36      H.36 #QU 0.778 #SUP  0.78
   1833    8.865  122.869    8.031 3 U   8.230000E+06  0.000000E+00 e 0 H.114     N.119     H.119 #QU 0.777 #SUP  0.78
   1834    8.887  122.866    8.028 3 U   9.075000E+06  0.000000E+00 e 0 H.114     N.119     H.119 #QU 0.965 #SUP  0.96
   1835    2.871  119.534    8.400 4 U   6.744000E+06  0.000000E+00 e 0 -         -         -
   1836    2.534  113.086    8.089 3 U   1.622000E+07  0.000000E+00 e 0 HD3.37    N.38      H.38 #QU 0.948 #SUP  0.95
   1837    4.004  128.364    9.055 3 U   3.926000E+06  0.000000E+00 e 0 QB.39     N.45      H.45 #VC 0.35485 #QU 0.910 #SUP  0.99
   1837    4.004  128.364    9.055 3 U   3.926000E+06  0.000000E+00 e 0 HA.46     N.45      H.45 #VC 0.33788 #QU 0.348 #SUP  0.99
   1837    4.004  128.364    9.055 3 U   3.926000E+06  0.000000E+00 e 0 HD3.60    N.45      H.45 #VC 0.30726 #QU 0.789 #SUP  0.99
   1838    2.224  118.439    8.469 4 U   1.647000E+07  0.000000E+00 e 0 -         -         -
   1839    0.577  120.792    8.813 4 U   6.399000E+06  0.000000E+00 e 0 -         -         -
   1840    2.591  121.038    7.323 4 U   7.379000E+06  0.000000E+00 e 0 -         -         -
   1841    0.140  117.492    8.135 3 U   7.408000E+06  0.000000E+00 e 0 HG13.61   N.133     H.133 #QU 0.925 #SUP  0.93
   1842    6.787  112.404    7.617 4 U   6.443000E+06  0.000000E+00 e 0 -         -         -
   1843    0.614  112.125    7.616 3 U   3.033000E+07  0.000000E+00 e 0 QG1.67    N.66      H.66 #QU 0.988 #SUP  0.99
   1844    2.590  107.893    6.574 4 U   9.220000E+06  0.000000E+00 e 0 -         -         -
   1845    5.166  126.293    6.532 3 U   6.618000E+06  0.000000E+00 e 0 HA.96     N.108     H.108 #QU 0.948 #SUP  0.95
   1846    2.675  125.347    9.111 3 U   4.677000E+06  0.000000E+00 e 0 QB.36     N.22      H.22 #QU 0.882 #SUP  0.88
   1847    6.563  119.126    8.025 3 U   6.207000E+06  0.000000E+00 e 0 HE21.128  N.128     H.128 #QU 0.793 #SUP  0.79
   1848    3.071  120.125    8.139 3 U   6.425000E+06  0.000000E+00 e 0 HB3.55    N.56      H.56 #VC 0.48681 #QU 0.877 #SUP  0.99
   1848    3.071  120.125    8.139 3 U   6.425000E+06  0.000000E+00 e 0 QB.135    N.136     H.136 #VC 0.51319 #QU 0.924 #SUP  0.99
   1849    2.526  111.713    6.816 3 U   9.234000E+06  0.000000E+00 e 0 HB2.66    ND2.66    HD21.66 #VC 0.33753 #QU 0.522 #SUP  0.89
   1849    2.526  111.713    6.816 3 U   9.234000E+06  0.000000E+00 e 0 HG2.116   NE2.116   HE21.116 #VC 0.29502 #QU 0.456 #SUP  0.89
   1849    2.526  111.713    6.816 3 U   9.234000E+06  0.000000E+00 e 0 HB2.136   ND2.136   HD21.136 #VC 0.36745 #QU 0.568 #SUP  0.89
   1850    4.654  118.850    8.939 4 U   8.808000E+06  0.000000E+00 e 0 -         -         -
   1851    3.084  119.940    8.147 3 U   6.964000E+06  0.000000E+00 e 0 HB3.55    N.56      H.56 #VC 0.37620 #QU 0.980 #SUP  1.00
   1851    3.084  119.940    8.147 3 U   6.964000E+06  0.000000E+00 e 0 QB.135    N.136     H.136 #VC 0.36198 #QU 0.943 #SUP  1.00
   1851    3.084  119.940    8.147 3 U   6.964000E+06  0.000000E+00 e 0 QB.137    N.136     H.136 #VC 0.26182 #QU 0.617 #SUP  1.00
   1852    7.389  113.085    8.094 3 U   1.664000E+07  0.000000E+00 e 0 HE3.36    N.38      H.38 #QU 0.727 #SUP  0.73
   1853    7.574  125.575    7.961 4 U   1.804000E+07  0.000000E+00 e 0 -         -         -
   1854    7.749  119.560    8.400 4 U   6.817000E+06  0.000000E+00 e 0 -         -         -
   1855    0.896  107.597    7.802 4 U   1.372000E+07  0.000000E+00 e 0 -         -         -
   1856    1.076  129.007   10.471 4 U   6.856000E+06  0.000000E+00 e 0 -         -         -
   1857    7.497  118.345    7.359 4 U   4.061000E+06  0.000000E+00 e 0 -         -         -
   1858    2.077  120.633    8.813 3 U   2.542000E+07  0.000000E+00 e 0 HB3.46    N.59      H.59 #QU 0.479 #SUP  0.48
   1859    3.978  121.596    8.665 3 U   1.089000E+07  0.000000E+00 e 0 HD3.9     N.1       H.1 #QU 0.512 #SUP  0.51
   1860    7.071  124.880    8.956 4 U   8.624000E+06  0.000000E+00 e 0 -         -         -
   1861    2.674  119.261    8.938 4 U   6.619000E+06  0.000000E+00 e 0 -         -         -
   1862    7.225  121.754    8.665 3 U   5.537000E+06  0.000000E+00 e 0 H.8       N.1       H.1 #VC 0.18710 #QU 0.210 #SUP  0.96
   1862    7.225  121.754    8.665 3 U   5.537000E+06  0.000000E+00 e 0 HE22.128  N.129     H.129 #VC 0.81290 #QU 0.950 #SUP  0.96
   1863    3.407  109.799    7.940 4 U   1.416000E+07  0.000000E+00 e 0 -         -         -
   1864   -0.153  119.176    8.017 3 U   6.771000E+06  0.000000E+00 e 0 QD1.61    N.128     H.128 #QU 0.218 #SUP  0.22
   1865    0.137  119.009    7.924 3 U   8.859000E+06  0.000000E+00 e 0 QD2.22    N.122     H.122 #QU 0.935 #SUP  0.93
   1866    2.284  126.836    8.023 3 U   8.592000E+06  0.000000E+00 e 0 HG3.111   N.25      H.25 #QU 0.866 #SUP  0.87
   1867   -0.132  123.524    7.188 3 U   8.076000E+06  0.000000E+00 e 0 QD2.16    N.12      H.12 #QU 0.997 #SUP  1.00
   1868    1.666  107.758    7.663 3 U   5.405000E+06  0.000000E+00 e 0 HG3.130   N.134     H.134 #QU 0.926 #SUP  0.93
   1869    1.655  107.685    7.665 3 U   6.098000E+06  0.000000E+00 e 0 HG3.130   N.134     H.134 #QU 0.784 #SUP  0.78
   1870    2.354  122.281    8.086 3 U   1.005000E+07  0.000000E+00 e 0 HG2.128   N.132     H.132 #QU 0.961 #SUP  0.96
   1871    3.712  117.659    8.830 4 U   7.317000E+06  0.000000E+00 e 0 -         -         -
   1872    1.427  119.303    7.676 4 U   4.746000E+06  0.000000E+00 e 0 -         -         -
   1873    2.555  118.050    7.789 3 U   8.437000E+06  0.000000E+00 e 0 HB3.9     N.10      H.10 #QU 0.941 #SUP  0.94
   1874    5.995  123.901    6.121 4 U   9.036000E+06  0.000000E+00 e 0 -         -         -
   1875    3.650  126.830    8.029 3 U   9.274000E+06  0.000000E+00 e 0 HD3.110   N.25      H.25 #QU 0.991 #SUP  0.99
   1876    8.767  118.582    7.692 3 U   1.065000E+07  0.000000E+00 e 0 H.34      N.23      H.23 #QU 0.994 #SUP  0.99
   1877    1.540  121.045    8.338 3 U   1.242000E+07  0.000000E+00 e 0 HB2.42    N.44      H.44 #QU 0.996 #SUP  1.00
   1878    0.138  121.773    8.665 4 U   4.796000E+06  0.000000E+00 e 0 -         -         -
   1879    6.878  118.980    8.774 4 U   6.036000E+06  0.000000E+00 e 0 -         -         -
   1880    0.958  112.675    6.839 4 U   5.899000E+06  0.000000E+00 e 0 -         -         -
   1881    0.960  112.670    6.840 4 U   6.013000E+06  0.000000E+00 e 0 -         -         -
   1882    2.224  111.439    7.292 4 U   8.049000E+06  0.000000E+00 e 0 -         -         -
   1883    1.441  120.496    7.320 4 U   5.612000E+06  0.000000E+00 e 0 -         -         -
   1884    8.561  105.573    7.233 3 U   8.814000E+06  0.000000E+00 e 0 H.16      N.19      H.19 #QU 0.963 #SUP  0.96
   1885    8.558  105.577    7.233 3 U   8.687000E+06  0.000000E+00 e 0 H.16      N.19      H.19 #QU 0.970 #SUP  0.97
   1886    1.880  113.767    7.082 4 U   4.928000E+06  0.000000E+00 e 0 -         -         -
   1887    2.953  127.908   10.702 3 U   1.012000E+07  0.000000E+00 e 0 HB3.43    NE1.129   HE1.129 #QU 0.990 #SUP  0.99
   1888    8.017  108.558    7.235 3 U   1.039000E+07  0.000000E+00 e 0 H.125     NE2.128   HE22.128 #VC 0.44957 #QU 0.771 #SUP  0.99
   1888    8.017  108.558    7.235 3 U   1.039000E+07  0.000000E+00 e 0 H.128     NE2.128   HE22.128 #VC 0.55043 #QU 0.954 #SUP  0.99
   1889    8.070  118.164    7.487 3 U   1.198000E+07  0.000000E+00 e 0 H.80      N.77      H.77 #QU 0.982 #SUP  0.98
   1890    7.313  121.320    7.555 4 U   1.726000E+07  0.000000E+00 e 0 -         -         -
   1891    5.739  118.973    7.924 3 U   7.387000E+06  0.000000E+00 e 0 HA.123    N.122     H.122 #QU 0.716 #SUP  0.72
   1892    5.758  118.996    7.923 3 U   8.002000E+06  0.000000E+00 e 0 HA.123    N.122     H.122 #QU 0.945 #SUP  0.94
   1893    5.282  112.539    7.078 3 U   1.057000E+07  0.000000E+00 e 0 HA.43     ND2.43    QD2.43 #VC 0.58734 #QU 0.991 #SUP  1.00
   1893    5.282  112.539    7.078 3 U   1.057000E+07  0.000000E+00 e 0 HA.51     ND2.51    HD22.51 #VC 0.41266 #QU 0.696 #SUP  1.00
   1894    7.397  118.711    7.661 4 U   1.892000E+07  0.000000E+00 e 0 -         -         -
   1895    1.393  116.793    8.393 4 U   1.174000E+07  0.000000E+00 e 0 -         -         -
   1896    2.206  117.483    8.133 3 U   1.192000E+07  0.000000E+00 e 0 HB.5      N.133     H.133 #QU 0.995 #SUP  0.99
   1897    7.570  116.244    7.841 4 U   1.894000E+07  0.000000E+00 e 0 -         -         -
   1898    0.211  127.770    8.392 4 U   1.438000E+07  0.000000E+00 e 0 -         -         -
   1899    3.527  115.306    7.345 3 U   8.779000E+06  0.000000E+00 e 0 HD3.74    N.75      H.75 #VC 0.71401 #QU 0.998 #SUP  1.00
   1899    3.527  115.306    7.345 3 U   8.779000E+06  0.000000E+00 e 0 HD3.74    N.76      H.76 #VC 0.28599 #QU 0.389 #SUP  1.00
   1900    8.013  118.299    7.668 3 U   1.237000E+07  0.000000E+00 e 0 H.4       N.7       H.7 #VC 0.51427 #QU 0.564 #SUP  0.77
   1900    8.013  118.299    7.668 3 U   1.237000E+07  0.000000E+00 e 0 HE.17     N.18      H.18 #VC 0.48573 #QU 0.482 #SUP  0.77
   1901    4.980  116.379    7.722 4 U   2.717000E+07  0.000000E+00 e 0 -         -         -
   1902    1.861  118.026    7.907 4 U   8.829000E+06  0.000000E+00 e 0 -         -         -
   1903    5.279  112.537    6.836 3 U   1.018000E+07  0.000000E+00 e 0 HA.51     ND2.51    HD21.51 #QU 0.997 #SUP  1.00
   1904    2.864  119.698    8.407 4 U   5.853000E+06  0.000000E+00 e 0 -         -         -
   1905    2.836  107.629    7.803 4 U   7.588000E+06  0.000000E+00 e 0 -         -         -
   1906    7.162  121.183    7.326 4 U   6.629000E+07  0.000000E+00 e 0 -         -         -
   1907    7.072  121.184    7.317 3 U   4.017000E+07  0.000000E+00 e 0 H.81      N.79      H.79 #QU 0.835 #SUP  0.83
   1908    5.609  120.104    9.244 3 U   6.050000E+06  0.000000E+00 e 0 HA.111    N.24      H.24 #QU 0.881 #SUP  0.88
   1909    5.591  120.080    9.245 4 U   5.411000E+06  0.000000E+00 e 0 -         -         -
   1910    2.502  128.181    8.430 3 U   9.764000E+06  0.000000E+00 e 0 HB2.66    N.67      H.67 #QU 0.304 #SUP  0.30
   1911    3.308  114.474    7.084 3 U   7.363000E+06  0.000000E+00 e 0 HD2.84    N.81      H.81 #QU 0.986 #SUP  0.99
   1912    0.012  127.773    8.393 4 U   8.153000E+06  0.000000E+00 e 0 -         -         -
   1913    3.604  116.244    7.788 3 U   2.522000E+07  0.000000E+00 e 0 HA.61     N.63      H.63 #QU 0.721 #SUP  0.72
   1914    7.562  106.636    7.776 4 U   9.355000E+06  0.000000E+00 e 0 -         -         -
   1915    0.919  116.381    7.710 3 U   2.187000E+07  0.000000E+00 e 0 QD2.8     N.6       H.6 #QU 0.999 #SUP  1.00
   1916    0.880  112.166    7.148 4 U   7.579000E+06  0.000000E+00 e 0 -         -         -
   1917    7.216  118.022    8.039 3 U   7.262000E+06  0.000000E+00 e 0 HE22.128  N.125     H.125 #QU 0.829 #SUP  0.83
   1918    9.371  119.681    8.759 3 U   4.602000E+06  0.000000E+00 e 0 H.37      N.36      H.36 #QU 0.916 #SUP  0.92
   1919    9.354  119.649    8.761 3 U   4.321000E+06  0.000000E+00 e 0 H.37      N.36      H.36 #QU 0.676 #SUP  0.68
   1920    7.788  120.355    7.321 4 U   5.047000E+06  0.000000E+00 e 0 -         -         -
   1921   10.471  107.210    6.880 3 U   9.123000E+06  0.000000E+00 e 0 HE1.36    N.20      H.20 #QU 0.999 #SUP  1.00
   1922   -0.153  113.101    8.078 4 U   4.979000E+06  0.000000E+00 e 0 -         -         -
   1923    5.323  107.039    6.870 3 U   8.941000E+06  0.000000E+00 e 0 HA.35     N.20      H.20 #QU 0.881 #SUP  0.88
   1924    1.307  121.046    8.553 4 U   1.654000E+07  0.000000E+00 e 0 -         -         -
   1925    2.383  118.987    7.923 4 U   1.290000E+07  0.000000E+00 e 0 -         -         -
   1926    7.251  122.280    8.086 4 U   5.748000E+06  0.000000E+00 e 0 -         -         -
   1927    4.051  119.813    8.767 3 U   5.541000E+06  0.000000E+00 e 0 HA2.20    N.36      H.36 #VC 0.42691 #QU 0.709 #SUP  0.99
   1927    4.051  119.813    8.767 3 U   5.541000E+06  0.000000E+00 e 0 HA3.20    N.36      H.36 #VC 0.57309 #QU 0.951 #SUP  0.99
   1928    4.072  119.826    8.766 3 U   5.501000E+06  0.000000E+00 e 0 HA3.20    N.36      H.36 #QU 0.715 #SUP  0.72
   1929    0.131  115.999    8.891 3 U   6.062000E+06  0.000000E+00 e 0 QD2.22    N.114     H.114 #QU 0.848 #SUP  0.85
   1930    0.160  115.998    8.890 3 U   5.523000E+06  0.000000E+00 e 0 QD2.22    N.114     H.114 #QU 0.827 #SUP  0.83
   1931    4.326  121.731    8.664 4 U   9.809000E+06  0.000000E+00 e 0 -         -         -
   1932    8.191  120.224    8.414 4 U   1.361000E+07  0.000000E+00 e 0 -         -         -
   1933    5.144  126.670    7.719 4 U   6.917000E+06  0.000000E+00 e 0 -         -         -
   1934    2.076  115.146    8.328 3 U   1.171000E+07  0.000000E+00 e 0 HB3.83    N.85      H.85 #VC 0.50000 #QU 0.936 #SUP  0.99
   1934    2.076  115.146    8.328 3 U   1.171000E+07  0.000000E+00 e 0 HG3.84    N.85      H.85 #VC 0.50000 #QU 0.786 #SUP  0.99
   1935    3.253  122.283    8.086 3 U   8.455000E+06  0.000000E+00 e 0 QB.129    N.132     H.132 #QU 0.863 #SUP  0.86
   1936    7.924  107.596    7.664 4 U   1.230000E+07  0.000000E+00 e 0 -         -         -
   1937    4.527  121.319    7.236 4 U   1.315000E+07  0.000000E+00 e 0 -         -         -
   1938    1.042  121.595    8.269 4 U   2.081000E+07  0.000000E+00 e 0 -         -         -
   1939    2.773  121.062    8.550 3 U   7.385000E+06  0.000000E+00 e 0 HG3.125   N.16      H.16 #QU 0.757 #SUP  0.76
   1940    4.511  116.962    7.085 4 U   5.997000E+06  0.000000E+00 e 0 -         -         -
   1941    4.490  116.940    7.084 4 U   5.983000E+06  0.000000E+00 e 0 -         -         -
   1942    4.249  116.537    8.588 4 U   4.337000E+06  0.000000E+00 e 0 -         -         -
   1943    7.690  130.960    9.212 3 U   4.507000E+06  0.000000E+00 e 0 H.23      N.113     H.113 #QU 0.994 #SUP  0.99
   1944    2.632  108.691    8.963 3 U   7.409000E+06  0.000000E+00 e 0 QB.49     N.50      H.50 #QU 0.727 #SUP  0.73
   1945    0.273  111.317    7.148 3 U   9.950000E+06  0.000000E+00 e 0 QD1.64    N.62      H.62 #QU 0.847 #SUP  0.85
   1946   10.696  127.923   10.933 4 U   1.007000E+07  0.000000E+00 e 0 -         -         -
   1947    9.370  112.125    7.618 3 U   6.901000E+06  0.000000E+00 e 0 H.97      N.66      H.66 #QU 0.911 #SUP  0.91
   1948    8.104  116.380    7.844 4 U   3.591000E+07  0.000000E+00 e 0 -         -         -
   1949    0.701  118.705    9.267 4 U   4.623000E+06  0.000000E+00 e 0 -         -         -
   1950    0.707  118.747    9.268 4 U   4.126000E+06  0.000000E+00 e 0 -         -         -
   1951    7.570  110.900    7.851 4 U   8.928000E+06  0.000000E+00 e 0 -         -         -
   1952    2.064  113.196    8.088 3 U   8.792000E+06  0.000000E+00 e 0 HD2.37    N.38      H.38 #QU 0.942 #SUP  0.94
   1953    1.397  115.453    7.076 4 U   4.428000E+06  0.000000E+00 e 0 -         -         -
   1954    0.427  124.897    8.964 3 U   9.818000E+06  0.000000E+00 e 0 HG2.110   N.111     H.111 #QU 0.984 #SUP  0.98
   1955    6.348  107.228    6.885 4 U   5.088000E+06  0.000000E+00 e 0 -         -         -
   1956    6.367  107.242    6.882 4 U   4.992000E+06  0.000000E+00 e 0 -         -         -
   1957    6.385  107.220    6.883 4 U   4.966000E+06  0.000000E+00 e 0 -         -         -
   1958    1.265  126.807    8.036 4 U   6.631000E+06  0.000000E+00 e 0 -         -         -
   1959    0.879  110.070    7.673 3 U   6.069000E+06  0.000000E+00 e 0 QG2.107   ND2.100   HD22.100 #QU 0.739 #SUP  0.74
   1960   -0.163  130.819    7.506 3 U   7.618000E+06  0.000000E+00 e 0 QD2.109   N.95      H.95 #QU 0.686 #SUP  0.69
   1961    0.136  117.201    8.056 3 U   5.596000E+06  0.000000E+00 e 0 QD2.22    N.123     H.123 #QU 0.967 #SUP  0.97
   1962    5.754  117.210    8.063 3 U   7.200000E+06  0.000000E+00 e 0 HA.123    N.123     H.123 #QU 0.945 #SUP  0.95
   1963    3.671  131.077    9.191 4 U   5.640000E+06  0.000000E+00 e 0 -         -         -
   1964    3.656  131.052    9.196 4 U   5.538000E+06  0.000000E+00 e 0 -         -         -
   1965    8.101  121.183    8.180 4 U   1.526000E+07  0.000000E+00 e 0 -         -         -
   1966    7.078  117.469    8.837 3 U   6.820000E+06  0.000000E+00 e 0 H.73      N.71      H.71 #QU 0.668 #SUP  0.67
   1967    2.346  115.286    7.349 3 U   1.359000E+07  0.000000E+00 e 0 QB.74     N.75      H.75 #QU 0.942 #SUP  0.94
   1968    8.965  119.404    8.662 3 U   8.689000E+06  0.000000E+00 e 0 H.94      N.69      H.69 #QU 0.874 #SUP  0.87
   1969    8.958  119.397    8.664 3 U   8.680000E+06  0.000000E+00 e 0 H.94      N.69      H.69 #QU 0.785 #SUP  0.79
   1970    7.843  110.811    8.101 4 U   6.840000E+06  0.000000E+00 e 0 -         -         -
   1971   -0.130  118.193    8.040 3 U   4.994000E+06  0.000000E+00 e 0 QD2.16    N.125     H.125 #QU 0.994 #SUP  0.99
   1972    3.267  120.254    8.179 3 U   5.903000E+06  0.000000E+00 e 0 HD3.85    N.87      H.87 #QU 0.726 #SUP  0.73
   1973    1.934  111.296    6.820 3 U   6.490000E+06  0.000000E+00 e 0 QB.116    NE2.116   HE21.116 #QU 0.813 #SUP  0.81
   1974    8.233  117.478    7.977 4 U   1.996000E+07  0.000000E+00 e 0 -         -         -
   1975    7.523  122.146    7.227 4 U   7.452000E+06  0.000000E+00 e 0 -         -         -
   1976    0.910  118.038    8.984 4 U   1.489000E+07  0.000000E+00 e 0 -         -         -
   1977    3.534  123.805    8.619 3 U   7.128000E+06  0.000000E+00 e 0 QA.97     N.96      H.96 #QU 0.960 #SUP  0.96
   1978    3.518  123.684    8.624 3 U   7.569000E+06  0.000000E+00 e 0 QA.97     N.96      H.96 #QU 0.917 #SUP  0.92
   1979    3.775  111.445    9.375 3 U   6.609000E+06  0.000000E+00 e 0 HA.64     N.97      H.97 #QU 0.901 #SUP  0.90
   1980    3.793  111.466    9.374 3 U   6.094000E+06  0.000000E+00 e 0 HA.64     N.97      H.97 #QU 0.929 #SUP  0.93
   1981    4.348  111.986    7.295 3 U   9.050000E+06  0.000000E+00 e 0 HA.53     NE2.53    HE22.53 #QU 0.900 #SUP  0.90
   1982    4.102  119.400    8.658 3 U   1.348000E+07  0.000000E+00 e 0 HA3.70    N.69      H.69 #QU 0.945 #SUP  0.94
   1983    3.262  118.021    8.985 4 U   1.357000E+07  0.000000E+00 e 0 -         -         -
   1984    7.317  111.302    7.148 3 U   4.319000E+07  0.000000E+00 e 0 H.64      N.62      H.62 #QU 0.960 #SUP  0.96
   1985    1.875  113.766    7.081 4 U   4.930000E+06  0.000000E+00 e 0 -         -         -
   1986    3.098  118.160    7.477 3 U   6.771000E+06  0.000000E+00 e 0 HB3.73    N.77      H.77 #QU 0.839 #SUP  0.84
   1987    2.201  123.823    8.625 3 U   5.522000E+06  0.000000E+00 e 0 HG2.108   N.96      H.96 #QU 0.825 #SUP  0.83
   1988    2.115  125.750    8.305 4 U   5.449000E+06  0.000000E+00 e 0 -         -         -
   1989    3.633  120.099    9.244 3 U   6.546000E+06  0.000000E+00 e 0 HA.31     N.24      H.24 #QU 0.808 #SUP  0.81
   1990    3.614  120.124    9.243 3 U   6.142000E+06  0.000000E+00 e 0 HA.31     N.24      H.24 #QU 0.827 #SUP  0.83
   1991    3.590  120.122    9.248 3 U   5.957000E+06  0.000000E+00 e 0 HA.31     N.24      H.24 #QU 0.621 #SUP  0.62
   1992    7.071  128.191    9.049 3 U   6.560000E+06  0.000000E+00 e 0 HZ3.129   N.45      H.45 #QU 0.362 #SUP  0.36
   1993    1.715  116.942    7.539 4 U   5.847000E+06  0.000000E+00 e 0 -         -         -
   1994    7.299  121.460    7.703 4 U   1.019000E+07  0.000000E+00 e 0 -         -         -
   1995    3.245  119.397    8.666 4 U   9.573000E+06  0.000000E+00 e 0 -         -         -
   1996    6.552  107.308    7.231 4 U   5.079000E+06  0.000000E+00 e 0 -         -         -
   1997    7.669  118.716    7.352 4 U   5.515000E+06  0.000000E+00 e 0 -         -         -
   1998    0.942  112.588    6.836 4 U   5.206000E+06  0.000000E+00 e 0 -         -         -
   1999    4.495  108.447    7.234 4 U   5.096000E+06  0.000000E+00 e 0 -         -         -
   2000    8.001  115.178    7.701 4 U   6.316000E+06  0.000000E+00 e 0 -         -         -
   2001    3.783  120.486    7.321 4 U   6.909000E+06  0.000000E+00 e 0 -         -         -
   2002    7.979  115.170    7.704 4 U   5.875000E+06  0.000000E+00 e 0 -         -         -
   2003    8.327  111.168    8.179 4 U   1.070000E+07  0.000000E+00 e 0 -         -         -
   2004    7.684  110.067    6.913 3 U   1.218000E+07  0.000000E+00 e 0 HD22.100  ND2.100   HD21.100 #QU 0.821 #SUP  0.82
   2005    0.111  117.532    7.976 3 U   4.855000E+06  0.000000E+00 e 0 QD2.95    N.126     H.126 #QU 0.320 #SUP  0.32
   2006    7.761  118.165    8.034 4 U   1.679000E+07  0.000000E+00 e 0 -         -         -
   2007    0.132  117.510    7.978 3 U   5.687000E+06  0.000000E+00 e 0 QD2.95    N.126     H.126 #QU 0.541 #SUP  0.54
   2008    5.250  118.861    8.949 4 U   5.157000E+06  0.000000E+00 e 0 -         -         -
   2009    5.267  118.878    8.947 4 U   5.089000E+06  0.000000E+00 e 0 -         -         -
   2010   -0.823  126.194   11.755 4 U   7.903000E+06  0.000000E+00 e 0 -         -         -
   2011    8.058  119.673    7.874 3 U   4.986000E+07  0.000000E+00 e 0 H.80      N.78      H.78 #QU 0.874 #SUP  0.87
   2012    7.246  118.990    7.748 4 U   1.346000E+07  0.000000E+00 e 0 -         -         -
   2013    2.644  121.726    7.617 3 U   7.780000E+06  0.000000E+00 e 0 HB3.54    N.55      H.55 #QU 0.866 #SUP  0.87
   2014    1.479  125.985    8.087 3 U   5.410000E+06  0.000000E+00 e 0 HG13.64   N.61      H.61 #QU 0.777 #SUP  0.78
   2015    3.335  122.422    8.367 4 U   7.102000E+06  0.000000E+00 e 0 -         -         -
   2016    1.497  126.006    8.085 3 U   5.521000E+06  0.000000E+00 e 0 HG2.63    N.61      H.61 #QU 0.583 #SUP  0.58
   2017    7.993  115.152    8.235 4 U   9.850000E+06  0.000000E+00 e 0 -         -         -
   2018    3.015  111.987    6.843 4 U   1.130000E+07  0.000000E+00 e 0 -         -         -
   2019    1.262  123.099    9.074 3 U   4.845000E+06  0.000000E+00 e 0 QG.23     N.33      H.33 #QU 0.417 #SUP  0.42
   2020    2.491  120.249    8.181 3 U   8.051000E+06  0.000000E+00 e 0 HB3.84    N.87      H.87 #QU 0.933 #SUP  0.93
   2021    8.333  125.980    8.080 3 U   7.640000E+06  0.000000E+00 e 0 H.44      N.61      H.61 #QU 0.963 #SUP  0.96
   2022    8.335  113.081    8.087 4 U   8.456000E+06  0.000000E+00 e 0 -         -         -
   2023   -0.156  128.211    8.437 4 U   4.653000E+06  0.000000E+00 e 0 -         -         -
   2024    4.688  131.888    9.213 4 U   6.340000E+06  0.000000E+00 e 0 -         -         -
   2025    3.125  124.889    8.966 4 U   6.725000E+06  0.000000E+00 e 0 -         -         -
   2026    4.983  126.289    6.531 4 U   5.675000E+06  0.000000E+00 e 0 -         -         -
   2027    2.594  128.233    9.051 3 U   6.672000E+06  0.000000E+00 e 0 HB3.60    N.45      H.45 #QU 0.996 #SUP  1.00
   2028    1.245  112.087    7.614 4 U   1.648000E+07  0.000000E+00 e 0 -         -         -
   2029    1.293  112.125    7.608 4 U   1.434000E+07  0.000000E+00 e 0 -         -         -
   2030    2.617  128.208    9.050 3 U   7.206000E+06  0.000000E+00 e 0 HB3.60    N.45      H.45 #QU 0.915 #SUP  0.91
   2031    4.392  112.277    7.615 4 U   7.142000E+06  0.000000E+00 e 0 -         -         -
   2032    7.708  114.190    6.976 4 U   4.858000E+06  0.000000E+00 e 0 -         -         -
   2033    0.897  127.771    8.392 3 U   2.021000E+07  0.000000E+00 e 0 QG1.127   N.67      H.67 #VC 0.53487 #QU 0.755 #SUP  0.91
   2033    0.897  127.771    8.392 3 U   2.021000E+07  0.000000E+00 e 0 QG2.127   N.67      H.67 #VC 0.46513 #QU 0.646 #SUP  0.91
   2034    1.870  114.592    7.217 4 U   9.495000E+06  0.000000E+00 e 0 -         -         -
   2035    2.225  121.052    8.547 3 U   9.971000E+06  0.000000E+00 e 0 HB3.125   N.16      H.16 #QU 0.858 #SUP  0.86
   2036    4.142  108.000    7.232 3 U   6.424000E+06  0.000000E+00 e 0 HA.125    NE2.128   HE22.128 #QU 0.540 #SUP  0.54
   2037    1.660  120.216    8.549 4 U   6.113000E+06  0.000000E+00 e 0 -         -         -
   2038    2.528  117.612    8.831 4 U   1.103000E+07  0.000000E+00 e 0 -         -         -
   2039    8.671  116.792    8.392 4 U   1.550000E+07  0.000000E+00 e 0 -         -         -
   2040    4.253  115.967    8.885 3 U   8.755000E+06  0.000000E+00 e 0 HB3.115   N.114     H.114 #QU 0.845 #SUP  0.84
   2041    4.236  115.950    8.883 3 U   8.039000E+06  0.000000E+00 e 0 HB3.115   N.114     H.114 #QU 0.508 #SUP  0.51
   2042    1.303  122.009    7.920 4 U   7.217000E+06  0.000000E+00 e 0 -         -         -
   2043    1.273  122.013    7.922 3 U   7.643000E+06  0.000000E+00 e 0 HD2.23    N.32      H.32 #QU 0.301 #SUP  0.30
   2044    1.248  121.978    7.931 3 U   6.862000E+06  0.000000E+00 e 0 HB2.31    N.32      H.32 #QU 0.661 #SUP  0.66
   2045    4.593  113.085    7.648 4 U   1.357000E+07  0.000000E+00 e 0 -         -         -
   2046    8.042  118.300    7.670 3 U   1.204000E+07  0.000000E+00 e 0 H.4       N.7       H.7 #VC 0.38986 #QU 0.377 #SUP  0.73
   2046    8.042  118.300    7.670 3 U   1.204000E+07  0.000000E+00 e 0 HE.17     N.18      H.18 #VC 0.61014 #QU 0.569 #SUP  0.73
   2047    1.268  128.190    8.431 4 U   8.572000E+06  0.000000E+00 e 0 -         -         -
   2048    4.656  118.299    8.935 4 U   9.010000E+06  0.000000E+00 e 0 -         -         -
   2049   10.470  129.005   10.871 4 U   5.405000E+06  0.000000E+00 e 0 -         -         -
   2050    4.347  108.442    7.233 3 U   5.762000E+06  0.000000E+00 e 0 HA.8      NE2.128   HE22.128 #QU 0.226 #SUP  0.23
   2051    4.178  113.686    7.764 4 U   5.196000E+06  0.000000E+00 e 0 -         -         -
   2052    8.284  116.519    7.720 4 U   8.722000E+06  0.000000E+00 e 0 -         -         -
   2053    8.093  119.536    8.165 4 U   1.464000E+07  0.000000E+00 e 0 -         -         -
   2054    2.036  120.368    8.028 4 U   5.278000E+06  0.000000E+00 e 0 -         -         -
   2055    3.731  105.807    8.055 4 U   4.105000E+06  0.000000E+00 e 0 -         -         -
   2056    2.454  115.006    8.329 3 U   4.484000E+06  0.000000E+00 e 0 HB3.84    N.85      H.85 #QU 0.849 #SUP  0.85
   2057    7.563  106.782    7.765 4 U   9.789000E+06  0.000000E+00 e 0 -         -         -
   2058   10.464  125.165    9.110 3 U   6.772000E+06  0.000000E+00 e 0 HE1.36    N.22      H.22 #QU 0.980 #SUP  0.98
   2059    2.073  106.635    7.560 3 U   1.356000E+07  0.000000E+00 e 0 HB3.93    N.92      H.92 #QU 0.909 #SUP  0.91
   2060    1.914  123.794    8.626 3 U   1.045000E+07  0.000000E+00 e 0 HB.67     N.96      H.96 #QU 0.922 #SUP  0.92
   2061    7.520  122.148    7.758 3 U   1.192000E+07  0.000000E+00 e 0 HD21.11   ND2.11    HD22.11 #QU 0.723 #SUP  0.72
   2062    3.919  120.934    7.756 4 U   7.346000E+06  0.000000E+00 e 0 -         -         - #QU 0.002
   2063    3.890  120.904    7.759 4 U   7.595000E+06  0.000000E+00 e 0 -         -         -
   2064    0.879  121.862    8.360 4 U   7.851000E+06  0.000000E+00 e 0 -         -         -
   2065    2.823  111.164    7.147 3 U   5.330000E+06  0.000000E+00 e 0 HB2.45    N.62      H.62 #QU 0.417 #SUP  0.42
   2066    6.829  112.125    7.617 3 U   8.699000E+06  0.000000E+00 e 0 HD21.66   ND2.66    HD22.66 #QU 0.998 #SUP  1.00
   2067    0.730  118.176    8.040 3 U   4.967000E+06  0.000000E+00 e 0 QG2.67    N.125     H.125 #VC 0.50222 #QU 0.962 #SUP  1.00
   2067    0.730  118.176    8.040 3 U   4.967000E+06  0.000000E+00 e 0 QG1.123   N.125     H.125 #VC 0.49778 #QU 0.971 #SUP  1.00
   2068    2.364  120.634    8.815 4 U   1.346000E+07  0.000000E+00 e 0 -         -         -
   2069    9.229  126.670    8.040 3 U   7.295000E+06  0.000000E+00 e 0 H.24      N.25      H.25 #QU 0.911 #SUP  0.91
   2070    8.828  119.525    8.401 4 U   8.655000E+06  0.000000E+00 e 0 -         -         -
   2071    5.314  129.006   10.475 3 U   7.149000E+06  0.000000E+00 e 0 HA.22     NE1.36    HE1.36 #VC 0.57888 #QU 0.883 #SUP  0.96
   2071    5.314  129.006   10.475 3 U   7.149000E+06  0.000000E+00 e 0 HA.35     NE1.36    HE1.36 #VC 0.42112 #QU 0.637 #SUP  0.96
   2072    2.580  118.183    8.039 3 U   9.118000E+06  0.000000E+00 e 0 HG3.128   N.125     H.125 #QU 0.877 #SUP  0.88
   2073    3.671  125.034    8.962 3 U   6.900000E+06  0.000000E+00 e 0 HD3.110   N.111     H.111 #QU 0.761 #SUP  0.76
   2074    0.675  118.582    9.268 4 U   4.590000E+06  0.000000E+00 e 0 -         -         -
   2075    0.694  118.658    9.267 4 U   4.584000E+06  0.000000E+00 e 0 -         -         -
   2076    0.564  122.321    8.086 3 U   5.988000E+06  0.000000E+00 e 0 QG2.61    N.132     H.132 #QU 0.266 #SUP  0.27
   2077    7.651  117.615    8.061 4 U   1.256000E+07  0.000000E+00 e 0 -         -         -
   2078    5.180  113.220    8.094 4 U   5.684000E+06  0.000000E+00 e 0 -         -         -
   2079    4.365  118.711    7.662 4 U   2.114000E+07  0.000000E+00 e 0 -         -         - #QU 0.092
   2080    5.417  113.098    7.656 3 U   6.976000E+06  0.000000E+00 e 0 HA.93     N.72      H.72 #QU 0.984 #SUP  0.98
   2081    5.399  113.060    7.657 3 U   6.234000E+06  0.000000E+00 e 0 HA.93     N.72      H.72 #QU 0.929 #SUP  0.93
   2082    2.198  116.104    7.550 3 U   2.697000E+07  0.000000E+00 e 0 HG2.83    N.86      H.86 #QU 0.959 #SUP  0.96
   2083    7.862  116.393    8.258 4 U   8.925000E+06  0.000000E+00 e 0 -         -         -
   2084    1.432  119.124    8.024 4 U   1.889000E+07  0.000000E+00 e 0 -         -         -
   2085    1.758  122.007    8.351 4 U   3.290000E+07  0.000000E+00 e 0 -         -         -
   2086    2.313  130.824    7.503 3 U   6.667000E+06  0.000000E+00 e 0 HG3.111   N.95      H.95 #QU 0.952 #SUP  0.95
   2087    2.295  130.829    7.505 3 U   6.640000E+06  0.000000E+00 e 0 HG3.111   N.95      H.95 #QU 0.973 #SUP  0.97
   2088    1.723  112.018    7.296 3 U   4.227000E+06  0.000000E+00 e 0 HB2.53    NE2.53    HE22.53 #VC 0.49654 #QU 0.982 #SUP  1.00
   2088    1.723  112.018    7.296 3 U   4.227000E+06  0.000000E+00 e 0 HG2.53    NE2.53    HE22.53 #VC 0.50346 #QU 0.995 #SUP  1.00
   2089    1.707  111.992    7.298 3 U   3.913000E+06  0.000000E+00 e 0 HB2.53    NE2.53    HE22.53 #VC 0.47876 #QU 0.820 #SUP  0.98
   2089    1.707  111.992    7.298 3 U   3.913000E+06  0.000000E+00 e 0 HG2.53    NE2.53    HE22.53 #VC 0.52124 #QU 0.892 #SUP  0.98
   2090    7.878  119.675    8.116 4 U   1.145000E+07  0.000000E+00 e 0 -         -         -
   2091    5.161  128.226    8.438 3 U   5.303000E+06  0.000000E+00 e 0 HA.96     N.65      H.65 #QU 0.984 #SUP  0.98
   2092    2.055  121.594    8.272 4 U   1.415000E+07  0.000000E+00 e 0 -         -         -
   2093    1.758  122.009    7.977 3 U   1.115000E+07  0.000000E+00 e 0 HB2.32    N.32      H.32 #QU 0.655 #SUP  0.65
   2094    1.594  116.820    7.531 4 U   5.260000E+06  0.000000E+00 e 0 -         -         -
   2095    8.431  128.203    8.673 4 U   6.743000E+06  0.000000E+00 e 0 -         -         -
   2096    3.535  126.128    6.530 3 U   6.100000E+06  0.000000E+00 e 0 QA.97     N.108     H.108 #QU 0.903 #SUP  0.90
   2097    2.222  120.774    8.814 4 U   1.391000E+07  0.000000E+00 e 0 -         -         -
   2098    0.141  118.864    8.361 3 U   6.848000E+06  0.000000E+00 e 0 QD2.22    N.21      H.21 #QU 0.987 #SUP  0.99
   2099    4.627  121.732    8.352 4 U   1.420000E+07  0.000000E+00 e 0 -         -         -
   2100    1.028  124.197    7.180 4 U   5.576000E+06  0.000000E+00 e 0 -         -         -
   2101    8.396  116.792    8.095 4 U   6.172000E+06  0.000000E+00 e 0 -         -         -
   2102    3.738  105.978    8.069 4 U   4.568000E+06  0.000000E+00 e 0 -         -         -
   2103    1.501  125.849   11.755 4 U   6.077000E+06  0.000000E+00 e 0 -         -         -
   2104    3.724  105.964    8.072 4 U   4.384000E+06  0.000000E+00 e 0 -         -         -
   2105    7.344  115.327    7.583 4 U   5.838000E+06  0.000000E+00 e 0 -         -         -
   2106    2.859  116.381    7.721 4 U   5.120000E+07  0.000000E+00 e 0 -         -         -
   2107   -0.623  120.785    8.814 3 U   4.648000E+06  0.000000E+00 e 0 HG12.61   N.131     H.131 #QU 0.964 #SUP  0.96
   2108    6.855  118.021    8.041 3 U   5.307000E+06  0.000000E+00 e 0 QD.122    N.125     H.125 #QU 0.888 #SUP  0.89
   2109    2.852  120.123    9.245 3 U   4.828000E+06  0.000000E+00 e 0 QE.23     N.24      H.24 #QU 0.995 #SUP  1.00
   2110    3.536  118.293    7.672 3 U   8.279000E+06  0.000000E+00 e 0 QB.38     N.18      H.18 #QU 0.956 #SUP  0.96
   2111    1.831  113.662    8.084 4 U   3.627000E+06  0.000000E+00 e 0 -         -         -
   2112    4.739  107.908    6.569 3 U   5.455000E+06  0.000000E+00 e 0 HA.57     ND2.57    HD21.57 #QU 0.990 #SUP  0.99
   2113    7.595  121.184    7.327 3 U   2.285000E+07  0.000000E+00 e 0 H.57      N.58      H.58 #QU 0.850 #SUP  0.85
   2114    2.785  108.293    7.466 3 U   1.056000E+07  0.000000E+00 e 0 HB2.91    N.115     H.115 #QU 0.837 #SUP  0.84
   2115    2.077  113.091    8.092 3 U   8.363000E+06  0.000000E+00 e 0 HD2.37    N.38      H.38 #QU 0.990 #SUP  0.99
   2116    6.975  128.180    9.049 3 U   6.915000E+06  0.000000E+00 e 0 HZ2.129   N.45      H.45 #QU 0.926 #SUP  0.93
   2117    3.347  119.812    7.077 4 U   8.599000E+06  0.000000E+00 e 0 -         -         -
   2118    7.502  122.185    7.872 4 U   6.261000E+06  0.000000E+00 e 0 -         -         -
   2119    6.807  125.577    7.570 3 U   1.325000E+07  0.000000E+00 e 0 HD21.136  N.137     H.137 #QU 0.944 #SUP  0.94
   2120    0.435  125.319   11.756 3 U   6.951000E+06  0.000000E+00 e 0 HG2.110   ND1.73    HD1.73 #QU 1.000 #SUP  1.00
   2121    6.831  119.128    8.023 4 U   4.670000E+06  0.000000E+00 e 0 -         -         -
   2122    1.017  107.870    6.576 4 U   1.059000E+07  0.000000E+00 e 0 -         -         -
   2123    3.814  129.006   10.467 3 U   1.108000E+07  0.000000E+00 e 0 QA.19     NE1.36    HE1.36 #QU 0.985 #SUP  0.98
   2124    1.322  118.314    8.126 4 U   4.914000E+06  0.000000E+00 e 0 -         -         -
   2125    8.825  117.783    9.250 4 U   4.338000E+06  0.000000E+00 e 0 -         -         -
   2126    5.770  128.179    9.055 3 U   5.395000E+06  0.000000E+00 e 0 HH2.129   N.45      H.45 #QU 0.979 #SUP  0.98
   2127    1.942  111.340    9.384 4 U   4.492000E+06  0.000000E+00 e 0 -         -         -
   2128    1.920  111.339    9.384 4 U   4.654000E+06  0.000000E+00 e 0 -         -         -
   2129    7.964  111.739    6.828 4 U   6.675000E+06  0.000000E+00 e 0 -         -         -
   2130    7.757  119.677    8.025 4 U   7.942000E+06  0.000000E+00 e 0 -         -         -
   2131    8.469  118.447    8.673 4 U   7.670000E+06  0.000000E+00 e 0 -         -         -
   2132    3.036  120.633    8.814 3 U   2.648000E+07  0.000000E+00 e 0 HD3.130   N.131     H.131 #QU 0.849 #SUP  0.85
   2133    7.349  111.180    7.582 4 U   8.780000E+06  0.000000E+00 e 0 -         -         -
   2134    8.391  127.771    8.626 4 U   9.863000E+06  0.000000E+00 e 0 -         -         -
   2135    4.182  115.964    8.886 3 U   1.003000E+07  0.000000E+00 e 0 HA.118    N.114     H.114 #QU 0.978 #SUP  0.98
   2136    3.320  125.060    8.954 3 U   6.819000E+06  0.000000E+00 e 0 HD2.110   N.111     H.111 #QU 0.724 #SUP  0.72
   2137    8.804  122.144    8.016 4 U   1.244000E+07  0.000000E+00 e 0 -         -         -
   2138    7.020  128.480   10.696 4 U   3.814000E+06  0.000000E+00 e 0 -         -         -
   2139    4.026  117.613    8.830 4 U   1.091000E+07  0.000000E+00 e 0 -         -         -
   2140    1.890  116.845    7.553 4 U   5.916000E+06  0.000000E+00 e 0 -         -         -
   2141    7.176  123.539    7.782 4 U   4.835000E+06  0.000000E+00 e 0 -         -         -
   2142    1.897  117.242    7.835 4 U   6.075000E+06  0.000000E+00 e 0 -         -         -
   2143    1.744  121.047    8.337 3 U   1.117000E+07  0.000000E+00 e 0 HB2.60    N.44      H.44 #QU 0.995 #SUP  1.00
   2144   10.695  117.514    8.133 3 U   4.894000E+06  0.000000E+00 e 0 HE1.129   N.133     H.133 #QU 0.995 #SUP  1.00
   2145    9.213  130.933    9.453 4 U   9.161000E+06  0.000000E+00 e 0 -         -         -
   2146    3.092  117.341    8.129 3 U   1.222000E+07  0.000000E+00 e 0 QB.135    N.133     H.133 #QU 0.942 #SUP  0.94
   2147    6.835  113.797    7.077 4 U   5.488000E+06  0.000000E+00 e 0 -         -         -
   2148    7.079  119.815    7.475 4 U   6.491000E+06  0.000000E+00 e 0 -         -         -
   2149    4.223  113.217    7.767 4 U   5.329000E+06  0.000000E+00 e 0 -         -         -
   2150    6.951  125.315   11.754 3 U   4.322000E+06  0.000000E+00 e 0 HD2.73    ND1.73    HD1.73 #QU 0.998 #SUP  1.00
   2151    2.401  111.300    9.386 3 U   6.400000E+06  0.000000E+00 e 0 HG3.108   N.97      H.97 #QU 0.977 #SUP  0.98
   2152    9.216  130.793    9.042 4 U   6.479000E+06  0.000000E+00 e 0 -         -         -
   2153    1.440  119.835    8.507 3 U   6.891000E+06  0.000000E+00 e 0 HD2.117   N.117     H.117 #QU 0.951 #SUP  0.95
   2154    1.659  117.197    7.803 4 U   5.541000E+06  0.000000E+00 e 0 -         -         -
   2155    4.717  119.366    8.937 4 U   6.027000E+06  0.000000E+00 e 0 -         -         -
   2156    7.919  126.284    6.538 4 U   4.766000E+06  0.000000E+00 e 0 -         -         -
   2157    7.548  106.663    7.961 4 U   4.758000E+06  0.000000E+00 e 0 -         -         -
   2158    1.898  117.615    7.084 4 U   8.019000E+06  0.000000E+00 e 0 -         -         -
   2159    3.953  118.445    8.461 4 U   6.702000E+06  0.000000E+00 e 0 -         -         -
   2160    7.959  118.301    7.672 4 U   1.312000E+07  0.000000E+00 e 0 -         -         -
   2161    7.687  121.046    8.555 3 U   3.259000E+07  0.000000E+00 e 0 H.18      N.16      H.16 #QU 0.973 #SUP  0.97
   2162    0.954  119.551    8.765 3 U   4.701000E+06  0.000000E+00 e 0 HG12.34   N.36      H.36 #QU 0.958 #SUP  0.96
   2163    0.933  119.537    8.767 3 U   4.685000E+06  0.000000E+00 e 0 HG12.34   N.36      H.36 #QU 0.949 #SUP  0.95
   2164    8.981  119.406    8.659 3 U   8.513000E+06  0.000000E+00 e 0 H.94      N.69      H.69 #QU 0.960 #SUP  0.96
   2165    2.539  111.851    6.805 3 U   7.296000E+06  0.000000E+00 e 0 HB2.66    ND2.66    HD21.66 #QU 0.382 #SUP  0.38
   2166    2.071  128.182    8.431 4 U   1.108000E+07  0.000000E+00 e 0 -         -         - #QU 0.076
   2167    4.729  116.681    9.386 4 U   6.064000E+06  0.000000E+00 e 0 -         -         -
   2168    7.942  109.851    8.172 4 U   5.175000E+06  0.000000E+00 e 0 -         -         -
   2169    8.557  121.053    7.531 4 U   4.928000E+06  0.000000E+00 e 0 -         -         -
   2170    8.542  121.022    7.534 4 U   4.453000E+06  0.000000E+00 e 0 -         -         -
   2171    0.122  122.017    8.765 3 U   3.789000E+06  0.000000E+00 e 0 QD2.22    N.34      H.34 #QU 0.457 #SUP  0.46
   2172    0.107  121.989    8.769 3 U   3.298000E+06  0.000000E+00 e 0 QD2.22    N.34      H.34 #QU 0.314 #SUP  0.31
   2173    1.057  122.284    7.319 4 U   5.835000E+06  0.000000E+00 e 0 -         -         -
   2174    6.298  108.420    6.564 4 U   1.500000E+07  0.000000E+00 e 0 -         -         -
   2175    3.183  125.427    6.530 4 U   4.468000E+06  0.000000E+00 e 0 -         -         -
   2176    2.845  119.823    8.501 3 U   4.711000E+06  0.000000E+00 e 0 HG3.116   N.117     H.117 #VC 0.50371 #QU 0.888 #SUP  0.98
   2176    2.845  119.823    8.501 3 U   4.711000E+06  0.000000E+00 e 0 QB.120    N.117     H.117 #VC 0.49629 #QU 0.793 #SUP  0.98
   2177    9.201  121.915    6.303 3 U   5.362000E+06  0.000000E+00 e 0 H.113     N.88      H.88 #QU 0.924 #SUP  0.92
   2178    7.221  105.820    8.055 4 U   5.677000E+06  0.000000E+00 e 0 -         -         -
   2179    1.410  120.364    7.312 4 U   5.199000E+06  0.000000E+00 e 0 -         -         -
   2180    1.392  120.337    7.312 4 U   4.742000E+06  0.000000E+00 e 0 -         -         -
   2181    4.592  118.742    9.267 3 U   6.687000E+06  0.000000E+00 e 0 HA.44     N.39      H.39 #QU 0.880 #SUP  0.88
   2182    8.814  111.217    7.350 3 U   4.417000E+06  0.000000E+00 e 0 H.71      N.90      H.90 #QU 0.923 #SUP  0.92
   2183    8.794  111.225    7.352 3 U   4.232000E+06  0.000000E+00 e 0 H.71      N.90      H.90 #QU 0.464 #SUP  0.46
   2184    1.107  116.379    7.787 3 U   1.016000E+07  0.000000E+00 e 0 QG2.134   N.63      H.63 #QU 0.740 #SUP  0.74
   2185   -0.628  117.541    8.132 3 U   4.730000E+06  0.000000E+00 e 0 HG12.61   N.133     H.133 #QU 0.957 #SUP  0.96
   2186   -0.607  117.513    8.134 3 U   5.300000E+06  0.000000E+00 e 0 HG12.61   N.133     H.133 #QU 0.985 #SUP  0.98
   2187    2.451  115.972    7.555 4 U   7.094000E+06  0.000000E+00 e 0 -         -         -
   2188    5.038  111.994    8.040 4 U   6.936000E+06  0.000000E+00 e 0 -         -         -
   2189    9.042  112.024    8.032 4 U   5.481000E+06  0.000000E+00 e 0 -         -         -
   2190    7.742  125.460    7.148 4 U   4.464000E+06  0.000000E+00 e 0 -         -         -
   2191    4.730  119.255    8.939 4 U   5.826000E+06  0.000000E+00 e 0 -         -         -
   2192    9.532  105.804    8.056 4 U   7.916000E+06  0.000000E+00 e 0 -         -         -
   2193    7.237  121.321    7.645 4 U   9.602000E+06  0.000000E+00 e 0 -         -         -
   2194    1.381  122.188    7.309 4 U   4.466000E+06  0.000000E+00 e 0 -         -         -
   2195    9.226  126.820    8.032 3 U   6.978000E+06  0.000000E+00 e 0 H.24      N.25      H.25 #QU 0.937 #SUP  0.94
   2196    1.345  109.001    8.006 3 U   3.947000E+06  0.000000E+00 e 0 QB.133    N.4       H.4 #QU 0.738 #SUP  0.74
   2197    2.843  121.595    8.272 4 U   5.075000E+06  0.000000E+00 e 0 -         -         -
   2198    7.078  114.613    7.642 4 U   6.539000E+06  0.000000E+00 e 0 -         -         -
   2199    8.738  122.041    8.557 4 U   4.011000E+06  0.000000E+00 e 0 -         -         -
   2200    1.895  126.810    7.722 3 U   9.739000E+06  0.000000E+00 e 0 HB2.99    N.107     H.107 #QU 0.933 #SUP  0.93
   2201    8.757  122.054    8.554 4 U   4.542000E+06  0.000000E+00 e 0 -         -         -
   2202    8.020  124.889    8.966 3 U   7.399000E+06  0.000000E+00 e 0 H.25      N.111     H.111 #QU 0.965 #SUP  0.97
   2203    8.819  120.740    9.051 4 U   1.315000E+07  0.000000E+00 e 0 -         -         -
   2204    7.765  122.839    8.031 4 U   6.976000E+06  0.000000E+00 e 0 -         -         -
   2205   10.707  117.229    8.509 4 U   4.693000E+06  0.000000E+00 e 0 -         -         -
   2206   10.682  117.208    8.511 4 U   5.077000E+06  0.000000E+00 e 0 -         -         -
   2207    1.513  115.140    8.885 4 U   7.405000E+06  0.000000E+00 e 0 -         -         -
   2208    0.775  123.141    9.093 3 U   4.437000E+06  0.000000E+00 e 0 QG1.24    N.33      H.33 #QU 0.984 #SUP  0.98
   2209    2.612  107.585    7.669 3 U   8.083000E+06  0.000000E+00 e 0 HB2.131   N.134     H.134 #QU 0.974 #SUP  0.97
   2210    7.247  130.790    7.508 3 U   1.308000E+07  0.000000E+00 e 0 QD.96     N.95      H.95 #QU 0.993 #SUP  0.99
   2211    2.075  118.437    8.468 4 U   2.699000E+07  0.000000E+00 e 0 -         -         -
   2212    4.740  118.181    7.483 4 U   5.147000E+06  0.000000E+00 e 0 -         -         -
   2213    7.868  119.699    7.584 4 U   5.538000E+06  0.000000E+00 e 0 -         -         -
   2214    7.852  119.694    7.587 4 U   4.975000E+06  0.000000E+00 e 0 -         -         -
   2215    4.739  119.395    8.932 4 U   6.246000E+06  0.000000E+00 e 0 -         -         -
   2216    3.975  120.668    8.812 3 U   6.925000E+06  0.000000E+00 e 0 HA.46     N.59      H.59 #QU 0.705 #SUP  0.71
   2217    0.567  128.472   10.694 4 U   4.954000E+06  0.000000E+00 e 0 -         -         -
   2218    8.837  121.599    8.275 4 U   4.461000E+06  0.000000E+00 e 0 -         -         -
   2219    2.340  121.075    8.551 4 U   5.562000E+06  0.000000E+00 e 0 -         -         -
   2220    2.346  121.073    8.550 4 U   5.529000E+06  0.000000E+00 e 0 -         -         -
   2221   -0.156  122.326    8.088 4 U   5.897000E+06  0.000000E+00 e 0 -         -         -
   2222    2.349  119.682    7.874 3 U   1.165000E+07  0.000000E+00 e 0 QB.74     N.78      H.78 #QU 0.976 #SUP  0.98
   2223    7.844  116.381    8.079 4 U   1.271000E+07  0.000000E+00 e 0 -         -         -
   2224    1.564  121.320    8.079 4 U   3.410000E+07  0.000000E+00 e 0 -         -         -
   2225    1.688  121.304    8.075 3 U   2.841000E+07  0.000000E+00 e 0 QD.81     N.80      H.80 #QU 0.808 #SUP  0.81
   2226    2.966  121.320    7.318 3 U   1.254000E+07  0.000000E+00 e 0 HB2.57    N.58      H.58 #QU 0.929 #SUP  0.93
   2227    7.726  116.425    7.418 4 U   7.364000E+06  0.000000E+00 e 0 -         -         -
   2228    8.027  119.263    7.725 4 U   7.507000E+06  0.000000E+00 e 0 -         -         -
   2229    7.705  116.433    7.419 4 U   7.130000E+06  0.000000E+00 e 0 -         -         -
   2230    7.489  121.320    7.316 3 U   5.515000E+07  0.000000E+00 e 0 H.77      N.79      H.79 #QU 0.959 #SUP  0.96
   2231   -0.131  118.311    7.679 3 U   5.399000E+06  0.000000E+00 e 0 QD2.16    N.18      H.18 #QU 0.496 #SUP  0.50
   2232   -0.139  118.304    7.678 3 U   5.537000E+06  0.000000E+00 e 0 QD2.16    N.18      H.18 #QU 0.495 #SUP  0.50
   2233    8.958  126.875    8.024 3 U   3.407000E+06  0.000000E+00 e 0 H.111     N.25      H.25 #QU 0.935 #SUP  0.94
   2234    8.938  126.857    8.026 3 U   3.588000E+06  0.000000E+00 e 0 H.111     N.25      H.25 #QU 0.712 #SUP  0.71
   2235    8.503  117.242    8.922 4 U   4.280000E+06  0.000000E+00 e 0 -         -         -
   2236    2.303  118.301    7.675 3 U   1.219000E+07  0.000000E+00 e 0 QG.46     N.47      H.47 #VC 0.55924 #QU 0.848 #SUP  0.95
   2236    2.303  118.301    7.675 3 U   1.219000E+07  0.000000E+00 e 0 HB2.48    N.48      H.48 #VC 0.44076 #QU 0.668 #SUP  0.95
   2237    7.961  111.714    7.810 4 U   1.740000E+07  0.000000E+00 e 0 -         -         -
   2238    1.838  114.456    7.336 4 U   5.638000E+06  0.000000E+00 e 0 -         -         -
   2239    6.847  118.187    8.984 4 U   4.165000E+06  0.000000E+00 e 0 -         -         -
   2240    8.946  121.591    8.267 4 U   5.892000E+06  0.000000E+00 e 0 -         -         -
   2241    6.826  118.166    8.984 4 U   4.394000E+06  0.000000E+00 e 0 -         -         -
   2242    5.182  111.438    6.835 4 U   6.823000E+06  0.000000E+00 e 0 -         -         -
   2243    8.874  116.091    8.610 4 U   4.873000E+06  0.000000E+00 e 0 -         -         -
   2244    9.541  119.842    9.785 4 U   5.570000E+06  0.000000E+00 e 0 -         -         -
   2245    7.534  113.085    8.087 3 U   1.106000E+07  0.000000E+00 e 0 H.17      N.38      H.38 #QU 0.946 #SUP  0.95
   2246    7.731  106.769    7.555 4 U   2.715000E+07  0.000000E+00 e 0 -         -         -
   2247    1.257  123.054    9.072 3 U   4.767000E+06  0.000000E+00 e 0 QG.23     N.33      H.33 #QU 0.346 #SUP  0.35
   2248    2.707  115.282    7.221 4 U   1.107000E+07  0.000000E+00 e 0 -         -         -
   2249    1.279  122.998    9.071 3 U   5.137000E+06  0.000000E+00 e 0 HD2.23    N.33      H.33 #QU 0.703 #SUP  0.70
   2250    4.690  122.004    7.977 3 U   9.406000E+06  0.000000E+00 e 0 HA.32     N.32      H.32 #QU 0.655 #SUP  0.65
   2251    3.962  121.757    6.460 4 U   7.871000E+06  0.000000E+00 e 0 -         -         -
   2252    4.732  122.154    7.984 4 U   7.729000E+06  0.000000E+00 e 0 -         -         -
   2253    0.755  119.683    8.766 3 U   4.067000E+06  0.000000E+00 e 0 QG2.34    N.36      H.36 #QU 0.797 #SUP  0.80
   2254    2.801  110.750    7.852 4 U   1.054000E+07  0.000000E+00 e 0 -         -         -
   2255    7.081  116.952    7.307 4 U   9.165000E+06  0.000000E+00 e 0 -         -         -
   2256    1.411  120.214    7.320 4 U   5.507000E+06  0.000000E+00 e 0 -         -         -
   2257    3.736  115.988    8.894 4 U   7.980000E+06  0.000000E+00 e 0 -         -         -
   2258    2.377  129.164   10.471 4 U   5.045000E+06  0.000000E+00 e 0 -         -         -
   2259    1.867  117.478    8.128 3 U   1.049000E+07  0.000000E+00 e 0 HB3.130   N.133     H.133 #QU 0.715 #SUP  0.71
   2260    7.092  116.932    6.788 4 U   8.490000E+06  0.000000E+00 e 0 -         -         -
   2261    0.327  109.800    7.940 4 U   4.737000E+06  0.000000E+00 e 0 -         -         -
   2262    0.413  119.808    7.072 4 U   7.842000E+06  0.000000E+00 e 0 -         -         -
   2263    2.396  118.575    8.036 3 U   9.994000E+06  0.000000E+00 e 0 HG2.125   N.125     H.125 #QU 0.577 #SUP  0.58
   2264    7.822  121.749    6.303 4 U   5.459000E+06  0.000000E+00 e 0 -         -         -
   2265    1.984  116.099    7.999 4 U   8.036000E+06  0.000000E+00 e 0 -         -         -
   2266    8.053  107.594    7.797 4 U   1.224000E+07  0.000000E+00 e 0 -         -         -
   2267    4.544  110.476    6.078 4 U   4.282000E+06  0.000000E+00 e 0 -         -         -
   2268    8.017  119.124    8.252 4 U   1.496000E+07  0.000000E+00 e 0 -         -         -
   2269    2.202  107.593    7.665 3 U   6.640000E+06  0.000000E+00 e 0 HB.62     N.134     H.134 #QU 0.987 #SUP  0.99
   2270    7.075  119.812    7.304 4 U   1.317000E+07  0.000000E+00 e 0 -         -         -
   2271    4.196  121.872    7.680 4 U   1.145000E+07  0.000000E+00 e 0 -         -         -
   2272    6.024  121.731    6.296 4 U   1.166000E+07  0.000000E+00 e 0 -         -         -
   2273    6.576  108.431    6.293 4 U   1.038000E+07  0.000000E+00 e 0 -         -         -
   2274    2.989  121.320    7.320 3 U   1.265000E+07  0.000000E+00 e 0 HB2.57    N.58      H.58 #VC 0.78119 #QU 0.938 #SUP  0.95
   2274    2.989  121.320    7.320 3 U   1.265000E+07  0.000000E+00 e 0 QE.82     N.79      H.79 #VC 0.21881 #QU 0.262 #SUP  0.95
   2275    3.996  119.825    9.535 3 U   7.425000E+06  0.000000E+00 e 0 HB2.115   N.116     H.116 #QU 0.836 #SUP  0.84
   2276    7.546  111.339    7.750 4 U   4.276000E+06  0.000000E+00 e 0 -         -         -
   2277    7.742  126.821    8.016 4 U   5.438000E+06  0.000000E+00 e 0 -         -         -
   2278    1.270  123.519    7.181 4 U   9.175000E+06  0.000000E+00 e 0 -         -         -
   2279    6.537  106.640    7.561 4 U   4.254000E+06  0.000000E+00 e 0 -         -         -
   2280    3.070  118.039    7.789 4 U   4.782000E+06  0.000000E+00 e 0 -         -         -
   2281    7.505  122.185    7.921 4 U   6.760000E+06  0.000000E+00 e 0 -         -         -
   2282    7.345  111.193    7.734 4 U   6.809000E+06  0.000000E+00 e 0 -         -         -
   2283    0.887  123.790    8.623 4 U   1.040000E+07  0.000000E+00 e 0 -         -         -
   2284    1.684  122.280    8.086 4 U   1.924000E+07  0.000000E+00 e 0 -         -         -
   2285    7.259  116.929    7.085 4 U   2.542000E+07  0.000000E+00 e 0 -         -         -
   2286    2.202  120.932    7.758 4 U   4.742000E+06  0.000000E+00 e 0 -         -         -
   2287    4.000  121.735    7.617 4 U   1.089000E+07  0.000000E+00 e 0 -         -         -
   2288    2.477  114.634    7.075 3 U   4.795000E+06  0.000000E+00 e 0 HB3.84    N.81      H.81 #QU 0.951 #SUP  0.95
   2289    7.554  106.808    7.810 4 U   8.254000E+06  0.000000E+00 e 0 -         -         -
   2290    4.330  115.279    7.210 3 U   7.372000E+06  0.000000E+00 e 0 HA.45     N.46      H.46 #QU 0.776 #SUP  0.78
   2291    2.915  120.249    8.179 3 U   5.591000E+06  0.000000E+00 e 0 QE.86     N.87      H.87 #QU 0.831 #SUP  0.83
   2292    0.844  119.710    8.032 3 U   6.828000E+06  0.000000E+00 e 0 HG2.114   N.118     H.118 #QU 0.988 #SUP  0.99
   2293    5.409  122.312   11.849 4 U   4.384000E+06  0.000000E+00 e 0 -         -         -
   2294    2.772  118.576    8.030 3 U   6.223000E+06  0.000000E+00 e 0 HG3.125   N.125     H.125 #QU 0.418 #SUP  0.42
   2295    2.598  119.015    7.930 3 U   6.723000E+06  0.000000E+00 e 0 HB3.119   N.122     H.122 #QU 0.977 #SUP  0.98
   2296    6.936  113.255    8.088 4 U   7.832000E+06  0.000000E+00 e 0 -         -         -
   2297    6.889  113.257    8.089 4 U   7.567000E+06  0.000000E+00 e 0 -         -         -
   2298    6.913  113.264    8.088 4 U   7.528000E+06  0.000000E+00 e 0 -         -         -
   2299    4.171  118.845    7.764 4 U   4.300000E+06  0.000000E+00 e 0 -         -         -
   2300    3.975  116.652    8.586 4 U   5.336000E+06  0.000000E+00 e 0 -         -         -
   2301    7.671  118.293    7.374 4 U   5.291000E+06  0.000000E+00 e 0 -         -         -
   2302    1.392  120.476    8.074 4 U   6.144000E+06  0.000000E+00 e 0 -         -         -
   2303    8.332  121.053    8.713 4 U   6.079000E+06  0.000000E+00 e 0 -         -         -
   2304    2.572  121.179    7.320 3 U   7.565000E+06  0.000000E+00 e 0 HB2.56    N.58      H.58 #QU 0.570 #SUP  0.57
   2305    7.224  107.994    7.054 4 U   4.771000E+06  0.000000E+00 e 0 -         -         -
   2306    1.300  125.666    7.562 4 U   5.353000E+06  0.000000E+00 e 0 -         -         -
   2307    1.261  125.615    7.563 4 U   4.795000E+06  0.000000E+00 e 0 -         -         -
   2308    2.479  115.160    8.328 3 U   3.897000E+06  0.000000E+00 e 0 HB3.84    N.85      H.85 #QU 0.989 #SUP  0.99
   2309    2.460  115.118    8.334 3 U   4.386000E+06  0.000000E+00 e 0 HB3.84    N.85      H.85 #QU 0.947 #SUP  0.95
   2310    7.079  116.842    6.582 4 U   4.597000E+06  0.000000E+00 e 0 -         -         -
   2311    7.285  110.745    6.670 4 U   4.282000E+06  0.000000E+00 e 0 -         -         -
   2312    3.976  120.752    8.809 3 U   6.921000E+06  0.000000E+00 e 0 HA.46     N.59      H.59 #QU 0.692 #SUP  0.69
   2313    8.478  118.471    8.813 4 U   5.650000E+06  0.000000E+00 e 0 -         -         -
   2314    6.584  111.991    6.836 4 U   1.131000E+07  0.000000E+00 e 0 -         -         -
   2315    4.785  117.209    8.054 4 U   5.064000E+06  0.000000E+00 e 0 -         -         -
   2316   -0.408  124.459   10.921 4 U   3.987000E+06  0.000000E+00 e 0 -         -         -
   2317   -0.393  124.487   10.918 4 U   4.411000E+06  0.000000E+00 e 0 -         -         -
   2318    6.831  112.674    7.274 4 U   6.913000E+06  0.000000E+00 e 0 -         -         -
   2319    1.810  118.164    7.899 4 U   8.736000E+06  0.000000E+00 e 0 -         -         -
   2320    6.295  121.748    6.536 4 U   1.210000E+07  0.000000E+00 e 0 -         -         -
   2321    7.083  114.606    7.487 4 U   1.075000E+07  0.000000E+00 e 0 -         -         -
   2322    7.670  118.691    8.131 4 U   5.116000E+06  0.000000E+00 e 0 -         -         -
   2323    5.779  127.950   10.690 3 U   4.629000E+06  0.000000E+00 e 0 HH2.129   NE1.129   HE1.129 #QU 0.987 #SUP  0.99
   2324    5.763  127.952   10.693 3 U   4.656000E+06  0.000000E+00 e 0 HH2.129   NE1.129   HE1.129 #QU 0.983 #SUP  0.98
   2325    7.939  118.191    8.312 4 U   5.044000E+06  0.000000E+00 e 0 -         -         -
   2326    2.694  111.827    6.804 3 U   4.566000E+06  0.000000E+00 e 0 HB3.136   ND2.136   HD21.136 #QU 0.593 #SUP  0.59
   2327    7.836  107.596    7.664 4 U   2.364000E+07  0.000000E+00 e 0 -         -         -
   2328    8.110  122.157    8.758 4 U   3.869000E+06  0.000000E+00 e 0 -         -         -
   2329    2.528  107.627    7.805 3 U   6.119000E+06  0.000000E+00 e 0 HB.72     N.70      H.70 #VC 0.39209 #QU 0.643 #SUP  0.96
   2329    2.528  107.627    7.805 3 U   6.119000E+06  0.000000E+00 e 0 HB3.94    N.70      H.70 #VC 0.60791 #QU 0.897 #SUP  0.96
   2330    2.058  124.198    7.180 4 U   5.690000E+06  0.000000E+00 e 0 -         -         -
   2331    0.149  130.974    9.206 3 U   5.070000E+06  0.000000E+00 e 0 QD2.22    N.113     H.113 #QU 0.828 #SUP  0.83
   2332    0.131  130.959    9.208 3 U   5.075000E+06  0.000000E+00 e 0 QD2.22    N.113     H.113 #QU 0.806 #SUP  0.81
   2333    4.623  119.395    8.932 4 U   6.137000E+06  0.000000E+00 e 0 -         -         -
   2334    4.020  125.160    9.112 4 U   6.865000E+06  0.000000E+00 e 0 -         -         -
   2335    7.565  125.712    7.703 4 U   2.853000E+07  0.000000E+00 e 0 -         -         -
   2336    4.268  116.652    8.596 4 U   4.948000E+06  0.000000E+00 e 0 -         -         -
   2337   10.734  129.004   10.464 4 U   1.765000E+07  0.000000E+00 e 0 -         -         -
   2338    8.974  119.951    9.241 3 U   4.771000E+06  0.000000E+00 e 0 H.50      N.49      H.49 #QU 0.979 #SUP  0.98
   2339    2.107  120.089    9.245 3 U   5.653000E+06  0.000000E+00 e 0 HG2.49    N.49      H.49 #VC 0.49149 #QU 0.962 #SUP  1.00
   2339    2.107  120.089    9.245 3 U   5.653000E+06  0.000000E+00 e 0 QE.49     N.49      H.49 #VC 0.50851 #QU 0.992 #SUP  1.00
   2340    7.518  122.006    8.541 4 U   5.306000E+06  0.000000E+00 e 0 -         -         -
   2341    7.697  116.563    8.121 4 U   6.291000E+06  0.000000E+00 e 0 -         -         -
   2342    7.718  116.539    8.122 4 U   7.317000E+06  0.000000E+00 e 0 -         -         -
   2343    1.860  126.662    7.726 3 U   9.186000E+06  0.000000E+00 e 0 HB2.99    N.107     H.107 #QU 0.888 #SUP  0.89
   2344    1.838  126.666    7.727 4 U   9.117000E+06  0.000000E+00 e 0 -         -         -
   2345    7.817  122.141    7.313 4 U   5.077000E+06  0.000000E+00 e 0 -         -         -
   2346    7.341  121.037    6.874 4 U   5.846000E+06  0.000000E+00 e 0 -         -         -
   2347    6.815  119.811    7.073 4 U   1.572000E+07  0.000000E+00 e 0 -         -         -
   2348    2.026  116.516    8.047 4 U   6.996000E+06  0.000000E+00 e 0 -         -         -
   2349    8.043  122.873    8.233 4 U   5.591000E+06  0.000000E+00 e 0 -         -         -
   2350    3.411  118.197    8.039 4 U   4.644000E+06  0.000000E+00 e 0 -         -         -
   2351    9.235  119.806    9.534 4 U   7.785000E+06  0.000000E+00 e 0 -         -         -
   2352    3.535  118.213    7.479 4 U   5.437000E+06  0.000000E+00 e 0 -         -         -
   2353    8.974  113.101    7.656 3 U   6.170000E+06  0.000000E+00 e 0 H.94      N.72      H.72 #QU 0.429 #SUP  0.43
   2354    2.456  115.143    8.336 3 U   4.189000E+06  0.000000E+00 e 0 HB3.84    N.85      H.85 #QU 0.901 #SUP  0.90
   2355    7.566  110.337    6.834 4 U   4.049000E+06  0.000000E+00 e 0 -         -         -
   2356    1.952  108.830    7.468 4 U   4.330000E+06  0.000000E+00 e 0 -         -         -
   2357    2.333  121.069    8.552 4 U   5.681000E+06  0.000000E+00 e 0 -         -         -
   2358    7.822  122.140    8.086 4 U   1.026000E+07  0.000000E+00 e 0 -         -         -
   2359    3.018  117.065    8.509 3 U   9.959000E+06  0.000000E+00 e 0 HB2.6     ND1.6     HD1.6 #QU 0.994 #SUP  0.99
   2360    4.738  115.295    7.336 4 U   5.407000E+06  0.000000E+00 e 0 -         -         -
   2361    7.795  124.201    7.178 4 U   5.115000E+06  0.000000E+00 e 0 -         -         -
   2362    7.286  121.454    7.853 4 U   6.968000E+06  0.000000E+00 e 0 -         -         -
   2363    2.628  115.981    8.891 3 U   5.704000E+06  0.000000E+00 e 0 HB3.119   N.114     H.114 #QU 0.725 #SUP  0.72
   2364    2.823  116.512    8.603 3 U   5.461000E+06  0.000000E+00 e 0 QE.23     N.112     H.112 #QU 0.532 #SUP  0.53
   2365    0.757  112.699    7.076 3 U   4.121000E+06  0.000000E+00 e 0 QG1.5     ND2.43    QD2.43 #QU 0.886 #SUP  0.89
   2366    8.117  127.800    8.392 4 U   7.104000E+06  0.000000E+00 e 0 -         -         -
   2367    8.584  116.551    8.255 4 U   5.267000E+06  0.000000E+00 e 0 -         -         -
   2368    8.399  116.807    8.804 4 U   4.507000E+06  0.000000E+00 e 0 -         -         -
   2369    7.378  116.380    7.718 3 U   1.743000E+07  0.000000E+00 e 0 H.90      N.89      H.89 #VC 0.48886 #QU 0.745 #SUP  0.90
   2369    7.378  116.380    7.718 3 U   1.743000E+07  0.000000E+00 e 0 H.91      N.89      H.89 #VC 0.51114 #QU 0.598 #SUP  0.90
   2370    1.661  121.354    7.036 4 U   4.575000E+06  0.000000E+00 e 0 -         -         -
   2371    0.905  119.836    9.534 4 U   4.811000E+06  0.000000E+00 e 0 -         -         -
   2372    4.143  118.576    8.030 3 U   1.127000E+07  0.000000E+00 e 0 HA.125    N.125     H.125 #QU 0.500 #SUP  0.50
   2373    1.407  122.185    7.302 4 U   4.425000E+06  0.000000E+00 e 0 -         -         -
   2374    1.389  122.190    7.306 4 U   4.493000E+06  0.000000E+00 e 0 -         -         -
   2375    8.563  123.557    7.183 4 U   4.169000E+06  0.000000E+00 e 0 -         -         -
   2376    8.547  123.543    7.187 4 U   4.308000E+06  0.000000E+00 e 0 -         -         -
   2377    1.059  119.849    8.038 4 U   3.847000E+06  0.000000E+00 e 0 -         -         -
   2378    1.082  119.852    8.037 4 U   3.972000E+06  0.000000E+00 e 0 -         -         -
   2379    2.059  118.839    8.363 4 U   6.817000E+06  0.000000E+00 e 0 -         -         -
   2380    5.133  111.348    7.145 4 U   3.589000E+06  0.000000E+00 e 0 -         -         -
   2381    6.334  128.996   10.473 4 U   6.102000E+06  0.000000E+00 e 0 -         -         -
   2382    1.078  122.308    7.312 4 U   5.407000E+06  0.000000E+00 e 0 -         -         -
   2383    1.065  122.297    7.316 4 U   5.732000E+06  0.000000E+00 e 0 -         -         -
   2384    8.331  107.626    7.798 4 U   4.188000E+06  0.000000E+00 e 0 -         -         -
   2385    8.358  118.983    8.619 4 U   4.447000E+06  0.000000E+00 e 0 -         -         -
   2386    8.578  116.803    8.132 4 U   4.444000E+06  0.000000E+00 e 0 -         -         -
   2387    0.411  115.283    7.342 3 U   9.355000E+06  0.000000E+00 e 0 HG2.110   N.75      H.75 #VC 0.54899 #QU 0.737 #SUP  0.89
   2387    0.411  115.283    7.342 3 U   9.355000E+06  0.000000E+00 e 0 HG2.110   N.76      H.76 #VC 0.45101 #QU 0.592 #SUP  0.89
   2388    8.011  115.144    8.399 4 U   5.287000E+06  0.000000E+00 e 0 -         -         -
   2389    5.134  111.298    6.834 4 U   7.244000E+06  0.000000E+00 e 0 -         -         -
   2390    9.166  116.788    9.064 4 U   6.552000E+06  0.000000E+00 e 0 -         -         -
   2391    9.158  116.784    9.068 4 U   6.700000E+06  0.000000E+00 e 0 -         -         -
   2392    1.648  107.647    7.667 3 U   6.361000E+06  0.000000E+00 e 0 HG3.130   N.134     H.134 #QU 0.643 #SUP  0.64
   2393    7.553  125.575    7.253 4 U   2.544000E+07  0.000000E+00 e 0 -         -         -
   2394   10.668  121.761    8.658 4 U   4.213000E+06  0.000000E+00 e 0 -         -         -
   2395    0.855  115.282    7.343 3 U   1.080000E+07  0.000000E+00 e 0 HG2.77    N.76      H.76 #QU 0.962 #SUP  0.96
   2396    7.829  119.813    7.077 4 U   9.853000E+06  0.000000E+00 e 0 -         -         -
   2397    7.858  110.902    8.055 4 U   6.668000E+06  0.000000E+00 e 0 -         -         -
   2398    0.730  116.796    8.395 3 U   1.146000E+07  0.000000E+00 e 0 QG2.67    N.124     H.124 #VC 0.46148 #QU 0.832 #SUP  1.00
   2398    0.730  116.796    8.395 3 U   1.146000E+07  0.000000E+00 e 0 QG1.123   N.124     H.124 #VC 0.53852 #QU 0.980 #SUP  1.00
   2399    7.675  122.179    8.767 3 U   5.162000E+06  0.000000E+00 e 0 H.23      N.34      H.34 #QU 0.899 #SUP  0.90
   2400    8.672  121.745    8.915 4 U   7.879000E+06  0.000000E+00 e 0 -         -         -
   2401    5.784  119.128    8.773 4 U   2.994000E+06  0.000000E+00 e 0 -         -         -
   2402    7.573  125.584    8.229 4 U   8.781000E+06  0.000000E+00 e 0 -         -         -
   2403    4.166  119.945    8.133 3 U   5.110000E+06  0.000000E+00 e 0 HA.134    N.136     H.136 #QU 0.596 #SUP  0.60
   2404    9.642  104.454   10.158 4 U   4.072000E+06  0.000000E+00 e 0 -         -         -
   2405    5.247  111.988    6.843 4 U   1.105000E+07  0.000000E+00 e 0 -         -         -
   2406    7.572  115.287    8.908 3 U   7.019000E+06  0.000000E+00 e 0 QD.103    N.105     H.105 #QU 0.984 #SUP  0.98
   2407    1.867  114.638    6.911 4 U   4.677000E+06  0.000000E+00 e 0 -         -         -
   2408    7.685  122.144    7.523 4 U   4.480000E+07  0.000000E+00 e 0 -         -         -
   2409    7.154  111.316    6.992 4 U   7.371000E+06  0.000000E+00 e 0 -         -         -
   2410    7.497  119.402    8.657 4 U   3.454000E+06  0.000000E+00 e 0 -         -         -
   2411    4.739  107.987    7.237 3 U   4.657000E+06  0.000000E+00 e 0 HA.57     ND2.57    HD22.57 #QU 0.980 #SUP  0.98
   2412    3.042  112.145    7.031 4 U   4.270000E+06  0.000000E+00 e 0 -         -         -
   2413    8.349  122.012    8.593 4 U   8.183000E+06  0.000000E+00 e 0 -         -         -
   2414   10.201  119.945    8.776 4 U   3.556000E+06  0.000000E+00 e 0 -         -         -
   2415    1.305  125.687    7.562 4 U   5.446000E+06  0.000000E+00 e 0 -         -         -
   2416   -0.151  121.332    7.242 3 U   5.033000E+06  0.000000E+00 e 0 QD2.16    N.8       H.8 #QU 0.707 #SUP  0.71
   2417   -1.014  118.198    9.008 4 U   3.970000E+06  0.000000E+00 e 0 -         -         -
   2418    7.676  107.734    7.354 4 U   5.984000E+06  0.000000E+00 e 0 -         -         -
   2419    7.553  106.910    7.894 4 U   5.296000E+06  0.000000E+00 e 0 -         -         -
   2420    3.814  119.674    8.770 3 U   5.945000E+06  0.000000E+00 e 0 QA.19     N.36      H.36 #QU 0.990 #SUP  0.99
   2421    4.183  111.302    7.745 3 U   5.328000E+06  0.000000E+00 e 0 HA.90     NE2.116   HE22.116 #QU 0.779 #SUP  0.78
   2422    1.649  117.478    7.691 4 U   5.234000E+06  0.000000E+00 e 0 -         -         -
   2423    6.815  127.633    8.395 3 U   6.410000E+06  0.000000E+00 e 0 HD21.66   N.67      H.67 #VC 0.71100 #QU 0.553 #SUP  0.67
   2423    6.815  127.633    8.395 3 U   6.410000E+06  0.000000E+00 e 0 HD21.66   N.68      H.68 #VC 0.28900 #QU 0.254 #SUP  0.67
   2424    5.314  116.380    7.706 4 U   5.971000E+06  0.000000E+00 e 0 -         -         -
   2425    3.076  112.126    7.026 4 U   4.692000E+06  0.000000E+00 e 0 -         -         -
   2426    0.173  116.380    7.792 3 U   3.687000E+06  0.000000E+00 e 0 HG13.61   N.63      H.63 #QU 0.952 #SUP  0.95
   2427    7.578  125.575    7.761 4 U   2.862000E+07  0.000000E+00 e 0 -         -         -
   2428    7.528  122.144    7.996 4 U   5.665000E+06  0.000000E+00 e 0 -         -         -
   2429    7.282  121.320    7.839 4 U   7.848000E+06  0.000000E+00 e 0 -         -         -
   2430    0.788  118.713    7.777 4 U   4.793000E+06  0.000000E+00 e 0 -         -         -
   2431   -0.147  121.046    8.340 4 U   6.280000E+06  0.000000E+00 e 0 -         -         -
   2432    1.747  128.182    9.059 3 U   9.302000E+06  0.000000E+00 e 0 HB2.60    N.45      H.45 #QU 0.986 #SUP  0.99
   2433    8.783  105.675    7.237 4 U   6.002000E+06  0.000000E+00 e 0 -         -         -
   2434    7.578  125.575    8.136 4 U   9.215000E+06  0.000000E+00 e 0 -         -         -
   2435    7.085  125.300    9.106 4 U   4.923000E+06  0.000000E+00 e 0 -         -         -
   2436    4.355  128.320    9.044 3 U   5.754000E+06  0.000000E+00 e 0 HA.45     N.45      H.45 #QU 0.954 #SUP  0.95
   2437    9.546  121.046    8.348 4 U   4.791000E+06  0.000000E+00 e 0 -         -         -
   2438    2.436  111.988    8.043 3 U   5.645000E+06  0.000000E+00 e 0 QG.40     N.40      H.40 #VC 0.64751 #QU 0.945 #SUP  0.96
   2438    2.436  111.988    8.043 3 U   5.645000E+06  0.000000E+00 e 0 QG.40     N.43      H.43 #VC 0.35249 #QU 0.317 #SUP  0.96
   2439    8.562  113.223    8.066 4 U   4.770000E+06  0.000000E+00 e 0 -         -         -
   2440    9.398  116.654    9.615 4 U   6.102000E+06  0.000000E+00 e 0 -         -         -
   2441    4.773  118.438    8.473 4 U   1.099000E+07  0.000000E+00 e 0 -         -         -
   2442    1.403  119.811    8.105 4 U   5.803000E+06  0.000000E+00 e 0 -         -         -
   2443    7.332  111.302    7.745 4 U   6.940000E+06  0.000000E+00 e 0 -         -         -
   2444    9.201  130.927    9.075 4 U   6.589000E+06  0.000000E+00 e 0 -         -         -
   2445    1.403  109.792    7.941 4 U   5.558000E+06  0.000000E+00 e 0 -         -         -
   2446    2.854  118.027    8.981 3 U   6.827000E+06  0.000000E+00 e 0 HE2.69    N.94      H.94 #QU 0.732 #SUP  0.73
   2447    0.369  118.164    7.917 3 U   4.146000E+06  0.000000E+00 e 0 QG1.107   N.103     H.103 #QU 0.922 #SUP  0.92
   2448   -1.476  124.340    8.731 4 U   5.570000E+06  0.000000E+00 e 0 -         -         -
   2449    8.020  122.830    8.434 4 U   5.124000E+06  0.000000E+00 e 0 -         -         -
   2450    2.756  121.320    7.628 4 U   4.282000E+06  0.000000E+00 e 0 -         -         -
   2451    1.944  117.203    7.831 4 U   6.529000E+06  0.000000E+00 e 0 -         -         -
   2452    0.271  121.732    8.668 4 U   4.783000E+06  0.000000E+00 e 0 -         -         -
   2453    7.455  104.989   10.585 4 U   4.499000E+06  0.000000E+00 e 0 -         -         -
   2454    8.094  121.320    8.191 4 U   1.555000E+07  0.000000E+00 e 0 -         -         -
   2455    5.462  121.732    6.306 3 U   9.852000E+06  0.000000E+00 e 0 HA.92     N.88      H.88 #QU 0.969 #SUP  0.97
   2456    1.845  106.636   10.796 4 U   5.064000E+06  0.000000E+00 e 0 -         -         -
   2457    8.980  118.027    9.458 4 U   5.150000E+06  0.000000E+00 e 0 -         -         -
   2458    2.141  111.028    7.354 4 U   5.157000E+06  0.000000E+00 e 0 -         -         -
   2459    7.307  120.634    8.817 3 U   5.196000E+06  0.000000E+00 e 0 H.58      N.59      H.59 #QU 0.814 #SUP  0.81
   2460    7.479  121.320    8.074 3 U   1.494000E+07  0.000000E+00 e 0 H.77      N.80      H.80 #QU 0.967 #SUP  0.97
   2461    7.873  110.753    8.097 4 U   7.807000E+06  0.000000E+00 e 0 -         -         -
   2462   -0.959  108.695    6.079 4 U   4.217000E+06  0.000000E+00 e 0 -         -         -
   2463    7.332  115.282    7.511 4 U   7.105000E+06  0.000000E+00 e 0 -         -         -
   2464    0.738  121.732    8.660 4 U   6.973000E+06  0.000000E+00 e 0 -         -         -
   2465    8.365  105.813    8.058 4 U   3.877000E+06  0.000000E+00 e 0 -         -         -
