# Supplementary material for: Structural and regulatory insights into the glideosome-associated connector from Toxoplasma gondii
Source: eLife. 2023 Apr 4;12:e86049. doi: 10.7554/eLife.86049 (PMC10125020; doi:10.7554/eLife.86049)
Supplement: Figure 1—source data 1. — wwPDB X-ray structure validation; MTZ file for TgGAC X-ray diffraction data and final refined PDB file for TgGAC from X-ray diffraction. [file elife-86049-fig1-data1.zip › Figure 1-source data 1/NOE assignment and NMR structure/structure_calculation/final_0/cyanatable.txt]

Program version                          : CYANA 3.98.15 (intel-openmpi)
Start time                               : 10-Mar-2023 12:24:44
End time                                 : 10-Mar-2023 12:39:58
Computation time                         : 15.23 min
Directory                                : hirado:/data3/cyana_jobs/11-24-24_03-10-2023-129170

Cycle                                    :        1       2       3       4       5       6       7   final

Peaks:
  selected                               :    12344   12344   12344   12344   12344   12344   12344
    in C13NOESY_cnoesy_@CYANA.peaks      :     9879    9879    9879    9879    9879    9879    9879
    in N15NOESY_nnoesy_@CYANA.peaks      :     2465    2465    2465    2465    2465    2465    2465
  assigned                               :     9511    9367    8811    8764    8552    8402    8348
  unassigned                             :     2833    2977    3533    3580    3792    3942    3996
    without assignment possibility       :     2118    2269    2303    2310    2312    2332    2327
    with violation below 0.5 A           :      715      11      80     109     176     238     224
    with violation between 0.5 and 3.0 A :        0     381     801     820     948    1034    1090
    with violation above 3.0 A           :        0     316     349     341     356     338     355
    in C13NOESY_cnoesy_@CYANA.peaks      :     2380    2459    2832    2859    3014    3117    3153
    in N15NOESY_nnoesy_@CYANA.peaks      :      453     518     701     721     778     825     843
  with diagonal assignment               :        0       0       0       0       0       0       0
Cross peaks:
  with off-diagonal assignment           :     9511    9367    8811    8764    8552    8402    8348
  with unique assignment                 :     2406    4836    5756    5913    6399    6718    6731
  with short-range assignment    |i-j|<=1:     5706    5558    5243    5186    5055    4937    4936
  with medium-range assignment 1<|i-j|<5 :     1758    1459    1317    1309    1249    1245    1237
  with long-range assignment     |i-j|>=5:     2047    2350    2251    2269    2248    2220    2175
Upper distance limits:
  total                                  :     5815    4664    4080    3933    3678    3489    3489    3548
  short-range, |i-j|<=1                  :     3053    2472    2159    2027    1869    1767    1625    1648
  medium-range, 1<|i-j|<5                :     2018    1377     729     717     651     621     639     640
  long-range, |i-j|>=5                   :      744     815    1192    1189    1158    1101    1225    1260
  Average assignments/restraint          :     5.86    2.63    1.51    1.49    1.34    1.26    1.00    1.00

Average target function value            :   681.37  355.19  420.24   77.08   39.57   26.46   26.04   15.39

RMSD (residues 1..137):
  Average backbone RMSD to mean          :     1.48    1.26    0.59    0.80    0.71    0.78    0.71    0.61
  Backbone RMSD to final                 :     1.63    1.22    1.30    1.01    0.68    0.49    0.46    0.00
  Average heavy atom RMSD to mean        :     2.05    1.73    1.08    1.30    1.20    1.30    1.25    1.06
  Heavy atom RMSD to final               :     2.05    1.65    1.67    1.35    1.00    0.79    0.73    0.00
