# Supplementary material for: Structural and regulatory insights into the glideosome-associated connector from Toxoplasma gondii
Source: eLife. 2023 Apr 4;12:e86049. doi: 10.7554/eLife.86049 (PMC10125020; doi:10.7554/eLife.86049)
Supplement: Figure 1—source data 1. — wwPDB X-ray structure validation; MTZ file for TgGAC X-ray diffraction data and final refined PDB file for TgGAC from X-ray diffraction. [file elife-86049-fig1-data1.zip › Figure 1-source data 1/NOE assignment and NMR structure/structure_calculation/final_0/restraints_final.upl]

105 GLU  HA    105 GLU  HB3     2.75  #peak 8 #plist 1 #SUP 0.78 #QF 0.78
 64 ILE  QG2    64 ILE  HG13    3.27  #peak 14 #plist 1 #SUP 0.99 #QF 0.99
 25 PHE  HB2    75 ALA  QB      3.03  #peak 18 #plist 1 #SUP 0.92 #QF 0.92
 24 VAL  QG1    25 PHE  H       3.81  #peak 21 #plist 1 #SUP 0.80 #QF 0.80
  5 VAL  HA      8 LEU  QD1     3.80  #peak 26 #plist 1 #SUP 0.97 #QF 0.97
111 MET  HG3   111 MET  QE      2.71  #peak 36 #plist 1 #SUP 0.85 #QF 0.85
  8 LEU  HB2    13 LYS  HG2     3.31  #peak 37 #plist 1 #SUP 0.99 #QF 0.71
 23 LYS  HA     33 GLU  HA      3.14  #peak 39 #plist 1 #SUP 0.86 #QF 0.86
129 TRP  HD1   133 ALA  QB      3.47  #peak 46 #plist 1 #SUP 0.92 #QF 0.92
122 PHE  HA    122 PHE  QD      3.35  #peak 48 #plist 1 #SUP 0.96 #QF 0.96
 19 GLY  H      37 ARG  HA      3.82  #peak 51 #plist 1 #SUP 0.96 #QF 0.96
 30 GLU  H      30 GLU  HG3     4.09  #peak 60 #plist 1 #SUP 0.90 #QF 0.90
 72 VAL  QG2    73 HIS  H       4.45  #peak 62 #plist 1 #SUP 0.96 #QF 0.96
 92 THR  QG2   112 VAL  HA      3.73  #peak 65 #plist 1 #SUP 0.99 #QF 0.99
 71 LEU  QD2    77 LYS  HA      3.87  #peak 70 #plist 1 #SUP 1.00 #QF 0.98
 74 PRO  HA     78 ALA  H       4.42  #peak 74 #plist 1 #SUP 1.00
 67 VAL  HB    127 VAL  HA      4.39  #peak 75 #plist 1 #SUP 0.85 #QF 0.36
127 VAL  HA    130 ARG  HB3     4.67  #peak 75 #plist 1 #SUP 0.85 #QF 0.36
  5 VAL  QG1    42 LEU  HB2     4.26  #peak 77 #plist 1 #SUP 1.00
 66 ASN  HB3    96 PHE  HB2     4.32  #peak 78 #plist 1 #SUP 0.96 #QF 0.96
122 PHE  QD    123 VAL  QG1     4.57  #peak 79 #plist 1 #SUP 0.99 #QF 0.91
 80 ALA  QB     84 PRO  HA      3.32  #peak 88 #plist 1 #SUP 0.79 #QF 0.79
126 MET  H     126 MET  HB3     3.73  #peak 89 #plist 1 #SUP 0.90 #QF 0.90
 78 ALA  QB     79 ALA  QB      3.83  #peak 96 #plist 1 #SUP 0.97 #QF 0.97
 80 ALA  QB     87 VAL  HB      3.46  #peak 98 #plist 1 #SUP 0.88 #QF 0.88
 43 ASN  H      44 VAL  QG2     3.25  #peak 101 #plist 1 #SUP 0.78 #QF 0.78
 69 LYS  HA     69 LYS  QG      3.55  #peak 102 #plist 1 #SUP 0.99 #QF 0.99
 61 ILE  QG2    61 ILE  HG12    2.94  #peak 109 #plist 1 #SUP 0.99 #QF 0.99
  5 VAL  QG1    42 LEU  HB3     4.26  #peak 111 #plist 1 #SUP 0.97 #QF 0.97
122 PHE  HA    125 MET  QE      3.68  #peak 113 #plist 1 #SUP 0.95 #QF 0.95
 12 VAL  QG2    13 LYS  H       3.60  #peak 121 #plist 1 #SUP 0.99 #QF 0.99
 65 ARG  HG2    96 PHE  QD      5.05  #peak 122 #plist 1 #SUP 0.90 #QF 0.67
 68 ALA  QB     96 PHE  HE1     5.31  #peak 122 #plist 1 #SUP 0.90 #QF 0.67
 59 ILE  QD1    63 ARG  QB      3.94  #peak 127 #plist 1 #SUP 0.95 #QF 0.73
 61 ILE  HA     61 ILE  HG13    3.73  #peak 137 #plist 1 #SUP 1.00
 79 ALA  H      87 VAL  QG1     3.63  #peak 139 #plist 1 #SUP 1.00
 61 ILE  QG2    63 ARG  H       4.59  #peak 142 #plist 1 #SUP 1.00 #QF 0.99
 64 ILE  HA     64 ILE  HG12    3.47  #peak 144 #plist 1 #SUP 0.98 #QF 0.98
 71 LEU  QD1    77 LYS  HA      3.87  #peak 145 #plist 1 #SUP 0.81 #QF 0.81
 16 LEU  HA     36 TRP  HZ3     3.13  #peak 148 #plist 1 #SUP 0.66 #QF 0.66
 65 ARG  HB2    66 ASN  HA      4.73  #peak 151 #plist 1 #SUP 1.00
 18 LYS  HA     18 LYS  HG3     3.71  #peak 155 #plist 1 #SUP 0.92 #QF 0.92
 62 VAL  H      62 VAL  HB      3.71  #peak 163 #plist 1 #SUP 0.99 #QF 0.99
 21 LYS  HA     21 LYS  HG3     3.67  #peak 165 #plist 1 #SUP 0.89 #QF 0.89
 63 ARG  QB     63 ARG  QD      2.81  #peak 175 #plist 1 #SUP 1.00
135 TYR  HA    135 TYR  QB      2.60  #peak 177 #plist 1 #SUP 0.99 #QF 0.82
  8 LEU  HB3   128 GLN  HE21    4.30  #peak 178 #plist 1 #SUP 0.97 #QF 0.96
 13 LYS  HA     16 LEU  H       3.96  #peak 180 #plist 1 #SUP 0.99 #QF 0.99
 76 LEU  HB3    76 LEU  QD2     3.27  #peak 188 #plist 1 #SUP 0.99 #QF 0.99
  8 LEU  QD1   128 GLN  HG3     4.33  #peak 193 #plist 1 #SUP 0.98 #QF 0.98
 87 VAL  HA     88 ALA  QB      4.53  #peak 198 #plist 1 #SUP 1.00 #QF 0.99
 88 ALA  QB     91 PHE  HB3     4.90  #peak 198 #plist 1 #SUP 1.00 #QF 0.99
 67 VAL  QG1    95 LEU  HB2     4.67  #peak 203 #plist 1 #SUP 0.99 #QF 0.99
 14 GLU  HA     17 ARG  H       4.09  #peak 208 #plist 1 #SUP 0.99 #QF 0.98
 60 PRO  HD2    63 ARG  HG3     3.28  #peak 209 #plist 1 #SUP 0.94 #QF 0.94
109 LEU  H     109 LEU  QD2     4.76  #peak 210 #plist 1 #SUP 0.96 #QF 0.42
 76 LEU  QD1    92 THR  HB      3.39  #peak 216 #plist 1 #SUP 1.00
 42 LEU  HA     42 LEU  HG      3.78  #peak 218 #plist 1 #SUP 1.00
 76 LEU  HG     92 THR  HA      3.71  #peak 224 #plist 1 #SUP 0.56 #QF 0.56
 98 PRO  HB3    99 PRO  HD2     3.51  #peak 225 #plist 1 #SUP 0.99 #QF 0.99
 93 MET  HB2   123 VAL  QG1     4.15  #peak 226 #plist 1 #SUP 0.99 #QF 0.77
 25 PHE  QE     92 THR  QG2     4.80  #peak 230 #plist 1 #SUP 0.98 #QF 0.98
 45 PHE  QD     64 ILE  HG12    4.34  #peak 233 #plist 1 #SUP 0.98 #QF 0.41
120 ASP  HA    123 VAL  QG2     4.52  #peak 234 #plist 1 #SUP 0.74 #QF 0.74
116 GLN  HA    119 ARG  HG3     3.76  #peak 245 #plist 1 #SUP 1.00 #QF 0.99
128 GLN  HA    131 ASP  HB2     3.19  #peak 252 #plist 1 #SUP 0.99 #QF 0.99
 66 ASN  H      96 PHE  HB3     4.19  #peak 264 #plist 1 #SUP 1.00 #QF 0.93
 96 PHE  QD    108 GLU  HG3     3.71  #peak 267 #plist 1 #SUP 0.94 #QF 0.94
119 ARG  HA    119 ARG  QD      4.30  #peak 268 #plist 1 #SUP 1.00 #QF 0.99
 13 LYS  HG3    13 LYS  HE2     4.00  #peak 269 #plist 1 #SUP 1.00 #QF 0.49
 26 LEU  H      26 LEU  HG      4.65  #peak 270 #plist 1 #SUP 1.00 #QF 0.99
 99 PRO  HB2   104 PRO  HA      3.05  #peak 271 #plist 1 #SUP 0.93 #QF 0.89
 60 PRO  HA     61 ILE  QG2     4.05  #peak 272 #plist 1 #SUP 0.95 #QF 0.95
 93 MET  QE     95 LEU  H       3.68  #peak 280 #plist 1 #SUP 0.98 #QF 0.96
 95 LEU  H     111 MET  QE      4.05  #peak 280 #plist 1 #SUP 0.98 #QF 0.96
 76 LEU  HA     76 LEU  HG      3.54  #peak 288 #plist 1 #SUP 1.00
 23 LYS  HB2   112 VAL  HB      3.45  #peak 302 #plist 1 #SUP 0.70 #QF 0.39
111 MET  HA    111 MET  HG2     3.42  #peak 305 #plist 1 #SUP 1.00
 59 ILE  QD1    97 GLY  QA      3.73  #peak 313 #plist 1 #SUP 0.91 #QF 0.91
 91 PHE  HB3   113 ALA  QB      3.59  #peak 315 #plist 1 #SUP 0.73 #QF 0.73
 45 PHE  HB3    64 ILE  QD1     3.71  #peak 317 #plist 1 #SUP 0.83 #QF 0.83
 61 ILE  QD1    64 ILE  QG2     3.34  #peak 318 #plist 1 #SUP 0.99 #QF 0.99
 26 LEU  QB     27 PRO  HD2     3.59  #peak 320 #plist 1 #SUP 0.93 #QF 0.93
 68 ALA  QB     94 CYS  HB3     3.14  #peak 326 #plist 1 #SUP 0.97 #QF 0.44
107 VAL  HA    107 VAL  QG1     3.36  #peak 330 #plist 1 #SUP 1.00
 25 PHE  HA     25 PHE  QD      3.57  #peak 331 #plist 1 #SUP 0.95 #QF 0.95
 62 VAL  HA     62 VAL  QG2     3.73  #peak 338 #plist 1 #SUP 1.00 #QF 0.97
 95 LEU  HA     95 LEU  HG      3.82  #peak 344 #plist 1 #SUP 1.00 #QF 0.99
134 THR  H     134 THR  HB      3.68  #peak 353 #plist 1 #SUP 0.96 #QF 0.96
105 GLU  H     105 GLU  HB3     3.93  #peak 357 #plist 1 #SUP 0.95 #QF 0.95
 24 VAL  HA    111 MET  HG2     3.85  #peak 361 #plist 1 #SUP 0.95 #QF 0.95
 16 LEU  H      16 LEU  HB3     3.61  #peak 364 #plist 1 #SUP 1.00
105 GLU  H     105 GLU  HG2     3.50  #peak 370 #plist 1 #SUP 0.86 #QF 0.86
 15 ALA  HA     18 LYS  QB      3.41  #peak 372 #plist 1 #SUP 0.89 #QF 0.89
 33 GLU  HA     33 GLU  QB      2.92  #peak 373 #plist 1 #SUP 0.81 #QF 0.81
 44 VAL  HA     44 VAL  QG2     2.92  #peak 376 #plist 1 #SUP 0.92 #QF 0.92
 65 ARG  HB3    65 ARG  HE      3.74  #peak 377 #plist 1 #SUP 0.99 #QF 0.93
 77 LYS  HA     77 LYS  HG2     2.87  #peak 378 #plist 1 #SUP 0.95 #QF 0.90
124 GLU  HA    124 GLU  HG2     2.98  #peak 380 #plist 1 #SUP 0.92 #QF 0.92
130 ARG  HA    130 ARG  HG3     3.73  #peak 385 #plist 1 #SUP 0.94 #QF 0.94
 62 VAL  HA    133 ALA  QB      3.51  #peak 388 #plist 1 #SUP 1.00
 21 LYS  HA     36 TRP  H       3.55  #peak 391 #plist 1 #SUP 0.98 #QF 0.98
 90 LYS  QD     90 LYS  HE2     2.81  #peak 398 #plist 1 #SUP 0.93 #QF 0.93
 61 ILE  QD1   133 ALA  QB      4.16  #peak 399 #plist 1 #SUP 0.98 #QF 0.98
  8 LEU  HA      9 PRO  HD3     3.04  #peak 402 #plist 1 #SUP 0.97 #QF 0.97
 74 PRO  HA     77 LYS  H       3.80  #peak 406 #plist 1 #SUP 1.00
 91 PHE  HB2    92 THR  QG2     3.51  #peak 407 #plist 1 #SUP 1.00
 26 LEU  HA     27 PRO  HD2     2.95  #peak 424 #plist 1 #SUP 0.98 #QF 0.98
124 GLU  HA    124 GLU  HG3     3.71  #peak 429 #plist 1 #SUP 1.00
 76 LEU  H      76 LEU  QD2     3.62  #peak 430 #plist 1 #SUP 1.00
 73 HIS  H      76 LEU  HB3     4.93  #peak 431 #plist 1 #SUP 0.99 #QF 0.99
 10 SER  HA     13 LYS  HB2     2.95  #peak 442 #plist 1 #SUP 1.00 #QF 0.96
 49 MET  HA     49 MET  HG3     3.37  #peak 446 #plist 1 #SUP 0.92 #QF 0.92
113 ALA  QB    118 GLU  HB3     2.66  #peak 451 #plist 1 #SUP 0.98 #QF 0.98
 13 LYS  HG3    13 LYS  HE3     4.00  #peak 454 #plist 1 #SUP 1.00
 82 LYS  H      82 LYS  HB3     3.66  #peak 455 #plist 1 #SUP 0.99 #QF 0.99
 59 ILE  HB     59 ILE  QD1     3.68  #peak 459 #plist 1 #SUP 1.00 #QF 0.95
 76 LEU  QD1    93 MET  H       3.67  #peak 468 #plist 1 #SUP 0.99 #QF 0.99
 42 LEU  HB3    42 LEU  QD1     3.43  #peak 469 #plist 1 #SUP 0.98 #QF 0.35
 42 LEU  HB3    42 LEU  QD2     3.43  #peak 469 #plist 1 #SUP 0.98 #QF 0.35
 13 LYS  HB3    14 GLU  H       3.67  #peak 476 #plist 1 #SUP 0.94 #QF 0.94
 71 LEU  HB2    77 LYS  HD3     3.21  #peak 478 #plist 1 #SUP 0.75 #QF 0.75
  5 VAL  H     133 ALA  QB      4.86  #peak 486 #plist 1 #SUP 0.97 #QF 0.43
130 ARG  H     133 ALA  QB      5.16  #peak 486 #plist 1 #SUP 0.97 #QF 0.43
 76 LEU  H      76 LEU  HB3     3.66  #peak 491 #plist 1 #SUP 1.00
 44 VAL  QG2    60 PRO  HG3     4.93  #peak 494 #plist 1 #SUP 0.98 #QF 0.65
 44 VAL  QG1    60 PRO  HG3     5.23  #peak 494 #plist 1 #SUP 0.98 #QF 0.65
103 PHE  HA    104 PRO  QG      4.07  #peak 498 #plist 1 #SUP 1.00
130 ARG  HA    130 ARG  HD3     3.87  #peak 501 #plist 1 #SUP 0.98 #QF 0.98
116 GLN  HA    116 GLN  HG3     3.54  #peak 502 #plist 1 #SUP 0.99 #QF 0.99
 16 LEU  HA    125 MET  HB3     5.10  #peak 505 #plist 1 #SUP 0.83 #QF 0.66
122 PHE  HA    125 MET  HB3     5.50  #peak 505 #plist 1 #SUP 0.83 #QF 0.66
 61 ILE  HG13  133 ALA  QB      3.52  #peak 508 #plist 1 #SUP 0.97 #QF 0.97
 79 ALA  QB     87 VAL  HB      3.40  #peak 509 #plist 1 #SUP 0.98 #QF 0.98
 86 LYS  HA     86 LYS  HB3     2.75  #peak 512 #plist 1 #SUP 0.92 #QF 0.92
 23 LYS  HB3    23 LYS  QE      4.04  #peak 515 #plist 1 #SUP 1.00
 61 ILE  HA     61 ILE  HG12    3.91  #peak 516 #plist 1 #SUP 0.98 #QF 0.98
125 MET  HA    125 MET  HG2     3.10  #peak 518 #plist 1 #SUP 0.99 #QF 0.99
 49 MET  HA     49 MET  HG2     3.37  #peak 522 #plist 1 #SUP 0.92 #QF 0.92
 28 GLU  HA     28 GLU  HG3     3.74  #peak 525 #plist 1 #SUP 0.58 #QF 0.37
 55 TYR  HA     55 TYR  HD2     4.02  #peak 531 #plist 1 #SUP 0.75 #QF 0.37
125 MET  HA    128 GLN  HG3     3.25  #peak 540 #plist 1 #SUP 0.74 #QF 0.74
 61 ILE  QD1    64 ILE  HB      3.25  #peak 544 #plist 1 #SUP 0.94 #QF 0.94
137 PHE  HA    137 PHE  QD      3.21  #peak 546 #plist 1 #SUP 0.91 #QF 0.91
 45 PHE  HB2    64 ILE  QD1     3.40  #peak 550 #plist 1 #SUP 0.98 #QF 0.98
 77 LYS  HA     77 LYS  HB3     2.87  #peak 552 #plist 1 #SUP 0.99 #QF 0.99
119 ARG  HE    120 ASP  QB      3.48  #peak 560 #plist 1 #SUP 0.94 #QF 0.52
 24 VAL  HA     24 VAL  QG2     2.93  #peak 561 #plist 1 #SUP 0.98 #QF 0.98
 73 HIS  HA     74 PRO  QG      4.18  #peak 563 #plist 1 #SUP 0.98 #QF 0.98
128 GLN  HA    131 ASP  HB3     3.94  #peak 574 #plist 1 #SUP 0.96 #QF 0.96
 61 ILE  HG12  133 ALA  QB      3.58  #peak 575 #plist 1 #SUP 1.00
130 ARG  HD3   131 ASP  HA      3.24  #peak 586 #plist 1 #SUP 0.99 #QF 0.80
 61 ILE  HB     61 ILE  QD1     2.83  #peak 588 #plist 1 #SUP 0.95 #QF 0.95
 93 MET  HB3   123 VAL  HB      4.19  #peak 591 #plist 1 #SUP 0.86 #QF 0.86
 71 LEU  HB3    71 LEU  QD2     3.20  #peak 596 #plist 1 #SUP 0.99 #QF 0.99
 12 VAL  HB     13 LYS  H       4.17  #peak 603 #plist 1 #SUP 0.99 #QF 0.99
135 TYR  QB    135 TYR  HD2     3.03  #peak 604 #plist 1 #SUP 0.98 #QF 0.98
  2 MET  QB      2 MET  QG      2.74  #peak 606 #plist 1 #SUP 0.87 #QF 0.87
  5 VAL  HA      5 VAL  HB      2.99  #peak 609 #plist 1 #SUP 1.00
127 VAL  HA    130 ARG  HB2     4.69  #peak 615 #plist 1 #SUP 0.75 #QF 0.75
  8 LEU  QD2   132 ALA  QB      2.71  #peak 616 #plist 1 #SUP 0.99 #QF 0.99
 69 LYS  HB3    69 LYS  QD      3.93  #peak 618 #plist 1 #SUP 0.93 #QF 0.84
 24 VAL  HA     25 PHE  QD      4.12  #peak 620 #plist 1 #SUP 0.93 #QF 0.93
109 LEU  HA    110 PRO  HG2     4.50  #peak 621 #plist 1 #SUP 1.00 #QF 0.99
 64 ILE  QG2    66 ASN  HA      3.38  #peak 631 #plist 1 #SUP 0.89 #QF 0.89
 90 LYS  HG2    90 LYS  HE3     3.43  #peak 632 #plist 1 #SUP 0.97 #QF 0.97
111 MET  HA    111 MET  HG3     3.54  #peak 635 #plist 1 #SUP 1.00
 15 ALA  QB     36 TRP  HH2     3.52  #peak 639 #plist 1 #SUP 0.29 #QF 0.29
 44 VAL  QG2    45 PHE  H       4.39  #peak 640 #plist 1 #SUP 0.98 #QF 0.98
 80 ALA  QB     88 ALA  HA      3.64  #peak 641 #plist 1 #SUP 1.00
 44 VAL  QG1    60 PRO  HA      3.01  #peak 644 #plist 1 #SUP 0.93 #QF 0.93
114 LYS  HG2   118 GLU  HG2     3.82  #peak 653 #plist 1 #SUP 0.99 #QF 0.83
  8 LEU  HA     13 LYS  HD3     4.53  #peak 656 #plist 1 #SUP 0.67 #QF 0.67
 45 PHE  HA    129 TRP  HZ3     3.84  #peak 659 #plist 1 #SUP 0.42 #QF 0.42
 38 SER  QB     42 LEU  HA      3.67  #peak 660 #plist 1 #SUP 0.95 #QF 0.95
 14 GLU  HB3    17 ARG  HE      3.73  #peak 661 #plist 1 #SUP 0.72 #QF 0.26
 24 VAL  HB     34 ILE  QG2     2.65  #peak 663 #plist 1 #SUP 0.83 #QF 0.83
 99 PRO  HB3   106 GLY  HA3     3.97  #peak 674 #plist 1 #SUP 0.99 #QF 0.99
 76 LEU  HB3    76 LEU  QD1     3.27  #peak 677 #plist 1 #SUP 0.99 #QF 0.94
 76 LEU  QD1   110 PRO  HB2     3.57  #peak 677 #plist 1 #SUP 0.99 #QF 0.94
 70 GLY  HA2    89 ALA  QB      3.71  #peak 685 #plist 1 #SUP 0.98 #QF 0.98
  5 VAL  HB    132 ALA  QB      4.37  #peak 686 #plist 1 #SUP 0.97 #QF 0.92
 64 ILE  QG2    95 LEU  HG      3.89  #peak 690 #plist 1 #SUP 0.93 #QF 0.93
 59 ILE  QD1    98 PRO  QD      3.12  #peak 696 #plist 1 #SUP 0.91 #QF 0.91
 22 LEU  QB     22 LEU  QD2     2.69  #peak 709 #plist 1 #SUP 0.98 #QF 0.97
 80 ALA  QB     87 VAL  QG1     2.60  #peak 710 #plist 1 #SUP 0.97 #QF 0.97
 73 HIS  HB3    76 LEU  QD2     4.79  #peak 717 #plist 1 #SUP 1.00
128 GLN  HA    128 GLN  HB2     2.69  #peak 722 #plist 1 #SUP 0.98 #QF 0.98
 70 GLY  HA3    89 ALA  QB      3.59  #peak 731 #plist 1 #SUP 0.97 #QF 0.97
 65 ARG  HA     65 ARG  QD      3.53  #peak 732 #plist 1 #SUP 0.94 #QF 0.94
 21 LYS  HA     34 ILE  QG2     4.25  #peak 733 #plist 1 #SUP 0.98 #QF 0.98
115 SER  H     115 SER  HB2     4.14  #peak 734 #plist 1 #SUP 0.99 #QF 0.99
 95 LEU  HB2    95 LEU  QD2     3.52  #peak 738 #plist 1 #SUP 0.99 #QF 0.72
 44 VAL  HA     44 VAL  QG1     2.97  #peak 739 #plist 1 #SUP 0.99 #QF 0.99
 93 MET  QE     94 CYS  HA      3.80  #peak 742 #plist 1 #SUP 0.97 #QF 0.97
 81 LYS  HG2    81 LYS  QE      3.65  #peak 748 #plist 1 #SUP 0.92 #QF 0.29
 86 LYS  HG3    86 LYS  QE      3.86  #peak 748 #plist 1 #SUP 0.92 #QF 0.29
 63 ARG  HA     63 ARG  QD      3.29  #peak 754 #plist 1 #SUP 0.98 #QF 0.98
  8 LEU  QD2   129 TRP  QB      4.30  #peak 757 #plist 1 #SUP 1.00
 82 LYS  HG2    82 LYS  QE      3.34  #peak 759 #plist 1 #SUP 0.73 #QF 0.73
 10 SER  H      13 LYS  HE3     5.28  #peak 761 #plist 1 #SUP 1.00
 71 LEU  HG     88 ALA  HA      3.97  #peak 778 #plist 1 #SUP 0.99 #QF 0.99
  4 GLY  HA2     6 HIS  H       4.16  #peak 779 #plist 1 #SUP 0.92 #QF 0.92
 24 VAL  HA    112 VAL  H       4.08  #peak 783 #plist 1 #SUP 1.00
 83 GLU  H      87 VAL  QG2     3.83  #peak 784 #plist 1 #SUP 0.96 #QF 0.96
 96 PHE  HA     96 PHE  QD      3.72  #peak 786 #plist 1 #SUP 0.99 #QF 0.99
 88 ALA  QB     90 LYS  HG2     3.43  #peak 791 #plist 1 #SUP 0.93 #QF 0.93
107 VAL  HA    107 VAL  QG2     3.36  #peak 796 #plist 1 #SUP 0.99 #QF 0.99
 93 MET  HG2    93 MET  QE      2.80  #peak 801 #plist 1 #SUP 0.76 #QF 0.76
 77 LYS  HA     79 ALA  H       4.44  #peak 803 #plist 1 #SUP 0.97 #QF 0.97
 71 LEU  QD2    88 ALA  HA      4.13  #peak 806 #plist 1 #SUP 0.98 #QF 0.88
107 VAL  H     107 VAL  QG2     3.84  #peak 807 #plist 1 #SUP 0.98 #QF 0.98
 65 ARG  HB3    65 ARG  QD      3.41  #peak 810 #plist 1 #SUP 0.82 #QF 0.82
 58 ARG  HA     58 ARG  HD2     2.86  #peak 817 #plist 1 #SUP 0.96 #QF 0.96
 67 VAL  HA     94 CYS  HB3     5.50  #peak 822 #plist 1 #SUP 0.98 #QF 0.35
 94 CYS  HB3    95 LEU  HA      5.50  #peak 822 #plist 1 #SUP 0.98 #QF 0.35
 24 VAL  QG1    49 MET  QE      3.54  #peak 823 #plist 1 #SUP 0.75 #QF 0.75
 87 VAL  QG1    92 THR  HB      4.05  #peak 824 #plist 1 #SUP 1.00
 65 ARG  HB3    66 ASN  HB2     4.32  #peak 825 #plist 1 #SUP 0.88 #QF 0.81
 65 ARG  HB3    96 PHE  HB3     4.70  #peak 825 #plist 1 #SUP 0.88 #QF 0.81
 61 ILE  QG2   130 ARG  HA      3.58  #peak 826 #plist 1 #SUP 1.00
 77 LYS  HG2    77 LYS  QE      3.25  #peak 828 #plist 1 #SUP 0.99 #QF 0.99
 60 PRO  HD3    63 ARG  HG3     3.64  #peak 829 #plist 1 #SUP 1.00
 75 ALA  HA     78 ALA  QB      3.04  #peak 830 #plist 1 #SUP 0.75 #QF 0.75
 30 GLU  HA     30 GLU  HG2     3.70  #peak 835 #plist 1 #SUP 1.00
 45 PHE  HB2    61 ILE  QD1     3.97  #peak 837 #plist 1 #SUP 0.95 #QF 0.95
 72 VAL  HA     72 VAL  QG1     3.22  #peak 842 #plist 1 #SUP 0.98 #QF 0.98
 34 ILE  HA     34 ILE  QG2     3.26  #peak 843 #plist 1 #SUP 0.98 #QF 0.98
 26 LEU  QD1   110 PRO  HD3     4.83  #peak 849 #plist 1 #SUP 1.00
 26 LEU  QD2   110 PRO  HD3     4.83  #peak 849 #plist 1 #SUP 1.00
 64 ILE  HA     64 ILE  HG13    3.52  #peak 850 #plist 1 #SUP 0.99 #QF 0.99
119 ARG  HA    119 ARG  HG3     3.65  #peak 853 #plist 1 #SUP 0.88 #QF 0.88
 88 ALA  QB     90 LYS  HE2     3.44  #peak 854 #plist 1 #SUP 0.97 #QF 0.97
 88 ALA  QB     91 PHE  HB2     3.47  #peak 855 #plist 1 #SUP 0.96 #QF 0.96
 71 LEU  HA     73 HIS  H       4.00  #peak 858 #plist 1 #SUP 1.00
 40 GLN  HB2    40 GLN  QG      2.80  #peak 859 #plist 1 #SUP 1.00 #QF 0.99
  8 LEU  QD1   132 ALA  H       4.75  #peak 860 #plist 1 #SUP 0.91 #QF 0.91
  5 VAL  HA      5 VAL  QG1     3.31  #peak 861 #plist 1 #SUP 0.98 #QF 0.98
 71 LEU  HB2    71 LEU  QD2     3.55  #peak 863 #plist 1 #SUP 1.00 #QF 0.99
133 ALA  H     134 THR  QG2     4.15  #peak 871 #plist 1 #SUP 0.97 #QF 0.97
 71 LEU  HA     76 LEU  HB2     3.29  #peak 876 #plist 1 #SUP 0.97 #QF 0.96
126 MET  QE    129 TRP  HH2     4.28  #peak 877 #plist 1 #SUP 0.96 #QF 0.96
122 PHE  QD    123 VAL  QG2     4.57  #peak 884 #plist 1 #SUP 0.81 #QF 0.40
 42 LEU  HB2    42 LEU  QD1     3.43  #peak 886 #plist 1 #SUP 0.69 #QF 0.27
 42 LEU  HB2    42 LEU  QD2     3.43  #peak 886 #plist 1 #SUP 0.69 #QF 0.27
 31 LYS  HB2    31 LYS  HG2     3.00  #peak 891 #plist 1 #SUP 0.99 #QF 0.99
137 PHE  HA    137 PHE  QB      2.83  #peak 892 #plist 1 #SUP 0.98 #QF 0.98
 83 GLU  H      83 GLU  HB2     3.89  #peak 898 #plist 1 #SUP 0.93 #QF 0.93
124 GLU  H     124 GLU  HB3     3.69  #peak 899 #plist 1 #SUP 0.79 #QF 0.79
 24 VAL  QG2   111 MET  HG3     3.18  #peak 900 #plist 1 #SUP 0.93 #QF 0.93
133 ALA  QB    134 THR  HA      3.95  #peak 904 #plist 1 #SUP 0.98 #QF 0.98
 98 PRO  HA     99 PRO  HD2     2.88  #peak 910 #plist 1 #SUP 1.00
135 TYR  QE    136 ASN  HA      4.28  #peak 912 #plist 1 #SUP 0.48 #QF 0.48
 65 ARG  HG2    65 ARG  QD      2.40  #peak 914 #plist 1 #SUP 0.94 #QF 0.94
  8 LEU  QD1   129 TRP  QB      4.30  #peak 916 #plist 1 #SUP 0.98 #QF 0.96
 61 ILE  QD1   129 TRP  HZ3     3.78  #peak 917 #plist 1 #SUP 0.96 #QF 0.96
 29 LYS  HB3    30 GLU  H       4.58  #peak 945 #plist 1 #SUP 0.99 #QF 0.99
 61 ILE  HA     64 ILE  HG13    3.71  #peak 946 #plist 1 #SUP 1.00
129 TRP  QB    129 TRP  HE3     3.84  #peak 949 #plist 1 #SUP 0.99 #QF 0.99
 79 ALA  QB     80 ALA  HA      3.97  #peak 951 #plist 1 #SUP 1.00
116 GLN  HA    116 GLN  HG2     3.46  #peak 953 #plist 1 #SUP 0.73 #QF 0.73
 34 ILE  QD1    36 TRP  HD1     5.32  #peak 955 #plist 1 #SUP 0.78 #QF 0.69
 34 ILE  QD1    45 PHE  HZ      5.50  #peak 955 #plist 1 #SUP 0.78 #QF 0.69
 26 LEU  QB     26 LEU  QD2     2.64  #peak 961 #plist 1 #SUP 0.97 #QF 0.47
  8 LEU  QD1   132 ALA  QB      2.71  #peak 962 #plist 1 #SUP 0.99 #QF 0.98
 69 LYS  HA     93 MET  HA      3.23  #peak 966 #plist 1 #SUP 0.99 #QF 0.99
 14 GLU  HA     14 GLU  HB3     2.69  #peak 969 #plist 1 #SUP 0.97 #QF 0.97
 29 LYS  HA     29 LYS  HG3     3.92  #peak 973 #plist 1 #SUP 0.86 #QF 0.86
 93 MET  QE     94 CYS  H       3.37  #peak 978 #plist 1 #SUP 0.94 #QF 0.89
 45 PHE  QD     61 ILE  HA      4.27  #peak 984 #plist 1 #SUP 1.00 #QF 0.80
 61 ILE  HA     64 ILE  H       4.58  #peak 984 #plist 1 #SUP 1.00 #QF 0.80
121 ALA  HA    124 GLU  HB2     3.20  #peak 988 #plist 1 #SUP 0.85 #QF 0.85
 87 VAL  HA     92 THR  QG2     3.14  #peak 989 #plist 1 #SUP 1.00
 61 ILE  QG2    61 ILE  QD1     3.21  #peak 994 #plist 1 #SUP 0.99 #QF 0.99
 80 ALA  HA     87 VAL  HB      2.76  #peak 995 #plist 1 #SUP 0.87 #QF 0.87
125 MET  HB2   125 MET  HG3     2.91  #peak 1004 #plist 1 #SUP 1.00
 61 ILE  HG13  130 ARG  HA      3.37  #peak 1006 #plist 1 #SUP 1.00
 17 ARG  HA     17 ARG  HB2     2.96  #peak 1007 #plist 1 #SUP 0.91 #QF 0.91
128 GLN  HB2   128 GLN  HG3     2.91  #peak 1008 #plist 1 #SUP 0.98 #QF 0.98
 12 VAL  HA     12 VAL  QG1     3.17  #peak 1009 #plist 1 #SUP 0.81 #QF 0.81
103 PHE  HA    103 PHE  QD      3.30  #peak 1010 #plist 1 #SUP 0.93 #QF 0.93
 12 VAL  HA     15 ALA  QB      2.72  #peak 1012 #plist 1 #SUP 0.96 #QF 0.96
 31 LYS  HG3    31 LYS  QD      2.96  #peak 1014 #plist 1 #SUP 0.99 #QF 0.82
 33 GLU  HA     33 GLU  HG3     3.29  #peak 1019 #plist 1 #SUP 0.78 #QF 0.78
 27 PRO  HA     28 GLU  H       3.57  #peak 1022 #plist 1 #SUP 0.94 #QF 0.94
126 MET  H     126 MET  QE      4.27  #peak 1028 #plist 1 #SUP 0.98 #QF 0.98
102 ASP  HB3   103 PHE  QD      3.22  #peak 1029 #plist 1 #SUP 0.93 #QF 0.93
 71 LEU  HB3    77 LYS  HD3     3.69  #peak 1032 #plist 1 #SUP 1.00
 12 VAL  HA     12 VAL  QG2     3.17  #peak 1048 #plist 1 #SUP 0.97 #QF 0.97
 23 LYS  HA     24 VAL  QG1     4.33  #peak 1050 #plist 1 #SUP 0.98 #QF 0.72
 24 VAL  QG1    34 ILE  HA      4.60  #peak 1050 #plist 1 #SUP 0.98 #QF 0.72
 65 ARG  HA     65 ARG  HG2     3.61  #peak 1051 #plist 1 #SUP 0.99 #QF 0.99
117 LYS  HA    117 LYS  QG      3.24  #peak 1057 #plist 1 #SUP 0.98 #QF 0.98
 82 LYS  HA     82 LYS  HG3     3.76  #peak 1058 #plist 1 #SUP 0.90 #QF 0.90
 71 LEU  QD1    88 ALA  HA      4.13  #peak 1061 #plist 1 #SUP 0.93 #QF 0.93
 83 GLU  HA     84 PRO  HD3     3.00  #peak 1063 #plist 1 #SUP 0.99 #QF 0.99
 62 VAL  HA     64 ILE  H       4.22  #peak 1066 #plist 1 #SUP 0.96 #QF 0.96
103 PHE  HA    104 PRO  HD3     3.17  #peak 1073 #plist 1 #SUP 1.00
 11 ASN  HD21   12 VAL  HA      4.06  #peak 1092 #plist 1 #SUP 0.99 #QF 0.42
  5 VAL  HA      8 LEU  HG      3.25  #peak 1097 #plist 1 #SUP 0.44 #QF 0.44
 92 THR  HA    112 VAL  QG2     4.31  #peak 1101 #plist 1 #SUP 1.00
 61 ILE  QG2    61 ILE  HG13    2.97  #peak 1103 #plist 1 #SUP 0.95 #QF 0.95
 91 PHE  HB3    91 PHE  HD1     3.67  #peak 1107 #plist 1 #SUP 0.94 #QF 0.94
128 GLN  HB3   129 TRP  H       4.56  #peak 1109 #plist 1 #SUP 1.00
 13 LYS  HA     16 LEU  HG      3.29  #peak 1111 #plist 1 #SUP 0.83 #QF 0.71
 26 LEU  HA     27 PRO  HD3     2.95  #peak 1116 #plist 1 #SUP 0.98 #QF 0.98
 64 ILE  HA     64 ILE  QG2     3.02  #peak 1118 #plist 1 #SUP 0.97 #QF 0.97
 31 LYS  HG3    31 LYS  QE      3.40  #peak 1126 #plist 1 #SUP 0.97 #QF 0.97
128 GLN  H     128 GLN  HB2     3.70  #peak 1128 #plist 1 #SUP 0.99 #QF 0.99
 67 VAL  HA     96 PHE  H       3.88  #peak 1136 #plist 1 #SUP 0.93 #QF 0.93
 18 LYS  QB     19 GLY  H       3.55  #peak 1140 #plist 1 #SUP 0.94 #QF 0.94
 71 LEU  HG     89 ALA  HA      3.07  #peak 1146 #plist 1 #SUP 0.94 #QF 0.94
113 ALA  QB    122 PHE  HB3     4.91  #peak 1151 #plist 1 #SUP 0.99 #QF 0.64
121 ALA  QB    122 PHE  HB3     4.89  #peak 1151 #plist 1 #SUP 0.99 #QF 0.64
 85 ARG  HA     85 ARG  QB      2.59  #peak 1156 #plist 1 #SUP 0.98 #QF 0.98
 71 LEU  QD1    80 ALA  QB      2.91  #peak 1158 #plist 1 #SUP 0.82 #QF 0.72
 71 LEU  QD2    80 ALA  QB      2.91  #peak 1158 #plist 1 #SUP 0.82 #QF 0.72
136 ASN  HA    136 ASN  HB3     2.84  #peak 1165 #plist 1 #SUP 0.93 #QF 0.93
 61 ILE  HA     61 ILE  QG2     3.23  #peak 1167 #plist 1 #SUP 1.00
 24 VAL  QG2   109 LEU  HA      3.56  #peak 1170 #plist 1 #SUP 0.80 #QF 0.80
 61 ILE  H      61 ILE  QG2     2.74  #peak 1173 #plist 1 #SUP 0.98 #QF 0.98
 61 ILE  HA     64 ILE  QD1     2.94  #peak 1177 #plist 1 #SUP 0.96 #QF 0.96
 79 ALA  H      80 ALA  QB      4.24  #peak 1184 #plist 1 #SUP 0.99 #QF 0.99
 76 LEU  HA     87 VAL  QG1     3.35  #peak 1186 #plist 1 #SUP 0.93 #QF 0.93
122 PHE  HA    125 MET  HB2     3.63  #peak 1188 #plist 1 #SUP 0.97 #QF 0.97
 25 PHE  QD    112 VAL  HB      4.88  #peak 1189 #plist 1 #SUP 0.93 #QF 0.40
 25 PHE  QE    112 VAL  HB      5.04  #peak 1189 #plist 1 #SUP 0.93 #QF 0.40
 12 VAL  H      12 VAL  HB      3.71  #peak 1203 #plist 1 #SUP 0.97 #QF 0.97
136 ASN  HA    136 ASN  HB2     2.84  #peak 1207 #plist 1 #SUP 0.96 #QF 0.96
 72 VAL  HA     73 HIS  H       3.44  #peak 1215 #plist 1 #SUP 0.98 #QF 0.98
 83 GLU  H      83 GLU  HB3     3.60  #peak 1217 #plist 1 #SUP 0.96 #QF 0.96
 64 ILE  QG2   130 ARG  HG3     3.02  #peak 1223 #plist 1 #SUP 0.62 #QF 0.62
 45 PHE  QD     61 ILE  QD1     4.32  #peak 1230 #plist 1 #SUP 0.96 #QF 0.89
 82 LYS  H      82 LYS  HG3     3.67  #peak 1232 #plist 1 #SUP 0.83 #QF 0.83
115 SER  H     118 GLU  HB3     3.47  #peak 1233 #plist 1 #SUP 0.97 #QF 0.97
 61 ILE  QD1   129 TRP  HE3     3.54  #peak 1236 #plist 1 #SUP 0.97 #QF 0.97
 88 ALA  QB     91 PHE  HD1     3.07  #peak 1241 #plist 1 #SUP 0.92 #QF 0.79
 45 PHE  QD     45 PHE  HE1     3.28  #peak 1243 #plist 1 #SUP 0.93 #QF 0.93
  5 VAL  HA      5 VAL  QG2     3.31  #peak 1245 #plist 1 #SUP 0.99 #QF 0.99
 25 PHE  QE     79 ALA  QB      2.94  #peak 1250 #plist 1 #SUP 0.81 #QF 0.73
 25 PHE  HZ     79 ALA  QB      3.18  #peak 1250 #plist 1 #SUP 0.81 #QF 0.73
119 ARG  HA    123 VAL  H       3.75  #peak 1251 #plist 1 #SUP 1.00
 43 ASN  HA     61 ILE  QG2     3.05  #peak 1260 #plist 1 #SUP 0.99 #QF 0.99
119 ARG  HE    120 ASP  HA      3.36  #peak 1265 #plist 1 #SUP 0.71 #QF 0.71
 61 ILE  QG2   133 ALA  QB      2.61  #peak 1267 #plist 1 #SUP 0.99 #QF 0.97
  2 MET  HA      2 MET  QB      2.81  #peak 1268 #plist 1 #SUP 0.94 #QF 0.94
128 GLN  H     128 GLN  HG3     3.45  #peak 1276 #plist 1 #SUP 0.99 #QF 0.99
 93 MET  QE    122 PHE  HZ      4.15  #peak 1280 #plist 1 #SUP 0.93 #QF 0.90
111 MET  QE    122 PHE  HZ      4.33  #peak 1280 #plist 1 #SUP 0.93 #QF 0.90
  8 LEU  HA      8 LEU  QD1     4.14  #peak 1285 #plist 1 #SUP 0.99 #QF 0.99
 33 GLU  HA     33 GLU  HG2     3.34  #peak 1286 #plist 1 #SUP 0.88 #QF 0.88
121 ALA  HA    122 PHE  H       3.54  #peak 1291 #plist 1 #SUP 0.89 #QF 0.89
 22 LEU  QD2   122 PHE  QD      4.07  #peak 1295 #plist 1 #SUP 0.92 #QF 0.59
126 MET  HA    129 TRP  HE3     3.24  #peak 1304 #plist 1 #SUP 0.92 #QF 0.92
 61 ILE  HA     61 ILE  QD1     2.80  #peak 1317 #plist 1 #SUP 0.99 #QF 0.99
126 MET  QE    129 TRP  HZ3     3.19  #peak 1321 #plist 1 #SUP 0.95 #QF 0.95
 78 ALA  QB     79 ALA  H       2.91  #peak 1325 #plist 1 #SUP 0.91 #QF 0.91
123 VAL  H     123 VAL  QG1     3.62  #peak 1328 #plist 1 #SUP 0.94 #QF 0.87
 67 VAL  H      67 VAL  QG1     3.61  #peak 1330 #plist 1 #SUP 0.99 #QF 0.96
 87 VAL  HA     87 VAL  QG1     2.67  #peak 1335 #plist 1 #SUP 0.99 #QF 0.99
 77 LYS  HA     80 ALA  QB      2.89  #peak 1336 #plist 1 #SUP 0.82 #QF 0.82
  8 LEU  QD1   129 TRP  HA      3.15  #peak 1337 #plist 1 #SUP 0.98 #QF 0.41
 92 THR  HA     92 THR  QG2     2.86  #peak 1346 #plist 1 #SUP 1.00
  8 LEU  QD1     9 PRO  HD2     4.45  #peak 1350 #plist 1 #SUP 0.93 #QF 0.93
 44 VAL  QG1    45 PHE  H       3.05  #peak 1352 #plist 1 #SUP 0.99 #QF 0.99
 24 VAL  H      24 VAL  QG1     2.98  #peak 1367 #plist 1 #SUP 0.95 #QF 0.95
102 ASP  HB2   103 PHE  QD      3.25  #peak 1369 #plist 1 #SUP 0.92 #QF 0.92
 67 VAL  H      67 VAL  QG2     3.61  #peak 1370 #plist 1 #SUP 0.99 #QF 0.44
 76 LEU  QD2    92 THR  HB      3.39  #peak 1377 #plist 1 #SUP 0.96 #QF 0.96
 18 LYS  HA     18 LYS  QD      3.19  #peak 1380 #plist 1 #SUP 0.25 #QF 0.25
130 ARG  HA    133 ALA  QB      3.06  #peak 1381 #plist 1 #SUP 1.00
 93 MET  QE    122 PHE  QE      3.25  #peak 1386 #plist 1 #SUP 0.56 #QF 0.56
 70 GLY  HA2    89 ALA  HA      3.34  #peak 1390 #plist 1 #SUP 0.97 #QF 0.97
126 MET  QE    129 TRP  HE3     3.26  #peak 1393 #plist 1 #SUP 0.96 #QF 0.96
134 THR  HA    134 THR  QG2     2.71  #peak 1394 #plist 1 #SUP 0.87 #QF 0.87
  8 LEU  H       8 LEU  QD2     3.50  #peak 1399 #plist 1 #SUP 1.00
128 GLN  HA    128 GLN  HB3     2.90  #peak 1404 #plist 1 #SUP 0.99 #QF 0.99
 73 HIS  HA     74 PRO  HD2     2.73  #peak 1411 #plist 1 #SUP 0.99 #QF 0.99
 11 ASN  HA     11 ASN  QB      2.57  #peak 1416 #plist 1 #SUP 1.00
123 VAL  H     123 VAL  HB      3.72  #peak 1428 #plist 1 #SUP 0.98 #QF 0.98
 63 ARG  HA     63 ARG  HG2     3.17  #peak 1440 #plist 1 #SUP 0.99 #QF 0.99
118 GLU  H     118 GLU  HB3     3.86  #peak 1446 #plist 1 #SUP 1.00 #QF 0.99
 86 LYS  HA     86 LYS  HG2     3.67  #peak 1449 #plist 1 #SUP 0.98 #QF 0.98
 88 ALA  H      88 ALA  QB      2.79  #peak 1457 #plist 1 #SUP 0.96 #QF 0.96
 67 VAL  HA     67 VAL  QG1     3.21  #peak 1471 #plist 1 #SUP 0.99 #QF 0.86
 67 VAL  QG1    95 LEU  HA      4.18  #peak 1471 #plist 1 #SUP 0.99 #QF 0.86
 65 ARG  HB2    96 PHE  HB3     3.82  #peak 1479 #plist 1 #SUP 1.00 #QF 0.83
 95 LEU  HA     95 LEU  QD2     3.99  #peak 1482 #plist 1 #SUP 0.95 #QF 0.95
 79 ALA  QB     87 VAL  QG1     2.48  #peak 1485 #plist 1 #SUP 0.96 #QF 0.94
 87 VAL  QG1   112 VAL  QG2     3.37  #peak 1485 #plist 1 #SUP 0.96 #QF 0.94
 19 GLY  QA     37 ARG  QB      2.90  #peak 1486 #plist 1 #SUP 0.66 #QF 0.66
 64 ILE  HA     97 GLY  QA      3.73  #peak 1496 #plist 1 #SUP 1.00 #QF 0.97
 77 LYS  HA     77 LYS  HG3     4.20  #peak 1497 #plist 1 #SUP 1.00
 77 LYS  HA     77 LYS  HD2     4.54  #peak 1497 #plist 1 #SUP 1.00
 26 LEU  QB     27 PRO  HD3     3.59  #peak 1499 #plist 1 #SUP 1.00
129 TRP  HA    132 ALA  QB      3.04  #peak 1504 #plist 1 #SUP 0.99 #QF 0.99
 40 GLN  HA     40 GLN  QG      3.46  #peak 1506 #plist 1 #SUP 0.98 #QF 0.98
 92 THR  HA    112 VAL  HB      4.67  #peak 1508 #plist 1 #SUP 0.97 #QF 0.97
125 MET  HA    128 GLN  HG2     3.05  #peak 1511 #plist 1 #SUP 0.71 #QF 0.71
 93 MET  QE    123 VAL  QG1     3.82  #peak 1518 #plist 1 #SUP 0.98 #QF 0.89
 65 ARG  HA     65 ARG  HB3     2.88  #peak 1521 #plist 1 #SUP 1.00 #QF 0.90
 61 ILE  QD1   130 ARG  HA      3.33  #peak 1522 #plist 1 #SUP 1.00
126 MET  HA    129 TRP  QB      3.60  #peak 1524 #plist 1 #SUP 0.99 #QF 0.99
116 GLN  HA    119 ARG  HE      3.84  #peak 1526 #plist 1 #SUP 0.95 #QF 0.63
129 TRP  HA    132 ALA  H       4.23  #peak 1526 #plist 1 #SUP 0.95 #QF 0.63
 82 LYS  HA     82 LYS  HG2     3.76  #peak 1531 #plist 1 #SUP 0.93 #QF 0.93
 86 LYS  HA     86 LYS  HG3     3.90  #peak 1532 #plist 1 #SUP 0.99 #QF 0.99
 94 CYS  HA    110 PRO  HA      3.18  #peak 1536 #plist 1 #SUP 0.99 #QF 0.99
 87 VAL  QG1    92 THR  QG2     2.45  #peak 1538 #plist 1 #SUP 0.99 #QF 0.99
 80 ALA  HA     83 GLU  H       3.69  #peak 1540 #plist 1 #SUP 0.76 #QF 0.76
115 SER  HA    115 SER  HB2     3.02  #peak 1545 #plist 1 #SUP 0.97 #QF 0.97
 96 PHE  QD    108 GLU  HG2     3.71  #peak 1547 #plist 1 #SUP 0.97 #QF 0.96
 65 ARG  HB2    65 ARG  QD      3.51  #peak 1548 #plist 1 #SUP 0.99 #QF 0.99
 85 ARG  HA     85 ARG  QG      3.51  #peak 1550 #plist 1 #SUP 0.99 #QF 0.99
 45 PHE  QD    126 MET  QE      3.10  #peak 1553 #plist 1 #SUP 0.91 #QF 0.91
 25 PHE  QE     87 VAL  QG2     2.92  #peak 1555 #plist 1 #SUP 0.58 #QF 0.58
 23 LYS  HA     34 ILE  QG2     3.28  #peak 1559 #plist 1 #SUP 0.79 #QF 0.79
 33 GLU  HA     34 ILE  QG2     3.73  #peak 1562 #plist 1 #SUP 0.94 #QF 0.94
 92 THR  HA    112 VAL  HA      3.12  #peak 1563 #plist 1 #SUP 1.00
 88 ALA  QB     90 LYS  HG3     3.47  #peak 1566 #plist 1 #SUP 0.96 #QF 0.96
 83 GLU  HA     84 PRO  HD2     2.70  #peak 1567 #plist 1 #SUP 0.97 #QF 0.97
 62 VAL  HA    134 THR  QG2     3.06  #peak 1569 #plist 1 #SUP 0.95 #QF 0.95
 34 ILE  HA     34 ILE  QD1     3.87  #peak 1581 #plist 1 #SUP 1.00
 71 LEU  HG     89 ALA  QB      2.84  #peak 1583 #plist 1 #SUP 0.97 #QF 0.97
117 LYS  HA    121 ALA  H       3.85  #peak 1588 #plist 1 #SUP 0.88 #QF 0.88
 69 LYS  QD    123 VAL  QG1     3.83  #peak 1591 #plist 1 #SUP 0.96 #QF 0.82
112 VAL  H     112 VAL  QG2     4.06  #peak 1592 #plist 1 #SUP 0.98 #QF 0.98
113 ALA  QB    119 ARG  HA      3.00  #peak 1593 #plist 1 #SUP 0.97 #QF 0.97
 63 ARG  QB     63 ARG  HG3     2.86  #peak 1595 #plist 1 #SUP 0.97 #QF 0.97
 55 TYR  QE     55 TYR  HD2     2.57  #peak 1596 #plist 1 #SUP 1.00
 61 ILE  QD1    64 ILE  QD1     2.68  #peak 1598 #plist 1 #SUP 0.99 #QF 0.99
130 ARG  HB3   130 ARG  HD3     3.52  #peak 1602 #plist 1 #SUP 0.91 #QF 0.91
  4 GLY  HA2     5 VAL  QG2     4.10  #peak 1610 #plist 1 #SUP 0.84 #QF 0.84
 23 LYS  HD2    34 ILE  QG2     5.33  #peak 1622 #plist 1 #SUP 0.99 #QF 0.98
113 ALA  QB    119 ARG  HB3     3.33  #peak 1624 #plist 1 #SUP 1.00 #QF 0.96
 64 ILE  QD1   126 MET  QE      2.56  #peak 1636 #plist 1 #SUP 0.98 #QF 0.98
 24 VAL  QG2   110 PRO  HD3     4.31  #peak 1638 #plist 1 #SUP 0.90 #QF 0.90
103 PHE  QD    104 PRO  HD3     5.40  #peak 1645 #plist 1 #SUP 1.00 #QF 0.98
 23 LYS  HA     23 LYS  HD3     3.69  #peak 1647 #plist 1 #SUP 0.89 #QF 0.89
 34 ILE  H      34 ILE  QG2     2.88  #peak 1660 #plist 1 #SUP 1.00
 92 THR  QG2    93 MET  H       3.75  #peak 1666 #plist 1 #SUP 1.00
 66 ASN  HA     66 ASN  HB2     2.96  #peak 1667 #plist 1 #SUP 0.86 #QF 0.86
 65 ARG  H      65 ARG  HB3     3.75  #peak 1669 #plist 1 #SUP 0.97 #QF 0.97
 21 LYS  HA     35 ARG  HA      3.17  #peak 1671 #plist 1 #SUP 0.98 #QF 0.98
 71 LEU  HB3    71 LEU  QD1     3.20  #peak 1672 #plist 1 #SUP 0.93 #QF 0.93
 59 ILE  HG12   63 ARG  QB      3.66  #peak 1677 #plist 1 #SUP 1.00 #QF 0.94
 67 VAL  QG2   123 VAL  HA      4.39  #peak 1683 #plist 1 #SUP 0.95 #QF 0.95
 80 ALA  QB     81 LYS  H       2.83  #peak 1696 #plist 1 #SUP 0.92 #QF 0.92
122 PHE  QD    125 MET  QE      3.95  #peak 1697 #plist 1 #SUP 1.00 #QF 0.97
 68 ALA  QB     69 LYS  HA      4.04  #peak 1699 #plist 1 #SUP 1.00
 49 MET  HA     50 GLY  H       3.22  #peak 1700 #plist 1 #SUP 0.95 #QF 0.95
 80 ALA  HA     87 VAL  QG1     2.89  #peak 1708 #plist 1 #SUP 0.99 #QF 0.99
 76 LEU  HA     79 ALA  QB      2.91  #peak 1710 #plist 1 #SUP 0.98 #QF 0.98
  8 LEU  HB3     9 PRO  HD2     3.19  #peak 1712 #plist 1 #SUP 0.98 #QF 0.98
 70 GLY  HA3    89 ALA  HA      3.45  #peak 1713 #plist 1 #SUP 0.98 #QF 0.98
122 PHE  HZ    123 VAL  HA      4.64  #peak 1714 #plist 1 #SUP 0.97 #QF 0.97
 71 LEU  HA     89 ALA  HA      4.19  #peak 1719 #plist 1 #SUP 0.77 #QF 0.77
 76 LEU  QD2   110 PRO  HB2     3.57  #peak 1721 #plist 1 #SUP 0.96 #QF 0.90
 45 PHE  HE1   126 MET  QE      4.22  #peak 1722 #plist 1 #SUP 0.94 #QF 0.78
122 PHE  QE    126 MET  QE      4.64  #peak 1722 #plist 1 #SUP 0.94 #QF 0.78
 35 ARG  HA     36 TRP  H       3.08  #peak 1733 #plist 1 #SUP 1.00
 24 VAL  QG1    34 ILE  HB      2.80  #peak 1736 #plist 1 #SUP 0.95 #QF 0.95
 64 ILE  H      64 ILE  HG13    3.49  #peak 1745 #plist 1 #SUP 0.99 #QF 0.57
 95 LEU  HA     95 LEU  QD1     3.99  #peak 1746 #plist 1 #SUP 0.95 #QF 0.53
114 LYS  HA    114 LYS  QD      3.43  #peak 1753 #plist 1 #SUP 0.47 #QF 0.47
 64 ILE  HA     64 ILE  QD1     3.92  #peak 1773 #plist 1 #SUP 0.98 #QF 0.98
 61 ILE  HG12  130 ARG  HA      3.54  #peak 1779 #plist 1 #SUP 1.00
 71 LEU  HB3    77 LYS  HA      3.84  #peak 1780 #plist 1 #SUP 0.99 #QF 0.99
 66 ASN  HB2    96 PHE  QD      3.47  #peak 1781 #plist 1 #SUP 0.99 #QF 0.73
 87 VAL  HA     87 VAL  QG2     2.75  #peak 1783 #plist 1 #SUP 0.89 #QF 0.89
 68 ALA  QB     72 VAL  QG1     2.98  #peak 1785 #plist 1 #SUP 0.99 #QF 0.99
113 ALA  QB    114 LYS  HG2     3.32  #peak 1786 #plist 1 #SUP 0.98 #QF 0.98
109 LEU  HA    110 PRO  HD3     3.03  #peak 1787 #plist 1 #SUP 0.94 #QF 0.94
  5 VAL  HA      8 LEU  QD2     3.80  #peak 1790 #plist 1 #SUP 1.00
 62 VAL  HA     62 VAL  HB      2.75  #peak 1795 #plist 1 #SUP 0.99 #QF 0.99
 23 LYS  HA     23 LYS  QG      3.44  #peak 1797 #plist 1 #SUP 1.00 #QF 0.99
 23 LYS  HA     23 LYS  HD2     3.11  #peak 1797 #plist 1 #SUP 1.00 #QF 0.99
 91 PHE  HB2    91 PHE  HD1     3.65  #peak 1798 #plist 1 #SUP 1.00
 24 VAL  QG2   110 PRO  HD2     3.46  #peak 1804 #plist 1 #SUP 1.00
109 LEU  HA    110 PRO  HD2     3.09  #peak 1806 #plist 1 #SUP 0.99 #QF 0.99
 18 LYS  HA     18 LYS  QB      2.49  #peak 1808 #plist 1 #SUP 0.96 #QF 0.96
 65 ARG  HA     65 ARG  HB2     3.02  #peak 1813 #plist 1 #SUP 1.00
 66 ASN  HB3    96 PHE  QD      3.61  #peak 1817 #plist 1 #SUP 0.97 #QF 0.93
125 MET  H     125 MET  HB3     3.67  #peak 1822 #plist 1 #SUP 0.98 #QF 0.98
 79 ALA  HA     82 LYS  H       3.30  #peak 1825 #plist 1 #SUP 0.98 #QF 0.98
  8 LEU  HA      9 PRO  HD2     2.89  #peak 1828 #plist 1 #SUP 0.99 #QF 0.99
 98 PRO  HA     99 PRO  HD3     2.77  #peak 1833 #plist 1 #SUP 0.99 #QF 0.99
  5 VAL  QG2   133 ALA  HA      4.30  #peak 1835 #plist 1 #SUP 0.90 #QF 0.90
 12 VAL  HB    125 MET  HG3     3.17  #peak 1836 #plist 1 #SUP 0.96 #QF 0.96
113 ALA  QB    118 GLU  HA      4.22  #peak 1851 #plist 1 #SUP 0.92 #QF 0.92
 91 PHE  H      92 THR  QG2     3.56  #peak 1853 #plist 1 #SUP 0.97 #QF 0.97
 69 LYS  QG     69 LYS  QD      2.97  #peak 1855 #plist 1 #SUP 0.99 #QF 0.95
 61 ILE  QD1   126 MET  QE      2.64  #peak 1856 #plist 1 #SUP 0.97 #QF 0.97
117 LYS  HA    117 LYS  QB      3.00  #peak 1858 #plist 1 #SUP 0.94 #QF 0.94
 16 LEU  QD2   129 TRP  QB      3.71  #peak 1859 #plist 1 #SUP 0.95 #QF 0.95
 13 LYS  HA     13 LYS  HG2     3.27  #peak 1860 #plist 1 #SUP 0.95 #QF 0.95
 25 PHE  QD     75 ALA  QB      3.71  #peak 1865 #plist 1 #SUP 0.99 #QF 0.81
129 TRP  HD1   132 ALA  QB      3.93  #peak 1865 #plist 1 #SUP 0.99 #QF 0.81
  8 LEU  QD2   129 TRP  HA      3.15  #peak 1866 #plist 1 #SUP 0.95 #QF 0.95
 25 PHE  QD     76 LEU  HA      3.92  #peak 1873 #plist 1 #SUP 0.94 #QF 0.94
 30 GLU  HA     30 GLU  HB3     2.97  #peak 1875 #plist 1 #SUP 1.00
 24 VAL  HA    111 MET  HA      3.23  #peak 1882 #plist 1 #SUP 0.98 #QF 0.98
 45 PHE  QD     64 ILE  QD1     3.60  #peak 1884 #plist 1 #SUP 1.00 #QF 0.99
120 ASP  HA    120 ASP  QB      2.93  #peak 1888 #plist 1 #SUP 0.92 #QF 0.92
 23 LYS  HA     24 VAL  H       3.09  #peak 1895 #plist 1 #SUP 0.95 #QF 0.95
 73 HIS  HA     74 PRO  HD3     2.83  #peak 1897 #plist 1 #SUP 0.99 #QF 0.99
 13 LYS  HG2    13 LYS  HE3     4.23  #peak 1898 #plist 1 #SUP 0.97 #QF 0.97
 47 TRP  H      47 TRP  HB3     3.81  #peak 1899 #plist 1 #SUP 0.99 #QF 0.89
 62 VAL  HB    134 THR  QG2     3.22  #peak 1900 #plist 1 #SUP 0.94 #QF 0.94
118 GLU  HA    118 GLU  HB3     2.73  #peak 1901 #plist 1 #SUP 0.97 #QF 0.84
 77 LYS  HA     78 ALA  H       3.57  #peak 1913 #plist 1 #SUP 0.99 #QF 0.99
 63 ARG  HG3    63 ARG  QD      2.54  #peak 1918 #plist 1 #SUP 1.00
 25 PHE  QE     87 VAL  QG1     3.55  #peak 1923 #plist 1 #SUP 0.80 #QF 0.80
 67 VAL  QG2   123 VAL  HB      4.39  #peak 1929 #plist 1 #SUP 0.91 #QF 0.91
122 PHE  HB2   125 MET  QE      3.64  #peak 1931 #plist 1 #SUP 0.91 #QF 0.91
 39 SER  QB     44 VAL  HB      3.45  #peak 1932 #plist 1 #SUP 0.96 #QF 0.96
124 GLU  HA    124 GLU  HB3     2.76  #peak 1934 #plist 1 #SUP 0.97 #QF 0.97
 28 GLU  HA     28 GLU  QB      2.68  #peak 1940 #plist 1 #SUP 0.99 #QF 0.99
 86 LYS  HG2    86 LYS  QE      3.25  #peak 1941 #plist 1 #SUP 0.98 #QF 0.98
 22 LEU  QD1   122 PHE  QD      4.07  #peak 1942 #plist 1 #SUP 0.95 #QF 0.78
 22 LEU  QD1   122 PHE  QE      4.90  #peak 1942 #plist 1 #SUP 0.95 #QF 0.78
 23 LYS  QG     33 GLU  HA      3.94  #peak 1945 #plist 1 #SUP 0.63 #QF 0.63
103 PHE  HA    104 PRO  HD2     2.75  #peak 1946 #plist 1 #SUP 0.99 #QF 0.99
 29 LYS  HA     29 LYS  HG2     3.92  #peak 1961 #plist 1 #SUP 0.75 #QF 0.75
 83 GLU  HA     83 GLU  HG2     3.64  #peak 1973 #plist 1 #SUP 0.85 #QF 0.85
 14 GLU  HA     17 ARG  HE      3.85  #peak 1977 #plist 1 #SUP 0.97 #QF 0.95
 65 ARG  H     130 ARG  HG3     5.05  #peak 1980 #plist 1 #SUP 0.99 #QF 0.53
130 ARG  H     130 ARG  HG3     5.39  #peak 1980 #plist 1 #SUP 0.99 #QF 0.53
119 ARG  QD    120 ASP  HA      4.18  #peak 1981 #plist 1 #SUP 0.88 #QF 0.88
 84 PRO  HA     87 VAL  HB      3.82  #peak 1985 #plist 1 #SUP 0.80 #QF 0.80
 34 ILE  QD1    36 TRP  QB      4.33  #peak 1998 #plist 1 #SUP 0.98 #QF 0.96
 34 ILE  QD1    49 MET  QB      4.68  #peak 1998 #plist 1 #SUP 0.98 #QF 0.96
 71 LEU  HB2    71 LEU  HG      2.93  #peak 2000 #plist 1 #SUP 1.00 #QF 0.98
 23 LYS  H      23 LYS  HB3     3.69  #peak 2001 #plist 1 #SUP 0.75 #QF 0.75
 90 LYS  QB    116 GLN  HG3     3.80  #peak 2006 #plist 1 #SUP 0.93 #QF 0.93
 68 ALA  QB     72 VAL  HB      3.76  #peak 2007 #plist 1 #SUP 0.99 #QF 0.99
 60 PRO  HD2    63 ARG  HG2     3.73  #peak 2010 #plist 1 #SUP 0.95 #QF 0.76
122 PHE  QD    123 VAL  HA      4.09  #peak 2016 #plist 1 #SUP 1.00 #QF 0.97
122 PHE  QE    123 VAL  HA      4.43  #peak 2016 #plist 1 #SUP 1.00 #QF 0.97
127 VAL  HA    131 ASP  H       4.93  #peak 2020 #plist 1 #SUP 0.92 #QF 0.92
  8 LEU  HA      9 PRO  QG      4.20  #peak 2021 #plist 1 #SUP 0.97 #QF 0.97
 64 ILE  QG2   126 MET  QE      4.15  #peak 2030 #plist 1 #SUP 0.99 #QF 0.99
 18 LYS  QB     18 LYS  HG2     2.62  #peak 2032 #plist 1 #SUP 0.98 #QF 0.98
 19 GLY  QA     37 ARG  HA      3.53  #peak 2033 #plist 1 #SUP 0.99 #QF 0.99
 63 ARG  HG3    98 PRO  HG3     3.77  #peak 2037 #plist 1 #SUP 1.00
 83 GLU  HA     83 GLU  HG3     3.96  #peak 2040 #plist 1 #SUP 0.97 #QF 0.97
 92 THR  HA     93 MET  HG3     4.04  #peak 2041 #plist 1 #SUP 0.72 #QF 0.72
 67 VAL  QG1   123 VAL  HA      4.39  #peak 2045 #plist 1 #SUP 1.00
  6 HIS  HB2     7 ASP  HA      4.71  #peak 2046 #plist 1 #SUP 0.59 #QF 0.59
  5 VAL  QG1   133 ALA  HA      4.30  #peak 2052 #plist 1 #SUP 0.85 #QF 0.85
 17 ARG  H      18 LYS  QB      4.44  #peak 2053 #plist 1 #SUP 0.50 #QF 0.50
 26 LEU  QB     26 LEU  QD1     2.64  #peak 2054 #plist 1 #SUP 0.94 #QF 0.94
 99 PRO  HB3   100 ASN  H       4.08  #peak 2055 #plist 1 #SUP 1.00
 95 LEU  HA     96 PHE  QD      4.63  #peak 2063 #plist 1 #SUP 0.93 #QF 0.93
103 PHE  QD    107 VAL  HA      4.09  #peak 2069 #plist 1 #SUP 0.99 #QF 0.99
 64 ILE  QG2    97 GLY  QA      3.87  #peak 2073 #plist 1 #SUP 0.88 #QF 0.88
 90 LYS  HG3    90 LYS  HE3     3.46  #peak 2074 #plist 1 #SUP 0.96 #QF 0.96
 39 SER  QB     44 VAL  QG2     3.47  #peak 2090 #plist 1 #SUP 0.97 #QF 0.97
 38 SER  HA    129 TRP  HZ2     4.04  #peak 2095 #plist 1 #SUP 0.97 #QF 0.97
 76 LEU  QD1    77 LYS  H       4.76  #peak 2096 #plist 1 #SUP 0.99 #QF 0.99
 17 ARG  H      17 ARG  HG3     4.22  #peak 2098 #plist 1 #SUP 0.95 #QF 0.95
 74 PRO  HA     77 LYS  HG2     4.56  #peak 2104 #plist 1 #SUP 0.99 #QF 0.99
  2 MET  HA      2 MET  QG      3.04  #peak 2105 #plist 1 #SUP 0.73 #QF 0.73
 23 LYS  HB2    24 VAL  H       4.59  #peak 2107 #plist 1 #SUP 0.97 #QF 0.97
 71 LEU  HA     76 LEU  HB3     3.67  #peak 2109 #plist 1 #SUP 1.00
 31 LYS  HG2    31 LYS  QE      3.02  #peak 2112 #plist 1 #SUP 0.88 #QF 0.88
 12 VAL  HB    125 MET  HG2     2.74  #peak 2114 #plist 1 #SUP 1.00 #QF 0.63
130 ARG  HA    130 ARG  HG2     3.49  #peak 2116 #plist 1 #SUP 1.00
 12 VAL  QG1   128 GLN  HE21    3.67  #peak 2117 #plist 1 #SUP 0.89 #QF 0.82
100 ASN  H     104 PRO  HA      3.48  #peak 2118 #plist 1 #SUP 0.48 #QF 0.48
104 PRO  HA    106 GLY  H       3.81  #peak 2119 #plist 1 #SUP 0.67 #QF 0.67
  8 LEU  QD1   132 ALA  HA      5.03  #peak 2120 #plist 1 #SUP 0.96 #QF 0.37
127 VAL  H     127 VAL  HB      3.18  #peak 2121 #plist 1 #SUP 0.79 #QF 0.79
119 ARG  HB3   120 ASP  H       4.51  #peak 2122 #plist 1 #SUP 1.00
  8 LEU  HB2    13 LYS  HG3     3.99  #peak 2129 #plist 1 #SUP 0.92 #QF 0.92
104 PRO  QG    105 GLU  H       4.33  #peak 2130 #plist 1 #SUP 0.97 #QF 0.97
 10 SER  HA     13 LYS  HD3     4.87  #peak 2131 #plist 1 #SUP 0.98 #QF 0.89
 17 ARG  HB2    38 SER  QB      5.36  #peak 2131 #plist 1 #SUP 0.98 #QF 0.89
126 MET  HA    129 TRP  H       4.11  #peak 2135 #plist 1 #SUP 1.00
 76 LEU  QD2    94 CYS  HA      4.93  #peak 2144 #plist 1 #SUP 1.00
 24 VAL  HB     34 ILE  QD1     3.21  #peak 2145 #plist 1 #SUP 0.95 #QF 0.88
  9 PRO  HD3   128 GLN  HE21    4.91  #peak 2149 #plist 1 #SUP 1.00
101 ASP  HA    104 PRO  HA      5.12  #peak 2151 #plist 1 #SUP 0.82 #QF 0.82
 64 ILE  HB    130 ARG  HG3     3.17  #peak 2152 #plist 1 #SUP 0.99 #QF 0.97
 62 VAL  QG2   134 THR  HA      4.62  #peak 2153 #plist 1 #SUP 0.94 #QF 0.60
 22 LEU  H      35 ARG  QG      5.05  #peak 2154 #plist 1 #SUP 0.62 #QF 0.62
 68 ALA  QB     72 VAL  H       4.81  #peak 2155 #plist 1 #SUP 0.97 #QF 0.97
 25 PHE  H      76 LEU  QD1     5.50  #peak 2157 #plist 1 #SUP 0.78 #QF 0.78
 31 LYS  H      31 LYS  HB2     4.04  #peak 2161 #plist 1 #SUP 0.98 #QF 0.98
124 GLU  HB3   125 MET  H       3.59  #peak 2162 #plist 1 #SUP 0.80 #QF 0.80
 77 LYS  HG2    78 ALA  H       4.56  #peak 2164 #plist 1 #SUP 0.96 #QF 0.96
 44 VAL  H      44 VAL  QG1     4.18  #peak 2165 #plist 1 #SUP 1.00
 45 PHE  HE1   109 LEU  QD2     5.50  #peak 2177 #plist 1 #SUP 0.96 #QF 0.64
 99 PRO  HA    106 GLY  HA2     3.71  #peak 2179 #plist 1 #SUP 1.00
 31 LYS  H      31 LYS  QE      4.74  #peak 2181 #plist 1 #SUP 0.76 #QF 0.76
 40 GLN  HB3    40 GLN  QG      2.80  #peak 2188 #plist 1 #SUP 0.81 #QF 0.81
129 TRP  HA    129 TRP  HD1     3.24  #peak 2189 #plist 1 #SUP 0.98 #QF 0.98
 26 LEU  HA     27 PRO  QG      4.26  #peak 2190 #plist 1 #SUP 1.00
 60 PRO  HB3    61 ILE  H       3.90  #peak 2193 #plist 1 #SUP 0.96 #QF 0.96
 43 ASN  H      44 VAL  HB      4.46  #peak 2203 #plist 1 #SUP 0.92 #QF 0.92
128 GLN  HG3   129 TRP  H       4.30  #peak 2206 #plist 1 #SUP 1.00 #QF 0.97
 18 LYS  QB     18 LYS  HG3     2.68  #peak 2208 #plist 1 #SUP 0.91 #QF 0.91
 25 PHE  QD     30 GLU  HA      3.98  #peak 2211 #plist 1 #SUP 0.96 #QF 0.96
 96 PHE  HA    108 GLU  HA      3.45  #peak 2212 #plist 1 #SUP 0.91 #QF 0.91
 59 ILE  HB     98 PRO  HG3     4.65  #peak 2213 #plist 1 #SUP 1.00 #QF 0.99
 63 ARG  QD     98 PRO  HG3     4.85  #peak 2213 #plist 1 #SUP 1.00 #QF 0.99
109 LEU  HA    109 LEU  HG      3.92  #peak 2214 #plist 1 #SUP 0.99 #QF 0.99
 98 PRO  HA     99 PRO  HG3     4.39  #peak 2215 #plist 1 #SUP 1.00
 44 VAL  QG1    60 PRO  HD3     3.98  #peak 2217 #plist 1 #SUP 0.97 #QF 0.97
 94 CYS  HA     94 CYS  HG      4.11  #peak 2220 #plist 1 #SUP 0.99 #QF 0.63
 67 VAL  QG1   123 VAL  HB      4.39  #peak 2222 #plist 1 #SUP 0.95 #QF 0.95
109 LEU  QB    109 LEU  QD1     3.70  #peak 2227 #plist 1 #SUP 1.00
  8 LEU  HB3    13 LYS  HG3     4.50  #peak 2231 #plist 1 #SUP 0.79 #QF 0.79
 86 LYS  HB2    87 VAL  H       3.97  #peak 2232 #plist 1 #SUP 0.99 #QF 0.99
 18 LYS  HG3    18 LYS  QE      3.09  #peak 2234 #plist 1 #SUP 0.71 #QF 0.71
 26 LEU  HG    110 PRO  HD2     4.71  #peak 2236 #plist 1 #SUP 0.92 #QF 0.30
 26 LEU  QD2   110 PRO  HD2     4.62  #peak 2236 #plist 1 #SUP 0.92 #QF 0.30
 16 LEU  HB3    17 ARG  H       4.18  #peak 2237 #plist 1 #SUP 1.00
103 PHE  QB    104 PRO  HD2     4.28  #peak 2238 #plist 1 #SUP 0.99 #QF 0.99
 10 SER  HB2    13 LYS  HB2     4.21  #peak 2245 #plist 1 #SUP 0.80 #QF 0.80
 34 ILE  QD1   109 LEU  QD1     3.75  #peak 2254 #plist 1 #SUP 0.93 #QF 0.93
  5 VAL  H     133 ALA  HA      4.32  #peak 2255 #plist 1 #SUP 0.94 #QF 0.94
  1 SER  QB      2 MET  HA      4.16  #peak 2262 #plist 1 #SUP 0.87 #QF 0.87
113 ALA  QB    120 ASP  H       4.42  #peak 2265 #plist 1 #SUP 0.99 #QF 0.99
  9 PRO  HD2   128 GLN  HE21    4.20  #peak 2275 #plist 1 #SUP 1.00
126 MET  HB2   126 MET  QE      3.45  #peak 2276 #plist 1 #SUP 1.00
112 VAL  HA    112 VAL  QG1     3.24  #peak 2279 #plist 1 #SUP 0.94 #QF 0.94
 16 LEU  QD1   129 TRP  QB      3.71  #peak 2284 #plist 1 #SUP 0.94 #QF 0.94
 21 LYS  HG3    22 LEU  H       4.40  #peak 2285 #plist 1 #SUP 0.98 #QF 0.98
  2 MET  QB      7 ASP  HA      4.64  #peak 2291 #plist 1 #SUP 0.78 #QF 0.78
 13 LYS  HG2    13 LYS  HE2     4.23  #peak 2296 #plist 1 #SUP 0.97 #QF 0.97
 10 SER  H      13 LYS  HG3     4.16  #peak 2297 #plist 1 #SUP 1.00 #QF 0.91
  8 LEU  QD2     9 PRO  HD2     4.45  #peak 2308 #plist 1 #SUP 0.98 #QF 0.98
126 MET  H     126 MET  HG3     3.68  #peak 2309 #plist 1 #SUP 0.98 #QF 0.98
 69 LYS  HB2    70 GLY  H       4.16  #peak 2310 #plist 1 #SUP 0.79 #QF 0.79
 12 VAL  QG1   125 MET  HA      4.68  #peak 2312 #plist 1 #SUP 0.96 #QF 0.96
 75 ALA  QB    110 PRO  HG2     3.35  #peak 2313 #plist 1 #SUP 0.96 #QF 0.96
102 ASP  H     102 ASP  HB3     3.94  #peak 2315 #plist 1 #SUP 1.00
102 ASP  HB3   103 PHE  HE2     4.50  #peak 2315 #plist 1 #SUP 1.00
 68 ALA  HA     69 LYS  QG      3.80  #peak 2321 #plist 1 #SUP 0.96 #QF 0.96
  6 HIS  HB2     6 HIS  HD2     3.83  #peak 2322 #plist 1 #SUP 0.91 #QF 0.91
105 GLU  HA    105 GLU  HG2     2.66  #peak 2323 #plist 1 #SUP 0.95 #QF 0.95
 62 VAL  HA     62 VAL  QG1     3.73  #peak 2329 #plist 1 #SUP 0.99 #QF 0.99
 85 ARG  H      85 ARG  QB      3.54  #peak 2330 #plist 1 #SUP 0.95 #QF 0.95
  8 LEU  HG    129 TRP  HA      4.36  #peak 2333 #plist 1 #SUP 0.64 #QF 0.64
 24 VAL  QG2   111 MET  HA      3.57  #peak 2334 #plist 1 #SUP 1.00
126 MET  HB3   126 MET  QE      2.53  #peak 2339 #plist 1 #SUP 0.80 #QF 0.80
 18 LYS  H      18 LYS  HG2     3.94  #peak 2343 #plist 1 #SUP 1.00
 63 ARG  HG2    63 ARG  QD      2.86  #peak 2344 #plist 1 #SUP 0.99 #QF 0.99
 74 PRO  HA     77 LYS  HB2     3.11  #peak 2364 #plist 1 #SUP 0.92 #QF 0.92
 67 VAL  HA     67 VAL  QG2     3.21  #peak 2367 #plist 1 #SUP 0.99 #QF 0.99
 98 PRO  HA     99 PRO  HG2     4.32  #peak 2368 #plist 1 #SUP 1.00
 64 ILE  QD1    65 ARG  H       5.25  #peak 2369 #plist 1 #SUP 0.93 #QF 0.54
 64 ILE  QD1   130 ARG  H       5.50  #peak 2369 #plist 1 #SUP 0.93 #QF 0.54
 10 SER  HA     12 VAL  H       4.50  #peak 2371 #plist 1 #SUP 0.98 #QF 0.98
103 PHE  QD    104 PRO  HD2     4.67  #peak 2372 #plist 1 #SUP 0.96 #QF 0.96
 18 LYS  QB     18 LYS  QE      3.63  #peak 2379 #plist 1 #SUP 0.92 #QF 0.92
103 PHE  QB    107 VAL  HA      3.39  #peak 2380 #plist 1 #SUP 0.98 #QF 0.98
 10 SER  HA     13 LYS  HG3     3.47  #peak 2381 #plist 1 #SUP 0.99 #QF 0.99
 37 ARG  HE     38 SER  QB      3.88  #peak 2382 #plist 1 #SUP 0.51 #QF 0.51
112 VAL  H     112 VAL  HB      3.52  #peak 2383 #plist 1 #SUP 0.96 #QF 0.96
135 TYR  QE    135 TYR  HD1     3.59  #peak 2390 #plist 1 #SUP 0.74 #QF 0.74
 64 ILE  QG2    95 LEU  QD1     3.64  #peak 2399 #plist 1 #SUP 0.99 #QF 0.96
119 ARG  HA    122 PHE  HB3     3.97  #peak 2400 #plist 1 #SUP 1.00
 86 LYS  HD2    86 LYS  QE      3.01  #peak 2402 #plist 1 #SUP 0.95 #QF 0.95
103 PHE  H     104 PRO  HD2     3.84  #peak 2408 #plist 1 #SUP 1.00
 60 PRO  HB2    63 ARG  H       3.78  #peak 2418 #plist 1 #SUP 0.77 #QF 0.77
 93 MET  QE     95 LEU  HA      3.21  #peak 2426 #plist 1 #SUP 0.69 #QF 0.69
 67 VAL  HA     93 MET  QE      3.75  #peak 2427 #plist 1 #SUP 0.55 #QF 0.55
 71 LEU  HB3    89 ALA  HA      4.92  #peak 2431 #plist 1 #SUP 1.00
 25 PHE  QE     31 LYS  HB2     4.34  #peak 2433 #plist 1 #SUP 0.82 #QF 0.82
 90 LYS  HG2    91 PHE  HE2     4.40  #peak 2434 #plist 1 #SUP 0.91 #QF 0.29
 67 VAL  QG2   126 MET  H       4.47  #peak 2435 #plist 1 #SUP 0.94 #QF 0.94
  9 PRO  QG     12 VAL  H       3.82  #peak 2438 #plist 1 #SUP 0.99 #QF 0.97
 34 ILE  QG2   111 MET  HG2     3.11  #peak 2439 #plist 1 #SUP 0.99 #QF 0.84
108 GLU  HA    108 GLU  HG3     3.58  #peak 2443 #plist 1 #SUP 0.94 #QF 0.94
125 MET  HA    125 MET  HG3     3.36  #peak 2445 #plist 1 #SUP 1.00
 95 LEU  H      95 LEU  QD1     4.52  #peak 2447 #plist 1 #SUP 0.91 #QF 0.88
130 ARG  HA    130 ARG  HD2     4.32  #peak 2450 #plist 1 #SUP 1.00
  8 LEU  HA      8 LEU  QD2     4.14  #peak 2451 #plist 1 #SUP 1.00
 23 LYS  HB2   112 VAL  HA      4.95  #peak 2463 #plist 1 #SUP 0.59 #QF 0.59
 71 LEU  HA     71 LEU  HG      3.42  #peak 2464 #plist 1 #SUP 1.00
113 ALA  QB    118 GLU  HB2     2.70  #peak 2468 #plist 1 #SUP 0.76 #QF 0.47
 77 LYS  HA     81 LYS  H       4.94  #peak 2470 #plist 1 #SUP 0.96 #QF 0.96
 90 LYS  H      90 LYS  HE2     4.02  #peak 2476 #plist 1 #SUP 0.82 #QF 0.82
 47 TRP  HA     47 TRP  HD1     4.84  #peak 2477 #plist 1 #SUP 1.00 #QF 0.99
114 LYS  HG3   114 LYS  QE      3.45  #peak 2481 #plist 1 #SUP 1.00 #QF 0.99
 71 LEU  HA     77 LYS  HG2     3.92  #peak 2484 #plist 1 #SUP 0.90 #QF 0.90
 76 LEU  QD2   110 PRO  HA      3.98  #peak 2493 #plist 1 #SUP 1.00
 98 PRO  HB2    99 PRO  HD2     3.51  #peak 2496 #plist 1 #SUP 0.98 #QF 0.98
 64 ILE  HA     65 ARG  HG2     3.79  #peak 2501 #plist 1 #SUP 0.95 #QF 0.95
 26 LEU  HA     26 LEU  QD1     4.01  #peak 2503 #plist 1 #SUP 0.83 #QF 0.37
112 VAL  HA    112 VAL  QG2     3.24  #peak 2503 #plist 1 #SUP 0.83 #QF 0.37
 44 VAL  QG1    45 PHE  HA      4.07  #peak 2506 #plist 1 #SUP 0.92 #QF 0.92
 18 LYS  HG3    18 LYS  QD      2.53  #peak 2511 #plist 1 #SUP 0.95 #QF 0.93
 21 LYS  HG2    21 LYS  QD      2.78  #peak 2511 #plist 1 #SUP 0.95 #QF 0.93
 60 PRO  HB3    63 ARG  H       5.19  #peak 2514 #plist 1 #SUP 0.92 #QF 0.92
 81 LYS  HG3    81 LYS  QE      3.65  #peak 2516 #plist 1 #SUP 1.00
 34 ILE  HB     34 ILE  QD1     2.82  #peak 2529 #plist 1 #SUP 0.98 #QF 0.98
  5 VAL  HA    132 ALA  QB      2.71  #peak 2537 #plist 1 #SUP 0.99 #QF 0.99
 23 LYS  H      23 LYS  HB2     4.10  #peak 2539 #plist 1 #SUP 1.00
 77 LYS  H      77 LYS  HB3     3.64  #peak 2545 #plist 1 #SUP 1.00
130 ARG  H     130 ARG  HD3     5.15  #peak 2552 #plist 1 #SUP 1.00
 76 LEU  QD1   110 PRO  HA      3.98  #peak 2557 #plist 1 #SUP 1.00
 67 VAL  HA     68 ALA  QB      4.10  #peak 2564 #plist 1 #SUP 0.97 #QF 0.97
 39 SER  HA     44 VAL  HB      3.77  #peak 2566 #plist 1 #SUP 0.81 #QF 0.81
 26 LEU  HA     26 LEU  HG      3.74  #peak 2571 #plist 1 #SUP 0.97 #QF 0.48
 26 LEU  HA     26 LEU  QD2     4.01  #peak 2571 #plist 1 #SUP 0.97 #QF 0.48
  2 MET  H     132 ALA  QB      4.27  #peak 2575 #plist 1 #SUP 0.99 #QF 0.66
 17 ARG  HA     17 ARG  QD      4.40  #peak 2583 #plist 1 #SUP 0.82 #QF 0.82
 22 LEU  HG    112 VAL  H       5.02  #peak 2584 #plist 1 #SUP 1.00
 73 HIS  HB3   110 PRO  HA      5.32  #peak 2591 #plist 1 #SUP 0.99 #QF 0.96
 94 CYS  HB3   110 PRO  HA      5.50  #peak 2591 #plist 1 #SUP 0.99 #QF 0.96
 90 LYS  QD     90 LYS  HE3     2.79  #peak 2593 #plist 1 #SUP 0.98 #QF 0.98
 31 LYS  HB2    31 LYS  QE      3.75  #peak 2597 #plist 1 #SUP 0.98 #QF 0.33
 31 LYS  QD     31 LYS  QE      2.75  #peak 2599 #plist 1 #SUP 0.98 #QF 0.98
 34 ILE  QG2    34 ILE  QD1     2.40  #peak 2601 #plist 1 #SUP 0.98 #QF 0.98
 46 GLU  HA     46 GLU  QG      3.53  #peak 2603 #plist 1 #SUP 0.84 #QF 0.84
 81 LYS  QD     81 LYS  QE      2.47  #peak 2605 #plist 1 #SUP 0.87 #QF 0.87
125 MET  HG3   125 MET  QE      3.50  #peak 2613 #plist 1 #SUP 1.00
 35 ARG  HA     35 ARG  QG      3.34  #peak 2614 #plist 1 #SUP 0.99 #QF 0.25
  8 LEU  HA      8 LEU  HG      3.67  #peak 2624 #plist 1 #SUP 0.99 #QF 0.99
 72 VAL  HA     72 VAL  QG2     3.22  #peak 2625 #plist 1 #SUP 0.94 #QF 0.94
 17 ARG  HB3    38 SER  QB      4.67  #peak 2634 #plist 1 #SUP 0.98 #QF 0.97
126 MET  HA    126 MET  QE      3.28  #peak 2635 #plist 1 #SUP 1.00
125 MET  HB2   125 MET  QE      3.15  #peak 2640 #plist 1 #SUP 0.87 #QF 0.87
102 ASP  HB3   103 PHE  H       3.80  #peak 2642 #plist 1 #SUP 1.00
 34 ILE  H      34 ILE  QD1     5.09  #peak 2651 #plist 1 #SUP 1.00 #QF 0.95
 34 ILE  QD1    35 ARG  H       5.36  #peak 2651 #plist 1 #SUP 1.00 #QF 0.95
 13 LYS  HA     13 LYS  HD2     4.11  #peak 2658 #plist 1 #SUP 1.00 #QF 0.35
 69 LYS  HA     69 LYS  QD      3.01  #peak 2660 #plist 1 #SUP 0.95 #QF 0.95
 25 PHE  QE     82 LYS  QD      4.54  #peak 2666 #plist 1 #SUP 1.00 #QF 0.33
 23 LYS  HA     33 GLU  QB      4.67  #peak 2669 #plist 1 #SUP 0.94 #QF 0.94
 60 PRO  HD3    63 ARG  QD      4.20  #peak 2672 #plist 1 #SUP 0.99 #QF 0.99
 68 ALA  QB     94 CYS  HB2     4.04  #peak 2681 #plist 1 #SUP 0.95 #QF 0.95
 22 LEU  HG    122 PHE  QD      5.50  #peak 2683 #plist 1 #SUP 1.00
 22 LEU  HG    122 PHE  QE      5.50  #peak 2683 #plist 1 #SUP 1.00
118 GLU  HB2   118 GLU  HG2     2.92  #peak 2684 #plist 1 #SUP 0.99 #QF 0.99
 95 LEU  HB3   109 LEU  QB      3.77  #peak 2692 #plist 1 #SUP 0.89 #QF 0.29
 30 GLU  HB3    31 LYS  H       3.78  #peak 2693 #plist 1 #SUP 1.00
 79 ALA  HA     87 VAL  QG2     4.21  #peak 2699 #plist 1 #SUP 0.82 #QF 0.82
131 ASP  HB3   132 ALA  QB      4.16  #peak 2701 #plist 1 #SUP 1.00
 86 LYS  HA    114 LYS  HA      3.73  #peak 2710 #plist 1 #SUP 0.29 #QF 0.29
 77 LYS  HB3    78 ALA  H       4.01  #peak 2727 #plist 1 #SUP 0.98 #QF 0.98
 17 ARG  H      17 ARG  HB2     3.78  #peak 2732 #plist 1 #SUP 0.98 #QF 0.98
 15 ALA  HA     18 LYS  H       3.61  #peak 2733 #plist 1 #SUP 0.98 #QF 0.98
117 LYS  HA    120 ASP  H       3.87  #peak 2745 #plist 1 #SUP 0.92 #QF 0.92
 90 LYS  HG2    90 LYS  HE2     3.49  #peak 2746 #plist 1 #SUP 0.97 #QF 0.97
 16 LEU  QD1   125 MET  HB3     4.36  #peak 2748 #plist 1 #SUP 0.98 #QF 0.98
129 TRP  HE1   133 ALA  QB      3.93  #peak 2759 #plist 1 #SUP 0.99 #QF 0.99
  5 VAL  HA    129 TRP  HD1     4.35  #peak 2768 #plist 1 #SUP 0.99 #QF 0.99
 88 ALA  HA     89 ALA  QB      4.37  #peak 2770 #plist 1 #SUP 1.00
116 GLN  HA    116 GLN  HE21    4.34  #peak 2772 #plist 1 #SUP 0.49 #QF 0.49
 30 GLU  HB2    30 GLU  HG3     2.92  #peak 2773 #plist 1 #SUP 0.85 #QF 0.85
 44 VAL  HB     45 PHE  H       4.28  #peak 2783 #plist 1 #SUP 0.98 #QF 0.98
 30 GLU  HB3    30 GLU  HG2     2.70  #peak 2784 #plist 1 #SUP 0.87 #QF 0.87
 12 VAL  QG2    15 ALA  QB      4.41  #peak 2789 #plist 1 #SUP 0.99 #QF 0.99
 64 ILE  QD1   129 TRP  HZ3     4.35  #peak 2792 #plist 1 #SUP 0.73 #QF 0.73
 62 VAL  QG1   134 THR  HA      4.62  #peak 2798 #plist 1 #SUP 0.97 #QF 0.97
 73 HIS  HB2   110 PRO  HB3     3.86  #peak 2799 #plist 1 #SUP 1.00 #QF 0.40
 16 LEU  QD2   125 MET  HB3     4.36  #peak 2801 #plist 1 #SUP 0.96 #QF 0.91
118 GLU  HB3   119 ARG  HA      4.72  #peak 2802 #plist 1 #SUP 0.99 #QF 0.99
 23 LYS  QG     24 VAL  H       4.39  #peak 2803 #plist 1 #SUP 0.99 #QF 0.99
 23 LYS  HB3    24 VAL  H       4.19  #peak 2805 #plist 1 #SUP 1.00
 83 GLU  HA     84 PRO  HG2     4.24  #peak 2807 #plist 1 #SUP 0.97 #QF 0.97
 22 LEU  QD2   122 PHE  QE      4.90  #peak 2808 #plist 1 #SUP 1.00 #QF 0.98
 42 LEU  HA     43 ASN  HB2     5.19  #peak 2809 #plist 1 #SUP 0.99 #QF 0.99
 32 GLU  HB3    33 GLU  H       4.49  #peak 2811 #plist 1 #SUP 0.99 #QF 0.99
120 ASP  H     121 ALA  QB      4.74  #peak 2813 #plist 1 #SUP 0.95 #QF 0.95
111 MET  HG3   112 VAL  H       4.98  #peak 2817 #plist 1 #SUP 1.00
 58 ARG  HA     59 ILE  QG2     3.64  #peak 2819 #plist 1 #SUP 0.22 #QF 0.22
102 ASP  HA    103 PHE  QD      3.88  #peak 2823 #plist 1 #SUP 0.97 #QF 0.97
 71 LEU  HB2    71 LEU  QD1     3.55  #peak 2831 #plist 1 #SUP 1.00
 14 GLU  HA     17 ARG  HB3     3.46  #peak 2832 #plist 1 #SUP 0.71 #QF 0.71
 90 LYS  HG3    90 LYS  HE2     3.41  #peak 2836 #plist 1 #SUP 0.96 #QF 0.96
 17 ARG  HB2    17 ARG  QD      3.21  #peak 2840 #plist 1 #SUP 0.87 #QF 0.87
 98 PRO  QD    107 VAL  HB      5.50  #peak 2843 #plist 1 #SUP 0.93 #QF 0.88
 42 LEU  HA    129 TRP  HZ2     3.99  #peak 2844 #plist 1 #SUP 0.97 #QF 0.97
 64 ILE  QG2    65 ARG  QD      4.67  #peak 2847 #plist 1 #SUP 0.99 #QF 0.33
 64 ILE  QD1   129 TRP  HE3     4.22  #peak 2850 #plist 1 #SUP 0.95 #QF 0.95
 34 ILE  HA     34 ILE  HG12    3.75  #peak 2851 #plist 1 #SUP 0.99 #QF 0.99
 71 LEU  HB3    77 LYS  HG2     3.21  #peak 2853 #plist 1 #SUP 0.95 #QF 0.95
  4 GLY  HA2     5 VAL  QG1     4.10  #peak 2855 #plist 1 #SUP 0.84 #QF 0.84
 23 LYS  QG     23 LYS  QE      2.93  #peak 2860 #plist 1 #SUP 0.98 #QF 0.23
 63 ARG  QB     98 PRO  QD      3.41  #peak 2864 #plist 1 #SUP 0.94 #QF 0.77
122 PHE  QD    126 MET  HG2     5.16  #peak 2865 #plist 1 #SUP 1.00 #QF 0.55
122 PHE  QE    126 MET  HG2     4.71  #peak 2865 #plist 1 #SUP 1.00 #QF 0.55
 93 MET  HB3    94 CYS  H       4.03  #peak 2868 #plist 1 #SUP 1.00
 80 ALA  HA     87 VAL  QG2     3.59  #peak 2872 #plist 1 #SUP 0.99 #QF 0.99
 67 VAL  QG2    93 MET  QE      3.46  #peak 2880 #plist 1 #SUP 0.92 #QF 0.92
  7 ASP  H     132 ALA  QB      3.63  #peak 2882 #plist 1 #SUP 0.95 #QF 0.95
 20 GLY  HA2    21 LYS  H       3.41  #peak 2888 #plist 1 #SUP 0.92 #QF 0.92
 64 ILE  HB     64 ILE  QD1     2.93  #peak 2892 #plist 1 #SUP 0.98 #QF 0.98
122 PHE  HA    125 MET  HG2     4.84  #peak 2896 #plist 1 #SUP 0.99 #QF 0.99
 62 VAL  HA    130 ARG  HG2     3.93  #peak 2899 #plist 1 #SUP 0.85 #QF 0.85
 75 ALA  QB    110 PRO  HG3     3.34  #peak 2903 #plist 1 #SUP 0.97 #QF 0.97
 24 VAL  HA    111 MET  HG3     4.03  #peak 2909 #plist 1 #SUP 1.00
 37 ARG  QG     38 SER  HA      5.50  #peak 2910 #plist 1 #SUP 0.93 #QF 0.90
 38 SER  HA     44 VAL  QG1     5.50  #peak 2910 #plist 1 #SUP 0.93 #QF 0.90
 44 VAL  HA     61 ILE  QG2     3.87  #peak 2911 #plist 1 #SUP 0.98 #QF 0.98
 23 LYS  HA     33 GLU  HG3     4.42  #peak 2914 #plist 1 #SUP 0.98 #QF 0.98
 64 ILE  HG13   97 GLY  QA      4.62  #peak 2916 #plist 1 #SUP 0.98 #QF 0.97
 97 GLY  QA    107 VAL  HB      5.01  #peak 2916 #plist 1 #SUP 0.98 #QF 0.97
 64 ILE  QG2    64 ILE  HG12    2.95  #peak 2926 #plist 1 #SUP 0.99 #QF 0.99
 21 LYS  HG3    22 LEU  HA      4.23  #peak 2932 #plist 1 #SUP 0.90 #QF 0.90
128 GLN  H     129 TRP  QB      4.45  #peak 2934 #plist 1 #SUP 0.87 #QF 0.87
128 GLN  HA    131 ASP  H       3.74  #peak 2938 #plist 1 #SUP 0.99 #QF 0.99
 81 LYS  HB3    81 LYS  QE      3.55  #peak 2941 #plist 1 #SUP 0.95 #QF 0.95
 77 LYS  HB3    77 LYS  QE      4.01  #peak 2942 #plist 1 #SUP 0.86 #QF 0.86
 83 GLU  HB3    83 GLU  HG2     2.76  #peak 2947 #plist 1 #SUP 0.91 #QF 0.91
 76 LEU  HA     78 ALA  H       4.78  #peak 2953 #plist 1 #SUP 0.94 #QF 0.94
 68 ALA  QB     72 VAL  QG2     2.98  #peak 2954 #plist 1 #SUP 0.91 #QF 0.91
 99 PRO  HB3   106 GLY  HA2     3.85  #peak 2959 #plist 1 #SUP 1.00
 16 LEU  QD2   129 TRP  HA      4.67  #peak 2968 #plist 1 #SUP 0.99 #QF 0.99
 61 ILE  QG2   133 ALA  HA      4.49  #peak 2971 #plist 1 #SUP 0.96 #QF 0.91
 38 SER  QB    129 TRP  HZ2     4.12  #peak 2972 #plist 1 #SUP 0.96 #QF 0.96
 28 GLU  QB     29 LYS  HG2     3.82  #peak 2974 #plist 1 #SUP 0.95 #QF 0.95
 12 VAL  QG1   125 MET  HG3     3.91  #peak 2975 #plist 1 #SUP 0.85 #QF 0.85
 25 PHE  QE     31 LYS  HB3     4.04  #peak 2976 #plist 1 #SUP 0.94 #QF 0.61
  6 HIS  HE1    42 LEU  QD1     5.12  #peak 2977 #plist 1 #SUP 0.77 #QF 0.62
  6 HIS  HE1    42 LEU  QD2     5.12  #peak 2977 #plist 1 #SUP 0.77 #QF 0.62
 34 ILE  QD1   111 MET  QE      3.15  #peak 2980 #plist 1 #SUP 0.86 #QF 0.62
 67 VAL  QG1    93 MET  QE      3.46  #peak 2980 #plist 1 #SUP 0.86 #QF 0.62
 76 LEU  QD1    92 THR  HA      4.90  #peak 2981 #plist 1 #SUP 1.00
 23 LYS  H      23 LYS  HD2     4.93  #peak 3001 #plist 1 #SUP 1.00
 99 PRO  HG3   106 GLY  HA2     4.29  #peak 3003 #plist 1 #SUP 1.00 #QF 0.21
 77 LYS  HB2    77 LYS  QE      4.19  #peak 3011 #plist 1 #SUP 1.00
  4 GLY  HA3     5 VAL  QG1     4.98  #peak 3012 #plist 1 #SUP 0.82 #QF 0.82
 28 GLU  QB     29 LYS  HG3     3.82  #peak 3024 #plist 1 #SUP 0.87 #QF 0.87
120 ASP  HA    123 VAL  QG1     4.52  #peak 3028 #plist 1 #SUP 0.99 #QF 0.99
 32 GLU  HA     33 GLU  H       3.35  #peak 3032 #plist 1 #SUP 0.90 #QF 0.90
114 LYS  HB3   115 SER  H       4.52  #peak 3034 #plist 1 #SUP 0.98 #QF 0.98
113 ALA  QB    122 PHE  QD      3.94  #peak 3040 #plist 1 #SUP 0.60 #QF 0.60
 24 VAL  QG2    25 PHE  HA      4.52  #peak 3042 #plist 1 #SUP 0.97 #QF 0.81
 60 PRO  HG3    63 ARG  QD      4.22  #peak 3043 #plist 1 #SUP 0.94 #QF 0.94
  6 HIS  HE1    41 ASP  HA      4.34  #peak 3048 #plist 1 #SUP 0.75 #QF 0.75
 39 SER  HA     44 VAL  QG2     4.57  #peak 3049 #plist 1 #SUP 0.88 #QF 0.88
130 ARG  HD2   134 THR  QG2     3.88  #peak 3050 #plist 1 #SUP 0.97 #QF 0.97
 30 GLU  HA     30 GLU  HG3     3.82  #peak 3052 #plist 1 #SUP 1.00
 17 ARG  HA     38 SER  QB      4.11  #peak 3055 #plist 1 #SUP 0.95 #QF 0.95
 91 PHE  HA    119 ARG  QD      4.13  #peak 3056 #plist 1 #SUP 0.72 #QF 0.72
 72 VAL  HA     77 LYS  QE      3.89  #peak 3060 #plist 1 #SUP 0.59 #QF 0.59
 24 VAL  QG1    25 PHE  HA      4.01  #peak 3061 #plist 1 #SUP 0.90 #QF 0.90
 45 PHE  HE1    64 ILE  QD1     4.20  #peak 3068 #plist 1 #SUP 0.60 #QF 0.60
 73 HIS  HD2    74 PRO  QG      5.17  #peak 3072 #plist 1 #SUP 0.83 #QF 0.83
 61 ILE  QD1   129 TRP  QB      4.05  #peak 3073 #plist 1 #SUP 0.97 #QF 0.97
113 ALA  QB    119 ARG  HG3     3.49  #peak 3074 #plist 1 #SUP 0.82 #QF 0.82
 30 GLU  HG3    31 LYS  HG2     3.76  #peak 3076 #plist 1 #SUP 0.81 #QF 0.64
 71 LEU  HG     92 THR  QG2     3.83  #peak 3078 #plist 1 #SUP 0.95 #QF 0.74
 62 VAL  HA    130 ARG  HG3     4.07  #peak 3079 #plist 1 #SUP 0.60 #QF 0.60
 71 LEU  HB3    72 VAL  HA      5.41  #peak 3082 #plist 1 #SUP 1.00 #QF 0.98
 72 VAL  HB     73 HIS  H       4.44  #peak 3083 #plist 1 #SUP 0.98 #QF 0.98
 24 VAL  QG1    33 GLU  HA      4.29  #peak 3084 #plist 1 #SUP 0.79 #QF 0.79
 26 LEU  QB     27 PRO  QG      3.93  #peak 3086 #plist 1 #SUP 0.99 #QF 0.99
 67 VAL  HA     96 PHE  QD      4.76  #peak 3088 #plist 1 #SUP 0.80 #QF 0.75
 67 VAL  HA     96 PHE  HE1     5.42  #peak 3088 #plist 1 #SUP 0.80 #QF 0.75
 68 ALA  H      69 LYS  QD      4.82  #peak 3093 #plist 1 #SUP 0.96 #QF 0.76
 69 LYS  QD    124 GLU  H       5.11  #peak 3093 #plist 1 #SUP 0.96 #QF 0.76
 39 SER  QB     44 VAL  QG1     4.02  #peak 3095 #plist 1 #SUP 0.99 #QF 0.80
 35 ARG  QG     35 ARG  HD3     2.99  #peak 3099 #plist 1 #SUP 0.80 #QF 0.80
 60 PRO  HB2    61 ILE  H       4.02  #peak 3101 #plist 1 #SUP 1.00
 73 HIS  HB3   110 PRO  HB3     3.81  #peak 3105 #plist 1 #SUP 0.97 #QF 0.39
 34 ILE  QG2    36 TRP  HD1     4.28  #peak 3107 #plist 1 #SUP 0.97 #QF 0.97
 65 ARG  H      98 PRO  QD      4.51  #peak 3111 #plist 1 #SUP 0.94 #QF 0.94
 86 LYS  HA     87 VAL  QG2     4.77  #peak 3112 #plist 1 #SUP 0.98 #QF 0.98
 64 ILE  QG2   130 ARG  HD2     4.32  #peak 3119 #plist 1 #SUP 0.99 #QF 0.99
 34 ILE  HA     49 MET  QB      4.65  #peak 3121 #plist 1 #SUP 0.88 #QF 0.59
 24 VAL  QG1    32 GLU  QG      4.54  #peak 3124 #plist 1 #SUP 0.89 #QF 0.37
 30 GLU  HG3    31 LYS  HG3     5.03  #peak 3124 #plist 1 #SUP 0.89 #QF 0.37
 43 ASN  HB2    44 VAL  QG2     3.20  #peak 3127 #plist 1 #SUP 0.93 #QF 0.93
 58 ARG  HB3    60 PRO  HD3     4.52  #peak 3131 #plist 1 #SUP 0.99 #QF 0.65
 60 PRO  HD3    63 ARG  HG2     5.20  #peak 3131 #plist 1 #SUP 0.99 #QF 0.65
 95 LEU  QD2    96 PHE  H       4.66  #peak 3133 #plist 1 #SUP 0.93 #QF 0.93
 43 ASN  HB3    44 VAL  QG2     3.18  #peak 3141 #plist 1 #SUP 0.93 #QF 0.93
 76 LEU  HB3    77 LYS  H       3.85  #peak 3145 #plist 1 #SUP 0.98 #QF 0.98
 95 LEU  HB2    95 LEU  QD1     3.52  #peak 3146 #plist 1 #SUP 0.47 #QF 0.47
126 MET  HA    126 MET  HG3     3.95  #peak 3152 #plist 1 #SUP 0.97 #QF 0.97
 21 LYS  QD     21 LYS  QE      2.44  #peak 3154 #plist 1 #SUP 0.74 #QF 0.24
 64 ILE  HB     65 ARG  H       4.32  #peak 3157 #plist 1 #SUP 1.00
 36 TRP  HE3    37 ARG  HA      4.07  #peak 3159 #plist 1 #SUP 0.85 #QF 0.85
  5 VAL  QG1    43 ASN  HA      4.38  #peak 3164 #plist 1 #SUP 0.49 #QF 0.49
127 VAL  H     128 GLN  HB3     5.29  #peak 3166 #plist 1 #SUP 0.96 #QF 0.96
 33 GLU  QB     34 ILE  H       3.58  #peak 3170 #plist 1 #SUP 0.90 #QF 0.90
 64 ILE  HA     98 PRO  QD      3.82  #peak 3172 #plist 1 #SUP 0.95 #QF 0.95
 61 ILE  HG13  130 ARG  HB2     4.01  #peak 3175 #plist 1 #SUP 0.68 #QF 0.68
 32 GLU  H      32 GLU  HB2     4.16  #peak 3179 #plist 1 #SUP 0.99 #QF 0.99
 23 LYS  HD2    33 GLU  HG3     5.47  #peak 3183 #plist 1 #SUP 0.94 #QF 0.91
 92 THR  QG2   112 VAL  HB      3.14  #peak 3193 #plist 1 #SUP 0.48 #QF 0.48
121 ALA  H     122 PHE  HB2     5.50  #peak 3196 #plist 1 #SUP 0.98 #QF 0.98
124 GLU  HB3   124 GLU  HG3     2.78  #peak 3204 #plist 1 #SUP 0.62 #QF 0.62
 21 LYS  HB3    22 LEU  H       4.37  #peak 3210 #plist 1 #SUP 1.00
 86 LYS  HA     86 LYS  HD3     5.23  #peak 3211 #plist 1 #SUP 1.00 #QF 0.99
  8 LEU  QD2   132 ALA  H       4.75  #peak 3214 #plist 1 #SUP 0.99 #QF 0.99
 64 ILE  HA     65 ARG  HB2     5.08  #peak 3219 #plist 1 #SUP 0.97 #QF 0.97
  4 GLY  HA2   132 ALA  QB      4.21  #peak 3220 #plist 1 #SUP 0.99 #QF 0.99
 71 LEU  HB2    89 ALA  HA      4.11  #peak 3224 #plist 1 #SUP 0.99 #QF 0.99
116 GLN  HA    119 ARG  HG2     4.33  #peak 3230 #plist 1 #SUP 0.95 #QF 0.95
114 LYS  HB3   114 LYS  QE      4.14  #peak 3232 #plist 1 #SUP 0.88 #QF 0.88
 21 LYS  HB2    21 LYS  QE      4.23  #peak 3234 #plist 1 #SUP 0.98 #QF 0.98
 78 ALA  QB     81 LYS  QD      3.62  #peak 3236 #plist 1 #SUP 0.98 #QF 0.98
  8 LEU  QD2   132 ALA  HA      5.03  #peak 3246 #plist 1 #SUP 0.86 #QF 0.69
 21 LYS  H      21 LYS  HG2     4.12  #peak 3247 #plist 1 #SUP 0.86 #QF 0.86
 77 LYS  H      78 ALA  QB      4.38  #peak 3248 #plist 1 #SUP 0.99 #QF 0.99
114 LYS  H     114 LYS  HB2     3.61  #peak 3255 #plist 1 #SUP 0.99 #QF 0.99
 25 PHE  HB3    75 ALA  QB      3.04  #peak 3256 #plist 1 #SUP 0.96 #QF 0.96
 34 ILE  QG2   111 MET  HB3     4.07  #peak 3263 #plist 1 #SUP 0.99 #QF 0.99
 17 ARG  HB3    18 LYS  H       4.00  #peak 3266 #plist 1 #SUP 0.93 #QF 0.93
 64 ILE  QD1    95 LEU  HG      3.77  #peak 3267 #plist 1 #SUP 0.98 #QF 0.98
 69 LYS  QG    119 ARG  QD      4.73  #peak 3271 #plist 1 #SUP 0.88 #QF 0.88
 21 LYS  QE     33 GLU  HG3     3.66  #peak 3275 #plist 1 #SUP 0.69 #QF 0.69
 61 ILE  QD1   126 MET  HA      4.03  #peak 3278 #plist 1 #SUP 1.00
124 GLU  HB2   124 GLU  HG3     2.40  #peak 3279 #plist 1 #SUP 0.74 #QF 0.74
  6 HIS  HA     13 LYS  HD2     3.99  #peak 3284 #plist 1 #SUP 0.99 #QF 0.59
 65 ARG  HB3    96 PHE  HB2     4.12  #peak 3288 #plist 1 #SUP 0.94 #QF 0.94
 21 LYS  QD     33 GLU  HG2     3.63  #peak 3290 #plist 1 #SUP 0.74 #QF 0.74
 33 GLU  HG2    34 ILE  HA      4.08  #peak 3303 #plist 1 #SUP 0.92 #QF 0.92
 93 MET  HG2   122 PHE  QE      4.18  #peak 3307 #plist 1 #SUP 0.97 #QF 0.49
130 ARG  HG2   134 THR  QG2     3.83  #peak 3317 #plist 1 #SUP 0.98 #QF 0.98
 10 SER  HA     13 LYS  HE3     4.28  #peak 3322 #plist 1 #SUP 0.96 #QF 0.96
 91 PHE  H      91 PHE  HB3     3.88  #peak 3323 #plist 1 #SUP 0.90 #QF 0.90
114 LYS  HB2   115 SER  HB3     5.50  #peak 3324 #plist 1 #SUP 0.99 #QF 0.81
115 SER  HB3   117 LYS  QB      5.50  #peak 3324 #plist 1 #SUP 0.99 #QF 0.81
 61 ILE  QD1    64 ILE  HG13    3.66  #peak 3330 #plist 1 #SUP 0.99 #QF 0.99
 61 ILE  QD1   130 ARG  HB2     3.55  #peak 3332 #plist 1 #SUP 0.98 #QF 0.98
 76 LEU  H      77 LYS  HG2     4.84  #peak 3334 #plist 1 #SUP 1.00
  6 HIS  HA     13 LYS  HD3     3.65  #peak 3338 #plist 1 #SUP 0.86 #QF 0.86
126 MET  QE    129 TRP  H       5.49  #peak 3339 #plist 1 #SUP 0.96 #QF 0.96
 73 HIS  HB2    74 PRO  HD2     4.06  #peak 3344 #plist 1 #SUP 1.00
  4 GLY  HA3     5 VAL  QG2     4.98  #peak 3348 #plist 1 #SUP 0.84 #QF 0.84
 24 VAL  QG1    34 ILE  H       4.36  #peak 3349 #plist 1 #SUP 0.98 #QF 0.98
 86 LYS  HA     91 PHE  HD1     4.29  #peak 3351 #plist 1 #SUP 0.63 #QF 0.63
 62 VAL  HB     63 ARG  H       4.40  #peak 3356 #plist 1 #SUP 0.92 #QF 0.92
 86 LYS  H      86 LYS  HG3     4.18  #peak 3359 #plist 1 #SUP 1.00
 65 ARG  HG3    65 ARG  QD      2.86  #peak 3360 #plist 1 #SUP 0.82 #QF 0.82
109 LEU  QB    109 LEU  QD2     3.47  #peak 3361 #plist 1 #SUP 1.00 #QF 0.68
 83 GLU  HB3    84 PRO  HD3     5.10  #peak 3373 #plist 1 #SUP 0.83 #QF 0.83
 99 PRO  HA    103 PHE  QB      4.10  #peak 3376 #plist 1 #SUP 0.97 #QF 0.97
 23 LYS  HD2    24 VAL  QG1     4.83  #peak 3377 #plist 1 #SUP 0.97 #QF 0.97
 10 SER  HB3    13 LYS  HB2     4.21  #peak 3380 #plist 1 #SUP 0.76 #QF 0.76
 90 LYS  QB     90 LYS  HE2     4.34  #peak 3381 #plist 1 #SUP 0.96 #QF 0.96
109 LEU  H     111 MET  QE      4.58  #peak 3385 #plist 1 #SUP 0.99 #QF 0.99
118 GLU  HA    119 ARG  HA      5.19  #peak 3386 #plist 1 #SUP 0.97 #QF 0.85
119 ARG  HA    120 ASP  HA      5.50  #peak 3386 #plist 1 #SUP 0.97 #QF 0.85
111 MET  HB2   112 VAL  H       4.08  #peak 3390 #plist 1 #SUP 1.00
 93 MET  QE     95 LEU  HB2     2.60  #peak 3395 #plist 1 #SUP 0.56 #QF 0.56
 45 PHE  HZ    126 MET  QE      5.14  #peak 3404 #plist 1 #SUP 0.99 #QF 0.99
110 PRO  HB3   111 MET  H       4.38  #peak 3405 #plist 1 #SUP 0.93 #QF 0.93
124 GLU  H     125 MET  HB2     5.47  #peak 3407 #plist 1 #SUP 1.00
125 MET  HB2   127 VAL  H       5.50  #peak 3407 #plist 1 #SUP 1.00
  8 LEU  HB2     9 PRO  HD2     3.91  #peak 3408 #plist 1 #SUP 0.99 #QF 0.98
 42 LEU  HB3   129 TRP  HE1     3.97  #peak 3409 #plist 1 #SUP 0.97 #QF 0.97
 69 LYS  HA    119 ARG  QD      3.62  #peak 3410 #plist 1 #SUP 0.75 #QF 0.75
 25 PHE  HB2   110 PRO  HB2     4.19  #peak 3411 #plist 1 #SUP 0.93 #QF 0.93
 44 VAL  HA     46 GLU  H       4.35  #peak 3414 #plist 1 #SUP 0.68 #QF 0.46
 12 VAL  QG2   125 MET  HG2     3.41  #peak 3415 #plist 1 #SUP 0.97 #QF 0.97
 76 LEU  HA     92 THR  QG2     3.95  #peak 3416 #plist 1 #SUP 0.99 #QF 0.99
 32 GLU  H      32 GLU  HB3     4.16  #peak 3419 #plist 1 #SUP 0.96 #QF 0.96
 16 LEU  HA     38 SER  H       5.14  #peak 3420 #plist 1 #SUP 0.62 #QF 0.62
 21 LYS  HB3    33 GLU  HG3     5.01  #peak 3424 #plist 1 #SUP 0.95 #QF 0.95
 93 MET  HG3   122 PHE  QE      4.09  #peak 3427 #plist 1 #SUP 0.85 #QF 0.85
 76 LEU  HG     92 THR  QG2     3.52  #peak 3436 #plist 1 #SUP 0.43 #QF 0.43
 63 ARG  HG3    98 PRO  QD      4.59  #peak 3437 #plist 1 #SUP 0.97 #QF 0.97
  5 VAL  QG2    42 LEU  HB3     4.26  #peak 3441 #plist 1 #SUP 1.00
 78 ALA  QB     81 LYS  QE      4.31  #peak 3449 #plist 1 #SUP 0.77 #QF 0.77
 69 LYS  HB3   119 ARG  QD      4.07  #peak 3451 #plist 1 #SUP 0.99 #QF 0.95
 93 MET  HB3   119 ARG  QD      4.53  #peak 3451 #plist 1 #SUP 0.99 #QF 0.95
 34 ILE  QD1    36 TRP  HA      4.95  #peak 3452 #plist 1 #SUP 0.55 #QF 0.55
 73 HIS  HE1    74 PRO  HD2     4.35  #peak 3456 #plist 1 #SUP 0.99 #QF 0.99
 93 MET  HA     93 MET  HG3     3.74  #peak 3458 #plist 1 #SUP 0.97 #QF 0.97
 69 LYS  QD    124 GLU  HG2     3.78  #peak 3462 #plist 1 #SUP 0.76 #QF 0.76
  8 LEU  H      13 LYS  HD2     4.64  #peak 3463 #plist 1 #SUP 0.98 #QF 0.98
116 GLN  HG2   117 LYS  HA      4.37  #peak 3476 #plist 1 #SUP 0.98 #QF 0.98
  9 PRO  HB2    12 VAL  H       3.62  #peak 3485 #plist 1 #SUP 0.95 #QF 0.95
  7 ASP  HB3     8 LEU  QD1     5.17  #peak 3494 #plist 1 #SUP 0.88 #QF 0.88
 79 ALA  QB     87 VAL  QG2     2.46  #peak 3496 #plist 1 #SUP 0.91 #QF 0.84
 45 PHE  HE1   109 LEU  QD1     4.09  #peak 3497 #plist 1 #SUP 0.81 #QF 0.81
 22 LEU  QB     34 ILE  QG2     2.72  #peak 3500 #plist 1 #SUP 0.87 #QF 0.87
 34 ILE  HA     49 MET  QE      3.99  #peak 3507 #plist 1 #SUP 0.77 #QF 0.77
 92 THR  HB    112 VAL  QG1     4.66  #peak 3520 #plist 1 #SUP 0.90 #QF 0.90
 86 LYS  HB3    86 LYS  HD3     3.54  #peak 3524 #plist 1 #SUP 0.90 #QF 0.90
132 ALA  HA    134 THR  H       4.58  #peak 3529 #plist 1 #SUP 0.98 #QF 0.93
132 ALA  HA    135 TYR  H       4.97  #peak 3529 #plist 1 #SUP 0.98 #QF 0.93
 93 MET  HB2   123 VAL  QG2     4.15  #peak 3530 #plist 1 #SUP 0.99 #QF 0.99
 67 VAL  QG2    95 LEU  HA      4.18  #peak 3531 #plist 1 #SUP 0.96 #QF 0.95
 94 CYS  HG     95 LEU  HA      4.83  #peak 3531 #plist 1 #SUP 0.96 #QF 0.95
 35 ARG  QG     35 ARG  HD2     2.99  #peak 3534 #plist 1 #SUP 0.73 #QF 0.73
103 PHE  QB    104 PRO  HD3     4.41  #peak 3541 #plist 1 #SUP 0.98 #QF 0.98
 93 MET  H      93 MET  QE      5.16  #peak 3548 #plist 1 #SUP 0.94 #QF 0.94
116 GLN  HA    116 GLN  HE22    5.50  #peak 3550 #plist 1 #SUP 1.00 #QF 0.41
129 TRP  HA    129 TRP  HE3     5.50  #peak 3550 #plist 1 #SUP 1.00 #QF 0.41
 25 PHE  HB2   110 PRO  HG2     4.52  #peak 3553 #plist 1 #SUP 0.82 #QF 0.82
 92 THR  HA    112 VAL  QG1     4.31  #peak 3558 #plist 1 #SUP 0.95 #QF 0.95
 21 LYS  HB2    33 GLU  HG3     3.68  #peak 3559 #plist 1 #SUP 0.62 #QF 0.62
 18 LYS  QD     18 LYS  QE      2.60  #peak 3560 #plist 1 #SUP 0.99 #QF 0.97
 58 ARG  HA     58 ARG  HG2     3.46  #peak 3565 #plist 1 #SUP 0.96 #QF 0.96
 59 ILE  HB     98 PRO  HG2     4.36  #peak 3567 #plist 1 #SUP 0.99 #QF 0.99
 62 VAL  HB    133 ALA  QB      3.92  #peak 3570 #plist 1 #SUP 0.99 #QF 0.99
 17 ARG  QD     42 LEU  QD1     5.16  #peak 3573 #plist 1 #SUP 0.22 #QF 0.22
 17 ARG  QD     42 LEU  QD2     5.16  #peak 3574 #plist 1 #SUP 0.91 #QF 0.65
 70 GLY  HA2    92 THR  HA      5.24  #peak 3580 #plist 1 #SUP 0.99 #QF 0.99
 87 VAL  QG2    88 ALA  H       4.37  #peak 3587 #plist 1 #SUP 0.99 #QF 0.99
 12 VAL  QG1    15 ALA  QB      4.41  #peak 3588 #plist 1 #SUP 0.97 #QF 0.90
  4 GLY  HA2   135 TYR  QB      3.80  #peak 3589 #plist 1 #SUP 0.98 #QF 0.96
 17 ARG  HA     19 GLY  H       5.45  #peak 3590 #plist 1 #SUP 0.97 #QF 0.93
 17 ARG  HA     37 ARG  HE      5.50  #peak 3590 #plist 1 #SUP 0.97 #QF 0.93
 65 ARG  HG2    65 ARG  HE      3.91  #peak 3592 #plist 1 #SUP 0.94 #QF 0.80
 65 ARG  HG2    66 ASN  H       4.26  #peak 3592 #plist 1 #SUP 0.94 #QF 0.80
 93 MET  HG3   111 MET  H       3.66  #peak 3594 #plist 1 #SUP 0.98 #QF 0.98
 38 SER  HA     42 LEU  HA      4.32  #peak 3599 #plist 1 #SUP 0.98 #QF 0.98
 65 ARG  QD     96 PHE  QD      5.50  #peak 3603 #plist 1 #SUP 1.00
 23 LYS  H      23 LYS  QG      4.17  #peak 3607 #plist 1 #SUP 0.98 #QF 0.98
126 MET  HB3   127 VAL  H       4.14  #peak 3609 #plist 1 #SUP 0.82 #QF 0.82
  8 LEU  HG      9 PRO  HD2     4.33  #peak 3610 #plist 1 #SUP 0.99 #QF 0.53
122 PHE  HA    124 GLU  H       4.67  #peak 3612 #plist 1 #SUP 0.85 #QF 0.85
 75 ALA  H      77 LYS  HB2     5.50  #peak 3613 #plist 1 #SUP 1.00 #QF 0.52
 76 LEU  H      77 LYS  HB2     5.50  #peak 3613 #plist 1 #SUP 1.00 #QF 0.52
 77 LYS  HB2    79 ALA  H       5.50  #peak 3613 #plist 1 #SUP 1.00 #QF 0.52
 60 PRO  HB3    63 ARG  HG2     4.67  #peak 3617 #plist 1 #SUP 0.98 #QF 0.98
 69 LYS  H      69 LYS  QD      4.26  #peak 3626 #plist 1 #SUP 0.77 #QF 0.77
126 MET  HB3   127 VAL  HA      4.79  #peak 3630 #plist 1 #SUP 0.80 #QF 0.80
109 LEU  HA    111 MET  HG3     4.84  #peak 3636 #plist 1 #SUP 0.94 #QF 0.60
110 PRO  HA    111 MET  HG3     5.07  #peak 3636 #plist 1 #SUP 0.94 #QF 0.60
 24 VAL  HB    111 MET  HG2     3.13  #peak 3642 #plist 1 #SUP 1.00 #QF 0.87
111 MET  HG2   111 MET  QE      3.58  #peak 3642 #plist 1 #SUP 1.00 #QF 0.87
 77 LYS  H      77 LYS  QE      4.75  #peak 3643 #plist 1 #SUP 1.00
114 LYS  HG2   118 GLU  HG3     3.82  #peak 3644 #plist 1 #SUP 0.93 #QF 0.93
 91 PHE  HD1    92 THR  QG2     4.90  #peak 3647 #plist 1 #SUP 1.00
 73 HIS  HB3    74 PRO  HD2     4.11  #peak 3658 #plist 1 #SUP 1.00
 13 LYS  H      13 LYS  HD2     4.91  #peak 3659 #plist 1 #SUP 0.97 #QF 0.97
 24 VAL  H      34 ILE  QG2     3.55  #peak 3675 #plist 1 #SUP 0.96 #QF 0.96
 86 LYS  HB2    86 LYS  HD3     3.63  #peak 3683 #plist 1 #SUP 1.00 #QF 0.96
 93 MET  HB2    93 MET  QE      2.87  #peak 3691 #plist 1 #SUP 0.93 #QF 0.39
 20 GLY  H      36 TRP  QB      4.45  #peak 3692 #plist 1 #SUP 0.85 #QF 0.85
131 ASP  H     132 ALA  QB      4.57  #peak 3693 #plist 1 #SUP 1.00
 21 LYS  HA     35 ARG  QG      3.26  #peak 3694 #plist 1 #SUP 0.63 #QF 0.63
 27 PRO  HA     29 LYS  H       4.70  #peak 3696 #plist 1 #SUP 0.82 #QF 0.82
130 ARG  HA    133 ALA  HA      5.33  #peak 3702 #plist 1 #SUP 0.98 #QF 0.98
 82 LYS  QD     83 GLU  H       4.71  #peak 3703 #plist 1 #SUP 0.95 #QF 0.95
 60 PRO  HG2    63 ARG  HG2     3.81  #peak 3705 #plist 1 #SUP 0.68 #QF 0.68
121 ALA  HA    124 GLU  HG3     4.00  #peak 3707 #plist 1 #SUP 0.72 #QF 0.72
 88 ALA  H      91 PHE  HB3     4.11  #peak 3712 #plist 1 #SUP 0.97 #QF 0.97
 15 ALA  HA     18 LYS  HG3     4.24  #peak 3714 #plist 1 #SUP 0.91 #QF 0.91
 24 VAL  QG2   110 PRO  HA      5.06  #peak 3715 #plist 1 #SUP 1.00 #QF 0.99
 94 CYS  HG    110 PRO  HA      5.25  #peak 3715 #plist 1 #SUP 1.00 #QF 0.99
130 ARG  H     130 ARG  HG2     4.46  #peak 3720 #plist 1 #SUP 0.91 #QF 0.91
 83 GLU  HB2    87 VAL  QG2     3.65  #peak 3721 #plist 1 #SUP 0.95 #QF 0.95
 35 ARG  QG     36 TRP  HD1     5.13  #peak 3725 #plist 1 #SUP 0.78 #QF 0.78
 93 MET  QE    123 VAL  HA      4.30  #peak 3728 #plist 1 #SUP 0.92 #QF 0.92
 49 MET  HA     50 GLY  HA2     4.56  #peak 3734 #plist 1 #SUP 0.97 #QF 0.97
 93 MET  HG3   111 MET  HB2     3.97  #peak 3747 #plist 1 #SUP 0.85 #QF 0.44
 93 MET  HG2   111 MET  HB2     4.50  #peak 3747 #plist 1 #SUP 0.85 #QF 0.44
 69 LYS  HA     93 MET  HB2     4.29  #peak 3748 #plist 1 #SUP 0.99 #QF 0.99
  9 PRO  HB3    12 VAL  H       4.63  #peak 3750 #plist 1 #SUP 1.00
 31 LYS  HB3    31 LYS  QE      3.01  #peak 3754 #plist 1 #SUP 0.88 #QF 0.88
 87 VAL  HA     88 ALA  HA      4.55  #peak 3757 #plist 1 #SUP 0.99 #QF 0.99
 63 ARG  HA     98 PRO  QD      4.50  #peak 3760 #plist 1 #SUP 0.86 #QF 0.86
114 LYS  HG2   118 GLU  HB2     3.65  #peak 3770 #plist 1 #SUP 0.94 #QF 0.94
 25 PHE  HB2    26 LEU  H       4.57  #peak 3778 #plist 1 #SUP 0.96 #QF 0.96
134 THR  HA    137 PHE  QB      4.00  #peak 3781 #plist 1 #SUP 0.80 #QF 0.80
 86 LYS  HB3    87 VAL  H       4.45  #peak 3783 #plist 1 #SUP 1.00
 79 ALA  HA     87 VAL  QG1     4.09  #peak 3791 #plist 1 #SUP 0.81 #QF 0.81
 73 HIS  HB2   110 PRO  HB2     4.48  #peak 3792 #plist 1 #SUP 1.00
 21 LYS  HA     36 TRP  HD1     4.16  #peak 3795 #plist 1 #SUP 0.99 #QF 0.99
 44 VAL  QG1    46 GLU  QG      3.39  #peak 3796 #plist 1 #SUP 0.60 #QF 0.60
 96 PHE  QD    108 GLU  HA      4.14  #peak 3798 #plist 1 #SUP 0.93 #QF 0.93
 73 HIS  H      74 PRO  HD3     5.50  #peak 3800 #plist 1 #SUP 1.00
 73 HIS  HE1    74 PRO  HD3     5.50  #peak 3800 #plist 1 #SUP 1.00
 76 LEU  QD2    77 LYS  H       4.76  #peak 3802 #plist 1 #SUP 0.98 #QF 0.98
 97 GLY  QA    108 GLU  HA      4.03  #peak 3803 #plist 1 #SUP 0.58 #QF 0.58
 18 LYS  H      18 LYS  QD      4.41  #peak 3804 #plist 1 #SUP 0.99 #QF 0.99
103 PHE  QB    105 GLU  HG3     5.13  #peak 3807 #plist 1 #SUP 0.82 #QF 0.75
 81 LYS  HA     83 GLU  H       5.27  #peak 3809 #plist 1 #SUP 0.93 #QF 0.93
 90 LYS  HA     90 LYS  QD      4.52  #peak 3812 #plist 1 #SUP 0.98 #QF 0.78
117 LYS  HA    120 ASP  QB      3.16  #peak 3814 #plist 1 #SUP 0.71 #QF 0.71
 64 ILE  QG2    95 LEU  HA      4.38  #peak 3815 #plist 1 #SUP 0.98 #QF 0.98
126 MET  HG3   126 MET  QE      3.85  #peak 3818 #plist 1 #SUP 1.00
 86 LYS  H      86 LYS  HB3     4.10  #peak 3820 #plist 1 #SUP 0.95 #QF 0.95
  8 LEU  H      13 LYS  HD3     4.22  #peak 3822 #plist 1 #SUP 0.97 #QF 0.97
 89 ALA  HA     91 PHE  H       5.15  #peak 3824 #plist 1 #SUP 1.00 #QF 0.99
119 ARG  HA    122 PHE  HB2     4.54  #peak 3831 #plist 1 #SUP 0.99 #QF 0.99
 61 ILE  QG2   129 TRP  HZ2     4.38  #peak 3844 #plist 1 #SUP 0.98 #QF 0.94
 95 LEU  HG     96 PHE  H       4.34  #peak 3851 #plist 1 #SUP 0.93 #QF 0.93
 64 ILE  HG13   98 PRO  QD      4.06  #peak 3859 #plist 1 #SUP 0.88 #QF 0.88
 90 LYS  QB    116 GLN  HA      4.18  #peak 3871 #plist 1 #SUP 0.92 #QF 0.92
 94 CYS  HB2   110 PRO  HA      4.13  #peak 3877 #plist 1 #SUP 0.83 #QF 0.83
 67 VAL  QG1    95 LEU  H       5.50  #peak 3878 #plist 1 #SUP 0.71 #QF 0.71
 18 LYS  H      18 LYS  HG3     3.86  #peak 3883 #plist 1 #SUP 0.96 #QF 0.96
 24 VAL  H      24 VAL  QG2     3.99  #peak 3884 #plist 1 #SUP 0.92 #QF 0.92
 28 GLU  HA     28 GLU  HG2     3.74  #peak 3888 #plist 1 #SUP 0.91 #QF 0.91
 73 HIS  H      77 LYS  HG2     4.44  #peak 3893 #plist 1 #SUP 0.92 #QF 0.92
 43 ASN  HA     44 VAL  QG2     4.09  #peak 3897 #plist 1 #SUP 0.93 #QF 0.93
 90 LYS  HE2    91 PHE  HE1     4.27  #peak 3899 #plist 1 #SUP 0.86 #QF 0.67
 90 LYS  HE2    91 PHE  HZ      4.67  #peak 3899 #plist 1 #SUP 0.86 #QF 0.67
 93 MET  HB2   119 ARG  QD      4.47  #peak 3904 #plist 1 #SUP 0.88 #QF 0.88
125 MET  HG2   125 MET  QE      3.38  #peak 3912 #plist 1 #SUP 0.98 #QF 0.98
 69 LYS  QD    123 VAL  QG2     3.83  #peak 3918 #plist 1 #SUP 0.91 #QF 0.91
 69 LYS  H      72 VAL  QG2     5.36  #peak 3936 #plist 1 #SUP 0.96 #QF 0.96
 12 VAL  QG2   125 MET  HG3     3.91  #peak 3945 #plist 1 #SUP 1.00
 76 LEU  HA     80 ALA  H       4.53  #peak 3952 #plist 1 #SUP 0.94 #QF 0.94
 61 ILE  H      64 ILE  QD1     4.80  #peak 3954 #plist 1 #SUP 0.99 #QF 0.99
 61 ILE  HA     64 ILE  HB      4.01  #peak 3964 #plist 1 #SUP 0.99 #QF 0.99
 32 GLU  HA     32 GLU  QG      3.29  #peak 3965 #plist 1 #SUP 0.91 #QF 0.91
 65 ARG  QD     98 PRO  HA      3.95  #peak 3967 #plist 1 #SUP 0.89 #QF 0.89
105 GLU  HB3   106 GLY  H       4.45  #peak 3984 #plist 1 #SUP 0.98 #QF 0.98
 62 VAL  HA    130 ARG  HD2     5.25  #peak 3995 #plist 1 #SUP 0.98 #QF 0.98
 75 ALA  QB     77 LYS  H       4.62  #peak 3998 #plist 1 #SUP 0.95 #QF 0.95
 21 LYS  HG2    21 LYS  QE      2.72  #peak 3999 #plist 1 #SUP 0.96 #QF 0.42
 77 LYS  HD3    77 LYS  QE      2.86  #peak 3999 #plist 1 #SUP 0.96 #QF 0.42
 23 LYS  HB3   112 VAL  H       4.63  #peak 4005 #plist 1 #SUP 0.99 #QF 0.99
 24 VAL  QG2   110 PRO  HG3     4.33  #peak 4010 #plist 1 #SUP 0.89 #QF 0.89
 99 PRO  HD2   106 GLY  HA2     4.47  #peak 4014 #plist 1 #SUP 0.79 #QF 0.79
 67 VAL  HB    127 VAL  QG1     4.78  #peak 4023 #plist 1 #SUP 1.00 #QF 0.60
 67 VAL  HB    127 VAL  QG2     4.78  #peak 4023 #plist 1 #SUP 1.00 #QF 0.60
 75 ALA  HA     79 ALA  QB      5.01  #peak 4025 #plist 1 #SUP 0.99 #QF 0.63
 29 LYS  HB2    29 LYS  QE      4.44  #peak 4033 #plist 1 #SUP 1.00
103 PHE  QD    108 GLU  H       4.60  #peak 4036 #plist 1 #SUP 0.82 #QF 0.82
  8 LEU  HG    132 ALA  QB      3.37  #peak 4041 #plist 1 #SUP 0.90 #QF 0.90
 43 ASN  HA    133 ALA  QB      4.22  #peak 4051 #plist 1 #SUP 0.92 #QF 0.92
 70 GLY  HA3    71 LEU  HB2     5.50  #peak 4068 #plist 1 #SUP 0.99 #QF 0.94
 69 LYS  HB2    70 GLY  HA3     4.52  #peak 4085 #plist 1 #SUP 0.97 #QF 0.97
 20 GLY  H      36 TRP  HE3     4.68  #peak 4090 #plist 1 #SUP 0.70 #QF 0.70
 36 TRP  HE3   122 PHE  QD      5.45  #peak 4091 #plist 1 #SUP 0.93 #QF 0.90
 21 LYS  H      21 LYS  HB2     4.06  #peak 4099 #plist 1 #SUP 0.99 #QF 0.99
130 ARG  HB2   130 ARG  HE      4.61  #peak 4104 #plist 1 #SUP 0.82 #QF 0.82
 22 LEU  HG    119 ARG  HA      5.50  #peak 4118 #plist 1 #SUP 0.27 #QF 0.27
 87 VAL  H      88 ALA  QB      4.62  #peak 4132 #plist 1 #SUP 0.97 #QF 0.97
 72 VAL  H      94 CYS  HB3     4.92  #peak 4137 #plist 1 #SUP 0.94 #QF 0.94
 22 LEU  HA     23 LYS  HB2     4.74  #peak 4139 #plist 1 #SUP 0.82 #QF 0.46
 22 LEU  HA     23 LYS  QG      5.09  #peak 4139 #plist 1 #SUP 0.82 #QF 0.46
 79 ALA  HA     82 LYS  QD      3.30  #peak 4146 #plist 1 #SUP 0.95 #QF 0.95
 55 TYR  HA     55 TYR  QE      4.58  #peak 4157 #plist 1 #SUP 0.78 #QF 0.78
 91 PHE  HB3    92 THR  HA      5.50  #peak 4158 #plist 1 #SUP 0.86 #QF 0.67
 87 VAL  HA     92 THR  HA      4.58  #peak 4160 #plist 1 #SUP 0.99 #QF 0.99
 86 LYS  HG3    87 VAL  HA      4.28  #peak 4162 #plist 1 #SUP 0.69 #QF 0.69
 73 HIS  HB2    94 CYS  HG      5.15  #peak 4173 #plist 1 #SUP 1.00
  4 GLY  HA3   132 ALA  QB      4.39  #peak 4180 #plist 1 #SUP 0.98 #QF 0.98
 85 ARG  QB     85 ARG  QG      2.47  #peak 4187 #plist 1 #SUP 0.98 #QF 0.98
114 LYS  HG2   118 GLU  H       4.93  #peak 4193 #plist 1 #SUP 0.96 #QF 0.96
 49 MET  QB     49 MET  QE      2.82  #peak 4206 #plist 1 #SUP 0.66 #QF 0.66
 63 ARG  H      64 ILE  HG13    4.54  #peak 4208 #plist 1 #SUP 0.98 #QF 0.98
  9 PRO  HA     13 LYS  HG2     5.50  #peak 4214 #plist 1 #SUP 0.99 #QF 0.98
 65 ARG  HA     65 ARG  HE      3.99  #peak 4218 #plist 1 #SUP 1.00 #QF 0.86
128 GLN  HB3   132 ALA  QB      5.50  #peak 4227 #plist 1 #SUP 0.63 #QF 0.63
 74 PRO  QB     75 ALA  QB      4.56  #peak 4230 #plist 1 #SUP 0.65 #QF 0.65
 86 LYS  H      87 VAL  HB      4.56  #peak 4235 #plist 1 #SUP 0.61 #QF 0.61
118 GLU  HB2   118 GLU  HG3     2.92  #peak 4244 #plist 1 #SUP 0.98 #QF 0.98
 58 ARG  HA     58 ARG  HG3     4.03  #peak 4256 #plist 1 #SUP 0.98 #QF 0.98
 72 VAL  QG1    73 HIS  HA      5.06  #peak 4278 #plist 1 #SUP 0.81 #QF 0.53
 63 ARG  HG2    64 ILE  H       4.30  #peak 4280 #plist 1 #SUP 0.98 #QF 0.98
 17 ARG  HB3    17 ARG  HE      4.65  #peak 4289 #plist 1 #SUP 0.89 #QF 0.89
 55 TYR  HA     55 TYR  HD1     5.42  #peak 4293 #plist 1 #SUP 1.00 #QF 0.85
 87 VAL  QG1    88 ALA  HA      4.04  #peak 4314 #plist 1 #SUP 0.99 #QF 0.99
 23 LYS  HD3    23 LYS  QE      2.62  #peak 4315 #plist 1 #SUP 0.89 #QF 0.89
  5 VAL  QG2    42 LEU  HB2     4.26  #peak 4350 #plist 1 #SUP 1.00
 73 HIS  HD2   108 GLU  QB      4.68  #peak 4353 #plist 1 #SUP 0.93 #QF 0.93
 76 LEU  QD2    92 THR  HA      4.90  #peak 4356 #plist 1 #SUP 0.97 #QF 0.97
 66 ASN  HB3    96 PHE  H       4.90  #peak 4374 #plist 1 #SUP 0.98 #QF 0.98
 23 LYS  HD2    33 GLU  QB      4.66  #peak 4378 #plist 1 #SUP 0.87 #QF 0.87
 35 ARG  H      35 ARG  QG      4.56  #peak 4387 #plist 1 #SUP 0.99 #QF 0.90
131 ASP  HB3   132 ALA  HA      4.46  #peak 4391 #plist 1 #SUP 0.72 #QF 0.72
 87 VAL  QG2    92 THR  QG2     3.46  #peak 4419 #plist 1 #SUP 0.84 #QF 0.84
 90 LYS  HA     90 LYS  HG2     4.05  #peak 4431 #plist 1 #SUP 0.99 #QF 0.99
 90 LYS  HA    116 GLN  HG3     4.69  #peak 4441 #plist 1 #SUP 0.91 #QF 0.87
116 GLN  HG3   117 LYS  HA      5.27  #peak 4441 #plist 1 #SUP 0.91 #QF 0.87
 25 PHE  QD    111 MET  HA      4.76  #peak 4449 #plist 1 #SUP 0.98 #QF 0.98
 25 PHE  QD     31 LYS  HG2     5.50  #peak 4452 #plist 1 #SUP 0.98 #QF 0.84
 25 PHE  QE     31 LYS  HG2     5.50  #peak 4452 #plist 1 #SUP 0.98 #QF 0.84
 78 ALA  HA     81 LYS  QD      2.97  #peak 4455 #plist 1 #SUP 0.55 #QF 0.55
 69 LYS  QD    124 GLU  HA      4.27  #peak 4458 #plist 1 #SUP 0.78 #QF 0.78
 21 LYS  QE     33 GLU  QB      4.59  #peak 4465 #plist 1 #SUP 0.70 #QF 0.70
102 ASP  HA    104 PRO  HD2     4.42  #peak 4477 #plist 1 #SUP 0.99 #QF 0.99
 23 LYS  HD3    24 VAL  H       4.98  #peak 4497 #plist 1 #SUP 0.73 #QF 0.73
 73 HIS  HD2    74 PRO  HD2     4.33  #peak 4502 #plist 1 #SUP 0.84 #QF 0.84
 85 ARG  QB     85 ARG  HE      4.22  #peak 4509 #plist 1 #SUP 1.00
 71 LEU  HG     76 LEU  HB3     4.43  #peak 4518 #plist 1 #SUP 0.99 #QF 0.99
 25 PHE  HA     26 LEU  QB      4.44  #peak 4534 #plist 1 #SUP 0.80 #QF 0.80
120 ASP  HA    124 GLU  HG3     4.01  #peak 4535 #plist 1 #SUP 0.68 #QF 0.68
 25 PHE  QD     30 GLU  HG2     4.69  #peak 4555 #plist 1 #SUP 0.94 #QF 0.94
 99 PRO  HG2   100 ASN  H       5.00  #peak 4580 #plist 1 #SUP 0.67 #QF 0.67
 76 LEU  HB3    92 THR  HB      4.28  #peak 4590 #plist 1 #SUP 0.98 #QF 0.98
111 MET  H     111 MET  HB3     4.20  #peak 4591 #plist 1 #SUP 0.98 #QF 0.98
 86 LYS  HB2    86 LYS  QE      4.34  #peak 4596 #plist 1 #SUP 1.00
 90 LYS  QB    116 GLN  HG2     4.97  #peak 4597 #plist 1 #SUP 0.81 #QF 0.81
  5 VAL  HB    133 ALA  HA      4.90  #peak 4605 #plist 1 #SUP 0.78 #QF 0.78
 95 LEU  HB3   111 MET  QE      3.87  #peak 4615 #plist 1 #SUP 0.98 #QF 0.73
 23 LYS  HB2    23 LYS  QE      4.17  #peak 4632 #plist 1 #SUP 1.00
 64 ILE  HG13  126 MET  QE      4.68  #peak 4640 #plist 1 #SUP 0.72 #QF 0.72
 24 VAL  HA    110 PRO  HD2     5.39  #peak 4642 #plist 1 #SUP 0.95 #QF 0.95
 20 GLY  H      37 ARG  HA      4.47  #peak 4646 #plist 1 #SUP 0.96 #QF 0.96
 74 PRO  HD3    75 ALA  H       4.68  #peak 4668 #plist 1 #SUP 1.00
 59 ILE  HG13   63 ARG  QB      3.66  #peak 4683 #plist 1 #SUP 0.95 #QF 0.95
130 ARG  HD3   131 ASP  H       4.73  #peak 4685 #plist 1 #SUP 1.00 #QF 0.97
 93 MET  QE    123 VAL  QG2     3.82  #peak 4694 #plist 1 #SUP 0.94 #QF 0.94
 46 GLU  H      46 GLU  QG      4.17  #peak 4701 #plist 1 #SUP 0.91 #QF 0.91
 68 ALA  H      94 CYS  HB2     5.50  #peak 4709 #plist 1 #SUP 0.93 #QF 0.86
 94 CYS  HB2    96 PHE  HE2     5.50  #peak 4709 #plist 1 #SUP 0.93 #QF 0.86
105 GLU  HB2   106 GLY  HA2     5.50  #peak 4712 #plist 1 #SUP 0.68 #QF 0.68
 23 LYS  HB3    23 LYS  QG      2.69  #peak 4718 #plist 1 #SUP 0.82 #QF 0.82
 94 CYS  HB3    95 LEU  H       4.47  #peak 4721 #plist 1 #SUP 0.97 #QF 0.97
 24 VAL  QG2    25 PHE  HB2     4.48  #peak 4728 #plist 1 #SUP 0.88 #QF 0.88
 59 ILE  HA     59 ILE  QD1     5.15  #peak 4735 #plist 1 #SUP 0.97 #QF 0.83
 23 LYS  QG     33 GLU  HG3     4.44  #peak 4768 #plist 1 #SUP 1.00
 91 PHE  HB2    92 THR  HA      4.79  #peak 4782 #plist 1 #SUP 1.00
 86 LYS  HB2    87 VAL  QG2     3.52  #peak 4786 #plist 1 #SUP 0.85 #QF 0.85
 64 ILE  HA     66 ASN  H       4.53  #peak 4793 #plist 1 #SUP 0.98 #QF 0.98
 76 LEU  HG     92 THR  HB      4.32  #peak 4796 #plist 1 #SUP 0.90 #QF 0.90
 34 ILE  QG2   111 MET  HG3     3.77  #peak 4800 #plist 1 #SUP 0.95 #QF 0.95
 84 PRO  HA     87 VAL  QG2     4.46  #peak 4801 #plist 1 #SUP 0.93 #QF 0.93
 98 PRO  HA    106 GLY  HA2     4.65  #peak 4803 #plist 1 #SUP 0.85 #QF 0.85
 43 ASN  HA    129 TRP  HZ2     4.35  #peak 4806 #plist 1 #SUP 0.78 #QF 0.78
 73 HIS  HD2    74 PRO  HD3     4.30  #peak 4808 #plist 1 #SUP 0.94 #QF 0.94
 75 ALA  QB    110 PRO  HB2     2.92  #peak 4827 #plist 1 #SUP 0.87 #QF 0.87
 87 VAL  QG1   112 VAL  QG1     3.37  #peak 4828 #plist 1 #SUP 0.75 #QF 0.75
 60 PRO  HD2    63 ARG  QD      3.29  #peak 4838 #plist 1 #SUP 0.95 #QF 0.95
124 GLU  HA    128 GLN  HG2     4.87  #peak 4850 #plist 1 #SUP 0.94 #QF 0.94
 38 SER  QB     42 LEU  HG      5.02  #peak 4855 #plist 1 #SUP 0.55 #QF 0.55
 21 LYS  HB3    33 GLU  HG2     4.79  #peak 4862 #plist 1 #SUP 0.97 #QF 0.97
114 LYS  HB3   114 LYS  QD      2.50  #peak 4864 #plist 1 #SUP 0.71 #QF 0.71
130 ARG  HA    134 THR  QG2     4.15  #peak 4866 #plist 1 #SUP 0.99 #QF 0.99
 67 VAL  QG2    95 LEU  H       5.50  #peak 4890 #plist 1 #SUP 0.92 #QF 0.92
 62 VAL  HA    130 ARG  HE      4.64  #peak 4891 #plist 1 #SUP 0.57 #QF 0.57
 61 ILE  H      62 VAL  HA      5.50  #peak 4892 #plist 1 #SUP 0.99 #QF 0.58
 62 VAL  HA    133 ALA  H       5.50  #peak 4892 #plist 1 #SUP 0.99 #QF 0.58
 23 LYS  HB2   111 MET  HA      5.22  #peak 4899 #plist 1 #SUP 0.86 #QF 0.86
 74 PRO  QG     75 ALA  HA      4.31  #peak 4909 #plist 1 #SUP 1.00
 65 ARG  HB2    97 GLY  QA      5.50  #peak 4918 #plist 1 #SUP 0.94 #QF 0.94
 60 PRO  HB2    61 ILE  QG2     4.51  #peak 4949 #plist 1 #SUP 0.97 #QF 0.94
 88 ALA  QB     90 LYS  QB      4.15  #peak 4973 #plist 1 #SUP 0.93 #QF 0.93
 23 LYS  HB2    25 PHE  QE      4.66  #peak 4996 #plist 1 #SUP 0.82 #QF 0.82
  4 GLY  HA3   135 TYR  QB      4.54  #peak 5002 #plist 1 #SUP 0.99 #QF 0.99
  7 ASP  HB3     8 LEU  QD2     5.17  #peak 5003 #plist 1 #SUP 0.98 #QF 0.96
113 ALA  HA    114 LYS  HA      4.48  #peak 5008 #plist 1 #SUP 0.48 #QF 0.48
 86 LYS  HG3    87 VAL  QG2     3.11  #peak 5017 #plist 1 #SUP 0.75 #QF 0.75
 25 PHE  HA     31 LYS  HA      4.93  #peak 5033 #plist 1 #SUP 0.77 #QF 0.77
 17 ARG  HB3    17 ARG  QD      3.05  #peak 5040 #plist 1 #SUP 0.88 #QF 0.88
  8 LEU  HB2     9 PRO  HD3     4.84  #peak 5047 #plist 1 #SUP 0.80 #QF 0.68
  8 LEU  HG      9 PRO  HD3     5.35  #peak 5047 #plist 1 #SUP 0.80 #QF 0.68
132 ALA  HA    135 TYR  QB      4.11  #peak 5067 #plist 1 #SUP 0.84 #QF 0.84
103 PHE  H     104 PRO  QG      4.93  #peak 5086 #plist 1 #SUP 0.85 #QF 0.85
 24 VAL  HB    111 MET  HG3     4.19  #peak 5087 #plist 1 #SUP 0.72 #QF 0.72
 78 ALA  HA     81 LYS  QE      3.62  #peak 5096 #plist 1 #SUP 0.87 #QF 0.87
 21 LYS  HG2    22 LEU  H       5.20  #peak 5097 #plist 1 #SUP 0.99 #QF 0.99
 24 VAL  HB    111 MET  HA      4.39  #peak 5101 #plist 1 #SUP 0.94 #QF 0.94
 12 VAL  QG1   125 MET  HG2     3.41  #peak 5102 #plist 1 #SUP 0.76 #QF 0.76
 99 PRO  HB2   106 GLY  HA2     4.30  #peak 5108 #plist 1 #SUP 0.90 #QF 0.90
  5 VAL  QG2    43 ASN  HA      4.38  #peak 5113 #plist 1 #SUP 0.94 #QF 0.94
 62 VAL  HB    134 THR  HA      4.64  #peak 5122 #plist 1 #SUP 0.91 #QF 0.91
 83 GLU  HG3    87 VAL  QG2     3.27  #peak 5132 #plist 1 #SUP 0.71 #QF 0.71
 73 HIS  HD2   110 PRO  HB3     5.42  #peak 5137 #plist 1 #SUP 0.58 #QF 0.58
130 ARG  HB3   130 ARG  HD2     3.48  #peak 5145 #plist 1 #SUP 0.99 #QF 0.99
 34 ILE  QG2    36 TRP  QB      4.97  #peak 5153 #plist 1 #SUP 0.97 #QF 0.95
 69 LYS  QG     70 GLY  HA3     5.50  #peak 5166 #plist 1 #SUP 1.00
 73 HIS  H      77 LYS  QE      4.39  #peak 5174 #plist 1 #SUP 1.00
 92 THR  HB    112 VAL  HA      4.20  #peak 5180 #plist 1 #SUP 1.00
 82 LYS  HG3    82 LYS  QE      3.34  #peak 5191 #plist 1 #SUP 0.98 #QF 0.39
 93 MET  QE     95 LEU  HG      4.90  #peak 5194 #plist 1 #SUP 0.91 #QF 0.39
 95 LEU  HG    111 MET  QE      5.20  #peak 5194 #plist 1 #SUP 0.91 #QF 0.39
 17 ARG  HB2    17 ARG  HE      4.47  #peak 5197 #plist 1 #SUP 0.81 #QF 0.81
109 LEU  QB    111 MET  HG3     3.90  #peak 5212 #plist 1 #SUP 0.93 #QF 0.93
 91 PHE  HB2   113 ALA  QB      4.89  #peak 5214 #plist 1 #SUP 0.81 #QF 0.81
 33 GLU  HA     34 ILE  HB      4.67  #peak 5235 #plist 1 #SUP 0.72 #QF 0.72
 21 LYS  HA     22 LEU  QB      4.91  #peak 5239 #plist 1 #SUP 0.98 #QF 0.85
 22 LEU  QB    111 MET  HA      5.29  #peak 5239 #plist 1 #SUP 0.98 #QF 0.85
130 ARG  HD3   134 THR  QG2     4.21  #peak 5245 #plist 1 #SUP 0.99 #QF 0.99
123 VAL  HA    126 MET  HG3     4.30  #peak 5246 #plist 1 #SUP 0.94 #QF 0.94
 76 LEU  HA     87 VAL  QG2     4.69  #peak 5259 #plist 1 #SUP 0.98 #QF 0.98
108 GLU  HA    109 LEU  HG      3.76  #peak 5262 #plist 1 #SUP 0.27 #QF 0.27
 99 PRO  HD3   106 GLY  HA3     4.45  #peak 5268 #plist 1 #SUP 0.90 #QF 0.90
 81 LYS  HA     84 PRO  HB3     4.58  #peak 5286 #plist 1 #SUP 0.90 #QF 0.90
 18 LYS  QD     19 GLY  H       4.61  #peak 5297 #plist 1 #SUP 0.85 #QF 0.85
 86 LYS  HG2    87 VAL  H       4.66  #peak 5298 #plist 1 #SUP 0.97 #QF 0.97
120 ASP  QB    121 ALA  QB      3.99  #peak 5308 #plist 1 #SUP 0.77 #QF 0.77
 34 ILE  QG2    34 ILE  HG13    4.06  #peak 5310 #plist 1 #SUP 1.00 #QF 0.80
115 SER  HB3   118 GLU  H       4.48  #peak 5321 #plist 1 #SUP 0.98 #QF 0.98
 74 PRO  HD2    75 ALA  QB      3.98  #peak 5322 #plist 1 #SUP 0.93 #QF 0.93
114 LYS  HB2   115 SER  HA      4.70  #peak 5330 #plist 1 #SUP 0.76 #QF 0.76
101 ASP  HA    104 PRO  QG      4.18  #peak 5342 #plist 1 #SUP 0.74 #QF 0.74
125 MET  HB2   126 MET  HA      4.50  #peak 5346 #plist 1 #SUP 1.00
 62 VAL  HA    130 ARG  HD3     4.38  #peak 5357 #plist 1 #SUP 1.00
132 ALA  QB    133 ALA  HA      4.11  #peak 5359 #plist 1 #SUP 0.97 #QF 0.97
 75 ALA  HA     76 LEU  HA      4.90  #peak 5382 #plist 1 #SUP 0.99 #QF 0.99
  5 VAL  HA    133 ALA  HA      4.53  #peak 5397 #plist 1 #SUP 0.99 #QF 0.99
117 LYS  QG    118 GLU  H       4.23  #peak 5403 #plist 1 #SUP 0.92 #QF 0.92
108 GLU  HA    108 GLU  HG2     3.58  #peak 5406 #plist 1 #SUP 0.85 #QF 0.85
 43 ASN  HB3    61 ILE  QG2     4.59  #peak 5420 #plist 1 #SUP 0.94 #QF 0.94
 44 VAL  HA     60 PRO  HA      3.29  #peak 5438 #plist 1 #SUP 0.97 #QF 0.97
 45 PHE  HB2    64 ILE  HG13    4.93  #peak 5439 #plist 1 #SUP 0.89 #QF 0.89
 59 ILE  QD1    98 PRO  HG2     4.06  #peak 5451 #plist 1 #SUP 0.83 #QF 0.83
 21 LYS  QE     33 GLU  HG2     4.77  #peak 5463 #plist 1 #SUP 0.87 #QF 0.87
 81 LYS  HA     81 LYS  QE      4.70  #peak 5471 #plist 1 #SUP 1.00
 74 PRO  QB     77 LYS  HB2     4.61  #peak 5478 #plist 1 #SUP 0.94 #QF 0.94
 73 HIS  HB3    76 LEU  HB2     4.57  #peak 5481 #plist 1 #SUP 0.92 #QF 0.92
 21 LYS  QD     33 GLU  HG3     3.72  #peak 5487 #plist 1 #SUP 1.00
 21 LYS  HB2    34 ILE  H       4.50  #peak 5494 #plist 1 #SUP 0.97 #QF 0.97
 67 VAL  QG2    95 LEU  HB2     4.67  #peak 5500 #plist 1 #SUP 0.56 #QF 0.56
 45 PHE  HB2   126 MET  QE      4.02  #peak 5504 #plist 1 #SUP 0.99 #QF 0.99
 12 VAL  H      13 LYS  HG2     4.63  #peak 5522 #plist 1 #SUP 0.99 #QF 0.99
  8 LEU  H      13 LYS  HG2     5.00  #peak 5525 #plist 1 #SUP 0.94 #QF 0.45
 19 GLY  H      37 ARG  QG      4.51  #peak 5526 #plist 1 #SUP 0.99 #QF 0.47
116 GLN  QB    117 LYS  QG      4.52  #peak 5530 #plist 1 #SUP 0.99 #QF 0.94
 24 VAL  QG2    75 ALA  QB      4.98  #peak 5532 #plist 1 #SUP 0.98 #QF 0.98
  2 MET  HA      7 ASP  HB2     5.50  #peak 5555 #plist 1 #SUP 0.86 #QF 0.86
 24 VAL  QG1   111 MET  HA      4.75  #peak 5557 #plist 1 #SUP 0.98 #QF 0.98
118 GLU  HB3   122 PHE  HB2     5.50  #peak 5567 #plist 1 #SUP 0.99 #QF 0.22
122 PHE  HB2   125 MET  HB2     5.50  #peak 5567 #plist 1 #SUP 0.99 #QF 0.22
 18 LYS  HG2    18 LYS  QD      2.67  #peak 5572 #plist 1 #SUP 0.94 #QF 0.75
111 MET  HG2   112 VAL  H       4.23  #peak 5574 #plist 1 #SUP 0.95 #QF 0.95
  2 MET  QB      7 ASP  HB2     4.25  #peak 5587 #plist 1 #SUP 0.51 #QF 0.51
 25 PHE  HB2    79 ALA  QB      4.50  #peak 5589 #plist 1 #SUP 0.94 #QF 0.29
 27 PRO  QG    103 PHE  HZ      4.62  #peak 5593 #plist 1 #SUP 0.58 #QF 0.58
 49 MET  HA     50 GLY  HA3     4.56  #peak 5600 #plist 1 #SUP 0.91 #QF 0.91
 70 GLY  HA2    71 LEU  HA      4.39  #peak 5617 #plist 1 #SUP 0.95 #QF 0.95
126 MET  HG2   127 VAL  H       4.39  #peak 5621 #plist 1 #SUP 0.94 #QF 0.94
 67 VAL  QG1   127 VAL  QG1     3.50  #peak 5625 #plist 1 #SUP 0.89 #QF 0.42
 67 VAL  QG1   127 VAL  QG2     3.50  #peak 5625 #plist 1 #SUP 0.89 #QF 0.42
 77 LYS  H      87 VAL  QG1     4.79  #peak 5627 #plist 1 #SUP 0.67 #QF 0.67
 87 VAL  QG1    92 THR  H       5.26  #peak 5628 #plist 1 #SUP 0.89 #QF 0.89
 86 LYS  H      87 VAL  QG1     5.50  #peak 5629 #plist 1 #SUP 1.00
 73 HIS  HB3   110 PRO  HB2     4.14  #peak 5630 #plist 1 #SUP 0.96 #QF 0.96
130 ARG  HG2   131 ASP  H       4.63  #peak 5636 #plist 1 #SUP 0.93 #QF 0.93
 58 ARG  HG3    59 ILE  H       5.31  #peak 5637 #plist 1 #SUP 0.96 #QF 0.23
109 LEU  QD1   111 MET  QE      3.99  #peak 5643 #plist 1 #SUP 0.98 #QF 0.98
 12 VAL  QG2   125 MET  HA      4.68  #peak 5649 #plist 1 #SUP 0.85 #QF 0.85
 65 ARG  HB2    96 PHE  QD      4.52  #peak 5652 #plist 1 #SUP 0.99 #QF 0.99
 84 PRO  HA     87 VAL  QG1     4.02  #peak 5674 #plist 1 #SUP 0.98 #QF 0.98
 63 ARG  H      64 ILE  HB      4.69  #peak 5705 #plist 1 #SUP 0.96 #QF 0.96
  4 GLY  HA2   135 TYR  HD1     5.21  #peak 5720 #plist 1 #SUP 0.96 #QF 0.96
 26 LEU  HA    110 PRO  HG2     4.23  #peak 5722 #plist 1 #SUP 0.47 #QF 0.47
 76 LEU  QD1    94 CYS  HA      4.93  #peak 5741 #plist 1 #SUP 0.98 #QF 0.98
 59 ILE  HB     98 PRO  QD      5.34  #peak 5779 #plist 1 #SUP 0.98 #QF 0.82
 63 ARG  QD     98 PRO  QD      5.50  #peak 5779 #plist 1 #SUP 0.98 #QF 0.82
 40 GLN  QG     41 ASP  HA      4.36  #peak 5796 #plist 1 #SUP 0.86 #QF 0.86
 58 ARG  HB2    60 PRO  HD3     4.43  #peak 5799 #plist 1 #SUP 0.42 #QF 0.42
 22 LEU  QB     34 ILE  HA      5.50  #peak 5801 #plist 1 #SUP 0.63 #QF 0.63
 45 PHE  HB3   126 MET  QE      4.15  #peak 5807 #plist 1 #SUP 0.91 #QF 0.60
126 MET  QE    129 TRP  QB      4.45  #peak 5807 #plist 1 #SUP 0.91 #QF 0.60
 22 LEU  QB     23 LYS  HA      4.62  #peak 5809 #plist 1 #SUP 0.91 #QF 0.91
 45 PHE  HA    129 TRP  HH2     4.52  #peak 5810 #plist 1 #SUP 0.99 #QF 0.95
  4 GLY  HA3     6 HIS  HD2     5.50  #peak 5817 #plist 1 #SUP 1.00 #QF 0.79
  4 GLY  HA3   135 TYR  HD2     5.50  #peak 5817 #plist 1 #SUP 1.00 #QF 0.79
 58 ARG  HA     58 ARG  HD3     2.86  #peak 5818 #plist 1 #SUP 0.47 #QF 0.47
116 GLN  HG2   117 LYS  QG      5.34  #peak 5819 #plist 1 #SUP 0.98 #QF 0.78
  7 ASP  H      13 LYS  HD3     4.92  #peak 5826 #plist 1 #SUP 0.99 #QF 0.76
 17 ARG  HB2    18 LYS  H       5.23  #peak 5826 #plist 1 #SUP 0.99 #QF 0.76
 96 PHE  QD    108 GLU  QB      4.46  #peak 5827 #plist 1 #SUP 0.98 #QF 0.98
 87 VAL  HA     92 THR  H       5.50  #peak 5837 #plist 1 #SUP 0.98 #QF 0.96
 86 LYS  H      87 VAL  HA      4.71  #peak 5841 #plist 1 #SUP 0.78 #QF 0.78
127 VAL  H     128 GLN  HG3     5.36  #peak 5842 #plist 1 #SUP 0.98 #QF 0.98
 97 GLY  H      98 PRO  QD      4.58  #peak 5848 #plist 1 #SUP 0.89 #QF 0.89
 90 LYS  QD     91 PHE  HZ      5.42  #peak 5856 #plist 1 #SUP 0.99 #QF 0.69
 90 LYS  QD    116 GLN  HE21    5.37  #peak 5856 #plist 1 #SUP 0.99 #QF 0.69
113 ALA  HA    114 LYS  HB3     5.05  #peak 5882 #plist 1 #SUP 0.80 #QF 0.80
 25 PHE  QD     76 LEU  HG      5.41  #peak 5889 #plist 1 #SUP 1.00 #QF 0.50
 73 HIS  H      76 LEU  HG      5.50  #peak 5889 #plist 1 #SUP 1.00 #QF 0.50
 39 SER  QB     40 GLN  H       5.30  #peak 5891 #plist 1 #SUP 0.99 #QF 0.89
 24 VAL  H      34 ILE  QD1     5.22  #peak 5922 #plist 1 #SUP 0.85 #QF 0.33
 34 ILE  QD1    49 MET  H       5.40  #peak 5922 #plist 1 #SUP 0.85 #QF 0.33
 17 ARG  H      38 SER  QB      4.88  #peak 5930 #plist 1 #SUP 0.98 #QF 0.98
 83 GLU  HG3    86 LYS  HG3     3.59  #peak 5936 #plist 1 #SUP 0.82 #QF 0.82
 31 LYS  HG3    32 GLU  HA      4.30  #peak 5944 #plist 1 #SUP 0.86 #QF 0.86
 79 ALA  H      87 VAL  QG2     5.02  #peak 5952 #plist 1 #SUP 0.99 #QF 0.99
130 ARG  HG3   134 THR  QG2     3.69  #peak 5958 #plist 1 #SUP 0.66 #QF 0.66
 22 LEU  QB    111 MET  HB3     3.98  #peak 5970 #plist 1 #SUP 0.97 #QF 0.97
100 ASN  HA    102 ASP  H       5.10  #peak 5971 #plist 1 #SUP 0.86 #QF 0.83
100 ASN  HA    100 ASN  HD21    4.43  #peak 5972 #plist 1 #SUP 0.84 #QF 0.84
 91 PHE  HA    113 ALA  QB      3.62  #peak 5980 #plist 1 #SUP 0.55 #QF 0.55
 77 LYS  H      80 ALA  QB      4.76  #peak 5988 #plist 1 #SUP 0.91 #QF 0.91
 67 VAL  HA     95 LEU  HB2     5.04  #peak 5998 #plist 1 #SUP 1.00
 67 VAL  HA     95 LEU  HG      5.50  #peak 5998 #plist 1 #SUP 1.00
 59 ILE  QD1    98 PRO  HG3     4.24  #peak 6003 #plist 1 #SUP 0.99 #QF 0.99
 94 CYS  HG     96 PHE  QD      4.72  #peak 6007 #plist 1 #SUP 0.84 #QF 0.21
 65 ARG  HB2    66 ASN  HB3     4.79  #peak 6017 #plist 1 #SUP 0.84 #QF 0.84
 98 PRO  HA     99 PRO  HB3     5.50  #peak 6020 #plist 1 #SUP 1.00 #QF 0.95
  3 ASN  HA    135 TYR  HD2     5.50  #peak 6027 #plist 1 #SUP 0.92 #QF 0.92
 23 LYS  HA     23 LYS  QE      4.06  #peak 6028 #plist 1 #SUP 0.97 #QF 0.97
 74 PRO  HA     77 LYS  QE      4.60  #peak 6039 #plist 1 #SUP 0.90 #QF 0.90
128 GLN  HB2   131 ASP  HB3     5.17  #peak 6048 #plist 1 #SUP 0.89 #QF 0.89
 61 ILE  HA     64 ILE  HG12    4.52  #peak 6049 #plist 1 #SUP 1.00
 69 LYS  H      72 VAL  QG1     5.36  #peak 6053 #plist 1 #SUP 0.87 #QF 0.87
117 LYS  HA    119 ARG  HG3     4.89  #peak 6060 #plist 1 #SUP 0.73 #QF 0.73
114 LYS  QD    114 LYS  QE      2.65  #peak 6071 #plist 1 #SUP 1.00 #QF 0.76
130 ARG  HG2   133 ALA  QB      3.90  #peak 6074 #plist 1 #SUP 0.96 #QF 0.96
 24 VAL  HA     25 PHE  HA      4.47  #peak 6079 #plist 1 #SUP 0.82 #QF 0.82
 92 THR  HA    113 ALA  QB      4.55  #peak 6082 #plist 1 #SUP 0.97 #QF 0.97
 44 VAL  QG2    60 PRO  HB3     3.58  #peak 6097 #plist 1 #SUP 0.94 #QF 0.94
103 PHE  QB    108 GLU  H       4.83  #peak 6116 #plist 1 #SUP 0.95 #QF 0.95
120 ASP  QB    121 ALA  HA      4.37  #peak 6117 #plist 1 #SUP 0.90 #QF 0.90
 34 ILE  HA     34 ILE  HG13    4.13  #peak 6121 #plist 1 #SUP 0.89 #QF 0.89
 36 TRP  HZ2   122 PHE  QD      4.45  #peak 6128 #plist 1 #SUP 0.25 #QF 0.25
113 ALA  HA    114 LYS  QD      3.31  #peak 6132 #plist 1 #SUP 0.68 #QF 0.68
  4 GLY  HA2   135 TYR  HD2     4.78  #peak 6135 #plist 1 #SUP 0.99 #QF 0.77
 86 LYS  H      86 LYS  HB2     3.98  #peak 6149 #plist 1 #SUP 0.95 #QF 0.95
 34 ILE  QD1   111 MET  HG3     4.08  #peak 6158 #plist 1 #SUP 0.82 #QF 0.82
 60 PRO  HB2    63 ARG  QD      4.95  #peak 6159 #plist 1 #SUP 0.98 #QF 0.98
 99 PRO  HD3   106 GLY  HA2     3.60  #peak 6171 #plist 1 #SUP 0.52 #QF 0.52
114 LYS  HB2   115 SER  HB2     5.50  #peak 6178 #plist 1 #SUP 1.00 #QF 0.85
115 SER  HB2   117 LYS  QB      5.50  #peak 6178 #plist 1 #SUP 1.00 #QF 0.85
 73 HIS  HE1   110 PRO  HG3     4.57  #peak 6203 #plist 1 #SUP 0.98 #QF 0.98
 60 PRO  HG3    63 ARG  HG2     4.25  #peak 6231 #plist 1 #SUP 0.98 #QF 0.98
 78 ALA  H      81 LYS  QD      4.63  #peak 6234 #plist 1 #SUP 0.95 #QF 0.95
 44 VAL  QG2    60 PRO  HB2     4.10  #peak 6242 #plist 1 #SUP 0.86 #QF 0.86
130 ARG  HA    131 ASP  HA      4.84  #peak 6244 #plist 1 #SUP 0.84 #QF 0.84
 84 PRO  HA     85 ARG  QG      4.91  #peak 6251 #plist 1 #SUP 0.39 #QF 0.39
126 MET  HG3   127 VAL  H       5.30  #peak 6262 #plist 1 #SUP 0.98 #QF 0.98
 87 VAL  HB     88 ALA  HA      4.81  #peak 6271 #plist 1 #SUP 0.55 #QF 0.55
 64 ILE  QG2    95 LEU  QD2     3.64  #peak 6287 #plist 1 #SUP 0.96 #QF 0.96
 24 VAL  QG1    49 MET  QB      5.16  #peak 6305 #plist 1 #SUP 0.96 #QF 0.96
 90 LYS  HG3    91 PHE  HZ      4.86  #peak 6318 #plist 1 #SUP 0.97 #QF 0.71
 71 LEU  HB3    77 LYS  QE      4.61  #peak 6347 #plist 1 #SUP 1.00
 64 ILE  HA     65 ARG  HA      4.37  #peak 6360 #plist 1 #SUP 0.88 #QF 0.88
105 GLU  HB2   106 GLY  HA3     4.88  #peak 6368 #plist 1 #SUP 0.84 #QF 0.84
 83 GLU  HA     87 VAL  QG2     4.88  #peak 6373 #plist 1 #SUP 1.00
 68 ALA  H      95 LEU  HA      4.05  #peak 6386 #plist 1 #SUP 0.84 #QF 0.84
 23 LYS  HB3    25 PHE  QE      4.80  #peak 6416 #plist 1 #SUP 0.98 #QF 0.77
 61 ILE  HA    126 MET  QE      4.45  #peak 6427 #plist 1 #SUP 0.69 #QF 0.69
128 GLN  HG2   132 ALA  QB      5.50  #peak 6434 #plist 1 #SUP 0.48 #QF 0.48
 34 ILE  QD1    49 MET  QE      4.13  #peak 6451 #plist 1 #SUP 0.86 #QF 0.86
123 VAL  HB    126 MET  HB2     4.69  #peak 6460 #plist 1 #SUP 0.88 #QF 0.88
 44 VAL  HA     60 PRO  HG3     5.19  #peak 6476 #plist 1 #SUP 0.96 #QF 0.96
 18 LYS  HG2    19 GLY  H       4.46  #peak 6477 #plist 1 #SUP 0.84 #QF 0.84
 86 LYS  HB3   114 LYS  HA      4.63  #peak 6481 #plist 1 #SUP 0.73 #QF 0.73
 65 ARG  HB2    96 PHE  HB2     4.29  #peak 6495 #plist 1 #SUP 1.00 #QF 0.93
 73 HIS  HB3    76 LEU  QD1     4.79  #peak 6504 #plist 1 #SUP 0.96 #QF 0.96
 86 LYS  H      87 VAL  QG2     4.09  #peak 6529 #plist 1 #SUP 0.99 #QF 0.99
 21 LYS  QD     22 LEU  H       4.54  #peak 6545 #plist 1 #SUP 0.98 #QF 0.98
127 VAL  HA    128 GLN  HA      4.78  #peak 6553 #plist 1 #SUP 0.99 #QF 0.99
 29 LYS  HB3    29 LYS  QE      4.44  #peak 6563 #plist 1 #SUP 0.98 #QF 0.98
131 ASP  HB2   132 ALA  QB      4.53  #peak 6581 #plist 1 #SUP 0.93 #QF 0.93
 75 ALA  HA     77 LYS  H       4.62  #peak 6582 #plist 1 #SUP 1.00
 69 LYS  QD    119 ARG  HE      5.50  #peak 6588 #plist 1 #SUP 0.99 #QF 0.74
 69 LYS  QD    123 VAL  H       5.50  #peak 6588 #plist 1 #SUP 0.99 #QF 0.74
 43 ASN  QD2   133 ALA  HA      5.05  #peak 6594 #plist 1 #SUP 0.98 #QF 0.48
129 TRP  HD1   133 ALA  HA      5.47  #peak 6594 #plist 1 #SUP 0.98 #QF 0.48
133 ALA  HA    135 TYR  HD2     4.50  #peak 6599 #plist 1 #SUP 0.81 #QF 0.66
 83 GLU  HB2    83 GLU  HG3     2.63  #peak 6607 #plist 1 #SUP 0.55 #QF 0.55
 23 LYS  QG     34 ILE  H       5.06  #peak 6610 #plist 1 #SUP 0.83 #QF 0.83
 20 GLY  HA3    21 LYS  HA      4.71  #peak 6631 #plist 1 #SUP 0.75 #QF 0.62
 20 GLY  HA2    21 LYS  HA      4.73  #peak 6639 #plist 1 #SUP 0.88 #QF 0.88
 18 LYS  HG2    18 LYS  QE      2.78  #peak 6641 #plist 1 #SUP 0.92 #QF 0.86
 81 LYS  HB2    81 LYS  QE      3.55  #peak 6641 #plist 1 #SUP 0.92 #QF 0.86
 14 GLU  HA     17 ARG  QD      3.89  #peak 6659 #plist 1 #SUP 0.88 #QF 0.88
 21 LYS  QD     34 ILE  H       4.49  #peak 6689 #plist 1 #SUP 0.96 #QF 0.96
 23 LYS  HD2    33 GLU  HA      4.02  #peak 6690 #plist 1 #SUP 0.98 #QF 0.93
 73 HIS  HA     73 HIS  HD2     4.23  #peak 6706 #plist 1 #SUP 0.97 #QF 0.97
 10 SER  HB2    11 ASN  H       4.50  #peak 6727 #plist 1 #SUP 0.94 #QF 0.94
 61 ILE  QD1   130 ARG  HB3     4.17  #peak 6746 #plist 1 #SUP 0.99 #QF 0.99
111 MET  H     111 MET  HG2     4.17  #peak 6763 #plist 1 #SUP 1.00
 90 LYS  QB     90 LYS  HE3     4.14  #peak 6769 #plist 1 #SUP 0.74 #QF 0.74
 34 ILE  HB     49 MET  QB      4.72  #peak 6786 #plist 1 #SUP 0.86 #QF 0.86
 63 ARG  HG3    98 PRO  HG2     4.79  #peak 6792 #plist 1 #SUP 0.48 #QF 0.48
 83 GLU  HB3    84 PRO  HD2     4.40  #peak 6800 #plist 1 #SUP 0.96 #QF 0.96
 73 HIS  HE1   110 PRO  HB3     5.01  #peak 6829 #plist 1 #SUP 0.95 #QF 0.48
 64 ILE  QG2    98 PRO  QD      5.50  #peak 6837 #plist 1 #SUP 0.87 #QF 0.71
 93 MET  HG2   112 VAL  HA      4.61  #peak 6843 #plist 1 #SUP 0.25 #QF 0.25
 83 GLU  HB2    86 LYS  HG2     3.84  #peak 6846 #plist 1 #SUP 0.85 #QF 0.85
 45 PHE  QD    109 LEU  QD1     4.89  #peak 6847 #plist 1 #SUP 0.89 #QF 0.81
 45 PHE  HE2   109 LEU  QD1     5.34  #peak 6847 #plist 1 #SUP 0.89 #QF 0.81
 73 HIS  H      73 HIS  HD2     4.86  #peak 6858 #plist 1 #SUP 0.83 #QF 0.59
113 ALA  QB    119 ARG  QD      4.40  #peak 6871 #plist 1 #SUP 0.92 #QF 0.92
 91 PHE  HA    119 ARG  HG2     4.42  #peak 6894 #plist 1 #SUP 0.99 #QF 0.76
 83 GLU  HG3    84 PRO  HD2     5.44  #peak 6902 #plist 1 #SUP 0.89 #QF 0.89
 16 LEU  HA     36 TRP  HE3     5.01  #peak 6911 #plist 1 #SUP 1.00 #QF 0.76
 73 HIS  HB3    94 CYS  HG      5.50  #peak 6918 #plist 1 #SUP 0.95 #QF 0.60
 70 GLY  H     123 VAL  QG1     5.50  #peak 6921 #plist 1 #SUP 0.78 #QF 0.78
 59 ILE  HA     63 ARG  QB      3.94  #peak 6924 #plist 1 #SUP 0.83 #QF 0.83
 61 ILE  QD1   130 ARG  HD2     5.50  #peak 6962 #plist 1 #SUP 0.98 #QF 0.38
 82 LYS  QD     82 LYS  QE      2.52  #peak 6969 #plist 1 #SUP 1.00 #QF 0.99
133 ALA  HA    135 TYR  QE      5.50  #peak 6983 #plist 1 #SUP 1.00 #QF 0.21
 38 SER  HA     39 SER  QB      4.72  #peak 6984 #plist 1 #SUP 0.93 #QF 0.92
 39 SER  QB    129 TRP  HH2     5.29  #peak 6984 #plist 1 #SUP 0.93 #QF 0.92
126 MET  HA    126 MET  HG2     4.01  #peak 6997 #plist 1 #SUP 0.97 #QF 0.97
  9 PRO  HA     12 VAL  H       4.82  #peak 7002 #plist 1 #SUP 0.94 #QF 0.94
 26 LEU  QD1   110 PRO  HD2     4.62  #peak 7007 #plist 1 #SUP 0.96 #QF 0.96
 64 ILE  HG13   65 ARG  H       4.84  #peak 7015 #plist 1 #SUP 1.00
 34 ILE  QD1   109 LEU  QB      3.42  #peak 7034 #plist 1 #SUP 0.90 #QF 0.90
 92 THR  QG2   112 VAL  H       5.50  #peak 7044 #plist 1 #SUP 0.91 #QF 0.91
126 MET  HA    129 TRP  HZ3     4.75  #peak 7070 #plist 1 #SUP 0.86 #QF 0.86
 87 VAL  HB     88 ALA  H       4.59  #peak 7094 #plist 1 #SUP 0.99 #QF 0.99
 25 PHE  HB2    76 LEU  HA      4.53  #peak 7096 #plist 1 #SUP 0.61 #QF 0.61
 25 PHE  HB3    79 ALA  QB      4.28  #peak 7102 #plist 1 #SUP 0.88 #QF 0.84
 79 ALA  QB     82 LYS  QE      4.82  #peak 7102 #plist 1 #SUP 0.88 #QF 0.84
 62 VAL  HA     63 ARG  HA      5.06  #peak 7111 #plist 1 #SUP 0.97 #QF 0.81
 63 ARG  HA     64 ILE  HA      5.48  #peak 7111 #plist 1 #SUP 0.97 #QF 0.81
 73 HIS  HB3    76 LEU  HA      5.50  #peak 7112 #plist 1 #SUP 1.00
120 ASP  HA    124 GLU  HG2     3.93  #peak 7118 #plist 1 #SUP 0.68 #QF 0.68
 77 LYS  HA     77 LYS  HD3     4.34  #peak 7121 #plist 1 #SUP 0.92 #QF 0.92
 94 CYS  HA     95 LEU  HB3     5.01  #peak 7124 #plist 1 #SUP 0.98 #QF 0.98
 92 THR  HB    112 VAL  QG2     4.66  #peak 7131 #plist 1 #SUP 0.98 #QF 0.98
 64 ILE  QG2    64 ILE  QD1     2.45  #peak 7143 #plist 1 #SUP 0.98 #QF 0.98
 69 LYS  QG    119 ARG  HE      5.41  #peak 7150 #plist 1 #SUP 0.81 #QF 0.81
 16 LEU  QD2   125 MET  QE      4.73  #peak 7157 #plist 1 #SUP 0.98 #QF 0.86
 73 HIS  HB2    94 CYS  HB2     4.31  #peak 7163 #plist 1 #SUP 0.86 #QF 0.86
 33 GLU  QB     34 ILE  HA      5.30  #peak 7176 #plist 1 #SUP 0.95 #QF 0.80
123 VAL  HA    126 MET  HG2     4.21  #peak 7184 #plist 1 #SUP 0.92 #QF 0.92
 30 GLU  HG3    31 LYS  HB2     4.48  #peak 7204 #plist 1 #SUP 0.77 #QF 0.77
 95 LEU  HG    109 LEU  HG      5.50  #peak 7214 #plist 1 #SUP 1.00 #QF 0.99
108 GLU  QB    109 LEU  HG      5.50  #peak 7214 #plist 1 #SUP 1.00 #QF 0.99
 44 VAL  QG1    60 PRO  HB3     3.90  #peak 7223 #plist 1 #SUP 1.00
 76 LEU  HG    110 PRO  HB2     4.64  #peak 7225 #plist 1 #SUP 0.90 #QF 0.86
109 LEU  QD1   111 MET  HG3     5.24  #peak 7231 #plist 1 #SUP 0.95 #QF 0.95
  5 VAL  HA    132 ALA  HA      4.46  #peak 7237 #plist 1 #SUP 0.99 #QF 0.99
 16 LEU  HG    125 MET  QE      4.74  #peak 7249 #plist 1 #SUP 0.95 #QF 0.23
 16 LEU  QD1   125 MET  QE      4.73  #peak 7249 #plist 1 #SUP 0.95 #QF 0.23
117 LYS  QG    117 LYS  QE      3.15  #peak 7257 #plist 1 #SUP 0.87 #QF 0.87
 81 LYS  HA     84 PRO  HG3     4.50  #peak 7262 #plist 1 #SUP 0.94 #QF 0.94
130 ARG  H     130 ARG  HD2     4.55  #peak 7267 #plist 1 #SUP 0.90 #QF 0.90
  4 GLY  HA2   135 TYR  QE      5.01  #peak 7277 #plist 1 #SUP 0.96 #QF 0.64
  6 HIS  HA      6 HIS  HD2     5.41  #peak 7277 #plist 1 #SUP 0.96 #QF 0.64
 13 LYS  HA     15 ALA  QB      4.97  #peak 7278 #plist 1 #SUP 0.81 #QF 0.81
 37 ARG  QB     37 ARG  HE      4.50  #peak 7287 #plist 1 #SUP 0.95 #QF 0.73
 65 ARG  HB3    96 PHE  QD      4.96  #peak 7287 #plist 1 #SUP 0.95 #QF 0.73
 93 MET  QE    123 VAL  HB      4.42  #peak 7304 #plist 1 #SUP 0.89 #QF 0.89
 69 LYS  QD    123 VAL  HB      4.41  #peak 7318 #plist 1 #SUP 0.89 #QF 0.89
103 PHE  QB    105 GLU  HB2     4.59  #peak 7322 #plist 1 #SUP 0.58 #QF 0.58
115 SER  H     118 GLU  HA      4.93  #peak 7336 #plist 1 #SUP 0.89 #QF 0.89
 90 LYS  QB    116 GLN  QB      3.60  #peak 7356 #plist 1 #SUP 0.93 #QF 0.93
 62 VAL  HA    134 THR  HA      4.40  #peak 7359 #plist 1 #SUP 0.99 #QF 0.99
 68 ALA  HA     69 LYS  QD      3.63  #peak 7375 #plist 1 #SUP 0.90 #QF 0.90
 60 PRO  HG2    61 ILE  H       4.66  #peak 7381 #plist 1 #SUP 0.80 #QF 0.80
109 LEU  QB    111 MET  QE      2.52  #peak 7384 #plist 1 #SUP 0.69 #QF 0.69
 20 GLY  HA3    36 TRP  HZ2     4.45  #peak 7394 #plist 1 #SUP 0.67 #QF 0.67
128 GLN  HB2   129 TRP  QB      5.50  #peak 7410 #plist 1 #SUP 0.63 #QF 0.53
 10 SER  HA     13 LYS  HE2     4.28  #peak 7418 #plist 1 #SUP 0.98 #QF 0.98
 71 LEU  HA     77 LYS  QE      4.32  #peak 7420 #plist 1 #SUP 0.47 #QF 0.47
100 ASN  HB2   101 ASP  HA      5.50  #peak 7426 #plist 1 #SUP 0.97 #QF 0.53
101 ASP  HA    104 PRO  HD2     5.50  #peak 7426 #plist 1 #SUP 0.97 #QF 0.53
 24 VAL  QG2    25 PHE  QD      4.90  #peak 7429 #plist 1 #SUP 0.78 #QF 0.78
 65 ARG  HA     66 ASN  HB2     4.70  #peak 7435 #plist 1 #SUP 0.80 #QF 0.80
 83 GLU  HG3    84 PRO  HD3     5.42  #peak 7447 #plist 1 #SUP 0.76 #QF 0.76
 64 ILE  QG2   130 ARG  HG2     5.12  #peak 7454 #plist 1 #SUP 0.87 #QF 0.87
 70 GLY  HA2    71 LEU  HG      4.16  #peak 7455 #plist 1 #SUP 0.94 #QF 0.94
 74 PRO  QG     75 ALA  QB      3.67  #peak 7460 #plist 1 #SUP 0.64 #QF 0.64
124 GLU  H     125 MET  HG3     4.69  #peak 7465 #plist 1 #SUP 0.96 #QF 0.96
 59 ILE  HB     63 ARG  QB      4.73  #peak 7481 #plist 1 #SUP 0.32 #QF 0.32
 26 LEU  QB     29 LYS  H       4.68  #peak 7496 #plist 1 #SUP 0.74 #QF 0.57
 26 LEU  H      75 ALA  QB      4.97  #peak 7506 #plist 1 #SUP 0.97 #QF 0.97
 65 ARG  HG2    96 PHE  HB3     3.82  #peak 7510 #plist 1 #SUP 0.90 #QF 0.90
 23 LYS  QG    112 VAL  H       5.05  #peak 7517 #plist 1 #SUP 0.74 #QF 0.74
 25 PHE  H      26 LEU  HG      5.50  #peak 7521 #plist 1 #SUP 0.80 #QF 0.49
 25 PHE  H      76 LEU  QD2     5.50  #peak 7521 #plist 1 #SUP 0.80 #QF 0.49
 68 ALA  HA     94 CYS  HB3     5.28  #peak 7540 #plist 1 #SUP 0.84 #QF 0.84
 34 ILE  QG2    34 ILE  HG12    2.65  #peak 7549 #plist 1 #SUP 0.93 #QF 0.93
 58 ARG  H      58 ARG  HD2     4.56  #peak 7566 #plist 1 #SUP 0.93 #QF 0.93
 26 LEU  HA    110 PRO  HG3     4.59  #peak 7584 #plist 1 #SUP 0.80 #QF 0.80
125 MET  HB3   127 VAL  H       5.47  #peak 7601 #plist 1 #SUP 0.97 #QF 0.97
 65 ARG  HA    130 ARG  HD2     5.31  #peak 7616 #plist 1 #SUP 0.86 #QF 0.86
 71 LEU  HA     76 LEU  HG      4.48  #peak 7644 #plist 1 #SUP 0.86 #QF 0.86
 68 ALA  H      93 MET  HA      5.31  #peak 7651 #plist 1 #SUP 0.95 #QF 0.95
117 LYS  HA    117 LYS  QE      4.30  #peak 7659 #plist 1 #SUP 1.00 #QF 0.69
 74 PRO  QG     75 ALA  H       4.69  #peak 7662 #plist 1 #SUP 0.90 #QF 0.90
 83 GLU  HA     86 LYS  H       4.77  #peak 7664 #plist 1 #SUP 0.83 #QF 0.83
 24 VAL  HA    111 MET  HB3     4.65  #peak 7680 #plist 1 #SUP 0.87 #QF 0.87
 71 LEU  HB2    89 ALA  QB      3.26  #peak 7686 #plist 1 #SUP 0.57 #QF 0.57
 79 ALA  QB     82 LYS  QD      4.20  #peak 7694 #plist 1 #SUP 1.00
 13 LYS  H      15 ALA  QB      4.67  #peak 7719 #plist 1 #SUP 0.92 #QF 0.92
 61 ILE  QG2   130 ARG  H       4.88  #peak 7726 #plist 1 #SUP 0.97 #QF 0.97
  5 VAL  QG1    42 LEU  HA      4.81  #peak 7728 #plist 1 #SUP 0.90 #QF 0.90
 22 LEU  QB     34 ILE  QD1     4.59  #peak 7752 #plist 1 #SUP 0.96 #QF 0.96
116 GLN  HG3   119 ARG  HG2     5.36  #peak 7801 #plist 1 #SUP 0.79 #QF 0.40
119 ARG  HG2   120 ASP  QB      5.50  #peak 7801 #plist 1 #SUP 0.79 #QF 0.40
 16 LEU  QD1   129 TRP  HA      4.67  #peak 7815 #plist 1 #SUP 0.95 #QF 0.95
 66 ASN  HB3    96 PHE  HZ      5.17  #peak 7819 #plist 1 #SUP 0.90 #QF 0.64
 94 CYS  HB3    96 PHE  HZ      5.50  #peak 7819 #plist 1 #SUP 0.90 #QF 0.64
  4 GLY  HA2     5 VAL  HA      4.58  #peak 7833 #plist 1 #SUP 0.80 #QF 0.80
 22 LEU  QD2    23 LYS  H       4.55  #peak 7845 #plist 1 #SUP 0.96 #QF 0.96
 66 ASN  HB3    96 PHE  HE2     5.50  #peak 7848 #plist 1 #SUP 0.98 #QF 0.97
 24 VAL  QG2    34 ILE  QD1     2.99  #peak 7878 #plist 1 #SUP 0.70 #QF 0.70
 20 GLY  HA2    35 ARG  QG      4.71  #peak 7881 #plist 1 #SUP 0.73 #QF 0.73
 77 LYS  HG3    77 LYS  QE      4.24  #peak 7914 #plist 1 #SUP 1.00
 14 GLU  HB2    15 ALA  QB      4.30  #peak 7927 #plist 1 #SUP 0.80 #QF 0.80
 10 SER  HB3    11 ASN  H       4.50  #peak 7943 #plist 1 #SUP 0.70 #QF 0.70
 24 VAL  HB     34 ILE  H       4.98  #peak 7950 #plist 1 #SUP 0.79 #QF 0.79
102 ASP  H     104 PRO  HD2     5.33  #peak 7956 #plist 1 #SUP 0.59 #QF 0.59
 38 SER  HA     44 VAL  HB      5.50  #peak 7972 #plist 1 #SUP 0.67 #QF 0.57
 98 PRO  HA     99 PRO  HB2     5.50  #peak 7979 #plist 1 #SUP 0.98 #QF 0.98
 96 PHE  QD     96 PHE  HE2     4.70  #peak 7988 #plist 1 #SUP 1.00 #QF 0.69
 93 MET  HA     93 MET  QE      4.15  #peak 7996 #plist 1 #SUP 0.97 #QF 0.97
 15 ALA  HA     18 LYS  QE      4.55  #peak 8025 #plist 1 #SUP 0.99 #QF 0.44
102 ASP  H     104 PRO  HD3     4.55  #peak 8036 #plist 1 #SUP 0.92 #QF 0.92
 70 GLY  H     123 VAL  QG2     5.50  #peak 8038 #plist 1 #SUP 0.90 #QF 0.90
 56 ASN  HA     58 ARG  H       5.50  #peak 8044 #plist 1 #SUP 0.97 #QF 0.26
 71 LEU  HA     76 LEU  H       5.31  #peak 8045 #plist 1 #SUP 0.92 #QF 0.92
  5 VAL  QG2    42 LEU  HA      4.81  #peak 8048 #plist 1 #SUP 1.00
129 TRP  H     130 ARG  HA      5.50  #peak 8066 #plist 1 #SUP 0.90 #QF 0.90
 99 PRO  HB3   103 PHE  QB      4.92  #peak 8079 #plist 1 #SUP 0.95 #QF 0.95
 91 PHE  HA    116 GLN  HA      3.37  #peak 8102 #plist 1 #SUP 0.32 #QF 0.32
134 THR  HA    136 ASN  H       4.59  #peak 8124 #plist 1 #SUP 0.88 #QF 0.88
119 ARG  HB2   119 ARG  HE      5.23  #peak 8125 #plist 1 #SUP 0.99 #QF 0.58
 58 ARG  HB3    58 ARG  HE      4.95  #peak 8126 #plist 1 #SUP 0.98 #QF 0.67
 72 VAL  H      76 LEU  HB3     4.80  #peak 8129 #plist 1 #SUP 0.96 #QF 0.96
 24 VAL  QG2   110 PRO  HG2     4.49  #peak 8130 #plist 1 #SUP 0.96 #QF 0.96
 80 ALA  QB     84 PRO  HB3     3.92  #peak 8131 #plist 1 #SUP 0.96 #QF 0.96
 63 ARG  HA     98 PRO  HG3     4.67  #peak 8145 #plist 1 #SUP 1.00
 68 ALA  QB     93 MET  HA      4.33  #peak 8147 #plist 1 #SUP 0.99 #QF 0.99
 89 ALA  QB     92 THR  H       4.97  #peak 8169 #plist 1 #SUP 0.90 #QF 0.90
  3 ASN  HA    135 TYR  QB      4.01  #peak 8174 #plist 1 #SUP 0.88 #QF 0.88
 72 VAL  HA     73 HIS  HA      4.60  #peak 8185 #plist 1 #SUP 0.93 #QF 0.93
 71 LEU  HB2    72 VAL  H       4.60  #peak 8241 #plist 1 #SUP 0.94 #QF 0.94
 65 ARG  QD     99 PRO  HD2     4.61  #peak 8251 #plist 1 #SUP 0.98 #QF 0.77
 64 ILE  HA    130 ARG  HG3     5.10  #peak 8256 #plist 1 #SUP 0.99 #QF 0.97
 33 GLU  HG3    34 ILE  QG2     4.46  #peak 8259 #plist 1 #SUP 0.99 #QF 0.99
 73 HIS  HE1    74 PRO  QG      4.82  #peak 8318 #plist 1 #SUP 0.87 #QF 0.87
116 GLN  HG3   119 ARG  HE      4.69  #peak 8323 #plist 1 #SUP 0.85 #QF 0.85
 79 ALA  QB     83 GLU  HG3     4.43  #peak 8330 #plist 1 #SUP 0.98 #QF 0.80
 79 ALA  QB     83 GLU  HG2     4.34  #peak 8331 #plist 1 #SUP 0.88 #QF 0.88
 75 ALA  H     110 PRO  HG3     5.23  #peak 8332 #plist 1 #SUP 0.94 #QF 0.89
 76 LEU  H     110 PRO  HG3     5.50  #peak 8332 #plist 1 #SUP 0.94 #QF 0.89
 93 MET  HG3   112 VAL  H       4.90  #peak 8341 #plist 1 #SUP 0.66 #QF 0.66
 23 LYS  HB3    23 LYS  HD2     3.13  #peak 8359 #plist 1 #SUP 0.89 #QF 0.89
 96 PHE  HA     97 GLY  QA      4.54  #peak 8377 #plist 1 #SUP 1.00
128 GLN  HB2   131 ASP  HB2     4.77  #peak 8382 #plist 1 #SUP 0.71 #QF 0.71
117 LYS  QB    117 LYS  QE      4.09  #peak 8394 #plist 1 #SUP 0.89 #QF 0.89
 90 LYS  HA    116 GLN  QB      5.15  #peak 8399 #plist 1 #SUP 0.98 #QF 0.74
116 GLN  QB    117 LYS  HA      5.40  #peak 8399 #plist 1 #SUP 0.98 #QF 0.74
 34 ILE  QG2    49 MET  QB      5.50  #peak 8404 #plist 1 #SUP 0.95 #QF 0.87
 74 PRO  QB     78 ALA  QB      4.39  #peak 8418 #plist 1 #SUP 0.91 #QF 0.91
119 ARG  HA    122 PHE  QD      4.58  #peak 8432 #plist 1 #SUP 0.99 #QF 0.97
 61 ILE  HG13   64 ILE  HB      4.41  #peak 8435 #plist 1 #SUP 0.99 #QF 0.99
 25 PHE  HB2   110 PRO  HG3     4.61  #peak 8443 #plist 1 #SUP 0.99 #QF 0.99
122 PHE  QD    126 MET  HG3     4.79  #peak 8452 #plist 1 #SUP 0.63 #QF 0.63
122 PHE  QE    126 MET  HG3     4.70  #peak 8454 #plist 1 #SUP 0.99 #QF 0.94
137 PHE  QD    137 PHE  HE1     4.14  #peak 8464 #plist 1 #SUP 0.84 #QF 0.84
  2 MET  QB      2 MET  QE      4.39  #peak 8468 #plist 1 #SUP 0.98 #QF 0.95
 83 GLU  HB2    86 LYS  HG3     3.67  #peak 8474 #plist 1 #SUP 0.71 #QF 0.71
 25 PHE  QD     75 ALA  HA      5.04  #peak 8477 #plist 1 #SUP 0.96 #QF 0.96
 64 ILE  QD1    96 PHE  H       5.42  #peak 8490 #plist 1 #SUP 0.98 #QF 0.98
 73 HIS  HB3    76 LEU  HG      5.31  #peak 8500 #plist 1 #SUP 0.76 #QF 0.76
  3 ASN  HA    135 TYR  H       5.02  #peak 8520 #plist 1 #SUP 0.95 #QF 0.87
 63 ARG  H      98 PRO  QD      5.00  #peak 8527 #plist 1 #SUP 0.88 #QF 0.88
 21 LYS  HB2    33 GLU  HG2     3.83  #peak 8548 #plist 1 #SUP 0.95 #QF 0.95
 22 LEU  QB    122 PHE  HZ      5.39  #peak 8558 #plist 1 #SUP 0.99 #QF 0.73
 41 ASP  HA     42 LEU  HG      4.86  #peak 8567 #plist 1 #SUP 0.96 #QF 0.96
 85 ARG  HE     86 LYS  QE      4.62  #peak 8572 #plist 1 #SUP 0.73 #QF 0.34
 86 LYS  H      86 LYS  QE      4.88  #peak 8572 #plist 1 #SUP 0.73 #QF 0.34
 45 PHE  HB3    59 ILE  QG2     4.23  #peak 8579 #plist 1 #SUP 0.23 #QF 0.23
 87 VAL  QG2   112 VAL  HB      4.09  #peak 8583 #plist 1 #SUP 0.89 #QF 0.89
 86 LYS  HA     87 VAL  HA      4.68  #peak 8587 #plist 1 #SUP 0.55 #QF 0.55
 81 LYS  HA     84 PRO  HD3     4.36  #peak 8596 #plist 1 #SUP 0.97 #QF 0.97
117 LYS  H     117 LYS  HD3     4.81  #peak 8608 #plist 1 #SUP 0.98 #QF 0.98
 25 PHE  QD     30 GLU  HB3     4.63  #peak 8613 #plist 1 #SUP 0.99 #QF 0.99
 61 ILE  QD1   129 TRP  HA      4.46  #peak 8617 #plist 1 #SUP 0.85 #QF 0.85
  8 LEU  QD2   128 GLN  HG3     4.33  #peak 8624 #plist 1 #SUP 0.95 #QF 0.95
 24 VAL  QG1    34 ILE  QD1     3.13  #peak 8627 #plist 1 #SUP 0.50 #QF 0.50
 71 LEU  HA     77 LYS  HA      5.17  #peak 8640 #plist 1 #SUP 0.98 #QF 0.98
  9 PRO  HD3   128 GLN  HB2     5.07  #peak 8645 #plist 1 #SUP 0.69 #QF 0.69
100 ASN  H     104 PRO  QG      5.50  #peak 8658 #plist 1 #SUP 0.65 #QF 0.65
 64 ILE  HA     98 PRO  HA      5.50  #peak 8675 #plist 1 #SUP 0.64 #QF 0.64
 60 PRO  HB3    63 ARG  QD      5.26  #peak 8696 #plist 1 #SUP 0.93 #QF 0.93
109 LEU  QB    111 MET  HG2     4.57  #peak 8697 #plist 1 #SUP 0.96 #QF 0.96
 59 ILE  QD1    64 ILE  HA      5.10  #peak 8704 #plist 1 #SUP 0.95 #QF 0.95
122 PHE  HZ    126 MET  QE      4.93  #peak 8707 #plist 1 #SUP 0.94 #QF 0.94
 86 LYS  HB3    86 LYS  QE      2.77  #peak 8715 #plist 1 #SUP 0.58 #QF 0.58
 70 GLY  H     119 ARG  QD      4.86  #peak 8724 #plist 1 #SUP 0.89 #QF 0.89
 65 ARG  HB3    66 ASN  HB3     5.50  #peak 8743 #plist 1 #SUP 0.99 #QF 0.29
 16 LEU  H      17 ARG  HA      5.31  #peak 8746 #plist 1 #SUP 0.87 #QF 0.87
129 TRP  HA    129 TRP  HE1     4.92  #peak 8772 #plist 1 #SUP 0.97 #QF 0.97
 85 ARG  QB     86 LYS  QE      4.63  #peak 8789 #plist 1 #SUP 0.96 #QF 0.96
 25 PHE  QD     30 GLU  HB2     4.27  #peak 8795 #plist 1 #SUP 0.98 #QF 0.61
 21 LYS  QD     33 GLU  HA      4.30  #peak 8798 #plist 1 #SUP 0.53 #QF 0.53
115 SER  HA    115 SER  HB3     3.02  #peak 8800 #plist 1 #SUP 0.26 #QF 0.26
 44 VAL  HB     60 PRO  HA      4.61  #peak 8828 #plist 1 #SUP 0.80 #QF 0.80
 30 GLU  HB2    31 LYS  HA      5.02  #peak 8844 #plist 1 #SUP 0.90 #QF 0.59
 22 LEU  QB     22 LEU  QD1     2.69  #peak 8849 #plist 1 #SUP 0.71 #QF 0.71
 84 PRO  HD2    85 ARG  QB      5.04  #peak 8854 #plist 1 #SUP 0.95 #QF 0.35
 83 GLU  HG3    86 LYS  HD2     4.15  #peak 8867 #plist 1 #SUP 0.94 #QF 0.94
 21 LYS  HA     21 LYS  QD      4.10  #peak 8900 #plist 1 #SUP 0.99 #QF 0.99
 31 LYS  HB2    32 GLU  H       4.62  #peak 8902 #plist 1 #SUP 0.80 #QF 0.80
 45 PHE  QD    129 TRP  HZ3     3.73  #peak 8906 #plist 1 #SUP 0.59 #QF 0.59
 20 GLY  HA2    21 LYS  HB3     4.39  #peak 8909 #plist 1 #SUP 0.85 #QF 0.85
122 PHE  HZ    126 MET  HG2     4.79  #peak 8934 #plist 1 #SUP 0.97 #QF 0.97
113 ALA  HA    118 GLU  HB2     4.55  #peak 8935 #plist 1 #SUP 0.65 #QF 0.65
 68 ALA  QB     96 PHE  HZ      4.19  #peak 8953 #plist 1 #SUP 0.77 #QF 0.77
137 PHE  QB    137 PHE  HZ      5.19  #peak 8957 #plist 1 #SUP 0.93 #QF 0.93
 37 ARG  QB     38 SER  HA      4.99  #peak 8964 #plist 1 #SUP 0.99 #QF 0.99
 73 HIS  HA     74 PRO  QB      4.93  #peak 8970 #plist 1 #SUP 0.79 #QF 0.60
102 ASP  HB2   103 PHE  HA      5.31  #peak 8970 #plist 1 #SUP 0.79 #QF 0.60
 61 ILE  QD1   130 ARG  HG2     4.38  #peak 8979 #plist 1 #SUP 0.97 #QF 0.97
 73 HIS  HD2    94 CYS  HB2     4.96  #peak 9014 #plist 1 #SUP 0.76 #QF 0.76
 83 GLU  HB2    86 LYS  HD2     4.31  #peak 9018 #plist 1 #SUP 0.98 #QF 0.92
 93 MET  HB3   119 ARG  HB2     4.49  #peak 9018 #plist 1 #SUP 0.98 #QF 0.92
 93 MET  HG3   111 MET  HB3     4.39  #peak 9020 #plist 1 #SUP 0.60 #QF 0.60
 95 LEU  HB3   109 LEU  HG      5.27  #peak 9031 #plist 1 #SUP 0.46 #QF 0.46
 31 LYS  HG3    32 GLU  H       4.67  #peak 9040 #plist 1 #SUP 0.91 #QF 0.91
 64 ILE  QG2    65 ARG  HA      4.06  #peak 9044 #plist 1 #SUP 0.88 #QF 0.88
 72 VAL  HA     77 LYS  HG2     5.50  #peak 9059 #plist 1 #SUP 0.94 #QF 0.94
 87 VAL  HA    112 VAL  HA      5.50  #peak 9071 #plist 1 #SUP 0.92 #QF 0.88
 91 PHE  HB3   112 VAL  HA      5.50  #peak 9071 #plist 1 #SUP 0.92 #QF 0.88
 23 LYS  HD3    33 GLU  QB      4.58  #peak 9078 #plist 1 #SUP 0.59 #QF 0.59
119 ARG  HG3   120 ASP  QB      4.64  #peak 9084 #plist 1 #SUP 0.98 #QF 0.98
 34 ILE  HB     49 MET  QE      4.64  #peak 9094 #plist 1 #SUP 0.87 #QF 0.87
 13 LYS  HB2    15 ALA  H       4.90  #peak 9109 #plist 1 #SUP 0.97 #QF 0.97
 63 ARG  HA     63 ARG  HE      4.66  #peak 9115 #plist 1 #SUP 0.97 #QF 0.97
100 ASN  HD22  103 PHE  QD      5.24  #peak 9122 #plist 1 #SUP 0.58 #QF 0.58
 35 ARG  HA     36 TRP  HD1     4.40  #peak 9133 #plist 1 #SUP 0.97 #QF 0.97
 21 LYS  HB2    35 ARG  HA      4.30  #peak 9162 #plist 1 #SUP 0.93 #QF 0.93
130 ARG  HG3   131 ASP  H       4.69  #peak 9185 #plist 1 #SUP 0.99 #QF 0.99
 58 ARG  HG2    59 ILE  H       5.50  #peak 9187 #plist 1 #SUP 0.96 #QF 0.75
 30 GLU  HB3    31 LYS  HB3     5.50  #peak 9196 #plist 1 #SUP 0.98 #QF 0.98
 36 TRP  HZ3   125 MET  QE      4.89  #peak 9225 #plist 1 #SUP 1.00 #QF 0.81
 36 TRP  HH2   125 MET  QE      5.23  #peak 9225 #plist 1 #SUP 1.00 #QF 0.81
 43 ASN  HB2    61 ILE  QG2     5.14  #peak 9237 #plist 1 #SUP 0.97 #QF 0.97
130 ARG  HD2   131 ASP  HA      4.37  #peak 9250 #plist 1 #SUP 1.00
 28 GLU  H      28 GLU  HG2     4.29  #peak 9255 #plist 1 #SUP 0.98 #QF 0.98
 24 VAL  HB     33 GLU  HA      5.50  #peak 9277 #plist 1 #SUP 0.80 #QF 0.80
 72 VAL  QG2    73 HIS  HA      5.06  #peak 9284 #plist 1 #SUP 0.83 #QF 0.83
 83 GLU  HA     85 ARG  QG      4.21  #peak 9287 #plist 1 #SUP 0.98 #QF 0.98
125 MET  HA    126 MET  HA      5.02  #peak 9295 #plist 1 #SUP 0.72 #QF 0.72
 97 GLY  QA    107 VAL  H       5.50  #peak 9306 #plist 1 #SUP 0.66 #QF 0.66
122 PHE  HZ    126 MET  HG3     4.73  #peak 9313 #plist 1 #SUP 0.97 #QF 0.97
128 GLN  HG3   132 ALA  QB      4.57  #peak 9318 #plist 1 #SUP 0.87 #QF 0.87
 20 GLY  HA3    36 TRP  HD1     4.83  #peak 9332 #plist 1 #SUP 0.91 #QF 0.91
 46 GLU  QG     58 ARG  HB3     4.95  #peak 9344 #plist 1 #SUP 0.62 #QF 0.62
116 GLN  HG2   119 ARG  HE      4.66  #peak 9367 #plist 1 #SUP 0.81 #QF 0.81
 83 GLU  HB2    85 ARG  QG      3.15  #peak 9377 #plist 1 #SUP 0.63 #QF 0.63
 67 VAL  QG1    94 CYS  H       5.30  #peak 9382 #plist 1 #SUP 1.00
102 ASP  HA    103 PHE  HA      4.71  #peak 9418 #plist 1 #SUP 0.98 #QF 0.98
 73 HIS  HA     75 ALA  QB      5.31  #peak 9421 #plist 1 #SUP 0.96 #QF 0.96
 87 VAL  HA     91 PHE  HD1     4.60  #peak 9440 #plist 1 #SUP 0.98 #QF 0.98
 34 ILE  QD1   111 MET  HA      5.03  #peak 9442 #plist 1 #SUP 0.98 #QF 0.98
 61 ILE  HG12   64 ILE  QD1     4.13  #peak 9461 #plist 1 #SUP 0.99 #QF 0.99
103 PHE  QB    104 PRO  QG      5.36  #peak 9469 #plist 1 #SUP 0.83 #QF 0.83
 45 PHE  HZ    109 LEU  QD2     5.50  #peak 9472 #plist 1 #SUP 0.89 #QF 0.48
125 MET  HB3   126 MET  HA      4.64  #peak 9474 #plist 1 #SUP 0.72 #QF 0.72
122 PHE  HA    125 MET  HG3     4.52  #peak 9476 #plist 1 #SUP 0.99 #QF 0.99
 92 THR  QG2    93 MET  HG3     5.45  #peak 9497 #plist 1 #SUP 0.99 #QF 0.99
 76 LEU  HG     77 LYS  H       5.45  #peak 9500 #plist 1 #SUP 0.99 #QF 0.99
 60 PRO  HD2    63 ARG  H       4.76  #peak 9502 #plist 1 #SUP 0.52 #QF 0.52
 23 LYS  H     112 VAL  HB      4.17  #peak 9523 #plist 1 #SUP 0.27 #QF 0.27
 60 PRO  HG2    63 ARG  H       4.27  #peak 9528 #plist 1 #SUP 0.75 #QF 0.75
 28 GLU  H      28 GLU  HG3     4.29  #peak 9551 #plist 1 #SUP 0.89 #QF 0.89
 95 LEU  H      95 LEU  HG      4.62  #peak 9597 #plist 1 #SUP 0.69 #QF 0.69
 38 SER  HA     39 SER  HA      4.52  #peak 9608 #plist 1 #SUP 0.54 #QF 0.54
 98 PRO  HA     99 PRO  HA      4.46  #peak 9610 #plist 1 #SUP 0.85 #QF 0.85
 64 ILE  QG2   130 ARG  HE      4.83  #peak 9618 #plist 1 #SUP 0.89 #QF 0.89
 95 LEU  HB2   109 LEU  QD1     5.50  #peak 9621 #plist 1 #SUP 0.97 #QF 0.88
 34 ILE  QD1   111 MET  H       5.50  #peak 9622 #plist 1 #SUP 0.49 #QF 0.49
 95 LEU  HG    109 LEU  QD1     4.94  #peak 9623 #plist 1 #SUP 0.95 #QF 0.92
 95 LEU  HB3   109 LEU  QD1     4.27  #peak 9624 #plist 1 #SUP 0.97 #QF 0.97
  8 LEU  HB3     9 PRO  QG      4.60  #peak 9638 #plist 1 #SUP 0.94 #QF 0.94
 42 LEU  HA    129 TRP  HH2     5.50  #peak 9653 #plist 1 #SUP 1.00 #QF 0.98
130 ARG  HB3   131 ASP  HA      4.72  #peak 9664 #plist 1 #SUP 0.98 #QF 0.98
 99 PRO  HG3   106 GLY  HA3     4.74  #peak 9680 #plist 1 #SUP 0.79 #QF 0.79
124 GLU  HA    127 VAL  HB      3.92  #peak 9681 #plist 1 #SUP 0.62 #QF 0.62
 29 LYS  HA     30 GLU  HB3     4.58  #peak 9686 #plist 1 #SUP 0.82 #QF 0.82
 82 LYS  H      83 GLU  HG2     4.50  #peak 9708 #plist 1 #SUP 0.89 #QF 0.89
 67 VAL  QG2   127 VAL  QG1     3.50  #peak 9711 #plist 1 #SUP 0.74 #QF 0.29
 67 VAL  QG2   127 VAL  QG2     3.50  #peak 9711 #plist 1 #SUP 0.74 #QF 0.29
 25 PHE  HB3    30 GLU  HB2     4.66  #peak 9720 #plist 1 #SUP 0.97 #QF 0.90
 42 LEU  HA     44 VAL  H       4.98  #peak 9726 #plist 1 #SUP 0.99 #QF 0.99
134 THR  HB    137 PHE  QB      4.45  #peak 9728 #plist 1 #SUP 0.73 #QF 0.73
 21 LYS  QD     22 LEU  HA      4.63  #peak 9741 #plist 1 #SUP 0.96 #QF 0.96
 91 PHE  HD2   116 GLN  HA      4.75  #peak 9781 #plist 1 #SUP 0.35 #QF 0.35
 34 ILE  QD1   109 LEU  QD2     3.44  #peak 9783 #plist 1 #SUP 0.57 #QF 0.57
 61 ILE  QD1    64 ILE  HG12    4.20  #peak 9787 #plist 1 #SUP 0.99 #QF 0.99
 30 GLU  HG2    31 LYS  HG3     4.67  #peak 9797 #plist 1 #SUP 0.94 #QF 0.94
131 ASP  HB2   132 ALA  HA      5.12  #peak 9800 #plist 1 #SUP 0.94 #QF 0.94
102 ASP  HA    104 PRO  HD3     4.23  #peak 9805 #plist 1 #SUP 0.92 #QF 0.92
133 ALA  QB    134 THR  QG2     3.17  #peak 9812 #plist 1 #SUP 0.56 #QF 0.56
101 ASP  HA    103 PHE  H       4.83  #peak 9819 #plist 1 #SUP 0.96 #QF 0.96
 65 ARG  HG2    96 PHE  HA      4.95  #peak 9825 #plist 1 #SUP 0.90 #QF 0.90
  8 LEU  HG    128 GLN  HG2     4.03  #peak 9831 #plist 1 #SUP 0.23 #QF 0.23
120 ASP  H     121 ALA  HA      5.50  #peak 9840 #plist 1 #SUP 0.99 #QF 0.99
 90 LYS  HG3   116 GLN  QB      4.66  #peak 9863 #plist 1 #SUP 0.84 #QF 0.84
 76 LEU  HB2    77 LYS  HG3     4.52  #peak 9872 #plist 1 #SUP 0.66 #QF 0.66
 21 LYS  H      21 LYS  HB3     3.09  #peak 3 #plist 2 #SUP 0.59 #QF 0.59
  4 GLY  H     134 THR  H       5.50  #peak 4 #plist 2 #SUP 0.98 #QF 0.24
  9 PRO  QG    128 GLN  HE21    4.05  #peak 6 #plist 2 #SUP 0.98 #QF 0.94
128 GLN  HB3   128 GLN  HE21    4.38  #peak 6 #plist 2 #SUP 0.98 #QF 0.94
  6 HIS  H       6 HIS  HA      2.94  #peak 7 #plist 2 #SUP 0.89 #QF 0.89
125 MET  HA    127 VAL  H       4.07  #peak 9 #plist 2 #SUP 0.93 #QF 0.93
 15 ALA  H      15 ALA  QB      2.40  #peak 10 #plist 2 #SUP 0.95 #QF 0.95
130 ARG  HA    133 ALA  H       3.51  #peak 12 #plist 2 #SUP 0.98 #QF 0.98
 34 ILE  QG2   112 VAL  H       4.42  #peak 13 #plist 2 #SUP 0.84 #QF 0.84
 69 LYS  HA     70 GLY  H       2.63  #peak 16 #plist 2 #SUP 0.82 #QF 0.82
125 MET  HB2   126 MET  H       3.14  #peak 17 #plist 2 #SUP 0.93 #QF 0.93
129 TRP  QB    130 ARG  H       3.16  #peak 18 #plist 2 #SUP 0.94 #QF 0.94
 86 LYS  H      86 LYS  HG2     3.01  #peak 20 #plist 2 #SUP 0.84 #QF 0.84
 69 LYS  H      70 GLY  H       4.31  #peak 22 #plist 2 #SUP 1.00
115 SER  H     118 GLU  HB2     3.01  #peak 25 #plist 2 #SUP 0.99 #QF 0.99
131 ASP  H     131 ASP  HA      2.81  #peak 27 #plist 2 #SUP 0.98 #QF 0.98
116 GLN  H     117 LYS  QG      4.24  #peak 28 #plist 2 #SUP 1.00 #QF 0.56
119 ARG  HB2   120 ASP  H       4.44  #peak 28 #plist 2 #SUP 1.00 #QF 0.56
131 ASP  H     132 ALA  H       2.84  #peak 30 #plist 2 #SUP 0.99 #QF 0.99
  1 SER  QB      2 MET  H       3.00  #peak 31 #plist 2 #SUP 0.83 #QF 0.83
 42 LEU  HB2   129 TRP  HE1     3.97  #peak 33 #plist 2 #SUP 1.00
109 LEU  H     109 LEU  QB      3.16  #peak 35 #plist 2 #SUP 0.98 #QF 0.98
 19 GLY  H      20 GLY  H       5.08  #peak 37 #plist 2 #SUP 0.99 #QF 0.98
 20 GLY  H      36 TRP  HZ3     5.50  #peak 37 #plist 2 #SUP 0.99 #QF 0.98
 87 VAL  H      88 ALA  H       4.18  #peak 40 #plist 2 #SUP 0.89 #QF 0.89
 12 VAL  H      12 VAL  QG1     3.05  #peak 42 #plist 2 #SUP 0.72 #QF 0.72
106 GLY  HA2   107 VAL  H       2.96  #peak 43 #plist 2 #SUP 0.93 #QF 0.93
 20 GLY  HA3    21 LYS  H       2.61  #peak 48 #plist 2 #SUP 0.85 #QF 0.85
 86 LYS  HG3    87 VAL  H       3.55  #peak 50 #plist 2 #SUP 0.78 #QF 0.78
 22 LEU  H      22 LEU  QB      2.99  #peak 53 #plist 2 #SUP 0.96 #QF 0.96
102 ASP  H     102 ASP  HB2     2.99  #peak 54 #plist 2 #SUP 0.86 #QF 0.86
 99 PRO  HA    106 GLY  H       3.12  #peak 55 #plist 2 #SUP 0.78 #QF 0.78
 76 LEU  H      78 ALA  H       4.49  #peak 57 #plist 2 #SUP 0.96 #QF 0.96
125 MET  H     125 MET  HG3     3.09  #peak 58 #plist 2 #SUP 0.99 #QF 0.99
 65 ARG  HB2    66 ASN  H       3.01  #peak 59 #plist 2 #SUP 0.94 #QF 0.94
 99 PRO  HA    100 ASN  H       2.46  #peak 61 #plist 2 #SUP 0.80 #QF 0.80
 64 ILE  H      64 ILE  QG2     3.75  #peak 63 #plist 2 #SUP 0.96 #QF 0.96
 45 PHE  H      45 PHE  HB2     3.59  #peak 64 #plist 2 #SUP 0.95 #QF 0.95
120 ASP  H     121 ALA  H       2.84  #peak 65 #plist 2 #SUP 0.96 #QF 0.96
 96 PHE  QD    109 LEU  H       4.76  #peak 66 #plist 2 #SUP 0.99 #QF 0.99
 75 ALA  HA     78 ALA  H       3.63  #peak 69 #plist 2 #SUP 0.99 #QF 0.99
 22 LEU  HG     36 TRP  HE1     4.32  #peak 72 #plist 2 #SUP 0.98 #QF 0.98
125 MET  H     126 MET  HG2     4.27  #peak 74 #plist 2 #SUP 0.78 #QF 0.78
126 MET  H     126 MET  HB2     2.88  #peak 81 #plist 2 #SUP 0.83 #QF 0.83
 37 ARG  HE     39 SER  H       5.05  #peak 82 #plist 2 #SUP 0.90 #QF 0.90
 37 ARG  QG     38 SER  H       3.83  #peak 84 #plist 2 #SUP 0.98 #QF 0.98
115 SER  H     118 GLU  H       3.77  #peak 86 #plist 2 #SUP 0.98 #QF 0.98
116 GLN  H     118 GLU  H       4.24  #peak 92 #plist 2 #SUP 0.98 #QF 0.96
118 GLU  H     120 ASP  H       4.69  #peak 92 #plist 2 #SUP 0.98 #QF 0.96
115 SER  HB2   118 GLU  H       4.48  #peak 93 #plist 2 #SUP 1.00
 44 VAL  H      45 PHE  H       4.38  #peak 94 #plist 2 #SUP 0.98 #QF 0.98
103 PHE  H     103 PHE  QB      2.67  #peak 95 #plist 2 #SUP 0.90 #QF 0.90
 72 VAL  H      73 HIS  H       2.85  #peak 96 #plist 2 #SUP 0.99 #QF 0.99
 95 LEU  HB2    96 PHE  H       4.45  #peak 97 #plist 2 #SUP 0.99 #QF 0.40
 13 LYS  H      13 LYS  HG3     2.95  #peak 102 #plist 2 #SUP 0.98 #QF 0.98
  5 VAL  HB    129 TRP  HE1     4.31  #peak 104 #plist 2 #SUP 0.99 #QF 0.67
 12 VAL  H      12 VAL  QG2     3.05  #peak 105 #plist 2 #SUP 0.94 #QF 0.94
 27 PRO  QG     28 GLU  H       3.11  #peak 110 #plist 2 #SUP 0.74 #QF 0.45
 28 GLU  H      28 GLU  QB      3.38  #peak 110 #plist 2 #SUP 0.74 #QF 0.45
 99 PRO  HB3   105 GLU  H       3.37  #peak 112 #plist 2 #SUP 0.49 #QF 0.49
 39 SER  H      44 VAL  QG2     4.68  #peak 113 #plist 2 #SUP 1.00 #QF 0.99
 39 SER  H      44 VAL  QG1     5.27  #peak 113 #plist 2 #SUP 1.00 #QF 0.99
 88 ALA  H      92 THR  QG2     2.43  #peak 116 #plist 2 #SUP 0.91 #QF 0.91
  8 LEU  H       8 LEU  QD1     3.50  #peak 118 #plist 2 #SUP 1.00 #QF 0.52
 21 LYS  HB2    22 LEU  H       3.29  #peak 119 #plist 2 #SUP 0.92 #QF 0.92
 17 ARG  HA     38 SER  H       3.44  #peak 120 #plist 2 #SUP 0.92 #QF 0.92
 19 GLY  QA     38 SER  H       3.88  #peak 121 #plist 2 #SUP 0.94 #QF 0.94
 61 ILE  QG2   133 ALA  H       4.34  #peak 122 #plist 2 #SUP 0.99 #QF 0.98
131 ASP  H     131 ASP  HB3     3.47  #peak 124 #plist 2 #SUP 1.00
128 GLN  HG3   128 GLN  HE22    3.93  #peak 127 #plist 2 #SUP 0.97 #QF 0.97
135 TYR  H     135 TYR  HD2     3.37  #peak 128 #plist 2 #SUP 0.83 #QF 0.83
131 ASP  HB3   132 ALA  H       3.29  #peak 129 #plist 2 #SUP 1.00
 44 VAL  QG1    61 ILE  H       3.83  #peak 135 #plist 2 #SUP 1.00
 61 ILE  QD1   129 TRP  H       4.19  #peak 137 #plist 2 #SUP 0.89 #QF 0.89
 29 LYS  H      29 LYS  HA      2.93  #peak 138 #plist 2 #SUP 0.96 #QF 0.96
 14 GLU  HB2    15 ALA  H       3.09  #peak 139 #plist 2 #SUP 0.97 #QF 0.97
 12 VAL  HB    128 GLN  HE21    4.76  #peak 140 #plist 2 #SUP 1.00
124 GLU  HB3   128 GLN  HE21    5.11  #peak 140 #plist 2 #SUP 1.00
116 GLN  HA    118 GLU  H       4.29  #peak 141 #plist 2 #SUP 0.85 #QF 0.85
 91 PHE  H      91 PHE  HB2     2.90  #peak 142 #plist 2 #SUP 0.94 #QF 0.94
119 ARG  H     120 ASP  H       3.05  #peak 144 #plist 2 #SUP 0.96 #QF 0.96
 96 PHE  H      96 PHE  QD      3.26  #peak 146 #plist 2 #SUP 0.94 #QF 0.94
 36 TRP  HE3    37 ARG  H       4.01  #peak 150 #plist 2 #SUP 0.92 #QF 0.92
  1 SER  H     128 GLN  HB2     3.13  #peak 155 #plist 2 #SUP 0.91 #QF 0.91
 80 ALA  HA     87 VAL  H       4.23  #peak 156 #plist 2 #SUP 0.99 #QF 0.99
114 LYS  H     114 LYS  HB3     3.35  #peak 157 #plist 2 #SUP 1.00
  5 VAL  QG2   129 TRP  HE1     4.10  #peak 159 #plist 2 #SUP 0.99 #QF 0.99
 44 VAL  H      44 VAL  HB      3.17  #peak 163 #plist 2 #SUP 0.93 #QF 0.93
 91 PHE  H      92 THR  H       2.56  #peak 164 #plist 2 #SUP 0.98 #QF 0.98
 73 HIS  HD1   110 PRO  HB2     3.65  #peak 165 #plist 2 #SUP 0.94 #QF 0.94
 73 HIS  HD1   110 PRO  HG3     3.27  #peak 166 #plist 2 #SUP 0.92 #QF 0.92
 80 ALA  H      80 ALA  HA      2.92  #peak 167 #plist 2 #SUP 0.89 #QF 0.89
 25 PHE  H      25 PHE  QD      3.49  #peak 168 #plist 2 #SUP 0.97 #QF 0.97
 28 GLU  H      29 LYS  H       3.36  #peak 169 #plist 2 #SUP 0.77 #QF 0.77
 68 ALA  H      68 ALA  QB      2.58  #peak 170 #plist 2 #SUP 0.92 #QF 0.92
 42 LEU  H      42 LEU  HB3     4.10  #peak 172 #plist 2 #SUP 0.99 #QF 0.99
125 MET  H     125 MET  HG2     3.70  #peak 173 #plist 2 #SUP 0.92 #QF 0.92
 92 THR  HA     93 MET  H       2.60  #peak 174 #plist 2 #SUP 0.96 #QF 0.96
 90 LYS  H      90 LYS  HG3     3.69  #peak 177 #plist 2 #SUP 1.00
 16 LEU  H      17 ARG  H       3.03  #peak 178 #plist 2 #SUP 0.99 #QF 0.93
124 GLU  H     125 MET  H       2.96  #peak 179 #plist 2 #SUP 0.96 #QF 0.96
 16 LEU  H      16 LEU  HA      2.88  #peak 180 #plist 2 #SUP 0.99 #QF 0.99
127 VAL  HB    128 GLN  H       2.52  #peak 182 #plist 2 #SUP 0.66 #QF 0.66
 80 ALA  H      87 VAL  QG1     2.93  #peak 183 #plist 2 #SUP 0.94 #QF 0.94
 82 LYS  H      82 LYS  HG2     3.67  #peak 184 #plist 2 #SUP 0.85 #QF 0.42
 29 LYS  HA     30 GLU  H       2.90  #peak 185 #plist 2 #SUP 0.80 #QF 0.80
121 ALA  H     121 ALA  QB      2.40  #peak 186 #plist 2 #SUP 0.95 #QF 0.95
 73 HIS  H      76 LEU  H       4.19  #peak 187 #plist 2 #SUP 1.00
 31 LYS  H      31 LYS  HB3     3.23  #peak 188 #plist 2 #SUP 0.96 #QF 0.96
108 GLU  QB    109 LEU  H       3.05  #peak 189 #plist 2 #SUP 0.84 #QF 0.84
 37 ARG  HA     38 SER  H       3.13  #peak 192 #plist 2 #SUP 0.99 #QF 0.99
 41 ASP  H      41 ASP  HB3     3.82  #peak 193 #plist 2 #SUP 0.97 #QF 0.97
 97 GLY  H     108 GLU  HA      3.56  #peak 194 #plist 2 #SUP 0.98 #QF 0.98
 29 LYS  H      30 GLU  H       3.94  #peak 195 #plist 2 #SUP 0.97 #QF 0.97
 62 VAL  H      62 VAL  HA      2.93  #peak 197 #plist 2 #SUP 0.98 #QF 0.98
 61 ILE  H      62 VAL  H       3.20  #peak 198 #plist 2 #SUP 0.99 #QF 0.99
 25 PHE  H      25 PHE  HB2     3.53  #peak 200 #plist 2 #SUP 0.99 #QF 0.99
 73 HIS  H      73 HIS  HB2     3.06  #peak 206 #plist 2 #SUP 0.96 #QF 0.96
130 ARG  HB3   131 ASP  H       2.95  #peak 207 #plist 2 #SUP 0.96 #QF 0.96
132 ALA  H     132 ALA  QB      2.43  #peak 208 #plist 2 #SUP 0.98 #QF 0.98
  6 HIS  H       6 HIS  HB2     2.86  #peak 209 #plist 2 #SUP 0.78 #QF 0.78
106 GLY  H     107 VAL  H       3.38  #peak 211 #plist 2 #SUP 0.99 #QF 0.99
 25 PHE  HA     31 LYS  H       3.99  #peak 212 #plist 2 #SUP 0.62 #QF 0.62
  5 VAL  H     132 ALA  QB      3.74  #peak 213 #plist 2 #SUP 1.00
 85 ARG  H      85 ARG  QG      3.88  #peak 214 #plist 2 #SUP 0.84 #QF 0.84
 65 ARG  H      65 ARG  HB2     3.02  #peak 216 #plist 2 #SUP 0.99 #QF 0.99
129 TRP  HD1   133 ALA  H       3.96  #peak 221 #plist 2 #SUP 0.99 #QF 0.99
 56 ASN  HB2    56 ASN  HD21    3.91  #peak 223 #plist 2 #SUP 0.98 #QF 0.98
 15 ALA  QB     16 LEU  H       2.61  #peak 225 #plist 2 #SUP 0.94 #QF 0.94
 90 LYS  H      90 LYS  QD      3.52  #peak 228 #plist 2 #SUP 0.99 #QF 0.95
 25 PHE  QD     31 LYS  H       4.09  #peak 233 #plist 2 #SUP 0.99 #QF 0.95
 76 LEU  QD1   111 MET  H       4.28  #peak 234 #plist 2 #SUP 0.97 #QF 0.97
 41 ASP  H      42 LEU  H       3.32  #peak 235 #plist 2 #SUP 0.90 #QF 0.90
 42 LEU  H      43 ASN  H       3.00  #peak 236 #plist 2 #SUP 0.93 #QF 0.93
129 TRP  HE3   130 ARG  H       4.85  #peak 240 #plist 2 #SUP 0.99 #QF 0.99
 79 ALA  QB     81 LYS  H       4.57  #peak 242 #plist 2 #SUP 1.00
 12 VAL  QG1    13 LYS  H       3.60  #peak 244 #plist 2 #SUP 0.99 #QF 0.99
 26 LEU  H      29 LYS  H       4.37  #peak 245 #plist 2 #SUP 0.60 #QF 0.60
 16 LEU  H      16 LEU  HB2     3.61  #peak 246 #plist 2 #SUP 0.99 #QF 0.99
  8 LEU  H       8 LEU  HB2     3.03  #peak 249 #plist 2 #SUP 0.83 #QF 0.72
  8 LEU  H       8 LEU  HG      3.29  #peak 249 #plist 2 #SUP 0.83 #QF 0.72
 41 ASP  HA     42 LEU  H       3.29  #peak 251 #plist 2 #SUP 0.97 #QF 0.97
129 TRP  H     129 TRP  QB      2.81  #peak 252 #plist 2 #SUP 0.90 #QF 0.90
 25 PHE  H      26 LEU  H       4.22  #peak 258 #plist 2 #SUP 1.00
 24 VAL  H      33 GLU  HA      4.11  #peak 259 #plist 2 #SUP 0.85 #QF 0.85
114 LYS  HG2   115 SER  H       4.06  #peak 261 #plist 2 #SUP 0.97 #QF 0.97
126 MET  H     127 VAL  H       2.89  #peak 262 #plist 2 #SUP 0.91 #QF 0.91
 85 ARG  QG     86 LYS  H       2.50  #peak 263 #plist 2 #SUP 0.55 #QF 0.55
 14 GLU  H      16 LEU  H       4.72  #peak 264 #plist 2 #SUP 1.00
 34 ILE  H      34 ILE  HB      3.55  #peak 266 #plist 2 #SUP 0.98 #QF 0.98
 70 GLY  H      93 MET  H       4.19  #peak 267 #plist 2 #SUP 0.99 #QF 0.99
 20 GLY  HA3    36 TRP  HE1     3.04  #peak 269 #plist 2 #SUP 0.92 #QF 0.92
 22 LEU  H      33 GLU  HG3     3.95  #peak 271 #plist 2 #SUP 0.98 #QF 0.98
119 ARG  HA    121 ALA  H       4.33  #peak 274 #plist 2 #SUP 0.96 #QF 0.96
 88 ALA  H      91 PHE  HB2     3.10  #peak 276 #plist 2 #SUP 0.99 #QF 0.99
  9 PRO  QG    128 GLN  HE22    3.62  #peak 278 #plist 2 #SUP 0.95 #QF 0.95
 32 GLU  HB2    33 GLU  H       4.49  #peak 282 #plist 2 #SUP 0.97 #QF 0.97
 16 LEU  HB2    17 ARG  H       4.18  #peak 284 #plist 2 #SUP 1.00
  5 VAL  QG1    43 ASN  H       4.76  #peak 286 #plist 2 #SUP 0.94 #QF 0.94
 64 ILE  H      65 ARG  H       4.75  #peak 288 #plist 2 #SUP 0.96 #QF 0.96
  1 SER  H       1 SER  QB      2.85  #peak 289 #plist 2 #SUP 0.70 #QF 0.70
119 ARG  HA    122 PHE  H       3.63  #peak 290 #plist 2 #SUP 0.97 #QF 0.97
 12 VAL  HA     14 GLU  H       4.47  #peak 292 #plist 2 #SUP 0.95 #QF 0.95
111 MET  H     111 MET  HB2     2.91  #peak 293 #plist 2 #SUP 0.87 #QF 0.87
 42 LEU  H      42 LEU  HB2     4.10  #peak 294 #plist 2 #SUP 0.99 #QF 0.99
 62 VAL  H     133 ALA  QB      3.50  #peak 295 #plist 2 #SUP 1.00
133 ALA  QB    135 TYR  H       4.25  #peak 298 #plist 2 #SUP 0.91 #QF 0.91
  6 HIS  HA      8 LEU  H       4.07  #peak 299 #plist 2 #SUP 0.96 #QF 0.96
 12 VAL  HB    128 GLN  HE22    4.30  #peak 300 #plist 2 #SUP 0.98 #QF 0.98
  7 ASP  H       7 ASP  HB3     3.20  #peak 301 #plist 2 #SUP 0.92 #QF 0.92
 47 TRP  H      47 TRP  HB2     3.81  #peak 302 #plist 2 #SUP 0.92 #QF 0.77
 94 CYS  H      94 CYS  HB2     3.51  #peak 306 #plist 2 #SUP 0.88 #QF 0.88
 39 SER  H      39 SER  QB      3.45  #peak 308 #plist 2 #SUP 1.00
 11 ASN  H      12 VAL  H       3.59  #peak 310 #plist 2 #SUP 0.99 #QF 0.99
 22 LEU  QD1    23 LYS  H       4.55  #peak 311 #plist 2 #SUP 0.71 #QF 0.71
 69 LYS  H      69 LYS  QG      3.32  #peak 312 #plist 2 #SUP 0.99 #QF 0.99
 21 LYS  H      21 LYS  QD      4.48  #peak 313 #plist 2 #SUP 0.85 #QF 0.85
126 MET  HB2   127 VAL  H       3.12  #peak 314 #plist 2 #SUP 0.92 #QF 0.92
 80 ALA  H      82 LYS  H       4.31  #peak 315 #plist 2 #SUP 0.97 #QF 0.97
 99 PRO  HB2   106 GLY  H       3.52  #peak 316 #plist 2 #SUP 0.69 #QF 0.69
108 GLU  H     108 GLU  QB      3.70  #peak 319 #plist 2 #SUP 0.99 #QF 0.99
134 THR  HA    135 TYR  H       3.13  #peak 320 #plist 2 #SUP 0.85 #QF 0.85
112 VAL  H     113 ALA  H       4.35  #peak 321 #plist 2 #SUP 0.99 #QF 0.99
 18 LYS  H      18 LYS  QB      2.55  #peak 323 #plist 2 #SUP 0.98 #QF 0.98
 76 LEU  H      76 LEU  QD1     3.62  #peak 324 #plist 2 #SUP 1.00
122 PHE  HB2   123 VAL  H       3.96  #peak 326 #plist 2 #SUP 1.00
 51 ASN  H      51 ASN  HB3     3.81  #peak 327 #plist 2 #SUP 0.95 #QF 0.90
 61 ILE  QG2   129 TRP  HE1     2.79  #peak 330 #plist 2 #SUP 0.93 #QF 0.93
 95 LEU  QD1    96 PHE  H       4.66  #peak 332 #plist 2 #SUP 0.98 #QF 0.98
114 LYS  HA    115 SER  H       3.50  #peak 333 #plist 2 #SUP 0.83 #QF 0.83
 96 PHE  HB3    97 GLY  H       4.21  #peak 334 #plist 2 #SUP 0.99 #QF 0.99
107 VAL  QG2   108 GLU  H       4.19  #peak 336 #plist 2 #SUP 0.89 #QF 0.89
 67 VAL  QG2    94 CYS  H       5.30  #peak 337 #plist 2 #SUP 0.99 #QF 0.45
 44 VAL  QG1    59 ILE  H       3.89  #peak 340 #plist 2 #SUP 0.25 #QF 0.25
 13 LYS  HB2    14 GLU  H       2.79  #peak 342 #plist 2 #SUP 0.88 #QF 0.88
 61 ILE  HG12  130 ARG  H       4.15  #peak 344 #plist 2 #SUP 0.99 #QF 0.99
 37 ARG  QB     38 SER  H       3.65  #peak 345 #plist 2 #SUP 0.99 #QF 0.99
 20 GLY  H      37 ARG  QB      3.91  #peak 348 #plist 2 #SUP 0.85 #QF 0.85
128 GLN  H     128 GLN  HA      2.86  #peak 350 #plist 2 #SUP 0.98 #QF 0.98
 73 HIS  H      73 HIS  HB3     3.40  #peak 351 #plist 2 #SUP 0.98 #QF 0.98
119 ARG  HG2   120 ASP  H       3.59  #peak 352 #plist 2 #SUP 0.97 #QF 0.97
103 PHE  H     104 PRO  HD3     3.37  #peak 353 #plist 2 #SUP 0.98 #QF 0.98
132 ALA  QB    133 ALA  H       2.93  #peak 354 #plist 2 #SUP 0.97 #QF 0.97
  5 VAL  QG1   129 TRP  HE1     4.10  #peak 355 #plist 2 #SUP 0.99 #QF 0.99
 54 ASP  H      54 ASP  HB3     3.64  #peak 356 #plist 2 #SUP 0.99 #QF 0.99
 54 ASP  H      54 ASP  HB2     3.64  #peak 357 #plist 2 #SUP 0.92 #QF 0.92
118 GLU  HB3   119 ARG  H       3.65  #peak 358 #plist 2 #SUP 0.99 #QF 0.99
 26 LEU  H      26 LEU  QB      2.56  #peak 359 #plist 2 #SUP 0.90 #QF 0.90
 95 LEU  H      96 PHE  H       4.51  #peak 360 #plist 2 #SUP 0.99 #QF 0.99
126 MET  H     126 MET  HG2     2.62  #peak 361 #plist 2 #SUP 0.93 #QF 0.93
130 ARG  H     132 ALA  H       4.14  #peak 363 #plist 2 #SUP 0.92 #QF 0.92
 72 VAL  H      76 LEU  HB2     4.03  #peak 364 #plist 2 #SUP 0.97 #QF 0.97
 23 LYS  HB2   112 VAL  H       3.53  #peak 376 #plist 2 #SUP 0.90 #QF 0.90
 67 VAL  HB     68 ALA  H       4.72  #peak 377 #plist 2 #SUP 0.99 #QF 0.98
 43 ASN  H      43 ASN  HB3     3.71  #peak 378 #plist 2 #SUP 0.89 #QF 0.89
  4 GLY  H       5 VAL  H       3.98  #peak 379 #plist 2 #SUP 0.99 #QF 0.99
108 GLU  HA    109 LEU  H       2.65  #peak 380 #plist 2 #SUP 0.87 #QF 0.87
 76 LEU  H      76 LEU  HG      2.96  #peak 381 #plist 2 #SUP 0.39 #QF 0.39
 92 THR  HB     93 MET  H       2.77  #peak 383 #plist 2 #SUP 0.97 #QF 0.97
 28 GLU  QB     29 LYS  H       3.40  #peak 384 #plist 2 #SUP 0.93 #QF 0.93
115 SER  H     118 GLU  HG2     3.55  #peak 386 #plist 2 #SUP 0.90 #QF 0.90
 73 HIS  HB2    75 ALA  H       4.38  #peak 388 #plist 2 #SUP 1.00 #QF 0.54
 73 HIS  HB2    76 LEU  H       4.60  #peak 388 #plist 2 #SUP 1.00 #QF 0.54
 66 ASN  H      96 PHE  QD      3.40  #peak 389 #plist 2 #SUP 0.98 #QF 0.98
 93 MET  HB2    94 CYS  H       2.93  #peak 392 #plist 2 #SUP 0.90 #QF 0.90
 66 ASN  H      66 ASN  HB3     3.88  #peak 393 #plist 2 #SUP 1.00 #QF 0.93
 76 LEU  HG     93 MET  H       3.24  #peak 394 #plist 2 #SUP 0.57 #QF 0.57
 31 LYS  H      31 LYS  HG3     4.15  #peak 395 #plist 2 #SUP 0.94 #QF 0.94
 12 VAL  H      13 LYS  H       2.73  #peak 401 #plist 2 #SUP 0.97 #QF 0.97
111 MET  HA    112 VAL  H       2.77  #peak 405 #plist 2 #SUP 0.97 #QF 0.97
 73 HIS  HD1    75 ALA  H       3.62  #peak 406 #plist 2 #SUP 0.92 #QF 0.92
 24 VAL  QG1    26 LEU  H       4.11  #peak 408 #plist 2 #SUP 0.94 #QF 0.84
 24 VAL  QG2    26 LEU  H       4.51  #peak 408 #plist 2 #SUP 0.94 #QF 0.84
 79 ALA  H      79 ALA  HA      2.93  #peak 410 #plist 2 #SUP 0.94 #QF 0.94
105 GLU  H     105 GLU  HB2     3.07  #peak 411 #plist 2 #SUP 0.94 #QF 0.84
105 GLU  H     105 GLU  HG3     3.40  #peak 411 #plist 2 #SUP 0.94 #QF 0.84
118 GLU  H     118 GLU  HG2     3.23  #peak 415 #plist 2 #SUP 0.92 #QF 0.92
 91 PHE  H      91 PHE  HD1     4.19  #peak 416 #plist 2 #SUP 0.99 #QF 0.99
 67 VAL  HA     68 ALA  H       2.42  #peak 417 #plist 2 #SUP 0.62 #QF 0.62
119 ARG  HE    120 ASP  H       3.30  #peak 420 #plist 2 #SUP 0.99 #QF 0.98
 12 VAL  HA     13 LYS  H       3.50  #peak 421 #plist 2 #SUP 1.00
 76 LEU  QD2    93 MET  H       3.67  #peak 425 #plist 2 #SUP 0.95 #QF 0.95
 88 ALA  H      91 PHE  HD1     3.24  #peak 426 #plist 2 #SUP 0.86 #QF 0.86
 31 LYS  H      31 LYS  HG2     3.76  #peak 428 #plist 2 #SUP 0.98 #QF 0.98
105 GLU  H     106 GLY  H       2.83  #peak 430 #plist 2 #SUP 0.99 #QF 0.99
 70 GLY  H      93 MET  HA      3.10  #peak 432 #plist 2 #SUP 0.95 #QF 0.95
112 VAL  HA    113 ALA  H       2.72  #peak 434 #plist 2 #SUP 0.86 #QF 0.86
 70 GLY  HA2    92 THR  H       3.29  #peak 437 #plist 2 #SUP 0.75 #QF 0.75
120 ASP  HA    123 VAL  H       4.33  #peak 438 #plist 2 #SUP 0.97 #QF 0.97
 33 GLU  H      33 GLU  QB      3.25  #peak 440 #plist 2 #SUP 0.91 #QF 0.91
 99 PRO  HB3   106 GLY  H       3.02  #peak 442 #plist 2 #SUP 1.00
114 LYS  H     114 LYS  HG2     3.48  #peak 443 #plist 2 #SUP 1.00
122 PHE  H     122 PHE  HA      2.92  #peak 447 #plist 2 #SUP 1.00
114 LYS  H     115 SER  H       2.79  #peak 449 #plist 2 #SUP 0.99 #QF 0.99
102 ASP  H     103 PHE  H       2.60  #peak 450 #plist 2 #SUP 0.98 #QF 0.98
104 PRO  HA    105 GLU  H       3.17  #peak 451 #plist 2 #SUP 1.00 #QF 0.57
 63 ARG  H      64 ILE  H       2.69  #peak 452 #plist 2 #SUP 0.97 #QF 0.97
122 PHE  H     122 PHE  HB3     2.74  #peak 454 #plist 2 #SUP 0.96 #QF 0.96
127 VAL  H     128 GLN  H       2.80  #peak 457 #plist 2 #SUP 0.94 #QF 0.94
 32 GLU  QG     33 GLU  H       3.82  #peak 458 #plist 2 #SUP 0.91 #QF 0.91
121 ALA  QB    122 PHE  H       2.81  #peak 459 #plist 2 #SUP 0.99 #QF 0.99
 68 ALA  H      69 LYS  H       4.57  #peak 464 #plist 2 #SUP 0.99 #QF 0.99
 95 LEU  H     110 PRO  HA      3.70  #peak 465 #plist 2 #SUP 0.97 #QF 0.92
 79 ALA  H      80 ALA  H       2.69  #peak 466 #plist 2 #SUP 0.96 #QF 0.96
 87 VAL  QG1    88 ALA  H       3.47  #peak 467 #plist 2 #SUP 0.96 #QF 0.96
 64 ILE  QG2    96 PHE  H       3.56  #peak 471 #plist 2 #SUP 0.94 #QF 0.94
 16 LEU  HA     19 GLY  H       3.90  #peak 473 #plist 2 #SUP 0.93 #QF 0.58
 16 LEU  HG     17 ARG  H       3.31  #peak 474 #plist 2 #SUP 0.99 #QF 0.88
 36 TRP  H      36 TRP  HD1     3.84  #peak 475 #plist 2 #SUP 0.96 #QF 0.96
133 ALA  H     134 THR  H       2.83  #peak 476 #plist 2 #SUP 1.00
 84 PRO  HG2    85 ARG  H       3.66  #peak 479 #plist 2 #SUP 0.98 #QF 0.57
 58 ARG  H      58 ARG  HG2     2.47  #peak 480 #plist 2 #SUP 0.34 #QF 0.34
 76 LEU  HB2    77 LYS  H       2.88  #peak 481 #plist 2 #SUP 0.96 #QF 0.34
 77 LYS  H      77 LYS  HG2     3.01  #peak 481 #plist 2 #SUP 0.96 #QF 0.34
 33 GLU  HG2    34 ILE  H       3.09  #peak 482 #plist 2 #SUP 0.87 #QF 0.87
 65 ARG  H      65 ARG  HG2     2.71  #peak 483 #plist 2 #SUP 0.94 #QF 0.94
 86 LYS  H      87 VAL  H       2.69  #peak 486 #plist 2 #SUP 0.98 #QF 0.98
 30 GLU  H      30 GLU  HG2     3.65  #peak 489 #plist 2 #SUP 0.91 #QF 0.91
 87 VAL  H      87 VAL  QG1     3.84  #peak 490 #plist 2 #SUP 0.94 #QF 0.94
 12 VAL  HA     16 LEU  H       4.32  #peak 491 #plist 2 #SUP 0.93 #QF 0.93
 25 PHE  HA     26 LEU  H       2.54  #peak 492 #plist 2 #SUP 0.89 #QF 0.89
112 VAL  H     112 VAL  QG1     4.06  #peak 493 #plist 2 #SUP 0.91 #QF 0.91
 79 ALA  QB     80 ALA  H       2.89  #peak 494 #plist 2 #SUP 0.99 #QF 0.99
 10 SER  H      11 ASN  H       3.08  #peak 498 #plist 2 #SUP 0.97 #QF 0.59
 13 LYS  H      14 GLU  H       3.33  #peak 498 #plist 2 #SUP 0.97 #QF 0.59
113 ALA  QB    118 GLU  H       4.33  #peak 500 #plist 2 #SUP 0.99 #QF 0.41
133 ALA  QB    134 THR  H       2.99  #peak 502 #plist 2 #SUP 0.99 #QF 0.99
 38 SER  HA     39 SER  H       3.00  #peak 504 #plist 2 #SUP 0.98 #QF 0.98
102 ASP  HA    103 PHE  H       3.57  #peak 505 #plist 2 #SUP 0.98 #QF 0.98
 30 GLU  HA     31 LYS  H       2.84  #peak 508 #plist 2 #SUP 0.92 #QF 0.92
 78 ALA  H      78 ALA  HA      2.94  #peak 511 #plist 2 #SUP 0.98 #QF 0.98
113 ALA  QB    114 LYS  H       2.61  #peak 513 #plist 2 #SUP 0.87 #QF 0.87
133 ALA  H     133 ALA  QB      2.48  #peak 515 #plist 2 #SUP 0.98 #QF 0.98
124 GLU  HA    127 VAL  H       3.79  #peak 517 #plist 2 #SUP 0.93 #QF 0.93
113 ALA  QB    119 ARG  H       2.84  #peak 518 #plist 2 #SUP 0.98 #QF 0.98
122 PHE  HB3   123 VAL  H       2.81  #peak 519 #plist 2 #SUP 0.89 #QF 0.89
 79 ALA  H      79 ALA  QB      2.40  #peak 520 #plist 2 #SUP 0.88 #QF 0.88
 16 LEU  H      16 LEU  HG      2.96  #peak 521 #plist 2 #SUP 0.98 #QF 0.98
 62 VAL  H      63 ARG  H       3.08  #peak 522 #plist 2 #SUP 0.99 #QF 0.99
 92 THR  QG2   113 ALA  H       4.09  #peak 525 #plist 2 #SUP 0.82 #QF 0.82
128 GLN  HG2   128 GLN  HE21    3.23  #peak 526 #plist 2 #SUP 0.98 #QF 0.98
 82 LYS  H      83 GLU  H       2.62  #peak 533 #plist 2 #SUP 0.99 #QF 0.99
 24 VAL  HA     25 PHE  H       3.07  #peak 535 #plist 2 #SUP 1.00
 78 ALA  H      79 ALA  H       2.68  #peak 536 #plist 2 #SUP 0.98 #QF 0.98
133 ALA  H     133 ALA  HA      2.89  #peak 546 #plist 2 #SUP 1.00
134 THR  H     134 THR  QG2     2.87  #peak 547 #plist 2 #SUP 0.99 #QF 0.99
 14 GLU  H      15 ALA  H       2.71  #peak 549 #plist 2 #SUP 0.98 #QF 0.98
130 ARG  H     130 ARG  HA      2.86  #peak 550 #plist 2 #SUP 1.00
 33 GLU  HA     34 ILE  H       2.77  #peak 551 #plist 2 #SUP 0.95 #QF 0.95
 36 TRP  HA     37 ARG  H       2.88  #peak 552 #plist 2 #SUP 0.86 #QF 0.86
 43 ASN  H      44 VAL  H       2.62  #peak 553 #plist 2 #SUP 0.97 #QF 0.97
124 GLU  HB2   125 MET  H       3.19  #peak 554 #plist 2 #SUP 0.95 #QF 0.95
 77 LYS  H      78 ALA  H       2.80  #peak 556 #plist 2 #SUP 0.99 #QF 0.99
 22 LEU  H      34 ILE  QG2     3.07  #peak 557 #plist 2 #SUP 0.98 #QF 0.98
128 GLN  HG3   128 GLN  HE21    3.31  #peak 559 #plist 2 #SUP 0.94 #QF 0.94
121 ALA  H     122 PHE  H       2.80  #peak 560 #plist 2 #SUP 0.98 #QF 0.98
123 VAL  H     124 GLU  H       2.97  #peak 562 #plist 2 #SUP 0.91 #QF 0.91
 21 LYS  H      21 LYS  HG3     3.42  #peak 565 #plist 2 #SUP 0.84 #QF 0.84
113 ALA  QB    115 SER  H       2.64  #peak 566 #plist 2 #SUP 0.91 #QF 0.91
 94 CYS  HA     95 LEU  H       2.86  #peak 568 #plist 2 #SUP 0.97 #QF 0.97
123 VAL  H     123 VAL  QG2     3.62  #peak 569 #plist 2 #SUP 1.00
 15 ALA  H      16 LEU  H       2.80  #peak 570 #plist 2 #SUP 0.95 #QF 0.95
117 LYS  QB    118 GLU  H       2.91  #peak 571 #plist 2 #SUP 0.85 #QF 0.85
 44 VAL  HA     61 ILE  H       3.52  #peak 574 #plist 2 #SUP 1.00
124 GLU  HA    125 MET  H       3.53  #peak 575 #plist 2 #SUP 0.89 #QF 0.89
 72 VAL  QG1    73 HIS  H       4.45  #peak 576 #plist 2 #SUP 0.98 #QF 0.98
 92 THR  HA    113 ALA  H       3.43  #peak 578 #plist 2 #SUP 1.00
 42 LEU  H      42 LEU  HA      2.64  #peak 580 #plist 2 #SUP 0.96 #QF 0.96
 44 VAL  QG1    46 GLU  H       3.29  #peak 581 #plist 2 #SUP 0.75 #QF 0.75
 99 PRO  HA    107 VAL  H       3.39  #peak 585 #plist 2 #SUP 0.99 #QF 0.99
 87 VAL  HA     88 ALA  H       2.40  #peak 587 #plist 2 #SUP 0.94 #QF 0.94
 44 VAL  HA     45 PHE  H       3.16  #peak 588 #plist 2 #SUP 0.99 #QF 0.99
 65 ARG  H      66 ASN  H       2.75  #peak 589 #plist 2 #SUP 0.96 #QF 0.96
122 PHE  HA    125 MET  H       3.77  #peak 590 #plist 2 #SUP 0.67 #QF 0.67
 81 LYS  H      81 LYS  QD      3.21  #peak 592 #plist 2 #SUP 0.84 #QF 0.84
 88 ALA  QB     90 LYS  H       2.99  #peak 593 #plist 2 #SUP 0.98 #QF 0.84
 88 ALA  QB     91 PHE  H       3.44  #peak 593 #plist 2 #SUP 0.98 #QF 0.84
 82 LYS  H      82 LYS  HB2     3.66  #peak 594 #plist 2 #SUP 0.99 #QF 0.99
 64 ILE  HA     65 ARG  H       2.63  #peak 595 #plist 2 #SUP 0.97 #QF 0.97
 86 LYS  HA     87 VAL  H       3.55  #peak 601 #plist 2 #SUP 0.99 #QF 0.99
 92 THR  H      92 THR  QG2     2.89  #peak 602 #plist 2 #SUP 0.98 #QF 0.98
 64 ILE  H      64 ILE  HA      2.90  #peak 604 #plist 2 #SUP 0.96 #QF 0.96
 23 LYS  HD2    24 VAL  H       3.46  #peak 605 #plist 2 #SUP 0.95 #QF 0.95
 95 LEU  HA     96 PHE  H       2.66  #peak 607 #plist 2 #SUP 0.92 #QF 0.92
 63 ARG  H      63 ARG  HG3     3.47  #peak 608 #plist 2 #SUP 0.98 #QF 0.98
 14 GLU  H      14 GLU  HA      2.87  #peak 610 #plist 2 #SUP 0.97 #QF 0.97
  5 VAL  H       5 VAL  QG1     2.88  #peak 614 #plist 2 #SUP 0.84 #QF 0.84
 66 ASN  H      96 PHE  H       3.24  #peak 615 #plist 2 #SUP 0.99 #QF 0.99
 30 GLU  HB2    31 LYS  H       3.50  #peak 616 #plist 2 #SUP 0.94 #QF 0.94
 38 SER  HA     44 VAL  H       4.59  #peak 617 #plist 2 #SUP 0.99 #QF 0.73
 44 VAL  H     129 TRP  HH2     4.85  #peak 617 #plist 2 #SUP 0.99 #QF 0.73
 61 ILE  QD1   130 ARG  H       3.33  #peak 619 #plist 2 #SUP 1.00
 13 LYS  H      13 LYS  HB2     2.81  #peak 622 #plist 2 #SUP 0.98 #QF 0.98
124 GLU  H     124 GLU  HB2     2.40  #peak 623 #plist 2 #SUP 0.86 #QF 0.86
 76 LEU  QD2   111 MET  H       4.28  #peak 624 #plist 2 #SUP 1.00
 41 ASP  H      41 ASP  HB2     3.82  #peak 625 #plist 2 #SUP 1.00
 73 HIS  HD1    75 ALA  QB      3.20  #peak 627 #plist 2 #SUP 0.91 #QF 0.91
 38 SER  H      38 SER  QB      3.49  #peak 628 #plist 2 #SUP 1.00
 68 ALA  H      94 CYS  H       3.03  #peak 629 #plist 2 #SUP 0.99 #QF 0.99
  5 VAL  H       5 VAL  QG2     2.88  #peak 635 #plist 2 #SUP 0.85 #QF 0.85
 93 MET  HA     94 CYS  H       2.72  #peak 636 #plist 2 #SUP 0.95 #QF 0.95
  4 GLY  HA2     5 VAL  H       2.78  #peak 637 #plist 2 #SUP 0.93 #QF 0.93
130 ARG  H     130 ARG  HB2     2.84  #peak 638 #plist 2 #SUP 0.95 #QF 0.95
  4 GLY  H     132 ALA  HA      3.57  #peak 640 #plist 2 #SUP 0.99 #QF 0.97
103 PHE  QB    106 GLY  H       3.83  #peak 641 #plist 2 #SUP 0.97 #QF 0.97
119 ARG  H     119 ARG  HG3     2.89  #peak 643 #plist 2 #SUP 0.92 #QF 0.92
118 GLU  HB2   119 ARG  H       3.12  #peak 644 #plist 2 #SUP 0.97 #QF 0.97
 61 ILE  QG2    62 VAL  H       2.82  #peak 646 #plist 2 #SUP 0.98 #QF 0.96
 62 VAL  H      62 VAL  QG2     3.17  #peak 646 #plist 2 #SUP 0.98 #QF 0.96
 96 PHE  H      96 PHE  HB3     3.73  #peak 649 #plist 2 #SUP 0.99 #QF 0.99
  7 ASP  H       7 ASP  HB2     2.70  #peak 651 #plist 2 #SUP 0.73 #QF 0.73
 76 LEU  H      76 LEU  HB2     3.03  #peak 652 #plist 2 #SUP 0.99 #QF 0.99
 25 PHE  H      25 PHE  HB3     3.90  #peak 653 #plist 2 #SUP 1.00
 22 LEU  HG     23 LYS  H       3.11  #peak 654 #plist 2 #SUP 0.33 #QF 0.33
110 PRO  HA    111 MET  H       2.82  #peak 655 #plist 2 #SUP 0.96 #QF 0.96
105 GLU  HB2   106 GLY  H       3.65  #peak 656 #plist 2 #SUP 0.96 #QF 0.96
 25 PHE  H     111 MET  HA      3.88  #peak 657 #plist 2 #SUP 0.89 #QF 0.89
122 PHE  H     122 PHE  QD      3.99  #peak 658 #plist 2 #SUP 0.99 #QF 0.99
 21 LYS  H      36 TRP  HE1     3.76  #peak 661 #plist 2 #SUP 1.00
128 GLN  H     128 GLN  HG2     2.92  #peak 663 #plist 2 #SUP 0.97 #QF 0.97
 19 GLY  H      19 GLY  QA      2.90  #peak 667 #plist 2 #SUP 0.99 #QF 0.99
100 ASN  H     103 PHE  QB      3.56  #peak 669 #plist 2 #SUP 0.87 #QF 0.87
111 MET  H     112 VAL  H       4.69  #peak 671 #plist 2 #SUP 0.97 #QF 0.97
113 ALA  H     113 ALA  QB      2.75  #peak 672 #plist 2 #SUP 1.00
 29 LYS  HB2    30 GLU  H       4.58  #peak 673 #plist 2 #SUP 0.93 #QF 0.93
 73 HIS  H      76 LEU  HB2     3.29  #peak 674 #plist 2 #SUP 0.96 #QF 0.96
 80 ALA  H      81 LYS  H       2.76  #peak 676 #plist 2 #SUP 0.99 #QF 0.99
 43 ASN  HB3    43 ASN  QD2     3.76  #peak 677 #plist 2 #SUP 0.99 #QF 0.98
 66 ASN  H      66 ASN  HB2     3.35  #peak 678 #plist 2 #SUP 0.80 #QF 0.80
118 GLU  H     118 GLU  HB2     2.79  #peak 681 #plist 2 #SUP 0.95 #QF 0.95
 95 LEU  H     109 LEU  H       3.57  #peak 683 #plist 2 #SUP 0.98 #QF 0.98
 12 VAL  HA     15 ALA  H       3.29  #peak 684 #plist 2 #SUP 0.95 #QF 0.95
 30 GLU  HG3    31 LYS  H       3.94  #peak 687 #plist 2 #SUP 0.98 #QF 0.98
 30 GLU  HG2    31 LYS  H       3.98  #peak 688 #plist 2 #SUP 1.00
 43 ASN  HB2    43 ASN  QD2     3.56  #peak 689 #plist 2 #SUP 1.00
100 ASN  HB2   103 PHE  H       4.30  #peak 690 #plist 2 #SUP 0.99 #QF 0.38
  4 GLY  HA3     5 VAL  H       3.36  #peak 692 #plist 2 #SUP 0.99 #QF 0.99
 13 LYS  H      13 LYS  HG2     2.83  #peak 693 #plist 2 #SUP 0.95 #QF 0.95
131 ASP  H     131 ASP  HB2     2.63  #peak 694 #plist 2 #SUP 0.91 #QF 0.91
125 MET  H     125 MET  HB2     2.67  #peak 700 #plist 2 #SUP 0.98 #QF 0.98
122 PHE  H     122 PHE  HB2     3.30  #peak 702 #plist 2 #SUP 0.99 #QF 0.99
 84 PRO  HA     87 VAL  H       3.26  #peak 703 #plist 2 #SUP 0.84 #QF 0.84
 60 PRO  HA     61 ILE  H       3.38  #peak 704 #plist 2 #SUP 0.96 #QF 0.96
 38 SER  QB     39 SER  H       3.68  #peak 705 #plist 2 #SUP 0.99 #QF 0.99
 43 ASN  H      43 ASN  HB2     2.79  #peak 706 #plist 2 #SUP 0.86 #QF 0.86
 71 LEU  HA     72 VAL  H       2.61  #peak 707 #plist 2 #SUP 0.90 #QF 0.90
134 THR  QG2   135 TYR  H       4.37  #peak 708 #plist 2 #SUP 0.98 #QF 0.98
102 ASP  HB2   103 PHE  H       3.20  #peak 710 #plist 2 #SUP 0.97 #QF 0.97
 72 VAL  H      72 VAL  HB      3.13  #peak 712 #plist 2 #SUP 0.95 #QF 0.95
 33 GLU  HG3    34 ILE  H       3.38  #peak 713 #plist 2 #SUP 0.99 #QF 0.99
 13 LYS  H      15 ALA  H       4.07  #peak 714 #plist 2 #SUP 0.96 #QF 0.96
 80 ALA  H      80 ALA  QB      2.40  #peak 715 #plist 2 #SUP 0.98 #QF 0.98
 42 LEU  HA    129 TRP  HE1     3.52  #peak 722 #plist 2 #SUP 1.00
 56 ASN  HB2    56 ASN  HD22    3.91  #peak 723 #plist 2 #SUP 0.99 #QF 0.99
 24 VAL  QG2    25 PHE  H       3.08  #peak 725 #plist 2 #SUP 0.90 #QF 0.90
 42 LEU  H      42 LEU  HG      3.37  #peak 726 #plist 2 #SUP 0.98 #QF 0.98
128 GLN  HG2   128 GLN  HE22    3.84  #peak 727 #plist 2 #SUP 0.99 #QF 0.99
130 ARG  H     131 ASP  H       2.92  #peak 728 #plist 2 #SUP 1.00
103 PHE  H     103 PHE  QD      3.29  #peak 729 #plist 2 #SUP 0.97 #QF 0.97
120 ASP  HA    124 GLU  H       3.84  #peak 730 #plist 2 #SUP 0.97 #QF 0.97
 90 LYS  H      90 LYS  HG2     3.55  #peak 731 #plist 2 #SUP 1.00 #QF 0.99
 34 ILE  HA     35 ARG  H       3.10  #peak 732 #plist 2 #SUP 1.00 #QF 0.99
 77 LYS  HA     80 ALA  H       3.47  #peak 735 #plist 2 #SUP 0.69 #QF 0.69
 19 GLY  QA     20 GLY  H       3.25  #peak 736 #plist 2 #SUP 0.99 #QF 0.99
 21 LYS  HA     22 LEU  H       2.61  #peak 740 #plist 2 #SUP 0.95 #QF 0.95
 78 ALA  H      78 ALA  QB      2.40  #peak 742 #plist 2 #SUP 0.96 #QF 0.96
 23 LYS  H     112 VAL  H       3.35  #peak 743 #plist 2 #SUP 0.99 #QF 0.99
 43 ASN  H      61 ILE  QG2     5.17  #peak 745 #plist 2 #SUP 0.92 #QF 0.65
 30 GLU  H      30 GLU  HB3     3.47  #peak 746 #plist 2 #SUP 0.93 #QF 0.93
 61 ILE  H      61 ILE  HB      3.40  #peak 748 #plist 2 #SUP 0.99 #QF 0.99
 20 GLY  H      36 TRP  H       3.74  #peak 750 #plist 2 #SUP 0.99 #QF 0.99
 96 PHE  HA     97 GLY  H       3.11  #peak 752 #plist 2 #SUP 0.99 #QF 0.99
  7 ASP  HB3     8 LEU  H       3.30  #peak 755 #plist 2 #SUP 0.97 #QF 0.97
107 VAL  HA    108 GLU  H       2.67  #peak 756 #plist 2 #SUP 0.83 #QF 0.83
106 GLY  H     106 GLY  HA2     2.84  #peak 757 #plist 2 #SUP 0.98 #QF 0.98
 14 GLU  H      14 GLU  HB2     2.70  #peak 762 #plist 2 #SUP 0.93 #QF 0.93
 43 ASN  HA    129 TRP  HE1     3.65  #peak 763 #plist 2 #SUP 0.98 #QF 0.98
122 PHE  QD    123 VAL  H       3.46  #peak 766 #plist 2 #SUP 0.97 #QF 0.97
 95 LEU  H      95 LEU  HB2     3.28  #peak 767 #plist 2 #SUP 0.95 #QF 0.95
 56 ASN  HB3    56 ASN  HD22    3.91  #peak 768 #plist 2 #SUP 0.99 #QF 0.99
128 GLN  H     129 TRP  H       2.93  #peak 770 #plist 2 #SUP 0.99 #QF 0.99
 77 LYS  HB2    78 ALA  H       2.84  #peak 771 #plist 2 #SUP 0.94 #QF 0.94
120 ASP  H     120 ASP  HA      2.93  #peak 773 #plist 2 #SUP 0.98 #QF 0.98
 44 VAL  H      44 VAL  QG2     2.88  #peak 774 #plist 2 #SUP 0.99 #QF 0.99
 22 LEU  H      34 ILE  H       3.22  #peak 775 #plist 2 #SUP 0.98 #QF 0.98
 18 LYS  H      19 GLY  H       2.78  #peak 776 #plist 2 #SUP 0.83 #QF 0.83
 87 VAL  H      87 VAL  QG2     2.76  #peak 778 #plist 2 #SUP 0.99 #QF 0.99
 87 VAL  H      87 VAL  HB      2.66  #peak 779 #plist 2 #SUP 0.86 #QF 0.86
 65 ARG  H      97 GLY  QA      3.66  #peak 780 #plist 2 #SUP 0.98 #QF 0.98
 10 SER  HA     14 GLU  H       4.58  #peak 783 #plist 2 #SUP 1.00
 68 ALA  QB     69 LYS  H       2.90  #peak 784 #plist 2 #SUP 0.96 #QF 0.96
  7 ASP  H       8 LEU  H       2.74  #peak 788 #plist 2 #SUP 0.89 #QF 0.89
 94 CYS  HA    111 MET  H       3.28  #peak 791 #plist 2 #SUP 0.90 #QF 0.90
123 VAL  HB    124 GLU  H       3.98  #peak 794 #plist 2 #SUP 0.95 #QF 0.95
 65 ARG  H      96 PHE  HB2     3.93  #peak 795 #plist 2 #SUP 0.98 #QF 0.98
 65 ARG  H      65 ARG  QD      3.65  #peak 796 #plist 2 #SUP 0.89 #QF 0.89
 64 ILE  QG2    66 ASN  H       2.86  #peak 798 #plist 2 #SUP 0.93 #QF 0.93
  5 VAL  H       6 HIS  H       3.39  #peak 799 #plist 2 #SUP 0.98 #QF 0.98
 55 TYR  H      55 TYR  HD1     5.24  #peak 803 #plist 2 #SUP 0.99 #QF 0.32
135 TYR  H     135 TYR  HD1     5.50  #peak 803 #plist 2 #SUP 0.99 #QF 0.32
 17 ARG  H      19 GLY  H       4.33  #peak 804 #plist 2 #SUP 0.93 #QF 0.93
129 TRP  HA    133 ALA  H       4.34  #peak 805 #plist 2 #SUP 1.00
 39 SER  H      44 VAL  H       3.28  #peak 806 #plist 2 #SUP 0.98 #QF 0.98
 64 ILE  H      64 ILE  QD1     3.64  #peak 807 #plist 2 #SUP 0.95 #QF 0.95
 94 CYS  H      95 LEU  H       4.37  #peak 812 #plist 2 #SUP 1.00
 99 PRO  HB2   100 ASN  H       3.51  #peak 813 #plist 2 #SUP 0.99 #QF 0.99
 93 MET  QE    123 VAL  H       4.51  #peak 814 #plist 2 #SUP 0.76 #QF 0.31
119 ARG  HB2   123 VAL  H       4.76  #peak 814 #plist 2 #SUP 0.76 #QF 0.31
 38 SER  QB     42 LEU  H       4.43  #peak 815 #plist 2 #SUP 0.97 #QF 0.97
 69 LYS  HA     94 CYS  H       4.06  #peak 816 #plist 2 #SUP 0.99 #QF 0.99
 11 ASN  H      12 VAL  QG1     5.00  #peak 818 #plist 2 #SUP 1.00 #QF 0.93
131 ASP  H     133 ALA  H       4.16  #peak 819 #plist 2 #SUP 0.99 #QF 0.99
100 ASN  HB2   101 ASP  H       3.77  #peak 820 #plist 2 #SUP 0.71 #QF 0.56
 39 SER  QB     43 ASN  H       3.44  #peak 821 #plist 2 #SUP 0.94 #QF 0.36
 22 LEU  QB     34 ILE  H       4.27  #peak 823 #plist 2 #SUP 0.99 #QF 0.99
119 ARG  H     119 ARG  HB3     3.09  #peak 824 #plist 2 #SUP 0.93 #QF 0.86
119 ARG  H     119 ARG  HG2     3.47  #peak 824 #plist 2 #SUP 0.93 #QF 0.86
  1 SER  H       2 MET  H       3.22  #peak 826 #plist 2 #SUP 0.98 #QF 0.75
129 TRP  H     130 ARG  H       3.46  #peak 826 #plist 2 #SUP 0.98 #QF 0.75
 83 GLU  H      87 VAL  H       5.22  #peak 828 #plist 2 #SUP 0.97 #QF 0.97
124 GLU  H     124 GLU  HG2     3.21  #peak 834 #plist 2 #SUP 0.98 #QF 0.98
124 GLU  H     124 GLU  HG3     3.51  #peak 835 #plist 2 #SUP 1.00
 69 LYS  HB3    70 GLY  H       4.21  #peak 836 #plist 2 #SUP 0.97 #QF 0.25
 70 GLY  H      93 MET  HB3     4.41  #peak 836 #plist 2 #SUP 0.97 #QF 0.25
 96 PHE  HA    109 LEU  H       3.82  #peak 838 #plist 2 #SUP 0.75 #QF 0.75
  5 VAL  HA      8 LEU  H       3.89  #peak 840 #plist 2 #SUP 0.99 #QF 0.99
  1 SER  H     128 GLN  HB3     3.73  #peak 841 #plist 2 #SUP 0.96 #QF 0.96
 82 LYS  H      84 PRO  HD2     5.50  #peak 842 #plist 2 #SUP 0.96 #QF 0.96
 85 ARG  QG     87 VAL  H       4.01  #peak 845 #plist 2 #SUP 1.00 #QF 0.85
 93 MET  H      93 MET  HB2     4.12  #peak 846 #plist 2 #SUP 0.97 #QF 0.97
 53 GLN  HB3    54 ASP  H       4.69  #peak 849 #plist 2 #SUP 0.86 #QF 0.71
 82 LYS  H      83 GLU  HG3     5.09  #peak 850 #plist 2 #SUP 0.95 #QF 0.60
 56 ASN  HB3    56 ASN  HD21    3.91  #peak 857 #plist 2 #SUP 0.99 #QF 0.99
 64 ILE  HG12   65 ARG  H       4.21  #peak 858 #plist 2 #SUP 0.99 #QF 0.99
130 ARG  H     130 ARG  HB3     2.87  #peak 861 #plist 2 #SUP 0.99 #QF 0.99
 96 PHE  HB2    97 GLY  H       4.16  #peak 862 #plist 2 #SUP 1.00
 43 ASN  H     129 TRP  HE1     4.18  #peak 863 #plist 2 #SUP 0.95 #QF 0.95
 94 CYS  H      94 CYS  HB3     3.26  #peak 865 #plist 2 #SUP 0.97 #QF 0.97
 64 ILE  QG2    65 ARG  H       3.01  #peak 866 #plist 2 #SUP 0.97 #QF 0.97
108 GLU  H     109 LEU  H       4.65  #peak 867 #plist 2 #SUP 0.95 #QF 0.95
 32 GLU  H      32 GLU  QG      4.62  #peak 869 #plist 2 #SUP 0.96 #QF 0.96
 60 PRO  HG2    62 VAL  H       4.21  #peak 870 #plist 2 #SUP 1.00 #QF 0.89
 23 LYS  H      24 VAL  H       4.75  #peak 872 #plist 2 #SUP 0.99 #QF 0.98
 48 CYS  H      49 MET  H       5.20  #peak 872 #plist 2 #SUP 0.99 #QF 0.98
 65 ARG  HB2    96 PHE  H       4.86  #peak 873 #plist 2 #SUP 1.00
  1 SER  H     132 ALA  QB      3.77  #peak 876 #plist 2 #SUP 0.92 #QF 0.92
 38 SER  QB    129 TRP  HE1     4.27  #peak 878 #plist 2 #SUP 0.98 #QF 0.98
123 VAL  QG2   124 GLU  H       4.54  #peak 879 #plist 2 #SUP 1.00
 66 ASN  H      96 PHE  HB2     3.21  #peak 881 #plist 2 #SUP 0.83 #QF 0.83
  5 VAL  HA      7 ASP  H       3.61  #peak 885 #plist 2 #SUP 0.91 #QF 0.91
 91 PHE  HB3   119 ARG  H       5.44  #peak 886 #plist 2 #SUP 0.95 #QF 0.95
131 ASP  HB3   133 ALA  H       5.40  #peak 887 #plist 2 #SUP 0.99 #QF 0.99
 60 PRO  HB2    62 VAL  H       3.28  #peak 888 #plist 2 #SUP 0.97 #QF 0.97
 11 ASN  QB     12 VAL  H       3.43  #peak 890 #plist 2 #SUP 0.96 #QF 0.96
 62 VAL  H     134 THR  QG2     4.47  #peak 891 #plist 2 #SUP 1.00
 45 PHE  H      45 PHE  HB3     3.74  #peak 893 #plist 2 #SUP 0.98 #QF 0.98
 39 SER  QB     44 VAL  H       3.32  #peak 895 #plist 2 #SUP 0.94 #QF 0.94
107 VAL  H     108 GLU  H       4.53  #peak 896 #plist 2 #SUP 0.98 #QF 0.98
 65 ARG  H      96 PHE  HB3     3.97  #peak 897 #plist 2 #SUP 0.99 #QF 0.99
115 SER  H     115 SER  HB3     4.14  #peak 899 #plist 2 #SUP 0.77 #QF 0.77
117 LYS  H     117 LYS  QB      3.61  #peak 902 #plist 2 #SUP 1.00
103 PHE  QB    107 VAL  H       3.78  #peak 904 #plist 2 #SUP 0.98 #QF 0.98
 76 LEU  H     110 PRO  HB2     4.27  #peak 906 #plist 2 #SUP 1.00
 38 SER  H      39 SER  H       4.74  #peak 907 #plist 2 #SUP 0.97 #QF 0.97
111 MET  HB3   112 VAL  H       3.01  #peak 908 #plist 2 #SUP 0.98 #QF 0.98
120 ASP  H     120 ASP  QB      2.68  #peak 910 #plist 2 #SUP 0.94 #QF 0.94
  5 VAL  HA    133 ALA  H       4.53  #peak 911 #plist 2 #SUP 0.93 #QF 0.93
 22 LEU  H      36 TRP  HD1     3.96  #peak 912 #plist 2 #SUP 0.97 #QF 0.97
 81 LYS  H      87 VAL  QG1     4.61  #peak 913 #plist 2 #SUP 0.94 #QF 0.94
 66 ASN  HB3    67 VAL  H       3.92  #peak 915 #plist 2 #SUP 0.99 #QF 0.73
 68 ALA  H      94 CYS  HB3     4.26  #peak 915 #plist 2 #SUP 0.99 #QF 0.73
 93 MET  H     112 VAL  HA      3.47  #peak 916 #plist 2 #SUP 0.96 #QF 0.96
 78 ALA  H      80 ALA  H       4.12  #peak 917 #plist 2 #SUP 0.99 #QF 0.99
 44 VAL  H     129 TRP  HZ2     3.36  #peak 920 #plist 2 #SUP 0.93 #QF 0.93
 24 VAL  H     111 MET  HG2     4.94  #peak 921 #plist 2 #SUP 0.95 #QF 0.95
107 VAL  QG1   108 GLU  H       4.19  #peak 922 #plist 2 #SUP 0.99 #QF 0.99
 18 LYS  HG3    19 GLY  H       3.65  #peak 923 #plist 2 #SUP 0.75 #QF 0.75
100 ASN  H     100 ASN  HB3     3.54  #peak 924 #plist 2 #SUP 0.74 #QF 0.74
114 LYS  H     118 GLU  HB3     3.69  #peak 925 #plist 2 #SUP 1.00 #QF 0.99
 24 VAL  H      24 VAL  HB      3.73  #peak 927 #plist 2 #SUP 0.82 #QF 0.82
 36 TRP  H      37 ARG  H       4.57  #peak 928 #plist 2 #SUP 1.00
 64 ILE  H      64 ILE  HB      2.58  #peak 929 #plist 2 #SUP 0.92 #QF 0.92
 60 PRO  HA     62 VAL  H       4.46  #peak 934 #plist 2 #SUP 0.98 #QF 0.94
 37 ARG  HE     38 SER  H       3.57  #peak 935 #plist 2 #SUP 0.92 #QF 0.92
 44 VAL  HA     62 VAL  H       4.50  #peak 936 #plist 2 #SUP 0.93 #QF 0.93
116 GLN  HG3   116 GLN  HE22    4.07  #peak 938 #plist 2 #SUP 1.00
 77 LYS  H      77 LYS  HB2     2.81  #peak 939 #plist 2 #SUP 0.97 #QF 0.97
108 GLU  HG2   109 LEU  H       4.67  #peak 940 #plist 2 #SUP 0.94 #QF 0.94
 25 PHE  QD     26 LEU  H       4.55  #peak 944 #plist 2 #SUP 0.98 #QF 0.98
 39 SER  H      43 ASN  H       4.07  #peak 945 #plist 2 #SUP 0.98 #QF 0.98
 96 PHE  H      96 PHE  HB2     3.34  #peak 947 #plist 2 #SUP 0.98 #QF 0.98
 93 MET  H     113 ALA  H       5.02  #peak 950 #plist 2 #SUP 1.00
107 VAL  H     107 VAL  QG1     3.84  #peak 951 #plist 2 #SUP 1.00
 68 ALA  H      69 LYS  HA      5.12  #peak 959 #plist 2 #SUP 0.99 #QF 0.99
135 TYR  H     135 TYR  QB      2.80  #peak 961 #plist 2 #SUP 0.91 #QF 0.20
107 VAL  H     107 VAL  HB      3.65  #peak 964 #plist 2 #SUP 0.99 #QF 0.99
 13 LYS  HA     15 ALA  H       4.21  #peak 969 #plist 2 #SUP 0.94 #QF 0.94
 58 ARG  HB3    59 ILE  H       3.20  #peak 971 #plist 2 #SUP 0.45 #QF 0.45
 11 ASN  HA     11 ASN  HD21    3.80  #peak 972 #plist 2 #SUP 0.91 #QF 0.91
 62 VAL  H      62 VAL  QG1     3.17  #peak 973 #plist 2 #SUP 0.97 #QF 0.97
 22 LEU  H      33 GLU  HG2     3.87  #peak 977 #plist 2 #SUP 0.82 #QF 0.82
 91 PHE  HB2    92 THR  H       3.72  #peak 979 #plist 2 #SUP 1.00
132 ALA  H     134 THR  H       3.97  #peak 980 #plist 2 #SUP 0.98 #QF 0.98
 76 LEU  H      77 LYS  H       2.82  #peak 981 #plist 2 #SUP 0.99 #QF 0.99
 51 ASN  H      51 ASN  HB2     3.81  #peak 985 #plist 2 #SUP 0.82 #QF 0.77
 37 ARG  H      37 ARG  QB      3.54  #peak 986 #plist 2 #SUP 0.98 #QF 0.98
 39 SER  H      44 VAL  HB      3.84  #peak 987 #plist 2 #SUP 0.92 #QF 0.92
  2 MET  QB      4 GLY  H       5.29  #peak 989 #plist 2 #SUP 0.27 #QF 0.27
127 VAL  HA    129 TRP  H       4.66  #peak 992 #plist 2 #SUP 0.92 #QF 0.92
 39 SER  H      42 LEU  H       4.15  #peak 994 #plist 2 #SUP 0.98 #QF 0.98
118 GLU  H     118 GLU  HG3     3.23  #peak 996 #plist 2 #SUP 0.99 #QF 0.99
115 SER  H     119 ARG  H       3.91  #peak 997 #plist 2 #SUP 0.97 #QF 0.97
131 ASP  HB2   132 ALA  H       3.18  #peak 1001 #plist 2 #SUP 0.98 #QF 0.98
  7 ASP  HB2     8 LEU  H       4.10  #peak 1003 #plist 2 #SUP 0.99 #QF 0.99
 15 ALA  H      16 LEU  HG      4.44  #peak 1010 #plist 2 #SUP 0.88 #QF 0.88
111 MET  H     111 MET  HG3     3.55  #peak 1011 #plist 2 #SUP 0.99 #QF 0.99
 69 LYS  H      69 LYS  HB2     3.49  #peak 1012 #plist 2 #SUP 0.99 #QF 0.99
 94 CYS  HG     95 LEU  H       3.77  #peak 1018 #plist 2 #SUP 0.91 #QF 0.91
 73 HIS  HB3    75 ALA  H       3.49  #peak 1019 #plist 2 #SUP 1.00 #QF 0.93
 73 HIS  HB3    76 LEU  H       3.97  #peak 1019 #plist 2 #SUP 1.00 #QF 0.93
125 MET  H     125 MET  QE      3.74  #peak 1022 #plist 2 #SUP 0.94 #QF 0.94
 17 ARG  H      17 ARG  HA      2.93  #peak 1024 #plist 2 #SUP 0.93 #QF 0.93
 36 TRP  QB     37 ARG  H       3.38  #peak 1025 #plist 2 #SUP 0.97 #QF 0.97
125 MET  HA    129 TRP  H       4.06  #peak 1029 #plist 2 #SUP 1.00 #QF 0.93
  1 SER  H     128 GLN  HA      4.63  #peak 1029 #plist 2 #SUP 1.00 #QF 0.93
 16 LEU  H      36 TRP  HZ3     5.40  #peak 1030 #plist 2 #SUP 0.99 #QF 0.30
 71 LEU  HA     77 LYS  H       4.91  #peak 1031 #plist 2 #SUP 1.00 #QF 0.94
 83 GLU  H      83 GLU  HG3     3.23  #peak 1033 #plist 2 #SUP 0.98 #QF 0.59
 83 GLU  H      83 GLU  HG2     3.45  #peak 1033 #plist 2 #SUP 0.98 #QF 0.59
 61 ILE  HG13  130 ARG  H       3.97  #peak 1034 #plist 2 #SUP 1.00
116 GLN  HA    119 ARG  H       4.14  #peak 1035 #plist 2 #SUP 0.95 #QF 0.95
 88 ALA  H      91 PHE  H       3.37  #peak 1037 #plist 2 #SUP 1.00
 91 PHE  H      92 THR  HA      4.74  #peak 1041 #plist 2 #SUP 0.98 #QF 0.98
 26 LEU  H      30 GLU  HB2     3.66  #peak 1045 #plist 2 #SUP 0.71 #QF 0.71
119 ARG  HG3   120 ASP  H       3.24  #peak 1047 #plist 2 #SUP 0.99 #QF 0.76
 83 GLU  H      84 PRO  HD2     4.10  #peak 1049 #plist 2 #SUP 0.97 #QF 0.97
 39 SER  H     129 TRP  HZ2     4.37  #peak 1053 #plist 2 #SUP 0.98 #QF 0.98
 44 VAL  H      61 ILE  QG2     3.72  #peak 1056 #plist 2 #SUP 0.78 #QF 0.78
 45 PHE  H      61 ILE  H       4.00  #peak 1057 #plist 2 #SUP 0.99 #QF 0.99
 79 ALA  QB     82 LYS  H       4.55  #peak 1059 #plist 2 #SUP 0.99 #QF 0.99
 20 GLY  H      21 LYS  H       4.42  #peak 1060 #plist 2 #SUP 0.99 #QF 0.99
114 LYS  H     114 LYS  HG3     4.31  #peak 1062 #plist 2 #SUP 0.91 #QF 0.91
  1 SER  HA    132 ALA  H       4.32  #peak 1064 #plist 2 #SUP 1.00 #QF 0.44
 11 ASN  HD21   12 VAL  H       3.97  #peak 1071 #plist 2 #SUP 0.88 #QF 0.88
 68 ALA  H      94 CYS  HA      4.81  #peak 1072 #plist 2 #SUP 0.94 #QF 0.94
 88 ALA  QB     89 ALA  H       3.62  #peak 1073 #plist 2 #SUP 0.93 #QF 0.93
109 LEU  H     110 PRO  HD3     3.78  #peak 1075 #plist 2 #SUP 0.97 #QF 0.97
 17 ARG  H      17 ARG  HB3     2.57  #peak 1078 #plist 2 #SUP 0.89 #QF 0.89
132 ALA  QB    134 THR  H       4.58  #peak 1079 #plist 2 #SUP 0.99 #QF 0.99
 19 GLY  H      38 SER  H       4.17  #peak 1081 #plist 2 #SUP 0.75 #QF 0.75
 11 ASN  H      12 VAL  QG2     5.00  #peak 1083 #plist 2 #SUP 0.94 #QF 0.94
 25 PHE  H     110 PRO  HB2     3.94  #peak 1085 #plist 2 #SUP 0.93 #QF 0.93
 83 GLU  H      84 PRO  HD3     3.35  #peak 1088 #plist 2 #SUP 0.97 #QF 0.97
  8 LEU  H       8 LEU  HB3     3.63  #peak 1089 #plist 2 #SUP 0.99 #QF 0.99
130 ARG  HA    132 ALA  H       4.21  #peak 1092 #plist 2 #SUP 1.00
  2 MET  H       7 ASP  HB3     3.64  #peak 1093 #plist 2 #SUP 0.59 #QF 0.59
 22 LEU  QB     23 LYS  H       2.59  #peak 1095 #plist 2 #SUP 0.89 #QF 0.89
 63 ARG  H      63 ARG  HG2     3.37  #peak 1096 #plist 2 #SUP 0.88 #QF 0.88
 61 ILE  QD1    62 VAL  H       4.83  #peak 1098 #plist 2 #SUP 0.99 #QF 0.99
112 VAL  HB    113 ALA  H       4.00  #peak 1099 #plist 2 #SUP 0.98 #QF 0.98
 37 ARG  H      38 SER  HA      4.78  #peak 1100 #plist 2 #SUP 0.98 #QF 0.98
 61 ILE  H      61 ILE  HG12    4.86  #peak 1103 #plist 2 #SUP 0.99 #QF 0.99
 16 LEU  HG     18 LYS  H       5.03  #peak 1106 #plist 2 #SUP 0.93 #QF 0.86
 16 LEU  QD1    18 LYS  H       5.50  #peak 1106 #plist 2 #SUP 0.93 #QF 0.86
 35 ARG  QG     36 TRP  H       3.90  #peak 1107 #plist 2 #SUP 0.90 #QF 0.90
 91 PHE  HB2   113 ALA  H       4.55  #peak 1109 #plist 2 #SUP 1.00
 49 MET  HG2    50 GLY  H       4.07  #peak 1113 #plist 2 #SUP 0.97 #QF 0.97
136 ASN  H     137 PHE  H       3.56  #peak 1114 #plist 2 #SUP 0.76 #QF 0.76
121 ALA  H     122 PHE  HB3     4.50  #peak 1117 #plist 2 #SUP 0.87 #QF 0.87
 24 VAL  H      34 ILE  H       4.78  #peak 1120 #plist 2 #SUP 1.00
 35 ARG  H      49 MET  H       5.09  #peak 1120 #plist 2 #SUP 1.00
116 GLN  QB    117 LYS  H       3.39  #peak 1122 #plist 2 #SUP 0.75 #QF 0.75
 19 GLY  QA     37 ARG  H       4.35  #peak 1124 #plist 2 #SUP 0.98 #QF 0.98
 40 GLN  QG     41 ASP  H       4.63  #peak 1126 #plist 2 #SUP 0.97 #QF 0.97
 21 LYS  H      36 TRP  HD1     4.44  #peak 1128 #plist 2 #SUP 0.96 #QF 0.96
 68 ALA  QB     94 CYS  H       3.40  #peak 1131 #plist 2 #SUP 0.99 #QF 0.99
 21 LYS  H      22 LEU  H       4.59  #peak 1134 #plist 2 #SUP 0.99 #QF 0.99
 49 MET  HG3    50 GLY  H       4.07  #peak 1138 #plist 2 #SUP 0.98 #QF 0.98
119 ARG  QD    120 ASP  H       3.74  #peak 1139 #plist 2 #SUP 0.99 #QF 0.99
  4 GLY  HA3     7 ASP  H       4.48  #peak 1141 #plist 2 #SUP 0.95 #QF 0.85
 95 LEU  H     111 MET  H       3.93  #peak 1142 #plist 2 #SUP 0.94 #QF 0.94
 11 ASN  HA     13 LYS  H       4.65  #peak 1143 #plist 2 #SUP 0.86 #QF 0.86
109 LEU  H     109 LEU  HG      3.04  #peak 1144 #plist 2 #SUP 0.85 #QF 0.85
128 GLN  H     128 GLN  HB3     2.63  #peak 1146 #plist 2 #SUP 0.94 #QF 0.94
125 MET  HB3   126 MET  H       3.77  #peak 1149 #plist 2 #SUP 0.85 #QF 0.85
137 PHE  H     137 PHE  QD      3.77  #peak 1150 #plist 2 #SUP 0.99 #QF 0.99
 96 PHE  QD     97 GLY  H       4.27  #peak 1151 #plist 2 #SUP 1.00
 21 LYS  HA     34 ILE  H       4.88  #peak 1154 #plist 2 #SUP 1.00 #QF 0.99
 21 LYS  HA     35 ARG  H       5.37  #peak 1154 #plist 2 #SUP 1.00 #QF 0.99
 12 VAL  H      13 LYS  HG3     4.36  #peak 1155 #plist 2 #SUP 0.98 #QF 0.98
 82 LYS  H      82 LYS  QE      4.83  #peak 1156 #plist 2 #SUP 0.77 #QF 0.77
 75 ALA  HA     79 ALA  H       4.36  #peak 1158 #plist 2 #SUP 0.84 #QF 0.84
 91 PHE  HA    119 ARG  H       4.44  #peak 1160 #plist 2 #SUP 0.58 #QF 0.58
117 LYS  H     118 GLU  H       3.68  #peak 1165 #plist 2 #SUP 0.97 #QF 0.97
  5 VAL  H       5 VAL  HB      3.75  #peak 1166 #plist 2 #SUP 1.00
 55 TYR  H      56 ASN  H       4.24  #peak 1168 #plist 2 #SUP 0.92 #QF 0.39
135 TYR  H     136 ASN  H       4.41  #peak 1168 #plist 2 #SUP 0.92 #QF 0.39
119 ARG  H     121 ALA  H       4.24  #peak 1172 #plist 2 #SUP 0.98 #QF 0.98
105 GLU  H     106 GLY  HA2     4.65  #peak 1173 #plist 2 #SUP 0.99 #QF 0.99
 73 HIS  HA     73 HIS  HD1     4.43  #peak 1174 #plist 2 #SUP 0.78 #QF 0.78
 13 LYS  H      13 LYS  HB3     3.70  #peak 1176 #plist 2 #SUP 1.00
108 GLU  HG3   109 LEU  H       4.67  #peak 1178 #plist 2 #SUP 0.92 #QF 0.92
  6 HIS  H       6 HIS  HD2     3.83  #peak 1179 #plist 2 #SUP 0.96 #QF 0.96
 42 LEU  H     129 TRP  HE1     5.48  #peak 1180 #plist 2 #SUP 0.91 #QF 0.91
 61 ILE  QD1    64 ILE  H       4.41  #peak 1185 #plist 2 #SUP 0.99 #QF 0.99
  8 LEU  H     132 ALA  QB      3.63  #peak 1186 #plist 2 #SUP 0.99 #QF 0.99
137 PHE  H     137 PHE  QB      2.77  #peak 1187 #plist 2 #SUP 0.88 #QF 0.88
 24 VAL  QG2   111 MET  H       4.21  #peak 1190 #plist 2 #SUP 0.99 #QF 0.99
125 MET  HA    128 GLN  HE21    3.99  #peak 1191 #plist 2 #SUP 0.99 #QF 0.99
 22 LEU  H      23 LYS  H       4.58  #peak 1193 #plist 2 #SUP 0.99 #QF 0.99
130 ARG  HD3   133 ALA  H       5.50  #peak 1195 #plist 2 #SUP 1.00 #QF 0.87
131 ASP  HB2   133 ALA  H       5.50  #peak 1195 #plist 2 #SUP 1.00 #QF 0.87
 61 ILE  HG12   62 VAL  H       4.55  #peak 1197 #plist 2 #SUP 0.99 #QF 0.99
 45 PHE  H      64 ILE  QD1     5.50  #peak 1198 #plist 2 #SUP 0.96 #QF 0.96
 11 ASN  H      11 ASN  QB      3.83  #peak 1199 #plist 2 #SUP 1.00 #QF 0.97
107 VAL  HB    108 GLU  H       4.29  #peak 1201 #plist 2 #SUP 0.93 #QF 0.93
134 THR  H     135 TYR  HD2     4.88  #peak 1204 #plist 2 #SUP 0.94 #QF 0.94
  4 GLY  H     132 ALA  QB      4.79  #peak 1210 #plist 2 #SUP 0.61 #QF 0.61
 67 VAL  QG1   126 MET  H       4.47  #peak 1212 #plist 2 #SUP 0.92 #QF 0.92
116 GLN  QB    116 GLN  HE22    4.61  #peak 1216 #plist 2 #SUP 0.95 #QF 0.95
114 LYS  H     118 GLU  HB2     3.70  #peak 1218 #plist 2 #SUP 0.99 #QF 0.99
 83 GLU  HB2    87 VAL  H       4.04  #peak 1219 #plist 2 #SUP 0.89 #QF 0.89
 25 PHE  HB3    26 LEU  H       4.00  #peak 1221 #plist 2 #SUP 1.00
 91 PHE  HB3   113 ALA  H       4.00  #peak 1222 #plist 2 #SUP 0.99 #QF 0.99
  5 VAL  H      43 ASN  QD2     5.50  #peak 1223 #plist 2 #SUP 0.99 #QF 0.95
  5 VAL  H     135 TYR  HD2     5.36  #peak 1223 #plist 2 #SUP 0.99 #QF 0.95
 10 SER  H      13 LYS  HE2     5.28  #peak 1224 #plist 2 #SUP 0.97 #QF 0.97
 77 LYS  H      77 LYS  HG3     4.06  #peak 1225 #plist 2 #SUP 0.96 #QF 0.96
100 ASN  H     107 VAL  H       4.06  #peak 1226 #plist 2 #SUP 0.96 #QF 0.96
 73 HIS  HB3    77 LYS  H       4.85  #peak 1227 #plist 2 #SUP 0.99 #QF 0.99
 21 LYS  H      22 LEU  HA      5.36  #peak 1228 #plist 2 #SUP 1.00 #QF 0.98
 21 LYS  H      35 ARG  HA      5.50  #peak 1228 #plist 2 #SUP 1.00 #QF 0.98
 24 VAL  H      32 GLU  H       4.13  #peak 1229 #plist 2 #SUP 0.87 #QF 0.87
 12 VAL  QG2   128 GLN  HE21    3.67  #peak 1231 #plist 2 #SUP 0.96 #QF 0.96
 22 LEU  H      34 ILE  QD1     5.06  #peak 1233 #plist 2 #SUP 0.98 #QF 0.98
 36 TRP  H      37 ARG  QB      4.64  #peak 1234 #plist 2 #SUP 0.96 #QF 0.96
  4 GLY  HA3     6 HIS  H       3.89  #peak 1236 #plist 2 #SUP 0.98 #QF 0.98
 53 GLN  HB2    54 ASP  H       4.69  #peak 1239 #plist 2 #SUP 1.00
118 GLU  H     119 ARG  HA      5.50  #peak 1242 #plist 2 #SUP 0.96 #QF 0.96
 72 VAL  H      73 HIS  HA      5.10  #peak 1243 #plist 2 #SUP 0.99 #QF 0.99
 33 GLU  H      34 ILE  H       4.68  #peak 1245 #plist 2 #SUP 0.99 #QF 0.99
 93 MET  H      93 MET  HG3     2.93  #peak 1246 #plist 2 #SUP 0.55 #QF 0.55
  5 VAL  HB      6 HIS  H       4.26  #peak 1251 #plist 2 #SUP 0.99 #QF 0.99
 77 LYS  HG3    78 ALA  H       4.49  #peak 1253 #plist 2 #SUP 0.90 #QF 0.90
 73 HIS  HD1    74 PRO  HD2     4.01  #peak 1254 #plist 2 #SUP 1.00
123 VAL  QG2   125 MET  H       5.50  #peak 1256 #plist 2 #SUP 0.80 #QF 0.80
120 ASP  QB    121 ALA  H       2.92  #peak 1257 #plist 2 #SUP 0.93 #QF 0.93
 36 TRP  H      36 TRP  HE1     4.33  #peak 1258 #plist 2 #SUP 0.98 #QF 0.98
 24 VAL  HB     25 PHE  H       4.25  #peak 1261 #plist 2 #SUP 0.93 #QF 0.93
129 TRP  H     129 TRP  HD1     4.97  #peak 1262 #plist 2 #SUP 0.94 #QF 0.94
  5 VAL  HA      6 HIS  H       3.52  #peak 1264 #plist 2 #SUP 1.00
109 LEU  H     110 PRO  HD2     4.56  #peak 1266 #plist 2 #SUP 0.99 #QF 0.99
 82 LYS  H      82 LYS  QD      4.21  #peak 1269 #plist 2 #SUP 0.99 #QF 0.99
104 PRO  HD2   105 GLU  H       4.11  #peak 1270 #plist 2 #SUP 0.99 #QF 0.99
 62 VAL  H     130 ARG  HA      4.71  #peak 1272 #plist 2 #SUP 0.98 #QF 0.98
 24 VAL  QG1    32 GLU  H       4.49  #peak 1273 #plist 2 #SUP 0.98 #QF 0.72
 61 ILE  H      63 ARG  H       4.76  #peak 1275 #plist 2 #SUP 0.99 #QF 0.99
 92 THR  H      93 MET  H       4.59  #peak 1277 #plist 2 #SUP 0.96 #QF 0.96
  9 PRO  HD3   128 GLN  HE22    4.61  #peak 1278 #plist 2 #SUP 1.00
 82 LYS  H      83 GLU  HA      4.98  #peak 1282 #plist 2 #SUP 0.94 #QF 0.94
113 ALA  H     115 SER  H       5.21  #peak 1284 #plist 2 #SUP 0.98 #QF 0.98
105 GLU  HB2   107 VAL  H       4.73  #peak 1285 #plist 2 #SUP 0.64 #QF 0.64
 70 GLY  H      94 CYS  H       4.27  #peak 1286 #plist 2 #SUP 1.00
115 SER  H     118 GLU  HG3     3.55  #peak 1289 #plist 2 #SUP 1.00
 68 ALA  HA     94 CYS  H       4.84  #peak 1290 #plist 2 #SUP 0.89 #QF 0.89
120 ASP  H     123 VAL  H       4.80  #peak 1292 #plist 2 #SUP 0.99 #QF 0.99
 60 PRO  HB3    62 VAL  H       4.32  #peak 1293 #plist 2 #SUP 1.00
 91 PHE  HB3    92 THR  H       4.44  #peak 1297 #plist 2 #SUP 0.99 #QF 0.99
130 ARG  HD3   134 THR  H       4.54  #peak 1302 #plist 2 #SUP 0.85 #QF 0.85
 99 PRO  HB3   107 VAL  H       4.09  #peak 1303 #plist 2 #SUP 1.00
 64 ILE  H      64 ILE  HG12    3.84  #peak 1304 #plist 2 #SUP 0.99 #QF 0.99
128 GLN  HA    130 ARG  H       5.06  #peak 1306 #plist 2 #SUP 0.96 #QF 0.95
  2 MET  H     132 ALA  HA      5.42  #peak 1306 #plist 2 #SUP 0.96 #QF 0.95
 42 LEU  H      44 VAL  H       4.57  #peak 1307 #plist 2 #SUP 1.00
 45 PHE  H      45 PHE  QD      4.52  #peak 1308 #plist 2 #SUP 0.91 #QF 0.91
 25 PHE  H     110 PRO  HD2     4.63  #peak 1309 #plist 2 #SUP 0.99 #QF 0.99
130 ARG  HA    134 THR  H       4.17  #peak 1316 #plist 2 #SUP 0.98 #QF 0.98
 70 GLY  H      92 THR  H       4.51  #peak 1321 #plist 2 #SUP 0.97 #QF 0.97
 63 ARG  H      63 ARG  QB      3.40  #peak 1323 #plist 2 #SUP 0.98 #QF 0.98
 44 VAL  HB     61 ILE  H       5.50  #peak 1328 #plist 2 #SUP 0.96 #QF 0.90
 60 PRO  HG3    61 ILE  H       5.50  #peak 1328 #plist 2 #SUP 0.96 #QF 0.90
 75 ALA  H      75 ALA  QB      3.08  #peak 1329 #plist 2 #SUP 1.00
 75 ALA  QB     76 LEU  H       3.47  #peak 1329 #plist 2 #SUP 1.00
129 TRP  HD1   132 ALA  H       4.76  #peak 1332 #plist 2 #SUP 0.99 #QF 0.99
 91 PHE  HA     92 THR  H       3.50  #peak 1334 #plist 2 #SUP 0.97 #QF 0.97
 79 ALA  QB     83 GLU  H       3.99  #peak 1335 #plist 2 #SUP 0.96 #QF 0.96
128 GLN  HB2   128 GLN  HE21    5.32  #peak 1336 #plist 2 #SUP 0.83 #QF 0.57
 96 PHE  H      97 GLY  H       4.80  #peak 1337 #plist 2 #SUP 1.00
 13 LYS  HA     17 ARG  H       4.66  #peak 1339 #plist 2 #SUP 0.99 #QF 0.93
  9 PRO  HD2   128 GLN  HE22    4.48  #peak 1340 #plist 2 #SUP 0.93 #QF 0.93
134 THR  HA    137 PHE  H       4.12  #peak 1344 #plist 2 #SUP 0.99 #QF 0.94
113 ALA  H     119 ARG  HA      5.49  #peak 1348 #plist 2 #SUP 0.97 #QF 0.97
128 GLN  HG2   129 TRP  H       3.96  #peak 1349 #plist 2 #SUP 0.98 #QF 0.98
 22 LEU  H      36 TRP  H       4.76  #peak 1352 #plist 2 #SUP 1.00
 97 GLY  H     107 VAL  H       5.50  #peak 1353 #plist 2 #SUP 0.88 #QF 0.88
 72 VAL  H      73 HIS  HB2     4.42  #peak 1357 #plist 2 #SUP 0.98 #QF 0.98
 26 LEU  H      30 GLU  HA      3.92  #peak 1360 #plist 2 #SUP 0.92 #QF 0.92
123 VAL  HA    126 MET  H       4.67  #peak 1362 #plist 2 #SUP 0.94 #QF 0.94
129 TRP  HD1   130 ARG  H       4.58  #peak 1363 #plist 2 #SUP 0.89 #QF 0.89
103 PHE  HA    105 GLU  H       3.66  #peak 1364 #plist 2 #SUP 0.94 #QF 0.94
 44 VAL  H     129 TRP  HE1     4.55  #peak 1365 #plist 2 #SUP 1.00
 43 ASN  H      43 ASN  QD2     4.50  #peak 1366 #plist 2 #SUP 0.84 #QF 0.84
 61 ILE  HG13   62 VAL  H       4.10  #peak 1373 #plist 2 #SUP 1.00
125 MET  HG3   126 MET  H       4.49  #peak 1376 #plist 2 #SUP 0.92 #QF 0.92
125 MET  H     126 MET  HA      5.38  #peak 1378 #plist 2 #SUP 1.00
 37 ARG  H      38 SER  H       4.27  #peak 1381 #plist 2 #SUP 0.82 #QF 0.82
 13 LYS  H      16 LEU  H       4.88  #peak 1383 #plist 2 #SUP 0.87 #QF 0.87
 92 THR  H      92 THR  HB      3.82  #peak 1385 #plist 2 #SUP 0.92 #QF 0.92
127 VAL  H     129 TRP  H       3.74  #peak 1386 #plist 2 #SUP 0.95 #QF 0.95
 93 MET  H      94 CYS  HA      4.99  #peak 1387 #plist 2 #SUP 0.99 #QF 0.99
 17 ARG  H      17 ARG  QD      4.09  #peak 1388 #plist 2 #SUP 0.85 #QF 0.85
 97 GLY  H     109 LEU  H       4.32  #peak 1391 #plist 2 #SUP 0.99 #QF 0.99
 61 ILE  H      61 ILE  HG13    4.72  #peak 1392 #plist 2 #SUP 0.96 #QF 0.96
 88 ALA  H      92 THR  H       4.34  #peak 1401 #plist 2 #SUP 1.00
125 MET  HA    128 GLN  HE22    4.25  #peak 1402 #plist 2 #SUP 0.96 #QF 0.96
 61 ILE  H      61 ILE  QD1     4.39  #peak 1406 #plist 2 #SUP 1.00
126 MET  H     129 TRP  H       4.72  #peak 1407 #plist 2 #SUP 0.96 #QF 0.96
 70 GLY  HA2    72 VAL  H       4.92  #peak 1408 #plist 2 #SUP 0.90 #QF 0.90
124 GLU  HA    128 GLN  H       4.21  #peak 1409 #plist 2 #SUP 0.96 #QF 0.96
113 ALA  H     114 LYS  H       4.58  #peak 1410 #plist 2 #SUP 1.00
128 GLN  HG2   130 ARG  H       5.50  #peak 1411 #plist 2 #SUP 0.77 #QF 0.47
  2 MET  H     131 ASP  HB3     5.50  #peak 1411 #plist 2 #SUP 0.77 #QF 0.47
126 MET  H     129 TRP  QB      4.33  #peak 1419 #plist 2 #SUP 0.95 #QF 0.95
 63 ARG  QB     64 ILE  H       3.56  #peak 1423 #plist 2 #SUP 0.97 #QF 0.97
 62 VAL  H      63 ARG  HG2     4.09  #peak 1425 #plist 2 #SUP 0.85 #QF 0.85
 83 GLU  HG3    87 VAL  H       4.24  #peak 1427 #plist 2 #SUP 0.70 #QF 0.70
114 LYS  H     118 GLU  H       5.50  #peak 1431 #plist 2 #SUP 0.96 #QF 0.96
 90 LYS  H      90 LYS  QB      3.38  #peak 1432 #plist 2 #SUP 0.98 #QF 0.98
 21 LYS  QE     34 ILE  H       5.50  #peak 1436 #plist 2 #SUP 0.89 #QF 0.89
100 ASN  H     103 PHE  HA      4.94  #peak 1439 #plist 2 #SUP 0.95 #QF 0.95
 81 LYS  H      81 LYS  QE      4.72  #peak 1440 #plist 2 #SUP 0.99 #QF 0.99
 65 ARG  H      96 PHE  H       5.00  #peak 1446 #plist 2 #SUP 0.94 #QF 0.84
 67 VAL  H      96 PHE  H       5.50  #peak 1446 #plist 2 #SUP 0.94 #QF 0.84
 68 ALA  H      96 PHE  H       5.50  #peak 1446 #plist 2 #SUP 0.94 #QF 0.84
130 ARG  H     133 ALA  H       4.78  #peak 1447 #plist 2 #SUP 1.00
 66 ASN  H      96 PHE  HA      4.87  #peak 1448 #plist 2 #SUP 0.90 #QF 0.90
 79 ALA  H      81 LYS  H       4.20  #peak 1449 #plist 2 #SUP 0.99 #QF 0.99
 61 ILE  QD1    63 ARG  H       5.37  #peak 1451 #plist 2 #SUP 0.94 #QF 0.94
 73 HIS  HA     75 ALA  H       4.40  #peak 1453 #plist 2 #SUP 1.00
 84 PRO  HD2    85 ARG  H       4.65  #peak 1454 #plist 2 #SUP 0.86 #QF 0.86
 90 LYS  HA     92 THR  H       4.33  #peak 1455 #plist 2 #SUP 0.89 #QF 0.89
 95 LEU  H     109 LEU  QB      3.85  #peak 1456 #plist 2 #SUP 0.98 #QF 0.98
 41 ASP  H      42 LEU  HA      4.45  #peak 1457 #plist 2 #SUP 0.34 #QF 0.34
 43 ASN  HA     61 ILE  H       4.91  #peak 1459 #plist 2 #SUP 0.92 #QF 0.92
132 ALA  H     133 ALA  QB      4.18  #peak 1463 #plist 2 #SUP 0.98 #QF 0.98
  4 GLY  H     135 TYR  HD2     4.59  #peak 1465 #plist 2 #SUP 0.99 #QF 0.99
118 GLU  H     121 ALA  H       4.79  #peak 1469 #plist 2 #SUP 0.87 #QF 0.87
109 LEU  H     109 LEU  QD1     4.26  #peak 1473 #plist 2 #SUP 0.99 #QF 0.99
 67 VAL  QG1   127 VAL  H       4.02  #peak 1476 #plist 2 #SUP 0.98 #QF 0.98
 71 LEU  H      90 LYS  H       5.34  #peak 1479 #plist 2 #SUP 0.97 #QF 0.97
103 PHE  QB    105 GLU  H       4.04  #peak 1480 #plist 2 #SUP 0.99 #QF 0.99
 61 ILE  H     133 ALA  QB      4.65  #peak 1481 #plist 2 #SUP 0.93 #QF 0.93
 23 LYS  H     111 MET  HA      4.57  #peak 1486 #plist 2 #SUP 0.99 #QF 0.99
129 TRP  QB    129 TRP  HE1     4.79  #peak 1487 #plist 2 #SUP 0.95 #QF 0.95
 40 GLN  QG     40 GLN  HE21    4.08  #peak 1488 #plist 2 #SUP 0.99 #QF 0.99
129 TRP  QB    132 ALA  H       5.22  #peak 1492 #plist 2 #SUP 0.97 #QF 0.97
114 LYS  HG3   115 SER  H       4.39  #peak 1494 #plist 2 #SUP 0.90 #QF 0.90
120 ASP  H     122 PHE  H       4.56  #peak 1496 #plist 2 #SUP 0.99 #QF 0.99
 43 ASN  HA     62 VAL  H       5.17  #peak 1499 #plist 2 #SUP 0.98 #QF 0.98
 24 VAL  HA     26 LEU  H       5.50  #peak 1502 #plist 2 #SUP 0.83 #QF 0.83
 58 ARG  H      58 ARG  HD3     4.56  #peak 1505 #plist 2 #SUP 0.99 #QF 0.99
  4 GLY  H     135 TYR  HD1     5.50  #peak 1507 #plist 2 #SUP 0.76 #QF 0.76
 45 PHE  H      60 PRO  HA      3.79  #peak 1508 #plist 2 #SUP 0.96 #QF 0.96
  6 HIS  H       6 HIS  HB3     3.71  #peak 1509 #plist 2 #SUP 0.99 #QF 0.99
 66 ASN  HB2    67 VAL  H       4.42  #peak 1510 #plist 2 #SUP 0.99 #QF 0.97
  5 VAL  HA    132 ALA  H       5.09  #peak 1511 #plist 2 #SUP 0.85 #QF 0.85
 22 LEU  QB    112 VAL  H       3.37  #peak 1512 #plist 2 #SUP 0.98 #QF 0.98
134 THR  H     135 TYR  QB      4.55  #peak 1515 #plist 2 #SUP 0.95 #QF 0.95
 61 ILE  HG12  129 TRP  HE1     4.18  #peak 1517 #plist 2 #SUP 0.93 #QF 0.93
128 GLN  HB2   132 ALA  H       5.11  #peak 1518 #plist 2 #SUP 0.93 #QF 0.93
 61 ILE  QD1   131 ASP  H       5.08  #peak 1519 #plist 2 #SUP 0.99 #QF 0.99
 84 PRO  HD2    87 VAL  H       5.50  #peak 1527 #plist 2 #SUP 0.76 #QF 0.76
 40 GLN  QG     42 LEU  H       5.24  #peak 1529 #plist 2 #SUP 0.95 #QF 0.95
 85 ARG  H      86 LYS  H       3.72  #peak 1531 #plist 2 #SUP 0.93 #QF 0.93
119 ARG  H     120 ASP  QB      4.29  #peak 1536 #plist 2 #SUP 0.98 #QF 0.98
129 TRP  QB    131 ASP  H       5.14  #peak 1537 #plist 2 #SUP 0.95 #QF 0.95
 25 PHE  H     112 VAL  H       5.50  #peak 1540 #plist 2 #SUP 0.60 #QF 0.60
 55 TYR  HB2    56 ASN  H       5.07  #peak 1542 #plist 2 #SUP 1.00 #QF 0.90
 97 GLY  H     108 GLU  HG2     4.87  #peak 1543 #plist 2 #SUP 0.93 #QF 0.93
 41 ASP  HB2    42 LEU  H       4.51  #peak 1546 #plist 2 #SUP 1.00
  2 MET  QB      7 ASP  H       5.07  #peak 1549 #plist 2 #SUP 0.79 #QF 0.79
  6 HIS  H     132 ALA  QB      4.39  #peak 1553 #plist 2 #SUP 0.92 #QF 0.92
 69 LYS  H      69 LYS  HB3     4.09  #peak 1556 #plist 2 #SUP 0.95 #QF 0.95
113 ALA  H     119 ARG  H       5.32  #peak 1561 #plist 2 #SUP 0.94 #QF 0.94
 97 GLY  H     108 GLU  QB      4.76  #peak 1563 #plist 2 #SUP 0.98 #QF 0.44
 73 HIS  H      94 CYS  HB2     3.79  #peak 1570 #plist 2 #SUP 0.44 #QF 0.44
 63 ARG  H      64 ILE  QD1     5.09  #peak 1571 #plist 2 #SUP 0.96 #QF 0.96
 26 LEU  H      30 GLU  HB3     4.09  #peak 1574 #plist 2 #SUP 0.96 #QF 0.96
 45 PHE  H      61 ILE  QD1     5.48  #peak 1575 #plist 2 #SUP 0.88 #QF 0.88
 94 CYS  HB2    95 LEU  H       4.53  #peak 1576 #plist 2 #SUP 0.81 #QF 0.81
 87 VAL  H      91 PHE  HD1     4.78  #peak 1577 #plist 2 #SUP 0.94 #QF 0.94
 40 GLN  QG     40 GLN  HE22    4.08  #peak 1587 #plist 2 #SUP 1.00
  1 SER  HA    131 ASP  H       5.12  #peak 1589 #plist 2 #SUP 0.99 #QF 0.35
129 TRP  HA    131 ASP  H       5.50  #peak 1589 #plist 2 #SUP 0.99 #QF 0.35
 95 LEU  H      95 LEU  QD2     4.52  #peak 1593 #plist 2 #SUP 0.95 #QF 0.95
 42 LEU  HG     43 ASN  H       5.50  #peak 1597 #plist 2 #SUP 0.92 #QF 0.83
 43 ASN  H     133 ALA  QB      5.50  #peak 1597 #plist 2 #SUP 0.92 #QF 0.83
 99 PRO  HD3   107 VAL  H       4.68  #peak 1599 #plist 2 #SUP 0.96 #QF 0.96
 38 SER  QB     43 ASN  H       4.67  #peak 1607 #plist 2 #SUP 0.89 #QF 0.89
 14 GLU  H      17 ARG  QD      5.02  #peak 1609 #plist 2 #SUP 0.84 #QF 0.84
 61 ILE  HG12   64 ILE  H       5.50  #peak 1610 #plist 2 #SUP 0.98 #QF 0.98
 94 CYS  H      95 LEU  HB2     5.22  #peak 1612 #plist 2 #SUP 0.91 #QF 0.91
 72 VAL  H      77 LYS  QE      4.66  #peak 1614 #plist 2 #SUP 0.88 #QF 0.88
 45 PHE  H      61 ILE  HA      4.71  #peak 1616 #plist 2 #SUP 0.70 #QF 0.70
 36 TRP  QB     36 TRP  HE1     4.54  #peak 1620 #plist 2 #SUP 0.99 #QF 0.99
 69 LYS  H      93 MET  HA      4.62  #peak 1621 #plist 2 #SUP 0.97 #QF 0.97
119 ARG  H     119 ARG  QD      4.15  #peak 1625 #plist 2 #SUP 0.99 #QF 0.99
131 ASP  HB3   134 THR  H       5.47  #peak 1629 #plist 2 #SUP 0.95 #QF 0.95
 92 THR  H     113 ALA  H       5.05  #peak 1637 #plist 2 #SUP 0.94 #QF 0.94
  5 VAL  HB      7 ASP  H       5.34  #peak 1639 #plist 2 #SUP 0.82 #QF 0.82
 83 GLU  H      87 VAL  QG1     4.69  #peak 1641 #plist 2 #SUP 0.87 #QF 0.87
 63 ARG  H      63 ARG  QD      4.08  #peak 1642 #plist 2 #SUP 0.95 #QF 0.95
 17 ARG  H      17 ARG  HG2     4.22  #peak 1643 #plist 2 #SUP 0.89 #QF 0.89
  6 HIS  HD1    42 LEU  QD1     5.31  #peak 1644 #plist 2 #SUP 0.82 #QF 0.30
  6 HIS  HD1    42 LEU  QD2     5.31  #peak 1644 #plist 2 #SUP 0.82 #QF 0.30
 70 GLY  H      92 THR  QG2     5.37  #peak 1645 #plist 2 #SUP 0.99 #QF 0.99
 83 GLU  H      84 PRO  HB3     5.31  #peak 1647 #plist 2 #SUP 0.96 #QF 0.96
 82 LYS  H      84 PRO  HD3     4.16  #peak 1652 #plist 2 #SUP 0.98 #QF 0.98
 62 VAL  HA    134 THR  H       4.57  #peak 1653 #plist 2 #SUP 0.99 #QF 0.99
122 PHE  QD    126 MET  H       5.10  #peak 1655 #plist 2 #SUP 0.95 #QF 0.86
122 PHE  QE    126 MET  H       5.50  #peak 1655 #plist 2 #SUP 0.95 #QF 0.86
119 ARG  H     122 PHE  QD      5.39  #peak 1658 #plist 2 #SUP 0.99 #QF 0.99
  4 GLY  H     135 TYR  QB      4.39  #peak 1660 #plist 2 #SUP 0.95 #QF 0.95
 61 ILE  HG13  131 ASP  H       5.47  #peak 1661 #plist 2 #SUP 0.94 #QF 0.94
  5 VAL  H       8 LEU  HG      5.50  #peak 1666 #plist 2 #SUP 0.58 #QF 0.22
  6 HIS  HD1    13 LYS  HD3     5.50  #peak 1666 #plist 2 #SUP 0.58 #QF 0.22
 90 LYS  QB    116 GLN  HE21    4.64  #peak 1668 #plist 2 #SUP 0.82 #QF 0.82
 61 ILE  QD1   126 MET  H       5.50  #peak 1670 #plist 2 #SUP 0.99 #QF 0.68
 48 CYS  HG     49 MET  H       5.50  #peak 1671 #plist 2 #SUP 1.00 #QF 0.99
 69 LYS  H      69 LYS  HE3     4.56  #peak 1673 #plist 2 #SUP 0.99 #QF 0.99
100 ASN  HD22  102 ASP  H       5.05  #peak 1674 #plist 2 #SUP 0.70 #QF 0.70
 89 ALA  HA     92 THR  H       3.76  #peak 1681 #plist 2 #SUP 0.92 #QF 0.92
 90 LYS  HG2    92 THR  H       5.00  #peak 1682 #plist 2 #SUP 0.78 #QF 0.78
 38 SER  QB     44 VAL  H       4.32  #peak 1683 #plist 2 #SUP 0.97 #QF 0.97
127 VAL  H     129 TRP  QB      4.57  #peak 1684 #plist 2 #SUP 0.98 #QF 0.98
  5 VAL  QG2    43 ASN  H       4.76  #peak 1686 #plist 2 #SUP 0.99 #QF 0.99
 61 ILE  QD1   133 ALA  H       5.40  #peak 1690 #plist 2 #SUP 0.98 #QF 0.98
128 GLN  HE21  129 TRP  QB      5.50  #peak 1693 #plist 2 #SUP 0.92 #QF 0.86
 82 LYS  H      87 VAL  QG2     5.24  #peak 1696 #plist 2 #SUP 0.97 #QF 0.97
 22 LEU  H      36 TRP  HE1     4.64  #peak 1698 #plist 2 #SUP 0.94 #QF 0.94
 71 LEU  H      89 ALA  QB      4.07  #peak 1700 #plist 2 #SUP 0.81 #QF 0.81
 99 PRO  HD3   106 GLY  H       4.61  #peak 1703 #plist 2 #SUP 0.98 #QF 0.98
 22 LEU  QB     24 VAL  H       5.17  #peak 1704 #plist 2 #SUP 0.99 #QF 0.98
 82 LYS  QE     83 GLU  H       5.46  #peak 1705 #plist 2 #SUP 0.92 #QF 0.92
130 ARG  HB3   132 ALA  H       4.98  #peak 1708 #plist 2 #SUP 0.97 #QF 0.97
 67 VAL  H      96 PHE  HB2     5.50  #peak 1709 #plist 2 #SUP 0.79 #QF 0.79
 94 CYS  H     123 VAL  HB      5.09  #peak 1710 #plist 2 #SUP 0.93 #QF 0.93
 29 LYS  H      29 LYS  QE      4.97  #peak 1712 #plist 2 #SUP 0.94 #QF 0.94
115 SER  H     119 ARG  HB3     5.39  #peak 1714 #plist 2 #SUP 0.72 #QF 0.61
115 SER  H     119 ARG  HG2     5.50  #peak 1714 #plist 2 #SUP 0.72 #QF 0.61
131 ASP  H     134 THR  H       4.99  #peak 1716 #plist 2 #SUP 0.97 #QF 0.97
 79 ALA  H      82 LYS  H       5.10  #peak 1720 #plist 2 #SUP 0.96 #QF 0.96
 82 LYS  H      87 VAL  QG1     5.11  #peak 1723 #plist 2 #SUP 0.90 #QF 0.90
126 MET  H     128 GLN  HG2     4.92  #peak 1728 #plist 2 #SUP 0.83 #QF 0.83
 43 ASN  QD2    44 VAL  QG2     4.82  #peak 1730 #plist 2 #SUP 0.86 #QF 0.86
126 MET  QE    130 ARG  H       5.04  #peak 1732 #plist 2 #SUP 0.95 #QF 0.95
 31 LYS  HG2    32 GLU  H       5.09  #peak 1736 #plist 2 #SUP 0.78 #QF 0.78
 65 ARG  H      97 GLY  H       4.99  #peak 1738 #plist 2 #SUP 0.99 #QF 0.99
 57 ASN  HB3    58 ARG  H       4.63  #peak 1739 #plist 2 #SUP 0.79 #QF 0.79
115 SER  H     116 GLN  H       4.75  #peak 1743 #plist 2 #SUP 0.98 #QF 0.98
132 ALA  QB    135 TYR  H       5.03  #peak 1745 #plist 2 #SUP 0.94 #QF 0.94
114 LYS  H     114 LYS  QE      4.54  #peak 1746 #plist 2 #SUP 0.99 #QF 0.99
 17 ARG  HB2    42 LEU  H       5.29  #peak 1747 #plist 2 #SUP 0.56 #QF 0.56
 34 ILE  HG12   35 ARG  H       3.97  #peak 1750 #plist 2 #SUP 0.94 #QF 0.94
117 LYS  H     117 LYS  QG      4.47  #peak 1751 #plist 2 #SUP 0.99 #QF 0.99
 93 MET  HG3   113 ALA  H       4.75  #peak 1753 #plist 2 #SUP 0.91 #QF 0.91
127 VAL  H     128 GLN  HG2     4.14  #peak 1755 #plist 2 #SUP 0.98 #QF 0.98
 35 ARG  H      49 MET  QB      4.93  #peak 1758 #plist 2 #SUP 0.82 #QF 0.82
 74 PRO  QB     77 LYS  H       5.16  #peak 1760 #plist 2 #SUP 0.98 #QF 0.98
 83 GLU  HA     85 ARG  H       4.36  #peak 1762 #plist 2 #SUP 0.75 #QF 0.75
 23 LYS  QE     31 LYS  H       4.74  #peak 1767 #plist 2 #SUP 0.84 #QF 0.48
 96 PHE  H     109 LEU  H       4.97  #peak 1769 #plist 2 #SUP 0.76 #QF 0.76
134 THR  QG2   137 PHE  H       4.71  #peak 1774 #plist 2 #SUP 0.96 #QF 0.96
 41 ASP  HB3    42 LEU  H       4.51  #peak 1775 #plist 2 #SUP 0.94 #QF 0.94
125 MET  H     129 TRP  H       5.50  #peak 1776 #plist 2 #SUP 0.67 #QF 0.67
 64 ILE  QG2    67 VAL  H       4.56  #peak 1777 #plist 2 #SUP 0.95 #QF 0.95
 69 LYS  H      69 LYS  HE2     4.56  #peak 1782 #plist 2 #SUP 0.98 #QF 0.98
123 VAL  H     126 MET  HG2     5.03  #peak 1784 #plist 2 #SUP 0.89 #QF 0.89
 21 LYS  QE     22 LEU  H       5.15  #peak 1787 #plist 2 #SUP 0.98 #QF 0.98
 68 ALA  H      95 LEU  H       4.94  #peak 1790 #plist 2 #SUP 0.99 #QF 0.99
 45 PHE  H      61 ILE  HB      4.63  #peak 1791 #plist 2 #SUP 0.82 #QF 0.82
 45 PHE  H      61 ILE  QG2     4.46  #peak 1792 #plist 2 #SUP 0.98 #QF 0.98
 72 VAL  H      89 ALA  HA      5.50  #peak 1799 #plist 2 #SUP 0.92 #QF 0.92
128 GLN  H     128 GLN  HE21    4.72  #peak 1801 #plist 2 #SUP 0.82 #QF 0.82
  8 LEU  HA    128 GLN  HE22    5.23  #peak 1810 #plist 2 #SUP 0.91 #QF 0.91
 21 LYS  H      21 LYS  QE      5.50  #peak 1811 #plist 2 #SUP 1.00
 45 PHE  HB2    46 GLU  H       4.44  #peak 1815 #plist 2 #SUP 0.54 #QF 0.54
 18 LYS  QE     19 GLY  H       5.13  #peak 1816 #plist 2 #SUP 0.97 #QF 0.97
  1 SER  H     131 ASP  HB2     5.37  #peak 1817 #plist 2 #SUP 0.95 #QF 0.79
129 TRP  H     131 ASP  HB2     5.50  #peak 1817 #plist 2 #SUP 0.95 #QF 0.79
 76 LEU  H     110 PRO  HA      5.50  #peak 1821 #plist 2 #SUP 0.55 #QF 0.55
 67 VAL  QG2   127 VAL  H       4.02  #peak 1824 #plist 2 #SUP 0.99 #QF 0.99
 88 ALA  H      90 LYS  HG2     5.03  #peak 1825 #plist 2 #SUP 0.87 #QF 0.87
  6 HIS  H       8 LEU  H       4.63  #peak 1827 #plist 2 #SUP 0.99 #QF 0.99
 43 ASN  HB3   129 TRP  HE1     5.50  #peak 1828 #plist 2 #SUP 0.65 #QF 0.65
100 ASN  HD22  103 PHE  H       4.62  #peak 1831 #plist 2 #SUP 0.88 #QF 0.88
 21 LYS  H      36 TRP  H       4.90  #peak 1832 #plist 2 #SUP 0.78 #QF 0.78
114 LYS  H     119 ARG  H       4.67  #peak 1833 #plist 2 #SUP 0.78 #QF 0.78
 37 ARG  HD3    38 SER  H       4.62  #peak 1836 #plist 2 #SUP 0.95 #QF 0.95
 39 SER  QB     45 PHE  H       5.50  #peak 1837 #plist 2 #SUP 0.99 #QF 0.91
 45 PHE  H      46 GLU  HA      5.50  #peak 1837 #plist 2 #SUP 0.99 #QF 0.91
 61 ILE  HG13  133 ALA  H       5.35  #peak 1841 #plist 2 #SUP 0.93 #QF 0.93
 96 PHE  HA    108 GLU  H       5.50  #peak 1845 #plist 2 #SUP 0.95 #QF 0.95
 22 LEU  H      36 TRP  QB      5.50  #peak 1846 #plist 2 #SUP 0.88 #QF 0.88
128 GLN  H     128 GLN  HE22    5.50  #peak 1847 #plist 2 #SUP 0.79 #QF 0.79
 55 TYR  HB3    56 ASN  H       5.07  #peak 1851 #plist 2 #SUP 1.00 #QF 0.98
135 TYR  QB    136 ASN  H       5.50  #peak 1851 #plist 2 #SUP 1.00 #QF 0.98
 36 TRP  HE3    38 SER  H       4.94  #peak 1852 #plist 2 #SUP 0.73 #QF 0.73
  1 SER  H       9 PRO  HD2     5.30  #peak 1859 #plist 2 #SUP 0.51 #QF 0.51
  1 SER  H       8 LEU  H       5.50  #peak 1862 #plist 2 #SUP 0.96 #QF 0.21
128 GLN  HE21  129 TRP  H       5.50  #peak 1862 #plist 2 #SUP 0.96 #QF 0.21
 61 ILE  QD1   128 GLN  H       5.50  #peak 1864 #plist 2 #SUP 0.22 #QF 0.22
 25 PHE  H     111 MET  HG3     5.50  #peak 1866 #plist 2 #SUP 0.87 #QF 0.87
128 GLN  HG3   132 ALA  H       5.50  #peak 1870 #plist 2 #SUP 0.96 #QF 0.96
  9 PRO  HB3    10 SER  H       4.65  #peak 1873 #plist 2 #SUP 0.94 #QF 0.94
 25 PHE  H     110 PRO  HD3     5.50  #peak 1875 #plist 2 #SUP 0.99 #QF 0.99
 23 LYS  H      34 ILE  H       5.04  #peak 1876 #plist 2 #SUP 0.99 #QF 0.99
 16 LEU  H      19 GLY  H       5.20  #peak 1884 #plist 2 #SUP 0.96 #QF 0.96
 43 ASN  HB2   129 TRP  HE1     5.50  #peak 1887 #plist 2 #SUP 0.99 #QF 0.99
 77 LYS  H      80 ALA  H       4.94  #peak 1889 #plist 2 #SUP 0.98 #QF 0.98
122 PHE  H     123 VAL  HA      5.28  #peak 1892 #plist 2 #SUP 0.94 #QF 0.94
 43 ASN  HA     43 ASN  QD2     4.62  #peak 1893 #plist 2 #SUP 1.00 #QF 0.99
  5 VAL  HB    133 ALA  H       5.49  #peak 1896 #plist 2 #SUP 0.99 #QF 0.99
 74 PRO  HD2    75 ALA  H       4.64  #peak 1899 #plist 2 #SUP 1.00
  4 GLY  H       7 ASP  H       5.50  #peak 1900 #plist 2 #SUP 0.77 #QF 0.56
 17 ARG  HE     18 LYS  H       5.50  #peak 1900 #plist 2 #SUP 0.77 #QF 0.56
 24 VAL  H     111 MET  HA      4.92  #peak 1908 #plist 2 #SUP 0.88 #QF 0.88
 81 LYS  H      84 PRO  HD3     5.06  #peak 1911 #plist 2 #SUP 0.99 #QF 0.99
 61 ILE  HA     63 ARG  H       3.88  #peak 1913 #plist 2 #SUP 0.72 #QF 0.72
125 MET  H     128 GLN  HE21    5.07  #peak 1917 #plist 2 #SUP 0.83 #QF 0.83
 20 GLY  H      36 TRP  HE1     4.59  #peak 1921 #plist 2 #SUP 1.00
 20 GLY  H      35 ARG  HA      4.61  #peak 1923 #plist 2 #SUP 0.88 #QF 0.88
 20 GLY  HA3    36 TRP  H       5.25  #peak 1927 #plist 2 #SUP 0.99 #QF 0.71
 20 GLY  HA2    36 TRP  H       5.00  #peak 1928 #plist 2 #SUP 0.72 #QF 0.72
 83 GLU  HB2    85 ARG  H       4.58  #peak 1934 #plist 2 #SUP 0.99 #QF 0.94
 84 PRO  HG3    85 ARG  H       5.16  #peak 1934 #plist 2 #SUP 0.99 #QF 0.94
 16 LEU  H     125 MET  HG3     5.50  #peak 1939 #plist 2 #SUP 0.76 #QF 0.76
 23 LYS  H     113 ALA  H       5.49  #peak 1943 #plist 2 #SUP 0.99 #QF 0.99
 49 MET  QB     50 GLY  H       4.76  #peak 1944 #plist 2 #SUP 0.73 #QF 0.73
 62 VAL  H      64 ILE  QD1     5.38  #peak 1945 #plist 2 #SUP 0.85 #QF 0.85
 66 ASN  H      97 GLY  H       5.50  #peak 1947 #plist 2 #SUP 0.91 #QF 0.91
 37 ARG  HD2    38 SER  H       4.62  #peak 1952 #plist 2 #SUP 0.94 #QF 0.94
 95 LEU  H     109 LEU  QD1     5.50  #peak 1960 #plist 2 #SUP 0.69 #QF 0.69
 71 LEU  H      73 HIS  H       5.50  #peak 1966 #plist 2 #SUP 0.67 #QF 0.67
 74 PRO  QB     75 ALA  H       4.30  #peak 1967 #plist 2 #SUP 0.94 #QF 0.94
 69 LYS  H      94 CYS  H       4.92  #peak 1969 #plist 2 #SUP 0.79 #QF 0.79
116 GLN  QB    116 GLN  HE21    4.86  #peak 1973 #plist 2 #SUP 0.81 #QF 0.81
 96 PHE  H      97 GLY  QA      5.04  #peak 1978 #plist 2 #SUP 0.92 #QF 0.92
 64 ILE  HA     97 GLY  H       5.15  #peak 1979 #plist 2 #SUP 0.90 #QF 0.90
 69 LYS  H      70 GLY  HA3     4.84  #peak 1982 #plist 2 #SUP 0.94 #QF 0.94
 62 VAL  H      64 ILE  H       4.43  #peak 1984 #plist 2 #SUP 0.96 #QF 0.96
 73 HIS  HB2    77 LYS  H       5.50  #peak 1986 #plist 2 #SUP 0.84 #QF 0.84
 24 VAL  H      31 LYS  HA      5.50  #peak 1991 #plist 2 #SUP 0.62 #QF 0.62
 45 PHE  H     129 TRP  HZ3     5.50  #peak 1992 #plist 2 #SUP 0.36 #QF 0.36
 61 ILE  H      64 ILE  HG13    5.50  #peak 2014 #plist 2 #SUP 0.78 #QF 0.78
 61 ILE  H      63 ARG  HG2     5.00  #peak 2016 #plist 2 #SUP 0.58 #QF 0.58
 84 PRO  HB3    87 VAL  H       5.50  #peak 2020 #plist 2 #SUP 0.93 #QF 0.93
 44 VAL  H      61 ILE  H       4.73  #peak 2021 #plist 2 #SUP 0.96 #QF 0.96
 45 PHE  H      60 PRO  HB3     4.78  #peak 2030 #plist 2 #SUP 0.91 #QF 0.91
 16 LEU  H     125 MET  HB2     5.50  #peak 2035 #plist 2 #SUP 0.86 #QF 0.86
 23 LYS  HD2    32 GLU  H       4.73  #peak 2043 #plist 2 #SUP 0.30 #QF 0.30
  8 LEU  HA    128 GLN  HE21    5.50  #peak 2050 #plist 2 #SUP 0.23 #QF 0.23
 92 THR  H      93 MET  HB3     5.38  #peak 2059 #plist 2 #SUP 0.91 #QF 0.91
 67 VAL  HB     96 PHE  H       5.50  #peak 2060 #plist 2 #SUP 0.92 #QF 0.92
 45 PHE  HB2    62 VAL  H       5.50  #peak 2065 #plist 2 #SUP 0.42 #QF 0.42
123 VAL  QG1   125 MET  H       5.50  #peak 2067 #plist 2 #SUP 1.00 #QF 0.96
 24 VAL  H      25 PHE  H       4.77  #peak 2069 #plist 2 #SUP 0.91 #QF 0.91
 22 LEU  HA     36 TRP  HE1     5.00  #peak 2071 #plist 2 #SUP 0.96 #QF 0.88
 35 ARG  HA     36 TRP  HE1     5.50  #peak 2071 #plist 2 #SUP 0.96 #QF 0.88
125 MET  H     128 GLN  HG2     4.59  #peak 2072 #plist 2 #SUP 0.88 #QF 0.88
110 PRO  HD3   111 MET  H       5.50  #peak 2073 #plist 2 #SUP 0.76 #QF 0.76
 61 ILE  QG2   132 ALA  H       5.50  #peak 2076 #plist 2 #SUP 0.27 #QF 0.27
 72 VAL  H      93 MET  HA      4.90  #peak 2081 #plist 2 #SUP 0.93 #QF 0.93
 83 GLU  HG3    86 LYS  H       4.79  #peak 2082 #plist 2 #SUP 0.96 #QF 0.96
 95 LEU  H     111 MET  HG3     5.14  #peak 2086 #plist 2 #SUP 0.95 #QF 0.95
 65 ARG  H      96 PHE  HA      5.03  #peak 2091 #plist 2 #SUP 0.98 #QF 0.98
 97 GLY  QA    108 GLU  H       5.50  #peak 2096 #plist 2 #SUP 0.90 #QF 0.90
 61 ILE  HG12  131 ASP  H       5.14  #peak 2107 #plist 2 #SUP 0.96 #QF 0.96
122 PHE  QD    125 MET  H       5.03  #peak 2108 #plist 2 #SUP 0.89 #QF 0.89
 23 LYS  QE     24 VAL  H       5.11  #peak 2109 #plist 2 #SUP 1.00
 18 LYS  H      38 SER  QB      5.50  #peak 2110 #plist 2 #SUP 0.96 #QF 0.96
 57 ASN  HA     57 ASN  HD21    5.14  #peak 2112 #plist 2 #SUP 0.99 #QF 0.99
 57 ASN  H      58 ARG  H       4.44  #peak 2113 #plist 2 #SUP 0.85 #QF 0.85
 91 PHE  HB2   115 SER  H       5.50  #peak 2114 #plist 2 #SUP 0.84 #QF 0.84
 45 PHE  H     129 TRP  HZ2     4.81  #peak 2116 #plist 2 #SUP 0.93 #QF 0.93
 73 HIS  HD1   110 PRO  HG2     4.81  #peak 2120 #plist 2 #SUP 1.00
 19 GLY  QA     36 TRP  HE1     5.50  #peak 2123 #plist 2 #SUP 0.98 #QF 0.98
 45 PHE  H     129 TRP  HH2     5.01  #peak 2126 #plist 2 #SUP 0.98 #QF 0.98
130 ARG  HD2   131 ASP  H       3.85  #peak 2132 #plist 2 #SUP 0.85 #QF 0.85
114 LYS  H     118 GLU  HA      5.50  #peak 2135 #plist 2 #SUP 0.98 #QF 0.98
110 PRO  HD2   111 MET  H       5.43  #peak 2136 #plist 2 #SUP 0.72 #QF 0.72
 44 VAL  H      60 PRO  HB2     5.50  #peak 2143 #plist 2 #SUP 1.00
129 TRP  HE1   133 ALA  H       5.42  #peak 2144 #plist 2 #SUP 1.00
133 ALA  H     135 TYR  QB      5.47  #peak 2146 #plist 2 #SUP 0.94 #QF 0.94
 97 GLY  H     108 GLU  HG3     4.87  #peak 2151 #plist 2 #SUP 0.98 #QF 0.98
117 LYS  H     117 LYS  HD2     4.81  #peak 2153 #plist 2 #SUP 0.95 #QF 0.95
 16 LEU  H      18 LYS  H       4.18  #peak 2161 #plist 2 #SUP 0.97 #QF 0.97
 34 ILE  HG12   36 TRP  H       5.13  #peak 2163 #plist 2 #SUP 0.95 #QF 0.95
116 GLN  HG3   117 LYS  H       5.50  #peak 2176 #plist 2 #SUP 0.98 #QF 0.89
117 LYS  H     120 ASP  QB      5.50  #peak 2176 #plist 2 #SUP 0.98 #QF 0.89
 88 ALA  H     113 ALA  H       5.50  #peak 2177 #plist 2 #SUP 0.92 #QF 0.92
 39 SER  H      44 VAL  HA      5.14  #peak 2181 #plist 2 #SUP 0.88 #QF 0.88
 63 ARG  H     134 THR  QG2     5.08  #peak 2184 #plist 2 #SUP 0.74 #QF 0.74
 61 ILE  HG12  133 ALA  H       5.03  #peak 2186 #plist 2 #SUP 0.98 #QF 0.98
  4 GLY  H     133 ALA  QB      5.50  #peak 2196 #plist 2 #SUP 0.74 #QF 0.74
 99 PRO  HB2   107 VAL  H       4.54  #peak 2200 #plist 2 #SUP 0.93 #QF 0.93
 24 VAL  QG1    33 GLU  H       5.18  #peak 2208 #plist 2 #SUP 0.98 #QF 0.98
 95 LEU  H      96 PHE  QD      5.14  #peak 2210 #plist 2 #SUP 0.99 #QF 0.99
 74 PRO  QB     78 ALA  H       4.96  #peak 2222 #plist 2 #SUP 0.98 #QF 0.98
 80 ALA  H      81 LYS  QD      4.75  #peak 2225 #plist 2 #SUP 0.81 #QF 0.81
 57 ASN  HB2    58 ARG  H       4.63  #peak 2226 #plist 2 #SUP 0.93 #QF 0.93
 77 LYS  H      79 ALA  H       4.25  #peak 2230 #plist 2 #SUP 0.96 #QF 0.96
 16 LEU  QD2    18 LYS  H       5.50  #peak 2232 #plist 2 #SUP 0.50 #QF 0.50
 25 PHE  H     111 MET  H       5.37  #peak 2234 #plist 2 #SUP 0.71 #QF 0.71
 46 GLU  QG     47 TRP  H       4.87  #peak 2236 #plist 2 #SUP 0.95 #QF 0.85
 17 ARG  H      38 SER  H       5.28  #peak 2245 #plist 2 #SUP 0.95 #QF 0.95
 23 LYS  QG     33 GLU  H       5.50  #peak 2247 #plist 2 #SUP 0.35 #QF 0.35
 23 LYS  HD2    33 GLU  H       5.06  #peak 2249 #plist 2 #SUP 0.70 #QF 0.70
 34 ILE  QG2    36 TRP  H       5.26  #peak 2253 #plist 2 #SUP 0.80 #QF 0.80
130 ARG  HB3   133 ALA  H       5.33  #peak 2259 #plist 2 #SUP 0.71 #QF 0.71
 62 VAL  HB    134 THR  H       5.15  #peak 2269 #plist 2 #SUP 0.99 #QF 0.99
 81 LYS  H      84 PRO  HB3     5.43  #peak 2288 #plist 2 #SUP 0.95 #QF 0.95
 86 LYS  QE     87 VAL  H       5.30  #peak 2291 #plist 2 #SUP 0.83 #QF 0.83
119 ARG  HB3   122 PHE  H       5.50  #peak 2295 #plist 2 #SUP 0.98 #QF 0.98
 46 GLU  HA     59 ILE  H       4.81  #peak 2312 #plist 2 #SUP 0.69 #QF 0.69
 70 GLY  H      72 VAL  HB      5.50  #peak 2329 #plist 2 #SUP 0.96 #QF 0.64
 70 GLY  H      94 CYS  HB3     5.50  #peak 2329 #plist 2 #SUP 0.96 #QF 0.64
 49 MET  H      50 GLY  H       5.12  #peak 2338 #plist 2 #SUP 0.98 #QF 0.98
 49 MET  H      49 MET  QE      5.50  #peak 2339 #plist 2 #SUP 1.00 #QF 0.96
 72 VAL  H      94 CYS  H       5.50  #peak 2353 #plist 2 #SUP 0.43 #QF 0.43
114 LYS  H     119 ARG  HB3     5.28  #peak 2363 #plist 2 #SUP 0.72 #QF 0.72
 23 LYS  QE    112 VAL  H       5.50  #peak 2364 #plist 2 #SUP 0.53 #QF 0.53
 89 ALA  H      90 LYS  H       4.15  #peak 2369 #plist 2 #SUP 0.90 #QF 0.74
 75 ALA  H     110 PRO  HG2     5.50  #peak 2387 #plist 2 #SUP 0.89 #QF 0.74
 76 LEU  H     110 PRO  HG2     5.50  #peak 2387 #plist 2 #SUP 0.89 #QF 0.74
130 ARG  HG2   134 THR  H       4.88  #peak 2392 #plist 2 #SUP 0.64 #QF 0.64
 76 LEU  H      77 LYS  HG3     5.30  #peak 2395 #plist 2 #SUP 0.96 #QF 0.96
123 VAL  QG1   124 GLU  H       4.54  #peak 2398 #plist 2 #SUP 1.00 #QF 0.83
103 PHE  QD    105 GLU  H       4.80  #peak 2406 #plist 2 #SUP 0.98 #QF 0.98
 57 ASN  HA     57 ASN  HD22    5.14  #peak 2411 #plist 2 #SUP 0.98 #QF 0.98
 19 GLY  QA     36 TRP  H       4.93  #peak 2420 #plist 2 #SUP 0.99 #QF 0.99
 90 LYS  HA    116 GLN  HE22    5.50  #peak 2421 #plist 2 #SUP 0.78 #QF 0.78
 61 ILE  HG13   63 ARG  H       5.34  #peak 2426 #plist 2 #SUP 0.95 #QF 0.95
 45 PHE  H      60 PRO  HB2     4.58  #peak 2432 #plist 2 #SUP 0.99 #QF 0.99
 40 GLN  H      40 GLN  QG      4.99  #peak 2438 #plist 2 #SUP 0.96 #QF 0.94
 88 ALA  H      92 THR  HA      4.54  #peak 2455 #plist 2 #SUP 0.97 #QF 0.97
 58 ARG  H      59 ILE  H       5.05  #peak 2459 #plist 2 #SUP 0.81 #QF 0.81
  1 SER  H       8 LEU  QQD     3.20  #peak 196 #plist 2
  1 SER  QB      8 LEU  QQD     4.07  #peak 4445 #plist 1
  2 MET  H       8 LEU  QQD     4.03  #peak 793 #plist 2
  3 ASN  HA      3 ASN  QD2     4.42  #peak 8520 #plist 1
  3 ASN  QB      3 ASN  QD2     2.87  #peak 347 #plist 2
  3 ASN  QB      4 GLY  H       3.68  #peak 2946 #plist 1
  3 ASN  QB    135 TYR  HA      4.12  #peak 8784 #plist 1
  3 ASN  QB    135 TYR  HD1     4.60  #peak 2133 #plist 1
  3 ASN  QD2     4 GLY  H       5.34  #peak 4 #plist 2
  3 ASN  QD2   135 TYR  HA      3.57  #peak 311 #plist 1
  4 GLY  H       5 VAL  QQG     4.76  #peak 1394 #plist 2
  4 GLY  HA3     5 VAL  QQG     4.30  #peak 3012 #plist 1
  5 VAL  H       8 LEU  QQD     4.53  #peak 1773 #plist 2
  5 VAL  HA      5 VAL  QQG     2.66  #peak 1245 #plist 1
  5 VAL  HA      8 LEU  QQD     2.93  #peak 1790 #plist 1
  5 VAL  HA     42 LEU  QB      4.95  #peak 3375 #plist 1
  5 VAL  HA     42 LEU  QQD     4.86  #peak 4631 #plist 1
  5 VAL  HB      8 LEU  QQD     3.05  #peak 2264 #plist 1
  5 VAL  HB     42 LEU  QB      3.70  #peak 781 #plist 1
  5 VAL  QQG     6 HIS  H       2.70  #peak 1590 #plist 1
  5 VAL  QQG     6 HIS  HA      3.45  #peak 2600 #plist 1
  5 VAL  QQG     6 HIS  HD2     4.17  #peak 5783 #plist 1
  5 VAL  QQG     6 HIS  HE1     4.61  #peak 5609 #plist 1
  5 VAL  QQG     8 LEU  QQD     3.23  #peak 872 #plist 1
  5 VAL  QQG    42 LEU  H       4.67  #peak 1417 #plist 2
  5 VAL  QQG    42 LEU  HA      4.15  #peak 7728 #plist 1
  5 VAL  QQG    42 LEU  QB      2.95  #peak 111 #plist 1
  5 VAL  QQG    42 LEU  QQD     2.46  #peak 9784 #plist 1
  5 VAL  QQG    43 ASN  HA      3.67  #peak 5113 #plist 1
  5 VAL  QQG    43 ASN  QD2     3.76  #peak 922 #plist 1
  5 VAL  QQG    61 ILE  QG2     4.11  #peak 1903 #plist 1
  5 VAL  QQG   129 TRP  HA      4.37  #peak 3554 #plist 1
  5 VAL  QQG   129 TRP  HD1     2.93  #peak 1419 #plist 1
  5 VAL  QQG   129 TRP  HE1     2.78  #peak 159 #plist 2
  5 VAL  QQG   132 ALA  QB      2.95  #peak 2563 #plist 1
  5 VAL  QQG   133 ALA  H       3.38  #peak 53 #plist 1
  5 VAL  QQG   133 ALA  HA      2.76  #peak 1835 #plist 1
  6 HIS  H       8 LEU  QQD     4.44  #peak 1915 #plist 2
  6 HIS  HA      8 LEU  QQD     4.20  #peak 3539 #plist 1
  6 HIS  HA     13 LYS  QE      3.58  #peak 2679 #plist 1
  6 HIS  HA     42 LEU  QQD     4.05  #peak 43 #plist 1
  6 HIS  HD1    42 LEU  QQD     4.63  #peak 1644 #plist 2
  6 HIS  HE1    42 LEU  QQD     4.31  #peak 2977 #plist 1
  7 ASP  H       8 LEU  QQD     4.11  #peak 1280 #plist 2
  7 ASP  HB3     8 LEU  QQD     4.31  #peak 3494 #plist 1
  8 LEU  H       8 LEU  QQD     2.98  #peak 1399 #plist 1
  8 LEU  H      16 LEU  QQD     5.44  #peak 2416 #plist 2
  8 LEU  H      42 LEU  QQD     5.39  #peak 3672 #plist 1
  8 LEU  HA      8 LEU  QQD     2.75  #peak 1285 #plist 1
  8 LEU  HA     12 VAL  QQG     4.63  #peak 6559 #plist 1
  8 LEU  HB2     8 LEU  QQD     3.01  #peak 397 #plist 1
  8 LEU  HB2    13 LYS  QE      5.34  #peak 3632 #plist 1
  8 LEU  HB3     8 LEU  QQD     3.13  #peak 392 #plist 1
  8 LEU  HB3    12 VAL  QQG     3.68  #peak 392 #plist 1
  8 LEU  HG     16 LEU  QQD     5.44  #peak 9853 #plist 1
  8 LEU  HG     42 LEU  QQD     5.44  #peak 9853 #plist 1
  8 LEU  QQD     9 PRO  HD2     2.96  #peak 1350 #plist 1
  8 LEU  QQD     9 PRO  HD3     3.84  #peak 916 #plist 1
  8 LEU  QQD    13 LYS  HA      4.58  #peak 2673 #plist 1
  8 LEU  QQD    13 LYS  HD2     3.91  #peak 3467 #plist 1
  8 LEU  QQD    13 LYS  HD3     3.49  #peak 2266 #plist 1
  8 LEU  QQD    13 LYS  QE      5.28  #peak 5003 #plist 1
  8 LEU  QQD    16 LEU  QQD     2.86  #peak 1303 #plist 1
  8 LEU  QQD    42 LEU  QB      3.99  #peak 7079 #plist 1
  8 LEU  QQD    42 LEU  QQD     3.03  #peak 2965 #plist 1
  8 LEU  QQD   128 GLN  HA      4.54  #peak 2120 #plist 1
  8 LEU  QQD   128 GLN  HB2     2.79  #peak 1684 #plist 1
  8 LEU  QQD   128 GLN  HB3     4.34  #peak 206 #plist 1
  8 LEU  QQD   128 GLN  HG2     4.17  #peak 1640 #plist 1
  8 LEU  QQD   128 GLN  HG3     3.05  #peak 193 #plist 1
  8 LEU  QQD   128 GLN  HE21    4.21  #peak 1633 #plist 1
  8 LEU  QQD   128 GLN  HE22    4.63  #peak 8647 #plist 1
  8 LEU  QQD   129 TRP  H       5.44  #peak 3724 #plist 1
  8 LEU  QQD   129 TRP  HA      2.67  #peak 1866 #plist 1
  8 LEU  QQD   129 TRP  QB      3.69  #peak 757 #plist 1
  8 LEU  QQD   129 TRP  HD1     2.97  #peak 1332 #plist 1
  8 LEU  QQD   129 TRP  HE1     4.68  #peak 3308 #plist 1
  8 LEU  QQD   131 ASP  HB2     5.05  #peak 4120 #plist 1
  8 LEU  QQD   131 ASP  HB3     5.01  #peak 3736 #plist 1
  8 LEU  QQD   132 ALA  H       3.51  #peak 860 #plist 1
  8 LEU  QQD   132 ALA  HA      4.28  #peak 2120 #plist 1
  8 LEU  QQD   132 ALA  QB      2.31  #peak 962 #plist 1
  9 PRO  HA     12 VAL  QQG     5.33  #peak 4214 #plist 1
  9 PRO  HB2    12 VAL  QQG     3.08  #peak 2778 #plist 1
  9 PRO  HB3    12 VAL  QQG     4.00  #peak 667 #plist 1
  9 PRO  QG     12 VAL  QQG     2.69  #peak 2705 #plist 1
  9 PRO  HD2    12 VAL  QQG     3.08  #peak 1709 #plist 1
  9 PRO  HD3    12 VAL  QQG     3.84  #peak 1840 #plist 1
 10 SER  H      10 SER  QB      3.16  #peak 662 #plist 2
 10 SER  H      13 LYS  QE      4.51  #peak 1224 #plist 2
 10 SER  HA     13 LYS  QE      3.71  #peak 7418 #plist 1
 10 SER  QB     11 ASN  H       3.88  #peak 7943 #plist 1
 10 SER  QB     11 ASN  HA      4.43  #peak 3033 #plist 1
 10 SER  QB     13 LYS  HG3     4.09  #peak 4392 #plist 1
 10 SER  QB     13 LYS  QE      3.55  #peak 2949 #plist 1
 11 ASN  H      12 VAL  QQG     3.98  #peak 1083 #plist 2
 11 ASN  QB     12 VAL  QQG     4.15  #peak 3261 #plist 1
 11 ASN  HD21   12 VAL  QQG     3.77  #peak 1052 #plist 2
 12 VAL  H      12 VAL  QQG     2.44  #peak 105 #plist 2
 12 VAL  H      16 LEU  QQD     4.94  #peak 1867 #plist 2
 12 VAL  HA     12 VAL  QQG     2.48  #peak 1048 #plist 1
 12 VAL  HA     16 LEU  QQD     4.27  #peak 2101 #plist 1
 12 VAL  QQG    13 LYS  H       2.93  #peak 244 #plist 2
 12 VAL  QQG    13 LYS  HA      3.42  #peak 1574 #plist 1
 12 VAL  QQG    13 LYS  HB2     4.18  #peak 5394 #plist 1
 12 VAL  QQG    13 LYS  HG3     3.66  #peak 3576 #plist 1
 12 VAL  QQG    14 GLU  H       5.28  #peak 818 #plist 2
 12 VAL  QQG    15 ALA  H       4.62  #peak 114 #plist 2
 12 VAL  QQG    15 ALA  QB      3.88  #peak 2789 #plist 1
 12 VAL  QQG    16 LEU  H       4.05  #peak 23 #plist 2
 12 VAL  QQG    16 LEU  QB      4.89  #peak 4337 #plist 1
 12 VAL  QQG    16 LEU  QQD     2.62  #peak 1805 #plist 1
 12 VAL  QQG   125 MET  HA      3.46  #peak 2312 #plist 1
 12 VAL  QQG   125 MET  HB3     3.68  #peak 3561 #plist 1
 12 VAL  QQG   125 MET  HG2     2.83  #peak 5102 #plist 1
 12 VAL  QQG   125 MET  QE      4.81  #peak 3588 #plist 1
 12 VAL  QQG   128 GLN  HG2     5.13  #peak 2338 #plist 1
 12 VAL  QQG   128 GLN  HE22    3.51  #peak 855 #plist 2
 13 LYS  H      13 LYS  QE      5.34  #peak 761 #plist 1
 13 LYS  H      16 LEU  QQD     3.77  #peak 1507 #plist 1
 13 LYS  HA     16 LEU  QQD     3.26  #peak 666 #plist 1
 13 LYS  HA     42 LEU  QQD     3.62  #peak 1692 #plist 1
 13 LYS  HB2    13 LYS  QE      3.05  #peak 2446 #plist 1
 13 LYS  HB2    14 GLU  QG      3.23  #peak 5795 #plist 1
 13 LYS  HB2    42 LEU  QQD     4.58  #peak 304 #plist 1
 13 LYS  HB3    13 LYS  QE      3.47  #peak 3149 #plist 1
 13 LYS  HB3    42 LEU  QQD     3.74  #peak 2879 #plist 1
 13 LYS  HG2    13 LYS  QE      3.45  #peak 1898 #plist 1
 13 LYS  HG2    42 LEU  QQD     4.17  #peak 2790 #plist 1
 13 LYS  HG3    13 LYS  QE      3.32  #peak 454 #plist 1
 13 LYS  HD2    42 LEU  QQD     2.97  #peak 488 #plist 1
 13 LYS  QE     14 GLU  H       4.86  #peak 5861 #plist 1
 13 LYS  QE     42 LEU  QQD     4.10  #peak 3461 #plist 1
 14 GLU  H      14 GLU  QG      3.00  #peak 695 #plist 2
 14 GLU  H      16 LEU  QQD     4.51  #peak 939 #plist 1
 14 GLU  H      42 LEU  QQD     5.44  #peak 9766 #plist 1
 14 GLU  HA     14 GLU  QG      3.19  #peak 1617 #plist 1
 14 GLU  HA     17 ARG  QG      3.28  #peak 4703 #plist 1
 14 GLU  QG     15 ALA  H       4.45  #peak 880 #plist 1
 15 ALA  H      16 LEU  QB      5.08  #peak 1442 #plist 2
 15 ALA  H      16 LEU  QQD     4.15  #peak 1421 #plist 2
 15 ALA  QB     16 LEU  QQD     4.47  #peak 7157 #plist 1
 16 LEU  H      16 LEU  QB      2.93  #peak 246 #plist 2
 16 LEU  H      16 LEU  QQD     3.10  #peak 424 #plist 2
 16 LEU  HA     16 LEU  QQD     4.03  #peak 1814 #plist 1
 16 LEU  QB     16 LEU  QQD     2.34  #peak 3805 #plist 1
 16 LEU  QB     17 ARG  H       3.67  #peak 2237 #plist 1
 16 LEU  QB     36 TRP  HZ3     4.56  #peak 3828 #plist 1
 16 LEU  QB     38 SER  QB      3.99  #peak 1986 #plist 1
 16 LEU  QQD    17 ARG  H       3.98  #peak 1167 #plist 2
 16 LEU  QQD    17 ARG  HA      3.94  #peak 3023 #plist 1
 16 LEU  QQD    17 ARG  QD      5.44  #peak 6962 #plist 1
 16 LEU  QQD    38 SER  H       4.57  #peak 375 #plist 2
 16 LEU  QQD    38 SER  HA      4.58  #peak 3353 #plist 1
 16 LEU  QQD    38 SER  QB      3.30  #peak 1366 #plist 1
 16 LEU  QQD    39 SER  H       5.11  #peak 1074 #plist 2
 16 LEU  QQD    42 LEU  QB      3.18  #peak 1450 #plist 1
 16 LEU  QQD    42 LEU  QQD     3.71  #peak 4420 #plist 1
 16 LEU  QQD   125 MET  H       5.44  #peak 1971 #plist 2
 16 LEU  QQD   125 MET  HB2     4.15  #peak 5693 #plist 1
 16 LEU  QQD   125 MET  HB3     3.57  #peak 2801 #plist 1
 16 LEU  QQD   125 MET  HG2     4.16  #peak 6022 #plist 1
 16 LEU  QQD   125 MET  HG3     4.51  #peak 3434 #plist 1
 16 LEU  QQD   126 MET  H       5.44  #peak 1670 #plist 2
 16 LEU  QQD   128 GLN  HE21    5.44  #peak 2921 #plist 1
 16 LEU  QQD   129 TRP  HA      4.09  #peak 2968 #plist 1
 16 LEU  QQD   129 TRP  QB      3.22  #peak 1859 #plist 1
 16 LEU  QQD   129 TRP  HD1     4.92  #peak 492 #plist 1
 16 LEU  QQD   129 TRP  HE3     4.23  #peak 3606 #plist 1
 16 LEU  QQD   129 TRP  HE1     4.13  #peak 3347 #plist 1
 16 LEU  QQD   129 TRP  HZ3     4.57  #peak 3198 #plist 1
 16 LEU  QQD   129 TRP  HZ2     4.35  #peak 3846 #plist 1
 16 LEU  QQD   129 TRP  HH2     5.13  #peak 9715 #plist 1
 17 ARG  H      17 ARG  QG      3.48  #peak 2098 #plist 1
 17 ARG  HA     17 ARG  QG      3.56  #peak 4147 #plist 1
 17 ARG  HB2    42 LEU  QQD     3.70  #peak 889 #plist 1
 17 ARG  QG     17 ARG  HE      3.67  #peak 2793 #plist 1
 17 ARG  QG     18 LYS  H       4.27  #peak 1048 #plist 2
 17 ARG  QG     18 LYS  HA      4.43  #peak 7087 #plist 1
 17 ARG  QD     42 LEU  QQD     3.83  #peak 3573 #plist 1
 17 ARG  HE     42 LEU  QQD     5.28  #peak 9768 #plist 1
 19 GLY  H      37 ARG  QD      4.80  #peak 1632 #plist 2
 21 LYS  H      22 LEU  QQD     4.78  #peak 2098 #plist 2
 21 LYS  HA     22 LEU  QQD     4.36  #peak 5353 #plist 1
 21 LYS  HB3    35 ARG  QD      4.47  #peak 8993 #plist 1
 22 LEU  H      22 LEU  QQD     4.02  #peak 202 #plist 2
 22 LEU  QB     22 LEU  QQD     2.33  #peak 8849 #plist 1
 22 LEU  QQD    23 LYS  H       3.01  #peak 311 #plist 2
 22 LEU  QQD    34 ILE  H       5.44  #peak 2172 #plist 2
 22 LEU  QQD    34 ILE  QG2     4.09  #peak 2717 #plist 1
 22 LEU  QQD    36 TRP  HD1     3.63  #peak 1445 #plist 1
 22 LEU  QQD    36 TRP  HE1     3.09  #peak 446 #plist 2
 22 LEU  QQD    36 TRP  HZ2     4.04  #peak 2655 #plist 1
 22 LEU  QQD   111 MET  HA      4.13  #peak 3435 #plist 1
 22 LEU  QQD   111 MET  HB2     5.44  #peak 5434 #plist 1
 22 LEU  QQD   111 MET  HB3     4.65  #peak 6215 #plist 1
 22 LEU  QQD   112 VAL  H       2.92  #peak 909 #plist 2
 22 LEU  QQD   112 VAL  HA      4.11  #peak 7413 #plist 1
 22 LEU  QQD   113 ALA  H       3.55  #peak 1129 #plist 1
 22 LEU  QQD   113 ALA  HA      3.75  #peak 8004 #plist 1
 22 LEU  QQD   113 ALA  QB      3.75  #peak 3397 #plist 1
 22 LEU  QQD   114 LYS  H       5.44  #peak 1930 #plist 2
 22 LEU  QQD   122 PHE  H       5.44  #peak 1865 #plist 2
 22 LEU  QQD   122 PHE  HB2     4.41  #peak 5639 #plist 1
 22 LEU  QQD   122 PHE  QD      3.31  #peak 1942 #plist 1
 22 LEU  QQD   122 PHE  QE      3.58  #peak 1942 #plist 1
 22 LEU  QQD   122 PHE  HZ      4.49  #peak 3282 #plist 1
 22 LEU  QQD   123 VAL  H       5.44  #peak 1961 #plist 2
 22 LEU  QQD   123 VAL  QQG     4.92  #peak 8851 #plist 1
 23 LYS  H     112 VAL  QQG     4.13  #peak 2726 #plist 1
 23 LYS  HA    112 VAL  QQG     4.65  #peak 6445 #plist 1
 23 LYS  HB2   112 VAL  QQG     2.51  #peak 2388 #plist 1
 23 LYS  HB3   112 VAL  QQG     2.77  #peak 19 #plist 1
 23 LYS  QG    112 VAL  QQG     4.40  #peak 368 #plist 1
 24 VAL  H     112 VAL  QQG     4.71  #peak 283 #plist 2
 24 VAL  HA     26 LEU  QQD     4.38  #peak 583 #plist 1
 24 VAL  HA    112 VAL  QQG     4.58  #peak 583 #plist 1
 24 VAL  HB     26 LEU  QQD     4.12  #peak 3153 #plist 1
 24 VAL  QG1    26 LEU  QQD     2.81  #peak 242 #plist 1
 24 VAL  QG1    32 GLU  QB      3.82  #peak 2629 #plist 1
 24 VAL  QG2    26 LEU  QQD     2.52  #peak 3689 #plist 1
 25 PHE  H      26 LEU  QQD     3.73  #peak 220 #plist 1
 25 PHE  H      76 LEU  QQD     4.04  #peak 2157 #plist 1
 25 PHE  HA     26 LEU  QQD     4.21  #peak 2242 #plist 1
 25 PHE  HB2    76 LEU  QQD     3.96  #peak 3492 #plist 1
 25 PHE  HB2   112 VAL  QQG     4.80  #peak 5589 #plist 1
 25 PHE  HB3    76 LEU  QQD     5.14  #peak 9841 #plist 1
 25 PHE  QD     76 LEU  QQD     2.98  #peak 1438 #plist 1
 25 PHE  QE    112 VAL  QQG     3.05  #peak 897 #plist 1
 26 LEU  H      26 LEU  QQD     2.92  #peak 441 #plist 2
 26 LEU  H      27 PRO  QD      4.75  #peak 3755 #plist 1
 26 LEU  HA     26 LEU  QQD     2.75  #peak 2503 #plist 1
 26 LEU  QB     27 PRO  QD      2.85  #peak 320 #plist 1
 26 LEU  HG     27 PRO  QD      4.04  #peak 1823 #plist 1
 26 LEU  QQD    27 PRO  HA      5.44  #peak 6959 #plist 1
 26 LEU  QQD    27 PRO  QG      3.60  #peak 213 #plist 1
 26 LEU  QQD    27 PRO  QD      3.02  #peak 1044 #plist 1
 26 LEU  QQD    29 LYS  H       4.89  #peak 1271 #plist 2
 26 LEU  QQD    30 GLU  HA      4.36  #peak 6668 #plist 1
 26 LEU  QQD   103 PHE  QD      5.44  #peak 8270 #plist 1
 26 LEU  QQD   103 PHE  HE1     5.44  #peak 8270 #plist 1
 26 LEU  QQD   103 PHE  HZ      4.92  #peak 2416 #plist 1
 26 LEU  QQD   109 LEU  HA      3.87  #peak 3752 #plist 1
 26 LEU  QQD   110 PRO  HG2     4.21  #peak 5183 #plist 1
 26 LEU  QQD   110 PRO  HG3     4.55  #peak 4220 #plist 1
 26 LEU  QQD   110 PRO  HD2     3.44  #peak 7007 #plist 1
 26 LEU  QQD   110 PRO  HD3     3.98  #peak 849 #plist 1
 26 LEU  QQD   111 MET  HG3     5.10  #peak 4737 #plist 1
 27 PRO  QB     28 GLU  H       4.00  #peak 2150 #plist 1
 27 PRO  QD     28 GLU  H       3.55  #peak 1044 #plist 2
 27 PRO  QD    103 PHE  HZ      5.35  #peak 1645 #plist 1
 28 GLU  H      28 GLU  QG      3.76  #peak 9551 #plist 1
 28 GLU  HA     28 GLU  QG      3.02  #peak 3888 #plist 1
 28 GLU  QB     29 LYS  QB      3.96  #peak 8149 #plist 1
 29 LYS  H      29 LYS  QB      3.03  #peak 527 #plist 2
 29 LYS  H      29 LYS  QG      3.29  #peak 413 #plist 2
 29 LYS  HA     29 LYS  QG      3.20  #peak 1961 #plist 1
 29 LYS  QB     29 LYS  QD      2.72  #peak 6197 #plist 1
 29 LYS  QB     30 GLU  H       3.77  #peak 673 #plist 2
 29 LYS  QB     30 GLU  HA      5.00  #peak 9480 #plist 1
 29 LYS  QG     29 LYS  QE      3.16  #peak 2686 #plist 1
 31 LYS  HG3    32 GLU  QB      4.52  #peak 8666 #plist 1
 32 GLU  H      32 GLU  QB      3.65  #peak 3419 #plist 1
 32 GLU  QB     33 GLU  H       3.87  #peak 282 #plist 2
 32 GLU  QB     49 MET  QE      3.82  #peak 6448 #plist 1
 35 ARG  H      35 ARG  QD      5.34  #peak 9879 #plist 1
 35 ARG  HA     35 ARG  QD      4.21  #peak 8471 #plist 1
 35 ARG  QB     35 ARG  QD      2.37  #peak 2209 #plist 1
 35 ARG  QB     36 TRP  H       4.47  #peak 1208 #plist 2
 35 ARG  QD     36 TRP  H       5.34  #peak 9879 #plist 1
 37 ARG  QD     38 SER  H       3.88  #peak 1836 #plist 2
 37 ARG  QD     38 SER  HA      4.56  #peak 7970 #plist 1
 39 SER  H      42 LEU  QB      5.34  #peak 1521 #plist 2
 40 GLN  H      40 GLN  QB      3.37  #peak 630 #plist 2
 40 GLN  H      40 GLN  QE2     4.35  #peak 1452 #plist 2
 40 GLN  QB     41 ASP  H       3.76  #peak 26 #plist 2
 40 GLN  QB     41 ASP  HA      4.65  #peak 8409 #plist 1
 41 ASP  HA     42 LEU  QQD     4.19  #peak 8335 #plist 1
 41 ASP  QB     42 LEU  H       3.84  #peak 1775 #plist 2
 42 LEU  H      42 LEU  QQD     2.97  #peak 445 #plist 2
 42 LEU  HA     42 LEU  QQD     3.56  #peak 1767 #plist 1
 42 LEU  QB     42 LEU  QQD     2.61  #peak 469 #plist 1
 42 LEU  QB     44 VAL  H       5.30  #peak 1877 #plist 2
 42 LEU  QB    129 TRP  HE1     3.32  #peak 33 #plist 2
 42 LEU  QQD    43 ASN  H       4.81  #peak 745 #plist 2
 42 LEU  QQD    43 ASN  QD2     5.32  #peak 5474 #plist 1
 42 LEU  QQD   129 TRP  HD1     4.90  #peak 8914 #plist 1
 42 LEU  QQD   129 TRP  HE1     4.60  #peak 4666 #plist 1
 44 VAL  QG1    46 GLU  QB      3.51  #peak 197 #plist 1
 45 PHE  H      46 GLU  QB      4.50  #peak 1538 #plist 2
 45 PHE  QD     59 ILE  QG1     4.28  #peak 8050 #plist 1
 45 PHE  QD     95 LEU  QQD     4.62  #peak 3671 #plist 1
 45 PHE  HE1    95 LEU  QQD     3.50  #peak 1295 #plist 1
 45 PHE  HZ     95 LEU  QQD     4.14  #peak 1445 #plist 1
 45 PHE  HE2    95 LEU  QQD     5.28  #peak 3671 #plist 1
 46 GLU  H      46 GLU  QB      3.52  #peak 1002 #plist 2
 46 GLU  QB     58 ARG  HA      3.37  #peak 1630 #plist 1
 46 GLU  QB     59 ILE  H       3.81  #peak 1858 #plist 2
 47 TRP  H      47 TRP  QB      3.32  #peak 302 #plist 2
 47 TRP  QB     48 CYS  H       4.33  #peak 1247 #plist 2
 49 MET  H      49 MET  QG      5.24  #peak 2339 #plist 2
 49 MET  QB     50 GLY  QA      4.94  #peak 8814 #plist 1
 49 MET  QG     50 GLY  H       3.55  #peak 1138 #plist 2
 49 MET  QG     50 GLY  QA      4.96  #peak 4384 #plist 1
 51 ASN  H      51 ASN  QB      3.22  #peak 985 #plist 2
 51 ASN  HA     51 ASN  QD2     4.28  #peak 1903 #plist 2
 51 ASN  QB     51 ASN  QD2     3.07  #peak 1028 #plist 2
 51 ASN  QB     52 ASP  H       4.15  #peak 327 #plist 2
 52 ASP  QB     53 GLN  H       4.32  #peak 9808 #plist 1
 53 GLN  HA     53 GLN  QG      3.42  #peak 1288 #plist 1
 53 GLN  HA     53 GLN  QE2     4.50  #peak 1981 #plist 2
 53 GLN  QB     53 GLN  QE2     4.07  #peak 1055 #plist 2
 53 GLN  QG     54 ASP  H       4.92  #peak 849 #plist 2
 54 ASP  H      54 ASP  QB      2.99  #peak 357 #plist 2
 54 ASP  HA     54 ASP  QB      2.57  #peak 2542 #plist 1
 56 ASN  HA     57 ASN  QB      4.62  #peak 2743 #plist 1
 56 ASN  QB     56 ASN  QD2     3.01  #peak 768 #plist 2
 56 ASN  QB     57 ASN  H       3.73  #peak 754 #plist 2
 56 ASN  QB     58 ARG  H       5.34  #peak 2304 #plist 2
 57 ASN  H      57 ASN  QB      3.12  #peak 123 #plist 2
 57 ASN  HA     57 ASN  QD2     4.52  #peak 2112 #plist 2
 57 ASN  QB     57 ASN  QD2     3.01  #peak 558 #plist 1
 57 ASN  QB     58 ARG  H       4.01  #peak 1739 #plist 2
 58 ARG  H      58 ARG  QD      3.86  #peak 1505 #plist 2
 58 ARG  HA     58 ARG  QD      2.47  #peak 5818 #plist 1
 58 ARG  HB3    58 ARG  QD      2.83  #peak 662 #plist 1
 58 ARG  QD     59 ILE  QG2     5.11  #peak 8482 #plist 1
 59 ILE  HA     59 ILE  QG1     3.42  #peak 1734 #plist 1
 59 ILE  QG2    59 ILE  QG1     2.93  #peak 2502 #plist 1
 59 ILE  QG1    63 ARG  QB      3.19  #peak 4683 #plist 1
 59 ILE  QG1    63 ARG  HG3     3.44  #peak 4985 #plist 1
 59 ILE  QG1    98 PRO  QB      4.38  #peak 6877 #plist 1
 59 ILE  QG1    98 PRO  HG2     4.36  #peak 4371 #plist 1
 59 ILE  QG1    98 PRO  HG3     4.45  #peak 6814 #plist 1
 59 ILE  QG1    98 PRO  QD      3.77  #peak 2937 #plist 1
 60 PRO  HB2    62 VAL  QQG     2.64  #peak 630 #plist 1
 60 PRO  HB3    62 VAL  QQG     3.73  #peak 2240 #plist 1
 60 PRO  HG2    62 VAL  QQG     2.52  #peak 760 #plist 1
 60 PRO  HD2    62 VAL  QQG     3.89  #peak 6004 #plist 1
 61 ILE  H      62 VAL  QQG     4.53  #peak 3470 #plist 1
 61 ILE  HA     62 VAL  QQG     4.92  #peak 5957 #plist 1
 61 ILE  HG13   62 VAL  QQG     5.30  #peak 6486 #plist 1
 61 ILE  QD1    67 VAL  QQG     4.37  #peak 7062 #plist 1
 62 VAL  H      62 VAL  QQG     2.45  #peak 973 #plist 2
 62 VAL  HA     62 VAL  QQG     3.06  #peak 2329 #plist 1
 62 VAL  QQG    63 ARG  H       3.08  #peak 1085 #plist 1
 62 VAL  QQG    63 ARG  HA      3.52  #peak 3858 #plist 1
 62 VAL  QQG    63 ARG  QB      4.46  #peak 127 #plist 1
 62 VAL  QQG    63 ARG  HG2     2.85  #peak 1406 #plist 1
 62 VAL  QQG    63 ARG  QD      3.26  #peak 1543 #plist 1
 62 VAL  QQG    63 ARG  HE      2.95  #peak 1263 #plist 1
 62 VAL  QQG    64 ILE  H       4.47  #peak 3116 #plist 1
 62 VAL  QQG   130 ARG  HG2     5.09  #peak 8226 #plist 1
 62 VAL  QQG   130 ARG  HD3     5.21  #peak 6682 #plist 1
 62 VAL  QQG   133 ALA  H       4.89  #peak 122 #plist 2
 62 VAL  QQG   133 ALA  HA      4.81  #peak 2971 #plist 1
 62 VAL  QQG   133 ALA  QB      2.93  #peak 1267 #plist 1
 62 VAL  QQG   134 THR  H       4.28  #peak 875 #plist 2
 62 VAL  QQG   134 THR  HA      3.83  #peak 2153 #plist 1
 63 ARG  HG3    98 PRO  QB      4.80  #peak 2031 #plist 1
 63 ARG  QD     98 PRO  QB      4.00  #peak 4833 #plist 1
 64 ILE  HA     95 LEU  QQD     4.36  #peak 35 #plist 1
 64 ILE  QG2    67 VAL  QQG     2.73  #peak 6552 #plist 1
 64 ILE  QG2    95 LEU  QQD     2.75  #peak 2399 #plist 1
 64 ILE  HG12   95 LEU  QQD     3.07  #peak 396 #plist 1
 64 ILE  QD1    67 VAL  QQG     3.52  #peak 5860 #plist 1
 64 ILE  QD1    95 LEU  QQD     2.54  #peak 2906 #plist 1
 65 ARG  H      95 LEU  QQD     3.89  #peak 1617 #plist 2
 66 ASN  H      67 VAL  QQG     4.20  #peak 1843 #plist 2
 66 ASN  H      95 LEU  QQD     3.84  #peak 1780 #plist 2
 66 ASN  HA     67 VAL  QQG     3.99  #peak 2869 #plist 1
 66 ASN  HA    127 VAL  QQG     3.48  #peak 2737 #plist 1
 66 ASN  QD2    67 VAL  H       4.77  #peak 2423 #plist 2
 66 ASN  QD2    68 ALA  QB      4.45  #peak 8103 #plist 1
 67 VAL  H     127 VAL  QQG     3.06  #peak 223 #plist 1
 67 VAL  HA     67 VAL  QQG     2.72  #peak 1471 #plist 1
 67 VAL  HB     95 LEU  QQD     4.48  #peak 4298 #plist 1
 67 VAL  HB    127 VAL  QQG     4.15  #peak 4023 #plist 1
 67 VAL  QQG    68 ALA  H       3.83  #peak 1370 #plist 1
 67 VAL  QQG    68 ALA  HA      3.63  #peak 4260 #plist 1
 67 VAL  QQG    69 LYS  H       5.22  #peak 1542 #plist 1
 67 VAL  QQG    69 LYS  QD      3.37  #peak 1591 #plist 1
 67 VAL  QQG    69 LYS  QE      3.64  #peak 8564 #plist 1
 67 VAL  QQG    93 MET  HA      5.21  #peak 8749 #plist 1
 67 VAL  QQG    93 MET  QE      2.92  #peak 2880 #plist 1
 67 VAL  QQG    94 CYS  H       3.90  #peak 337 #plist 2
 67 VAL  QQG    95 LEU  H       4.50  #peak 3878 #plist 1
 67 VAL  QQG    95 LEU  HA      3.02  #peak 1471 #plist 1
 67 VAL  QQG    95 LEU  HB2     3.57  #peak 203 #plist 1
 67 VAL  QQG    95 LEU  HB3     4.41  #peak 7478 #plist 1
 67 VAL  QQG    95 LEU  HG      3.99  #peak 2578 #plist 1
 67 VAL  QQG    95 LEU  QQD     2.73  #peak 3428 #plist 1
 67 VAL  QQG    96 PHE  H       3.46  #peak 338 #plist 2
 67 VAL  QQG    96 PHE  QD      5.00  #peak 3139 #plist 1
 67 VAL  QQG   122 PHE  HZ      5.44  #peak 6512 #plist 1
 67 VAL  QQG   123 VAL  HA      3.13  #peak 1683 #plist 1
 67 VAL  QQG   123 VAL  HB      3.04  #peak 1929 #plist 1
 67 VAL  QQG   123 VAL  QQG     3.16  #peak 2163 #plist 1
 67 VAL  QQG   125 MET  H       5.44  #peak 2067 #plist 2
 67 VAL  QQG   126 MET  HB3     2.74  #peak 750 #plist 1
 67 VAL  QQG   126 MET  HG2     4.46  #peak 5186 #plist 1
 67 VAL  QQG   126 MET  HG3     3.95  #peak 4572 #plist 1
 67 VAL  QQG   127 VAL  HA      4.12  #peak 8894 #plist 1
 67 VAL  QQG   127 VAL  QQG     2.42  #peak 9711 #plist 1
 68 ALA  H      69 LYS  QE      4.78  #peak 1510 #plist 2
 68 ALA  QB     69 LYS  QE      4.14  #peak 6833 #plist 1
 68 ALA  QB     72 VAL  QQG     2.31  #peak 1785 #plist 1
 69 LYS  H      72 VAL  QQG     3.95  #peak 6053 #plist 1
 69 LYS  H     123 VAL  QQG     5.13  #peak 7244 #plist 1
 69 LYS  HA     69 LYS  QE      4.65  #peak 7419 #plist 1
 69 LYS  HA     72 VAL  QQG     4.66  #peak 4934 #plist 1
 69 LYS  HA    123 VAL  QQG     4.82  #peak 4934 #plist 1
 69 LYS  HB3   123 VAL  QQG     3.00  #peak 2627 #plist 1
 69 LYS  QG     69 LYS  QE      2.92  #peak 32 #plist 1
 69 LYS  QD    123 VAL  QQG     2.86  #peak 3918 #plist 1
 69 LYS  QE     94 CYS  H       5.34  #peak 2446 #plist 2
 69 LYS  QE    123 VAL  QQG     3.59  #peak 2481 #plist 1
 69 LYS  QE    124 GLU  HG2     5.11  #peak 9080 #plist 1
 69 LYS  QE    127 VAL  QQG     2.94  #peak 3197 #plist 1
 70 GLY  H      71 LEU  QQD     5.37  #peak 6409 #plist 1
 70 GLY  H      72 VAL  QQG     3.66  #peak 279 #plist 2
 70 GLY  H      76 LEU  QQD     5.44  #peak 1467 #plist 2
 70 GLY  H     123 VAL  QQG     4.67  #peak 6921 #plist 1
 70 GLY  HA3    71 LEU  QQD     5.25  #peak 9485 #plist 1
 70 GLY  HA3    72 VAL  QQG     4.34  #peak 2678 #plist 1
 70 GLY  HA3    76 LEU  QQD     5.44  #peak 5166 #plist 1
 71 LEU  H      71 LEU  QQD     3.93  #peak 107 #plist 2
 71 LEU  H      72 VAL  QQG     5.26  #peak 1398 #plist 2
 71 LEU  HA     71 LEU  QQD     2.68  #peak 1133 #plist 1
 71 LEU  HA     72 VAL  QQG     4.07  #peak 2650 #plist 1
 71 LEU  HA     76 LEU  QQD     3.47  #peak 1928 #plist 1
 71 LEU  HB2    71 LEU  QQD     3.07  #peak 2831 #plist 1
 71 LEU  HB3    71 LEU  QQD     2.52  #peak 1672 #plist 1
 71 LEU  QQD    72 VAL  H       4.27  #peak 452 #plist 1
 71 LEU  QQD    73 HIS  H       4.45  #peak 457 #plist 1
 71 LEU  QQD    76 LEU  H       4.24  #peak 189 #plist 1
 71 LEU  QQD    76 LEU  HB2     2.82  #peak 932 #plist 1
 71 LEU  QQD    76 LEU  HB3     3.04  #peak 2863 #plist 1
 71 LEU  QQD    76 LEU  HG      4.34  #peak 3245 #plist 1
 71 LEU  QQD    77 LYS  H       3.37  #peak 679 #plist 2
 71 LEU  QQD    77 LYS  HA      2.90  #peak 145 #plist 1
 71 LEU  QQD    77 LYS  HG2     3.21  #peak 932 #plist 1
 71 LEU  QQD    77 LYS  HD2     4.28  #peak 3699 #plist 1
 71 LEU  QQD    77 LYS  QE      3.94  #peak 2410 #plist 1
 71 LEU  QQD    78 ALA  H       4.71  #peak 830 #plist 2
 71 LEU  QQD    80 ALA  H       3.74  #peak 2019 #plist 1
 71 LEU  QQD    80 ALA  QB      2.45  #peak 1158 #plist 1
 71 LEU  QQD    88 ALA  HA      3.41  #peak 1061 #plist 1
 71 LEU  QQD    89 ALA  H       4.31  #peak 2067 #plist 1
 71 LEU  QQD    89 ALA  HA      3.42  #peak 1076 #plist 1
 71 LEU  QQD    89 ALA  QB      3.20  #peak 187 #plist 1
 71 LEU  QQD    92 THR  H       4.58  #peak 984 #plist 2
 71 LEU  QQD    92 THR  HB      3.39  #peak 1842 #plist 1
 71 LEU  QQD    92 THR  QG2     2.48  #peak 1480 #plist 1
 72 VAL  H      72 VAL  QQG     2.40  #peak 506 #plist 2
 72 VAL  H      76 LEU  QQD     3.16  #peak 777 #plist 2
 72 VAL  HA     72 VAL  QQG     2.41  #peak 2625 #plist 1
 72 VAL  HA     76 LEU  QQD     5.44  #peak 3082 #plist 1
 72 VAL  HB     76 LEU  QQD     5.25  #peak 5202 #plist 1
 72 VAL  QQG    73 HIS  H       3.48  #peak 576 #plist 2
 72 VAL  QQG    73 HIS  HA      4.32  #peak 9284 #plist 1
 72 VAL  QQG    73 HIS  HB2     3.43  #peak 4504 #plist 1
 72 VAL  QQG    73 HIS  HB3     5.44  #peak 6918 #plist 1
 72 VAL  QQG    76 LEU  QQD     3.05  #peak 2507 #plist 1
 72 VAL  QQG    93 MET  H       5.44  #peak 1398 #plist 2
 72 VAL  QQG    93 MET  HA      3.64  #peak 3217 #plist 1
 72 VAL  QQG    94 CYS  H       3.74  #peak 2465 #plist 1
 72 VAL  QQG    94 CYS  HA      5.32  #peak 4278 #plist 1
 72 VAL  QQG    94 CYS  HB2     2.77  #peak 2704 #plist 1
 72 VAL  QQG    94 CYS  HB3     2.76  #peak 592 #plist 1
 72 VAL  QQG    96 PHE  HZ      3.92  #peak 908 #plist 1
 73 HIS  H      76 LEU  QQD     2.75  #peak 501 #plist 2
 73 HIS  HB2    76 LEU  QQD     3.65  #peak 2587 #plist 1
 73 HIS  HB3    76 LEU  QQD     3.58  #peak 717 #plist 1
 73 HIS  HD1    76 LEU  QQD     5.17  #peak 1013 #plist 2
 75 ALA  QB     76 LEU  QQD     3.55  #peak 2878 #plist 1
 76 LEU  H      76 LEU  QQD     3.10  #peak 324 #plist 2
 76 LEU  HA     76 LEU  QQD     2.59  #peak 1003 #plist 1
 76 LEU  HB2    76 LEU  QQD     2.85  #peak 2723 #plist 1
 76 LEU  QQD    77 LYS  H       4.14  #peak 3802 #plist 1
 76 LEU  QQD    78 ALA  H       5.44  #peak 9364 #plist 1
 76 LEU  QQD    79 ALA  QB      3.73  #peak 1641 #plist 1
 76 LEU  QQD    87 VAL  HA      5.19  #peak 4821 #plist 1
 76 LEU  QQD    89 ALA  HA      5.44  #peak 2431 #plist 1
 76 LEU  QQD    92 THR  HA      4.01  #peak 2981 #plist 1
 76 LEU  QQD    92 THR  HB      2.85  #peak 1377 #plist 1
 76 LEU  QQD    92 THR  QG2     3.07  #peak 529 #plist 1
 76 LEU  QQD    93 MET  H       3.02  #peak 425 #plist 2
 76 LEU  QQD    93 MET  HA      4.00  #peak 2814 #plist 1
 76 LEU  QQD    94 CYS  H       4.48  #peak 2077 #plist 1
 76 LEU  QQD    94 CYS  HA      3.89  #peak 2144 #plist 1
 76 LEU  QQD    94 CYS  HB2     3.26  #peak 688 #plist 1
 76 LEU  QQD    94 CYS  HB3     4.25  #peak 1568 #plist 1
 76 LEU  QQD   110 PRO  HA      3.45  #peak 2493 #plist 1
 76 LEU  QQD   110 PRO  HB2     3.10  #peak 677 #plist 1
 76 LEU  QQD   111 MET  H       3.50  #peak 234 #plist 2
 76 LEU  QQD   111 MET  HA      4.33  #peak 7504 #plist 1
 76 LEU  QQD   112 VAL  H       4.18  #peak 1343 #plist 2
 76 LEU  QQD   112 VAL  HA      4.17  #peak 7406 #plist 1
 76 LEU  QQD   112 VAL  HB      4.39  #peak 8637 #plist 1
 76 LEU  QQD   112 VAL  QQG     2.79  #peak 251 #plist 1
 76 LEU  QQD   113 ALA  H       5.44  #peak 1624 #plist 2
 79 ALA  HA     82 LYS  QB      3.25  #peak 2774 #plist 1
 79 ALA  HA     82 LYS  QG      3.08  #peak 186 #plist 1
 79 ALA  QB     82 LYS  QB      4.12  #peak 5256 #plist 1
 79 ALA  QB     82 LYS  QG      4.15  #peak 8536 #plist 1
 80 ALA  H      81 LYS  QG      4.80  #peak 2810 #plist 1
 81 LYS  H      81 LYS  QB      2.53  #peak 760 #plist 2
 81 LYS  H      81 LYS  QG      3.16  #peak 512 #plist 2
 81 LYS  HA     81 LYS  QG      3.46  #peak 366 #plist 1
 81 LYS  QB     81 LYS  QE      2.88  #peak 6641 #plist 1
 81 LYS  QG     81 LYS  QE      2.96  #peak 2516 #plist 1
 81 LYS  QG     82 LYS  H       3.33  #peak 184 #plist 2
 81 LYS  QG     83 GLU  H       5.32  #peak 2064 #plist 1
 82 LYS  H      82 LYS  QB      2.79  #peak 594 #plist 2
 82 LYS  H      82 LYS  QG      2.85  #peak 1232 #plist 1
 82 LYS  HA     82 LYS  QB      2.51  #peak 199 #plist 1
 82 LYS  HA     82 LYS  QG      2.92  #peak 1531 #plist 1
 82 LYS  QB     82 LYS  QG      2.27  #peak 2354 #plist 1
 82 LYS  QB     82 LYS  QE      3.07  #peak 6956 #plist 1
 82 LYS  QB     83 GLU  H       2.38  #peak 73 #plist 2
 82 LYS  QB     83 GLU  HG2     3.38  #peak 3262 #plist 1
 82 LYS  QG     82 LYS  QD      2.41  #peak 5450 #plist 1
 82 LYS  QG     82 LYS  QE      2.91  #peak 759 #plist 1
 82 LYS  QG     83 GLU  H       3.76  #peak 1584 #plist 2
 82 LYS  QG     83 GLU  HG2     4.50  #peak 2594 #plist 1
 83 GLU  HB2    85 ARG  QD      4.58  #peak 7647 #plist 1
 85 ARG  H      85 ARG  QD      4.57  #peak 1428 #plist 2
 85 ARG  QB     85 ARG  QD      2.48  #peak 3020 #plist 1
 85 ARG  QG     85 ARG  QD      2.37  #peak 2210 #plist 1
 85 ARG  QD     86 LYS  H       4.24  #peak 1756 #plist 2
 85 ARG  QD     86 LYS  HG2     3.38  #peak 2797 #plist 1
 85 ARG  QD     86 LYS  QE      3.05  #peak 8229 #plist 1
 85 ARG  QD     87 VAL  H       5.34  #peak 1972 #plist 2
 86 LYS  HB3   112 VAL  QQG     5.34  #peak 3378 #plist 1
 87 VAL  H     112 VAL  QQG     4.30  #peak 399 #plist 2
 87 VAL  HA    112 VAL  QQG     2.60  #peak 50 #plist 1
 87 VAL  QG1   112 VAL  QQG     2.69  #peak 1485 #plist 1
 88 ALA  H     112 VAL  QQG     3.12  #peak 407 #plist 2
 91 PHE  HB2   112 VAL  QQG     3.40  #peak 554 #plist 1
 91 PHE  HD1   112 VAL  QQG     4.95  #peak 8663 #plist 1
 91 PHE  HZ    115 SER  QB      5.34  #peak 8360 #plist 1
 92 THR  H     112 VAL  QQG     3.91  #peak 634 #plist 2
 92 THR  HA    112 VAL  QQG     3.14  #peak 1101 #plist 1
 92 THR  HB    112 VAL  QQG     3.50  #peak 7131 #plist 1
 92 THR  QG2   112 VAL  QQG     2.42  #peak 6044 #plist 1
 93 MET  H     112 VAL  QQG     4.17  #peak 3190 #plist 1
 93 MET  H     123 VAL  QQG     5.44  #peak 1398 #plist 2
 93 MET  HB2   123 VAL  QQG     3.25  #peak 226 #plist 1
 93 MET  HB3   123 VAL  QQG     3.75  #peak 5366 #plist 1
 93 MET  HG2   123 VAL  QQG     3.51  #peak 3767 #plist 1
 93 MET  QE    123 VAL  QQG     2.78  #peak 1518 #plist 1
 94 CYS  H     123 VAL  QQG     4.61  #peak 6322 #plist 1
 95 LEU  H      95 LEU  QQD     3.93  #peak 2447 #plist 1
 95 LEU  HA     95 LEU  QQD     3.18  #peak 1746 #plist 1
 95 LEU  HB2    95 LEU  QQD     2.79  #peak 738 #plist 1
 95 LEU  QQD    96 PHE  H       3.41  #peak 332 #plist 2
 95 LEU  QQD    96 PHE  HA      4.10  #peak 514 #plist 1
 95 LEU  QQD    97 GLY  H       4.68  #peak 1276 #plist 2
 95 LEU  QQD    97 GLY  QA      3.71  #peak 328 #plist 1
 95 LEU  QQD   109 LEU  H       4.45  #peak 210 #plist 1
 95 LEU  QQD   109 LEU  QB      3.98  #peak 6342 #plist 1
 95 LEU  QQD   109 LEU  QD1     3.03  #peak 5713 #plist 1
 95 LEU  QQD   111 MET  HB2     5.44  #peak 5434 #plist 1
 95 LEU  QQD   111 MET  HG3     4.96  #peak 3319 #plist 1
 95 LEU  QQD   111 MET  QE      2.76  #peak 2075 #plist 1
 95 LEU  QQD   122 PHE  HZ      4.75  #peak 3282 #plist 1
 95 LEU  QQD   126 MET  H       5.44  #peak 2007 #plist 2
 95 LEU  QQD   126 MET  HB2     4.90  #peak 4298 #plist 1
 95 LEU  QQD   126 MET  HG2     4.51  #peak 6656 #plist 1
 95 LEU  QQD   126 MET  QE      2.57  #peak 1659 #plist 1
 96 PHE  H     108 GLU  QG      5.17  #peak 1987 #plist 2
 96 PHE  HA    108 GLU  QG      4.49  #peak 5446 #plist 1
 96 PHE  QD    108 GLU  QG      3.11  #peak 1547 #plist 1
 96 PHE  HE2   108 GLU  QG      3.82  #peak 2186 #plist 1
 97 GLY  H     107 VAL  QQG     4.62  #peak 5836 #plist 1
 97 GLY  H     108 GLU  QG      4.26  #peak 1543 #plist 2
 97 GLY  QA    107 VAL  QQG     4.14  #peak 5490 #plist 1
 98 PRO  QB     99 PRO  HD3     4.26  #peak 1040 #plist 1
 98 PRO  QD    107 VAL  QQG     5.44  #peak 6837 #plist 1
 99 PRO  HA    107 VAL  QQG     4.69  #peak 5548 #plist 1
100 ASN  H     107 VAL  QQG     2.90  #peak 1270 #plist 1
100 ASN  HB2   107 VAL  QQG     4.60  #peak 8511 #plist 1
100 ASN  HB3   107 VAL  QQG     4.37  #peak 3604 #plist 1
100 ASN  HD21  107 VAL  QQG     4.88  #peak 1959 #plist 2
100 ASN  HD22  107 VAL  QQG     4.03  #peak 4627 #plist 1
101 ASP  H     101 ASP  QB      2.67  #peak 990 #plist 2
101 ASP  HA    101 ASP  QB      2.64  #peak 2377 #plist 1
101 ASP  QB    102 ASP  H       4.40  #peak 3418 #plist 1
101 ASP  QB    102 ASP  HA      4.23  #peak 8217 #plist 1
103 PHE  H     107 VAL  QQG     3.67  #peak 325 #plist 2
103 PHE  QB    107 VAL  QQG     3.03  #peak 2711 #plist 1
103 PHE  QD    107 VAL  QQG     3.52  #peak 3269 #plist 1
104 PRO  QB    105 GLU  H       4.10  #peak 9309 #plist 1
106 GLY  H     107 VAL  QQG     4.22  #peak 1460 #plist 2
106 GLY  HA2   107 VAL  QQG     4.45  #peak 6613 #plist 1
106 GLY  HA3   107 VAL  QQG     4.93  #peak 8843 #plist 1
107 VAL  H     107 VAL  QQG     2.91  #peak 807 #plist 1
107 VAL  HA    107 VAL  QQG     2.85  #peak 796 #plist 1
107 VAL  QQG   108 GLU  H       3.56  #peak 922 #plist 2
107 VAL  QQG   108 GLU  HA      4.33  #peak 5549 #plist 1
107 VAL  QQG   109 LEU  H       4.94  #peak 7344 #plist 1
107 VAL  QQG   109 LEU  HG      3.98  #peak 3277 #plist 1
107 VAL  QQG   109 LEU  QD1     4.45  #peak 3352 #plist 1
108 GLU  H     108 GLU  QG      3.79  #peak 456 #plist 2
108 GLU  HA    108 GLU  QG      3.13  #peak 2443 #plist 1
108 GLU  QG    109 LEU  H       3.97  #peak 1178 #plist 2
111 MET  HA    112 VAL  QQG     3.60  #peak 1854 #plist 1
111 MET  HB2   112 VAL  QQG     5.27  #peak 8695 #plist 1
111 MET  HB3   112 VAL  QQG     4.33  #peak 6533 #plist 1
112 VAL  H     112 VAL  QQG     2.81  #peak 493 #plist 2
112 VAL  HA    112 VAL  QQG     2.71  #peak 2503 #plist 1
112 VAL  QQG   113 ALA  H       2.81  #peak 586 #plist 2
112 VAL  QQG   113 ALA  QB      4.06  #peak 2224 #plist 1
113 ALA  QB    118 GLU  QG      3.59  #peak 1905 #plist 1
114 LYS  H     115 SER  QB      5.06  #peak 2040 #plist 2
114 LYS  H     118 GLU  QG      3.77  #peak 925 #plist 2
114 LYS  HA    118 GLU  QG      4.84  #peak 9398 #plist 1
114 LYS  HB2   115 SER  QB      4.81  #peak 3324 #plist 1
114 LYS  HB2   118 GLU  QG      3.68  #peak 7788 #plist 1
114 LYS  HG2   118 GLU  QG      3.09  #peak 653 #plist 1
115 SER  H     115 SER  QB      3.29  #peak 899 #plist 2
115 SER  H     118 GLU  QG      2.71  #peak 386 #plist 2
115 SER  HA    115 SER  QB      2.64  #peak 1545 #plist 1
115 SER  HA    118 GLU  QG      3.95  #peak 3459 #plist 1
115 SER  QB    116 GLN  QB      5.34  #peak 3280 #plist 1
115 SER  QB    117 LYS  H       4.46  #peak 1380 #plist 2
115 SER  QB    117 LYS  QG      4.34  #peak 7195 #plist 1
115 SER  QB    118 GLU  H       3.94  #peak 93 #plist 2
115 SER  QB    118 GLU  QG      4.73  #peak 9396 #plist 1
116 GLN  H     118 GLU  QG      4.90  #peak 1244 #plist 2
116 GLN  QB    117 LYS  QD      4.03  #peak 6642 #plist 1
116 GLN  HG2   117 LYS  QD      3.25  #peak 6474 #plist 1
117 LYS  H     117 LYS  QD      4.20  #peak 8608 #plist 1
117 LYS  HA    117 LYS  QD      2.98  #peak 2551 #plist 1
117 LYS  QG    117 LYS  QD      2.42  #peak 5121 #plist 1
117 LYS  QD    120 ASP  QB      3.83  #peak 5976 #plist 1
118 GLU  HA    118 GLU  QG      3.03  #peak 1284 #plist 1
118 GLU  HB2   118 GLU  QG      2.55  #peak 2684 #plist 1
118 GLU  QG    119 ARG  H       4.31  #peak 1375 #plist 2
119 ARG  H     123 VAL  QQG     5.44  #peak 1484 #plist 2
119 ARG  HA    123 VAL  QQG     4.17  #peak 4961 #plist 1
119 ARG  QD    123 VAL  QQG     2.99  #peak 143 #plist 1
120 ASP  H     123 VAL  QQG     4.15  #peak 1541 #plist 2
120 ASP  HA    123 VAL  QQG     3.21  #peak 234 #plist 1
121 ALA  H     123 VAL  QQG     4.21  #peak 1281 #plist 2
121 ALA  HA    123 VAL  QQG     5.31  #peak 4025 #plist 1
122 PHE  H     123 VAL  QQG     4.00  #peak 248 #plist 2
122 PHE  HA    123 VAL  QQG     5.16  #peak 5411 #plist 1
122 PHE  HB3   123 VAL  QQG     4.60  #peak 5758 #plist 1
122 PHE  QD    123 VAL  QQG     3.87  #peak 79 #plist 1
123 VAL  H     123 VAL  QQG     2.63  #peak 569 #plist 2
123 VAL  QQG   124 GLU  H       3.05  #peak 879 #plist 2
123 VAL  QQG   124 GLU  HA      3.19  #peak 848 #plist 1
123 VAL  QQG   124 GLU  HB2     4.16  #peak 7472 #plist 1
123 VAL  QQG   124 GLU  HG2     4.18  #peak 3076 #plist 1
123 VAL  QQG   125 MET  H       4.12  #peak 1256 #plist 2
124 GLU  HA    127 VAL  QQG     3.17  #peak 2358 #plist 1
125 MET  H     127 VAL  QQG     4.37  #peak 62 #plist 2
126 MET  H     127 VAL  QQG     4.01  #peak 1194 #plist 2
126 MET  HA    127 VAL  QQG     4.81  #peak 7598 #plist 1
126 MET  HB3   127 VAL  QQG     4.56  #peak 9054 #plist 1
127 VAL  H     127 VAL  QQG     2.81  #peak 1043 #plist 2
127 VAL  HA    127 VAL  QQG     2.68  #peak 1573 #plist 1
127 VAL  QQG   128 GLN  H       3.33  #peak 1270 #plist 1
127 VAL  QQG   128 GLN  HB3     4.78  #peak 206 #plist 1
127 VAL  QQG   128 GLN  HG2     5.18  #peak 2338 #plist 1
127 VAL  QQG   129 TRP  H       4.91  #peak 3794 #plist 1
134 THR  HA    136 ASN  QD2     4.20  #peak 3103 #plist 1
134 THR  HB    136 ASN  QD2     5.34  #peak 8944 #plist 1
134 THR  QG2   136 ASN  QD2     4.77  #peak 5497 #plist 1
135 TYR  QE    136 ASN  QB      4.72  #peak 6720 #plist 1
136 ASN  HA    136 ASN  QD2     4.67  #peak 934 #plist 2
136 ASN  QB    137 PHE  H       4.10  #peak 754 #plist 2
136 ASN  QD2   137 PHE  H       4.23  #peak 2119 #plist 2
136 ASN  QD2   137 PHE  HA      4.17  #peak 1287 #plist 2
136 ASN  QD2   137 PHE  QB      4.43  #peak 1500 #plist 2
