# Supplementary material for: Structural and regulatory insights into the glideosome-associated connector from Toxoplasma gondii
Source: eLife. 2023 Apr 4;12:e86049. doi: 10.7554/eLife.86049 (PMC10125020; doi:10.7554/eLife.86049)
Supplement: Figure 1—source data 1. — wwPDB X-ray structure validation; MTZ file for TgGAC X-ray diffraction data and final refined PDB file for TgGAC from X-ray diffraction. [file elife-86049-fig1-data1.zip › Figure 1-source data 1/NOE assignment and NMR structure/structure_calculation/final_0/N15NOESY_nnoesy_@CYANA-cycle7.list]

      Assignment          w1         w2         w3
N51HD21-N51ND2-N51HD22      6.847    112.126      7.083
 M93H-A113N-A113H      8.863    130.926      9.209
K114H-A113N-A113H      8.863    130.926      9.209
 K21HB3-K21N-K21H      1.759    118.850      8.366
   N3HD22-G4N-G4H      7.668    108.831      8.008
      D7H-G4N-G4H      7.668    108.831      8.008
    T134H-G4N-G4H      7.668    108.831      8.008
D101HA-D101N-D101H      4.303    116.373      7.730
P9HG-Q128NE2-Q128HE22      2.211    108.420      7.234
Q128HB3-Q128NE2-Q128HE22      2.211    108.420      7.234
     H6HA-H6N-H6H      4.187    116.381      7.704
D101HA-D101N-D101H      4.259    116.379      7.722
M125HA-V127N-V127H      4.141    119.536      8.402
  A15HB-A15N-A15H      1.583    122.143      7.523
  K69HA-K69N-K69H      4.293    119.400      8.672
R130HA-A133N-A133H      3.453    117.478      8.132
I34HG2-V112N-V112H      0.758    116.655      8.596
            ?-?-?      0.840    116.652      8.595
            ?-?-?      0.914    116.792      8.400
  K69HA-G70N-G70H      4.276    107.597      7.803
M125HB3-M126N-M126H      2.222    117.477      7.977
W129HB-R130N-R130H      3.262    118.438      8.469
F122HA-V123N-V123H      4.025    117.204      8.061
 K86HG2-K86N-K86H      1.294    116.105      7.546
   K29H-E30N-E30H      7.798    120.240      8.311
   K69H-G70N-G70H      8.670    107.597      7.803
 V12HG1-L16N-L16H      0.896    121.046      8.555
            ?-?-?      0.140    118.575      7.695
E118HB2-S115N-S115H      2.078    108.283      7.468
 Q40HB2-D41N-D41H      2.091    114.321      8.113
D131HA-D131N-D131H      4.298    120.633      8.813
K117HG-Q116N-Q116H      1.586    119.811      9.533
R119HB2-D120N-D120H      1.586    119.811      9.533
 L76HD2-A75N-A75H      1.068    115.281      7.344
 L76HD2-L76N-L76H      1.068    115.281      7.344
D131H-A132N-A132H      8.818    122.280      8.093
     S1HB-M2N-M2H      3.704    118.438      8.469
  K18HA-K18N-K18H      3.897    118.301      7.679
L42HB2-W129NE1-W129HE1      1.534    127.908     10.697
    N3HB3-G4N-G4H      2.838    108.830      8.007
L109HB-L109N-L109H      1.465    121.595      8.273
      L8H-D7N-D7H      7.243    118.713      7.663
   G19H-K18N-K18H      7.243    118.713      7.663
   E46H-W47N-W47H      7.243    118.713      7.663
   G19H-G20N-G20H      7.225    107.185      6.877
 W36HZ3-G20N-G20H      7.225    107.185      6.877
H73HB2-H73ND1-H73HD1      2.527    125.299     11.757
            ?-?-?      2.817    120.908      7.755
   A88H-V87N-V87H      6.300    120.223      8.186
            ?-?-?      0.579    117.890      7.797
 V12HG1-V12N-V12H      0.876    123.517      7.185
G106HA2-V107N-V107H      3.076    126.810      7.722
W129H-Q128N-Q128H      8.670    119.125      8.021
V127HB-V127N-V127H      2.101    119.535      8.406
            ?-?-?      8.431    121.183      7.326
            ?-?-?      4.748    120.909      7.753
 G20HA2-K21N-K21H      4.024    118.849      8.367
F137HA-F137N-F137H      4.370    125.575      7.569
 K86HG3-V87N-V87H      1.439    120.224      8.187
G106H-E105N-E105H      7.941    115.282      8.908
 V67HG2-V67N-V67H      0.727    127.771      8.391
 V67HG2-A68N-A68H      0.727    127.771      8.391
  L22HB-L22N-L22H      1.427    125.300      9.114
D102HB2-D102N-D102H      2.346    116.380      7.727
P99HA-G106N-G106H      4.699    109.791      7.944
G106HA3-G106N-G106H      4.562    109.791      7.945
   A78H-L76N-L76H      7.862    115.281      7.346
M125HG3-M125N-M125H      2.742    118.164      8.039
 R65HB3-N66N-N66H      1.809    112.125      7.616
V127HA-V127N-V127H      3.479    119.535      8.403
P99HA-N100N-N100H      4.661    119.125      8.036
V127HG2-M125N-M125H      0.899    118.165      8.038
 I64HG2-I64N-I64H      0.432    121.184      7.329
 F45HB2-F45N-F45H      2.844    128.182      9.049
D120H-A121N-A121H      9.531    122.006      8.351
F96HD-L109N-L109H      7.244    121.596      8.272
  A75HA-A75N-A75H      4.240    115.282      7.343
   K86H-R85N-R85H      7.547    115.145      8.327
  A75HA-A78N-A78H      4.243    119.673      7.874
            ?-?-?      2.329    122.141      7.524
            ?-?-?      2.229    122.144      7.523
L22HG-W36NE1-W36HE1      0.831    129.006     10.470
 K82HB2-E83N-E83H      1.919    116.380      7.847
M126HG2-M125N-M125H      1.393    118.164      8.041
            ?-?-?      0.581    119.812      7.077
            ?-?-?      2.822    113.635      7.764
Q128HE22-Q128NE2-Q128HE21      7.233    108.420      6.572
            ?-?-?      4.614    118.027      8.985
L95HD1-L109N-L109H      0.238    121.595      8.273
L109HD1-L109N-L109H      0.238    121.595      8.273
N100HB2-N100ND2-N100HD22      3.106    110.067      7.678
M126HB3-M126N-M126H      1.857    117.479      7.980
  R37HE-S39N-S39H      7.241    118.713      9.267
            ?-?-?      3.235    121.320      7.242
  R37HG-S38N-S38H      0.971    113.086      8.093
  M49HA-G50N-G50H      5.250    108.695      8.970
S115H-E118N-E118H      7.465    119.673      8.032
            ?-?-?      4.988    126.810      7.724
M125HA-M125N-M125H      4.158    118.164      8.043
            ?-?-?      2.713    114.864      8.417
            ?-?-?      4.657    108.283      7.469
 V44HG1-N43N-N43H      0.973    111.987      8.039
Q116H-E118N-E118H      9.529    119.674      8.035
D120H-E118N-E118H      9.529    119.674      8.035
S115HB2-E118N-E118H      3.967    119.674      8.036
   F45H-V44N-V44H      9.043    121.047      8.339
F103HB-F103N-F103H      2.868    118.026      7.908
   V72H-H73N-H73H      7.661    119.810      7.076
 L95HB2-F96N-F96H      1.243    123.654      8.625
  L95HG-F96N-F96H      1.243    123.654      8.625
            ?-?-?      0.900    107.734      7.663
N100HB3-N100ND2-N100HD22      3.379    110.067      7.680
            ?-?-?      4.773    108.832      8.011
            ?-?-?      7.242    108.968      6.573
 K13HG3-K13N-K13H      1.439    117.891      7.796
A132H-D131N-D131H      8.086    120.634      8.813
V5HB-W129NE1-W129HE1      2.173    127.908     10.697
L42HB3-W129NE1-W129HE1      2.173    127.908     10.697
 V12HG2-V12N-V12H      1.026    123.516      7.185
 L71HD1-L71N-L71H      0.612    117.615      8.830
 L71HD2-L71N-L71H      0.612    117.615      8.830
 L76HD1-M93N-M93H      0.612    117.615      8.830
 L71HD1-L71N-L71H      0.582    117.615      8.830
 L76HD1-M93N-M93H      0.582    117.615      8.830
V24HA-V112N-V112H      5.183    116.654      8.595
 I34HG2-I34N-I34H      0.774    122.144      8.767
  P27HG-E28N-E28H      2.302    115.282      8.907
  E28HB-E28N-E28H      2.302    115.282      8.907
  E28HB-E28N-E28H      2.241    115.283      8.876
 E28HG3-E28N-E28H      2.241    115.283      8.876
P99HB3-E105N-E105H      2.410    115.282      8.908
 V44HG1-S39N-S39H      0.964    118.711      9.265
 V44HG2-S39N-S39H      0.964    118.711      9.265
 V12HG1-A15N-A15H      0.894    122.144      7.524
            ?-?-?      7.077    118.164      7.483
 T92HG2-A88N-A88H      1.238    121.731      6.303
N56HD22-N56ND2-N56HD21      7.468    112.400      6.803
    L8HD1-L8N-L8H      0.922    121.321      7.241
    L8HD2-L8N-L8H      0.922    121.321      7.241
 K21HB2-L22N-L22H      1.761    125.299      9.110
  R17HA-S38N-S38H      3.878    113.222      8.092
  G19HA-S38N-S38H      3.796    113.218      8.094
I61HG2-A133N-A133H      0.574    117.478      8.133
V62HG2-A133N-A133H      0.574    117.478      8.133
 N57HB2-N57N-N57H      2.971    125.576      7.565
D131HB2-D131N-D131H      2.618    120.634      8.813
E118HA-R119N-R119H      4.172    122.830      8.031
            ?-?-?      1.244    127.771      8.390
Q128HG2-Q128NE2-Q128HE21      2.354    108.420      6.568
Y135HD2-Y135N-Y135H      7.118    121.732      7.617
D131HB2-A132N-A132H      2.618    122.281      8.093
 G50HA3-G50N-G50H      3.925    108.692      8.966
 G50HA2-G50N-G50H      3.804    108.695      8.970
  R65HA-N66N-N66H      4.143    112.126      7.616
A121HA-A121N-A121H      4.220    122.007      8.352
            ?-?-?      4.773    119.674      8.036
 V44HG2-I61N-I61H      0.960    126.124      8.089
  A15HA-K18N-K18H      4.095    118.301      7.675
I61HD1-W129N-W129H     -0.137    121.595      8.665
  K29HA-K29N-K29H      4.717    118.987      7.797
 E14HB2-A15N-A15H      1.986    122.143      7.523
V12HB-Q128NE2-Q128HE22      2.070    108.420      7.235
E124HB3-Q128NE2-Q128HE22      2.070    108.420      7.235
Q128HB2-Q128NE2-Q128HE22      2.070    108.420      7.235
Q116HA-E118N-E118H      4.629    119.672      8.033
 F91HB2-F91N-F91H      2.771    111.165      7.351
  K21HA-W36N-W36H      5.675    119.674      8.766
D120H-R119N-R119H      9.532    122.830      8.032
M111HA-M111N-M111H      5.628    124.889      8.963
  F96HD-F96N-F96H      7.244    123.654      8.626
            ?-?-?      4.638    118.027      7.913
            ?-?-?      4.777    118.014      7.912
            ?-?-?      5.413    127.771      8.395
 W36HE3-R37N-R37H      7.397    116.653      9.385
  E83HA-E83N-E83H      4.955    116.380      7.845
   L16H-R17N-R17H      8.549    116.105      7.545
  K21HA-K21N-K21H      5.675    118.850      8.363
    N3HB2-G4N-G4H      2.648    108.831      8.007
  Q128HB2-S1N-S1H      2.077    121.733      8.666
  A80HA-V87N-V87H      4.120    120.223      8.187
K114HB3-K114N-K114H      1.889    115.968      8.891
K114HB2-K114N-K114H      1.778    115.968      8.891
V5HG2-W129NE1-W129HE1      1.255    127.908     10.694
            ?-?-?      0.524    121.595      8.665
            ?-?-?      0.903    117.204      8.060
            ?-?-?      4.834    130.927      9.213
  V44HB-V44N-V44H      2.126    121.046      8.339
   T92H-F91N-F91H      7.564    111.164      7.349
P110HB3-H73ND1-H73HD1      1.958    125.298     11.759
P110HG3-H73ND1-H73HD1      1.841    125.299     11.757
  A80HA-A80N-A80H      4.094    121.320      8.079
  F25HD-F25N-F25H      7.075    126.809      8.031
   E28H-K29N-K29H      8.870    118.987      7.796
  A68HB-A68N-A68H      1.511    127.771      8.391
Q128HE21-Q128NE2-Q128HE22      6.563    108.420      7.234
 L42HB3-L42N-L42H      2.150    110.753      7.853
M125HG2-M125N-M125H      2.393    118.164      8.039
  T92HA-M93N-M93H      5.469    117.615      8.831
            ?-?-?      7.085    119.674      7.878
   A78H-K77N-K77H      7.883    118.162      7.484
 K90HG3-K90N-K90H      0.772    111.166      7.356
   A15H-L16N-L16H      7.536    121.045      8.554
   R17H-L16N-L16H      7.536    121.045      8.554
E124H-M125N-M125H      8.399    118.164      8.042
  L16HA-L16N-L16H      4.074    121.046      8.555
            ?-?-?      2.692    118.028      7.907
V127HB-Q128N-Q128H      2.083    119.126      8.023
 V87HG2-A80N-A80H      0.655    121.320      8.077
 K81HG2-K82N-K82H      1.444    116.793      7.091
 K82HG2-K82N-K82H      1.444    116.793      7.091
  K29HA-E30N-E30H      4.737    120.223      8.312
A121HB-A121N-A121H      1.585    122.007      8.351
   H73H-L76N-L76H      7.077    115.282      7.343
 K31HB3-K31N-K31H      1.329    121.732      8.129
E108HB-L109N-L109H      1.267    121.595      8.274
            ?-?-?      8.652    127.771      8.391
D102HA-D102N-D102H      4.462    116.380      7.726
  R37HA-S38N-S38H      4.095    113.222      8.093
 D41HB3-D41N-D41H      3.089    114.321      8.117
 E108HA-G97N-G97H      4.712    111.302      9.384
   E30H-K29N-K29H      8.326    118.987      7.796
    L8HD1-S1N-S1H      0.923    121.594      8.664
L8HD1-W129N-W129H      0.923    121.594      8.664
  V62HA-V62N-V62H      3.740    111.302      7.151
   I61H-V62N-V62H      8.085    111.302      7.149
D131H-R130N-R130H      8.819    118.438      8.468
 F25HB2-F25N-F25H      2.474    126.810      8.031
            ?-?-?      3.800    114.592      7.085
 L22HD2-L22N-L22H      0.134    125.297      9.109
            ?-?-?      1.066    119.674      7.875
            ?-?-?      0.013    121.595      8.271
  A88HA-A88N-A88H      4.558    121.729      6.300
 H73HB3-H73N-H73H      3.112    119.811      7.076
R130HB3-D131N-D131H      1.905    120.634      8.813
A132HB-A132N-A132H      1.484    122.280      8.093
    H6HB2-H6N-H6H      3.012    116.381      7.706
   N11H-V12N-V12H      7.996    123.516      7.182
V107H-G106N-G106H      7.725    109.792      7.941
  F25HA-K31N-K31H      4.593    121.732      8.126
   A132HB-V5N-V5H      1.491    117.203      8.506
  R85HG-R85N-R85H      1.713    115.008      8.326
Q128HA-D131N-D131H      4.146    120.634      8.812
 R65HB3-R65N-R65H      1.809    128.181      8.438
            ?-?-?      2.116    125.299     11.755
            ?-?-?      7.712    118.164      8.148
            ?-?-?      0.580    113.087      7.659
            ?-?-?      7.763    113.635      6.881
W129HD1-A133N-A133H      7.071    117.475      8.132
            ?-?-?      3.257    105.882      8.061
N56HB2-N56ND2-N56HD21      2.540    112.402      6.800
            ?-?-?      1.433    116.378      7.844
  A15HB-L16N-L16H      1.586    121.045      8.555
            ?-?-?      1.716    121.047      8.554
  F96HA-F96N-F96H      5.156    123.654      8.625
  A89HB-K90N-K90H      1.442    111.167      7.352
  K90HD-K90N-K90H      1.442    111.167      7.352
  K90HB-K90N-K90H      1.576    111.160      7.352
            ?-?-?      3.526    119.811      7.077
            ?-?-?      1.845    108.283      7.472
   V44H-S39N-S39H      8.334    118.713      9.266
  F25HD-K31N-K31H      7.093    121.732      8.126
  F25HE-K31N-K31H      7.093    121.732      8.126
L76HD1-M111N-M111H      0.580    124.889      8.962
   D41H-L42N-L42H      8.133    110.752      7.853
   N43H-L42N-L42H      8.037    110.753      7.852
  K82HA-E83N-E83H      4.213    116.378      7.846
            ?-?-?      4.067    116.380      7.847
            ?-?-?      5.790    111.988      8.040
W129HE3-R130N-R130H      7.763    118.438      8.469
  Q40HA-D41N-D41H      3.823    114.461      8.108
  A79HB-K81N-K81H      1.071    114.596      7.084
            ?-?-?      2.646    113.636      6.881
 V12HG1-K13N-K13H      0.901    117.891      7.793
   K29H-L26N-L26H      7.796    122.575      8.372
 L16HB2-L16N-L16H      0.701    121.046      8.557
  K90HA-K90N-K90H      4.148    111.165      7.351
  K90HA-F91N-F91H      4.148    111.165      7.351
V123HG2-F122N-F122H      1.068    118.987      7.927
    L8HB3-L8N-L8H      1.706    121.320      7.240
     L8HG-L8N-L8H      1.706    121.320      7.240
            ?-?-?      1.810    107.597      7.804
  D41HA-L42N-L42H      4.437    110.753      7.852
W129HB-W129N-W129H      3.262    121.732      8.665
            ?-?-?      1.895    126.261      6.533
Q40HE22-Q40NE2-Q40HE21      7.533    111.851      6.848
M126HA-V127N-V127H      4.496    119.536      8.405
V112HA-V112N-V112H      4.689    116.654      8.598
N3HB2-N3ND2-N3HD21      2.620    113.635      6.811
   F25H-L26N-L26H      8.033    122.556      8.370
  E33HA-V24N-V24H      4.691    120.082      9.237
W47HD1-W47NE1-W47HE1      7.223    116.654      9.385
K114HG2-S115N-S115H      0.831    108.283      7.467
V127H-M126N-M126H      8.399    117.478      7.977
  R85HG-K86N-K86H      1.738    116.104      7.546
   E14H-L16N-L16H      8.012    121.046      8.554
  R63HA-I64N-I64H      4.368    121.183      7.327
  I34HB-I34N-I34H      1.713    122.144      8.767
   G70H-M93N-M93H      7.799    117.615      8.833
   G70H-C94N-C94H      7.797    118.027      8.985
G20HA2-W36NE1-W36HE1      4.027    129.005     10.471
  M93HE-L95N-L95H      1.583    130.789      7.507
 M111HE-L95N-L95H      1.583    130.789      7.507
 E33HG3-L22N-L22H      2.307    125.300      9.109
            ?-?-?      2.395    117.477      7.977
            ?-?-?      4.614    127.906     10.698
R119HA-A121N-A121H      3.729    122.006      8.350
            ?-?-?      2.041    123.516      7.186
 F91HB2-A88N-A88H      2.772    121.732      6.303
            ?-?-?      0.559    115.145      8.000
P9HG-Q128NE2-Q128HE21      2.209    108.421      6.575
 V72HG1-G70N-G70H      0.744    107.596      7.803
            ?-?-?      1.403    119.536      8.402
            ?-?-?      4.822    111.165      7.354
 E32HB2-E33N-E33H      1.756    123.117      9.077
V112HG1-V24N-V24H      1.034    120.085      9.239
 L16HB2-R17N-R17H      0.701    116.104      7.547
  H73HA-H73N-H73H      5.002    119.811      7.077
  V5HG1-N43N-N43H      0.766    111.988      8.041
            ?-?-?      0.703    113.222      8.090
   I64H-R65N-R65H      7.317    128.182      8.437
     S1HB-S1N-S1H      3.702    121.732      8.665
R119HA-F122N-F122H      3.732    118.987      7.925
            ?-?-?      3.109    117.478      7.980
  V12HA-E14N-E14H      3.781    115.146      7.995
M111HB2-M111N-M111H      1.612    124.889      8.962
 L42HB2-L42N-L42H      1.534    110.752      7.852
 A133HB-V62N-V62H      1.342    111.302      7.155
Q128HG2-Q128N-Q128H      2.375    119.127      8.030
  S38HA-S38N-S38H      5.761    113.223      8.094
A133HB-Y135N-Y135H      1.338    121.731      7.615
     H6HA-L8N-L8H      4.194    121.320      7.241
V12HB-Q128NE2-Q128HE21      2.059    108.421      6.569
    D7HB3-D7N-D7H      2.894    118.713      7.660
    H6HB2-D7N-D7H      3.014    118.714      7.658
 W47HB2-W47N-W47H      3.014    118.714      7.658
 W47HB2-C48N-C48H      3.014    118.714      7.658
            ?-?-?      6.393    116.654      9.382
 L26HD1-F25N-F25H      1.039    126.811      8.024
V112HG1-F25N-F25H      1.039    126.811      8.024
   V87H-A88N-A88H      8.186    121.731      6.301
 C94HB2-C94N-C94H      2.080    118.027      8.985
Q116HE22-Q116NE2-Q116HE21      7.750    111.302      6.822
  S39HB-S39N-S39H      3.994    118.713      9.267
            ?-?-?      7.492    125.300     11.754
   V12H-N11N-N11H      7.187    115.144      8.000
 L22HD1-K23N-K23H      1.613    118.301      7.679
  K69HG-K69N-K69H      1.068    119.399      8.672
  K21HD-K21N-K21H      1.593    118.850      8.366
M126HB3-V127N-V127H      1.880    119.536      8.403
   A80H-K82N-K82H      8.078    116.929      7.085
P99HB2-G106N-G106H      1.845    109.792      7.941
            ?-?-?      0.604    111.167      7.351
  T92HA-T92N-T92H      5.473    106.773      7.561
E108HB-E108N-E108H      1.266    126.261      6.537
T134HA-Y135N-Y135H      4.197    121.733      7.616
A113H-V112N-V112H      9.208    116.654      8.594
            ?-?-?      0.852    114.598      7.083
  K18HB-K18N-K18H      1.809    118.301      7.677
 L76HD1-L76N-L76H      0.583    115.281      7.342
V107HG2-F103N-F103H      0.911    118.027      7.910
F122HB3-V123N-V123H      3.282    117.203      8.060
 N51HB3-N51N-N51H      2.959    121.045      8.336
 N51HB3-D52N-D52H      2.959    121.045      8.336
            ?-?-?      5.175    128.182      9.053
  G97HA-G97N-G97H      3.532    111.302      9.384
I61HG2-W129NE1-W129HE1      0.576    127.909     10.697
E108HG2-E108N-E108H      2.222    126.261      6.530
 L95HD1-F96N-F96H      0.252    123.790      8.625
K114HA-S115N-S115H      3.950    108.282      7.468
 F96HB2-G97N-G97H      2.870    111.302      9.380
Q128HG3-Q128NE2-Q128HE22      2.592    108.008      7.240
V107HG2-E108N-E108H      0.900    126.262      6.537
 V67HG2-C94N-C94H      0.745    118.026      8.984
 V72HG1-C94N-C94H      0.745    118.026      8.984
 V67HG1-F96N-F96H      0.615    123.654      8.629
 L95HD2-F96N-F96H      0.138    123.791      8.627
 V44HG2-I59N-I59H      0.925    120.634      8.815
            ?-?-?      1.021    120.633      8.813
 K13HB2-E14N-E14H      1.612    115.146      8.000
 W36HE1-K21N-K21H     10.471    118.849      8.366
I61HG12-R130N-R130H     -0.622    118.440      8.466
  R37HB-S38N-S38H      1.588    113.223      8.093
            ?-?-?      1.734    113.223      8.090
N3HB2-N3ND2-N3HD22      2.621    113.635      7.632
  R37HB-G20N-G20H      1.612    107.184      6.878
            ?-?-?      4.289    118.027      7.907
Q128HA-Q128N-Q128H      4.143    119.125      8.021
 H73HB2-H73N-H73H      2.541    119.811      7.074
R119HG3-D120N-D120H      2.595    119.812      9.533
P104HD3-F103N-F103H      3.748    118.027      7.907
A132HB-A133N-A133H      1.486    117.477      8.133
V5HG1-W129NE1-W129HE1      0.770    127.908     10.700
 D54HB3-D54N-D54H      2.667    118.162      8.154
 D54HB2-D54N-D54H      2.555    118.164      8.152
E118HB3-R119N-R119H      2.224    122.830      8.031
  L26HB-L26N-L26H      1.613    122.555      8.375
   F96H-L95N-L95H      8.620    130.796      7.507
M126HG2-M126N-M126H      1.403    117.478      7.980
      M2H-S1N-S1H      8.455    121.733      8.666
R130H-W129N-W129H      8.455    121.733      8.666
R130H-A132N-A132H      8.451    122.281      8.093
 L76HB2-V72N-V72H      1.342    113.087      7.663
            ?-?-?      1.585    112.126      7.616
K114HA-K114N-K114H      3.929    115.969      8.890
  K31HA-K31N-K31H      3.606    121.732      8.133
            ?-?-?      4.829    118.716      7.688
            ?-?-?      3.749    125.312     11.757
            ?-?-?      3.920    114.865      8.416
            ?-?-?      7.345    119.811      7.077
            ?-?-?     -0.867    119.672      7.877
            ?-?-?     -0.824    119.653      7.877
            ?-?-?     -0.807    119.638      7.875
 L16HD1-S38N-S38H      0.527    113.223      8.093
K23HB2-V112N-V112H      1.270    116.655      8.594
  V67HB-V67N-V67H      1.927    127.770      8.392
  V67HB-A68N-A68H      1.927    127.770      8.392
 M93HB2-A68N-A68H      1.927    127.770      8.392
 N43HB2-N43N-N43H      2.795    111.988      8.039
      G4H-V5N-V5H      8.020    117.203      8.512
E108HA-L109N-L109H      4.687    121.594      8.274
  L76HG-L76N-L76H      1.612    115.282      7.341
K117HA-K117N-K117H      4.174    119.810      8.501
  T92HB-M93N-M93H      4.291    117.614      8.829
  E28HB-K29N-K29H      2.264    118.987      7.800
            ?-?-?      4.822    125.300      9.114
E118HG2-S115N-S115H      2.224    108.283      7.467
  W36HA-W36N-W36H      6.211    119.674      8.766
 H73HB3-A75N-A75H      3.117    115.281      7.343
 H73HB3-L76N-L76H      3.117    115.281      7.343
  F96HD-N66N-N66H      7.244    112.128      7.617
            ?-?-?      7.344    112.123      7.612
            ?-?-?      2.824    118.164      8.149
 M93HB2-C94N-C94H      1.924    118.027      8.984
 N66HB2-N66N-N66H      2.499    112.126      7.616
N66HB2-N66ND2-N66HD22      2.499    112.126      7.616
  L76HG-M93N-M93H      1.612    117.615      8.829
 K31HG2-K31N-K31H      0.770    121.732      8.126
  N11HA-V12N-V12H      4.442    123.516      7.185
  N11HA-V12N-V12H      4.473    123.517      7.184
S115HA-Q116N-Q116H      4.798    119.811      9.537
V112HG2-V87N-V87H      1.046    120.220      8.187
            ?-?-?     -0.840    118.164      7.482
   K13H-V12N-V12H      7.788    123.516      7.186
    V5HG1-H6N-H6H      0.763    116.380      7.706
V107HG2-V107N-V107H      0.900    126.810      7.726
 E30HB3-K31N-K31H      2.129    121.732      8.133
M111HA-V112N-V112H      5.623    116.654      8.594
A75H-H73ND1-H73HD1      7.342    125.300     11.759
V112HG2-A88N-A88H      1.042    121.733      6.302
 V24HG1-L26N-L26H      0.755    122.556      8.374
 V24HG2-L26N-L26H      0.755    122.556      8.374
M126HA-M126N-M126H      4.497    117.478      7.982
  A79HA-A79N-A79H      4.027    121.458      7.317
E105HB2-E105N-E105H      2.052    115.283      8.907
E105HG2-E105N-E105H      2.052    115.283      8.907
   F91H-T92N-T92H      7.343    106.774      7.562
 K29HG2-K29N-K29H      1.403    118.987      7.800
 K29HG3-K29N-K29H      1.403    118.987      7.800
 V24HG1-V24N-V24H      0.773    120.084      9.243
 I34HG2-V24N-V24H      0.773    120.084      9.243
E118HG2-E118N-E118H      2.224    119.674      8.036
 F91HD1-F91N-F91H      6.874    111.164      7.352
  V67HA-A68N-A68H      4.630    127.772      8.391
 V44HG2-F45N-F45H      0.967    128.182      9.055
   L22H-I34N-I34H      9.109    122.144      8.766
R119H-D120N-D120H      8.035    119.811      9.534
R119HE-D120N-D120H      8.035    119.811      9.534
  V12HA-K13N-K13H      3.780    117.890      7.796
  R65HA-R65N-R65H      4.143    128.182      8.438
  P27HA-E28N-E28H      4.330    115.282      8.879
 L16HD2-L16N-L16H     -0.134    121.046      8.555
 L76HD2-M93N-M93H      1.049    117.615      8.830
 F91HD1-A88N-A88H      6.872    121.732      6.303
 K82HG3-K82N-K82H      1.584    116.929      7.092
 K31HG3-K31N-K31H      1.042    121.732      8.132
N57HD21-N57ND2-N57HD22      6.579    108.008      7.235
Q128HE21-Q128NE2-Q128HE22      6.579    108.008      7.235
E105H-G106N-G106H      8.915    109.791      7.944
E124HA-E124N-E124H      3.961    116.792      8.395
  M93HA-G70N-G70H      5.405    107.597      7.804
            ?-?-?      2.646    113.635      7.765
V112HA-A113N-A113H      4.687    130.927      9.213
M126H-V127N-V127H      8.009    119.536      8.406
Q128H-V127N-V127H      8.009    119.536      8.406
            ?-?-?      7.765    121.731      8.666
 G70HA2-T92N-T92H      3.335    106.773      7.561
D120HA-V123N-V123H      4.235    117.203      8.061
   A68H-C94N-C94H      8.399    118.026      8.984
  E33HB-E33N-E33H      2.018    123.105      9.083
 L26HD1-L26N-L26H      1.044    122.556      8.374
P99HB3-G106N-G106H      2.376    109.792      7.945
K114HG2-K114N-K114H      0.845    115.967      8.892
   K82H-E83N-E83H      7.080    116.380      7.844
 L42HD1-L42N-L42H      0.554    110.752      7.853
L22HD2-W36NE1-W36HE1      0.138    129.006     10.469
F122HA-F122N-F122H      4.045    118.988      7.928
   N66H-R65N-R65H      7.613    128.182      8.438
K114H-S115N-S115H      8.891    108.282      7.468
D102H-F103N-F103H      7.732    118.027      7.907
P104HA-E105N-E105H      4.590    115.283      8.908
E105HA-E105N-E105H      4.590    115.283      8.908
   R63H-I64N-I64H      7.788    121.182      7.327
  P74HA-K77N-K77H      4.095    118.165      7.483
F122HB2-F122N-F122H      3.108    118.987      7.926
   A78H-A79N-A79H      7.886    121.187      7.314
E108HG3-E108N-E108H      2.419    126.258      6.537
V127H-Q128N-Q128H      8.401    119.126      8.023
  E32HG-E33N-E33H      2.303    123.106      9.078
A121HB-F122N-F122H      1.585    118.986      7.925
            ?-?-?      6.880    113.635      7.765
   I64H-R63N-R63H      7.319    116.381      7.788
            ?-?-?      1.071    118.164      7.483
            ?-?-?      4.340    118.987      7.796
   A68H-K69N-K69H      8.399    119.400      8.664
  L95HA-L95N-L95H      4.590    130.790      7.507
 P110HA-L95N-L95H      4.590    130.790      7.507
   A80H-A79N-A79H      8.083    121.458      7.317
 V87HG2-A88N-A88H      0.657    121.732      6.303
  A15HA-A15N-A15H      4.099    122.144      7.523
            ?-?-?      4.304    107.732      7.666
T134HA-T134N-T134H      4.189    107.734      7.666
 I64HG2-F96N-F96H      0.432    123.791      8.625
  K81HA-K81N-K81H      4.052    114.596      7.084
  L16HA-G19N-G19H      4.096    105.537      7.233
  R37HA-G19N-G19H      4.096    105.537      7.233
  L16HG-R17N-R17H      0.531    116.105      7.546
 L16HD1-R17N-R17H      0.531    116.105      7.546
 W36HD1-W36N-W36H      6.632    119.674      8.764
A133H-T134N-T134H      8.129    107.734      7.666
F103HA-F103N-F103H      5.004    118.026      7.910
   A78H-A79N-A79H      7.879    121.458      7.317
 P84HG2-R85N-R85H      1.907    115.144      8.327
  R85HB-R85N-R85H      1.907    115.144      8.327
 R58HG2-R58N-R58H      1.395    121.458      7.318
 L76HB2-K77N-K77H      1.363    118.165      7.484
 K77HG3-K77N-K77H      1.363    118.165      7.484
 E33HG2-I34N-I34H      2.031    122.144      8.766
 R65HG2-R65N-R65H      1.574    128.182      8.438
            ?-?-?      1.612    105.675      7.231
 G20HA2-G20N-G20H      4.035    107.185      6.885
 G20HA3-G20N-G20H      4.035    107.185      6.885
   K86H-V87N-V87H      7.561    120.223      8.186
            ?-?-?      7.824    125.300     11.758
  L109H-L95N-L95H      8.275    130.789      7.505
 E30HG3-E30N-E30H      2.408    120.221      8.312
 V87HG2-V87N-V87H      0.655    120.224      8.186
  V12HA-L16N-L16H      3.795    121.047      8.554
  F25HA-L26N-L26H      4.586    122.556      8.370
V112HG1-V112N-V112H      1.024    116.654      8.594
  A79HB-A80N-A80H      1.071    121.320      8.078
 E30HG2-E30N-E30H      2.319    120.223      8.313
            ?-?-?      2.879    126.261      6.533
            ?-?-?      4.242    125.299     11.760
   S10H-N11N-N11H      7.789    115.146      7.999
   K13H-E14N-E14H      7.789    115.146      7.999
N51HD22-N51ND2-N51HD21      7.075    112.675      6.842
A113HB-E118N-E118H      1.563    119.675      8.032
K117HG-E118N-E118H      1.563    119.675      8.032
 L76HD2-H73N-H73H      1.071    119.811      7.076
A133HB-T134N-T134H      1.339    107.734      7.665
A132HA-A132N-A132H      4.183    122.281      8.089
  S38HA-S39N-S39H      5.769    118.713      9.268
D102HA-F103N-F103H      4.464    118.027      7.906
 V72HG1-V72N-V72H      0.746    113.085      7.656
N51HD22-N51ND2-N51HD21      7.075    112.127      6.842
  E30HA-K31N-K31H      4.365    121.731      8.132
            ?-?-?     -0.836    115.282      7.346
   K81H-A80N-A80H      7.076    121.320      8.077
  A78HA-A78N-A78H      4.071    119.674      7.874
  A80HB-K81N-K81H      1.412    114.596      7.083
 K81HG2-K81N-K81H      1.412    114.596      7.083
A113HB-K114N-K114H      1.560    115.968      8.892
  V87HA-V87N-V87H      3.971    120.223      8.186
A133HB-A133N-A133H      1.335    117.478      8.133
 T92HG2-M93N-M93H      1.246    117.614      8.831
E124HA-V127N-V127H      3.951    119.536      8.406
A113HB-R119N-R119H      1.583    122.831      8.030
F122HB2-V123N-V123H      3.110    117.204      8.062
  A79HB-A79N-A79H      1.066    121.458      7.313
  L16HG-L16N-L16H      0.524    121.046      8.555
   R63H-V62N-V62H      7.788    111.302      7.155
  K82HA-K82N-K82H      4.217    116.928      7.091
T92HG2-A113N-A113H      1.235    130.928      9.213
T92HG2-A113N-A113H      1.278    130.930      9.212
Q128HG3-Q128NE2-Q128HE22      2.594    108.420      7.235
 K29HB3-K29N-K29H      1.955    118.987      7.796
  A79HA-K82N-K82H      4.042    116.929      7.091
T134H-A133N-A133H      7.661    117.478      8.132
   H73H-V72N-V72H      7.077    113.086      7.661
            ?-?-?      1.663    118.986      7.796
  F25HA-F25N-F25H      4.590    126.810      8.030
   E83H-K82N-K82H      7.848    116.929      7.088
            ?-?-?      3.824    110.753      7.853
  V24HA-F25N-F25H      5.180    126.810      8.031
   A79H-A78N-A78H      7.318    119.674      7.874
Q53HE22-Q53NE2-Q53HE21      7.292    111.988      6.663
N51HD21-N51ND2-N51HD22      6.834    112.674      7.083
   V12H-K13N-K13H      7.194    117.889      7.794
  E28HA-K29N-K29H      3.929    118.987      7.796
   A79H-A80N-A80H      7.317    121.319      8.078
            ?-?-?      7.637    113.086      6.812
Q53HE21-Q53NE2-Q53HE22      6.657    111.988      7.296
  K77HA-A78N-A78H      3.799    119.673      7.875
  R35HA-W36N-W36H      5.311    119.674      8.768
A133HA-A133N-A133H      4.168    117.478      8.132
T134HG2-T134N-T134H      1.132    107.734      7.667
N3HD22-N3ND2-N3HD21      7.639    113.634      6.811
   E14H-A15N-A15H      8.006    122.144      7.523
R130HA-R130N-R130H      3.463    118.438      8.468
  E33HA-I34N-I34H      4.709    122.144      8.767
  W36HA-R37N-R37H      6.210    116.654      9.385
   N43H-V44N-V44H      8.047    121.046      8.336
E124HB2-M125N-M125H      2.030    118.165      8.041
            ?-?-?      0.850    125.305      9.111
   K77H-A78N-A78H      7.489    119.673      7.874
 I34HG2-L22N-L22H      0.775    125.299      9.110
Q40HE21-Q40NE2-Q40HE22      6.849    111.851      7.534
Q128HG2-Q128NE2-Q128HE22      2.352    108.419      7.233
F122H-A121N-A121H      7.922    122.007      8.355
Q116HE21-Q116NE2-Q116HE22      6.815    111.302      7.753
E124H-V123N-V123H      8.396    117.203      8.061
V123H-E124N-E124H      8.053    116.793      8.397
M125H-E124N-E124H      8.053    116.793      8.397
   A15H-E14N-E14H      7.518    115.145      8.000
 K21HG3-K21N-K21H      1.414    118.850      8.366
A113HB-S115N-S115H      1.564    108.283      7.468
  K13HA-L16N-L16H      3.560    121.045      8.555
  C94HA-L95N-L95H      5.078    130.790      7.507
V123HG2-V123N-V123H      1.068    117.203      8.059
   L16H-A15N-A15H      8.550    122.143      7.525
K117HB-E118N-E118H      1.806    119.675      8.036
   L76H-K77N-K77H      7.337    118.165      7.485
   V44H-N43N-N43H      8.347    111.988      8.041
  V44HA-I61N-I61H      4.614    126.125      8.086
E124HA-M125N-M125H      3.938    118.164      8.040
 V72HG1-H73N-H73H      0.749    119.811      7.074
 V72HG2-H73N-H73H      0.749    119.811      7.074
            ?-?-?      1.932    120.223      8.310
T92HA-A113N-A113H      5.473    130.927      9.211
  K23HA-V24N-V24H      5.252    120.085      9.243
  C48HA-M49N-M49H      5.252    120.085      9.243
  M49HA-M49N-M49H      5.252    120.085      9.243
  L42HA-L42N-L42H      4.046    110.753      7.852
 V44HG2-E46N-E46H      0.973    115.282      7.217
            ?-?-?      6.856    129.006     10.471
  R85HA-R85N-R85H      4.298    115.007      8.329
G106HA3-V107N-V107H      4.541    126.811      7.726
P99HA-V107N-V107H      4.671    126.811      7.725
V112HG2-A113N-A113H      1.023    130.926      9.212
  V87HA-A88N-A88H      3.969    121.731      6.303
  V44HA-F45N-F45H      4.611    128.182      9.055
   R65H-N66N-N66H      8.433    112.125      7.617
F122HA-M125N-M125H      4.013    118.163      8.042
            ?-?-?      1.590    114.596      7.084
  K81HD-K81N-K81H      1.689    114.595      7.083
  A88HB-K90N-K90H      1.242    111.164      7.354
  A88HB-F91N-F91H      1.242    111.164      7.354
 K82HB2-K82N-K82H      1.895    116.929      7.088
  I64HA-R65N-R65H      3.783    128.182      8.437
   V87H-K86N-K86H      8.181    116.105      7.553
  S10HA-S10N-S10H      3.578    117.890      7.794
  S10HA-K13N-K13H      3.578    117.890      7.794
  K13HA-K13N-K13H      3.578    117.890      7.794
E118HA-E118N-E118H      4.183    119.674      8.035
N3HD21-N3ND2-N3HD22      6.821    113.223      7.640
W36HD1-W36NE1-W36HE1      6.630    129.006     10.471
  K86HA-V87N-V87H      4.300    120.223      8.186
 T92HG2-T92N-T92H      1.241    106.772      7.562
            ?-?-?      3.820    118.712      9.268
  I64HA-I64N-I64H      3.775    121.182      7.328
 K23HD2-V24N-V24H      1.289    120.085      9.241
            ?-?-?      0.847    121.320      8.077
  L95HA-F96N-F96H      4.611    123.653      8.625
 R63HG3-R63N-R63H      1.733    116.242      7.788
            ?-?-?      7.577    126.261      6.538
  E14HA-E14N-E14H      3.970    115.145      7.998
W36HZ2-W36NE1-W36HE1      7.563    129.006     10.471
            ?-?-?      1.855    119.673      7.875
            ?-?-?      6.706    116.655      9.383
    V5HG1-V5N-V5H      0.771    117.202      8.509
   F96H-N66N-N66H      8.623    112.125      7.618
 E30HB2-K31N-K31H      1.929    121.732      8.132
  S38HA-V44N-V44H      5.782    121.046      8.340
W129HH2-V44N-V44H      5.782    121.046      8.340
N56HD21-N56ND2-N56HD22      6.800    112.400      7.476
I61HD1-R130N-R130H     -0.158    118.438      8.469
Q116HA-Q116N-Q116H      4.611    119.811      9.532
   V44H-L42N-L42H      8.341    110.753      7.851
 K13HB2-K13N-K13H      1.624    117.890      7.792
E124HB2-E124N-E124H      2.056    116.792      8.399
L76HD2-M111N-M111H      1.068    124.889      8.966
V112HG1-M111N-M111H      1.068    124.889      8.966
 D41HB2-D41N-D41H      2.665    114.321      8.118
   N11H-S10N-S10H      8.008    117.890      7.794
   E14H-K13N-K13H      8.008    117.890      7.794
A75HB-H73ND1-H73HD1      1.490    125.300     11.761
  S38HB-S38N-S38H      3.531    113.223      8.093
   C94H-A68N-A68H      8.989    127.771      8.391
 Q40HB2-Q40N-Q40H      2.131    111.988      8.041
 Q40HB3-Q40N-Q40H      2.131    111.988      8.041
  C94HA-C94N-C94H      5.080    118.028      8.987
Q116HG2-Q116NE2-Q116HE22      2.518    111.302      7.749
  E32HA-E33N-E33H      4.679    123.105      9.080
  E33HA-E33N-E33H      4.679    123.105      9.080
V112HG2-T92N-T92H      1.045    106.773      7.561
    V5HG2-V5N-V5H      1.243    117.203      8.507
  M93HA-C94N-C94H      5.403    118.027      8.985
    G4HA3-V5N-V5H      4.169    117.202      8.508
R130HB2-R130N-R130H      1.537    118.438      8.469
E118H-S115N-S115H      8.033    108.283      7.466
R119H-S115N-S115H      8.033    108.283      7.466
    G4HA3-G4N-G4H      4.173    108.832      8.006
   A132HA-G4N-G4H      4.173    108.832      8.006
F103HB-G106N-G106H      2.871    109.792      7.944
  E30HA-E30N-E30H      4.366    120.223      8.312
R119HG2-R119N-R119H      1.963    122.829      8.032
E118HB2-R119N-R119H      2.083    122.834      8.031
            ?-?-?      3.338    111.165      7.357
 I61HG2-V62N-V62H      0.576    111.303      7.151
 V62HG2-V62N-V62H      0.576    111.303      7.151
            ?-?-?     -0.844    125.300     11.760
    G4HA2-G4N-G4H      3.997    108.832      8.007
 F96HB2-F96N-F96H      2.868    123.654      8.625
            ?-?-?      0.973    116.654      9.384
    D7HB2-D7N-D7H      2.546    118.713      7.663
 L76HB2-L76N-L76H      1.346    115.283      7.343
 F25HB3-F25N-F25H      2.985    126.810      8.029
  L22HG-K23N-K23H      0.825    118.577      7.695
P110HA-M111N-M111H      4.586    124.889      8.963
E105HB2-G106N-G106H      2.052    109.791      7.941
 M111HA-F25N-F25H      5.624    126.810      8.031
F122HD-F122N-F122H      6.852    118.987      7.928
  K77HA-K77N-K77H      3.799    118.164      7.484
  K86HA-K86N-K86H      4.298    116.105      7.555
K21H-W36NE1-W36HE1      8.372    129.005     10.470
 S10HB2-S10N-S10H      3.948    117.890      7.796
Q128HG3-Q128N-Q128H      2.594    119.124      8.021
            ?-?-?      1.249    120.222      8.186
R119HA-D120N-D120H      3.732    119.810      9.533
   A88H-F91N-F91H      6.301    111.156      7.355
  G19HA-G19N-G19H      3.800    105.676      7.233
  K18HA-G19N-G19H      3.906    105.674      7.233
F103HB-N100N-N100H      2.865    119.125      8.031
  R63HA-R63N-R63H      4.373    116.243      7.789
V112H-M111N-M111H      8.602    125.026      8.962
A113HB-A113N-A113H      1.583    130.927      9.211
 K29HB2-E30N-E30H      1.674    120.223      8.312
 L76HB2-H73N-H73H      1.346    119.812      7.076
            ?-?-?      4.712    112.126      7.616
   A80H-K81N-K81H      8.080    114.595      7.084
N43HB2-N43ND2-N43HD2      2.794    112.537      7.084
N51HB2-N51ND2-N51HD22      2.794    112.537      7.084
 N66HB3-N66N-N66H      2.866    112.126      7.616
 L71HD1-K77N-K77H      0.593    118.164      7.483
  N11HA-N11N-N11H      4.439    115.145      7.998
E118HB2-E118N-E118H      2.078    119.675      8.039
            ?-?-?      4.548    125.576      8.309
 L95H-L109N-L109H      7.513    121.595      8.272
  V12HA-A15N-A15H      3.789    122.144      7.526
            ?-?-?      1.809    105.674      7.232
            ?-?-?      4.274    125.026      8.963
 E30HG2-K31N-K31H      2.312    121.746      8.127
 E30HG3-K31N-K31H      2.413    121.727      8.129
N43HB3-N43ND2-N43HD2      2.961    112.537      7.083
N51HB3-N51ND2-N51HD22      2.961    112.537      7.083
N100HB3-F103N-F103H      3.409    118.027      7.909
P104HD2-F103N-F103H      3.409    118.027      7.909
A121H-D120N-D120H      8.352    119.811      9.533
    G4HA2-V5N-V5H      3.998    117.203      8.507
 K13HG2-K13N-K13H      1.044    117.890      7.796
D131HB3-D131N-D131H      2.843    120.633      8.811
 E14HG2-E14N-E14H      2.224    115.146      7.996
            ?-?-?      2.323    115.143      7.996
   G20H-W36N-W36H      6.877    119.674      8.767
  V44HA-V44N-V44H      4.613    121.046      8.336
N3HD21-N3ND2-N3HD22      6.805    113.635      7.633
M125HB3-M125N-M125H      2.225    118.164      8.039
            ?-?-?      1.039    111.165      7.351
F122HB3-F122N-F122H      3.285    118.987      7.929
  P84HA-V87N-V87H      4.747    120.222      8.186
  P60HA-I61N-I61H      4.786    126.124      8.085
  S38HB-S39N-S39H      3.528    118.712      9.270
 N43HB3-N43N-N43H      2.961    111.988      8.040
  L71HA-V72N-V72H      4.220    113.086      7.657
T134HG2-Y135N-Y135H      1.139    121.729      7.619
N57HD22-N57ND2-N57HD21      7.241    107.871      6.575
D102HB2-F103N-F103H      2.349    118.027      7.907
            ?-?-?      2.635    113.086      7.640
  V72HB-V72N-V72H      2.524    113.087      7.658
 E33HG3-I34N-I34H      2.321    122.144      8.767
   A15H-K13N-K13H      7.521    117.890      7.788
  A80HB-A80N-A80H      1.393    121.319      8.077
 V72HG1-K69N-K69H      0.744    119.400      8.663
M125HA-M126N-M126H      4.152    117.478      7.977
L8HD1-A132N-A132H      0.922    122.281      8.093
   L42H-D41N-D41H      7.856    114.459      8.116
  V72HA-V72N-V72H      4.333    113.090      7.656
A121H-F122N-F122H      8.352    118.987      7.928
L42HA-W129NE1-W129HE1      4.045    127.908     10.698
N56HB2-N56ND2-N56HD22      2.542    112.400      7.475
W129HD1-W129NE1-W129HE1      7.046    127.908     10.697
 V24HG2-F25N-F25H      0.748    126.809      8.031
  L42HG-L42N-L42H      1.385    110.753      7.851
Q128HG3-Q128NE2-Q128HE21      2.595    108.421      6.575
R130H-D131N-D131H      8.473    120.635      8.814
F103HD-F103N-F103H      7.566    118.027      7.909
D120HA-E124N-E124H      4.224    116.792      8.397
 K90HG2-K90N-K90H      0.285    111.165      7.352
 K90HG2-F91N-F91H      0.285    111.165      7.352
  I34HA-I34N-I34H      5.252    122.144      8.767
  I34HA-R35N-R35H      5.252    122.144      8.767
  N43HA-N43N-N43H      5.288    111.988      8.040
            ?-?-?      0.826    121.733      6.302
  K77HA-A80N-A80H      3.778    121.319      8.078
  G19HA-G20N-G20H      3.798    107.185      6.881
      H6H-V5N-V5H      7.682    117.203      8.507
H6HE1-H6ND1-H6HD1      7.682    117.203      8.507
      H6H-V5N-V5H      7.733    117.200      8.512
  N43HA-V44N-V44H      5.288    121.046      8.337
  N51HA-N51N-N51H      5.288    121.046      8.337
  K21HA-L22N-L22H      5.673    125.163      9.110
  E28HA-E28N-E28H      3.937    115.282      8.879
  A78HB-A78N-A78H      1.397    119.674      7.875
 K23H-V112N-V112H      7.688    116.654      8.594
R119HA-R119N-R119H      3.730    122.830      8.031
 L42HD1-N43N-N43H      0.563    111.987      8.038
 I61HG2-N43N-N43H      0.563    111.987      8.038
 E30HB3-E30N-E30H      2.129    120.222      8.312
 I61HG2-I61N-I61H      0.582    126.123      8.085
  I61HB-I61N-I61H      0.474    126.124      8.087
            ?-?-?      3.240    117.891      7.794
   W36H-G20N-G20H      8.768    107.185      6.885
            ?-?-?      4.741    116.381      7.843
  F96HA-G97N-G97H      5.167    111.302      9.388
S115H-K114N-K114H      7.465    115.967      8.891
 N56HB2-N57N-N57H      2.550    125.576      7.568
N136HB2-F137N-F137H      2.550    125.576      7.568
    D7HB3-L8N-L8H      2.898    121.320      7.240
V107HA-E108N-E108H      3.189    126.261      6.537
G106HA2-G106N-G106H      3.076    109.792      7.941
            ?-?-?      6.878    105.675      7.233
            ?-?-?      7.858    114.596      7.083
 K81HB3-K81N-K81H      1.882    114.595      7.084
            ?-?-?      2.701    125.575      7.568
 E14HB2-E14N-E14H      1.982    115.144      8.000
N43HA-W129NE1-W129HE1      5.280    127.908     10.697
      L8H-D7N-D7H      7.225    118.302      7.677
   G19H-K18N-K18H      7.225    118.302      7.677
   E46H-W47N-W47H      7.225    118.302      7.677
            ?-?-?      4.489    120.910      7.754
F122HD-V123N-V123H      6.849    117.203      8.061
 L95HB2-L95N-L95H      1.242    130.790      7.506
N56HB3-N56ND2-N56HD22      2.697    112.399      7.475
     V5HA-V5N-V5H      3.801    117.203      8.507
Q128H-W129N-W129H      8.020    121.732      8.668
 K77HB2-A78N-A78H      1.733    119.676      7.874
            ?-?-?      8.036    116.656      8.598
D120HA-D120N-D120H      4.217    119.811      9.534
 V44HG1-V44N-V44H      0.970    121.046      8.337
   I34H-L22N-L22H      8.766    125.163      9.110
   K18H-G19N-G19H      7.666    105.675      7.233
 L76HD2-V72N-V72H      1.067    113.086      7.656
 V87HG1-V87N-V87H      0.824    120.222      8.188
  V87HB-V87N-V87H      1.908    120.222      8.187
  G97HA-R65N-R65H      3.529    128.182      8.438
            ?-?-?      2.347    125.299     11.758
   L42H-N43N-N43H      7.856    111.988      8.040
  S10HA-N11N-N11H      3.576    115.145      7.999
  S10HA-E14N-E14H      3.576    115.145      7.999
  K13HA-E14N-E14H      3.576    115.145      7.999
  A68HB-K69N-K69H      1.513    119.399      8.671
            ?-?-?      7.763    113.086      6.889
  L76HA-L76N-L76H      3.740    115.282      7.346
   C94H-L95N-L95H      8.972    130.796      7.505
  M111H-L95N-L95H      8.972    130.796      7.505
      D7H-L8N-L8H      7.659    121.320      7.241
            ?-?-?      4.224    105.950      8.062
            ?-?-?      3.996    111.165      7.351
C94HA-M111N-M111H      5.078    124.889      8.962
  V112H-K23N-K23H      8.586    118.576      7.691
    L8HD1-M2N-M2H      0.924    118.439      8.469
V123HB-E124N-E124H      3.094    116.791      8.398
 F96HB3-R65N-R65H      3.188    128.179      8.437
  R65HD-R65N-R65H      3.094    128.182      8.438
  Y55HE-Y55N-Y55H      6.797    121.771      7.615
 Y55HD1-Y55N-Y55H      6.797    121.771      7.615
Y135HD1-Y135N-Y135H      6.797    121.771      7.615
 I64HG2-N66N-N66H      0.433    112.125      7.617
      V5H-H6N-H6H      8.504    116.380      7.702
            ?-?-?      4.365    121.046      8.336
            ?-?-?      1.712    105.949      8.062
   V62H-I61N-I61H      7.149    126.124      8.084
  Y55HE-Y55N-Y55H      6.812    121.762      7.615
 Y55HD1-Y55N-Y55H      6.812    121.762      7.615
Y135HD1-Y135N-Y135H      6.812    121.762      7.615
   G19H-R17N-R17H      7.223    116.105      7.546
W129HA-A133N-A133H      4.619    117.478      8.132
   S39H-V44N-V44H      9.264    121.045      8.337
 I64HD1-I64N-I64H      0.286    121.047      7.328
            ?-?-?      2.523    124.944      8.963
V112H-A113N-A113H      8.595    130.798      9.208
            ?-?-?      1.288    122.144      8.766
            ?-?-?      2.968    110.754      7.854
   L95H-C94N-C94H      7.516    118.027      8.984
P99HB2-N100N-N100H      1.880    119.126      8.031
M93HE-V123N-V123H      1.609    117.203      8.062
R119HB2-V123N-V123H      1.609    117.203      8.062
  S38HB-L42N-L42H      3.526    110.753      7.852
  K69HA-C94N-C94H      4.289    118.028      8.984
            ?-?-?      2.827    113.643      6.881
 V12HG1-N11N-N11H      0.900    115.147      7.994
 V12HG1-E14N-E14H      0.900    115.147      7.994
D131H-A133N-A133H      8.813    117.478      8.133
N100HB3-D101N-D101H      3.392    116.380      7.725
N100HB3-D102N-D102H      3.392    116.380      7.725
  S39HB-Q40N-Q40H      4.027    111.988      8.039
  S39HB-N43N-N43H      4.027    111.988      8.039
  L42HA-N43N-N43H      4.027    111.988      8.039
     L8HA-L8N-L8H      4.366    121.320      7.242
  L22HB-I34N-I34H      1.440    122.144      8.766
R119HB3-R119N-R119H      2.595    122.831      8.031
R119HG3-R119N-R119H      2.595    122.831      8.031
 P60HB3-I61N-I61H      2.600    125.987      8.085
      S1H-M2N-M2H      8.668    118.438      8.470
W129H-R130N-R130H      8.668    118.438      8.470
   E83H-V87N-V87H      7.886    120.184      8.179
   E83H-V87N-V87H      7.845    120.206      8.183
   E83H-V87N-V87H      7.825    120.225      8.183
 L71HD1-A78N-A78H      0.607    119.676      7.873
            ?-?-?      4.544    120.225      8.180
   G20H-K21N-K21H      6.872    118.850      8.364
            ?-?-?      1.732    122.829      8.030
E124HG3-E124N-E124H      2.337    116.792      8.397
E124HG2-E124N-E124H      2.246    116.793      8.395
 K69HB3-G70N-G70H      2.079    107.597      7.806
 M93HB3-G70N-G70H      2.079    107.597      7.806
  V62HA-R63N-R63H      3.751    116.380      7.788
F96HA-L109N-L109H      5.142    121.595      8.269
            ?-?-?      4.988    109.792      7.944
     V5HA-L8N-L8H      3.800    121.320      7.241
  Q128HB3-S1N-S1H      2.227    121.732      8.665
 P84HD3-K82N-K82H      3.661    116.790      7.086
 G70HA3-G70N-G70H      4.120    107.597      7.804
            ?-?-?      7.248    121.046      8.337
  R85HG-V87N-V87H      1.732    120.224      8.187
 K86HB2-V87N-V87H      1.732    120.224      8.187
 M93HB2-M93N-M93H      1.920    117.614      8.830
            ?-?-?      1.885    121.595      8.274
     M2HA-M2N-M2H      4.497    118.438      8.468
 Q53HB3-D54N-D54H      2.255    118.164      8.149
 Q53HG3-D54N-D54H      2.255    118.164      8.149
 E83HG2-K82N-K82H      2.206    116.929      7.085
 E83HG3-K82N-K82H      2.206    116.929      7.085
            ?-?-?      1.615    123.516      7.187
            ?-?-?      2.521    124.971      8.963
W129HE1-L42N-L42H     10.698    110.810      7.855
W129HE1-L42N-L42H     10.693    110.838      7.857
V12HG2-Q128NE2-Q128HE21      1.009    108.420      6.572
Q116HG2-Q116NE2-Q116HE21      2.520    111.302      6.823
N136HB2-N136ND2-N136HD21      2.520    111.302      6.823
N56HB3-N56ND2-N56HD21      2.696    112.401      6.801
I64HG12-R65N-R65H      0.735    128.181      8.437
            ?-?-?      2.582    105.956      8.058
            ?-?-?      2.715    125.573      8.307
R130HB3-R130N-R130H      1.905    118.437      8.469
 F96HB3-G97N-G97H      3.187    111.301      9.383
N43H-W129NE1-W129HE1      8.070    127.908     10.694
            ?-?-?      2.080    116.654      9.384
 C94HB3-C94N-C94H      2.521    118.028      8.985
 I64HG2-R65N-R65H      0.435    128.181      8.437
E108H-L109N-L109H      6.530    121.595      8.272
N100HD21-N100ND2-N100HD22      6.900    110.067      7.677
  E32HG-E32N-E32H      2.300    122.006      7.954
 P60HG3-V62N-V62H      2.200    111.302      7.154
  V62HB-V62N-V62H      2.200    111.302      7.154
H73HB3-H73ND1-H73HD1      3.114    125.300     11.754
   V24H-K23N-K23H      9.236    118.574      7.689
   M49H-C48N-C48H      9.236    118.574      7.689
 R65HB3-F96N-F96H      1.811    123.654      8.626
            ?-?-?      4.714    128.182      8.438
V62HG2-T134N-T134H      0.574    107.597      7.663
   A132HB-S1N-S1H      1.491    121.732      8.665
            ?-?-?      1.254    124.887      8.963
S38HB-W129NE1-W129HE1      3.527    127.910     10.697
V123HG2-E124N-E124H      1.069    116.791      8.395
            ?-?-?      1.068    118.027      8.984
 F96HB3-N66N-N66H      3.166    112.126      7.615
 I34HD1-I34N-I34H      0.567    122.159      8.766
 I34HD1-R35N-R35H      0.567    122.159      8.766
  K31HA-E32N-E32H      3.617    122.007      7.949
            ?-?-?      3.479    117.477      7.977
     V5HA-D7N-D7H      3.797    118.712      7.662
F91HB3-R119N-R119H      3.979    122.840      8.032
D131HB2-A133N-A133H      2.625    117.478      8.133
 P60HB2-V62N-V62H      1.733    111.302      7.151
            ?-?-?      3.760    119.813      7.076
  N11HB-V12N-V12H      2.821    123.516      7.186
T134HG2-V62N-V62H      1.140    111.307      7.154
   F45H-I61N-I61H      9.044    126.123      8.085
 F45HB3-F45N-F45H      3.332    128.182      9.051
  S10HA-V12N-V12H      3.582    123.380      7.187
  S39HB-V44N-V44H      4.000    121.045      8.338
E108H-V107N-V107H      6.533    126.812      7.725
 F96HB2-R65N-R65H      2.865    128.182      8.438
            ?-?-?      9.386    126.810      7.724
S115HB3-S115N-S115H      4.252    108.284      7.467
            ?-?-?      4.181    108.277      7.468
S115HB3-S115N-S115H      4.272    108.266      7.467
K117HB-K117N-K117H      1.811    119.813      8.499
            ?-?-?      4.506    118.163      8.147
F103HB-V107N-V107H      2.868    126.811      7.726
            ?-?-?      0.010    130.790      7.506
 L76HB3-L76N-L76H      1.930    115.282      7.342
P110HB3-L76N-L76H      1.930    115.282      7.342
   S39H-S38N-S38H      9.275    113.086      8.089
M111HB3-V112N-V112H      1.734    116.652      8.594
L22HD1-V112N-V112H      1.601    116.654      8.596
D120HB-D120N-D120H      2.822    119.810      9.533
 V5HA-A133N-A133H      3.788    117.461      8.132
 W36HD1-L22N-L22H      6.635    125.300      9.110
 V87HG2-K81N-K81H      0.655    114.596      7.083
  L26HA-L26N-L26H      4.734    122.555      8.368
 N66HB2-V67N-V67H      2.518    127.771      8.392
 C94HB3-A68N-A68H      2.518    127.771      8.392
 V112HA-M93N-M93H      4.696    117.615      8.831
   A78H-A80N-A80H      7.873    121.320      8.074
            ?-?-?      3.266    122.006      8.351
  P74HA-A75N-A75H      4.099    115.281      7.341
W129HZ2-V44N-V44H      6.987    121.046      8.340
M111HG2-V24N-V24H      1.964    120.085      9.241
V107HG1-E108N-E108H      0.386    126.261      6.537
 K18HG2-G19N-G19H      1.395    105.538      7.234
N100HB2-N100N-N100H      3.086    119.125      8.032
E118HB3-K114N-K114H      2.225    115.968      8.891
E118HG2-K114N-K114H      2.225    115.968      8.891
   S39H-N43N-N43H      9.268    111.981      8.040
  V24HB-V24N-V24H      1.612    120.085      9.243
   W36H-R37N-R37H      8.772    116.586      9.385
  I64HB-I64N-I64H      1.804    121.183      7.327
            ?-?-?      0.829    130.926      9.206
            ?-?-?      2.050    122.007      8.353
   L22H-K21N-K21H      9.113    118.848      8.363
   N66H-F96N-F96H      7.602    123.654      8.629
  P60HA-V62N-V62H      4.779    111.300      7.152
N136HA-N136ND2-N136HD22      4.779    111.300      7.152
  R37HE-S38N-S38H      7.222    113.223      8.093
  V44HA-V62N-V62H      4.623    111.296      7.153
     H6HA-D7N-D7H      4.196    118.713      7.663
  W47HA-W47N-W47H      4.196    118.713      7.663
Q116HG3-Q116NE2-Q116HE22      2.866    111.233      7.748
 K77HB2-K77N-K77H      1.732    118.165      7.484
E108HG2-L109N-L109H      2.225    121.594      8.272
            ?-?-?      5.777    110.753      7.856
 N66HB2-F96N-F96H      2.503    123.654      8.623
M111H-V112N-V112H      8.950    116.653      8.592
  F25HD-L26N-L26H      7.076    122.556      8.370
   N43H-S39N-S39H      8.064    118.719      9.267
  R37HA-R37N-R37H      4.099    116.654      9.385
 F96HB3-F96N-F96H      3.184    123.655      8.625
G106H-V107N-V107H      7.947    126.810      7.722
            ?-?-?      0.918    117.478      8.133
  A113H-M93N-M93H      9.211    117.613      8.831
V107HG1-V107N-V107H      0.384    126.809      7.724
  D41HA-D41N-D41H      4.423    114.320      8.116
            ?-?-?      4.735    122.967      7.967
            ?-?-?      6.863    130.958      9.206
P110HB3-M111N-M111H      1.968    124.889      8.966
M111HG2-M111N-M111H      1.968    124.889      8.966
Q40HE22-Q40NE2-Q40HE21      7.534    111.440      6.849
            ?-?-?      7.085    121.458      7.315
  K23HA-K23N-K23H      5.254    118.576      7.691
  C48HA-C48N-C48H      5.254    118.576      7.691
  K69HA-A68N-A68H      4.297    127.772      8.390
            ?-?-?      1.460    107.597      7.804
 Y55HB3-Y55N-Y55H      3.086    121.732      7.616
Y135HB-Y135N-Y135H      3.086    121.732      7.616
            ?-?-?      7.190    129.003     10.469
A113H-S115N-S115H      9.209    108.421      7.468
V107HB-V107N-V107H      1.440    126.810      7.727
            ?-?-?      2.235    122.007      8.349
            ?-?-?      1.560    129.005     10.470
            ?-?-?      4.744    121.319      8.076
            ?-?-?      2.961    118.713      9.268
  K13HA-A15N-A15H      3.576    122.144      7.523
            ?-?-?      4.076    114.870      8.421
 R58HB2-I59N-I59H      1.526    120.634      8.817
N11HA-N11ND2-N11HD21      4.437    122.144      7.524
 V62HG1-V62N-V62H      0.876    111.302      7.155
  S39HA-S39N-S39H      4.345    118.713      9.266
R130HA-D131N-D131H      3.478    120.633      8.814
            ?-?-?      7.902    118.164      8.148
 E33HG2-L22N-L22H      2.031    125.163      9.109
            ?-?-?      2.052    117.203      8.062
 F91HB2-T92N-T92H      2.769    106.773      7.562
T134H-A132N-A132H      7.663    122.282      8.094
   K77H-L76N-L76H      7.490    115.282      7.342
            ?-?-?      3.338    121.731      6.303
A121HA-F122N-F122H      4.218    118.986      7.928
 L71HD1-T92N-T92H      0.599    106.772      7.557
 N51HB2-N51N-N51H      2.795    121.046      8.337
 N51HB2-D52N-D52H      2.795    121.046      8.337
  R37HB-R37N-R37H      1.609    116.653      9.384
  V44HB-S39N-S39H      2.105    118.713      9.267
     M2HB-G4N-G4H      2.028    108.872      8.006
     M2HB-G4N-G4H      2.001    108.858      8.010
D101HB3-D101N-D101H      2.689    116.380      7.727
            ?-?-?      3.969    123.515      7.187
V127HA-W129N-W129H      3.463    121.732      8.663
            ?-?-?      0.890    121.749      7.616
   S39H-L42N-L42H      9.268    110.752      7.853
            ?-?-?      1.070    107.597      7.805
E118HG3-E118N-E118H      2.398    119.673      8.034
S115H-R119N-R119H      7.463    122.830      8.031
     S1HA-S1N-S1H      4.622    121.731      8.666
W129HA-W129N-W129H      4.622    121.731      8.666
M126HA-W129N-W129H      4.494    121.731      8.666
            ?-?-?      1.885    121.320      8.079
D131HB3-A132N-A132H      2.843    122.281      8.093
  V44HB-E46N-E46H      2.083    115.282      7.213
 E46HB3-E46N-E46H      2.083    115.282      7.213
    D7HB2-L8N-L8H      2.544    121.321      7.238
            ?-?-?      1.859    118.164      7.483
            ?-?-?      1.732    119.810      9.533
E108HA-E108N-E108H      4.690    126.260      6.536
  Y55HA-Y55N-Y55H      4.343    121.732      7.614
Y135HA-Y135N-Y135H      4.343    121.732      7.614
            ?-?-?      0.916    119.399      8.666
            ?-?-?      2.059    118.027      7.907
  L16HG-A15N-A15H      0.534    122.144      7.522
M111HG3-M111N-M111H      2.298    124.888      8.963
 K69HB2-K69N-K69H      1.807    119.399      8.671
L26HD1-H73ND1-H73HD1      1.061    125.299     11.759
L76HD2-H73ND1-H73HD1      1.061    125.299     11.759
R130HD3-R130N-R130H      3.059    118.437      8.469
            ?-?-?      1.560    125.162      9.111
            ?-?-?      1.934    119.674      8.038
            ?-?-?      0.868    130.792      7.507
  C94HG-L95N-L95H      0.750    130.790      7.508
 H73HB2-A75N-A75H      2.532    115.282      7.344
 H73HB2-L76N-L76H      2.532    115.282      7.344
            ?-?-?      7.218    107.597      7.802
            ?-?-?      4.741    114.595      7.081
M125HE-M125N-M125H      1.585    118.163      8.041
  L22HA-L22N-L22H      5.300    125.300      9.110
  R17HA-R17N-R17H      3.912    116.105      7.542
  W36HB-R37N-R37H      2.665    116.653      9.385
            ?-?-?      7.334    127.771      8.390
            ?-?-?      7.253    127.771      8.391
N51HB3-N51ND2-N51HD21      2.949    112.674      6.843
M125HA-W129N-W129H      4.146    121.595      8.669
   Q128HA-S1N-S1H      4.146    121.595      8.669
Q128HA-W129N-W129H      4.146    121.595      8.669
   G19H-L16N-L16H      7.207    121.044      8.556
 W36HZ3-L16N-L16H      7.207    121.044      8.556
  L71HA-K77N-K77H      4.243    118.164      7.483
  A75HA-K77N-K77H      4.243    118.164      7.483
      V5H-G4N-G4H      8.504    108.824      8.008
 E83HG2-E83N-E83H      2.222    116.381      7.844
 E83HG3-E83N-E83H      2.222    116.381      7.844
I61HG13-R130N-R130H      0.156    118.436      8.468
Q116HA-R119N-R119H      4.613    122.831      8.029
            ?-?-?      3.926    122.556      8.375
   F91H-A88N-A88H      7.356    121.732      6.306
            ?-?-?      7.093    116.654      8.595
 K31HB2-K31N-K31H      1.230    121.732      8.129
  Q53HA-D54N-D54H      4.341    118.164      8.149
  T92HA-F91N-F91H      5.467    111.172      7.351
            ?-?-?      1.023    119.536      8.404
V127HG2-V127N-V127H      0.915    119.534      8.404
 P27HD2-E28N-E28H      3.748    115.282      8.908
 E30HB2-L26N-L26H      1.956    122.556      8.373
            ?-?-?      2.963    113.223      8.093
Q116HB-Q116N-Q116H      1.981    119.811      9.533
R119HG2-D120N-D120H      1.981    119.811      9.533
 R17HG2-K18N-K18H      1.021    118.576      7.691
V112HG1-K23N-K23H      1.021    118.576      7.691
 P84HD3-E83N-E83H      3.651    116.381      7.844
            ?-?-?      4.839    118.577      7.691
  V12HA-V12N-V12H      3.775    123.515      7.186
V12HG2-N11ND2-N11HD21      1.045    122.143      7.529
W129HZ2-S39N-S39H      6.992    118.739      9.266
            ?-?-?      6.931    118.736      9.278
Q53HB3-Q53NE2-Q53HE22      2.239    111.988      7.299
Q53HG3-Q53NE2-Q53HE22      2.239    111.988      7.299
 I61HG2-V44N-V44H      0.555    121.046      8.336
   I61H-F45N-F45H      8.086    128.181      9.050
            ?-?-?      7.758    110.753      6.825
  A79HB-K82N-K82H      1.066    116.792      7.090
   K21H-G20N-G20H      8.360    107.189      6.881
            ?-?-?      2.548    123.516      7.186
K114HG3-K114N-K114H      1.028    115.962      8.892
  K77HE-H73N-H73H      2.894    119.804      7.076
 S1HA-A132N-A132H      4.617    122.281      8.092
W129HA-A132N-A132H      4.617    122.281      8.092
            ?-?-?      1.442    111.302      9.383
            ?-?-?      3.781    112.126      7.615
            ?-?-?      1.393    120.223      8.311
  V72HA-H73N-H73H      4.306    119.811      7.080
            ?-?-?      1.068    127.771      8.390
            ?-?-?      4.800    125.564      8.308
N11HD21-V12N-V12H      7.519    123.516      7.185
  C94HA-A68N-A68H      5.062    127.773      8.391
  A88HB-A89N-A89H      1.244    116.380      7.709
 L16HD1-S39N-S39H      0.537    118.713      9.266
P110HD3-L109N-L109H      3.635    121.595      8.272
            ?-?-?      1.297    113.224      8.087
            ?-?-?      3.709    117.481      7.978
 R17HB2-R17N-R17H      1.606    116.105      7.545
A132HB-T134N-T134H      1.484    107.733      7.664
   S38H-R37N-R37H      8.091    116.659      9.386
   S38H-G19N-G19H      8.084    105.538      7.232
            ?-?-?      1.053    117.477      7.977
 V12HG2-N11N-N11H      1.045    115.145      8.000
Q128HG2-Q128NE2-Q128HE22      2.343    108.007      7.235
P110HB3-F25N-F25H      1.948    126.809      8.029
            ?-?-?      0.612    122.969      7.969
            ?-?-?      7.466    111.851      6.803
 P84HD2-E83N-E83H      3.305    116.381      7.844
    L8HB2-L8N-L8H      1.068    121.320      7.238
  N57HA-N57N-N57H      4.735    125.574      7.570
            ?-?-?      2.075    127.770      8.392
R130HA-A132N-A132H      3.460    122.282      8.092
    D7HB3-M2N-M2H      2.865    118.439      8.470
   L22H-K23N-K23H      9.116    118.576      7.694
  L22HB-K23N-K23H      1.438    118.576      7.695
 R63HG2-R63N-R63H      1.514    116.381      7.786
            ?-?-?      7.568    119.125      8.032
 I61HD1-V62N-V62H     -0.154    111.309      7.148
V112HB-A113N-A113H      1.847    130.927      9.211
  S38HA-R37N-R37H      5.769    116.662      9.384
            ?-?-?      3.110    118.164      8.040
            ?-?-?      0.146    116.653      8.593
I61HG12-I61N-I61H     -0.614    125.988      8.086
V107HG2-N100N-N100H      0.913    119.125      8.023
V127HG2-Q128N-Q128H      0.913    119.125      8.023
            ?-?-?      1.032    119.123      8.019
  L16HG-K18N-K18H      0.534    118.300      7.679
 L16HD1-K18N-K18H      0.534    118.300      7.679
  R35HG-W36N-W36H      1.588    119.535      8.766
N43HB2-N43ND2-N43HD2      2.793    112.126      7.086
N51HB2-N51ND2-N51HD22      2.793    112.126      7.086
F91HB2-A113N-A113H      2.769    130.926      9.212
            ?-?-?      7.241    127.907     10.691
S115HA-S115N-S115H      4.807    108.282      7.467
   V44H-F45N-F45H      8.337    128.336      9.047
 M49HG2-G50N-G50H      2.111    108.694      8.967
N136H-F137N-F137H      8.143    125.575      7.565
            ?-?-?      3.286    123.516      7.186
N43HB3-N43ND2-N43HD2      2.945    112.125      7.082
N51HB3-N51ND2-N51HD22      2.945    112.125      7.082
F122HB2-A121N-A121H      3.091    122.006      8.350
            ?-?-?      4.831    115.968      8.892
Q116HG3-Q116NE2-Q116HE21      2.865    111.302      6.824
   I34H-V24N-V24H      8.770    120.090      9.243
   R35H-M49N-M49H      8.770    120.090      9.243
            ?-?-?      0.856    111.302      9.383
Q116HB-K117N-K117H      1.930    119.811      8.500
            ?-?-?      3.698    120.633      8.813
  G19HA-R37N-R37H      3.806    116.517      9.385
            ?-?-?      3.996    121.320      7.238
  Q40HG-D41N-D41H      2.422    114.470      8.110
            ?-?-?      2.846    117.203      8.060
 W36HD1-K21N-K21H      6.634    118.997      8.366
            ?-?-?      6.577    108.968      7.232
N11HD22-N11ND2-N11HD21      7.791    122.145      7.522
  A68HB-C94N-C94H      1.526    118.027      8.981
            ?-?-?      5.161    118.713      9.268
            ?-?-?      2.055    118.987      7.929
   K21H-L22N-L22H      8.360    125.300      9.109
  K77HE-K77N-K77H      2.898    118.169      7.482
            ?-?-?      2.842    105.882      8.055
 M49HG3-G50N-G50H      2.247    108.696      8.969
 M49HG3-G50N-G50H      2.268    108.693      8.970
R119HD-D120N-D120H      3.261    119.811      9.533
A132H-R130N-R130H      8.064    118.437      8.468
    G4HA2-D7N-D7H      4.000    118.713      7.662
  E46HA-W47N-W47H      4.000    118.713      7.662
 L95H-M111N-M111H      7.512    125.026      8.963
  N11HA-K13N-K13H      4.440    117.890      7.794
L109HG-L109N-L109H      0.823    121.594      8.273
            ?-?-?      1.926    119.811      7.077
Q128HB3-Q128N-Q128H      2.224    119.125      8.018
W129HE1-L42N-L42H     10.692    110.866      7.858
W129HE1-L42N-L42H     10.695    110.864      7.858
M125HB2-M126N-M126H      2.030    117.478      7.976
F137HD-F137N-F137H      7.222    125.576      7.570
  F96HD-G97N-G97H      7.250    111.301      9.385
W47HZ2-W47NE1-W47HE1      6.899    116.655      9.385
            ?-?-?      1.673    115.281      7.211
  K21HA-I34N-I34H      5.675    122.144      8.767
  K21HA-R35N-R35H      5.675    122.144      8.767
 K13HG3-V12N-V12H      1.442    123.517      7.185
  K82HE-K82N-K82H      2.993    116.792      7.088
 P60HB2-I61N-I61H      1.755    126.123      8.082
  A75HA-A79N-A79H      4.227    121.457      7.311
Q40HE21-Q40NE2-Q40HE22      6.847    111.438      7.537
F91HA-R119N-R119H      4.810    122.829      8.029
            ?-?-?      0.524    118.166      8.039
   M93H-T92N-T92H      8.826    106.773      7.561
            ?-?-?     -0.154    127.915     10.699
            ?-?-?      3.715    122.556      8.371
K117H-E118N-E118H      8.496    119.673      8.032
     V5HB-V5N-V5H      2.201    117.203      8.508
 L16HD2-R17N-R17H     -0.136    116.106      7.546
   N56H-Y55N-Y55H      8.127    121.732      7.617
N136H-Y135N-Y135H      8.127    121.732      7.617
            ?-?-?      4.300    118.443      8.464
H73HA-H73ND1-H73HD1      5.003    125.287     11.760
R119H-K114N-K114H      8.034    115.968      8.891
A121H-R119N-R119H      8.352    122.830      8.033
G106HA2-E105N-E105H      3.076    115.282      8.911
H73HA-H73ND1-H73HD1      4.982    125.284     11.761
            ?-?-?      1.607    119.811      7.077
 K13HB3-K13N-K13H      1.934    117.891      7.795
P9HG-Q128NE2-Q128HE21      2.229    108.008      6.575
Q128HB3-Q128NE2-Q128HE21      2.229    108.008      6.575
E108HG3-L109N-L109H      2.424    121.591      8.273
    H6HD2-H6N-H6H      7.104    116.380      7.704
L42H-W129NE1-W129HE1      7.837    127.908     10.699
 V62HG1-R63N-R63H      0.869    116.243      7.788
P9HD3-Q128NE2-Q128HE22      3.976    108.425      7.234
            ?-?-?      6.874    106.772      7.561
 R58HD2-R58N-R58H      2.871    121.182      7.322
 I61HD1-I64N-I64H     -0.164    121.182      7.326
   A132HB-L8N-L8H      1.486    121.321      7.240
F137HB-F137N-F137H      3.110    125.570      7.568
            ?-?-?      7.594    113.086      6.927
            ?-?-?      2.055    117.890      7.794
V24HG2-M111N-M111H      0.749    124.888      8.963
M125HA-Q128NE2-Q128HE22      4.150    108.420      7.234
            ?-?-?      3.528    112.124      7.615
   K23H-L22N-L22H      7.687    125.231      9.110
V127HG2-M126N-M126H      0.905    117.478      7.977
R130HD2-A133N-A133H      2.848    117.478      8.130
D131HB3-A133N-A133H      2.848    117.478      8.130
            ?-?-?      0.550    123.540      7.185
I61HG12-V62N-V62H     -0.624    111.307      7.153
 I64HD1-F45N-F45H      0.285    128.181      9.048
  N11HB-N11N-N11H      2.830    115.145      7.996
 E14HG3-E14N-E14H      2.830    115.145      7.996
  I61HA-I61N-I61H      3.628    126.123      8.086
V107HB-E108N-E108H      1.446    126.263      6.530
            ?-?-?      4.291    121.732      6.301
            ?-?-?      0.583    121.320      7.240
Y135HD2-T134N-T134H      7.118    107.734      7.664
 G70HA2-L71N-L71H      3.331    117.614      8.830
            ?-?-?      3.856    107.598      7.803
            ?-?-?      0.825    118.919      8.367
 R35HB3-W36N-W36H      1.862    119.536      8.767
   A132HB-G4N-G4H      1.478    108.858      8.001
   A132HB-G4N-G4H      1.458    108.834      8.004
Q53HB3-Q53NE2-Q53HE21      2.256    111.989      6.663
Q53HG3-Q53NE2-Q53HE21      2.256    111.989      6.663
V67HG1-M126N-M126H      0.596    117.477      7.982
A68HB-N66ND2-N66HD21      1.515    111.714      6.827
            ?-?-?      0.724    123.653      8.625
M93HG2-M111N-M111H      2.100    124.888      8.963
Q116HB-Q116NE2-Q116HE22      1.937    111.322      7.751
            ?-?-?      2.296    116.653      8.595
E118HB2-K114N-K114H      2.077    115.968      8.892
 E83HB3-V87N-V87H      2.074    120.222      8.186
            ?-?-?      1.979    105.956      8.054
 F25HB3-L26N-L26H      2.988    122.556      8.373
F91HB3-A113N-A113H      3.999    130.926      9.212
H6HD2-H6ND1-H6HD1      7.096    117.206      8.507
   N43HD2-V5N-V5H      7.096    117.206      8.507
  Y135HD2-V5N-V5H      7.096    117.206      8.507
 K13HE2-S10N-S10H      2.889    117.890      7.792
 K77HG2-K77N-K77H      0.859    118.163      7.482
V107H-N100N-N100H      7.736    119.125      8.031
 H73HB2-K77N-K77H      2.534    118.164      7.487
  L22HA-K21N-K21H      5.316    118.845      8.367
  R35HA-K21N-K21H      5.316    118.845      8.367
   E32H-V24N-V24H      7.961    120.085      9.243
 G70HA2-G70N-G70H      3.308    107.597      7.805
V12HG2-Q128NE2-Q128HE22      1.028    108.417      7.236
L8HD1-Q128NE2-Q128HE22      0.922    108.415      7.235
V12HG1-Q128NE2-Q128HE22      0.922    108.415      7.235
 I34HD1-L22N-L22H      0.582    125.300      9.107
  R37HB-W36N-W36H      1.611    119.674      8.766
            ?-?-?      1.870    113.086      7.659
    G4HA2-H6N-H6H      4.001    116.378      7.704
            ?-?-?      0.875    118.990      7.923
            ?-?-?      3.803    127.907     10.698
 Q53HB2-D54N-D54H      1.730    118.164      8.152
            ?-?-?      6.863    108.280      7.469
   L42H-S39N-S39H      7.862    118.730      9.267
R119HA-E118N-E118H      3.732    119.674      8.032
  H73HA-V72N-V72H      5.015    113.086      7.657
E118HG2-Q116N-Q116H      2.229    119.811      9.532
   I34H-E33N-E33H      8.770    123.130      9.079
 M93HG2-M93N-M93H      2.131    117.615      8.830
 W47HB3-W47N-W47H      3.168    118.713      7.662
 W47HB3-C48N-C48H      3.168    118.713      7.662
            ?-?-?      2.305    122.555      8.368
            ?-?-?      2.801    125.979      8.080
            ?-?-?      0.923    127.908     10.700
     V5HB-H6N-H6H      2.195    116.380      7.704
            ?-?-?      2.618    118.987      7.752
 K77HG2-A78N-A78H      0.853    119.674      7.875
P74HD3-H73ND1-H73HD1      3.528    125.299     11.757
            ?-?-?      6.406    119.674      8.767
V123HG2-M125N-M125H      1.044    118.163      8.041
D120HB-A121N-A121H      2.817    122.007      8.351
W36H-W36NE1-W36HE1      8.766    129.006     10.470
            ?-?-?      7.340    113.086      7.655
            ?-?-?      7.490    119.812      7.076
  V24HB-F25N-F25H      1.567    126.809      8.031
W129HD1-W129N-W129H      7.056    121.732      8.662
            ?-?-?      0.861    121.183      7.323
     V5HA-H6N-H6H      3.800    116.380      7.710
            ?-?-?      2.540    115.282      7.210
P110HD2-L109N-L109H      3.335    121.594      8.273
            ?-?-?      3.749    125.575      7.568
            ?-?-?      8.051    106.789      7.560
  K82HD-K82N-K82H      1.728    116.929      7.090
P104HD2-E105N-E105H      3.413    115.284      8.908
  L26HG-K29N-K29H      1.042    118.987      7.796
 L26HD1-K29N-K29H      1.042    118.987      7.796
 L26HD2-K29N-K29H      1.042    118.987      7.796
 R130HA-V62N-V62H      3.456    111.299      7.147
 V24HG1-E32N-E32H      0.754    122.001      7.938
 K31HG2-E32N-E32H      0.754    122.001      7.938
V107HG1-G97N-G97H      0.388    111.301      9.383
   R63H-I61N-I61H      7.792    126.011      8.079
 L95HD1-G97N-G97H      0.263    111.336      9.383
   T92H-M93N-M93H      7.550    117.609      8.829
P9HD2-Q128NE2-Q128HE21      3.287    108.417      6.569
            ?-?-?      2.594    119.674      8.031
    L8HD1-D7N-D7H      0.911    118.713      7.667
    L8HD2-D7N-D7H      0.911    118.713      7.667
V123HG2-A121N-A121H      1.071    122.007      8.359
  E83HA-K82N-K82H      4.940    116.927      7.088
            ?-?-?      3.108    119.536      8.399
S115H-A113N-A113H      7.465    130.787      9.213
E105HB2-V107N-V107H      2.083    126.810      7.722
   C94H-G70N-G70H      8.985    107.579      7.803
F137HA-N136ND2-N136HD22      4.369    111.301      7.152
            ?-?-?      4.080    119.400      8.635
E118HG3-S115N-S115H      2.395    108.282      7.469
  A68HA-C94N-C94H      4.780    118.026      8.984
   K69H-C94N-C94H      8.652    118.023      8.984
D120H-V123N-V123H      9.539    117.198      8.056
 P60HB3-V62N-V62H      2.594    111.302      7.153
R119HA-V123N-V123H      3.730    117.204      8.061
  E46HG-E46N-E46H      2.288    115.282      7.213
            ?-?-?      1.585    116.792      8.399
 F91HB3-T92N-T92H      4.002    106.772      7.561
     S1HA-M2N-M2H      4.615    118.437      8.467
W129HA-R130N-R130H      4.615    118.437      8.467
            ?-?-?      0.952    110.753      7.853
 R35HB3-W36N-W36H      1.882    119.673      8.766
            ?-?-?      2.598    122.008      8.352
R130HD2-T134N-T134H      2.849    107.741      7.664
P99HB3-V107N-V107H      2.379    126.810      7.726
I64HG12-I64N-I64H      0.738    121.183      7.323
            ?-?-?      6.823    111.713      7.342
Q128HA-R130N-R130H      4.150    118.438      8.462
   A132HA-M2N-M2H      4.150    118.438      8.462
   L42H-V44N-V44H      7.863    121.046      8.343
  F45HD-F45N-F45H      7.322    128.182      9.049
P110HD2-F25N-F25H      3.335    126.810      8.031
            ?-?-?      1.442    115.146      7.995
R119H-A113N-A113H      8.038    130.955      9.204
V67HG2-M126N-M126H      0.723    117.477      7.983
            ?-?-?      2.844    114.870      8.421
            ?-?-?      7.340    111.716      6.833
            ?-?-?      2.847    125.576      8.305
R130HA-T134N-T134H      3.455    107.735      7.663
V12H-N11ND2-N11HD21      7.184    122.144      7.526
   K23H-V24N-V24H      7.698    119.964      9.236
   C48H-M49N-M49H      7.698    119.964      9.236
            ?-?-?      0.510    105.535      7.234
   W36H-K21N-K21H      8.753    118.847      8.359
   G70H-T92N-T92H      7.799    106.773      7.558
 V67HG1-L95N-L95H      0.599    130.789      7.507
  R63HB-R63N-R63H      2.079    116.380      7.786
E118H-K117N-K117H      8.030    119.674      8.494
            ?-?-?      3.269    116.792      8.392
            ?-?-?      6.726    115.288      7.205
            ?-?-?      3.273    118.164      8.040
  V44HB-I61N-I61H      2.099    126.123      8.079
 P60HG2-I61N-I61H      2.099    126.123      8.079
  A75HB-A75N-A75H      1.501    115.282      7.346
  A75HB-L76N-L76H      1.501    115.282      7.346
            ?-?-?      2.056    129.005     10.466
            ?-?-?      2.280    116.517      9.385
W129HD1-A132N-A132H      7.074    122.282      8.086
 F25HB2-L26N-L26H      2.469    122.556      8.374
  F91HA-T92N-T92H      4.788    106.773      7.561
  A79HB-E83N-E83H      1.069    116.381      7.843
V12HB-Q128NE2-Q128HE22      2.081    108.008      7.235
Q128HB2-Q128NE2-Q128HE22      2.081    108.008      7.235
   G97H-F96N-F96H      9.387    123.651      8.625
            ?-?-?      5.284    110.749      7.858
  K13HA-R17N-R17H      3.562    116.105      7.546
  S38HB-R17N-R17H      3.562    116.105      7.546
P9HD3-Q128NE2-Q128HE21      3.991    108.421      6.569
   K29H-E28N-E28H      7.767    115.319      8.898
V107H-E105N-E105H      7.767    115.319      8.898
   K29H-E28N-E28H      7.801    115.276      8.870
L76HD1-V112N-V112H      0.576    116.654      8.593
  N56HA-N57N-N57H      4.199    125.575      7.568
T134HA-F137N-F137H      4.199    125.575      7.568
V112HB-V112N-V112H      1.845    116.654      8.598
            ?-?-?      0.770    117.479      8.131
            ?-?-?      4.816    129.005     10.467
R119HA-A113N-A113H      3.729    130.928      9.205
Q128HG3-W129N-W129H      2.598    121.595      8.664
   L26H-F25N-F25H      8.374    126.809      8.023
            ?-?-?      1.566    123.791      8.623
   L22H-W36N-W36H      9.119    119.670      8.767
  V107H-G97N-G97H      7.717    111.298      9.378
            ?-?-?      7.202    108.420      7.459
            ?-?-?      0.007    125.001      8.963
            ?-?-?      0.015    125.052      8.964
 H73HB3-V72N-V72H      3.115    113.087      7.655
            ?-?-?      3.395    116.654      9.388
            ?-?-?      7.079    120.242      8.184
  E30HA-L26N-L26H      4.363    122.417      8.371
            ?-?-?      7.228    109.513      6.570
V123HA-M126N-M126H      5.762    117.485      7.978
W129HD1-R130N-R130H      7.049    118.438      8.469
F103HA-E105N-E105H      4.987    115.278      8.908
W129HE1-V44N-V44H     10.696    121.064      8.337
 N43HD2-N43N-N43H      7.065    111.988      8.038
            ?-?-?      2.819    118.988      7.929
N51HB2-N51ND2-N51HD21      2.795    112.538      6.841
            ?-?-?      8.038    112.675      6.836
  K21HE-L22N-L22H      2.889    125.261      9.108
            ?-?-?      6.990    110.750      7.853
            ?-?-?      3.706    109.776      7.939
I61HG13-V62N-V62H      0.160    111.301      7.151
   L16H-E14N-E14H      8.551    115.145      8.000
E118HG3-R119N-R119H      2.399    122.830      8.029
M125HG3-M126N-M126H      2.739    117.479      7.976
 G50HA2-N51N-N51H      3.821    121.046      8.336
M126HA-M125N-M125H      4.510    118.164      8.040
N43H-N43ND2-N43HD2      8.037    112.675      7.081
S115HB2-K117N-K117H      3.976    119.748      8.494
   R37H-S38N-S38H      9.363    113.085      8.092
            ?-?-?      8.005    117.481      8.398
   L16H-K13N-K13H      8.537    117.881      7.791
V123HG1-V123N-V123H      0.727    117.204      8.059
  T92HB-T92N-T92H      4.272    106.772      7.562
W129H-V127N-V127H      8.654    119.536      8.403
  C94HA-M93N-M93H      5.081    117.625      8.829
  R17HD-R17N-R17H      3.051    116.105      7.542
V44H-W129NE1-W129HE1      8.332    127.950     10.697
            ?-?-?      0.404    121.594      8.272
 G97H-L109N-L109H      9.384    121.593      8.272
I61HG13-I61N-I61H      0.146    126.165      8.079
            ?-?-?      1.435    106.772      7.561
    V5HG2-G4N-G4H      1.257    108.887      8.005
    V5HG2-G4N-G4H      1.285    108.881      8.001
L8HD1-Q128NE2-Q128HE22      0.945    108.007      7.234
V12HG1-Q128NE2-Q128HE22      0.945    108.007      7.234
   V62H-R63N-R63H      7.150    116.244      7.786
  R63HE-R63N-R63H      7.150    116.244      7.786
 V72HG1-L71N-L71H      0.751    117.615      8.829
 V72HG1-M93N-M93H      0.751    117.615      8.829
V123HG1-M93N-M93H      0.751    117.615      8.829
   M93H-G70N-G70H      8.838    107.596      7.801
   A88H-T92N-T92H      6.282    106.778      7.563
   A88H-T92N-T92H      6.307    106.748      7.561
M125HA-Q128NE2-Q128HE21      4.141    108.421      6.570
            ?-?-?      1.885    121.732      8.667
  Q40HA-Q40N-Q40H      3.823    111.983      8.041
            ?-?-?      4.517    121.316      8.079
 I61HD1-I61N-I61H     -0.156    126.124      8.085
W129H-M126N-M126H      8.660    117.478      7.980
 G70HA2-V72N-V72H      3.337    113.093      7.658
E124HA-Q128N-Q128H      3.961    119.125      8.019
A113H-K114N-K114H      9.212    115.968      8.891
Q128HG3-R130N-R130H      2.601    118.439      8.464
  D131HB2-M2N-M2H      2.601    118.439      8.464
F103H-D102N-D102H      7.906    116.380      7.727
            ?-?-?      2.350    107.870      6.569
            ?-?-?      1.252    108.273      7.470
            ?-?-?      3.174    118.027      7.910
 C94HB3-L95N-L95H      2.521    130.793      7.506
  V5HG1-L42N-L42H      0.746    110.751      7.853
            ?-?-?      6.856    115.967      8.893
W129HB-M126N-M126H      3.278    117.477      7.977
            ?-?-?      3.528    126.810      7.726
 L16HD2-A15N-A15H     -0.138    122.147      7.525
            ?-?-?      8.020    118.713      7.659
  R63HB-I64N-I64H      2.067    121.183      7.323
            ?-?-?      9.657    128.186      9.049
 R63HG2-V62N-V62H      1.511    111.301      7.151
            ?-?-?      4.150    122.144      8.016
 E83HG2-V87N-V87H      2.221    120.225      8.186
 R85HD3-R85N-R85H      3.266    115.190      8.330
            ?-?-?      2.678    117.752      8.940
            ?-?-?      2.822    116.792      8.392
K114H-E118N-E118H      8.880    119.677      8.032
  K90HB-K90N-K90H      1.550    111.165      7.354
            ?-?-?      8.476    107.757      7.665
   G70H-K69N-K69H      7.793    119.399      8.666
            ?-?-?      2.977    121.046      8.551
  K21HE-I34N-I34H      2.864    122.160      8.766
L109H-E108N-E108H      8.264    126.279      6.536
            ?-?-?      4.849    116.653      8.595
F103HA-N100N-N100H      4.985    119.124      8.032
  K81HE-K81N-K81H      2.961    114.596      7.082
            ?-?-?      5.454    124.889      8.962
 L16HB2-A15N-A15H      0.691    122.143      7.523
            ?-?-?      2.677    118.576      8.938
            ?-?-?      2.651    118.712      8.933
            ?-?-?     -0.843    124.613     11.758
   R65H-F96N-F96H      8.418    123.653      8.624
   V67H-F96N-F96H      8.418    123.653      8.624
   A68H-F96N-F96H      8.418    123.653      8.624
R130H-A133N-A133H      8.473    117.478      8.133
  F96HA-N66N-N66H      5.150    112.126      7.615
   A79H-K81N-K81H      7.332    114.596      7.080
            ?-?-?      3.707    119.125      8.024
 I61HD1-R63N-R63H     -0.174    116.384      7.789
Q40HE21-Q40N-Q40H      6.846    111.991      8.043
  H73HA-A75N-A75H      5.011    115.290      7.345
 P84HD3-R85N-R85H      3.651    114.999      8.330
  K90HA-T92N-T92H      4.150    106.774      7.561
 L109HB-L95N-L95H      1.460    130.790      7.506
  L42HA-D41N-D41H      4.005    114.320      8.116
N11HB-N11ND2-N11HD21      2.815    122.143      7.523
  N43HA-I61N-I61H      5.286    125.991      8.079
V107HG2-G106N-G106H      0.905    109.791      7.944
            ?-?-?      2.006    121.045      8.557
            ?-?-?      0.880    110.478      7.148
A133HB-A132N-A132H      1.329    122.281      8.089
 E32HB2-E32N-E32H      1.742    122.023      7.926
  Y135HD2-G4N-G4H      7.121    108.836      8.007
 L71HD1-A89N-A89H      0.583    116.380      7.704
 L71HD2-A89N-A89H      0.583    116.380      7.704
 L71HD1-G70N-G70H      0.588    107.606      7.801
 L76HD1-G70N-G70H      0.588    107.606      7.801
            ?-?-?      7.666    118.850      7.906
A121H-E118N-E118H      8.345    119.673      8.030
            ?-?-?      1.069    105.821      8.060
 V87HG1-E83N-E83H      0.831    116.379      7.842
            ?-?-?      7.330    121.732      7.610
L109HD2-L109N-L109H     -0.151    121.595      8.272
            ?-?-?      2.052    121.320      7.236
            ?-?-?      1.581    122.009      8.549
V67HG1-V127N-V127H      0.605    119.537      8.402
            ?-?-?      7.258    118.027      8.981
            ?-?-?      4.745    125.304     11.754
   K90H-L71N-L71H      7.345    117.618      8.830
F103HB-E105N-E105H      2.871    115.282      8.908
 A133HB-I61N-I61H      1.323    126.120      8.084
            ?-?-?      0.148    127.908     10.694
            ?-?-?      6.798    111.851      7.475
V123HG2-R119N-R119H      1.049    122.829      8.030
I61HG2-R130N-R130H      0.566    118.438      8.473
 M111HA-K23N-K23H      5.625    118.577      7.693
W129HB-W129NE1-W129HE1      3.259    127.917     10.696
Q40HG-Q40NE2-Q40HE21      2.419    111.852      6.844
 L42HB2-N43N-N43H      1.534    111.988      8.039
            ?-?-?      2.768    118.712      8.938
            ?-?-?      6.575    109.518      7.234
W129HB-A132N-A132H      3.268    122.143      8.088
K114HG3-S115N-S115H      1.051    108.280      7.466
K114HG3-S115N-S115H      1.028    108.280      7.469
            ?-?-?      1.906    121.732      6.302
D120H-F122N-F122H      9.535    118.986      7.926
  S39HA-Q40N-Q40H      4.390    111.990      8.039
            ?-?-?      3.884    119.261      8.634
  N43HA-V62N-V62H      5.285    111.283      7.149
F137HB-N136ND2-N136HD22      3.140    111.291      7.148
  N43HA-V62N-V62H      5.264    111.320      7.149
  V24HA-L26N-L26H      5.180    122.602      8.367
            ?-?-?      7.041    120.253      8.191
            ?-?-?      4.423    113.631      6.809
 R58HD3-R58N-R58H      3.062    121.183      7.327
  Y135HD1-G4N-G4H      6.800    108.877      8.006
  Y135HD1-G4N-G4H      6.780    108.877      8.009
  P60HA-F45N-F45H      4.780    128.181      9.048
    H6HB3-H6N-H6H      3.159    116.379      7.707
 N66HB3-V67N-V67H      2.861    127.777      8.392
 K69HE2-A68N-A68H      2.861    127.777      8.392
 V5HA-A132N-A132H      3.781    122.281      8.090
L22HB-V112N-V112H      1.439    116.654      8.594
 E32HB3-E32N-E32H      1.933    122.007      7.942
            ?-?-?      0.583    118.725      7.663
Y135HB-T134N-T134H      3.083    107.593      7.671
            ?-?-?      2.283    118.714      9.267
I61HG12-W129NE1-W129HE1     -0.626    127.908     10.698
Q128HB2-A132N-A132H      2.057    122.280      8.090
I61HD1-D131N-D131H     -0.162    120.633      8.814
            ?-?-?      3.714    119.534      8.399
 L42HB2-S39N-S39H      1.559    118.760      9.268
            ?-?-?      1.581    118.749      9.269
            ?-?-?     -0.009    124.921      8.962
            ?-?-?     -0.001    124.956      8.963
            ?-?-?      1.338    117.478      8.055
            ?-?-?     -0.830    125.848     11.760
 P84HD3-V87N-V87H      3.638    120.259      8.187
            ?-?-?      3.112    116.516      9.384
  Q40HG-L42N-L42H      2.428    110.751      7.852
            ?-?-?      6.877    113.225      7.077
   R85H-K86N-K86H      8.342    116.105      7.552
W129HE1-N43N-N43H     10.681    112.038      8.043
W129HE1-N43N-N43H     10.705    112.003      8.041
            ?-?-?      8.019    119.404      8.666
            ?-?-?      2.201    121.320      7.240
D120HB-R119N-R119H      2.824    122.830      8.032
W129HB-D131N-D131H      3.261    120.635      8.813
  V44HB-F45N-F45H      2.103    128.182      9.047
 E46HB3-F45N-F45H      2.103    128.182      9.047
  V112H-F25N-F25H      8.574    126.851      8.030
  V112H-F25N-F25H      8.595    126.842      8.031
V123HG2-D120N-D120H      1.070    119.817      9.533
 Y55HB2-N56N-N56H      2.544    120.017      8.141
 N56HB2-N56N-N56H      2.544    120.017      8.141
N136HB2-N136N-N136H      2.544    120.017      8.141
E108HG2-G97N-G97H      2.220    111.303      9.378
            ?-?-?      1.728    106.772      7.561
            ?-?-?      2.224    118.987      7.925
 D41HB2-L42N-L42H      2.670    110.753      7.858
  N57HA-R58N-R58H      4.737    121.183      7.327
  R58HA-R58N-R58H      4.737    121.183      7.327
            ?-?-?      2.605    122.138      8.016
     M2HB-D7N-D7H      2.035    118.713      7.664
            ?-?-?      7.090    117.068      7.837
            ?-?-?      6.575    109.243      7.232
            ?-?-?      2.824    122.280      8.016
   A132HB-H6N-H6H      1.511    116.380      7.703
            ?-?-?      4.291    130.928      9.211
            ?-?-?      7.151    111.326      7.544
 K69HB3-K69N-K69H      2.059    119.399      8.665
T134H-D131N-D131H      7.661    120.633      8.812
T134HA-N136ND2-N136HD22      4.206    111.294      7.153
            ?-?-?      6.137    115.285      7.207
            ?-?-?      6.108    115.286      7.205
A113H-R119N-R119H      9.197    122.865      8.033
  L95HG-G97N-G97H      1.261    111.314      9.381
 E108HB-G97N-G97H      1.261    111.314      9.381
  L95HG-G97N-G97H      1.255    111.311      9.380
 E108HB-G97N-G97H      1.255    111.311      9.380
            ?-?-?      3.192    121.595      8.274
            ?-?-?      4.092    119.259      8.632
            ?-?-?     -0.838    119.789      7.076
 L16HD2-E14N-E14H     -0.149    115.181      7.993
 L95HD1-G97N-G97H      0.262    111.407      9.380
   V24H-E32N-E32H      9.236    122.024      7.953
 C94HB2-H73N-H73H      2.101    119.810      7.075
 I64HD1-R63N-R63H      0.292    116.382      7.782
  W36HB-W36N-W36H      2.671    119.674      8.771
            ?-?-?      7.981    127.783      8.388
 E30HB3-L26N-L26H      2.126    122.555      8.370
 I61HD1-F45N-F45H     -0.179    128.181      9.051
 C94HB2-L95N-L95H      2.035    130.789      7.506
 F91HD1-V87N-V87H      6.861    120.262      8.181
            ?-?-?      5.748    129.006     10.470
            ?-?-?      4.634    118.714      8.939
            ?-?-?      0.585    121.596      8.271
 I64HD1-I61N-I61H      0.289    126.128      8.084
H73HE1-H73ND1-H73HD1      7.094    125.322     11.754
            ?-?-?      8.035    118.164      8.392
 K82HG3-E83N-E83H      1.570    116.380      7.844
H73HE1-H73ND1-H73HD1      7.069    125.351     11.757
H73HE1-H73ND1-H73HD1      7.052    125.347     11.760
Q40HG-Q40NE2-Q40HE22      2.428    111.851      7.531
            ?-?-?      7.572    109.793      7.938
 S1HA-D131N-D131H      4.614    120.635      8.813
W129HA-D131N-D131H      4.614    120.635      8.813
V12HB-Q128NE2-Q128HE21      2.046    108.007      6.571
Q128HB2-Q128NE2-Q128HE21      2.046    108.007      6.571
            ?-?-?      4.853    121.596      8.272
            ?-?-?      7.242    108.427      7.059
 L95HD2-L95N-L95H      0.163    130.790      7.506
V127HA-Q128N-Q128H      3.469    119.125      8.019
            ?-?-?     -0.155    110.772      7.853
 I61HG2-R63N-R63H      0.574    116.243      7.789
 V62HG2-R63N-R63H      0.574    116.243      7.789
  L42HG-N43N-N43H      1.369    111.987      8.041
 A133HB-N43N-N43H      1.369    111.987      8.041
            ?-?-?      1.033    114.183      6.984
P99HD3-V107N-V107H      3.882    126.671      7.728
S115H-A113N-A113H      7.479    130.927      9.208
 K13HE3-E14N-E14H      3.218    115.146      7.999
            ?-?-?      6.385    115.284      7.219
            ?-?-?      8.049    111.197      7.350
E118HG3-K114N-K114H      2.395    115.967      8.892
            ?-?-?      8.029    111.170      7.351
            ?-?-?      1.197    119.331      8.633
  S38HB-N43N-N43H      3.532    112.004      8.038
            ?-?-?      1.494    122.144      8.016
  R17HD-E14N-E14H      3.049    115.152      7.994
I61HG12-I64N-I64H     -0.622    121.231      7.326
            ?-?-?      1.042    121.045      8.552
 L95HB2-C94N-C94H      1.255    118.027      8.981
    H6HB2-D7N-D7H      3.016    118.300      7.672
 W47HB2-W47N-W47H      3.016    118.300      7.672
 W47HB2-C48N-C48H      3.016    118.300      7.672
  K77HE-V72N-V72H      2.896    113.083      7.658
            ?-?-?      1.603    122.001      7.937
  I61HA-F45N-F45H      3.603    128.194      9.048
 L95HD1-R65N-R65H      0.284    128.182      8.435
            ?-?-?      7.697    127.958     10.697
W36HB-W36NE1-W36HE1      2.639    129.016     10.467
W36HB-W36NE1-W36HE1      2.671    129.026     10.464
  M93HA-K69N-K69H      5.401    119.402      8.670
  M93HA-K69N-K69H      5.426    119.394      8.666
            ?-?-?      1.865    115.439      7.078
L76HD1-A113N-A113H      0.575    130.942      9.205
R119HD-R119N-R119H      3.262    122.830      8.030
            ?-?-?      1.511    113.086      7.658
 I61HG2-R63N-R63H      0.583    116.380      7.784
 V62HG2-R63N-R63H      0.583    116.380      7.784
            ?-?-?      2.568    107.769      7.663
D131HB2-T134N-T134H      2.604    107.757      7.663
            ?-?-?      6.730    118.191      8.151
            ?-?-?      4.593    119.811      7.077
 R37HD2-G19N-G19H      2.063    105.538      7.235
            ?-?-?      7.471    108.421      7.703
            ?-?-?      2.842    122.973      7.968
            ?-?-?      7.067    120.771      8.812
            ?-?-?      3.559    121.313      7.237
  A113H-T92N-T92H      9.197    106.809      7.562
            ?-?-?      0.029    119.860      7.078
     V5HB-D7N-D7H      2.194    118.713      7.654
            ?-?-?      0.006    119.856      7.079
 V87HG2-E83N-E83H      0.657    116.381      7.844
  R63HD-R63N-R63H      3.157    116.380      7.784
 R17HG2-R17N-R17H      1.044    116.106      7.546
L42HD1-H6ND1-H6HD1      0.582    117.205      8.510
L42HD2-H6ND1-H6HD1      0.582    117.205      8.510
 T92HG2-G70N-G70H      1.249    107.597      7.803
            ?-?-?      1.714    116.243      7.710
 P84HB3-E83N-E83H      2.474    116.380      7.843
            ?-?-?      0.460    116.243      7.796
  W36HB-W36N-W36H      2.665    119.535      8.775
            ?-?-?      1.934    111.173      7.355
            ?-?-?      2.380    122.006      8.353
 P84HD2-K82N-K82H      3.305    116.929      7.086
V62HA-T134N-T134H      3.759    107.746      7.663
            ?-?-?      8.116    117.478      8.344
F122HD-M126N-M126H      6.856    117.507      7.983
F122HE-M126N-M126H      6.856    117.507      7.983
            ?-?-?      2.857    110.751      7.751
            ?-?-?      0.536    129.003     10.464
F122HD-R119N-R119H      6.862    122.875      8.031
  M49HB-R35N-R35H      2.655    122.138      8.766
   Y135HB-G4N-G4H      3.076    108.829      8.002
I61HG13-D131N-D131H      0.142    120.623      8.811
            ?-?-?      2.797    118.849      8.939
            ?-?-?     10.489    129.027     10.704
            ?-?-?      7.959    112.126      7.615
            ?-?-?      4.442    112.711      7.078
     L8HG-V5N-V5H      1.705    117.196      8.510
K13HD3-H6ND1-H6HD1      1.705    117.196      8.510
 C48HB2-M49N-M49H      2.274    120.108      9.245
  C48HG-M49N-M49H      2.274    120.108      9.245
 M49HG3-M49N-M49H      2.274    120.108      9.245
K90HB-Q116NE2-Q116HE21      1.539    111.301      6.825
            ?-?-?      4.495    108.832      8.005
L16HD2-M126N-M126H     -0.156    117.475      7.979
I61HD1-M126N-M126H     -0.156    117.475      7.979
 C48HB2-M49N-M49H      2.291    120.123      9.243
  C48HG-M49N-M49H      2.291    120.123      9.243
 M49HG3-M49N-M49H      2.291    120.123      9.243
            ?-?-?      8.042    117.643      8.831
 K69HE3-K69N-K69H      2.996    119.399      8.668
N100HD21-D102N-D102H      6.905    116.520      7.734
            ?-?-?      1.416    121.730      6.301
            ?-?-?      1.586    106.773      7.561
            ?-?-?      4.598    105.807      8.051
 K90HG2-T92N-T92H      0.271    106.748      7.558
            ?-?-?      7.225    105.537      7.469
            ?-?-?      7.233    105.536      7.092
  A89HA-T92N-T92H      3.852    106.773      7.562
 K90HG2-T92N-T92H      0.295    106.777      7.556
  S38HB-V44N-V44H      3.527    121.053      8.335
W129HB-V127N-V127H      3.267    119.533      8.401
            ?-?-?      6.586    109.787      7.235
  V5HG2-N43N-N43H      1.243    111.989      8.048
I61HD1-A133N-A133H     -0.193    117.491      8.140
N66HB3-N66ND2-N66HD21      2.851    111.850      6.833
            ?-?-?      7.799    111.165      7.354
I61HD1-A133N-A133H     -0.160    117.502      8.137
            ?-?-?      7.080    114.600      7.322
            ?-?-?      2.835    113.085      7.767
P9HD2-Q128NE2-Q128HE22      3.271    108.577      7.234
W129HB-Q128NE2-Q128HE22      3.271    108.577      7.234
            ?-?-?      1.571    123.004      7.517
            ?-?-?      8.500    127.907     10.693
 V87HG1-K82N-K82H      0.836    116.965      7.085
 V87HG1-K82N-K82H      0.815    116.974      7.087
L22H-W36NE1-W36HE1      9.112    129.141     10.471
            ?-?-?      1.650    121.732      8.117
  A89HB-L71N-L71H      1.421    117.615      8.833
            ?-?-?      0.541    114.321      8.119
V107H-E108N-E108H      7.711    126.260      6.537
P99HD3-G106N-G106H      3.883    109.791      7.939
  L22HB-V24N-V24H      1.434    120.086      9.235
 K23HD3-V24N-V24H      1.434    120.086      9.235
  K82HE-E83N-E83H      2.996    116.380      7.844
            ?-?-?      1.391    118.850      7.876
            ?-?-?      7.560    106.772      7.419
R130HB3-A132N-A132H      1.897    122.143      8.087
 F96HB3-V67N-V67H      3.165    127.771      8.394
 V123HB-C94N-C94H      3.118    118.026      8.986
M125HB3-M125N-M125H      2.222    118.576      8.028
  K29HE-K29N-K29H      2.996    118.991      7.796
            ?-?-?      2.793    117.752      8.939
R119HB3-S115N-S115H      2.577    108.281      7.467
R119HG3-S115N-S115H      2.577    108.281      7.467
            ?-?-?      8.570    118.164      8.149
D131H-T134N-T134H      8.807    107.785      7.663
N43HA-N43ND2-N43HD2      5.295    112.117      7.078
N51HA-N51ND2-N51HD22      5.295    112.117      7.078
N3HB2-N3ND2-N3HD21      2.624    113.222      6.813
            ?-?-?      9.222    111.189      7.350
   A79H-K82N-K82H      7.332    116.791      7.085
            ?-?-?      9.196    111.214      7.352
            ?-?-?      9.175    111.201      7.356
 V87HG2-K82N-K82H      0.651    116.957      7.092
            ?-?-?      3.744    108.284      7.466
            ?-?-?      0.580    125.300     11.755
            ?-?-?      2.485    122.962      7.962
   F96H-G97N-G97H      8.608    111.298      9.378
Q128HG3-M126N-M126H      2.603    117.496      7.975
            ?-?-?      2.795    118.163      8.937
V44HG1-N43ND2-N43HD2      0.956    112.682      7.076
            ?-?-?      0.136    124.885      8.963
M126HE-R130N-R130H      1.089    118.438      8.468
     M2HA-N3N-N3H      4.478    119.983      9.044
     M2HA-N3N-N3H      4.494    119.996      9.039
     M2HA-N3N-N3H      4.509    119.978      9.042
 K31HG3-E32N-E32H      1.026    122.046      7.945
            ?-?-?      0.426    130.722      7.506
   G97H-R65N-R65H      9.381    128.199      8.436
 N57HB3-R58N-R58H      3.136    121.045      7.327
            ?-?-?     -0.016    118.002      8.987
            ?-?-?      0.010    117.989      8.981
            ?-?-?      4.359    128.189      8.437
Q116H-S115N-S115H      9.537    108.285      7.463
            ?-?-?      1.683    121.732      8.665
A132HB-Y135N-Y135H      1.489    121.731      7.615
K114HE-K114N-K114H      2.998    115.956      8.891
 R17HB3-L42N-L42H      1.733    110.756      7.852
            ?-?-?      2.952    125.337     11.755
            ?-?-?      2.921    125.333     11.761
I34HG12-R35N-R35H      0.946    122.142      8.766
K117HG-K117N-K117H      1.559    119.807      8.495
P110HD2-M111N-M111H      3.341    124.885      8.962
M93HG2-A113N-A113H      2.088    130.927      9.207
 L16HD2-K13N-K13H     -0.137    117.889      7.790
Q128HG3-V127N-V127H      2.593    119.535      8.400
 R85HD3-K86N-K86H      3.257    116.115      7.546
            ?-?-?      8.909    120.939      7.744
  M49HB-R35N-R35H      2.671    122.018      8.766
            ?-?-?      8.929    120.938      7.742
  P74HB-K77N-K77H      2.354    118.167      7.483
            ?-?-?      2.819    114.182      6.984
  E83HA-R85N-R85H      4.931    115.144      8.330
            ?-?-?      2.230    122.281      8.086
            ?-?-?      1.732    111.163      7.351
            ?-?-?      0.886    125.627      7.563
            ?-?-?     -0.842    121.506      7.314
  K23HE-K31N-K31H      2.846    121.731      8.125
  K31HE-K31N-K31H      2.846    121.731      8.125
            ?-?-?      1.739    116.792      8.396
 F96H-L109N-L109H      8.599    121.586      8.271
            ?-?-?      2.944    119.669      7.876
            ?-?-?      7.080    130.946      9.211
            ?-?-?      8.357    122.016      8.767
    L8HD2-V5N-V5H      0.918    117.204      8.508
T134HG2-F137N-F137H      1.135    125.581      7.563
 D41HB3-L42N-L42H      3.085    110.752      7.853
W129H-M125N-M125H      8.642    118.178      8.034
 I64HG2-V67N-V67H      0.435    127.770      8.396
            ?-?-?      3.970    122.565      6.303
            ?-?-?      2.065    117.612      8.393
 L95HD1-N66N-N66H      0.264    112.126      7.615
            ?-?-?      4.510    118.850      7.655
 K69HE2-K69N-K69H      2.851    119.391      8.669
            ?-?-?      8.818    120.672      9.048
M126HG2-V123N-V123H      1.417    117.202      8.056
            ?-?-?      7.560    106.772      7.383
Y135HA-N3ND2-N3HD22      4.396    113.636      7.636
  K21HE-L22N-L22H      2.888    125.214      9.106
            ?-?-?      0.722    112.125      7.617
  L109H-G97N-G97H      8.263    111.344      9.393
   L95H-A68N-A68H      7.511    127.789      8.391
  I61HB-F45N-F45H      0.498    128.257      9.055
 I61HG2-F45N-F45H      0.574    128.236      9.050
 I61HG2-F45N-F45H      0.602    128.200      9.049
   L16H-G19N-G19H      8.558    105.662      7.232
   L16H-G19N-G19H      8.562    105.666      7.232
            ?-?-?      8.628    118.860      8.361
            ?-?-?      6.910    121.576      8.268
            ?-?-?      6.932    121.600      8.266
  A89HA-V72N-V72H      3.838    113.089      7.656
            ?-?-?      4.010    111.313      7.148
Q128HE22-Q128N-Q128H      7.227    119.154      8.015
            ?-?-?      5.183    116.520      9.384
            ?-?-?      3.781    108.450      6.570
            ?-?-?      6.928    113.087      7.594
 N56HB3-N56N-N56H      2.705    120.125      8.140
N136HB3-N136N-N136H      2.705    120.125      8.140
  R37HG-G19N-G19H      0.953    105.711      7.233
            ?-?-?      3.345    115.139      7.343
            ?-?-?      1.744    111.868      6.844
            ?-?-?      6.567    108.436      7.469
L8HA-Q128NE2-Q128HE21      4.347    108.453      6.568
  K21HE-K21N-K21H      2.890    118.843      8.368
            ?-?-?      3.852    126.824      7.727
            ?-?-?      3.339    119.843      8.765
            ?-?-?      2.735    115.282      7.216
 F45HB2-E46N-E46H      2.815    115.249      7.208
  K18HE-G19N-G19H      2.949    105.682      7.227
  D131HB3-S1N-S1H      2.826    121.737      8.664
D131HB3-W129N-W129H      2.826    121.737      8.664
            ?-?-?      3.091    122.283      8.091
            ?-?-?      0.550    116.647      9.381
            ?-?-?      2.876    118.986      7.751
 P110HA-L76N-L76H      4.594    115.311      7.344
            ?-?-?      6.838    117.649      8.829
            ?-?-?      6.821    117.638      8.831
V67HG2-V127N-V127H      0.735    119.536      8.401
 K90HG2-A88N-A88H      0.296    121.743      6.303
 K90HG2-A88N-A88H      0.274    121.720      6.307
      L8H-H6N-H6H      7.241    116.379      7.706
N43HB2-W129NE1-W129HE1      2.829    127.940     10.695
N43HB3-W129NE1-W129HE1      2.931    127.959     10.698
            ?-?-?      7.248    110.887      7.847
N100HD21-F103N-F103H      6.888    118.020      7.906
   K21H-W36N-W36H      8.395    119.545      8.767
K114H-R119N-R119H      8.865    122.869      8.031
K114H-R119N-R119H      8.887    122.866      8.028
            ?-?-?      2.871    119.534      8.400
 R37HD3-S38N-S38H      2.534    113.086      8.089
  S39HB-F45N-F45H      4.004    128.364      9.055
  E46HA-F45N-F45H      4.004    128.364      9.055
 P60HD3-F45N-F45H      4.004    128.364      9.055
            ?-?-?      2.224    118.439      8.469
            ?-?-?      0.577    120.792      8.813
            ?-?-?      2.591    121.038      7.323
I61HG13-A133N-A133H      0.140    117.492      8.135
            ?-?-?      6.787    112.404      7.617
 V67HG1-N66N-N66H      0.614    112.125      7.616
            ?-?-?      2.590    107.893      6.574
F96HA-E108N-E108H      5.166    126.293      6.532
  W36HB-L22N-L22H      2.675    125.347      9.111
Q128HE21-Q128N-Q128H      6.563    119.126      8.025
 Y55HB3-N56N-N56H      3.071    120.125      8.139
Y135HB-N136N-N136H      3.071    120.125      8.139
N66HB2-N66ND2-N66HD21      2.526    111.713      6.816
Q116HG2-Q116NE2-Q116HE21      2.526    111.713      6.816
N136HB2-N136ND2-N136HD21      2.526    111.713      6.816
            ?-?-?      4.654    118.850      8.939
 Y55HB3-N56N-N56H      3.084    119.940      8.147
Y135HB-N136N-N136H      3.084    119.940      8.147
F137HB-N136N-N136H      3.084    119.940      8.147
 W36HE3-S38N-S38H      7.389    113.085      8.094
            ?-?-?      7.574    125.575      7.961
            ?-?-?      7.749    119.560      8.400
            ?-?-?      0.896    107.597      7.802
            ?-?-?      1.076    129.007     10.471
            ?-?-?      7.497    118.345      7.359
 E46HB3-I59N-I59H      2.077    120.633      8.813
    P9HD3-S1N-S1H      3.978    121.596      8.665
            ?-?-?      7.071    124.880      8.956
            ?-?-?      2.674    119.261      8.938
      L8H-S1N-S1H      7.225    121.754      8.665
Q128HE22-W129N-W129H      7.225    121.754      8.665
            ?-?-?      3.407    109.799      7.940
I61HD1-Q128N-Q128H     -0.153    119.176      8.017
L22HD2-F122N-F122H      0.137    119.009      7.924
M111HG3-F25N-F25H      2.284    126.836      8.023
 L16HD2-V12N-V12H     -0.132    123.524      7.188
R130HG3-T134N-T134H      1.666    107.758      7.663
R130HG3-T134N-T134H      1.655    107.685      7.665
Q128HG2-A132N-A132H      2.354    122.281      8.086
            ?-?-?      3.712    117.659      8.830
            ?-?-?      1.427    119.303      7.676
  P9HB3-S10N-S10H      2.555    118.050      7.789
            ?-?-?      5.995    123.901      6.121
P110HD3-F25N-F25H      3.650    126.830      8.029
   I34H-K23N-K23H      8.767    118.582      7.692
 L42HB2-V44N-V44H      1.540    121.045      8.338
            ?-?-?      0.138    121.773      8.665
            ?-?-?      6.878    118.980      8.774
            ?-?-?      0.958    112.675      6.839
            ?-?-?      0.960    112.670      6.840
            ?-?-?      2.224    111.439      7.292
            ?-?-?      1.441    120.496      7.320
   L16H-G19N-G19H      8.561    105.573      7.233
   L16H-G19N-G19H      8.558    105.577      7.233
            ?-?-?      1.880    113.767      7.082
N43HB3-W129NE1-W129HE1      2.953    127.908     10.702
M125H-Q128NE2-Q128HE22      8.017    108.558      7.235
Q128H-Q128NE2-Q128HE22      8.017    108.558      7.235
   A80H-K77N-K77H      8.070    118.164      7.487
            ?-?-?      7.313    121.320      7.555
V123HA-F122N-F122H      5.739    118.973      7.924
V123HA-F122N-F122H      5.758    118.996      7.923
N43HA-N43ND2-N43HD2      5.282    112.539      7.078
N51HA-N51ND2-N51HD22      5.282    112.539      7.078
            ?-?-?      7.397    118.711      7.661
            ?-?-?      1.393    116.793      8.393
 V5HB-A133N-A133H      2.206    117.483      8.133
            ?-?-?      7.570    116.244      7.841
            ?-?-?      0.211    127.770      8.392
 P74HD3-A75N-A75H      3.527    115.306      7.345
 P74HD3-L76N-L76H      3.527    115.306      7.345
      G4H-D7N-D7H      8.013    118.299      7.668
  R17HE-K18N-K18H      8.013    118.299      7.668
            ?-?-?      4.980    116.379      7.722
            ?-?-?      1.861    118.026      7.907
N51HA-N51ND2-N51HD21      5.279    112.537      6.836
            ?-?-?      2.864    119.698      8.407
            ?-?-?      2.836    107.629      7.803
            ?-?-?      7.162    121.183      7.326
   K81H-A79N-A79H      7.072    121.184      7.317
 M111HA-V24N-V24H      5.609    120.104      9.244
            ?-?-?      5.591    120.080      9.245
 N66HB2-V67N-V67H      2.502    128.181      8.430
 P84HD2-K81N-K81H      3.308    114.474      7.084
            ?-?-?      0.012    127.773      8.393
  I61HA-R63N-R63H      3.604    116.244      7.788
            ?-?-?      7.562    106.636      7.776
    L8HD2-H6N-H6H      0.919    116.381      7.710
            ?-?-?      0.880    112.166      7.148
Q128HE22-M125N-M125H      7.216    118.022      8.039
   R37H-W36N-W36H      9.371    119.681      8.759
   R37H-W36N-W36H      9.354    119.649      8.761
            ?-?-?      7.788    120.355      7.321
 W36HE1-G20N-G20H     10.471    107.210      6.880
            ?-?-?     -0.153    113.101      8.078
  R35HA-G20N-G20H      5.323    107.039      6.870
            ?-?-?      1.307    121.046      8.553
            ?-?-?      2.383    118.987      7.923
            ?-?-?      7.251    122.280      8.086
 G20HA2-W36N-W36H      4.051    119.813      8.767
 G20HA3-W36N-W36H      4.051    119.813      8.767
 G20HA3-W36N-W36H      4.072    119.826      8.766
L22HD2-K114N-K114H      0.131    115.999      8.891
L22HD2-K114N-K114H      0.160    115.998      8.890
            ?-?-?      4.326    121.731      8.664
            ?-?-?      8.191    120.224      8.414
            ?-?-?      5.144    126.670      7.719
 E83HB3-R85N-R85H      2.076    115.146      8.328
 P84HG3-R85N-R85H      2.076    115.146      8.328
W129HB-A132N-A132H      3.253    122.283      8.086
            ?-?-?      7.924    107.596      7.664
            ?-?-?      4.527    121.319      7.236
            ?-?-?      1.042    121.595      8.269
M125HG3-L16N-L16H      2.773    121.062      8.550
            ?-?-?      4.511    116.962      7.085
            ?-?-?      4.490    116.940      7.084
            ?-?-?      4.249    116.537      8.588
 K23H-A113N-A113H      7.690    130.960      9.212
  M49HB-G50N-G50H      2.632    108.691      8.963
 I64HD1-V62N-V62H      0.273    111.317      7.148
            ?-?-?     10.696    127.923     10.933
   G97H-N66N-N66H      9.370    112.125      7.618
            ?-?-?      8.104    116.380      7.844
            ?-?-?      0.701    118.705      9.267
            ?-?-?      0.707    118.747      9.268
            ?-?-?      7.570    110.900      7.851
 R37HD2-S38N-S38H      2.064    113.196      8.088
            ?-?-?      1.397    115.453      7.076
P110HG2-M111N-M111H      0.427    124.897      8.964
            ?-?-?      6.348    107.228      6.885
            ?-?-?      6.367    107.242      6.882
            ?-?-?      6.385    107.220      6.883
            ?-?-?      1.265    126.807      8.036
V107HG2-N100ND2-N100HD22      0.879    110.070      7.673
L109HD2-L95N-L95H     -0.163    130.819      7.506
L22HD2-V123N-V123H      0.136    117.201      8.056
V123HA-V123N-V123H      5.754    117.210      8.063
            ?-?-?      3.671    131.077      9.191
            ?-?-?      3.656    131.052      9.196
            ?-?-?      8.101    121.183      8.180
   H73H-L71N-L71H      7.078    117.469      8.837
  P74HB-A75N-A75H      2.346    115.286      7.349
   C94H-K69N-K69H      8.965    119.404      8.662
   C94H-K69N-K69H      8.958    119.397      8.664
            ?-?-?      7.843    110.811      8.101
L16HD2-M125N-M125H     -0.130    118.193      8.040
 R85HD3-V87N-V87H      3.267    120.254      8.179
Q116HB-Q116NE2-Q116HE21      1.934    111.296      6.820
            ?-?-?      8.233    117.478      7.977
            ?-?-?      7.523    122.146      7.227
            ?-?-?      0.910    118.038      8.984
  G97HA-F96N-F96H      3.534    123.805      8.619
  G97HA-F96N-F96H      3.518    123.684      8.624
  I64HA-G97N-G97H      3.775    111.445      9.375
  I64HA-G97N-G97H      3.793    111.466      9.374
Q53HA-Q53NE2-Q53HE22      4.348    111.986      7.295
 G70HA3-K69N-K69H      4.102    119.400      8.658
            ?-?-?      3.262    118.021      8.985
   I64H-V62N-V62H      7.317    111.302      7.148
            ?-?-?      1.875    113.766      7.081
 H73HB3-K77N-K77H      3.098    118.160      7.477
E108HG2-F96N-F96H      2.201    123.823      8.625
            ?-?-?      2.115    125.750      8.305
  K31HA-V24N-V24H      3.633    120.099      9.244
  K31HA-V24N-V24H      3.614    120.124      9.243
  K31HA-V24N-V24H      3.590    120.122      9.248
W129HZ3-F45N-F45H      7.071    128.191      9.049
            ?-?-?      1.715    116.942      7.539
            ?-?-?      7.299    121.460      7.703
            ?-?-?      3.245    119.397      8.666
            ?-?-?      6.552    107.308      7.231
            ?-?-?      7.669    118.716      7.352
            ?-?-?      0.942    112.588      6.836
            ?-?-?      4.495    108.447      7.234
            ?-?-?      8.001    115.178      7.701
            ?-?-?      3.783    120.486      7.321
            ?-?-?      7.979    115.170      7.704
            ?-?-?      8.327    111.168      8.179
N100HD22-N100ND2-N100HD21      7.684    110.067      6.913
L95HD2-M126N-M126H      0.111    117.532      7.976
            ?-?-?      7.761    118.165      8.034
L95HD2-M126N-M126H      0.132    117.510      7.978
            ?-?-?      5.250    118.861      8.949
            ?-?-?      5.267    118.878      8.947
            ?-?-?     -0.823    126.194     11.755
   A80H-A78N-A78H      8.058    119.673      7.874
            ?-?-?      7.246    118.990      7.748
 D54HB3-Y55N-Y55H      2.644    121.726      7.617
I64HG13-I61N-I61H      1.479    125.985      8.087
            ?-?-?      3.335    122.422      8.367
 R63HG2-I61N-I61H      1.497    126.006      8.085
            ?-?-?      7.993    115.152      8.235
            ?-?-?      3.015    111.987      6.843
  K23HG-E33N-E33H      1.262    123.099      9.074
 P84HB3-V87N-V87H      2.491    120.249      8.181
   V44H-I61N-I61H      8.333    125.980      8.080
            ?-?-?      8.335    113.081      8.087
            ?-?-?     -0.156    128.211      8.437
            ?-?-?      4.688    131.888      9.213
            ?-?-?      3.125    124.889      8.966
            ?-?-?      4.983    126.289      6.531
 P60HB3-F45N-F45H      2.594    128.233      9.051
            ?-?-?      1.245    112.087      7.614
            ?-?-?      1.293    112.125      7.608
 P60HB3-F45N-F45H      2.617    128.208      9.050
            ?-?-?      4.392    112.277      7.615
            ?-?-?      7.708    114.190      6.976
V127HG1-V67N-V67H      0.897    127.771      8.392
V127HG2-V67N-V67H      0.897    127.771      8.392
            ?-?-?      1.870    114.592      7.217
M125HB3-L16N-L16H      2.225    121.052      8.547
M125HA-Q128NE2-Q128HE22      4.142    108.000      7.232
            ?-?-?      1.660    120.216      8.549
            ?-?-?      2.528    117.612      8.831
            ?-?-?      8.671    116.792      8.392
S115HB3-K114N-K114H      4.253    115.967      8.885
S115HB3-K114N-K114H      4.236    115.950      8.883
            ?-?-?      1.303    122.009      7.920
 K23HD2-E32N-E32H      1.273    122.013      7.922
 K31HB2-E32N-E32H      1.248    121.978      7.931
            ?-?-?      4.593    113.085      7.648
      G4H-D7N-D7H      8.042    118.300      7.670
  R17HE-K18N-K18H      8.042    118.300      7.670
            ?-?-?      1.268    128.190      8.431
            ?-?-?      4.656    118.299      8.935
            ?-?-?     10.470    129.005     10.871
L8HA-Q128NE2-Q128HE22      4.347    108.442      7.233
            ?-?-?      4.178    113.686      7.764
            ?-?-?      8.284    116.519      7.720
            ?-?-?      8.093    119.536      8.165
            ?-?-?      2.036    120.368      8.028
            ?-?-?      3.731    105.807      8.055
 P84HB3-R85N-R85H      2.454    115.006      8.329
            ?-?-?      7.563    106.782      7.765
 W36HE1-L22N-L22H     10.464    125.165      9.110
 M93HB3-T92N-T92H      2.073    106.635      7.560
  V67HB-F96N-F96H      1.914    123.794      8.626
N11HD21-N11ND2-N11HD22      7.520    122.148      7.758
            ?-?-?      3.919    120.934      7.756
            ?-?-?      3.890    120.904      7.759
            ?-?-?      0.879    121.862      8.360
 F45HB2-V62N-V62H      2.823    111.164      7.147
N66HD21-N66ND2-N66HD22      6.829    112.125      7.617
V67HG2-M125N-M125H      0.730    118.176      8.040
V123HG1-M125N-M125H      0.730    118.176      8.040
            ?-?-?      2.364    120.634      8.815
   V24H-F25N-F25H      9.229    126.670      8.040
            ?-?-?      8.828    119.525      8.401
L22HA-W36NE1-W36HE1      5.314    129.006     10.475
R35HA-W36NE1-W36HE1      5.314    129.006     10.475
Q128HG3-M125N-M125H      2.580    118.183      8.039
P110HD3-M111N-M111H      3.671    125.034      8.962
            ?-?-?      0.675    118.582      9.268
            ?-?-?      0.694    118.658      9.267
I61HG2-A132N-A132H      0.564    122.321      8.086
            ?-?-?      7.651    117.615      8.061
            ?-?-?      5.180    113.220      8.094
            ?-?-?      4.365    118.711      7.662
  M93HA-V72N-V72H      5.417    113.098      7.656
  M93HA-V72N-V72H      5.399    113.060      7.657
 E83HG2-K86N-K86H      2.198    116.104      7.550
            ?-?-?      7.862    116.393      8.258
            ?-?-?      1.432    119.124      8.024
            ?-?-?      1.758    122.007      8.351
M111HG3-L95N-L95H      2.313    130.824      7.503
M111HG3-L95N-L95H      2.295    130.829      7.505
Q53HB2-Q53NE2-Q53HE22      1.723    112.018      7.296
Q53HG2-Q53NE2-Q53HE22      1.723    112.018      7.296
Q53HB2-Q53NE2-Q53HE22      1.707    111.992      7.298
Q53HG2-Q53NE2-Q53HE22      1.707    111.992      7.298
            ?-?-?      7.878    119.675      8.116
  F96HA-R65N-R65H      5.161    128.226      8.438
            ?-?-?      2.055    121.594      8.272
 E32HB2-E32N-E32H      1.758    122.009      7.977
            ?-?-?      1.594    116.820      7.531
            ?-?-?      8.431    128.203      8.673
G97HA-E108N-E108H      3.535    126.128      6.530
            ?-?-?      2.222    120.774      8.814
 L22HD2-K21N-K21H      0.141    118.864      8.361
            ?-?-?      4.627    121.732      8.352
            ?-?-?      1.028    124.197      7.180
            ?-?-?      8.396    116.792      8.095
            ?-?-?      3.738    105.978      8.069
            ?-?-?      1.501    125.849     11.755
            ?-?-?      3.724    105.964      8.072
            ?-?-?      7.344    115.327      7.583
            ?-?-?      2.859    116.381      7.721
I61HG12-D131N-D131H     -0.623    120.785      8.814
F122HD-M125N-M125H      6.855    118.021      8.041
  K23HE-V24N-V24H      2.852    120.123      9.245
  S38HB-K18N-K18H      3.536    118.293      7.672
            ?-?-?      1.831    113.662      8.084
N57HA-N57ND2-N57HD21      4.739    107.908      6.569
   N57H-R58N-R58H      7.595    121.184      7.327
F91HB2-S115N-S115H      2.785    108.293      7.466
 R37HD2-S38N-S38H      2.077    113.091      8.092
W129HZ2-F45N-F45H      6.975    128.180      9.049
            ?-?-?      3.347    119.812      7.077
            ?-?-?      7.502    122.185      7.872
N136HD21-F137N-F137H      6.807    125.577      7.570
P110HG2-H73ND1-H73HD1      0.435    125.319     11.756
            ?-?-?      6.831    119.128      8.023
            ?-?-?      1.017    107.870      6.576
G19HA-W36NE1-W36HE1      3.814    129.006     10.467
            ?-?-?      1.322    118.314      8.126
            ?-?-?      8.825    117.783      9.250
W129HH2-F45N-F45H      5.770    128.179      9.055
            ?-?-?      1.942    111.340      9.384
            ?-?-?      1.920    111.339      9.384
            ?-?-?      7.964    111.739      6.828
            ?-?-?      7.757    119.677      8.025
            ?-?-?      8.469    118.447      8.673
R130HD3-D131N-D131H      3.036    120.633      8.814
            ?-?-?      7.349    111.180      7.582
            ?-?-?      8.391    127.771      8.626
E118HA-K114N-K114H      4.182    115.964      8.886
P110HD2-M111N-M111H      3.320    125.060      8.954
            ?-?-?      8.804    122.144      8.016
            ?-?-?      7.020    128.480     10.696
            ?-?-?      4.026    117.613      8.830
            ?-?-?      1.890    116.845      7.553
            ?-?-?      7.176    123.539      7.782
            ?-?-?      1.897    117.242      7.835
 P60HB2-V44N-V44H      1.744    121.047      8.337
W129HE1-A133N-A133H     10.695    117.514      8.133
            ?-?-?      9.213    130.933      9.453
Y135HB-A133N-A133H      3.092    117.341      8.129
            ?-?-?      6.835    113.797      7.077
            ?-?-?      7.079    119.815      7.475
            ?-?-?      4.223    113.217      7.767
H73HD2-H73ND1-H73HD1      6.951    125.315     11.754
E108HG3-G97N-G97H      2.401    111.300      9.386
            ?-?-?      9.216    130.793      9.042
K117HD2-K117N-K117H      1.440    119.835      8.507
            ?-?-?      1.659    117.197      7.803
            ?-?-?      4.717    119.366      8.937
            ?-?-?      7.919    126.284      6.538
            ?-?-?      7.548    106.663      7.961
            ?-?-?      1.898    117.615      7.084
            ?-?-?      3.953    118.445      8.461
            ?-?-?      7.959    118.301      7.672
   K18H-L16N-L16H      7.687    121.046      8.555
I34HG12-W36N-W36H      0.954    119.551      8.765
I34HG12-W36N-W36H      0.933    119.537      8.767
   C94H-K69N-K69H      8.981    119.406      8.659
N66HB2-N66ND2-N66HD21      2.539    111.851      6.805
            ?-?-?      2.071    128.182      8.431
            ?-?-?      4.729    116.681      9.386
            ?-?-?      7.942    109.851      8.172
            ?-?-?      8.557    121.053      7.531
            ?-?-?      8.542    121.022      7.534
 L22HD2-I34N-I34H      0.122    122.017      8.765
 L22HD2-I34N-I34H      0.107    121.989      8.769
            ?-?-?      1.057    122.284      7.319
            ?-?-?      6.298    108.420      6.564
            ?-?-?      3.183    125.427      6.530
Q116HG3-K117N-K117H      2.845    119.823      8.501
D120HB-K117N-K117H      2.845    119.823      8.501
  A113H-A88N-A88H      9.201    121.915      6.303
            ?-?-?      7.221    105.820      8.055
            ?-?-?      1.410    120.364      7.312
            ?-?-?      1.392    120.337      7.312
  V44HA-S39N-S39H      4.592    118.742      9.267
   L71H-K90N-K90H      8.814    111.217      7.350
   L71H-K90N-K90H      8.794    111.225      7.352
T134HG2-R63N-R63H      1.107    116.379      7.787
I61HG12-A133N-A133H     -0.628    117.541      8.132
I61HG12-A133N-A133H     -0.607    117.513      8.134
            ?-?-?      2.451    115.972      7.555
            ?-?-?      5.038    111.994      8.040
            ?-?-?      9.042    112.024      8.032
            ?-?-?      7.742    125.460      7.148
            ?-?-?      4.730    119.255      8.939
            ?-?-?      9.532    105.804      8.056
            ?-?-?      7.237    121.321      7.645
            ?-?-?      1.381    122.188      7.309
   V24H-F25N-F25H      9.226    126.820      8.032
   A133HB-G4N-G4H      1.345    109.001      8.006
            ?-?-?      2.843    121.595      8.272
            ?-?-?      7.078    114.613      7.642
            ?-?-?      8.738    122.041      8.557
P99HB2-V107N-V107H      1.895    126.810      7.722
            ?-?-?      8.757    122.054      8.554
 F25H-M111N-M111H      8.020    124.889      8.966
            ?-?-?      8.819    120.740      9.051
            ?-?-?      7.765    122.839      8.031
            ?-?-?     10.707    117.229      8.509
            ?-?-?     10.682    117.208      8.511
            ?-?-?      1.513    115.140      8.885
 V24HG1-E33N-E33H      0.775    123.141      9.093
D131HB2-T134N-T134H      2.612    107.585      7.669
  F96HD-L95N-L95H      7.247    130.790      7.508
            ?-?-?      2.075    118.437      8.468
            ?-?-?      4.740    118.181      7.483
            ?-?-?      7.868    119.699      7.584
            ?-?-?      7.852    119.694      7.587
            ?-?-?      4.739    119.395      8.932
  E46HA-I59N-I59H      3.975    120.668      8.812
            ?-?-?      0.567    128.472     10.694
            ?-?-?      8.837    121.599      8.275
            ?-?-?      2.340    121.075      8.551
            ?-?-?      2.346    121.073      8.550
            ?-?-?     -0.156    122.326      8.088
  P74HB-A78N-A78H      2.349    119.682      7.874
            ?-?-?      7.844    116.381      8.079
            ?-?-?      1.564    121.320      8.079
  K81HD-A80N-A80H      1.688    121.304      8.075
 N57HB2-R58N-R58H      2.966    121.320      7.318
            ?-?-?      7.726    116.425      7.418
            ?-?-?      8.027    119.263      7.725
            ?-?-?      7.705    116.433      7.419
   K77H-A79N-A79H      7.489    121.320      7.316
 L16HD2-K18N-K18H     -0.131    118.311      7.679
 L16HD2-K18N-K18H     -0.139    118.304      7.678
  M111H-F25N-F25H      8.958    126.875      8.024
  M111H-F25N-F25H      8.938    126.857      8.026
            ?-?-?      8.503    117.242      8.922
  E46HG-W47N-W47H      2.303    118.301      7.675
 C48HB2-C48N-C48H      2.303    118.301      7.675
            ?-?-?      7.961    111.714      7.810
            ?-?-?      1.838    114.456      7.336
            ?-?-?      6.847    118.187      8.984
            ?-?-?      8.946    121.591      8.267
            ?-?-?      6.826    118.166      8.984
            ?-?-?      5.182    111.438      6.835
            ?-?-?      8.874    116.091      8.610
            ?-?-?      9.541    119.842      9.785
   R17H-S38N-S38H      7.534    113.085      8.087
            ?-?-?      7.731    106.769      7.555
  K23HG-E33N-E33H      1.257    123.054      9.072
            ?-?-?      2.707    115.282      7.221
 K23HD2-E33N-E33H      1.279    122.998      9.071
  E32HA-E32N-E32H      4.690    122.004      7.977
            ?-?-?      3.962    121.757      6.460
            ?-?-?      4.732    122.154      7.984
 I34HG2-W36N-W36H      0.755    119.683      8.766
            ?-?-?      2.801    110.750      7.852
            ?-?-?      7.081    116.952      7.307
            ?-?-?      1.411    120.214      7.320
            ?-?-?      3.736    115.988      8.894
            ?-?-?      2.377    129.164     10.471
R130HB3-A133N-A133H      1.867    117.478      8.128
            ?-?-?      7.092    116.932      6.788
            ?-?-?      0.327    109.800      7.940
            ?-?-?      0.413    119.808      7.072
M125HG2-M125N-M125H      2.396    118.575      8.036
            ?-?-?      7.822    121.749      6.303
            ?-?-?      1.984    116.099      7.999
            ?-?-?      8.053    107.594      7.797
            ?-?-?      4.544    110.476      6.078
            ?-?-?      8.017    119.124      8.252
V62HB-T134N-T134H      2.202    107.593      7.665
            ?-?-?      7.075    119.812      7.304
            ?-?-?      4.196    121.872      7.680
            ?-?-?      6.024    121.731      6.296
            ?-?-?      6.576    108.431      6.293
 N57HB2-R58N-R58H      2.989    121.320      7.320
  K82HE-A79N-A79H      2.989    121.320      7.320
S115HB2-Q116N-Q116H      3.996    119.825      9.535
            ?-?-?      7.546    111.339      7.750
            ?-?-?      7.742    126.821      8.016
            ?-?-?      1.270    123.519      7.181
            ?-?-?      6.537    106.640      7.561
            ?-?-?      3.070    118.039      7.789
            ?-?-?      7.505    122.185      7.921
            ?-?-?      7.345    111.193      7.734
            ?-?-?      0.887    123.790      8.623
            ?-?-?      1.684    122.280      8.086
            ?-?-?      7.259    116.929      7.085
            ?-?-?      2.202    120.932      7.758
            ?-?-?      4.000    121.735      7.617
 P84HB3-K81N-K81H      2.477    114.634      7.075
            ?-?-?      7.554    106.808      7.810
  F45HA-E46N-E46H      4.330    115.279      7.210
  K86HE-V87N-V87H      2.915    120.249      8.179
K114HG2-E118N-E118H      0.844    119.710      8.032
            ?-?-?      5.409    122.312     11.849
M125HG3-M125N-M125H      2.772    118.576      8.030
R119HB3-F122N-F122H      2.598    119.015      7.930
            ?-?-?      6.936    113.255      8.088
            ?-?-?      6.889    113.257      8.089
            ?-?-?      6.913    113.264      8.088
            ?-?-?      4.171    118.845      7.764
            ?-?-?      3.975    116.652      8.586
            ?-?-?      7.671    118.293      7.374
            ?-?-?      1.392    120.476      8.074
            ?-?-?      8.332    121.053      8.713
 N56HB2-R58N-R58H      2.572    121.179      7.320
            ?-?-?      7.224    107.994      7.054
            ?-?-?      1.300    125.666      7.562
            ?-?-?      1.261    125.615      7.563
 P84HB3-R85N-R85H      2.479    115.160      8.328
 P84HB3-R85N-R85H      2.460    115.118      8.334
            ?-?-?      7.079    116.842      6.582
            ?-?-?      7.285    110.745      6.670
  E46HA-I59N-I59H      3.976    120.752      8.809
            ?-?-?      8.478    118.471      8.813
            ?-?-?      6.584    111.991      6.836
            ?-?-?      4.785    117.209      8.054
            ?-?-?     -0.408    124.459     10.921
            ?-?-?     -0.393    124.487     10.918
            ?-?-?      6.831    112.674      7.274
            ?-?-?      1.810    118.164      7.899
            ?-?-?      6.295    121.748      6.536
            ?-?-?      7.083    114.606      7.487
            ?-?-?      7.670    118.691      8.131
W129HH2-W129NE1-W129HE1      5.779    127.950     10.690
W129HH2-W129NE1-W129HE1      5.763    127.952     10.693
            ?-?-?      7.939    118.191      8.312
N136HB3-N136ND2-N136HD21      2.694    111.827      6.804
            ?-?-?      7.836    107.596      7.664
            ?-?-?      8.110    122.157      8.758
  V72HB-G70N-G70H      2.528    107.627      7.805
 C94HB3-G70N-G70H      2.528    107.627      7.805
            ?-?-?      2.058    124.198      7.180
L22HD2-A113N-A113H      0.149    130.974      9.206
L22HD2-A113N-A113H      0.131    130.959      9.208
            ?-?-?      4.623    119.395      8.932
            ?-?-?      4.020    125.160      9.112
            ?-?-?      7.565    125.712      7.703
            ?-?-?      4.268    116.652      8.596
            ?-?-?     10.734    129.004     10.464
   G50H-M49N-M49H      8.974    119.951      9.241
 M49HG2-M49N-M49H      2.107    120.089      9.245
  M49HE-M49N-M49H      2.107    120.089      9.245
            ?-?-?      7.518    122.006      8.541
            ?-?-?      7.697    116.563      8.121
            ?-?-?      7.718    116.539      8.122
P99HB2-V107N-V107H      1.860    126.662      7.726
            ?-?-?      1.838    126.666      7.727
            ?-?-?      7.817    122.141      7.313
            ?-?-?      7.341    121.037      6.874
            ?-?-?      6.815    119.811      7.073
            ?-?-?      2.026    116.516      8.047
            ?-?-?      8.043    122.873      8.233
            ?-?-?      3.411    118.197      8.039
            ?-?-?      9.235    119.806      9.534
            ?-?-?      3.535    118.213      7.479
   C94H-V72N-V72H      8.974    113.101      7.656
 P84HB3-R85N-R85H      2.456    115.143      8.336
            ?-?-?      7.566    110.337      6.834
            ?-?-?      1.952    108.830      7.468
            ?-?-?      2.333    121.069      8.552
            ?-?-?      7.822    122.140      8.086
H6HB2-H6ND1-H6HD1      3.018    117.065      8.509
            ?-?-?      4.738    115.295      7.336
            ?-?-?      7.795    124.201      7.178
            ?-?-?      7.286    121.454      7.853
R119HB3-K114N-K114H      2.628    115.981      8.891
K23HE-V112N-V112H      2.823    116.512      8.603
V5HG1-N43ND2-N43HD2      0.757    112.699      7.076
            ?-?-?      8.117    127.800      8.392
            ?-?-?      8.584    116.551      8.255
            ?-?-?      8.399    116.807      8.804
   K90H-A89N-A89H      7.378    116.380      7.718
   F91H-A89N-A89H      7.378    116.380      7.718
            ?-?-?      1.661    121.354      7.036
            ?-?-?      0.905    119.836      9.534
M125HA-M125N-M125H      4.143    118.576      8.030
            ?-?-?      1.407    122.185      7.302
            ?-?-?      1.389    122.190      7.306
            ?-?-?      8.563    123.557      7.183
            ?-?-?      8.547    123.543      7.187
            ?-?-?      1.059    119.849      8.038
            ?-?-?      1.082    119.852      8.037
            ?-?-?      2.059    118.839      8.363
            ?-?-?      5.133    111.348      7.145
            ?-?-?      6.334    128.996     10.473
            ?-?-?      1.078    122.308      7.312
            ?-?-?      1.065    122.297      7.316
            ?-?-?      8.331    107.626      7.798
            ?-?-?      8.358    118.983      8.619
            ?-?-?      8.578    116.803      8.132
P110HG2-A75N-A75H      0.411    115.283      7.342
P110HG2-L76N-L76H      0.411    115.283      7.342
            ?-?-?      8.011    115.144      8.399
            ?-?-?      5.134    111.298      6.834
            ?-?-?      9.166    116.788      9.064
            ?-?-?      9.158    116.784      9.068
R130HG3-T134N-T134H      1.648    107.647      7.667
            ?-?-?      7.553    125.575      7.253
            ?-?-?     10.668    121.761      8.658
 K77HG2-L76N-L76H      0.855    115.282      7.343
            ?-?-?      7.829    119.813      7.077
            ?-?-?      7.858    110.902      8.055
V67HG2-E124N-E124H      0.730    116.796      8.395
V123HG1-E124N-E124H      0.730    116.796      8.395
   K23H-I34N-I34H      7.675    122.179      8.767
            ?-?-?      8.672    121.745      8.915
            ?-?-?      5.784    119.128      8.773
            ?-?-?      7.573    125.584      8.229
T134HA-N136N-N136H      4.166    119.945      8.133
            ?-?-?      9.642    104.454     10.158
            ?-?-?      5.247    111.988      6.843
F103HD-E105N-E105H      7.572    115.287      8.908
            ?-?-?      1.867    114.638      6.911
            ?-?-?      7.685    122.144      7.523
            ?-?-?      7.154    111.316      6.992
            ?-?-?      7.497    119.402      8.657
N57HA-N57ND2-N57HD22      4.739    107.987      7.237
            ?-?-?      3.042    112.145      7.031
            ?-?-?      8.349    122.012      8.593
            ?-?-?     10.201    119.945      8.776
            ?-?-?      1.305    125.687      7.562
   L16HD2-L8N-L8H     -0.151    121.332      7.242
            ?-?-?     -1.014    118.198      9.008
            ?-?-?      7.676    107.734      7.354
            ?-?-?      7.553    106.910      7.894
  G19HA-W36N-W36H      3.814    119.674      8.770
K90HA-Q116NE2-Q116HE22      4.183    111.302      7.745
            ?-?-?      1.649    117.478      7.691
N66HD21-V67N-V67H      6.815    127.633      8.395
N66HD21-A68N-A68H      6.815    127.633      8.395
            ?-?-?      5.314    116.380      7.706
            ?-?-?      3.076    112.126      7.026
I61HG13-R63N-R63H      0.173    116.380      7.792
            ?-?-?      7.578    125.575      7.761
            ?-?-?      7.528    122.144      7.996
            ?-?-?      7.282    121.320      7.839
            ?-?-?      0.788    118.713      7.777
            ?-?-?     -0.147    121.046      8.340
 P60HB2-F45N-F45H      1.747    128.182      9.059
            ?-?-?      8.783    105.675      7.237
            ?-?-?      7.578    125.575      8.136
            ?-?-?      7.085    125.300      9.106
  F45HA-F45N-F45H      4.355    128.320      9.044
            ?-?-?      9.546    121.046      8.348
  Q40HG-Q40N-Q40H      2.436    111.988      8.043
  Q40HG-N43N-N43H      2.436    111.988      8.043
            ?-?-?      8.562    113.223      8.066
            ?-?-?      9.398    116.654      9.615
            ?-?-?      4.773    118.438      8.473
            ?-?-?      1.403    119.811      8.105
            ?-?-?      7.332    111.302      7.745
            ?-?-?      9.201    130.927      9.075
            ?-?-?      1.403    109.792      7.941
 K69HE2-C94N-C94H      2.854    118.027      8.981
V107HG1-F103N-F103H      0.369    118.164      7.917
            ?-?-?     -1.476    124.340      8.731
            ?-?-?      8.020    122.830      8.434
            ?-?-?      2.756    121.320      7.628
            ?-?-?      1.944    117.203      7.831
            ?-?-?      0.271    121.732      8.668
            ?-?-?      7.455    104.989     10.585
            ?-?-?      8.094    121.320      8.191
  T92HA-A88N-A88H      5.462    121.732      6.306
            ?-?-?      1.845    106.636     10.796
            ?-?-?      8.980    118.027      9.458
            ?-?-?      2.141    111.028      7.354
   R58H-I59N-I59H      7.307    120.634      8.817
   K77H-A80N-A80H      7.479    121.320      8.074
            ?-?-?      7.873    110.753      8.097
            ?-?-?     -0.959    108.695      6.079
            ?-?-?      7.332    115.282      7.511
            ?-?-?      0.738    121.732      8.660
            ?-?-?      8.365    105.813      8.058
