# Supplementary material for: Structural and regulatory insights into the glideosome-associated connector from Toxoplasma gondii
Source: eLife. 2023 Apr 4;12:e86049. doi: 10.7554/eLife.86049 (PMC10125020; doi:10.7554/eLife.86049)
Supplement: Figure 1—source data 1. — wwPDB X-ray structure validation; MTZ file for TgGAC X-ray diffraction data and final refined PDB file for TgGAC from X-ray diffraction. [file elife-86049-fig1-data1.zip › Figure 1-source data 1/NOE assignment and NMR structure/structure_calculation/final_0/structure.nef]

data_nef_file
 
# NMR meta data

save_nef_nmr_meta_data
   _nef_nmr_meta_data.sf_category           nef_nmr_meta_data
   _nef_nmr_meta_data.sf_framecode          nef_nmr_meta_data
   _nef_nmr_meta_data.format_name           nmr_exchange_format
   _nef_nmr_meta_data.format_version        0.91
   _nef_nmr_meta_data.program_name          CYANA
   _nef_nmr_meta_data.program_version       3.98.15
   _nef_nmr_meta_data.creation_date         2023-03-10T12:21:09.955000
   _nef_nmr_meta_data.uuid                  CYANA-2023-03-10T12:21:09.955000-6949420817
save_


# Molecular system

save_nef_molecular_system
   _nef_molecular_system.sf_category        nef_molecular_system
   _nef_molecular_system.sf_framecode       nef_molecular_system
   
   loop_
      _nef_sequence.chain_code
      _nef_sequence.sequence_code
      _nef_sequence.residue_name

    .    1 SER
    .    2 MET
    .    3 ASN
    .    4 GLY
    .    5 VAL
    .    6 HIS
    .    7 ASP
    .    8 LEU
    .    9 PRO
    .   10 SER
    .   11 ASN
    .   12 VAL
    .   13 LYS
    .   14 GLU
    .   15 ALA
    .   16 LEU
    .   17 ARG
    .   18 LYS
    .   19 GLY
    .   20 GLY
    .   21 LYS
    .   22 LEU
    .   23 LYS
    .   24 VAL
    .   25 PHE
    .   26 LEU
    .   27 PRO
    .   28 GLU
    .   29 LYS
    .   30 GLU
    .   31 LYS
    .   32 GLU
    .   33 GLU
    .   34 ILE
    .   35 ARG
    .   36 TRP
    .   37 ARG
    .   38 SER
    .   39 SER
    .   40 GLN
    .   41 ASP
    .   42 LEU
    .   43 ASN
    .   44 VAL
    .   45 PHE
    .   46 GLU
    .   47 TRP
    .   48 CYS
    .   49 MET
    .   50 GLY
    .   51 ASN
    .   52 ASP
    .   53 GLN
    .   54 ASP
    .   55 TYR
    .   56 ASN
    .   57 ASN
    .   58 ARG
    .   59 ILE
    .   60 PRO
    .   61 ILE
    .   62 VAL
    .   63 ARG
    .   64 ILE
    .   65 ARG
    .   66 ASN
    .   67 VAL
    .   68 ALA
    .   69 LYS
    .   70 GLY
    .   71 LEU
    .   72 VAL
    .   73 HIS
    .   74 PRO
    .   75 ALA
    .   76 LEU
    .   77 LYS
    .   78 ALA
    .   79 ALA
    .   80 ALA
    .   81 LYS
    .   82 LYS
    .   83 GLU
    .   84 PRO
    .   85 ARG
    .   86 LYS
    .   87 VAL
    .   88 ALA
    .   89 ALA
    .   90 LYS
    .   91 PHE
    .   92 THR
    .   93 MET
    .   94 CYS
    .   95 LEU
    .   96 PHE
    .   97 GLY
    .   98 PRO
    .   99 PRO
    .  100 ASN
    .  101 ASP
    .  102 ASP
    .  103 PHE
    .  104 PRO
    .  105 GLU
    .  106 GLY
    .  107 VAL
    .  108 GLU
    .  109 LEU
    .  110 PRO
    .  111 MET
    .  112 VAL
    .  113 ALA
    .  114 LYS
    .  115 SER
    .  116 GLN
    .  117 LYS
    .  118 GLU
    .  119 ARG
    .  120 ASP
    .  121 ALA
    .  122 PHE
    .  123 VAL
    .  124 GLU
    .  125 MET
    .  126 MET
    .  127 VAL
    .  128 GLN
    .  129 TRP
    .  130 ARG
    .  131 ASP
    .  132 ALA
    .  133 ALA
    .  134 THR
    .  135 TYR
    .  136 ASN
    .  137 PHE
   stop_
save_


# Chemical shifts

save_nef_chemical_shift_list_/home/klukowski/nmrpy/tmp/c52c8312d33848f48d81d3f710c11534/results/it_3_final_0/shift_assignment/symlink/flya.prot
   _nef_chemical_shift_list.sf_category               nef_chemical_shift_list
   _nef_chemical_shift_list.sf_framecode              nef_chemical_shift_list_/home/klukowski/nmrpy/tmp/c52c8312d33848f48d81d3f710c11534/results/it_3_final_0/shift_assignment/symlink/flya.prot
   
   loop_
      _nef_chemical_shift.chain_code
      _nef_chemical_shift.sequence_code
      _nef_chemical_shift.residue_name
      _nef_chemical_shift.atom_name
      _nef_chemical_shift.value
      _nef_chemical_shift.value_uncertainty

    .    1 SER N     121.615   0.010
    .    1 SER H       8.668   0.010
    .    1 SER CA     58.418   0.000
    .    1 SER HA      4.623   0.000
    .    1 SER CB     62.335   0.000
    .    1 SER HB2     3.707   0.000
    .    1 SER HB3     3.710   0.000
    .    1 SER C     176.715   0.000
    .    2 MET N     118.454   0.010
    .    2 MET H       8.477   0.010
    .    2 MET CA     55.750   0.000
    .    2 MET HA      4.502   0.000
    .    2 MET CB     33.173   0.000
    .    2 MET HB2     2.006   0.000
    .    2 MET HB3     2.014   0.000
    .    2 MET CG     32.110   0.000
    .    2 MET HG2     2.510   0.010
    .    2 MET HG3     2.512   0.000
    .    2 MET QE      1.491   0.000
    .    2 MET CE     18.787   0.000
    .    2 MET C     175.732   0.010
    .    3 ASN N     119.947   0.010
    .    3 ASN H       9.055   0.010
    .    3 ASN CA     52.732   0.000
    .    3 ASN HA      4.866   0.000
    .    3 ASN CB     39.125   0.000
    .    3 ASN HB2     2.645   0.000
    .    3 ASN HB3     2.833   0.000
    .    3 ASN ND2   113.671   0.000
    .    3 ASN HD21    6.806   0.000
    .    3 ASN HD22    7.636   0.000
    .    3 ASN C     175.535   0.000
    .    4 GLY N     108.854   0.000
    .    4 GLY H       8.014   0.000
    .    4 GLY CA     45.989   0.000
    .    4 GLY HA2     4.007   0.000
    .    4 GLY HA3     4.182   0.000
    .    4 GLY C     176.534   0.000
    .    5 VAL N     117.183   0.000
    .    5 VAL H       8.508   0.000
    .    5 VAL CA     64.878   0.000
    .    5 VAL HA      3.806   0.000
    .    5 VAL CB     31.447   0.000
    .    5 VAL HB      2.202   0.000
    .    5 VAL QG1     0.764   0.000
    .    5 VAL QG2     1.248   0.000
    .    5 VAL CG1    18.580   0.000
    .    5 VAL CG2    22.026   0.000
    .    5 VAL C     176.421   0.000
    .    6 HIS N     116.358   0.000
    .    6 HIS H       7.709   0.000
    .    6 HIS CA     58.342   0.000
    .    6 HIS HA      4.208   0.000
    .    6 HIS CB     30.163   0.000
    .    6 HIS HB2     3.011   0.000
    .    6 HIS HB3     3.166   0.000
    .    6 HIS ND1   117.035   0.010
    .    6 HIS CD2   119.111   0.000
    .    6 HIS HD1     8.507   0.010
    .    6 HIS CE1   138.975   0.000
    .    6 HIS HD2     7.102   0.000
    .    6 HIS HE1     7.690   0.000
    .    6 HIS C     176.547   0.000
    .    7 ASP N     118.737   0.000
    .    7 ASP H       7.673   0.000
    .    7 ASP CA     54.301   0.000
    .    7 ASP HA      4.773   0.000
    .    7 ASP CB     41.612   0.000
    .    7 ASP HB2     2.549   0.000
    .    7 ASP HB3     2.900   0.000
    .    7 ASP C     176.455   0.000
    .    8 LEU N     121.337   0.000
    .    8 LEU H       7.244   0.000
    .    8 LEU CA     54.070   0.000
    .    8 LEU HA      4.367   0.000
    .    8 LEU CB     42.733   0.000
    .    8 LEU HB2     1.073   0.000
    .    8 LEU HB3     1.676   0.000
    .    8 LEU CG     27.617   0.010
    .    8 LEU HG      1.727   0.010
    .    8 LEU QD1     0.938   0.000
    .    8 LEU QD2     0.919   0.000
    .    8 LEU CD1    23.620   0.000
    .    8 LEU CD2    25.929   0.000
    .    8 LEU C     173.845   0.000
    .    9 PRO CA     62.686   0.000
    .    9 PRO HA      4.534   0.000
    .    9 PRO CB     32.523   0.000
    .    9 PRO HB2     1.994   0.000
    .    9 PRO HB3     2.566   0.000
    .    9 PRO CG     28.175   0.000
    .    9 PRO HG2     2.192   0.000
    .    9 PRO HG3     2.195   0.000
    .    9 PRO CD     50.269   0.000
    .    9 PRO HD2     3.291   0.000
    .    9 PRO HD3     4.010   0.000
    .    9 PRO C     178.301   0.010
    .   10 SER N     117.933   0.010
    .   10 SER H       7.796   0.010
    .   10 SER CA     61.411   0.000
    .   10 SER HA      3.576   0.000
    .   10 SER CB     62.578   0.000
    .   10 SER HB2     3.937   0.000
    .   10 SER HB3     3.975   0.000
    .   10 SER C     178.257   0.000
    .   11 ASN N     115.156   0.010
    .   11 ASN H       8.004   0.010
    .   11 ASN CA     56.359   0.000
    .   11 ASN HA      4.444   0.000
    .   11 ASN CB     36.604   0.000
    .   11 ASN HB2     2.820   0.000
    .   11 ASN HB3     2.820   0.000
    .   11 ASN ND2   122.151   0.010
    .   11 ASN HD21    7.526   0.010
    .   11 ASN HD22    7.782   0.010
    .   11 ASN C     177.540   0.000
    .   12 VAL N     123.501   0.000
    .   12 VAL H       7.192   0.000
    .   12 VAL CA     65.837   0.000
    .   12 VAL HA      3.776   0.000
    .   12 VAL CB     31.749   0.000
    .   12 VAL HB      2.068   0.000
    .   12 VAL QG1     0.907   0.000
    .   12 VAL QG2     1.040   0.000
    .   12 VAL CG1    21.371   0.000
    .   12 VAL CG2    22.378   0.000
    .   12 VAL C     176.857   0.000
    .   13 LYS N     117.912   0.000
    .   13 LYS H       7.797   0.000
    .   13 LYS CA     61.390   0.000
    .   13 LYS HA      3.574   0.000
    .   13 LYS CB     32.327   0.000
    .   13 LYS HB2     1.624   0.000
    .   13 LYS HB3     1.930   0.000
    .   13 LYS CG     26.829   0.000
    .   13 LYS HG2     1.057   0.010
    .   13 LYS HG3     1.448   0.000
    .   13 LYS CD     30.252   0.000
    .   13 LYS HD2     1.626   0.000
    .   13 LYS HD3     1.735   0.000
    .   13 LYS CE     41.680   0.000
    .   13 LYS HE2     2.899   0.000
    .   13 LYS HE3     3.227   0.000
    .   13 LYS C     178.294   0.000
    .   14 GLU N     115.165   0.000
    .   14 GLU H       8.007   0.000
    .   14 GLU CA     58.895   0.000
    .   14 GLU HA      3.972   0.000
    .   14 GLU CB     29.586   0.000
    .   14 GLU HB2     1.986   0.010
    .   14 GLU HB3     2.023   0.000
    .   14 GLU CG     36.399   0.000
    .   14 GLU HG2     2.238   0.000
    .   14 GLU HG3     2.816   0.000
    .   14 GLU C     178.710   0.000
    .   15 ALA N     122.157   0.000
    .   15 ALA H       7.531   0.000
    .   15 ALA CA     55.086   0.000
    .   15 ALA HA      4.102   0.000
    .   15 ALA QB      1.595   0.000
    .   15 ALA CB     18.581   0.000
    .   15 ALA C     181.226   0.000
    .   16 LEU N     121.051   0.000
    .   16 LEU H       8.555   0.000
    .   16 LEU CA     57.891   0.000
    .   16 LEU HA      4.077   0.000
    .   16 LEU CB     41.413   0.000
    .   16 LEU HB2     0.703   0.010
    .   16 LEU HB3     1.598   0.000
    .   16 LEU CG     23.716   0.000
    .   16 LEU HG      0.532   0.000
    .   16 LEU QD1     0.533   0.000
    .   16 LEU QD2    -0.135   0.000
    .   16 LEU CD1    23.709   0.000
    .   16 LEU CD2    25.494   0.000
    .   16 LEU C     178.107   0.000
    .   17 ARG N     116.102   0.000
    .   17 ARG H       7.544   0.000
    .   17 ARG CA     58.704   0.000
    .   17 ARG HA      3.893   0.000
    .   17 ARG CB     30.202   0.010
    .   17 ARG HB2     1.617   0.010
    .   17 ARG HB3     1.743   0.010
    .   17 ARG CG     29.231   0.010
    .   17 ARG HG2     1.053   0.010
    .   17 ARG HG3     1.743   0.010
    .   17 ARG CD     43.419   0.000
    .   17 ARG HD2     3.042   0.000
    .   17 ARG HD3     3.048   0.000
    .   17 ARG HE      8.030   0.000
    .   17 ARG C     178.477   0.000
    .   18 LYS N     118.339   0.000
    .   18 LYS H       7.682   0.000
    .   18 LYS CA     57.893   0.000
    .   18 LYS HA      3.907   0.000
    .   18 LYS CB     33.146   0.000
    .   18 LYS HB2     1.814   0.000
    .   18 LYS HB3     1.815   0.000
    .   18 LYS CG     24.990   0.000
    .   18 LYS HG2     1.376   0.000
    .   18 LYS HG3     1.442   0.010
    .   18 LYS CD     29.219   0.000
    .   18 LYS HD2     1.633   0.000
    .   18 LYS HD3     1.642   0.000
    .   18 LYS CE     42.165   0.000
    .   18 LYS HE2     2.942   0.000
    .   18 LYS HE3     2.950   0.010
    .   18 LYS C     177.948   0.000
    .   19 GLY N     105.629   0.000
    .   19 GLY H       7.236   0.000
    .   19 GLY CA     43.388   0.000
    .   19 GLY HA2     3.806   0.010
    .   19 GLY HA3     3.806   0.010
    .   19 GLY C     174.137   0.000
    .   20 GLY N     107.158   0.000
    .   20 GLY H       6.880   0.000
    .   20 GLY CA     45.874   0.000
    .   20 GLY HA2     4.021   0.000
    .   20 GLY HA3     4.043   0.000
    .   20 GLY C     170.703   0.000
    .   21 LYS N     118.884   0.000
    .   21 LYS H       8.367   0.000
    .   21 LYS CA     55.120   0.000
    .   21 LYS HA      5.680   0.000
    .   21 LYS CB     35.779   0.000
    .   21 LYS HB2     1.743   0.000
    .   21 LYS HB3     1.797   0.000
    .   21 LYS CG     24.789   0.000
    .   21 LYS HG2     1.385   0.000
    .   21 LYS HG3     1.439   0.000
    .   21 LYS CD     29.677   0.000
    .   21 LYS HD2     1.616   0.000
    .   21 LYS HD3     1.620   0.000
    .   21 LYS CE     42.159   0.000
    .   21 LYS HE2     2.882   0.000
    .   21 LYS HE3     2.887   0.000
    .   21 LYS C     175.844   0.000
    .   22 LEU N     125.259   0.000
    .   22 LEU H       9.114   0.000
    .   22 LEU CA     54.336   0.000
    .   22 LEU HA      5.305   0.000
    .   22 LEU CB     47.012   0.000
    .   22 LEU HB2     1.434   0.000
    .   22 LEU HB3     1.437   0.000
    .   22 LEU CG     24.356   0.000
    .   22 LEU HG      0.842   0.000
    .   22 LEU QD1     1.608   0.000
    .   22 LEU QD2     0.145   0.000
    .   22 LEU CD1    20.749   0.000
    .   22 LEU CD2    26.892   0.000
    .   22 LEU C     175.676   0.000
    .   23 LYS N     118.532   0.000
    .   23 LYS H       7.695   0.000
    .   23 LYS CA     55.069   0.000
    .   23 LYS HA      5.261   0.000
    .   23 LYS CB     35.341   0.000
    .   23 LYS HB2     1.289   0.000
    .   23 LYS HB3     1.668   0.000
    .   23 LYS CG     25.485   0.000
    .   23 LYS HG2     1.292   0.000
    .   23 LYS HG3     1.293   0.000
    .   23 LYS CD     29.276   0.000
    .   23 LYS HD2     1.302   0.000
    .   23 LYS HD3     1.459   0.000
    .   23 LYS CE     42.164   0.000
    .   23 LYS HE2     2.857   0.000
    .   23 LYS HE3     2.859   0.000
    .   23 LYS C     174.848   0.000
    .   24 VAL N     120.079   0.000
    .   24 VAL H       9.244   0.000
    .   24 VAL CA     58.288   0.000
    .   24 VAL HA      5.180   0.000
    .   24 VAL CB     36.412   0.000
    .   24 VAL HB      1.585   0.000
    .   24 VAL QG1     0.772   0.000
    .   24 VAL QG2     0.745   0.000
    .   24 VAL CG1    20.493   0.000
    .   24 VAL CG2    21.571   0.000
    .   24 VAL C     172.501   0.000
    .   25 PHE N     126.803   0.000
    .   25 PHE H       8.034   0.000
    .   25 PHE CA     56.929   0.000
    .   25 PHE HA      4.592   0.000
    .   25 PHE CB     39.906   0.000
    .   25 PHE HB2     2.480   0.000
    .   25 PHE HB3     2.983   0.000
    .   25 PHE CD1   131.718   0.000
    .   25 PHE HD1     7.084   0.000
    .   25 PHE CE1   131.668   0.000
    .   25 PHE HE1     7.085   0.000
    .   25 PHE CZ    131.634   0.010
    .   25 PHE HZ      7.090   0.000
    .   25 PHE HE2     7.086   0.000
    .   25 PHE HD2     7.086   0.000
    .   25 PHE C     174.155   0.000
    .   26 LEU N     122.526   0.000
    .   26 LEU H       8.375   0.000
    .   26 LEU CA     52.559   0.000
    .   26 LEU HA      4.733   0.000
    .   26 LEU CB     41.056   0.000
    .   26 LEU HB2     1.602   0.000
    .   26 LEU HB3     1.614   0.000
    .   26 LEU CG     25.919   0.010
    .   26 LEU HG      1.045   0.010
    .   26 LEU QD1     1.046   0.000
    .   26 LEU QD2     1.049   0.000
    .   26 LEU CD1    22.872   0.000
    .   26 LEU CD2    25.919   0.000
    .   26 LEU C     175.436   0.000
    .   27 PRO CA     64.862   0.000
    .   27 PRO HA      4.337   0.000
    .   27 PRO CB     31.900   0.000
    .   27 PRO HB2     1.976   0.000
    .   27 PRO HB3     2.436   0.000
    .   27 PRO CG     28.280   0.000
    .   27 PRO HG2     2.318   0.000
    .   27 PRO HG3     2.319   0.000
    .   27 PRO CD     50.438   0.000
    .   27 PRO HD2     3.730   0.000
    .   27 PRO HD3     3.940   0.000
    .   27 PRO C     177.071   0.000
    .   28 GLU N     115.271   0.000
    .   28 GLU H       8.889   0.000
    .   28 GLU CA     57.771   0.000
    .   28 GLU HA      3.937   0.000
    .   28 GLU CB     27.610   0.000
    .   28 GLU HB2     2.271   0.010
    .   28 GLU HB3     2.275   0.000
    .   28 GLU CG     36.773   0.000
    .   28 GLU HG2     2.176   0.010
    .   28 GLU HG3     2.236   0.010
    .   28 GLU C     175.595   0.000
    .   29 LYS N     118.908   0.000
    .   29 LYS H       7.802   0.000
    .   29 LYS CA     54.839   0.000
    .   29 LYS HA      4.728   0.010
    .   29 LYS CB     35.258   0.000
    .   29 LYS HB2     1.674   0.000
    .   29 LYS HB3     1.949   0.000
    .   29 LYS CG     24.728   0.000
    .   29 LYS HG2     1.375   0.000
    .   29 LYS HG3     1.433   0.000
    .   29 LYS CD     29.287   0.010
    .   29 LYS HD2     1.436   0.010
    .   29 LYS HD3     1.957   0.010
    .   29 LYS CE     42.176   0.000
    .   29 LYS HE2     3.009   0.010
    .   29 LYS HE3     3.012   0.000
    .   29 LYS C     176.622   0.000
    .   30 GLU N     120.253   0.000
    .   30 GLU H       8.325   0.000
    .   30 GLU CA     55.899   0.000
    .   30 GLU HA      4.367   0.000
    .   30 GLU CB     30.423   0.000
    .   30 GLU HB2     1.933   0.000
    .   30 GLU HB3     2.128   0.000
    .   30 GLU CG     36.436   0.000
    .   30 GLU HG2     2.322   0.000
    .   30 GLU HG3     2.418   0.000
    .   30 GLU C     176.120   0.000
    .   31 LYS N     121.751   0.000
    .   31 LYS H       8.131   0.000
    .   31 LYS CA     57.155   0.000
    .   31 LYS HA      3.620   0.000
    .   31 LYS CB     31.878   0.000
    .   31 LYS HB2     1.223   0.000
    .   31 LYS HB3     1.329   0.000
    .   31 LYS CG     23.971   0.000
    .   31 LYS HG2     0.766   0.000
    .   31 LYS HG3     1.052   0.000
    .   31 LYS CD     29.518   0.010
    .   31 LYS HD2     1.461   0.010
    .   31 LYS HD3     1.471   0.010
    .   31 LYS CE     41.363   0.000
    .   31 LYS HE2     2.853   0.000
    .   31 LYS HE3     2.854   0.000
    .   31 LYS C     174.989   0.000
    .   32 GLU N     122.010   0.000
    .   32 GLU H       7.950   0.000
    .   32 GLU CA     54.496   0.000
    .   32 GLU HA      4.691   0.000
    .   32 GLU CB     34.238   0.000
    .   32 GLU HB2     1.757   0.000
    .   32 GLU HB3     1.953   0.010
    .   32 GLU CG     36.177   0.000
    .   32 GLU HG2     2.313   0.010
    .   32 GLU HG3     2.317   0.000
    .   32 GLU C     174.901   0.000
    .   33 GLU N     123.093   0.000
    .   33 GLU H       9.086   0.000
    .   33 GLU CA     57.152   0.000
    .   33 GLU HA      4.711   0.000
    .   33 GLU CB     31.760   0.000
    .   33 GLU HB2     2.036   0.000
    .   33 GLU HB3     2.040   0.000
    .   33 GLU CG     38.035   0.000
    .   33 GLU HG2     2.052   0.000
    .   33 GLU HG3     2.315   0.000
    .   33 GLU C     175.168   0.000
    .   34 ILE N     122.122   0.000
    .   34 ILE H       8.772   0.000
    .   34 ILE CA     58.667   0.000
    .   34 ILE HA      5.256   0.000
    .   34 ILE CB     41.732   0.000
    .   34 ILE HB      1.722   0.000
    .   34 ILE QG2     0.783   0.000
    .   34 ILE CG2    18.053   0.000
    .   34 ILE CG1    28.733   0.000
    .   34 ILE HG12    0.944   0.000
    .   34 ILE HG13    1.830   0.000
    .   34 ILE QD1     0.576   0.000
    .   34 ILE CD1    14.665   0.000
    .   34 ILE C     175.158   0.000
    .   35 ARG N     122.134   0.000
    .   35 ARG H       8.769   0.000
    .   35 ARG CA     54.547   0.000
    .   35 ARG HA      5.320   0.000
    .   35 ARG CB     31.819   0.000
    .   35 ARG HB2     1.673   0.000
    .   35 ARG HB3     1.899   0.000
    .   35 ARG CG     27.750   0.000
    .   35 ARG HG2     1.565   0.000
    .   35 ARG HG3     1.574   0.000
    .   35 ARG CD     43.326   0.000
    .   35 ARG HD2     2.993   0.000
    .   35 ARG HD3     3.244   0.010
    .   35 ARG HE      6.638   0.010
    .   35 ARG C     173.215   0.000
    .   36 TRP N     119.652   0.000
    .   36 TRP H       8.767   0.000
    .   36 TRP CA     54.288   0.000
    .   36 TRP HA      6.213   0.000
    .   36 TRP CB     34.874   0.000
    .   36 TRP HB2     2.666   0.000
    .   36 TRP HB3     2.668   0.000
    .   36 TRP CD1   125.781   0.000
    .   36 TRP CE3   121.038   0.000
    .   36 TRP NE1   129.031   0.000
    .   36 TRP HD1     6.645   0.000
    .   36 TRP HE3     7.413   0.000
    .   36 TRP CZ3   124.419   0.000
    .   36 TRP CZ2   114.669   0.000
    .   36 TRP HE1    10.471   0.000
    .   36 TRP HZ3     7.211   0.000
    .   36 TRP CH2   124.384   0.000
    .   36 TRP HZ2     7.560   0.000
    .   36 TRP HH2     7.205   0.000
    .   36 TRP C     174.878   0.000
    .   37 ARG N     116.630   0.000
    .   37 ARG H       9.388   0.000
    .   37 ARG CA     57.020   0.000
    .   37 ARG HA      4.101   0.000
    .   37 ARG CB     31.124   0.000
    .   37 ARG HB2     1.595   0.000
    .   37 ARG HB3     1.600   0.010
    .   37 ARG CG     25.115   0.000
    .   37 ARG HG2     0.973   0.000
    .   37 ARG HG3     0.981   0.000
    .   37 ARG CD     43.224   0.000
    .   37 ARG HD2     2.079   0.000
    .   37 ARG HD3     2.546   0.000
    .   37 ARG HE      7.233   0.000
    .   37 ARG C     173.966   0.000
    .   38 SER N     113.187   0.000
    .   38 SER H       8.095   0.000
    .   38 SER CA     57.162   0.000
    .   38 SER HA      5.771   0.000
    .   38 SER CB     65.705   0.000
    .   38 SER HB2     3.535   0.000
    .   38 SER HB3     3.538   0.000
    .   38 SER C     175.671   0.000
    .   39 SER N     118.725   0.000
    .   39 SER H       9.269   0.000
    .   39 SER CA     58.912   0.000
    .   39 SER HA      4.352   0.000
    .   39 SER CB     63.776   0.000
    .   39 SER HB2     3.992   0.000
    .   39 SER HB3     3.995   0.010
    .   39 SER C     176.048   0.000
    .   40 GLN N     112.011   0.000
    .   40 GLN H       8.053   0.000
    .   40 GLN CA     59.965   0.000
    .   40 GLN HA      3.820   0.000
    .   40 GLN CB     27.795   0.000
    .   40 GLN HB2     2.111   0.010
    .   40 GLN HB3     2.139   0.010
    .   40 GLN CG     33.415   0.000
    .   40 GLN HG2     2.424   0.000
    .   40 GLN HG3     2.426   0.000
    .   40 GLN NE2   111.848   0.000
    .   40 GLN HE21    6.848   0.000
    .   40 GLN HE22    7.535   0.000
    .   40 GLN C     177.075   0.000
    .   41 ASP N     114.381   0.000
    .   41 ASP H       8.119   0.000
    .   41 ASP CA     53.526   0.000
    .   41 ASP HA      4.447   0.000
    .   41 ASP CB     40.245   0.000
    .   41 ASP HB2     2.665   0.000
    .   41 ASP HB3     3.101   0.000
    .   41 ASP C     175.231   0.000
    .   42 LEU N     110.787   0.000
    .   42 LEU H       7.857   0.000
    .   42 LEU CA     56.664   0.000
    .   42 LEU HA      4.043   0.000
    .   42 LEU CB     39.154   0.000
    .   42 LEU HB2     1.536   0.000
    .   42 LEU HB3     2.158   0.000
    .   42 LEU CG     26.768   0.000
    .   42 LEU HG      1.388   0.000
    .   42 LEU QD1     0.589   0.000
    .   42 LEU QD2     0.587   0.000
    .   42 LEU CD1    26.717   0.010
    .   42 LEU CD2    26.733   0.000
    .   42 LEU C     176.043   0.000
    .   43 ASN N     112.011   0.000
    .   43 ASN H       8.054   0.000
    .   43 ASN CA     54.112   0.000
    .   43 ASN HA      5.291   0.000
    .   43 ASN CB     40.826   0.000
    .   43 ASN HB2     2.805   0.000
    .   43 ASN HB3     2.958   0.000
    .   43 ASN ND2   112.532   0.010
    .   43 ASN HD21    7.081   0.010
    .   43 ASN HD22    7.078   0.010
    .   43 ASN C     177.163   0.000
    .   44 VAL N     121.063   0.000
    .   44 VAL H       8.342   0.000
    .   44 VAL CA     61.888   0.000
    .   44 VAL HA      4.615   0.000
    .   44 VAL CB     36.421   0.000
    .   44 VAL HB      2.119   0.000
    .   44 VAL QG1     0.971   0.000
    .   44 VAL QG2     0.961   0.000
    .   44 VAL CG1    22.088   0.000
    .   44 VAL CG2    22.924   0.000
    .   44 VAL C     173.145   0.000
    .   45 PHE N     128.239   0.000
    .   45 PHE H       9.055   0.000
    .   45 PHE CA     58.713   0.000
    .   45 PHE HA      4.355   0.010
    .   45 PHE CB     40.332   0.010
    .   45 PHE HB2     2.852   0.000
    .   45 PHE HB3     3.328   0.010
    .   45 PHE CD1   131.733   0.000
    .   45 PHE HD1     7.332   0.000
    .   45 PHE CE1   131.611   0.010
    .   45 PHE HE1     6.894   0.010
    .   45 PHE CZ    128.658   0.010
    .   45 PHE HZ      6.679   0.010
    .   45 PHE HE2     7.330   0.000
    .   45 PHE HD2     7.348   0.000
    .   45 PHE C     174.411   0.000
    .   46 GLU N     115.265   0.000
    .   46 GLU H       7.222   0.000
    .   46 GLU CA     58.870   0.000
    .   46 GLU HA      3.983   0.000
    .   46 GLU CB     29.428   0.000
    .   46 GLU HB2     1.441   0.000
    .   46 GLU HB3     2.082   0.010
    .   46 GLU CG     36.384   0.000
    .   46 GLU HG2     2.316   0.000
    .   46 GLU HG3     2.321   0.000
    .   46 GLU C     175.856   0.010
    .   47 TRP N     118.504   0.000
    .   47 TRP H       7.681   0.000
    .   47 TRP CA     58.422   0.000
    .   47 TRP HA      4.208   0.000
    .   47 TRP CB     30.154   0.000
    .   47 TRP HB2     3.010   0.000
    .   47 TRP HB3     3.163   0.000
    .   47 TRP CD1   130.864   0.010
    .   47 TRP CE3   119.116   0.010
    .   47 TRP NE1   116.643   0.010
    .   47 TRP HD1     7.232   0.000
    .   47 TRP HE3     7.321   0.010
    .   47 TRP CZ3   128.602   0.000
    .   47 TRP CZ2   113.846   0.010
    .   47 TRP HE1     9.384   0.010
    .   47 TRP HZ3     6.675   0.000
    .   47 TRP CH2   128.551   0.000
    .   47 TRP HZ2     6.894   0.010
    .   47 TRP HH2     6.319   0.000
    .   47 TRP C     176.317   0.010
    .   48 CYS N     118.603   0.000
    .   48 CYS H       7.680   0.000
    .   48 CYS CA     58.616   0.000
    .   48 CYS HA      5.254   0.000
    .   48 CYS CB     31.746   0.000
    .   48 CYS HB2     2.281   0.010
    .   48 CYS HB3     2.632   0.000
    .   48 CYS HG      2.259   0.010
    .   48 CYS C     174.856   0.010
    .   49 MET N     120.086   0.010
    .   49 MET H       9.243   0.010
    .   49 MET CA     54.325   0.000
    .   49 MET HA      5.260   0.000
    .   49 MET CB     31.636   0.000
    .   49 MET HB2     2.657   0.000
    .   49 MET HB3     2.666   0.000
    .   49 MET CG     36.015   0.000
    .   49 MET HG2     2.122   0.000
    .   49 MET HG3     2.260   0.000
    .   49 MET QE      2.114   0.000
    .   49 MET CE     17.314   0.000
    .   49 MET C     174.859   0.010
    .   50 GLY N     108.713   0.000
    .   50 GLY H       8.972   0.000
    .   50 GLY CA     47.038   0.000
    .   50 GLY HA2     3.822   0.000
    .   50 GLY HA3     3.922   0.000
    .   50 GLY C     177.167   0.010
    .   51 ASN N     121.085   0.000
    .   51 ASN H       8.343   0.000
    .   51 ASN CA     54.180   0.000
    .   51 ASN HA      5.282   0.010
    .   51 ASN CB     40.849   0.010
    .   51 ASN HB2     2.804   0.010
    .   51 ASN HB3     2.956   0.010
    .   51 ASN ND2   112.490   0.010
    .   51 ASN HD21    6.839   0.000
    .   51 ASN HD22    7.083   0.010
    .   51 ASN C     177.035   0.010
    .   52 ASP N     121.081   0.010
    .   52 ASP H       8.346   0.010
    .   52 ASP CA     53.198   0.000
    .   52 ASP HA      4.682   0.000
    .   52 ASP CB     38.583   0.000
    .   52 ASP HB2     2.743   0.000
    .   52 ASP HB3     2.893   0.000
    .   52 ASP C     175.404   0.000
    .   53 GLN N     120.918   0.000
    .   53 GLN H       7.764   0.000
    .   53 GLN CA     55.122   0.000
    .   53 GLN HA      4.342   0.000
    .   53 GLN CB     29.362   0.000
    .   53 GLN HB2     1.734   0.000
    .   53 GLN HB3     2.270   0.000
    .   53 GLN CG     33.311   0.000
    .   53 GLN HG2     1.729   0.010
    .   53 GLN HG3     2.243   0.010
    .   53 GLN NE2   111.971   0.000
    .   53 GLN HE21    6.664   0.000
    .   53 GLN HE22    7.296   0.000
    .   53 GLN C     175.748   0.000
    .   54 ASP N     118.141   0.000
    .   54 ASP H       8.156   0.000
    .   54 ASP CA     53.813   0.000
    .   54 ASP HA      4.762   0.000
    .   54 ASP CB     41.836   0.000
    .   54 ASP HB2     2.556   0.000
    .   54 ASP HB3     2.668   0.000
    .   54 ASP C     174.977   0.010
    .   55 TYR N     121.756   0.010
    .   55 TYR H       7.616   0.010
    .   55 TYR CA     59.184   0.000
    .   55 TYR HA      4.366   0.000
    .   55 TYR CB     39.212   0.010
    .   55 TYR HB2     2.549   0.010
    .   55 TYR HB3     3.092   0.010
    .   55 TYR CD1   133.447   0.010
    .   55 TYR HD1     6.810   0.010
    .   55 TYR CE1   118.387   0.000
    .   55 TYR HE1     6.804   0.010
    .   55 TYR HE2     6.810   0.010
    .   55 TYR HD2     7.125   0.010
    .   55 TYR C     175.259   0.010
    .   56 ASN N     120.025   0.010
    .   56 ASN H       8.143   0.010
    .   56 ASN CA     52.974   0.000
    .   56 ASN HA      4.210   0.010
    .   56 ASN CB     39.256   0.000
    .   56 ASN HB2     2.547   0.000
    .   56 ASN HB3     2.701   0.000
    .   56 ASN ND2   112.316   0.000
    .   56 ASN HD21    6.803   0.000
    .   56 ASN HD22    7.475   0.010
    .   56 ASN C     173.557   0.010
    .   57 ASN N     125.598   0.000
    .   57 ASN H       7.571   0.000
    .   57 ASN CA     52.859   0.010
    .   57 ASN HA      4.744   0.010
    .   57 ASN CB     40.314   0.000
    .   57 ASN HB2     2.977   0.010
    .   57 ASN HB3     3.113   0.010
    .   57 ASN ND2   107.887   0.000
    .   57 ASN HD21    6.575   0.000
    .   57 ASN HD22    7.232   0.000
    .   57 ASN C     174.832   0.010
    .   58 ARG N     121.209   0.010
    .   58 ARG H       7.327   0.010
    .   58 ARG CA     55.791   0.010
    .   58 ARG HA      4.758   0.010
    .   58 ARG CB     29.302   0.010
    .   58 ARG HB2     1.555   0.010
    .   58 ARG HB3     1.907   0.010
    .   58 ARG CG     26.680   0.000
    .   58 ARG HG2     1.432   0.010
    .   58 ARG HG3     1.685   0.000
    .   58 ARG CD     43.261   0.000
    .   58 ARG HD2     2.881   0.010
    .   58 ARG HD3     3.056   0.010
    .   58 ARG HE      8.052   0.010
    .   58 ARG C     179.799   0.010
    .   59 ILE N     120.838   0.010
    .   59 ILE H       8.821   0.010
    .   59 ILE CA     58.000   0.010
    .   59 ILE HA      4.067   0.010
    .   59 ILE CB     42.621   0.010
    .   59 ILE HB      3.163   0.010
    .   59 ILE QG2     0.859   0.010
    .   59 ILE CG2    14.420   0.010
    .   59 ILE CG1    26.738   0.000
    .   59 ILE HG12    1.536   0.010
    .   59 ILE HG13    1.914   0.010
    .   59 ILE QD1     0.860   0.010
    .   59 ILE CD1    14.315   0.010
    .   59 ILE C     179.856   0.000
    .   60 PRO CA     63.026   0.000
    .   60 PRO HA      4.771   0.000
    .   60 PRO CB     32.519   0.000
    .   60 PRO HB2     1.741   0.000
    .   60 PRO HB3     2.598   0.000
    .   60 PRO CG     28.171   0.000
    .   60 PRO HG2     2.069   0.010
    .   60 PRO HG3     2.179   0.010
    .   60 PRO CD     51.650   0.000
    .   60 PRO HD2     3.559   0.000
    .   60 PRO HD3     4.019   0.000
    .   61 ILE N     126.091   0.000
    .   61 ILE H       8.085   0.000
    .   61 ILE CA     60.919   0.000
    .   61 ILE HA      3.635   0.000
    .   61 ILE CB     37.560   0.000
    .   61 ILE HB      0.472   0.000
    .   61 ILE QG2     0.583   0.000
    .   61 ILE CG2    19.200   0.000
    .   61 ILE CG1    28.491   0.000
    .   61 ILE HG12   -0.614   0.000
    .   61 ILE HG13    0.157   0.000
    .   61 ILE QD1    -0.157   0.000
    .   61 ILE CD1    14.519   0.000
    .   61 ILE C     175.826   0.000
    .   62 VAL N     111.305   0.000
    .   62 VAL H       7.154   0.000
    .   62 VAL CA     63.641   0.000
    .   62 VAL HA      3.752   0.000
    .   62 VAL CB     31.170   0.000
    .   62 VAL HB      2.201   0.000
    .   62 VAL QG1     0.867   0.000
    .   62 VAL QG2     0.582   0.000
    .   62 VAL CG1    18.848   0.000
    .   62 VAL CG2    19.127   0.000
    .   62 VAL C     176.410   0.000
    .   63 ARG N     116.333   0.000
    .   63 ARG H       7.792   0.000
    .   63 ARG CA     54.673   0.000
    .   63 ARG HA      4.375   0.000
    .   63 ARG CB     30.071   0.000
    .   63 ARG HB2     2.071   0.000
    .   63 ARG HB3     2.068   0.000
    .   63 ARG CG     27.380   0.000
    .   63 ARG HG2     1.535   0.000
    .   63 ARG HG3     1.729   0.000
    .   63 ARG CD     42.742   0.000
    .   63 ARG HD2     3.169   0.000
    .   63 ARG HD3     3.170   0.000
    .   63 ARG HE      7.151   0.000
    .   63 ARG C     176.198   0.000
    .   64 ILE N     121.182   0.000
    .   64 ILE H       7.330   0.000
    .   64 ILE CA     62.583   0.000
    .   64 ILE HA      3.789   0.000
    .   64 ILE CB     36.228   0.000
    .   64 ILE HB      1.821   0.000
    .   64 ILE QG2     0.447   0.000
    .   64 ILE CG2    16.123   0.000
    .   64 ILE CG1    28.634   0.000
    .   64 ILE HG12    0.742   0.000
    .   64 ILE HG13    1.451   0.000
    .   64 ILE QD1     0.297   0.000
    .   64 ILE CD1    12.142   0.000
    .   64 ILE C     174.983   0.000
    .   65 ARG N     128.180   0.000
    .   65 ARG H       8.443   0.000
    .   65 ARG CA     57.685   0.000
    .   65 ARG HA      4.147   0.000
    .   65 ARG CB     31.283   0.000
    .   65 ARG HB2     1.588   0.000
    .   65 ARG HB3     1.809   0.000
    .   65 ARG CG     27.428   0.000
    .   65 ARG HG2     1.561   0.010
    .   65 ARG HG3     1.794   0.010
    .   65 ARG CD     43.545   0.000
    .   65 ARG HD2     3.100   0.000
    .   65 ARG HD3     3.105   0.000
    .   65 ARG HE      7.623   0.010
    .   65 ARG C     176.391   0.000
    .   66 ASN N     112.152   0.000
    .   66 ASN H       7.623   0.000
    .   66 ASN CA     53.393   0.000
    .   66 ASN HA      4.753   0.000
    .   66 ASN CB     40.847   0.000
    .   66 ASN HB2     2.515   0.000
    .   66 ASN HB3     2.863   0.000
    .   66 ASN ND2   112.097   0.000
    .   66 ASN HD21    6.833   0.000
    .   66 ASN HD22    7.619   0.010
    .   66 ASN C     173.024   0.000
    .   67 VAL N     127.785   0.000
    .   67 VAL H       8.401   0.000
    .   67 VAL CA     62.068   0.000
    .   67 VAL HA      4.629   0.000
    .   67 VAL CB     32.217   0.000
    .   67 VAL HB      1.932   0.000
    .   67 VAL QG1     0.614   0.000
    .   67 VAL QG2     0.740   0.000
    .   67 VAL CG1    20.482   0.000
    .   67 VAL CG2    22.330   0.000
    .   67 VAL C     172.917   0.000
    .   68 ALA N     127.785   0.000
    .   68 ALA H       8.398   0.000
    .   68 ALA CA     50.485   0.000
    .   68 ALA HA      4.758   0.000
    .   68 ALA QB      1.519   0.000
    .   68 ALA CB     23.130   0.000
    .   68 ALA C     176.663   0.000
    .   69 LYS N     119.418   0.000
    .   69 LYS H       8.670   0.000
    .   69 LYS CA     57.224   0.000
    .   69 LYS HA      4.297   0.000
    .   69 LYS CB     35.524   0.000
    .   69 LYS HB2     1.806   0.010
    .   69 LYS HB3     2.074   0.010
    .   69 LYS CG     27.590   0.000
    .   69 LYS HG2     1.070   0.000
    .   69 LYS HG3     1.071   0.000
    .   69 LYS CD     27.629   0.000
    .   69 LYS HD2     1.653   0.000
    .   69 LYS HD3     1.654   0.000
    .   69 LYS CE     42.229   0.000
    .   69 LYS HE2     2.862   0.000
    .   69 LYS HE3     3.006   0.000
    .   69 LYS C     175.811   0.000
    .   70 GLY N     107.594   0.000
    .   70 GLY H       7.808   0.000
    .   70 GLY CA     44.150   0.000
    .   70 GLY HA2     3.340   0.000
    .   70 GLY HA3     4.098   0.000
    .   70 GLY C     175.891   0.000
    .   71 LEU N     117.616   0.010
    .   71 LEU H       8.831   0.010
    .   71 LEU CA     53.094   0.000
    .   71 LEU HA      4.228   0.000
    .   71 LEU CB     39.610   0.000
    .   71 LEU HB2     1.071   0.000
    .   71 LEU HB3     1.835   0.000
    .   71 LEU CG     26.219   0.000
    .   71 LEU HG      0.873   0.000
    .   71 LEU QD1     0.600   0.000
    .   71 LEU QD2     0.599   0.000
    .   71 LEU CD1    24.189   0.000
    .   71 LEU CD2    26.635   0.010
    .   71 LEU C     178.050   0.000
    .   72 VAL N     113.079   0.000
    .   72 VAL H       7.664   0.000
    .   72 VAL CA     61.346   0.000
    .   72 VAL HA      4.317   0.000
    .   72 VAL CB     31.204   0.000
    .   72 VAL HB      2.536   0.000
    .   72 VAL QG1     0.755   0.000
    .   72 VAL QG2     0.743   0.000
    .   72 VAL CG1    18.574   0.000
    .   72 VAL CG2    21.333   0.000
    .   72 VAL C     173.690   0.000
    .   73 HIS N     119.823   0.000
    .   73 HIS H       7.082   0.000
    .   73 HIS CA     54.870   0.000
    .   73 HIS HA      5.011   0.000
    .   73 HIS CB     36.900   0.000
    .   73 HIS HB2     2.539   0.000
    .   73 HIS HB3     3.116   0.000
    .   73 HIS ND1   125.305   0.000
    .   73 HIS CD2   119.265   0.000
    .   73 HIS HD1    11.758   0.000
    .   73 HIS CE1   131.698   0.000
    .   73 HIS HD2     6.951   0.000
    .   73 HIS HE1     7.081   0.000
    .   73 HIS C     174.546   0.000
    .   74 PRO CA     65.922   0.000
    .   74 PRO HA      4.103   0.000
    .   74 PRO CB     32.455   0.000
    .   74 PRO HB2     2.360   0.000
    .   74 PRO HB3     2.361   0.000
    .   74 PRO CG     27.356   0.000
    .   74 PRO HG2     1.860   0.000
    .   74 PRO HG3     1.860   0.000
    .   74 PRO CD     51.197   0.000
    .   74 PRO HD2     2.121   0.000
    .   74 PRO HD3     3.531   0.000
    .   74 PRO C     177.607   0.010
    .   75 ALA N     115.284   0.000
    .   75 ALA H       7.342   0.000
    .   75 ALA CA     55.251   0.000
    .   75 ALA HA      4.236   0.000
    .   75 ALA QB      1.500   0.000
    .   75 ALA CB     18.876   0.000
    .   75 ALA C     181.968   0.000
    .   76 LEU N     115.285   0.000
    .   76 LEU H       7.344   0.000
    .   76 LEU CA     56.241   0.000
    .   76 LEU HA      3.742   0.000
    .   76 LEU CB     42.362   0.000
    .   76 LEU HB2     1.355   0.000
    .   76 LEU HB3     1.928   0.000
    .   76 LEU CG     26.631   0.000
    .   76 LEU HG      1.619   0.000
    .   76 LEU QD1     0.590   0.000
    .   76 LEU QD2     1.063   0.000
    .   76 LEU CD1    21.724   0.000
    .   76 LEU CD2    25.823   0.000
    .   76 LEU C     177.595   0.000
    .   77 LYS N     118.181   0.000
    .   77 LYS H       7.490   0.000
    .   77 LYS CA     60.104   0.000
    .   77 LYS HA      3.809   0.000
    .   77 LYS CB     32.525   0.000
    .   77 LYS HB2     1.737   0.000
    .   77 LYS HB3     1.850   0.010
    .   77 LYS CG     26.244   0.000
    .   77 LYS HG2     0.870   0.000
    .   77 LYS HG3     1.355   0.000
    .   77 LYS CD     27.007   0.000
    .   77 LYS HD2     0.873   0.000
    .   77 LYS HD3     1.371   0.000
    .   77 LYS CE     41.975   0.000
    .   77 LYS HE2     2.901   0.000
    .   77 LYS HE3     2.907   0.000
    .   77 LYS C     179.098   0.000
    .   78 ALA N     119.707   0.000
    .   78 ALA H       7.877   0.000
    .   78 ALA CA     54.861   0.000
    .   78 ALA HA      4.078   0.000
    .   78 ALA QB      1.411   0.000
    .   78 ALA CB     18.108   0.000
    .   78 ALA C     180.485   0.000
    .   79 ALA N     121.374   0.000
    .   79 ALA H       7.327   0.000
    .   79 ALA CA     54.850   0.000
    .   79 ALA HA      4.037   0.000
    .   79 ALA QB      1.068   0.000
    .   79 ALA CB     19.340   0.000
    .   79 ALA C     179.683   0.000
    .   80 ALA N     121.320   0.000
    .   80 ALA H       8.081   0.000
    .   80 ALA CA     54.332   0.000
    .   80 ALA HA      4.116   0.000
    .   80 ALA QB      1.400   0.000
    .   80 ALA CB     19.256   0.000
    .   80 ALA C     178.859   0.000
    .   81 LYS N     114.581   0.000
    .   81 LYS H       7.087   0.000
    .   81 LYS CA     58.097   0.000
    .   81 LYS HA      4.055   0.000
    .   81 LYS CB     32.618   0.000
    .   81 LYS HB2     1.447   0.010
    .   81 LYS HB3     1.880   0.000
    .   81 LYS CG     25.160   0.000
    .   81 LYS HG2     1.447   0.000
    .   81 LYS HG3     1.593   0.000
    .   81 LYS CD     29.233   0.000
    .   81 LYS HD2     1.665   0.000
    .   81 LYS HD3     1.666   0.010
    .   81 LYS CE     42.158   0.000
    .   81 LYS HE2     2.957   0.000
    .   81 LYS HE3     2.973   0.010
    .   81 LYS C     178.421   0.000
    .   82 LYS N     116.893   0.000
    .   82 LYS H       7.094   0.000
    .   82 LYS CA     58.107   0.000
    .   82 LYS HA      4.219   0.000
    .   82 LYS CB     33.848   0.000
    .   82 LYS HB2     1.901   0.000
    .   82 LYS HB3     1.972   0.000
    .   82 LYS CG     25.226   0.000
    .   82 LYS HG2     1.465   0.000
    .   82 LYS HG3     1.589   0.000
    .   82 LYS CD     29.254   0.000
    .   82 LYS HD2     1.735   0.000
    .   82 LYS HD3     1.737   0.000
    .   82 LYS CE     42.159   0.000
    .   82 LYS HE2     3.008   0.000
    .   82 LYS HE3     3.011   0.000
    .   82 LYS C     177.170   0.000
    .   83 GLU N     116.357   0.000
    .   83 GLU H       7.854   0.000
    .   83 GLU CA     53.695   0.000
    .   83 GLU HA      4.956   0.000
    .   83 GLU CB     31.275   0.000
    .   83 GLU HB2     1.913   0.000
    .   83 GLU HB3     2.071   0.000
    .   83 GLU CG     36.609   0.000
    .   83 GLU HG2     2.192   0.000
    .   83 GLU HG3     2.225   0.000
    .   83 GLU C     173.049   0.000
    .   84 PRO CA     62.310   0.000
    .   84 PRO HA      4.745   0.000
    .   84 PRO CB     32.268   0.000
    .   84 PRO HB2     1.927   0.010
    .   84 PRO HB3     2.477   0.000
    .   84 PRO CG     27.347   0.000
    .   84 PRO HG2     1.920   0.000
    .   84 PRO HG3     2.081   0.000
    .   84 PRO CD     50.186   0.000
    .   84 PRO HD2     3.309   0.000
    .   84 PRO HD3     3.654   0.000
    .   84 PRO C     178.134   0.000
    .   85 ARG N     115.098   0.000
    .   85 ARG H       8.334   0.000
    .   85 ARG CA     57.385   0.000
    .   85 ARG HA      4.308   0.000
    .   85 ARG CB     30.234   0.000
    .   85 ARG HB2     1.919   0.000
    .   85 ARG HB3     1.921   0.000
    .   85 ARG CG     27.791   0.000
    .   85 ARG HG2     1.735   0.000
    .   85 ARG HG3     1.735   0.000
    .   85 ARG CD     43.260   0.000
    .   85 ARG HD2     3.007   0.010
    .   85 ARG HD3     3.241   0.000
    .   85 ARG HE      7.550   0.000
    .   85 ARG C     177.487   0.000
    .   86 LYS N     116.088   0.000
    .   86 LYS H       7.558   0.000
    .   86 LYS CA     56.876   0.000
    .   86 LYS HA      4.308   0.000
    .   86 LYS CB     34.588   0.000
    .   86 LYS HB2     1.722   0.000
    .   86 LYS HB3     1.788   0.010
    .   86 LYS CG     25.344   0.000
    .   86 LYS HG2     1.305   0.000
    .   86 LYS HG3     1.468   0.000
    .   86 LYS CD     29.089   0.000
    .   86 LYS HD2     0.823   0.010
    .   86 LYS HD3     1.573   0.010
    .   86 LYS CE     42.160   0.000
    .   86 LYS HE2     2.935   0.010
    .   86 LYS HE3     2.939   0.000
    .   86 LYS C     176.127   0.000
    .   87 VAL N     120.231   0.000
    .   87 VAL H       8.190   0.000
    .   87 VAL CA     62.399   0.000
    .   87 VAL HA      3.978   0.000
    .   87 VAL CB     30.915   0.000
    .   87 VAL HB      1.916   0.000
    .   87 VAL QG1     0.833   0.000
    .   87 VAL QG2     0.672   0.000
    .   87 VAL CG1    21.206   0.000
    .   87 VAL CG2    22.515   0.000
    .   87 VAL C     171.737   0.000
    .   88 ALA N     121.758   0.000
    .   88 ALA H       6.306   0.000
    .   88 ALA CA     50.066   0.000
    .   88 ALA HA      4.555   0.000
    .   88 ALA QB      1.235   0.000
    .   88 ALA CB     21.562   0.000
    .   88 ALA C     177.399   0.000
    .   89 ALA N     116.354   0.010
    .   89 ALA H       7.721   0.010
    .   89 ALA CA     55.883   0.000
    .   89 ALA HA      3.854   0.000
    .   89 ALA QB      1.448   0.000
    .   89 ALA CB     18.367   0.000
    .   89 ALA C     176.803   0.010
    .   90 LYS N     111.175   0.000
    .   90 LYS H       7.354   0.000
    .   90 LYS CA     57.753   0.000
    .   90 LYS HA      4.155   0.000
    .   90 LYS CB     31.722   0.000
    .   90 LYS HB2     1.560   0.000
    .   90 LYS HB3     1.564   0.000
    .   90 LYS CG     23.319   0.000
    .   90 LYS HG2     0.283   0.000
    .   90 LYS HG3     0.770   0.000
    .   90 LYS CD     29.556   0.000
    .   90 LYS HD2     1.446   0.000
    .   90 LYS HD3     1.448   0.010
    .   90 LYS CE     42.002   0.000
    .   90 LYS HE2     2.709   0.000
    .   90 LYS HE3     2.766   0.000
    .   90 LYS C     173.667   0.000
    .   91 PHE N     111.184   0.000
    .   91 PHE H       7.357   0.000
    .   91 PHE CA     55.041   0.000
    .   91 PHE HA      4.775   0.000
    .   91 PHE CB     41.818   0.000
    .   91 PHE HB2     2.771   0.000
    .   91 PHE HB3     3.992   0.000
    .   91 PHE CD1   131.314   0.000
    .   91 PHE HD1     6.872   0.000
    .   91 PHE CE1   131.311   0.010
    .   91 PHE HE1     6.873   0.010
    .   91 PHE CZ    130.447   0.010
    .   91 PHE HZ      6.873   0.010
    .   91 PHE HE2     7.454   0.000
    .   91 PHE HD2     7.454   0.000
    .   91 PHE C     176.819   0.000
    .   92 THR N     106.760   0.000
    .   92 THR H       7.564   0.000
    .   92 THR CA     60.673   0.000
    .   92 THR HA      5.476   0.000
    .   92 THR CB     72.565   0.000
    .   92 THR HB      4.292   0.000
    .   92 THR QG2     1.251   0.000
    .   92 THR CG2    23.878   0.000
    .   92 THR C     175.981   0.000
    .   93 MET N     117.638   0.000
    .   93 MET H       8.834   0.000
    .   93 MET CA     55.120   0.000
    .   93 MET HA      5.415   0.000
    .   93 MET CB     35.239   0.000
    .   93 MET HB2     1.933   0.000
    .   93 MET HB3     2.078   0.000
    .   93 MET CG     30.932   0.000
    .   93 MET HG2     2.095   0.000
    .   93 MET HG3     2.124   0.010
    .   93 MET QE      1.595   0.010
    .   93 MET CE     16.664   0.010
    .   93 MET C     173.061   0.000
    .   94 CYS N     118.036   0.000
    .   94 CYS H       8.986   0.000
    .   94 CYS CA     57.582   0.000
    .   94 CYS HA      5.077   0.000
    .   94 CYS CB     30.585   0.000
    .   94 CYS HB2     2.062   0.000
    .   94 CYS HB3     2.530   0.000
    .   94 CYS HG      0.748   0.000
    .   94 CYS C     171.290   0.000
    .   95 LEU N     130.787   0.000
    .   95 LEU H       7.511   0.000
    .   95 LEU CA     54.619   0.000
    .   95 LEU HA      4.609   0.000
    .   95 LEU CB     45.106   0.000
    .   95 LEU HB2     1.236   0.000
    .   95 LEU HB3     1.303   0.000
    .   95 LEU CG     27.137   0.000
    .   95 LEU HG      1.254   0.000
    .   95 LEU QD1     0.262   0.000
    .   95 LEU QD2     0.147   0.000
    .   95 LEU CD1    23.459   0.000
    .   95 LEU CD2    26.859   0.000
    .   95 LEU C     173.829   0.000
    .   96 PHE N     123.708   0.000
    .   96 PHE H       8.628   0.000
    .   96 PHE CA     57.206   0.000
    .   96 PHE HA      5.169   0.000
    .   96 PHE CB     40.947   0.000
    .   96 PHE HB2     2.864   0.000
    .   96 PHE HB3     3.189   0.000
    .   96 PHE CD1   132.841   0.000
    .   96 PHE HD1     7.247   0.000
    .   96 PHE CE1   132.853   0.000
    .   96 PHE HE1     7.248   0.000
    .   96 PHE CZ    130.503   0.000
    .   96 PHE HZ      7.274   0.000
    .   96 PHE HE2     8.400   0.010
    .   96 PHE HD2     7.248   0.000
    .   96 PHE C     175.411   0.000
    .   97 GLY N     111.320   0.000
    .   97 GLY H       9.384   0.000
    .   97 GLY CA     43.833   0.000
    .   97 GLY HA2     3.536   0.000
    .   97 GLY HA3     3.537   0.010
    .   97 GLY C     169.823   0.000
    .   98 PRO CA     62.215   0.000
    .   98 PRO HA      5.007   0.000
    .   98 PRO CB     30.969   0.000
    .   98 PRO HB2     2.250   0.000
    .   98 PRO HB3     2.376   0.000
    .   98 PRO CG     26.604   0.000
    .   98 PRO HG2     2.011   0.000
    .   98 PRO HG3     2.119   0.000
    .   98 PRO CD     49.679   0.000
    .   98 PRO HD2     3.513   0.000
    .   98 PRO HD3     3.514   0.010
    .   99 PRO CA     63.075   0.000
    .   99 PRO HA      4.670   0.000
    .   99 PRO CB     32.680   0.000
    .   99 PRO HB2     1.879   0.000
    .   99 PRO HB3     2.380   0.000
    .   99 PRO CG     27.798   0.000
    .   99 PRO HG2     1.789   0.000
    .   99 PRO HG3     2.123   0.000
    .   99 PRO CD     50.639   0.000
    .   99 PRO HD2     3.650   0.000
    .   99 PRO HD3     3.893   0.000
    .   99 PRO C     176.147   0.000
    .  100 ASN N     119.148   0.000
    .  100 ASN H       8.038   0.000
    .  100 ASN CA     52.524   0.000
    .  100 ASN HA      4.676   0.000
    .  100 ASN CB     39.062   0.000
    .  100 ASN HB2     3.106   0.000
    .  100 ASN HB3     3.386   0.000
    .  100 ASN ND2   110.110   0.000
    .  100 ASN HD21    6.893   0.000
    .  100 ASN HD22    7.681   0.000
    .  100 ASN C     175.598   0.000
    .  101 ASP N     116.409   0.010
    .  101 ASP H       7.736   0.010
    .  101 ASP CA     57.794   0.000
    .  101 ASP HA      4.292   0.000
    .  101 ASP CB     40.512   0.000
    .  101 ASP HB2     2.552   0.000
    .  101 ASP HB3     2.675   0.000
    .  101 ASP C     177.300   0.010
    .  102 ASP N     116.434   0.000
    .  102 ASP H       7.734   0.000
    .  102 ASP CA     55.807   0.000
    .  102 ASP HA      4.462   0.000
    .  102 ASP CB     42.117   0.000
    .  102 ASP HB2     2.351   0.000
    .  102 ASP HB3     2.694   0.000
    .  102 ASP C     175.357   0.000
    .  103 PHE N     118.038   0.000
    .  103 PHE H       7.915   0.000
    .  103 PHE CA     55.259   0.000
    .  103 PHE HA      4.998   0.000
    .  103 PHE CB     38.703   0.000
    .  103 PHE HB2     2.877   0.000
    .  103 PHE HB3     2.879   0.000
    .  103 PHE CD1   133.320   0.000
    .  103 PHE HD1     7.576   0.000
    .  103 PHE CE1   133.214   0.010
    .  103 PHE HE1     7.581   0.010
    .  103 PHE CZ    131.387   0.010
    .  103 PHE HZ      7.586   0.010
    .  103 PHE HE2     7.747   0.010
    .  103 PHE HD2     7.578   0.000
    .  103 PHE C     175.120   0.000
    .  104 PRO CA     65.288   0.000
    .  104 PRO HA      4.625   0.000
    .  104 PRO CB     32.070   0.000
    .  104 PRO HB2     2.064   0.000
    .  104 PRO HB3     2.428   0.000
    .  104 PRO CG     27.458   0.000
    .  104 PRO HG2     2.062   0.000
    .  104 PRO HG3     2.065   0.000
    .  104 PRO CD     50.406   0.000
    .  104 PRO HD2     3.419   0.000
    .  104 PRO HD3     3.748   0.000
    .  104 PRO C     178.009   0.000
    .  105 GLU N     115.281   0.000
    .  105 GLU H       8.911   0.000
    .  105 GLU CA     55.885   0.000
    .  105 GLU HA      4.581   0.000
    .  105 GLU CB     29.457   0.000
    .  105 GLU HB2     2.054   0.000
    .  105 GLU HB3     2.400   0.010
    .  105 GLU CG     36.672   0.000
    .  105 GLU HG2     2.058   0.000
    .  105 GLU HG3     2.312   0.000
    .  105 GLU C     176.990   0.000
    .  106 GLY N     109.803   0.000
    .  106 GLY H       7.945   0.000
    .  106 GLY CA     43.927   0.000
    .  106 GLY HA2     3.084   0.000
    .  106 GLY HA3     4.548   0.000
    .  106 GLY C     172.478   0.000
    .  107 VAL N     126.790   0.000
    .  107 VAL H       7.729   0.000
    .  107 VAL CA     63.743   0.000
    .  107 VAL HA      3.202   0.000
    .  107 VAL CB     33.054   0.000
    .  107 VAL HB      1.449   0.000
    .  107 VAL QG1     0.385   0.000
    .  107 VAL QG2     0.905   0.000
    .  107 VAL CG1    20.141   0.000
    .  107 VAL CG2    21.802   0.000
    .  107 VAL C     174.377   0.000
    .  108 GLU N     126.243   0.000
    .  108 GLU H       6.544   0.000
    .  108 GLU CA     54.440   0.000
    .  108 GLU HA      4.702   0.000
    .  108 GLU CB     32.270   0.000
    .  108 GLU HB2     1.268   0.000
    .  108 GLU HB3     1.272   0.000
    .  108 GLU CG     36.299   0.000
    .  108 GLU HG2     2.225   0.000
    .  108 GLU HG3     2.413   0.000
    .  108 GLU C     174.301   0.000
    .  109 LEU N     121.614   0.000
    .  109 LEU H       8.278   0.000
    .  109 LEU CA     50.305   0.000
    .  109 LEU HA      4.577   0.000
    .  109 LEU CB     43.172   0.000
    .  109 LEU HB2     1.456   0.000
    .  109 LEU HB3     1.457   0.000
    .  109 LEU CG     25.619   0.000
    .  109 LEU HG      0.804   0.000
    .  109 LEU QD1     0.258   0.010
    .  109 LEU QD2    -0.144   0.000
    .  109 LEU CD1    23.530   0.000
    .  109 LEU CD2    23.801   0.000
    .  109 LEU C     171.789   0.000
    .  110 PRO CA     60.908   0.000
    .  110 PRO HA      4.589   0.000
    .  110 PRO CB     30.637   0.000
    .  110 PRO HB2     1.610   0.000
    .  110 PRO HB3     1.950   0.000
    .  110 PRO CG     26.206   0.000
    .  110 PRO HG2     0.435   0.000
    .  110 PRO HG3     1.832   0.000
    .  110 PRO CD     51.201   0.000
    .  110 PRO HD2     3.342   0.000
    .  110 PRO HD3     3.644   0.000
    .  110 PRO C     175.454   0.000
    .  111 MET N     124.913   0.000
    .  111 MET H       8.969   0.000
    .  111 MET CA     54.965   0.000
    .  111 MET HA      5.632   0.000
    .  111 MET CB     39.748   0.000
    .  111 MET HB2     1.610   0.000
    .  111 MET HB3     1.733   0.000
    .  111 MET CG     31.753   0.000
    .  111 MET HG2     1.960   0.000
    .  111 MET HG3     2.303   0.000
    .  111 MET QE      1.589   0.010
    .  111 MET CE     16.683   0.010
    .  111 MET C     174.010   0.000
    .  112 VAL N     116.638   0.000
    .  112 VAL H       8.599   0.000
    .  112 VAL CA     60.453   0.000
    .  112 VAL HA      4.708   0.000
    .  112 VAL CB     36.061   0.000
    .  112 VAL HB      1.859   0.000
    .  112 VAL QG1     1.043   0.000
    .  112 VAL QG2     1.045   0.000
    .  112 VAL CG1    21.876   0.000
    .  112 VAL CG2    22.886   0.000
    .  112 VAL C     174.149   0.000
    .  113 ALA N     130.898   0.000
    .  113 ALA H       9.214   0.000
    .  113 ALA CA     50.314   0.000
    .  113 ALA HA      4.755   0.000
    .  113 ALA QB      1.582   0.000
    .  113 ALA CB     22.305   0.000
    .  113 ALA C     176.464   0.000
    .  114 LYS N     115.991   0.000
    .  114 LYS H       8.893   0.000
    .  114 LYS CA     57.706   0.000
    .  114 LYS HA      3.924   0.000
    .  114 LYS CB     33.051   0.000
    .  114 LYS HB2     1.802   0.010
    .  114 LYS HB3     1.886   0.000
    .  114 LYS CG     24.556   0.000
    .  114 LYS HG2     0.843   0.000
    .  114 LYS HG3     1.049   0.000
    .  114 LYS CD     25.191   0.000
    .  114 LYS HD2     1.448   0.000
    .  114 LYS HD3     1.456   0.010
    .  114 LYS CE     42.167   0.010
    .  114 LYS HE2     3.003   0.010
    .  114 LYS HE3     3.011   0.000
    .  114 LYS C     175.700   0.000
    .  115 SER N     108.306   0.000
    .  115 SER H       7.472   0.000
    .  115 SER CA     56.356   0.010
    .  115 SER HA      4.772   0.010
    .  115 SER CB     66.259   0.000
    .  115 SER HB2     3.970   0.000
    .  115 SER HB3     4.275   0.000
    .  115 SER C     173.981   0.000
    .  116 GLN N     119.793   0.010
    .  116 GLN H       9.536   0.010
    .  116 GLN CA     58.682   0.000
    .  116 GLN HA      4.615   0.000
    .  116 GLN CB     28.194   0.000
    .  116 GLN HB2     1.951   0.000
    .  116 GLN HB3     1.954   0.000
    .  116 GLN CG     32.883   0.000
    .  116 GLN HG2     2.532   0.000
    .  116 GLN HG3     2.867   0.000
    .  116 GLN NE2   111.291   0.000
    .  116 GLN HE21    6.835   0.000
    .  116 GLN HE22    7.752   0.000
    .  116 GLN C     178.104   0.000
    .  117 LYS N     119.796   0.000
    .  117 LYS H       8.498   0.000
    .  117 LYS CA     59.742   0.000
    .  117 LYS HA      4.170   0.000
    .  117 LYS CB     32.324   0.000
    .  117 LYS HB2     1.807   0.010
    .  117 LYS HB3     1.815   0.010
    .  117 LYS CG     24.979   0.000
    .  117 LYS HG2     1.566   0.000
    .  117 LYS HG3     1.570   0.000
    .  117 LYS CD     29.338   0.000
    .  117 LYS HD2     1.451   0.010
    .  117 LYS HD3     1.738   0.000
    .  117 LYS CE     42.135   0.000
    .  117 LYS HE2     3.017   0.000
    .  117 LYS HE3     3.018   0.000
    .  117 LYS C     179.459   0.000
    .  118 GLU N     119.669   0.000
    .  118 GLU H       8.039   0.000
    .  118 GLU CA     59.624   0.000
    .  118 GLU HA      4.174   0.000
    .  118 GLU CB     30.804   0.000
    .  118 GLU HB2     2.084   0.000
    .  118 GLU HB3     2.229   0.000
    .  118 GLU CG     37.709   0.000
    .  118 GLU HG2     2.243   0.000
    .  118 GLU HG3     2.397   0.000
    .  118 GLU C     178.253   0.000
    .  119 ARG N     122.840   0.000
    .  119 ARG H       8.038   0.000
    .  119 ARG CA     60.619   0.000
    .  119 ARG HA      3.736   0.000
    .  119 ARG CB     28.980   0.000
    .  119 ARG HB2     1.585   0.010
    .  119 ARG HB3     2.606   0.010
    .  119 ARG CG     28.892   0.000
    .  119 ARG HG2     1.970   0.010
    .  119 ARG HG3     2.606   0.010
    .  119 ARG CD     40.650   0.000
    .  119 ARG HD2     3.260   0.000
    .  119 ARG HD3     3.262   0.000
    .  119 ARG HE      8.049   0.000
    .  119 ARG C     179.512   0.000
    .  120 ASP N     119.817   0.000
    .  120 ASP H       9.539   0.000
    .  120 ASP CA     58.139   0.000
    .  120 ASP HA      4.227   0.000
    .  120 ASP CB     39.479   0.000
    .  120 ASP HB2     2.818   0.000
    .  120 ASP HB3     2.826   0.000
    .  120 ASP C     178.203   0.000
    .  121 ALA N     122.004   0.000
    .  121 ALA H       8.360   0.000
    .  121 ALA CA     55.262   0.000
    .  121 ALA HA      4.235   0.000
    .  121 ALA QB      1.590   0.000
    .  121 ALA CB     18.407   0.000
    .  121 ALA C     179.774   0.000
    .  122 PHE N     119.002   0.000
    .  122 PHE H       7.931   0.000
    .  122 PHE CA     62.222   0.000
    .  122 PHE HA      4.046   0.000
    .  122 PHE CB     38.707   0.000
    .  122 PHE HB2     3.111   0.000
    .  122 PHE HB3     3.276   0.000
    .  122 PHE CD1   131.585   0.000
    .  122 PHE HD1     6.859   0.000
    .  122 PHE CE1   131.582   0.010
    .  122 PHE HE1     6.862   0.010
    .  122 PHE CZ    128.564   0.000
    .  122 PHE HZ      6.321   0.000
    .  122 PHE HE2     6.868   0.000
    .  122 PHE HD2     6.862   0.000
    .  122 PHE C     176.694   0.000
    .  123 VAL N     117.207   0.000
    .  123 VAL H       8.058   0.000
    .  123 VAL CA     65.935   0.000
    .  123 VAL HA      5.770   0.000
    .  123 VAL CB     35.562   0.010
    .  123 VAL HB      3.110   0.000
    .  123 VAL QG1     0.742   0.000
    .  123 VAL QG2     1.071   0.000
    .  123 VAL CG1    21.456   0.000
    .  123 VAL CG2    23.759   0.000
    .  123 VAL C     176.737   0.000
    .  124 GLU N     116.781   0.000
    .  124 GLU H       8.396   0.000
    .  124 GLU CA     59.485   0.000
    .  124 GLU HA      3.960   0.000
    .  124 GLU CB     29.562   0.000
    .  124 GLU HB2     2.043   0.000
    .  124 GLU HB3     2.082   0.000
    .  124 GLU CG     36.399   0.000
    .  124 GLU HG2     2.249   0.000
    .  124 GLU HG3     2.325   0.000
    .  124 GLU C     179.548   0.000
    .  125 MET N     118.159   0.000
    .  125 MET H       8.044   0.000
    .  125 MET CA     59.631   0.000
    .  125 MET HA      4.156   0.000
    .  125 MET CB     33.500   0.000
    .  125 MET HB2     2.012   0.000
    .  125 MET HB3     2.223   0.000
    .  125 MET CG     31.917   0.000
    .  125 MET HG2     2.406   0.000
    .  125 MET HG3     2.749   0.000
    .  125 MET QE      1.590   0.010
    .  125 MET CE     18.477   0.010
    .  125 MET C     177.429   0.000
    .  126 MET N     117.475   0.000
    .  126 MET H       7.989   0.000
    .  126 MET CA     56.853   0.000
    .  126 MET HA      4.506   0.000
    .  126 MET CB     30.627   0.000
    .  126 MET HB2     1.390   0.000
    .  126 MET HB3     1.879   0.000
    .  126 MET CG     31.911   0.000
    .  126 MET HG2     1.396   0.000
    .  126 MET HG3     1.452   0.000
    .  126 MET QE      1.104   0.000
    .  126 MET CE     16.514   0.000
    .  126 MET C     179.159   0.000
    .  127 VAL N     119.562   0.000
    .  127 VAL H       8.406   0.000
    .  127 VAL CA     67.090   0.000
    .  127 VAL HA      3.480   0.000
    .  127 VAL CB     31.700   0.000
    .  127 VAL HB      2.084   0.000
    .  127 VAL QG1     0.916   0.000
    .  127 VAL QG2     0.914   0.000
    .  127 VAL CG1    21.329   0.000
    .  127 VAL CG2    21.364   0.000
    .  127 VAL C     177.959   0.000
    .  128 GLN N     119.145   0.000
    .  128 GLN H       8.028   0.000
    .  128 GLN CA     59.435   0.000
    .  128 GLN HA      4.150   0.000
    .  128 GLN CB     29.047   0.000
    .  128 GLN HB2     2.076   0.000
    .  128 GLN HB3     2.232   0.000
    .  128 GLN CG     34.581   0.000
    .  128 GLN HG2     2.367   0.000
    .  128 GLN HG3     2.602   0.000
    .  128 GLN NE2   108.431   0.000
    .  128 GLN HE21    6.571   0.000
    .  128 GLN HE22    7.238   0.000
    .  128 GLN C     179.053   0.000
    .  129 TRP N     121.674   0.000
    .  129 TRP H       8.669   0.000
    .  129 TRP CA     58.388   0.000
    .  129 TRP HA      4.621   0.000
    .  129 TRP CB     30.333   0.000
    .  129 TRP HB2     3.275   0.000
    .  129 TRP HB3     3.276   0.000
    .  129 TRP CD1   123.108   0.000
    .  129 TRP CE3   123.659   0.000
    .  129 TRP NE1   127.910   0.000
    .  129 TRP HD1     7.071   0.000
    .  129 TRP HE3     7.771   0.000
    .  129 TRP CZ3   120.287   0.000
    .  129 TRP CZ2   113.059   0.000
    .  129 TRP HE1    10.696   0.000
    .  129 TRP HZ3     7.090   0.000
    .  129 TRP CH2   122.106   0.010
    .  129 TRP HZ2     6.989   0.000
    .  129 TRP HH2     5.773   0.010
    .  129 TRP C     176.977   0.000
    .  130 ARG N     118.439   0.000
    .  130 ARG H       8.471   0.000
    .  130 ARG CA     59.827   0.000
    .  130 ARG HA      3.464   0.000
    .  130 ARG CB     29.317   0.000
    .  130 ARG HB2     1.552   0.000
    .  130 ARG HB3     1.900   0.000
    .  130 ARG CG     26.663   0.000
    .  130 ARG HG2     1.433   0.010
    .  130 ARG HG3     1.684   0.000
    .  130 ARG CD     43.209   0.000
    .  130 ARG HD2     2.872   0.000
    .  130 ARG HD3     3.060   0.000
    .  130 ARG HE      8.080   0.000
    .  130 ARG C     179.716   0.000
    .  131 ASP N     120.667   0.000
    .  131 ASP H       8.818   0.000
    .  131 ASP CA     57.548   0.000
    .  131 ASP HA      4.296   0.000
    .  131 ASP CB     39.682   0.000
    .  131 ASP HB2     2.618   0.000
    .  131 ASP HB3     2.849   0.000
    .  131 ASP C     178.485   0.000
    .  132 ALA N     122.265   0.000
    .  132 ALA H       8.092   0.000
    .  132 ALA CA     54.704   0.000
    .  132 ALA HA      4.187   0.000
    .  132 ALA QB      1.493   0.000
    .  132 ALA CB     18.745   0.000
    .  132 ALA C     179.182   0.000
    .  133 ALA N     117.479   0.000
    .  133 ALA H       8.128   0.000
    .  133 ALA CA     53.714   0.000
    .  133 ALA HA      4.171   0.000
    .  133 ALA QB      1.341   0.000
    .  133 ALA CB     20.309   0.000
    .  133 ALA C     178.473   0.000
    .  134 THR N     107.708   0.000
    .  134 THR H       7.667   0.000
    .  134 THR CA     62.171   0.000
    .  134 THR HA      4.201   0.000
    .  134 THR CB     69.815   0.000
    .  134 THR HB      4.291   0.010
    .  134 THR QG2     1.136   0.000
    .  134 THR CG2    21.499   0.000
    .  134 THR C     174.372   0.000
    .  135 TYR N     121.770   0.000
    .  135 TYR H       7.627   0.000
    .  135 TYR CA     59.220   0.000
    .  135 TYR HA      4.358   0.010
    .  135 TYR CB     37.711   0.000
    .  135 TYR HB2     3.080   0.000
    .  135 TYR HB3     3.082   0.000
    .  135 TYR CD1   133.427   0.000
    .  135 TYR HD1     6.810   0.000
    .  135 TYR CE1   118.931   0.000
    .  135 TYR HE1     7.114   0.010
    .  135 TYR HE2     7.121   0.000
    .  135 TYR HD2     7.123   0.000
    .  135 TYR C     175.336   0.000
    .  136 ASN N     119.952   0.000
    .  136 ASN H       8.134   0.000
    .  136 ASN CA     52.961   0.000
    .  136 ASN HA      4.751   0.010
    .  136 ASN CB     39.236   0.000
    .  136 ASN HB2     2.553   0.010
    .  136 ASN HB3     2.695   0.000
    .  136 ASN ND2   111.395   0.010
    .  136 ASN HD21    6.809   0.000
    .  136 ASN HD22    7.140   0.010
    .  136 ASN C     173.557   0.010
    .  137 PHE N     125.602   0.000
    .  137 PHE H       7.567   0.000
    .  137 PHE CA     59.214   0.000
    .  137 PHE HA      4.376   0.000
    .  137 PHE CB     40.293   0.000
    .  137 PHE HB2     3.113   0.010
    .  137 PHE HB3     3.115   0.000
    .  137 PHE CD1   131.834   0.000
    .  137 PHE HD1     7.225   0.000
    .  137 PHE CE1   131.754   0.000
    .  137 PHE HE1     6.816   0.010
    .  137 PHE CZ    132.018   0.000
    .  137 PHE HZ      7.357   0.000
    .  137 PHE HE2     7.226   0.010
    .  137 PHE HD2     7.226   0.000
    .  137 PHE C     180.191   0.000
   stop_
save_


# Distance restraints

save_nef_distance_restraint_list_1
   _nef_distance_restraint_list.sf_category           nef_distance_restraint_list
   _nef_distance_restraint_list.sf_framecode          nef_distance_restraint_list_1
   _nef_distance_restraint_list.potential_type        upper-bound-parabolic
   
   loop_
      _nef_distance_restraint.index_id
      _nef_distance_restraint.restraint_id
      _nef_distance_restraint.restraint_combination_id
      _nef_distance_restraint.chain_code_1
      _nef_distance_restraint.sequence_code_1
      _nef_distance_restraint.residue_name_1
      _nef_distance_restraint.atom_name_1
      _nef_distance_restraint.chain_code_2
      _nef_distance_restraint.sequence_code_2
      _nef_distance_restraint.residue_name_2
      _nef_distance_restraint.atom_name_2
      _nef_distance_restraint.weight
      _nef_distance_restraint.upper_limit
      _nef_distance_restraint.cyana_peak_id

     1     1 . .  105 GLU HA    .  105 GLU HB3    1.0        2.75      8
     2     2 . .   64 ILE QG2   .   64 ILE HG13   1.0        3.27     14
     3     3 . .   25 PHE HB2   .   75 ALA QB     1.0        3.03     18
     4     4 . .   24 VAL QG1   .   25 PHE H      1.0        3.81     21
     5     5 . .    5 VAL HA    .    8 LEU QD1    1.0        3.80     26
     6     6 . .  111 MET HG3   .  111 MET QE     1.0        2.71     36
     7     7 . .    8 LEU HB2   .   13 LYS HG2    1.0        3.31     37
     8     8 . .   23 LYS HA    .   33 GLU HA     1.0        3.14     39
     9     9 . .  129 TRP HD1   .  133 ALA QB     1.0        3.47     46
    10    10 . .  122 PHE HA    .  122 PHE QD     1.0        3.35     48
    11    11 . .   19 GLY H     .   37 ARG HA     1.0        3.82     51
    12    12 . .   30 GLU H     .   30 GLU HG3    1.0        4.09     60
    13    13 . .   72 VAL QG2   .   73 HIS H      1.0        4.45     62
    14    14 . .   92 THR QG2   .  112 VAL HA     1.0        3.73     65
    15    15 . .   71 LEU QD2   .   77 LYS HA     1.0        3.87     70
    16    16 . .   74 PRO HA    .   78 ALA H      1.0        4.42     74
    17    17 . .   67 VAL HB    .  127 VAL HA     1.0        4.39     75
    18    18 . .  127 VAL HA    .  130 ARG HB3    1.0        4.67     75
    19    19 . .    5 VAL QG1   .   42 LEU HB2    1.0        4.26     77
    20    20 . .   66 ASN HB3   .   96 PHE HB2    1.0        4.32     78
    21    21 . .  122 PHE QD    .  123 VAL QG1    1.0        4.57     79
    22    22 . .   80 ALA QB    .   84 PRO HA     1.0        3.32     88
    23    23 . .  126 MET H     .  126 MET HB3    1.0        3.73     89
    24    24 . .   78 ALA QB    .   79 ALA QB     1.0        3.83     96
    25    25 . .   80 ALA QB    .   87 VAL HB     1.0        3.46     98
    26    26 . .   43 ASN H     .   44 VAL QG2    1.0        3.25    101
    27    27 . .   69 LYS HA    .   69 LYS QG     1.0        3.55    102
    28    28 . .   61 ILE QG2   .   61 ILE HG12   1.0        2.94    109
    29    29 . .    5 VAL QG1   .   42 LEU HB3    1.0        4.26    111
    30    30 . .  122 PHE HA    .  125 MET QE     1.0        3.68    113
    31    31 . .   12 VAL QG2   .   13 LYS H      1.0        3.60    121
    32    32 . .   65 ARG HG2   .   96 PHE QD     1.0        5.05    122
    33    33 . .   68 ALA QB    .   96 PHE HE1    1.0        5.31    122
    34    34 . .   59 ILE QD1   .   63 ARG QB     1.0        3.94    127
    35    35 . .   61 ILE HA    .   61 ILE HG13   1.0        3.73    137
    36    36 . .   79 ALA H     .   87 VAL QG1    1.0        3.63    139
    37    37 . .   61 ILE QG2   .   63 ARG H      1.0        4.59    142
    38    38 . .   64 ILE HA    .   64 ILE HG12   1.0        3.47    144
    39    39 . .   71 LEU QD1   .   77 LYS HA     1.0        3.87    145
    40    40 . .   16 LEU HA    .   36 TRP HZ3    1.0        3.13    148
    41    41 . .   65 ARG HB2   .   66 ASN HA     1.0        4.73    151
    42    42 . .   18 LYS HA    .   18 LYS HG3    1.0        3.71    155
    43    43 . .   62 VAL H     .   62 VAL HB     1.0        3.71    163
    44    44 . .   21 LYS HA    .   21 LYS HG3    1.0        3.67    165
    45    45 . .   63 ARG QB    .   63 ARG QD     1.0        2.81    175
    46    46 . .  135 TYR HA    .  135 TYR QB     1.0        2.60    177
    47    47 . .    8 LEU HB3   .  128 GLN HE21   1.0        4.30    178
    48    48 . .   13 LYS HA    .   16 LEU H      1.0        3.96    180
    49    49 . .   76 LEU HB3   .   76 LEU QD2    1.0        3.27    188
    50    50 . .    8 LEU QD1   .  128 GLN HG3    1.0        4.33    193
    51    51 . .   87 VAL HA    .   88 ALA QB     1.0        4.53    198
    52    52 . .   88 ALA QB    .   91 PHE HB3    1.0        4.90    198
    53    53 . .   67 VAL QG1   .   95 LEU HB2    1.0        4.67    203
    54    54 . .   14 GLU HA    .   17 ARG H      1.0        4.09    208
    55    55 . .   60 PRO HD2   .   63 ARG HG3    1.0        3.28    209
    56    56 . .  109 LEU H     .  109 LEU QD2    1.0        4.76    210
    57    57 . .   76 LEU QD1   .   92 THR HB     1.0        3.39    216
    58    58 . .   42 LEU HA    .   42 LEU HG     1.0        3.78    218
    59    59 . .   76 LEU HG    .   92 THR HA     1.0        3.71    224
    60    60 . .   98 PRO HB3   .   99 PRO HD2    1.0        3.51    225
    61    61 . .   93 MET HB2   .  123 VAL QG1    1.0        4.15    226
    62    62 . .   25 PHE QE    .   92 THR QG2    1.0        4.80    230
    63    63 . .   45 PHE QD    .   64 ILE HG12   1.0        4.34    233
    64    64 . .  120 ASP HA    .  123 VAL QG2    1.0        4.52    234
    65    65 . .  116 GLN HA    .  119 ARG HG3    1.0        3.76    245
    66    66 . .  128 GLN HA    .  131 ASP HB2    1.0        3.19    252
    67    67 . .   66 ASN H     .   96 PHE HB3    1.0        4.19    264
    68    68 . .   96 PHE QD    .  108 GLU HG3    1.0        3.71    267
    69    69 . .  119 ARG HA    .  119 ARG QD     1.0        4.30    268
    70    70 . .   13 LYS HG3   .   13 LYS HE2    1.0        4.00    269
    71    71 . .   26 LEU H     .   26 LEU HG     1.0        4.65    270
    72    72 . .   99 PRO HB2   .  104 PRO HA     1.0        3.05    271
    73    73 . .   60 PRO HA    .   61 ILE QG2    1.0        4.05    272
    74    74 . .   93 MET QE    .   95 LEU H      1.0        3.68    280
    75    75 . .   95 LEU H     .  111 MET QE     1.0        4.05    280
    76    76 . .   76 LEU HA    .   76 LEU HG     1.0        3.54    288
    77    77 . .   23 LYS HB2   .  112 VAL HB     1.0        3.45    302
    78    78 . .  111 MET HA    .  111 MET HG2    1.0        3.42    305
    79    79 . .   59 ILE QD1   .   97 GLY QA     1.0        3.73    313
    80    80 . .   91 PHE HB3   .  113 ALA QB     1.0        3.59    315
    81    81 . .   45 PHE HB3   .   64 ILE QD1    1.0        3.71    317
    82    82 . .   61 ILE QD1   .   64 ILE QG2    1.0        3.34    318
    83    83 . .   26 LEU QB    .   27 PRO HD2    1.0        3.59    320
    84    84 . .   68 ALA QB    .   94 CYS HB3    1.0        3.14    326
    85    85 . .  107 VAL HA    .  107 VAL QG1    1.0        3.36    330
    86    86 . .   25 PHE HA    .   25 PHE QD     1.0        3.57    331
    87    87 . .   62 VAL HA    .   62 VAL QG2    1.0        3.73    338
    88    88 . .   95 LEU HA    .   95 LEU HG     1.0        3.82    344
    89    89 . .  134 THR H     .  134 THR HB     1.0        3.68    353
    90    90 . .  105 GLU H     .  105 GLU HB3    1.0        3.93    357
    91    91 . .   24 VAL HA    .  111 MET HG2    1.0        3.85    361
    92    92 . .   16 LEU H     .   16 LEU HB3    1.0        3.61    364
    93    93 . .  105 GLU H     .  105 GLU HG2    1.0        3.50    370
    94    94 . .   15 ALA HA    .   18 LYS QB     1.0        3.41    372
    95    95 . .   33 GLU HA    .   33 GLU QB     1.0        2.92    373
    96    96 . .   44 VAL HA    .   44 VAL QG2    1.0        2.92    376
    97    97 . .   65 ARG HB3   .   65 ARG HE     1.0        3.74    377
    98    98 . .   77 LYS HA    .   77 LYS HG2    1.0        2.87    378
    99    99 . .  124 GLU HA    .  124 GLU HG2    1.0        2.98    380
   100   100 . .  130 ARG HA    .  130 ARG HG3    1.0        3.73    385
   101   101 . .   62 VAL HA    .  133 ALA QB     1.0        3.51    388
   102   102 . .   21 LYS HA    .   36 TRP H      1.0        3.55    391
   103   103 . .   90 LYS QD    .   90 LYS HE2    1.0        2.81    398
   104   104 . .   61 ILE QD1   .  133 ALA QB     1.0        4.16    399
   105   105 . .    8 LEU HA    .    9 PRO HD3    1.0        3.04    402
   106   106 . .   74 PRO HA    .   77 LYS H      1.0        3.80    406
   107   107 . .   91 PHE HB2   .   92 THR QG2    1.0        3.51    407
   108   108 . .   26 LEU HA    .   27 PRO HD2    1.0        2.95    424
   109   109 . .  124 GLU HA    .  124 GLU HG3    1.0        3.71    429
   110   110 . .   76 LEU H     .   76 LEU QD2    1.0        3.62    430
   111   111 . .   73 HIS H     .   76 LEU HB3    1.0        4.93    431
   112   112 . .   10 SER HA    .   13 LYS HB2    1.0        2.95    442
   113   113 . .   49 MET HA    .   49 MET HG3    1.0        3.37    446
   114   114 . .  113 ALA QB    .  118 GLU HB3    1.0        2.66    451
   115   115 . .   13 LYS HG3   .   13 LYS HE3    1.0        4.00    454
   116   116 . .   82 LYS H     .   82 LYS HB3    1.0        3.66    455
   117   117 . .   59 ILE HB    .   59 ILE QD1    1.0        3.68    459
   118   118 . .   76 LEU QD1   .   93 MET H      1.0        3.67    468
   119   119 . .   42 LEU HB3   .   42 LEU QD1    1.0        3.43    469
   120   120 . .   42 LEU HB3   .   42 LEU QD2    1.0        3.43    469
   121   121 . .   13 LYS HB3   .   14 GLU H      1.0        3.67    476
   122   122 . .   71 LEU HB2   .   77 LYS HD3    1.0        3.21    478
   123   123 . .    5 VAL H     .  133 ALA QB     1.0        4.86    486
   124   124 . .  130 ARG H     .  133 ALA QB     1.0        5.16    486
   125   125 . .   76 LEU H     .   76 LEU HB3    1.0        3.66    491
   126   126 . .   44 VAL QG2   .   60 PRO HG3    1.0        4.93    494
   127   127 . .   44 VAL QG1   .   60 PRO HG3    1.0        5.23    494
   128   128 . .  103 PHE HA    .  104 PRO QG     1.0        4.07    498
   129   129 . .  130 ARG HA    .  130 ARG HD3    1.0        3.87    501
   130   130 . .  116 GLN HA    .  116 GLN HG3    1.0        3.54    502
   131   131 . .   16 LEU HA    .  125 MET HB3    1.0        5.10    505
   132   132 . .  122 PHE HA    .  125 MET HB3    1.0        5.50    505
   133   133 . .   61 ILE HG13  .  133 ALA QB     1.0        3.52    508
   134   134 . .   79 ALA QB    .   87 VAL HB     1.0        3.40    509
   135   135 . .   86 LYS HA    .   86 LYS HB3    1.0        2.75    512
   136   136 . .   23 LYS HB3   .   23 LYS QE     1.0        4.04    515
   137   137 . .   61 ILE HA    .   61 ILE HG12   1.0        3.91    516
   138   138 . .  125 MET HA    .  125 MET HG2    1.0        3.10    518
   139   139 . .   49 MET HA    .   49 MET HG2    1.0        3.37    522
   140   140 . .   28 GLU HA    .   28 GLU HG3    1.0        3.74    525
   141   141 . .   55 TYR HA    .   55 TYR HD2    1.0        4.02    531
   142   142 . .  125 MET HA    .  128 GLN HG3    1.0        3.25    540
   143   143 . .   61 ILE QD1   .   64 ILE HB     1.0        3.25    544
   144   144 . .  137 PHE HA    .  137 PHE QD     1.0        3.21    546
   145   145 . .   45 PHE HB2   .   64 ILE QD1    1.0        3.40    550
   146   146 . .   77 LYS HA    .   77 LYS HB3    1.0        2.87    552
   147   147 . .  119 ARG HE    .  120 ASP QB     1.0        3.48    560
   148   148 . .   24 VAL HA    .   24 VAL QG2    1.0        2.93    561
   149   149 . .   73 HIS HA    .   74 PRO QG     1.0        4.18    563
   150   150 . .  128 GLN HA    .  131 ASP HB3    1.0        3.94    574
   151   151 . .   61 ILE HG12  .  133 ALA QB     1.0        3.58    575
   152   152 . .  130 ARG HD3   .  131 ASP HA     1.0        3.24    586
   153   153 . .   61 ILE HB    .   61 ILE QD1    1.0        2.83    588
   154   154 . .   93 MET HB3   .  123 VAL HB     1.0        4.19    591
   155   155 . .   71 LEU HB3   .   71 LEU QD2    1.0        3.20    596
   156   156 . .   12 VAL HB    .   13 LYS H      1.0        4.17    603
   157   157 . .  135 TYR QB    .  135 TYR HD2    1.0        3.03    604
   158   158 . .    2 MET QB    .    2 MET QG     1.0        2.74    606
   159   159 . .    5 VAL HA    .    5 VAL HB     1.0        2.99    609
   160   160 . .  127 VAL HA    .  130 ARG HB2    1.0        4.69    615
   161   161 . .    8 LEU QD2   .  132 ALA QB     1.0        2.71    616
   162   162 . .   69 LYS HB3   .   69 LYS QD     1.0        3.93    618
   163   163 . .   24 VAL HA    .   25 PHE QD     1.0        4.12    620
   164   164 . .  109 LEU HA    .  110 PRO HG2    1.0        4.50    621
   165   165 . .   64 ILE QG2   .   66 ASN HA     1.0        3.38    631
   166   166 . .   90 LYS HG2   .   90 LYS HE3    1.0        3.43    632
   167   167 . .  111 MET HA    .  111 MET HG3    1.0        3.54    635
   168   168 . .   15 ALA QB    .   36 TRP HH2    1.0        3.52    639
   169   169 . .   44 VAL QG2   .   45 PHE H      1.0        4.39    640
   170   170 . .   80 ALA QB    .   88 ALA HA     1.0        3.64    641
   171   171 . .   44 VAL QG1   .   60 PRO HA     1.0        3.01    644
   172   172 . .  114 LYS HG2   .  118 GLU HG2    1.0        3.82    653
   173   173 . .    8 LEU HA    .   13 LYS HD3    1.0        4.53    656
   174   174 . .   45 PHE HA    .  129 TRP HZ3    1.0        3.84    659
   175   175 . .   38 SER QB    .   42 LEU HA     1.0        3.67    660
   176   176 . .   14 GLU HB3   .   17 ARG HE     1.0        3.73    661
   177   177 . .   24 VAL HB    .   34 ILE QG2    1.0        2.65    663
   178   178 . .   99 PRO HB3   .  106 GLY HA3    1.0        3.97    674
   179   179 . .   76 LEU HB3   .   76 LEU QD1    1.0        3.27    677
   180   180 . .   76 LEU QD1   .  110 PRO HB2    1.0        3.57    677
   181   181 . .   70 GLY HA2   .   89 ALA QB     1.0        3.71    685
   182   182 . .    5 VAL HB    .  132 ALA QB     1.0        4.37    686
   183   183 . .   64 ILE QG2   .   95 LEU HG     1.0        3.89    690
   184   184 . .   59 ILE QD1   .   98 PRO QD     1.0        3.12    696
   185   185 . .   22 LEU QB    .   22 LEU QD2    1.0        2.69    709
   186   186 . .   80 ALA QB    .   87 VAL QG1    1.0        2.60    710
   187   187 . .   73 HIS HB3   .   76 LEU QD2    1.0        4.79    717
   188   188 . .  128 GLN HA    .  128 GLN HB2    1.0        2.69    722
   189   189 . .   70 GLY HA3   .   89 ALA QB     1.0        3.59    731
   190   190 . .   65 ARG HA    .   65 ARG QD     1.0        3.53    732
   191   191 . .   21 LYS HA    .   34 ILE QG2    1.0        4.25    733
   192   192 . .  115 SER H     .  115 SER HB2    1.0        4.14    734
   193   193 . .   95 LEU HB2   .   95 LEU QD2    1.0        3.52    738
   194   194 . .   44 VAL HA    .   44 VAL QG1    1.0        2.97    739
   195   195 . .   93 MET QE    .   94 CYS HA     1.0        3.80    742
   196   196 . .   81 LYS HG2   .   81 LYS QE     1.0        3.65    748
   197   197 . .   86 LYS HG3   .   86 LYS QE     1.0        3.86    748
   198   198 . .   63 ARG HA    .   63 ARG QD     1.0        3.29    754
   199   199 . .    8 LEU QD2   .  129 TRP QB     1.0        4.30    757
   200   200 . .   82 LYS HG2   .   82 LYS QE     1.0        3.34    759
   201   201 . .   10 SER H     .   13 LYS HE3    1.0        5.28    761
   202   202 . .   71 LEU HG    .   88 ALA HA     1.0        3.97    778
   203   203 . .    4 GLY HA2   .    6 HIS H      1.0        4.16    779
   204   204 . .   24 VAL HA    .  112 VAL H      1.0        4.08    783
   205   205 . .   83 GLU H     .   87 VAL QG2    1.0        3.83    784
   206   206 . .   96 PHE HA    .   96 PHE QD     1.0        3.72    786
   207   207 . .   88 ALA QB    .   90 LYS HG2    1.0        3.43    791
   208   208 . .  107 VAL HA    .  107 VAL QG2    1.0        3.36    796
   209   209 . .   93 MET HG2   .   93 MET QE     1.0        2.80    801
   210   210 . .   77 LYS HA    .   79 ALA H      1.0        4.44    803
   211   211 . .   71 LEU QD2   .   88 ALA HA     1.0        4.13    806
   212   212 . .  107 VAL H     .  107 VAL QG2    1.0        3.84    807
   213   213 . .   65 ARG HB3   .   65 ARG QD     1.0        3.41    810
   214   214 . .   58 ARG HA    .   58 ARG HD2    1.0        2.86    817
   215   215 . .   67 VAL HA    .   94 CYS HB3    1.0        5.50    822
   216   216 . .   94 CYS HB3   .   95 LEU HA     1.0        5.50    822
   217   217 . .   24 VAL QG1   .   49 MET QE     1.0        3.54    823
   218   218 . .   87 VAL QG1   .   92 THR HB     1.0        4.05    824
   219   219 . .   65 ARG HB3   .   66 ASN HB2    1.0        4.32    825
   220   220 . .   65 ARG HB3   .   96 PHE HB3    1.0        4.70    825
   221   221 . .   61 ILE QG2   .  130 ARG HA     1.0        3.58    826
   222   222 . .   77 LYS HG2   .   77 LYS QE     1.0        3.25    828
   223   223 . .   60 PRO HD3   .   63 ARG HG3    1.0        3.64    829
   224   224 . .   75 ALA HA    .   78 ALA QB     1.0        3.04    830
   225   225 . .   30 GLU HA    .   30 GLU HG2    1.0        3.70    835
   226   226 . .   45 PHE HB2   .   61 ILE QD1    1.0        3.97    837
   227   227 . .   72 VAL HA    .   72 VAL QG1    1.0        3.22    842
   228   228 . .   34 ILE HA    .   34 ILE QG2    1.0        3.26    843
   229   229 . .   26 LEU QD1   .  110 PRO HD3    1.0        4.83    849
   230   230 . .   26 LEU QD2   .  110 PRO HD3    1.0        4.83    849
   231   231 . .   64 ILE HA    .   64 ILE HG13   1.0        3.52    850
   232   232 . .  119 ARG HA    .  119 ARG HG3    1.0        3.65    853
   233   233 . .   88 ALA QB    .   90 LYS HE2    1.0        3.44    854
   234   234 . .   88 ALA QB    .   91 PHE HB2    1.0        3.47    855
   235   235 . .   71 LEU HA    .   73 HIS H      1.0        4.00    858
   236   236 . .   40 GLN HB2   .   40 GLN QG     1.0        2.80    859
   237   237 . .    8 LEU QD1   .  132 ALA H      1.0        4.75    860
   238   238 . .    5 VAL HA    .    5 VAL QG1    1.0        3.31    861
   239   239 . .   71 LEU HB2   .   71 LEU QD2    1.0        3.55    863
   240   240 . .  133 ALA H     .  134 THR QG2    1.0        4.15    871
   241   241 . .   71 LEU HA    .   76 LEU HB2    1.0        3.29    876
   242   242 . .  126 MET QE    .  129 TRP HH2    1.0        4.28    877
   243   243 . .  122 PHE QD    .  123 VAL QG2    1.0        4.57    884
   244   244 . .   42 LEU HB2   .   42 LEU QD1    1.0        3.43    886
   245   245 . .   42 LEU HB2   .   42 LEU QD2    1.0        3.43    886
   246   246 . .   31 LYS HB2   .   31 LYS HG2    1.0        3.00    891
   247   247 . .  137 PHE HA    .  137 PHE QB     1.0        2.83    892
   248   248 . .   83 GLU H     .   83 GLU HB2    1.0        3.89    898
   249   249 . .  124 GLU H     .  124 GLU HB3    1.0        3.69    899
   250   250 . .   24 VAL QG2   .  111 MET HG3    1.0        3.18    900
   251   251 . .  133 ALA QB    .  134 THR HA     1.0        3.95    904
   252   252 . .   98 PRO HA    .   99 PRO HD2    1.0        2.88    910
   253   253 . .  135 TYR QE    .  136 ASN HA     1.0        4.28    912
   254   254 . .   65 ARG HG2   .   65 ARG QD     1.0        2.40    914
   255   255 . .    8 LEU QD1   .  129 TRP QB     1.0        4.30    916
   256   256 . .   61 ILE QD1   .  129 TRP HZ3    1.0        3.78    917
   257   257 . .   29 LYS HB3   .   30 GLU H      1.0        4.58    945
   258   258 . .   61 ILE HA    .   64 ILE HG13   1.0        3.71    946
   259   259 . .  129 TRP QB    .  129 TRP HE3    1.0        3.84    949
   260   260 . .   79 ALA QB    .   80 ALA HA     1.0        3.97    951
   261   261 . .  116 GLN HA    .  116 GLN HG2    1.0        3.46    953
   262   262 . .   34 ILE QD1   .   36 TRP HD1    1.0        5.32    955
   263   263 . .   34 ILE QD1   .   45 PHE HZ     1.0        5.50    955
   264   264 . .   26 LEU QB    .   26 LEU QD2    1.0        2.64    961
   265   265 . .    8 LEU QD1   .  132 ALA QB     1.0        2.71    962
   266   266 . .   69 LYS HA    .   93 MET HA     1.0        3.23    966
   267   267 . .   14 GLU HA    .   14 GLU HB3    1.0        2.69    969
   268   268 . .   29 LYS HA    .   29 LYS HG3    1.0        3.92    973
   269   269 . .   93 MET QE    .   94 CYS H      1.0        3.37    978
   270   270 . .   45 PHE QD    .   61 ILE HA     1.0        4.27    984
   271   271 . .   61 ILE HA    .   64 ILE H      1.0        4.58    984
   272   272 . .  121 ALA HA    .  124 GLU HB2    1.0        3.20    988
   273   273 . .   87 VAL HA    .   92 THR QG2    1.0        3.14    989
   274   274 . .   61 ILE QG2   .   61 ILE QD1    1.0        3.21    994
   275   275 . .   80 ALA HA    .   87 VAL HB     1.0        2.76    995
   276   276 . .  125 MET HB2   .  125 MET HG3    1.0        2.91   1004
   277   277 . .   61 ILE HG13  .  130 ARG HA     1.0        3.37   1006
   278   278 . .   17 ARG HA    .   17 ARG HB2    1.0        2.96   1007
   279   279 . .  128 GLN HB2   .  128 GLN HG3    1.0        2.91   1008
   280   280 . .   12 VAL HA    .   12 VAL QG1    1.0        3.17   1009
   281   281 . .  103 PHE HA    .  103 PHE QD     1.0        3.30   1010
   282   282 . .   12 VAL HA    .   15 ALA QB     1.0        2.72   1012
   283   283 . .   31 LYS HG3   .   31 LYS QD     1.0        2.96   1014
   284   284 . .   33 GLU HA    .   33 GLU HG3    1.0        3.29   1019
   285   285 . .   27 PRO HA    .   28 GLU H      1.0        3.57   1022
   286   286 . .  126 MET H     .  126 MET QE     1.0        4.27   1028
   287   287 . .  102 ASP HB3   .  103 PHE QD     1.0        3.22   1029
   288   288 . .   71 LEU HB3   .   77 LYS HD3    1.0        3.69   1032
   289   289 . .   12 VAL HA    .   12 VAL QG2    1.0        3.17   1048
   290   290 . .   23 LYS HA    .   24 VAL QG1    1.0        4.33   1050
   291   291 . .   24 VAL QG1   .   34 ILE HA     1.0        4.60   1050
   292   292 . .   65 ARG HA    .   65 ARG HG2    1.0        3.61   1051
   293   293 . .  117 LYS HA    .  117 LYS QG     1.0        3.24   1057
   294   294 . .   82 LYS HA    .   82 LYS HG3    1.0        3.76   1058
   295   295 . .   71 LEU QD1   .   88 ALA HA     1.0        4.13   1061
   296   296 . .   83 GLU HA    .   84 PRO HD3    1.0        3.00   1063
   297   297 . .   62 VAL HA    .   64 ILE H      1.0        4.22   1066
   298   298 . .  103 PHE HA    .  104 PRO HD3    1.0        3.17   1073
   299   299 . .   11 ASN HD21  .   12 VAL HA     1.0        4.06   1092
   300   300 . .    5 VAL HA    .    8 LEU HG     1.0        3.25   1097
   301   301 . .   92 THR HA    .  112 VAL QG2    1.0        4.31   1101
   302   302 . .   61 ILE QG2   .   61 ILE HG13   1.0        2.97   1103
   303   303 . .   91 PHE HB3   .   91 PHE HD1    1.0        3.67   1107
   304   304 . .  128 GLN HB3   .  129 TRP H      1.0        4.56   1109
   305   305 . .   13 LYS HA    .   16 LEU HG     1.0        3.29   1111
   306   306 . .   26 LEU HA    .   27 PRO HD3    1.0        2.95   1116
   307   307 . .   64 ILE HA    .   64 ILE QG2    1.0        3.02   1118
   308   308 . .   31 LYS HG3   .   31 LYS QE     1.0        3.40   1126
   309   309 . .  128 GLN H     .  128 GLN HB2    1.0        3.70   1128
   310   310 . .   67 VAL HA    .   96 PHE H      1.0        3.88   1136
   311   311 . .   18 LYS QB    .   19 GLY H      1.0        3.55   1140
   312   312 . .   71 LEU HG    .   89 ALA HA     1.0        3.07   1146
   313   313 . .  113 ALA QB    .  122 PHE HB3    1.0        4.91   1151
   314   314 . .  121 ALA QB    .  122 PHE HB3    1.0        4.89   1151
   315   315 . .   85 ARG HA    .   85 ARG QB     1.0        2.59   1156
   316   316 . .   71 LEU QD1   .   80 ALA QB     1.0        2.91   1158
   317   317 . .   71 LEU QD2   .   80 ALA QB     1.0        2.91   1158
   318   318 . .  136 ASN HA    .  136 ASN HB3    1.0        2.84   1165
   319   319 . .   61 ILE HA    .   61 ILE QG2    1.0        3.23   1167
   320   320 . .   24 VAL QG2   .  109 LEU HA     1.0        3.56   1170
   321   321 . .   61 ILE H     .   61 ILE QG2    1.0        2.74   1173
   322   322 . .   61 ILE HA    .   64 ILE QD1    1.0        2.94   1177
   323   323 . .   79 ALA H     .   80 ALA QB     1.0        4.24   1184
   324   324 . .   76 LEU HA    .   87 VAL QG1    1.0        3.35   1186
   325   325 . .  122 PHE HA    .  125 MET HB2    1.0        3.63   1188
   326   326 . .   25 PHE QD    .  112 VAL HB     1.0        4.88   1189
   327   327 . .   25 PHE QE    .  112 VAL HB     1.0        5.04   1189
   328   328 . .   12 VAL H     .   12 VAL HB     1.0        3.71   1203
   329   329 . .  136 ASN HA    .  136 ASN HB2    1.0        2.84   1207
   330   330 . .   72 VAL HA    .   73 HIS H      1.0        3.44   1215
   331   331 . .   83 GLU H     .   83 GLU HB3    1.0        3.60   1217
   332   332 . .   64 ILE QG2   .  130 ARG HG3    1.0        3.02   1223
   333   333 . .   45 PHE QD    .   61 ILE QD1    1.0        4.32   1230
   334   334 . .   82 LYS H     .   82 LYS HG3    1.0        3.67   1232
   335   335 . .  115 SER H     .  118 GLU HB3    1.0        3.47   1233
   336   336 . .   61 ILE QD1   .  129 TRP HE3    1.0        3.54   1236
   337   337 . .   88 ALA QB    .   91 PHE HD1    1.0        3.07   1241
   338   338 . .   45 PHE QD    .   45 PHE HE1    1.0        3.28   1243
   339   339 . .    5 VAL HA    .    5 VAL QG2    1.0        3.31   1245
   340   340 . .   25 PHE QE    .   79 ALA QB     1.0        2.94   1250
   341   341 . .   25 PHE HZ    .   79 ALA QB     1.0        3.18   1250
   342   342 . .  119 ARG HA    .  123 VAL H      1.0        3.75   1251
   343   343 . .   43 ASN HA    .   61 ILE QG2    1.0        3.05   1260
   344   344 . .  119 ARG HE    .  120 ASP HA     1.0        3.36   1265
   345   345 . .   61 ILE QG2   .  133 ALA QB     1.0        2.61   1267
   346   346 . .    2 MET HA    .    2 MET QB     1.0        2.81   1268
   347   347 . .  128 GLN H     .  128 GLN HG3    1.0        3.45   1276
   348   348 . .   93 MET QE    .  122 PHE HZ     1.0        4.15   1280
   349   349 . .  111 MET QE    .  122 PHE HZ     1.0        4.33   1280
   350   350 . .    8 LEU HA    .    8 LEU QD1    1.0        4.14   1285
   351   351 . .   33 GLU HA    .   33 GLU HG2    1.0        3.34   1286
   352   352 . .  121 ALA HA    .  122 PHE H      1.0        3.54   1291
   353   353 . .   22 LEU QD2   .  122 PHE QD     1.0        4.07   1295
   354   354 . .  126 MET HA    .  129 TRP HE3    1.0        3.24   1304
   355   355 . .   61 ILE HA    .   61 ILE QD1    1.0        2.80   1317
   356   356 . .  126 MET QE    .  129 TRP HZ3    1.0        3.19   1321
   357   357 . .   78 ALA QB    .   79 ALA H      1.0        2.91   1325
   358   358 . .  123 VAL H     .  123 VAL QG1    1.0        3.62   1328
   359   359 . .   67 VAL H     .   67 VAL QG1    1.0        3.61   1330
   360   360 . .   87 VAL HA    .   87 VAL QG1    1.0        2.67   1335
   361   361 . .   77 LYS HA    .   80 ALA QB     1.0        2.89   1336
   362   362 . .    8 LEU QD1   .  129 TRP HA     1.0        3.15   1337
   363   363 . .   92 THR HA    .   92 THR QG2    1.0        2.86   1346
   364   364 . .    8 LEU QD1   .    9 PRO HD2    1.0        4.45   1350
   365   365 . .   44 VAL QG1   .   45 PHE H      1.0        3.05   1352
   366   366 . .   24 VAL H     .   24 VAL QG1    1.0        2.98   1367
   367   367 . .  102 ASP HB2   .  103 PHE QD     1.0        3.25   1369
   368   368 . .   67 VAL H     .   67 VAL QG2    1.0        3.61   1370
   369   369 . .   76 LEU QD2   .   92 THR HB     1.0        3.39   1377
   370   370 . .   18 LYS HA    .   18 LYS QD     1.0        3.19   1380
   371   371 . .  130 ARG HA    .  133 ALA QB     1.0        3.06   1381
   372   372 . .   93 MET QE    .  122 PHE QE     1.0        3.25   1386
   373   373 . .   70 GLY HA2   .   89 ALA HA     1.0        3.34   1390
   374   374 . .  126 MET QE    .  129 TRP HE3    1.0        3.26   1393
   375   375 . .  134 THR HA    .  134 THR QG2    1.0        2.71   1394
   376   376 . .    8 LEU H     .    8 LEU QD2    1.0        3.50   1399
   377   377 . .  128 GLN HA    .  128 GLN HB3    1.0        2.90   1404
   378   378 . .   73 HIS HA    .   74 PRO HD2    1.0        2.73   1411
   379   379 . .   11 ASN HA    .   11 ASN QB     1.0        2.57   1416
   380   380 . .  123 VAL H     .  123 VAL HB     1.0        3.72   1428
   381   381 . .   63 ARG HA    .   63 ARG HG2    1.0        3.17   1440
   382   382 . .  118 GLU H     .  118 GLU HB3    1.0        3.86   1446
   383   383 . .   86 LYS HA    .   86 LYS HG2    1.0        3.67   1449
   384   384 . .   88 ALA H     .   88 ALA QB     1.0        2.79   1457
   385   385 . .   67 VAL HA    .   67 VAL QG1    1.0        3.21   1471
   386   386 . .   67 VAL QG1   .   95 LEU HA     1.0        4.18   1471
   387   387 . .   65 ARG HB2   .   96 PHE HB3    1.0        3.82   1479
   388   388 . .   95 LEU HA    .   95 LEU QD2    1.0        3.99   1482
   389   389 . .   79 ALA QB    .   87 VAL QG1    1.0        2.48   1485
   390   390 . .   87 VAL QG1   .  112 VAL QG2    1.0        3.37   1485
   391   391 . .   19 GLY QA    .   37 ARG QB     1.0        2.90   1486
   392   392 . .   64 ILE HA    .   97 GLY QA     1.0        3.73   1496
   393   393 . .   77 LYS HA    .   77 LYS HG3    1.0        4.20   1497
   394   394 . .   77 LYS HA    .   77 LYS HD2    1.0        4.54   1497
   395   395 . .   26 LEU QB    .   27 PRO HD3    1.0        3.59   1499
   396   396 . .  129 TRP HA    .  132 ALA QB     1.0        3.04   1504
   397   397 . .   40 GLN HA    .   40 GLN QG     1.0        3.46   1506
   398   398 . .   92 THR HA    .  112 VAL HB     1.0        4.67   1508
   399   399 . .  125 MET HA    .  128 GLN HG2    1.0        3.05   1511
   400   400 . .   93 MET QE    .  123 VAL QG1    1.0        3.82   1518
   401   401 . .   65 ARG HA    .   65 ARG HB3    1.0        2.88   1521
   402   402 . .   61 ILE QD1   .  130 ARG HA     1.0        3.33   1522
   403   403 . .  126 MET HA    .  129 TRP QB     1.0        3.60   1524
   404   404 . .  116 GLN HA    .  119 ARG HE     1.0        3.84   1526
   405   405 . .  129 TRP HA    .  132 ALA H      1.0        4.23   1526
   406   406 . .   82 LYS HA    .   82 LYS HG2    1.0        3.76   1531
   407   407 . .   86 LYS HA    .   86 LYS HG3    1.0        3.90   1532
   408   408 . .   94 CYS HA    .  110 PRO HA     1.0        3.18   1536
   409   409 . .   87 VAL QG1   .   92 THR QG2    1.0        2.45   1538
   410   410 . .   80 ALA HA    .   83 GLU H      1.0        3.69   1540
   411   411 . .  115 SER HA    .  115 SER HB2    1.0        3.02   1545
   412   412 . .   96 PHE QD    .  108 GLU HG2    1.0        3.71   1547
   413   413 . .   65 ARG HB2   .   65 ARG QD     1.0        3.51   1548
   414   414 . .   85 ARG HA    .   85 ARG QG     1.0        3.51   1550
   415   415 . .   45 PHE QD    .  126 MET QE     1.0        3.10   1553
   416   416 . .   25 PHE QE    .   87 VAL QG2    1.0        2.92   1555
   417   417 . .   23 LYS HA    .   34 ILE QG2    1.0        3.28   1559
   418   418 . .   33 GLU HA    .   34 ILE QG2    1.0        3.73   1562
   419   419 . .   92 THR HA    .  112 VAL HA     1.0        3.12   1563
   420   420 . .   88 ALA QB    .   90 LYS HG3    1.0        3.47   1566
   421   421 . .   83 GLU HA    .   84 PRO HD2    1.0        2.70   1567
   422   422 . .   62 VAL HA    .  134 THR QG2    1.0        3.06   1569
   423   423 . .   34 ILE HA    .   34 ILE QD1    1.0        3.87   1581
   424   424 . .   71 LEU HG    .   89 ALA QB     1.0        2.84   1583
   425   425 . .  117 LYS HA    .  121 ALA H      1.0        3.85   1588
   426   426 . .   69 LYS QD    .  123 VAL QG1    1.0        3.83   1591
   427   427 . .  112 VAL H     .  112 VAL QG2    1.0        4.06   1592
   428   428 . .  113 ALA QB    .  119 ARG HA     1.0        3.00   1593
   429   429 . .   63 ARG QB    .   63 ARG HG3    1.0        2.86   1595
   430   430 . .   55 TYR QE    .   55 TYR HD2    1.0        2.57   1596
   431   431 . .   61 ILE QD1   .   64 ILE QD1    1.0        2.68   1598
   432   432 . .  130 ARG HB3   .  130 ARG HD3    1.0        3.52   1602
   433   433 . .    4 GLY HA2   .    5 VAL QG2    1.0        4.10   1610
   434   434 . .   23 LYS HD2   .   34 ILE QG2    1.0        5.33   1622
   435   435 . .  113 ALA QB    .  119 ARG HB3    1.0        3.33   1624
   436   436 . .   64 ILE QD1   .  126 MET QE     1.0        2.56   1636
   437   437 . .   24 VAL QG2   .  110 PRO HD3    1.0        4.31   1638
   438   438 . .  103 PHE QD    .  104 PRO HD3    1.0        5.40   1645
   439   439 . .   23 LYS HA    .   23 LYS HD3    1.0        3.69   1647
   440   440 . .   34 ILE H     .   34 ILE QG2    1.0        2.88   1660
   441   441 . .   92 THR QG2   .   93 MET H      1.0        3.75   1666
   442   442 . .   66 ASN HA    .   66 ASN HB2    1.0        2.96   1667
   443   443 . .   65 ARG H     .   65 ARG HB3    1.0        3.75   1669
   444   444 . .   21 LYS HA    .   35 ARG HA     1.0        3.17   1671
   445   445 . .   71 LEU HB3   .   71 LEU QD1    1.0        3.20   1672
   446   446 . .   59 ILE HG12  .   63 ARG QB     1.0        3.66   1677
   447   447 . .   67 VAL QG2   .  123 VAL HA     1.0        4.39   1683
   448   448 . .   80 ALA QB    .   81 LYS H      1.0        2.83   1696
   449   449 . .  122 PHE QD    .  125 MET QE     1.0        3.95   1697
   450   450 . .   68 ALA QB    .   69 LYS HA     1.0        4.04   1699
   451   451 . .   49 MET HA    .   50 GLY H      1.0        3.22   1700
   452   452 . .   80 ALA HA    .   87 VAL QG1    1.0        2.89   1708
   453   453 . .   76 LEU HA    .   79 ALA QB     1.0        2.91   1710
   454   454 . .    8 LEU HB3   .    9 PRO HD2    1.0        3.19   1712
   455   455 . .   70 GLY HA3   .   89 ALA HA     1.0        3.45   1713
   456   456 . .  122 PHE HZ    .  123 VAL HA     1.0        4.64   1714
   457   457 . .   71 LEU HA    .   89 ALA HA     1.0        4.19   1719
   458   458 . .   76 LEU QD2   .  110 PRO HB2    1.0        3.57   1721
   459   459 . .   45 PHE HE1   .  126 MET QE     1.0        4.22   1722
   460   460 . .  122 PHE QE    .  126 MET QE     1.0        4.64   1722
   461   461 . .   35 ARG HA    .   36 TRP H      1.0        3.08   1733
   462   462 . .   24 VAL QG1   .   34 ILE HB     1.0        2.80   1736
   463   463 . .   64 ILE H     .   64 ILE HG13   1.0        3.49   1745
   464   464 . .   95 LEU HA    .   95 LEU QD1    1.0        3.99   1746
   465   465 . .  114 LYS HA    .  114 LYS QD     1.0        3.43   1753
   466   466 . .   64 ILE HA    .   64 ILE QD1    1.0        3.92   1773
   467   467 . .   61 ILE HG12  .  130 ARG HA     1.0        3.54   1779
   468   468 . .   71 LEU HB3   .   77 LYS HA     1.0        3.84   1780
   469   469 . .   66 ASN HB2   .   96 PHE QD     1.0        3.47   1781
   470   470 . .   87 VAL HA    .   87 VAL QG2    1.0        2.75   1783
   471   471 . .   68 ALA QB    .   72 VAL QG1    1.0        2.98   1785
   472   472 . .  113 ALA QB    .  114 LYS HG2    1.0        3.32   1786
   473   473 . .  109 LEU HA    .  110 PRO HD3    1.0        3.03   1787
   474   474 . .    5 VAL HA    .    8 LEU QD2    1.0        3.80   1790
   475   475 . .   62 VAL HA    .   62 VAL HB     1.0        2.75   1795
   476   476 . .   23 LYS HA    .   23 LYS QG     1.0        3.44   1797
   477   477 . .   23 LYS HA    .   23 LYS HD2    1.0        3.11   1797
   478   478 . .   91 PHE HB2   .   91 PHE HD1    1.0        3.65   1798
   479   479 . .   24 VAL QG2   .  110 PRO HD2    1.0        3.46   1804
   480   480 . .  109 LEU HA    .  110 PRO HD2    1.0        3.09   1806
   481   481 . .   18 LYS HA    .   18 LYS QB     1.0        2.49   1808
   482   482 . .   65 ARG HA    .   65 ARG HB2    1.0        3.02   1813
   483   483 . .   66 ASN HB3   .   96 PHE QD     1.0        3.61   1817
   484   484 . .  125 MET H     .  125 MET HB3    1.0        3.67   1822
   485   485 . .   79 ALA HA    .   82 LYS H      1.0        3.30   1825
   486   486 . .    8 LEU HA    .    9 PRO HD2    1.0        2.89   1828
   487   487 . .   98 PRO HA    .   99 PRO HD3    1.0        2.77   1833
   488   488 . .    5 VAL QG2   .  133 ALA HA     1.0        4.30   1835
   489   489 . .   12 VAL HB    .  125 MET HG3    1.0        3.17   1836
   490   490 . .  113 ALA QB    .  118 GLU HA     1.0        4.22   1851
   491   491 . .   91 PHE H     .   92 THR QG2    1.0        3.56   1853
   492   492 . .   69 LYS QG    .   69 LYS QD     1.0        2.97   1855
   493   493 . .   61 ILE QD1   .  126 MET QE     1.0        2.64   1856
   494   494 . .  117 LYS HA    .  117 LYS QB     1.0        3.00   1858
   495   495 . .   16 LEU QD2   .  129 TRP QB     1.0        3.71   1859
   496   496 . .   13 LYS HA    .   13 LYS HG2    1.0        3.27   1860
   497   497 . .   25 PHE QD    .   75 ALA QB     1.0        3.71   1865
   498   498 . .  129 TRP HD1   .  132 ALA QB     1.0        3.93   1865
   499   499 . .    8 LEU QD2   .  129 TRP HA     1.0        3.15   1866
   500   500 . .   25 PHE QD    .   76 LEU HA     1.0        3.92   1873
   501   501 . .   30 GLU HA    .   30 GLU HB3    1.0        2.97   1875
   502   502 . .   24 VAL HA    .  111 MET HA     1.0        3.23   1882
   503   503 . .   45 PHE QD    .   64 ILE QD1    1.0        3.60   1884
   504   504 . .  120 ASP HA    .  120 ASP QB     1.0        2.93   1888
   505   505 . .   23 LYS HA    .   24 VAL H      1.0        3.09   1895
   506   506 . .   73 HIS HA    .   74 PRO HD3    1.0        2.83   1897
   507   507 . .   13 LYS HG2   .   13 LYS HE3    1.0        4.23   1898
   508   508 . .   47 TRP H     .   47 TRP HB3    1.0        3.81   1899
   509   509 . .   62 VAL HB    .  134 THR QG2    1.0        3.22   1900
   510   510 . .  118 GLU HA    .  118 GLU HB3    1.0        2.73   1901
   511   511 . .   77 LYS HA    .   78 ALA H      1.0        3.57   1913
   512   512 . .   63 ARG HG3   .   63 ARG QD     1.0        2.54   1918
   513   513 . .   25 PHE QE    .   87 VAL QG1    1.0        3.55   1923
   514   514 . .   67 VAL QG2   .  123 VAL HB     1.0        4.39   1929
   515   515 . .  122 PHE HB2   .  125 MET QE     1.0        3.64   1931
   516   516 . .   39 SER QB    .   44 VAL HB     1.0        3.45   1932
   517   517 . .  124 GLU HA    .  124 GLU HB3    1.0        2.76   1934
   518   518 . .   28 GLU HA    .   28 GLU QB     1.0        2.68   1940
   519   519 . .   86 LYS HG2   .   86 LYS QE     1.0        3.25   1941
   520   520 . .   22 LEU QD1   .  122 PHE QD     1.0        4.07   1942
   521   521 . .   22 LEU QD1   .  122 PHE QE     1.0        4.90   1942
   522   522 . .   23 LYS QG    .   33 GLU HA     1.0        3.94   1945
   523   523 . .  103 PHE HA    .  104 PRO HD2    1.0        2.75   1946
   524   524 . .   29 LYS HA    .   29 LYS HG2    1.0        3.92   1961
   525   525 . .   83 GLU HA    .   83 GLU HG2    1.0        3.64   1973
   526   526 . .   14 GLU HA    .   17 ARG HE     1.0        3.85   1977
   527   527 . .   65 ARG H     .  130 ARG HG3    1.0        5.05   1980
   528   528 . .  130 ARG H     .  130 ARG HG3    1.0        5.39   1980
   529   529 . .  119 ARG QD    .  120 ASP HA     1.0        4.18   1981
   530   530 . .   84 PRO HA    .   87 VAL HB     1.0        3.82   1985
   531   531 . .   34 ILE QD1   .   36 TRP QB     1.0        4.33   1998
   532   532 . .   34 ILE QD1   .   49 MET QB     1.0        4.68   1998
   533   533 . .   71 LEU HB2   .   71 LEU HG     1.0        2.93   2000
   534   534 . .   23 LYS H     .   23 LYS HB3    1.0        3.69   2001
   535   535 . .   90 LYS QB    .  116 GLN HG3    1.0        3.80   2006
   536   536 . .   68 ALA QB    .   72 VAL HB     1.0        3.76   2007
   537   537 . .   60 PRO HD2   .   63 ARG HG2    1.0        3.73   2010
   538   538 . .  122 PHE QD    .  123 VAL HA     1.0        4.09   2016
   539   539 . .  122 PHE QE    .  123 VAL HA     1.0        4.43   2016
   540   540 . .  127 VAL HA    .  131 ASP H      1.0        4.93   2020
   541   541 . .    8 LEU HA    .    9 PRO QG     1.0        4.20   2021
   542   542 . .   64 ILE QG2   .  126 MET QE     1.0        4.15   2030
   543   543 . .   18 LYS QB    .   18 LYS HG2    1.0        2.62   2032
   544   544 . .   19 GLY QA    .   37 ARG HA     1.0        3.53   2033
   545   545 . .   63 ARG HG3   .   98 PRO HG3    1.0        3.77   2037
   546   546 . .   83 GLU HA    .   83 GLU HG3    1.0        3.96   2040
   547   547 . .   92 THR HA    .   93 MET HG3    1.0        4.04   2041
   548   548 . .   67 VAL QG1   .  123 VAL HA     1.0        4.39   2045
   549   549 . .    6 HIS HB2   .    7 ASP HA     1.0        4.71   2046
   550   550 . .    5 VAL QG1   .  133 ALA HA     1.0        4.30   2052
   551   551 . .   17 ARG H     .   18 LYS QB     1.0        4.44   2053
   552   552 . .   26 LEU QB    .   26 LEU QD1    1.0        2.64   2054
   553   553 . .   99 PRO HB3   .  100 ASN H      1.0        4.08   2055
   554   554 . .   95 LEU HA    .   96 PHE QD     1.0        4.63   2063
   555   555 . .  103 PHE QD    .  107 VAL HA     1.0        4.09   2069
   556   556 . .   64 ILE QG2   .   97 GLY QA     1.0        3.87   2073
   557   557 . .   90 LYS HG3   .   90 LYS HE3    1.0        3.46   2074
   558   558 . .   39 SER QB    .   44 VAL QG2    1.0        3.47   2090
   559   559 . .   38 SER HA    .  129 TRP HZ2    1.0        4.04   2095
   560   560 . .   76 LEU QD1   .   77 LYS H      1.0        4.76   2096
   561   561 . .   17 ARG H     .   17 ARG HG3    1.0        4.22   2098
   562   562 . .   74 PRO HA    .   77 LYS HG2    1.0        4.56   2104
   563   563 . .    2 MET HA    .    2 MET QG     1.0        3.04   2105
   564   564 . .   23 LYS HB2   .   24 VAL H      1.0        4.59   2107
   565   565 . .   71 LEU HA    .   76 LEU HB3    1.0        3.67   2109
   566   566 . .   31 LYS HG2   .   31 LYS QE     1.0        3.02   2112
   567   567 . .   12 VAL HB    .  125 MET HG2    1.0        2.74   2114
   568   568 . .  130 ARG HA    .  130 ARG HG2    1.0        3.49   2116
   569   569 . .   12 VAL QG1   .  128 GLN HE21   1.0        3.67   2117
   570   570 . .  100 ASN H     .  104 PRO HA     1.0        3.48   2118
   571   571 . .  104 PRO HA    .  106 GLY H      1.0        3.81   2119
   572   572 . .    8 LEU QD1   .  132 ALA HA     1.0        5.03   2120
   573   573 . .  127 VAL H     .  127 VAL HB     1.0        3.18   2121
   574   574 . .  119 ARG HB3   .  120 ASP H      1.0        4.51   2122
   575   575 . .    8 LEU HB2   .   13 LYS HG3    1.0        3.99   2129
   576   576 . .  104 PRO QG    .  105 GLU H      1.0        4.33   2130
   577   577 . .   10 SER HA    .   13 LYS HD3    1.0        4.87   2131
   578   578 . .   17 ARG HB2   .   38 SER QB     1.0        5.36   2131
   579   579 . .  126 MET HA    .  129 TRP H      1.0        4.11   2135
   580   580 . .   76 LEU QD2   .   94 CYS HA     1.0        4.93   2144
   581   581 . .   24 VAL HB    .   34 ILE QD1    1.0        3.21   2145
   582   582 . .    9 PRO HD3   .  128 GLN HE21   1.0        4.91   2149
   583   583 . .  101 ASP HA    .  104 PRO HA     1.0        5.12   2151
   584   584 . .   64 ILE HB    .  130 ARG HG3    1.0        3.17   2152
   585   585 . .   62 VAL QG2   .  134 THR HA     1.0        4.62   2153
   586   586 . .   22 LEU H     .   35 ARG QG     1.0        5.05   2154
   587   587 . .   68 ALA QB    .   72 VAL H      1.0        4.81   2155
   588   588 . .   25 PHE H     .   76 LEU QD1    1.0        5.50   2157
   589   589 . .   31 LYS H     .   31 LYS HB2    1.0        4.04   2161
   590   590 . .  124 GLU HB3   .  125 MET H      1.0        3.59   2162
   591   591 . .   77 LYS HG2   .   78 ALA H      1.0        4.56   2164
   592   592 . .   44 VAL H     .   44 VAL QG1    1.0        4.18   2165
   593   593 . .   45 PHE HE1   .  109 LEU QD2    1.0        5.50   2177
   594   594 . .   99 PRO HA    .  106 GLY HA2    1.0        3.71   2179
   595   595 . .   31 LYS H     .   31 LYS QE     1.0        4.74   2181
   596   596 . .   40 GLN HB3   .   40 GLN QG     1.0        2.80   2188
   597   597 . .  129 TRP HA    .  129 TRP HD1    1.0        3.24   2189
   598   598 . .   26 LEU HA    .   27 PRO QG     1.0        4.26   2190
   599   599 . .   60 PRO HB3   .   61 ILE H      1.0        3.90   2193
   600   600 . .   43 ASN H     .   44 VAL HB     1.0        4.46   2203
   601   601 . .  128 GLN HG3   .  129 TRP H      1.0        4.30   2206
   602   602 . .   18 LYS QB    .   18 LYS HG3    1.0        2.68   2208
   603   603 . .   25 PHE QD    .   30 GLU HA     1.0        3.98   2211
   604   604 . .   96 PHE HA    .  108 GLU HA     1.0        3.45   2212
   605   605 . .   59 ILE HB    .   98 PRO HG3    1.0        4.65   2213
   606   606 . .   63 ARG QD    .   98 PRO HG3    1.0        4.85   2213
   607   607 . .  109 LEU HA    .  109 LEU HG     1.0        3.92   2214
   608   608 . .   98 PRO HA    .   99 PRO HG3    1.0        4.39   2215
   609   609 . .   44 VAL QG1   .   60 PRO HD3    1.0        3.98   2217
   610   610 . .   94 CYS HA    .   94 CYS HG     1.0        4.11   2220
   611   611 . .   67 VAL QG1   .  123 VAL HB     1.0        4.39   2222
   612   612 . .  109 LEU QB    .  109 LEU QD1    1.0        3.70   2227
   613   613 . .    8 LEU HB3   .   13 LYS HG3    1.0        4.50   2231
   614   614 . .   86 LYS HB2   .   87 VAL H      1.0        3.97   2232
   615   615 . .   18 LYS HG3   .   18 LYS QE     1.0        3.09   2234
   616   616 . .   26 LEU HG    .  110 PRO HD2    1.0        4.71   2236
   617   617 . .   26 LEU QD2   .  110 PRO HD2    1.0        4.62   2236
   618   618 . .   16 LEU HB3   .   17 ARG H      1.0        4.18   2237
   619   619 . .  103 PHE QB    .  104 PRO HD2    1.0        4.28   2238
   620   620 . .   10 SER HB2   .   13 LYS HB2    1.0        4.21   2245
   621   621 . .   34 ILE QD1   .  109 LEU QD1    1.0        3.75   2254
   622   622 . .    5 VAL H     .  133 ALA HA     1.0        4.32   2255
   623   623 . .    1 SER QB    .    2 MET HA     1.0        4.16   2262
   624   624 . .  113 ALA QB    .  120 ASP H      1.0        4.42   2265
   625   625 . .    9 PRO HD2   .  128 GLN HE21   1.0        4.20   2275
   626   626 . .  126 MET HB2   .  126 MET QE     1.0        3.45   2276
   627   627 . .  112 VAL HA    .  112 VAL QG1    1.0        3.24   2279
   628   628 . .   16 LEU QD1   .  129 TRP QB     1.0        3.71   2284
   629   629 . .   21 LYS HG3   .   22 LEU H      1.0        4.40   2285
   630   630 . .    2 MET QB    .    7 ASP HA     1.0        4.64   2291
   631   631 . .   13 LYS HG2   .   13 LYS HE2    1.0        4.23   2296
   632   632 . .   10 SER H     .   13 LYS HG3    1.0        4.16   2297
   633   633 . .    8 LEU QD2   .    9 PRO HD2    1.0        4.45   2308
   634   634 . .  126 MET H     .  126 MET HG3    1.0        3.68   2309
   635   635 . .   69 LYS HB2   .   70 GLY H      1.0        4.16   2310
   636   636 . .   12 VAL QG1   .  125 MET HA     1.0        4.68   2312
   637   637 . .   75 ALA QB    .  110 PRO HG2    1.0        3.35   2313
   638   638 . .  102 ASP H     .  102 ASP HB3    1.0        3.94   2315
   639   639 . .  102 ASP HB3   .  103 PHE HE2    1.0        4.50   2315
   640   640 . .   68 ALA HA    .   69 LYS QG     1.0        3.80   2321
   641   641 . .    6 HIS HB2   .    6 HIS HD2    1.0        3.83   2322
   642   642 . .  105 GLU HA    .  105 GLU HG2    1.0        2.66   2323
   643   643 . .   62 VAL HA    .   62 VAL QG1    1.0        3.73   2329
   644   644 . .   85 ARG H     .   85 ARG QB     1.0        3.54   2330
   645   645 . .    8 LEU HG    .  129 TRP HA     1.0        4.36   2333
   646   646 . .   24 VAL QG2   .  111 MET HA     1.0        3.57   2334
   647   647 . .  126 MET HB3   .  126 MET QE     1.0        2.53   2339
   648   648 . .   18 LYS H     .   18 LYS HG2    1.0        3.94   2343
   649   649 . .   63 ARG HG2   .   63 ARG QD     1.0        2.86   2344
   650   650 . .   74 PRO HA    .   77 LYS HB2    1.0        3.11   2364
   651   651 . .   67 VAL HA    .   67 VAL QG2    1.0        3.21   2367
   652   652 . .   98 PRO HA    .   99 PRO HG2    1.0        4.32   2368
   653   653 . .   64 ILE QD1   .   65 ARG H      1.0        5.25   2369
   654   654 . .   64 ILE QD1   .  130 ARG H      1.0        5.50   2369
   655   655 . .   10 SER HA    .   12 VAL H      1.0        4.50   2371
   656   656 . .  103 PHE QD    .  104 PRO HD2    1.0        4.67   2372
   657   657 . .   18 LYS QB    .   18 LYS QE     1.0        3.63   2379
   658   658 . .  103 PHE QB    .  107 VAL HA     1.0        3.39   2380
   659   659 . .   10 SER HA    .   13 LYS HG3    1.0        3.47   2381
   660   660 . .   37 ARG HE    .   38 SER QB     1.0        3.88   2382
   661   661 . .  112 VAL H     .  112 VAL HB     1.0        3.52   2383
   662   662 . .  135 TYR QE    .  135 TYR HD1    1.0        3.59   2390
   663   663 . .   64 ILE QG2   .   95 LEU QD1    1.0        3.64   2399
   664   664 . .  119 ARG HA    .  122 PHE HB3    1.0        3.97   2400
   665   665 . .   86 LYS HD2   .   86 LYS QE     1.0        3.01   2402
   666   666 . .  103 PHE H     .  104 PRO HD2    1.0        3.84   2408
   667   667 . .   60 PRO HB2   .   63 ARG H      1.0        3.78   2418
   668   668 . .   93 MET QE    .   95 LEU HA     1.0        3.21   2426
   669   669 . .   67 VAL HA    .   93 MET QE     1.0        3.75   2427
   670   670 . .   71 LEU HB3   .   89 ALA HA     1.0        4.92   2431
   671   671 . .   25 PHE QE    .   31 LYS HB2    1.0        4.34   2433
   672   672 . .   90 LYS HG2   .   91 PHE HE2    1.0        4.40   2434
   673   673 . .   67 VAL QG2   .  126 MET H      1.0        4.47   2435
   674   674 . .    9 PRO QG    .   12 VAL H      1.0        3.82   2438
   675   675 . .   34 ILE QG2   .  111 MET HG2    1.0        3.11   2439
   676   676 . .  108 GLU HA    .  108 GLU HG3    1.0        3.58   2443
   677   677 . .  125 MET HA    .  125 MET HG3    1.0        3.36   2445
   678   678 . .   95 LEU H     .   95 LEU QD1    1.0        4.52   2447
   679   679 . .  130 ARG HA    .  130 ARG HD2    1.0        4.32   2450
   680   680 . .    8 LEU HA    .    8 LEU QD2    1.0        4.14   2451
   681   681 . .   23 LYS HB2   .  112 VAL HA     1.0        4.95   2463
   682   682 . .   71 LEU HA    .   71 LEU HG     1.0        3.42   2464
   683   683 . .  113 ALA QB    .  118 GLU HB2    1.0        2.70   2468
   684   684 . .   77 LYS HA    .   81 LYS H      1.0        4.94   2470
   685   685 . .   90 LYS H     .   90 LYS HE2    1.0        4.02   2476
   686   686 . .   47 TRP HA    .   47 TRP HD1    1.0        4.84   2477
   687   687 . .  114 LYS HG3   .  114 LYS QE     1.0        3.45   2481
   688   688 . .   71 LEU HA    .   77 LYS HG2    1.0        3.92   2484
   689   689 . .   76 LEU QD2   .  110 PRO HA     1.0        3.98   2493
   690   690 . .   98 PRO HB2   .   99 PRO HD2    1.0        3.51   2496
   691   691 . .   64 ILE HA    .   65 ARG HG2    1.0        3.79   2501
   692   692 . .   26 LEU HA    .   26 LEU QD1    1.0        4.01   2503
   693   693 . .  112 VAL HA    .  112 VAL QG2    1.0        3.24   2503
   694   694 . .   44 VAL QG1   .   45 PHE HA     1.0        4.07   2506
   695   695 . .   18 LYS HG3   .   18 LYS QD     1.0        2.53   2511
   696   696 . .   21 LYS HG2   .   21 LYS QD     1.0        2.78   2511
   697   697 . .   60 PRO HB3   .   63 ARG H      1.0        5.19   2514
   698   698 . .   81 LYS HG3   .   81 LYS QE     1.0        3.65   2516
   699   699 . .   34 ILE HB    .   34 ILE QD1    1.0        2.82   2529
   700   700 . .    5 VAL HA    .  132 ALA QB     1.0        2.71   2537
   701   701 . .   23 LYS H     .   23 LYS HB2    1.0        4.10   2539
   702   702 . .   77 LYS H     .   77 LYS HB3    1.0        3.64   2545
   703   703 . .  130 ARG H     .  130 ARG HD3    1.0        5.15   2552
   704   704 . .   76 LEU QD1   .  110 PRO HA     1.0        3.98   2557
   705   705 . .   67 VAL HA    .   68 ALA QB     1.0        4.10   2564
   706   706 . .   39 SER HA    .   44 VAL HB     1.0        3.77   2566
   707   707 . .   26 LEU HA    .   26 LEU HG     1.0        3.74   2571
   708   708 . .   26 LEU HA    .   26 LEU QD2    1.0        4.01   2571
   709   709 . .    2 MET H     .  132 ALA QB     1.0        4.27   2575
   710   710 . .   17 ARG HA    .   17 ARG QD     1.0        4.40   2583
   711   711 . .   22 LEU HG    .  112 VAL H      1.0        5.02   2584
   712   712 . .   73 HIS HB3   .  110 PRO HA     1.0        5.32   2591
   713   713 . .   94 CYS HB3   .  110 PRO HA     1.0        5.50   2591
   714   714 . .   90 LYS QD    .   90 LYS HE3    1.0        2.79   2593
   715   715 . .   31 LYS HB2   .   31 LYS QE     1.0        3.75   2597
   716   716 . .   31 LYS QD    .   31 LYS QE     1.0        2.75   2599
   717   717 . .   34 ILE QG2   .   34 ILE QD1    1.0        2.40   2601
   718   718 . .   46 GLU HA    .   46 GLU QG     1.0        3.53   2603
   719   719 . .   81 LYS QD    .   81 LYS QE     1.0        2.47   2605
   720   720 . .  125 MET HG3   .  125 MET QE     1.0        3.50   2613
   721   721 . .   35 ARG HA    .   35 ARG QG     1.0        3.34   2614
   722   722 . .    8 LEU HA    .    8 LEU HG     1.0        3.67   2624
   723   723 . .   72 VAL HA    .   72 VAL QG2    1.0        3.22   2625
   724   724 . .   17 ARG HB3   .   38 SER QB     1.0        4.67   2634
   725   725 . .  126 MET HA    .  126 MET QE     1.0        3.28   2635
   726   726 . .  125 MET HB2   .  125 MET QE     1.0        3.15   2640
   727   727 . .  102 ASP HB3   .  103 PHE H      1.0        3.80   2642
   728   728 . .   34 ILE H     .   34 ILE QD1    1.0        5.09   2651
   729   729 . .   34 ILE QD1   .   35 ARG H      1.0        5.36   2651
   730   730 . .   13 LYS HA    .   13 LYS HD2    1.0        4.11   2658
   731   731 . .   69 LYS HA    .   69 LYS QD     1.0        3.01   2660
   732   732 . .   25 PHE QE    .   82 LYS QD     1.0        4.54   2666
   733   733 . .   23 LYS HA    .   33 GLU QB     1.0        4.67   2669
   734   734 . .   60 PRO HD3   .   63 ARG QD     1.0        4.20   2672
   735   735 . .   68 ALA QB    .   94 CYS HB2    1.0        4.04   2681
   736   736 . .   22 LEU HG    .  122 PHE QD     1.0        5.50   2683
   737   737 . .   22 LEU HG    .  122 PHE QE     1.0        5.50   2683
   738   738 . .  118 GLU HB2   .  118 GLU HG2    1.0        2.92   2684
   739   739 . .   95 LEU HB3   .  109 LEU QB     1.0        3.77   2692
   740   740 . .   30 GLU HB3   .   31 LYS H      1.0        3.78   2693
   741   741 . .   79 ALA HA    .   87 VAL QG2    1.0        4.21   2699
   742   742 . .  131 ASP HB3   .  132 ALA QB     1.0        4.16   2701
   743   743 . .   86 LYS HA    .  114 LYS HA     1.0        3.73   2710
   744   744 . .   77 LYS HB3   .   78 ALA H      1.0        4.01   2727
   745   745 . .   17 ARG H     .   17 ARG HB2    1.0        3.78   2732
   746   746 . .   15 ALA HA    .   18 LYS H      1.0        3.61   2733
   747   747 . .  117 LYS HA    .  120 ASP H      1.0        3.87   2745
   748   748 . .   90 LYS HG2   .   90 LYS HE2    1.0        3.49   2746
   749   749 . .   16 LEU QD1   .  125 MET HB3    1.0        4.36   2748
   750   750 . .  129 TRP HE1   .  133 ALA QB     1.0        3.93   2759
   751   751 . .    5 VAL HA    .  129 TRP HD1    1.0        4.35   2768
   752   752 . .   88 ALA HA    .   89 ALA QB     1.0        4.37   2770
   753   753 . .  116 GLN HA    .  116 GLN HE21   1.0        4.34   2772
   754   754 . .   30 GLU HB2   .   30 GLU HG3    1.0        2.92   2773
   755   755 . .   44 VAL HB    .   45 PHE H      1.0        4.28   2783
   756   756 . .   30 GLU HB3   .   30 GLU HG2    1.0        2.70   2784
   757   757 . .   12 VAL QG2   .   15 ALA QB     1.0        4.41   2789
   758   758 . .   64 ILE QD1   .  129 TRP HZ3    1.0        4.35   2792
   759   759 . .   62 VAL QG1   .  134 THR HA     1.0        4.62   2798
   760   760 . .   73 HIS HB2   .  110 PRO HB3    1.0        3.86   2799
   761   761 . .   16 LEU QD2   .  125 MET HB3    1.0        4.36   2801
   762   762 . .  118 GLU HB3   .  119 ARG HA     1.0        4.72   2802
   763   763 . .   23 LYS QG    .   24 VAL H      1.0        4.39   2803
   764   764 . .   23 LYS HB3   .   24 VAL H      1.0        4.19   2805
   765   765 . .   83 GLU HA    .   84 PRO HG2    1.0        4.24   2807
   766   766 . .   22 LEU QD2   .  122 PHE QE     1.0        4.90   2808
   767   767 . .   42 LEU HA    .   43 ASN HB2    1.0        5.19   2809
   768   768 . .   32 GLU HB3   .   33 GLU H      1.0        4.49   2811
   769   769 . .  120 ASP H     .  121 ALA QB     1.0        4.74   2813
   770   770 . .  111 MET HG3   .  112 VAL H      1.0        4.98   2817
   771   771 . .   58 ARG HA    .   59 ILE QG2    1.0        3.64   2819
   772   772 . .  102 ASP HA    .  103 PHE QD     1.0        3.88   2823
   773   773 . .   71 LEU HB2   .   71 LEU QD1    1.0        3.55   2831
   774   774 . .   14 GLU HA    .   17 ARG HB3    1.0        3.46   2832
   775   775 . .   90 LYS HG3   .   90 LYS HE2    1.0        3.41   2836
   776   776 . .   17 ARG HB2   .   17 ARG QD     1.0        3.21   2840
   777   777 . .   98 PRO QD    .  107 VAL HB     1.0        5.50   2843
   778   778 . .   42 LEU HA    .  129 TRP HZ2    1.0        3.99   2844
   779   779 . .   64 ILE QG2   .   65 ARG QD     1.0        4.67   2847
   780   780 . .   64 ILE QD1   .  129 TRP HE3    1.0        4.22   2850
   781   781 . .   34 ILE HA    .   34 ILE HG12   1.0        3.75   2851
   782   782 . .   71 LEU HB3   .   77 LYS HG2    1.0        3.21   2853
   783   783 . .    4 GLY HA2   .    5 VAL QG1    1.0        4.10   2855
   784   784 . .   23 LYS QG    .   23 LYS QE     1.0        2.93   2860
   785   785 . .   63 ARG QB    .   98 PRO QD     1.0        3.41   2864
   786   786 . .  122 PHE QD    .  126 MET HG2    1.0        5.16   2865
   787   787 . .  122 PHE QE    .  126 MET HG2    1.0        4.71   2865
   788   788 . .   93 MET HB3   .   94 CYS H      1.0        4.03   2868
   789   789 . .   80 ALA HA    .   87 VAL QG2    1.0        3.59   2872
   790   790 . .   67 VAL QG2   .   93 MET QE     1.0        3.46   2880
   791   791 . .    7 ASP H     .  132 ALA QB     1.0        3.63   2882
   792   792 . .   20 GLY HA2   .   21 LYS H      1.0        3.41   2888
   793   793 . .   64 ILE HB    .   64 ILE QD1    1.0        2.93   2892
   794   794 . .  122 PHE HA    .  125 MET HG2    1.0        4.84   2896
   795   795 . .   62 VAL HA    .  130 ARG HG2    1.0        3.93   2899
   796   796 . .   75 ALA QB    .  110 PRO HG3    1.0        3.34   2903
   797   797 . .   24 VAL HA    .  111 MET HG3    1.0        4.03   2909
   798   798 . .   37 ARG QG    .   38 SER HA     1.0        5.50   2910
   799   799 . .   38 SER HA    .   44 VAL QG1    1.0        5.50   2910
   800   800 . .   44 VAL HA    .   61 ILE QG2    1.0        3.87   2911
   801   801 . .   23 LYS HA    .   33 GLU HG3    1.0        4.42   2914
   802   802 . .   64 ILE HG13  .   97 GLY QA     1.0        4.62   2916
   803   803 . .   97 GLY QA    .  107 VAL HB     1.0        5.01   2916
   804   804 . .   64 ILE QG2   .   64 ILE HG12   1.0        2.95   2926
   805   805 . .   21 LYS HG3   .   22 LEU HA     1.0        4.23   2932
   806   806 . .  128 GLN H     .  129 TRP QB     1.0        4.45   2934
   807   807 . .  128 GLN HA    .  131 ASP H      1.0        3.74   2938
   808   808 . .   81 LYS HB3   .   81 LYS QE     1.0        3.55   2941
   809   809 . .   77 LYS HB3   .   77 LYS QE     1.0        4.01   2942
   810   810 . .   83 GLU HB3   .   83 GLU HG2    1.0        2.76   2947
   811   811 . .   76 LEU HA    .   78 ALA H      1.0        4.78   2953
   812   812 . .   68 ALA QB    .   72 VAL QG2    1.0        2.98   2954
   813   813 . .   99 PRO HB3   .  106 GLY HA2    1.0        3.85   2959
   814   814 . .   16 LEU QD2   .  129 TRP HA     1.0        4.67   2968
   815   815 . .   61 ILE QG2   .  133 ALA HA     1.0        4.49   2971
   816   816 . .   38 SER QB    .  129 TRP HZ2    1.0        4.12   2972
   817   817 . .   28 GLU QB    .   29 LYS HG2    1.0        3.82   2974
   818   818 . .   12 VAL QG1   .  125 MET HG3    1.0        3.91   2975
   819   819 . .   25 PHE QE    .   31 LYS HB3    1.0        4.04   2976
   820   820 . .    6 HIS HE1   .   42 LEU QD1    1.0        5.12   2977
   821   821 . .    6 HIS HE1   .   42 LEU QD2    1.0        5.12   2977
   822   822 . .   34 ILE QD1   .  111 MET QE     1.0        3.15   2980
   823   823 . .   67 VAL QG1   .   93 MET QE     1.0        3.46   2980
   824   824 . .   76 LEU QD1   .   92 THR HA     1.0        4.90   2981
   825   825 . .   23 LYS H     .   23 LYS HD2    1.0        4.93   3001
   826   826 . .   99 PRO HG3   .  106 GLY HA2    1.0        4.29   3003
   827   827 . .   77 LYS HB2   .   77 LYS QE     1.0        4.19   3011
   828   828 . .    4 GLY HA3   .    5 VAL QG1    1.0        4.98   3012
   829   829 . .   28 GLU QB    .   29 LYS HG3    1.0        3.82   3024
   830   830 . .  120 ASP HA    .  123 VAL QG1    1.0        4.52   3028
   831   831 . .   32 GLU HA    .   33 GLU H      1.0        3.35   3032
   832   832 . .  114 LYS HB3   .  115 SER H      1.0        4.52   3034
   833   833 . .  113 ALA QB    .  122 PHE QD     1.0        3.94   3040
   834   834 . .   24 VAL QG2   .   25 PHE HA     1.0        4.52   3042
   835   835 . .   60 PRO HG3   .   63 ARG QD     1.0        4.22   3043
   836   836 . .    6 HIS HE1   .   41 ASP HA     1.0        4.34   3048
   837   837 . .   39 SER HA    .   44 VAL QG2    1.0        4.57   3049
   838   838 . .  130 ARG HD2   .  134 THR QG2    1.0        3.88   3050
   839   839 . .   30 GLU HA    .   30 GLU HG3    1.0        3.82   3052
   840   840 . .   17 ARG HA    .   38 SER QB     1.0        4.11   3055
   841   841 . .   91 PHE HA    .  119 ARG QD     1.0        4.13   3056
   842   842 . .   72 VAL HA    .   77 LYS QE     1.0        3.89   3060
   843   843 . .   24 VAL QG1   .   25 PHE HA     1.0        4.01   3061
   844   844 . .   45 PHE HE1   .   64 ILE QD1    1.0        4.20   3068
   845   845 . .   73 HIS HD2   .   74 PRO QG     1.0        5.17   3072
   846   846 . .   61 ILE QD1   .  129 TRP QB     1.0        4.05   3073
   847   847 . .  113 ALA QB    .  119 ARG HG3    1.0        3.49   3074
   848   848 . .   30 GLU HG3   .   31 LYS HG2    1.0        3.76   3076
   849   849 . .   71 LEU HG    .   92 THR QG2    1.0        3.83   3078
   850   850 . .   62 VAL HA    .  130 ARG HG3    1.0        4.07   3079
   851   851 . .   71 LEU HB3   .   72 VAL HA     1.0        5.41   3082
   852   852 . .   72 VAL HB    .   73 HIS H      1.0        4.44   3083
   853   853 . .   24 VAL QG1   .   33 GLU HA     1.0        4.29   3084
   854   854 . .   26 LEU QB    .   27 PRO QG     1.0        3.93   3086
   855   855 . .   67 VAL HA    .   96 PHE QD     1.0        4.76   3088
   856   856 . .   67 VAL HA    .   96 PHE HE1    1.0        5.42   3088
   857   857 . .   68 ALA H     .   69 LYS QD     1.0        4.82   3093
   858   858 . .   69 LYS QD    .  124 GLU H      1.0        5.11   3093
   859   859 . .   39 SER QB    .   44 VAL QG1    1.0        4.02   3095
   860   860 . .   35 ARG QG    .   35 ARG HD3    1.0        2.99   3099
   861   861 . .   60 PRO HB2   .   61 ILE H      1.0        4.02   3101
   862   862 . .   73 HIS HB3   .  110 PRO HB3    1.0        3.81   3105
   863   863 . .   34 ILE QG2   .   36 TRP HD1    1.0        4.28   3107
   864   864 . .   65 ARG H     .   98 PRO QD     1.0        4.51   3111
   865   865 . .   86 LYS HA    .   87 VAL QG2    1.0        4.77   3112
   866   866 . .   64 ILE QG2   .  130 ARG HD2    1.0        4.32   3119
   867   867 . .   34 ILE HA    .   49 MET QB     1.0        4.65   3121
   868   868 . .   24 VAL QG1   .   32 GLU QG     1.0        4.54   3124
   869   869 . .   30 GLU HG3   .   31 LYS HG3    1.0        5.03   3124
   870   870 . .   43 ASN HB2   .   44 VAL QG2    1.0        3.20   3127
   871   871 . .   58 ARG HB3   .   60 PRO HD3    1.0        4.52   3131
   872   872 . .   60 PRO HD3   .   63 ARG HG2    1.0        5.20   3131
   873   873 . .   95 LEU QD2   .   96 PHE H      1.0        4.66   3133
   874   874 . .   43 ASN HB3   .   44 VAL QG2    1.0        3.18   3141
   875   875 . .   76 LEU HB3   .   77 LYS H      1.0        3.85   3145
   876   876 . .   95 LEU HB2   .   95 LEU QD1    1.0        3.52   3146
   877   877 . .  126 MET HA    .  126 MET HG3    1.0        3.95   3152
   878   878 . .   21 LYS QD    .   21 LYS QE     1.0        2.44   3154
   879   879 . .   64 ILE HB    .   65 ARG H      1.0        4.32   3157
   880   880 . .   36 TRP HE3   .   37 ARG HA     1.0        4.07   3159
   881   881 . .    5 VAL QG1   .   43 ASN HA     1.0        4.38   3164
   882   882 . .  127 VAL H     .  128 GLN HB3    1.0        5.29   3166
   883   883 . .   33 GLU QB    .   34 ILE H      1.0        3.58   3170
   884   884 . .   64 ILE HA    .   98 PRO QD     1.0        3.82   3172
   885   885 . .   61 ILE HG13  .  130 ARG HB2    1.0        4.01   3175
   886   886 . .   32 GLU H     .   32 GLU HB2    1.0        4.16   3179
   887   887 . .   23 LYS HD2   .   33 GLU HG3    1.0        5.47   3183
   888   888 . .   92 THR QG2   .  112 VAL HB     1.0        3.14   3193
   889   889 . .  121 ALA H     .  122 PHE HB2    1.0        5.50   3196
   890   890 . .  124 GLU HB3   .  124 GLU HG3    1.0        2.78   3204
   891   891 . .   21 LYS HB3   .   22 LEU H      1.0        4.37   3210
   892   892 . .   86 LYS HA    .   86 LYS HD3    1.0        5.23   3211
   893   893 . .    8 LEU QD2   .  132 ALA H      1.0        4.75   3214
   894   894 . .   64 ILE HA    .   65 ARG HB2    1.0        5.08   3219
   895   895 . .    4 GLY HA2   .  132 ALA QB     1.0        4.21   3220
   896   896 . .   71 LEU HB2   .   89 ALA HA     1.0        4.11   3224
   897   897 . .  116 GLN HA    .  119 ARG HG2    1.0        4.33   3230
   898   898 . .  114 LYS HB3   .  114 LYS QE     1.0        4.14   3232
   899   899 . .   21 LYS HB2   .   21 LYS QE     1.0        4.23   3234
   900   900 . .   78 ALA QB    .   81 LYS QD     1.0        3.62   3236
   901   901 . .    8 LEU QD2   .  132 ALA HA     1.0        5.03   3246
   902   902 . .   21 LYS H     .   21 LYS HG2    1.0        4.12   3247
   903   903 . .   77 LYS H     .   78 ALA QB     1.0        4.38   3248
   904   904 . .  114 LYS H     .  114 LYS HB2    1.0        3.61   3255
   905   905 . .   25 PHE HB3   .   75 ALA QB     1.0        3.04   3256
   906   906 . .   34 ILE QG2   .  111 MET HB3    1.0        4.07   3263
   907   907 . .   17 ARG HB3   .   18 LYS H      1.0        4.00   3266
   908   908 . .   64 ILE QD1   .   95 LEU HG     1.0        3.77   3267
   909   909 . .   69 LYS QG    .  119 ARG QD     1.0        4.73   3271
   910   910 . .   21 LYS QE    .   33 GLU HG3    1.0        3.66   3275
   911   911 . .   61 ILE QD1   .  126 MET HA     1.0        4.03   3278
   912   912 . .  124 GLU HB2   .  124 GLU HG3    1.0        2.40   3279
   913   913 . .    6 HIS HA    .   13 LYS HD2    1.0        3.99   3284
   914   914 . .   65 ARG HB3   .   96 PHE HB2    1.0        4.12   3288
   915   915 . .   21 LYS QD    .   33 GLU HG2    1.0        3.63   3290
   916   916 . .   33 GLU HG2   .   34 ILE HA     1.0        4.08   3303
   917   917 . .   93 MET HG2   .  122 PHE QE     1.0        4.18   3307
   918   918 . .  130 ARG HG2   .  134 THR QG2    1.0        3.83   3317
   919   919 . .   10 SER HA    .   13 LYS HE3    1.0        4.28   3322
   920   920 . .   91 PHE H     .   91 PHE HB3    1.0        3.88   3323
   921   921 . .  114 LYS HB2   .  115 SER HB3    1.0        5.50   3324
   922   922 . .  115 SER HB3   .  117 LYS QB     1.0        5.50   3324
   923   923 . .   61 ILE QD1   .   64 ILE HG13   1.0        3.66   3330
   924   924 . .   61 ILE QD1   .  130 ARG HB2    1.0        3.55   3332
   925   925 . .   76 LEU H     .   77 LYS HG2    1.0        4.84   3334
   926   926 . .    6 HIS HA    .   13 LYS HD3    1.0        3.65   3338
   927   927 . .  126 MET QE    .  129 TRP H      1.0        5.49   3339
   928   928 . .   73 HIS HB2   .   74 PRO HD2    1.0        4.06   3344
   929   929 . .    4 GLY HA3   .    5 VAL QG2    1.0        4.98   3348
   930   930 . .   24 VAL QG1   .   34 ILE H      1.0        4.36   3349
   931   931 . .   86 LYS HA    .   91 PHE HD1    1.0        4.29   3351
   932   932 . .   62 VAL HB    .   63 ARG H      1.0        4.40   3356
   933   933 . .   86 LYS H     .   86 LYS HG3    1.0        4.18   3359
   934   934 . .   65 ARG HG3   .   65 ARG QD     1.0        2.86   3360
   935   935 . .  109 LEU QB    .  109 LEU QD2    1.0        3.47   3361
   936   936 . .   83 GLU HB3   .   84 PRO HD3    1.0        5.10   3373
   937   937 . .   99 PRO HA    .  103 PHE QB     1.0        4.10   3376
   938   938 . .   23 LYS HD2   .   24 VAL QG1    1.0        4.83   3377
   939   939 . .   10 SER HB3   .   13 LYS HB2    1.0        4.21   3380
   940   940 . .   90 LYS QB    .   90 LYS HE2    1.0        4.34   3381
   941   941 . .  109 LEU H     .  111 MET QE     1.0        4.58   3385
   942   942 . .  118 GLU HA    .  119 ARG HA     1.0        5.19   3386
   943   943 . .  119 ARG HA    .  120 ASP HA     1.0        5.50   3386
   944   944 . .  111 MET HB2   .  112 VAL H      1.0        4.08   3390
   945   945 . .   93 MET QE    .   95 LEU HB2    1.0        2.60   3395
   946   946 . .   45 PHE HZ    .  126 MET QE     1.0        5.14   3404
   947   947 . .  110 PRO HB3   .  111 MET H      1.0        4.38   3405
   948   948 . .  124 GLU H     .  125 MET HB2    1.0        5.47   3407
   949   949 . .  125 MET HB2   .  127 VAL H      1.0        5.50   3407
   950   950 . .    8 LEU HB2   .    9 PRO HD2    1.0        3.91   3408
   951   951 . .   42 LEU HB3   .  129 TRP HE1    1.0        3.97   3409
   952   952 . .   69 LYS HA    .  119 ARG QD     1.0        3.62   3410
   953   953 . .   25 PHE HB2   .  110 PRO HB2    1.0        4.19   3411
   954   954 . .   44 VAL HA    .   46 GLU H      1.0        4.35   3414
   955   955 . .   12 VAL QG2   .  125 MET HG2    1.0        3.41   3415
   956   956 . .   76 LEU HA    .   92 THR QG2    1.0        3.95   3416
   957   957 . .   32 GLU H     .   32 GLU HB3    1.0        4.16   3419
   958   958 . .   16 LEU HA    .   38 SER H      1.0        5.14   3420
   959   959 . .   21 LYS HB3   .   33 GLU HG3    1.0        5.01   3424
   960   960 . .   93 MET HG3   .  122 PHE QE     1.0        4.09   3427
   961   961 . .   76 LEU HG    .   92 THR QG2    1.0        3.52   3436
   962   962 . .   63 ARG HG3   .   98 PRO QD     1.0        4.59   3437
   963   963 . .    5 VAL QG2   .   42 LEU HB3    1.0        4.26   3441
   964   964 . .   78 ALA QB    .   81 LYS QE     1.0        4.31   3449
   965   965 . .   69 LYS HB3   .  119 ARG QD     1.0        4.07   3451
   966   966 . .   93 MET HB3   .  119 ARG QD     1.0        4.53   3451
   967   967 . .   34 ILE QD1   .   36 TRP HA     1.0        4.95   3452
   968   968 . .   73 HIS HE1   .   74 PRO HD2    1.0        4.35   3456
   969   969 . .   93 MET HA    .   93 MET HG3    1.0        3.74   3458
   970   970 . .   69 LYS QD    .  124 GLU HG2    1.0        3.78   3462
   971   971 . .    8 LEU H     .   13 LYS HD2    1.0        4.64   3463
   972   972 . .  116 GLN HG2   .  117 LYS HA     1.0        4.37   3476
   973   973 . .    9 PRO HB2   .   12 VAL H      1.0        3.62   3485
   974   974 . .    7 ASP HB3   .    8 LEU QD1    1.0        5.17   3494
   975   975 . .   79 ALA QB    .   87 VAL QG2    1.0        2.46   3496
   976   976 . .   45 PHE HE1   .  109 LEU QD1    1.0        4.09   3497
   977   977 . .   22 LEU QB    .   34 ILE QG2    1.0        2.72   3500
   978   978 . .   34 ILE HA    .   49 MET QE     1.0        3.99   3507
   979   979 . .   92 THR HB    .  112 VAL QG1    1.0        4.66   3520
   980   980 . .   86 LYS HB3   .   86 LYS HD3    1.0        3.54   3524
   981   981 . .  132 ALA HA    .  134 THR H      1.0        4.58   3529
   982   982 . .  132 ALA HA    .  135 TYR H      1.0        4.97   3529
   983   983 . .   93 MET HB2   .  123 VAL QG2    1.0        4.15   3530
   984   984 . .   67 VAL QG2   .   95 LEU HA     1.0        4.18   3531
   985   985 . .   94 CYS HG    .   95 LEU HA     1.0        4.83   3531
   986   986 . .   35 ARG QG    .   35 ARG HD2    1.0        2.99   3534
   987   987 . .  103 PHE QB    .  104 PRO HD3    1.0        4.41   3541
   988   988 . .   93 MET H     .   93 MET QE     1.0        5.16   3548
   989   989 . .  116 GLN HA    .  116 GLN HE22   1.0        5.50   3550
   990   990 . .  129 TRP HA    .  129 TRP HE3    1.0        5.50   3550
   991   991 . .   25 PHE HB2   .  110 PRO HG2    1.0        4.52   3553
   992   992 . .   92 THR HA    .  112 VAL QG1    1.0        4.31   3558
   993   993 . .   21 LYS HB2   .   33 GLU HG3    1.0        3.68   3559
   994   994 . .   18 LYS QD    .   18 LYS QE     1.0        2.60   3560
   995   995 . .   58 ARG HA    .   58 ARG HG2    1.0        3.46   3565
   996   996 . .   59 ILE HB    .   98 PRO HG2    1.0        4.36   3567
   997   997 . .   62 VAL HB    .  133 ALA QB     1.0        3.92   3570
   998   998 . .   17 ARG QD    .   42 LEU QD1    1.0        5.16   3573
   999   999 . .   17 ARG QD    .   42 LEU QD2    1.0        5.16   3574
  1000  1000 . .   70 GLY HA2   .   92 THR HA     1.0        5.24   3580
  1001  1001 . .   87 VAL QG2   .   88 ALA H      1.0        4.37   3587
  1002  1002 . .   12 VAL QG1   .   15 ALA QB     1.0        4.41   3588
  1003  1003 . .    4 GLY HA2   .  135 TYR QB     1.0        3.80   3589
  1004  1004 . .   17 ARG HA    .   19 GLY H      1.0        5.45   3590
  1005  1005 . .   17 ARG HA    .   37 ARG HE     1.0        5.50   3590
  1006  1006 . .   65 ARG HG2   .   65 ARG HE     1.0        3.91   3592
  1007  1007 . .   65 ARG HG2   .   66 ASN H      1.0        4.26   3592
  1008  1008 . .   93 MET HG3   .  111 MET H      1.0        3.66   3594
  1009  1009 . .   38 SER HA    .   42 LEU HA     1.0        4.32   3599
  1010  1010 . .   65 ARG QD    .   96 PHE QD     1.0        5.50   3603
  1011  1011 . .   23 LYS H     .   23 LYS QG     1.0        4.17   3607
  1012  1012 . .  126 MET HB3   .  127 VAL H      1.0        4.14   3609
  1013  1013 . .    8 LEU HG    .    9 PRO HD2    1.0        4.33   3610
  1014  1014 . .  122 PHE HA    .  124 GLU H      1.0        4.67   3612
  1015  1015 . .   75 ALA H     .   77 LYS HB2    1.0        5.50   3613
  1016  1016 . .   76 LEU H     .   77 LYS HB2    1.0        5.50   3613
  1017  1017 . .   77 LYS HB2   .   79 ALA H      1.0        5.50   3613
  1018  1018 . .   60 PRO HB3   .   63 ARG HG2    1.0        4.67   3617
  1019  1019 . .   69 LYS H     .   69 LYS QD     1.0        4.26   3626
  1020  1020 . .  126 MET HB3   .  127 VAL HA     1.0        4.79   3630
  1021  1021 . .  109 LEU HA    .  111 MET HG3    1.0        4.84   3636
  1022  1022 . .  110 PRO HA    .  111 MET HG3    1.0        5.07   3636
  1023  1023 . .   24 VAL HB    .  111 MET HG2    1.0        3.13   3642
  1024  1024 . .  111 MET HG2   .  111 MET QE     1.0        3.58   3642
  1025  1025 . .   77 LYS H     .   77 LYS QE     1.0        4.75   3643
  1026  1026 . .  114 LYS HG2   .  118 GLU HG3    1.0        3.82   3644
  1027  1027 . .   91 PHE HD1   .   92 THR QG2    1.0        4.90   3647
  1028  1028 . .   73 HIS HB3   .   74 PRO HD2    1.0        4.11   3658
  1029  1029 . .   13 LYS H     .   13 LYS HD2    1.0        4.91   3659
  1030  1030 . .   24 VAL H     .   34 ILE QG2    1.0        3.55   3675
  1031  1031 . .   86 LYS HB2   .   86 LYS HD3    1.0        3.63   3683
  1032  1032 . .   93 MET HB2   .   93 MET QE     1.0        2.87   3691
  1033  1033 . .   20 GLY H     .   36 TRP QB     1.0        4.45   3692
  1034  1034 . .  131 ASP H     .  132 ALA QB     1.0        4.57   3693
  1035  1035 . .   21 LYS HA    .   35 ARG QG     1.0        3.26   3694
  1036  1036 . .   27 PRO HA    .   29 LYS H      1.0        4.70   3696
  1037  1037 . .  130 ARG HA    .  133 ALA HA     1.0        5.33   3702
  1038  1038 . .   82 LYS QD    .   83 GLU H      1.0        4.71   3703
  1039  1039 . .   60 PRO HG2   .   63 ARG HG2    1.0        3.81   3705
  1040  1040 . .  121 ALA HA    .  124 GLU HG3    1.0        4.00   3707
  1041  1041 . .   88 ALA H     .   91 PHE HB3    1.0        4.11   3712
  1042  1042 . .   15 ALA HA    .   18 LYS HG3    1.0        4.24   3714
  1043  1043 . .   24 VAL QG2   .  110 PRO HA     1.0        5.06   3715
  1044  1044 . .   94 CYS HG    .  110 PRO HA     1.0        5.25   3715
  1045  1045 . .  130 ARG H     .  130 ARG HG2    1.0        4.46   3720
  1046  1046 . .   83 GLU HB2   .   87 VAL QG2    1.0        3.65   3721
  1047  1047 . .   35 ARG QG    .   36 TRP HD1    1.0        5.13   3725
  1048  1048 . .   93 MET QE    .  123 VAL HA     1.0        4.30   3728
  1049  1049 . .   49 MET HA    .   50 GLY HA2    1.0        4.56   3734
  1050  1050 . .   93 MET HG3   .  111 MET HB2    1.0        3.97   3747
  1051  1051 . .   93 MET HG2   .  111 MET HB2    1.0        4.50   3747
  1052  1052 . .   69 LYS HA    .   93 MET HB2    1.0        4.29   3748
  1053  1053 . .    9 PRO HB3   .   12 VAL H      1.0        4.63   3750
  1054  1054 . .   31 LYS HB3   .   31 LYS QE     1.0        3.01   3754
  1055  1055 . .   87 VAL HA    .   88 ALA HA     1.0        4.55   3757
  1056  1056 . .   63 ARG HA    .   98 PRO QD     1.0        4.50   3760
  1057  1057 . .  114 LYS HG2   .  118 GLU HB2    1.0        3.65   3770
  1058  1058 . .   25 PHE HB2   .   26 LEU H      1.0        4.57   3778
  1059  1059 . .  134 THR HA    .  137 PHE QB     1.0        4.00   3781
  1060  1060 . .   86 LYS HB3   .   87 VAL H      1.0        4.45   3783
  1061  1061 . .   79 ALA HA    .   87 VAL QG1    1.0        4.09   3791
  1062  1062 . .   73 HIS HB2   .  110 PRO HB2    1.0        4.48   3792
  1063  1063 . .   21 LYS HA    .   36 TRP HD1    1.0        4.16   3795
  1064  1064 . .   44 VAL QG1   .   46 GLU QG     1.0        3.39   3796
  1065  1065 . .   96 PHE QD    .  108 GLU HA     1.0        4.14   3798
  1066  1066 . .   73 HIS H     .   74 PRO HD3    1.0        5.50   3800
  1067  1067 . .   73 HIS HE1   .   74 PRO HD3    1.0        5.50   3800
  1068  1068 . .   76 LEU QD2   .   77 LYS H      1.0        4.76   3802
  1069  1069 . .   97 GLY QA    .  108 GLU HA     1.0        4.03   3803
  1070  1070 . .   18 LYS H     .   18 LYS QD     1.0        4.41   3804
  1071  1071 . .  103 PHE QB    .  105 GLU HG3    1.0        5.13   3807
  1072  1072 . .   81 LYS HA    .   83 GLU H      1.0        5.27   3809
  1073  1073 . .   90 LYS HA    .   90 LYS QD     1.0        4.52   3812
  1074  1074 . .  117 LYS HA    .  120 ASP QB     1.0        3.16   3814
  1075  1075 . .   64 ILE QG2   .   95 LEU HA     1.0        4.38   3815
  1076  1076 . .  126 MET HG3   .  126 MET QE     1.0        3.85   3818
  1077  1077 . .   86 LYS H     .   86 LYS HB3    1.0        4.10   3820
  1078  1078 . .    8 LEU H     .   13 LYS HD3    1.0        4.22   3822
  1079  1079 . .   89 ALA HA    .   91 PHE H      1.0        5.15   3824
  1080  1080 . .  119 ARG HA    .  122 PHE HB2    1.0        4.54   3831
  1081  1081 . .   61 ILE QG2   .  129 TRP HZ2    1.0        4.38   3844
  1082  1082 . .   95 LEU HG    .   96 PHE H      1.0        4.34   3851
  1083  1083 . .   64 ILE HG13  .   98 PRO QD     1.0        4.06   3859
  1084  1084 . .   90 LYS QB    .  116 GLN HA     1.0        4.18   3871
  1085  1085 . .   94 CYS HB2   .  110 PRO HA     1.0        4.13   3877
  1086  1086 . .   67 VAL QG1   .   95 LEU H      1.0        5.50   3878
  1087  1087 . .   18 LYS H     .   18 LYS HG3    1.0        3.86   3883
  1088  1088 . .   24 VAL H     .   24 VAL QG2    1.0        3.99   3884
  1089  1089 . .   28 GLU HA    .   28 GLU HG2    1.0        3.74   3888
  1090  1090 . .   73 HIS H     .   77 LYS HG2    1.0        4.44   3893
  1091  1091 . .   43 ASN HA    .   44 VAL QG2    1.0        4.09   3897
  1092  1092 . .   90 LYS HE2   .   91 PHE HE1    1.0        4.27   3899
  1093  1093 . .   90 LYS HE2   .   91 PHE HZ     1.0        4.67   3899
  1094  1094 . .   93 MET HB2   .  119 ARG QD     1.0        4.47   3904
  1095  1095 . .  125 MET HG2   .  125 MET QE     1.0        3.38   3912
  1096  1096 . .   69 LYS QD    .  123 VAL QG2    1.0        3.83   3918
  1097  1097 . .   69 LYS H     .   72 VAL QG2    1.0        5.36   3936
  1098  1098 . .   12 VAL QG2   .  125 MET HG3    1.0        3.91   3945
  1099  1099 . .   76 LEU HA    .   80 ALA H      1.0        4.53   3952
  1100  1100 . .   61 ILE H     .   64 ILE QD1    1.0        4.80   3954
  1101  1101 . .   61 ILE HA    .   64 ILE HB     1.0        4.01   3964
  1102  1102 . .   32 GLU HA    .   32 GLU QG     1.0        3.29   3965
  1103  1103 . .   65 ARG QD    .   98 PRO HA     1.0        3.95   3967
  1104  1104 . .  105 GLU HB3   .  106 GLY H      1.0        4.45   3984
  1105  1105 . .   62 VAL HA    .  130 ARG HD2    1.0        5.25   3995
  1106  1106 . .   75 ALA QB    .   77 LYS H      1.0        4.62   3998
  1107  1107 . .   21 LYS HG2   .   21 LYS QE     1.0        2.72   3999
  1108  1108 . .   77 LYS HD3   .   77 LYS QE     1.0        2.86   3999
  1109  1109 . .   23 LYS HB3   .  112 VAL H      1.0        4.63   4005
  1110  1110 . .   24 VAL QG2   .  110 PRO HG3    1.0        4.33   4010
  1111  1111 . .   99 PRO HD2   .  106 GLY HA2    1.0        4.47   4014
  1112  1112 . .   67 VAL HB    .  127 VAL QG1    1.0        4.78   4023
  1113  1113 . .   67 VAL HB    .  127 VAL QG2    1.0        4.78   4023
  1114  1114 . .   75 ALA HA    .   79 ALA QB     1.0        5.01   4025
  1115  1115 . .   29 LYS HB2   .   29 LYS QE     1.0        4.44   4033
  1116  1116 . .  103 PHE QD    .  108 GLU H      1.0        4.60   4036
  1117  1117 . .    8 LEU HG    .  132 ALA QB     1.0        3.37   4041
  1118  1118 . .   43 ASN HA    .  133 ALA QB     1.0        4.22   4051
  1119  1119 . .   70 GLY HA3   .   71 LEU HB2    1.0        5.50   4068
  1120  1120 . .   69 LYS HB2   .   70 GLY HA3    1.0        4.52   4085
  1121  1121 . .   20 GLY H     .   36 TRP HE3    1.0        4.68   4090
  1122  1122 . .   36 TRP HE3   .  122 PHE QD     1.0        5.45   4091
  1123  1123 . .   21 LYS H     .   21 LYS HB2    1.0        4.06   4099
  1124  1124 . .  130 ARG HB2   .  130 ARG HE     1.0        4.61   4104
  1125  1125 . .   22 LEU HG    .  119 ARG HA     1.0        5.50   4118
  1126  1126 . .   87 VAL H     .   88 ALA QB     1.0        4.62   4132
  1127  1127 . .   72 VAL H     .   94 CYS HB3    1.0        4.92   4137
  1128  1128 . .   22 LEU HA    .   23 LYS HB2    1.0        4.74   4139
  1129  1129 . .   22 LEU HA    .   23 LYS QG     1.0        5.09   4139
  1130  1130 . .   79 ALA HA    .   82 LYS QD     1.0        3.30   4146
  1131  1131 . .   55 TYR HA    .   55 TYR QE     1.0        4.58   4157
  1132  1132 . .   91 PHE HB3   .   92 THR HA     1.0        5.50   4158
  1133  1133 . .   87 VAL HA    .   92 THR HA     1.0        4.58   4160
  1134  1134 . .   86 LYS HG3   .   87 VAL HA     1.0        4.28   4162
  1135  1135 . .   73 HIS HB2   .   94 CYS HG     1.0        5.15   4173
  1136  1136 . .    4 GLY HA3   .  132 ALA QB     1.0        4.39   4180
  1137  1137 . .   85 ARG QB    .   85 ARG QG     1.0        2.47   4187
  1138  1138 . .  114 LYS HG2   .  118 GLU H      1.0        4.93   4193
  1139  1139 . .   49 MET QB    .   49 MET QE     1.0        2.82   4206
  1140  1140 . .   63 ARG H     .   64 ILE HG13   1.0        4.54   4208
  1141  1141 . .    9 PRO HA    .   13 LYS HG2    1.0        5.50   4214
  1142  1142 . .   65 ARG HA    .   65 ARG HE     1.0        3.99   4218
  1143  1143 . .  128 GLN HB3   .  132 ALA QB     1.0        5.50   4227
  1144  1144 . .   74 PRO QB    .   75 ALA QB     1.0        4.56   4230
  1145  1145 . .   86 LYS H     .   87 VAL HB     1.0        4.56   4235
  1146  1146 . .  118 GLU HB2   .  118 GLU HG3    1.0        2.92   4244
  1147  1147 . .   58 ARG HA    .   58 ARG HG3    1.0        4.03   4256
  1148  1148 . .   72 VAL QG1   .   73 HIS HA     1.0        5.06   4278
  1149  1149 . .   63 ARG HG2   .   64 ILE H      1.0        4.30   4280
  1150  1150 . .   17 ARG HB3   .   17 ARG HE     1.0        4.65   4289
  1151  1151 . .   55 TYR HA    .   55 TYR HD1    1.0        5.42   4293
  1152  1152 . .   87 VAL QG1   .   88 ALA HA     1.0        4.04   4314
  1153  1153 . .   23 LYS HD3   .   23 LYS QE     1.0        2.62   4315
  1154  1154 . .    5 VAL QG2   .   42 LEU HB2    1.0        4.26   4350
  1155  1155 . .   73 HIS HD2   .  108 GLU QB     1.0        4.68   4353
  1156  1156 . .   76 LEU QD2   .   92 THR HA     1.0        4.90   4356
  1157  1157 . .   66 ASN HB3   .   96 PHE H      1.0        4.90   4374
  1158  1158 . .   23 LYS HD2   .   33 GLU QB     1.0        4.66   4378
  1159  1159 . .   35 ARG H     .   35 ARG QG     1.0        4.56   4387
  1160  1160 . .  131 ASP HB3   .  132 ALA HA     1.0        4.46   4391
  1161  1161 . .   87 VAL QG2   .   92 THR QG2    1.0        3.46   4419
  1162  1162 . .   90 LYS HA    .   90 LYS HG2    1.0        4.05   4431
  1163  1163 . .   90 LYS HA    .  116 GLN HG3    1.0        4.69   4441
  1164  1164 . .  116 GLN HG3   .  117 LYS HA     1.0        5.27   4441
  1165  1165 . .   25 PHE QD    .  111 MET HA     1.0        4.76   4449
  1166  1166 . .   25 PHE QD    .   31 LYS HG2    1.0        5.50   4452
  1167  1167 . .   25 PHE QE    .   31 LYS HG2    1.0        5.50   4452
  1168  1168 . .   78 ALA HA    .   81 LYS QD     1.0        2.97   4455
  1169  1169 . .   69 LYS QD    .  124 GLU HA     1.0        4.27   4458
  1170  1170 . .   21 LYS QE    .   33 GLU QB     1.0        4.59   4465
  1171  1171 . .  102 ASP HA    .  104 PRO HD2    1.0        4.42   4477
  1172  1172 . .   23 LYS HD3   .   24 VAL H      1.0        4.98   4497
  1173  1173 . .   73 HIS HD2   .   74 PRO HD2    1.0        4.33   4502
  1174  1174 . .   85 ARG QB    .   85 ARG HE     1.0        4.22   4509
  1175  1175 . .   71 LEU HG    .   76 LEU HB3    1.0        4.43   4518
  1176  1176 . .   25 PHE HA    .   26 LEU QB     1.0        4.44   4534
  1177  1177 . .  120 ASP HA    .  124 GLU HG3    1.0        4.01   4535
  1178  1178 . .   25 PHE QD    .   30 GLU HG2    1.0        4.69   4555
  1179  1179 . .   99 PRO HG2   .  100 ASN H      1.0        5.00   4580
  1180  1180 . .   76 LEU HB3   .   92 THR HB     1.0        4.28   4590
  1181  1181 . .  111 MET H     .  111 MET HB3    1.0        4.20   4591
  1182  1182 . .   86 LYS HB2   .   86 LYS QE     1.0        4.34   4596
  1183  1183 . .   90 LYS QB    .  116 GLN HG2    1.0        4.97   4597
  1184  1184 . .    5 VAL HB    .  133 ALA HA     1.0        4.90   4605
  1185  1185 . .   95 LEU HB3   .  111 MET QE     1.0        3.87   4615
  1186  1186 . .   23 LYS HB2   .   23 LYS QE     1.0        4.17   4632
  1187  1187 . .   64 ILE HG13  .  126 MET QE     1.0        4.68   4640
  1188  1188 . .   24 VAL HA    .  110 PRO HD2    1.0        5.39   4642
  1189  1189 . .   20 GLY H     .   37 ARG HA     1.0        4.47   4646
  1190  1190 . .   74 PRO HD3   .   75 ALA H      1.0        4.68   4668
  1191  1191 . .   59 ILE HG13  .   63 ARG QB     1.0        3.66   4683
  1192  1192 . .  130 ARG HD3   .  131 ASP H      1.0        4.73   4685
  1193  1193 . .   93 MET QE    .  123 VAL QG2    1.0        3.82   4694
  1194  1194 . .   46 GLU H     .   46 GLU QG     1.0        4.17   4701
  1195  1195 . .   68 ALA H     .   94 CYS HB2    1.0        5.50   4709
  1196  1196 . .   94 CYS HB2   .   96 PHE HE2    1.0        5.50   4709
  1197  1197 . .  105 GLU HB2   .  106 GLY HA2    1.0        5.50   4712
  1198  1198 . .   23 LYS HB3   .   23 LYS QG     1.0        2.69   4718
  1199  1199 . .   94 CYS HB3   .   95 LEU H      1.0        4.47   4721
  1200  1200 . .   24 VAL QG2   .   25 PHE HB2    1.0        4.48   4728
  1201  1201 . .   59 ILE HA    .   59 ILE QD1    1.0        5.15   4735
  1202  1202 . .   23 LYS QG    .   33 GLU HG3    1.0        4.44   4768
  1203  1203 . .   91 PHE HB2   .   92 THR HA     1.0        4.79   4782
  1204  1204 . .   86 LYS HB2   .   87 VAL QG2    1.0        3.52   4786
  1205  1205 . .   64 ILE HA    .   66 ASN H      1.0        4.53   4793
  1206  1206 . .   76 LEU HG    .   92 THR HB     1.0        4.32   4796
  1207  1207 . .   34 ILE QG2   .  111 MET HG3    1.0        3.77   4800
  1208  1208 . .   84 PRO HA    .   87 VAL QG2    1.0        4.46   4801
  1209  1209 . .   98 PRO HA    .  106 GLY HA2    1.0        4.65   4803
  1210  1210 . .   43 ASN HA    .  129 TRP HZ2    1.0        4.35   4806
  1211  1211 . .   73 HIS HD2   .   74 PRO HD3    1.0        4.30   4808
  1212  1212 . .   75 ALA QB    .  110 PRO HB2    1.0        2.92   4827
  1213  1213 . .   87 VAL QG1   .  112 VAL QG1    1.0        3.37   4828
  1214  1214 . .   60 PRO HD2   .   63 ARG QD     1.0        3.29   4838
  1215  1215 . .  124 GLU HA    .  128 GLN HG2    1.0        4.87   4850
  1216  1216 . .   38 SER QB    .   42 LEU HG     1.0        5.02   4855
  1217  1217 . .   21 LYS HB3   .   33 GLU HG2    1.0        4.79   4862
  1218  1218 . .  114 LYS HB3   .  114 LYS QD     1.0        2.50   4864
  1219  1219 . .  130 ARG HA    .  134 THR QG2    1.0        4.15   4866
  1220  1220 . .   67 VAL QG2   .   95 LEU H      1.0        5.50   4890
  1221  1221 . .   62 VAL HA    .  130 ARG HE     1.0        4.64   4891
  1222  1222 . .   61 ILE H     .   62 VAL HA     1.0        5.50   4892
  1223  1223 . .   62 VAL HA    .  133 ALA H      1.0        5.50   4892
  1224  1224 . .   23 LYS HB2   .  111 MET HA     1.0        5.22   4899
  1225  1225 . .   74 PRO QG    .   75 ALA HA     1.0        4.31   4909
  1226  1226 . .   65 ARG HB2   .   97 GLY QA     1.0        5.50   4918
  1227  1227 . .   60 PRO HB2   .   61 ILE QG2    1.0        4.51   4949
  1228  1228 . .   88 ALA QB    .   90 LYS QB     1.0        4.15   4973
  1229  1229 . .   23 LYS HB2   .   25 PHE QE     1.0        4.66   4996
  1230  1230 . .    4 GLY HA3   .  135 TYR QB     1.0        4.54   5002
  1231  1231 . .    7 ASP HB3   .    8 LEU QD2    1.0        5.17   5003
  1232  1232 . .  113 ALA HA    .  114 LYS HA     1.0        4.48   5008
  1233  1233 . .   86 LYS HG3   .   87 VAL QG2    1.0        3.11   5017
  1234  1234 . .   25 PHE HA    .   31 LYS HA     1.0        4.93   5033
  1235  1235 . .   17 ARG HB3   .   17 ARG QD     1.0        3.05   5040
  1236  1236 . .    8 LEU HB2   .    9 PRO HD3    1.0        4.84   5047
  1237  1237 . .    8 LEU HG    .    9 PRO HD3    1.0        5.35   5047
  1238  1238 . .  132 ALA HA    .  135 TYR QB     1.0        4.11   5067
  1239  1239 . .  103 PHE H     .  104 PRO QG     1.0        4.93   5086
  1240  1240 . .   24 VAL HB    .  111 MET HG3    1.0        4.19   5087
  1241  1241 . .   78 ALA HA    .   81 LYS QE     1.0        3.62   5096
  1242  1242 . .   21 LYS HG2   .   22 LEU H      1.0        5.20   5097
  1243  1243 . .   24 VAL HB    .  111 MET HA     1.0        4.39   5101
  1244  1244 . .   12 VAL QG1   .  125 MET HG2    1.0        3.41   5102
  1245  1245 . .   99 PRO HB2   .  106 GLY HA2    1.0        4.30   5108
  1246  1246 . .    5 VAL QG2   .   43 ASN HA     1.0        4.38   5113
  1247  1247 . .   62 VAL HB    .  134 THR HA     1.0        4.64   5122
  1248  1248 . .   83 GLU HG3   .   87 VAL QG2    1.0        3.27   5132
  1249  1249 . .   73 HIS HD2   .  110 PRO HB3    1.0        5.42   5137
  1250  1250 . .  130 ARG HB3   .  130 ARG HD2    1.0        3.48   5145
  1251  1251 . .   34 ILE QG2   .   36 TRP QB     1.0        4.97   5153
  1252  1252 . .   69 LYS QG    .   70 GLY HA3    1.0        5.50   5166
  1253  1253 . .   73 HIS H     .   77 LYS QE     1.0        4.39   5174
  1254  1254 . .   92 THR HB    .  112 VAL HA     1.0        4.20   5180
  1255  1255 . .   82 LYS HG3   .   82 LYS QE     1.0        3.34   5191
  1256  1256 . .   93 MET QE    .   95 LEU HG     1.0        4.90   5194
  1257  1257 . .   95 LEU HG    .  111 MET QE     1.0        5.20   5194
  1258  1258 . .   17 ARG HB2   .   17 ARG HE     1.0        4.47   5197
  1259  1259 . .  109 LEU QB    .  111 MET HG3    1.0        3.90   5212
  1260  1260 . .   91 PHE HB2   .  113 ALA QB     1.0        4.89   5214
  1261  1261 . .   33 GLU HA    .   34 ILE HB     1.0        4.67   5235
  1262  1262 . .   21 LYS HA    .   22 LEU QB     1.0        4.91   5239
  1263  1263 . .   22 LEU QB    .  111 MET HA     1.0        5.29   5239
  1264  1264 . .  130 ARG HD3   .  134 THR QG2    1.0        4.21   5245
  1265  1265 . .  123 VAL HA    .  126 MET HG3    1.0        4.30   5246
  1266  1266 . .   76 LEU HA    .   87 VAL QG2    1.0        4.69   5259
  1267  1267 . .  108 GLU HA    .  109 LEU HG     1.0        3.76   5262
  1268  1268 . .   99 PRO HD3   .  106 GLY HA3    1.0        4.45   5268
  1269  1269 . .   81 LYS HA    .   84 PRO HB3    1.0        4.58   5286
  1270  1270 . .   18 LYS QD    .   19 GLY H      1.0        4.61   5297
  1271  1271 . .   86 LYS HG2   .   87 VAL H      1.0        4.66   5298
  1272  1272 . .  120 ASP QB    .  121 ALA QB     1.0        3.99   5308
  1273  1273 . .   34 ILE QG2   .   34 ILE HG13   1.0        4.06   5310
  1274  1274 . .  115 SER HB3   .  118 GLU H      1.0        4.48   5321
  1275  1275 . .   74 PRO HD2   .   75 ALA QB     1.0        3.98   5322
  1276  1276 . .  114 LYS HB2   .  115 SER HA     1.0        4.70   5330
  1277  1277 . .  101 ASP HA    .  104 PRO QG     1.0        4.18   5342
  1278  1278 . .  125 MET HB2   .  126 MET HA     1.0        4.50   5346
  1279  1279 . .   62 VAL HA    .  130 ARG HD3    1.0        4.38   5357
  1280  1280 . .  132 ALA QB    .  133 ALA HA     1.0        4.11   5359
  1281  1281 . .   75 ALA HA    .   76 LEU HA     1.0        4.90   5382
  1282  1282 . .    5 VAL HA    .  133 ALA HA     1.0        4.53   5397
  1283  1283 . .  117 LYS QG    .  118 GLU H      1.0        4.23   5403
  1284  1284 . .  108 GLU HA    .  108 GLU HG2    1.0        3.58   5406
  1285  1285 . .   43 ASN HB3   .   61 ILE QG2    1.0        4.59   5420
  1286  1286 . .   44 VAL HA    .   60 PRO HA     1.0        3.29   5438
  1287  1287 . .   45 PHE HB2   .   64 ILE HG13   1.0        4.93   5439
  1288  1288 . .   59 ILE QD1   .   98 PRO HG2    1.0        4.06   5451
  1289  1289 . .   21 LYS QE    .   33 GLU HG2    1.0        4.77   5463
  1290  1290 . .   81 LYS HA    .   81 LYS QE     1.0        4.70   5471
  1291  1291 . .   74 PRO QB    .   77 LYS HB2    1.0        4.61   5478
  1292  1292 . .   73 HIS HB3   .   76 LEU HB2    1.0        4.57   5481
  1293  1293 . .   21 LYS QD    .   33 GLU HG3    1.0        3.72   5487
  1294  1294 . .   21 LYS HB2   .   34 ILE H      1.0        4.50   5494
  1295  1295 . .   67 VAL QG2   .   95 LEU HB2    1.0        4.67   5500
  1296  1296 . .   45 PHE HB2   .  126 MET QE     1.0        4.02   5504
  1297  1297 . .   12 VAL H     .   13 LYS HG2    1.0        4.63   5522
  1298  1298 . .    8 LEU H     .   13 LYS HG2    1.0        5.00   5525
  1299  1299 . .   19 GLY H     .   37 ARG QG     1.0        4.51   5526
  1300  1300 . .  116 GLN QB    .  117 LYS QG     1.0        4.52   5530
  1301  1301 . .   24 VAL QG2   .   75 ALA QB     1.0        4.98   5532
  1302  1302 . .    2 MET HA    .    7 ASP HB2    1.0        5.50   5555
  1303  1303 . .   24 VAL QG1   .  111 MET HA     1.0        4.75   5557
  1304  1304 . .  118 GLU HB3   .  122 PHE HB2    1.0        5.50   5567
  1305  1305 . .  122 PHE HB2   .  125 MET HB2    1.0        5.50   5567
  1306  1306 . .   18 LYS HG2   .   18 LYS QD     1.0        2.67   5572
  1307  1307 . .  111 MET HG2   .  112 VAL H      1.0        4.23   5574
  1308  1308 . .    2 MET QB    .    7 ASP HB2    1.0        4.25   5587
  1309  1309 . .   25 PHE HB2   .   79 ALA QB     1.0        4.50   5589
  1310  1310 . .   27 PRO QG    .  103 PHE HZ     1.0        4.62   5593
  1311  1311 . .   49 MET HA    .   50 GLY HA3    1.0        4.56   5600
  1312  1312 . .   70 GLY HA2   .   71 LEU HA     1.0        4.39   5617
  1313  1313 . .  126 MET HG2   .  127 VAL H      1.0        4.39   5621
  1314  1314 . .   67 VAL QG1   .  127 VAL QG1    1.0        3.50   5625
  1315  1315 . .   67 VAL QG1   .  127 VAL QG2    1.0        3.50   5625
  1316  1316 . .   77 LYS H     .   87 VAL QG1    1.0        4.79   5627
  1317  1317 . .   87 VAL QG1   .   92 THR H      1.0        5.26   5628
  1318  1318 . .   86 LYS H     .   87 VAL QG1    1.0        5.50   5629
  1319  1319 . .   73 HIS HB3   .  110 PRO HB2    1.0        4.14   5630
  1320  1320 . .  130 ARG HG2   .  131 ASP H      1.0        4.63   5636
  1321  1321 . .   58 ARG HG3   .   59 ILE H      1.0        5.31   5637
  1322  1322 . .  109 LEU QD1   .  111 MET QE     1.0        3.99   5643
  1323  1323 . .   12 VAL QG2   .  125 MET HA     1.0        4.68   5649
  1324  1324 . .   65 ARG HB2   .   96 PHE QD     1.0        4.52   5652
  1325  1325 . .   84 PRO HA    .   87 VAL QG1    1.0        4.02   5674
  1326  1326 . .   63 ARG H     .   64 ILE HB     1.0        4.69   5705
  1327  1327 . .    4 GLY HA2   .  135 TYR HD1    1.0        5.21   5720
  1328  1328 . .   26 LEU HA    .  110 PRO HG2    1.0        4.23   5722
  1329  1329 . .   76 LEU QD1   .   94 CYS HA     1.0        4.93   5741
  1330  1330 . .   59 ILE HB    .   98 PRO QD     1.0        5.34   5779
  1331  1331 . .   63 ARG QD    .   98 PRO QD     1.0        5.50   5779
  1332  1332 . .   40 GLN QG    .   41 ASP HA     1.0        4.36   5796
  1333  1333 . .   58 ARG HB2   .   60 PRO HD3    1.0        4.43   5799
  1334  1334 . .   22 LEU QB    .   34 ILE HA     1.0        5.50   5801
  1335  1335 . .   45 PHE HB3   .  126 MET QE     1.0        4.15   5807
  1336  1336 . .  126 MET QE    .  129 TRP QB     1.0        4.45   5807
  1337  1337 . .   22 LEU QB    .   23 LYS HA     1.0        4.62   5809
  1338  1338 . .   45 PHE HA    .  129 TRP HH2    1.0        4.52   5810
  1339  1339 . .    4 GLY HA3   .    6 HIS HD2    1.0        5.50   5817
  1340  1340 . .    4 GLY HA3   .  135 TYR HD2    1.0        5.50   5817
  1341  1341 . .   58 ARG HA    .   58 ARG HD3    1.0        2.86   5818
  1342  1342 . .  116 GLN HG2   .  117 LYS QG     1.0        5.34   5819
  1343  1343 . .    7 ASP H     .   13 LYS HD3    1.0        4.92   5826
  1344  1344 . .   17 ARG HB2   .   18 LYS H      1.0        5.23   5826
  1345  1345 . .   96 PHE QD    .  108 GLU QB     1.0        4.46   5827
  1346  1346 . .   87 VAL HA    .   92 THR H      1.0        5.50   5837
  1347  1347 . .   86 LYS H     .   87 VAL HA     1.0        4.71   5841
  1348  1348 . .  127 VAL H     .  128 GLN HG3    1.0        5.36   5842
  1349  1349 . .   97 GLY H     .   98 PRO QD     1.0        4.58   5848
  1350  1350 . .   90 LYS QD    .   91 PHE HZ     1.0        5.42   5856
  1351  1351 . .   90 LYS QD    .  116 GLN HE21   1.0        5.37   5856
  1352  1352 . .  113 ALA HA    .  114 LYS HB3    1.0        5.05   5882
  1353  1353 . .   25 PHE QD    .   76 LEU HG     1.0        5.41   5889
  1354  1354 . .   73 HIS H     .   76 LEU HG     1.0        5.50   5889
  1355  1355 . .   39 SER QB    .   40 GLN H      1.0        5.30   5891
  1356  1356 . .   24 VAL H     .   34 ILE QD1    1.0        5.22   5922
  1357  1357 . .   34 ILE QD1   .   49 MET H      1.0        5.40   5922
  1358  1358 . .   17 ARG H     .   38 SER QB     1.0        4.88   5930
  1359  1359 . .   83 GLU HG3   .   86 LYS HG3    1.0        3.59   5936
  1360  1360 . .   31 LYS HG3   .   32 GLU HA     1.0        4.30   5944
  1361  1361 . .   79 ALA H     .   87 VAL QG2    1.0        5.02   5952
  1362  1362 . .  130 ARG HG3   .  134 THR QG2    1.0        3.69   5958
  1363  1363 . .   22 LEU QB    .  111 MET HB3    1.0        3.98   5970
  1364  1364 . .  100 ASN HA    .  102 ASP H      1.0        5.10   5971
  1365  1365 . .  100 ASN HA    .  100 ASN HD21   1.0        4.43   5972
  1366  1366 . .   91 PHE HA    .  113 ALA QB     1.0        3.62   5980
  1367  1367 . .   77 LYS H     .   80 ALA QB     1.0        4.76   5988
  1368  1368 . .   67 VAL HA    .   95 LEU HB2    1.0        5.04   5998
  1369  1369 . .   67 VAL HA    .   95 LEU HG     1.0        5.50   5998
  1370  1370 . .   59 ILE QD1   .   98 PRO HG3    1.0        4.24   6003
  1371  1371 . .   94 CYS HG    .   96 PHE QD     1.0        4.72   6007
  1372  1372 . .   65 ARG HB2   .   66 ASN HB3    1.0        4.79   6017
  1373  1373 . .   98 PRO HA    .   99 PRO HB3    1.0        5.50   6020
  1374  1374 . .    3 ASN HA    .  135 TYR HD2    1.0        5.50   6027
  1375  1375 . .   23 LYS HA    .   23 LYS QE     1.0        4.06   6028
  1376  1376 . .   74 PRO HA    .   77 LYS QE     1.0        4.60   6039
  1377  1377 . .  128 GLN HB2   .  131 ASP HB3    1.0        5.17   6048
  1378  1378 . .   61 ILE HA    .   64 ILE HG12   1.0        4.52   6049
  1379  1379 . .   69 LYS H     .   72 VAL QG1    1.0        5.36   6053
  1380  1380 . .  117 LYS HA    .  119 ARG HG3    1.0        4.89   6060
  1381  1381 . .  114 LYS QD    .  114 LYS QE     1.0        2.65   6071
  1382  1382 . .  130 ARG HG2   .  133 ALA QB     1.0        3.90   6074
  1383  1383 . .   24 VAL HA    .   25 PHE HA     1.0        4.47   6079
  1384  1384 . .   92 THR HA    .  113 ALA QB     1.0        4.55   6082
  1385  1385 . .   44 VAL QG2   .   60 PRO HB3    1.0        3.58   6097
  1386  1386 . .  103 PHE QB    .  108 GLU H      1.0        4.83   6116
  1387  1387 . .  120 ASP QB    .  121 ALA HA     1.0        4.37   6117
  1388  1388 . .   34 ILE HA    .   34 ILE HG13   1.0        4.13   6121
  1389  1389 . .   36 TRP HZ2   .  122 PHE QD     1.0        4.45   6128
  1390  1390 . .  113 ALA HA    .  114 LYS QD     1.0        3.31   6132
  1391  1391 . .    4 GLY HA2   .  135 TYR HD2    1.0        4.78   6135
  1392  1392 . .   86 LYS H     .   86 LYS HB2    1.0        3.98   6149
  1393  1393 . .   34 ILE QD1   .  111 MET HG3    1.0        4.08   6158
  1394  1394 . .   60 PRO HB2   .   63 ARG QD     1.0        4.95   6159
  1395  1395 . .   99 PRO HD3   .  106 GLY HA2    1.0        3.60   6171
  1396  1396 . .  114 LYS HB2   .  115 SER HB2    1.0        5.50   6178
  1397  1397 . .  115 SER HB2   .  117 LYS QB     1.0        5.50   6178
  1398  1398 . .   73 HIS HE1   .  110 PRO HG3    1.0        4.57   6203
  1399  1399 . .   60 PRO HG3   .   63 ARG HG2    1.0        4.25   6231
  1400  1400 . .   78 ALA H     .   81 LYS QD     1.0        4.63   6234
  1401  1401 . .   44 VAL QG2   .   60 PRO HB2    1.0        4.10   6242
  1402  1402 . .  130 ARG HA    .  131 ASP HA     1.0        4.84   6244
  1403  1403 . .   84 PRO HA    .   85 ARG QG     1.0        4.91   6251
  1404  1404 . .  126 MET HG3   .  127 VAL H      1.0        5.30   6262
  1405  1405 . .   87 VAL HB    .   88 ALA HA     1.0        4.81   6271
  1406  1406 . .   64 ILE QG2   .   95 LEU QD2    1.0        3.64   6287
  1407  1407 . .   24 VAL QG1   .   49 MET QB     1.0        5.16   6305
  1408  1408 . .   90 LYS HG3   .   91 PHE HZ     1.0        4.86   6318
  1409  1409 . .   71 LEU HB3   .   77 LYS QE     1.0        4.61   6347
  1410  1410 . .   64 ILE HA    .   65 ARG HA     1.0        4.37   6360
  1411  1411 . .  105 GLU HB2   .  106 GLY HA3    1.0        4.88   6368
  1412  1412 . .   83 GLU HA    .   87 VAL QG2    1.0        4.88   6373
  1413  1413 . .   68 ALA H     .   95 LEU HA     1.0        4.05   6386
  1414  1414 . .   23 LYS HB3   .   25 PHE QE     1.0        4.80   6416
  1415  1415 . .   61 ILE HA    .  126 MET QE     1.0        4.45   6427
  1416  1416 . .  128 GLN HG2   .  132 ALA QB     1.0        5.50   6434
  1417  1417 . .   34 ILE QD1   .   49 MET QE     1.0        4.13   6451
  1418  1418 . .  123 VAL HB    .  126 MET HB2    1.0        4.69   6460
  1419  1419 . .   44 VAL HA    .   60 PRO HG3    1.0        5.19   6476
  1420  1420 . .   18 LYS HG2   .   19 GLY H      1.0        4.46   6477
  1421  1421 . .   86 LYS HB3   .  114 LYS HA     1.0        4.63   6481
  1422  1422 . .   65 ARG HB2   .   96 PHE HB2    1.0        4.29   6495
  1423  1423 . .   73 HIS HB3   .   76 LEU QD1    1.0        4.79   6504
  1424  1424 . .   86 LYS H     .   87 VAL QG2    1.0        4.09   6529
  1425  1425 . .   21 LYS QD    .   22 LEU H      1.0        4.54   6545
  1426  1426 . .  127 VAL HA    .  128 GLN HA     1.0        4.78   6553
  1427  1427 . .   29 LYS HB3   .   29 LYS QE     1.0        4.44   6563
  1428  1428 . .  131 ASP HB2   .  132 ALA QB     1.0        4.53   6581
  1429  1429 . .   75 ALA HA    .   77 LYS H      1.0        4.62   6582
  1430  1430 . .   69 LYS QD    .  119 ARG HE     1.0        5.50   6588
  1431  1431 . .   69 LYS QD    .  123 VAL H      1.0        5.50   6588
  1432  1432 . .   43 ASN QD2   .  133 ALA HA     1.0        5.05   6594
  1433  1433 . .  129 TRP HD1   .  133 ALA HA     1.0        5.47   6594
  1434  1434 . .  133 ALA HA    .  135 TYR HD2    1.0        4.50   6599
  1435  1435 . .   83 GLU HB2   .   83 GLU HG3    1.0        2.63   6607
  1436  1436 . .   23 LYS QG    .   34 ILE H      1.0        5.06   6610
  1437  1437 . .   20 GLY HA3   .   21 LYS HA     1.0        4.71   6631
  1438  1438 . .   20 GLY HA2   .   21 LYS HA     1.0        4.73   6639
  1439  1439 . .   18 LYS HG2   .   18 LYS QE     1.0        2.78   6641
  1440  1440 . .   81 LYS HB2   .   81 LYS QE     1.0        3.55   6641
  1441  1441 . .   14 GLU HA    .   17 ARG QD     1.0        3.89   6659
  1442  1442 . .   21 LYS QD    .   34 ILE H      1.0        4.49   6689
  1443  1443 . .   23 LYS HD2   .   33 GLU HA     1.0        4.02   6690
  1444  1444 . .   73 HIS HA    .   73 HIS HD2    1.0        4.23   6706
  1445  1445 . .   10 SER HB2   .   11 ASN H      1.0        4.50   6727
  1446  1446 . .   61 ILE QD1   .  130 ARG HB3    1.0        4.17   6746
  1447  1447 . .  111 MET H     .  111 MET HG2    1.0        4.17   6763
  1448  1448 . .   90 LYS QB    .   90 LYS HE3    1.0        4.14   6769
  1449  1449 . .   34 ILE HB    .   49 MET QB     1.0        4.72   6786
  1450  1450 . .   63 ARG HG3   .   98 PRO HG2    1.0        4.79   6792
  1451  1451 . .   83 GLU HB3   .   84 PRO HD2    1.0        4.40   6800
  1452  1452 . .   73 HIS HE1   .  110 PRO HB3    1.0        5.01   6829
  1453  1453 . .   64 ILE QG2   .   98 PRO QD     1.0        5.50   6837
  1454  1454 . .   93 MET HG2   .  112 VAL HA     1.0        4.61   6843
  1455  1455 . .   83 GLU HB2   .   86 LYS HG2    1.0        3.84   6846
  1456  1456 . .   45 PHE QD    .  109 LEU QD1    1.0        4.89   6847
  1457  1457 . .   45 PHE HE2   .  109 LEU QD1    1.0        5.34   6847
  1458  1458 . .   73 HIS H     .   73 HIS HD2    1.0        4.86   6858
  1459  1459 . .  113 ALA QB    .  119 ARG QD     1.0        4.40   6871
  1460  1460 . .   91 PHE HA    .  119 ARG HG2    1.0        4.42   6894
  1461  1461 . .   83 GLU HG3   .   84 PRO HD2    1.0        5.44   6902
  1462  1462 . .   16 LEU HA    .   36 TRP HE3    1.0        5.01   6911
  1463  1463 . .   73 HIS HB3   .   94 CYS HG     1.0        5.50   6918
  1464  1464 . .   70 GLY H     .  123 VAL QG1    1.0        5.50   6921
  1465  1465 . .   59 ILE HA    .   63 ARG QB     1.0        3.94   6924
  1466  1466 . .   61 ILE QD1   .  130 ARG HD2    1.0        5.50   6962
  1467  1467 . .   82 LYS QD    .   82 LYS QE     1.0        2.52   6969
  1468  1468 . .  133 ALA HA    .  135 TYR QE     1.0        5.50   6983
  1469  1469 . .   38 SER HA    .   39 SER QB     1.0        4.72   6984
  1470  1470 . .   39 SER QB    .  129 TRP HH2    1.0        5.29   6984
  1471  1471 . .  126 MET HA    .  126 MET HG2    1.0        4.01   6997
  1472  1472 . .    9 PRO HA    .   12 VAL H      1.0        4.82   7002
  1473  1473 . .   26 LEU QD1   .  110 PRO HD2    1.0        4.62   7007
  1474  1474 . .   64 ILE HG13  .   65 ARG H      1.0        4.84   7015
  1475  1475 . .   34 ILE QD1   .  109 LEU QB     1.0        3.42   7034
  1476  1476 . .   92 THR QG2   .  112 VAL H      1.0        5.50   7044
  1477  1477 . .  126 MET HA    .  129 TRP HZ3    1.0        4.75   7070
  1478  1478 . .   87 VAL HB    .   88 ALA H      1.0        4.59   7094
  1479  1479 . .   25 PHE HB2   .   76 LEU HA     1.0        4.53   7096
  1480  1480 . .   25 PHE HB3   .   79 ALA QB     1.0        4.28   7102
  1481  1481 . .   79 ALA QB    .   82 LYS QE     1.0        4.82   7102
  1482  1482 . .   62 VAL HA    .   63 ARG HA     1.0        5.06   7111
  1483  1483 . .   63 ARG HA    .   64 ILE HA     1.0        5.48   7111
  1484  1484 . .   73 HIS HB3   .   76 LEU HA     1.0        5.50   7112
  1485  1485 . .  120 ASP HA    .  124 GLU HG2    1.0        3.93   7118
  1486  1486 . .   77 LYS HA    .   77 LYS HD3    1.0        4.34   7121
  1487  1487 . .   94 CYS HA    .   95 LEU HB3    1.0        5.01   7124
  1488  1488 . .   92 THR HB    .  112 VAL QG2    1.0        4.66   7131
  1489  1489 . .   64 ILE QG2   .   64 ILE QD1    1.0        2.45   7143
  1490  1490 . .   69 LYS QG    .  119 ARG HE     1.0        5.41   7150
  1491  1491 . .   16 LEU QD2   .  125 MET QE     1.0        4.73   7157
  1492  1492 . .   73 HIS HB2   .   94 CYS HB2    1.0        4.31   7163
  1493  1493 . .   33 GLU QB    .   34 ILE HA     1.0        5.30   7176
  1494  1494 . .  123 VAL HA    .  126 MET HG2    1.0        4.21   7184
  1495  1495 . .   30 GLU HG3   .   31 LYS HB2    1.0        4.48   7204
  1496  1496 . .   95 LEU HG    .  109 LEU HG     1.0        5.50   7214
  1497  1497 . .  108 GLU QB    .  109 LEU HG     1.0        5.50   7214
  1498  1498 . .   44 VAL QG1   .   60 PRO HB3    1.0        3.90   7223
  1499  1499 . .   76 LEU HG    .  110 PRO HB2    1.0        4.64   7225
  1500  1500 . .  109 LEU QD1   .  111 MET HG3    1.0        5.24   7231
  1501  1501 . .    5 VAL HA    .  132 ALA HA     1.0        4.46   7237
  1502  1502 . .   16 LEU HG    .  125 MET QE     1.0        4.74   7249
  1503  1503 . .   16 LEU QD1   .  125 MET QE     1.0        4.73   7249
  1504  1504 . .  117 LYS QG    .  117 LYS QE     1.0        3.15   7257
  1505  1505 . .   81 LYS HA    .   84 PRO HG3    1.0        4.50   7262
  1506  1506 . .  130 ARG H     .  130 ARG HD2    1.0        4.55   7267
  1507  1507 . .    4 GLY HA2   .  135 TYR QE     1.0        5.01   7277
  1508  1508 . .    6 HIS HA    .    6 HIS HD2    1.0        5.41   7277
  1509  1509 . .   13 LYS HA    .   15 ALA QB     1.0        4.97   7278
  1510  1510 . .   37 ARG QB    .   37 ARG HE     1.0        4.50   7287
  1511  1511 . .   65 ARG HB3   .   96 PHE QD     1.0        4.96   7287
  1512  1512 . .   93 MET QE    .  123 VAL HB     1.0        4.42   7304
  1513  1513 . .   69 LYS QD    .  123 VAL HB     1.0        4.41   7318
  1514  1514 . .  103 PHE QB    .  105 GLU HB2    1.0        4.59   7322
  1515  1515 . .  115 SER H     .  118 GLU HA     1.0        4.93   7336
  1516  1516 . .   90 LYS QB    .  116 GLN QB     1.0        3.60   7356
  1517  1517 . .   62 VAL HA    .  134 THR HA     1.0        4.40   7359
  1518  1518 . .   68 ALA HA    .   69 LYS QD     1.0        3.63   7375
  1519  1519 . .   60 PRO HG2   .   61 ILE H      1.0        4.66   7381
  1520  1520 . .  109 LEU QB    .  111 MET QE     1.0        2.52   7384
  1521  1521 . .   20 GLY HA3   .   36 TRP HZ2    1.0        4.45   7394
  1522  1522 . .  128 GLN HB2   .  129 TRP QB     1.0        5.50   7410
  1523  1523 . .   10 SER HA    .   13 LYS HE2    1.0        4.28   7418
  1524  1524 . .   71 LEU HA    .   77 LYS QE     1.0        4.32   7420
  1525  1525 . .  100 ASN HB2   .  101 ASP HA     1.0        5.50   7426
  1526  1526 . .  101 ASP HA    .  104 PRO HD2    1.0        5.50   7426
  1527  1527 . .   24 VAL QG2   .   25 PHE QD     1.0        4.90   7429
  1528  1528 . .   65 ARG HA    .   66 ASN HB2    1.0        4.70   7435
  1529  1529 . .   83 GLU HG3   .   84 PRO HD3    1.0        5.42   7447
  1530  1530 . .   64 ILE QG2   .  130 ARG HG2    1.0        5.12   7454
  1531  1531 . .   70 GLY HA2   .   71 LEU HG     1.0        4.16   7455
  1532  1532 . .   74 PRO QG    .   75 ALA QB     1.0        3.67   7460
  1533  1533 . .  124 GLU H     .  125 MET HG3    1.0        4.69   7465
  1534  1534 . .   59 ILE HB    .   63 ARG QB     1.0        4.73   7481
  1535  1535 . .   26 LEU QB    .   29 LYS H      1.0        4.68   7496
  1536  1536 . .   26 LEU H     .   75 ALA QB     1.0        4.97   7506
  1537  1537 . .   65 ARG HG2   .   96 PHE HB3    1.0        3.82   7510
  1538  1538 . .   23 LYS QG    .  112 VAL H      1.0        5.05   7517
  1539  1539 . .   25 PHE H     .   26 LEU HG     1.0        5.50   7521
  1540  1540 . .   25 PHE H     .   76 LEU QD2    1.0        5.50   7521
  1541  1541 . .   68 ALA HA    .   94 CYS HB3    1.0        5.28   7540
  1542  1542 . .   34 ILE QG2   .   34 ILE HG12   1.0        2.65   7549
  1543  1543 . .   58 ARG H     .   58 ARG HD2    1.0        4.56   7566
  1544  1544 . .   26 LEU HA    .  110 PRO HG3    1.0        4.59   7584
  1545  1545 . .  125 MET HB3   .  127 VAL H      1.0        5.47   7601
  1546  1546 . .   65 ARG HA    .  130 ARG HD2    1.0        5.31   7616
  1547  1547 . .   71 LEU HA    .   76 LEU HG     1.0        4.48   7644
  1548  1548 . .   68 ALA H     .   93 MET HA     1.0        5.31   7651
  1549  1549 . .  117 LYS HA    .  117 LYS QE     1.0        4.30   7659
  1550  1550 . .   74 PRO QG    .   75 ALA H      1.0        4.69   7662
  1551  1551 . .   83 GLU HA    .   86 LYS H      1.0        4.77   7664
  1552  1552 . .   24 VAL HA    .  111 MET HB3    1.0        4.65   7680
  1553  1553 . .   71 LEU HB2   .   89 ALA QB     1.0        3.26   7686
  1554  1554 . .   79 ALA QB    .   82 LYS QD     1.0        4.20   7694
  1555  1555 . .   13 LYS H     .   15 ALA QB     1.0        4.67   7719
  1556  1556 . .   61 ILE QG2   .  130 ARG H      1.0        4.88   7726
  1557  1557 . .    5 VAL QG1   .   42 LEU HA     1.0        4.81   7728
  1558  1558 . .   22 LEU QB    .   34 ILE QD1    1.0        4.59   7752
  1559  1559 . .  116 GLN HG3   .  119 ARG HG2    1.0        5.36   7801
  1560  1560 . .  119 ARG HG2   .  120 ASP QB     1.0        5.50   7801
  1561  1561 . .   16 LEU QD1   .  129 TRP HA     1.0        4.67   7815
  1562  1562 . .   66 ASN HB3   .   96 PHE HZ     1.0        5.17   7819
  1563  1563 . .   94 CYS HB3   .   96 PHE HZ     1.0        5.50   7819
  1564  1564 . .    4 GLY HA2   .    5 VAL HA     1.0        4.58   7833
  1565  1565 . .   22 LEU QD2   .   23 LYS H      1.0        4.55   7845
  1566  1566 . .   66 ASN HB3   .   96 PHE HE2    1.0        5.50   7848
  1567  1567 . .   24 VAL QG2   .   34 ILE QD1    1.0        2.99   7878
  1568  1568 . .   20 GLY HA2   .   35 ARG QG     1.0        4.71   7881
  1569  1569 . .   77 LYS HG3   .   77 LYS QE     1.0        4.24   7914
  1570  1570 . .   14 GLU HB2   .   15 ALA QB     1.0        4.30   7927
  1571  1571 . .   10 SER HB3   .   11 ASN H      1.0        4.50   7943
  1572  1572 . .   24 VAL HB    .   34 ILE H      1.0        4.98   7950
  1573  1573 . .  102 ASP H     .  104 PRO HD2    1.0        5.33   7956
  1574  1574 . .   38 SER HA    .   44 VAL HB     1.0        5.50   7972
  1575  1575 . .   98 PRO HA    .   99 PRO HB2    1.0        5.50   7979
  1576  1576 . .   96 PHE QD    .   96 PHE HE2    1.0        4.70   7988
  1577  1577 . .   93 MET HA    .   93 MET QE     1.0        4.15   7996
  1578  1578 . .   15 ALA HA    .   18 LYS QE     1.0        4.55   8025
  1579  1579 . .  102 ASP H     .  104 PRO HD3    1.0        4.55   8036
  1580  1580 . .   70 GLY H     .  123 VAL QG2    1.0        5.50   8038
  1581  1581 . .   56 ASN HA    .   58 ARG H      1.0        5.50   8044
  1582  1582 . .   71 LEU HA    .   76 LEU H      1.0        5.31   8045
  1583  1583 . .    5 VAL QG2   .   42 LEU HA     1.0        4.81   8048
  1584  1584 . .  129 TRP H     .  130 ARG HA     1.0        5.50   8066
  1585  1585 . .   99 PRO HB3   .  103 PHE QB     1.0        4.92   8079
  1586  1586 . .   91 PHE HA    .  116 GLN HA     1.0        3.37   8102
  1587  1587 . .  134 THR HA    .  136 ASN H      1.0        4.59   8124
  1588  1588 . .  119 ARG HB2   .  119 ARG HE     1.0        5.23   8125
  1589  1589 . .   58 ARG HB3   .   58 ARG HE     1.0        4.95   8126
  1590  1590 . .   72 VAL H     .   76 LEU HB3    1.0        4.80   8129
  1591  1591 . .   24 VAL QG2   .  110 PRO HG2    1.0        4.49   8130
  1592  1592 . .   80 ALA QB    .   84 PRO HB3    1.0        3.92   8131
  1593  1593 . .   63 ARG HA    .   98 PRO HG3    1.0        4.67   8145
  1594  1594 . .   68 ALA QB    .   93 MET HA     1.0        4.33   8147
  1595  1595 . .   89 ALA QB    .   92 THR H      1.0        4.97   8169
  1596  1596 . .    3 ASN HA    .  135 TYR QB     1.0        4.01   8174
  1597  1597 . .   72 VAL HA    .   73 HIS HA     1.0        4.60   8185
  1598  1598 . .   71 LEU HB2   .   72 VAL H      1.0        4.60   8241
  1599  1599 . .   65 ARG QD    .   99 PRO HD2    1.0        4.61   8251
  1600  1600 . .   64 ILE HA    .  130 ARG HG3    1.0        5.10   8256
  1601  1601 . .   33 GLU HG3   .   34 ILE QG2    1.0        4.46   8259
  1602  1602 . .   73 HIS HE1   .   74 PRO QG     1.0        4.82   8318
  1603  1603 . .  116 GLN HG3   .  119 ARG HE     1.0        4.69   8323
  1604  1604 . .   79 ALA QB    .   83 GLU HG3    1.0        4.43   8330
  1605  1605 . .   79 ALA QB    .   83 GLU HG2    1.0        4.34   8331
  1606  1606 . .   75 ALA H     .  110 PRO HG3    1.0        5.23   8332
  1607  1607 . .   76 LEU H     .  110 PRO HG3    1.0        5.50   8332
  1608  1608 . .   93 MET HG3   .  112 VAL H      1.0        4.90   8341
  1609  1609 . .   23 LYS HB3   .   23 LYS HD2    1.0        3.13   8359
  1610  1610 . .   96 PHE HA    .   97 GLY QA     1.0        4.54   8377
  1611  1611 . .  128 GLN HB2   .  131 ASP HB2    1.0        4.77   8382
  1612  1612 . .  117 LYS QB    .  117 LYS QE     1.0        4.09   8394
  1613  1613 . .   90 LYS HA    .  116 GLN QB     1.0        5.15   8399
  1614  1614 . .  116 GLN QB    .  117 LYS HA     1.0        5.40   8399
  1615  1615 . .   34 ILE QG2   .   49 MET QB     1.0        5.50   8404
  1616  1616 . .   74 PRO QB    .   78 ALA QB     1.0        4.39   8418
  1617  1617 . .  119 ARG HA    .  122 PHE QD     1.0        4.58   8432
  1618  1618 . .   61 ILE HG13  .   64 ILE HB     1.0        4.41   8435
  1619  1619 . .   25 PHE HB2   .  110 PRO HG3    1.0        4.61   8443
  1620  1620 . .  122 PHE QD    .  126 MET HG3    1.0        4.79   8452
  1621  1621 . .  122 PHE QE    .  126 MET HG3    1.0        4.70   8454
  1622  1622 . .  137 PHE QD    .  137 PHE HE1    1.0        4.14   8464
  1623  1623 . .    2 MET QB    .    2 MET QE     1.0        4.39   8468
  1624  1624 . .   83 GLU HB2   .   86 LYS HG3    1.0        3.67   8474
  1625  1625 . .   25 PHE QD    .   75 ALA HA     1.0        5.04   8477
  1626  1626 . .   64 ILE QD1   .   96 PHE H      1.0        5.42   8490
  1627  1627 . .   73 HIS HB3   .   76 LEU HG     1.0        5.31   8500
  1628  1628 . .    3 ASN HA    .  135 TYR H      1.0        5.02   8520
  1629  1629 . .   63 ARG H     .   98 PRO QD     1.0        5.00   8527
  1630  1630 . .   21 LYS HB2   .   33 GLU HG2    1.0        3.83   8548
  1631  1631 . .   22 LEU QB    .  122 PHE HZ     1.0        5.39   8558
  1632  1632 . .   41 ASP HA    .   42 LEU HG     1.0        4.86   8567
  1633  1633 . .   85 ARG HE    .   86 LYS QE     1.0        4.62   8572
  1634  1634 . .   86 LYS H     .   86 LYS QE     1.0        4.88   8572
  1635  1635 . .   45 PHE HB3   .   59 ILE QG2    1.0        4.23   8579
  1636  1636 . .   87 VAL QG2   .  112 VAL HB     1.0        4.09   8583
  1637  1637 . .   86 LYS HA    .   87 VAL HA     1.0        4.68   8587
  1638  1638 . .   81 LYS HA    .   84 PRO HD3    1.0        4.36   8596
  1639  1639 . .  117 LYS H     .  117 LYS HD3    1.0        4.81   8608
  1640  1640 . .   25 PHE QD    .   30 GLU HB3    1.0        4.63   8613
  1641  1641 . .   61 ILE QD1   .  129 TRP HA     1.0        4.46   8617
  1642  1642 . .    8 LEU QD2   .  128 GLN HG3    1.0        4.33   8624
  1643  1643 . .   24 VAL QG1   .   34 ILE QD1    1.0        3.13   8627
  1644  1644 . .   71 LEU HA    .   77 LYS HA     1.0        5.17   8640
  1645  1645 . .    9 PRO HD3   .  128 GLN HB2    1.0        5.07   8645
  1646  1646 . .  100 ASN H     .  104 PRO QG     1.0        5.50   8658
  1647  1647 . .   64 ILE HA    .   98 PRO HA     1.0        5.50   8675
  1648  1648 . .   60 PRO HB3   .   63 ARG QD     1.0        5.26   8696
  1649  1649 . .  109 LEU QB    .  111 MET HG2    1.0        4.57   8697
  1650  1650 . .   59 ILE QD1   .   64 ILE HA     1.0        5.10   8704
  1651  1651 . .  122 PHE HZ    .  126 MET QE     1.0        4.93   8707
  1652  1652 . .   86 LYS HB3   .   86 LYS QE     1.0        2.77   8715
  1653  1653 . .   70 GLY H     .  119 ARG QD     1.0        4.86   8724
  1654  1654 . .   65 ARG HB3   .   66 ASN HB3    1.0        5.50   8743
  1655  1655 . .   16 LEU H     .   17 ARG HA     1.0        5.31   8746
  1656  1656 . .  129 TRP HA    .  129 TRP HE1    1.0        4.92   8772
  1657  1657 . .   85 ARG QB    .   86 LYS QE     1.0        4.63   8789
  1658  1658 . .   25 PHE QD    .   30 GLU HB2    1.0        4.27   8795
  1659  1659 . .   21 LYS QD    .   33 GLU HA     1.0        4.30   8798
  1660  1660 . .  115 SER HA    .  115 SER HB3    1.0        3.02   8800
  1661  1661 . .   44 VAL HB    .   60 PRO HA     1.0        4.61   8828
  1662  1662 . .   30 GLU HB2   .   31 LYS HA     1.0        5.02   8844
  1663  1663 . .   22 LEU QB    .   22 LEU QD1    1.0        2.69   8849
  1664  1664 . .   84 PRO HD2   .   85 ARG QB     1.0        5.04   8854
  1665  1665 . .   83 GLU HG3   .   86 LYS HD2    1.0        4.15   8867
  1666  1666 . .   21 LYS HA    .   21 LYS QD     1.0        4.10   8900
  1667  1667 . .   31 LYS HB2   .   32 GLU H      1.0        4.62   8902
  1668  1668 . .   45 PHE QD    .  129 TRP HZ3    1.0        3.73   8906
  1669  1669 . .   20 GLY HA2   .   21 LYS HB3    1.0        4.39   8909
  1670  1670 . .  122 PHE HZ    .  126 MET HG2    1.0        4.79   8934
  1671  1671 . .  113 ALA HA    .  118 GLU HB2    1.0        4.55   8935
  1672  1672 . .   68 ALA QB    .   96 PHE HZ     1.0        4.19   8953
  1673  1673 . .  137 PHE QB    .  137 PHE HZ     1.0        5.19   8957
  1674  1674 . .   37 ARG QB    .   38 SER HA     1.0        4.99   8964
  1675  1675 . .   73 HIS HA    .   74 PRO QB     1.0        4.93   8970
  1676  1676 . .  102 ASP HB2   .  103 PHE HA     1.0        5.31   8970
  1677  1677 . .   61 ILE QD1   .  130 ARG HG2    1.0        4.38   8979
  1678  1678 . .   73 HIS HD2   .   94 CYS HB2    1.0        4.96   9014
  1679  1679 . .   83 GLU HB2   .   86 LYS HD2    1.0        4.31   9018
  1680  1680 . .   93 MET HB3   .  119 ARG HB2    1.0        4.49   9018
  1681  1681 . .   93 MET HG3   .  111 MET HB3    1.0        4.39   9020
  1682  1682 . .   95 LEU HB3   .  109 LEU HG     1.0        5.27   9031
  1683  1683 . .   31 LYS HG3   .   32 GLU H      1.0        4.67   9040
  1684  1684 . .   64 ILE QG2   .   65 ARG HA     1.0        4.06   9044
  1685  1685 . .   72 VAL HA    .   77 LYS HG2    1.0        5.50   9059
  1686  1686 . .   87 VAL HA    .  112 VAL HA     1.0        5.50   9071
  1687  1687 . .   91 PHE HB3   .  112 VAL HA     1.0        5.50   9071
  1688  1688 . .   23 LYS HD3   .   33 GLU QB     1.0        4.58   9078
  1689  1689 . .  119 ARG HG3   .  120 ASP QB     1.0        4.64   9084
  1690  1690 . .   34 ILE HB    .   49 MET QE     1.0        4.64   9094
  1691  1691 . .   13 LYS HB2   .   15 ALA H      1.0        4.90   9109
  1692  1692 . .   63 ARG HA    .   63 ARG HE     1.0        4.66   9115
  1693  1693 . .  100 ASN HD22  .  103 PHE QD     1.0        5.24   9122
  1694  1694 . .   35 ARG HA    .   36 TRP HD1    1.0        4.40   9133
  1695  1695 . .   21 LYS HB2   .   35 ARG HA     1.0        4.30   9162
  1696  1696 . .  130 ARG HG3   .  131 ASP H      1.0        4.69   9185
  1697  1697 . .   58 ARG HG2   .   59 ILE H      1.0        5.50   9187
  1698  1698 . .   30 GLU HB3   .   31 LYS HB3    1.0        5.50   9196
  1699  1699 . .   36 TRP HZ3   .  125 MET QE     1.0        4.89   9225
  1700  1700 . .   36 TRP HH2   .  125 MET QE     1.0        5.23   9225
  1701  1701 . .   43 ASN HB2   .   61 ILE QG2    1.0        5.14   9237
  1702  1702 . .  130 ARG HD2   .  131 ASP HA     1.0        4.37   9250
  1703  1703 . .   28 GLU H     .   28 GLU HG2    1.0        4.29   9255
  1704  1704 . .   24 VAL HB    .   33 GLU HA     1.0        5.50   9277
  1705  1705 . .   72 VAL QG2   .   73 HIS HA     1.0        5.06   9284
  1706  1706 . .   83 GLU HA    .   85 ARG QG     1.0        4.21   9287
  1707  1707 . .  125 MET HA    .  126 MET HA     1.0        5.02   9295
  1708  1708 . .   97 GLY QA    .  107 VAL H      1.0        5.50   9306
  1709  1709 . .  122 PHE HZ    .  126 MET HG3    1.0        4.73   9313
  1710  1710 . .  128 GLN HG3   .  132 ALA QB     1.0        4.57   9318
  1711  1711 . .   20 GLY HA3   .   36 TRP HD1    1.0        4.83   9332
  1712  1712 . .   46 GLU QG    .   58 ARG HB3    1.0        4.95   9344
  1713  1713 . .  116 GLN HG2   .  119 ARG HE     1.0        4.66   9367
  1714  1714 . .   83 GLU HB2   .   85 ARG QG     1.0        3.15   9377
  1715  1715 . .   67 VAL QG1   .   94 CYS H      1.0        5.30   9382
  1716  1716 . .  102 ASP HA    .  103 PHE HA     1.0        4.71   9418
  1717  1717 . .   73 HIS HA    .   75 ALA QB     1.0        5.31   9421
  1718  1718 . .   87 VAL HA    .   91 PHE HD1    1.0        4.60   9440
  1719  1719 . .   34 ILE QD1   .  111 MET HA     1.0        5.03   9442
  1720  1720 . .   61 ILE HG12  .   64 ILE QD1    1.0        4.13   9461
  1721  1721 . .  103 PHE QB    .  104 PRO QG     1.0        5.36   9469
  1722  1722 . .   45 PHE HZ    .  109 LEU QD2    1.0        5.50   9472
  1723  1723 . .  125 MET HB3   .  126 MET HA     1.0        4.64   9474
  1724  1724 . .  122 PHE HA    .  125 MET HG3    1.0        4.52   9476
  1725  1725 . .   92 THR QG2   .   93 MET HG3    1.0        5.45   9497
  1726  1726 . .   76 LEU HG    .   77 LYS H      1.0        5.45   9500
  1727  1727 . .   60 PRO HD2   .   63 ARG H      1.0        4.76   9502
  1728  1728 . .   23 LYS H     .  112 VAL HB     1.0        4.17   9523
  1729  1729 . .   60 PRO HG2   .   63 ARG H      1.0        4.27   9528
  1730  1730 . .   28 GLU H     .   28 GLU HG3    1.0        4.29   9551
  1731  1731 . .   95 LEU H     .   95 LEU HG     1.0        4.62   9597
  1732  1732 . .   38 SER HA    .   39 SER HA     1.0        4.52   9608
  1733  1733 . .   98 PRO HA    .   99 PRO HA     1.0        4.46   9610
  1734  1734 . .   64 ILE QG2   .  130 ARG HE     1.0        4.83   9618
  1735  1735 . .   95 LEU HB2   .  109 LEU QD1    1.0        5.50   9621
  1736  1736 . .   34 ILE QD1   .  111 MET H      1.0        5.50   9622
  1737  1737 . .   95 LEU HG    .  109 LEU QD1    1.0        4.94   9623
  1738  1738 . .   95 LEU HB3   .  109 LEU QD1    1.0        4.27   9624
  1739  1739 . .    8 LEU HB3   .    9 PRO QG     1.0        4.60   9638
  1740  1740 . .   42 LEU HA    .  129 TRP HH2    1.0        5.50   9653
  1741  1741 . .  130 ARG HB3   .  131 ASP HA     1.0        4.72   9664
  1742  1742 . .   99 PRO HG3   .  106 GLY HA3    1.0        4.74   9680
  1743  1743 . .  124 GLU HA    .  127 VAL HB     1.0        3.92   9681
  1744  1744 . .   29 LYS HA    .   30 GLU HB3    1.0        4.58   9686
  1745  1745 . .   82 LYS H     .   83 GLU HG2    1.0        4.50   9708
  1746  1746 . .   67 VAL QG2   .  127 VAL QG1    1.0        3.50   9711
  1747  1747 . .   67 VAL QG2   .  127 VAL QG2    1.0        3.50   9711
  1748  1748 . .   25 PHE HB3   .   30 GLU HB2    1.0        4.66   9720
  1749  1749 . .   42 LEU HA    .   44 VAL H      1.0        4.98   9726
  1750  1750 . .  134 THR HB    .  137 PHE QB     1.0        4.45   9728
  1751  1751 . .   21 LYS QD    .   22 LEU HA     1.0        4.63   9741
  1752  1752 . .   91 PHE HD2   .  116 GLN HA     1.0        4.75   9781
  1753  1753 . .   34 ILE QD1   .  109 LEU QD2    1.0        3.44   9783
  1754  1754 . .   61 ILE QD1   .   64 ILE HG12   1.0        4.20   9787
  1755  1755 . .   30 GLU HG2   .   31 LYS HG3    1.0        4.67   9797
  1756  1756 . .  131 ASP HB2   .  132 ALA HA     1.0        5.12   9800
  1757  1757 . .  102 ASP HA    .  104 PRO HD3    1.0        4.23   9805
  1758  1758 . .  133 ALA QB    .  134 THR QG2    1.0        3.17   9812
  1759  1759 . .  101 ASP HA    .  103 PHE H      1.0        4.83   9819
  1760  1760 . .   65 ARG HG2   .   96 PHE HA     1.0        4.95   9825
  1761  1761 . .    8 LEU HG    .  128 GLN HG2    1.0        4.03   9831
  1762  1762 . .  120 ASP H     .  121 ALA HA     1.0        5.50   9840
  1763  1763 . .   90 LYS HG3   .  116 GLN QB     1.0        4.66   9863
  1764  1764 . .   76 LEU HB2   .   77 LYS HG3    1.0        4.52   9872
  1765  1765 . .   21 LYS H     .   21 LYS HB3    1.0        3.09      3
  1766  1766 . .    4 GLY H     .  134 THR H      1.0        5.50      4
  1767  1767 . .    9 PRO QG    .  128 GLN HE21   1.0        4.05      6
  1768  1768 . .  128 GLN HB3   .  128 GLN HE21   1.0        4.38      6
  1769  1769 . .    6 HIS H     .    6 HIS HA     1.0        2.94      7
  1770  1770 . .  125 MET HA    .  127 VAL H      1.0        4.07      9
  1771  1771 . .   15 ALA H     .   15 ALA QB     1.0        2.40     10
  1772  1772 . .  130 ARG HA    .  133 ALA H      1.0        3.51     12
  1773  1773 . .   34 ILE QG2   .  112 VAL H      1.0        4.42     13
  1774  1774 . .   69 LYS HA    .   70 GLY H      1.0        2.63     16
  1775  1775 . .  125 MET HB2   .  126 MET H      1.0        3.14     17
  1776  1776 . .  129 TRP QB    .  130 ARG H      1.0        3.16     18
  1777  1777 . .   86 LYS H     .   86 LYS HG2    1.0        3.01     20
  1778  1778 . .   69 LYS H     .   70 GLY H      1.0        4.31     22
  1779  1779 . .  115 SER H     .  118 GLU HB2    1.0        3.01     25
  1780  1780 . .  131 ASP H     .  131 ASP HA     1.0        2.81     27
  1781  1781 . .  116 GLN H     .  117 LYS QG     1.0        4.24     28
  1782  1782 . .  119 ARG HB2   .  120 ASP H      1.0        4.44     28
  1783  1783 . .  131 ASP H     .  132 ALA H      1.0        2.84     30
  1784  1784 . .    1 SER QB    .    2 MET H      1.0        3.00     31
  1785  1785 . .   42 LEU HB2   .  129 TRP HE1    1.0        3.97     33
  1786  1786 . .  109 LEU H     .  109 LEU QB     1.0        3.16     35
  1787  1787 . .   19 GLY H     .   20 GLY H      1.0        5.08     37
  1788  1788 . .   20 GLY H     .   36 TRP HZ3    1.0        5.50     37
  1789  1789 . .   87 VAL H     .   88 ALA H      1.0        4.18     40
  1790  1790 . .   12 VAL H     .   12 VAL QG1    1.0        3.05     42
  1791  1791 . .  106 GLY HA2   .  107 VAL H      1.0        2.96     43
  1792  1792 . .   20 GLY HA3   .   21 LYS H      1.0        2.61     48
  1793  1793 . .   86 LYS HG3   .   87 VAL H      1.0        3.55     50
  1794  1794 . .   22 LEU H     .   22 LEU QB     1.0        2.99     53
  1795  1795 . .  102 ASP H     .  102 ASP HB2    1.0        2.99     54
  1796  1796 . .   99 PRO HA    .  106 GLY H      1.0        3.12     55
  1797  1797 . .   76 LEU H     .   78 ALA H      1.0        4.49     57
  1798  1798 . .  125 MET H     .  125 MET HG3    1.0        3.09     58
  1799  1799 . .   65 ARG HB2   .   66 ASN H      1.0        3.01     59
  1800  1800 . .   99 PRO HA    .  100 ASN H      1.0        2.46     61
  1801  1801 . .   64 ILE H     .   64 ILE QG2    1.0        3.75     63
  1802  1802 . .   45 PHE H     .   45 PHE HB2    1.0        3.59     64
  1803  1803 . .  120 ASP H     .  121 ALA H      1.0        2.84     65
  1804  1804 . .   96 PHE QD    .  109 LEU H      1.0        4.76     66
  1805  1805 . .   75 ALA HA    .   78 ALA H      1.0        3.63     69
  1806  1806 . .   22 LEU HG    .   36 TRP HE1    1.0        4.32     72
  1807  1807 . .  125 MET H     .  126 MET HG2    1.0        4.27     74
  1808  1808 . .  126 MET H     .  126 MET HB2    1.0        2.88     81
  1809  1809 . .   37 ARG HE    .   39 SER H      1.0        5.05     82
  1810  1810 . .   37 ARG QG    .   38 SER H      1.0        3.83     84
  1811  1811 . .  115 SER H     .  118 GLU H      1.0        3.77     86
  1812  1812 . .  116 GLN H     .  118 GLU H      1.0        4.24     92
  1813  1813 . .  118 GLU H     .  120 ASP H      1.0        4.69     92
  1814  1814 . .  115 SER HB2   .  118 GLU H      1.0        4.48     93
  1815  1815 . .   44 VAL H     .   45 PHE H      1.0        4.38     94
  1816  1816 . .  103 PHE H     .  103 PHE QB     1.0        2.67     95
  1817  1817 . .   72 VAL H     .   73 HIS H      1.0        2.85     96
  1818  1818 . .   95 LEU HB2   .   96 PHE H      1.0        4.45     97
  1819  1819 . .   13 LYS H     .   13 LYS HG3    1.0        2.95    102
  1820  1820 . .    5 VAL HB    .  129 TRP HE1    1.0        4.31    104
  1821  1821 . .   12 VAL H     .   12 VAL QG2    1.0        3.05    105
  1822  1822 . .   27 PRO QG    .   28 GLU H      1.0        3.11    110
  1823  1823 . .   28 GLU H     .   28 GLU QB     1.0        3.38    110
  1824  1824 . .   99 PRO HB3   .  105 GLU H      1.0        3.37    112
  1825  1825 . .   39 SER H     .   44 VAL QG2    1.0        4.68    113
  1826  1826 . .   39 SER H     .   44 VAL QG1    1.0        5.27    113
  1827  1827 . .   88 ALA H     .   92 THR QG2    1.0        2.43    116
  1828  1828 . .    8 LEU H     .    8 LEU QD1    1.0        3.50    118
  1829  1829 . .   21 LYS HB2   .   22 LEU H      1.0        3.29    119
  1830  1830 . .   17 ARG HA    .   38 SER H      1.0        3.44    120
  1831  1831 . .   19 GLY QA    .   38 SER H      1.0        3.88    121
  1832  1832 . .   61 ILE QG2   .  133 ALA H      1.0        4.34    122
  1833  1833 . .  131 ASP H     .  131 ASP HB3    1.0        3.47    124
  1834  1834 . .  128 GLN HG3   .  128 GLN HE22   1.0        3.93    127
  1835  1835 . .  135 TYR H     .  135 TYR HD2    1.0        3.37    128
  1836  1836 . .  131 ASP HB3   .  132 ALA H      1.0        3.29    129
  1837  1837 . .   44 VAL QG1   .   61 ILE H      1.0        3.83    135
  1838  1838 . .   61 ILE QD1   .  129 TRP H      1.0        4.19    137
  1839  1839 . .   29 LYS H     .   29 LYS HA     1.0        2.93    138
  1840  1840 . .   14 GLU HB2   .   15 ALA H      1.0        3.09    139
  1841  1841 . .   12 VAL HB    .  128 GLN HE21   1.0        4.76    140
  1842  1842 . .  124 GLU HB3   .  128 GLN HE21   1.0        5.11    140
  1843  1843 . .  116 GLN HA    .  118 GLU H      1.0        4.29    141
  1844  1844 . .   91 PHE H     .   91 PHE HB2    1.0        2.90    142
  1845  1845 . .  119 ARG H     .  120 ASP H      1.0        3.05    144
  1846  1846 . .   96 PHE H     .   96 PHE QD     1.0        3.26    146
  1847  1847 . .   36 TRP HE3   .   37 ARG H      1.0        4.01    150
  1848  1848 . .    1 SER H     .  128 GLN HB2    1.0        3.13    155
  1849  1849 . .   80 ALA HA    .   87 VAL H      1.0        4.23    156
  1850  1850 . .  114 LYS H     .  114 LYS HB3    1.0        3.35    157
  1851  1851 . .    5 VAL QG2   .  129 TRP HE1    1.0        4.10    159
  1852  1852 . .   44 VAL H     .   44 VAL HB     1.0        3.17    163
  1853  1853 . .   91 PHE H     .   92 THR H      1.0        2.56    164
  1854  1854 . .   73 HIS HD1   .  110 PRO HB2    1.0        3.65    165
  1855  1855 . .   73 HIS HD1   .  110 PRO HG3    1.0        3.27    166
  1856  1856 . .   80 ALA H     .   80 ALA HA     1.0        2.92    167
  1857  1857 . .   25 PHE H     .   25 PHE QD     1.0        3.49    168
  1858  1858 . .   28 GLU H     .   29 LYS H      1.0        3.36    169
  1859  1859 . .   68 ALA H     .   68 ALA QB     1.0        2.58    170
  1860  1860 . .   42 LEU H     .   42 LEU HB3    1.0        4.10    172
  1861  1861 . .  125 MET H     .  125 MET HG2    1.0        3.70    173
  1862  1862 . .   92 THR HA    .   93 MET H      1.0        2.60    174
  1863  1863 . .   90 LYS H     .   90 LYS HG3    1.0        3.69    177
  1864  1864 . .   16 LEU H     .   17 ARG H      1.0        3.03    178
  1865  1865 . .  124 GLU H     .  125 MET H      1.0        2.96    179
  1866  1866 . .   16 LEU H     .   16 LEU HA     1.0        2.88    180
  1867  1867 . .  127 VAL HB    .  128 GLN H      1.0        2.52    182
  1868  1868 . .   80 ALA H     .   87 VAL QG1    1.0        2.93    183
  1869  1869 . .   82 LYS H     .   82 LYS HG2    1.0        3.67    184
  1870  1870 . .   29 LYS HA    .   30 GLU H      1.0        2.90    185
  1871  1871 . .  121 ALA H     .  121 ALA QB     1.0        2.40    186
  1872  1872 . .   73 HIS H     .   76 LEU H      1.0        4.19    187
  1873  1873 . .   31 LYS H     .   31 LYS HB3    1.0        3.23    188
  1874  1874 . .  108 GLU QB    .  109 LEU H      1.0        3.05    189
  1875  1875 . .   37 ARG HA    .   38 SER H      1.0        3.13    192
  1876  1876 . .   41 ASP H     .   41 ASP HB3    1.0        3.82    193
  1877  1877 . .   97 GLY H     .  108 GLU HA     1.0        3.56    194
  1878  1878 . .   29 LYS H     .   30 GLU H      1.0        3.94    195
  1879  1879 . .   62 VAL H     .   62 VAL HA     1.0        2.93    197
  1880  1880 . .   61 ILE H     .   62 VAL H      1.0        3.20    198
  1881  1881 . .   25 PHE H     .   25 PHE HB2    1.0        3.53    200
  1882  1882 . .   73 HIS H     .   73 HIS HB2    1.0        3.06    206
  1883  1883 . .  130 ARG HB3   .  131 ASP H      1.0        2.95    207
  1884  1884 . .  132 ALA H     .  132 ALA QB     1.0        2.43    208
  1885  1885 . .    6 HIS H     .    6 HIS HB2    1.0        2.86    209
  1886  1886 . .  106 GLY H     .  107 VAL H      1.0        3.38    211
  1887  1887 . .   25 PHE HA    .   31 LYS H      1.0        3.99    212
  1888  1888 . .    5 VAL H     .  132 ALA QB     1.0        3.74    213
  1889  1889 . .   85 ARG H     .   85 ARG QG     1.0        3.88    214
  1890  1890 . .   65 ARG H     .   65 ARG HB2    1.0        3.02    216
  1891  1891 . .  129 TRP HD1   .  133 ALA H      1.0        3.96    221
  1892  1892 . .   56 ASN HB2   .   56 ASN HD21   1.0        3.91    223
  1893  1893 . .   15 ALA QB    .   16 LEU H      1.0        2.61    225
  1894  1894 . .   90 LYS H     .   90 LYS QD     1.0        3.52    228
  1895  1895 . .   25 PHE QD    .   31 LYS H      1.0        4.09    233
  1896  1896 . .   76 LEU QD1   .  111 MET H      1.0        4.28    234
  1897  1897 . .   41 ASP H     .   42 LEU H      1.0        3.32    235
  1898  1898 . .   42 LEU H     .   43 ASN H      1.0        3.00    236
  1899  1899 . .  129 TRP HE3   .  130 ARG H      1.0        4.85    240
  1900  1900 . .   79 ALA QB    .   81 LYS H      1.0        4.57    242
  1901  1901 . .   12 VAL QG1   .   13 LYS H      1.0        3.60    244
  1902  1902 . .   26 LEU H     .   29 LYS H      1.0        4.37    245
  1903  1903 . .   16 LEU H     .   16 LEU HB2    1.0        3.61    246
  1904  1904 . .    8 LEU H     .    8 LEU HB2    1.0        3.03    249
  1905  1905 . .    8 LEU H     .    8 LEU HG     1.0        3.29    249
  1906  1906 . .   41 ASP HA    .   42 LEU H      1.0        3.29    251
  1907  1907 . .  129 TRP H     .  129 TRP QB     1.0        2.81    252
  1908  1908 . .   25 PHE H     .   26 LEU H      1.0        4.22    258
  1909  1909 . .   24 VAL H     .   33 GLU HA     1.0        4.11    259
  1910  1910 . .  114 LYS HG2   .  115 SER H      1.0        4.06    261
  1911  1911 . .  126 MET H     .  127 VAL H      1.0        2.89    262
  1912  1912 . .   85 ARG QG    .   86 LYS H      1.0        2.50    263
  1913  1913 . .   14 GLU H     .   16 LEU H      1.0        4.72    264
  1914  1914 . .   34 ILE H     .   34 ILE HB     1.0        3.55    266
  1915  1915 . .   70 GLY H     .   93 MET H      1.0        4.19    267
  1916  1916 . .   20 GLY HA3   .   36 TRP HE1    1.0        3.04    269
  1917  1917 . .   22 LEU H     .   33 GLU HG3    1.0        3.95    271
  1918  1918 . .  119 ARG HA    .  121 ALA H      1.0        4.33    274
  1919  1919 . .   88 ALA H     .   91 PHE HB2    1.0        3.10    276
  1920  1920 . .    9 PRO QG    .  128 GLN HE22   1.0        3.62    278
  1921  1921 . .   32 GLU HB2   .   33 GLU H      1.0        4.49    282
  1922  1922 . .   16 LEU HB2   .   17 ARG H      1.0        4.18    284
  1923  1923 . .    5 VAL QG1   .   43 ASN H      1.0        4.76    286
  1924  1924 . .   64 ILE H     .   65 ARG H      1.0        4.75    288
  1925  1925 . .    1 SER H     .    1 SER QB     1.0        2.85    289
  1926  1926 . .  119 ARG HA    .  122 PHE H      1.0        3.63    290
  1927  1927 . .   12 VAL HA    .   14 GLU H      1.0        4.47    292
  1928  1928 . .  111 MET H     .  111 MET HB2    1.0        2.91    293
  1929  1929 . .   42 LEU H     .   42 LEU HB2    1.0        4.10    294
  1930  1930 . .   62 VAL H     .  133 ALA QB     1.0        3.50    295
  1931  1931 . .  133 ALA QB    .  135 TYR H      1.0        4.25    298
  1932  1932 . .    6 HIS HA    .    8 LEU H      1.0        4.07    299
  1933  1933 . .   12 VAL HB    .  128 GLN HE22   1.0        4.30    300
  1934  1934 . .    7 ASP H     .    7 ASP HB3    1.0        3.20    301
  1935  1935 . .   47 TRP H     .   47 TRP HB2    1.0        3.81    302
  1936  1936 . .   94 CYS H     .   94 CYS HB2    1.0        3.51    306
  1937  1937 . .   39 SER H     .   39 SER QB     1.0        3.45    308
  1938  1938 . .   11 ASN H     .   12 VAL H      1.0        3.59    310
  1939  1939 . .   22 LEU QD1   .   23 LYS H      1.0        4.55    311
  1940  1940 . .   69 LYS H     .   69 LYS QG     1.0        3.32    312
  1941  1941 . .   21 LYS H     .   21 LYS QD     1.0        4.48    313
  1942  1942 . .  126 MET HB2   .  127 VAL H      1.0        3.12    314
  1943  1943 . .   80 ALA H     .   82 LYS H      1.0        4.31    315
  1944  1944 . .   99 PRO HB2   .  106 GLY H      1.0        3.52    316
  1945  1945 . .  108 GLU H     .  108 GLU QB     1.0        3.70    319
  1946  1946 . .  134 THR HA    .  135 TYR H      1.0        3.13    320
  1947  1947 . .  112 VAL H     .  113 ALA H      1.0        4.35    321
  1948  1948 . .   18 LYS H     .   18 LYS QB     1.0        2.55    323
  1949  1949 . .   76 LEU H     .   76 LEU QD1    1.0        3.62    324
  1950  1950 . .  122 PHE HB2   .  123 VAL H      1.0        3.96    326
  1951  1951 . .   51 ASN H     .   51 ASN HB3    1.0        3.81    327
  1952  1952 . .   61 ILE QG2   .  129 TRP HE1    1.0        2.79    330
  1953  1953 . .   95 LEU QD1   .   96 PHE H      1.0        4.66    332
  1954  1954 . .  114 LYS HA    .  115 SER H      1.0        3.50    333
  1955  1955 . .   96 PHE HB3   .   97 GLY H      1.0        4.21    334
  1956  1956 . .  107 VAL QG2   .  108 GLU H      1.0        4.19    336
  1957  1957 . .   67 VAL QG2   .   94 CYS H      1.0        5.30    337
  1958  1958 . .   44 VAL QG1   .   59 ILE H      1.0        3.89    340
  1959  1959 . .   13 LYS HB2   .   14 GLU H      1.0        2.79    342
  1960  1960 . .   61 ILE HG12  .  130 ARG H      1.0        4.15    344
  1961  1961 . .   37 ARG QB    .   38 SER H      1.0        3.65    345
  1962  1962 . .   20 GLY H     .   37 ARG QB     1.0        3.91    348
  1963  1963 . .  128 GLN H     .  128 GLN HA     1.0        2.86    350
  1964  1964 . .   73 HIS H     .   73 HIS HB3    1.0        3.40    351
  1965  1965 . .  119 ARG HG2   .  120 ASP H      1.0        3.59    352
  1966  1966 . .  103 PHE H     .  104 PRO HD3    1.0        3.37    353
  1967  1967 . .  132 ALA QB    .  133 ALA H      1.0        2.93    354
  1968  1968 . .    5 VAL QG1   .  129 TRP HE1    1.0        4.10    355
  1969  1969 . .   54 ASP H     .   54 ASP HB3    1.0        3.64    356
  1970  1970 . .   54 ASP H     .   54 ASP HB2    1.0        3.64    357
  1971  1971 . .  118 GLU HB3   .  119 ARG H      1.0        3.65    358
  1972  1972 . .   26 LEU H     .   26 LEU QB     1.0        2.56    359
  1973  1973 . .   95 LEU H     .   96 PHE H      1.0        4.51    360
  1974  1974 . .  126 MET H     .  126 MET HG2    1.0        2.62    361
  1975  1975 . .  130 ARG H     .  132 ALA H      1.0        4.14    363
  1976  1976 . .   72 VAL H     .   76 LEU HB2    1.0        4.03    364
  1977  1977 . .   23 LYS HB2   .  112 VAL H      1.0        3.53    376
  1978  1978 . .   67 VAL HB    .   68 ALA H      1.0        4.72    377
  1979  1979 . .   43 ASN H     .   43 ASN HB3    1.0        3.71    378
  1980  1980 . .    4 GLY H     .    5 VAL H      1.0        3.98    379
  1981  1981 . .  108 GLU HA    .  109 LEU H      1.0        2.65    380
  1982  1982 . .   76 LEU H     .   76 LEU HG     1.0        2.96    381
  1983  1983 . .   92 THR HB    .   93 MET H      1.0        2.77    383
  1984  1984 . .   28 GLU QB    .   29 LYS H      1.0        3.40    384
  1985  1985 . .  115 SER H     .  118 GLU HG2    1.0        3.55    386
  1986  1986 . .   73 HIS HB2   .   75 ALA H      1.0        4.38    388
  1987  1987 . .   73 HIS HB2   .   76 LEU H      1.0        4.60    388
  1988  1988 . .   66 ASN H     .   96 PHE QD     1.0        3.40    389
  1989  1989 . .   93 MET HB2   .   94 CYS H      1.0        2.93    392
  1990  1990 . .   66 ASN H     .   66 ASN HB3    1.0        3.88    393
  1991  1991 . .   76 LEU HG    .   93 MET H      1.0        3.24    394
  1992  1992 . .   31 LYS H     .   31 LYS HG3    1.0        4.15    395
  1993  1993 . .   12 VAL H     .   13 LYS H      1.0        2.73    401
  1994  1994 . .  111 MET HA    .  112 VAL H      1.0        2.77    405
  1995  1995 . .   73 HIS HD1   .   75 ALA H      1.0        3.62    406
  1996  1996 . .   24 VAL QG1   .   26 LEU H      1.0        4.11    408
  1997  1997 . .   24 VAL QG2   .   26 LEU H      1.0        4.51    408
  1998  1998 . .   79 ALA H     .   79 ALA HA     1.0        2.93    410
  1999  1999 . .  105 GLU H     .  105 GLU HB2    1.0        3.07    411
  2000  2000 . .  105 GLU H     .  105 GLU HG3    1.0        3.40    411
  2001  2001 . .  118 GLU H     .  118 GLU HG2    1.0        3.23    415
  2002  2002 . .   91 PHE H     .   91 PHE HD1    1.0        4.19    416
  2003  2003 . .   67 VAL HA    .   68 ALA H      1.0        2.42    417
  2004  2004 . .  119 ARG HE    .  120 ASP H      1.0        3.30    420
  2005  2005 . .   12 VAL HA    .   13 LYS H      1.0        3.50    421
  2006  2006 . .   76 LEU QD2   .   93 MET H      1.0        3.67    425
  2007  2007 . .   88 ALA H     .   91 PHE HD1    1.0        3.24    426
  2008  2008 . .   31 LYS H     .   31 LYS HG2    1.0        3.76    428
  2009  2009 . .  105 GLU H     .  106 GLY H      1.0        2.83    430
  2010  2010 . .   70 GLY H     .   93 MET HA     1.0        3.10    432
  2011  2011 . .  112 VAL HA    .  113 ALA H      1.0        2.72    434
  2012  2012 . .   70 GLY HA2   .   92 THR H      1.0        3.29    437
  2013  2013 . .  120 ASP HA    .  123 VAL H      1.0        4.33    438
  2014  2014 . .   33 GLU H     .   33 GLU QB     1.0        3.25    440
  2015  2015 . .   99 PRO HB3   .  106 GLY H      1.0        3.02    442
  2016  2016 . .  114 LYS H     .  114 LYS HG2    1.0        3.48    443
  2017  2017 . .  122 PHE H     .  122 PHE HA     1.0        2.92    447
  2018  2018 . .  114 LYS H     .  115 SER H      1.0        2.79    449
  2019  2019 . .  102 ASP H     .  103 PHE H      1.0        2.60    450
  2020  2020 . .  104 PRO HA    .  105 GLU H      1.0        3.17    451
  2021  2021 . .   63 ARG H     .   64 ILE H      1.0        2.69    452
  2022  2022 . .  122 PHE H     .  122 PHE HB3    1.0        2.74    454
  2023  2023 . .  127 VAL H     .  128 GLN H      1.0        2.80    457
  2024  2024 . .   32 GLU QG    .   33 GLU H      1.0        3.82    458
  2025  2025 . .  121 ALA QB    .  122 PHE H      1.0        2.81    459
  2026  2026 . .   68 ALA H     .   69 LYS H      1.0        4.57    464
  2027  2027 . .   95 LEU H     .  110 PRO HA     1.0        3.70    465
  2028  2028 . .   79 ALA H     .   80 ALA H      1.0        2.69    466
  2029  2029 . .   87 VAL QG1   .   88 ALA H      1.0        3.47    467
  2030  2030 . .   64 ILE QG2   .   96 PHE H      1.0        3.56    471
  2031  2031 . .   16 LEU HA    .   19 GLY H      1.0        3.90    473
  2032  2032 . .   16 LEU HG    .   17 ARG H      1.0        3.31    474
  2033  2033 . .   36 TRP H     .   36 TRP HD1    1.0        3.84    475
  2034  2034 . .  133 ALA H     .  134 THR H      1.0        2.83    476
  2035  2035 . .   84 PRO HG2   .   85 ARG H      1.0        3.66    479
  2036  2036 . .   58 ARG H     .   58 ARG HG2    1.0        2.47    480
  2037  2037 . .   76 LEU HB2   .   77 LYS H      1.0        2.88    481
  2038  2038 . .   77 LYS H     .   77 LYS HG2    1.0        3.01    481
  2039  2039 . .   33 GLU HG2   .   34 ILE H      1.0        3.09    482
  2040  2040 . .   65 ARG H     .   65 ARG HG2    1.0        2.71    483
  2041  2041 . .   86 LYS H     .   87 VAL H      1.0        2.69    486
  2042  2042 . .   30 GLU H     .   30 GLU HG2    1.0        3.65    489
  2043  2043 . .   87 VAL H     .   87 VAL QG1    1.0        3.84    490
  2044  2044 . .   12 VAL HA    .   16 LEU H      1.0        4.32    491
  2045  2045 . .   25 PHE HA    .   26 LEU H      1.0        2.54    492
  2046  2046 . .  112 VAL H     .  112 VAL QG1    1.0        4.06    493
  2047  2047 . .   79 ALA QB    .   80 ALA H      1.0        2.89    494
  2048  2048 . .   10 SER H     .   11 ASN H      1.0        3.08    498
  2049  2049 . .   13 LYS H     .   14 GLU H      1.0        3.33    498
  2050  2050 . .  113 ALA QB    .  118 GLU H      1.0        4.33    500
  2051  2051 . .  133 ALA QB    .  134 THR H      1.0        2.99    502
  2052  2052 . .   38 SER HA    .   39 SER H      1.0        3.00    504
  2053  2053 . .  102 ASP HA    .  103 PHE H      1.0        3.57    505
  2054  2054 . .   30 GLU HA    .   31 LYS H      1.0        2.84    508
  2055  2055 . .   78 ALA H     .   78 ALA HA     1.0        2.94    511
  2056  2056 . .  113 ALA QB    .  114 LYS H      1.0        2.61    513
  2057  2057 . .  133 ALA H     .  133 ALA QB     1.0        2.48    515
  2058  2058 . .  124 GLU HA    .  127 VAL H      1.0        3.79    517
  2059  2059 . .  113 ALA QB    .  119 ARG H      1.0        2.84    518
  2060  2060 . .  122 PHE HB3   .  123 VAL H      1.0        2.81    519
  2061  2061 . .   79 ALA H     .   79 ALA QB     1.0        2.40    520
  2062  2062 . .   16 LEU H     .   16 LEU HG     1.0        2.96    521
  2063  2063 . .   62 VAL H     .   63 ARG H      1.0        3.08    522
  2064  2064 . .   92 THR QG2   .  113 ALA H      1.0        4.09    525
  2065  2065 . .  128 GLN HG2   .  128 GLN HE21   1.0        3.23    526
  2066  2066 . .   82 LYS H     .   83 GLU H      1.0        2.62    533
  2067  2067 . .   24 VAL HA    .   25 PHE H      1.0        3.07    535
  2068  2068 . .   78 ALA H     .   79 ALA H      1.0        2.68    536
  2069  2069 . .  133 ALA H     .  133 ALA HA     1.0        2.89    546
  2070  2070 . .  134 THR H     .  134 THR QG2    1.0        2.87    547
  2071  2071 . .   14 GLU H     .   15 ALA H      1.0        2.71    549
  2072  2072 . .  130 ARG H     .  130 ARG HA     1.0        2.86    550
  2073  2073 . .   33 GLU HA    .   34 ILE H      1.0        2.77    551
  2074  2074 . .   36 TRP HA    .   37 ARG H      1.0        2.88    552
  2075  2075 . .   43 ASN H     .   44 VAL H      1.0        2.62    553
  2076  2076 . .  124 GLU HB2   .  125 MET H      1.0        3.19    554
  2077  2077 . .   77 LYS H     .   78 ALA H      1.0        2.80    556
  2078  2078 . .   22 LEU H     .   34 ILE QG2    1.0        3.07    557
  2079  2079 . .  128 GLN HG3   .  128 GLN HE21   1.0        3.31    559
  2080  2080 . .  121 ALA H     .  122 PHE H      1.0        2.80    560
  2081  2081 . .  123 VAL H     .  124 GLU H      1.0        2.97    562
  2082  2082 . .   21 LYS H     .   21 LYS HG3    1.0        3.42    565
  2083  2083 . .  113 ALA QB    .  115 SER H      1.0        2.64    566
  2084  2084 . .   94 CYS HA    .   95 LEU H      1.0        2.86    568
  2085  2085 . .  123 VAL H     .  123 VAL QG2    1.0        3.62    569
  2086  2086 . .   15 ALA H     .   16 LEU H      1.0        2.80    570
  2087  2087 . .  117 LYS QB    .  118 GLU H      1.0        2.91    571
  2088  2088 . .   44 VAL HA    .   61 ILE H      1.0        3.52    574
  2089  2089 . .  124 GLU HA    .  125 MET H      1.0        3.53    575
  2090  2090 . .   72 VAL QG1   .   73 HIS H      1.0        4.45    576
  2091  2091 . .   92 THR HA    .  113 ALA H      1.0        3.43    578
  2092  2092 . .   42 LEU H     .   42 LEU HA     1.0        2.64    580
  2093  2093 . .   44 VAL QG1   .   46 GLU H      1.0        3.29    581
  2094  2094 . .   99 PRO HA    .  107 VAL H      1.0        3.39    585
  2095  2095 . .   87 VAL HA    .   88 ALA H      1.0        2.40    587
  2096  2096 . .   44 VAL HA    .   45 PHE H      1.0        3.16    588
  2097  2097 . .   65 ARG H     .   66 ASN H      1.0        2.75    589
  2098  2098 . .  122 PHE HA    .  125 MET H      1.0        3.77    590
  2099  2099 . .   81 LYS H     .   81 LYS QD     1.0        3.21    592
  2100  2100 . .   88 ALA QB    .   90 LYS H      1.0        2.99    593
  2101  2101 . .   88 ALA QB    .   91 PHE H      1.0        3.44    593
  2102  2102 . .   82 LYS H     .   82 LYS HB2    1.0        3.66    594
  2103  2103 . .   64 ILE HA    .   65 ARG H      1.0        2.63    595
  2104  2104 . .   86 LYS HA    .   87 VAL H      1.0        3.55    601
  2105  2105 . .   92 THR H     .   92 THR QG2    1.0        2.89    602
  2106  2106 . .   64 ILE H     .   64 ILE HA     1.0        2.90    604
  2107  2107 . .   23 LYS HD2   .   24 VAL H      1.0        3.46    605
  2108  2108 . .   95 LEU HA    .   96 PHE H      1.0        2.66    607
  2109  2109 . .   63 ARG H     .   63 ARG HG3    1.0        3.47    608
  2110  2110 . .   14 GLU H     .   14 GLU HA     1.0        2.87    610
  2111  2111 . .    5 VAL H     .    5 VAL QG1    1.0        2.88    614
  2112  2112 . .   66 ASN H     .   96 PHE H      1.0        3.24    615
  2113  2113 . .   30 GLU HB2   .   31 LYS H      1.0        3.50    616
  2114  2114 . .   38 SER HA    .   44 VAL H      1.0        4.59    617
  2115  2115 . .   44 VAL H     .  129 TRP HH2    1.0        4.85    617
  2116  2116 . .   61 ILE QD1   .  130 ARG H      1.0        3.33    619
  2117  2117 . .   13 LYS H     .   13 LYS HB2    1.0        2.81    622
  2118  2118 . .  124 GLU H     .  124 GLU HB2    1.0        2.40    623
  2119  2119 . .   76 LEU QD2   .  111 MET H      1.0        4.28    624
  2120  2120 . .   41 ASP H     .   41 ASP HB2    1.0        3.82    625
  2121  2121 . .   73 HIS HD1   .   75 ALA QB     1.0        3.20    627
  2122  2122 . .   38 SER H     .   38 SER QB     1.0        3.49    628
  2123  2123 . .   68 ALA H     .   94 CYS H      1.0        3.03    629
  2124  2124 . .    5 VAL H     .    5 VAL QG2    1.0        2.88    635
  2125  2125 . .   93 MET HA    .   94 CYS H      1.0        2.72    636
  2126  2126 . .    4 GLY HA2   .    5 VAL H      1.0        2.78    637
  2127  2127 . .  130 ARG H     .  130 ARG HB2    1.0        2.84    638
  2128  2128 . .    4 GLY H     .  132 ALA HA     1.0        3.57    640
  2129  2129 . .  103 PHE QB    .  106 GLY H      1.0        3.83    641
  2130  2130 . .  119 ARG H     .  119 ARG HG3    1.0        2.89    643
  2131  2131 . .  118 GLU HB2   .  119 ARG H      1.0        3.12    644
  2132  2132 . .   61 ILE QG2   .   62 VAL H      1.0        2.82    646
  2133  2133 . .   62 VAL H     .   62 VAL QG2    1.0        3.17    646
  2134  2134 . .   96 PHE H     .   96 PHE HB3    1.0        3.73    649
  2135  2135 . .    7 ASP H     .    7 ASP HB2    1.0        2.70    651
  2136  2136 . .   76 LEU H     .   76 LEU HB2    1.0        3.03    652
  2137  2137 . .   25 PHE H     .   25 PHE HB3    1.0        3.90    653
  2138  2138 . .   22 LEU HG    .   23 LYS H      1.0        3.11    654
  2139  2139 . .  110 PRO HA    .  111 MET H      1.0        2.82    655
  2140  2140 . .  105 GLU HB2   .  106 GLY H      1.0        3.65    656
  2141  2141 . .   25 PHE H     .  111 MET HA     1.0        3.88    657
  2142  2142 . .  122 PHE H     .  122 PHE QD     1.0        3.99    658
  2143  2143 . .   21 LYS H     .   36 TRP HE1    1.0        3.76    661
  2144  2144 . .  128 GLN H     .  128 GLN HG2    1.0        2.92    663
  2145  2145 . .   19 GLY H     .   19 GLY QA     1.0        2.90    667
  2146  2146 . .  100 ASN H     .  103 PHE QB     1.0        3.56    669
  2147  2147 . .  111 MET H     .  112 VAL H      1.0        4.69    671
  2148  2148 . .  113 ALA H     .  113 ALA QB     1.0        2.75    672
  2149  2149 . .   29 LYS HB2   .   30 GLU H      1.0        4.58    673
  2150  2150 . .   73 HIS H     .   76 LEU HB2    1.0        3.29    674
  2151  2151 . .   80 ALA H     .   81 LYS H      1.0        2.76    676
  2152  2152 . .   43 ASN HB3   .   43 ASN QD2    1.0        3.76    677
  2153  2153 . .   66 ASN H     .   66 ASN HB2    1.0        3.35    678
  2154  2154 . .  118 GLU H     .  118 GLU HB2    1.0        2.79    681
  2155  2155 . .   95 LEU H     .  109 LEU H      1.0        3.57    683
  2156  2156 . .   12 VAL HA    .   15 ALA H      1.0        3.29    684
  2157  2157 . .   30 GLU HG3   .   31 LYS H      1.0        3.94    687
  2158  2158 . .   30 GLU HG2   .   31 LYS H      1.0        3.98    688
  2159  2159 . .   43 ASN HB2   .   43 ASN QD2    1.0        3.56    689
  2160  2160 . .  100 ASN HB2   .  103 PHE H      1.0        4.30    690
  2161  2161 . .    4 GLY HA3   .    5 VAL H      1.0        3.36    692
  2162  2162 . .   13 LYS H     .   13 LYS HG2    1.0        2.83    693
  2163  2163 . .  131 ASP H     .  131 ASP HB2    1.0        2.63    694
  2164  2164 . .  125 MET H     .  125 MET HB2    1.0        2.67    700
  2165  2165 . .  122 PHE H     .  122 PHE HB2    1.0        3.30    702
  2166  2166 . .   84 PRO HA    .   87 VAL H      1.0        3.26    703
  2167  2167 . .   60 PRO HA    .   61 ILE H      1.0        3.38    704
  2168  2168 . .   38 SER QB    .   39 SER H      1.0        3.68    705
  2169  2169 . .   43 ASN H     .   43 ASN HB2    1.0        2.79    706
  2170  2170 . .   71 LEU HA    .   72 VAL H      1.0        2.61    707
  2171  2171 . .  134 THR QG2   .  135 TYR H      1.0        4.37    708
  2172  2172 . .  102 ASP HB2   .  103 PHE H      1.0        3.20    710
  2173  2173 . .   72 VAL H     .   72 VAL HB     1.0        3.13    712
  2174  2174 . .   33 GLU HG3   .   34 ILE H      1.0        3.38    713
  2175  2175 . .   13 LYS H     .   15 ALA H      1.0        4.07    714
  2176  2176 . .   80 ALA H     .   80 ALA QB     1.0        2.40    715
  2177  2177 . .   42 LEU HA    .  129 TRP HE1    1.0        3.52    722
  2178  2178 . .   56 ASN HB2   .   56 ASN HD22   1.0        3.91    723
  2179  2179 . .   24 VAL QG2   .   25 PHE H      1.0        3.08    725
  2180  2180 . .   42 LEU H     .   42 LEU HG     1.0        3.37    726
  2181  2181 . .  128 GLN HG2   .  128 GLN HE22   1.0        3.84    727
  2182  2182 . .  130 ARG H     .  131 ASP H      1.0        2.92    728
  2183  2183 . .  103 PHE H     .  103 PHE QD     1.0        3.29    729
  2184  2184 . .  120 ASP HA    .  124 GLU H      1.0        3.84    730
  2185  2185 . .   90 LYS H     .   90 LYS HG2    1.0        3.55    731
  2186  2186 . .   34 ILE HA    .   35 ARG H      1.0        3.10    732
  2187  2187 . .   77 LYS HA    .   80 ALA H      1.0        3.47    735
  2188  2188 . .   19 GLY QA    .   20 GLY H      1.0        3.25    736
  2189  2189 . .   21 LYS HA    .   22 LEU H      1.0        2.61    740
  2190  2190 . .   78 ALA H     .   78 ALA QB     1.0        2.40    742
  2191  2191 . .   23 LYS H     .  112 VAL H      1.0        3.35    743
  2192  2192 . .   43 ASN H     .   61 ILE QG2    1.0        5.17    745
  2193  2193 . .   30 GLU H     .   30 GLU HB3    1.0        3.47    746
  2194  2194 . .   61 ILE H     .   61 ILE HB     1.0        3.40    748
  2195  2195 . .   20 GLY H     .   36 TRP H      1.0        3.74    750
  2196  2196 . .   96 PHE HA    .   97 GLY H      1.0        3.11    752
  2197  2197 . .    7 ASP HB3   .    8 LEU H      1.0        3.30    755
  2198  2198 . .  107 VAL HA    .  108 GLU H      1.0        2.67    756
  2199  2199 . .  106 GLY H     .  106 GLY HA2    1.0        2.84    757
  2200  2200 . .   14 GLU H     .   14 GLU HB2    1.0        2.70    762
  2201  2201 . .   43 ASN HA    .  129 TRP HE1    1.0        3.65    763
  2202  2202 . .  122 PHE QD    .  123 VAL H      1.0        3.46    766
  2203  2203 . .   95 LEU H     .   95 LEU HB2    1.0        3.28    767
  2204  2204 . .   56 ASN HB3   .   56 ASN HD22   1.0        3.91    768
  2205  2205 . .  128 GLN H     .  129 TRP H      1.0        2.93    770
  2206  2206 . .   77 LYS HB2   .   78 ALA H      1.0        2.84    771
  2207  2207 . .  120 ASP H     .  120 ASP HA     1.0        2.93    773
  2208  2208 . .   44 VAL H     .   44 VAL QG2    1.0        2.88    774
  2209  2209 . .   22 LEU H     .   34 ILE H      1.0        3.22    775
  2210  2210 . .   18 LYS H     .   19 GLY H      1.0        2.78    776
  2211  2211 . .   87 VAL H     .   87 VAL QG2    1.0        2.76    778
  2212  2212 . .   87 VAL H     .   87 VAL HB     1.0        2.66    779
  2213  2213 . .   65 ARG H     .   97 GLY QA     1.0        3.66    780
  2214  2214 . .   10 SER HA    .   14 GLU H      1.0        4.58    783
  2215  2215 . .   68 ALA QB    .   69 LYS H      1.0        2.90    784
  2216  2216 . .    7 ASP H     .    8 LEU H      1.0        2.74    788
  2217  2217 . .   94 CYS HA    .  111 MET H      1.0        3.28    791
  2218  2218 . .  123 VAL HB    .  124 GLU H      1.0        3.98    794
  2219  2219 . .   65 ARG H     .   96 PHE HB2    1.0        3.93    795
  2220  2220 . .   65 ARG H     .   65 ARG QD     1.0        3.65    796
  2221  2221 . .   64 ILE QG2   .   66 ASN H      1.0        2.86    798
  2222  2222 . .    5 VAL H     .    6 HIS H      1.0        3.39    799
  2223  2223 . .   55 TYR H     .   55 TYR HD1    1.0        5.24    803
  2224  2224 . .  135 TYR H     .  135 TYR HD1    1.0        5.50    803
  2225  2225 . .   17 ARG H     .   19 GLY H      1.0        4.33    804
  2226  2226 . .  129 TRP HA    .  133 ALA H      1.0        4.34    805
  2227  2227 . .   39 SER H     .   44 VAL H      1.0        3.28    806
  2228  2228 . .   64 ILE H     .   64 ILE QD1    1.0        3.64    807
  2229  2229 . .   94 CYS H     .   95 LEU H      1.0        4.37    812
  2230  2230 . .   99 PRO HB2   .  100 ASN H      1.0        3.51    813
  2231  2231 . .   93 MET QE    .  123 VAL H      1.0        4.51    814
  2232  2232 . .  119 ARG HB2   .  123 VAL H      1.0        4.76    814
  2233  2233 . .   38 SER QB    .   42 LEU H      1.0        4.43    815
  2234  2234 . .   69 LYS HA    .   94 CYS H      1.0        4.06    816
  2235  2235 . .   11 ASN H     .   12 VAL QG1    1.0        5.00    818
  2236  2236 . .  131 ASP H     .  133 ALA H      1.0        4.16    819
  2237  2237 . .  100 ASN HB2   .  101 ASP H      1.0        3.77    820
  2238  2238 . .   39 SER QB    .   43 ASN H      1.0        3.44    821
  2239  2239 . .   22 LEU QB    .   34 ILE H      1.0        4.27    823
  2240  2240 . .  119 ARG H     .  119 ARG HB3    1.0        3.09    824
  2241  2241 . .  119 ARG H     .  119 ARG HG2    1.0        3.47    824
  2242  2242 . .    1 SER H     .    2 MET H      1.0        3.22    826
  2243  2243 . .  129 TRP H     .  130 ARG H      1.0        3.46    826
  2244  2244 . .   83 GLU H     .   87 VAL H      1.0        5.22    828
  2245  2245 . .  124 GLU H     .  124 GLU HG2    1.0        3.21    834
  2246  2246 . .  124 GLU H     .  124 GLU HG3    1.0        3.51    835
  2247  2247 . .   69 LYS HB3   .   70 GLY H      1.0        4.21    836
  2248  2248 . .   70 GLY H     .   93 MET HB3    1.0        4.41    836
  2249  2249 . .   96 PHE HA    .  109 LEU H      1.0        3.82    838
  2250  2250 . .    5 VAL HA    .    8 LEU H      1.0        3.89    840
  2251  2251 . .    1 SER H     .  128 GLN HB3    1.0        3.73    841
  2252  2252 . .   82 LYS H     .   84 PRO HD2    1.0        5.50    842
  2253  2253 . .   85 ARG QG    .   87 VAL H      1.0        4.01    845
  2254  2254 . .   93 MET H     .   93 MET HB2    1.0        4.12    846
  2255  2255 . .   53 GLN HB3   .   54 ASP H      1.0        4.69    849
  2256  2256 . .   82 LYS H     .   83 GLU HG3    1.0        5.09    850
  2257  2257 . .   56 ASN HB3   .   56 ASN HD21   1.0        3.91    857
  2258  2258 . .   64 ILE HG12  .   65 ARG H      1.0        4.21    858
  2259  2259 . .  130 ARG H     .  130 ARG HB3    1.0        2.87    861
  2260  2260 . .   96 PHE HB2   .   97 GLY H      1.0        4.16    862
  2261  2261 . .   43 ASN H     .  129 TRP HE1    1.0        4.18    863
  2262  2262 . .   94 CYS H     .   94 CYS HB3    1.0        3.26    865
  2263  2263 . .   64 ILE QG2   .   65 ARG H      1.0        3.01    866
  2264  2264 . .  108 GLU H     .  109 LEU H      1.0        4.65    867
  2265  2265 . .   32 GLU H     .   32 GLU QG     1.0        4.62    869
  2266  2266 . .   60 PRO HG2   .   62 VAL H      1.0        4.21    870
  2267  2267 . .   23 LYS H     .   24 VAL H      1.0        4.75    872
  2268  2268 . .   48 CYS H     .   49 MET H      1.0        5.20    872
  2269  2269 . .   65 ARG HB2   .   96 PHE H      1.0        4.86    873
  2270  2270 . .    1 SER H     .  132 ALA QB     1.0        3.77    876
  2271  2271 . .   38 SER QB    .  129 TRP HE1    1.0        4.27    878
  2272  2272 . .  123 VAL QG2   .  124 GLU H      1.0        4.54    879
  2273  2273 . .   66 ASN H     .   96 PHE HB2    1.0        3.21    881
  2274  2274 . .    5 VAL HA    .    7 ASP H      1.0        3.61    885
  2275  2275 . .   91 PHE HB3   .  119 ARG H      1.0        5.44    886
  2276  2276 . .  131 ASP HB3   .  133 ALA H      1.0        5.40    887
  2277  2277 . .   60 PRO HB2   .   62 VAL H      1.0        3.28    888
  2278  2278 . .   11 ASN QB    .   12 VAL H      1.0        3.43    890
  2279  2279 . .   62 VAL H     .  134 THR QG2    1.0        4.47    891
  2280  2280 . .   45 PHE H     .   45 PHE HB3    1.0        3.74    893
  2281  2281 . .   39 SER QB    .   44 VAL H      1.0        3.32    895
  2282  2282 . .  107 VAL H     .  108 GLU H      1.0        4.53    896
  2283  2283 . .   65 ARG H     .   96 PHE HB3    1.0        3.97    897
  2284  2284 . .  115 SER H     .  115 SER HB3    1.0        4.14    899
  2285  2285 . .  117 LYS H     .  117 LYS QB     1.0        3.61    902
  2286  2286 . .  103 PHE QB    .  107 VAL H      1.0        3.78    904
  2287  2287 . .   76 LEU H     .  110 PRO HB2    1.0        4.27    906
  2288  2288 . .   38 SER H     .   39 SER H      1.0        4.74    907
  2289  2289 . .  111 MET HB3   .  112 VAL H      1.0        3.01    908
  2290  2290 . .  120 ASP H     .  120 ASP QB     1.0        2.68    910
  2291  2291 . .    5 VAL HA    .  133 ALA H      1.0        4.53    911
  2292  2292 . .   22 LEU H     .   36 TRP HD1    1.0        3.96    912
  2293  2293 . .   81 LYS H     .   87 VAL QG1    1.0        4.61    913
  2294  2294 . .   66 ASN HB3   .   67 VAL H      1.0        3.92    915
  2295  2295 . .   68 ALA H     .   94 CYS HB3    1.0        4.26    915
  2296  2296 . .   93 MET H     .  112 VAL HA     1.0        3.47    916
  2297  2297 . .   78 ALA H     .   80 ALA H      1.0        4.12    917
  2298  2298 . .   44 VAL H     .  129 TRP HZ2    1.0        3.36    920
  2299  2299 . .   24 VAL H     .  111 MET HG2    1.0        4.94    921
  2300  2300 . .  107 VAL QG1   .  108 GLU H      1.0        4.19    922
  2301  2301 . .   18 LYS HG3   .   19 GLY H      1.0        3.65    923
  2302  2302 . .  100 ASN H     .  100 ASN HB3    1.0        3.54    924
  2303  2303 . .  114 LYS H     .  118 GLU HB3    1.0        3.69    925
  2304  2304 . .   24 VAL H     .   24 VAL HB     1.0        3.73    927
  2305  2305 . .   36 TRP H     .   37 ARG H      1.0        4.57    928
  2306  2306 . .   64 ILE H     .   64 ILE HB     1.0        2.58    929
  2307  2307 . .   60 PRO HA    .   62 VAL H      1.0        4.46    934
  2308  2308 . .   37 ARG HE    .   38 SER H      1.0        3.57    935
  2309  2309 . .   44 VAL HA    .   62 VAL H      1.0        4.50    936
  2310  2310 . .  116 GLN HG3   .  116 GLN HE22   1.0        4.07    938
  2311  2311 . .   77 LYS H     .   77 LYS HB2    1.0        2.81    939
  2312  2312 . .  108 GLU HG2   .  109 LEU H      1.0        4.67    940
  2313  2313 . .   25 PHE QD    .   26 LEU H      1.0        4.55    944
  2314  2314 . .   39 SER H     .   43 ASN H      1.0        4.07    945
  2315  2315 . .   96 PHE H     .   96 PHE HB2    1.0        3.34    947
  2316  2316 . .   93 MET H     .  113 ALA H      1.0        5.02    950
  2317  2317 . .  107 VAL H     .  107 VAL QG1    1.0        3.84    951
  2318  2318 . .   68 ALA H     .   69 LYS HA     1.0        5.12    959
  2319  2319 . .  135 TYR H     .  135 TYR QB     1.0        2.80    961
  2320  2320 . .  107 VAL H     .  107 VAL HB     1.0        3.65    964
  2321  2321 . .   13 LYS HA    .   15 ALA H      1.0        4.21    969
  2322  2322 . .   58 ARG HB3   .   59 ILE H      1.0        3.20    971
  2323  2323 . .   11 ASN HA    .   11 ASN HD21   1.0        3.80    972
  2324  2324 . .   62 VAL H     .   62 VAL QG1    1.0        3.17    973
  2325  2325 . .   22 LEU H     .   33 GLU HG2    1.0        3.87    977
  2326  2326 . .   91 PHE HB2   .   92 THR H      1.0        3.72    979
  2327  2327 . .  132 ALA H     .  134 THR H      1.0        3.97    980
  2328  2328 . .   76 LEU H     .   77 LYS H      1.0        2.82    981
  2329  2329 . .   51 ASN H     .   51 ASN HB2    1.0        3.81    985
  2330  2330 . .   37 ARG H     .   37 ARG QB     1.0        3.54    986
  2331  2331 . .   39 SER H     .   44 VAL HB     1.0        3.84    987
  2332  2332 . .    2 MET QB    .    4 GLY H      1.0        5.29    989
  2333  2333 . .  127 VAL HA    .  129 TRP H      1.0        4.66    992
  2334  2334 . .   39 SER H     .   42 LEU H      1.0        4.15    994
  2335  2335 . .  118 GLU H     .  118 GLU HG3    1.0        3.23    996
  2336  2336 . .  115 SER H     .  119 ARG H      1.0        3.91    997
  2337  2337 . .  131 ASP HB2   .  132 ALA H      1.0        3.18   1001
  2338  2338 . .    7 ASP HB2   .    8 LEU H      1.0        4.10   1003
  2339  2339 . .   15 ALA H     .   16 LEU HG     1.0        4.44   1010
  2340  2340 . .  111 MET H     .  111 MET HG3    1.0        3.55   1011
  2341  2341 . .   69 LYS H     .   69 LYS HB2    1.0        3.49   1012
  2342  2342 . .   94 CYS HG    .   95 LEU H      1.0        3.77   1018
  2343  2343 . .   73 HIS HB3   .   75 ALA H      1.0        3.49   1019
  2344  2344 . .   73 HIS HB3   .   76 LEU H      1.0        3.97   1019
  2345  2345 . .  125 MET H     .  125 MET QE     1.0        3.74   1022
  2346  2346 . .   17 ARG H     .   17 ARG HA     1.0        2.93   1024
  2347  2347 . .   36 TRP QB    .   37 ARG H      1.0        3.38   1025
  2348  2348 . .  125 MET HA    .  129 TRP H      1.0        4.06   1029
  2349  2349 . .    1 SER H     .  128 GLN HA     1.0        4.63   1029
  2350  2350 . .   16 LEU H     .   36 TRP HZ3    1.0        5.40   1030
  2351  2351 . .   71 LEU HA    .   77 LYS H      1.0        4.91   1031
  2352  2352 . .   83 GLU H     .   83 GLU HG3    1.0        3.23   1033
  2353  2353 . .   83 GLU H     .   83 GLU HG2    1.0        3.45   1033
  2354  2354 . .   61 ILE HG13  .  130 ARG H      1.0        3.97   1034
  2355  2355 . .  116 GLN HA    .  119 ARG H      1.0        4.14   1035
  2356  2356 . .   88 ALA H     .   91 PHE H      1.0        3.37   1037
  2357  2357 . .   91 PHE H     .   92 THR HA     1.0        4.74   1041
  2358  2358 . .   26 LEU H     .   30 GLU HB2    1.0        3.66   1045
  2359  2359 . .  119 ARG HG3   .  120 ASP H      1.0        3.24   1047
  2360  2360 . .   83 GLU H     .   84 PRO HD2    1.0        4.10   1049
  2361  2361 . .   39 SER H     .  129 TRP HZ2    1.0        4.37   1053
  2362  2362 . .   44 VAL H     .   61 ILE QG2    1.0        3.72   1056
  2363  2363 . .   45 PHE H     .   61 ILE H      1.0        4.00   1057
  2364  2364 . .   79 ALA QB    .   82 LYS H      1.0        4.55   1059
  2365  2365 . .   20 GLY H     .   21 LYS H      1.0        4.42   1060
  2366  2366 . .  114 LYS H     .  114 LYS HG3    1.0        4.31   1062
  2367  2367 . .    1 SER HA    .  132 ALA H      1.0        4.32   1064
  2368  2368 . .   11 ASN HD21  .   12 VAL H      1.0        3.97   1071
  2369  2369 . .   68 ALA H     .   94 CYS HA     1.0        4.81   1072
  2370  2370 . .   88 ALA QB    .   89 ALA H      1.0        3.62   1073
  2371  2371 . .  109 LEU H     .  110 PRO HD3    1.0        3.78   1075
  2372  2372 . .   17 ARG H     .   17 ARG HB3    1.0        2.57   1078
  2373  2373 . .  132 ALA QB    .  134 THR H      1.0        4.58   1079
  2374  2374 . .   19 GLY H     .   38 SER H      1.0        4.17   1081
  2375  2375 . .   11 ASN H     .   12 VAL QG2    1.0        5.00   1083
  2376  2376 . .   25 PHE H     .  110 PRO HB2    1.0        3.94   1085
  2377  2377 . .   83 GLU H     .   84 PRO HD3    1.0        3.35   1088
  2378  2378 . .    8 LEU H     .    8 LEU HB3    1.0        3.63   1089
  2379  2379 . .  130 ARG HA    .  132 ALA H      1.0        4.21   1092
  2380  2380 . .    2 MET H     .    7 ASP HB3    1.0        3.64   1093
  2381  2381 . .   22 LEU QB    .   23 LYS H      1.0        2.59   1095
  2382  2382 . .   63 ARG H     .   63 ARG HG2    1.0        3.37   1096
  2383  2383 . .   61 ILE QD1   .   62 VAL H      1.0        4.83   1098
  2384  2384 . .  112 VAL HB    .  113 ALA H      1.0        4.00   1099
  2385  2385 . .   37 ARG H     .   38 SER HA     1.0        4.78   1100
  2386  2386 . .   61 ILE H     .   61 ILE HG12   1.0        4.86   1103
  2387  2387 . .   16 LEU HG    .   18 LYS H      1.0        5.03   1106
  2388  2388 . .   16 LEU QD1   .   18 LYS H      1.0        5.50   1106
  2389  2389 . .   35 ARG QG    .   36 TRP H      1.0        3.90   1107
  2390  2390 . .   91 PHE HB2   .  113 ALA H      1.0        4.55   1109
  2391  2391 . .   49 MET HG2   .   50 GLY H      1.0        4.07   1113
  2392  2392 . .  136 ASN H     .  137 PHE H      1.0        3.56   1114
  2393  2393 . .  121 ALA H     .  122 PHE HB3    1.0        4.50   1117
  2394  2394 . .   24 VAL H     .   34 ILE H      1.0        4.78   1120
  2395  2395 . .   35 ARG H     .   49 MET H      1.0        5.09   1120
  2396  2396 . .  116 GLN QB    .  117 LYS H      1.0        3.39   1122
  2397  2397 . .   19 GLY QA    .   37 ARG H      1.0        4.35   1124
  2398  2398 . .   40 GLN QG    .   41 ASP H      1.0        4.63   1126
  2399  2399 . .   21 LYS H     .   36 TRP HD1    1.0        4.44   1128
  2400  2400 . .   68 ALA QB    .   94 CYS H      1.0        3.40   1131
  2401  2401 . .   21 LYS H     .   22 LEU H      1.0        4.59   1134
  2402  2402 . .   49 MET HG3   .   50 GLY H      1.0        4.07   1138
  2403  2403 . .  119 ARG QD    .  120 ASP H      1.0        3.74   1139
  2404  2404 . .    4 GLY HA3   .    7 ASP H      1.0        4.48   1141
  2405  2405 . .   95 LEU H     .  111 MET H      1.0        3.93   1142
  2406  2406 . .   11 ASN HA    .   13 LYS H      1.0        4.65   1143
  2407  2407 . .  109 LEU H     .  109 LEU HG     1.0        3.04   1144
  2408  2408 . .  128 GLN H     .  128 GLN HB3    1.0        2.63   1146
  2409  2409 . .  125 MET HB3   .  126 MET H      1.0        3.77   1149
  2410  2410 . .  137 PHE H     .  137 PHE QD     1.0        3.77   1150
  2411  2411 . .   96 PHE QD    .   97 GLY H      1.0        4.27   1151
  2412  2412 . .   21 LYS HA    .   34 ILE H      1.0        4.88   1154
  2413  2413 . .   21 LYS HA    .   35 ARG H      1.0        5.37   1154
  2414  2414 . .   12 VAL H     .   13 LYS HG3    1.0        4.36   1155
  2415  2415 . .   82 LYS H     .   82 LYS QE     1.0        4.83   1156
  2416  2416 . .   75 ALA HA    .   79 ALA H      1.0        4.36   1158
  2417  2417 . .   91 PHE HA    .  119 ARG H      1.0        4.44   1160
  2418  2418 . .  117 LYS H     .  118 GLU H      1.0        3.68   1165
  2419  2419 . .    5 VAL H     .    5 VAL HB     1.0        3.75   1166
  2420  2420 . .   55 TYR H     .   56 ASN H      1.0        4.24   1168
  2421  2421 . .  135 TYR H     .  136 ASN H      1.0        4.41   1168
  2422  2422 . .  119 ARG H     .  121 ALA H      1.0        4.24   1172
  2423  2423 . .  105 GLU H     .  106 GLY HA2    1.0        4.65   1173
  2424  2424 . .   73 HIS HA    .   73 HIS HD1    1.0        4.43   1174
  2425  2425 . .   13 LYS H     .   13 LYS HB3    1.0        3.70   1176
  2426  2426 . .  108 GLU HG3   .  109 LEU H      1.0        4.67   1178
  2427  2427 . .    6 HIS H     .    6 HIS HD2    1.0        3.83   1179
  2428  2428 . .   42 LEU H     .  129 TRP HE1    1.0        5.48   1180
  2429  2429 . .   61 ILE QD1   .   64 ILE H      1.0        4.41   1185
  2430  2430 . .    8 LEU H     .  132 ALA QB     1.0        3.63   1186
  2431  2431 . .  137 PHE H     .  137 PHE QB     1.0        2.77   1187
  2432  2432 . .   24 VAL QG2   .  111 MET H      1.0        4.21   1190
  2433  2433 . .  125 MET HA    .  128 GLN HE21   1.0        3.99   1191
  2434  2434 . .   22 LEU H     .   23 LYS H      1.0        4.58   1193
  2435  2435 . .  130 ARG HD3   .  133 ALA H      1.0        5.50   1195
  2436  2436 . .  131 ASP HB2   .  133 ALA H      1.0        5.50   1195
  2437  2437 . .   61 ILE HG12  .   62 VAL H      1.0        4.55   1197
  2438  2438 . .   45 PHE H     .   64 ILE QD1    1.0        5.50   1198
  2439  2439 . .   11 ASN H     .   11 ASN QB     1.0        3.83   1199
  2440  2440 . .  107 VAL HB    .  108 GLU H      1.0        4.29   1201
  2441  2441 . .  134 THR H     .  135 TYR HD2    1.0        4.88   1204
  2442  2442 . .    4 GLY H     .  132 ALA QB     1.0        4.79   1210
  2443  2443 . .   67 VAL QG1   .  126 MET H      1.0        4.47   1212
  2444  2444 . .  116 GLN QB    .  116 GLN HE22   1.0        4.61   1216
  2445  2445 . .  114 LYS H     .  118 GLU HB2    1.0        3.70   1218
  2446  2446 . .   83 GLU HB2   .   87 VAL H      1.0        4.04   1219
  2447  2447 . .   25 PHE HB3   .   26 LEU H      1.0        4.00   1221
  2448  2448 . .   91 PHE HB3   .  113 ALA H      1.0        4.00   1222
  2449  2449 . .    5 VAL H     .   43 ASN QD2    1.0        5.50   1223
  2450  2450 . .    5 VAL H     .  135 TYR HD2    1.0        5.36   1223
  2451  2451 . .   10 SER H     .   13 LYS HE2    1.0        5.28   1224
  2452  2452 . .   77 LYS H     .   77 LYS HG3    1.0        4.06   1225
  2453  2453 . .  100 ASN H     .  107 VAL H      1.0        4.06   1226
  2454  2454 . .   73 HIS HB3   .   77 LYS H      1.0        4.85   1227
  2455  2455 . .   21 LYS H     .   22 LEU HA     1.0        5.36   1228
  2456  2456 . .   21 LYS H     .   35 ARG HA     1.0        5.50   1228
  2457  2457 . .   24 VAL H     .   32 GLU H      1.0        4.13   1229
  2458  2458 . .   12 VAL QG2   .  128 GLN HE21   1.0        3.67   1231
  2459  2459 . .   22 LEU H     .   34 ILE QD1    1.0        5.06   1233
  2460  2460 . .   36 TRP H     .   37 ARG QB     1.0        4.64   1234
  2461  2461 . .    4 GLY HA3   .    6 HIS H      1.0        3.89   1236
  2462  2462 . .   53 GLN HB2   .   54 ASP H      1.0        4.69   1239
  2463  2463 . .  118 GLU H     .  119 ARG HA     1.0        5.50   1242
  2464  2464 . .   72 VAL H     .   73 HIS HA     1.0        5.10   1243
  2465  2465 . .   33 GLU H     .   34 ILE H      1.0        4.68   1245
  2466  2466 . .   93 MET H     .   93 MET HG3    1.0        2.93   1246
  2467  2467 . .    5 VAL HB    .    6 HIS H      1.0        4.26   1251
  2468  2468 . .   77 LYS HG3   .   78 ALA H      1.0        4.49   1253
  2469  2469 . .   73 HIS HD1   .   74 PRO HD2    1.0        4.01   1254
  2470  2470 . .  123 VAL QG2   .  125 MET H      1.0        5.50   1256
  2471  2471 . .  120 ASP QB    .  121 ALA H      1.0        2.92   1257
  2472  2472 . .   36 TRP H     .   36 TRP HE1    1.0        4.33   1258
  2473  2473 . .   24 VAL HB    .   25 PHE H      1.0        4.25   1261
  2474  2474 . .  129 TRP H     .  129 TRP HD1    1.0        4.97   1262
  2475  2475 . .    5 VAL HA    .    6 HIS H      1.0        3.52   1264
  2476  2476 . .  109 LEU H     .  110 PRO HD2    1.0        4.56   1266
  2477  2477 . .   82 LYS H     .   82 LYS QD     1.0        4.21   1269
  2478  2478 . .  104 PRO HD2   .  105 GLU H      1.0        4.11   1270
  2479  2479 . .   62 VAL H     .  130 ARG HA     1.0        4.71   1272
  2480  2480 . .   24 VAL QG1   .   32 GLU H      1.0        4.49   1273
  2481  2481 . .   61 ILE H     .   63 ARG H      1.0        4.76   1275
  2482  2482 . .   92 THR H     .   93 MET H      1.0        4.59   1277
  2483  2483 . .    9 PRO HD3   .  128 GLN HE22   1.0        4.61   1278
  2484  2484 . .   82 LYS H     .   83 GLU HA     1.0        4.98   1282
  2485  2485 . .  113 ALA H     .  115 SER H      1.0        5.21   1284
  2486  2486 . .  105 GLU HB2   .  107 VAL H      1.0        4.73   1285
  2487  2487 . .   70 GLY H     .   94 CYS H      1.0        4.27   1286
  2488  2488 . .  115 SER H     .  118 GLU HG3    1.0        3.55   1289
  2489  2489 . .   68 ALA HA    .   94 CYS H      1.0        4.84   1290
  2490  2490 . .  120 ASP H     .  123 VAL H      1.0        4.80   1292
  2491  2491 . .   60 PRO HB3   .   62 VAL H      1.0        4.32   1293
  2492  2492 . .   91 PHE HB3   .   92 THR H      1.0        4.44   1297
  2493  2493 . .  130 ARG HD3   .  134 THR H      1.0        4.54   1302
  2494  2494 . .   99 PRO HB3   .  107 VAL H      1.0        4.09   1303
  2495  2495 . .   64 ILE H     .   64 ILE HG12   1.0        3.84   1304
  2496  2496 . .  128 GLN HA    .  130 ARG H      1.0        5.06   1306
  2497  2497 . .    2 MET H     .  132 ALA HA     1.0        5.42   1306
  2498  2498 . .   42 LEU H     .   44 VAL H      1.0        4.57   1307
  2499  2499 . .   45 PHE H     .   45 PHE QD     1.0        4.52   1308
  2500  2500 . .   25 PHE H     .  110 PRO HD2    1.0        4.63   1309
  2501  2501 . .  130 ARG HA    .  134 THR H      1.0        4.17   1316
  2502  2502 . .   70 GLY H     .   92 THR H      1.0        4.51   1321
  2503  2503 . .   63 ARG H     .   63 ARG QB     1.0        3.40   1323
  2504  2504 . .   44 VAL HB    .   61 ILE H      1.0        5.50   1328
  2505  2505 . .   60 PRO HG3   .   61 ILE H      1.0        5.50   1328
  2506  2506 . .   75 ALA H     .   75 ALA QB     1.0        3.08   1329
  2507  2507 . .   75 ALA QB    .   76 LEU H      1.0        3.47   1329
  2508  2508 . .  129 TRP HD1   .  132 ALA H      1.0        4.76   1332
  2509  2509 . .   91 PHE HA    .   92 THR H      1.0        3.50   1334
  2510  2510 . .   79 ALA QB    .   83 GLU H      1.0        3.99   1335
  2511  2511 . .  128 GLN HB2   .  128 GLN HE21   1.0        5.32   1336
  2512  2512 . .   96 PHE H     .   97 GLY H      1.0        4.80   1337
  2513  2513 . .   13 LYS HA    .   17 ARG H      1.0        4.66   1339
  2514  2514 . .    9 PRO HD2   .  128 GLN HE22   1.0        4.48   1340
  2515  2515 . .  134 THR HA    .  137 PHE H      1.0        4.12   1344
  2516  2516 . .  113 ALA H     .  119 ARG HA     1.0        5.49   1348
  2517  2517 . .  128 GLN HG2   .  129 TRP H      1.0        3.96   1349
  2518  2518 . .   22 LEU H     .   36 TRP H      1.0        4.76   1352
  2519  2519 . .   97 GLY H     .  107 VAL H      1.0        5.50   1353
  2520  2520 . .   72 VAL H     .   73 HIS HB2    1.0        4.42   1357
  2521  2521 . .   26 LEU H     .   30 GLU HA     1.0        3.92   1360
  2522  2522 . .  123 VAL HA    .  126 MET H      1.0        4.67   1362
  2523  2523 . .  129 TRP HD1   .  130 ARG H      1.0        4.58   1363
  2524  2524 . .  103 PHE HA    .  105 GLU H      1.0        3.66   1364
  2525  2525 . .   44 VAL H     .  129 TRP HE1    1.0        4.55   1365
  2526  2526 . .   43 ASN H     .   43 ASN QD2    1.0        4.50   1366
  2527  2527 . .   61 ILE HG13  .   62 VAL H      1.0        4.10   1373
  2528  2528 . .  125 MET HG3   .  126 MET H      1.0        4.49   1376
  2529  2529 . .  125 MET H     .  126 MET HA     1.0        5.38   1378
  2530  2530 . .   37 ARG H     .   38 SER H      1.0        4.27   1381
  2531  2531 . .   13 LYS H     .   16 LEU H      1.0        4.88   1383
  2532  2532 . .   92 THR H     .   92 THR HB     1.0        3.82   1385
  2533  2533 . .  127 VAL H     .  129 TRP H      1.0        3.74   1386
  2534  2534 . .   93 MET H     .   94 CYS HA     1.0        4.99   1387
  2535  2535 . .   17 ARG H     .   17 ARG QD     1.0        4.09   1388
  2536  2536 . .   97 GLY H     .  109 LEU H      1.0        4.32   1391
  2537  2537 . .   61 ILE H     .   61 ILE HG13   1.0        4.72   1392
  2538  2538 . .   88 ALA H     .   92 THR H      1.0        4.34   1401
  2539  2539 . .  125 MET HA    .  128 GLN HE22   1.0        4.25   1402
  2540  2540 . .   61 ILE H     .   61 ILE QD1    1.0        4.39   1406
  2541  2541 . .  126 MET H     .  129 TRP H      1.0        4.72   1407
  2542  2542 . .   70 GLY HA2   .   72 VAL H      1.0        4.92   1408
  2543  2543 . .  124 GLU HA    .  128 GLN H      1.0        4.21   1409
  2544  2544 . .  113 ALA H     .  114 LYS H      1.0        4.58   1410
  2545  2545 . .  128 GLN HG2   .  130 ARG H      1.0        5.50   1411
  2546  2546 . .    2 MET H     .  131 ASP HB3    1.0        5.50   1411
  2547  2547 . .  126 MET H     .  129 TRP QB     1.0        4.33   1419
  2548  2548 . .   63 ARG QB    .   64 ILE H      1.0        3.56   1423
  2549  2549 . .   62 VAL H     .   63 ARG HG2    1.0        4.09   1425
  2550  2550 . .   83 GLU HG3   .   87 VAL H      1.0        4.24   1427
  2551  2551 . .  114 LYS H     .  118 GLU H      1.0        5.50   1431
  2552  2552 . .   90 LYS H     .   90 LYS QB     1.0        3.38   1432
  2553  2553 . .   21 LYS QE    .   34 ILE H      1.0        5.50   1436
  2554  2554 . .  100 ASN H     .  103 PHE HA     1.0        4.94   1439
  2555  2555 . .   81 LYS H     .   81 LYS QE     1.0        4.72   1440
  2556  2556 . .   65 ARG H     .   96 PHE H      1.0        5.00   1446
  2557  2557 . .   67 VAL H     .   96 PHE H      1.0        5.50   1446
  2558  2558 . .   68 ALA H     .   96 PHE H      1.0        5.50   1446
  2559  2559 . .  130 ARG H     .  133 ALA H      1.0        4.78   1447
  2560  2560 . .   66 ASN H     .   96 PHE HA     1.0        4.87   1448
  2561  2561 . .   79 ALA H     .   81 LYS H      1.0        4.20   1449
  2562  2562 . .   61 ILE QD1   .   63 ARG H      1.0        5.37   1451
  2563  2563 . .   73 HIS HA    .   75 ALA H      1.0        4.40   1453
  2564  2564 . .   84 PRO HD2   .   85 ARG H      1.0        4.65   1454
  2565  2565 . .   90 LYS HA    .   92 THR H      1.0        4.33   1455
  2566  2566 . .   95 LEU H     .  109 LEU QB     1.0        3.85   1456
  2567  2567 . .   41 ASP H     .   42 LEU HA     1.0        4.45   1457
  2568  2568 . .   43 ASN HA    .   61 ILE H      1.0        4.91   1459
  2569  2569 . .  132 ALA H     .  133 ALA QB     1.0        4.18   1463
  2570  2570 . .    4 GLY H     .  135 TYR HD2    1.0        4.59   1465
  2571  2571 . .  118 GLU H     .  121 ALA H      1.0        4.79   1469
  2572  2572 . .  109 LEU H     .  109 LEU QD1    1.0        4.26   1473
  2573  2573 . .   67 VAL QG1   .  127 VAL H      1.0        4.02   1476
  2574  2574 . .   71 LEU H     .   90 LYS H      1.0        5.34   1479
  2575  2575 . .  103 PHE QB    .  105 GLU H      1.0        4.04   1480
  2576  2576 . .   61 ILE H     .  133 ALA QB     1.0        4.65   1481
  2577  2577 . .   23 LYS H     .  111 MET HA     1.0        4.57   1486
  2578  2578 . .  129 TRP QB    .  129 TRP HE1    1.0        4.79   1487
  2579  2579 . .   40 GLN QG    .   40 GLN HE21   1.0        4.08   1488
  2580  2580 . .  129 TRP QB    .  132 ALA H      1.0        5.22   1492
  2581  2581 . .  114 LYS HG3   .  115 SER H      1.0        4.39   1494
  2582  2582 . .  120 ASP H     .  122 PHE H      1.0        4.56   1496
  2583  2583 . .   43 ASN HA    .   62 VAL H      1.0        5.17   1499
  2584  2584 . .   24 VAL HA    .   26 LEU H      1.0        5.50   1502
  2585  2585 . .   58 ARG H     .   58 ARG HD3    1.0        4.56   1505
  2586  2586 . .    4 GLY H     .  135 TYR HD1    1.0        5.50   1507
  2587  2587 . .   45 PHE H     .   60 PRO HA     1.0        3.79   1508
  2588  2588 . .    6 HIS H     .    6 HIS HB3    1.0        3.71   1509
  2589  2589 . .   66 ASN HB2   .   67 VAL H      1.0        4.42   1510
  2590  2590 . .    5 VAL HA    .  132 ALA H      1.0        5.09   1511
  2591  2591 . .   22 LEU QB    .  112 VAL H      1.0        3.37   1512
  2592  2592 . .  134 THR H     .  135 TYR QB     1.0        4.55   1515
  2593  2593 . .   61 ILE HG12  .  129 TRP HE1    1.0        4.18   1517
  2594  2594 . .  128 GLN HB2   .  132 ALA H      1.0        5.11   1518
  2595  2595 . .   61 ILE QD1   .  131 ASP H      1.0        5.08   1519
  2596  2596 . .   84 PRO HD2   .   87 VAL H      1.0        5.50   1527
  2597  2597 . .   40 GLN QG    .   42 LEU H      1.0        5.24   1529
  2598  2598 . .   85 ARG H     .   86 LYS H      1.0        3.72   1531
  2599  2599 . .  119 ARG H     .  120 ASP QB     1.0        4.29   1536
  2600  2600 . .  129 TRP QB    .  131 ASP H      1.0        5.14   1537
  2601  2601 . .   25 PHE H     .  112 VAL H      1.0        5.50   1540
  2602  2602 . .   55 TYR HB2   .   56 ASN H      1.0        5.07   1542
  2603  2603 . .   97 GLY H     .  108 GLU HG2    1.0        4.87   1543
  2604  2604 . .   41 ASP HB2   .   42 LEU H      1.0        4.51   1546
  2605  2605 . .    2 MET QB    .    7 ASP H      1.0        5.07   1549
  2606  2606 . .    6 HIS H     .  132 ALA QB     1.0        4.39   1553
  2607  2607 . .   69 LYS H     .   69 LYS HB3    1.0        4.09   1556
  2608  2608 . .  113 ALA H     .  119 ARG H      1.0        5.32   1561
  2609  2609 . .   97 GLY H     .  108 GLU QB     1.0        4.76   1563
  2610  2610 . .   73 HIS H     .   94 CYS HB2    1.0        3.79   1570
  2611  2611 . .   63 ARG H     .   64 ILE QD1    1.0        5.09   1571
  2612  2612 . .   26 LEU H     .   30 GLU HB3    1.0        4.09   1574
  2613  2613 . .   45 PHE H     .   61 ILE QD1    1.0        5.48   1575
  2614  2614 . .   94 CYS HB2   .   95 LEU H      1.0        4.53   1576
  2615  2615 . .   87 VAL H     .   91 PHE HD1    1.0        4.78   1577
  2616  2616 . .   40 GLN QG    .   40 GLN HE22   1.0        4.08   1587
  2617  2617 . .    1 SER HA    .  131 ASP H      1.0        5.12   1589
  2618  2618 . .  129 TRP HA    .  131 ASP H      1.0        5.50   1589
  2619  2619 . .   95 LEU H     .   95 LEU QD2    1.0        4.52   1593
  2620  2620 . .   42 LEU HG    .   43 ASN H      1.0        5.50   1597
  2621  2621 . .   43 ASN H     .  133 ALA QB     1.0        5.50   1597
  2622  2622 . .   99 PRO HD3   .  107 VAL H      1.0        4.68   1599
  2623  2623 . .   38 SER QB    .   43 ASN H      1.0        4.67   1607
  2624  2624 . .   14 GLU H     .   17 ARG QD     1.0        5.02   1609
  2625  2625 . .   61 ILE HG12  .   64 ILE H      1.0        5.50   1610
  2626  2626 . .   94 CYS H     .   95 LEU HB2    1.0        5.22   1612
  2627  2627 . .   72 VAL H     .   77 LYS QE     1.0        4.66   1614
  2628  2628 . .   45 PHE H     .   61 ILE HA     1.0        4.71   1616
  2629  2629 . .   36 TRP QB    .   36 TRP HE1    1.0        4.54   1620
  2630  2630 . .   69 LYS H     .   93 MET HA     1.0        4.62   1621
  2631  2631 . .  119 ARG H     .  119 ARG QD     1.0        4.15   1625
  2632  2632 . .  131 ASP HB3   .  134 THR H      1.0        5.47   1629
  2633  2633 . .   92 THR H     .  113 ALA H      1.0        5.05   1637
  2634  2634 . .    5 VAL HB    .    7 ASP H      1.0        5.34   1639
  2635  2635 . .   83 GLU H     .   87 VAL QG1    1.0        4.69   1641
  2636  2636 . .   63 ARG H     .   63 ARG QD     1.0        4.08   1642
  2637  2637 . .   17 ARG H     .   17 ARG HG2    1.0        4.22   1643
  2638  2638 . .    6 HIS HD1   .   42 LEU QD1    1.0        5.31   1644
  2639  2639 . .    6 HIS HD1   .   42 LEU QD2    1.0        5.31   1644
  2640  2640 . .   70 GLY H     .   92 THR QG2    1.0        5.37   1645
  2641  2641 . .   83 GLU H     .   84 PRO HB3    1.0        5.31   1647
  2642  2642 . .   82 LYS H     .   84 PRO HD3    1.0        4.16   1652
  2643  2643 . .   62 VAL HA    .  134 THR H      1.0        4.57   1653
  2644  2644 . .  122 PHE QD    .  126 MET H      1.0        5.10   1655
  2645  2645 . .  122 PHE QE    .  126 MET H      1.0        5.50   1655
  2646  2646 . .  119 ARG H     .  122 PHE QD     1.0        5.39   1658
  2647  2647 . .    4 GLY H     .  135 TYR QB     1.0        4.39   1660
  2648  2648 . .   61 ILE HG13  .  131 ASP H      1.0        5.47   1661
  2649  2649 . .    5 VAL H     .    8 LEU HG     1.0        5.50   1666
  2650  2650 . .    6 HIS HD1   .   13 LYS HD3    1.0        5.50   1666
  2651  2651 . .   90 LYS QB    .  116 GLN HE21   1.0        4.64   1668
  2652  2652 . .   61 ILE QD1   .  126 MET H      1.0        5.50   1670
  2653  2653 . .   48 CYS HG    .   49 MET H      1.0        5.50   1671
  2654  2654 . .   69 LYS H     .   69 LYS HE3    1.0        4.56   1673
  2655  2655 . .  100 ASN HD22  .  102 ASP H      1.0        5.05   1674
  2656  2656 . .   89 ALA HA    .   92 THR H      1.0        3.76   1681
  2657  2657 . .   90 LYS HG2   .   92 THR H      1.0        5.00   1682
  2658  2658 . .   38 SER QB    .   44 VAL H      1.0        4.32   1683
  2659  2659 . .  127 VAL H     .  129 TRP QB     1.0        4.57   1684
  2660  2660 . .    5 VAL QG2   .   43 ASN H      1.0        4.76   1686
  2661  2661 . .   61 ILE QD1   .  133 ALA H      1.0        5.40   1690
  2662  2662 . .  128 GLN HE21  .  129 TRP QB     1.0        5.50   1693
  2663  2663 . .   82 LYS H     .   87 VAL QG2    1.0        5.24   1696
  2664  2664 . .   22 LEU H     .   36 TRP HE1    1.0        4.64   1698
  2665  2665 . .   71 LEU H     .   89 ALA QB     1.0        4.07   1700
  2666  2666 . .   99 PRO HD3   .  106 GLY H      1.0        4.61   1703
  2667  2667 . .   22 LEU QB    .   24 VAL H      1.0        5.17   1704
  2668  2668 . .   82 LYS QE    .   83 GLU H      1.0        5.46   1705
  2669  2669 . .  130 ARG HB3   .  132 ALA H      1.0        4.98   1708
  2670  2670 . .   67 VAL H     .   96 PHE HB2    1.0        5.50   1709
  2671  2671 . .   94 CYS H     .  123 VAL HB     1.0        5.09   1710
  2672  2672 . .   29 LYS H     .   29 LYS QE     1.0        4.97   1712
  2673  2673 . .  115 SER H     .  119 ARG HB3    1.0        5.39   1714
  2674  2674 . .  115 SER H     .  119 ARG HG2    1.0        5.50   1714
  2675  2675 . .  131 ASP H     .  134 THR H      1.0        4.99   1716
  2676  2676 . .   79 ALA H     .   82 LYS H      1.0        5.10   1720
  2677  2677 . .   82 LYS H     .   87 VAL QG1    1.0        5.11   1723
  2678  2678 . .  126 MET H     .  128 GLN HG2    1.0        4.92   1728
  2679  2679 . .   43 ASN QD2   .   44 VAL QG2    1.0        4.82   1730
  2680  2680 . .  126 MET QE    .  130 ARG H      1.0        5.04   1732
  2681  2681 . .   31 LYS HG2   .   32 GLU H      1.0        5.09   1736
  2682  2682 . .   65 ARG H     .   97 GLY H      1.0        4.99   1738
  2683  2683 . .   57 ASN HB3   .   58 ARG H      1.0        4.63   1739
  2684  2684 . .  115 SER H     .  116 GLN H      1.0        4.75   1743
  2685  2685 . .  132 ALA QB    .  135 TYR H      1.0        5.03   1745
  2686  2686 . .  114 LYS H     .  114 LYS QE     1.0        4.54   1746
  2687  2687 . .   17 ARG HB2   .   42 LEU H      1.0        5.29   1747
  2688  2688 . .   34 ILE HG12  .   35 ARG H      1.0        3.97   1750
  2689  2689 . .  117 LYS H     .  117 LYS QG     1.0        4.47   1751
  2690  2690 . .   93 MET HG3   .  113 ALA H      1.0        4.75   1753
  2691  2691 . .  127 VAL H     .  128 GLN HG2    1.0        4.14   1755
  2692  2692 . .   35 ARG H     .   49 MET QB     1.0        4.93   1758
  2693  2693 . .   74 PRO QB    .   77 LYS H      1.0        5.16   1760
  2694  2694 . .   83 GLU HA    .   85 ARG H      1.0        4.36   1762
  2695  2695 . .   23 LYS QE    .   31 LYS H      1.0        4.74   1767
  2696  2696 . .   96 PHE H     .  109 LEU H      1.0        4.97   1769
  2697  2697 . .  134 THR QG2   .  137 PHE H      1.0        4.71   1774
  2698  2698 . .   41 ASP HB3   .   42 LEU H      1.0        4.51   1775
  2699  2699 . .  125 MET H     .  129 TRP H      1.0        5.50   1776
  2700  2700 . .   64 ILE QG2   .   67 VAL H      1.0        4.56   1777
  2701  2701 . .   69 LYS H     .   69 LYS HE2    1.0        4.56   1782
  2702  2702 . .  123 VAL H     .  126 MET HG2    1.0        5.03   1784
  2703  2703 . .   21 LYS QE    .   22 LEU H      1.0        5.15   1787
  2704  2704 . .   68 ALA H     .   95 LEU H      1.0        4.94   1790
  2705  2705 . .   45 PHE H     .   61 ILE HB     1.0        4.63   1791
  2706  2706 . .   45 PHE H     .   61 ILE QG2    1.0        4.46   1792
  2707  2707 . .   72 VAL H     .   89 ALA HA     1.0        5.50   1799
  2708  2708 . .  128 GLN H     .  128 GLN HE21   1.0        4.72   1801
  2709  2709 . .    8 LEU HA    .  128 GLN HE22   1.0        5.23   1810
  2710  2710 . .   21 LYS H     .   21 LYS QE     1.0        5.50   1811
  2711  2711 . .   45 PHE HB2   .   46 GLU H      1.0        4.44   1815
  2712  2712 . .   18 LYS QE    .   19 GLY H      1.0        5.13   1816
  2713  2713 . .    1 SER H     .  131 ASP HB2    1.0        5.37   1817
  2714  2714 . .  129 TRP H     .  131 ASP HB2    1.0        5.50   1817
  2715  2715 . .   76 LEU H     .  110 PRO HA     1.0        5.50   1821
  2716  2716 . .   67 VAL QG2   .  127 VAL H      1.0        4.02   1824
  2717  2717 . .   88 ALA H     .   90 LYS HG2    1.0        5.03   1825
  2718  2718 . .    6 HIS H     .    8 LEU H      1.0        4.63   1827
  2719  2719 . .   43 ASN HB3   .  129 TRP HE1    1.0        5.50   1828
  2720  2720 . .  100 ASN HD22  .  103 PHE H      1.0        4.62   1831
  2721  2721 . .   21 LYS H     .   36 TRP H      1.0        4.90   1832
  2722  2722 . .  114 LYS H     .  119 ARG H      1.0        4.67   1833
  2723  2723 . .   37 ARG HD3   .   38 SER H      1.0        4.62   1836
  2724  2724 . .   39 SER QB    .   45 PHE H      1.0        5.50   1837
  2725  2725 . .   45 PHE H     .   46 GLU HA     1.0        5.50   1837
  2726  2726 . .   61 ILE HG13  .  133 ALA H      1.0        5.35   1841
  2727  2727 . .   96 PHE HA    .  108 GLU H      1.0        5.50   1845
  2728  2728 . .   22 LEU H     .   36 TRP QB     1.0        5.50   1846
  2729  2729 . .  128 GLN H     .  128 GLN HE22   1.0        5.50   1847
  2730  2730 . .   55 TYR HB3   .   56 ASN H      1.0        5.07   1851
  2731  2731 . .  135 TYR QB    .  136 ASN H      1.0        5.50   1851
  2732  2732 . .   36 TRP HE3   .   38 SER H      1.0        4.94   1852
  2733  2733 . .    1 SER H     .    9 PRO HD2    1.0        5.30   1859
  2734  2734 . .    1 SER H     .    8 LEU H      1.0        5.50   1862
  2735  2735 . .  128 GLN HE21  .  129 TRP H      1.0        5.50   1862
  2736  2736 . .   61 ILE QD1   .  128 GLN H      1.0        5.50   1864
  2737  2737 . .   25 PHE H     .  111 MET HG3    1.0        5.50   1866
  2738  2738 . .  128 GLN HG3   .  132 ALA H      1.0        5.50   1870
  2739  2739 . .    9 PRO HB3   .   10 SER H      1.0        4.65   1873
  2740  2740 . .   25 PHE H     .  110 PRO HD3    1.0        5.50   1875
  2741  2741 . .   23 LYS H     .   34 ILE H      1.0        5.04   1876
  2742  2742 . .   16 LEU H     .   19 GLY H      1.0        5.20   1884
  2743  2743 . .   43 ASN HB2   .  129 TRP HE1    1.0        5.50   1887
  2744  2744 . .   77 LYS H     .   80 ALA H      1.0        4.94   1889
  2745  2745 . .  122 PHE H     .  123 VAL HA     1.0        5.28   1892
  2746  2746 . .   43 ASN HA    .   43 ASN QD2    1.0        4.62   1893
  2747  2747 . .    5 VAL HB    .  133 ALA H      1.0        5.49   1896
  2748  2748 . .   74 PRO HD2   .   75 ALA H      1.0        4.64   1899
  2749  2749 . .    4 GLY H     .    7 ASP H      1.0        5.50   1900
  2750  2750 . .   17 ARG HE    .   18 LYS H      1.0        5.50   1900
  2751  2751 . .   24 VAL H     .  111 MET HA     1.0        4.92   1908
  2752  2752 . .   81 LYS H     .   84 PRO HD3    1.0        5.06   1911
  2753  2753 . .   61 ILE HA    .   63 ARG H      1.0        3.88   1913
  2754  2754 . .  125 MET H     .  128 GLN HE21   1.0        5.07   1917
  2755  2755 . .   20 GLY H     .   36 TRP HE1    1.0        4.59   1921
  2756  2756 . .   20 GLY H     .   35 ARG HA     1.0        4.61   1923
  2757  2757 . .   20 GLY HA3   .   36 TRP H      1.0        5.25   1927
  2758  2758 . .   20 GLY HA2   .   36 TRP H      1.0        5.00   1928
  2759  2759 . .   83 GLU HB2   .   85 ARG H      1.0        4.58   1934
  2760  2760 . .   84 PRO HG3   .   85 ARG H      1.0        5.16   1934
  2761  2761 . .   16 LEU H     .  125 MET HG3    1.0        5.50   1939
  2762  2762 . .   23 LYS H     .  113 ALA H      1.0        5.49   1943
  2763  2763 . .   49 MET QB    .   50 GLY H      1.0        4.76   1944
  2764  2764 . .   62 VAL H     .   64 ILE QD1    1.0        5.38   1945
  2765  2765 . .   66 ASN H     .   97 GLY H      1.0        5.50   1947
  2766  2766 . .   37 ARG HD2   .   38 SER H      1.0        4.62   1952
  2767  2767 . .   95 LEU H     .  109 LEU QD1    1.0        5.50   1960
  2768  2768 . .   71 LEU H     .   73 HIS H      1.0        5.50   1966
  2769  2769 . .   74 PRO QB    .   75 ALA H      1.0        4.30   1967
  2770  2770 . .   69 LYS H     .   94 CYS H      1.0        4.92   1969
  2771  2771 . .  116 GLN QB    .  116 GLN HE21   1.0        4.86   1973
  2772  2772 . .   96 PHE H     .   97 GLY QA     1.0        5.04   1978
  2773  2773 . .   64 ILE HA    .   97 GLY H      1.0        5.15   1979
  2774  2774 . .   69 LYS H     .   70 GLY HA3    1.0        4.84   1982
  2775  2775 . .   62 VAL H     .   64 ILE H      1.0        4.43   1984
  2776  2776 . .   73 HIS HB2   .   77 LYS H      1.0        5.50   1986
  2777  2777 . .   24 VAL H     .   31 LYS HA     1.0        5.50   1991
  2778  2778 . .   45 PHE H     .  129 TRP HZ3    1.0        5.50   1992
  2779  2779 . .   61 ILE H     .   64 ILE HG13   1.0        5.50   2014
  2780  2780 . .   61 ILE H     .   63 ARG HG2    1.0        5.00   2016
  2781  2781 . .   84 PRO HB3   .   87 VAL H      1.0        5.50   2020
  2782  2782 . .   44 VAL H     .   61 ILE H      1.0        4.73   2021
  2783  2783 . .   45 PHE H     .   60 PRO HB3    1.0        4.78   2030
  2784  2784 . .   16 LEU H     .  125 MET HB2    1.0        5.50   2035
  2785  2785 . .   23 LYS HD2   .   32 GLU H      1.0        4.73   2043
  2786  2786 . .    8 LEU HA    .  128 GLN HE21   1.0        5.50   2050
  2787  2787 . .   92 THR H     .   93 MET HB3    1.0        5.38   2059
  2788  2788 . .   67 VAL HB    .   96 PHE H      1.0        5.50   2060
  2789  2789 . .   45 PHE HB2   .   62 VAL H      1.0        5.50   2065
  2790  2790 . .  123 VAL QG1   .  125 MET H      1.0        5.50   2067
  2791  2791 . .   24 VAL H     .   25 PHE H      1.0        4.77   2069
  2792  2792 . .   22 LEU HA    .   36 TRP HE1    1.0        5.00   2071
  2793  2793 . .   35 ARG HA    .   36 TRP HE1    1.0        5.50   2071
  2794  2794 . .  125 MET H     .  128 GLN HG2    1.0        4.59   2072
  2795  2795 . .  110 PRO HD3   .  111 MET H      1.0        5.50   2073
  2796  2796 . .   61 ILE QG2   .  132 ALA H      1.0        5.50   2076
  2797  2797 . .   72 VAL H     .   93 MET HA     1.0        4.90   2081
  2798  2798 . .   83 GLU HG3   .   86 LYS H      1.0        4.79   2082
  2799  2799 . .   95 LEU H     .  111 MET HG3    1.0        5.14   2086
  2800  2800 . .   65 ARG H     .   96 PHE HA     1.0        5.03   2091
  2801  2801 . .   97 GLY QA    .  108 GLU H      1.0        5.50   2096
  2802  2802 . .   61 ILE HG12  .  131 ASP H      1.0        5.14   2107
  2803  2803 . .  122 PHE QD    .  125 MET H      1.0        5.03   2108
  2804  2804 . .   23 LYS QE    .   24 VAL H      1.0        5.11   2109
  2805  2805 . .   18 LYS H     .   38 SER QB     1.0        5.50   2110
  2806  2806 . .   57 ASN HA    .   57 ASN HD21   1.0        5.14   2112
  2807  2807 . .   57 ASN H     .   58 ARG H      1.0        4.44   2113
  2808  2808 . .   91 PHE HB2   .  115 SER H      1.0        5.50   2114
  2809  2809 . .   45 PHE H     .  129 TRP HZ2    1.0        4.81   2116
  2810  2810 . .   73 HIS HD1   .  110 PRO HG2    1.0        4.81   2120
  2811  2811 . .   19 GLY QA    .   36 TRP HE1    1.0        5.50   2123
  2812  2812 . .   45 PHE H     .  129 TRP HH2    1.0        5.01   2126
  2813  2813 . .  130 ARG HD2   .  131 ASP H      1.0        3.85   2132
  2814  2814 . .  114 LYS H     .  118 GLU HA     1.0        5.50   2135
  2815  2815 . .  110 PRO HD2   .  111 MET H      1.0        5.43   2136
  2816  2816 . .   44 VAL H     .   60 PRO HB2    1.0        5.50   2143
  2817  2817 . .  129 TRP HE1   .  133 ALA H      1.0        5.42   2144
  2818  2818 . .  133 ALA H     .  135 TYR QB     1.0        5.47   2146
  2819  2819 . .   97 GLY H     .  108 GLU HG3    1.0        4.87   2151
  2820  2820 . .  117 LYS H     .  117 LYS HD2    1.0        4.81   2153
  2821  2821 . .   16 LEU H     .   18 LYS H      1.0        4.18   2161
  2822  2822 . .   34 ILE HG12  .   36 TRP H      1.0        5.13   2163
  2823  2823 . .  116 GLN HG3   .  117 LYS H      1.0        5.50   2176
  2824  2824 . .  117 LYS H     .  120 ASP QB     1.0        5.50   2176
  2825  2825 . .   88 ALA H     .  113 ALA H      1.0        5.50   2177
  2826  2826 . .   39 SER H     .   44 VAL HA     1.0        5.14   2181
  2827  2827 . .   63 ARG H     .  134 THR QG2    1.0        5.08   2184
  2828  2828 . .   61 ILE HG12  .  133 ALA H      1.0        5.03   2186
  2829  2829 . .    4 GLY H     .  133 ALA QB     1.0        5.50   2196
  2830  2830 . .   99 PRO HB2   .  107 VAL H      1.0        4.54   2200
  2831  2831 . .   24 VAL QG1   .   33 GLU H      1.0        5.18   2208
  2832  2832 . .   95 LEU H     .   96 PHE QD     1.0        5.14   2210
  2833  2833 . .   74 PRO QB    .   78 ALA H      1.0        4.96   2222
  2834  2834 . .   80 ALA H     .   81 LYS QD     1.0        4.75   2225
  2835  2835 . .   57 ASN HB2   .   58 ARG H      1.0        4.63   2226
  2836  2836 . .   77 LYS H     .   79 ALA H      1.0        4.25   2230
  2837  2837 . .   16 LEU QD2   .   18 LYS H      1.0        5.50   2232
  2838  2838 . .   25 PHE H     .  111 MET H      1.0        5.37   2234
  2839  2839 . .   46 GLU QG    .   47 TRP H      1.0        4.87   2236
  2840  2840 . .   17 ARG H     .   38 SER H      1.0        5.28   2245
  2841  2841 . .   23 LYS QG    .   33 GLU H      1.0        5.50   2247
  2842  2842 . .   23 LYS HD2   .   33 GLU H      1.0        5.06   2249
  2843  2843 . .   34 ILE QG2   .   36 TRP H      1.0        5.26   2253
  2844  2844 . .  130 ARG HB3   .  133 ALA H      1.0        5.33   2259
  2845  2845 . .   62 VAL HB    .  134 THR H      1.0        5.15   2269
  2846  2846 . .   81 LYS H     .   84 PRO HB3    1.0        5.43   2288
  2847  2847 . .   86 LYS QE    .   87 VAL H      1.0        5.30   2291
  2848  2848 . .  119 ARG HB3   .  122 PHE H      1.0        5.50   2295
  2849  2849 . .   46 GLU HA    .   59 ILE H      1.0        4.81   2312
  2850  2850 . .   70 GLY H     .   72 VAL HB     1.0        5.50   2329
  2851  2851 . .   70 GLY H     .   94 CYS HB3    1.0        5.50   2329
  2852  2852 . .   49 MET H     .   50 GLY H      1.0        5.12   2338
  2853  2853 . .   49 MET H     .   49 MET QE     1.0        5.50   2339
  2854  2854 . .   72 VAL H     .   94 CYS H      1.0        5.50   2353
  2855  2855 . .  114 LYS H     .  119 ARG HB3    1.0        5.28   2363
  2856  2856 . .   23 LYS QE    .  112 VAL H      1.0        5.50   2364
  2857  2857 . .   89 ALA H     .   90 LYS H      1.0        4.15   2369
  2858  2858 . .   75 ALA H     .  110 PRO HG2    1.0        5.50   2387
  2859  2859 . .   76 LEU H     .  110 PRO HG2    1.0        5.50   2387
  2860  2860 . .  130 ARG HG2   .  134 THR H      1.0        4.88   2392
  2861  2861 . .   76 LEU H     .   77 LYS HG3    1.0        5.30   2395
  2862  2862 . .  123 VAL QG1   .  124 GLU H      1.0        4.54   2398
  2863  2863 . .  103 PHE QD    .  105 GLU H      1.0        4.80   2406
  2864  2864 . .   57 ASN HA    .   57 ASN HD22   1.0        5.14   2411
  2865  2865 . .   19 GLY QA    .   36 TRP H      1.0        4.93   2420
  2866  2866 . .   90 LYS HA    .  116 GLN HE22   1.0        5.50   2421
  2867  2867 . .   61 ILE HG13  .   63 ARG H      1.0        5.34   2426
  2868  2868 . .   45 PHE H     .   60 PRO HB2    1.0        4.58   2432
  2869  2869 . .   40 GLN H     .   40 GLN QG     1.0        4.99   2438
  2870  2870 . .   88 ALA H     .   92 THR HA     1.0        4.54   2455
  2871  2871 . .   58 ARG H     .   59 ILE H      1.0        5.05   2459
  2872  2872 . .    1 SER H     .    8 LEU QQD    1.0        3.20    196
  2873  2873 . .    1 SER QB    .    8 LEU QQD    1.0        4.07   4445
  2874  2874 . .    2 MET H     .    8 LEU QQD    1.0        4.03    793
  2875  2875 . .    3 ASN HA    .    3 ASN QD2    1.0        4.42   8520
  2876  2876 . .    3 ASN QB    .    3 ASN QD2    1.0        2.87    347
  2877  2877 . .    3 ASN QB    .    4 GLY H      1.0        3.68   2946
  2878  2878 . .    3 ASN QB    .  135 TYR HA     1.0        4.12   8784
  2879  2879 . .    3 ASN QB    .  135 TYR HD1    1.0        4.60   2133
  2880  2880 . .    3 ASN QD2   .    4 GLY H      1.0        5.34      4
  2881  2881 . .    3 ASN QD2   .  135 TYR HA     1.0        3.57    311
  2882  2882 . .    4 GLY H     .    5 VAL QQG    1.0        4.76   1394
  2883  2883 . .    4 GLY HA3   .    5 VAL QQG    1.0        4.30   3012
  2884  2884 . .    5 VAL H     .    8 LEU QQD    1.0        4.53   1773
  2885  2885 . .    5 VAL HA    .    5 VAL QQG    1.0        2.66   1245
  2886  2886 . .    5 VAL HA    .    8 LEU QQD    1.0        2.93   1790
  2887  2887 . .    5 VAL HA    .   42 LEU QB     1.0        4.95   3375
  2888  2888 . .    5 VAL HA    .   42 LEU QQD    1.0        4.86   4631
  2889  2889 . .    5 VAL HB    .    8 LEU QQD    1.0        3.05   2264
  2890  2890 . .    5 VAL HB    .   42 LEU QB     1.0        3.70    781
  2891  2891 . .    5 VAL QQG   .    6 HIS H      1.0        2.70   1590
  2892  2892 . .    5 VAL QQG   .    6 HIS HA     1.0        3.45   2600
  2893  2893 . .    5 VAL QQG   .    6 HIS HD2    1.0        4.17   5783
  2894  2894 . .    5 VAL QQG   .    6 HIS HE1    1.0        4.61   5609
  2895  2895 . .    5 VAL QQG   .    8 LEU QQD    1.0        3.23    872
  2896  2896 . .    5 VAL QQG   .   42 LEU H      1.0        4.67   1417
  2897  2897 . .    5 VAL QQG   .   42 LEU HA     1.0        4.15   7728
  2898  2898 . .    5 VAL QQG   .   42 LEU QB     1.0        2.95    111
  2899  2899 . .    5 VAL QQG   .   42 LEU QQD    1.0        2.46   9784
  2900  2900 . .    5 VAL QQG   .   43 ASN HA     1.0        3.67   5113
  2901  2901 . .    5 VAL QQG   .   43 ASN QD2    1.0        3.76    922
  2902  2902 . .    5 VAL QQG   .   61 ILE QG2    1.0        4.11   1903
  2903  2903 . .    5 VAL QQG   .  129 TRP HA     1.0        4.37   3554
  2904  2904 . .    5 VAL QQG   .  129 TRP HD1    1.0        2.93   1419
  2905  2905 . .    5 VAL QQG   .  129 TRP HE1    1.0        2.78    159
  2906  2906 . .    5 VAL QQG   .  132 ALA QB     1.0        2.95   2563
  2907  2907 . .    5 VAL QQG   .  133 ALA H      1.0        3.38     53
  2908  2908 . .    5 VAL QQG   .  133 ALA HA     1.0        2.76   1835
  2909  2909 . .    6 HIS H     .    8 LEU QQD    1.0        4.44   1915
  2910  2910 . .    6 HIS HA    .    8 LEU QQD    1.0        4.20   3539
  2911  2911 . .    6 HIS HA    .   13 LYS QE     1.0        3.58   2679
  2912  2912 . .    6 HIS HA    .   42 LEU QQD    1.0        4.05     43
  2913  2913 . .    6 HIS HD1   .   42 LEU QQD    1.0        4.63   1644
  2914  2914 . .    6 HIS HE1   .   42 LEU QQD    1.0        4.31   2977
  2915  2915 . .    7 ASP H     .    8 LEU QQD    1.0        4.11   1280
  2916  2916 . .    7 ASP HB3   .    8 LEU QQD    1.0        4.31   3494
  2917  2917 . .    8 LEU H     .    8 LEU QQD    1.0        2.98   1399
  2918  2918 . .    8 LEU H     .   16 LEU QQD    1.0        5.44   2416
  2919  2919 . .    8 LEU H     .   42 LEU QQD    1.0        5.39   3672
  2920  2920 . .    8 LEU HA    .    8 LEU QQD    1.0        2.75   1285
  2921  2921 . .    8 LEU HA    .   12 VAL QQG    1.0        4.63   6559
  2922  2922 . .    8 LEU HB2   .    8 LEU QQD    1.0        3.01    397
  2923  2923 . .    8 LEU HB2   .   13 LYS QE     1.0        5.34   3632
  2924  2924 . .    8 LEU HB3   .    8 LEU QQD    1.0        3.13    392
  2925  2925 . .    8 LEU HB3   .   12 VAL QQG    1.0        3.68    392
  2926  2926 . .    8 LEU HG    .   16 LEU QQD    1.0        5.44   9853
  2927  2927 . .    8 LEU HG    .   42 LEU QQD    1.0        5.44   9853
  2928  2928 . .    8 LEU QQD   .    9 PRO HD2    1.0        2.96   1350
  2929  2929 . .    8 LEU QQD   .    9 PRO HD3    1.0        3.84    916
  2930  2930 . .    8 LEU QQD   .   13 LYS HA     1.0        4.58   2673
  2931  2931 . .    8 LEU QQD   .   13 LYS HD2    1.0        3.91   3467
  2932  2932 . .    8 LEU QQD   .   13 LYS HD3    1.0        3.49   2266
  2933  2933 . .    8 LEU QQD   .   13 LYS QE     1.0        5.28   5003
  2934  2934 . .    8 LEU QQD   .   16 LEU QQD    1.0        2.86   1303
  2935  2935 . .    8 LEU QQD   .   42 LEU QB     1.0        3.99   7079
  2936  2936 . .    8 LEU QQD   .   42 LEU QQD    1.0        3.03   2965
  2937  2937 . .    8 LEU QQD   .  128 GLN HA     1.0        4.54   2120
  2938  2938 . .    8 LEU QQD   .  128 GLN HB2    1.0        2.79   1684
  2939  2939 . .    8 LEU QQD   .  128 GLN HB3    1.0        4.34    206
  2940  2940 . .    8 LEU QQD   .  128 GLN HG2    1.0        4.17   1640
  2941  2941 . .    8 LEU QQD   .  128 GLN HG3    1.0        3.05    193
  2942  2942 . .    8 LEU QQD   .  128 GLN HE21   1.0        4.21   1633
  2943  2943 . .    8 LEU QQD   .  128 GLN HE22   1.0        4.63   8647
  2944  2944 . .    8 LEU QQD   .  129 TRP H      1.0        5.44   3724
  2945  2945 . .    8 LEU QQD   .  129 TRP HA     1.0        2.67   1866
  2946  2946 . .    8 LEU QQD   .  129 TRP QB     1.0        3.69    757
  2947  2947 . .    8 LEU QQD   .  129 TRP HD1    1.0        2.97   1332
  2948  2948 . .    8 LEU QQD   .  129 TRP HE1    1.0        4.68   3308
  2949  2949 . .    8 LEU QQD   .  131 ASP HB2    1.0        5.05   4120
  2950  2950 . .    8 LEU QQD   .  131 ASP HB3    1.0        5.01   3736
  2951  2951 . .    8 LEU QQD   .  132 ALA H      1.0        3.51    860
  2952  2952 . .    8 LEU QQD   .  132 ALA HA     1.0        4.28   2120
  2953  2953 . .    8 LEU QQD   .  132 ALA QB     1.0        2.31    962
  2954  2954 . .    9 PRO HA    .   12 VAL QQG    1.0        5.33   4214
  2955  2955 . .    9 PRO HB2   .   12 VAL QQG    1.0        3.08   2778
  2956  2956 . .    9 PRO HB3   .   12 VAL QQG    1.0        4.00    667
  2957  2957 . .    9 PRO QG    .   12 VAL QQG    1.0        2.69   2705
  2958  2958 . .    9 PRO HD2   .   12 VAL QQG    1.0        3.08   1709
  2959  2959 . .    9 PRO HD3   .   12 VAL QQG    1.0        3.84   1840
  2960  2960 . .   10 SER H     .   10 SER QB     1.0        3.16    662
  2961  2961 . .   10 SER H     .   13 LYS QE     1.0        4.51   1224
  2962  2962 . .   10 SER HA    .   13 LYS QE     1.0        3.71   7418
  2963  2963 . .   10 SER QB    .   11 ASN H      1.0        3.88   7943
  2964  2964 . .   10 SER QB    .   11 ASN HA     1.0        4.43   3033
  2965  2965 . .   10 SER QB    .   13 LYS HG3    1.0        4.09   4392
  2966  2966 . .   10 SER QB    .   13 LYS QE     1.0        3.55   2949
  2967  2967 . .   11 ASN H     .   12 VAL QQG    1.0        3.98   1083
  2968  2968 . .   11 ASN QB    .   12 VAL QQG    1.0        4.15   3261
  2969  2969 . .   11 ASN HD21  .   12 VAL QQG    1.0        3.77   1052
  2970  2970 . .   12 VAL H     .   12 VAL QQG    1.0        2.44    105
  2971  2971 . .   12 VAL H     .   16 LEU QQD    1.0        4.94   1867
  2972  2972 . .   12 VAL HA    .   12 VAL QQG    1.0        2.48   1048
  2973  2973 . .   12 VAL HA    .   16 LEU QQD    1.0        4.27   2101
  2974  2974 . .   12 VAL QQG   .   13 LYS H      1.0        2.93    244
  2975  2975 . .   12 VAL QQG   .   13 LYS HA     1.0        3.42   1574
  2976  2976 . .   12 VAL QQG   .   13 LYS HB2    1.0        4.18   5394
  2977  2977 . .   12 VAL QQG   .   13 LYS HG3    1.0        3.66   3576
  2978  2978 . .   12 VAL QQG   .   14 GLU H      1.0        5.28    818
  2979  2979 . .   12 VAL QQG   .   15 ALA H      1.0        4.62    114
  2980  2980 . .   12 VAL QQG   .   15 ALA QB     1.0        3.88   2789
  2981  2981 . .   12 VAL QQG   .   16 LEU H      1.0        4.05     23
  2982  2982 . .   12 VAL QQG   .   16 LEU QB     1.0        4.89   4337
  2983  2983 . .   12 VAL QQG   .   16 LEU QQD    1.0        2.62   1805
  2984  2984 . .   12 VAL QQG   .  125 MET HA     1.0        3.46   2312
  2985  2985 . .   12 VAL QQG   .  125 MET HB3    1.0        3.68   3561
  2986  2986 . .   12 VAL QQG   .  125 MET HG2    1.0        2.83   5102
  2987  2987 . .   12 VAL QQG   .  125 MET QE     1.0        4.81   3588
  2988  2988 . .   12 VAL QQG   .  128 GLN HG2    1.0        5.13   2338
  2989  2989 . .   12 VAL QQG   .  128 GLN HE22   1.0        3.51    855
  2990  2990 . .   13 LYS H     .   13 LYS QE     1.0        5.34    761
  2991  2991 . .   13 LYS H     .   16 LEU QQD    1.0        3.77   1507
  2992  2992 . .   13 LYS HA    .   16 LEU QQD    1.0        3.26    666
  2993  2993 . .   13 LYS HA    .   42 LEU QQD    1.0        3.62   1692
  2994  2994 . .   13 LYS HB2   .   13 LYS QE     1.0        3.05   2446
  2995  2995 . .   13 LYS HB2   .   14 GLU QG     1.0        3.23   5795
  2996  2996 . .   13 LYS HB2   .   42 LEU QQD    1.0        4.58    304
  2997  2997 . .   13 LYS HB3   .   13 LYS QE     1.0        3.47   3149
  2998  2998 . .   13 LYS HB3   .   42 LEU QQD    1.0        3.74   2879
  2999  2999 . .   13 LYS HG2   .   13 LYS QE     1.0        3.45   1898
  3000  3000 . .   13 LYS HG2   .   42 LEU QQD    1.0        4.17   2790
  3001  3001 . .   13 LYS HG3   .   13 LYS QE     1.0        3.32    454
  3002  3002 . .   13 LYS HD2   .   42 LEU QQD    1.0        2.97    488
  3003  3003 . .   13 LYS QE    .   14 GLU H      1.0        4.86   5861
  3004  3004 . .   13 LYS QE    .   42 LEU QQD    1.0        4.10   3461
  3005  3005 . .   14 GLU H     .   14 GLU QG     1.0        3.00    695
  3006  3006 . .   14 GLU H     .   16 LEU QQD    1.0        4.51    939
  3007  3007 . .   14 GLU H     .   42 LEU QQD    1.0        5.44   9766
  3008  3008 . .   14 GLU HA    .   14 GLU QG     1.0        3.19   1617
  3009  3009 . .   14 GLU HA    .   17 ARG QG     1.0        3.28   4703
  3010  3010 . .   14 GLU QG    .   15 ALA H      1.0        4.45    880
  3011  3011 . .   15 ALA H     .   16 LEU QB     1.0        5.08   1442
  3012  3012 . .   15 ALA H     .   16 LEU QQD    1.0        4.15   1421
  3013  3013 . .   15 ALA QB    .   16 LEU QQD    1.0        4.47   7157
  3014  3014 . .   16 LEU H     .   16 LEU QB     1.0        2.93    246
  3015  3015 . .   16 LEU H     .   16 LEU QQD    1.0        3.10    424
  3016  3016 . .   16 LEU HA    .   16 LEU QQD    1.0        4.03   1814
  3017  3017 . .   16 LEU QB    .   16 LEU QQD    1.0        2.34   3805
  3018  3018 . .   16 LEU QB    .   17 ARG H      1.0        3.67   2237
  3019  3019 . .   16 LEU QB    .   36 TRP HZ3    1.0        4.56   3828
  3020  3020 . .   16 LEU QB    .   38 SER QB     1.0        3.99   1986
  3021  3021 . .   16 LEU QQD   .   17 ARG H      1.0        3.98   1167
  3022  3022 . .   16 LEU QQD   .   17 ARG HA     1.0        3.94   3023
  3023  3023 . .   16 LEU QQD   .   17 ARG QD     1.0        5.44   6962
  3024  3024 . .   16 LEU QQD   .   38 SER H      1.0        4.57    375
  3025  3025 . .   16 LEU QQD   .   38 SER HA     1.0        4.58   3353
  3026  3026 . .   16 LEU QQD   .   38 SER QB     1.0        3.30   1366
  3027  3027 . .   16 LEU QQD   .   39 SER H      1.0        5.11   1074
  3028  3028 . .   16 LEU QQD   .   42 LEU QB     1.0        3.18   1450
  3029  3029 . .   16 LEU QQD   .   42 LEU QQD    1.0        3.71   4420
  3030  3030 . .   16 LEU QQD   .  125 MET H      1.0        5.44   1971
  3031  3031 . .   16 LEU QQD   .  125 MET HB2    1.0        4.15   5693
  3032  3032 . .   16 LEU QQD   .  125 MET HB3    1.0        3.57   2801
  3033  3033 . .   16 LEU QQD   .  125 MET HG2    1.0        4.16   6022
  3034  3034 . .   16 LEU QQD   .  125 MET HG3    1.0        4.51   3434
  3035  3035 . .   16 LEU QQD   .  126 MET H      1.0        5.44   1670
  3036  3036 . .   16 LEU QQD   .  128 GLN HE21   1.0        5.44   2921
  3037  3037 . .   16 LEU QQD   .  129 TRP HA     1.0        4.09   2968
  3038  3038 . .   16 LEU QQD   .  129 TRP QB     1.0        3.22   1859
  3039  3039 . .   16 LEU QQD   .  129 TRP HD1    1.0        4.92    492
  3040  3040 . .   16 LEU QQD   .  129 TRP HE3    1.0        4.23   3606
  3041  3041 . .   16 LEU QQD   .  129 TRP HE1    1.0        4.13   3347
  3042  3042 . .   16 LEU QQD   .  129 TRP HZ3    1.0        4.57   3198
  3043  3043 . .   16 LEU QQD   .  129 TRP HZ2    1.0        4.35   3846
  3044  3044 . .   16 LEU QQD   .  129 TRP HH2    1.0        5.13   9715
  3045  3045 . .   17 ARG H     .   17 ARG QG     1.0        3.48   2098
  3046  3046 . .   17 ARG HA    .   17 ARG QG     1.0        3.56   4147
  3047  3047 . .   17 ARG HB2   .   42 LEU QQD    1.0        3.70    889
  3048  3048 . .   17 ARG QG    .   17 ARG HE     1.0        3.67   2793
  3049  3049 . .   17 ARG QG    .   18 LYS H      1.0        4.27   1048
  3050  3050 . .   17 ARG QG    .   18 LYS HA     1.0        4.43   7087
  3051  3051 . .   17 ARG QD    .   42 LEU QQD    1.0        3.83   3573
  3052  3052 . .   17 ARG HE    .   42 LEU QQD    1.0        5.28   9768
  3053  3053 . .   19 GLY H     .   37 ARG QD     1.0        4.80   1632
  3054  3054 . .   21 LYS H     .   22 LEU QQD    1.0        4.78   2098
  3055  3055 . .   21 LYS HA    .   22 LEU QQD    1.0        4.36   5353
  3056  3056 . .   21 LYS HB3   .   35 ARG QD     1.0        4.47   8993
  3057  3057 . .   22 LEU H     .   22 LEU QQD    1.0        4.02    202
  3058  3058 . .   22 LEU QB    .   22 LEU QQD    1.0        2.33   8849
  3059  3059 . .   22 LEU QQD   .   23 LYS H      1.0        3.01    311
  3060  3060 . .   22 LEU QQD   .   34 ILE H      1.0        5.44   2172
  3061  3061 . .   22 LEU QQD   .   34 ILE QG2    1.0        4.09   2717
  3062  3062 . .   22 LEU QQD   .   36 TRP HD1    1.0        3.63   1445
  3063  3063 . .   22 LEU QQD   .   36 TRP HE1    1.0        3.09    446
  3064  3064 . .   22 LEU QQD   .   36 TRP HZ2    1.0        4.04   2655
  3065  3065 . .   22 LEU QQD   .  111 MET HA     1.0        4.13   3435
  3066  3066 . .   22 LEU QQD   .  111 MET HB2    1.0        5.44   5434
  3067  3067 . .   22 LEU QQD   .  111 MET HB3    1.0        4.65   6215
  3068  3068 . .   22 LEU QQD   .  112 VAL H      1.0        2.92    909
  3069  3069 . .   22 LEU QQD   .  112 VAL HA     1.0        4.11   7413
  3070  3070 . .   22 LEU QQD   .  113 ALA H      1.0        3.55   1129
  3071  3071 . .   22 LEU QQD   .  113 ALA HA     1.0        3.75   8004
  3072  3072 . .   22 LEU QQD   .  113 ALA QB     1.0        3.75   3397
  3073  3073 . .   22 LEU QQD   .  114 LYS H      1.0        5.44   1930
  3074  3074 . .   22 LEU QQD   .  122 PHE H      1.0        5.44   1865
  3075  3075 . .   22 LEU QQD   .  122 PHE HB2    1.0        4.41   5639
  3076  3076 . .   22 LEU QQD   .  122 PHE QD     1.0        3.31   1942
  3077  3077 . .   22 LEU QQD   .  122 PHE QE     1.0        3.58   1942
  3078  3078 . .   22 LEU QQD   .  122 PHE HZ     1.0        4.49   3282
  3079  3079 . .   22 LEU QQD   .  123 VAL H      1.0        5.44   1961
  3080  3080 . .   22 LEU QQD   .  123 VAL QQG    1.0        4.92   8851
  3081  3081 . .   23 LYS H     .  112 VAL QQG    1.0        4.13   2726
  3082  3082 . .   23 LYS HA    .  112 VAL QQG    1.0        4.65   6445
  3083  3083 . .   23 LYS HB2   .  112 VAL QQG    1.0        2.51   2388
  3084  3084 . .   23 LYS HB3   .  112 VAL QQG    1.0        2.77     19
  3085  3085 . .   23 LYS QG    .  112 VAL QQG    1.0        4.40    368
  3086  3086 . .   24 VAL H     .  112 VAL QQG    1.0        4.71    283
  3087  3087 . .   24 VAL HA    .   26 LEU QQD    1.0        4.38    583
  3088  3088 . .   24 VAL HA    .  112 VAL QQG    1.0        4.58    583
  3089  3089 . .   24 VAL HB    .   26 LEU QQD    1.0        4.12   3153
  3090  3090 . .   24 VAL QG1   .   26 LEU QQD    1.0        2.81    242
  3091  3091 . .   24 VAL QG1   .   32 GLU QB     1.0        3.82   2629
  3092  3092 . .   24 VAL QG2   .   26 LEU QQD    1.0        2.52   3689
  3093  3093 . .   25 PHE H     .   26 LEU QQD    1.0        3.73    220
  3094  3094 . .   25 PHE H     .   76 LEU QQD    1.0        4.04   2157
  3095  3095 . .   25 PHE HA    .   26 LEU QQD    1.0        4.21   2242
  3096  3096 . .   25 PHE HB2   .   76 LEU QQD    1.0        3.96   3492
  3097  3097 . .   25 PHE HB2   .  112 VAL QQG    1.0        4.80   5589
  3098  3098 . .   25 PHE HB3   .   76 LEU QQD    1.0        5.14   9841
  3099  3099 . .   25 PHE QD    .   76 LEU QQD    1.0        2.98   1438
  3100  3100 . .   25 PHE QE    .  112 VAL QQG    1.0        3.05    897
  3101  3101 . .   26 LEU H     .   26 LEU QQD    1.0        2.92    441
  3102  3102 . .   26 LEU H     .   27 PRO QD     1.0        4.75   3755
  3103  3103 . .   26 LEU HA    .   26 LEU QQD    1.0        2.75   2503
  3104  3104 . .   26 LEU QB    .   27 PRO QD     1.0        2.85    320
  3105  3105 . .   26 LEU HG    .   27 PRO QD     1.0        4.04   1823
  3106  3106 . .   26 LEU QQD   .   27 PRO HA     1.0        5.44   6959
  3107  3107 . .   26 LEU QQD   .   27 PRO QG     1.0        3.60    213
  3108  3108 . .   26 LEU QQD   .   27 PRO QD     1.0        3.02   1044
  3109  3109 . .   26 LEU QQD   .   29 LYS H      1.0        4.89   1271
  3110  3110 . .   26 LEU QQD   .   30 GLU HA     1.0        4.36   6668
  3111  3111 . .   26 LEU QQD   .  103 PHE QD     1.0        5.44   8270
  3112  3112 . .   26 LEU QQD   .  103 PHE HE1    1.0        5.44   8270
  3113  3113 . .   26 LEU QQD   .  103 PHE HZ     1.0        4.92   2416
  3114  3114 . .   26 LEU QQD   .  109 LEU HA     1.0        3.87   3752
  3115  3115 . .   26 LEU QQD   .  110 PRO HG2    1.0        4.21   5183
  3116  3116 . .   26 LEU QQD   .  110 PRO HG3    1.0        4.55   4220
  3117  3117 . .   26 LEU QQD   .  110 PRO HD2    1.0        3.44   7007
  3118  3118 . .   26 LEU QQD   .  110 PRO HD3    1.0        3.98    849
  3119  3119 . .   26 LEU QQD   .  111 MET HG3    1.0        5.10   4737
  3120  3120 . .   27 PRO QB    .   28 GLU H      1.0        4.00   2150
  3121  3121 . .   27 PRO QD    .   28 GLU H      1.0        3.55   1044
  3122  3122 . .   27 PRO QD    .  103 PHE HZ     1.0        5.35   1645
  3123  3123 . .   28 GLU H     .   28 GLU QG     1.0        3.76   9551
  3124  3124 . .   28 GLU HA    .   28 GLU QG     1.0        3.02   3888
  3125  3125 . .   28 GLU QB    .   29 LYS QB     1.0        3.96   8149
  3126  3126 . .   29 LYS H     .   29 LYS QB     1.0        3.03    527
  3127  3127 . .   29 LYS H     .   29 LYS QG     1.0        3.29    413
  3128  3128 . .   29 LYS HA    .   29 LYS QG     1.0        3.20   1961
  3129  3129 . .   29 LYS QB    .   29 LYS QD     1.0        2.72   6197
  3130  3130 . .   29 LYS QB    .   30 GLU H      1.0        3.77    673
  3131  3131 . .   29 LYS QB    .   30 GLU HA     1.0        5.00   9480
  3132  3132 . .   29 LYS QG    .   29 LYS QE     1.0        3.16   2686
  3133  3133 . .   31 LYS HG3   .   32 GLU QB     1.0        4.52   8666
  3134  3134 . .   32 GLU H     .   32 GLU QB     1.0        3.65   3419
  3135  3135 . .   32 GLU QB    .   33 GLU H      1.0        3.87    282
  3136  3136 . .   32 GLU QB    .   49 MET QE     1.0        3.82   6448
  3137  3137 . .   35 ARG H     .   35 ARG QD     1.0        5.34   9879
  3138  3138 . .   35 ARG HA    .   35 ARG QD     1.0        4.21   8471
  3139  3139 . .   35 ARG QB    .   35 ARG QD     1.0        2.37   2209
  3140  3140 . .   35 ARG QB    .   36 TRP H      1.0        4.47   1208
  3141  3141 . .   35 ARG QD    .   36 TRP H      1.0        5.34   9879
  3142  3142 . .   37 ARG QD    .   38 SER H      1.0        3.88   1836
  3143  3143 . .   37 ARG QD    .   38 SER HA     1.0        4.56   7970
  3144  3144 . .   39 SER H     .   42 LEU QB     1.0        5.34   1521
  3145  3145 . .   40 GLN H     .   40 GLN QB     1.0        3.37    630
  3146  3146 . .   40 GLN H     .   40 GLN QE2    1.0        4.35   1452
  3147  3147 . .   40 GLN QB    .   41 ASP H      1.0        3.76     26
  3148  3148 . .   40 GLN QB    .   41 ASP HA     1.0        4.65   8409
  3149  3149 . .   41 ASP HA    .   42 LEU QQD    1.0        4.19   8335
  3150  3150 . .   41 ASP QB    .   42 LEU H      1.0        3.84   1775
  3151  3151 . .   42 LEU H     .   42 LEU QQD    1.0        2.97    445
  3152  3152 . .   42 LEU HA    .   42 LEU QQD    1.0        3.56   1767
  3153  3153 . .   42 LEU QB    .   42 LEU QQD    1.0        2.61    469
  3154  3154 . .   42 LEU QB    .   44 VAL H      1.0        5.30   1877
  3155  3155 . .   42 LEU QB    .  129 TRP HE1    1.0        3.32     33
  3156  3156 . .   42 LEU QQD   .   43 ASN H      1.0        4.81    745
  3157  3157 . .   42 LEU QQD   .   43 ASN QD2    1.0        5.32   5474
  3158  3158 . .   42 LEU QQD   .  129 TRP HD1    1.0        4.90   8914
  3159  3159 . .   42 LEU QQD   .  129 TRP HE1    1.0        4.60   4666
  3160  3160 . .   44 VAL QG1   .   46 GLU QB     1.0        3.51    197
  3161  3161 . .   45 PHE H     .   46 GLU QB     1.0        4.50   1538
  3162  3162 . .   45 PHE QD    .   59 ILE QG1    1.0        4.28   8050
  3163  3163 . .   45 PHE QD    .   95 LEU QQD    1.0        4.62   3671
  3164  3164 . .   45 PHE HE1   .   95 LEU QQD    1.0        3.50   1295
  3165  3165 . .   45 PHE HZ    .   95 LEU QQD    1.0        4.14   1445
  3166  3166 . .   45 PHE HE2   .   95 LEU QQD    1.0        5.28   3671
  3167  3167 . .   46 GLU H     .   46 GLU QB     1.0        3.52   1002
  3168  3168 . .   46 GLU QB    .   58 ARG HA     1.0        3.37   1630
  3169  3169 . .   46 GLU QB    .   59 ILE H      1.0        3.81   1858
  3170  3170 . .   47 TRP H     .   47 TRP QB     1.0        3.32    302
  3171  3171 . .   47 TRP QB    .   48 CYS H      1.0        4.33   1247
  3172  3172 . .   49 MET H     .   49 MET QG     1.0        5.24   2339
  3173  3173 . .   49 MET QB    .   50 GLY QA     1.0        4.94   8814
  3174  3174 . .   49 MET QG    .   50 GLY H      1.0        3.55   1138
  3175  3175 . .   49 MET QG    .   50 GLY QA     1.0        4.96   4384
  3176  3176 . .   51 ASN H     .   51 ASN QB     1.0        3.22    985
  3177  3177 . .   51 ASN HA    .   51 ASN QD2    1.0        4.28   1903
  3178  3178 . .   51 ASN QB    .   51 ASN QD2    1.0        3.07   1028
  3179  3179 . .   51 ASN QB    .   52 ASP H      1.0        4.15    327
  3180  3180 . .   52 ASP QB    .   53 GLN H      1.0        4.32   9808
  3181  3181 . .   53 GLN HA    .   53 GLN QG     1.0        3.42   1288
  3182  3182 . .   53 GLN HA    .   53 GLN QE2    1.0        4.50   1981
  3183  3183 . .   53 GLN QB    .   53 GLN QE2    1.0        4.07   1055
  3184  3184 . .   53 GLN QG    .   54 ASP H      1.0        4.92    849
  3185  3185 . .   54 ASP H     .   54 ASP QB     1.0        2.99    357
  3186  3186 . .   54 ASP HA    .   54 ASP QB     1.0        2.57   2542
  3187  3187 . .   56 ASN HA    .   57 ASN QB     1.0        4.62   2743
  3188  3188 . .   56 ASN QB    .   56 ASN QD2    1.0        3.01    768
  3189  3189 . .   56 ASN QB    .   57 ASN H      1.0        3.73    754
  3190  3190 . .   56 ASN QB    .   58 ARG H      1.0        5.34   2304
  3191  3191 . .   57 ASN H     .   57 ASN QB     1.0        3.12    123
  3192  3192 . .   57 ASN HA    .   57 ASN QD2    1.0        4.52   2112
  3193  3193 . .   57 ASN QB    .   57 ASN QD2    1.0        3.01    558
  3194  3194 . .   57 ASN QB    .   58 ARG H      1.0        4.01   1739
  3195  3195 . .   58 ARG H     .   58 ARG QD     1.0        3.86   1505
  3196  3196 . .   58 ARG HA    .   58 ARG QD     1.0        2.47   5818
  3197  3197 . .   58 ARG HB3   .   58 ARG QD     1.0        2.83    662
  3198  3198 . .   58 ARG QD    .   59 ILE QG2    1.0        5.11   8482
  3199  3199 . .   59 ILE HA    .   59 ILE QG1    1.0        3.42   1734
  3200  3200 . .   59 ILE QG2   .   59 ILE QG1    1.0        2.93   2502
  3201  3201 . .   59 ILE QG1   .   63 ARG QB     1.0        3.19   4683
  3202  3202 . .   59 ILE QG1   .   63 ARG HG3    1.0        3.44   4985
  3203  3203 . .   59 ILE QG1   .   98 PRO QB     1.0        4.38   6877
  3204  3204 . .   59 ILE QG1   .   98 PRO HG2    1.0        4.36   4371
  3205  3205 . .   59 ILE QG1   .   98 PRO HG3    1.0        4.45   6814
  3206  3206 . .   59 ILE QG1   .   98 PRO QD     1.0        3.77   2937
  3207  3207 . .   60 PRO HB2   .   62 VAL QQG    1.0        2.64    630
  3208  3208 . .   60 PRO HB3   .   62 VAL QQG    1.0        3.73   2240
  3209  3209 . .   60 PRO HG2   .   62 VAL QQG    1.0        2.52    760
  3210  3210 . .   60 PRO HD2   .   62 VAL QQG    1.0        3.89   6004
  3211  3211 . .   61 ILE H     .   62 VAL QQG    1.0        4.53   3470
  3212  3212 . .   61 ILE HA    .   62 VAL QQG    1.0        4.92   5957
  3213  3213 . .   61 ILE HG13  .   62 VAL QQG    1.0        5.30   6486
  3214  3214 . .   61 ILE QD1   .   67 VAL QQG    1.0        4.37   7062
  3215  3215 . .   62 VAL H     .   62 VAL QQG    1.0        2.45    973
  3216  3216 . .   62 VAL HA    .   62 VAL QQG    1.0        3.06   2329
  3217  3217 . .   62 VAL QQG   .   63 ARG H      1.0        3.08   1085
  3218  3218 . .   62 VAL QQG   .   63 ARG HA     1.0        3.52   3858
  3219  3219 . .   62 VAL QQG   .   63 ARG QB     1.0        4.46    127
  3220  3220 . .   62 VAL QQG   .   63 ARG HG2    1.0        2.85   1406
  3221  3221 . .   62 VAL QQG   .   63 ARG QD     1.0        3.26   1543
  3222  3222 . .   62 VAL QQG   .   63 ARG HE     1.0        2.95   1263
  3223  3223 . .   62 VAL QQG   .   64 ILE H      1.0        4.47   3116
  3224  3224 . .   62 VAL QQG   .  130 ARG HG2    1.0        5.09   8226
  3225  3225 . .   62 VAL QQG   .  130 ARG HD3    1.0        5.21   6682
  3226  3226 . .   62 VAL QQG   .  133 ALA H      1.0        4.89    122
  3227  3227 . .   62 VAL QQG   .  133 ALA HA     1.0        4.81   2971
  3228  3228 . .   62 VAL QQG   .  133 ALA QB     1.0        2.93   1267
  3229  3229 . .   62 VAL QQG   .  134 THR H      1.0        4.28    875
  3230  3230 . .   62 VAL QQG   .  134 THR HA     1.0        3.83   2153
  3231  3231 . .   63 ARG HG3   .   98 PRO QB     1.0        4.80   2031
  3232  3232 . .   63 ARG QD    .   98 PRO QB     1.0        4.00   4833
  3233  3233 . .   64 ILE HA    .   95 LEU QQD    1.0        4.36     35
  3234  3234 . .   64 ILE QG2   .   67 VAL QQG    1.0        2.73   6552
  3235  3235 . .   64 ILE QG2   .   95 LEU QQD    1.0        2.75   2399
  3236  3236 . .   64 ILE HG12  .   95 LEU QQD    1.0        3.07    396
  3237  3237 . .   64 ILE QD1   .   67 VAL QQG    1.0        3.52   5860
  3238  3238 . .   64 ILE QD1   .   95 LEU QQD    1.0        2.54   2906
  3239  3239 . .   65 ARG H     .   95 LEU QQD    1.0        3.89   1617
  3240  3240 . .   66 ASN H     .   67 VAL QQG    1.0        4.20   1843
  3241  3241 . .   66 ASN H     .   95 LEU QQD    1.0        3.84   1780
  3242  3242 . .   66 ASN HA    .   67 VAL QQG    1.0        3.99   2869
  3243  3243 . .   66 ASN HA    .  127 VAL QQG    1.0        3.48   2737
  3244  3244 . .   66 ASN QD2   .   67 VAL H      1.0        4.77   2423
  3245  3245 . .   66 ASN QD2   .   68 ALA QB     1.0        4.45   8103
  3246  3246 . .   67 VAL H     .  127 VAL QQG    1.0        3.06    223
  3247  3247 . .   67 VAL HA    .   67 VAL QQG    1.0        2.72   1471
  3248  3248 . .   67 VAL HB    .   95 LEU QQD    1.0        4.48   4298
  3249  3249 . .   67 VAL HB    .  127 VAL QQG    1.0        4.15   4023
  3250  3250 . .   67 VAL QQG   .   68 ALA H      1.0        3.83   1370
  3251  3251 . .   67 VAL QQG   .   68 ALA HA     1.0        3.63   4260
  3252  3252 . .   67 VAL QQG   .   69 LYS H      1.0        5.22   1542
  3253  3253 . .   67 VAL QQG   .   69 LYS QD     1.0        3.37   1591
  3254  3254 . .   67 VAL QQG   .   69 LYS QE     1.0        3.64   8564
  3255  3255 . .   67 VAL QQG   .   93 MET HA     1.0        5.21   8749
  3256  3256 . .   67 VAL QQG   .   93 MET QE     1.0        2.92   2880
  3257  3257 . .   67 VAL QQG   .   94 CYS H      1.0        3.90    337
  3258  3258 . .   67 VAL QQG   .   95 LEU H      1.0        4.50   3878
  3259  3259 . .   67 VAL QQG   .   95 LEU HA     1.0        3.02   1471
  3260  3260 . .   67 VAL QQG   .   95 LEU HB2    1.0        3.57    203
  3261  3261 . .   67 VAL QQG   .   95 LEU HB3    1.0        4.41   7478
  3262  3262 . .   67 VAL QQG   .   95 LEU HG     1.0        3.99   2578
  3263  3263 . .   67 VAL QQG   .   95 LEU QQD    1.0        2.73   3428
  3264  3264 . .   67 VAL QQG   .   96 PHE H      1.0        3.46    338
  3265  3265 . .   67 VAL QQG   .   96 PHE QD     1.0        5.00   3139
  3266  3266 . .   67 VAL QQG   .  122 PHE HZ     1.0        5.44   6512
  3267  3267 . .   67 VAL QQG   .  123 VAL HA     1.0        3.13   1683
  3268  3268 . .   67 VAL QQG   .  123 VAL HB     1.0        3.04   1929
  3269  3269 . .   67 VAL QQG   .  123 VAL QQG    1.0        3.16   2163
  3270  3270 . .   67 VAL QQG   .  125 MET H      1.0        5.44   2067
  3271  3271 . .   67 VAL QQG   .  126 MET HB3    1.0        2.74    750
  3272  3272 . .   67 VAL QQG   .  126 MET HG2    1.0        4.46   5186
  3273  3273 . .   67 VAL QQG   .  126 MET HG3    1.0        3.95   4572
  3274  3274 . .   67 VAL QQG   .  127 VAL HA     1.0        4.12   8894
  3275  3275 . .   67 VAL QQG   .  127 VAL QQG    1.0        2.42   9711
  3276  3276 . .   68 ALA H     .   69 LYS QE     1.0        4.78   1510
  3277  3277 . .   68 ALA QB    .   69 LYS QE     1.0        4.14   6833
  3278  3278 . .   68 ALA QB    .   72 VAL QQG    1.0        2.31   1785
  3279  3279 . .   69 LYS H     .   72 VAL QQG    1.0        3.95   6053
  3280  3280 . .   69 LYS H     .  123 VAL QQG    1.0        5.13   7244
  3281  3281 . .   69 LYS HA    .   69 LYS QE     1.0        4.65   7419
  3282  3282 . .   69 LYS HA    .   72 VAL QQG    1.0        4.66   4934
  3283  3283 . .   69 LYS HA    .  123 VAL QQG    1.0        4.82   4934
  3284  3284 . .   69 LYS HB3   .  123 VAL QQG    1.0        3.00   2627
  3285  3285 . .   69 LYS QG    .   69 LYS QE     1.0        2.92     32
  3286  3286 . .   69 LYS QD    .  123 VAL QQG    1.0        2.86   3918
  3287  3287 . .   69 LYS QE    .   94 CYS H      1.0        5.34   2446
  3288  3288 . .   69 LYS QE    .  123 VAL QQG    1.0        3.59   2481
  3289  3289 . .   69 LYS QE    .  124 GLU HG2    1.0        5.11   9080
  3290  3290 . .   69 LYS QE    .  127 VAL QQG    1.0        2.94   3197
  3291  3291 . .   70 GLY H     .   71 LEU QQD    1.0        5.37   6409
  3292  3292 . .   70 GLY H     .   72 VAL QQG    1.0        3.66    279
  3293  3293 . .   70 GLY H     .   76 LEU QQD    1.0        5.44   1467
  3294  3294 . .   70 GLY H     .  123 VAL QQG    1.0        4.67   6921
  3295  3295 . .   70 GLY HA3   .   71 LEU QQD    1.0        5.25   9485
  3296  3296 . .   70 GLY HA3   .   72 VAL QQG    1.0        4.34   2678
  3297  3297 . .   70 GLY HA3   .   76 LEU QQD    1.0        5.44   5166
  3298  3298 . .   71 LEU H     .   71 LEU QQD    1.0        3.93    107
  3299  3299 . .   71 LEU H     .   72 VAL QQG    1.0        5.26   1398
  3300  3300 . .   71 LEU HA    .   71 LEU QQD    1.0        2.68   1133
  3301  3301 . .   71 LEU HA    .   72 VAL QQG    1.0        4.07   2650
  3302  3302 . .   71 LEU HA    .   76 LEU QQD    1.0        3.47   1928
  3303  3303 . .   71 LEU HB2   .   71 LEU QQD    1.0        3.07   2831
  3304  3304 . .   71 LEU HB3   .   71 LEU QQD    1.0        2.52   1672
  3305  3305 . .   71 LEU QQD   .   72 VAL H      1.0        4.27    452
  3306  3306 . .   71 LEU QQD   .   73 HIS H      1.0        4.45    457
  3307  3307 . .   71 LEU QQD   .   76 LEU H      1.0        4.24    189
  3308  3308 . .   71 LEU QQD   .   76 LEU HB2    1.0        2.82    932
  3309  3309 . .   71 LEU QQD   .   76 LEU HB3    1.0        3.04   2863
  3310  3310 . .   71 LEU QQD   .   76 LEU HG     1.0        4.34   3245
  3311  3311 . .   71 LEU QQD   .   77 LYS H      1.0        3.37    679
  3312  3312 . .   71 LEU QQD   .   77 LYS HA     1.0        2.90    145
  3313  3313 . .   71 LEU QQD   .   77 LYS HG2    1.0        3.21    932
  3314  3314 . .   71 LEU QQD   .   77 LYS HD2    1.0        4.28   3699
  3315  3315 . .   71 LEU QQD   .   77 LYS QE     1.0        3.94   2410
  3316  3316 . .   71 LEU QQD   .   78 ALA H      1.0        4.71    830
  3317  3317 . .   71 LEU QQD   .   80 ALA H      1.0        3.74   2019
  3318  3318 . .   71 LEU QQD   .   80 ALA QB     1.0        2.45   1158
  3319  3319 . .   71 LEU QQD   .   88 ALA HA     1.0        3.41   1061
  3320  3320 . .   71 LEU QQD   .   89 ALA H      1.0        4.31   2067
  3321  3321 . .   71 LEU QQD   .   89 ALA HA     1.0        3.42   1076
  3322  3322 . .   71 LEU QQD   .   89 ALA QB     1.0        3.20    187
  3323  3323 . .   71 LEU QQD   .   92 THR H      1.0        4.58    984
  3324  3324 . .   71 LEU QQD   .   92 THR HB     1.0        3.39   1842
  3325  3325 . .   71 LEU QQD   .   92 THR QG2    1.0        2.48   1480
  3326  3326 . .   72 VAL H     .   72 VAL QQG    1.0        2.40    506
  3327  3327 . .   72 VAL H     .   76 LEU QQD    1.0        3.16    777
  3328  3328 . .   72 VAL HA    .   72 VAL QQG    1.0        2.41   2625
  3329  3329 . .   72 VAL HA    .   76 LEU QQD    1.0        5.44   3082
  3330  3330 . .   72 VAL HB    .   76 LEU QQD    1.0        5.25   5202
  3331  3331 . .   72 VAL QQG   .   73 HIS H      1.0        3.48    576
  3332  3332 . .   72 VAL QQG   .   73 HIS HA     1.0        4.32   9284
  3333  3333 . .   72 VAL QQG   .   73 HIS HB2    1.0        3.43   4504
  3334  3334 . .   72 VAL QQG   .   73 HIS HB3    1.0        5.44   6918
  3335  3335 . .   72 VAL QQG   .   76 LEU QQD    1.0        3.05   2507
  3336  3336 . .   72 VAL QQG   .   93 MET H      1.0        5.44   1398
  3337  3337 . .   72 VAL QQG   .   93 MET HA     1.0        3.64   3217
  3338  3338 . .   72 VAL QQG   .   94 CYS H      1.0        3.74   2465
  3339  3339 . .   72 VAL QQG   .   94 CYS HA     1.0        5.32   4278
  3340  3340 . .   72 VAL QQG   .   94 CYS HB2    1.0        2.77   2704
  3341  3341 . .   72 VAL QQG   .   94 CYS HB3    1.0        2.76    592
  3342  3342 . .   72 VAL QQG   .   96 PHE HZ     1.0        3.92    908
  3343  3343 . .   73 HIS H     .   76 LEU QQD    1.0        2.75    501
  3344  3344 . .   73 HIS HB2   .   76 LEU QQD    1.0        3.65   2587
  3345  3345 . .   73 HIS HB3   .   76 LEU QQD    1.0        3.58    717
  3346  3346 . .   73 HIS HD1   .   76 LEU QQD    1.0        5.17   1013
  3347  3347 . .   75 ALA QB    .   76 LEU QQD    1.0        3.55   2878
  3348  3348 . .   76 LEU H     .   76 LEU QQD    1.0        3.10    324
  3349  3349 . .   76 LEU HA    .   76 LEU QQD    1.0        2.59   1003
  3350  3350 . .   76 LEU HB2   .   76 LEU QQD    1.0        2.85   2723
  3351  3351 . .   76 LEU QQD   .   77 LYS H      1.0        4.14   3802
  3352  3352 . .   76 LEU QQD   .   78 ALA H      1.0        5.44   9364
  3353  3353 . .   76 LEU QQD   .   79 ALA QB     1.0        3.73   1641
  3354  3354 . .   76 LEU QQD   .   87 VAL HA     1.0        5.19   4821
  3355  3355 . .   76 LEU QQD   .   89 ALA HA     1.0        5.44   2431
  3356  3356 . .   76 LEU QQD   .   92 THR HA     1.0        4.01   2981
  3357  3357 . .   76 LEU QQD   .   92 THR HB     1.0        2.85   1377
  3358  3358 . .   76 LEU QQD   .   92 THR QG2    1.0        3.07    529
  3359  3359 . .   76 LEU QQD   .   93 MET H      1.0        3.02    425
  3360  3360 . .   76 LEU QQD   .   93 MET HA     1.0        4.00   2814
  3361  3361 . .   76 LEU QQD   .   94 CYS H      1.0        4.48   2077
  3362  3362 . .   76 LEU QQD   .   94 CYS HA     1.0        3.89   2144
  3363  3363 . .   76 LEU QQD   .   94 CYS HB2    1.0        3.26    688
  3364  3364 . .   76 LEU QQD   .   94 CYS HB3    1.0        4.25   1568
  3365  3365 . .   76 LEU QQD   .  110 PRO HA     1.0        3.45   2493
  3366  3366 . .   76 LEU QQD   .  110 PRO HB2    1.0        3.10    677
  3367  3367 . .   76 LEU QQD   .  111 MET H      1.0        3.50    234
  3368  3368 . .   76 LEU QQD   .  111 MET HA     1.0        4.33   7504
  3369  3369 . .   76 LEU QQD   .  112 VAL H      1.0        4.18   1343
  3370  3370 . .   76 LEU QQD   .  112 VAL HA     1.0        4.17   7406
  3371  3371 . .   76 LEU QQD   .  112 VAL HB     1.0        4.39   8637
  3372  3372 . .   76 LEU QQD   .  112 VAL QQG    1.0        2.79    251
  3373  3373 . .   76 LEU QQD   .  113 ALA H      1.0        5.44   1624
  3374  3374 . .   79 ALA HA    .   82 LYS QB     1.0        3.25   2774
  3375  3375 . .   79 ALA HA    .   82 LYS QG     1.0        3.08    186
  3376  3376 . .   79 ALA QB    .   82 LYS QB     1.0        4.12   5256
  3377  3377 . .   79 ALA QB    .   82 LYS QG     1.0        4.15   8536
  3378  3378 . .   80 ALA H     .   81 LYS QG     1.0        4.80   2810
  3379  3379 . .   81 LYS H     .   81 LYS QB     1.0        2.53    760
  3380  3380 . .   81 LYS H     .   81 LYS QG     1.0        3.16    512
  3381  3381 . .   81 LYS HA    .   81 LYS QG     1.0        3.46    366
  3382  3382 . .   81 LYS QB    .   81 LYS QE     1.0        2.88   6641
  3383  3383 . .   81 LYS QG    .   81 LYS QE     1.0        2.96   2516
  3384  3384 . .   81 LYS QG    .   82 LYS H      1.0        3.33    184
  3385  3385 . .   81 LYS QG    .   83 GLU H      1.0        5.32   2064
  3386  3386 . .   82 LYS H     .   82 LYS QB     1.0        2.79    594
  3387  3387 . .   82 LYS H     .   82 LYS QG     1.0        2.85   1232
  3388  3388 . .   82 LYS HA    .   82 LYS QB     1.0        2.51    199
  3389  3389 . .   82 LYS HA    .   82 LYS QG     1.0        2.92   1531
  3390  3390 . .   82 LYS QB    .   82 LYS QG     1.0        2.27   2354
  3391  3391 . .   82 LYS QB    .   82 LYS QE     1.0        3.07   6956
  3392  3392 . .   82 LYS QB    .   83 GLU H      1.0        2.38     73
  3393  3393 . .   82 LYS QB    .   83 GLU HG2    1.0        3.38   3262
  3394  3394 . .   82 LYS QG    .   82 LYS QD     1.0        2.41   5450
  3395  3395 . .   82 LYS QG    .   82 LYS QE     1.0        2.91    759
  3396  3396 . .   82 LYS QG    .   83 GLU H      1.0        3.76   1584
  3397  3397 . .   82 LYS QG    .   83 GLU HG2    1.0        4.50   2594
  3398  3398 . .   83 GLU HB2   .   85 ARG QD     1.0        4.58   7647
  3399  3399 . .   85 ARG H     .   85 ARG QD     1.0        4.57   1428
  3400  3400 . .   85 ARG QB    .   85 ARG QD     1.0        2.48   3020
  3401  3401 . .   85 ARG QG    .   85 ARG QD     1.0        2.37   2210
  3402  3402 . .   85 ARG QD    .   86 LYS H      1.0        4.24   1756
  3403  3403 . .   85 ARG QD    .   86 LYS HG2    1.0        3.38   2797
  3404  3404 . .   85 ARG QD    .   86 LYS QE     1.0        3.05   8229
  3405  3405 . .   85 ARG QD    .   87 VAL H      1.0        5.34   1972
  3406  3406 . .   86 LYS HB3   .  112 VAL QQG    1.0        5.34   3378
  3407  3407 . .   87 VAL H     .  112 VAL QQG    1.0        4.30    399
  3408  3408 . .   87 VAL HA    .  112 VAL QQG    1.0        2.60     50
  3409  3409 . .   87 VAL QG1   .  112 VAL QQG    1.0        2.69   1485
  3410  3410 . .   88 ALA H     .  112 VAL QQG    1.0        3.12    407
  3411  3411 . .   91 PHE HB2   .  112 VAL QQG    1.0        3.40    554
  3412  3412 . .   91 PHE HD1   .  112 VAL QQG    1.0        4.95   8663
  3413  3413 . .   91 PHE HZ    .  115 SER QB     1.0        5.34   8360
  3414  3414 . .   92 THR H     .  112 VAL QQG    1.0        3.91    634
  3415  3415 . .   92 THR HA    .  112 VAL QQG    1.0        3.14   1101
  3416  3416 . .   92 THR HB    .  112 VAL QQG    1.0        3.50   7131
  3417  3417 . .   92 THR QG2   .  112 VAL QQG    1.0        2.42   6044
  3418  3418 . .   93 MET H     .  112 VAL QQG    1.0        4.17   3190
  3419  3419 . .   93 MET H     .  123 VAL QQG    1.0        5.44   1398
  3420  3420 . .   93 MET HB2   .  123 VAL QQG    1.0        3.25    226
  3421  3421 . .   93 MET HB3   .  123 VAL QQG    1.0        3.75   5366
  3422  3422 . .   93 MET HG2   .  123 VAL QQG    1.0        3.51   3767
  3423  3423 . .   93 MET QE    .  123 VAL QQG    1.0        2.78   1518
  3424  3424 . .   94 CYS H     .  123 VAL QQG    1.0        4.61   6322
  3425  3425 . .   95 LEU H     .   95 LEU QQD    1.0        3.93   2447
  3426  3426 . .   95 LEU HA    .   95 LEU QQD    1.0        3.18   1746
  3427  3427 . .   95 LEU HB2   .   95 LEU QQD    1.0        2.79    738
  3428  3428 . .   95 LEU QQD   .   96 PHE H      1.0        3.41    332
  3429  3429 . .   95 LEU QQD   .   96 PHE HA     1.0        4.10    514
  3430  3430 . .   95 LEU QQD   .   97 GLY H      1.0        4.68   1276
  3431  3431 . .   95 LEU QQD   .   97 GLY QA     1.0        3.71    328
  3432  3432 . .   95 LEU QQD   .  109 LEU H      1.0        4.45    210
  3433  3433 . .   95 LEU QQD   .  109 LEU QB     1.0        3.98   6342
  3434  3434 . .   95 LEU QQD   .  109 LEU QD1    1.0        3.03   5713
  3435  3435 . .   95 LEU QQD   .  111 MET HB2    1.0        5.44   5434
  3436  3436 . .   95 LEU QQD   .  111 MET HG3    1.0        4.96   3319
  3437  3437 . .   95 LEU QQD   .  111 MET QE     1.0        2.76   2075
  3438  3438 . .   95 LEU QQD   .  122 PHE HZ     1.0        4.75   3282
  3439  3439 . .   95 LEU QQD   .  126 MET H      1.0        5.44   2007
  3440  3440 . .   95 LEU QQD   .  126 MET HB2    1.0        4.90   4298
  3441  3441 . .   95 LEU QQD   .  126 MET HG2    1.0        4.51   6656
  3442  3442 . .   95 LEU QQD   .  126 MET QE     1.0        2.57   1659
  3443  3443 . .   96 PHE H     .  108 GLU QG     1.0        5.17   1987
  3444  3444 . .   96 PHE HA    .  108 GLU QG     1.0        4.49   5446
  3445  3445 . .   96 PHE QD    .  108 GLU QG     1.0        3.11   1547
  3446  3446 . .   96 PHE HE2   .  108 GLU QG     1.0        3.82   2186
  3447  3447 . .   97 GLY H     .  107 VAL QQG    1.0        4.62   5836
  3448  3448 . .   97 GLY H     .  108 GLU QG     1.0        4.26   1543
  3449  3449 . .   97 GLY QA    .  107 VAL QQG    1.0        4.14   5490
  3450  3450 . .   98 PRO QB    .   99 PRO HD3    1.0        4.26   1040
  3451  3451 . .   98 PRO QD    .  107 VAL QQG    1.0        5.44   6837
  3452  3452 . .   99 PRO HA    .  107 VAL QQG    1.0        4.69   5548
  3453  3453 . .  100 ASN H     .  107 VAL QQG    1.0        2.90   1270
  3454  3454 . .  100 ASN HB2   .  107 VAL QQG    1.0        4.60   8511
  3455  3455 . .  100 ASN HB3   .  107 VAL QQG    1.0        4.37   3604
  3456  3456 . .  100 ASN HD21  .  107 VAL QQG    1.0        4.88   1959
  3457  3457 . .  100 ASN HD22  .  107 VAL QQG    1.0        4.03   4627
  3458  3458 . .  101 ASP H     .  101 ASP QB     1.0        2.67    990
  3459  3459 . .  101 ASP HA    .  101 ASP QB     1.0        2.64   2377
  3460  3460 . .  101 ASP QB    .  102 ASP H      1.0        4.40   3418
  3461  3461 . .  101 ASP QB    .  102 ASP HA     1.0        4.23   8217
  3462  3462 . .  103 PHE H     .  107 VAL QQG    1.0        3.67    325
  3463  3463 . .  103 PHE QB    .  107 VAL QQG    1.0        3.03   2711
  3464  3464 . .  103 PHE QD    .  107 VAL QQG    1.0        3.52   3269
  3465  3465 . .  104 PRO QB    .  105 GLU H      1.0        4.10   9309
  3466  3466 . .  106 GLY H     .  107 VAL QQG    1.0        4.22   1460
  3467  3467 . .  106 GLY HA2   .  107 VAL QQG    1.0        4.45   6613
  3468  3468 . .  106 GLY HA3   .  107 VAL QQG    1.0        4.93   8843
  3469  3469 . .  107 VAL H     .  107 VAL QQG    1.0        2.91    807
  3470  3470 . .  107 VAL HA    .  107 VAL QQG    1.0        2.85    796
  3471  3471 . .  107 VAL QQG   .  108 GLU H      1.0        3.56    922
  3472  3472 . .  107 VAL QQG   .  108 GLU HA     1.0        4.33   5549
  3473  3473 . .  107 VAL QQG   .  109 LEU H      1.0        4.94   7344
  3474  3474 . .  107 VAL QQG   .  109 LEU HG     1.0        3.98   3277
  3475  3475 . .  107 VAL QQG   .  109 LEU QD1    1.0        4.45   3352
  3476  3476 . .  108 GLU H     .  108 GLU QG     1.0        3.79    456
  3477  3477 . .  108 GLU HA    .  108 GLU QG     1.0        3.13   2443
  3478  3478 . .  108 GLU QG    .  109 LEU H      1.0        3.97   1178
  3479  3479 . .  111 MET HA    .  112 VAL QQG    1.0        3.60   1854
  3480  3480 . .  111 MET HB2   .  112 VAL QQG    1.0        5.27   8695
  3481  3481 . .  111 MET HB3   .  112 VAL QQG    1.0        4.33   6533
  3482  3482 . .  112 VAL H     .  112 VAL QQG    1.0        2.81    493
  3483  3483 . .  112 VAL HA    .  112 VAL QQG    1.0        2.71   2503
  3484  3484 . .  112 VAL QQG   .  113 ALA H      1.0        2.81    586
  3485  3485 . .  112 VAL QQG   .  113 ALA QB     1.0        4.06   2224
  3486  3486 . .  113 ALA QB    .  118 GLU QG     1.0        3.59   1905
  3487  3487 . .  114 LYS H     .  115 SER QB     1.0        5.06   2040
  3488  3488 . .  114 LYS H     .  118 GLU QG     1.0        3.77    925
  3489  3489 . .  114 LYS HA    .  118 GLU QG     1.0        4.84   9398
  3490  3490 . .  114 LYS HB2   .  115 SER QB     1.0        4.81   3324
  3491  3491 . .  114 LYS HB2   .  118 GLU QG     1.0        3.68   7788
  3492  3492 . .  114 LYS HG2   .  118 GLU QG     1.0        3.09    653
  3493  3493 . .  115 SER H     .  115 SER QB     1.0        3.29    899
  3494  3494 . .  115 SER H     .  118 GLU QG     1.0        2.71    386
  3495  3495 . .  115 SER HA    .  115 SER QB     1.0        2.64   1545
  3496  3496 . .  115 SER HA    .  118 GLU QG     1.0        3.95   3459
  3497  3497 . .  115 SER QB    .  116 GLN QB     1.0        5.34   3280
  3498  3498 . .  115 SER QB    .  117 LYS H      1.0        4.46   1380
  3499  3499 . .  115 SER QB    .  117 LYS QG     1.0        4.34   7195
  3500  3500 . .  115 SER QB    .  118 GLU H      1.0        3.94     93
  3501  3501 . .  115 SER QB    .  118 GLU QG     1.0        4.73   9396
  3502  3502 . .  116 GLN H     .  118 GLU QG     1.0        4.90   1244
  3503  3503 . .  116 GLN QB    .  117 LYS QD     1.0        4.03   6642
  3504  3504 . .  116 GLN HG2   .  117 LYS QD     1.0        3.25   6474
  3505  3505 . .  117 LYS H     .  117 LYS QD     1.0        4.20   8608
  3506  3506 . .  117 LYS HA    .  117 LYS QD     1.0        2.98   2551
  3507  3507 . .  117 LYS QG    .  117 LYS QD     1.0        2.42   5121
  3508  3508 . .  117 LYS QD    .  120 ASP QB     1.0        3.83   5976
  3509  3509 . .  118 GLU HA    .  118 GLU QG     1.0        3.03   1284
  3510  3510 . .  118 GLU HB2   .  118 GLU QG     1.0        2.55   2684
  3511  3511 . .  118 GLU QG    .  119 ARG H      1.0        4.31   1375
  3512  3512 . .  119 ARG H     .  123 VAL QQG    1.0        5.44   1484
  3513  3513 . .  119 ARG HA    .  123 VAL QQG    1.0        4.17   4961
  3514  3514 . .  119 ARG QD    .  123 VAL QQG    1.0        2.99    143
  3515  3515 . .  120 ASP H     .  123 VAL QQG    1.0        4.15   1541
  3516  3516 . .  120 ASP HA    .  123 VAL QQG    1.0        3.21    234
  3517  3517 . .  121 ALA H     .  123 VAL QQG    1.0        4.21   1281
  3518  3518 . .  121 ALA HA    .  123 VAL QQG    1.0        5.31   4025
  3519  3519 . .  122 PHE H     .  123 VAL QQG    1.0        4.00    248
  3520  3520 . .  122 PHE HA    .  123 VAL QQG    1.0        5.16   5411
  3521  3521 . .  122 PHE HB3   .  123 VAL QQG    1.0        4.60   5758
  3522  3522 . .  122 PHE QD    .  123 VAL QQG    1.0        3.87     79
  3523  3523 . .  123 VAL H     .  123 VAL QQG    1.0        2.63    569
  3524  3524 . .  123 VAL QQG   .  124 GLU H      1.0        3.05    879
  3525  3525 . .  123 VAL QQG   .  124 GLU HA     1.0        3.19    848
  3526  3526 . .  123 VAL QQG   .  124 GLU HB2    1.0        4.16   7472
  3527  3527 . .  123 VAL QQG   .  124 GLU HG2    1.0        4.18   3076
  3528  3528 . .  123 VAL QQG   .  125 MET H      1.0        4.12   1256
  3529  3529 . .  124 GLU HA    .  127 VAL QQG    1.0        3.17   2358
  3530  3530 . .  125 MET H     .  127 VAL QQG    1.0        4.37     62
  3531  3531 . .  126 MET H     .  127 VAL QQG    1.0        4.01   1194
  3532  3532 . .  126 MET HA    .  127 VAL QQG    1.0        4.81   7598
  3533  3533 . .  126 MET HB3   .  127 VAL QQG    1.0        4.56   9054
  3534  3534 . .  127 VAL H     .  127 VAL QQG    1.0        2.81   1043
  3535  3535 . .  127 VAL HA    .  127 VAL QQG    1.0        2.68   1573
  3536  3536 . .  127 VAL QQG   .  128 GLN H      1.0        3.33   1270
  3537  3537 . .  127 VAL QQG   .  128 GLN HB3    1.0        4.78    206
  3538  3538 . .  127 VAL QQG   .  128 GLN HG2    1.0        5.18   2338
  3539  3539 . .  127 VAL QQG   .  129 TRP H      1.0        4.91   3794
  3540  3540 . .  134 THR HA    .  136 ASN QD2    1.0        4.20   3103
  3541  3541 . .  134 THR HB    .  136 ASN QD2    1.0        5.34   8944
  3542  3542 . .  134 THR QG2   .  136 ASN QD2    1.0        4.77   5497
  3543  3543 . .  135 TYR QE    .  136 ASN QB     1.0        4.72   6720
  3544  3544 . .  136 ASN HA    .  136 ASN QD2    1.0        4.67    934
  3545  3545 . .  136 ASN QB    .  137 PHE H      1.0        4.10    754
  3546  3546 . .  136 ASN QD2   .  137 PHE H      1.0        4.23   2119
  3547  3547 . .  136 ASN QD2   .  137 PHE HA     1.0        4.17   1287
  3548  3548 . .  136 ASN QD2   .  137 PHE QB     1.0        4.43   1500
   stop_
save_
