# Supplementary material for: Structural and regulatory insights into the glideosome-associated connector from Toxoplasma gondii
Source: eLife. 2023 Apr 4;12:e86049. doi: 10.7554/eLife.86049 (PMC10125020; doi:10.7554/eLife.86049)
Supplement: Figure 1—source data 1. — wwPDB X-ray structure validation; MTZ file for TgGAC X-ray diffraction data and final refined PDB file for TgGAC from X-ray diffraction. [file elife-86049-fig1-data1.zip › Figure 1-source data 1/NOE assignment and NMR structure/structure_calculation/final_0/final.ovw]

    Structural statistics:

    str   target     upper limits    van der Waals   torsion angles
        function   #    rms   max   #    sum   max   #    rms   max
      1    14.87  66 0.0225  1.26  17   29.6  0.37   8  3.121 30.90
      2    14.87  56 0.0232  0.95  15   28.9  0.36   7  3.031 30.75
      3    14.90  56 0.0230  0.94  16   29.6  0.37   7  3.038 30.79
      4    14.91  53 0.0235  1.46  16   28.3  0.36   9  3.092 31.11
      5    14.93  57 0.0227  1.31  17   29.4  0.39   8  3.088 30.83
      6    14.95  61 0.0226  1.27  18   29.4  0.37   9  3.126 31.30
      7    15.03  55 0.0226  1.28  15   30.2  0.38   7  3.106 30.97
      8    15.03  57 0.0233  1.47  16   28.9  0.36  10  3.112 31.32
      9    15.04  57 0.0223  1.27  19   29.5  0.39   9  3.089 30.84
     10    15.32  59 0.0234  1.46  19   29.9  0.37   7  3.044 30.72
     11    15.32  72 0.0249  0.96  15   30.4  0.38   7  2.638 26.20
     12    15.48  66 0.0249  1.46  17   30.2  0.38   6  2.692 26.37
     13    15.57  58 0.0238  1.46  16   30.3  0.37   8  3.085 31.08
     14    15.62  53 0.0241  1.45  19   29.1  0.37   9  3.087 31.58
     15    15.79  64 0.0243  1.06  19   29.6  0.36   6  3.059 31.41
     16    15.89  56 0.0232  1.26  20   30.4  0.36   8  3.233 32.13
     17    16.05  60 0.0241  1.27  20   29.5  0.37  10  3.194 30.90
     18    16.06  63 0.0237  1.34  18   31.5  0.40   8  3.128 31.38
     19    16.13  72 0.0259  0.98  20   31.0  0.38   7  2.615 26.10
     20    16.13  53 0.0248  1.43  17   29.8  0.36   6  3.089 30.90

    Ave    15.39  60 0.0236  1.27  17   29.8  0.37   8  3.033 30.38
    +/-     0.46   6 0.0010  0.19   2    0.7  0.01   1  0.169  1.78
    Min    14.87  53 0.0223  0.94  15   28.3  0.36   6  2.615 26.10
    Max    16.13  72 0.0259  1.47  20   31.5  0.40  10  3.233 32.13
    Cut                      0.10             0.20             5.00

    Restraints violated in 6 or more structures:
                                                   #   mean   max.  1   5   10   15   20
    Upper H     MET    2 - QQD   LEU    8   4.03  13   0.12   0.27  *  +++++++ +++   + +  peak 793 list 2
    Upper H     VAL    5 - HG    LEU    8   5.50  13   0.44   1.27  +++ +++ + +   ++*++   peak 1666 list 2
    Upper HA    VAL    5 - HG    LEU    8   3.25   7   0.18   0.76   ++       +   ++* +   peak 1097 list 1
    Upper HA    VAL    5 - QD2   LEU    8   3.80   6   0.07   0.23  +   +*+ +        +    peak 1790 list 1
    Upper HA    VAL    5 - HA    ALA  132   4.46   7   0.06   0.22   ++       +   ++* +   peak 7237 list 1
    Upper QG2   VAL    5 - HE1   TRP  129   4.10   8   0.07   0.13  +  +++  ++  +      *  peak 159 list 2
    Upper H     LEU    8 - HG    LEU    8   3.29   7   0.17   0.53   ++       +   +++ *   peak 249 list 2
    Upper H     LEU    8 - QD2   LEU    8   3.50   6   0.09   0.29  +   +++ *        +    peak 1399 list 1
    Upper H     LEU    8 - QQD   LEU   16   5.44   6   0.06   0.15  *    + + + + +        peak 2416 list 2
    Upper HA    LEU    8 - HE22  GLN  128   5.23  19   0.27   0.33  +++++++++++++*+ ++++  peak 1810 list 2
    Upper HG    LEU    8 - HG2   GLN  128   4.03  20   1.09   1.47  +++++++*++++++++++++  peak 9831 list 1
    Upper QQD   LEU    8 - HA    LYS   13   4.58   7   0.09   0.37   ++       +   +++ *   peak 2673 list 1
    Upper QQD   LEU    8 - QQD   LEU   16   2.86   7   0.15   0.46   ++       *   +++ +   peak 1303 list 1
    Upper QQD   LEU    8 - QQD   LEU   42   3.03   7   0.12   0.46   ++       +   +++ *   peak 2965 list 1
    Upper QQD   LEU    8 - HD1   TRP  129   2.97   7   0.07   0.25   ++       +   *++ +   peak 1332 list 1
    Upper QQD   LEU    8 - HB3   ASP  131   5.01   6   0.07   0.22  +   ++* +        +    peak 3736 list 1
    Upper QQD   LEU    8 - H     ALA  132   3.51   6   0.08   0.23  +   +++ +        *    peak 860 list 1
    Upper QD1   LEU    8 - HA    ALA  132   5.03   7   0.07   0.19     +   + + *++     +  peak 2120 list 1
    Upper QQD   LEU    8 - HA    ALA  132   4.28   6   0.09   0.26  +   +++ *        +    peak 2120 list 1
    Upper HD3   PRO    9 - HB2   GLN  128   5.07   6   0.05   0.17   ++       *    ++ +   peak 8645 list 1
    Upper QD1   LEU   16 - HA    TRP  129   4.67   6   0.09   0.15  +   *+++         +    peak 7815 list 1
    Upper QD2   LEU   16 - H     LYS   18   5.50  17   0.14   0.22  +++++  + +*+++++++++  peak 2232 list 2
    Upper HE    ARG   17 - QQD   LEU   42   5.28  11   0.10   0.16  +   +*++++ +++     +  peak 9768 list 1
    Upper HA    LYS   18 - QD    LYS   18   3.19  16   0.14   0.28  ++ +++++++ + *+++ ++  peak 1380 list 1
    Upper H     GLY   19 - QG    ARG   37   4.51   7   0.09   0.25  *    ++++  + +        peak 5526 list 1
    Upper H     GLY   19 - QD    ARG   37   4.80   8   0.11   0.34   + +     +    +++ *+  peak 1632 list 2
    Upper QB    LEU   22 - HA    ILE   34   5.50  18   0.13   0.19  ++++++++ ++++ ++*+++  peak 5801 list 1
    Upper HB2   LYS   23 - QQG   VAL  112   2.51  18   0.39   0.48  ++++++++ ++++*+++++   peak 2388 list 1
    Upper QG    LYS   23 - H     GLU   33   5.50  14   0.11   0.17  +++*++ + ++ ++  +++   peak 2247 list 2
    Upper HD3   LYS   23 - H     VAL   24   4.98   6   0.08   0.12    +  + + +     + *    peak 4497 list 1
    Upper H     PHE   25 - HG    LEU   26   5.50   8   0.06   0.14  +   +*+    + +  ++    peak 7521 list 1
    Upper H     PHE   25 - HD3   PRO  110   5.50  20   0.17   0.20  ++++++++++++++++++*+  peak 1875 list 2
    Upper H     PHE   25 - H     VAL  112   5.50  17   0.14   0.18  +++++*++  +++++++++   peak 1540 list 2
    Upper HA    LEU   26 - QQD   LEU   26   2.75   7   0.08   0.21   + +   + +  * ++      peak 2503 list 1
    Upper QQD   LEU   26 - HZ    PHE  103   4.92  12   0.10   0.14  + + +*+ ++  +  +++ +  peak 2416 list 1
    Upper HE    ARG   37 - QB    SER   38   3.88   7   0.09   0.28   ++ +    +* +   +     peak 2382 list 1
    Upper H     PHE   45 - HZ3   TRP  129   5.50   6   0.09   0.15         + *+ +   ++    peak 1992 list 2
    Upper QD1   ILE   61 - H     GLN  128   5.50  20   0.15   0.19  +++++++++++++++++*++  peak 1864 list 2
    Upper H     ASN   66 - H     PHE   96   3.24  12   0.08   0.14  +++ + + ++  + +*+  +  peak 615 list 2
    Upper H     ASN   66 - H     GLY   97   5.50  18   0.15   0.26  +++++++++++++*++ ++   peak 1947 list 2
    Upper HA    ASN   66 - QQG   VAL  127   3.48  20   0.24   0.36  +++++++++++++++++++*  peak 2737 list 1
    Upper HB3   ASN   66 - HE2   PHE   96   5.50   7   0.09   0.12   +   + ++      ++*    peak 7848 list 1
    Upper H     VAL   67 - QG1   VAL   67   3.61  19   0.13   0.17  +++++++++++++++++ *+  peak 1330 list 1
    Upper HA    VAL   67 - QE    MET   93   3.75  14   0.11   0.15  +++ + + +* ++ ++++ +  peak 2427 list 1
    Upper QG1   VAL   67 - QG1   VAL  127   3.50  16   0.13   0.17  +  + +++ *++++++++++  peak 5625 list 1
    Upper QG2   VAL   67 - QG1   VAL  127   3.50  20   0.19   0.27  +++++++*++++++++++++  peak 9711 list 1
    Upper QD    LYS   69 - HA    GLU  124   4.27  12   0.10   0.15  +++++++* + +   ++     peak 4458 list 1
    Upper QD    LYS   69 - HG2   GLU  124   3.78  10   0.08   0.15  +  + +++++ +     * +  peak 3462 list 1
    Upper H     GLY   70 - QG2   VAL  123   5.50  20   0.16   0.24  +++++++++++++*++++++  peak 8038 list 1
    Upper HA3   GLY   70 - QQD   LEU   76   5.44  20   0.25   0.30  +++++++++++++*++++++  peak 5166 list 1
    Upper HA3   GLY   70 - HA    ALA   89   3.45  18   0.13   0.17  ++++++++ *+++++++++   peak 1713 list 1
    Upper H     VAL   72 - HB3   LEU   76   4.80  18   0.15   0.20  ++++++++++ ++++++* +  peak 8129 list 1
    Upper H     VAL   72 - H     CYS   94   5.50  15   0.12   0.17  ++++*+++++ +   +++ +  peak 2353 list 2
    Upper H     LEU   76 - HG    LEU   76   2.96  20   0.80   0.81  +++++++++++++++++*++  peak 381 list 2
    Upper QQD   LEU   76 - HA    ALA   89   5.44  20   0.16   0.24  ++++++++*+++++++++++  peak 2431 list 1
    Upper QQD   LEU   76 - H     ALA  113   5.44  17   0.11   0.15  ++++++++  +++*+++++   peak 1624 list 2
    Upper QD2   LEU   76 - HA    THR   92   4.90  20   0.23   0.29  +++++++++++++++++++*  peak 4356 list 1
    Upper HA    VAL   87 - HA    THR   92   4.58  18   0.13   0.18  ++*+++++ ++++++++++   peak 4160 list 1
    Upper HB2   PHE   91 - H     SER  115   5.50   9   0.10   0.18        +  ++++++   +*  peak 2114 list 2
    Upper HB3   PHE   91 - HA    VAL  112   5.50   6   0.09   0.17   +        * + +  ++   peak 9071 list 1
    Upper QG2   THR   92 - HB    VAL  112   3.14  19   0.61   0.71  +++++++++*+++++++++   peak 3193 list 1
    Upper HB3   PRO   99 - QB    PHE  103   4.92  20   0.16   0.18  +*++++++++++++++++++  peak 8079 list 1
    Upper QB    PHE  103 - H     GLY  106   3.83  17   0.13   0.17  +++*++++++  ++++++ +  peak 641 list 2
    Upper QB    PHE  103 - H     GLU  108   4.83  11   0.09   0.13  +++++  ++*     ++  +  peak 6116 list 1
    Upper QB    ALA  113 - HG3   ARG  119   3.49  14   0.11   0.16  + ++++++ + +*++ + +   peak 3074 list 1
    Upper HB2   LYS  114 - QG    GLU  118   3.68  10   0.10   0.15   ++ +   + + + + ++ *  peak 7788 list 1
    Upper HA    ASP  120 - HG2   GLU  124   3.93   9   0.10   0.13  +  + +   +++*++       peak 7118 list 1
    Upper HA    ASP  120 - HG3   GLU  124   4.01  19   0.13   0.19  ++ +++++++++*+++++++  peak 4535 list 1
    Upper HA    GLU  124 - HG2   GLN  128   4.87  14   0.23   0.35  +  +++++++ +++ + * +  peak 4850 list 1
    Upper H     MET  125 - HG2   GLN  128   4.59  11   0.09   0.18  +  ++*+++  + +   + +  peak 2072 list 2
    Upper H     MET  125 - H     TRP  129   5.50  19   0.13   0.17  ++++++ ++++++*++++++  peak 1776 list 2
    Upper HA    MET  125 - HG3   GLN  128   3.25   6   0.04   0.15  +   +++ +      *      peak 540 list 1
    Upper H     VAL  127 - HG3   GLN  128   5.36  17   0.21   0.33  ++++++*+++++++   +++  peak 5842 list 1
    Upper H     GLN  128 - HG3   GLN  128   3.45  13   0.10   0.17  +  +++*+++ +++   + +  peak 1276 list 1
    Upper HG3   GLN  128 - H     ALA  132   5.50  10   0.15   0.36  +  + + +++ +++     *  peak 1870 list 2
    VdW   HA    VAL    5 - CD2   LEU    8   2.60   7   0.11   0.35   ++       +   +*+ +
    VdW   N     HIS    6 - H     ASP    7   2.40  20   0.22   0.23  +++++++++++++++*++++
    VdW   CD2   LEU    8 - HG3   GLN  128   2.60  13   0.24   0.40  +  +++++++ +++   * +
    VdW   N     PHE   45 - H     GLU   46   2.40   6   0.17   0.23    ++ +   +   +     *
    VdW   N     GLU   46 - H     TRP   47   2.40  10   0.20   0.23   ++ +   ++ +  *++ +
    VdW   C     GLU   46 - H     CYS   48   2.45   9   0.11   0.30   ++ +   +* +  +++
    VdW   HG13  ILE   61 - C     ILE   61   2.50  20   0.27   0.28  +++++*++++++++++++++
    VdW   HG13  ILE   61 - O     ILE   61   2.30  20   0.24   0.26  +++++++*++++++++++++
    VdW   CG    HIS   73 - HD2   PRO   74   2.60  20   0.27   0.30  ++++++++++++++++++*+
    VdW   HG    LEU   76 - HB    THR   92   2.00  20   0.22   0.23  +++++++++++++++++++*
    VdW   N     LYS   90 - H     PHE   91   2.40  19   0.23   0.23  +++++++* +++++++++++
    VdW   N     PHE   91 - H     THR   92   2.40  19   0.22   0.23  ++++++++ ++*++++++++
    VdW   HA    PRO   98 - CD    PRO   99   2.60  20   0.29   0.29  +++++++++*++++++++++
    VdW   C     PHE  103 - H     GLU  105   2.45  20   0.31   0.38  +++++++++++*++++++++
    VdW   N     GLU  105 - H     GLY  106   2.40  20   0.22   0.23  +++++*++++++++++++++
    VdW   O     GLY  106 - C     VAL  107   2.80  20   0.36   0.37  ++++++++++++*+++++++
    VdW   CB    ALA  113 - HB3   ARG  119   2.60   8   0.20   0.21  +  + + ++    +   *+
    VdW   H     LYS  114 - CG    LYS  114   2.55  10   0.20   0.21  +  +   + *++ + ++ +
    VdW   CG2   VAL  123 - N     GLU  124   3.05  11   0.20   0.22  +  ++++++  +   + + *
    Angle PSI   ASP    7          -21.30    4.60   8   4.19   7.54     + + + +   + +*  +
    Angle PHI   VAL   12          -82.60  -62.60  13   5.15   6.54  +++ ++ ++ * + + +++
    Angle PSI   GLU   14          -50.30  -30.30   8   4.92   6.37  + +  *+++  + +
    Angle PHI   VAL   24         -141.10 -116.70  12   5.24   8.29  + +++ +  ++  ++ + +*
    Angle PSI   LYS   86          -21.80    8.80  14   5.23   5.98  ++ ++ ++ ++ ++ +++*
    Angle PHI   GLU  105         -113.20  -61.30  17   5.87   6.60  *+++++++++  ++++++ +
    Angle PSI   GLY  106          -23.10    6.90  20  30.38  32.13  +++++++++++++++*++++
    Angle PHI   VAL  107          -93.50  -45.00  20  21.00  22.21  ++++++++++++*+++++++
    Angle PSI   LEU  109           86.80  170.70  17   5.84   7.39  ++++++++++ +++*+++
    Angle PSI   PHE  122          -53.20  -33.20  13   5.24   6.32   + +++ ++ +* +  ++++
    75 violated distance restraints.
    19 violated van der Waals restraints.
    10 violated angle restraints.


    Consensus secondary structure in 6 or more conformers:
               1   5   10   15   20   25   30   35   40   45   50   55   60   65   70   75   80   85   90   95  100  105  110  115  120  125  130    137
    Sheet    :                    AAAAA       AAAAA                              BBB                      ABBBB           BB AA
    Bridge2  :                       BB                                                                      EE               C
    Bridge1  :                    AAAAA       AAAAA                              DDD                      CDDD            EE BB
    5-turn   :                                                                                                                       >5555<
    4-turn   :    >444<>>4>X<><<4<                                                     >>>>X<X<<4X444<>444<          >444<       >>>>XXXXXXXXXXXX<<<<
    3-turn   :    >>3<<>33X33<                       >33<  >33<>33<       >>3<<     >33<     >33<>33< >33<           >33<               >33<      >>><<<
    Summary  :     333  HHHHHHH   BBBBB       BBBBB                        333   BBB    HHHHHHH           bBBBB           BB BB   HHHHHHHHHHHHHHHHHH333
    Sequence : SMNGVHDLPSNVKEALRKGGKLKVFLPEKEKEEIRWRSSQDLNVFEWCMGNDQDYNNRIPIVRIRNVAKGLVHPALKAAAKKEPRKVAAKFTMCLFGPPNDDFPEGVELPMVAKSQKERDAFVEMMVQWRDAATYNF
               1   5   10   15   20   25   30   35   40   45   50   55   60   65   70   75   80   85   90   95  100  105  110  115  120  125  130    137


    Ramachandran plot outliers:
                  #  1   5   10   15   20
    ILE    59     1  +...................
    Residues in most favored regions        :  78.7 %
    Residues in additionally allowed regions:  21.2 % (symbol: .)
    Residues in generously allowed regions  :   0.0 % (symbol: +)
    Residues in disallowed regions          :   0.0 % (symbol: *)


    Hydrogen bonds in 6 or more structures:
                                      # 1   5   10   15   20
    H     GLY    4 - O     ALA  132  13 +  +++++++ +++   + +
    H     ASP    7 - O     GLY    4  20 ++++++++++++++++++++
    H     LEU    8 - O     VAL    5  10 +   ++++++   +   + +
    H     LYS   13 - O     PRO    9  20 ++++++++++++++++++++
    H     GLU   14 - O     SER   10  20 ++++++++++++++++++++
    H     ALA   15 - O     VAL   12  11 +  + +++++ +++     +
    H     LEU   16 - O     VAL   12  20 ++++++++++++++++++++
    H     ARG   17 - O     LYS   13  20 ++++++++++++++++++++
    H     LYS   18 - O     ALA   15   8 +    ++++ ++  +
    H     GLY   20 - O     TRP   36  20 ++++++++++++++++++++
    H     LEU   22 - O     ILE   34  20 ++++++++++++++++++++
    H     LYS   23 - O     VAL  112  20 ++++++++++++++++++++
    H     VAL   24 - O     GLU   32  11  ++++   +++ ++    ++
    H     PHE   25 - O     PRO  110  15 ++ + +++++ +++++ + +
    H     ILE   34 - O     LEU   22  20 ++++++++++++++++++++
    H     TRP   36 - O     GLY   20  18 +++++++++ +++++++++
    H     SER   38 - O     LEU   16  12 + + ++++++++++
    HG    SER   38 - O     LEU   16   6  +  +  +       ++ +
    H     SER   39 - O     VAL   44  11  ++++    ++ +  ++ ++
    H     ASP   41 - OG    SER   39  13 + + +++++   +++ + ++
    H     LEU   42 - O     SER   39  19 +++++++++ ++++++++++
    H     CYS   48 - O     PHE   45   8    + + +  + ++   + +
    H     MET   49 - O     ARG   35  11   ++++ +++ +++   +
    H     ILE   59 - OE2   GLU   46   7    +++ ++ +      +
    H     ARG   63 - O     PRO   60  20 ++++++++++++++++++++
    H     ILE   64 - O     ILE   61  20 ++++++++++++++++++++
    H     ARG   65 - O     PHE   96   8    + + +  ++ +   ++
    H     ALA   68 - O     CYS   94  20 ++++++++++++++++++++
    H     VAL   72 - O     GLY   70  20 ++++++++++++++++++++
    H     ALA   78 - O     PRO   74  20 ++++++++++++++++++++
    H     ALA   79 - O     ALA   75  20 ++++++++++++++++++++
    H     ALA   80 - O     LEU   76  20 ++++++++++++++++++++
    H     LYS   82 - O     ALA   79   6    ++   +   +    ++
    H     GLU   83 - O     ALA   79  20 ++++++++++++++++++++
    H     VAL   87 - O     GLU   83  20 ++++++++++++++++++++
    H     PHE   91 - O     ALA   88  20 ++++++++++++++++++++
    H     MET   93 - O     MET  111  20 ++++++++++++++++++++
    H     CYS   94 - O     ALA   68  18 +++++++++++++ ++++ +
    H     PHE   96 - O     ASN   66  20 ++++++++++++++++++++
    H     PHE  103 - OD1   ASN  100  13 ++ ++  +++   +++++ +
    H     GLU  105 - O     PHE  103  20 ++++++++++++++++++++
    H     LEU  109 - O     LEU   95  20 ++++++++++++++++++++
    H     ALA  113 - O     PHE   91  20 ++++++++++++++++++++
    HE21  GLN  116 - NH2   ARG  119  14 +++  + ++++ + +++ ++
    H     ARG  119 - O     SER  115   8 +   + ++ + +++
    HH11  ARG  119 - O     THR   92  20 ++++++++++++++++++++
    HH12  ARG  119 - O     ALA   89  20 ++++++++++++++++++++
    H     ASP  120 - O     GLN  116  20 ++++++++++++++++++++
    H     ALA  121 - O     LYS  117  20 ++++++++++++++++++++
    H     PHE  122 - O     GLU  118  20 ++++++++++++++++++++
    H     VAL  123 - O     ARG  119  20 ++++++++++++++++++++
    H     GLU  124 - O     ASP  120  20 ++++++++++++++++++++
    H     MET  125 - O     PHE  122  13 +++ +++ + +   +++++
    H     VAL  127 - O     VAL  123  20 ++++++++++++++++++++
    H     GLN  128 - O     GLU  124  20 ++++++++++++++++++++
    H     TRP  129 - O     MET  125  20 ++++++++++++++++++++
    HE1   TRP  129 - O     LEU   42  20 ++++++++++++++++++++
    HE    ARG  130 - O     ILE   64  10  +++      ++  +++ ++
    HH11  ARG  130 - OD1   ASP  131  13  +++   + ++++++++  +
    H     ALA  132 - O     GLN  128  20 ++++++++++++++++++++
    H     ALA  133 - O     TRP  129  20 ++++++++++++++++++++
    H     THR  134 - O     ARG  130   8  ++       ++  +++ +
    H     ASN  136 - OD1   ASN  136   9     +  +++ + + +++
    H     PHE  137 - O     THR  134   7  + + +      + +   ++
    64 hydrogen bonds.

    RMSDs for residues 1..137:
    Average backbone RMSD to mean   :    0.61 +/- 0.16 A (0.38..0.97 A; 20 structures)
    Average heavy atom RMSD to mean :    1.06 +/- 0.17 A (0.78..1.36 A; 20 structures)
