# Supplementary material for: Structural and regulatory insights into the glideosome-associated connector from Toxoplasma gondii
Source: eLife. 2023 Apr 4;12:e86049. doi: 10.7554/eLife.86049 (PMC10125020; doi:10.7554/eLife.86049)
Supplement: Figure 1—figure supplement 1—source data 1. [file elife-86049-fig1-figsupp1-data1.zip › Figure S1-source data 1/tgGAC_newshifts.txt]

Group          Atom      Nuc      Shift      SDev     Assignments

 N2505         C         13C      175.528     0.000       1
 N2505         CA        13C       52.780     0.000       1
 N2505         CB        13C       39.080     0.000       1
 N2505         HD21      1H         6.886     0.000       1
 N2505         HD22      1H         7.769     0.000       1
 N2505         ND2       15N      113.628     0.000       1
 G2506         C         13C      176.510     0.000       1
 G2506         CA        13C       45.950     0.000       1
 G2506         HN        1H         8.015     0.000       1
 G2506         N         15N      108.859     0.000       1
 V2507         CA        13C       64.916     0.000       1
 V2507         CB        13C       31.518     0.000       1
 V2507         HN        1H         8.512     0.000       1
 V2507         N         15N      117.148     0.000       1
 H2508         C         13C      176.650     0.000       1
 H2508         CA        13C       58.537     0.000       1
 H2508         CB        13C       30.071     0.000       1
 H2508         HN        1H         7.710     0.000       1
 H2508         N         15N      116.335     0.000       1
 D2509         C         13C      176.453     0.000       1
 D2509         CA        13C       54.326     0.000       1
 D2509         CB        13C       41.543     0.000       1
 D2509         HN        1H         7.666     0.000       1
 D2509         N         15N      118.775     0.000       1
 L2510         C         13C      173.837     0.000       1
 L2510         CA        13C       54.056     0.000       1
 L2510         CB        13C       42.682     0.000       1
 L2510         HN        1H         7.245     0.000       1
 L2510         N         15N      121.347     0.000       1
 N2513         C         13C      177.625     0.000       1
 N2513         CA        13C       56.346     0.000       1
 N2513         CB        13C       36.554     0.000       1
 V2514         C         13C      176.802     0.000       1
 V2514         CA        13C       65.921     0.000       1
 V2514         CB        13C       31.876     0.000       1
 V2514         HN        1H         7.190     0.000       1
 V2514         N         15N      123.457     0.000       1
 K2515         C         13C      178.256     0.000       1
 K2515         CA        13C       61.393     0.000       1
 K2515         CB        13C       32.336     0.000       1
 K2515         HN        1H         7.797     0.000       1
 K2515         N         15N      117.940     0.000       1
 E2516         C         13C      178.716     0.000       1
 E2516         CA        13C       58.974     0.000       1
 E2516         CB        13C       29.569     0.000       1
 E2516         HN        1H         8.002     0.000       1
 E2516         N         15N      115.151     0.000       1
 A2517         C         13C      181.224     0.000       1
 A2517         CA        13C       55.083     0.000       1
 A2517         CB        13C       18.638     0.000       1
 A2517         HN        1H         7.528     0.000       1
 A2517         N         15N      122.125     0.000       1
 L2518         C         13C      178.095     0.000       1
 L2518         CA        13C       57.950     0.000       1
 L2518         CB        13C       41.407     0.000       1
 L2518         HN        1H         8.556     0.000       1
 L2518         N         15N      121.020     0.000       1
 R2519         C         13C      178.508     0.000       1
 R2519         CA        13C       58.615     0.000       1
 R2519         CB        13C       30.316     0.000       1
 R2519         HN        1H         7.549     0.000       1
 R2519         N         15N      116.102     0.000       1
 K2520         C         13C      177.953     0.000       1
 K2520         CA        13C       58.012     0.000       1
 K2520         CB        13C       33.118     0.000       1
 K2520         HN        1H         7.680     0.000       1
 K2520         N         15N      118.264     0.000       1
 G2521         C         13C      174.136     0.000       1
 G2521         CA        13C       43.390     0.000       1
 G2521         HN        1H         7.233     0.000       1
 G2521         N         15N      105.618     0.000       1
 G2522         C         13C      170.692     0.000       1
 G2522         CA        13C       45.865     0.000       1
 G2522         HN        1H         6.883     0.000       1
 G2522         N         15N      107.149     0.000       1
 K2523         C         13C      175.846     0.000       1
 K2523         CA        13C       55.117     0.000       1
 K2523         CB        13C       35.804     0.000       1
 K2523         HN        1H         8.367     0.000       1
 K2523         N         15N      118.896     0.000       1
 L2524         C         13C      175.854     0.000       1
 L2524         CA        13C       53.958     0.000       1
 L2524         CB        13C       46.968     0.000       1
 L2524         HN        1H         9.113     0.000       1
 L2524         N         15N      125.236     0.000       1
 K2525         C         13C      174.842     0.000       1
 K2525         CA        13C       55.081     0.000       1
 K2525         CB        13C       35.331     0.000       1
 K2525         HN        1H         7.696     0.000       1
 K2525         HA        1H         5.278     0.000       1
 K2525         N         15N      118.527     0.000       1
 V2526         C         13C      172.499     0.000       1
 V2526         CA        13C       58.309     0.000       1
 V2526         CB        13C       36.416     0.000       1
 V2526         HN        1H         9.242     0.000       1
 V2526         HA        1H         5.194     0.000       1
 V2526         N         15N      120.063     0.000       1
 F2527         C         13C      174.153     0.000       1
 F2527         CA        13C       56.964     0.000       1
 F2527         CB        13C       39.882     0.000       1
 F2527         HN        1H         8.036     0.000       1
 F2527         N         15N      126.760     0.000       1
 L2528         C         13C      175.419     0.000       1
 L2528         CA        13C       52.665     0.000       1
 L2528         CB        13C       40.981     0.000       1
 L2528         HN        1H         8.374     0.000       1
 L2528         N         15N      122.511     0.000       1
 E2530         C         13C      175.595     0.000       1
 E2530         CA        13C       57.782     0.000       1
 E2530         CB        13C       27.579     0.000       1
 K2531         C         13C      176.616     0.000       1
 K2531         CA        13C       54.762     0.000       1
 K2531         CB        13C       35.257     0.000       1
 K2531         HN        1H         7.802     0.000       1
 K2531         N         15N      118.995     0.000       1
 E2532         C         13C      176.130     0.000       1
 E2532         CA        13C       55.988     0.000       1
 E2532         CB        13C       30.370     0.000       1
 E2532         HN        1H         8.317     0.000       1
 E2532         N         15N      120.242     0.000       1
 K2533         C         13C      174.998     0.000       1
 K2533         CA        13C       57.127     0.000       1
 K2533         CB        13C       31.864     0.000       1
 K2533         HN        1H         8.132     0.000       1
 K2533         N         15N      121.736     0.000       1
 E2534         N         15N      122.011     0.000       1
 E2535         C         13C      175.166     0.000       1
 E2535         CA        13C       57.186     0.000       1
 E2535         CB        13C       31.802     0.000       1
 E2535         HN        1H         9.083     0.000       1
 E2535         N         15N      123.093     0.000       1
 I2536         C         13C      173.237     0.000       1
 I2536         CA        13C       58.646     0.000       1
 I2536         CB        13C       41.708     0.000       1
 I2536         HN        1H         8.772     0.000       1
 I2536         N         15N      122.090     0.000       1
 W2538         C         13C      174.871     0.000       1
 W2538         CA        13C       54.173     0.000       1
 W2538         CB        13C       34.890     0.000       1
 R2539         C         13C      173.963     0.000       1
 R2539         CA        13C       56.943     0.000       1
 R2539         CB        13C       31.105     0.000       1
 R2539         HN        1H         9.389     0.000       1
 R2539         N         15N      116.606     0.000       1
 S2540         C         13C      175.679     0.000       1
 S2540         CA        13C       57.090     0.000       1
 S2540         CB        13C       65.773     0.000       1
 S2540         HN        1H         8.097     0.000       1
 S2540         N         15N      113.163     0.000       1
 S2541         CA        13C       58.984     0.000       1
 S2541         CB        13C       63.904     0.000       1
 S2541         HN        1H         9.271     0.000       1
 S2541         N         15N      118.693     0.000       1
 Q2542         C         13C      176.994     0.000       1
 Q2542         CA        13C       59.934     0.000       1
 Q2542         CB        13C       27.677     0.000       1
 Q2542         CG        13C       33.441     0.000       1
 Q2542         HE21      1H         6.849     0.000       1
 Q2542         HE22      1H         7.535     0.000       1
 Q2542         NE2       15N      111.891     0.000       1
 D2543         C         13C      175.250     0.000       1
 D2543         CA        13C       53.415     0.000       1
 D2543         CB        13C       40.229     0.000       1
 D2543         HN        1H         8.118     0.000       1
 D2543         N         15N      114.387     0.000       1
 L2544         C         13C      176.054     0.000       1
 L2544         CA        13C       56.650     0.000       1
 L2544         CB        13C       39.105     0.000       1
 L2544         HN        1H         7.861     0.000       1
 L2544         N         15N      110.831     0.000       1
 N2545         C         13C      177.158     0.000       1
 N2545         CA        13C       54.087     0.000       1
 N2545         CB        13C       40.819     0.000       1
 N2545         HN        1H         8.048     0.000       1
 N2545         HD21      1H         6.845     0.000       1
 N2545         HD22      1H         7.082     0.000       1
 N2545         N         15N      111.999     0.000       1
 N2545         ND2       15N      112.615     0.000       1
 V2546         C         13C      173.143     0.000       1
 V2546         CA        13C       61.924     0.000       1
 V2546         CB        13C       36.439     0.000       1
 V2546         HN        1H         8.343     0.000       1
 V2546         HA        1H         4.637     0.000       1
 V2546         N         15N      121.061     0.000       1
 F2547         CA        13C       58.357     0.000       1
 F2547         CB        13C       40.359     0.000       1
 F2547         HN        1H         9.053     0.000       1
 F2547         N         15N      128.233     0.000       1
 Q2555         C         13C      175.846     0.000       1
 Q2555         CA        13C       55.173     0.000       1
 Q2555         CB        13C       29.439     0.000       1
 Q2555         CG        13C       33.343     0.000       1
 Q2555         HE21      1H         6.666     0.000       1
 Q2555         HE22      1H         7.299     0.000       1
 Q2555         NE2       15N      111.979     0.000       1
 D2556         CA        13C       53.804     0.000       1
 D2556         CB        13C       41.882     0.000       1
 D2556         HN        1H         8.155     0.000       1
 D2556         N         15N      118.139     0.000       1
 I2563         C         13C      175.818     0.000       1
 I2563         CA        13C       60.982     0.000       1
 I2563         CB        13C       37.615     0.000       1
 V2564         C         13C      176.586     0.000       1
 V2564         CA        13C       63.632     0.000       1
 V2564         CB        13C       31.071     0.000       1
 V2564         HN        1H         7.158     0.000       1
 V2564         HA        1H         3.750     0.000       1
 V2564         N         15N      111.307     0.000       1
 R2565         C         13C      176.331     0.000       1
 R2565         CA        13C       54.676     0.000       1
 R2565         CB        13C       30.061     0.000       1
 R2565         HN        1H         7.795     0.000       1
 R2565         N         15N      116.318     0.000       1
 I2566         C         13C      174.991     0.000       1
 I2566         CA        13C       62.621     0.000       1
 I2566         CB        13C       36.260     0.000       1
 I2566         HN        1H         7.330     0.000       1
 I2566         HA        1H         3.808     0.000       1
 I2566         N         15N      121.127     0.000       1
 R2567         C         13C      176.386     0.000       1
 R2567         CA        13C       57.649     0.000       1
 R2567         CB        13C       31.299     0.000       1
 R2567         HN        1H         8.440     0.000       1
 R2567         HA        1H         4.144     0.000       1
 R2567         N         15N      128.164     0.000       1
 N2568         C         13C      173.234     0.000       1
 N2568         CA        13C       52.856     0.000       1
 N2568         CB        13C       40.756     0.000       1
 N2568         HN        1H         7.621     0.000       1
 N2568         N         15N      112.176     0.000       1
 V2569         C         13C      172.926     0.000       1
 V2569         CA        13C       62.079     0.000       1
 V2569         CB        13C       32.297     0.000       1
 V2569         HN        1H         7.969     0.000       1
 V2569         HA        1H         4.648     0.000       1
 V2569         N         15N      122.954     0.000       1
 A2570         C         13C      176.648     0.000       1
 A2570         CA        13C       50.505     0.000       1
 A2570         CB        13C       23.155     0.000       1
 A2570         HN        1H         8.397     0.000       1
 A2570         HA        1H         4.808     0.000       1
 A2570         N         15N      127.780     0.000       1
 K2571         C         13C      175.816     0.000       1
 K2571         CA        13C       57.189     0.000       1
 K2571         CB        13C       35.785     0.000       1
 K2571         HN        1H         8.671     0.000       1
 K2571         N         15N      119.451     0.000       1
 G2572         CA        13C       44.195     0.000       1
 G2572         HN        1H         7.804     0.000       1
 G2572         N         15N      107.591     0.000       1
 L2573         C         13C      178.028     0.000       1
 L2573         CA        13C       53.015     0.000       1
 L2573         CB        13C       39.524     0.000       1
 V2574         C         13C      173.694     0.000       1
 V2574         CA        13C       61.353     0.000       1
 V2574         CB        13C       31.161     0.000       1
 V2574         HN        1H         7.663     0.000       1
 V2574         N         15N      113.077     0.000       1
 H2575         C         13C      174.544     0.000       1
 H2575         CA        13C       54.898     0.000       1
 H2575         CB        13C       36.853     0.000       1
 H2575         HN        1H         7.081     0.000       1
 H2575         N         15N      119.838     0.000       1
 P2576         C         13C      178.718     0.000       1
 P2576         CA        13C       65.959     0.000       1
 P2576         CB        13C       32.311     0.000       1
 A2577         C         13C      181.974     0.000       1
 A2577         CA        13C       55.286     0.000       1
 A2577         CB        13C       18.937     0.000       1
 A2577         HN        1H        11.763     0.000       1
 A2577         N         15N      125.287     0.000       1
 L2578         C         13C      177.620     0.000       1
 L2578         CA        13C       56.256     0.000       1
 L2578         CB        13C       42.343     0.000       1
 L2578         HN        1H         7.350     0.000       1
 L2578         N         15N      115.280     0.000       1
 K2579         C         13C      179.089     0.000       1
 K2579         CA        13C       60.131     0.000       1
 K2579         CB        13C       32.451     0.000       1
 K2579         HN        1H         7.486     0.000       1
 K2579         N         15N      118.183     0.000       1
 A2580         C         13C      180.488     0.000       1
 A2580         CA        13C       54.828     0.000       1
 A2580         CB        13C       18.065     0.000       1
 A2580         HN        1H         7.879     0.000       1
 A2580         N         15N      119.687     0.000       1
 A2581         C         13C      179.670     0.000       1
 A2581         CA        13C       54.907     0.000       1
 A2581         CB        13C       19.377     0.000       1
 A2581         HN        1H         7.320     0.000       1
 A2581         N         15N      121.417     0.000       1
 A2582         C         13C      178.837     0.000       1
 A2582         CA        13C       54.306     0.000       1
 A2582         CB        13C       19.261     0.000       1
 A2582         HN        1H         8.081     0.000       1
 A2582         N         15N      121.285     0.000       1
 K2583         C         13C      178.435     0.000       1
 K2583         CA        13C       58.160     0.000       1
 K2583         CB        13C       32.506     0.000       1
 K2583         HN        1H         7.087     0.000       1
 K2583         N         15N      114.556     0.000       1
 K2584         C         13C      177.179     0.000       1
 K2584         CA        13C       58.079     0.000       1
 K2584         CB        13C       33.888     0.000       1
 K2584         HN        1H         7.094     0.000       1
 K2584         N         15N      116.873     0.000       1
 E2585         C         13C      173.053     0.000       1
 E2585         CA        13C       53.650     0.000       1
 E2585         CB        13C       31.379     0.000       1
 E2585         HN        1H         7.851     0.000       1
 E2585         N         15N      116.344     0.000       1
 P2586         C         13C      178.704     0.000       1
 P2586         CA        13C       64.902     0.000       1
 R2587         C         13C      177.473     0.000       1
 R2587         CA        13C       57.436     0.000       1
 R2587         CB        13C       30.181     0.000       1
 R2587         HN        1H         8.335     0.000       1
 R2587         N         15N      115.111     0.000       1
 K2588         C         13C      176.130     0.000       1
 K2588         CA        13C       56.871     0.000       1
 K2588         CB        13C       34.545     0.000       1
 K2588         HN        1H         7.561     0.000       1
 K2588         N         15N      116.056     0.000       1
 V2589         C         13C      171.744     0.000       1
 V2589         CA        13C       62.416     0.000       1
 V2589         CB        13C       30.920     0.000       1
 V2589         HN        1H         8.189     0.000       1
 V2589         N         15N      120.199     0.000       1
 A2590         C         13C      177.892     0.000       1
 A2590         CA        13C       50.050     0.000       1
 A2590         CB        13C       21.511     0.000       1
 A2590         HN        1H         6.307     0.000       1
 A2590         N         15N      121.793     0.000       1
 K2592         C         13C      173.666     0.000       1
 K2592         CA        13C       57.833     0.000       1
 K2592         CB        13C       31.756     0.000       1
 K2592         HA        1H         4.180     0.000       1
 F2593         C         13C      176.822     0.000       1
 F2593         CA        13C       54.895     0.000       1
 F2593         CB        13C       41.691     0.000       1
 F2593         HN        1H         7.358     0.000       1
 F2593         N         15N      111.176     0.000       1
 T2594         C         13C      175.980     0.000       1
 T2594         CA        13C       60.693     0.000       1
 T2594         CB        13C       72.494     0.000       1
 T2594         HN        1H         7.563     0.000       1
 T2594         N         15N      106.741     0.000       1
 M2595         C         13C      173.109     0.000       1
 M2595         CA        13C       55.116     0.000       1
 M2595         CB        13C       35.256     0.000       1
 M2595         HN        1H         8.835     0.000       1
 M2595         N         15N      117.663     0.000       1
 C2596         C         13C      171.283     0.000       1
 C2596         CA        13C       57.599     0.000       1
 C2596         CB        13C       30.500     0.000       1
 C2596         HN        1H         8.987     0.000       1
 C2596         HA        1H         5.078     0.000       1
 C2596         N         15N      118.044     0.000       1
 L2597         C         13C      173.837     0.000       1
 L2597         CA        13C       54.610     0.000       1
 L2597         CB        13C       45.047     0.000       1
 L2597         HN        1H         7.512     0.000       1
 L2597         HA        1H         4.607     0.000       1
 L2597         N         15N      130.751     0.000       1
 F2598         C         13C      175.392     0.000       1
 F2598         CA        13C       57.218     0.000       1
 F2598         CB        13C       40.955     0.000       1
 F2598         HN        1H         8.628     0.000       1
 F2598         N         15N      123.709     0.000       1
 G2599         CA        13C       43.810     0.000       1
 G2599         HN        1H         9.386     0.000       1
 G2599         N         15N      111.347     0.000       1
 P2601         C         13C      176.160     0.000       1
 P2601         CA        13C       63.157     0.000       1
 P2601         CB        13C       32.599     0.000       1
 N2602         C         13C      175.698     0.000       1
 N2602         CA        13C       52.489     0.000       1
 N2602         CB        13C       39.123     0.000       1
 N2602         HN        1H         8.043     0.000       1
 N2602         N         15N      119.150     0.000       1
 P2606         C         13C      177.912     0.000       1
 P2606         CA        13C       65.309     0.000       1
 P2606         CB        13C       32.036     0.000       1
 E2607         C         13C      176.987     0.000       1
 E2607         CA        13C       55.870     0.000       1
 E2607         CB        13C       29.328     0.000       1
 E2607         CG        13C       36.737     0.000       1
 E2607         HN        1H         8.912     0.000       1
 E2607         N         15N      115.295     0.000       1
 G2608         C         13C      172.490     0.000       1
 G2608         CA        13C       43.922     0.000       1
 G2608         HN        1H         7.946     0.000       1
 G2608         N         15N      109.824     0.000       1
 V2609         C         13C      174.378     0.000       1
 V2609         CA        13C       63.817     0.000       1
 V2609         CB        13C       32.957     0.000       1
 V2609         HN        1H         7.727     0.000       1
 V2609         N         15N      126.761     0.000       1
 E2610         C         13C      174.307     0.000       1
 E2610         CA        13C       54.406     0.000       1
 E2610         CB        13C       32.284     0.000       1
 E2610         HN        1H         6.541     0.000       1
 E2610         N         15N      126.237     0.000       1
 L2611         C         13C      171.760     0.000       1
 L2611         CA        13C       50.389     0.000       1
 L2611         CB        13C       43.133     0.000       1
 L2611         HN        1H         8.276     0.000       1
 L2611         N         15N      121.617     0.000       1
 P2612         C         13C      175.449     0.000       1
 P2612         CA        13C       60.931     0.000       1
 P2612         CB        13C       30.644     0.000       1
 M2613         C         13C      173.956     0.000       1
 M2613         CA        13C       54.964     0.000       1
 M2613         CB        13C       39.693     0.000       1
 M2613         HN        1H         8.967     0.000       1
 M2613         N         15N      124.942     0.000       1
 V2614         C         13C      174.154     0.000       1
 V2614         CA        13C       60.451     0.000       1
 V2614         CB        13C       36.035     0.000       1
 V2614         HN        1H         8.600     0.000       1
 V2614         HA        1H         4.699     0.000       1
 V2614         N         15N      116.625     0.000       1
 A2615         C         13C      176.454     0.000       1
 A2615         CA        13C       50.142     0.000       1
 A2615         CB        13C       22.248     0.000       1
 A2615         HN        1H         9.211     0.000       1
 A2615         HA        1H         4.850     0.000       1
 A2615         N         15N      130.879     0.000       1
 K2616         C         13C      175.655     0.000       1
 K2616         CA        13C       57.450     0.000       1
 K2616         CB        13C       33.212     0.000       1
 K2616         HN        1H         8.892     0.000       1
 K2616         N         15N      116.006     0.000       1
 S2617         C         13C      173.783     0.000       1
 S2617         CA        13C       56.394     0.000       1
 S2617         CB        13C       66.244     0.000       1
 S2617         HN        1H         7.471     0.000       1
 S2617         N         15N      108.344     0.000       1
 Q2618         C         13C      178.012     0.000       1
 K2619         C         13C      179.439     0.000       1
 K2619         CA        13C       59.904     0.000       1
 K2619         CB        13C       32.378     0.000       1
 K2619         HN        1H         8.501     0.000       1
 K2619         N         15N      119.801     0.000       1
 E2620         C         13C      178.257     0.000       1
 E2620         CA        13C       59.568     0.000       1
 E2620         CB        13C       30.809     0.000       1
 E2620         HN        1H         8.038     0.000       1
 E2620         N         15N      119.662     0.000       1
 R2621         C         13C      179.510     0.000       1
 R2621         CA        13C       60.620     0.000       1
 R2621         CB        13C       28.924     0.000       1
 R2621         HN        1H         8.037     0.000       1
 R2621         N         15N      122.816     0.000       1
 D2622         C         13C      178.200     0.000       1
 D2622         CA        13C       58.120     0.000       1
 D2622         CB        13C       39.448     0.000       1
 D2622         HN        1H         9.538     0.000       1
 D2622         N         15N      119.801     0.000       1
 A2623         C         13C      179.771     0.000       1
 A2623         CA        13C       55.250     0.000       1
 A2623         CB        13C       18.287     0.000       1
 A2623         HN        1H         8.357     0.000       1
 A2623         N         15N      121.989     0.000       1
 F2624         C         13C      176.703     0.000       1
 F2624         CA        13C       62.260     0.000       1
 F2624         CB        13C       38.702     0.000       1
 F2624         HN        1H         7.932     0.000       1
 F2624         N         15N      119.025     0.000       1
 V2625         CA        13C       67.650     0.000       1
 V2625         CB        13C       31.695     0.000       1
 V2625         HN        1H         8.065     0.000       1
 V2625         N         15N      117.216     0.000       1
 E2626         C         13C      179.558     0.000       1
 E2626         CA        13C       59.533     0.000       1
 E2626         CB        13C       29.573     0.000       1
 E2626         HN        1H         8.401     0.000       1
 E2626         N         15N      116.763     0.000       1
 M2627         C         13C      177.438     0.000       1
 M2627         CA        13C       59.759     0.000       1
 M2627         CB        13C       33.455     0.000       1
 M2627         HN        1H         8.049     0.000       1
 M2627         N         15N      118.131     0.000       1
 M2628         C         13C      179.141     0.000       1
 M2628         CA        13C       56.794     0.000       1
 M2628         CB        13C       30.557     0.000       1
 M2628         HN        1H         7.988     0.000       1
 M2628         N         15N      117.472     0.000       1
 V2629         C         13C      177.955     0.000       1
 V2629         CA        13C       67.076     0.000       1
 V2629         CB        13C       31.676     0.000       1
 V2629         HN        1H         8.408     0.000       1
 V2629         N         15N      119.575     0.000       1
 Q2630         C         13C      179.062     0.000       1
 Q2630         CA        13C       59.350     0.000       1
 Q2630         CB        13C       29.029     0.000       1
 Q2630         CG        13C       34.527     0.000       1
 Q2630         HN        1H         8.025     0.000       1
 Q2630         HE21      1H         6.574     0.000       1
 Q2630         HE22      1H         7.238     0.000       1
 Q2630         N         15N      119.144     0.000       1
 Q2630         NE2       15N      108.458     0.000       1
 W2631         C         13C      176.985     0.000       1
 W2631         CA        13C       58.393     0.000       1
 W2631         CB        13C       30.354     0.000       1
 W2631         HN        1H         8.669     0.000       1
 W2631         N         15N      121.668     0.000       1
 R2632         C         13C      179.712     0.000       1
 R2632         CA        13C       59.829     0.000       1
 R2632         CB        13C       29.306     0.000       1
 R2632         HN        1H         8.471     0.000       1
 R2632         N         15N      118.434     0.000       1
 D2633         C         13C      178.473     0.000       1
 D2633         CA        13C       57.526     0.000       1
 D2633         CB        13C       39.681     0.000       1
 D2633         HN        1H         8.816     0.000       1
 D2633         N         15N      120.683     0.000       1
 A2634         C         13C      179.191     0.000       1
 A2634         CA        13C       54.691     0.000       1
 A2634         CB        13C       18.714     0.000       1
 A2634         HN        1H         8.095     0.000       1
 A2634         N         15N      122.246     0.000       1
 A2635         C         13C      178.462     0.000       1
 A2635         CA        13C       53.702     0.000       1
 A2635         CB        13C       20.347     0.000       1
 A2635         HN        1H         8.137     0.000       1
 A2635         N         15N      117.472     0.000       1
 T2636         C         13C      174.377     0.000       1
 T2636         CA        13C       62.169     0.000       1
 T2636         CB        13C       69.815     0.000       1
 T2636         HN        1H         7.670     0.000       1
 T2636         N         15N      107.684     0.000       1
 Y2637         C         13C      175.324     0.000       1
 Y2637         CA        13C       59.168     0.000       1
 Y2637         CB        13C       37.661     0.000       1
 Y2637         HN        1H         7.623     0.000       1
 Y2637         HA        1H         4.358     0.000       1
 Y2637         N         15N      121.787     0.000       1
 N2638         C         13C      173.615     0.000       1
 N2638         CA        13C       52.924     0.000       1
 N2638         CB        13C       39.228     0.000       1
 N2638         HD21      1H         7.478     0.000       1
 N2638         HD22      1H         6.803     0.000       1
 N2638         ND2       15N      112.360     0.000       1
 F2639         C         13C      180.323     0.000       1
 F2639         CA        13C       59.299     0.000       1
 F2639         CB        13C       40.298     0.000       1
 F2639         HN        1H         7.570     0.000       1
 F2639         N         15N      125.613     0.000       1
