# Supplementary material for: Structural and regulatory insights into the glideosome-associated connector from Toxoplasma gondii
Source: eLife. 2023 Apr 4;12:e86049. doi: 10.7554/eLife.86049 (PMC10125020; doi:10.7554/eLife.86049)
Supplement: Figure 2—source data 1. [file elife-86049-fig2-data1.zip]

Archive with 3 entries (2 files):
- Figure 2-source data 1/
- Figure 2-source data 1/GAC_SAXS_RawData.xlsx
- __MACOSX/Figure 2-source data 1/._GAC_SAXS_RawData.xlsx
