# Supplementary material for: Structural and regulatory insights into the glideosome-associated connector from Toxoplasma gondii
Source: eLife. 2023 Apr 4;12:e86049. doi: 10.7554/eLife.86049 (PMC10125020; doi:10.7554/eLife.86049)
Supplement: Figure 2—source data 2. [file elife-86049-fig2-data2.zip]

Archive with 3 entries (2 files):
- Figure 2 -source data 2/
- Figure 2 -source data 2/New_steeredMD_video.mov
- __MACOSX/Figure 2 -source data 2/._New_steeredMD_video.mov
