# Supplementary material for: Structural and regulatory insights into the glideosome-associated connector from Toxoplasma gondii
Source: eLife. 2023 Apr 4;12:e86049. doi: 10.7554/eLife.86049 (PMC10125020; doi:10.7554/eLife.86049)
Supplement: Figure 2—source data 3. [file elife-86049-fig2-data3.zip]

Archive with 2 entries (1 files):
- Figure 2 -source data 3/
- Figure 2 -source data 3/TgGAC_steered_MD_extended.pdb
