# Supplementary material for: Structural and regulatory insights into the glideosome-associated connector from Toxoplasma gondii
Source: eLife. 2023 Apr 4;12:e86049. doi: 10.7554/eLife.86049 (PMC10125020; doi:10.7554/eLife.86049)
Supplement: Figure 2—source data 3. [file elife-86049-fig2-data3.zip › Figure 2 -source data 3/TgGAC_steered_MD_extended.pdb]

ATOM      1  N   ASN     1     315.903 277.736 238.054  1.00  0.00           N  
ATOM      2  CA  ASN     1     316.448 277.508 236.679  1.00  0.00           C  
ATOM      3  C   ASN     1     315.574 277.747 235.403  1.00  0.00           C  
ATOM      4  O   ASN     1     316.204 277.895 234.351  1.00  0.00           O  
ATOM      5  CB  ASN     1     316.910 276.027 236.637  1.00  0.00           C  
ATOM      6  CG  ASN     1     318.346 275.955 237.136  1.00  0.00           C  
ATOM      7  ND2 ASN     1     318.596 275.398 238.344  1.00  0.00           N  
ATOM      8  OD1 ASN     1     319.253 276.365 236.413  1.00  0.00           O  
ATOM      9  HA  ASN     1     317.295 278.170 236.522  1.00  0.00           H  
ATOM     10  HB1 ASN     1     316.960 275.651 235.590  1.00  0.00           H  
ATOM     11  HB2 ASN     1     316.235 275.348 237.196  1.00  0.00           H  
ATOM     12 HD21 ASN     1     317.858 275.042 238.940  1.00  0.00           H  
ATOM     13 HD22 ASN     1     319.527 275.114 238.533  1.00  0.00           H  
ATOM     14  HT1 ASN     1     316.646 278.090 238.630  1.00  0.00           H  
ATOM     15  HT2 ASN     1     315.572 276.851 238.423  1.00  0.00           H  
ATOM     16  N   PRO     2     314.236 277.766 235.294  1.00  0.00           N  
ATOM     17  CA  PRO     2     313.286 278.305 236.246  1.00  0.00           C  
ATOM     18  C   PRO     2     313.341 279.814 236.287  1.00  0.00           C  
ATOM     19  O   PRO     2     312.988 280.460 235.302  1.00  0.00           O  
ATOM     20  CB  PRO     2     311.938 277.753 235.762  1.00  0.00           C  
ATOM     21  CG  PRO     2     312.079 277.664 234.237  1.00  0.00           C  
ATOM     22  CD  PRO     2     313.590 277.482 234.008  1.00  0.00           C  
ATOM     23  HA  PRO     2     313.507 277.947 237.239  1.00  0.00           H  
ATOM     24  HB1 PRO     2     311.068 278.360 236.086  1.00  0.00           H  
ATOM     25  HB2 PRO     2     311.816 276.725 236.167  1.00  0.00           H  
ATOM     26  HG1 PRO     2     311.486 276.827 233.816  1.00  0.00           H  
ATOM     27  HG2 PRO     2     311.745 278.623 233.784  1.00  0.00           H  
ATOM     28  HD1 PRO     2     313.816 276.433 233.714  1.00  0.00           H  
ATOM     29  HD2 PRO     2     313.948 278.189 233.227  1.00  0.00           H  
ATOM     30  N   ASP     3     313.799 280.409 237.408  1.00  0.00           N  
ATOM     31  CA  ASP     3     313.951 281.843 237.447  1.00  0.00           C  
ATOM     32  C   ASP     3     315.023 282.321 238.388  1.00  0.00           C  
ATOM     33  O   ASP     3     315.418 281.667 239.345  1.00  0.00           O  
ATOM     34  CB  ASP     3     312.584 282.621 237.464  1.00  0.00           C  
ATOM     35  CG  ASP     3     312.690 284.126 237.292  1.00  0.00           C  
ATOM     36  OD1 ASP     3     313.624 284.600 236.584  1.00  0.00           O  
ATOM     37  OD2 ASP     3     311.841 284.840 237.869  1.00  0.00           O1-
ATOM     38  HN  ASP     3     314.143 279.886 238.184  1.00  0.00           H  
ATOM     39  HA  ASP     3     314.382 282.098 236.485  1.00  0.00           H  
ATOM     40  HB1 ASP     3     312.011 282.400 238.383  1.00  0.00           H  
ATOM     41  HB2 ASP     3     311.974 282.293 236.594  1.00  0.00           H  
ATOM     42  N   ALA     4     315.536 283.514 238.072  1.00  0.00           N  
ATOM     43  CA  ALA     4     316.427 284.258 238.899  1.00  0.00           C  
ATOM     44  C   ALA     4     315.741 285.473 239.495  1.00  0.00           C  
ATOM     45  O   ALA     4     316.211 286.079 240.461  1.00  0.00           O  
ATOM     46  CB  ALA     4     317.653 284.695 238.070  1.00  0.00           C  
ATOM     47  HN  ALA     4     315.099 283.985 237.289  1.00  0.00           H  
ATOM     48  HA  ALA     4     316.763 283.645 239.726  1.00  0.00           H  
ATOM     49  HB1 ALA     4     317.343 285.332 237.216  1.00  0.00           H  
ATOM     50  HB2 ALA     4     318.160 283.791 237.667  1.00  0.00           H  
ATOM     51  HB3 ALA     4     318.377 285.250 238.703  1.00  0.00           H  
ATOM     52  N   GLY     5     314.527 285.774 238.989  1.00  0.00           N  
ATOM     53  CA  GLY     5     313.534 286.670 239.550  1.00  0.00           C  
ATOM     54  C   GLY     5     313.177 286.380 240.975  1.00  0.00           C  
ATOM     55  O   GLY     5     312.832 287.280 241.749  1.00  0.00           O  
ATOM     56  HN  GLY     5     314.204 285.324 238.140  1.00  0.00           H  
ATOM     57  HA1 GLY     5     312.622 286.585 238.992  1.00  0.00           H  
ATOM     58  HA2 GLY     5     313.923 287.675 239.501  1.00  0.00           H  
ATOM     59  N   VAL     6     313.326 285.102 241.356  1.00  0.00           N  
ATOM     60  CA  VAL     6     313.092 284.507 242.652  1.00  0.00           C  
ATOM     61  C   VAL     6     313.661 285.301 243.817  1.00  0.00           C  
ATOM     62  O   VAL     6     312.995 285.578 244.817  1.00  0.00           O  
ATOM     63  CB  VAL     6     313.581 283.049 242.658  1.00  0.00           C  
ATOM     64  CG1 VAL     6     312.895 282.312 241.488  1.00  0.00           C  
ATOM     65  CG2 VAL     6     315.115 282.898 242.547  1.00  0.00           C  
ATOM     66  HN  VAL     6     313.578 284.450 240.644  1.00  0.00           H  
ATOM     67  HA  VAL     6     312.020 284.512 242.781  1.00  0.00           H  
ATOM     68  HB  VAL     6     313.272 282.554 243.608  1.00  0.00           H  
ATOM     69 HG11 VAL     6     311.828 282.590 241.398  1.00  0.00           H  
ATOM     70 HG12 VAL     6     312.957 281.213 241.629  1.00  0.00           H  
ATOM     71 HG13 VAL     6     313.383 282.549 240.524  1.00  0.00           H  
ATOM     72 HG21 VAL     6     315.629 283.258 243.462  1.00  0.00           H  
ATOM     73 HG22 VAL     6     315.516 283.429 241.662  1.00  0.00           H  
ATOM     74 HG23 VAL     6     315.381 281.824 242.432  1.00  0.00           H  
ATOM     75  N   ALA     7     314.908 285.777 243.694  1.00  0.00           N  
ATOM     76  CA  ALA     7     315.541 286.517 244.748  1.00  0.00           C  
ATOM     77  C   ALA     7     315.119 287.966 244.851  1.00  0.00           C  
ATOM     78  O   ALA     7     315.081 288.568 245.926  1.00  0.00           O  
ATOM     79  CB  ALA     7     317.067 286.457 244.532  1.00  0.00           C  
ATOM     80  HN  ALA     7     315.437 285.559 242.874  1.00  0.00           H  
ATOM     81  HA  ALA     7     315.311 286.046 245.696  1.00  0.00           H  
ATOM     82  HB1 ALA     7     317.346 286.885 243.546  1.00  0.00           H  
ATOM     83  HB2 ALA     7     317.403 285.396 244.554  1.00  0.00           H  
ATOM     84  HB3 ALA     7     317.609 287.002 245.334  1.00  0.00           H  
ATOM     85  N   THR     8     314.744 288.578 243.722  1.00  0.00           N  
ATOM     86  CA  THR     8     314.185 289.918 243.728  1.00  0.00           C  
ATOM     87  C   THR     8     312.742 289.944 244.176  1.00  0.00           C  
ATOM     88  O   THR     8     312.260 290.942 244.712  1.00  0.00           O  
ATOM     89  CB  THR     8     314.264 290.623 242.378  1.00  0.00           C  
ATOM     90  CG2 THR     8     315.719 291.055 242.147  1.00  0.00           C  
ATOM     91  OG1 THR     8     313.937 289.778 241.281  1.00  0.00           O  
ATOM     92  HN  THR     8     314.807 288.099 242.846  1.00  0.00           H  
ATOM     93  HA  THR     8     314.727 290.523 244.439  1.00  0.00           H  
ATOM     94  HB  THR     8     313.624 291.539 242.348  1.00  0.00           H  
ATOM     95  HG1 THR     8     313.382 289.039 241.587  1.00  0.00           H  
ATOM     96 HG21 THR     8     316.379 290.162 242.089  1.00  0.00           H  
ATOM     97 HG22 THR     8     316.074 291.712 242.967  1.00  0.00           H  
ATOM     98 HG23 THR     8     315.800 291.604 241.184  1.00  0.00           H  
ATOM     99  N   ALA     9     312.007 288.831 244.029  1.00  0.00           N  
ATOM    100  CA  ALA     9     310.744 288.652 244.703  1.00  0.00           C  
ATOM    101  C   ALA     9     310.873 288.625 246.206  1.00  0.00           C  
ATOM    102  O   ALA     9     310.133 289.295 246.942  1.00  0.00           O  
ATOM    103  CB  ALA     9     310.087 287.325 244.272  1.00  0.00           C  
ATOM    104  HN  ALA     9     312.339 288.041 243.502  1.00  0.00           H  
ATOM    105  HA  ALA     9     310.091 289.473 244.440  1.00  0.00           H  
ATOM    106  HB1 ALA     9     310.718 286.451 244.540  1.00  0.00           H  
ATOM    107  HB2 ALA     9     309.926 287.298 243.174  1.00  0.00           H  
ATOM    108  HB3 ALA     9     309.102 287.189 244.771  1.00  0.00           H  
ATOM    109  N   VAL    10     311.891 287.910 246.691  1.00  0.00           N  
ATOM    110  CA  VAL    10     312.297 287.916 248.076  1.00  0.00           C  
ATOM    111  C   VAL    10     312.676 289.291 248.594  1.00  0.00           C  
ATOM    112  O   VAL    10     312.301 289.717 249.690  1.00  0.00           O  
ATOM    113  CB  VAL    10     313.325 286.821 248.355  1.00  0.00           C  
ATOM    114  CG1 VAL    10     312.541 285.611 248.893  1.00  0.00           C  
ATOM    115  CG2 VAL    10     314.434 287.231 249.345  1.00  0.00           C  
ATOM    116  HN  VAL    10     312.404 287.299 246.078  1.00  0.00           H  
ATOM    117  HA  VAL    10     311.415 287.664 248.650  1.00  0.00           H  
ATOM    118  HB  VAL    10     313.816 286.522 247.399  1.00  0.00           H  
ATOM    119 HG11 VAL    10     311.780 285.267 248.160  1.00  0.00           H  
ATOM    120 HG12 VAL    10     312.022 285.872 249.840  1.00  0.00           H  
ATOM    121 HG13 VAL    10     313.235 284.769 249.099  1.00  0.00           H  
ATOM    122 HG21 VAL    10     313.984 287.576 250.299  1.00  0.00           H  
ATOM    123 HG22 VAL    10     315.075 288.033 248.924  1.00  0.00           H  
ATOM    124 HG23 VAL    10     315.085 286.358 249.567  1.00  0.00           H  
ATOM    125  N   GLN    11     313.379 290.083 247.777  1.00  0.00           N  
ATOM    126  CA  GLN    11     313.720 291.431 248.158  1.00  0.00           C  
ATOM    127  C   GLN    11     312.673 292.477 247.935  1.00  0.00           C  
ATOM    128  O   GLN    11     312.787 293.597 248.434  1.00  0.00           O  
ATOM    129  CB  GLN    11     315.100 291.834 247.592  1.00  0.00           C  
ATOM    130  CG  GLN    11     316.227 291.020 248.275  1.00  0.00           C  
ATOM    131  CD  GLN    11     317.611 291.563 247.929  1.00  0.00           C  
ATOM    132  NE2 GLN    11     318.492 290.693 247.386  1.00  0.00           N  
ATOM    133  OE1 GLN    11     317.912 292.738 248.156  1.00  0.00           O  
ATOM    134  HN  GLN    11     313.762 289.703 246.932  1.00  0.00           H  
ATOM    135  HA  GLN    11     313.863 291.446 249.229  1.00  0.00           H  
ATOM    136  HB1 GLN    11     315.277 292.915 247.795  1.00  0.00           H  
ATOM    137  HB2 GLN    11     315.118 291.684 246.492  1.00  0.00           H  
ATOM    138  HG1 GLN    11     316.142 289.951 247.990  1.00  0.00           H  
ATOM    139  HG2 GLN    11     316.117 291.088 249.379  1.00  0.00           H  
ATOM    140 HE21 GLN    11     318.211 289.751 247.216  1.00  0.00           H  
ATOM    141 HE22 GLN    11     319.409 291.025 247.192  1.00  0.00           H  
ATOM    142  N   SER    12     311.569 292.105 247.268  1.00  0.00           N  
ATOM    143  CA  SER    12     310.312 292.807 247.432  1.00  0.00           C  
ATOM    144  C   SER    12     309.860 292.741 248.861  1.00  0.00           C  
ATOM    145  O   SER    12     309.915 293.730 249.580  1.00  0.00           O  
ATOM    146  CB  SER    12     309.217 292.389 246.424  1.00  0.00           C  
ATOM    147  OG  SER    12     309.669 292.623 245.090  1.00  0.00           O  
ATOM    148  HN  SER    12     311.558 291.239 246.770  1.00  0.00           H  
ATOM    149  HA  SER    12     310.511 293.853 247.242  1.00  0.00           H  
ATOM    150  HB1 SER    12     308.299 292.995 246.599  1.00  0.00           H  
ATOM    151  HB2 SER    12     308.948 291.320 246.515  1.00  0.00           H  
ATOM    152  HG1 SER    12     310.341 291.950 244.894  1.00  0.00           H  
ATOM    153  N   VAL    13     309.517 291.557 249.375  1.00  0.00           N  
ATOM    154  CA  VAL    13     308.979 291.442 250.717  1.00  0.00           C  
ATOM    155  C   VAL    13     309.830 291.941 251.854  1.00  0.00           C  
ATOM    156  O   VAL    13     309.333 292.609 252.759  1.00  0.00           O  
ATOM    157  CB  VAL    13     308.417 290.063 250.998  1.00  0.00           C  
ATOM    158  CG1 VAL    13     307.185 289.836 250.113  1.00  0.00           C  
ATOM    159  CG2 VAL    13     309.448 288.946 250.756  1.00  0.00           C  
ATOM    160  HN  VAL    13     309.585 290.710 248.847  1.00  0.00           H  
ATOM    161  HA  VAL    13     308.119 292.098 250.745  1.00  0.00           H  
ATOM    162  HB  VAL    13     308.056 290.046 252.050  1.00  0.00           H  
ATOM    163 HG11 VAL    13     307.458 289.790 249.037  1.00  0.00           H  
ATOM    164 HG12 VAL    13     306.429 290.635 250.259  1.00  0.00           H  
ATOM    165 HG13 VAL    13     306.711 288.871 250.383  1.00  0.00           H  
ATOM    166 HG21 VAL    13     310.344 289.070 251.401  1.00  0.00           H  
ATOM    167 HG22 VAL    13     309.772 288.915 249.696  1.00  0.00           H  
ATOM    168 HG23 VAL    13     308.993 287.958 250.988  1.00  0.00           H  
ATOM    169  N   ILE    14     311.147 291.712 251.794  1.00  0.00           N  
ATOM    170  CA  ILE    14     312.075 292.234 252.775  1.00  0.00           C  
ATOM    171  C   ILE    14     312.073 293.737 252.941  1.00  0.00           C  
ATOM    172  O   ILE    14     312.139 294.264 254.051  1.00  0.00           O  
ATOM    173  CB  ILE    14     313.481 291.670 252.531  1.00  0.00           C  
ATOM    174  CG1 ILE    14     313.569 290.255 253.151  1.00  0.00           C  
ATOM    175  CG2 ILE    14     314.624 292.574 253.060  1.00  0.00           C  
ATOM    176  CD  ILE    14     314.687 289.397 252.553  1.00  0.00           C  
ATOM    177  HN  ILE    14     311.517 291.127 251.068  1.00  0.00           H  
ATOM    178  HA  ILE    14     311.752 291.865 253.740  1.00  0.00           H  
ATOM    179  HB  ILE    14     313.617 291.565 251.429  1.00  0.00           H  
ATOM    180 HG11 ILE    14     312.605 289.716 253.000  1.00  0.00           H  
ATOM    181 HG12 ILE    14     313.726 290.352 254.246  1.00  0.00           H  
ATOM    182 HG21 ILE    14     314.486 292.781 254.143  1.00  0.00           H  
ATOM    183 HG22 ILE    14     314.667 293.538 252.511  1.00  0.00           H  
ATOM    184 HG23 ILE    14     315.605 292.073 252.927  1.00  0.00           H  
ATOM    185  HD1 ILE    14     314.693 288.394 253.035  1.00  0.00           H  
ATOM    186  HD2 ILE    14     315.683 289.860 252.703  1.00  0.00           H  
ATOM    187  HD3 ILE    14     314.517 289.264 251.464  1.00  0.00           H  
ATOM    188  N   GLN    15     311.967 294.483 251.835  1.00  0.00           N  
ATOM    189  CA  GLN    15     312.034 295.920 251.909  1.00  0.00           C  
ATOM    190  C   GLN    15     310.646 296.538 251.922  1.00  0.00           C  
ATOM    191  O   GLN    15     310.488 297.741 252.122  1.00  0.00           O  
ATOM    192  CB  GLN    15     312.807 296.452 250.670  1.00  0.00           C  
ATOM    193  CG  GLN    15     314.225 295.845 250.504  1.00  0.00           C  
ATOM    194  CD  GLN    15     314.923 296.386 249.251  1.00  0.00           C  
ATOM    195  NE2 GLN    15     315.819 295.568 248.650  1.00  0.00           N  
ATOM    196  OE1 GLN    15     314.700 297.517 248.818  1.00  0.00           O  
ATOM    197  HN  GLN    15     311.852 294.055 250.938  1.00  0.00           H  
ATOM    198  HA  GLN    15     312.546 296.243 252.807  1.00  0.00           H  
ATOM    199  HB1 GLN    15     312.888 297.561 250.738  1.00  0.00           H  
ATOM    200  HB2 GLN    15     312.236 296.205 249.748  1.00  0.00           H  
ATOM    201  HG1 GLN    15     314.153 294.740 250.420  1.00  0.00           H  
ATOM    202  HG2 GLN    15     314.848 296.097 251.385  1.00  0.00           H  
ATOM    203 HE21 GLN    15     315.977 294.646 248.996  1.00  0.00           H  
ATOM    204 HE22 GLN    15     316.260 295.897 247.822  1.00  0.00           H  
ATOM    205  N   HSD    16     309.578 295.748 251.696  1.00  0.00           N  
ATOM    206  CA  HSD    16     308.342 296.327 251.207  1.00  0.00           C  
ATOM    207  C   HSD    16     307.197 296.456 252.173  1.00  0.00           C  
ATOM    208  O   HSD    16     306.034 296.171 251.865  1.00  0.00           O  
ATOM    209  CB  HSD    16     307.811 295.713 249.884  1.00  0.00           C  
ATOM    210  CG  HSD    16     308.521 296.147 248.632  1.00  0.00           C  
ATOM    211  CD2 HSD    16     307.961 296.490 247.444  1.00  0.00           C  
ATOM    212  ND1 HSD    16     309.871 296.375 248.483  1.00  0.00           N  
ATOM    213  CE1 HSD    16     310.062 296.838 247.225  1.00  0.00           C  
ATOM    214  NE2 HSD    16     308.926 296.935 246.562  1.00  0.00           N  
ATOM    215  HN  HSD    16     309.670 294.750 251.662  1.00  0.00           H  
ATOM    216  HA  HSD    16     308.532 297.353 250.929  1.00  0.00           H  
ATOM    217  HB1 HSD    16     306.786 296.077 249.663  1.00  0.00           H  
ATOM    218  HB2 HSD    16     307.760 294.609 249.977  1.00  0.00           H  
ATOM    219  HD1 HSD    16     310.578 296.053 249.117  1.00  0.00           H  
ATOM    220  HD2 HSD    16     306.918 296.450 247.157  1.00  0.00           H  
ATOM    221  HE1 HSD    16     311.048 297.070 246.818  1.00  0.00           H  
ATOM    222  N   GLN    17     307.452 296.984 253.356  1.00  0.00           N  
ATOM    223  CA  GLN    17     306.537 296.818 254.460  1.00  0.00           C  
ATOM    224  C   GLN    17     305.578 297.986 254.607  1.00  0.00           C  
ATOM    225  O   GLN    17     304.649 297.999 255.403  1.00  0.00           O  
ATOM    226  CB  GLN    17     307.445 296.756 255.728  1.00  0.00           C  
ATOM    227  CG  GLN    17     308.681 295.808 255.608  1.00  0.00           C  
ATOM    228  CD  GLN    17     309.757 296.092 256.668  1.00  0.00           C  
ATOM    229  NE2 GLN    17     310.857 295.306 256.624  1.00  0.00           N  
ATOM    230  OE1 GLN    17     309.664 297.015 257.477  1.00  0.00           O  
ATOM    231  HN  GLN    17     308.394 297.229 253.595  1.00  0.00           H  
ATOM    232  HA  GLN    17     305.964 295.903 254.363  1.00  0.00           H  
ATOM    233  HB1 GLN    17     306.833 296.443 256.605  1.00  0.00           H  
ATOM    234  HB2 GLN    17     307.823 297.782 255.941  1.00  0.00           H  
ATOM    235  HG1 GLN    17     309.208 295.892 254.638  1.00  0.00           H  
ATOM    236  HG2 GLN    17     308.346 294.758 255.702  1.00  0.00           H  
ATOM    237 HE21 GLN    17     311.546 295.438 257.327  1.00  0.00           H  
ATOM    238 HE22 GLN    17     310.949 294.603 255.919  1.00  0.00           H  
ATOM    239  N   THR    18     305.779 299.001 253.767  1.00  0.00           N  
ATOM    240  CA  THR    18     304.860 300.115 253.579  1.00  0.00           C  
ATOM    241  C   THR    18     304.764 300.345 252.090  1.00  0.00           C  
ATOM    242  O   THR    18     303.806 300.919 251.573  1.00  0.00           O  
ATOM    243  CB  THR    18     305.267 301.362 254.394  1.00  0.00           C  
ATOM    244  CG2 THR    18     304.438 301.388 255.686  1.00  0.00           C  
ATOM    245  OG1 THR    18     305.081 302.624 253.754  1.00  0.00           O  
ATOM    246  HN  THR    18     306.579 298.905 253.192  1.00  0.00           H  
ATOM    247  HA  THR    18     303.866 299.819 253.887  1.00  0.00           H  
ATOM    248  HB  THR    18     306.345 301.271 254.667  1.00  0.00           H  
ATOM    249  HG1 THR    18     305.558 302.597 252.923  1.00  0.00           H  
ATOM    250 HG21 THR    18     304.566 300.442 256.256  1.00  0.00           H  
ATOM    251 HG22 THR    18     303.359 301.508 255.452  1.00  0.00           H  
ATOM    252 HG23 THR    18     304.750 302.232 256.336  1.00  0.00           H  
ATOM    253  N   PHE    19     305.748 299.834 251.317  1.00  0.00           N  
ATOM    254  CA  PHE    19     305.719 299.861 249.876  1.00  0.00           C  
ATOM    255  C   PHE    19     304.754 298.884 249.208  1.00  0.00           C  
ATOM    256  O   PHE    19     305.107 298.005 248.409  1.00  0.00           O  
ATOM    257  CB  PHE    19     307.116 299.611 249.231  1.00  0.00           C  
ATOM    258  CG  PHE    19     308.190 300.538 249.725  1.00  0.00           C  
ATOM    259  CD1 PHE    19     309.461 300.021 250.020  1.00  0.00           C  
ATOM    260  CD2 PHE    19     307.979 301.924 249.839  1.00  0.00           C  
ATOM    261  CE1 PHE    19     310.484 300.853 250.485  1.00  0.00           C  
ATOM    262  CE2 PHE    19     309.004 302.764 250.296  1.00  0.00           C  
ATOM    263  CZ  PHE    19     310.253 302.225 250.631  1.00  0.00           C  
ATOM    264  HN  PHE    19     306.571 299.445 251.708  1.00  0.00           H  
ATOM    265  HA  PHE    19     305.388 300.846 249.576  1.00  0.00           H  
ATOM    266  HB1 PHE    19     307.071 299.747 248.128  1.00  0.00           H  
ATOM    267  HB2 PHE    19     307.438 298.566 249.427  1.00  0.00           H  
ATOM    268  HD1 PHE    19     309.658 298.967 249.889  1.00  0.00           H  
ATOM    269  HD2 PHE    19     307.025 302.349 249.569  1.00  0.00           H  
ATOM    270  HE1 PHE    19     311.447 300.426 250.731  1.00  0.00           H  
ATOM    271  HE2 PHE    19     308.833 303.826 250.389  1.00  0.00           H  
ATOM    272  HZ  PHE    19     311.044 302.865 250.996  1.00  0.00           H  
ATOM    273  N   LYS    20     303.474 299.051 249.517  1.00  0.00           N  
ATOM    274  CA  LYS    20     302.453 298.085 249.228  1.00  0.00           C  
ATOM    275  C   LYS    20     301.878 298.136 247.819  1.00  0.00           C  
ATOM    276  O   LYS    20     300.827 298.715 247.544  1.00  0.00           O  
ATOM    277  CB  LYS    20     301.317 298.288 250.313  1.00  0.00           C  
ATOM    278  CG  LYS    20     301.202 297.195 251.405  1.00  0.00           C  
ATOM    279  CD  LYS    20     300.335 297.590 252.631  1.00  0.00           C  
ATOM    280  CE  LYS    20     298.802 297.549 252.445  1.00  0.00           C  
ATOM    281  NZ  LYS    20     298.249 296.188 252.646  1.00  0.00           N1+
ATOM    282  HN  LYS    20     303.227 299.794 250.152  1.00  0.00           H  
ATOM    283  HA  LYS    20     302.879 297.119 249.405  1.00  0.00           H  
ATOM    284  HB1 LYS    20     300.315 298.459 249.873  1.00  0.00           H  
ATOM    285  HB2 LYS    20     301.569 299.227 250.861  1.00  0.00           H  
ATOM    286  HG1 LYS    20     302.228 296.996 251.791  1.00  0.00           H  
ATOM    287  HG2 LYS    20     300.815 296.255 250.959  1.00  0.00           H  
ATOM    288  HD1 LYS    20     300.621 298.630 252.914  1.00  0.00           H  
ATOM    289  HD2 LYS    20     300.609 296.953 253.504  1.00  0.00           H  
ATOM    290  HE1 LYS    20     298.534 297.898 251.425  1.00  0.00           H  
ATOM    291  HE2 LYS    20     298.310 298.216 253.189  1.00  0.00           H  
ATOM    292  HZ1 LYS    20     297.902 296.069 253.654  1.00  0.00           H  
ATOM    293  HZ2 LYS    20     298.960 295.454 252.496  1.00  0.00           H  
ATOM    294  HZ3 LYS    20     297.425 296.007 252.044  1.00  0.00           H  
ATOM    295  N   ARG    21     302.577 297.480 246.893  1.00  0.00           N  
ATOM    296  CA  ARG    21     302.037 296.970 245.650  1.00  0.00           C  
ATOM    297  C   ARG    21     302.881 295.750 245.414  1.00  0.00           C  
ATOM    298  O   ARG    21     302.429 294.610 245.418  1.00  0.00           O  
ATOM    299  CB  ARG    21     302.125 297.921 244.422  1.00  0.00           C  
ATOM    300  CG  ARG    21     301.285 299.198 244.592  1.00  0.00           C  
ATOM    301  CD  ARG    21     301.351 300.145 243.399  1.00  0.00           C  
ATOM    302  NE  ARG    21     300.505 301.318 243.785  1.00  0.00           N  
ATOM    303  CZ  ARG    21     300.577 302.525 243.245  1.00  0.00           C  
ATOM    304  NH1 ARG    21     301.387 302.794 242.242  1.00  0.00           N1+
ATOM    305  NH2 ARG    21     299.816 303.488 243.724  1.00  0.00           N  
ATOM    306  HN  ARG    21     303.483 297.160 247.167  1.00  0.00           H  
ATOM    307  HA  ARG    21     301.019 296.633 245.809  1.00  0.00           H  
ATOM    308  HB1 ARG    21     301.748 297.365 243.531  1.00  0.00           H  
ATOM    309  HB2 ARG    21     303.180 298.210 244.227  1.00  0.00           H  
ATOM    310  HG1 ARG    21     301.656 299.737 245.494  1.00  0.00           H  
ATOM    311  HG2 ARG    21     300.231 298.889 244.787  1.00  0.00           H  
ATOM    312  HD1 ARG    21     300.938 299.665 242.482  1.00  0.00           H  
ATOM    313  HD2 ARG    21     302.409 300.457 243.234  1.00  0.00           H  
ATOM    314  HE  ARG    21     299.879 301.188 244.550  1.00  0.00           H  
ATOM    315 HH11 ARG    21     301.916 302.043 241.871  1.00  0.00           H  
ATOM    316 HH12 ARG    21     301.408 303.700 241.849  1.00  0.00           H  
ATOM    317 HH21 ARG    21     299.191 303.276 244.467  1.00  0.00           H  
ATOM    318 HH22 ARG    21     299.847 304.391 243.320  1.00  0.00           H  
ATOM    319  N   MET    22     304.194 295.982 245.276  1.00  0.00           N  
ATOM    320  CA  MET    22     305.125 294.946 244.929  1.00  0.00           C  
ATOM    321  C   MET    22     305.422 293.839 245.899  1.00  0.00           C  
ATOM    322  O   MET    22     305.842 292.766 245.483  1.00  0.00           O  
ATOM    323  CB  MET    22     306.464 295.511 244.361  1.00  0.00           C  
ATOM    324  CG  MET    22     306.435 295.947 242.816  1.00  0.00           C  
ATOM    325  SD  MET    22     305.122 295.995 241.559  1.00  0.00           S  
ATOM    326  CE  MET    22     305.949 294.931 240.330  1.00  0.00           C  
ATOM    327  HN  MET    22     304.554 296.908 245.270  1.00  0.00           H  
ATOM    328  HA  MET    22     304.676 294.410 244.103  1.00  0.00           H  
ATOM    329  HB1 MET    22     307.283 294.753 244.444  1.00  0.00           H  
ATOM    330  HB2 MET    22     306.807 296.366 244.977  1.00  0.00           H  
ATOM    331  HG1 MET    22     305.829 296.790 243.228  1.00  0.00           H  
ATOM    332  HG2 MET    22     306.292 294.842 242.691  1.00  0.00           H  
ATOM    333  HE1 MET    22     306.937 295.347 240.036  1.00  0.00           H  
ATOM    334  HE2 MET    22     305.336 294.827 239.408  1.00  0.00           H  
ATOM    335  HE3 MET    22     306.123 293.905 240.725  1.00  0.00           H  
ATOM    336  N   LEU    23     305.171 294.036 247.199  1.00  0.00           N  
ATOM    337  CA  LEU    23     305.383 293.014 248.200  1.00  0.00           C  
ATOM    338  C   LEU    23     304.665 291.714 247.913  1.00  0.00           C  
ATOM    339  O   LEU    23     305.243 290.634 247.937  1.00  0.00           O  
ATOM    340  CB  LEU    23     304.935 293.540 249.598  1.00  0.00           C  
ATOM    341  CG  LEU    23     303.430 293.808 249.891  1.00  0.00           C  
ATOM    342  CD1 LEU    23     303.291 294.440 251.283  1.00  0.00           C  
ATOM    343  CD2 LEU    23     302.680 294.659 248.858  1.00  0.00           C  
ATOM    344  HN  LEU    23     304.813 294.899 247.530  1.00  0.00           H  
ATOM    345  HA  LEU    23     306.440 292.785 248.227  1.00  0.00           H  
ATOM    346  HB1 LEU    23     305.455 294.496 249.786  1.00  0.00           H  
ATOM    347  HB2 LEU    23     305.297 292.825 250.373  1.00  0.00           H  
ATOM    348  HG  LEU    23     302.903 292.836 249.940  1.00  0.00           H  
ATOM    349 HD11 LEU    23     303.848 293.849 252.042  1.00  0.00           H  
ATOM    350 HD12 LEU    23     302.225 294.473 251.592  1.00  0.00           H  
ATOM    351 HD13 LEU    23     303.699 295.471 251.282  1.00  0.00           H  
ATOM    352 HD21 LEU    23     302.359 294.072 247.977  1.00  0.00           H  
ATOM    353 HD22 LEU    23     303.340 295.472 248.507  1.00  0.00           H  
ATOM    354 HD23 LEU    23     301.757 295.086 249.304  1.00  0.00           H  
ATOM    355  N   LEU    24     303.389 291.805 247.540  1.00  0.00           N  
ATOM    356  CA  LEU    24     302.571 290.646 247.376  1.00  0.00           C  
ATOM    357  C   LEU    24     302.397 290.262 245.941  1.00  0.00           C  
ATOM    358  O   LEU    24     301.976 289.155 245.624  1.00  0.00           O  
ATOM    359  CB  LEU    24     301.217 290.814 248.132  1.00  0.00           C  
ATOM    360  CG  LEU    24     301.206 290.406 249.643  1.00  0.00           C  
ATOM    361  CD1 LEU    24     300.468 291.411 250.547  1.00  0.00           C  
ATOM    362  CD2 LEU    24     302.566 290.065 250.272  1.00  0.00           C  
ATOM    363  HN  LEU    24     302.928 292.684 247.507  1.00  0.00           H  
ATOM    364  HA  LEU    24     303.054 289.773 247.787  1.00  0.00           H  
ATOM    365  HB1 LEU    24     300.429 290.187 247.649  1.00  0.00           H  
ATOM    366  HB2 LEU    24     300.872 291.864 248.036  1.00  0.00           H  
ATOM    367  HG  LEU    24     300.611 289.453 249.687  1.00  0.00           H  
ATOM    368 HD11 LEU    24     299.547 291.788 250.054  1.00  0.00           H  
ATOM    369 HD12 LEU    24     301.106 292.273 250.810  1.00  0.00           H  
ATOM    370 HD13 LEU    24     300.170 290.904 251.493  1.00  0.00           H  
ATOM    371 HD21 LEU    24     303.025 289.207 249.749  1.00  0.00           H  
ATOM    372 HD22 LEU    24     302.424 289.782 251.332  1.00  0.00           H  
ATOM    373 HD23 LEU    24     303.281 290.903 250.249  1.00  0.00           H  
ATOM    374  N   PHE    25     302.857 291.102 245.006  1.00  0.00           N  
ATOM    375  CA  PHE    25     303.201 290.608 243.688  1.00  0.00           C  
ATOM    376  C   PHE    25     304.430 289.718 243.731  1.00  0.00           C  
ATOM    377  O   PHE    25     304.480 288.659 243.102  1.00  0.00           O  
ATOM    378  CB  PHE    25     303.380 291.749 242.648  1.00  0.00           C  
ATOM    379  CG  PHE    25     302.146 292.611 242.447  1.00  0.00           C  
ATOM    380  CD1 PHE    25     300.878 292.339 243.003  1.00  0.00           C  
ATOM    381  CD2 PHE    25     302.276 293.748 241.631  1.00  0.00           C  
ATOM    382  CE1 PHE    25     299.800 293.209 242.802  1.00  0.00           C  
ATOM    383  CE2 PHE    25     301.199 294.617 241.414  1.00  0.00           C  
ATOM    384  CZ  PHE    25     299.961 294.351 242.012  1.00  0.00           C  
ATOM    385  HN  PHE    25     303.076 292.047 245.226  1.00  0.00           H  
ATOM    386  HA  PHE    25     302.395 289.973 243.340  1.00  0.00           H  
ATOM    387  HB1 PHE    25     303.626 291.307 241.657  1.00  0.00           H  
ATOM    388  HB2 PHE    25     304.215 292.412 242.961  1.00  0.00           H  
ATOM    389  HD1 PHE    25     300.707 291.459 243.605  1.00  0.00           H  
ATOM    390  HD2 PHE    25     303.224 293.939 241.155  1.00  0.00           H  
ATOM    391  HE1 PHE    25     298.843 292.987 243.258  1.00  0.00           H  
ATOM    392  HE2 PHE    25     301.321 295.480 240.778  1.00  0.00           H  
ATOM    393  HZ  PHE    25     299.120 295.009 241.850  1.00  0.00           H  
ATOM    394  N   GLY    26     305.410 290.090 244.579  1.00  0.00           N  
ATOM    395  CA  GLY    26     306.469 289.225 245.084  1.00  0.00           C  
ATOM    396  C   GLY    26     305.984 287.897 245.606  1.00  0.00           C  
ATOM    397  O   GLY    26     306.533 286.852 245.271  1.00  0.00           O  
ATOM    398  HN  GLY    26     305.405 291.021 244.956  1.00  0.00           H  
ATOM    399  HA1 GLY    26     306.920 289.734 245.923  1.00  0.00           H  
ATOM    400  HA2 GLY    26     307.166 289.025 244.283  1.00  0.00           H  
ATOM    401  N   LEU    27     304.897 287.882 246.396  1.00  0.00           N  
ATOM    402  CA  LEU    27     304.328 286.633 246.869  1.00  0.00           C  
ATOM    403  C   LEU    27     303.389 285.946 245.923  1.00  0.00           C  
ATOM    404  O   LEU    27     303.022 284.802 246.135  1.00  0.00           O  
ATOM    405  CB  LEU    27     303.712 286.712 248.294  1.00  0.00           C  
ATOM    406  CG  LEU    27     304.684 287.136 249.423  1.00  0.00           C  
ATOM    407  CD1 LEU    27     304.059 286.897 250.808  1.00  0.00           C  
ATOM    408  CD2 LEU    27     306.015 286.379 249.371  1.00  0.00           C  
ATOM    409  HN  LEU    27     304.506 288.729 246.745  1.00  0.00           H  
ATOM    410  HA  LEU    27     305.131 285.917 246.961  1.00  0.00           H  
ATOM    411  HB1 LEU    27     303.373 285.688 248.577  1.00  0.00           H  
ATOM    412  HB2 LEU    27     302.819 287.371 248.299  1.00  0.00           H  
ATOM    413  HG  LEU    27     304.896 288.222 249.300  1.00  0.00           H  
ATOM    414 HD11 LEU    27     303.029 287.304 250.864  1.00  0.00           H  
ATOM    415 HD12 LEU    27     304.674 287.371 251.602  1.00  0.00           H  
ATOM    416 HD13 LEU    27     304.000 285.807 251.022  1.00  0.00           H  
ATOM    417 HD21 LEU    27     306.601 286.663 248.473  1.00  0.00           H  
ATOM    418 HD22 LEU    27     305.810 285.287 249.343  1.00  0.00           H  
ATOM    419 HD23 LEU    27     306.631 286.592 250.269  1.00  0.00           H  
ATOM    420  N   ARG    28     303.042 286.550 244.787  1.00  0.00           N  
ATOM    421  CA  ARG    28     302.520 285.760 243.698  1.00  0.00           C  
ATOM    422  C   ARG    28     303.603 285.073 242.912  1.00  0.00           C  
ATOM    423  O   ARG    28     303.377 284.014 242.337  1.00  0.00           O  
ATOM    424  CB  ARG    28     301.620 286.628 242.767  1.00  0.00           C  
ATOM    425  CG  ARG    28     300.290 287.104 243.413  1.00  0.00           C  
ATOM    426  CD  ARG    28     299.150 286.065 243.422  1.00  0.00           C  
ATOM    427  NE  ARG    28     298.011 286.640 244.216  1.00  0.00           N  
ATOM    428  CZ  ARG    28     296.731 286.272 244.131  1.00  0.00           C  
ATOM    429  NH1 ARG    28     295.845 286.853 244.913  1.00  0.00           N1+
ATOM    430  NH2 ARG    28     296.320 285.337 243.299  1.00  0.00           N  
ATOM    431  HN  ARG    28     303.240 287.514 244.625  1.00  0.00           H  
ATOM    432  HA  ARG    28     301.886 284.978 244.086  1.00  0.00           H  
ATOM    433  HB1 ARG    28     301.376 286.064 241.839  1.00  0.00           H  
ATOM    434  HB2 ARG    28     302.212 287.522 242.466  1.00  0.00           H  
ATOM    435  HG1 ARG    28     299.933 287.995 242.845  1.00  0.00           H  
ATOM    436  HG2 ARG    28     300.502 287.439 244.453  1.00  0.00           H  
ATOM    437  HD1 ARG    28     299.483 285.113 243.896  1.00  0.00           H  
ATOM    438  HD2 ARG    28     298.832 285.869 242.370  1.00  0.00           H  
ATOM    439  HE  ARG    28     298.201 287.304 244.937  1.00  0.00           H  
ATOM    440 HH11 ARG    28     296.126 287.541 245.586  1.00  0.00           H  
ATOM    441 HH12 ARG    28     294.896 286.555 244.906  1.00  0.00           H  
ATOM    442 HH21 ARG    28     296.994 284.821 242.793  1.00  0.00           H  
ATOM    443 HH22 ARG    28     295.372 285.038 243.341  1.00  0.00           H  
ATOM    444  N   SER    29     304.837 285.624 242.930  1.00  0.00           N  
ATOM    445  CA  SER    29     305.989 284.874 242.464  1.00  0.00           C  
ATOM    446  C   SER    29     306.245 283.651 243.313  1.00  0.00           C  
ATOM    447  O   SER    29     306.466 282.578 242.772  1.00  0.00           O  
ATOM    448  CB  SER    29     307.315 285.666 242.358  1.00  0.00           C  
ATOM    449  OG  SER    29     308.299 284.939 241.622  1.00  0.00           O  
ATOM    450  HN  SER    29     304.991 286.521 243.340  1.00  0.00           H  
ATOM    451  HA  SER    29     305.752 284.512 241.471  1.00  0.00           H  
ATOM    452  HB1 SER    29     307.721 285.913 243.360  1.00  0.00           H  
ATOM    453  HB2 SER    29     307.122 286.619 241.817  1.00  0.00           H  
ATOM    454  HG1 SER    29     308.198 283.998 241.835  1.00  0.00           H  
ATOM    455  N   LEU    30     306.173 283.767 244.660  1.00  0.00           N  
ATOM    456  CA  LEU    30     306.367 282.608 245.522  1.00  0.00           C  
ATOM    457  C   LEU    30     305.188 281.670 245.469  1.00  0.00           C  
ATOM    458  O   LEU    30     305.327 280.462 245.627  1.00  0.00           O  
ATOM    459  CB  LEU    30     306.733 282.948 246.995  1.00  0.00           C  
ATOM    460  CG  LEU    30     307.757 284.086 247.248  1.00  0.00           C  
ATOM    461  CD1 LEU    30     308.284 283.988 248.687  1.00  0.00           C  
ATOM    462  CD2 LEU    30     308.982 284.119 246.329  1.00  0.00           C  
ATOM    463  HN  LEU    30     306.055 284.654 245.097  1.00  0.00           H  
ATOM    464  HA  LEU    30     307.205 282.052 245.124  1.00  0.00           H  
ATOM    465  HB1 LEU    30     307.150 282.015 247.439  1.00  0.00           H  
ATOM    466  HB2 LEU    30     305.813 283.201 247.567  1.00  0.00           H  
ATOM    467  HG  LEU    30     307.220 285.051 247.111  1.00  0.00           H  
ATOM    468 HD11 LEU    30     307.449 283.917 249.413  1.00  0.00           H  
ATOM    469 HD12 LEU    30     308.912 284.867 248.937  1.00  0.00           H  
ATOM    470 HD13 LEU    30     308.904 283.071 248.801  1.00  0.00           H  
ATOM    471 HD21 LEU    30     308.708 284.065 245.257  1.00  0.00           H  
ATOM    472 HD22 LEU    30     309.639 283.263 246.577  1.00  0.00           H  
ATOM    473 HD23 LEU    30     309.567 285.048 246.494  1.00  0.00           H  
ATOM    474  N   ALA    31     303.992 282.205 245.164  1.00  0.00           N  
ATOM    475  CA  ALA    31     302.791 281.425 245.042  1.00  0.00           C  
ATOM    476  C   ALA    31     302.827 280.358 243.997  1.00  0.00           C  
ATOM    477  O   ALA    31     302.321 279.261 244.218  1.00  0.00           O  
ATOM    478  CB  ALA    31     301.538 282.301 244.817  1.00  0.00           C  
ATOM    479  HN  ALA    31     303.874 283.194 245.129  1.00  0.00           H  
ATOM    480  HA  ALA    31     302.668 280.890 245.976  1.00  0.00           H  
ATOM    481  HB1 ALA    31     301.610 282.849 243.857  1.00  0.00           H  
ATOM    482  HB2 ALA    31     301.433 283.029 245.647  1.00  0.00           H  
ATOM    483  HB3 ALA    31     300.619 281.680 244.800  1.00  0.00           H  
ATOM    484  N   ASP    32     303.444 280.658 242.848  1.00  0.00           N  
ATOM    485  CA  ASP    32     303.682 279.658 241.847  1.00  0.00           C  
ATOM    486  C   ASP    32     305.168 279.373 241.664  1.00  0.00           C  
ATOM    487  O   ASP    32     305.632 279.003 240.592  1.00  0.00           O  
ATOM    488  CB  ASP    32     302.829 279.835 240.538  1.00  0.00           C  
ATOM    489  CG  ASP    32     301.893 278.646 240.266  1.00  0.00           C  
ATOM    490  OD1 ASP    32     301.975 278.043 239.167  1.00  0.00           O  
ATOM    491  OD2 ASP    32     301.042 278.337 241.135  1.00  0.00           O1-
ATOM    492  HN  ASP    32     303.816 281.570 242.686  1.00  0.00           H  
ATOM    493  HA  ASP    32     303.364 278.704 242.248  1.00  0.00           H  
ATOM    494  HB1 ASP    32     303.452 279.984 239.638  1.00  0.00           H  
ATOM    495  HB2 ASP    32     302.177 280.723 240.673  1.00  0.00           H  
ATOM    496  N   PHE    33     305.945 279.460 242.774  1.00  0.00           N  
ATOM    497  CA  PHE    33     307.105 278.595 242.992  1.00  0.00           C  
ATOM    498  C   PHE    33     306.686 277.144 243.090  1.00  0.00           C  
ATOM    499  O   PHE    33     307.414 276.250 242.677  1.00  0.00           O  
ATOM    500  CB  PHE    33     307.921 278.907 244.268  1.00  0.00           C  
ATOM    501  CG  PHE    33     308.822 280.093 244.151  1.00  0.00           C  
ATOM    502  CD1 PHE    33     309.661 280.353 245.242  1.00  0.00           C  
ATOM    503  CD2 PHE    33     308.907 280.918 243.016  1.00  0.00           C  
ATOM    504  CE1 PHE    33     310.583 281.398 245.203  1.00  0.00           C  
ATOM    505  CE2 PHE    33     309.768 282.019 243.005  1.00  0.00           C  
ATOM    506  CZ  PHE    33     310.601 282.258 244.102  1.00  0.00           C  
ATOM    507  HN  PHE    33     305.612 279.936 243.586  1.00  0.00           H  
ATOM    508  HA  PHE    33     307.741 278.640 242.118  1.00  0.00           H  
ATOM    509  HB1 PHE    33     308.597 278.052 244.488  1.00  0.00           H  
ATOM    510  HB2 PHE    33     307.251 279.051 245.141  1.00  0.00           H  
ATOM    511  HD1 PHE    33     309.590 279.726 246.116  1.00  0.00           H  
ATOM    512  HD2 PHE    33     308.281 280.744 242.154  1.00  0.00           H  
ATOM    513  HE1 PHE    33     311.240 281.573 246.042  1.00  0.00           H  
ATOM    514  HE2 PHE    33     309.795 282.667 242.142  1.00  0.00           H  
ATOM    515  HZ  PHE    33     311.246 283.118 244.122  1.00  0.00           H  
ATOM    516  N   CYS    34     305.491 276.891 243.670  1.00  0.00           N  
ATOM    517  CA  CYS    34     304.891 275.576 243.744  1.00  0.00           C  
ATOM    518  C   CYS    34     304.453 275.051 242.374  1.00  0.00           C  
ATOM    519  O   CYS    34     305.067 275.287 241.339  1.00  0.00           O  
ATOM    520  CB  CYS    34     303.687 275.542 244.726  1.00  0.00           C  
ATOM    521  SG  CYS    34     304.113 276.160 246.373  1.00  0.00           S  
ATOM    522  HN  CYS    34     304.962 277.640 244.060  1.00  0.00           H  
ATOM    523  HA  CYS    34     305.662 274.930 244.114  1.00  0.00           H  
ATOM    524  HB1 CYS    34     303.318 274.503 244.851  1.00  0.00           H  
ATOM    525  HB2 CYS    34     302.859 276.163 244.313  1.00  0.00           H  
ATOM    526  HG1 CYS    34     304.728 275.065 246.796  1.00  0.00           H  
ATOM    527  N   SER    35     303.372 274.259 242.310  1.00  0.00           N  
ATOM    528  CA  SER    35     303.108 273.476 241.119  1.00  0.00           C  
ATOM    529  C   SER    35     301.783 272.756 241.288  1.00  0.00           C  
ATOM    530  O   SER    35     301.689 272.009 242.261  1.00  0.00           O  
ATOM    531  CB  SER    35     304.146 272.317 240.918  1.00  0.00           C  
ATOM    532  OG  SER    35     305.488 272.748 240.743  1.00  0.00           O  
ATOM    533  HN  SER    35     302.819 274.072 243.116  1.00  0.00           H  
ATOM    534  HA  SER    35     303.088 274.126 240.258  1.00  0.00           H  
ATOM    535  HB1 SER    35     303.903 271.731 240.017  1.00  0.00           H  
ATOM    536  HB2 SER    35     304.135 271.637 241.797  1.00  0.00           H  
ATOM    537  HG1 SER    35     305.485 273.726 240.801  1.00  0.00           H  
ATOM    538  N   PRO    36     300.704 272.876 240.506  1.00  0.00           N  
ATOM    539  CA  PRO    36     300.630 273.553 239.226  1.00  0.00           C  
ATOM    540  C   PRO    36     301.598 273.291 238.112  1.00  0.00           C  
ATOM    541  O   PRO    36     302.408 272.375 238.194  1.00  0.00           O  
ATOM    542  CB  PRO    36     300.398 274.998 239.655  1.00  0.00           C  
ATOM    543  CG  PRO    36     299.425 274.823 240.846  1.00  0.00           C  
ATOM    544  CD  PRO    36     299.511 273.326 241.231  1.00  0.00           C  
ATOM    545  HA  PRO    36     299.705 273.197 238.794  1.00  0.00           H  
ATOM    546  HB1 PRO    36     299.956 275.629 238.857  1.00  0.00           H  
ATOM    547  HB2 PRO    36     301.338 275.485 239.999  1.00  0.00           H  
ATOM    548  HG1 PRO    36     299.772 275.472 241.676  1.00  0.00           H  
ATOM    549  HG2 PRO    36     298.388 275.094 240.553  1.00  0.00           H  
ATOM    550  HD1 PRO    36     299.539 273.186 242.337  1.00  0.00           H  
ATOM    551  HD2 PRO    36     298.634 272.773 240.829  1.00  0.00           H  
ATOM    552  N   SER    37     301.452 274.032 237.010  1.00  0.00           N  
ATOM    553  CA  SER    37     302.139 273.763 235.757  1.00  0.00           C  
ATOM    554  C   SER    37     303.401 274.580 235.658  1.00  0.00           C  
ATOM    555  O   SER    37     304.048 274.608 234.615  1.00  0.00           O  
ATOM    556  CB  SER    37     301.251 274.132 234.543  1.00  0.00           C  
ATOM    557  OG  SER    37     299.995 273.455 234.631  1.00  0.00           O  
ATOM    558  HN  SER    37     300.762 274.751 236.969  1.00  0.00           H  
ATOM    559  HA  SER    37     302.418 272.720 235.696  1.00  0.00           H  
ATOM    560  HB1 SER    37     301.761 273.852 233.592  1.00  0.00           H  
ATOM    561  HB2 SER    37     301.059 275.229 234.528  1.00  0.00           H  
ATOM    562  HG1 SER    37     299.833 273.047 233.772  1.00  0.00           H  
ATOM    563  N   ASN    38     303.808 275.250 236.760  1.00  0.00           N  
ATOM    564  CA  ASN    38     305.185 275.656 236.930  1.00  0.00           C  
ATOM    565  C   ASN    38     306.122 274.451 237.043  1.00  0.00           C  
ATOM    566  O   ASN    38     305.684 273.307 237.150  1.00  0.00           O  
ATOM    567  CB  ASN    38     305.395 276.733 238.056  1.00  0.00           C  
ATOM    568  CG  ASN    38     306.568 277.695 237.775  1.00  0.00           C  
ATOM    569  ND2 ASN    38     306.296 279.021 237.769  1.00  0.00           N  
ATOM    570  OD1 ASN    38     307.708 277.296 237.532  1.00  0.00           O  
ATOM    571  HN  ASN    38     303.220 275.347 237.555  1.00  0.00           H  
ATOM    572  HA  ASN    38     305.456 276.138 235.998  1.00  0.00           H  
ATOM    573  HB1 ASN    38     305.577 276.249 239.036  1.00  0.00           H  
ATOM    574  HB2 ASN    38     304.461 277.327 238.149  1.00  0.00           H  
ATOM    575 HD21 ASN    38     305.460 279.336 238.214  1.00  0.00           H  
ATOM    576 HD22 ASN    38     307.070 279.632 237.628  1.00  0.00           H  
ATOM    577  N   GLN    39     307.442 274.683 236.935  1.00  0.00           N  
ATOM    578  CA  GLN    39     308.422 273.647 236.718  1.00  0.00           C  
ATOM    579  C   GLN    39     308.499 272.595 237.785  1.00  0.00           C  
ATOM    580  O   GLN    39     308.451 271.405 237.475  1.00  0.00           O  
ATOM    581  CB  GLN    39     309.831 274.285 236.498  1.00  0.00           C  
ATOM    582  CG  GLN    39     311.028 273.294 236.493  1.00  0.00           C  
ATOM    583  CD  GLN    39     312.382 273.994 236.321  1.00  0.00           C  
ATOM    584  NE2 GLN    39     312.959 274.483 237.444  1.00  0.00           N  
ATOM    585  OE1 GLN    39     312.921 274.087 235.218  1.00  0.00           O  
ATOM    586  HN  GLN    39     307.774 275.630 237.010  1.00  0.00           H  
ATOM    587  HA  GLN    39     308.137 273.119 235.817  1.00  0.00           H  
ATOM    588  HB1 GLN    39     309.991 275.035 237.305  1.00  0.00           H  
ATOM    589  HB2 GLN    39     309.804 274.840 235.534  1.00  0.00           H  
ATOM    590  HG1 GLN    39     310.912 272.583 235.647  1.00  0.00           H  
ATOM    591  HG2 GLN    39     311.074 272.701 237.430  1.00  0.00           H  
ATOM    592 HE21 GLN    39     313.895 274.822 237.385  1.00  0.00           H  
ATOM    593 HE22 GLN    39     312.516 274.377 238.328  1.00  0.00           H  
ATOM    594  N   LEU    40     308.564 273.034 239.056  1.00  0.00           N  
ATOM    595  CA  LEU    40     308.642 272.152 240.190  1.00  0.00           C  
ATOM    596  C   LEU    40     308.915 272.936 241.440  1.00  0.00           C  
ATOM    597  O   LEU    40     309.724 273.860 241.473  1.00  0.00           O  
ATOM    598  CB  LEU    40     309.776 271.058 240.107  1.00  0.00           C  
ATOM    599  CG  LEU    40     309.536 269.715 240.854  1.00  0.00           C  
ATOM    600  CD1 LEU    40     310.182 269.682 242.247  1.00  0.00           C  
ATOM    601  CD2 LEU    40     308.058 269.280 240.888  1.00  0.00           C  
ATOM    602  HN  LEU    40     308.571 274.011 239.256  1.00  0.00           H  
ATOM    603  HA  LEU    40     307.666 271.705 240.270  1.00  0.00           H  
ATOM    604  HB1 LEU    40     310.765 271.478 240.385  1.00  0.00           H  
ATOM    605  HB2 LEU    40     309.909 270.744 239.054  1.00  0.00           H  
ATOM    606  HG  LEU    40     310.076 268.933 240.259  1.00  0.00           H  
ATOM    607 HD11 LEU    40     311.280 269.832 242.169  1.00  0.00           H  
ATOM    608 HD12 LEU    40     310.000 268.700 242.734  1.00  0.00           H  
ATOM    609 HD13 LEU    40     309.769 270.475 242.896  1.00  0.00           H  
ATOM    610 HD21 LEU    40     307.625 269.332 239.864  1.00  0.00           H  
ATOM    611 HD22 LEU    40     307.463 269.936 241.555  1.00  0.00           H  
ATOM    612 HD23 LEU    40     307.968 268.238 241.259  1.00  0.00           H  
ATOM    613  N   TYR    41     308.225 272.534 242.510  1.00  0.00           N  
ATOM    614  CA  TYR    41     308.157 273.179 243.795  1.00  0.00           C  
ATOM    615  C   TYR    41     309.381 273.393 244.639  1.00  0.00           C  
ATOM    616  O   TYR    41     309.312 274.023 245.690  1.00  0.00           O  
ATOM    617  CB  TYR    41     307.012 272.542 244.667  1.00  0.00           C  
ATOM    618  CG  TYR    41     306.743 271.074 244.426  1.00  0.00           C  
ATOM    619  CD1 TYR    41     305.449 270.645 244.074  1.00  0.00           C  
ATOM    620  CD2 TYR    41     307.736 270.106 244.633  1.00  0.00           C  
ATOM    621  CE1 TYR    41     305.161 269.284 243.909  1.00  0.00           C  
ATOM    622  CE2 TYR    41     307.449 268.740 244.490  1.00  0.00           C  
ATOM    623  CZ  TYR    41     306.160 268.330 244.126  1.00  0.00           C  
ATOM    624  OH  TYR    41     305.859 266.956 244.026  1.00  0.00           O  
ATOM    625  HN  TYR    41     307.606 271.763 242.407  1.00  0.00           H  
ATOM    626  HA  TYR    41     307.837 274.186 243.590  1.00  0.00           H  
ATOM    627  HB1 TYR    41     306.072 273.063 244.412  1.00  0.00           H  
ATOM    628  HB2 TYR    41     307.168 272.684 245.758  1.00  0.00           H  
ATOM    629  HD1 TYR    41     304.663 271.375 243.952  1.00  0.00           H  
ATOM    630  HD2 TYR    41     308.726 270.419 244.932  1.00  0.00           H  
ATOM    631  HE1 TYR    41     304.160 268.971 243.655  1.00  0.00           H  
ATOM    632  HE2 TYR    41     308.227 268.014 244.671  1.00  0.00           H  
ATOM    633  HH  TYR    41     306.546 266.500 244.521  1.00  0.00           H  
ATOM    634  N   GLN    42     310.526 272.856 244.226  1.00  0.00           N  
ATOM    635  CA  GLN    42     311.616 272.687 245.142  1.00  0.00           C  
ATOM    636  C   GLN    42     312.613 273.811 245.159  1.00  0.00           C  
ATOM    637  O   GLN    42     312.584 274.729 245.972  1.00  0.00           O  
ATOM    638  CB  GLN    42     312.290 271.291 244.909  1.00  0.00           C  
ATOM    639  CG  GLN    42     313.430 270.905 245.899  1.00  0.00           C  
ATOM    640  CD  GLN    42     314.137 269.595 245.507  1.00  0.00           C  
ATOM    641  NE2 GLN    42     314.330 268.658 246.471  1.00  0.00           N  
ATOM    642  OE1 GLN    42     314.539 269.449 244.350  1.00  0.00           O  
ATOM    643  HN  GLN    42     310.588 272.471 243.312  1.00  0.00           H  
ATOM    644  HA  GLN    42     311.230 272.651 246.155  1.00  0.00           H  
ATOM    645  HB1 GLN    42     312.665 271.232 243.864  1.00  0.00           H  
ATOM    646  HB2 GLN    42     311.491 270.521 245.001  1.00  0.00           H  
ATOM    647  HG1 GLN    42     313.007 270.798 246.917  1.00  0.00           H  
ATOM    648  HG2 GLN    42     314.220 271.684 245.924  1.00  0.00           H  
ATOM    649 HE21 GLN    42     314.782 267.798 246.242  1.00  0.00           H  
ATOM    650 HE22 GLN    42     314.100 268.758 247.452  1.00  0.00           H  
ATOM    651  N   GLU    43     313.564 273.687 244.246  1.00  0.00           N  
ATOM    652  CA  GLU    43     314.801 274.391 244.115  1.00  0.00           C  
ATOM    653  C   GLU    43     314.933 275.814 244.601  1.00  0.00           C  
ATOM    654  O   GLU    43     315.494 276.084 245.662  1.00  0.00           O  
ATOM    655  CB  GLU    43     315.184 274.124 242.645  1.00  0.00           C  
ATOM    656  CG  GLU    43     316.418 274.822 242.057  1.00  0.00           C  
ATOM    657  CD  GLU    43     316.517 274.439 240.586  1.00  0.00           C  
ATOM    658  OE1 GLU    43     317.476 273.713 240.229  1.00  0.00           O  
ATOM    659  OE2 GLU    43     315.653 274.886 239.782  1.00  0.00           O1-
ATOM    660  HN  GLU    43     313.472 272.941 243.596  1.00  0.00           H  
ATOM    661  HA  GLU    43     315.513 273.851 244.724  1.00  0.00           H  
ATOM    662  HB1 GLU    43     314.299 274.378 242.012  1.00  0.00           H  
ATOM    663  HB2 GLU    43     315.340 273.021 242.551  1.00  0.00           H  
ATOM    664  HG1 GLU    43     317.330 274.468 242.583  1.00  0.00           H  
ATOM    665  HG2 GLU    43     316.370 275.926 242.122  1.00  0.00           H  
ATOM    666  N   ASN    44     314.363 276.769 243.858  1.00  0.00           N  
ATOM    667  CA  ASN    44     314.439 278.159 244.241  1.00  0.00           C  
ATOM    668  C   ASN    44     313.541 278.552 245.379  1.00  0.00           C  
ATOM    669  O   ASN    44     313.753 279.580 246.022  1.00  0.00           O  
ATOM    670  CB  ASN    44     314.073 279.070 243.042  1.00  0.00           C  
ATOM    671  CG  ASN    44     315.125 278.945 241.947  1.00  0.00           C  
ATOM    672  ND2 ASN    44     314.695 278.545 240.730  1.00  0.00           N  
ATOM    673  OD1 ASN    44     316.307 279.215 242.164  1.00  0.00           O  
ATOM    674  HN  ASN    44     313.969 276.530 242.978  1.00  0.00           H  
ATOM    675  HA  ASN    44     315.451 278.381 244.565  1.00  0.00           H  
ATOM    676  HB1 ASN    44     314.075 280.135 243.359  1.00  0.00           H  
ATOM    677  HB2 ASN    44     313.065 278.818 242.656  1.00  0.00           H  
ATOM    678 HD21 ASN    44     313.751 278.266 240.591  1.00  0.00           H  
ATOM    679 HD22 ASN    44     315.376 278.451 240.006  1.00  0.00           H  
ATOM    680  N   ALA    45     312.501 277.753 245.666  1.00  0.00           N  
ATOM    681  CA  ALA    45     311.724 277.978 246.848  1.00  0.00           C  
ATOM    682  C   ALA    45     312.509 277.761 248.106  1.00  0.00           C  
ATOM    683  O   ALA    45     312.544 278.608 248.988  1.00  0.00           O  
ATOM    684  CB  ALA    45     310.460 277.094 246.841  1.00  0.00           C  
ATOM    685  HN  ALA    45     312.354 276.888 245.191  1.00  0.00           H  
ATOM    686  HA  ALA    45     311.429 279.016 246.866  1.00  0.00           H  
ATOM    687  HB1 ALA    45     310.712 276.016 246.897  1.00  0.00           H  
ATOM    688  HB2 ALA    45     309.895 277.246 245.901  1.00  0.00           H  
ATOM    689  HB3 ALA    45     309.794 277.341 247.693  1.00  0.00           H  
ATOM    690  N   LEU    46     313.218 276.638 248.205  1.00  0.00           N  
ATOM    691  CA  LEU    46     313.876 276.286 249.439  1.00  0.00           C  
ATOM    692  C   LEU    46     314.952 277.239 249.877  1.00  0.00           C  
ATOM    693  O   LEU    46     314.957 277.693 251.024  1.00  0.00           O  
ATOM    694  CB  LEU    46     314.206 274.777 249.495  1.00  0.00           C  
ATOM    695  CG  LEU    46     312.979 273.872 249.832  1.00  0.00           C  
ATOM    696  CD1 LEU    46     313.095 272.509 249.148  1.00  0.00           C  
ATOM    697  CD2 LEU    46     311.588 274.429 249.474  1.00  0.00           C  
ATOM    698  HN  LEU    46     313.198 275.952 247.474  1.00  0.00           H  
ATOM    699  HA  LEU    46     313.150 276.420 250.230  1.00  0.00           H  
ATOM    700  HB1 LEU    46     314.983 274.575 250.265  1.00  0.00           H  
ATOM    701  HB2 LEU    46     314.624 274.480 248.509  1.00  0.00           H  
ATOM    702  HG  LEU    46     312.976 273.714 250.939  1.00  0.00           H  
ATOM    703 HD11 LEU    46     313.999 271.958 249.481  1.00  0.00           H  
ATOM    704 HD12 LEU    46     313.135 272.656 248.050  1.00  0.00           H  
ATOM    705 HD13 LEU    46     312.196 271.898 249.378  1.00  0.00           H  
ATOM    706 HD21 LEU    46     311.510 274.632 248.387  1.00  0.00           H  
ATOM    707 HD22 LEU    46     311.352 275.352 250.042  1.00  0.00           H  
ATOM    708 HD23 LEU    46     310.818 273.673 249.715  1.00  0.00           H  
ATOM    709  N   ASP    47     315.795 277.687 248.931  1.00  0.00           N  
ATOM    710  CA  ASP    47     316.690 278.782 249.206  1.00  0.00           C  
ATOM    711  C   ASP    47     316.015 280.091 249.639  1.00  0.00           C  
ATOM    712  O   ASP    47     316.359 280.736 250.637  1.00  0.00           O  
ATOM    713  CB  ASP    47     317.770 278.965 248.086  1.00  0.00           C  
ATOM    714  CG  ASP    47     318.876 279.976 248.424  1.00  0.00           C  
ATOM    715  OD1 ASP    47     319.310 280.018 249.603  1.00  0.00           O  
ATOM    716  OD2 ASP    47     319.385 280.631 247.475  1.00  0.00           O1-
ATOM    717  HN  ASP    47     315.815 277.281 248.020  1.00  0.00           H  
ATOM    718  HA  ASP    47     317.256 278.487 250.083  1.00  0.00           H  
ATOM    719  HB1 ASP    47     317.309 279.250 247.124  1.00  0.00           H  
ATOM    720  HB2 ASP    47     318.285 277.989 247.957  1.00  0.00           H  
ATOM    721  N   ALA    48     314.935 280.480 248.948  1.00  0.00           N  
ATOM    722  CA  ALA    48     314.195 281.664 249.292  1.00  0.00           C  
ATOM    723  C   ALA    48     313.504 281.622 250.643  1.00  0.00           C  
ATOM    724  O   ALA    48     313.295 282.647 251.296  1.00  0.00           O  
ATOM    725  CB  ALA    48     313.162 281.939 248.180  1.00  0.00           C  
ATOM    726  HN  ALA    48     314.596 279.933 248.180  1.00  0.00           H  
ATOM    727  HA  ALA    48     314.900 282.484 249.330  1.00  0.00           H  
ATOM    728  HB1 ALA    48     312.470 281.076 248.077  1.00  0.00           H  
ATOM    729  HB2 ALA    48     313.684 282.063 247.207  1.00  0.00           H  
ATOM    730  HB3 ALA    48     312.563 282.847 248.383  1.00  0.00           H  
ATOM    731  N   LEU    49     313.095 280.444 251.107  1.00  0.00           N  
ATOM    732  CA  LEU    49     312.228 280.344 252.252  1.00  0.00           C  
ATOM    733  C   LEU    49     312.894 280.480 253.589  1.00  0.00           C  
ATOM    734  O   LEU    49     312.276 280.938 254.548  1.00  0.00           O  
ATOM    735  CB  LEU    49     311.327 279.097 252.120  1.00  0.00           C  
ATOM    736  CG  LEU    49     310.083 279.281 251.201  1.00  0.00           C  
ATOM    737  CD1 LEU    49     309.695 277.940 250.566  1.00  0.00           C  
ATOM    738  CD2 LEU    49     310.161 280.373 250.109  1.00  0.00           C  
ATOM    739  HN  LEU    49     313.247 279.606 250.572  1.00  0.00           H  
ATOM    740  HA  LEU    49     311.550 281.182 252.232  1.00  0.00           H  
ATOM    741  HB1 LEU    49     310.947 278.773 253.112  1.00  0.00           H  
ATOM    742  HB2 LEU    49     311.955 278.265 251.728  1.00  0.00           H  
ATOM    743  HG  LEU    49     309.248 279.592 251.872  1.00  0.00           H  
ATOM    744 HD11 LEU    49     309.357 277.220 251.339  1.00  0.00           H  
ATOM    745 HD12 LEU    49     310.556 277.495 250.032  1.00  0.00           H  
ATOM    746 HD13 LEU    49     308.876 278.086 249.831  1.00  0.00           H  
ATOM    747 HD21 LEU    49     311.010 280.207 249.429  1.00  0.00           H  
ATOM    748 HD22 LEU    49     310.268 281.381 250.552  1.00  0.00           H  
ATOM    749 HD23 LEU    49     309.250 280.360 249.480  1.00  0.00           H  
ATOM    750  N   ASP    50     314.194 280.197 253.696  1.00  0.00           N  
ATOM    751  CA  ASP    50     314.789 280.179 255.009  1.00  0.00           C  
ATOM    752  C   ASP    50     315.629 281.381 255.389  1.00  0.00           C  
ATOM    753  O   ASP    50     316.254 281.429 256.448  1.00  0.00           O  
ATOM    754  CB  ASP    50     315.439 278.802 255.278  1.00  0.00           C  
ATOM    755  CG  ASP    50     314.510 278.034 256.207  1.00  0.00           C  
ATOM    756  OD1 ASP    50     314.322 278.512 257.364  1.00  0.00           O  
ATOM    757  OD2 ASP    50     314.054 276.931 255.845  1.00  0.00           O1-
ATOM    758  HN  ASP    50     314.694 279.780 252.935  1.00  0.00           H  
ATOM    759  HA  ASP    50     314.013 280.290 255.758  1.00  0.00           H  
ATOM    760  HB1 ASP    50     316.418 278.879 255.790  1.00  0.00           H  
ATOM    761  HB2 ASP    50     315.570 278.221 254.342  1.00  0.00           H  
ATOM    762  N   ARG    51     315.535 282.455 254.592  1.00  0.00           N  
ATOM    763  CA  ARG    51     315.670 283.804 255.126  1.00  0.00           C  
ATOM    764  C   ARG    51     315.167 284.869 254.194  1.00  0.00           C  
ATOM    765  O   ARG    51     315.173 286.051 254.537  1.00  0.00           O  
ATOM    766  CB  ARG    51     317.089 284.161 255.653  1.00  0.00           C  
ATOM    767  CG  ARG    51     317.080 284.258 257.194  1.00  0.00           C  
ATOM    768  CD  ARG    51     318.085 283.341 257.897  1.00  0.00           C  
ATOM    769  NE  ARG    51     319.386 284.077 257.976  1.00  0.00           N  
ATOM    770  CZ  ARG    51     319.587 285.093 258.800  1.00  0.00           C  
ATOM    771  NH1 ARG    51     318.682 285.468 259.680  1.00  0.00           N1+
ATOM    772  NH2 ARG    51     320.720 285.765 258.729  1.00  0.00           N  
ATOM    773  HN  ARG    51     315.151 282.292 253.689  1.00  0.00           H  
ATOM    774  HA  ARG    51     314.964 283.857 255.943  1.00  0.00           H  
ATOM    775  HB1 ARG    51     317.488 285.104 255.220  1.00  0.00           H  
ATOM    776  HB2 ARG    51     317.771 283.347 255.318  1.00  0.00           H  
ATOM    777  HG1 ARG    51     316.083 283.927 257.571  1.00  0.00           H  
ATOM    778  HG2 ARG    51     317.159 285.327 257.484  1.00  0.00           H  
ATOM    779  HD1 ARG    51     318.237 282.399 257.324  1.00  0.00           H  
ATOM    780  HD2 ARG    51     317.734 283.058 258.916  1.00  0.00           H  
ATOM    781  HE  ARG    51     320.063 283.870 257.278  1.00  0.00           H  
ATOM    782 HH11 ARG    51     317.809 284.984 259.657  1.00  0.00           H  
ATOM    783 HH12 ARG    51     318.787 286.277 260.235  1.00  0.00           H  
ATOM    784 HH21 ARG    51     321.381 285.481 258.049  1.00  0.00           H  
ATOM    785 HH22 ARG    51     320.847 286.538 259.329  1.00  0.00           H  
ATOM    786  N   GLY    52     314.628 284.496 253.020  1.00  0.00           N  
ATOM    787  CA  GLY    52     313.824 285.416 252.243  1.00  0.00           C  
ATOM    788  C   GLY    52     312.511 285.752 252.892  1.00  0.00           C  
ATOM    789  O   GLY    52     312.192 286.918 253.139  1.00  0.00           O  
ATOM    790  HN  GLY    52     314.671 283.563 252.662  1.00  0.00           H  
ATOM    791  HA1 GLY    52     313.608 284.956 251.298  1.00  0.00           H  
ATOM    792  HA2 GLY    52     314.372 286.339 252.128  1.00  0.00           H  
ATOM    793  N   VAL    53     311.713 284.729 253.244  1.00  0.00           N  
ATOM    794  CA  VAL    53     310.385 284.967 253.789  1.00  0.00           C  
ATOM    795  C   VAL    53     310.360 285.360 255.243  1.00  0.00           C  
ATOM    796  O   VAL    53     309.370 285.866 255.767  1.00  0.00           O  
ATOM    797  CB  VAL    53     309.335 283.907 253.483  1.00  0.00           C  
ATOM    798  CG1 VAL    53     309.272 283.721 251.959  1.00  0.00           C  
ATOM    799  CG2 VAL    53     309.640 282.574 254.165  1.00  0.00           C  
ATOM    800  HN  VAL    53     311.955 283.786 253.009  1.00  0.00           H  
ATOM    801  HA  VAL    53     309.999 285.831 253.271  1.00  0.00           H  
ATOM    802  HB  VAL    53     308.330 284.255 253.829  1.00  0.00           H  
ATOM    803 HG11 VAL    53     310.247 283.372 251.555  1.00  0.00           H  
ATOM    804 HG12 VAL    53     308.988 284.664 251.450  1.00  0.00           H  
ATOM    805 HG13 VAL    53     308.518 282.944 251.718  1.00  0.00           H  
ATOM    806 HG21 VAL    53     309.718 282.662 255.265  1.00  0.00           H  
ATOM    807 HG22 VAL    53     310.596 282.197 253.772  1.00  0.00           H  
ATOM    808 HG23 VAL    53     308.860 281.817 253.931  1.00  0.00           H  
ATOM    809  N   LEU    54     311.481 285.215 255.944  1.00  0.00           N  
ATOM    810  CA  LEU    54     311.597 285.728 257.284  1.00  0.00           C  
ATOM    811  C   LEU    54     312.678 286.812 257.382  1.00  0.00           C  
ATOM    812  O   LEU    54     313.668 286.719 258.103  1.00  0.00           O  
ATOM    813  CB  LEU    54     311.850 284.562 258.282  1.00  0.00           C  
ATOM    814  CG  LEU    54     310.570 283.971 258.920  1.00  0.00           C  
ATOM    815  CD1 LEU    54     309.669 283.144 257.992  1.00  0.00           C  
ATOM    816  CD2 LEU    54     309.767 285.087 259.592  1.00  0.00           C  
ATOM    817  HN  LEU    54     312.247 284.710 255.559  1.00  0.00           H  
ATOM    818  HA  LEU    54     310.703 286.253 257.575  1.00  0.00           H  
ATOM    819  HB1 LEU    54     312.452 284.913 259.153  1.00  0.00           H  
ATOM    820  HB2 LEU    54     312.432 283.756 257.788  1.00  0.00           H  
ATOM    821  HG  LEU    54     310.927 283.268 259.711  1.00  0.00           H  
ATOM    822 HD11 LEU    54     310.202 282.241 257.624  1.00  0.00           H  
ATOM    823 HD12 LEU    54     309.337 283.744 257.125  1.00  0.00           H  
ATOM    824 HD13 LEU    54     308.758 282.817 258.537  1.00  0.00           H  
ATOM    825 HD21 LEU    54     310.458 285.772 260.126  1.00  0.00           H  
ATOM    826 HD22 LEU    54     309.048 284.673 260.319  1.00  0.00           H  
ATOM    827 HD23 LEU    54     309.191 285.666 258.843  1.00  0.00           H  
ATOM    828  N   SER    55     312.464 287.946 256.686  1.00  0.00           N  
ATOM    829  CA  SER    55     311.930 289.127 257.371  1.00  0.00           C  
ATOM    830  C   SER    55     310.577 289.482 256.778  1.00  0.00           C  
ATOM    831  O   SER    55     309.953 290.448 257.204  1.00  0.00           O  
ATOM    832  CB  SER    55     312.858 290.379 257.316  1.00  0.00           C  
ATOM    833  OG  SER    55     312.304 291.525 257.974  1.00  0.00           O  
ATOM    834  HN  SER    55     312.379 287.891 255.693  1.00  0.00           H  
ATOM    835  HA  SER    55     311.755 288.900 258.416  1.00  0.00           H  
ATOM    836  HB1 SER    55     313.091 290.641 256.265  1.00  0.00           H  
ATOM    837  HB2 SER    55     313.812 290.121 257.829  1.00  0.00           H  
ATOM    838  HG1 SER    55     311.364 291.567 257.712  1.00  0.00           H  
ATOM    839  N   ALA    56     310.069 288.719 255.782  1.00  0.00           N  
ATOM    840  CA  ALA    56     308.878 289.102 255.052  1.00  0.00           C  
ATOM    841  C   ALA    56     307.613 289.227 255.864  1.00  0.00           C  
ATOM    842  O   ALA    56     306.904 290.230 255.809  1.00  0.00           O  
ATOM    843  CB  ALA    56     308.581 288.126 253.898  1.00  0.00           C  
ATOM    844  HN  ALA    56     310.482 287.858 255.498  1.00  0.00           H  
ATOM    845  HA  ALA    56     309.061 290.083 254.631  1.00  0.00           H  
ATOM    846  HB1 ALA    56     308.255 287.131 254.250  1.00  0.00           H  
ATOM    847  HB2 ALA    56     309.485 287.998 253.270  1.00  0.00           H  
ATOM    848  HB3 ALA    56     307.742 288.491 253.273  1.00  0.00           H  
ATOM    849  N   ILE    57     307.314 288.194 256.664  1.00  0.00           N  
ATOM    850  CA  ILE    57     305.978 288.082 257.202  1.00  0.00           C  
ATOM    851  C   ILE    57     305.899 288.586 258.609  1.00  0.00           C  
ATOM    852  O   ILE    57     304.834 288.959 259.082  1.00  0.00           O  
ATOM    853  CB  ILE    57     305.456 286.651 257.059  1.00  0.00           C  
ATOM    854  CG1 ILE    57     305.713 286.164 255.609  1.00  0.00           C  
ATOM    855  CG2 ILE    57     306.074 285.680 258.092  1.00  0.00           C  
ATOM    856  CD  ILE    57     304.822 284.999 255.184  1.00  0.00           C  
ATOM    857  HN  ILE    57     307.886 287.375 256.666  1.00  0.00           H  
ATOM    858  HA  ILE    57     305.294 288.696 256.629  1.00  0.00           H  
ATOM    859  HB  ILE    57     304.350 286.670 257.222  1.00  0.00           H  
ATOM    860 HG11 ILE    57     306.776 285.857 255.502  1.00  0.00           H  
ATOM    861 HG12 ILE    57     305.524 287.006 254.905  1.00  0.00           H  
ATOM    862 HG21 ILE    57     305.849 285.984 259.135  1.00  0.00           H  
ATOM    863 HG22 ILE    57     307.172 285.606 257.958  1.00  0.00           H  
ATOM    864 HG23 ILE    57     305.649 284.663 257.950  1.00  0.00           H  
ATOM    865  HD1 ILE    57     303.760 285.319 255.211  1.00  0.00           H  
ATOM    866  HD2 ILE    57     304.946 284.124 255.858  1.00  0.00           H  
ATOM    867  HD3 ILE    57     305.058 284.674 254.147  1.00  0.00           H  
ATOM    868  N   GLN    58     307.042 288.732 259.298  1.00  0.00           N  
ATOM    869  CA  GLN    58     307.079 289.389 260.587  1.00  0.00           C  
ATOM    870  C   GLN    58     306.633 290.832 260.584  1.00  0.00           C  
ATOM    871  O   GLN    58     305.865 291.285 261.431  1.00  0.00           O  
ATOM    872  CB  GLN    58     308.434 289.178 261.319  1.00  0.00           C  
ATOM    873  CG  GLN    58     308.619 287.725 261.843  1.00  0.00           C  
ATOM    874  CD  GLN    58     310.018 287.482 262.436  1.00  0.00           C  
ATOM    875  NE2 GLN    58     310.354 286.195 262.695  1.00  0.00           N  
ATOM    876  OE1 GLN    58     310.787 288.421 262.647  1.00  0.00           O  
ATOM    877  HN  GLN    58     307.900 288.413 258.911  1.00  0.00           H  
ATOM    878  HA  GLN    58     306.339 288.894 261.203  1.00  0.00           H  
ATOM    879  HB1 GLN    58     308.493 289.854 262.203  1.00  0.00           H  
ATOM    880  HB2 GLN    58     309.265 289.451 260.632  1.00  0.00           H  
ATOM    881  HG1 GLN    58     308.451 287.007 261.017  1.00  0.00           H  
ATOM    882  HG2 GLN    58     307.870 287.518 262.637  1.00  0.00           H  
ATOM    883 HE21 GLN    58     311.302 285.968 262.948  1.00  0.00           H  
ATOM    884 HE22 GLN    58     309.730 285.454 262.467  1.00  0.00           H  
ATOM    885  N   THR    59     307.036 291.571 259.546  1.00  0.00           N  
ATOM    886  CA  THR    59     306.602 292.938 259.353  1.00  0.00           C  
ATOM    887  C   THR    59     305.325 293.016 258.546  1.00  0.00           C  
ATOM    888  O   THR    59     304.873 294.104 258.206  1.00  0.00           O  
ATOM    889  CB  THR    59     307.658 293.759 258.624  1.00  0.00           C  
ATOM    890  CG2 THR    59     308.848 293.972 259.573  1.00  0.00           C  
ATOM    891  OG1 THR    59     308.166 293.063 257.490  1.00  0.00           O  
ATOM    892  HN  THR    59     307.693 291.226 258.875  1.00  0.00           H  
ATOM    893  HA  THR    59     306.416 293.406 260.306  1.00  0.00           H  
ATOM    894  HB  THR    59     307.276 294.767 258.329  1.00  0.00           H  
ATOM    895  HG1 THR    59     307.413 292.776 256.958  1.00  0.00           H  
ATOM    896 HG21 THR    59     309.355 293.008 259.791  1.00  0.00           H  
ATOM    897 HG22 THR    59     308.511 294.425 260.528  1.00  0.00           H  
ATOM    898 HG23 THR    59     309.590 294.651 259.105  1.00  0.00           H  
ATOM    899  N   ALA    60     304.677 291.860 258.280  1.00  0.00           N  
ATOM    900  CA  ALA    60     303.272 291.817 257.947  1.00  0.00           C  
ATOM    901  C   ALA    60     302.519 291.939 259.256  1.00  0.00           C  
ATOM    902  O   ALA    60     302.207 293.047 259.689  1.00  0.00           O  
ATOM    903  CB  ALA    60     302.871 290.590 257.106  1.00  0.00           C  
ATOM    904  HN  ALA    60     305.085 290.979 258.509  1.00  0.00           H  
ATOM    905  HA  ALA    60     303.030 292.703 257.376  1.00  0.00           H  
ATOM    906  HB1 ALA    60     303.053 289.630 257.625  1.00  0.00           H  
ATOM    907  HB2 ALA    60     303.446 290.585 256.155  1.00  0.00           H  
ATOM    908  HB3 ALA    60     301.789 290.643 256.854  1.00  0.00           H  
ATOM    909  N   VAL    61     302.268 290.815 259.946  1.00  0.00           N  
ATOM    910  CA  VAL    61     301.509 290.710 261.187  1.00  0.00           C  
ATOM    911  C   VAL    61     301.741 291.757 262.297  1.00  0.00           C  
ATOM    912  O   VAL    61     300.874 292.058 263.111  1.00  0.00           O  
ATOM    913  CB  VAL    61     301.505 289.258 261.705  1.00  0.00           C  
ATOM    914  CG1 VAL    61     302.929 288.678 261.784  1.00  0.00           C  
ATOM    915  CG2 VAL    61     300.787 289.089 263.060  1.00  0.00           C  
ATOM    916  HN  VAL    61     302.605 289.946 259.593  1.00  0.00           H  
ATOM    917  HA  VAL    61     300.482 290.897 260.901  1.00  0.00           H  
ATOM    918  HB  VAL    61     300.935 288.647 260.960  1.00  0.00           H  
ATOM    919 HG11 VAL    61     303.612 289.350 262.343  1.00  0.00           H  
ATOM    920 HG12 VAL    61     303.332 288.502 260.770  1.00  0.00           H  
ATOM    921 HG13 VAL    61     302.900 287.691 262.293  1.00  0.00           H  
ATOM    922 HG21 VAL    61     299.781 289.561 263.033  1.00  0.00           H  
ATOM    923 HG22 VAL    61     301.372 289.547 263.884  1.00  0.00           H  
ATOM    924 HG23 VAL    61     300.656 288.009 263.288  1.00  0.00           H  
ATOM    925  N   THR    62     302.916 292.409 262.336  1.00  0.00           N  
ATOM    926  CA  THR    62     303.208 293.519 263.244  1.00  0.00           C  
ATOM    927  C   THR    62     302.332 294.758 263.179  1.00  0.00           C  
ATOM    928  O   THR    62     302.106 295.433 264.182  1.00  0.00           O  
ATOM    929  CB  THR    62     304.692 293.895 263.185  1.00  0.00           C  
ATOM    930  CG2 THR    62     305.127 294.750 264.387  1.00  0.00           C  
ATOM    931  OG1 THR    62     305.035 294.604 261.999  1.00  0.00           O  
ATOM    932  HN  THR    62     303.634 292.106 261.714  1.00  0.00           H  
ATOM    933  HA  THR    62     303.041 293.123 264.236  1.00  0.00           H  
ATOM    934  HB  THR    62     305.282 292.947 263.220  1.00  0.00           H  
ATOM    935  HG1 THR    62     304.643 294.114 261.268  1.00  0.00           H  
ATOM    936 HG21 THR    62     304.838 294.258 265.339  1.00  0.00           H  
ATOM    937 HG22 THR    62     304.662 295.757 264.349  1.00  0.00           H  
ATOM    938 HG23 THR    62     306.230 294.879 264.374  1.00  0.00           H  
ATOM    939  N   THR    63     301.827 295.124 261.995  1.00  0.00           N  
ATOM    940  CA  THR    63     300.929 296.272 261.852  1.00  0.00           C  
ATOM    941  C   THR    63     300.059 296.051 260.641  1.00  0.00           C  
ATOM    942  O   THR    63     299.317 296.943 260.235  1.00  0.00           O  
ATOM    943  CB  THR    63     301.651 297.625 261.764  1.00  0.00           C  
ATOM    944  CG2 THR    63     302.727 297.643 260.667  1.00  0.00           C  
ATOM    945  OG1 THR    63     302.305 297.940 262.988  1.00  0.00           O  
ATOM    946  HN  THR    63     302.038 294.574 261.189  1.00  0.00           H  
ATOM    947  HA  THR    63     300.250 296.293 262.694  1.00  0.00           H  
ATOM    948  HB  THR    63     300.916 298.442 261.578  1.00  0.00           H  
ATOM    949  HG1 THR    63     302.453 297.081 263.420  1.00  0.00           H  
ATOM    950 HG21 THR    63     302.293 297.390 259.678  1.00  0.00           H  
ATOM    951 HG22 THR    63     303.543 296.925 260.897  1.00  0.00           H  
ATOM    952 HG23 THR    63     303.176 298.658 260.603  1.00  0.00           H  
ATOM    953  N   PHE    64     300.101 294.825 260.067  1.00  0.00           N  
ATOM    954  CA  PHE    64     299.116 294.306 259.147  1.00  0.00           C  
ATOM    955  C   PHE    64     298.217 293.370 259.879  1.00  0.00           C  
ATOM    956  O   PHE    64     298.588 292.683 260.830  1.00  0.00           O  
ATOM    957  CB  PHE    64     299.659 293.526 257.892  1.00  0.00           C  
ATOM    958  CG  PHE    64     300.604 294.229 256.939  1.00  0.00           C  
ATOM    959  CD1 PHE    64     301.128 295.523 257.116  1.00  0.00           C  
ATOM    960  CD2 PHE    64     300.991 293.508 255.793  1.00  0.00           C  
ATOM    961  CE1 PHE    64     302.071 296.044 256.220  1.00  0.00           C  
ATOM    962  CE2 PHE    64     301.926 294.025 254.889  1.00  0.00           C  
ATOM    963  CZ  PHE    64     302.480 295.291 255.112  1.00  0.00           C  
ATOM    964  HN  PHE    64     300.770 294.131 260.325  1.00  0.00           H  
ATOM    965  HA  PHE    64     298.509 295.131 258.798  1.00  0.00           H  
ATOM    966  HB1 PHE    64     298.798 293.224 257.264  1.00  0.00           H  
ATOM    967  HB2 PHE    64     300.153 292.590 258.219  1.00  0.00           H  
ATOM    968  HD1 PHE    64     300.824 296.125 257.956  1.00  0.00           H  
ATOM    969  HD2 PHE    64     300.576 292.522 255.633  1.00  0.00           H  
ATOM    970  HE1 PHE    64     302.499 297.019 256.403  1.00  0.00           H  
ATOM    971  HE2 PHE    64     302.234 293.432 254.041  1.00  0.00           H  
ATOM    972  HZ  PHE    64     303.229 295.685 254.442  1.00  0.00           H  
ATOM    973  N   SER    65     297.005 293.276 259.362  1.00  0.00           N  
ATOM    974  CA  SER    65     296.188 292.117 259.607  1.00  0.00           C  
ATOM    975  C   SER    65     295.485 291.834 258.305  1.00  0.00           C  
ATOM    976  O   SER    65     294.320 291.450 258.223  1.00  0.00           O  
ATOM    977  CB  SER    65     295.180 292.236 260.782  1.00  0.00           C  
ATOM    978  OG  SER    65     295.848 292.571 262.003  1.00  0.00           O  
ATOM    979  HN  SER    65     296.753 293.897 258.600  1.00  0.00           H  
ATOM    980  HA  SER    65     296.817 291.254 259.788  1.00  0.00           H  
ATOM    981  HB1 SER    65     294.650 291.264 260.915  1.00  0.00           H  
ATOM    982  HB2 SER    65     294.424 293.022 260.569  1.00  0.00           H  
ATOM    983  HG1 SER    65     296.749 292.221 261.931  1.00  0.00           H  
ATOM    984  N   ASP    66     296.240 292.124 257.237  1.00  0.00           N  
ATOM    985  CA  ASP    66     295.830 292.197 255.872  1.00  0.00           C  
ATOM    986  C   ASP    66     296.086 290.912 255.139  1.00  0.00           C  
ATOM    987  O   ASP    66     297.132 290.691 254.515  1.00  0.00           O  
ATOM    988  CB  ASP    66     296.664 293.337 255.129  1.00  0.00           C  
ATOM    989  CG  ASP    66     296.907 294.705 255.790  1.00  0.00           C  
ATOM    990  OD1 ASP    66     296.962 294.834 257.018  1.00  0.00           O  
ATOM    991  OD2 ASP    66     297.245 295.630 254.968  1.00  0.00           O1-
ATOM    992  HN  ASP    66     297.152 292.477 257.401  1.00  0.00           H  
ATOM    993  HA  ASP    66     294.771 292.416 255.831  1.00  0.00           H  
ATOM    994  HB1 ASP    66     296.187 293.535 254.152  1.00  0.00           H  
ATOM    995  HB2 ASP    66     297.697 292.965 254.951  1.00  0.00           H  
ATOM    996  N   ASP    67     295.129 290.011 255.228  1.00  0.00           N  
ATOM    997  CA  ASP    67     295.534 288.653 255.380  1.00  0.00           C  
ATOM    998  C   ASP    67     295.174 287.794 254.219  1.00  0.00           C  
ATOM    999  O   ASP    67     295.740 286.733 254.029  1.00  0.00           O  
ATOM   1000  CB  ASP    67     294.695 288.129 256.598  1.00  0.00           C  
ATOM   1001  CG  ASP    67     295.556 287.546 257.711  1.00  0.00           C  
ATOM   1002  OD1 ASP    67     294.943 286.960 258.638  1.00  0.00           O  
ATOM   1003  OD2 ASP    67     296.800 287.737 257.699  1.00  0.00           O1-
ATOM   1004  HN  ASP    67     294.230 290.219 255.604  1.00  0.00           H  
ATOM   1005  HA  ASP    67     296.600 288.548 255.546  1.00  0.00           H  
ATOM   1006  HB1 ASP    67     293.940 287.361 256.317  1.00  0.00           H  
ATOM   1007  HB2 ASP    67     294.125 288.964 257.063  1.00  0.00           H  
ATOM   1008  N   ASP    68     294.220 288.164 253.395  1.00  0.00           N  
ATOM   1009  CA  ASP    68     293.853 287.413 252.225  1.00  0.00           C  
ATOM   1010  C   ASP    68     294.915 287.440 251.142  1.00  0.00           C  
ATOM   1011  O   ASP    68     295.264 286.430 250.534  1.00  0.00           O  
ATOM   1012  CB  ASP    68     292.525 288.077 251.670  1.00  0.00           C  
ATOM   1013  CG  ASP    68     291.623 288.840 252.668  1.00  0.00           C  
ATOM   1014  OD1 ASP    68     291.592 288.526 253.885  1.00  0.00           O  
ATOM   1015  OD2 ASP    68     290.929 289.772 252.185  1.00  0.00           O1-
ATOM   1016  HN  ASP    68     293.523 288.824 253.693  1.00  0.00           H  
ATOM   1017  HA  ASP    68     293.666 286.386 252.516  1.00  0.00           H  
ATOM   1018  HB1 ASP    68     291.903 287.294 251.193  1.00  0.00           H  
ATOM   1019  HB2 ASP    68     292.769 288.834 250.893  1.00  0.00           H  
ATOM   1020  N   ASP    69     295.515 288.615 250.870  1.00  0.00           N  
ATOM   1021  CA  ASP    69     296.751 288.653 250.121  1.00  0.00           C  
ATOM   1022  C   ASP    69     297.925 287.988 250.768  1.00  0.00           C  
ATOM   1023  O   ASP    69     298.663 287.228 250.137  1.00  0.00           O  
ATOM   1024  CB  ASP    69     297.231 290.091 249.710  1.00  0.00           C  
ATOM   1025  CG  ASP    69     296.879 290.544 248.289  1.00  0.00           C  
ATOM   1026  OD1 ASP    69     296.899 289.701 247.350  1.00  0.00           O  
ATOM   1027  OD2 ASP    69     296.822 291.793 248.112  1.00  0.00           O1-
ATOM   1028  HN  ASP    69     295.113 289.466 251.194  1.00  0.00           H  
ATOM   1029  HA  ASP    69     296.593 288.090 249.209  1.00  0.00           H  
ATOM   1030  HB1 ASP    69     298.343 290.101 249.652  1.00  0.00           H  
ATOM   1031  HB2 ASP    69     296.928 290.849 250.453  1.00  0.00           H  
ATOM   1032  N   LEU    70     298.132 288.261 252.072  1.00  0.00           N  
ATOM   1033  CA  LEU    70     299.273 287.721 252.775  1.00  0.00           C  
ATOM   1034  C   LEU    70     299.130 286.250 252.897  1.00  0.00           C  
ATOM   1035  O   LEU    70     300.089 285.479 252.857  1.00  0.00           O  
ATOM   1036  CB  LEU    70     299.533 288.520 254.080  1.00  0.00           C  
ATOM   1037  CG  LEU    70     300.944 288.446 254.731  1.00  0.00           C  
ATOM   1038  CD1 LEU    70     300.920 287.566 255.983  1.00  0.00           C  
ATOM   1039  CD2 LEU    70     302.106 288.018 253.815  1.00  0.00           C  
ATOM   1040  HN  LEU    70     297.510 288.850 252.587  1.00  0.00           H  
ATOM   1041  HA  LEU    70     300.119 287.878 252.123  1.00  0.00           H  
ATOM   1042  HB1 LEU    70     298.752 288.297 254.839  1.00  0.00           H  
ATOM   1043  HB2 LEU    70     299.389 289.589 253.794  1.00  0.00           H  
ATOM   1044  HG  LEU    70     301.173 289.486 255.069  1.00  0.00           H  
ATOM   1045 HD11 LEU    70     300.228 287.987 256.745  1.00  0.00           H  
ATOM   1046 HD12 LEU    70     301.936 287.486 256.422  1.00  0.00           H  
ATOM   1047 HD13 LEU    70     300.561 286.546 255.721  1.00  0.00           H  
ATOM   1048 HD21 LEU    70     302.042 288.518 252.834  1.00  0.00           H  
ATOM   1049 HD22 LEU    70     302.085 286.919 253.649  1.00  0.00           H  
ATOM   1050 HD23 LEU    70     303.081 288.278 254.279  1.00  0.00           H  
ATOM   1051  N   MET    71     297.865 285.860 252.890  1.00  0.00           N  
ATOM   1052  CA  MET    71     297.371 284.559 253.039  1.00  0.00           C  
ATOM   1053  C   MET    71     296.554 283.835 252.034  1.00  0.00           C  
ATOM   1054  O   MET    71     295.929 282.821 252.325  1.00  0.00           O  
ATOM   1055  CB  MET    71     297.150 284.161 254.530  1.00  0.00           C  
ATOM   1056  CG  MET    71     298.025 282.955 254.968  1.00  0.00           C  
ATOM   1057  SD  MET    71     298.503 282.907 256.719  1.00  0.00           S  
ATOM   1058  CE  MET    71     299.152 281.209 256.716  1.00  0.00           C  
ATOM   1059  HN  MET    71     297.139 286.543 253.000  1.00  0.00           H  
ATOM   1060  HA  MET    71     298.256 283.981 252.839  1.00  0.00           H  
ATOM   1061  HB1 MET    71     296.078 284.009 254.761  1.00  0.00           H  
ATOM   1062  HB2 MET    71     297.473 285.037 255.142  1.00  0.00           H  
ATOM   1063  HG1 MET    71     298.950 282.938 254.365  1.00  0.00           H  
ATOM   1064  HG2 MET    71     297.505 282.019 254.705  1.00  0.00           H  
ATOM   1065  HE1 MET    71     298.328 280.464 256.684  1.00  0.00           H  
ATOM   1066  HE2 MET    71     299.751 281.009 257.629  1.00  0.00           H  
ATOM   1067  HE3 MET    71     299.811 281.021 255.848  1.00  0.00           H  
ATOM   1068  N   LEU    72     296.737 284.191 250.765  1.00  0.00           N  
ATOM   1069  CA  LEU    72     297.071 283.191 249.782  1.00  0.00           C  
ATOM   1070  C   LEU    72     298.432 282.560 250.032  1.00  0.00           C  
ATOM   1071  O   LEU    72     298.583 281.345 250.100  1.00  0.00           O  
ATOM   1072  CB  LEU    72     296.959 283.814 248.363  1.00  0.00           C  
ATOM   1073  CG  LEU    72     296.720 282.844 247.174  1.00  0.00           C  
ATOM   1074  CD1 LEU    72     297.751 283.034 246.054  1.00  0.00           C  
ATOM   1075  CD2 LEU    72     296.624 281.354 247.542  1.00  0.00           C  
ATOM   1076  HN  LEU    72     296.608 285.149 250.500  1.00  0.00           H  
ATOM   1077  HA  LEU    72     296.333 282.407 249.888  1.00  0.00           H  
ATOM   1078  HB1 LEU    72     297.831 284.468 248.158  1.00  0.00           H  
ATOM   1079  HB2 LEU    72     296.067 284.487 248.405  1.00  0.00           H  
ATOM   1080  HG  LEU    72     295.719 283.117 246.746  1.00  0.00           H  
ATOM   1081 HD11 LEU    72     297.762 284.090 245.719  1.00  0.00           H  
ATOM   1082 HD12 LEU    72     297.490 282.381 245.194  1.00  0.00           H  
ATOM   1083 HD13 LEU    72     298.760 282.755 246.423  1.00  0.00           H  
ATOM   1084 HD21 LEU    72     295.809 281.192 248.282  1.00  0.00           H  
ATOM   1085 HD22 LEU    72     297.559 280.948 247.959  1.00  0.00           H  
ATOM   1086 HD23 LEU    72     296.354 280.762 246.641  1.00  0.00           H  
ATOM   1087  N   CYS    73     299.483 283.366 250.253  1.00  0.00           N  
ATOM   1088  CA  CYS    73     300.822 282.844 250.047  1.00  0.00           C  
ATOM   1089  C   CYS    73     301.743 283.040 251.232  1.00  0.00           C  
ATOM   1090  O   CYS    73     302.954 283.213 251.107  1.00  0.00           O  
ATOM   1091  CB  CYS    73     301.426 283.384 248.731  1.00  0.00           C  
ATOM   1092  SG  CYS    73     302.944 282.501 248.242  1.00  0.00           S  
ATOM   1093  HN  CYS    73     299.359 284.351 250.369  1.00  0.00           H  
ATOM   1094  HA  CYS    73     300.795 281.770 249.931  1.00  0.00           H  
ATOM   1095  HB1 CYS    73     301.602 284.476 248.825  1.00  0.00           H  
ATOM   1096  HB2 CYS    73     300.660 283.247 247.935  1.00  0.00           H  
ATOM   1097  HG1 CYS    73     303.596 282.782 249.367  1.00  0.00           H  
ATOM   1098  N   ALA    74     301.198 282.947 252.445  1.00  0.00           N  
ATOM   1099  CA  ALA    74     301.994 282.554 253.578  1.00  0.00           C  
ATOM   1100  C   ALA    74     301.738 281.120 253.943  1.00  0.00           C  
ATOM   1101  O   ALA    74     302.516 280.520 254.679  1.00  0.00           O  
ATOM   1102  CB  ALA    74     301.756 283.480 254.772  1.00  0.00           C  
ATOM   1103  HN  ALA    74     300.244 283.192 252.592  1.00  0.00           H  
ATOM   1104  HA  ALA    74     303.049 282.628 253.356  1.00  0.00           H  
ATOM   1105  HB1 ALA    74     300.732 283.416 255.170  1.00  0.00           H  
ATOM   1106  HB2 ALA    74     301.929 284.534 254.470  1.00  0.00           H  
ATOM   1107  HB3 ALA    74     302.459 283.222 255.590  1.00  0.00           H  
ATOM   1108  N   SER    75     300.696 280.506 253.344  1.00  0.00           N  
ATOM   1109  CA  SER    75     300.579 279.061 253.367  1.00  0.00           C  
ATOM   1110  C   SER    75     301.137 278.526 252.092  1.00  0.00           C  
ATOM   1111  O   SER    75     302.042 277.673 252.113  1.00  0.00           O  
ATOM   1112  CB  SER    75     299.149 278.561 253.651  1.00  0.00           C  
ATOM   1113  OG  SER    75     299.231 277.314 254.334  1.00  0.00           O  
ATOM   1114  HN  SER    75     300.014 281.015 252.831  1.00  0.00           H  
ATOM   1115  HA  SER    75     301.201 278.666 254.161  1.00  0.00           H  
ATOM   1116  HB1 SER    75     298.548 278.470 252.719  1.00  0.00           H  
ATOM   1117  HB2 SER    75     298.619 279.261 254.330  1.00  0.00           H  
ATOM   1118  HG1 SER    75     299.518 276.655 253.649  1.00  0.00           H  
ATOM   1119  N   ARG    76     300.752 279.103 250.941  1.00  0.00           N  
ATOM   1120  CA  ARG    76     301.176 278.637 249.635  1.00  0.00           C  
ATOM   1121  C   ARG    76     302.633 278.829 249.301  1.00  0.00           C  
ATOM   1122  O   ARG    76     303.102 278.516 248.215  1.00  0.00           O  
ATOM   1123  CB  ARG    76     300.305 279.273 248.513  1.00  0.00           C  
ATOM   1124  CG  ARG    76     300.088 278.362 247.286  1.00  0.00           C  
ATOM   1125  CD  ARG    76     299.413 279.056 246.102  1.00  0.00           C  
ATOM   1126  NE  ARG    76     298.662 278.012 245.328  1.00  0.00           N  
ATOM   1127  CZ  ARG    76     298.975 277.592 244.108  1.00  0.00           C  
ATOM   1128  NH1 ARG    76     300.075 277.941 243.506  1.00  0.00           N1+
ATOM   1129  NH2 ARG    76     298.149 276.767 243.492  1.00  0.00           N  
ATOM   1130  HN  ARG    76     299.959 279.716 250.930  1.00  0.00           H  
ATOM   1131  HA  ARG    76     300.980 277.581 249.618  1.00  0.00           H  
ATOM   1132  HB1 ARG    76     300.689 280.272 248.222  1.00  0.00           H  
ATOM   1133  HB2 ARG    76     299.286 279.406 248.945  1.00  0.00           H  
ATOM   1134  HG1 ARG    76     299.444 277.530 247.653  1.00  0.00           H  
ATOM   1135  HG2 ARG    76     301.051 277.924 246.938  1.00  0.00           H  
ATOM   1136  HD1 ARG    76     300.157 279.596 245.478  1.00  0.00           H  
ATOM   1137  HD2 ARG    76     298.671 279.798 246.465  1.00  0.00           H  
ATOM   1138  HE  ARG    76     297.836 277.642 245.734  1.00  0.00           H  
ATOM   1139 HH11 ARG    76     300.789 278.486 243.958  1.00  0.00           H  
ATOM   1140 HH12 ARG    76     300.242 277.916 242.491  1.00  0.00           H  
ATOM   1141 HH21 ARG    76     298.426 276.454 242.593  1.00  0.00           H  
ATOM   1142 HH22 ARG    76     297.370 276.409 243.986  1.00  0.00           H  
ATOM   1143  N   VAL    77     303.406 279.326 250.262  1.00  0.00           N  
ATOM   1144  CA  VAL    77     304.831 279.344 250.169  1.00  0.00           C  
ATOM   1145  C   VAL    77     305.474 278.185 250.892  1.00  0.00           C  
ATOM   1146  O   VAL    77     306.619 277.827 250.656  1.00  0.00           O  
ATOM   1147  CB  VAL    77     305.320 280.703 250.657  1.00  0.00           C  
ATOM   1148  CG1 VAL    77     306.818 280.872 250.404  1.00  0.00           C  
ATOM   1149  CG2 VAL    77     304.934 280.959 252.125  1.00  0.00           C  
ATOM   1150  HN  VAL    77     302.993 279.614 251.118  1.00  0.00           H  
ATOM   1151  HA  VAL    77     305.138 279.253 249.135  1.00  0.00           H  
ATOM   1152  HB  VAL    77     304.808 281.479 250.043  1.00  0.00           H  
ATOM   1153 HG11 VAL    77     307.059 280.645 249.343  1.00  0.00           H  
ATOM   1154 HG12 VAL    77     307.398 280.186 251.052  1.00  0.00           H  
ATOM   1155 HG13 VAL    77     307.126 281.911 250.623  1.00  0.00           H  
ATOM   1156 HG21 VAL    77     305.291 280.162 252.801  1.00  0.00           H  
ATOM   1157 HG22 VAL    77     303.834 281.006 252.222  1.00  0.00           H  
ATOM   1158 HG23 VAL    77     305.350 281.930 252.466  1.00  0.00           H  
ATOM   1159  N   LEU    78     304.733 277.510 251.774  1.00  0.00           N  
ATOM   1160  CA  LEU    78     305.338 276.650 252.756  1.00  0.00           C  
ATOM   1161  C   LEU    78     304.858 275.222 252.668  1.00  0.00           C  
ATOM   1162  O   LEU    78     305.464 274.318 253.252  1.00  0.00           O  
ATOM   1163  CB  LEU    78     305.178 277.341 254.128  1.00  0.00           C  
ATOM   1164  CG  LEU    78     306.498 277.827 254.785  1.00  0.00           C  
ATOM   1165  CD1 LEU    78     306.192 278.742 255.983  1.00  0.00           C  
ATOM   1166  CD2 LEU    78     307.498 278.552 253.864  1.00  0.00           C  
ATOM   1167  HN  LEU    78     303.755 277.706 251.894  1.00  0.00           H  
ATOM   1168  HA  LEU    78     306.395 276.546 252.570  1.00  0.00           H  
ATOM   1169  HB1 LEU    78     304.651 276.664 254.817  1.00  0.00           H  
ATOM   1170  HB2 LEU    78     304.514 278.226 254.007  1.00  0.00           H  
ATOM   1171  HG  LEU    78     307.019 276.908 255.138  1.00  0.00           H  
ATOM   1172 HD11 LEU    78     305.541 278.231 256.719  1.00  0.00           H  
ATOM   1173 HD12 LEU    78     305.664 279.657 255.641  1.00  0.00           H  
ATOM   1174 HD13 LEU    78     307.131 279.041 256.493  1.00  0.00           H  
ATOM   1175 HD21 LEU    78     307.869 277.888 253.058  1.00  0.00           H  
ATOM   1176 HD22 LEU    78     308.380 278.888 254.451  1.00  0.00           H  
ATOM   1177 HD23 LEU    78     307.049 279.446 253.400  1.00  0.00           H  
ATOM   1178  N   TRP    79     303.888 274.931 251.774  1.00  0.00           N  
ATOM   1179  CA  TRP    79     303.797 273.585 251.239  1.00  0.00           C  
ATOM   1180  C   TRP    79     304.926 273.280 250.279  1.00  0.00           C  
ATOM   1181  O   TRP    79     305.315 272.125 250.133  1.00  0.00           O  
ATOM   1182  CB  TRP    79     302.413 273.154 250.671  1.00  0.00           C  
ATOM   1183  CG  TRP    79     301.911 273.822 249.433  1.00  0.00           C  
ATOM   1184  CD1 TRP    79     301.311 275.043 249.452  1.00  0.00           C  
ATOM   1185  CD2 TRP    79     301.763 273.314 248.090  1.00  0.00           C  
ATOM   1186  CE2 TRP    79     301.084 274.316 247.355  1.00  0.00           C  
ATOM   1187  CE3 TRP    79     302.082 272.105 247.461  1.00  0.00           C  
ATOM   1188  NE1 TRP    79     300.819 275.338 248.210  1.00  0.00           N  
ATOM   1189  CZ2 TRP    79     300.757 274.155 246.017  1.00  0.00           C  
ATOM   1190  CZ3 TRP    79     301.713 271.925 246.123  1.00  0.00           C  
ATOM   1191  CH2 TRP    79     301.064 272.933 245.415  1.00  0.00           C  
ATOM   1192  HN  TRP    79     303.246 275.623 251.441  1.00  0.00           H  
ATOM   1193  HA  TRP    79     303.940 272.905 252.068  1.00  0.00           H  
ATOM   1194  HB1 TRP    79     301.662 273.319 251.481  1.00  0.00           H  
ATOM   1195  HB2 TRP    79     302.431 272.057 250.487  1.00  0.00           H  
ATOM   1196  HD1 TRP    79     301.122 275.607 250.364  1.00  0.00           H  
ATOM   1197  HE1 TRP    79     300.069 275.955 248.102  1.00  0.00           H  
ATOM   1198  HE3 TRP    79     302.554 271.304 248.010  1.00  0.00           H  
ATOM   1199  HZ2 TRP    79     300.252 274.937 245.473  1.00  0.00           H  
ATOM   1200  HZ3 TRP    79     301.905 270.976 245.638  1.00  0.00           H  
ATOM   1201  HH2 TRP    79     300.765 272.751 244.393  1.00  0.00           H  
ATOM   1202  N   ALA    80     305.560 274.320 249.691  1.00  0.00           N  
ATOM   1203  CA  ALA    80     306.817 274.166 248.990  1.00  0.00           C  
ATOM   1204  C   ALA    80     307.932 273.643 249.848  1.00  0.00           C  
ATOM   1205  O   ALA    80     308.634 272.711 249.474  1.00  0.00           O  
ATOM   1206  CB  ALA    80     307.268 275.488 248.339  1.00  0.00           C  
ATOM   1207  HN  ALA    80     305.204 275.246 249.788  1.00  0.00           H  
ATOM   1208  HA  ALA    80     306.665 273.432 248.209  1.00  0.00           H  
ATOM   1209  HB1 ALA    80     307.577 276.233 249.099  1.00  0.00           H  
ATOM   1210  HB2 ALA    80     306.452 275.932 247.740  1.00  0.00           H  
ATOM   1211  HB3 ALA    80     308.131 275.309 247.660  1.00  0.00           H  
ATOM   1212  N   MET    81     308.063 274.189 251.071  1.00  0.00           N  
ATOM   1213  CA  MET    81     308.986 273.665 252.049  1.00  0.00           C  
ATOM   1214  C   MET    81     308.678 272.235 252.423  1.00  0.00           C  
ATOM   1215  O   MET    81     309.546 271.371 252.530  1.00  0.00           O  
ATOM   1216  CB  MET    81     309.007 274.538 253.331  1.00  0.00           C  
ATOM   1217  CG  MET    81     310.304 274.344 254.148  1.00  0.00           C  
ATOM   1218  SD  MET    81     311.544 275.656 253.912  1.00  0.00           S  
ATOM   1219  CE  MET    81     310.844 276.816 255.126  1.00  0.00           C  
ATOM   1220  HN  MET    81     307.514 274.976 251.327  1.00  0.00           H  
ATOM   1221  HA  MET    81     309.976 273.673 251.617  1.00  0.00           H  
ATOM   1222  HB1 MET    81     308.119 274.336 253.967  1.00  0.00           H  
ATOM   1223  HB2 MET    81     308.938 275.604 253.020  1.00  0.00           H  
ATOM   1224  HG1 MET    81     310.768 273.377 253.849  1.00  0.00           H  
ATOM   1225  HG2 MET    81     310.058 274.249 255.228  1.00  0.00           H  
ATOM   1226  HE1 MET    81     310.800 276.360 256.135  1.00  0.00           H  
ATOM   1227  HE2 MET    81     309.823 277.137 254.839  1.00  0.00           H  
ATOM   1228  HE3 MET    81     311.489 277.720 255.213  1.00  0.00           H  
ATOM   1229  N   SER    82     307.384 271.956 252.597  1.00  0.00           N  
ATOM   1230  CA  SER    82     306.936 270.708 253.154  1.00  0.00           C  
ATOM   1231  C   SER    82     307.014 269.500 252.274  1.00  0.00           C  
ATOM   1232  O   SER    82     307.046 268.378 252.779  1.00  0.00           O  
ATOM   1233  CB  SER    82     305.512 270.807 253.735  1.00  0.00           C  
ATOM   1234  OG  SER    82     305.408 271.866 254.688  1.00  0.00           O  
ATOM   1235  HN  SER    82     306.711 272.686 252.503  1.00  0.00           H  
ATOM   1236  HA  SER    82     307.580 270.492 253.995  1.00  0.00           H  
ATOM   1237  HB1 SER    82     305.334 269.866 254.291  1.00  0.00           H  
ATOM   1238  HB2 SER    82     304.739 270.914 252.944  1.00  0.00           H  
ATOM   1239  HG1 SER    82     305.358 272.715 254.211  1.00  0.00           H  
ATOM   1240  N   VAL    83     307.138 269.668 250.939  1.00  0.00           N  
ATOM   1241  CA  VAL    83     307.457 268.543 250.070  1.00  0.00           C  
ATOM   1242  C   VAL    83     308.762 267.882 250.486  1.00  0.00           C  
ATOM   1243  O   VAL    83     308.908 266.659 250.517  1.00  0.00           O  
ATOM   1244  CB  VAL    83     307.466 268.837 248.564  1.00  0.00           C  
ATOM   1245  CG1 VAL    83     308.722 269.608 248.110  1.00  0.00           C  
ATOM   1246  CG2 VAL    83     306.178 269.583 248.173  1.00  0.00           C  
ATOM   1247  HN  VAL    83     307.031 270.569 250.516  1.00  0.00           H  
ATOM   1248  HA  VAL    83     306.685 267.805 250.235  1.00  0.00           H  
ATOM   1249  HB  VAL    83     307.459 267.859 248.022  1.00  0.00           H  
ATOM   1250 HG11 VAL    83     309.620 268.953 248.112  1.00  0.00           H  
ATOM   1251 HG12 VAL    83     308.918 270.470 248.777  1.00  0.00           H  
ATOM   1252 HG13 VAL    83     308.588 270.001 247.087  1.00  0.00           H  
ATOM   1253 HG21 VAL    83     306.212 270.626 248.545  1.00  0.00           H  
ATOM   1254 HG22 VAL    83     305.280 269.081 248.591  1.00  0.00           H  
ATOM   1255 HG23 VAL    83     306.076 269.630 247.069  1.00  0.00           H  
ATOM   1256  N   ALA    84     309.719 268.718 250.907  1.00  0.00           N  
ATOM   1257  CA  ALA    84     311.067 268.336 251.164  1.00  0.00           C  
ATOM   1258  C   ALA    84     311.382 268.095 252.602  1.00  0.00           C  
ATOM   1259  O   ALA    84     312.510 268.264 253.062  1.00  0.00           O  
ATOM   1260  CB  ALA    84     311.997 269.443 250.634  1.00  0.00           C  
ATOM   1261  HN  ALA    84     309.540 269.700 250.965  1.00  0.00           H  
ATOM   1262  HA  ALA    84     311.299 267.424 250.627  1.00  0.00           H  
ATOM   1263  HB1 ALA    84     311.862 270.388 251.203  1.00  0.00           H  
ATOM   1264  HB2 ALA    84     311.785 269.636 249.562  1.00  0.00           H  
ATOM   1265  HB3 ALA    84     313.064 269.135 250.708  1.00  0.00           H  
ATOM   1266  N   ILE    85     310.373 267.713 253.378  1.00  0.00           N  
ATOM   1267  CA  ILE    85     310.594 267.678 254.801  1.00  0.00           C  
ATOM   1268  C   ILE    85     310.009 266.468 255.431  1.00  0.00           C  
ATOM   1269  O   ILE    85     310.194 266.173 256.613  1.00  0.00           O  
ATOM   1270  CB  ILE    85     310.110 269.025 255.349  1.00  0.00           C  
ATOM   1271  CG1 ILE    85     311.233 269.691 256.184  1.00  0.00           C  
ATOM   1272  CG2 ILE    85     308.724 268.943 256.023  1.00  0.00           C  
ATOM   1273  CD  ILE    85     311.146 271.223 256.191  1.00  0.00           C  
ATOM   1274  HN  ILE    85     309.444 267.732 253.014  1.00  0.00           H  
ATOM   1275  HA  ILE    85     311.644 267.587 255.030  1.00  0.00           H  
ATOM   1276  HB  ILE    85     309.980 269.710 254.472  1.00  0.00           H  
ATOM   1277 HG11 ILE    85     312.214 269.438 255.717  1.00  0.00           H  
ATOM   1278 HG12 ILE    85     311.232 269.267 257.207  1.00  0.00           H  
ATOM   1279 HG21 ILE    85     308.772 268.318 256.933  1.00  0.00           H  
ATOM   1280 HG22 ILE    85     307.971 268.502 255.334  1.00  0.00           H  
ATOM   1281 HG23 ILE    85     308.371 269.957 256.307  1.00  0.00           H  
ATOM   1282  HD1 ILE    85     311.972 271.663 256.789  1.00  0.00           H  
ATOM   1283  HD2 ILE    85     310.176 271.572 256.599  1.00  0.00           H  
ATOM   1284  HD3 ILE    85     311.235 271.606 255.150  1.00  0.00           H  
ATOM   1285  N   LYS    86     309.363 265.666 254.585  1.00  0.00           N  
ATOM   1286  CA  LYS    86     308.970 264.347 254.955  1.00  0.00           C  
ATOM   1287  C   LYS    86     309.888 263.347 254.349  1.00  0.00           C  
ATOM   1288  O   LYS    86     310.133 262.296 254.945  1.00  0.00           O  
ATOM   1289  CB  LYS    86     307.515 264.134 254.435  1.00  0.00           C  
ATOM   1290  CG  LYS    86     306.642 263.270 255.367  1.00  0.00           C  
ATOM   1291  CD  LYS    86     305.348 262.722 254.716  1.00  0.00           C  
ATOM   1292  CE  LYS    86     305.537 261.824 253.494  1.00  0.00           C  
ATOM   1293  NZ  LYS    86     306.613 260.905 253.814  1.00  0.00           N1+
ATOM   1294  HN  LYS    86     309.140 266.002 253.677  1.00  0.00           H  
ATOM   1295  HA  LYS    86     308.992 264.225 256.031  1.00  0.00           H  
ATOM   1296  HB1 LYS    86     307.516 263.779 253.384  1.00  0.00           H  
ATOM   1297  HB2 LYS    86     307.021 265.139 254.413  1.00  0.00           H  
ATOM   1298  HG1 LYS    86     306.338 263.916 256.229  1.00  0.00           H  
ATOM   1299  HG2 LYS    86     307.254 262.450 255.799  1.00  0.00           H  
ATOM   1300  HD1 LYS    86     304.714 263.575 254.391  1.00  0.00           H  
ATOM   1301  HD2 LYS    86     304.778 262.157 255.491  1.00  0.00           H  
ATOM   1302  HE1 LYS    86     305.836 262.411 252.596  1.00  0.00           H  
ATOM   1303  HE2 LYS    86     304.623 261.236 253.252  1.00  0.00           H  
ATOM   1304  HZ1 LYS    86     306.375 260.186 254.512  1.00  0.00           H  
ATOM   1305  HZ2 LYS    86     307.454 261.436 254.116  1.00  0.00           H  
ATOM   1306  HZ3 LYS    86     306.938 260.365 252.956  1.00  0.00           H  
ATOM   1307  N   GLU    87     310.376 263.640 253.127  1.00  0.00           N  
ATOM   1308  CA  GLU    87     311.212 262.698 252.425  1.00  0.00           C  
ATOM   1309  C   GLU    87     312.543 263.285 252.060  1.00  0.00           C  
ATOM   1310  O   GLU    87     313.445 262.608 251.573  1.00  0.00           O  
ATOM   1311  CB  GLU    87     310.430 261.947 251.294  1.00  0.00           C  
ATOM   1312  CG  GLU    87     309.000 261.415 251.675  1.00  0.00           C  
ATOM   1313  CD  GLU    87     308.824 259.885 251.605  1.00  0.00           C  
ATOM   1314  OE1 GLU    87     307.962 259.378 252.374  1.00  0.00           O  
ATOM   1315  OE2 GLU    87     309.507 259.211 250.810  1.00  0.00           O1-
ATOM   1316  HN  GLU    87     310.127 264.473 252.642  1.00  0.00           H  
ATOM   1317  HA  GLU    87     311.495 261.908 253.107  1.00  0.00           H  
ATOM   1318  HB1 GLU    87     311.045 261.061 251.011  1.00  0.00           H  
ATOM   1319  HB2 GLU    87     310.344 262.585 250.393  1.00  0.00           H  
ATOM   1320  HG1 GLU    87     308.256 261.864 250.982  1.00  0.00           H  
ATOM   1321  HG2 GLU    87     308.720 261.744 252.686  1.00  0.00           H  
ATOM   1322  N   GLU    88     312.717 264.541 252.485  1.00  0.00           N  
ATOM   1323  CA  GLU    88     313.984 265.181 252.669  1.00  0.00           C  
ATOM   1324  C   GLU    88     313.928 265.723 254.063  1.00  0.00           C  
ATOM   1325  O   GLU    88     312.901 265.604 254.728  1.00  0.00           O  
ATOM   1326  CB  GLU    88     314.348 266.152 251.509  1.00  0.00           C  
ATOM   1327  CG  GLU    88     314.514 265.429 250.134  1.00  0.00           C  
ATOM   1328  CD  GLU    88     314.504 266.350 248.910  1.00  0.00           C  
ATOM   1329  OE1 GLU    88     314.336 267.586 249.069  1.00  0.00           O  
ATOM   1330  OE2 GLU    88     314.658 265.810 247.783  1.00  0.00           O1-
ATOM   1331  HN  GLU    88     311.964 265.038 252.900  1.00  0.00           H  
ATOM   1332  HA  GLU    88     314.753 264.421 252.687  1.00  0.00           H  
ATOM   1333  HB1 GLU    88     315.288 266.701 251.727  1.00  0.00           H  
ATOM   1334  HB2 GLU    88     313.543 266.901 251.392  1.00  0.00           H  
ATOM   1335  HG1 GLU    88     313.674 264.723 249.971  1.00  0.00           H  
ATOM   1336  HG2 GLU    88     315.455 264.846 250.114  1.00  0.00           H  
ATOM   1337  N   MET    89     315.058 266.162 254.623  1.00  0.00           N  
ATOM   1338  CA  MET    89     315.142 266.185 256.062  1.00  0.00           C  
ATOM   1339  C   MET    89     315.966 267.313 256.575  1.00  0.00           C  
ATOM   1340  O   MET    89     317.193 267.264 256.483  1.00  0.00           O  
ATOM   1341  CB  MET    89     315.644 264.784 256.546  1.00  0.00           C  
ATOM   1342  CG  MET    89     316.063 264.630 258.024  1.00  0.00           C  
ATOM   1343  SD  MET    89     316.905 263.058 258.425  1.00  0.00           S  
ATOM   1344  CE  MET    89     315.602 261.879 257.968  1.00  0.00           C  
ATOM   1345  HN  MET    89     315.876 266.353 254.091  1.00  0.00           H  
ATOM   1346  HA  MET    89     314.164 266.351 256.495  1.00  0.00           H  
ATOM   1347  HB1 MET    89     316.514 264.511 255.907  1.00  0.00           H  
ATOM   1348  HB2 MET    89     314.829 264.060 256.319  1.00  0.00           H  
ATOM   1349  HG1 MET    89     315.163 264.759 258.665  1.00  0.00           H  
ATOM   1350  HG2 MET    89     316.769 265.447 258.276  1.00  0.00           H  
ATOM   1351  HE1 MET    89     315.860 260.856 258.316  1.00  0.00           H  
ATOM   1352  HE2 MET    89     315.469 261.837 256.864  1.00  0.00           H  
ATOM   1353  HE3 MET    89     314.630 262.167 258.420  1.00  0.00           H  
ATOM   1354  N   ASP    90     315.320 268.325 257.203  1.00  0.00           N  
ATOM   1355  CA  ASP    90     316.058 269.216 258.067  1.00  0.00           C  
ATOM   1356  C   ASP    90     315.437 269.436 259.427  1.00  0.00           C  
ATOM   1357  O   ASP    90     314.416 270.120 259.549  1.00  0.00           O  
ATOM   1358  CB  ASP    90     316.602 270.473 257.333  1.00  0.00           C  
ATOM   1359  CG  ASP    90     317.933 270.905 257.939  1.00  0.00           C  
ATOM   1360  OD1 ASP    90     318.340 270.327 258.984  1.00  0.00           O  
ATOM   1361  OD2 ASP    90     318.559 271.834 257.388  1.00  0.00           O1-
ATOM   1362  HN  ASP    90     314.333 268.446 257.139  1.00  0.00           H  
ATOM   1363  HA  ASP    90     316.971 268.686 258.252  1.00  0.00           H  
ATOM   1364  HB1 ASP    90     315.872 271.301 257.299  1.00  0.00           H  
ATOM   1365  HB2 ASP    90     316.860 270.198 256.284  1.00  0.00           H  
ATOM   1366  N   PRO    91     316.073 268.925 260.499  1.00  0.00           N  
ATOM   1367  CA  PRO    91     315.876 269.418 261.842  1.00  0.00           C  
ATOM   1368  C   PRO    91     316.301 270.854 261.998  1.00  0.00           C  
ATOM   1369  O   PRO    91     315.880 271.496 262.963  1.00  0.00           O  
ATOM   1370  CB  PRO    91     316.747 268.499 262.735  1.00  0.00           C  
ATOM   1371  CG  PRO    91     316.989 267.254 261.880  1.00  0.00           C  
ATOM   1372  CD  PRO    91     317.084 267.861 260.490  1.00  0.00           C  
ATOM   1373  HA  PRO    91     314.828 269.351 262.076  1.00  0.00           H  
ATOM   1374  HB1 PRO    91     316.244 268.268 263.695  1.00  0.00           H  
ATOM   1375  HB2 PRO    91     317.736 268.967 262.947  1.00  0.00           H  
ATOM   1376  HG1 PRO    91     317.907 266.702 262.167  1.00  0.00           H  
ATOM   1377  HG2 PRO    91     316.108 266.578 261.925  1.00  0.00           H  
ATOM   1378  HD1 PRO    91     318.078 268.343 260.345  1.00  0.00           H  
ATOM   1379  HD2 PRO    91     316.913 267.118 259.683  1.00  0.00           H  
ATOM   1380  N   ALA    92     317.165 271.366 261.096  1.00  0.00           N  
ATOM   1381  CA  ALA    92     317.512 272.752 261.042  1.00  0.00           C  
ATOM   1382  C   ALA    92     316.344 273.674 260.790  1.00  0.00           C  
ATOM   1383  O   ALA    92     316.196 274.691 261.474  1.00  0.00           O  
ATOM   1384  CB  ALA    92     318.802 273.164 260.312  1.00  0.00           C  
ATOM   1385  HN  ALA    92     317.568 270.812 260.342  1.00  0.00           H  
ATOM   1386  HA  ALA    92     317.770 272.980 262.067  1.00  0.00           H  
ATOM   1387  HB1 ALA    92     318.651 273.170 259.223  1.00  0.00           H  
ATOM   1388  HB2 ALA    92     319.635 272.463 260.523  1.00  0.00           H  
ATOM   1389  HB3 ALA    92     319.109 274.192 260.603  1.00  0.00           H  
ATOM   1390  N   HSD    93     315.465 273.300 259.850  1.00  0.00           N  
ATOM   1391  CA  HSD    93     314.502 274.230 259.302  1.00  0.00           C  
ATOM   1392  C   HSD    93     313.086 273.923 259.670  1.00  0.00           C  
ATOM   1393  O   HSD    93     312.248 274.830 259.733  1.00  0.00           O  
ATOM   1394  CB  HSD    93     314.939 274.470 257.842  1.00  0.00           C  
ATOM   1395  CG  HSD    93     316.213 275.312 257.930  1.00  0.00           C  
ATOM   1396  CD2 HSD    93     317.552 275.047 257.891  1.00  0.00           C  
ATOM   1397  ND1 HSD    93     316.130 276.658 258.170  1.00  0.00           N  
ATOM   1398  CE1 HSD    93     317.382 277.141 258.297  1.00  0.00           C  
ATOM   1399  NE2 HSD    93     318.287 276.198 258.178  1.00  0.00           N  
ATOM   1400  HN  HSD    93     315.613 272.443 259.359  1.00  0.00           H  
ATOM   1401  HA  HSD    93     314.638 275.198 259.766  1.00  0.00           H  
ATOM   1402  HB1 HSD    93     314.162 275.010 257.263  1.00  0.00           H  
ATOM   1403  HB2 HSD    93     315.157 273.510 257.329  1.00  0.00           H  
ATOM   1404  HD1 HSD    93     315.315 277.218 257.904  1.00  0.00           H  
ATOM   1405  HD2 HSD    93     318.067 274.142 257.606  1.00  0.00           H  
ATOM   1406  HE1 HSD    93     317.584 278.211 258.370  1.00  0.00           H  
ATOM   1407  N   ILE    94     312.798 272.695 260.152  1.00  0.00           N  
ATOM   1408  CA  ILE    94     311.517 272.425 260.794  1.00  0.00           C  
ATOM   1409  C   ILE    94     311.093 273.310 261.935  1.00  0.00           C  
ATOM   1410  O   ILE    94     309.956 273.779 262.011  1.00  0.00           O  
ATOM   1411  CB  ILE    94     311.164 270.984 261.134  1.00  0.00           C  
ATOM   1412  CG1 ILE    94     310.878 270.228 259.826  1.00  0.00           C  
ATOM   1413  CG2 ILE    94     312.251 270.364 262.028  1.00  0.00           C  
ATOM   1414  CD  ILE    94     309.558 270.704 259.193  1.00  0.00           C  
ATOM   1415  HN  ILE    94     313.387 271.911 259.935  1.00  0.00           H  
ATOM   1416  HA  ILE    94     310.814 272.708 260.043  1.00  0.00           H  
ATOM   1417  HB  ILE    94     310.201 270.934 261.706  1.00  0.00           H  
ATOM   1418 HG11 ILE    94     310.814 269.138 260.031  1.00  0.00           H  
ATOM   1419 HG12 ILE    94     311.720 270.375 259.114  1.00  0.00           H  
ATOM   1420 HG21 ILE    94     312.212 270.799 263.049  1.00  0.00           H  
ATOM   1421 HG22 ILE    94     313.252 270.561 261.607  1.00  0.00           H  
ATOM   1422 HG23 ILE    94     312.113 269.266 262.106  1.00  0.00           H  
ATOM   1423  HD1 ILE    94     308.701 270.562 259.886  1.00  0.00           H  
ATOM   1424  HD2 ILE    94     309.355 270.131 258.270  1.00  0.00           H  
ATOM   1425  HD3 ILE    94     309.579 271.766 258.885  1.00  0.00           H  
ATOM   1426  N   ALA    95     312.024 273.647 262.814  1.00  0.00           N  
ATOM   1427  CA  ALA    95     311.783 274.598 263.858  1.00  0.00           C  
ATOM   1428  C   ALA    95     312.073 276.022 263.443  1.00  0.00           C  
ATOM   1429  O   ALA    95     312.549 276.858 264.216  1.00  0.00           O  
ATOM   1430  CB  ALA    95     312.695 274.177 265.030  1.00  0.00           C  
ATOM   1431  HN  ALA    95     312.928 273.232 262.752  1.00  0.00           H  
ATOM   1432  HA  ALA    95     310.749 274.556 264.181  1.00  0.00           H  
ATOM   1433  HB1 ALA    95     313.763 274.208 264.725  1.00  0.00           H  
ATOM   1434  HB2 ALA    95     312.456 273.130 265.322  1.00  0.00           H  
ATOM   1435  HB3 ALA    95     312.545 274.827 265.917  1.00  0.00           H  
ATOM   1436  N   ARG    96     311.803 276.318 262.170  1.00  0.00           N  
ATOM   1437  CA  ARG    96     311.757 277.647 261.638  1.00  0.00           C  
ATOM   1438  C   ARG    96     310.411 277.843 261.031  1.00  0.00           C  
ATOM   1439  O   ARG    96     309.712 278.808 261.395  1.00  0.00           O  
ATOM   1440  CB  ARG    96     312.954 277.969 260.710  1.00  0.00           C  
ATOM   1441  CG  ARG    96     314.185 277.813 261.610  1.00  0.00           C  
ATOM   1442  CD  ARG    96     315.544 278.360 261.200  1.00  0.00           C  
ATOM   1443  NE  ARG    96     316.622 277.740 262.069  1.00  0.00           N  
ATOM   1444  CZ  ARG    96     316.523 277.265 263.311  1.00  0.00           C  
ATOM   1445  NH1 ARG    96     315.516 277.420 264.145  1.00  0.00           N1+
ATOM   1446  NH2 ARG    96     317.516 276.506 263.748  1.00  0.00           N  
ATOM   1447  HN  ARG    96     311.558 275.582 261.536  1.00  0.00           H  
ATOM   1448  HA  ARG    96     311.787 278.359 262.453  1.00  0.00           H  
ATOM   1449  HB1 ARG    96     312.881 279.010 260.322  1.00  0.00           H  
ATOM   1450  HB2 ARG    96     313.005 277.284 259.835  1.00  0.00           H  
ATOM   1451  HG1 ARG    96     314.293 276.720 261.809  1.00  0.00           H  
ATOM   1452  HG2 ARG    96     313.908 278.369 262.535  1.00  0.00           H  
ATOM   1453  HD1 ARG    96     315.586 279.472 261.260  1.00  0.00           H  
ATOM   1454  HD2 ARG    96     315.741 278.070 260.149  1.00  0.00           H  
ATOM   1455  HE  ARG    96     317.399 277.386 261.559  1.00  0.00           H  
ATOM   1456 HH11 ARG    96     314.668 277.776 263.755  1.00  0.00           H  
ATOM   1457 HH12 ARG    96     315.427 276.861 264.952  1.00  0.00           H  
ATOM   1458 HH21 ARG    96     318.132 276.158 263.054  1.00  0.00           H  
ATOM   1459 HH22 ARG    96     317.346 275.987 264.569  1.00  0.00           H  
ATOM   1460  N   VAL    97     309.939 276.866 260.239  1.00  0.00           N  
ATOM   1461  CA  VAL    97     308.621 276.870 259.630  1.00  0.00           C  
ATOM   1462  C   VAL    97     307.463 277.188 260.542  1.00  0.00           C  
ATOM   1463  O   VAL    97     306.562 277.932 260.184  1.00  0.00           O  
ATOM   1464  CB  VAL    97     308.228 275.592 258.868  1.00  0.00           C  
ATOM   1465  CG1 VAL    97     307.458 276.056 257.629  1.00  0.00           C  
ATOM   1466  CG2 VAL    97     309.414 274.721 258.434  1.00  0.00           C  
ATOM   1467  HN  VAL    97     310.572 276.171 259.877  1.00  0.00           H  
ATOM   1468  HA  VAL    97     308.647 277.677 258.910  1.00  0.00           H  
ATOM   1469  HB  VAL    97     307.561 274.924 259.468  1.00  0.00           H  
ATOM   1470 HG11 VAL    97     308.108 276.696 256.995  1.00  0.00           H  
ATOM   1471 HG12 VAL    97     306.563 276.642 257.928  1.00  0.00           H  
ATOM   1472 HG13 VAL    97     307.125 275.196 257.014  1.00  0.00           H  
ATOM   1473 HG21 VAL    97     309.848 274.231 259.321  1.00  0.00           H  
ATOM   1474 HG22 VAL    97     310.202 275.293 257.905  1.00  0.00           H  
ATOM   1475 HG23 VAL    97     309.051 273.920 257.749  1.00  0.00           H  
ATOM   1476  N   HSD    98     307.474 276.686 261.776  1.00  0.00           N  
ATOM   1477  CA  HSD    98     306.493 277.141 262.728  1.00  0.00           C  
ATOM   1478  C   HSD    98     307.152 277.443 264.051  1.00  0.00           C  
ATOM   1479  O   HSD    98     306.788 276.961 265.116  1.00  0.00           O  
ATOM   1480  CB  HSD    98     305.370 276.105 262.948  1.00  0.00           C  
ATOM   1481  CG  HSD    98     304.506 275.919 261.737  1.00  0.00           C  
ATOM   1482  CD2 HSD    98     304.195 274.773 261.078  1.00  0.00           C  
ATOM   1483  ND1 HSD    98     303.756 276.910 261.137  1.00  0.00           N  
ATOM   1484  CE1 HSD    98     303.028 276.316 260.160  1.00  0.00           C  
ATOM   1485  NE2 HSD    98     303.257 275.023 260.103  1.00  0.00           N  
ATOM   1486  HN  HSD    98     308.137 275.987 262.035  1.00  0.00           H  
ATOM   1487  HA  HSD    98     306.029 278.060 262.413  1.00  0.00           H  
ATOM   1488  HB1 HSD    98     304.692 276.409 263.775  1.00  0.00           H  
ATOM   1489  HB2 HSD    98     305.816 275.121 263.216  1.00  0.00           H  
ATOM   1490  HD1 HSD    98     303.820 277.895 261.290  1.00  0.00           H  
ATOM   1491  HD2 HSD    98     304.565 273.770 261.230  1.00  0.00           H  
ATOM   1492  HE1 HSD    98     302.352 276.856 259.494  1.00  0.00           H  
ATOM   1493  N   SER    99     308.146 278.330 264.024  1.00  0.00           N  
ATOM   1494  CA  SER    99     308.386 279.216 265.157  1.00  0.00           C  
ATOM   1495  C   SER    99     308.448 280.583 264.569  1.00  0.00           C  
ATOM   1496  O   SER    99     307.732 281.488 264.987  1.00  0.00           O  
ATOM   1497  CB  SER    99     309.650 278.863 265.961  1.00  0.00           C  
ATOM   1498  OG  SER    99     309.428 277.625 266.631  1.00  0.00           O  
ATOM   1499  HN  SER    99     308.572 278.543 263.144  1.00  0.00           H  
ATOM   1500  HA  SER    99     307.538 279.218 265.831  1.00  0.00           H  
ATOM   1501  HB1 SER    99     309.855 279.643 266.730  1.00  0.00           H  
ATOM   1502  HB2 SER    99     310.540 278.768 265.300  1.00  0.00           H  
ATOM   1503  HG1 SER    99     308.775 277.135 266.103  1.00  0.00           H  
ATOM   1504  N   GLU   100     309.225 280.745 263.487  1.00  0.00           N  
ATOM   1505  CA  GLU   100     309.254 281.985 262.758  1.00  0.00           C  
ATOM   1506  C   GLU   100     308.211 282.099 261.687  1.00  0.00           C  
ATOM   1507  O   GLU   100     307.707 283.184 261.414  1.00  0.00           O  
ATOM   1508  CB  GLU   100     310.687 282.263 262.256  1.00  0.00           C  
ATOM   1509  CG  GLU   100     311.715 282.249 263.422  1.00  0.00           C  
ATOM   1510  CD  GLU   100     312.958 283.093 263.145  1.00  0.00           C  
ATOM   1511  OE1 GLU   100     312.794 284.333 262.993  1.00  0.00           O  
ATOM   1512  OE2 GLU   100     314.075 282.512 263.121  1.00  0.00           O1-
ATOM   1513  HN  GLU   100     309.833 280.036 263.134  1.00  0.00           H  
ATOM   1514  HA  GLU   100     309.041 282.794 263.446  1.00  0.00           H  
ATOM   1515  HB1 GLU   100     310.689 283.290 261.823  1.00  0.00           H  
ATOM   1516  HB2 GLU   100     310.996 281.548 261.465  1.00  0.00           H  
ATOM   1517  HG1 GLU   100     312.032 281.211 263.646  1.00  0.00           H  
ATOM   1518  HG2 GLU   100     311.251 282.680 264.334  1.00  0.00           H  
ATOM   1519  N   GLY   101     307.749 280.960 261.151  1.00  0.00           N  
ATOM   1520  CA  GLY   101     306.522 280.919 260.370  1.00  0.00           C  
ATOM   1521  C   GLY   101     305.308 280.690 261.221  1.00  0.00           C  
ATOM   1522  O   GLY   101     304.178 280.706 260.748  1.00  0.00           O  
ATOM   1523  HN  GLY   101     308.265 280.106 261.256  1.00  0.00           H  
ATOM   1524  HA1 GLY   101     306.593 280.129 259.645  1.00  0.00           H  
ATOM   1525  HA2 GLY   101     306.372 281.865 259.868  1.00  0.00           H  
ATOM   1526  N   SER   102     305.487 280.507 262.544  1.00  0.00           N  
ATOM   1527  CA  SER   102     304.356 280.394 263.455  1.00  0.00           C  
ATOM   1528  C   SER   102     303.414 281.599 263.492  1.00  0.00           C  
ATOM   1529  O   SER   102     302.207 281.362 263.511  1.00  0.00           O  
ATOM   1530  CB  SER   102     304.716 280.099 264.940  1.00  0.00           C  
ATOM   1531  OG  SER   102     303.568 279.745 265.717  1.00  0.00           O  
ATOM   1532  HN  SER   102     306.405 280.538 262.924  1.00  0.00           H  
ATOM   1533  HA  SER   102     303.760 279.560 263.107  1.00  0.00           H  
ATOM   1534  HB1 SER   102     305.231 280.961 265.416  1.00  0.00           H  
ATOM   1535  HB2 SER   102     305.404 279.234 264.982  1.00  0.00           H  
ATOM   1536  HG1 SER   102     302.840 280.341 265.488  1.00  0.00           H  
ATOM   1537  N   PRO   103     303.802 282.881 263.519  1.00  0.00           N  
ATOM   1538  CA  PRO   103     302.838 283.937 263.740  1.00  0.00           C  
ATOM   1539  C   PRO   103     302.039 284.249 262.517  1.00  0.00           C  
ATOM   1540  O   PRO   103     301.027 284.924 262.644  1.00  0.00           O  
ATOM   1541  CB  PRO   103     303.671 285.126 264.250  1.00  0.00           C  
ATOM   1542  CG  PRO   103     305.057 284.915 263.644  1.00  0.00           C  
ATOM   1543  CD  PRO   103     305.174 283.391 263.576  1.00  0.00           C  
ATOM   1544  HA  PRO   103     302.128 283.620 264.489  1.00  0.00           H  
ATOM   1545  HB1 PRO   103     303.746 285.046 265.358  1.00  0.00           H  
ATOM   1546  HB2 PRO   103     303.228 286.112 264.002  1.00  0.00           H  
ATOM   1547  HG1 PRO   103     305.088 285.340 262.616  1.00  0.00           H  
ATOM   1548  HG2 PRO   103     305.864 285.370 264.254  1.00  0.00           H  
ATOM   1549  HD1 PRO   103     305.710 283.108 262.652  1.00  0.00           H  
ATOM   1550  HD2 PRO   103     305.695 282.988 264.471  1.00  0.00           H  
ATOM   1551  N   VAL   104     302.456 283.792 261.325  1.00  0.00           N  
ATOM   1552  CA  VAL   104     301.636 283.964 260.146  1.00  0.00           C  
ATOM   1553  C   VAL   104     300.427 283.055 260.130  1.00  0.00           C  
ATOM   1554  O   VAL   104     299.326 283.454 259.776  1.00  0.00           O  
ATOM   1555  CB  VAL   104     302.467 283.933 258.869  1.00  0.00           C  
ATOM   1556  CG1 VAL   104     301.823 284.928 257.889  1.00  0.00           C  
ATOM   1557  CG2 VAL   104     302.609 282.528 258.255  1.00  0.00           C  
ATOM   1558  HN  VAL   104     303.293 283.263 261.234  1.00  0.00           H  
ATOM   1559  HA  VAL   104     301.223 284.963 260.200  1.00  0.00           H  
ATOM   1560  HB  VAL   104     303.487 284.316 259.112  1.00  0.00           H  
ATOM   1561 HG11 VAL   104     301.757 285.942 258.337  1.00  0.00           H  
ATOM   1562 HG12 VAL   104     300.792 284.605 257.620  1.00  0.00           H  
ATOM   1563 HG13 VAL   104     302.419 285.003 256.959  1.00  0.00           H  
ATOM   1564 HG21 VAL   104     301.648 282.197 257.808  1.00  0.00           H  
ATOM   1565 HG22 VAL   104     302.919 281.780 259.009  1.00  0.00           H  
ATOM   1566 HG23 VAL   104     303.369 282.532 257.446  1.00  0.00           H  
ATOM   1567  N   ILE   105     300.556 281.814 260.626  1.00  0.00           N  
ATOM   1568  CA  ILE   105     299.464 280.865 260.514  1.00  0.00           C  
ATOM   1569  C   ILE   105     298.567 280.923 261.726  1.00  0.00           C  
ATOM   1570  O   ILE   105     297.486 280.344 261.777  1.00  0.00           O  
ATOM   1571  CB  ILE   105     300.043 279.467 260.274  1.00  0.00           C  
ATOM   1572  CG1 ILE   105     299.092 278.590 259.429  1.00  0.00           C  
ATOM   1573  CG2 ILE   105     300.478 278.761 261.580  1.00  0.00           C  
ATOM   1574  CD  ILE   105     299.850 277.540 258.605  1.00  0.00           C  
ATOM   1575  HN  ILE   105     301.430 281.469 260.956  1.00  0.00           H  
ATOM   1576  HA  ILE   105     298.847 281.120 259.664  1.00  0.00           H  
ATOM   1577  HB  ILE   105     300.957 279.614 259.646  1.00  0.00           H  
ATOM   1578 HG11 ILE   105     298.525 279.230 258.718  1.00  0.00           H  
ATOM   1579 HG12 ILE   105     298.340 278.096 260.085  1.00  0.00           H  
ATOM   1580 HG21 ILE   105     299.590 278.489 262.191  1.00  0.00           H  
ATOM   1581 HG22 ILE   105     301.150 279.402 262.184  1.00  0.00           H  
ATOM   1582 HG23 ILE   105     301.008 277.815 261.340  1.00  0.00           H  
ATOM   1583  HD1 ILE   105     300.288 276.760 259.263  1.00  0.00           H  
ATOM   1584  HD2 ILE   105     300.661 278.009 258.009  1.00  0.00           H  
ATOM   1585  HD3 ILE   105     299.160 277.039 257.894  1.00  0.00           H  
ATOM   1586  N   VAL   106     298.968 281.733 262.717  1.00  0.00           N  
ATOM   1587  CA  VAL   106     298.088 282.133 263.787  1.00  0.00           C  
ATOM   1588  C   VAL   106     297.601 283.552 263.541  1.00  0.00           C  
ATOM   1589  O   VAL   106     296.753 284.069 264.260  1.00  0.00           O  
ATOM   1590  CB  VAL   106     298.802 281.959 265.138  1.00  0.00           C  
ATOM   1591  CG1 VAL   106     297.812 281.350 266.152  1.00  0.00           C  
ATOM   1592  CG2 VAL   106     299.430 283.259 265.688  1.00  0.00           C  
ATOM   1593  HN  VAL   106     299.887 282.113 262.702  1.00  0.00           H  
ATOM   1594  HA  VAL   106     297.207 281.506 263.795  1.00  0.00           H  
ATOM   1595  HB  VAL   106     299.620 281.213 264.989  1.00  0.00           H  
ATOM   1596 HG11 VAL   106     298.330 281.123 267.107  1.00  0.00           H  
ATOM   1597 HG12 VAL   106     297.376 280.406 265.757  1.00  0.00           H  
ATOM   1598 HG13 VAL   106     296.981 282.059 266.358  1.00  0.00           H  
ATOM   1599 HG21 VAL   106     298.637 283.963 266.019  1.00  0.00           H  
ATOM   1600 HG22 VAL   106     300.047 283.762 264.918  1.00  0.00           H  
ATOM   1601 HG23 VAL   106     300.066 283.031 266.569  1.00  0.00           H  
ATOM   1602  N   ALA   107     298.079 284.234 262.477  1.00  0.00           N  
ATOM   1603  CA  ALA   107     297.414 285.420 261.991  1.00  0.00           C  
ATOM   1604  C   ALA   107     296.113 285.109 261.309  1.00  0.00           C  
ATOM   1605  O   ALA   107     295.087 285.686 261.674  1.00  0.00           O  
ATOM   1606  CB  ALA   107     298.282 286.226 260.997  1.00  0.00           C  
ATOM   1607  HN  ALA   107     298.810 283.883 261.899  1.00  0.00           H  
ATOM   1608  HA  ALA   107     297.210 286.060 262.829  1.00  0.00           H  
ATOM   1609  HB1 ALA   107     298.411 285.688 260.034  1.00  0.00           H  
ATOM   1610  HB2 ALA   107     299.282 286.439 261.424  1.00  0.00           H  
ATOM   1611  HB3 ALA   107     297.785 287.192 260.752  1.00  0.00           H  
ATOM   1612  N   VAL   108     296.122 284.100 260.394  1.00  0.00           N  
ATOM   1613  CA  VAL   108     294.965 283.735 259.579  1.00  0.00           C  
ATOM   1614  C   VAL   108     293.775 283.421 260.429  1.00  0.00           C  
ATOM   1615  O   VAL   108     292.627 283.786 260.170  1.00  0.00           O  
ATOM   1616  CB  VAL   108     295.191 282.648 258.528  1.00  0.00           C  
ATOM   1617  CG1 VAL   108     295.514 281.268 259.134  1.00  0.00           C  
ATOM   1618  CG2 VAL   108     293.963 282.566 257.593  1.00  0.00           C  
ATOM   1619  HN  VAL   108     296.995 283.701 260.120  1.00  0.00           H  
ATOM   1620  HA  VAL   108     294.696 284.628 259.032  1.00  0.00           H  
ATOM   1621  HB  VAL   108     296.057 282.971 257.911  1.00  0.00           H  
ATOM   1622 HG11 VAL   108     296.359 281.340 259.846  1.00  0.00           H  
ATOM   1623 HG12 VAL   108     295.802 280.558 258.329  1.00  0.00           H  
ATOM   1624 HG13 VAL   108     294.634 280.844 259.660  1.00  0.00           H  
ATOM   1625 HG21 VAL   108     293.880 283.491 256.981  1.00  0.00           H  
ATOM   1626 HG22 VAL   108     293.013 282.428 258.145  1.00  0.00           H  
ATOM   1627 HG23 VAL   108     294.059 281.696 256.921  1.00  0.00           H  
ATOM   1628  N   VAL   109     294.063 282.774 261.556  1.00  0.00           N  
ATOM   1629  CA  VAL   109     293.058 282.310 262.445  1.00  0.00           C  
ATOM   1630  C   VAL   109     292.356 283.400 263.224  1.00  0.00           C  
ATOM   1631  O   VAL   109     291.238 283.224 263.695  1.00  0.00           O  
ATOM   1632  CB  VAL   109     293.635 281.215 263.335  1.00  0.00           C  
ATOM   1633  CG1 VAL   109     292.537 280.188 263.635  1.00  0.00           C  
ATOM   1634  CG2 VAL   109     294.266 281.739 264.639  1.00  0.00           C  
ATOM   1635  HN  VAL   109     295.011 282.553 261.761  1.00  0.00           H  
ATOM   1636  HA  VAL   109     292.291 281.850 261.836  1.00  0.00           H  
ATOM   1637  HB  VAL   109     294.431 280.682 262.756  1.00  0.00           H  
ATOM   1638 HG11 VAL   109     292.094 279.786 262.700  1.00  0.00           H  
ATOM   1639 HG12 VAL   109     291.735 280.632 264.257  1.00  0.00           H  
ATOM   1640 HG13 VAL   109     292.995 279.348 264.190  1.00  0.00           H  
ATOM   1641 HG21 VAL   109     293.504 282.178 265.311  1.00  0.00           H  
ATOM   1642 HG22 VAL   109     295.020 282.516 264.422  1.00  0.00           H  
ATOM   1643 HG23 VAL   109     294.762 280.908 265.186  1.00  0.00           H  
ATOM   1644  N   ASN   110     292.975 284.583 263.342  1.00  0.00           N  
ATOM   1645  CA  ASN   110     292.410 285.707 264.043  1.00  0.00           C  
ATOM   1646  C   ASN   110     291.168 286.334 263.487  1.00  0.00           C  
ATOM   1647  O   ASN   110     290.366 286.885 264.244  1.00  0.00           O  
ATOM   1648  CB  ASN   110     293.416 286.896 264.117  1.00  0.00           C  
ATOM   1649  CG  ASN   110     294.572 286.599 265.062  1.00  0.00           C  
ATOM   1650  ND2 ASN   110     295.802 286.966 264.639  1.00  0.00           N  
ATOM   1651  OD1 ASN   110     294.392 286.088 266.167  1.00  0.00           O  
ATOM   1652  HN  ASN   110     293.857 284.731 262.887  1.00  0.00           H  
ATOM   1653  HA  ASN   110     292.156 285.381 265.044  1.00  0.00           H  
ATOM   1654  HB1 ASN   110     292.934 287.809 264.535  1.00  0.00           H  
ATOM   1655  HB2 ASN   110     293.781 287.145 263.100  1.00  0.00           H  
ATOM   1656 HD21 ASN   110     295.915 287.210 263.679  1.00  0.00           H  
ATOM   1657 HD22 ASN   110     296.568 286.676 265.203  1.00  0.00           H  
ATOM   1658  N   SER   111     291.026 286.390 262.155  1.00  0.00           N  
ATOM   1659  CA  SER   111     289.880 287.103 261.628  1.00  0.00           C  
ATOM   1660  C   SER   111     289.376 286.728 260.269  1.00  0.00           C  
ATOM   1661  O   SER   111     288.185 286.943 260.011  1.00  0.00           O  
ATOM   1662  CB  SER   111     290.032 288.654 261.669  1.00  0.00           C  
ATOM   1663  OG  SER   111     289.588 289.152 262.937  1.00  0.00           O  
ATOM   1664  HN  SER   111     291.700 285.960 261.554  1.00  0.00           H  
ATOM   1665  HA  SER   111     289.031 286.855 262.247  1.00  0.00           H  
ATOM   1666  HB1 SER   111     289.426 289.170 260.891  1.00  0.00           H  
ATOM   1667  HB2 SER   111     291.098 288.924 261.491  1.00  0.00           H  
ATOM   1668  HG1 SER   111     290.009 288.571 263.598  1.00  0.00           H  
ATOM   1669  N   SER   112     290.219 286.142 259.406  1.00  0.00           N  
ATOM   1670  CA  SER   112     289.981 286.164 257.969  1.00  0.00           C  
ATOM   1671  C   SER   112     289.921 284.894 257.184  1.00  0.00           C  
ATOM   1672  O   SER   112     290.229 284.976 255.997  1.00  0.00           O  
ATOM   1673  CB  SER   112     291.024 287.110 257.302  1.00  0.00           C  
ATOM   1674  OG  SER   112     290.968 288.405 257.908  1.00  0.00           O  
ATOM   1675  HN  SER   112     291.155 285.906 259.663  1.00  0.00           H  
ATOM   1676  HA  SER   112     289.025 286.633 257.780  1.00  0.00           H  
ATOM   1677  HB1 SER   112     290.835 287.252 256.213  1.00  0.00           H  
ATOM   1678  HB2 SER   112     292.047 286.686 257.428  1.00  0.00           H  
ATOM   1679  HG1 SER   112     291.600 288.942 257.412  1.00  0.00           H  
ATOM   1680  N   PRO   113     289.499 283.722 257.627  1.00  0.00           N  
ATOM   1681  CA  PRO   113     289.196 282.671 256.677  1.00  0.00           C  
ATOM   1682  C   PRO   113     287.899 282.906 255.888  1.00  0.00           C  
ATOM   1683  O   PRO   113     286.969 282.110 255.990  1.00  0.00           O  
ATOM   1684  CB  PRO   113     289.093 281.400 257.566  1.00  0.00           C  
ATOM   1685  CG  PRO   113     289.835 281.742 258.855  1.00  0.00           C  
ATOM   1686  CD  PRO   113     289.523 283.223 259.005  1.00  0.00           C  
ATOM   1687  HA  PRO   113     290.001 282.566 255.960  1.00  0.00           H  
ATOM   1688  HB1 PRO   113     289.516 280.510 257.058  1.00  0.00           H  
ATOM   1689  HB2 PRO   113     288.045 281.181 257.857  1.00  0.00           H  
ATOM   1690  HG1 PRO   113     289.495 281.142 259.723  1.00  0.00           H  
ATOM   1691  HG2 PRO   113     290.930 281.606 258.713  1.00  0.00           H  
ATOM   1692  HD1 PRO   113     288.522 283.387 259.458  1.00  0.00           H  
ATOM   1693  HD2 PRO   113     290.309 283.695 259.625  1.00  0.00           H  
ATOM   1694  N   THR   114     287.804 284.008 255.114  1.00  0.00           N  
ATOM   1695  CA  THR   114     286.690 284.271 254.209  1.00  0.00           C  
ATOM   1696  C   THR   114     286.827 283.378 252.984  1.00  0.00           C  
ATOM   1697  O   THR   114     285.993 282.515 252.723  1.00  0.00           O  
ATOM   1698  CB  THR   114     286.524 285.762 253.865  1.00  0.00           C  
ATOM   1699  CG2 THR   114     285.146 285.985 253.223  1.00  0.00           C  
ATOM   1700  OG1 THR   114     287.495 286.285 252.962  1.00  0.00           O  
ATOM   1701  HN  THR   114     288.618 284.592 255.059  1.00  0.00           H  
ATOM   1702  HA  THR   114     285.789 283.952 254.707  1.00  0.00           H  
ATOM   1703  HB  THR   114     286.569 286.348 254.813  1.00  0.00           H  
ATOM   1704  HG1 THR   114     288.232 286.654 253.466  1.00  0.00           H  
ATOM   1705 HG21 THR   114     284.336 285.670 253.911  1.00  0.00           H  
ATOM   1706 HG22 THR   114     285.055 285.407 252.278  1.00  0.00           H  
ATOM   1707 HG23 THR   114     285.003 287.060 252.985  1.00  0.00           H  
ATOM   1708  N   ASP   115     287.974 283.495 252.298  1.00  0.00           N  
ATOM   1709  CA  ASP   115     288.601 282.476 251.492  1.00  0.00           C  
ATOM   1710  C   ASP   115     289.479 281.739 252.486  1.00  0.00           C  
ATOM   1711  O   ASP   115     290.140 282.400 253.294  1.00  0.00           O  
ATOM   1712  CB  ASP   115     289.421 283.235 250.428  1.00  0.00           C  
ATOM   1713  CG  ASP   115     289.684 282.346 249.247  1.00  0.00           C  
ATOM   1714  OD1 ASP   115     289.453 281.120 249.344  1.00  0.00           O  
ATOM   1715  OD2 ASP   115     290.170 282.874 248.222  1.00  0.00           O1-
ATOM   1716  HN  ASP   115     288.521 284.316 252.430  1.00  0.00           H  
ATOM   1717  HA  ASP   115     287.821 281.860 251.068  1.00  0.00           H  
ATOM   1718  HB1 ASP   115     290.372 283.643 250.835  1.00  0.00           H  
ATOM   1719  HB2 ASP   115     288.813 284.084 250.043  1.00  0.00           H  
ATOM   1720  N   PRO   116     289.509 280.433 252.586  1.00  0.00           N  
ATOM   1721  CA  PRO   116     288.771 279.509 251.736  1.00  0.00           C  
ATOM   1722  C   PRO   116     289.852 278.596 251.212  1.00  0.00           C  
ATOM   1723  O   PRO   116     289.794 277.371 251.390  1.00  0.00           O  
ATOM   1724  CB  PRO   116     287.885 278.844 252.771  1.00  0.00           C  
ATOM   1725  CG  PRO   116     288.796 278.682 253.999  1.00  0.00           C  
ATOM   1726  CD  PRO   116     289.711 279.894 253.934  1.00  0.00           C  
ATOM   1727  HA  PRO   116     288.246 279.940 250.900  1.00  0.00           H  
ATOM   1728  HB1 PRO   116     287.439 277.898 252.409  1.00  0.00           H  
ATOM   1729  HB2 PRO   116     287.062 279.556 253.020  1.00  0.00           H  
ATOM   1730  HG1 PRO   116     288.225 278.681 254.946  1.00  0.00           H  
ATOM   1731  HG2 PRO   116     289.398 277.756 253.918  1.00  0.00           H  
ATOM   1732  HD1 PRO   116     289.375 280.607 254.723  1.00  0.00           H  
ATOM   1733  HD2 PRO   116     290.779 279.643 254.094  1.00  0.00           H  
ATOM   1734  N   GLN   117     290.889 279.207 250.623  1.00  0.00           N  
ATOM   1735  CA  GLN   117     292.169 278.602 250.345  1.00  0.00           C  
ATOM   1736  C   GLN   117     292.912 278.083 251.572  1.00  0.00           C  
ATOM   1737  O   GLN   117     293.355 276.937 251.684  1.00  0.00           O  
ATOM   1738  CB  GLN   117     293.099 279.578 249.541  1.00  0.00           C  
ATOM   1739  CG  GLN   117     292.449 280.100 248.223  1.00  0.00           C  
ATOM   1740  CD  GLN   117     293.120 281.324 247.581  1.00  0.00           C  
ATOM   1741  NE2 GLN   117     292.696 282.546 247.959  1.00  0.00           N  
ATOM   1742  OE1 GLN   117     293.950 281.202 246.680  1.00  0.00           O  
ATOM   1743  HN  GLN   117     290.693 280.129 250.249  1.00  0.00           H  
ATOM   1744  HA  GLN   117     291.980 277.742 249.717  1.00  0.00           H  
ATOM   1745  HB1 GLN   117     294.045 279.048 249.279  1.00  0.00           H  
ATOM   1746  HB2 GLN   117     293.365 280.438 250.195  1.00  0.00           H  
ATOM   1747  HG1 GLN   117     291.404 280.389 248.419  1.00  0.00           H  
ATOM   1748  HG2 GLN   117     292.406 279.301 247.457  1.00  0.00           H  
ATOM   1749 HE21 GLN   117     293.100 283.343 247.542  1.00  0.00           H  
ATOM   1750 HE22 GLN   117     291.692 282.620 248.152  1.00  0.00           H  
ATOM   1751  N   THR   118     293.010 278.970 252.556  1.00  0.00           N  
ATOM   1752  CA  THR   118     294.071 279.093 253.538  1.00  0.00           C  
ATOM   1753  C   THR   118     294.231 277.992 254.528  1.00  0.00           C  
ATOM   1754  O   THR   118     295.331 277.712 255.001  1.00  0.00           O  
ATOM   1755  CB  THR   118     293.841 280.408 254.277  1.00  0.00           C  
ATOM   1756  CG2 THR   118     295.178 280.972 254.729  1.00  0.00           C  
ATOM   1757  OG1 THR   118     293.247 281.349 253.392  1.00  0.00           O  
ATOM   1758  HN  THR   118     292.533 279.848 252.455  1.00  0.00           H  
ATOM   1759  HA  THR   118     294.996 279.156 252.985  1.00  0.00           H  
ATOM   1760  HB  THR   118     293.142 280.296 255.138  1.00  0.00           H  
ATOM   1761  HG1 THR   118     293.554 282.231 253.646  1.00  0.00           H  
ATOM   1762 HG21 THR   118     295.916 280.900 253.903  1.00  0.00           H  
ATOM   1763 HG22 THR   118     295.570 280.421 255.609  1.00  0.00           H  
ATOM   1764 HG23 THR   118     295.078 282.044 255.006  1.00  0.00           H  
ATOM   1765  N   ILE   119     293.130 277.330 254.900  1.00  0.00           N  
ATOM   1766  CA  ILE   119     293.207 276.369 255.977  1.00  0.00           C  
ATOM   1767  C   ILE   119     293.359 274.967 255.479  1.00  0.00           C  
ATOM   1768  O   ILE   119     293.727 274.077 256.237  1.00  0.00           O  
ATOM   1769  CB  ILE   119     292.081 276.510 256.996  1.00  0.00           C  
ATOM   1770  CG1 ILE   119     292.144 277.938 257.600  1.00  0.00           C  
ATOM   1771  CG2 ILE   119     290.712 276.156 256.375  1.00  0.00           C  
ATOM   1772  CD  ILE   119     291.239 278.143 258.816  1.00  0.00           C  
ATOM   1773  HN  ILE   119     292.257 277.502 254.455  1.00  0.00           H  
ATOM   1774  HA  ILE   119     294.100 276.546 256.560  1.00  0.00           H  
ATOM   1775  HB  ILE   119     292.271 275.796 257.836  1.00  0.00           H  
ATOM   1776 HG11 ILE   119     291.891 278.693 256.824  1.00  0.00           H  
ATOM   1777 HG12 ILE   119     293.196 278.127 257.919  1.00  0.00           H  
ATOM   1778 HG21 ILE   119     289.901 276.323 257.115  1.00  0.00           H  
ATOM   1779 HG22 ILE   119     290.681 275.087 256.071  1.00  0.00           H  
ATOM   1780 HG23 ILE   119     290.508 276.786 255.489  1.00  0.00           H  
ATOM   1781  HD1 ILE   119     291.420 277.354 259.578  1.00  0.00           H  
ATOM   1782  HD2 ILE   119     290.171 278.114 258.514  1.00  0.00           H  
ATOM   1783  HD3 ILE   119     291.440 279.130 259.285  1.00  0.00           H  
ATOM   1784  N   GLU   120     293.168 274.743 254.168  1.00  0.00           N  
ATOM   1785  CA  GLU   120     293.556 273.495 253.560  1.00  0.00           C  
ATOM   1786  C   GLU   120     295.046 273.284 253.546  1.00  0.00           C  
ATOM   1787  O   GLU   120     295.593 272.271 253.972  1.00  0.00           O  
ATOM   1788  CB  GLU   120     293.089 273.472 252.083  1.00  0.00           C  
ATOM   1789  CG  GLU   120     293.250 272.094 251.385  1.00  0.00           C  
ATOM   1790  CD  GLU   120     291.893 271.416 251.255  1.00  0.00           C  
ATOM   1791  OE1 GLU   120     291.037 271.948 250.500  1.00  0.00           O  
ATOM   1792  OE2 GLU   120     291.644 270.444 252.005  1.00  0.00           O1-
ATOM   1793  HN  GLU   120     292.885 275.467 253.543  1.00  0.00           H  
ATOM   1794  HA  GLU   120     293.104 272.674 254.100  1.00  0.00           H  
ATOM   1795  HB1 GLU   120     293.635 274.233 251.482  1.00  0.00           H  
ATOM   1796  HB2 GLU   120     292.031 273.798 252.062  1.00  0.00           H  
ATOM   1797  HG1 GLU   120     293.922 271.416 251.950  1.00  0.00           H  
ATOM   1798  HG2 GLU   120     293.669 272.218 250.364  1.00  0.00           H  
ATOM   1799  N   ASP   121     295.730 274.337 253.098  1.00  0.00           N  
ATOM   1800  CA  ASP   121     297.150 274.458 252.982  1.00  0.00           C  
ATOM   1801  C   ASP   121     297.852 274.327 254.318  1.00  0.00           C  
ATOM   1802  O   ASP   121     298.751 273.502 254.516  1.00  0.00           O  
ATOM   1803  CB  ASP   121     297.301 275.772 252.153  1.00  0.00           C  
ATOM   1804  CG  ASP   121     298.677 276.072 251.592  1.00  0.00           C  
ATOM   1805  OD1 ASP   121     299.684 275.785 252.284  1.00  0.00           O  
ATOM   1806  OD2 ASP   121     298.735 276.760 250.536  1.00  0.00           O1-
ATOM   1807  HN  ASP   121     295.217 275.097 252.712  1.00  0.00           H  
ATOM   1808  HA  ASP   121     297.504 273.639 252.368  1.00  0.00           H  
ATOM   1809  HB1 ASP   121     296.956 276.640 252.750  1.00  0.00           H  
ATOM   1810  HB2 ASP   121     296.631 275.685 251.268  1.00  0.00           H  
ATOM   1811  N   SER   122     297.288 275.008 255.332  1.00  0.00           N  
ATOM   1812  CA  SER   122     297.591 274.783 256.733  1.00  0.00           C  
ATOM   1813  C   SER   122     297.476 273.359 257.238  1.00  0.00           C  
ATOM   1814  O   SER   122     298.021 273.034 258.293  1.00  0.00           O  
ATOM   1815  CB  SER   122     296.720 275.656 257.687  1.00  0.00           C  
ATOM   1816  OG  SER   122     297.155 275.586 259.051  1.00  0.00           O  
ATOM   1817  HN  SER   122     296.682 275.770 255.103  1.00  0.00           H  
ATOM   1818  HA  SER   122     298.616 275.079 256.877  1.00  0.00           H  
ATOM   1819  HB1 SER   122     295.656 275.338 257.628  1.00  0.00           H  
ATOM   1820  HB2 SER   122     296.781 276.716 257.355  1.00  0.00           H  
ATOM   1821  HG1 SER   122     297.408 274.660 259.209  1.00  0.00           H  
ATOM   1822  N   MET   123     296.769 272.470 256.531  1.00  0.00           N  
ATOM   1823  CA  MET   123     296.707 271.085 256.908  1.00  0.00           C  
ATOM   1824  C   MET   123     297.418 270.128 256.007  1.00  0.00           C  
ATOM   1825  O   MET   123     297.789 269.024 256.417  1.00  0.00           O  
ATOM   1826  CB  MET   123     295.229 270.665 257.102  1.00  0.00           C  
ATOM   1827  CG  MET   123     294.555 271.445 258.252  1.00  0.00           C  
ATOM   1828  SD  MET   123     292.832 270.970 258.570  1.00  0.00           S  
ATOM   1829  CE  MET   123     292.310 272.604 259.168  1.00  0.00           C  
ATOM   1830  HN  MET   123     296.252 272.734 255.714  1.00  0.00           H  
ATOM   1831  HA  MET   123     297.184 270.942 257.857  1.00  0.00           H  
ATOM   1832  HB1 MET   123     295.169 269.577 257.336  1.00  0.00           H  
ATOM   1833  HB2 MET   123     294.667 270.843 256.158  1.00  0.00           H  
ATOM   1834  HG1 MET   123     294.590 272.528 258.004  1.00  0.00           H  
ATOM   1835  HG2 MET   123     295.156 271.309 259.177  1.00  0.00           H  
ATOM   1836  HE1 MET   123     292.328 273.344 258.339  1.00  0.00           H  
ATOM   1837  HE2 MET   123     292.981 272.973 259.971  1.00  0.00           H  
ATOM   1838  HE3 MET   123     291.276 272.567 259.570  1.00  0.00           H  
ATOM   1839  N   ASN   124     297.749 270.575 254.795  1.00  0.00           N  
ATOM   1840  CA  ASN   124     298.735 269.950 253.953  1.00  0.00           C  
ATOM   1841  C   ASN   124     300.109 269.959 254.617  1.00  0.00           C  
ATOM   1842  O   ASN   124     300.867 268.993 254.553  1.00  0.00           O  
ATOM   1843  CB  ASN   124     298.790 270.634 252.558  1.00  0.00           C  
ATOM   1844  CG  ASN   124     297.480 270.552 251.764  1.00  0.00           C  
ATOM   1845  ND2 ASN   124     296.603 269.563 252.044  1.00  0.00           N  
ATOM   1846  OD1 ASN   124     297.242 271.397 250.902  1.00  0.00           O  
ATOM   1847  HN  ASN   124     297.340 271.432 254.464  1.00  0.00           H  
ATOM   1848  HA  ASN   124     298.473 268.905 253.844  1.00  0.00           H  
ATOM   1849  HB1 ASN   124     299.582 270.183 251.928  1.00  0.00           H  
ATOM   1850  HB2 ASN   124     299.018 271.715 252.678  1.00  0.00           H  
ATOM   1851 HD21 ASN   124     295.732 269.586 251.558  1.00  0.00           H  
ATOM   1852 HD22 ASN   124     296.756 268.953 252.814  1.00  0.00           H  
ATOM   1853  N   PHE   125     300.416 271.060 255.334  1.00  0.00           N  
ATOM   1854  CA  PHE   125     301.274 271.060 256.510  1.00  0.00           C  
ATOM   1855  C   PHE   125     301.085 269.927 257.499  1.00  0.00           C  
ATOM   1856  O   PHE   125     301.844 268.959 257.521  1.00  0.00           O  
ATOM   1857  CB  PHE   125     301.083 272.405 257.265  1.00  0.00           C  
ATOM   1858  CG  PHE   125     302.064 273.456 256.887  1.00  0.00           C  
ATOM   1859  CD1 PHE   125     301.648 274.767 256.605  1.00  0.00           C  
ATOM   1860  CD2 PHE   125     303.426 273.196 257.078  1.00  0.00           C  
ATOM   1861  CE1 PHE   125     302.569 275.818 256.606  1.00  0.00           C  
ATOM   1862  CE2 PHE   125     304.353 274.236 257.072  1.00  0.00           C  
ATOM   1863  CZ  PHE   125     303.915 275.550 256.883  1.00  0.00           C  
ATOM   1864  HN  PHE   125     299.883 271.895 255.180  1.00  0.00           H  
ATOM   1865  HA  PHE   125     302.290 270.954 256.156  1.00  0.00           H  
ATOM   1866  HB1 PHE   125     301.197 272.333 258.368  1.00  0.00           H  
ATOM   1867  HB2 PHE   125     300.069 272.787 257.048  1.00  0.00           H  
ATOM   1868  HD1 PHE   125     300.603 274.982 256.460  1.00  0.00           H  
ATOM   1869  HD2 PHE   125     303.750 272.198 257.319  1.00  0.00           H  
ATOM   1870  HE1 PHE   125     302.231 276.828 256.426  1.00  0.00           H  
ATOM   1871  HE2 PHE   125     305.389 274.017 257.269  1.00  0.00           H  
ATOM   1872  HZ  PHE   125     304.616 276.361 256.942  1.00  0.00           H  
ATOM   1873  N   VAL   126     300.091 270.059 258.397  1.00  0.00           N  
ATOM   1874  CA  VAL   126     300.192 269.419 259.691  1.00  0.00           C  
ATOM   1875  C   VAL   126     300.216 267.921 259.739  1.00  0.00           C  
ATOM   1876  O   VAL   126     300.926 267.367 260.580  1.00  0.00           O  
ATOM   1877  CB  VAL   126     299.274 269.954 260.798  1.00  0.00           C  
ATOM   1878  CG1 VAL   126     299.576 271.447 261.029  1.00  0.00           C  
ATOM   1879  CG2 VAL   126     297.780 269.701 260.524  1.00  0.00           C  
ATOM   1880  HN  VAL   126     299.415 270.786 258.313  1.00  0.00           H  
ATOM   1881  HA  VAL   126     301.176 269.682 260.051  1.00  0.00           H  
ATOM   1882  HB  VAL   126     299.526 269.434 261.758  1.00  0.00           H  
ATOM   1883 HG11 VAL   126     299.309 272.054 260.141  1.00  0.00           H  
ATOM   1884 HG12 VAL   126     300.653 271.601 261.246  1.00  0.00           H  
ATOM   1885 HG13 VAL   126     298.988 271.823 261.894  1.00  0.00           H  
ATOM   1886 HG21 VAL   126     297.571 268.626 260.341  1.00  0.00           H  
ATOM   1887 HG22 VAL   126     297.435 270.285 259.655  1.00  0.00           H  
ATOM   1888 HG23 VAL   126     297.178 270.021 261.401  1.00  0.00           H  
ATOM   1889  N   ASP   127     299.483 267.218 258.852  1.00  0.00           N  
ATOM   1890  CA  ASP   127     299.540 265.774 258.848  1.00  0.00           C  
ATOM   1891  C   ASP   127     300.941 265.234 258.561  1.00  0.00           C  
ATOM   1892  O   ASP   127     301.530 264.406 259.269  1.00  0.00           O  
ATOM   1893  CB  ASP   127     298.467 265.141 257.920  1.00  0.00           C  
ATOM   1894  CG  ASP   127     298.448 263.623 258.084  1.00  0.00           C  
ATOM   1895  OD1 ASP   127     298.458 263.171 259.258  1.00  0.00           O  
ATOM   1896  OD2 ASP   127     298.401 262.915 257.049  1.00  0.00           O1-
ATOM   1897  HN  ASP   127     298.903 267.661 258.167  1.00  0.00           H  
ATOM   1898  HA  ASP   127     299.310 265.449 259.857  1.00  0.00           H  
ATOM   1899  HB1 ASP   127     298.636 265.387 256.855  1.00  0.00           H  
ATOM   1900  HB2 ASP   127     297.465 265.510 258.220  1.00  0.00           H  
ATOM   1901  N   ASN   128     301.588 265.837 257.557  1.00  0.00           N  
ATOM   1902  CA  ASN   128     302.933 265.498 257.185  1.00  0.00           C  
ATOM   1903  C   ASN   128     303.958 265.908 258.240  1.00  0.00           C  
ATOM   1904  O   ASN   128     305.046 265.329 258.363  1.00  0.00           O  
ATOM   1905  CB  ASN   128     303.178 265.973 255.715  1.00  0.00           C  
ATOM   1906  CG  ASN   128     304.154 267.128 255.527  1.00  0.00           C  
ATOM   1907  ND2 ASN   128     303.624 268.304 255.138  1.00  0.00           N  
ATOM   1908  OD1 ASN   128     305.368 266.976 255.682  1.00  0.00           O  
ATOM   1909  HN  ASN   128     301.105 266.529 257.022  1.00  0.00           H  
ATOM   1910  HA  ASN   128     302.974 264.416 257.162  1.00  0.00           H  
ATOM   1911  HB1 ASN   128     302.203 266.210 255.238  1.00  0.00           H  
ATOM   1912  HB2 ASN   128     303.603 265.122 255.153  1.00  0.00           H  
ATOM   1913 HD21 ASN   128     304.237 269.082 255.078  1.00  0.00           H  
ATOM   1914 HD22 ASN   128     302.630 268.410 255.035  1.00  0.00           H  
ATOM   1915  N   LEU   129     303.590 266.875 259.101  1.00  0.00           N  
ATOM   1916  CA  LEU   129     304.491 267.427 260.077  1.00  0.00           C  
ATOM   1917  C   LEU   129     304.837 266.558 261.260  1.00  0.00           C  
ATOM   1918  O   LEU   129     305.710 266.904 262.058  1.00  0.00           O  
ATOM   1919  CB  LEU   129     304.187 268.889 260.517  1.00  0.00           C  
ATOM   1920  CG  LEU   129     304.304 270.010 259.439  1.00  0.00           C  
ATOM   1921  CD1 LEU   129     304.833 271.307 260.067  1.00  0.00           C  
ATOM   1922  CD2 LEU   129     305.155 269.686 258.198  1.00  0.00           C  
ATOM   1923  HN  LEU   129     302.685 267.297 259.020  1.00  0.00           H  
ATOM   1924  HA  LEU   129     305.418 267.499 259.554  1.00  0.00           H  
ATOM   1925  HB1 LEU   129     304.923 269.165 261.305  1.00  0.00           H  
ATOM   1926  HB2 LEU   129     303.183 268.934 260.990  1.00  0.00           H  
ATOM   1927  HG  LEU   129     303.272 270.222 259.082  1.00  0.00           H  
ATOM   1928 HD11 LEU   129     305.900 271.189 260.350  1.00  0.00           H  
ATOM   1929 HD12 LEU   129     304.239 271.563 260.969  1.00  0.00           H  
ATOM   1930 HD13 LEU   129     304.756 272.150 259.348  1.00  0.00           H  
ATOM   1931 HD21 LEU   129     304.762 268.795 257.670  1.00  0.00           H  
ATOM   1932 HD22 LEU   129     306.211 269.508 258.471  1.00  0.00           H  
ATOM   1933 HD23 LEU   129     305.136 270.531 257.478  1.00  0.00           H  
ATOM   1934  N   LYS   130     304.224 265.371 261.365  1.00  0.00           N  
ATOM   1935  CA  LYS   130     304.625 264.396 262.348  1.00  0.00           C  
ATOM   1936  C   LYS   130     305.626 263.346 261.889  1.00  0.00           C  
ATOM   1937  O   LYS   130     306.005 262.451 262.646  1.00  0.00           O  
ATOM   1938  CB  LYS   130     303.365 263.740 263.023  1.00  0.00           C  
ATOM   1939  CG  LYS   130     302.525 264.598 264.031  1.00  0.00           C  
ATOM   1940  CD  LYS   130     303.167 264.882 265.419  1.00  0.00           C  
ATOM   1941  CE  LYS   130     302.218 265.225 266.617  1.00  0.00           C  
ATOM   1942  NZ  LYS   130     301.395 266.466 266.481  1.00  0.00           N1+
ATOM   1943  HN  LYS   130     303.456 265.154 260.758  1.00  0.00           H  
ATOM   1944  HA  LYS   130     305.137 264.901 263.156  1.00  0.00           H  
ATOM   1945  HB1 LYS   130     303.657 262.809 263.555  1.00  0.00           H  
ATOM   1946  HB2 LYS   130     302.686 263.437 262.190  1.00  0.00           H  
ATOM   1947  HG1 LYS   130     301.588 264.015 264.202  1.00  0.00           H  
ATOM   1948  HG2 LYS   130     302.233 265.552 263.539  1.00  0.00           H  
ATOM   1949  HD1 LYS   130     303.946 265.665 265.308  1.00  0.00           H  
ATOM   1950  HD2 LYS   130     303.696 263.942 265.714  1.00  0.00           H  
ATOM   1951  HE1 LYS   130     302.831 265.337 267.542  1.00  0.00           H  
ATOM   1952  HE2 LYS   130     301.521 264.373 266.780  1.00  0.00           H  
ATOM   1953  HZ1 LYS   130     300.871 266.483 265.588  1.00  0.00           H  
ATOM   1954  HZ2 LYS   130     301.952 267.337 266.548  1.00  0.00           H  
ATOM   1955  HZ3 LYS   130     300.703 266.585 267.258  1.00  0.00           H  
ATOM   1956  N   ARG   131     306.149 263.460 260.656  1.00  0.00           N  
ATOM   1957  CA  ARG   131     307.475 262.934 260.369  1.00  0.00           C  
ATOM   1958  C   ARG   131     308.430 264.021 259.934  1.00  0.00           C  
ATOM   1959  O   ARG   131     309.645 263.822 259.981  1.00  0.00           O  
ATOM   1960  CB  ARG   131     307.458 261.755 259.370  1.00  0.00           C  
ATOM   1961  CG  ARG   131     307.213 260.419 260.103  1.00  0.00           C  
ATOM   1962  CD  ARG   131     307.399 259.172 259.238  1.00  0.00           C  
ATOM   1963  NE  ARG   131     308.826 259.180 258.766  1.00  0.00           N  
ATOM   1964  CZ  ARG   131     309.818 258.439 259.238  1.00  0.00           C  
ATOM   1965  NH1 ARG   131     309.636 257.493 260.135  1.00  0.00           N1+
ATOM   1966  NH2 ARG   131     311.039 258.658 258.790  1.00  0.00           N  
ATOM   1967  HN  ARG   131     305.734 264.101 260.010  1.00  0.00           H  
ATOM   1968  HA  ARG   131     307.931 262.575 261.282  1.00  0.00           H  
ATOM   1969  HB1 ARG   131     308.439 261.714 258.847  1.00  0.00           H  
ATOM   1970  HB2 ARG   131     306.671 261.938 258.606  1.00  0.00           H  
ATOM   1971  HG1 ARG   131     306.177 260.437 260.515  1.00  0.00           H  
ATOM   1972  HG2 ARG   131     307.901 260.365 260.978  1.00  0.00           H  
ATOM   1973  HD1 ARG   131     306.727 259.221 258.351  1.00  0.00           H  
ATOM   1974  HD2 ARG   131     307.154 258.250 259.812  1.00  0.00           H  
ATOM   1975  HE  ARG   131     309.099 259.935 258.176  1.00  0.00           H  
ATOM   1976 HH11 ARG   131     308.715 257.366 260.475  1.00  0.00           H  
ATOM   1977 HH12 ARG   131     310.408 256.983 260.479  1.00  0.00           H  
ATOM   1978 HH21 ARG   131     311.177 259.367 258.104  1.00  0.00           H  
ATOM   1979 HH22 ARG   131     311.788 258.085 259.084  1.00  0.00           H  
ATOM   1980  N   ALA   132     307.911 265.228 259.622  1.00  0.00           N  
ATOM   1981  CA  ALA   132     308.561 266.465 260.004  1.00  0.00           C  
ATOM   1982  C   ALA   132     308.761 266.590 261.509  1.00  0.00           C  
ATOM   1983  O   ALA   132     308.522 265.677 262.299  1.00  0.00           O  
ATOM   1984  CB  ALA   132     307.889 267.685 259.397  1.00  0.00           C  
ATOM   1985  HN  ALA   132     306.968 265.328 259.309  1.00  0.00           H  
ATOM   1986  HA  ALA   132     309.553 266.412 259.571  1.00  0.00           H  
ATOM   1987  HB1 ALA   132     307.195 268.188 260.101  1.00  0.00           H  
ATOM   1988  HB2 ALA   132     307.340 267.404 258.470  1.00  0.00           H  
ATOM   1989  HB3 ALA   132     308.671 268.398 259.102  1.00  0.00           H  
ATOM   1990  N   GLY   133     309.247 267.751 261.956  1.00  0.00           N  
ATOM   1991  CA  GLY   133     309.621 267.909 263.345  1.00  0.00           C  
ATOM   1992  C   GLY   133     308.697 268.740 264.156  1.00  0.00           C  
ATOM   1993  O   GLY   133     309.117 269.281 265.181  1.00  0.00           O  
ATOM   1994  HN  GLY   133     309.411 268.501 261.321  1.00  0.00           H  
ATOM   1995  HA1 GLY   133     310.570 268.417 263.358  1.00  0.00           H  
ATOM   1996  HA2 GLY   133     309.689 266.956 263.853  1.00  0.00           H  
ATOM   1997  N   ALA   134     307.437 268.899 263.729  1.00  0.00           N  
ATOM   1998  CA  ALA   134     306.554 269.830 264.384  1.00  0.00           C  
ATOM   1999  C   ALA   134     305.265 269.219 264.889  1.00  0.00           C  
ATOM   2000  O   ALA   134     304.324 268.970 264.135  1.00  0.00           O  
ATOM   2001  CB  ALA   134     306.306 271.048 263.478  1.00  0.00           C  
ATOM   2002  HN  ALA   134     307.065 268.367 262.963  1.00  0.00           H  
ATOM   2003  HA  ALA   134     307.037 270.259 265.250  1.00  0.00           H  
ATOM   2004  HB1 ALA   134     305.675 270.774 262.611  1.00  0.00           H  
ATOM   2005  HB2 ALA   134     307.274 271.444 263.103  1.00  0.00           H  
ATOM   2006  HB3 ALA   134     305.812 271.859 264.050  1.00  0.00           H  
ATOM   2007  N   PRO   135     305.143 269.035 266.200  1.00  0.00           N  
ATOM   2008  CA  PRO   135     303.870 269.128 266.887  1.00  0.00           C  
ATOM   2009  C   PRO   135     303.227 270.495 266.753  1.00  0.00           C  
ATOM   2010  O   PRO   135     303.414 271.361 267.605  1.00  0.00           O  
ATOM   2011  CB  PRO   135     304.186 268.722 268.341  1.00  0.00           C  
ATOM   2012  CG  PRO   135     305.479 267.908 268.217  1.00  0.00           C  
ATOM   2013  CD  PRO   135     306.222 268.661 267.113  1.00  0.00           C  
ATOM   2014  HA  PRO   135     303.187 268.432 266.434  1.00  0.00           H  
ATOM   2015  HB1 PRO   135     303.346 268.162 268.803  1.00  0.00           H  
ATOM   2016  HB2 PRO   135     304.391 269.612 268.977  1.00  0.00           H  
ATOM   2017  HG1 PRO   135     306.043 267.861 269.169  1.00  0.00           H  
ATOM   2018  HG2 PRO   135     305.243 266.879 267.869  1.00  0.00           H  
ATOM   2019  HD1 PRO   135     306.682 269.591 267.517  1.00  0.00           H  
ATOM   2020  HD2 PRO   135     306.993 268.032 266.616  1.00  0.00           H  
ATOM   2021  N   VAL   136     302.474 270.712 265.667  1.00  0.00           N  
ATOM   2022  CA  VAL   136     301.636 271.876 265.539  1.00  0.00           C  
ATOM   2023  C   VAL   136     300.237 271.487 265.882  1.00  0.00           C  
ATOM   2024  O   VAL   136     299.520 270.865 265.096  1.00  0.00           O  
ATOM   2025  CB  VAL   136     301.662 272.491 264.139  1.00  0.00           C  
ATOM   2026  CG1 VAL   136     303.072 273.035 263.871  1.00  0.00           C  
ATOM   2027  CG2 VAL   136     300.639 273.639 263.973  1.00  0.00           C  
ATOM   2028  HN  VAL   136     302.426 270.046 264.927  1.00  0.00           H  
ATOM   2029  HA  VAL   136     301.942 272.644 266.236  1.00  0.00           H  
ATOM   2030  HB  VAL   136     301.437 271.702 263.383  1.00  0.00           H  
ATOM   2031 HG11 VAL   136     303.804 272.207 263.874  1.00  0.00           H  
ATOM   2032 HG12 VAL   136     303.357 273.787 264.638  1.00  0.00           H  
ATOM   2033 HG13 VAL   136     303.086 273.521 262.874  1.00  0.00           H  
ATOM   2034 HG21 VAL   136     300.766 274.404 264.766  1.00  0.00           H  
ATOM   2035 HG22 VAL   136     299.594 273.261 263.998  1.00  0.00           H  
ATOM   2036 HG23 VAL   136     300.786 274.131 262.986  1.00  0.00           H  
ATOM   2037  N   ASP   137     299.827 271.837 267.104  1.00  0.00           N  
ATOM   2038  CA  ASP   137     298.667 271.235 267.687  1.00  0.00           C  
ATOM   2039  C   ASP   137     297.514 272.156 267.702  1.00  0.00           C  
ATOM   2040  O   ASP   137     297.626 273.381 267.811  1.00  0.00           O  
ATOM   2041  CB  ASP   137     299.091 270.468 268.985  1.00  0.00           C  
ATOM   2042  CG  ASP   137     300.151 269.361 268.743  1.00  0.00           C  
ATOM   2043  OD1 ASP   137     300.215 268.724 267.651  1.00  0.00           O  
ATOM   2044  OD2 ASP   137     300.861 269.033 269.725  1.00  0.00           O1-
ATOM   2045  HN  ASP   137     300.435 272.317 267.727  1.00  0.00           H  
ATOM   2046  HA  ASP   137     298.338 270.429 267.040  1.00  0.00           H  
ATOM   2047  HB1 ASP   137     298.221 269.963 269.449  1.00  0.00           H  
ATOM   2048  HB2 ASP   137     299.517 271.180 269.720  1.00  0.00           H  
ATOM   2049  N   GLY   138     296.339 271.533 267.506  1.00  0.00           N  
ATOM   2050  CA  GLY   138     295.082 272.175 267.203  1.00  0.00           C  
ATOM   2051  C   GLY   138     294.613 273.163 268.231  1.00  0.00           C  
ATOM   2052  O   GLY   138     293.639 273.857 268.010  1.00  0.00           O  
ATOM   2053  HN  GLY   138     296.355 270.538 267.415  1.00  0.00           H  
ATOM   2054  HA1 GLY   138     294.329 271.402 267.151  1.00  0.00           H  
ATOM   2055  HA2 GLY   138     295.194 272.702 266.268  1.00  0.00           H  
ATOM   2056  N   ALA   139     295.304 273.286 269.374  1.00  0.00           N  
ATOM   2057  CA  ALA   139     295.106 274.326 270.346  1.00  0.00           C  
ATOM   2058  C   ALA   139     295.294 275.751 269.857  1.00  0.00           C  
ATOM   2059  O   ALA   139     294.456 276.620 270.088  1.00  0.00           O  
ATOM   2060  CB  ALA   139     296.000 274.039 271.568  1.00  0.00           C  
ATOM   2061  HN  ALA   139     296.090 272.694 269.521  1.00  0.00           H  
ATOM   2062  HA  ALA   139     294.072 274.269 270.656  1.00  0.00           H  
ATOM   2063  HB1 ALA   139     297.077 274.087 271.304  1.00  0.00           H  
ATOM   2064  HB2 ALA   139     295.785 273.020 271.957  1.00  0.00           H  
ATOM   2065  HB3 ALA   139     295.796 274.758 272.391  1.00  0.00           H  
ATOM   2066  N   SER   140     296.363 276.047 269.100  1.00  0.00           N  
ATOM   2067  CA  SER   140     296.485 277.384 268.533  1.00  0.00           C  
ATOM   2068  C   SER   140     295.620 277.573 267.324  1.00  0.00           C  
ATOM   2069  O   SER   140     295.153 278.672 267.042  1.00  0.00           O  
ATOM   2070  CB  SER   140     297.938 277.736 268.125  1.00  0.00           C  
ATOM   2071  OG  SER   140     298.796 277.724 269.266  1.00  0.00           O  
ATOM   2072  HN  SER   140     297.077 275.372 268.909  1.00  0.00           H  
ATOM   2073  HA  SER   140     296.163 278.116 269.261  1.00  0.00           H  
ATOM   2074  HB1 SER   140     297.983 278.745 267.655  1.00  0.00           H  
ATOM   2075  HB2 SER   140     298.319 276.993 267.387  1.00  0.00           H  
ATOM   2076  HG1 SER   140     298.490 278.407 269.871  1.00  0.00           H  
ATOM   2077  N   LEU   141     295.356 276.468 266.610  1.00  0.00           N  
ATOM   2078  CA  LEU   141     294.431 276.423 265.504  1.00  0.00           C  
ATOM   2079  C   LEU   141     293.000 276.735 265.933  1.00  0.00           C  
ATOM   2080  O   LEU   141     292.268 277.503 265.323  1.00  0.00           O  
ATOM   2081  CB  LEU   141     294.498 275.018 264.849  1.00  0.00           C  
ATOM   2082  CG  LEU   141     294.212 274.931 263.331  1.00  0.00           C  
ATOM   2083  CD1 LEU   141     294.256 273.457 262.908  1.00  0.00           C  
ATOM   2084  CD2 LEU   141     292.875 275.547 262.888  1.00  0.00           C  
ATOM   2085  HN  LEU   141     295.766 275.602 266.878  1.00  0.00           H  
ATOM   2086  HA  LEU   141     294.730 277.175 264.786  1.00  0.00           H  
ATOM   2087  HB1 LEU   141     293.829 274.306 265.378  1.00  0.00           H  
ATOM   2088  HB2 LEU   141     295.540 274.641 264.977  1.00  0.00           H  
ATOM   2089  HG  LEU   141     295.029 275.471 262.793  1.00  0.00           H  
ATOM   2090 HD11 LEU   141     295.204 272.977 263.230  1.00  0.00           H  
ATOM   2091 HD12 LEU   141     294.170 273.360 261.806  1.00  0.00           H  
ATOM   2092 HD13 LEU   141     293.408 272.918 263.378  1.00  0.00           H  
ATOM   2093 HD21 LEU   141     292.878 276.647 263.038  1.00  0.00           H  
ATOM   2094 HD22 LEU   141     292.032 275.111 263.465  1.00  0.00           H  
ATOM   2095 HD23 LEU   141     292.701 275.352 261.809  1.00  0.00           H  
ATOM   2096  N   ALA   142     292.573 276.147 267.052  1.00  0.00           N  
ATOM   2097  CA  ALA   142     291.305 276.371 267.680  1.00  0.00           C  
ATOM   2098  C   ALA   142     291.066 277.790 268.151  1.00  0.00           C  
ATOM   2099  O   ALA   142     289.987 278.359 267.996  1.00  0.00           O  
ATOM   2100  CB  ALA   142     291.218 275.417 268.884  1.00  0.00           C  
ATOM   2101  HN  ALA   142     293.134 275.439 267.490  1.00  0.00           H  
ATOM   2102  HA  ALA   142     290.522 276.155 266.968  1.00  0.00           H  
ATOM   2103  HB1 ALA   142     292.101 275.560 269.541  1.00  0.00           H  
ATOM   2104  HB2 ALA   142     291.246 274.363 268.541  1.00  0.00           H  
ATOM   2105  HB3 ALA   142     290.293 275.562 269.475  1.00  0.00           H  
ATOM   2106  N   GLY   143     292.102 278.393 268.751  1.00  0.00           N  
ATOM   2107  CA  GLY   143     291.976 279.560 269.604  1.00  0.00           C  
ATOM   2108  C   GLY   143     291.401 280.820 269.037  1.00  0.00           C  
ATOM   2109  O   GLY   143     290.804 281.608 269.766  1.00  0.00           O  
ATOM   2110  HN  GLY   143     292.980 277.914 268.761  1.00  0.00           H  
ATOM   2111  HA1 GLY   143     292.973 279.808 269.932  1.00  0.00           H  
ATOM   2112  HA2 GLY   143     291.334 279.287 270.431  1.00  0.00           H  
ATOM   2113  N   GLY   144     291.583 281.060 267.730  1.00  0.00           N  
ATOM   2114  CA  GLY   144     291.023 282.229 267.067  1.00  0.00           C  
ATOM   2115  C   GLY   144     289.848 281.899 266.179  1.00  0.00           C  
ATOM   2116  O   GLY   144     289.212 282.779 265.595  1.00  0.00           O  
ATOM   2117  HN  GLY   144     292.098 280.403 267.181  1.00  0.00           H  
ATOM   2118  HA1 GLY   144     291.786 282.654 266.436  1.00  0.00           H  
ATOM   2119  HA2 GLY   144     290.660 282.948 267.788  1.00  0.00           H  
ATOM   2120  N   MET   145     289.521 280.597 266.034  1.00  0.00           N  
ATOM   2121  CA  MET   145     288.881 280.074 264.834  1.00  0.00           C  
ATOM   2122  C   MET   145     287.446 280.482 264.676  1.00  0.00           C  
ATOM   2123  O   MET   145     286.909 280.564 263.566  1.00  0.00           O  
ATOM   2124  CB  MET   145     289.045 278.535 264.770  1.00  0.00           C  
ATOM   2125  CG  MET   145     289.249 278.009 263.332  1.00  0.00           C  
ATOM   2126  SD  MET   145     287.711 277.727 262.407  1.00  0.00           S  
ATOM   2127  CE  MET   145     288.474 277.585 260.771  1.00  0.00           C  
ATOM   2128  HN  MET   145     289.902 279.914 266.660  1.00  0.00           H  
ATOM   2129  HA  MET   145     289.412 280.496 263.991  1.00  0.00           H  
ATOM   2130  HB1 MET   145     288.219 278.001 265.286  1.00  0.00           H  
ATOM   2131  HB2 MET   145     289.975 278.286 265.326  1.00  0.00           H  
ATOM   2132  HG1 MET   145     289.825 277.059 263.390  1.00  0.00           H  
ATOM   2133  HG2 MET   145     289.893 278.731 262.781  1.00  0.00           H  
ATOM   2134  HE1 MET   145     288.787 278.583 260.398  1.00  0.00           H  
ATOM   2135  HE2 MET   145     287.756 277.153 260.043  1.00  0.00           H  
ATOM   2136  HE3 MET   145     289.367 276.927 260.787  1.00  0.00           H  
ATOM   2137  N   LEU   146     286.817 280.879 265.789  1.00  0.00           N  
ATOM   2138  CA  LEU   146     285.503 281.475 265.850  1.00  0.00           C  
ATOM   2139  C   LEU   146     285.203 282.710 265.005  1.00  0.00           C  
ATOM   2140  O   LEU   146     284.094 283.238 264.958  1.00  0.00           O  
ATOM   2141  CB  LEU   146     285.036 281.693 267.306  1.00  0.00           C  
ATOM   2142  CG  LEU   146     284.392 280.440 267.931  1.00  0.00           C  
ATOM   2143  CD1 LEU   146     283.727 280.830 269.255  1.00  0.00           C  
ATOM   2144  CD2 LEU   146     285.345 279.240 268.095  1.00  0.00           C  
ATOM   2145  HN  LEU   146     287.294 280.769 266.659  1.00  0.00           H  
ATOM   2146  HA  LEU   146     284.836 280.743 265.427  1.00  0.00           H  
ATOM   2147  HB1 LEU   146     284.243 282.476 267.351  1.00  0.00           H  
ATOM   2148  HB2 LEU   146     285.881 282.050 267.929  1.00  0.00           H  
ATOM   2149  HG  LEU   146     283.567 280.113 267.254  1.00  0.00           H  
ATOM   2150 HD11 LEU   146     284.479 281.229 269.960  1.00  0.00           H  
ATOM   2151 HD12 LEU   146     283.234 279.938 269.696  1.00  0.00           H  
ATOM   2152 HD13 LEU   146     282.964 281.620 269.097  1.00  0.00           H  
ATOM   2153 HD21 LEU   146     286.174 279.470 268.784  1.00  0.00           H  
ATOM   2154 HD22 LEU   146     285.803 278.927 267.138  1.00  0.00           H  
ATOM   2155 HD23 LEU   146     284.794 278.367 268.507  1.00  0.00           H  
ATOM   2156  N   SER   147     286.194 283.123 264.236  1.00  0.00           N  
ATOM   2157  CA  SER   147     286.193 284.090 263.183  1.00  0.00           C  
ATOM   2158  C   SER   147     285.251 283.897 262.054  1.00  0.00           C  
ATOM   2159  O   SER   147     284.809 284.883 261.468  1.00  0.00           O  
ATOM   2160  CB  SER   147     287.629 284.164 262.639  1.00  0.00           C  
ATOM   2161  OG  SER   147     288.403 284.852 263.610  1.00  0.00           O  
ATOM   2162  HN  SER   147     287.061 282.642 264.360  1.00  0.00           H  
ATOM   2163  HA  SER   147     285.934 285.032 263.638  1.00  0.00           H  
ATOM   2164  HB1 SER   147     287.708 284.714 261.677  1.00  0.00           H  
ATOM   2165  HB2 SER   147     288.044 283.140 262.484  1.00  0.00           H  
ATOM   2166  HG1 SER   147     288.782 284.203 264.238  1.00  0.00           H  
ATOM   2167  N   ILE   148     284.953 282.653 261.698  1.00  0.00           N  
ATOM   2168  CA  ILE   148     283.977 282.389 260.669  1.00  0.00           C  
ATOM   2169  C   ILE   148     282.737 281.729 261.210  1.00  0.00           C  
ATOM   2170  O   ILE   148     281.666 281.867 260.630  1.00  0.00           O  
ATOM   2171  CB  ILE   148     284.663 281.580 259.557  1.00  0.00           C  
ATOM   2172  CG1 ILE   148     285.440 280.327 260.034  1.00  0.00           C  
ATOM   2173  CG2 ILE   148     283.657 281.268 258.439  1.00  0.00           C  
ATOM   2174  CD  ILE   148     285.893 279.456 258.852  1.00  0.00           C  
ATOM   2175  HN  ILE   148     285.415 281.873 262.118  1.00  0.00           H  
ATOM   2176  HA  ILE   148     283.625 283.305 260.213  1.00  0.00           H  
ATOM   2177  HB  ILE   148     285.429 282.256 259.098  1.00  0.00           H  
ATOM   2178 HG11 ILE   148     284.816 279.716 260.719  1.00  0.00           H  
ATOM   2179 HG12 ILE   148     286.341 280.646 260.603  1.00  0.00           H  
ATOM   2180 HG21 ILE   148     283.145 282.209 258.177  1.00  0.00           H  
ATOM   2181 HG22 ILE   148     282.895 280.528 258.754  1.00  0.00           H  
ATOM   2182 HG23 ILE   148     284.154 280.898 257.517  1.00  0.00           H  
ATOM   2183  HD1 ILE   148     286.253 280.090 258.013  1.00  0.00           H  
ATOM   2184  HD2 ILE   148     285.053 278.842 258.465  1.00  0.00           H  
ATOM   2185  HD3 ILE   148     286.713 278.776 259.144  1.00  0.00           H  
ATOM   2186  N   PHE   149     282.823 281.091 262.397  1.00  0.00           N  
ATOM   2187  CA  PHE   149     281.740 280.298 262.948  1.00  0.00           C  
ATOM   2188  C   PHE   149     280.403 281.008 263.113  1.00  0.00           C  
ATOM   2189  O   PHE   149     279.369 280.447 262.787  1.00  0.00           O  
ATOM   2190  CB  PHE   149     282.162 279.541 264.241  1.00  0.00           C  
ATOM   2191  CG  PHE   149     283.159 278.424 263.976  1.00  0.00           C  
ATOM   2192  CD1 PHE   149     283.032 277.546 262.888  1.00  0.00           C  
ATOM   2193  CD2 PHE   149     284.173 278.155 264.904  1.00  0.00           C  
ATOM   2194  CE1 PHE   149     283.898 276.458 262.718  1.00  0.00           C  
ATOM   2195  CE2 PHE   149     285.044 277.068 264.759  1.00  0.00           C  
ATOM   2196  CZ  PHE   149     284.903 276.217 263.659  1.00  0.00           C  
ATOM   2197  HN  PHE   149     283.688 281.032 262.877  1.00  0.00           H  
ATOM   2198  HA  PHE   149     281.502 279.564 262.199  1.00  0.00           H  
ATOM   2199  HB1 PHE   149     281.276 279.057 264.709  1.00  0.00           H  
ATOM   2200  HB2 PHE   149     282.594 280.265 264.964  1.00  0.00           H  
ATOM   2201  HD1 PHE   149     282.211 277.659 262.203  1.00  0.00           H  
ATOM   2202  HD2 PHE   149     284.239 278.766 265.776  1.00  0.00           H  
ATOM   2203  HE1 PHE   149     283.768 275.788 261.880  1.00  0.00           H  
ATOM   2204  HE2 PHE   149     285.806 276.874 265.499  1.00  0.00           H  
ATOM   2205  HZ  PHE   149     285.562 275.370 263.544  1.00  0.00           H  
ATOM   2206  N   THR   150     280.348 282.278 263.547  1.00  0.00           N  
ATOM   2207  CA  THR   150     279.123 283.040 263.288  1.00  0.00           C  
ATOM   2208  C   THR   150     279.480 284.477 263.151  1.00  0.00           C  
ATOM   2209  O   THR   150     279.727 285.176 264.131  1.00  0.00           O  
ATOM   2210  CB  THR   150     278.009 282.916 264.336  1.00  0.00           C  
ATOM   2211  CG2 THR   150     276.693 283.565 263.888  1.00  0.00           C  
ATOM   2212  OG1 THR   150     277.679 281.562 264.578  1.00  0.00           O  
ATOM   2213  HN  THR   150     281.160 282.758 263.863  1.00  0.00           H  
ATOM   2214  HA  THR   150     278.704 282.732 262.338  1.00  0.00           H  
ATOM   2215  HB  THR   150     278.332 283.355 265.307  1.00  0.00           H  
ATOM   2216  HG1 THR   150     278.030 281.046 263.827  1.00  0.00           H  
ATOM   2217 HG21 THR   150     276.298 283.067 262.974  1.00  0.00           H  
ATOM   2218 HG22 THR   150     276.800 284.649 263.696  1.00  0.00           H  
ATOM   2219 HG23 THR   150     275.923 283.429 264.680  1.00  0.00           H  
ATOM   2220  N   LYS   151     279.535 284.965 261.902  1.00  0.00           N  
ATOM   2221  CA  LYS   151     280.052 286.291 261.676  1.00  0.00           C  
ATOM   2222  C   LYS   151     279.677 286.926 260.368  1.00  0.00           C  
ATOM   2223  O   LYS   151     279.191 288.061 260.346  1.00  0.00           O  
ATOM   2224  CB  LYS   151     281.624 286.384 261.821  1.00  0.00           C  
ATOM   2225  CG  LYS   151     282.137 287.121 263.087  1.00  0.00           C  
ATOM   2226  CD  LYS   151     283.685 287.173 263.243  1.00  0.00           C  
ATOM   2227  CE  LYS   151     284.478 287.795 262.063  1.00  0.00           C  
ATOM   2228  NZ  LYS   151     285.917 287.391 262.051  1.00  0.00           N1+
ATOM   2229  HN  LYS   151     279.308 284.382 261.123  1.00  0.00           H  
ATOM   2230  HA  LYS   151     279.608 286.946 262.416  1.00  0.00           H  
ATOM   2231  HB1 LYS   151     282.069 286.901 260.944  1.00  0.00           H  
ATOM   2232  HB2 LYS   151     282.029 285.348 261.816  1.00  0.00           H  
ATOM   2233  HG1 LYS   151     281.725 286.602 263.984  1.00  0.00           H  
ATOM   2234  HG2 LYS   151     281.725 288.154 263.098  1.00  0.00           H  
ATOM   2235  HD1 LYS   151     283.998 286.122 263.418  1.00  0.00           H  
ATOM   2236  HD2 LYS   151     283.924 287.733 264.176  1.00  0.00           H  
ATOM   2237  HE1 LYS   151     284.419 288.902 262.098  1.00  0.00           H  
ATOM   2238  HE2 LYS   151     284.058 287.448 261.096  1.00  0.00           H  
ATOM   2239  HZ1 LYS   151     286.460 287.778 262.846  1.00  0.00           H  
ATOM   2240  HZ2 LYS   151     286.386 287.653 261.155  1.00  0.00           H  
ATOM   2241  HZ3 LYS   151     285.931 286.347 262.085  1.00  0.00           H  
ATOM   2242  N   THR   152     279.934 286.262 259.236  1.00  0.00           N  
ATOM   2243  CA  THR   152     279.493 286.788 257.959  1.00  0.00           C  
ATOM   2244  C   THR   152     278.653 285.711 257.369  1.00  0.00           C  
ATOM   2245  O   THR   152     278.736 284.566 257.792  1.00  0.00           O  
ATOM   2246  CB  THR   152     280.537 287.250 256.932  1.00  0.00           C  
ATOM   2247  CG2 THR   152     281.901 287.532 257.576  1.00  0.00           C  
ATOM   2248  OG1 THR   152     280.124 288.472 256.337  1.00  0.00           O  
ATOM   2249  HN  THR   152     280.249 285.312 259.234  1.00  0.00           H  
ATOM   2250  HA  THR   152     278.800 287.603 258.126  1.00  0.00           H  
ATOM   2251  HB  THR   152     280.691 286.518 256.107  1.00  0.00           H  
ATOM   2252  HG1 THR   152     280.209 289.137 257.026  1.00  0.00           H  
ATOM   2253 HG21 THR   152     282.347 286.589 257.958  1.00  0.00           H  
ATOM   2254 HG22 THR   152     281.808 288.258 258.409  1.00  0.00           H  
ATOM   2255 HG23 THR   152     282.595 287.950 256.813  1.00  0.00           H  
ATOM   2256  N   ALA   153     277.813 286.052 256.382  1.00  0.00           N  
ATOM   2257  CA  ALA   153     276.920 285.111 255.742  1.00  0.00           C  
ATOM   2258  C   ALA   153     277.610 284.375 254.597  1.00  0.00           C  
ATOM   2259  O   ALA   153     277.071 284.200 253.507  1.00  0.00           O  
ATOM   2260  CB  ALA   153     275.665 285.863 255.251  1.00  0.00           C  
ATOM   2261  HN  ALA   153     277.775 286.985 256.041  1.00  0.00           H  
ATOM   2262  HA  ALA   153     276.614 284.356 256.458  1.00  0.00           H  
ATOM   2263  HB1 ALA   153     275.930 286.625 254.490  1.00  0.00           H  
ATOM   2264  HB2 ALA   153     275.165 286.365 256.107  1.00  0.00           H  
ATOM   2265  HB3 ALA   153     274.939 285.151 254.800  1.00  0.00           H  
ATOM   2266  N   LEU   154     278.855 283.941 254.851  1.00  0.00           N  
ATOM   2267  CA  LEU   154     279.572 282.954 254.081  1.00  0.00           C  
ATOM   2268  C   LEU   154     279.053 281.571 254.348  1.00  0.00           C  
ATOM   2269  O   LEU   154     278.545 281.276 255.429  1.00  0.00           O  
ATOM   2270  CB  LEU   154     281.114 283.013 254.266  1.00  0.00           C  
ATOM   2271  CG  LEU   154     281.623 283.470 255.652  1.00  0.00           C  
ATOM   2272  CD1 LEU   154     283.155 283.399 255.676  1.00  0.00           C  
ATOM   2273  CD2 LEU   154     281.036 282.678 256.829  1.00  0.00           C  
ATOM   2274  HN  LEU   154     279.219 284.083 255.766  1.00  0.00           H  
ATOM   2275  HA  LEU   154     279.362 283.137 253.035  1.00  0.00           H  
ATOM   2276  HB1 LEU   154     281.498 283.750 253.525  1.00  0.00           H  
ATOM   2277  HB2 LEU   154     281.584 282.039 254.005  1.00  0.00           H  
ATOM   2278  HG  LEU   154     281.334 284.536 255.777  1.00  0.00           H  
ATOM   2279 HD11 LEU   154     283.577 283.898 254.782  1.00  0.00           H  
ATOM   2280 HD12 LEU   154     283.486 282.337 255.649  1.00  0.00           H  
ATOM   2281 HD13 LEU   154     283.566 283.874 256.590  1.00  0.00           H  
ATOM   2282 HD21 LEU   154     281.363 281.618 256.784  1.00  0.00           H  
ATOM   2283 HD22 LEU   154     279.930 282.673 256.832  1.00  0.00           H  
ATOM   2284 HD23 LEU   154     281.350 283.119 257.797  1.00  0.00           H  
ATOM   2285  N   ASP   155     279.170 280.668 253.368  1.00  0.00           N  
ATOM   2286  CA  ASP   155     278.792 279.317 253.608  1.00  0.00           C  
ATOM   2287  C   ASP   155     279.986 278.507 254.088  1.00  0.00           C  
ATOM   2288  O   ASP   155     281.117 278.579 253.604  1.00  0.00           O  
ATOM   2289  CB  ASP   155     278.004 278.724 252.426  1.00  0.00           C  
ATOM   2290  CG  ASP   155     278.811 278.481 251.172  1.00  0.00           C  
ATOM   2291  OD1 ASP   155     279.586 279.373 250.756  1.00  0.00           O  
ATOM   2292  OD2 ASP   155     278.544 277.403 250.573  1.00  0.00           O1-
ATOM   2293  HN  ASP   155     279.550 280.822 252.452  1.00  0.00           H  
ATOM   2294  HA  ASP   155     278.069 279.285 254.414  1.00  0.00           H  
ATOM   2295  HB1 ASP   155     277.187 279.428 252.152  1.00  0.00           H  
ATOM   2296  HB2 ASP   155     277.542 277.776 252.752  1.00  0.00           H  
ATOM   2297  N   MET   156     279.775 277.726 255.155  1.00  0.00           N  
ATOM   2298  CA  MET   156     280.855 277.169 255.936  1.00  0.00           C  
ATOM   2299  C   MET   156     281.437 275.888 255.443  1.00  0.00           C  
ATOM   2300  O   MET   156     281.762 274.959 256.180  1.00  0.00           O  
ATOM   2301  CB  MET   156     280.446 277.118 257.418  1.00  0.00           C  
ATOM   2302  CG  MET   156     280.434 278.521 258.051  1.00  0.00           C  
ATOM   2303  SD  MET   156     280.834 278.519 259.812  1.00  0.00           S  
ATOM   2304  CE  MET   156     282.530 277.906 259.572  1.00  0.00           C  
ATOM   2305  HN  MET   156     278.860 277.660 255.544  1.00  0.00           H  
ATOM   2306  HA  MET   156     281.684 277.863 255.890  1.00  0.00           H  
ATOM   2307  HB1 MET   156     281.112 276.438 257.987  1.00  0.00           H  
ATOM   2308  HB2 MET   156     279.424 276.698 257.494  1.00  0.00           H  
ATOM   2309  HG1 MET   156     279.437 278.987 257.882  1.00  0.00           H  
ATOM   2310  HG2 MET   156     281.168 279.172 257.527  1.00  0.00           H  
ATOM   2311  HE1 MET   156     282.898 278.107 258.544  1.00  0.00           H  
ATOM   2312  HE2 MET   156     282.583 276.812 259.753  1.00  0.00           H  
ATOM   2313  HE3 MET   156     283.225 278.400 260.278  1.00  0.00           H  
ATOM   2314  N   LYS   157     281.676 275.827 254.142  1.00  0.00           N  
ATOM   2315  CA  LYS   157     282.049 274.607 253.494  1.00  0.00           C  
ATOM   2316  C   LYS   157     283.554 274.449 253.444  1.00  0.00           C  
ATOM   2317  O   LYS   157     284.111 273.424 253.053  1.00  0.00           O  
ATOM   2318  CB  LYS   157     281.256 274.573 252.152  1.00  0.00           C  
ATOM   2319  CG  LYS   157     279.715 274.732 252.360  1.00  0.00           C  
ATOM   2320  CD  LYS   157     278.872 274.340 251.123  1.00  0.00           C  
ATOM   2321  CE  LYS   157     277.342 274.279 251.341  1.00  0.00           C  
ATOM   2322  NZ  LYS   157     276.760 275.622 251.522  1.00  0.00           N1+
ATOM   2323  HN  LYS   157     281.431 276.613 253.559  1.00  0.00           H  
ATOM   2324  HA  LYS   157     281.692 273.767 254.075  1.00  0.00           H  
ATOM   2325  HB1 LYS   157     281.455 273.608 251.640  1.00  0.00           H  
ATOM   2326  HB2 LYS   157     281.588 275.393 251.479  1.00  0.00           H  
ATOM   2327  HG1 LYS   157     279.478 275.787 252.618  1.00  0.00           H  
ATOM   2328  HG2 LYS   157     279.384 274.121 253.228  1.00  0.00           H  
ATOM   2329  HD1 LYS   157     279.198 273.346 250.752  1.00  0.00           H  
ATOM   2330  HD2 LYS   157     279.092 275.049 250.296  1.00  0.00           H  
ATOM   2331  HE1 LYS   157     277.067 273.643 252.213  1.00  0.00           H  
ATOM   2332  HE2 LYS   157     276.871 273.839 250.431  1.00  0.00           H  
ATOM   2333  HZ1 LYS   157     277.258 276.326 250.904  1.00  0.00           H  
ATOM   2334  HZ2 LYS   157     276.787 275.959 252.500  1.00  0.00           H  
ATOM   2335  HZ3 LYS   157     275.718 275.553 251.306  1.00  0.00           H  
ATOM   2336  N   THR   158     284.218 275.427 254.085  1.00  0.00           N  
ATOM   2337  CA  THR   158     285.525 275.334 254.720  1.00  0.00           C  
ATOM   2338  C   THR   158     285.600 274.259 255.748  1.00  0.00           C  
ATOM   2339  O   THR   158     286.665 273.691 255.996  1.00  0.00           O  
ATOM   2340  CB  THR   158     285.881 276.581 255.524  1.00  0.00           C  
ATOM   2341  CG2 THR   158     285.451 277.834 254.747  1.00  0.00           C  
ATOM   2342  OG1 THR   158     287.286 276.597 255.770  1.00  0.00           O  
ATOM   2343  HN  THR   158     283.717 276.280 254.214  1.00  0.00           H  
ATOM   2344  HA  THR   158     286.248 275.132 253.947  1.00  0.00           H  
ATOM   2345  HB  THR   158     285.344 276.652 256.505  1.00  0.00           H  
ATOM   2346  HG1 THR   158     287.443 275.903 256.423  1.00  0.00           H  
ATOM   2347 HG21 THR   158     284.364 278.027 254.859  1.00  0.00           H  
ATOM   2348 HG22 THR   158     285.660 277.717 253.666  1.00  0.00           H  
ATOM   2349 HG23 THR   158     285.982 278.735 255.125  1.00  0.00           H  
ATOM   2350  N   ALA   159     284.483 274.085 256.472  1.00  0.00           N  
ATOM   2351  CA  ALA   159     284.542 273.610 257.813  1.00  0.00           C  
ATOM   2352  C   ALA   159     284.897 272.179 257.956  1.00  0.00           C  
ATOM   2353  O   ALA   159     285.402 271.809 259.007  1.00  0.00           O  
ATOM   2354  CB  ALA   159     283.204 273.769 258.556  1.00  0.00           C  
ATOM   2355  HN  ALA   159     283.595 274.469 256.199  1.00  0.00           H  
ATOM   2356  HA  ALA   159     285.294 274.178 258.344  1.00  0.00           H  
ATOM   2357  HB1 ALA   159     282.434 273.122 258.083  1.00  0.00           H  
ATOM   2358  HB2 ALA   159     282.845 274.816 258.532  1.00  0.00           H  
ATOM   2359  HB3 ALA   159     283.298 273.460 259.623  1.00  0.00           H  
ATOM   2360  N   LYS   160     284.725 271.380 256.895  1.00  0.00           N  
ATOM   2361  CA  LYS   160     284.978 269.961 256.897  1.00  0.00           C  
ATOM   2362  C   LYS   160     286.369 269.607 257.430  1.00  0.00           C  
ATOM   2363  O   LYS   160     286.617 268.679 258.200  1.00  0.00           O  
ATOM   2364  CB  LYS   160     284.929 269.412 255.421  1.00  0.00           C  
ATOM   2365  CG  LYS   160     283.641 269.657 254.598  1.00  0.00           C  
ATOM   2366  CD  LYS   160     283.775 269.307 253.089  1.00  0.00           C  
ATOM   2367  CE  LYS   160     284.051 267.834 252.702  1.00  0.00           C  
ATOM   2368  NZ  LYS   160     282.878 266.975 252.917  1.00  0.00           N1+
ATOM   2369  HN  LYS   160     284.339 271.751 256.055  1.00  0.00           H  
ATOM   2370  HA  LYS   160     284.238 269.468 257.514  1.00  0.00           H  
ATOM   2371  HB1 LYS   160     285.100 268.311 255.459  1.00  0.00           H  
ATOM   2372  HB2 LYS   160     285.767 269.857 254.840  1.00  0.00           H  
ATOM   2373  HG1 LYS   160     283.366 270.734 254.656  1.00  0.00           H  
ATOM   2374  HG2 LYS   160     282.808 269.075 255.041  1.00  0.00           H  
ATOM   2375  HD1 LYS   160     284.620 269.912 252.685  1.00  0.00           H  
ATOM   2376  HD2 LYS   160     282.860 269.651 252.555  1.00  0.00           H  
ATOM   2377  HE1 LYS   160     284.898 267.415 253.287  1.00  0.00           H  
ATOM   2378  HE2 LYS   160     284.302 267.781 251.618  1.00  0.00           H  
ATOM   2379  HZ1 LYS   160     281.986 267.422 252.597  1.00  0.00           H  
ATOM   2380  HZ2 LYS   160     282.829 266.756 253.955  1.00  0.00           H  
ATOM   2381  HZ3 LYS   160     282.956 266.031 252.495  1.00  0.00           H  
ATOM   2382  N   ARG   161     287.317 270.443 257.012  1.00  0.00           N  
ATOM   2383  CA  ARG   161     288.694 270.457 257.394  1.00  0.00           C  
ATOM   2384  C   ARG   161     288.958 270.769 258.844  1.00  0.00           C  
ATOM   2385  O   ARG   161     289.777 270.147 259.517  1.00  0.00           O  
ATOM   2386  CB  ARG   161     289.386 271.445 256.381  1.00  0.00           C  
ATOM   2387  CG  ARG   161     289.133 271.048 254.889  1.00  0.00           C  
ATOM   2388  CD  ARG   161     289.701 271.924 253.743  1.00  0.00           C  
ATOM   2389  NE  ARG   161     289.087 273.294 253.795  1.00  0.00           N  
ATOM   2390  CZ  ARG   161     289.090 274.146 252.772  1.00  0.00           C  
ATOM   2391  NH1 ARG   161     289.520 273.889 251.555  1.00  0.00           N1+
ATOM   2392  NH2 ARG   161     288.652 275.376 252.970  1.00  0.00           N  
ATOM   2393  HN  ARG   161     287.038 271.174 256.397  1.00  0.00           H  
ATOM   2394  HA  ARG   161     289.088 269.462 257.225  1.00  0.00           H  
ATOM   2395  HB1 ARG   161     290.482 271.458 256.567  1.00  0.00           H  
ATOM   2396  HB2 ARG   161     288.993 272.467 256.556  1.00  0.00           H  
ATOM   2397  HG1 ARG   161     288.046 270.956 254.680  1.00  0.00           H  
ATOM   2398  HG2 ARG   161     289.574 270.033 254.744  1.00  0.00           H  
ATOM   2399  HD1 ARG   161     289.433 271.438 252.771  1.00  0.00           H  
ATOM   2400  HD2 ARG   161     290.809 272.003 253.805  1.00  0.00           H  
ATOM   2401  HE  ARG   161     288.552 273.543 254.593  1.00  0.00           H  
ATOM   2402 HH11 ARG   161     289.989 273.011 251.304  1.00  0.00           H  
ATOM   2403 HH12 ARG   161     289.447 274.563 250.835  1.00  0.00           H  
ATOM   2404 HH21 ARG   161     288.911 276.059 252.274  1.00  0.00           H  
ATOM   2405 HH22 ARG   161     288.396 275.671 253.880  1.00  0.00           H  
ATOM   2406  N   VAL   162     288.225 271.746 259.393  1.00  0.00           N  
ATOM   2407  CA  VAL   162     288.475 272.178 260.744  1.00  0.00           C  
ATOM   2408  C   VAL   162     287.632 271.438 261.742  1.00  0.00           C  
ATOM   2409  O   VAL   162     287.969 271.358 262.926  1.00  0.00           O  
ATOM   2410  CB  VAL   162     288.334 273.695 260.888  1.00  0.00           C  
ATOM   2411  CG1 VAL   162     289.253 274.161 262.035  1.00  0.00           C  
ATOM   2412  CG2 VAL   162     286.874 274.141 261.121  1.00  0.00           C  
ATOM   2413  HN  VAL   162     287.445 272.134 258.908  1.00  0.00           H  
ATOM   2414  HA  VAL   162     289.499 271.947 261.000  1.00  0.00           H  
ATOM   2415  HB  VAL   162     288.707 274.163 259.946  1.00  0.00           H  
ATOM   2416 HG11 VAL   162     290.282 273.760 261.916  1.00  0.00           H  
ATOM   2417 HG12 VAL   162     288.846 273.819 263.005  1.00  0.00           H  
ATOM   2418 HG13 VAL   162     289.313 275.263 262.075  1.00  0.00           H  
ATOM   2419 HG21 VAL   162     286.502 273.784 262.105  1.00  0.00           H  
ATOM   2420 HG22 VAL   162     286.204 273.745 260.334  1.00  0.00           H  
ATOM   2421 HG23 VAL   162     286.797 275.247 261.122  1.00  0.00           H  
ATOM   2422  N   THR   163     286.551 270.791 261.313  1.00  0.00           N  
ATOM   2423  CA  THR   163     285.840 269.817 262.109  1.00  0.00           C  
ATOM   2424  C   THR   163     286.687 268.621 262.433  1.00  0.00           C  
ATOM   2425  O   THR   163     286.696 268.154 263.564  1.00  0.00           O  
ATOM   2426  CB  THR   163     284.517 269.385 261.479  1.00  0.00           C  
ATOM   2427  CG2 THR   163     283.504 270.524 261.685  1.00  0.00           C  
ATOM   2428  OG1 THR   163     284.607 269.219 260.076  1.00  0.00           O  
ATOM   2429  HN  THR   163     286.203 270.890 260.370  1.00  0.00           H  
ATOM   2430  HA  THR   163     285.613 270.272 263.062  1.00  0.00           H  
ATOM   2431  HB  THR   163     284.128 268.444 261.921  1.00  0.00           H  
ATOM   2432  HG1 THR   163     284.981 268.351 259.881  1.00  0.00           H  
ATOM   2433 HG21 THR   163     283.823 271.433 261.133  1.00  0.00           H  
ATOM   2434 HG22 THR   163     283.386 270.784 262.754  1.00  0.00           H  
ATOM   2435 HG23 THR   163     282.515 270.219 261.287  1.00  0.00           H  
ATOM   2436  N   ALA   164     287.487 268.141 261.455  1.00  0.00           N  
ATOM   2437  CA  ALA   164     288.520 267.172 261.741  1.00  0.00           C  
ATOM   2438  C   ALA   164     289.580 267.650 262.707  1.00  0.00           C  
ATOM   2439  O   ALA   164     289.866 267.016 263.723  1.00  0.00           O  
ATOM   2440  CB  ALA   164     289.204 266.730 260.430  1.00  0.00           C  
ATOM   2441  HN  ALA   164     287.426 268.478 260.517  1.00  0.00           H  
ATOM   2442  HA  ALA   164     288.050 266.311 262.200  1.00  0.00           H  
ATOM   2443  HB1 ALA   164     289.684 267.589 259.914  1.00  0.00           H  
ATOM   2444  HB2 ALA   164     288.456 266.288 259.737  1.00  0.00           H  
ATOM   2445  HB3 ALA   164     289.983 265.961 260.629  1.00  0.00           H  
ATOM   2446  N   ALA   165     290.140 268.841 262.463  1.00  0.00           N  
ATOM   2447  CA  ALA   165     291.108 269.420 263.357  1.00  0.00           C  
ATOM   2448  C   ALA   165     290.647 269.686 264.779  1.00  0.00           C  
ATOM   2449  O   ALA   165     291.381 269.489 265.751  1.00  0.00           O  
ATOM   2450  CB  ALA   165     291.737 270.677 262.730  1.00  0.00           C  
ATOM   2451  HN  ALA   165     289.984 269.297 261.584  1.00  0.00           H  
ATOM   2452  HA  ALA   165     291.903 268.691 263.452  1.00  0.00           H  
ATOM   2453  HB1 ALA   165     291.021 271.524 262.712  1.00  0.00           H  
ATOM   2454  HB2 ALA   165     292.058 270.459 261.688  1.00  0.00           H  
ATOM   2455  HB3 ALA   165     292.638 270.968 263.310  1.00  0.00           H  
ATOM   2456  N   LEU   166     289.401 270.131 264.956  1.00  0.00           N  
ATOM   2457  CA  LEU   166     288.880 270.404 266.269  1.00  0.00           C  
ATOM   2458  C   LEU   166     288.276 269.210 266.940  1.00  0.00           C  
ATOM   2459  O   LEU   166     288.069 269.230 268.152  1.00  0.00           O  
ATOM   2460  CB  LEU   166     287.869 271.579 266.242  1.00  0.00           C  
ATOM   2461  CG  LEU   166     288.484 272.900 265.730  1.00  0.00           C  
ATOM   2462  CD1 LEU   166     287.426 274.007 265.608  1.00  0.00           C  
ATOM   2463  CD2 LEU   166     289.656 273.384 266.588  1.00  0.00           C  
ATOM   2464  HN  LEU   166     288.811 270.354 264.172  1.00  0.00           H  
ATOM   2465  HA  LEU   166     289.690 270.699 266.912  1.00  0.00           H  
ATOM   2466  HB1 LEU   166     287.465 271.760 267.263  1.00  0.00           H  
ATOM   2467  HB2 LEU   166     287.017 271.306 265.580  1.00  0.00           H  
ATOM   2468  HG  LEU   166     288.895 272.708 264.716  1.00  0.00           H  
ATOM   2469 HD11 LEU   166     286.601 273.677 264.941  1.00  0.00           H  
ATOM   2470 HD12 LEU   166     287.877 274.928 265.181  1.00  0.00           H  
ATOM   2471 HD13 LEU   166     287.000 274.249 266.605  1.00  0.00           H  
ATOM   2472 HD21 LEU   166     290.463 272.623 266.639  1.00  0.00           H  
ATOM   2473 HD22 LEU   166     289.308 273.613 267.617  1.00  0.00           H  
ATOM   2474 HD23 LEU   166     290.092 274.298 266.136  1.00  0.00           H  
ATOM   2475  N   ALA   167     288.074 268.101 266.205  1.00  0.00           N  
ATOM   2476  CA  ALA   167     287.858 266.819 266.823  1.00  0.00           C  
ATOM   2477  C   ALA   167     289.042 266.394 267.674  1.00  0.00           C  
ATOM   2478  O   ALA   167     288.912 266.047 268.848  1.00  0.00           O  
ATOM   2479  CB  ALA   167     287.527 265.755 265.758  1.00  0.00           C  
ATOM   2480  HN  ALA   167     288.141 268.103 265.206  1.00  0.00           H  
ATOM   2481  HA  ALA   167     287.011 266.908 267.491  1.00  0.00           H  
ATOM   2482  HB1 ALA   167     288.368 265.615 265.048  1.00  0.00           H  
ATOM   2483  HB2 ALA   167     286.635 266.072 265.175  1.00  0.00           H  
ATOM   2484  HB3 ALA   167     287.298 264.775 266.230  1.00  0.00           H  
ATOM   2485  N   ILE   168     290.259 266.522 267.114  1.00  0.00           N  
ATOM   2486  CA  ILE   168     291.474 266.264 267.858  1.00  0.00           C  
ATOM   2487  C   ILE   168     291.751 267.262 268.965  1.00  0.00           C  
ATOM   2488  O   ILE   168     292.165 266.918 270.072  1.00  0.00           O  
ATOM   2489  CB  ILE   168     292.719 265.998 266.971  1.00  0.00           C  
ATOM   2490  CG1 ILE   168     292.319 265.428 265.584  1.00  0.00           C  
ATOM   2491  CG2 ILE   168     293.684 267.205 266.832  1.00  0.00           C  
ATOM   2492  CD  ILE   168     293.490 264.843 264.781  1.00  0.00           C  
ATOM   2493  HN  ILE   168     290.345 266.792 266.156  1.00  0.00           H  
ATOM   2494  HA  ILE   168     291.298 265.326 268.371  1.00  0.00           H  
ATOM   2495  HB  ILE   168     293.301 265.196 267.488  1.00  0.00           H  
ATOM   2496 HG11 ILE   168     291.845 266.231 264.978  1.00  0.00           H  
ATOM   2497 HG12 ILE   168     291.566 264.619 265.730  1.00  0.00           H  
ATOM   2498 HG21 ILE   168     294.057 267.549 267.818  1.00  0.00           H  
ATOM   2499 HG22 ILE   168     293.186 268.047 266.314  1.00  0.00           H  
ATOM   2500 HG23 ILE   168     294.573 266.920 266.235  1.00  0.00           H  
ATOM   2501  HD1 ILE   168     293.988 264.028 265.349  1.00  0.00           H  
ATOM   2502  HD2 ILE   168     294.242 265.622 264.539  1.00  0.00           H  
ATOM   2503  HD3 ILE   168     293.123 264.423 263.819  1.00  0.00           H  
ATOM   2504  N   ALA   169     291.516 268.559 268.695  1.00  0.00           N  
ATOM   2505  CA  ALA   169     291.694 269.598 269.678  1.00  0.00           C  
ATOM   2506  C   ALA   169     290.784 269.470 270.871  1.00  0.00           C  
ATOM   2507  O   ALA   169     291.206 269.674 272.000  1.00  0.00           O  
ATOM   2508  CB  ALA   169     291.533 270.988 269.026  1.00  0.00           C  
ATOM   2509  HN  ALA   169     291.229 268.825 267.774  1.00  0.00           H  
ATOM   2510  HA  ALA   169     292.706 269.517 270.052  1.00  0.00           H  
ATOM   2511  HB1 ALA   169     290.472 271.185 268.770  1.00  0.00           H  
ATOM   2512  HB2 ALA   169     292.135 271.042 268.095  1.00  0.00           H  
ATOM   2513  HB3 ALA   169     291.878 271.790 269.712  1.00  0.00           H  
ATOM   2514  N   ALA   170     289.513 269.101 270.663  1.00  0.00           N  
ATOM   2515  CA  ALA   170     288.660 268.747 271.765  1.00  0.00           C  
ATOM   2516  C   ALA   170     289.120 267.552 272.547  1.00  0.00           C  
ATOM   2517  O   ALA   170     289.134 267.617 273.767  1.00  0.00           O  
ATOM   2518  CB  ALA   170     287.233 268.506 271.228  1.00  0.00           C  
ATOM   2519  HN  ALA   170     289.131 268.976 269.744  1.00  0.00           H  
ATOM   2520  HA  ALA   170     288.642 269.577 272.458  1.00  0.00           H  
ATOM   2521  HB1 ALA   170     287.215 267.644 270.524  1.00  0.00           H  
ATOM   2522  HB2 ALA   170     286.889 269.399 270.666  1.00  0.00           H  
ATOM   2523  HB3 ALA   170     286.520 268.308 272.055  1.00  0.00           H  
ATOM   2524  N   GLU   171     289.520 266.446 271.882  1.00  0.00           N  
ATOM   2525  CA  GLU   171     289.917 265.256 272.606  1.00  0.00           C  
ATOM   2526  C   GLU   171     291.141 265.430 273.497  1.00  0.00           C  
ATOM   2527  O   GLU   171     291.197 265.019 274.659  1.00  0.00           O  
ATOM   2528  CB  GLU   171     290.082 263.996 271.714  1.00  0.00           C  
ATOM   2529  CG  GLU   171     290.052 262.689 272.562  1.00  0.00           C  
ATOM   2530  CD  GLU   171     290.431 261.416 271.803  1.00  0.00           C  
ATOM   2531  OE1 GLU   171     289.727 261.081 270.820  1.00  0.00           O  
ATOM   2532  OE2 GLU   171     291.404 260.745 272.241  1.00  0.00           O1-
ATOM   2533  HN  GLU   171     289.490 266.388 270.882  1.00  0.00           H  
ATOM   2534  HA  GLU   171     289.111 265.017 273.281  1.00  0.00           H  
ATOM   2535  HB1 GLU   171     291.025 264.058 271.131  1.00  0.00           H  
ATOM   2536  HB2 GLU   171     289.244 263.954 270.981  1.00  0.00           H  
ATOM   2537  HG1 GLU   171     289.026 262.535 272.956  1.00  0.00           H  
ATOM   2538  HG2 GLU   171     290.743 262.763 273.426  1.00  0.00           H  
ATOM   2539  N   THR   172     292.165 266.105 272.966  1.00  0.00           N  
ATOM   2540  CA  THR   172     293.301 266.569 273.743  1.00  0.00           C  
ATOM   2541  C   THR   172     292.946 267.611 274.775  1.00  0.00           C  
ATOM   2542  O   THR   172     292.151 268.522 274.557  1.00  0.00           O  
ATOM   2543  CB  THR   172     294.420 267.150 272.857  1.00  0.00           C  
ATOM   2544  CG2 THR   172     294.910 266.100 271.850  1.00  0.00           C  
ATOM   2545  OG1 THR   172     294.014 268.281 272.094  1.00  0.00           O  
ATOM   2546  HN  THR   172     292.089 266.382 272.008  1.00  0.00           H  
ATOM   2547  HA  THR   172     293.698 265.713 274.267  1.00  0.00           H  
ATOM   2548  HB  THR   172     295.288 267.457 273.486  1.00  0.00           H  
ATOM   2549  HG1 THR   172     293.214 268.000 271.624  1.00  0.00           H  
ATOM   2550 HG21 THR   172     294.119 265.844 271.114  1.00  0.00           H  
ATOM   2551 HG22 THR   172     295.213 265.168 272.366  1.00  0.00           H  
ATOM   2552 HG23 THR   172     295.779 266.498 271.283  1.00  0.00           H  
ATOM   2553  N   ALA   173     293.594 267.544 275.947  1.00  0.00           N  
ATOM   2554  CA  ALA   173     293.308 268.448 277.033  1.00  0.00           C  
ATOM   2555  C   ALA   173     293.468 269.930 276.721  1.00  0.00           C  
ATOM   2556  O   ALA   173     292.668 270.770 277.135  1.00  0.00           O  
ATOM   2557  CB  ALA   173     294.158 268.056 278.259  1.00  0.00           C  
ATOM   2558  HN  ALA   173     294.206 266.786 276.143  1.00  0.00           H  
ATOM   2559  HA  ALA   173     292.261 268.322 277.281  1.00  0.00           H  
ATOM   2560  HB1 ALA   173     295.243 268.155 278.038  1.00  0.00           H  
ATOM   2561  HB2 ALA   173     293.946 267.003 278.541  1.00  0.00           H  
ATOM   2562  HB3 ALA   173     293.913 268.704 279.128  1.00  0.00           H  
ATOM   2563  N   GLU   174     294.512 270.286 275.957  1.00  0.00           N  
ATOM   2564  CA  GLU   174     294.860 271.673 275.799  1.00  0.00           C  
ATOM   2565  C   GLU   174     294.262 272.362 274.602  1.00  0.00           C  
ATOM   2566  O   GLU   174     294.216 273.592 274.531  1.00  0.00           O  
ATOM   2567  CB  GLU   174     296.396 271.844 275.932  1.00  0.00           C  
ATOM   2568  CG  GLU   174     296.862 271.443 277.364  1.00  0.00           C  
ATOM   2569  CD  GLU   174     298.356 271.622 277.634  1.00  0.00           C  
ATOM   2570  OE1 GLU   174     299.010 270.603 277.981  1.00  0.00           O  
ATOM   2571  OE2 GLU   174     298.843 272.778 277.549  1.00  0.00           O1-
ATOM   2572  HN  GLU   174     295.154 269.613 275.613  1.00  0.00           H  
ATOM   2573  HA  GLU   174     294.470 272.231 276.642  1.00  0.00           H  
ATOM   2574  HB1 GLU   174     296.669 272.914 275.779  1.00  0.00           H  
ATOM   2575  HB2 GLU   174     296.928 271.239 275.170  1.00  0.00           H  
ATOM   2576  HG1 GLU   174     296.619 270.379 277.561  1.00  0.00           H  
ATOM   2577  HG2 GLU   174     296.326 272.064 278.110  1.00  0.00           H  
ATOM   2578  N   GLY   175     293.663 271.599 273.670  1.00  0.00           N  
ATOM   2579  CA  GLY   175     292.836 272.191 272.636  1.00  0.00           C  
ATOM   2580  C   GLY   175     291.486 272.611 273.137  1.00  0.00           C  
ATOM   2581  O   GLY   175     290.940 273.638 272.735  1.00  0.00           O  
ATOM   2582  HN  GLY   175     293.692 270.598 273.717  1.00  0.00           H  
ATOM   2583  HA1 GLY   175     292.699 271.454 271.866  1.00  0.00           H  
ATOM   2584  HA2 GLY   175     293.316 273.078 272.255  1.00  0.00           H  
ATOM   2585  N   SER   176     290.914 271.875 274.093  1.00  0.00           N  
ATOM   2586  CA  SER   176     289.668 272.260 274.736  1.00  0.00           C  
ATOM   2587  C   SER   176     289.717 273.489 275.602  1.00  0.00           C  
ATOM   2588  O   SER   176     288.720 274.183 275.766  1.00  0.00           O  
ATOM   2589  CB  SER   176     289.049 271.082 275.512  1.00  0.00           C  
ATOM   2590  OG  SER   176     290.009 270.403 276.324  1.00  0.00           O  
ATOM   2591  HN  SER   176     291.262 270.952 274.289  1.00  0.00           H  
ATOM   2592  HA  SER   176     288.968 272.505 273.950  1.00  0.00           H  
ATOM   2593  HB1 SER   176     288.672 270.336 274.774  1.00  0.00           H  
ATOM   2594  HB2 SER   176     288.170 271.408 276.111  1.00  0.00           H  
ATOM   2595  HG1 SER   176     290.794 270.951 276.481  1.00  0.00           H  
ATOM   2596  N   THR   177     290.898 273.857 276.119  1.00  0.00           N  
ATOM   2597  CA  THR   177     291.062 275.145 276.777  1.00  0.00           C  
ATOM   2598  C   THR   177     291.496 276.195 275.783  1.00  0.00           C  
ATOM   2599  O   THR   177     291.623 277.365 276.129  1.00  0.00           O  
ATOM   2600  CB  THR   177     292.100 275.106 277.894  1.00  0.00           C  
ATOM   2601  CG2 THR   177     291.558 274.227 279.032  1.00  0.00           C  
ATOM   2602  OG1 THR   177     293.326 274.511 277.478  1.00  0.00           O  
ATOM   2603  HN  THR   177     291.708 273.273 276.062  1.00  0.00           H  
ATOM   2604  HA  THR   177     290.122 275.472 277.198  1.00  0.00           H  
ATOM   2605  HB  THR   177     292.294 276.125 278.306  1.00  0.00           H  
ATOM   2606  HG1 THR   177     293.633 274.956 276.678  1.00  0.00           H  
ATOM   2607 HG21 THR   177     291.454 273.173 278.694  1.00  0.00           H  
ATOM   2608 HG22 THR   177     290.568 274.588 279.377  1.00  0.00           H  
ATOM   2609 HG23 THR   177     292.264 274.237 279.889  1.00  0.00           H  
ATOM   2610  N   ALA   178     291.694 275.852 274.491  1.00  0.00           N  
ATOM   2611  CA  ALA   178     291.607 276.868 273.467  1.00  0.00           C  
ATOM   2612  C   ALA   178     290.207 277.420 273.336  1.00  0.00           C  
ATOM   2613  O   ALA   178     289.951 278.631 273.369  1.00  0.00           O  
ATOM   2614  CB  ALA   178     292.111 276.413 272.097  1.00  0.00           C  
ATOM   2615  HN  ALA   178     291.695 274.903 274.177  1.00  0.00           H  
ATOM   2616  HA  ALA   178     292.237 277.694 273.771  1.00  0.00           H  
ATOM   2617  HB1 ALA   178     291.399 275.714 271.615  1.00  0.00           H  
ATOM   2618  HB2 ALA   178     293.096 275.910 272.192  1.00  0.00           H  
ATOM   2619  HB3 ALA   178     292.238 277.291 271.427  1.00  0.00           H  
ATOM   2620  N   LEU   179     289.241 276.499 273.297  1.00  0.00           N  
ATOM   2621  CA  LEU   179     287.845 276.829 273.249  1.00  0.00           C  
ATOM   2622  C   LEU   179     287.256 276.982 274.645  1.00  0.00           C  
ATOM   2623  O   LEU   179     286.261 276.358 275.000  1.00  0.00           O  
ATOM   2624  CB  LEU   179     287.045 275.829 272.366  1.00  0.00           C  
ATOM   2625  CG  LEU   179     287.522 275.670 270.895  1.00  0.00           C  
ATOM   2626  CD1 LEU   179     286.389 275.114 270.013  1.00  0.00           C  
ATOM   2627  CD2 LEU   179     288.023 276.965 270.234  1.00  0.00           C  
ATOM   2628  HN  LEU   179     289.473 275.527 273.251  1.00  0.00           H  
ATOM   2629  HA  LEU   179     287.731 277.797 272.783  1.00  0.00           H  
ATOM   2630  HB1 LEU   179     285.986 276.152 272.310  1.00  0.00           H  
ATOM   2631  HB2 LEU   179     287.045 274.834 272.858  1.00  0.00           H  
ATOM   2632  HG  LEU   179     288.366 274.939 270.892  1.00  0.00           H  
ATOM   2633 HD11 LEU   179     285.977 274.169 270.420  1.00  0.00           H  
ATOM   2634 HD12 LEU   179     286.757 274.924 268.982  1.00  0.00           H  
ATOM   2635 HD13 LEU   179     285.561 275.853 269.950  1.00  0.00           H  
ATOM   2636 HD21 LEU   179     287.212 277.717 270.184  1.00  0.00           H  
ATOM   2637 HD22 LEU   179     288.343 276.753 269.191  1.00  0.00           H  
ATOM   2638 HD23 LEU   179     288.887 277.403 270.771  1.00  0.00           H  
ATOM   2639  N   TYR   180     287.807 277.930 275.438  1.00  0.00           N  
ATOM   2640  CA  TYR   180     287.009 278.610 276.450  1.00  0.00           C  
ATOM   2641  C   TYR   180     286.834 280.056 276.033  1.00  0.00           C  
ATOM   2642  O   TYR   180     285.741 280.611 276.046  1.00  0.00           O  
ATOM   2643  CB  TYR   180     287.524 278.459 277.926  1.00  0.00           C  
ATOM   2644  CG  TYR   180     288.773 279.228 278.289  1.00  0.00           C  
ATOM   2645  CD1 TYR   180     288.720 280.588 278.655  1.00  0.00           C  
ATOM   2646  CD2 TYR   180     290.011 278.577 278.318  1.00  0.00           C  
ATOM   2647  CE1 TYR   180     289.898 281.300 278.927  1.00  0.00           C  
ATOM   2648  CE2 TYR   180     291.192 279.283 278.581  1.00  0.00           C  
ATOM   2649  CZ  TYR   180     291.135 280.651 278.862  1.00  0.00           C  
ATOM   2650  OH  TYR   180     292.327 281.376 279.047  1.00  0.00           O  
ATOM   2651  HN  TYR   180     288.703 278.289 275.192  1.00  0.00           H  
ATOM   2652  HA  TYR   180     286.011 278.192 276.463  1.00  0.00           H  
ATOM   2653  HB1 TYR   180     287.691 277.377 278.121  1.00  0.00           H  
ATOM   2654  HB2 TYR   180     286.717 278.794 278.615  1.00  0.00           H  
ATOM   2655  HD1 TYR   180     287.767 281.096 278.681  1.00  0.00           H  
ATOM   2656  HD2 TYR   180     290.052 277.523 278.093  1.00  0.00           H  
ATOM   2657  HE1 TYR   180     289.858 282.355 279.154  1.00  0.00           H  
ATOM   2658  HE2 TYR   180     292.139 278.766 278.539  1.00  0.00           H  
ATOM   2659  HH  TYR   180     293.034 280.833 278.692  1.00  0.00           H  
ATOM   2660  N   ASN   181     287.913 280.708 275.586  1.00  0.00           N  
ATOM   2661  CA  ASN   181     287.878 282.078 275.129  1.00  0.00           C  
ATOM   2662  C   ASN   181     287.234 282.322 273.791  1.00  0.00           C  
ATOM   2663  O   ASN   181     286.493 283.275 273.579  1.00  0.00           O  
ATOM   2664  CB  ASN   181     289.356 282.582 275.207  1.00  0.00           C  
ATOM   2665  CG  ASN   181     289.589 284.062 274.894  1.00  0.00           C  
ATOM   2666  ND2 ASN   181     289.535 284.442 273.598  1.00  0.00           N  
ATOM   2667  OD1 ASN   181     289.874 284.858 275.788  1.00  0.00           O  
ATOM   2668  HN  ASN   181     288.806 280.271 275.648  1.00  0.00           H  
ATOM   2669  HA  ASN   181     287.293 282.650 275.839  1.00  0.00           H  
ATOM   2670  HB1 ASN   181     290.006 281.969 274.550  1.00  0.00           H  
ATOM   2671  HB2 ASN   181     289.706 282.429 276.253  1.00  0.00           H  
ATOM   2672 HD21 ASN   181     289.240 283.798 272.898  1.00  0.00           H  
ATOM   2673 HD22 ASN   181     289.725 285.398 273.398  1.00  0.00           H  
ATOM   2674  N   ALA   182     287.480 281.395 272.871  1.00  0.00           N  
ATOM   2675  CA  ALA   182     286.720 281.241 271.663  1.00  0.00           C  
ATOM   2676  C   ALA   182     285.871 280.014 271.919  1.00  0.00           C  
ATOM   2677  O   ALA   182     285.530 279.225 271.054  1.00  0.00           O  
ATOM   2678  CB  ALA   182     287.707 281.066 270.497  1.00  0.00           C  
ATOM   2679  HN  ALA   182     288.146 280.673 273.047  1.00  0.00           H  
ATOM   2680  HA  ALA   182     286.068 282.088 271.495  1.00  0.00           H  
ATOM   2681  HB1 ALA   182     288.298 280.130 270.597  1.00  0.00           H  
ATOM   2682  HB2 ALA   182     288.419 281.919 270.482  1.00  0.00           H  
ATOM   2683  HB3 ALA   182     287.183 281.058 269.523  1.00  0.00           H  
ATOM   2684  N   GLY   183     285.499 279.797 273.187  1.00  0.00           N  
ATOM   2685  CA  GLY   183     284.769 278.633 273.630  1.00  0.00           C  
ATOM   2686  C   GLY   183     283.299 278.722 273.417  1.00  0.00           C  
ATOM   2687  O   GLY   183     282.488 278.196 274.174  1.00  0.00           O  
ATOM   2688  HN  GLY   183     285.716 280.466 273.898  1.00  0.00           H  
ATOM   2689  HA1 GLY   183     284.887 278.541 274.694  1.00  0.00           H  
ATOM   2690  HA2 GLY   183     285.097 277.767 273.089  1.00  0.00           H  
ATOM   2691  N   GLY   184     282.903 279.416 272.350  1.00  0.00           N  
ATOM   2692  CA  GLY   184     281.535 279.790 272.104  1.00  0.00           C  
ATOM   2693  C   GLY   184     280.850 278.743 271.349  1.00  0.00           C  
ATOM   2694  O   GLY   184     280.515 278.931 270.181  1.00  0.00           O  
ATOM   2695  HN  GLY   184     283.604 279.660 271.677  1.00  0.00           H  
ATOM   2696  HA1 GLY   184     281.546 280.680 271.493  1.00  0.00           H  
ATOM   2697  HA2 GLY   184     281.017 279.932 273.044  1.00  0.00           H  
ATOM   2698  N   THR   185     280.542 277.624 272.016  1.00  0.00           N  
ATOM   2699  CA  THR   185     279.785 276.531 271.427  1.00  0.00           C  
ATOM   2700  C   THR   185     278.419 276.960 270.921  1.00  0.00           C  
ATOM   2701  O   THR   185     277.840 276.316 270.053  1.00  0.00           O  
ATOM   2702  CB  THR   185     279.736 275.255 272.262  1.00  0.00           C  
ATOM   2703  CG2 THR   185     278.971 275.448 273.580  1.00  0.00           C  
ATOM   2704  OG1 THR   185     279.155 274.176 271.541  1.00  0.00           O  
ATOM   2705  HN  THR   185     280.947 277.492 272.927  1.00  0.00           H  
ATOM   2706  HA  THR   185     280.329 276.250 270.539  1.00  0.00           H  
ATOM   2707  HB  THR   185     280.782 274.949 272.509  1.00  0.00           H  
ATOM   2708  HG1 THR   185     278.613 274.565 270.839  1.00  0.00           H  
ATOM   2709 HG21 THR   185     277.941 275.810 273.412  1.00  0.00           H  
ATOM   2710 HG22 THR   185     279.492 276.169 274.242  1.00  0.00           H  
ATOM   2711 HG23 THR   185     278.904 274.478 274.120  1.00  0.00           H  
ATOM   2712  N   SER   186     277.933 278.136 271.376  1.00  0.00           N  
ATOM   2713  CA  SER   186     276.830 278.857 270.765  1.00  0.00           C  
ATOM   2714  C   SER   186     276.995 279.176 269.308  1.00  0.00           C  
ATOM   2715  O   SER   186     276.067 278.978 268.536  1.00  0.00           O  
ATOM   2716  CB  SER   186     276.477 280.173 271.512  1.00  0.00           C  
ATOM   2717  OG  SER   186     275.207 280.695 271.110  1.00  0.00           O  
ATOM   2718  HN  SER   186     278.388 278.571 272.147  1.00  0.00           H  
ATOM   2719  HA  SER   186     275.967 278.208 270.832  1.00  0.00           H  
ATOM   2720  HB1 SER   186     277.266 280.943 271.367  1.00  0.00           H  
ATOM   2721  HB2 SER   186     276.418 279.954 272.601  1.00  0.00           H  
ATOM   2722  HG1 SER   186     275.201 280.789 270.147  1.00  0.00           H  
ATOM   2723  N   VAL   187     278.176 279.638 268.867  1.00  0.00           N  
ATOM   2724  CA  VAL   187     278.354 280.007 267.478  1.00  0.00           C  
ATOM   2725  C   VAL   187     278.546 278.797 266.588  1.00  0.00           C  
ATOM   2726  O   VAL   187     278.328 278.828 265.383  1.00  0.00           O  
ATOM   2727  CB  VAL   187     279.414 281.085 267.234  1.00  0.00           C  
ATOM   2728  CG1 VAL   187     279.020 282.363 268.008  1.00  0.00           C  
ATOM   2729  CG2 VAL   187     280.848 280.645 267.541  1.00  0.00           C  
ATOM   2730  HN  VAL   187     278.994 279.671 269.444  1.00  0.00           H  
ATOM   2731  HA  VAL   187     277.433 280.457 267.128  1.00  0.00           H  
ATOM   2732  HB  VAL   187     279.418 281.339 266.152  1.00  0.00           H  
ATOM   2733 HG11 VAL   187     279.036 282.190 269.103  1.00  0.00           H  
ATOM   2734 HG12 VAL   187     277.998 282.686 267.713  1.00  0.00           H  
ATOM   2735 HG13 VAL   187     279.724 283.188 267.770  1.00  0.00           H  
ATOM   2736 HG21 VAL   187     281.061 279.621 267.171  1.00  0.00           H  
ATOM   2737 HG22 VAL   187     281.041 280.690 268.629  1.00  0.00           H  
ATOM   2738 HG23 VAL   187     281.553 281.343 267.035  1.00  0.00           H  
ATOM   2739  N   LEU   188     278.868 277.643 267.193  1.00  0.00           N  
ATOM   2740  CA  LEU   188     278.954 276.394 266.474  1.00  0.00           C  
ATOM   2741  C   LEU   188     277.621 275.828 266.063  1.00  0.00           C  
ATOM   2742  O   LEU   188     277.526 274.985 265.181  1.00  0.00           O  
ATOM   2743  CB  LEU   188     279.738 275.324 267.283  1.00  0.00           C  
ATOM   2744  CG  LEU   188     281.114 275.774 267.828  1.00  0.00           C  
ATOM   2745  CD1 LEU   188     281.758 274.642 268.642  1.00  0.00           C  
ATOM   2746  CD2 LEU   188     282.074 276.211 266.714  1.00  0.00           C  
ATOM   2747  HN  LEU   188     279.071 277.617 268.166  1.00  0.00           H  
ATOM   2748  HA  LEU   188     279.495 276.577 265.559  1.00  0.00           H  
ATOM   2749  HB1 LEU   188     279.910 274.441 266.622  1.00  0.00           H  
ATOM   2750  HB2 LEU   188     279.122 274.981 268.142  1.00  0.00           H  
ATOM   2751  HG  LEU   188     280.966 276.646 268.506  1.00  0.00           H  
ATOM   2752 HD11 LEU   188     281.103 274.325 269.479  1.00  0.00           H  
ATOM   2753 HD12 LEU   188     282.738 274.959 269.055  1.00  0.00           H  
ATOM   2754 HD13 LEU   188     281.929 273.756 267.991  1.00  0.00           H  
ATOM   2755 HD21 LEU   188     281.637 277.031 266.108  1.00  0.00           H  
ATOM   2756 HD22 LEU   188     282.297 275.357 266.038  1.00  0.00           H  
ATOM   2757 HD23 LEU   188     283.031 276.568 267.149  1.00  0.00           H  
ATOM   2758  N   LEU   189     276.540 276.274 266.713  1.00  0.00           N  
ATOM   2759  CA  LEU   189     275.223 275.818 266.354  1.00  0.00           C  
ATOM   2760  C   LEU   189     274.276 276.965 266.118  1.00  0.00           C  
ATOM   2761  O   LEU   189     273.084 276.742 265.941  1.00  0.00           O  
ATOM   2762  CB  LEU   189     274.701 274.821 267.428  1.00  0.00           C  
ATOM   2763  CG  LEU   189     275.541 273.517 267.529  1.00  0.00           C  
ATOM   2764  CD1 LEU   189     275.317 272.797 268.859  1.00  0.00           C  
ATOM   2765  CD2 LEU   189     275.266 272.544 266.373  1.00  0.00           C  
ATOM   2766  HN  LEU   189     276.635 276.905 267.477  1.00  0.00           H  
ATOM   2767  HA  LEU   189     275.242 275.294 265.407  1.00  0.00           H  
ATOM   2768  HB1 LEU   189     273.651 274.531 267.207  1.00  0.00           H  
ATOM   2769  HB2 LEU   189     274.716 275.333 268.413  1.00  0.00           H  
ATOM   2770  HG  LEU   189     276.625 273.774 267.499  1.00  0.00           H  
ATOM   2771 HD11 LEU   189     275.665 273.432 269.693  1.00  0.00           H  
ATOM   2772 HD12 LEU   189     275.901 271.851 268.883  1.00  0.00           H  
ATOM   2773 HD13 LEU   189     274.242 272.569 268.996  1.00  0.00           H  
ATOM   2774 HD21 LEU   189     275.498 273.020 265.397  1.00  0.00           H  
ATOM   2775 HD22 LEU   189     274.202 272.226 266.375  1.00  0.00           H  
ATOM   2776 HD23 LEU   189     275.898 271.637 266.474  1.00  0.00           H  
ATOM   2777  N   THR   190     274.764 278.231 266.026  1.00  0.00           N  
ATOM   2778  CA  THR   190     274.100 279.164 265.110  1.00  0.00           C  
ATOM   2779  C   THR   190     274.263 278.690 263.683  1.00  0.00           C  
ATOM   2780  O   THR   190     273.283 278.504 262.954  1.00  0.00           O  
ATOM   2781  CB  THR   190     274.371 280.664 265.229  1.00  0.00           C  
ATOM   2782  CG2 THR   190     274.131 281.140 266.671  1.00  0.00           C  
ATOM   2783  OG1 THR   190     273.452 281.435 264.462  1.00  0.00           O  
ATOM   2784  HN  THR   190     275.663 278.483 266.371  1.00  0.00           H  
ATOM   2785  HA  THR   190     273.038 279.086 265.303  1.00  0.00           H  
ATOM   2786  HB  THR   190     275.401 280.903 264.908  1.00  0.00           H  
ATOM   2787  HG1 THR   190     273.637 281.306 263.495  1.00  0.00           H  
ATOM   2788 HG21 THR   190     274.734 280.573 267.400  1.00  0.00           H  
ATOM   2789 HG22 THR   190     273.055 281.038 266.929  1.00  0.00           H  
ATOM   2790 HG23 THR   190     274.399 282.216 266.746  1.00  0.00           H  
ATOM   2791  N   TYR   191     275.514 278.328 263.311  1.00  0.00           N  
ATOM   2792  CA  TYR   191     275.910 278.181 261.927  1.00  0.00           C  
ATOM   2793  C   TYR   191     275.083 277.285 261.024  1.00  0.00           C  
ATOM   2794  O   TYR   191     274.953 277.513 259.824  1.00  0.00           O  
ATOM   2795  CB  TYR   191     277.440 277.905 261.701  1.00  0.00           C  
ATOM   2796  CG  TYR   191     278.134 276.667 262.264  1.00  0.00           C  
ATOM   2797  CD1 TYR   191     277.703 275.350 262.010  1.00  0.00           C  
ATOM   2798  CD2 TYR   191     279.401 276.829 262.861  1.00  0.00           C  
ATOM   2799  CE1 TYR   191     278.507 274.241 262.324  1.00  0.00           C  
ATOM   2800  CE2 TYR   191     280.211 275.724 263.163  1.00  0.00           C  
ATOM   2801  CZ  TYR   191     279.777 274.432 262.874  1.00  0.00           C  
ATOM   2802  OH  TYR   191     280.655 273.352 263.106  1.00  0.00           O  
ATOM   2803  HN  TYR   191     276.275 278.427 263.948  1.00  0.00           H  
ATOM   2804  HA  TYR   191     275.751 279.164 261.500  1.00  0.00           H  
ATOM   2805  HB1 TYR   191     277.935 278.785 262.147  1.00  0.00           H  
ATOM   2806  HB2 TYR   191     277.667 277.932 260.613  1.00  0.00           H  
ATOM   2807  HD1 TYR   191     276.777 275.168 261.498  1.00  0.00           H  
ATOM   2808  HD2 TYR   191     279.774 277.826 263.039  1.00  0.00           H  
ATOM   2809  HE1 TYR   191     278.149 273.245 262.114  1.00  0.00           H  
ATOM   2810  HE2 TYR   191     281.182 275.857 263.610  1.00  0.00           H  
ATOM   2811  HH  TYR   191     280.241 272.540 262.776  1.00  0.00           H  
ATOM   2812  N   CYS   192     274.496 276.225 261.588  1.00  0.00           N  
ATOM   2813  CA  CYS   192     273.840 275.214 260.802  1.00  0.00           C  
ATOM   2814  C   CYS   192     272.349 275.389 260.717  1.00  0.00           C  
ATOM   2815  O   CYS   192     271.676 274.550 260.122  1.00  0.00           O  
ATOM   2816  CB  CYS   192     274.127 273.789 261.393  1.00  0.00           C  
ATOM   2817  SG  CYS   192     275.129 272.711 260.317  1.00  0.00           S  
ATOM   2818  HN  CYS   192     274.543 276.117 262.575  1.00  0.00           H  
ATOM   2819  HA  CYS   192     274.194 275.247 259.778  1.00  0.00           H  
ATOM   2820  HB1 CYS   192     273.191 273.244 261.640  1.00  0.00           H  
ATOM   2821  HB2 CYS   192     274.660 273.931 262.358  1.00  0.00           H  
ATOM   2822  HG1 CYS   192     274.299 272.757 259.280  1.00  0.00           H  
ATOM   2823  N   LEU   193     271.777 276.474 261.270  1.00  0.00           N  
ATOM   2824  CA  LEU   193     270.484 276.889 260.767  1.00  0.00           C  
ATOM   2825  C   LEU   193     270.427 278.276 260.231  1.00  0.00           C  
ATOM   2826  O   LEU   193     269.438 278.657 259.597  1.00  0.00           O  
ATOM   2827  CB  LEU   193     269.251 276.631 261.691  1.00  0.00           C  
ATOM   2828  CG  LEU   193     268.563 275.253 261.511  1.00  0.00           C  
ATOM   2829  CD1 LEU   193     267.270 275.176 262.336  1.00  0.00           C  
ATOM   2830  CD2 LEU   193     268.198 274.924 260.055  1.00  0.00           C  
ATOM   2831  HN  LEU   193     272.286 277.099 261.866  1.00  0.00           H  
ATOM   2832  HA  LEU   193     270.292 276.364 259.849  1.00  0.00           H  
ATOM   2833  HB1 LEU   193     268.440 277.367 261.478  1.00  0.00           H  
ATOM   2834  HB2 LEU   193     269.547 276.786 262.747  1.00  0.00           H  
ATOM   2835  HG  LEU   193     269.267 274.465 261.861  1.00  0.00           H  
ATOM   2836 HD11 LEU   193     267.462 275.376 263.410  1.00  0.00           H  
ATOM   2837 HD12 LEU   193     266.818 274.163 262.249  1.00  0.00           H  
ATOM   2838 HD13 LEU   193     266.528 275.915 261.971  1.00  0.00           H  
ATOM   2839 HD21 LEU   193     269.101 274.855 259.421  1.00  0.00           H  
ATOM   2840 HD22 LEU   193     267.517 275.695 259.640  1.00  0.00           H  
ATOM   2841 HD23 LEU   193     267.701 273.934 260.019  1.00  0.00           H  
ATOM   2842  N   ASP   194     271.535 279.003 260.313  1.00  0.00           N  
ATOM   2843  CA  ASP   194     271.796 280.080 259.405  1.00  0.00           C  
ATOM   2844  C   ASP   194     271.814 279.617 257.949  1.00  0.00           C  
ATOM   2845  O   ASP   194     271.252 280.237 257.048  1.00  0.00           O  
ATOM   2846  CB  ASP   194     273.202 280.652 259.768  1.00  0.00           C  
ATOM   2847  CG  ASP   194     273.207 281.363 261.114  1.00  0.00           C  
ATOM   2848  OD1 ASP   194     272.310 282.209 261.340  1.00  0.00           O  
ATOM   2849  OD2 ASP   194     274.165 281.143 261.905  1.00  0.00           O1-
ATOM   2850  HN  ASP   194     272.268 278.805 260.963  1.00  0.00           H  
ATOM   2851  HA  ASP   194     271.028 280.838 259.506  1.00  0.00           H  
ATOM   2852  HB1 ASP   194     273.513 281.407 259.017  1.00  0.00           H  
ATOM   2853  HB2 ASP   194     273.960 279.845 259.792  1.00  0.00           H  
ATOM   2854  N   GLN   195     272.422 278.443 257.712  1.00  0.00           N  
ATOM   2855  CA  GLN   195     272.143 277.674 256.526  1.00  0.00           C  
ATOM   2856  C   GLN   195     272.125 276.240 256.973  1.00  0.00           C  
ATOM   2857  O   GLN   195     273.156 275.622 257.227  1.00  0.00           O  
ATOM   2858  CB  GLN   195     273.299 277.894 255.492  1.00  0.00           C  
ATOM   2859  CG  GLN   195     272.824 278.000 254.021  1.00  0.00           C  
ATOM   2860  CD  GLN   195     273.937 277.733 252.997  1.00  0.00           C  
ATOM   2861  NE2 GLN   195     273.574 277.927 251.704  1.00  0.00           N  
ATOM   2862  OE1 GLN   195     275.067 277.341 253.299  1.00  0.00           O  
ATOM   2863  HN  GLN   195     272.996 278.022 258.414  1.00  0.00           H  
ATOM   2864  HA  GLN   195     271.179 277.942 256.113  1.00  0.00           H  
ATOM   2865  HB1 GLN   195     274.094 277.124 255.601  1.00  0.00           H  
ATOM   2866  HB2 GLN   195     273.794 278.862 255.740  1.00  0.00           H  
ATOM   2867  HG1 GLN   195     272.433 279.025 253.844  1.00  0.00           H  
ATOM   2868  HG2 GLN   195     272.005 277.277 253.839  1.00  0.00           H  
ATOM   2869 HE21 GLN   195     272.614 278.064 251.481  1.00  0.00           H  
ATOM   2870 HE22 GLN   195     274.183 277.509 251.032  1.00  0.00           H  
ATOM   2871  N   GLY   196     270.934 275.637 257.043  1.00  0.00           N  
ATOM   2872  CA  GLY   196     270.832 274.192 257.157  1.00  0.00           C  
ATOM   2873  C   GLY   196     270.662 273.582 255.809  1.00  0.00           C  
ATOM   2874  O   GLY   196     269.737 272.818 255.554  1.00  0.00           O  
ATOM   2875  HN  GLY   196     270.095 276.164 256.956  1.00  0.00           H  
ATOM   2876  HA1 GLY   196     269.939 273.961 257.713  1.00  0.00           H  
ATOM   2877  HA2 GLY   196     271.715 273.760 257.609  1.00  0.00           H  
ATOM   2878  N   ASP   197     271.586 273.940 254.912  1.00  0.00           N  
ATOM   2879  CA  ASP   197     271.803 273.323 253.634  1.00  0.00           C  
ATOM   2880  C   ASP   197     272.685 272.144 253.922  1.00  0.00           C  
ATOM   2881  O   ASP   197     273.676 272.283 254.641  1.00  0.00           O  
ATOM   2882  CB  ASP   197     272.401 274.380 252.645  1.00  0.00           C  
ATOM   2883  CG  ASP   197     273.773 274.190 251.979  1.00  0.00           C  
ATOM   2884  OD1 ASP   197     274.391 273.098 251.939  1.00  0.00           O  
ATOM   2885  OD2 ASP   197     274.205 275.204 251.373  1.00  0.00           O1-
ATOM   2886  HN  ASP   197     272.306 274.565 255.198  1.00  0.00           H  
ATOM   2887  HA  ASP   197     270.862 272.959 253.242  1.00  0.00           H  
ATOM   2888  HB1 ASP   197     272.464 275.326 253.221  1.00  0.00           H  
ATOM   2889  HB2 ASP   197     271.673 274.543 251.825  1.00  0.00           H  
ATOM   2890  N   LEU   198     272.315 270.945 253.440  1.00  0.00           N  
ATOM   2891  CA  LEU   198     273.062 269.790 253.852  1.00  0.00           C  
ATOM   2892  C   LEU   198     273.736 268.990 252.803  1.00  0.00           C  
ATOM   2893  O   LEU   198     274.280 267.914 253.101  1.00  0.00           O  
ATOM   2894  CB  LEU   198     272.257 268.832 254.815  1.00  0.00           C  
ATOM   2895  CG  LEU   198     271.958 269.239 256.298  1.00  0.00           C  
ATOM   2896  CD1 LEU   198     270.467 269.524 256.518  1.00  0.00           C  
ATOM   2897  CD2 LEU   198     272.822 270.351 256.911  1.00  0.00           C  
ATOM   2898  HN  LEU   198     271.487 270.812 252.901  1.00  0.00           H  
ATOM   2899  HA  LEU   198     273.916 270.085 254.442  1.00  0.00           H  
ATOM   2900  HB1 LEU   198     272.846 267.901 254.957  1.00  0.00           H  
ATOM   2901  HB2 LEU   198     271.305 268.548 254.319  1.00  0.00           H  
ATOM   2902  HG  LEU   198     272.175 268.332 256.920  1.00  0.00           H  
ATOM   2903 HD11 LEU   198     269.854 268.632 256.267  1.00  0.00           H  
ATOM   2904 HD12 LEU   198     270.130 270.366 255.879  1.00  0.00           H  
ATOM   2905 HD13 LEU   198     270.268 269.788 257.579  1.00  0.00           H  
ATOM   2906 HD21 LEU   198     272.585 271.325 256.445  1.00  0.00           H  
ATOM   2907 HD22 LEU   198     273.902 270.140 256.783  1.00  0.00           H  
ATOM   2908 HD23 LEU   198     272.608 270.466 257.993  1.00  0.00           H  
ATOM   2909  N   SER   199     273.863 269.519 251.593  1.00  0.00           N  
ATOM   2910  CA  SER   199     274.950 269.180 250.690  1.00  0.00           C  
ATOM   2911  C   SER   199     276.295 269.066 251.324  1.00  0.00           C  
ATOM   2912  O   SER   199     276.472 269.638 252.401  1.00  0.00           O  
ATOM   2913  CB  SER   199     275.104 270.263 249.574  1.00  0.00           C  
ATOM   2914  OG  SER   199     273.944 270.360 248.750  1.00  0.00           O  
ATOM   2915  HN  SER   199     273.351 270.350 251.376  1.00  0.00           H  
ATOM   2916  HA  SER   199     274.719 268.225 250.239  1.00  0.00           H  
ATOM   2917  HB1 SER   199     275.953 270.018 248.897  1.00  0.00           H  
ATOM   2918  HB2 SER   199     275.298 271.259 250.037  1.00  0.00           H  
ATOM   2919  HG1 SER   199     273.351 271.027 249.120  1.00  0.00           H  
ATOM   2920  N   ASP   200     277.225 268.317 250.687  1.00  0.00           N  
ATOM   2921  CA  ASP   200     278.361 267.563 251.227  1.00  0.00           C  
ATOM   2922  C   ASP   200     279.427 268.334 252.000  1.00  0.00           C  
ATOM   2923  O   ASP   200     280.640 268.113 251.932  1.00  0.00           O  
ATOM   2924  CB  ASP   200     278.943 266.648 250.123  1.00  0.00           C  
ATOM   2925  CG  ASP   200     277.838 265.719 249.663  1.00  0.00           C  
ATOM   2926  OD1 ASP   200     276.915 265.482 250.485  1.00  0.00           O  
ATOM   2927  OD2 ASP   200     277.895 265.196 248.533  1.00  0.00           O1-
ATOM   2928  HN  ASP   200     277.012 268.000 249.763  1.00  0.00           H  
ATOM   2929  HA  ASP   200     277.944 266.922 251.992  1.00  0.00           H  
ATOM   2930  HB1 ASP   200     279.762 266.005 250.507  1.00  0.00           H  
ATOM   2931  HB2 ASP   200     279.313 267.232 249.257  1.00  0.00           H  
ATOM   2932  N   ALA   201     278.934 269.251 252.813  1.00  0.00           N  
ATOM   2933  CA  ALA   201     279.560 270.303 253.505  1.00  0.00           C  
ATOM   2934  C   ALA   201     278.869 270.594 254.795  1.00  0.00           C  
ATOM   2935  O   ALA   201     279.442 270.427 255.871  1.00  0.00           O  
ATOM   2936  CB  ALA   201     279.675 271.491 252.579  1.00  0.00           C  
ATOM   2937  HN  ALA   201     277.935 269.355 252.758  1.00  0.00           H  
ATOM   2938  HA  ALA   201     280.556 269.970 253.771  1.00  0.00           H  
ATOM   2939  HB1 ALA   201     278.670 271.889 252.324  1.00  0.00           H  
ATOM   2940  HB2 ALA   201     280.180 271.191 251.633  1.00  0.00           H  
ATOM   2941  HB3 ALA   201     280.295 272.267 253.067  1.00  0.00           H  
ATOM   2942  N   GLY   202     277.582 270.966 254.715  1.00  0.00           N  
ATOM   2943  CA  GLY   202     276.702 271.125 255.855  1.00  0.00           C  
ATOM   2944  C   GLY   202     276.657 269.948 256.786  1.00  0.00           C  
ATOM   2945  O   GLY   202     276.680 270.067 258.007  1.00  0.00           O  
ATOM   2946  HN  GLY   202     277.149 271.082 253.818  1.00  0.00           H  
ATOM   2947  HA1 GLY   202     275.705 271.240 255.462  1.00  0.00           H  
ATOM   2948  HA2 GLY   202     277.011 271.979 256.428  1.00  0.00           H  
ATOM   2949  N   VAL   203     276.649 268.746 256.204  1.00  0.00           N  
ATOM   2950  CA  VAL   203     276.653 267.496 256.932  1.00  0.00           C  
ATOM   2951  C   VAL   203     277.983 267.144 257.567  1.00  0.00           C  
ATOM   2952  O   VAL   203     278.046 266.260 258.414  1.00  0.00           O  
ATOM   2953  CB  VAL   203     276.155 266.381 256.008  1.00  0.00           C  
ATOM   2954  CG1 VAL   203     275.639 265.175 256.822  1.00  0.00           C  
ATOM   2955  CG2 VAL   203     277.246 265.964 255.000  1.00  0.00           C  
ATOM   2956  HN  VAL   203     276.581 268.692 255.211  1.00  0.00           H  
ATOM   2957  HA  VAL   203     275.947 267.591 257.745  1.00  0.00           H  
ATOM   2958  HB  VAL   203     275.283 266.785 255.437  1.00  0.00           H  
ATOM   2959 HG11 VAL   203     274.865 265.494 257.551  1.00  0.00           H  
ATOM   2960 HG12 VAL   203     276.473 264.695 257.377  1.00  0.00           H  
ATOM   2961 HG13 VAL   203     275.202 264.413 256.142  1.00  0.00           H  
ATOM   2962 HG21 VAL   203     278.121 265.510 255.512  1.00  0.00           H  
ATOM   2963 HG22 VAL   203     277.595 266.831 254.402  1.00  0.00           H  
ATOM   2964 HG23 VAL   203     276.856 265.190 254.308  1.00  0.00           H  
ATOM   2965  N   GLU   204     279.081 267.840 257.216  1.00  0.00           N  
ATOM   2966  CA  GLU   204     280.330 267.674 257.931  1.00  0.00           C  
ATOM   2967  C   GLU   204     280.694 268.783 258.850  1.00  0.00           C  
ATOM   2968  O   GLU   204     281.435 268.581 259.812  1.00  0.00           O  
ATOM   2969  CB  GLU   204     281.505 267.363 257.008  1.00  0.00           C  
ATOM   2970  CG  GLU   204     281.633 265.848 256.744  1.00  0.00           C  
ATOM   2971  CD  GLU   204     282.529 265.658 255.546  1.00  0.00           C  
ATOM   2972  OE1 GLU   204     282.158 264.936 254.593  1.00  0.00           O  
ATOM   2973  OE2 GLU   204     283.536 266.410 255.449  1.00  0.00           O1-
ATOM   2974  HN  GLU   204     279.050 268.537 256.503  1.00  0.00           H  
ATOM   2975  HA  GLU   204     280.271 266.815 258.586  1.00  0.00           H  
ATOM   2976  HB1 GLU   204     282.484 267.692 257.436  1.00  0.00           H  
ATOM   2977  HB2 GLU   204     281.341 267.920 256.060  1.00  0.00           H  
ATOM   2978  HG1 GLU   204     280.644 265.394 256.525  1.00  0.00           H  
ATOM   2979  HG2 GLU   204     282.072 265.331 257.624  1.00  0.00           H  
ATOM   2980  N   MET   205     280.059 269.946 258.693  1.00  0.00           N  
ATOM   2981  CA  MET   205     280.036 270.962 259.714  1.00  0.00           C  
ATOM   2982  C   MET   205     279.514 270.467 261.048  1.00  0.00           C  
ATOM   2983  O   MET   205     279.955 270.853 262.131  1.00  0.00           O  
ATOM   2984  CB  MET   205     279.133 272.155 259.265  1.00  0.00           C  
ATOM   2985  CG  MET   205     279.686 273.041 258.127  1.00  0.00           C  
ATOM   2986  SD  MET   205     278.454 274.081 257.273  1.00  0.00           S  
ATOM   2987  CE  MET   205     277.749 274.971 258.692  1.00  0.00           C  
ATOM   2988  HN  MET   205     279.549 270.134 257.850  1.00  0.00           H  
ATOM   2989  HA  MET   205     281.046 271.310 259.876  1.00  0.00           H  
ATOM   2990  HB1 MET   205     278.968 272.838 260.123  1.00  0.00           H  
ATOM   2991  HB2 MET   205     278.140 271.761 258.965  1.00  0.00           H  
ATOM   2992  HG1 MET   205     280.186 272.398 257.371  1.00  0.00           H  
ATOM   2993  HG2 MET   205     280.460 273.706 258.562  1.00  0.00           H  
ATOM   2994  HE1 MET   205     278.535 275.494 259.279  1.00  0.00           H  
ATOM   2995  HE2 MET   205     277.222 274.276 259.374  1.00  0.00           H  
ATOM   2996  HE3 MET   205     277.006 275.733 258.365  1.00  0.00           H  
ATOM   2997  N   VAL   206     278.576 269.527 260.934  1.00  0.00           N  
ATOM   2998  CA  VAL   206     278.050 268.682 261.967  1.00  0.00           C  
ATOM   2999  C   VAL   206     279.063 267.887 262.742  1.00  0.00           C  
ATOM   3000  O   VAL   206     279.003 267.765 263.962  1.00  0.00           O  
ATOM   3001  CB  VAL   206     277.079 267.731 261.298  1.00  0.00           C  
ATOM   3002  CG1 VAL   206     275.834 268.516 260.849  1.00  0.00           C  
ATOM   3003  CG2 VAL   206     276.656 266.536 262.162  1.00  0.00           C  
ATOM   3004  HN  VAL   206     278.213 269.347 260.021  1.00  0.00           H  
ATOM   3005  HA  VAL   206     277.519 269.297 262.680  1.00  0.00           H  
ATOM   3006  HB  VAL   206     277.591 267.320 260.405  1.00  0.00           H  
ATOM   3007 HG11 VAL   206     276.086 269.453 260.315  1.00  0.00           H  
ATOM   3008 HG12 VAL   206     275.230 268.777 261.740  1.00  0.00           H  
ATOM   3009 HG13 VAL   206     275.210 267.900 260.170  1.00  0.00           H  
ATOM   3010 HG21 VAL   206     275.906 266.844 262.920  1.00  0.00           H  
ATOM   3011 HG22 VAL   206     277.478 266.001 262.674  1.00  0.00           H  
ATOM   3012 HG23 VAL   206     276.211 265.790 261.471  1.00  0.00           H  
ATOM   3013  N   GLU   207     280.036 267.295 262.058  1.00  0.00           N  
ATOM   3014  CA  GLU   207     280.726 266.157 262.601  1.00  0.00           C  
ATOM   3015  C   GLU   207     282.021 266.540 263.288  1.00  0.00           C  
ATOM   3016  O   GLU   207     282.840 265.705 263.651  1.00  0.00           O  
ATOM   3017  CB  GLU   207     280.980 265.140 261.444  1.00  0.00           C  
ATOM   3018  CG  GLU   207     279.679 264.477 260.882  1.00  0.00           C  
ATOM   3019  CD  GLU   207     279.589 262.946 260.977  1.00  0.00           C  
ATOM   3020  OE1 GLU   207     280.618 262.251 260.786  1.00  0.00           O  
ATOM   3021  OE2 GLU   207     278.481 262.458 261.329  1.00  0.00           O1-
ATOM   3022  HN  GLU   207     280.200 267.490 261.091  1.00  0.00           H  
ATOM   3023  HA  GLU   207     280.120 265.661 263.347  1.00  0.00           H  
ATOM   3024  HB1 GLU   207     281.695 264.355 261.764  1.00  0.00           H  
ATOM   3025  HB2 GLU   207     281.481 265.675 260.606  1.00  0.00           H  
ATOM   3026  HG1 GLU   207     279.560 264.735 259.810  1.00  0.00           H  
ATOM   3027  HG2 GLU   207     278.799 264.874 261.423  1.00  0.00           H  
ATOM   3028  N   GLY   208     282.207 267.854 263.501  1.00  0.00           N  
ATOM   3029  CA  GLY   208     283.062 268.396 264.549  1.00  0.00           C  
ATOM   3030  C   GLY   208     282.273 269.218 265.493  1.00  0.00           C  
ATOM   3031  O   GLY   208     282.629 269.299 266.664  1.00  0.00           O  
ATOM   3032  HN  GLY   208     281.611 268.465 262.990  1.00  0.00           H  
ATOM   3033  HA1 GLY   208     283.790 269.048 264.100  1.00  0.00           H  
ATOM   3034  HA2 GLY   208     283.522 267.596 265.116  1.00  0.00           H  
ATOM   3035  N   ALA   209     281.121 269.778 265.046  1.00  0.00           N  
ATOM   3036  CA  ALA   209     280.141 270.394 265.922  1.00  0.00           C  
ATOM   3037  C   ALA   209     279.718 269.446 267.032  1.00  0.00           C  
ATOM   3038  O   ALA   209     279.569 269.824 268.192  1.00  0.00           O  
ATOM   3039  CB  ALA   209     278.888 270.900 265.179  1.00  0.00           C  
ATOM   3040  HN  ALA   209     280.878 269.791 264.080  1.00  0.00           H  
ATOM   3041  HA  ALA   209     280.622 271.234 266.408  1.00  0.00           H  
ATOM   3042  HB1 ALA   209     278.373 270.076 264.646  1.00  0.00           H  
ATOM   3043  HB2 ALA   209     279.161 271.682 264.444  1.00  0.00           H  
ATOM   3044  HB3 ALA   209     278.168 271.353 265.894  1.00  0.00           H  
ATOM   3045  N   PHE   210     279.600 268.156 266.685  1.00  0.00           N  
ATOM   3046  CA  PHE   210     279.379 267.091 267.622  1.00  0.00           C  
ATOM   3047  C   PHE   210     280.573 266.300 268.085  1.00  0.00           C  
ATOM   3048  O   PHE   210     280.396 265.284 268.758  1.00  0.00           O  
ATOM   3049  CB  PHE   210     278.256 266.150 267.124  1.00  0.00           C  
ATOM   3050  CG  PHE   210     276.945 266.892 267.066  1.00  0.00           C  
ATOM   3051  CD1 PHE   210     276.373 267.270 265.843  1.00  0.00           C  
ATOM   3052  CD2 PHE   210     276.260 267.201 268.251  1.00  0.00           C  
ATOM   3053  CE1 PHE   210     275.164 267.974 265.800  1.00  0.00           C  
ATOM   3054  CE2 PHE   210     275.032 267.871 268.218  1.00  0.00           C  
ATOM   3055  CZ  PHE   210     274.487 268.270 266.991  1.00  0.00           C  
ATOM   3056  HN  PHE   210     279.588 267.917 265.709  1.00  0.00           H  
ATOM   3057  HA  PHE   210     279.012 267.532 268.537  1.00  0.00           H  
ATOM   3058  HB1 PHE   210     278.110 265.301 267.824  1.00  0.00           H  
ATOM   3059  HB2 PHE   210     278.512 265.757 266.115  1.00  0.00           H  
ATOM   3060  HD1 PHE   210     276.890 267.035 264.928  1.00  0.00           H  
ATOM   3061  HD2 PHE   210     276.694 266.924 269.196  1.00  0.00           H  
ATOM   3062  HE1 PHE   210     274.763 268.294 264.849  1.00  0.00           H  
ATOM   3063  HE2 PHE   210     274.516 268.079 269.140  1.00  0.00           H  
ATOM   3064  HZ  PHE   210     273.552 268.811 266.956  1.00  0.00           H  
ATOM   3065  N   ASP   211     281.805 266.782 267.846  1.00  0.00           N  
ATOM   3066  CA  ASP   211     282.962 266.232 268.527  1.00  0.00           C  
ATOM   3067  C   ASP   211     283.542 267.230 269.505  1.00  0.00           C  
ATOM   3068  O   ASP   211     284.148 266.867 270.522  1.00  0.00           O  
ATOM   3069  CB  ASP   211     283.901 265.424 267.606  1.00  0.00           C  
ATOM   3070  CG  ASP   211     283.089 264.237 267.096  1.00  0.00           C  
ATOM   3071  OD1 ASP   211     282.328 264.415 266.113  1.00  0.00           O  
ATOM   3072  OD2 ASP   211     283.120 263.143 267.719  1.00  0.00           O1-
ATOM   3073  HN  ASP   211     281.946 267.559 267.234  1.00  0.00           H  
ATOM   3074  HA  ASP   211     282.624 265.472 269.221  1.00  0.00           H  
ATOM   3075  HB1 ASP   211     284.762 265.023 268.180  1.00  0.00           H  
ATOM   3076  HB2 ASP   211     284.264 266.014 266.745  1.00  0.00           H  
ATOM   3077  N   THR   212     283.134 268.506 269.381  1.00  0.00           N  
ATOM   3078  CA  THR   212     283.303 269.510 270.421  1.00  0.00           C  
ATOM   3079  C   THR   212     282.258 269.453 271.498  1.00  0.00           C  
ATOM   3080  O   THR   212     282.052 270.397 272.249  1.00  0.00           O  
ATOM   3081  CB  THR   212     283.335 270.957 269.899  1.00  0.00           C  
ATOM   3082  CG2 THR   212     284.532 271.161 268.957  1.00  0.00           C  
ATOM   3083  OG1 THR   212     282.174 271.292 269.149  1.00  0.00           O  
ATOM   3084  HN  THR   212     282.734 268.839 268.517  1.00  0.00           H  
ATOM   3085  HA  THR   212     284.251 269.337 270.908  1.00  0.00           H  
ATOM   3086  HB  THR   212     283.456 271.688 270.736  1.00  0.00           H  
ATOM   3087  HG1 THR   212     281.404 271.151 269.712  1.00  0.00           H  
ATOM   3088 HG21 THR   212     284.423 270.540 268.043  1.00  0.00           H  
ATOM   3089 HG22 THR   212     285.488 270.900 269.453  1.00  0.00           H  
ATOM   3090 HG23 THR   212     284.575 272.226 268.639  1.00  0.00           H  
ATOM   3091  N   VAL   213     281.579 268.314 271.627  1.00  0.00           N  
ATOM   3092  CA  VAL   213     280.636 268.089 272.694  1.00  0.00           C  
ATOM   3093  C   VAL   213     281.056 266.937 273.566  1.00  0.00           C  
ATOM   3094  O   VAL   213     280.633 266.853 274.714  1.00  0.00           O  
ATOM   3095  CB  VAL   213     279.245 267.805 272.159  1.00  0.00           C  
ATOM   3096  CG1 VAL   213     278.758 269.020 271.347  1.00  0.00           C  
ATOM   3097  CG2 VAL   213     279.271 266.528 271.313  1.00  0.00           C  
ATOM   3098  HN  VAL   213     281.672 267.628 270.913  1.00  0.00           H  
ATOM   3099  HA  VAL   213     280.572 268.953 273.344  1.00  0.00           H  
ATOM   3100  HB  VAL   213     278.534 267.654 273.006  1.00  0.00           H  
ATOM   3101 HG11 VAL   213     279.404 269.187 270.463  1.00  0.00           H  
ATOM   3102 HG12 VAL   213     278.782 269.944 271.964  1.00  0.00           H  
ATOM   3103 HG13 VAL   213     277.720 268.864 270.985  1.00  0.00           H  
ATOM   3104 HG21 VAL   213     279.081 265.636 271.942  1.00  0.00           H  
ATOM   3105 HG22 VAL   213     280.242 266.383 270.809  1.00  0.00           H  
ATOM   3106 HG23 VAL   213     278.501 266.585 270.518  1.00  0.00           H  
ATOM   3107  N   ARG   214     281.925 266.013 273.093  1.00  0.00           N  
ATOM   3108  CA  ARG   214     282.214 264.835 273.891  1.00  0.00           C  
ATOM   3109  C   ARG   214     283.501 264.828 274.599  1.00  0.00           C  
ATOM   3110  O   ARG   214     283.643 264.157 275.622  1.00  0.00           O  
ATOM   3111  CB  ARG   214     281.985 263.480 273.158  1.00  0.00           C  
ATOM   3112  CG  ARG   214     280.491 263.169 272.900  1.00  0.00           C  
ATOM   3113  CD  ARG   214     280.134 261.673 272.821  1.00  0.00           C  
ATOM   3114  NE  ARG   214     280.155 261.101 274.214  1.00  0.00           N  
ATOM   3115  CZ  ARG   214     279.496 260.009 274.586  1.00  0.00           C  
ATOM   3116  NH1 ARG   214     278.916 259.212 273.714  1.00  0.00           N1+
ATOM   3117  NH2 ARG   214     279.406 259.688 275.863  1.00  0.00           N  
ATOM   3118  HN  ARG   214     282.297 266.065 272.167  1.00  0.00           H  
ATOM   3119  HA  ARG   214     281.506 264.773 274.707  1.00  0.00           H  
ATOM   3120  HB1 ARG   214     282.382 262.658 273.799  1.00  0.00           H  
ATOM   3121  HB2 ARG   214     282.559 263.452 272.205  1.00  0.00           H  
ATOM   3122  HG1 ARG   214     280.220 263.637 271.925  1.00  0.00           H  
ATOM   3123  HG2 ARG   214     279.854 263.653 273.675  1.00  0.00           H  
ATOM   3124  HD1 ARG   214     280.859 261.127 272.174  1.00  0.00           H  
ATOM   3125  HD2 ARG   214     279.109 261.581 272.394  1.00  0.00           H  
ATOM   3126  HE  ARG   214     280.626 261.619 274.920  1.00  0.00           H  
ATOM   3127 HH11 ARG   214     278.336 258.470 274.014  1.00  0.00           H  
ATOM   3128 HH12 ARG   214     278.961 259.479 272.762  1.00  0.00           H  
ATOM   3129 HH21 ARG   214     279.800 260.291 276.543  1.00  0.00           H  
ATOM   3130 HH22 ARG   214     278.867 258.900 276.123  1.00  0.00           H  
ATOM   3131  N   TYR   215     284.422 265.676 274.169  1.00  0.00           N  
ATOM   3132  CA  TYR   215     285.475 266.043 275.058  1.00  0.00           C  
ATOM   3133  C   TYR   215     285.498 267.535 275.169  1.00  0.00           C  
ATOM   3134  O   TYR   215     286.502 268.162 275.457  1.00  0.00           O  
ATOM   3135  CB  TYR   215     286.817 265.387 274.663  1.00  0.00           C  
ATOM   3136  CG  TYR   215     287.623 265.061 275.906  1.00  0.00           C  
ATOM   3137  CD1 TYR   215     288.581 265.946 276.427  1.00  0.00           C  
ATOM   3138  CD2 TYR   215     287.412 263.838 276.570  1.00  0.00           C  
ATOM   3139  CE1 TYR   215     289.302 265.631 277.585  1.00  0.00           C  
ATOM   3140  CE2 TYR   215     288.126 263.520 277.735  1.00  0.00           C  
ATOM   3141  CZ  TYR   215     289.064 264.423 278.245  1.00  0.00           C  
ATOM   3142  OH  TYR   215     289.757 264.135 279.437  1.00  0.00           O  
ATOM   3143  HN  TYR   215     284.399 266.083 273.255  1.00  0.00           H  
ATOM   3144  HA  TYR   215     285.246 265.717 276.063  1.00  0.00           H  
ATOM   3145  HB1 TYR   215     287.397 266.030 273.982  1.00  0.00           H  
ATOM   3146  HB2 TYR   215     286.627 264.428 274.132  1.00  0.00           H  
ATOM   3147  HD1 TYR   215     288.769 266.891 275.942  1.00  0.00           H  
ATOM   3148  HD2 TYR   215     286.688 263.140 276.174  1.00  0.00           H  
ATOM   3149  HE1 TYR   215     290.032 266.336 277.954  1.00  0.00           H  
ATOM   3150  HE2 TYR   215     287.956 262.582 278.240  1.00  0.00           H  
ATOM   3151  HH  TYR   215     290.372 264.859 279.566  1.00  0.00           H  
ATOM   3152  N   MET   216     284.298 268.123 275.067  1.00  0.00           N  
ATOM   3153  CA  MET   216     283.954 269.236 275.922  1.00  0.00           C  
ATOM   3154  C   MET   216     282.876 268.790 276.881  1.00  0.00           C  
ATOM   3155  O   MET   216     282.252 269.599 277.563  1.00  0.00           O  
ATOM   3156  CB  MET   216     283.643 270.512 275.115  1.00  0.00           C  
ATOM   3157  CG  MET   216     284.823 270.827 274.169  1.00  0.00           C  
ATOM   3158  SD  MET   216     284.837 272.464 273.394  1.00  0.00           S  
ATOM   3159  CE  MET   216     286.326 272.011 272.453  1.00  0.00           C  
ATOM   3160  HN  MET   216     283.547 267.689 274.583  1.00  0.00           H  
ATOM   3161  HA  MET   216     284.796 269.494 276.539  1.00  0.00           H  
ATOM   3162  HB1 MET   216     283.507 271.366 275.813  1.00  0.00           H  
ATOM   3163  HB2 MET   216     282.705 270.389 274.539  1.00  0.00           H  
ATOM   3164  HG1 MET   216     284.851 270.054 273.371  1.00  0.00           H  
ATOM   3165  HG2 MET   216     285.762 270.713 274.758  1.00  0.00           H  
ATOM   3166  HE1 MET   216     287.110 271.586 273.114  1.00  0.00           H  
ATOM   3167  HE2 MET   216     286.763 272.888 271.936  1.00  0.00           H  
ATOM   3168  HE3 MET   216     286.088 271.251 271.680  1.00  0.00           H  
ATOM   3169  N   ALA   217     282.741 267.443 276.997  1.00  0.00           N  
ATOM   3170  CA  ALA   217     282.192 266.784 278.153  1.00  0.00           C  
ATOM   3171  C   ALA   217     283.239 266.252 279.121  1.00  0.00           C  
ATOM   3172  O   ALA   217     282.946 266.001 280.290  1.00  0.00           O  
ATOM   3173  CB  ALA   217     281.262 265.629 277.743  1.00  0.00           C  
ATOM   3174  HN  ALA   217     283.096 266.848 276.292  1.00  0.00           H  
ATOM   3175  HA  ALA   217     281.603 267.500 278.714  1.00  0.00           H  
ATOM   3176  HB1 ALA   217     281.814 264.827 277.215  1.00  0.00           H  
ATOM   3177  HB2 ALA   217     280.456 266.012 277.080  1.00  0.00           H  
ATOM   3178  HB3 ALA   217     280.785 265.202 278.651  1.00  0.00           H  
ATOM   3179  N   GLY   218     284.496 266.086 278.662  1.00  0.00           N  
ATOM   3180  CA  GLY   218     285.631 265.829 279.539  1.00  0.00           C  
ATOM   3181  C   GLY   218     286.509 267.049 279.680  1.00  0.00           C  
ATOM   3182  O   GLY   218     286.812 267.439 280.803  1.00  0.00           O  
ATOM   3183  HN  GLY   218     284.687 266.315 277.718  1.00  0.00           H  
ATOM   3184  HA1 GLY   218     286.226 265.055 279.082  1.00  0.00           H  
ATOM   3185  HA2 GLY   218     285.301 265.566 280.535  1.00  0.00           H  
ATOM   3186  N   TYR   219     286.860 267.726 278.540  1.00  0.00           N  
ATOM   3187  CA  TYR   219     286.894 269.189 278.330  1.00  0.00           C  
ATOM   3188  C   TYR   219     285.676 269.809 278.972  1.00  0.00           C  
ATOM   3189  O   TYR   219     284.669 269.129 279.132  1.00  0.00           O  
ATOM   3190  CB  TYR   219     288.257 269.876 278.700  1.00  0.00           C  
ATOM   3191  CG  TYR   219     288.607 270.185 280.138  1.00  0.00           C  
ATOM   3192  CD1 TYR   219     288.591 271.513 280.615  1.00  0.00           C  
ATOM   3193  CD2 TYR   219     289.144 269.188 280.963  1.00  0.00           C  
ATOM   3194  CE1 TYR   219     289.038 271.816 281.909  1.00  0.00           C  
ATOM   3195  CE2 TYR   219     289.577 269.481 282.262  1.00  0.00           C  
ATOM   3196  CZ  TYR   219     289.524 270.797 282.733  1.00  0.00           C  
ATOM   3197  OH  TYR   219     289.993 271.090 284.028  1.00  0.00           O  
ATOM   3198  HN  TYR   219     286.902 267.228 277.680  1.00  0.00           H  
ATOM   3199  HA  TYR   219     286.784 269.368 277.281  1.00  0.00           H  
ATOM   3200  HB1 TYR   219     288.299 270.842 278.158  1.00  0.00           H  
ATOM   3201  HB2 TYR   219     289.068 269.234 278.293  1.00  0.00           H  
ATOM   3202  HD1 TYR   219     288.255 272.313 279.972  1.00  0.00           H  
ATOM   3203  HD2 TYR   219     289.212 268.179 280.584  1.00  0.00           H  
ATOM   3204  HE1 TYR   219     289.020 272.835 282.266  1.00  0.00           H  
ATOM   3205  HE2 TYR   219     289.958 268.686 282.881  1.00  0.00           H  
ATOM   3206  HH  TYR   219     290.281 270.258 284.402  1.00  0.00           H  
ATOM   3207  N   GLN   220     285.659 271.099 279.311  1.00  0.00           N  
ATOM   3208  CA  GLN   220     284.408 271.667 279.744  1.00  0.00           C  
ATOM   3209  C   GLN   220     284.059 272.925 279.036  1.00  0.00           C  
ATOM   3210  O   GLN   220     284.576 274.005 279.311  1.00  0.00           O  
ATOM   3211  CB  GLN   220     284.231 271.731 281.290  1.00  0.00           C  
ATOM   3212  CG  GLN   220     284.029 270.300 281.858  1.00  0.00           C  
ATOM   3213  CD  GLN   220     283.649 270.207 283.335  1.00  0.00           C  
ATOM   3214  NE2 GLN   220     283.120 269.009 283.699  1.00  0.00           N  
ATOM   3215  OE1 GLN   220     283.804 271.108 284.156  1.00  0.00           O  
ATOM   3216  HN  GLN   220     286.457 271.685 279.242  1.00  0.00           H  
ATOM   3217  HA  GLN   220     283.586 271.026 279.448  1.00  0.00           H  
ATOM   3218  HB1 GLN   220     283.322 272.328 281.531  1.00  0.00           H  
ATOM   3219  HB2 GLN   220     285.106 272.228 281.758  1.00  0.00           H  
ATOM   3220  HG1 GLN   220     284.962 269.714 281.716  1.00  0.00           H  
ATOM   3221  HG2 GLN   220     283.225 269.810 281.263  1.00  0.00           H  
ATOM   3222 HE21 GLN   220     282.861 268.897 284.651  1.00  0.00           H  
ATOM   3223 HE22 GLN   220     282.994 268.304 283.003  1.00  0.00           H  
ATOM   3224  N   CYS   221     283.053 272.793 278.156  1.00  0.00           N  
ATOM   3225  CA  CYS   221     282.164 273.886 277.908  1.00  0.00           C  
ATOM   3226  C   CYS   221     281.063 273.715 278.917  1.00  0.00           C  
ATOM   3227  O   CYS   221     280.284 272.770 278.902  1.00  0.00           O  
ATOM   3228  CB  CYS   221     281.665 273.986 276.429  1.00  0.00           C  
ATOM   3229  SG  CYS   221     280.652 272.603 275.782  1.00  0.00           S  
ATOM   3230  HN  CYS   221     282.706 271.890 277.900  1.00  0.00           H  
ATOM   3231  HA  CYS   221     282.665 274.822 278.120  1.00  0.00           H  
ATOM   3232  HB1 CYS   221     282.568 274.111 275.789  1.00  0.00           H  
ATOM   3233  HB2 CYS   221     281.083 274.931 276.336  1.00  0.00           H  
ATOM   3234  HG1 CYS   221     281.588 271.668 275.850  1.00  0.00           H  
ATOM   3235  N   THR   222     281.029 274.612 279.911  1.00  0.00           N  
ATOM   3236  CA  THR   222     280.155 274.402 281.054  1.00  0.00           C  
ATOM   3237  C   THR   222     278.832 275.108 280.822  1.00  0.00           C  
ATOM   3238  O   THR   222     277.902 275.069 281.625  1.00  0.00           O  
ATOM   3239  CB  THR   222     280.853 274.815 282.355  1.00  0.00           C  
ATOM   3240  CG2 THR   222     280.199 274.107 283.555  1.00  0.00           C  
ATOM   3241  OG1 THR   222     280.885 276.217 282.619  1.00  0.00           O  
ATOM   3242  HN  THR   222     281.695 275.353 279.963  1.00  0.00           H  
ATOM   3243  HA  THR   222     279.926 273.350 281.151  1.00  0.00           H  
ATOM   3244  HB  THR   222     281.910 274.455 282.298  1.00  0.00           H  
ATOM   3245  HG1 THR   222     280.511 276.683 281.861  1.00  0.00           H  
ATOM   3246 HG21 THR   222     280.119 273.016 283.365  1.00  0.00           H  
ATOM   3247 HG22 THR   222     279.181 274.510 283.739  1.00  0.00           H  
ATOM   3248 HG23 THR   222     280.810 274.262 284.468  1.00  0.00           H  
ATOM   3249  N   ASP   223     278.726 275.727 279.641  1.00  0.00           N  
ATOM   3250  CA  ASP   223     277.628 276.530 279.203  1.00  0.00           C  
ATOM   3251  C   ASP   223     276.718 275.797 278.273  1.00  0.00           C  
ATOM   3252  O   ASP   223     277.047 275.460 277.136  1.00  0.00           O  
ATOM   3253  CB  ASP   223     278.211 277.789 278.493  1.00  0.00           C  
ATOM   3254  CG  ASP   223     278.310 278.950 279.467  1.00  0.00           C  
ATOM   3255  OD1 ASP   223     277.299 279.203 280.170  1.00  0.00           O  
ATOM   3256  OD2 ASP   223     279.360 279.640 279.458  1.00  0.00           O1-
ATOM   3257  HN  ASP   223     279.473 275.663 278.992  1.00  0.00           H  
ATOM   3258  HA  ASP   223     277.031 276.821 280.059  1.00  0.00           H  
ATOM   3259  HB1 ASP   223     277.568 278.143 277.662  1.00  0.00           H  
ATOM   3260  HB2 ASP   223     279.217 277.579 278.077  1.00  0.00           H  
ATOM   3261  N   ALA   224     275.486 275.580 278.740  1.00  0.00           N  
ATOM   3262  CA  ALA   224     274.486 274.877 277.995  1.00  0.00           C  
ATOM   3263  C   ALA   224     273.720 275.725 277.014  1.00  0.00           C  
ATOM   3264  O   ALA   224     272.510 275.594 276.822  1.00  0.00           O  
ATOM   3265  CB  ALA   224     273.514 274.167 278.962  1.00  0.00           C  
ATOM   3266  HN  ALA   224     275.258 275.850 279.671  1.00  0.00           H  
ATOM   3267  HA  ALA   224     274.974 274.104 277.412  1.00  0.00           H  
ATOM   3268  HB1 ALA   224     272.936 274.903 279.559  1.00  0.00           H  
ATOM   3269  HB2 ALA   224     274.082 273.511 279.655  1.00  0.00           H  
ATOM   3270  HB3 ALA   224     272.797 273.530 278.398  1.00  0.00           H  
ATOM   3271  N   THR   225     274.433 276.610 276.312  1.00  0.00           N  
ATOM   3272  CA  THR   225     273.847 277.532 275.365  1.00  0.00           C  
ATOM   3273  C   THR   225     273.306 276.860 274.131  1.00  0.00           C  
ATOM   3274  O   THR   225     272.478 277.380 273.389  1.00  0.00           O  
ATOM   3275  CB  THR   225     274.812 278.630 274.926  1.00  0.00           C  
ATOM   3276  CG2 THR   225     275.104 279.532 276.137  1.00  0.00           C  
ATOM   3277  OG1 THR   225     276.060 278.100 274.486  1.00  0.00           O  
ATOM   3278  HN  THR   225     275.421 276.685 276.475  1.00  0.00           H  
ATOM   3279  HA  THR   225     273.001 278.008 275.842  1.00  0.00           H  
ATOM   3280  HB  THR   225     274.367 279.266 274.121  1.00  0.00           H  
ATOM   3281  HG1 THR   225     275.857 277.314 273.971  1.00  0.00           H  
ATOM   3282 HG21 THR   225     275.592 278.960 276.954  1.00  0.00           H  
ATOM   3283 HG22 THR   225     274.166 279.972 276.535  1.00  0.00           H  
ATOM   3284 HG23 THR   225     275.788 280.358 275.849  1.00  0.00           H  
ATOM   3285  N   THR   226     273.778 275.640 273.903  1.00  0.00           N  
ATOM   3286  CA  THR   226     273.601 274.881 272.701  1.00  0.00           C  
ATOM   3287  C   THR   226     272.433 273.968 272.683  1.00  0.00           C  
ATOM   3288  O   THR   226     272.372 273.056 271.869  1.00  0.00           O  
ATOM   3289  CB  THR   226     274.830 274.012 272.452  1.00  0.00           C  
ATOM   3290  CG2 THR   226     275.846 274.942 271.815  1.00  0.00           C  
ATOM   3291  OG1 THR   226     275.412 273.552 273.668  1.00  0.00           O  
ATOM   3292  HN  THR   226     274.406 275.201 274.548  1.00  0.00           H  
ATOM   3293  HA  THR   226     273.469 275.551 271.863  1.00  0.00           H  
ATOM   3294  HB  THR   226     274.683 273.151 271.758  1.00  0.00           H  
ATOM   3295  HG1 THR   226     276.203 273.057 273.419  1.00  0.00           H  
ATOM   3296 HG21 THR   226     276.067 275.811 272.466  1.00  0.00           H  
ATOM   3297 HG22 THR   226     275.472 275.322 270.840  1.00  0.00           H  
ATOM   3298 HG23 THR   226     276.780 274.381 271.624  1.00  0.00           H  
ATOM   3299  N   LEU   227     271.442 274.147 273.553  1.00  0.00           N  
ATOM   3300  CA  LEU   227     270.604 273.002 273.778  1.00  0.00           C  
ATOM   3301  C   LEU   227     269.183 273.355 274.242  1.00  0.00           C  
ATOM   3302  O   LEU   227     268.905 273.086 275.411  1.00  0.00           O  
ATOM   3303  CB  LEU   227     271.327 272.186 274.899  1.00  0.00           C  
ATOM   3304  CG  LEU   227     270.912 270.713 275.029  1.00  0.00           C  
ATOM   3305  CD1 LEU   227     271.403 270.116 276.357  1.00  0.00           C  
ATOM   3306  CD2 LEU   227     271.493 269.914 273.862  1.00  0.00           C  
ATOM   3307  HN  LEU   227     271.465 274.873 274.237  1.00  0.00           H  
ATOM   3308  HA  LEU   227     270.476 272.396 272.892  1.00  0.00           H  
ATOM   3309  HB1 LEU   227     271.222 272.702 275.878  1.00  0.00           H  
ATOM   3310  HB2 LEU   227     272.422 272.177 274.689  1.00  0.00           H  
ATOM   3311  HG  LEU   227     269.799 270.641 275.008  1.00  0.00           H  
ATOM   3312 HD11 LEU   227     270.960 270.667 277.214  1.00  0.00           H  
ATOM   3313 HD12 LEU   227     272.510 270.189 276.425  1.00  0.00           H  
ATOM   3314 HD13 LEU   227     271.114 269.047 276.434  1.00  0.00           H  
ATOM   3315 HD21 LEU   227     272.603 269.905 273.914  1.00  0.00           H  
ATOM   3316 HD22 LEU   227     271.198 270.353 272.888  1.00  0.00           H  
ATOM   3317 HD23 LEU   227     271.125 268.871 273.913  1.00  0.00           H  
ATOM   3318  N   PRO   228     268.199 273.911 273.503  1.00  0.00           N  
ATOM   3319  CA  PRO   228     268.279 274.523 272.182  1.00  0.00           C  
ATOM   3320  C   PRO   228     269.010 273.931 271.025  1.00  0.00           C  
ATOM   3321  O   PRO   228     268.488 273.036 270.377  1.00  0.00           O  
ATOM   3322  CB  PRO   228     268.543 275.986 272.531  1.00  0.00           C  
ATOM   3323  CG  PRO   228     267.587 276.199 273.727  1.00  0.00           C  
ATOM   3324  CD  PRO   228     267.275 274.778 274.255  1.00  0.00           C  
ATOM   3325  HA  PRO   228     267.264 274.505 271.810  1.00  0.00           H  
ATOM   3326  HB1 PRO   228     268.309 276.675 271.694  1.00  0.00           H  
ATOM   3327  HB2 PRO   228     269.593 276.139 272.862  1.00  0.00           H  
ATOM   3328  HG1 PRO   228     268.074 276.818 274.509  1.00  0.00           H  
ATOM   3329  HG2 PRO   228     266.647 276.693 273.403  1.00  0.00           H  
ATOM   3330  HD1 PRO   228     267.361 274.756 275.366  1.00  0.00           H  
ATOM   3331  HD2 PRO   228     266.237 274.484 273.985  1.00  0.00           H  
ATOM   3332  N   GLN   229     270.154 274.489 270.636  1.00  0.00           N  
ATOM   3333  CA  GLN   229     270.518 274.445 269.246  1.00  0.00           C  
ATOM   3334  C   GLN   229     271.136 273.225 268.633  1.00  0.00           C  
ATOM   3335  O   GLN   229     271.146 273.086 267.417  1.00  0.00           O  
ATOM   3336  CB  GLN   229     271.171 275.772 268.771  1.00  0.00           C  
ATOM   3337  CG  GLN   229     270.218 276.973 269.027  1.00  0.00           C  
ATOM   3338  CD  GLN   229     270.492 278.242 268.208  1.00  0.00           C  
ATOM   3339  NE2 GLN   229     271.760 278.709 268.169  1.00  0.00           N  
ATOM   3340  OE1 GLN   229     269.562 278.823 267.658  1.00  0.00           O  
ATOM   3341  HN  GLN   229     270.617 275.162 271.201  1.00  0.00           H  
ATOM   3342  HA  GLN   229     269.586 274.485 268.695  1.00  0.00           H  
ATOM   3343  HB1 GLN   229     271.325 275.704 267.664  1.00  0.00           H  
ATOM   3344  HB2 GLN   229     272.162 275.929 269.239  1.00  0.00           H  
ATOM   3345  HG1 GLN   229     270.215 277.255 270.098  1.00  0.00           H  
ATOM   3346  HG2 GLN   229     269.182 276.674 268.748  1.00  0.00           H  
ATOM   3347 HE21 GLN   229     271.914 279.485 267.560  1.00  0.00           H  
ATOM   3348 HE22 GLN   229     272.506 278.186 268.560  1.00  0.00           H  
ATOM   3349  N   CYS   230     271.552 272.227 269.418  1.00  0.00           N  
ATOM   3350  CA  CYS   230     271.749 270.899 268.871  1.00  0.00           C  
ATOM   3351  C   CYS   230     270.485 270.352 268.266  1.00  0.00           C  
ATOM   3352  O   CYS   230     270.456 269.746 267.208  1.00  0.00           O  
ATOM   3353  CB  CYS   230     272.218 269.880 269.953  1.00  0.00           C  
ATOM   3354  SG  CYS   230     273.795 270.328 270.748  1.00  0.00           S  
ATOM   3355  HN  CYS   230     271.703 272.372 270.402  1.00  0.00           H  
ATOM   3356  HA  CYS   230     272.483 270.959 268.078  1.00  0.00           H  
ATOM   3357  HB1 CYS   230     272.318 268.875 269.486  1.00  0.00           H  
ATOM   3358  HB2 CYS   230     271.434 269.796 270.736  1.00  0.00           H  
ATOM   3359  HG1 CYS   230     274.492 270.421 269.620  1.00  0.00           H  
ATOM   3360  N   ILE   231     269.407 270.618 268.990  1.00  0.00           N  
ATOM   3361  CA  ILE   231     268.095 270.090 268.811  1.00  0.00           C  
ATOM   3362  C   ILE   231     267.241 270.807 267.811  1.00  0.00           C  
ATOM   3363  O   ILE   231     266.458 270.192 267.089  1.00  0.00           O  
ATOM   3364  CB  ILE   231     267.502 270.066 270.222  1.00  0.00           C  
ATOM   3365  CG1 ILE   231     267.813 268.701 270.866  1.00  0.00           C  
ATOM   3366  CG2 ILE   231     266.033 270.542 270.340  1.00  0.00           C  
ATOM   3367  CD  ILE   231     268.199 268.828 272.341  1.00  0.00           C  
ATOM   3368  HN  ILE   231     269.500 271.237 269.765  1.00  0.00           H  
ATOM   3369  HA  ILE   231     268.162 269.082 268.435  1.00  0.00           H  
ATOM   3370  HB  ILE   231     268.072 270.791 270.850  1.00  0.00           H  
ATOM   3371 HG11 ILE   231     268.675 268.222 270.350  1.00  0.00           H  
ATOM   3372 HG12 ILE   231     266.939 268.042 270.711  1.00  0.00           H  
ATOM   3373 HG21 ILE   231     265.354 269.975 269.678  1.00  0.00           H  
ATOM   3374 HG22 ILE   231     265.951 271.615 270.064  1.00  0.00           H  
ATOM   3375 HG23 ILE   231     265.688 270.445 271.388  1.00  0.00           H  
ATOM   3376  HD1 ILE   231     267.532 269.547 272.857  1.00  0.00           H  
ATOM   3377  HD2 ILE   231     269.236 269.211 272.432  1.00  0.00           H  
ATOM   3378  HD3 ILE   231     268.144 267.840 272.847  1.00  0.00           H  
ATOM   3379  N   ALA   232     267.428 272.125 267.682  1.00  0.00           N  
ATOM   3380  CA  ALA   232     266.784 272.896 266.648  1.00  0.00           C  
ATOM   3381  C   ALA   232     267.346 272.601 265.286  1.00  0.00           C  
ATOM   3382  O   ALA   232     266.685 272.720 264.273  1.00  0.00           O  
ATOM   3383  CB  ALA   232     266.946 274.394 266.981  1.00  0.00           C  
ATOM   3384  HN  ALA   232     268.006 272.611 268.332  1.00  0.00           H  
ATOM   3385  HA  ALA   232     265.730 272.643 266.608  1.00  0.00           H  
ATOM   3386  HB1 ALA   232     268.017 274.688 266.991  1.00  0.00           H  
ATOM   3387  HB2 ALA   232     266.505 274.610 267.976  1.00  0.00           H  
ATOM   3388  HB3 ALA   232     266.418 275.016 266.225  1.00  0.00           H  
ATOM   3389  N   LEU   233     268.601 272.151 265.230  1.00  0.00           N  
ATOM   3390  CA  LEU   233     269.169 271.740 263.978  1.00  0.00           C  
ATOM   3391  C   LEU   233     268.845 270.302 263.641  1.00  0.00           C  
ATOM   3392  O   LEU   233     268.901 269.890 262.489  1.00  0.00           O  
ATOM   3393  CB  LEU   233     270.699 271.999 264.021  1.00  0.00           C  
ATOM   3394  CG  LEU   233     271.185 273.469 263.849  1.00  0.00           C  
ATOM   3395  CD1 LEU   233     272.622 273.613 264.358  1.00  0.00           C  
ATOM   3396  CD2 LEU   233     270.348 274.575 264.513  1.00  0.00           C  
ATOM   3397  HN  LEU   233     269.202 272.147 266.022  1.00  0.00           H  
ATOM   3398  HA  LEU   233     268.767 272.334 263.166  1.00  0.00           H  
ATOM   3399  HB1 LEU   233     271.175 271.443 263.187  1.00  0.00           H  
ATOM   3400  HB2 LEU   233     271.102 271.595 264.975  1.00  0.00           H  
ATOM   3401  HG  LEU   233     271.177 273.678 262.751  1.00  0.00           H  
ATOM   3402 HD11 LEU   233     273.275 272.822 263.939  1.00  0.00           H  
ATOM   3403 HD12 LEU   233     272.633 273.523 265.462  1.00  0.00           H  
ATOM   3404 HD13 LEU   233     273.031 274.610 264.091  1.00  0.00           H  
ATOM   3405 HD21 LEU   233     270.321 274.452 265.611  1.00  0.00           H  
ATOM   3406 HD22 LEU   233     269.310 274.565 264.132  1.00  0.00           H  
ATOM   3407 HD23 LEU   233     270.792 275.570 264.290  1.00  0.00           H  
ATOM   3408  N   MET   234     268.429 269.492 264.630  1.00  0.00           N  
ATOM   3409  CA  MET   234     268.032 268.122 264.394  1.00  0.00           C  
ATOM   3410  C   MET   234     266.679 267.956 263.783  1.00  0.00           C  
ATOM   3411  O   MET   234     266.419 266.877 263.251  1.00  0.00           O  
ATOM   3412  CB  MET   234     268.011 267.294 265.703  1.00  0.00           C  
ATOM   3413  CG  MET   234     269.372 266.939 266.308  1.00  0.00           C  
ATOM   3414  SD  MET   234     269.230 266.612 268.091  1.00  0.00           S  
ATOM   3415  CE  MET   234     270.966 266.222 268.287  1.00  0.00           C  
ATOM   3416  HN  MET   234     268.366 269.840 265.560  1.00  0.00           H  
ATOM   3417  HA  MET   234     268.728 267.679 263.712  1.00  0.00           H  
ATOM   3418  HB1 MET   234     267.527 266.308 265.518  1.00  0.00           H  
ATOM   3419  HB2 MET   234     267.387 267.847 266.441  1.00  0.00           H  
ATOM   3420  HG1 MET   234     270.088 267.761 266.116  1.00  0.00           H  
ATOM   3421  HG2 MET   234     269.779 266.048 265.781  1.00  0.00           H  
ATOM   3422  HE1 MET   234     271.203 265.374 267.614  1.00  0.00           H  
ATOM   3423  HE2 MET   234     271.197 265.925 269.331  1.00  0.00           H  
ATOM   3424  HE3 MET   234     271.608 267.087 268.011  1.00  0.00           H  
ATOM   3425  N   ASP   235     265.780 268.974 263.816  1.00  0.00           N  
ATOM   3426  CA  ASP   235     264.625 268.905 262.944  1.00  0.00           C  
ATOM   3427  C   ASP   235     265.042 268.862 261.491  1.00  0.00           C  
ATOM   3428  O   ASP   235     264.679 267.914 260.795  1.00  0.00           O  
ATOM   3429  CB  ASP   235     263.383 269.740 263.346  1.00  0.00           C  
ATOM   3430  CG  ASP   235     263.723 271.174 263.662  1.00  0.00           C  
ATOM   3431  OD1 ASP   235     264.334 271.825 262.783  1.00  0.00           O  
ATOM   3432  OD2 ASP   235     263.326 271.625 264.773  1.00  0.00           O1-
ATOM   3433  HN  ASP   235     265.948 269.851 264.264  1.00  0.00           H  
ATOM   3434  HA  ASP   235     264.227 267.909 263.076  1.00  0.00           H  
ATOM   3435  HB1 ASP   235     262.911 269.291 264.245  1.00  0.00           H  
ATOM   3436  HB2 ASP   235     262.640 269.733 262.520  1.00  0.00           H  
ATOM   3437  N   LYS   236     265.975 269.744 261.105  1.00  0.00           N  
ATOM   3438  CA  LYS   236     266.597 269.735 259.799  1.00  0.00           C  
ATOM   3439  C   LYS   236     267.679 268.738 259.458  1.00  0.00           C  
ATOM   3440  O   LYS   236     267.901 268.396 258.295  1.00  0.00           O  
ATOM   3441  CB  LYS   236     266.818 271.170 259.276  1.00  0.00           C  
ATOM   3442  CG  LYS   236     265.441 271.752 258.905  1.00  0.00           C  
ATOM   3443  CD  LYS   236     265.401 273.246 258.584  1.00  0.00           C  
ATOM   3444  CE  LYS   236     264.027 273.633 258.033  1.00  0.00           C  
ATOM   3445  NZ  LYS   236     263.983 275.084 257.761  1.00  0.00           N1+
ATOM   3446  HN  LYS   236     266.108 270.549 261.686  1.00  0.00           H  
ATOM   3447  HA  LYS   236     265.815 269.386 259.131  1.00  0.00           H  
ATOM   3448  HB1 LYS   236     267.452 271.165 258.361  1.00  0.00           H  
ATOM   3449  HB2 LYS   236     267.323 271.770 260.061  1.00  0.00           H  
ATOM   3450  HG1 LYS   236     264.718 271.559 259.734  1.00  0.00           H  
ATOM   3451  HG2 LYS   236     265.069 271.180 258.024  1.00  0.00           H  
ATOM   3452  HD1 LYS   236     266.207 273.475 257.851  1.00  0.00           H  
ATOM   3453  HD2 LYS   236     265.602 273.796 259.532  1.00  0.00           H  
ATOM   3454  HE1 LYS   236     263.230 273.385 258.769  1.00  0.00           H  
ATOM   3455  HE2 LYS   236     263.823 273.089 257.085  1.00  0.00           H  
ATOM   3456  HZ1 LYS   236     264.745 275.331 257.099  1.00  0.00           H  
ATOM   3457  HZ2 LYS   236     264.123 275.592 258.658  1.00  0.00           H  
ATOM   3458  HZ3 LYS   236     263.066 275.344 257.346  1.00  0.00           H  
ATOM   3459  N   TYR   237     268.300 268.094 260.452  1.00  0.00           N  
ATOM   3460  CA  TYR   237     268.934 266.792 260.277  1.00  0.00           C  
ATOM   3461  C   TYR   237     267.862 265.733 260.225  1.00  0.00           C  
ATOM   3462  O   TYR   237     267.781 264.806 261.041  1.00  0.00           O  
ATOM   3463  CB  TYR   237     269.875 266.477 261.472  1.00  0.00           C  
ATOM   3464  CG  TYR   237     270.845 267.596 261.787  1.00  0.00           C  
ATOM   3465  CD1 TYR   237     271.270 267.780 263.118  1.00  0.00           C  
ATOM   3466  CD2 TYR   237     271.395 268.426 260.788  1.00  0.00           C  
ATOM   3467  CE1 TYR   237     272.209 268.766 263.444  1.00  0.00           C  
ATOM   3468  CE2 TYR   237     272.337 269.412 261.113  1.00  0.00           C  
ATOM   3469  CZ  TYR   237     272.753 269.568 262.439  1.00  0.00           C  
ATOM   3470  OH  TYR   237     273.721 270.534 262.774  1.00  0.00           O  
ATOM   3471  HN  TYR   237     268.315 268.528 261.358  1.00  0.00           H  
ATOM   3472  HA  TYR   237     269.482 266.774 259.344  1.00  0.00           H  
ATOM   3473  HB1 TYR   237     270.450 265.557 261.249  1.00  0.00           H  
ATOM   3474  HB2 TYR   237     269.273 266.284 262.383  1.00  0.00           H  
ATOM   3475  HD1 TYR   237     270.881 267.143 263.895  1.00  0.00           H  
ATOM   3476  HD2 TYR   237     271.092 268.312 259.758  1.00  0.00           H  
ATOM   3477  HE1 TYR   237     272.517 268.907 264.469  1.00  0.00           H  
ATOM   3478  HE2 TYR   237     272.741 270.043 260.335  1.00  0.00           H  
ATOM   3479  HH  TYR   237     273.957 271.002 261.967  1.00  0.00           H  
ATOM   3480  N   ARG   238     266.995 265.892 259.227  1.00  0.00           N  
ATOM   3481  CA  ARG   238     265.891 265.044 258.983  1.00  0.00           C  
ATOM   3482  C   ARG   238     266.313 264.074 257.938  1.00  0.00           C  
ATOM   3483  O   ARG   238     266.463 262.876 258.174  1.00  0.00           O  
ATOM   3484  CB  ARG   238     264.625 265.814 258.451  1.00  0.00           C  
ATOM   3485  CG  ARG   238     263.261 265.464 259.102  1.00  0.00           C  
ATOM   3486  CD  ARG   238     262.031 266.100 258.398  1.00  0.00           C  
ATOM   3487  NE  ARG   238     261.571 265.159 257.322  1.00  0.00           N  
ATOM   3488  CZ  ARG   238     260.343 265.073 256.813  1.00  0.00           C  
ATOM   3489  NH1 ARG   238     259.359 265.900 257.088  1.00  0.00           N1+
ATOM   3490  NH2 ARG   238     260.077 264.130 255.944  1.00  0.00           N  
ATOM   3491  HN  ARG   238     267.046 266.738 258.682  1.00  0.00           H  
ATOM   3492  HA  ARG   238     265.635 264.478 259.863  1.00  0.00           H  
ATOM   3493  HB1 ARG   238     264.476 265.760 257.352  1.00  0.00           H  
ATOM   3494  HB2 ARG   238     264.803 266.894 258.649  1.00  0.00           H  
ATOM   3495  HG1 ARG   238     263.288 265.877 260.134  1.00  0.00           H  
ATOM   3496  HG2 ARG   238     263.131 264.365 259.183  1.00  0.00           H  
ATOM   3497  HD1 ARG   238     262.296 267.087 257.957  1.00  0.00           H  
ATOM   3498  HD2 ARG   238     261.210 266.251 259.136  1.00  0.00           H  
ATOM   3499  HE  ARG   238     262.243 264.585 256.871  1.00  0.00           H  
ATOM   3500 HH11 ARG   238     259.568 266.742 257.568  1.00  0.00           H  
ATOM   3501 HH12 ARG   238     258.579 265.812 256.482  1.00  0.00           H  
ATOM   3502 HH21 ARG   238     260.636 263.309 255.803  1.00  0.00           H  
ATOM   3503 HH22 ARG   238     259.135 263.841 255.680  1.00  0.00           H  
ATOM   3504  N   GLY   239     266.565 264.610 256.734  1.00  0.00           N  
ATOM   3505  CA  GLY   239     266.982 263.807 255.618  1.00  0.00           C  
ATOM   3506  C   GLY   239     268.420 263.400 255.734  1.00  0.00           C  
ATOM   3507  O   GLY   239     268.846 262.362 255.219  1.00  0.00           O  
ATOM   3508  HN  GLY   239     266.396 265.587 256.582  1.00  0.00           H  
ATOM   3509  HA1 GLY   239     266.875 264.403 254.723  1.00  0.00           H  
ATOM   3510  HA2 GLY   239     266.379 262.911 255.604  1.00  0.00           H  
ATOM   3511  N   ARG   240     269.223 264.208 256.442  1.00  0.00           N  
ATOM   3512  CA  ARG   240     270.621 263.924 256.633  1.00  0.00           C  
ATOM   3513  C   ARG   240     270.976 263.570 258.046  1.00  0.00           C  
ATOM   3514  O   ARG   240     271.035 264.356 258.988  1.00  0.00           O  
ATOM   3515  CB  ARG   240     271.529 264.902 255.826  1.00  0.00           C  
ATOM   3516  CG  ARG   240     271.640 264.506 254.318  1.00  0.00           C  
ATOM   3517  CD  ARG   240     272.330 265.557 253.423  1.00  0.00           C  
ATOM   3518  NE  ARG   240     272.854 264.906 252.171  1.00  0.00           N  
ATOM   3519  CZ  ARG   240     274.126 264.908 251.780  1.00  0.00           C  
ATOM   3520  NH1 ARG   240     275.098 265.436 252.481  1.00  0.00           N1+
ATOM   3521  NH2 ARG   240     274.468 264.458 250.590  1.00  0.00           N  
ATOM   3522  HN  ARG   240     268.843 265.023 256.874  1.00  0.00           H  
ATOM   3523  HA  ARG   240     270.846 263.009 256.104  1.00  0.00           H  
ATOM   3524  HB1 ARG   240     272.555 264.926 256.251  1.00  0.00           H  
ATOM   3525  HB2 ARG   240     271.099 265.925 255.906  1.00  0.00           H  
ATOM   3526  HG1 ARG   240     270.627 264.319 253.897  1.00  0.00           H  
ATOM   3527  HG2 ARG   240     272.210 263.552 254.260  1.00  0.00           H  
ATOM   3528  HD1 ARG   240     273.155 266.002 254.018  1.00  0.00           H  
ATOM   3529  HD2 ARG   240     271.615 266.365 253.131  1.00  0.00           H  
ATOM   3530  HE  ARG   240     272.230 264.557 251.493  1.00  0.00           H  
ATOM   3531 HH11 ARG   240     275.952 265.503 251.932  1.00  0.00           H  
ATOM   3532 HH12 ARG   240     274.835 266.254 252.995  1.00  0.00           H  
ATOM   3533 HH21 ARG   240     275.441 264.690 250.346  1.00  0.00           H  
ATOM   3534 HH22 ARG   240     273.823 264.451 249.832  1.00  0.00           H  
ATOM   3535  N   LYS   241     271.176 262.259 258.182  1.00  0.00           N  
ATOM   3536  CA  LYS   241     271.010 261.508 259.387  1.00  0.00           C  
ATOM   3537  C   LYS   241     272.284 261.255 260.124  1.00  0.00           C  
ATOM   3538  O   LYS   241     272.264 260.795 261.272  1.00  0.00           O  
ATOM   3539  CB  LYS   241     270.370 260.128 259.004  1.00  0.00           C  
ATOM   3540  CG  LYS   241     270.885 259.539 257.667  1.00  0.00           C  
ATOM   3541  CD  LYS   241     270.222 258.219 257.216  1.00  0.00           C  
ATOM   3542  CE  LYS   241     270.593 256.982 258.038  1.00  0.00           C  
ATOM   3543  NZ  LYS   241     270.049 255.769 257.377  1.00  0.00           N1+
ATOM   3544  HN  LYS   241     271.169 261.704 257.358  1.00  0.00           H  
ATOM   3545  HA  LYS   241     270.352 262.038 260.065  1.00  0.00           H  
ATOM   3546  HB1 LYS   241     269.275 260.303 258.892  1.00  0.00           H  
ATOM   3547  HB2 LYS   241     270.498 259.396 259.830  1.00  0.00           H  
ATOM   3548  HG1 LYS   241     271.990 259.411 257.711  1.00  0.00           H  
ATOM   3549  HG2 LYS   241     270.658 260.249 256.836  1.00  0.00           H  
ATOM   3550  HD1 LYS   241     270.533 258.061 256.155  1.00  0.00           H  
ATOM   3551  HD2 LYS   241     269.117 258.368 257.218  1.00  0.00           H  
ATOM   3552  HE1 LYS   241     270.175 257.045 259.065  1.00  0.00           H  
ATOM   3553  HE2 LYS   241     271.699 256.874 258.101  1.00  0.00           H  
ATOM   3554  HZ1 LYS   241     270.480 255.669 256.434  1.00  0.00           H  
ATOM   3555  HZ2 LYS   241     269.019 255.868 257.260  1.00  0.00           H  
ATOM   3556  HZ3 LYS   241     270.256 254.921 257.940  1.00  0.00           H  
ATOM   3557  N   SER   242     273.422 261.613 259.510  1.00  0.00           N  
ATOM   3558  CA  SER   242     274.737 261.554 260.116  1.00  0.00           C  
ATOM   3559  C   SER   242     274.757 262.427 261.347  1.00  0.00           C  
ATOM   3560  O   SER   242     275.161 262.047 262.455  1.00  0.00           O  
ATOM   3561  CB  SER   242     275.846 262.068 259.157  1.00  0.00           C  
ATOM   3562  OG  SER   242     275.647 261.540 257.844  1.00  0.00           O  
ATOM   3563  HN  SER   242     273.427 261.943 258.567  1.00  0.00           H  
ATOM   3564  HA  SER   242     274.945 260.535 260.408  1.00  0.00           H  
ATOM   3565  HB1 SER   242     276.847 261.768 259.547  1.00  0.00           H  
ATOM   3566  HB2 SER   242     275.839 263.178 259.077  1.00  0.00           H  
ATOM   3567  HG1 SER   242     276.479 261.692 257.372  1.00  0.00           H  
ATOM   3568  N   ALA   243     274.172 263.615 261.187  1.00  0.00           N  
ATOM   3569  CA  ALA   243     274.011 264.584 262.218  1.00  0.00           C  
ATOM   3570  C   ALA   243     273.189 264.210 263.415  1.00  0.00           C  
ATOM   3571  O   ALA   243     273.604 264.368 264.567  1.00  0.00           O  
ATOM   3572  CB  ALA   243     273.478 265.842 261.546  1.00  0.00           C  
ATOM   3573  HN  ALA   243     273.842 263.885 260.284  1.00  0.00           H  
ATOM   3574  HA  ALA   243     274.987 264.749 262.641  1.00  0.00           H  
ATOM   3575  HB1 ALA   243     272.481 265.657 261.106  1.00  0.00           H  
ATOM   3576  HB2 ALA   243     274.140 266.156 260.715  1.00  0.00           H  
ATOM   3577  HB3 ALA   243     273.434 266.677 262.274  1.00  0.00           H  
ATOM   3578  N   SER   244     272.012 263.622 263.182  1.00  0.00           N  
ATOM   3579  CA  SER   244     271.231 263.075 264.267  1.00  0.00           C  
ATOM   3580  C   SER   244     271.923 261.960 265.019  1.00  0.00           C  
ATOM   3581  O   SER   244     271.794 261.854 266.245  1.00  0.00           O  
ATOM   3582  CB  SER   244     269.832 262.565 263.822  1.00  0.00           C  
ATOM   3583  OG  SER   244     268.935 262.439 264.932  1.00  0.00           O  
ATOM   3584  HN  SER   244     271.649 263.598 262.254  1.00  0.00           H  
ATOM   3585  HA  SER   244     271.073 263.877 264.976  1.00  0.00           H  
ATOM   3586  HB1 SER   244     269.911 261.597 263.278  1.00  0.00           H  
ATOM   3587  HB2 SER   244     269.397 263.311 263.119  1.00  0.00           H  
ATOM   3588  HG1 SER   244     269.401 261.967 265.640  1.00  0.00           H  
ATOM   3589  N   ALA   245     272.673 261.096 264.311  1.00  0.00           N  
ATOM   3590  CA  ALA   245     273.432 260.044 264.938  1.00  0.00           C  
ATOM   3591  C   ALA   245     274.479 260.517 265.932  1.00  0.00           C  
ATOM   3592  O   ALA   245     274.555 260.049 267.070  1.00  0.00           O  
ATOM   3593  CB  ALA   245     274.135 259.172 263.875  1.00  0.00           C  
ATOM   3594  HN  ALA   245     272.773 261.180 263.315  1.00  0.00           H  
ATOM   3595  HA  ALA   245     272.738 259.426 265.493  1.00  0.00           H  
ATOM   3596  HB1 ALA   245     274.908 259.754 263.328  1.00  0.00           H  
ATOM   3597  HB2 ALA   245     273.401 258.796 263.133  1.00  0.00           H  
ATOM   3598  HB3 ALA   245     274.635 258.301 264.351  1.00  0.00           H  
ATOM   3599  N   LYS   246     275.288 261.516 265.534  1.00  0.00           N  
ATOM   3600  CA  LYS   246     276.204 262.136 266.458  1.00  0.00           C  
ATOM   3601  C   LYS   246     275.617 262.886 267.595  1.00  0.00           C  
ATOM   3602  O   LYS   246     276.046 262.756 268.750  1.00  0.00           O  
ATOM   3603  CB  LYS   246     277.304 262.990 265.771  1.00  0.00           C  
ATOM   3604  CG  LYS   246     278.496 262.185 265.224  1.00  0.00           C  
ATOM   3605  CD  LYS   246     279.532 263.083 264.521  1.00  0.00           C  
ATOM   3606  CE  LYS   246     280.709 262.309 263.902  1.00  0.00           C  
ATOM   3607  NZ  LYS   246     281.881 262.258 264.788  1.00  0.00           N1+
ATOM   3608  HN  LYS   246     275.261 261.870 264.595  1.00  0.00           H  
ATOM   3609  HA  LYS   246     276.747 261.329 266.931  1.00  0.00           H  
ATOM   3610  HB1 LYS   246     277.765 263.675 266.513  1.00  0.00           H  
ATOM   3611  HB2 LYS   246     276.852 263.612 264.967  1.00  0.00           H  
ATOM   3612  HG1 LYS   246     278.126 261.430 264.493  1.00  0.00           H  
ATOM   3613  HG2 LYS   246     278.998 261.654 266.064  1.00  0.00           H  
ATOM   3614  HD1 LYS   246     279.903 263.885 265.196  1.00  0.00           H  
ATOM   3615  HD2 LYS   246     278.999 263.593 263.682  1.00  0.00           H  
ATOM   3616  HE1 LYS   246     281.068 262.834 263.002  1.00  0.00           H  
ATOM   3617  HE2 LYS   246     280.406 261.279 263.615  1.00  0.00           H  
ATOM   3618  HZ1 LYS   246     281.738 261.701 265.643  1.00  0.00           H  
ATOM   3619  HZ2 LYS   246     282.078 263.246 265.142  1.00  0.00           H  
ATOM   3620  HZ3 LYS   246     282.717 261.948 264.263  1.00  0.00           H  
ATOM   3621  N   GLY   247     274.581 263.662 267.314  1.00  0.00           N  
ATOM   3622  CA  GLY   247     273.892 264.423 268.318  1.00  0.00           C  
ATOM   3623  C   GLY   247     273.261 263.623 269.420  1.00  0.00           C  
ATOM   3624  O   GLY   247     273.289 264.011 270.586  1.00  0.00           O  
ATOM   3625  HN  GLY   247     274.302 263.790 266.352  1.00  0.00           H  
ATOM   3626  HA1 GLY   247     273.123 264.937 267.787  1.00  0.00           H  
ATOM   3627  HA2 GLY   247     274.592 265.103 268.776  1.00  0.00           H  
ATOM   3628  N   SER   248     272.702 262.442 269.105  1.00  0.00           N  
ATOM   3629  CA  SER   248     272.235 261.541 270.147  1.00  0.00           C  
ATOM   3630  C   SER   248     273.328 260.989 271.039  1.00  0.00           C  
ATOM   3631  O   SER   248     273.145 260.801 272.238  1.00  0.00           O  
ATOM   3632  CB  SER   248     271.299 260.408 269.633  1.00  0.00           C  
ATOM   3633  OG  SER   248     270.660 259.699 270.708  1.00  0.00           O  
ATOM   3634  HN  SER   248     272.616 262.160 268.145  1.00  0.00           H  
ATOM   3635  HA  SER   248     271.612 262.137 270.803  1.00  0.00           H  
ATOM   3636  HB1 SER   248     271.859 259.703 268.980  1.00  0.00           H  
ATOM   3637  HB2 SER   248     270.504 260.881 269.010  1.00  0.00           H  
ATOM   3638  HG1 SER   248     271.350 259.483 271.352  1.00  0.00           H  
ATOM   3639  N   SER   249     274.513 260.714 270.472  1.00  0.00           N  
ATOM   3640  CA  SER   249     275.702 260.390 271.249  1.00  0.00           C  
ATOM   3641  C   SER   249     276.239 261.510 272.090  1.00  0.00           C  
ATOM   3642  O   SER   249     276.693 261.312 273.215  1.00  0.00           O  
ATOM   3643  CB  SER   249     276.856 259.886 270.346  1.00  0.00           C  
ATOM   3644  OG  SER   249     276.509 258.640 269.751  1.00  0.00           O  
ATOM   3645  HN  SER   249     274.629 260.857 269.489  1.00  0.00           H  
ATOM   3646  HA  SER   249     275.440 259.595 271.933  1.00  0.00           H  
ATOM   3647  HB1 SER   249     277.779 259.717 270.941  1.00  0.00           H  
ATOM   3648  HB2 SER   249     277.095 260.627 269.551  1.00  0.00           H  
ATOM   3649  HG1 SER   249     275.871 258.820 269.044  1.00  0.00           H  
ATOM   3650  N   ALA   250     276.217 262.729 271.539  1.00  0.00           N  
ATOM   3651  CA  ALA   250     276.667 263.937 272.175  1.00  0.00           C  
ATOM   3652  C   ALA   250     275.935 264.243 273.464  1.00  0.00           C  
ATOM   3653  O   ALA   250     276.504 264.517 274.524  1.00  0.00           O  
ATOM   3654  CB  ALA   250     276.412 265.086 271.193  1.00  0.00           C  
ATOM   3655  HN  ALA   250     275.900 262.841 270.591  1.00  0.00           H  
ATOM   3656  HA  ALA   250     277.719 263.849 272.401  1.00  0.00           H  
ATOM   3657  HB1 ALA   250     275.348 265.149 270.900  1.00  0.00           H  
ATOM   3658  HB2 ALA   250     277.006 264.925 270.267  1.00  0.00           H  
ATOM   3659  HB3 ALA   250     276.686 266.067 271.636  1.00  0.00           H  
ATOM   3660  N   LEU   251     274.614 264.089 273.401  1.00  0.00           N  
ATOM   3661  CA  LEU   251     273.702 264.350 274.479  1.00  0.00           C  
ATOM   3662  C   LEU   251     273.499 263.115 275.330  1.00  0.00           C  
ATOM   3663  O   LEU   251     272.476 262.928 275.974  1.00  0.00           O  
ATOM   3664  CB  LEU   251     272.357 264.862 273.893  1.00  0.00           C  
ATOM   3665  CG  LEU   251     272.307 266.360 273.482  1.00  0.00           C  
ATOM   3666  CD1 LEU   251     271.200 266.564 272.440  1.00  0.00           C  
ATOM   3667  CD2 LEU   251     273.611 266.968 272.938  1.00  0.00           C  
ATOM   3668  HN  LEU   251     274.186 263.872 272.520  1.00  0.00           H  
ATOM   3669  HA  LEU   251     274.104 265.114 275.131  1.00  0.00           H  
ATOM   3670  HB1 LEU   251     271.519 264.718 274.612  1.00  0.00           H  
ATOM   3671  HB2 LEU   251     272.122 264.240 273.000  1.00  0.00           H  
ATOM   3672  HG  LEU   251     272.045 266.937 274.402  1.00  0.00           H  
ATOM   3673 HD11 LEU   251     270.222 266.212 272.830  1.00  0.00           H  
ATOM   3674 HD12 LEU   251     271.449 265.989 271.523  1.00  0.00           H  
ATOM   3675 HD13 LEU   251     271.106 267.631 272.153  1.00  0.00           H  
ATOM   3676 HD21 LEU   251     274.428 266.912 273.686  1.00  0.00           H  
ATOM   3677 HD22 LEU   251     273.457 268.039 272.686  1.00  0.00           H  
ATOM   3678 HD23 LEU   251     273.922 266.443 272.012  1.00  0.00           H  
ATOM   3679  N   ALA   252     274.522 262.252 275.399  1.00  0.00           N  
ATOM   3680  CA  ALA   252     274.629 261.270 276.444  1.00  0.00           C  
ATOM   3681  C   ALA   252     275.593 261.725 277.517  1.00  0.00           C  
ATOM   3682  O   ALA   252     275.807 261.038 278.512  1.00  0.00           O  
ATOM   3683  CB  ALA   252     275.146 259.948 275.838  1.00  0.00           C  
ATOM   3684  HN  ALA   252     275.267 262.307 274.736  1.00  0.00           H  
ATOM   3685  HA  ALA   252     273.672 261.087 276.906  1.00  0.00           H  
ATOM   3686  HB1 ALA   252     276.147 260.089 275.380  1.00  0.00           H  
ATOM   3687  HB2 ALA   252     274.446 259.605 275.045  1.00  0.00           H  
ATOM   3688  HB3 ALA   252     275.209 259.157 276.616  1.00  0.00           H  
ATOM   3689  N   ALA   253     276.203 262.912 277.336  1.00  0.00           N  
ATOM   3690  CA  ALA   253     277.099 263.463 278.324  1.00  0.00           C  
ATOM   3691  C   ALA   253     276.731 264.874 278.739  1.00  0.00           C  
ATOM   3692  O   ALA   253     277.156 265.336 279.793  1.00  0.00           O  
ATOM   3693  CB  ALA   253     278.530 263.434 277.757  1.00  0.00           C  
ATOM   3694  HN  ALA   253     276.103 263.399 276.471  1.00  0.00           H  
ATOM   3695  HA  ALA   253     277.073 262.879 279.236  1.00  0.00           H  
ATOM   3696  HB1 ALA   253     278.625 264.102 276.874  1.00  0.00           H  
ATOM   3697  HB2 ALA   253     278.792 262.401 277.453  1.00  0.00           H  
ATOM   3698  HB3 ALA   253     279.249 263.758 278.539  1.00  0.00           H  
ATOM   3699  N   MET   254     275.862 265.569 277.978  1.00  0.00           N  
ATOM   3700  CA  MET   254     275.320 266.842 278.424  1.00  0.00           C  
ATOM   3701  C   MET   254     274.061 266.698 279.221  1.00  0.00           C  
ATOM   3702  O   MET   254     273.492 267.659 279.734  1.00  0.00           O  
ATOM   3703  CB  MET   254     274.926 267.763 277.231  1.00  0.00           C  
ATOM   3704  CG  MET   254     276.062 268.245 276.314  1.00  0.00           C  
ATOM   3705  SD  MET   254     275.480 269.620 275.263  1.00  0.00           S  
ATOM   3706  CE  MET   254     276.904 269.696 274.155  1.00  0.00           C  
ATOM   3707  HN  MET   254     275.600 265.262 277.070  1.00  0.00           H  
ATOM   3708  HA  MET   254     276.040 267.363 279.044  1.00  0.00           H  
ATOM   3709  HB1 MET   254     274.455 268.689 277.647  1.00  0.00           H  
ATOM   3710  HB2 MET   254     274.160 267.260 276.599  1.00  0.00           H  
ATOM   3711  HG1 MET   254     276.431 267.400 275.692  1.00  0.00           H  
ATOM   3712  HG2 MET   254     276.913 268.596 276.940  1.00  0.00           H  
ATOM   3713  HE1 MET   254     276.817 268.907 273.380  1.00  0.00           H  
ATOM   3714  HE2 MET   254     277.861 269.555 274.703  1.00  0.00           H  
ATOM   3715  HE3 MET   254     276.951 270.675 273.633  1.00  0.00           H  
ATOM   3716  N   ILE   255     273.549 265.474 279.290  1.00  0.00           N  
ATOM   3717  CA  ILE   255     272.177 265.302 279.648  1.00  0.00           C  
ATOM   3718  C   ILE   255     271.989 265.312 281.159  1.00  0.00           C  
ATOM   3719  O   ILE   255     272.572 264.540 281.921  1.00  0.00           O  
ATOM   3720  CB  ILE   255     271.600 264.041 278.995  1.00  0.00           C  
ATOM   3721  CG1 ILE   255     271.782 262.728 279.806  1.00  0.00           C  
ATOM   3722  CG2 ILE   255     270.138 264.323 278.579  1.00  0.00           C  
ATOM   3723  CD  ILE   255     271.452 261.451 279.023  1.00  0.00           C  
ATOM   3724  HN  ILE   255     274.055 264.678 278.983  1.00  0.00           H  
ATOM   3725  HA  ILE   255     271.617 266.138 279.249  1.00  0.00           H  
ATOM   3726  HB  ILE   255     272.170 263.907 278.051  1.00  0.00           H  
ATOM   3727 HG11 ILE   255     271.156 262.768 280.723  1.00  0.00           H  
ATOM   3728 HG12 ILE   255     272.844 262.666 280.138  1.00  0.00           H  
ATOM   3729 HG21 ILE   255     270.091 265.201 277.900  1.00  0.00           H  
ATOM   3730 HG22 ILE   255     269.502 264.521 279.466  1.00  0.00           H  
ATOM   3731 HG23 ILE   255     269.719 263.456 278.025  1.00  0.00           H  
ATOM   3732  HD1 ILE   255     272.085 261.383 278.117  1.00  0.00           H  
ATOM   3733  HD2 ILE   255     270.395 261.437 278.687  1.00  0.00           H  
ATOM   3734  HD3 ILE   255     271.637 260.552 279.649  1.00  0.00           H  
ATOM   3735  N   GLY   256     271.153 266.242 281.647  1.00  0.00           N  
ATOM   3736  CA  GLY   256     270.680 266.218 283.018  1.00  0.00           C  
ATOM   3737  C   GLY   256     269.547 265.242 283.233  1.00  0.00           C  
ATOM   3738  O   GLY   256     269.237 264.421 282.369  1.00  0.00           O  
ATOM   3739  HN  GLY   256     270.815 266.955 281.039  1.00  0.00           H  
ATOM   3740  HA1 GLY   256     270.304 267.210 283.220  1.00  0.00           H  
ATOM   3741  HA2 GLY   256     271.499 265.935 283.666  1.00  0.00           H  
ATOM   3742  N   PRO   257     268.851 265.319 284.359  1.00  0.00           N  
ATOM   3743  CA  PRO   257     267.945 264.236 284.721  1.00  0.00           C  
ATOM   3744  C   PRO   257     266.543 264.623 284.360  1.00  0.00           C  
ATOM   3745  O   PRO   257     265.720 263.724 284.192  1.00  0.00           O  
ATOM   3746  CB  PRO   257     268.070 264.154 286.259  1.00  0.00           C  
ATOM   3747  CG  PRO   257     268.454 265.575 286.692  1.00  0.00           C  
ATOM   3748  CD  PRO   257     269.354 266.034 285.544  1.00  0.00           C  
ATOM   3749  HA  PRO   257     268.185 263.308 284.218  1.00  0.00           H  
ATOM   3750  HB1 PRO   257     268.895 263.455 286.516  1.00  0.00           H  
ATOM   3751  HB2 PRO   257     267.143 263.802 286.760  1.00  0.00           H  
ATOM   3752  HG1 PRO   257     267.545 266.218 286.742  1.00  0.00           H  
ATOM   3753  HG2 PRO   257     268.960 265.602 287.678  1.00  0.00           H  
ATOM   3754  HD1 PRO   257     269.303 267.137 285.401  1.00  0.00           H  
ATOM   3755  HD2 PRO   257     270.403 265.721 285.755  1.00  0.00           H  
ATOM   3756  N   GLU   258     266.221 265.922 284.236  1.00  0.00           N  
ATOM   3757  CA  GLU   258     264.860 266.387 284.047  1.00  0.00           C  
ATOM   3758  C   GLU   258     264.327 266.354 282.628  1.00  0.00           C  
ATOM   3759  O   GLU   258     263.322 266.966 282.271  1.00  0.00           O  
ATOM   3760  CB  GLU   258     264.547 267.650 284.889  1.00  0.00           C  
ATOM   3761  CG  GLU   258     264.330 267.250 286.382  1.00  0.00           C  
ATOM   3762  CD  GLU   258     264.299 268.398 287.395  1.00  0.00           C  
ATOM   3763  OE1 GLU   258     264.229 268.072 288.611  1.00  0.00           O  
ATOM   3764  OE2 GLU   258     264.373 269.578 286.983  1.00  0.00           O1-
ATOM   3765  HN  GLU   258     266.892 266.624 284.462  1.00  0.00           H  
ATOM   3766  HA  GLU   258     264.223 265.654 284.526  1.00  0.00           H  
ATOM   3767  HB1 GLU   258     263.623 268.164 284.542  1.00  0.00           H  
ATOM   3768  HB2 GLU   258     265.380 268.379 284.804  1.00  0.00           H  
ATOM   3769  HG1 GLU   258     265.146 266.578 286.714  1.00  0.00           H  
ATOM   3770  HG2 GLU   258     263.369 266.704 286.484  1.00  0.00           H  
ATOM   3771  N   GLN   259     264.934 265.473 281.820  1.00  0.00           N  
ATOM   3772  CA  GLN   259     264.215 264.599 280.919  1.00  0.00           C  
ATOM   3773  C   GLN   259     263.191 263.648 281.575  1.00  0.00           C  
ATOM   3774  O   GLN   259     262.044 263.518 281.150  1.00  0.00           O  
ATOM   3775  CB  GLN   259     265.250 263.693 280.185  1.00  0.00           C  
ATOM   3776  CG  GLN   259     266.334 263.036 281.084  1.00  0.00           C  
ATOM   3777  CD  GLN   259     267.245 262.055 280.338  1.00  0.00           C  
ATOM   3778  NE2 GLN   259     268.564 262.182 280.594  1.00  0.00           N  
ATOM   3779  OE1 GLN   259     266.816 261.171 279.601  1.00  0.00           O  
ATOM   3780  HN  GLN   259     265.869 265.202 282.021  1.00  0.00           H  
ATOM   3781  HA  GLN   259     263.675 265.196 280.198  1.00  0.00           H  
ATOM   3782  HB1 GLN   259     265.797 264.352 279.479  1.00  0.00           H  
ATOM   3783  HB2 GLN   259     264.716 262.917 279.590  1.00  0.00           H  
ATOM   3784  HG1 GLN   259     265.893 262.446 281.903  1.00  0.00           H  
ATOM   3785  HG2 GLN   259     266.953 263.829 281.545  1.00  0.00           H  
ATOM   3786 HE21 GLN   259     269.190 261.586 280.101  1.00  0.00           H  
ATOM   3787 HE22 GLN   259     268.886 262.926 281.184  1.00  0.00           H  
ATOM   3788  N   LEU   260     263.569 262.945 282.656  1.00  0.00           N  
ATOM   3789  CA  LEU   260     263.057 261.614 282.932  1.00  0.00           C  
ATOM   3790  C   LEU   260     262.264 261.568 284.238  1.00  0.00           C  
ATOM   3791  O   LEU   260     262.492 260.767 285.153  1.00  0.00           O  
ATOM   3792  CB  LEU   260     264.230 260.580 282.931  1.00  0.00           C  
ATOM   3793  CG  LEU   260     263.984 259.042 283.090  1.00  0.00           C  
ATOM   3794  CD1 LEU   260     264.674 258.505 284.359  1.00  0.00           C  
ATOM   3795  CD2 LEU   260     262.536 258.515 283.005  1.00  0.00           C  
ATOM   3796  HN  LEU   260     264.416 263.188 283.142  1.00  0.00           H  
ATOM   3797  HA  LEU   260     262.361 261.326 282.158  1.00  0.00           H  
ATOM   3798  HB1 LEU   260     264.967 260.893 283.702  1.00  0.00           H  
ATOM   3799  HB2 LEU   260     264.730 260.694 281.942  1.00  0.00           H  
ATOM   3800  HG  LEU   260     264.522 258.563 282.230  1.00  0.00           H  
ATOM   3801 HD11 LEU   260     265.758 258.742 284.340  1.00  0.00           H  
ATOM   3802 HD12 LEU   260     264.553 257.403 284.429  1.00  0.00           H  
ATOM   3803 HD13 LEU   260     264.227 258.965 285.265  1.00  0.00           H  
ATOM   3804 HD21 LEU   260     261.973 258.954 282.161  1.00  0.00           H  
ATOM   3805 HD22 LEU   260     261.982 258.712 283.943  1.00  0.00           H  
ATOM   3806 HD23 LEU   260     262.550 257.411 282.858  1.00  0.00           H  
ATOM   3807  N   GLN   261     261.227 262.400 284.359  1.00  0.00           N  
ATOM   3808  CA  GLN   261     260.076 262.073 285.194  1.00  0.00           C  
ATOM   3809  C   GLN   261     258.849 262.385 284.375  1.00  0.00           C  
ATOM   3810  O   GLN   261     257.716 262.409 284.869  1.00  0.00           O  
ATOM   3811  CB  GLN   261     260.072 262.916 286.507  1.00  0.00           C  
ATOM   3812  CG  GLN   261     259.366 262.215 287.702  1.00  0.00           C  
ATOM   3813  CD  GLN   261     259.677 262.889 289.044  1.00  0.00           C  
ATOM   3814  NE2 GLN   261     258.659 263.459 289.732  1.00  0.00           N  
ATOM   3815  OE1 GLN   261     260.820 262.880 289.507  1.00  0.00           O  
ATOM   3816  HN  GLN   261     261.216 263.231 283.803  1.00  0.00           H  
ATOM   3817  HA  GLN   261     260.072 261.015 285.421  1.00  0.00           H  
ATOM   3818  HB1 GLN   261     259.650 263.931 286.344  1.00  0.00           H  
ATOM   3819  HB2 GLN   261     261.144 263.057 286.787  1.00  0.00           H  
ATOM   3820  HG1 GLN   261     259.773 261.182 287.780  1.00  0.00           H  
ATOM   3821  HG2 GLN   261     258.273 262.153 287.538  1.00  0.00           H  
ATOM   3822 HE21 GLN   261     258.917 263.944 290.560  1.00  0.00           H  
ATOM   3823 HE22 GLN   261     257.726 263.514 289.373  1.00  0.00           H  
ATOM   3824  N   LYS   262     259.027 262.616 283.070  1.00  0.00           N  
ATOM   3825  CA  LYS   262     258.033 263.229 282.222  1.00  0.00           C  
ATOM   3826  C   LYS   262     257.190 262.216 281.487  1.00  0.00           C  
ATOM   3827  O   LYS   262     256.251 262.563 280.778  1.00  0.00           O  
ATOM   3828  CB  LYS   262     258.778 264.276 281.360  1.00  0.00           C  
ATOM   3829  CG  LYS   262     259.349 265.406 282.252  1.00  0.00           C  
ATOM   3830  CD  LYS   262     260.253 266.394 281.510  1.00  0.00           C  
ATOM   3831  CE  LYS   262     260.347 267.752 282.217  1.00  0.00           C  
ATOM   3832  NZ  LYS   262     261.122 268.613 281.345  1.00  0.00           N1+
ATOM   3833  HN  LYS   262     259.939 262.561 282.660  1.00  0.00           H  
ATOM   3834  HA  LYS   262     257.332 263.782 282.834  1.00  0.00           H  
ATOM   3835  HB1 LYS   262     258.103 264.718 280.600  1.00  0.00           H  
ATOM   3836  HB2 LYS   262     259.603 263.788 280.799  1.00  0.00           H  
ATOM   3837  HG1 LYS   262     259.959 265.003 283.091  1.00  0.00           H  
ATOM   3838  HG2 LYS   262     258.496 265.963 282.704  1.00  0.00           H  
ATOM   3839  HD1 LYS   262     259.886 266.519 280.467  1.00  0.00           H  
ATOM   3840  HD2 LYS   262     261.270 265.954 281.410  1.00  0.00           H  
ATOM   3841  HE1 LYS   262     260.857 267.684 283.203  1.00  0.00           H  
ATOM   3842  HE2 LYS   262     259.348 268.222 282.368  1.00  0.00           H  
ATOM   3843  HZ1 LYS   262     260.594 268.792 280.464  1.00  0.00           H  
ATOM   3844  HZ2 LYS   262     262.056 268.190 281.159  1.00  0.00           H  
ATOM   3845  HZ3 LYS   262     261.247 269.580 281.779  1.00  0.00           H  
ATOM   3846  N   CYS   263     257.452 260.929 281.784  1.00  0.00           N  
ATOM   3847  CA  CYS   263     256.498 259.838 281.746  1.00  0.00           C  
ATOM   3848  C   CYS   263     256.125 259.289 283.109  1.00  0.00           C  
ATOM   3849  O   CYS   263     255.227 258.468 283.229  1.00  0.00           O  
ATOM   3850  CB  CYS   263     257.093 258.651 280.924  1.00  0.00           C  
ATOM   3851  SG  CYS   263     258.833 258.258 281.353  1.00  0.00           S  
ATOM   3852  HN  CYS   263     258.363 260.677 282.092  1.00  0.00           H  
ATOM   3853  HA  CYS   263     255.576 260.161 281.277  1.00  0.00           H  
ATOM   3854  HB1 CYS   263     257.032 258.926 279.848  1.00  0.00           H  
ATOM   3855  HB2 CYS   263     256.461 257.743 281.046  1.00  0.00           H  
ATOM   3856  HG1 CYS   263     258.892 257.098 280.702  1.00  0.00           H  
ATOM   3857  N   LEU   264     256.782 259.724 284.200  1.00  0.00           N  
ATOM   3858  CA  LEU   264     256.603 259.075 285.489  1.00  0.00           C  
ATOM   3859  C   LEU   264     255.731 259.874 286.419  1.00  0.00           C  
ATOM   3860  O   LEU   264     255.171 259.370 287.395  1.00  0.00           O  
ATOM   3861  CB  LEU   264     257.968 258.847 286.194  1.00  0.00           C  
ATOM   3862  CG  LEU   264     259.015 258.054 285.379  1.00  0.00           C  
ATOM   3863  CD1 LEU   264     260.306 257.881 286.194  1.00  0.00           C  
ATOM   3864  CD2 LEU   264     258.497 256.680 284.924  1.00  0.00           C  
ATOM   3865  HN  LEU   264     257.482 260.426 284.119  1.00  0.00           H  
ATOM   3866  HA  LEU   264     256.125 258.111 285.367  1.00  0.00           H  
ATOM   3867  HB1 LEU   264     257.794 258.283 287.139  1.00  0.00           H  
ATOM   3868  HB2 LEU   264     258.419 259.825 286.459  1.00  0.00           H  
ATOM   3869  HG  LEU   264     259.274 258.634 284.460  1.00  0.00           H  
ATOM   3870 HD11 LEU   264     260.758 258.865 286.441  1.00  0.00           H  
ATOM   3871 HD12 LEU   264     261.049 257.297 285.608  1.00  0.00           H  
ATOM   3872 HD13 LEU   264     260.101 257.331 287.136  1.00  0.00           H  
ATOM   3873 HD21 LEU   264     257.607 256.780 284.268  1.00  0.00           H  
ATOM   3874 HD22 LEU   264     258.231 256.046 285.794  1.00  0.00           H  
ATOM   3875 HD23 LEU   264     259.278 256.148 284.336  1.00  0.00           H  
ATOM   3876  N   ASN   265     255.554 261.170 286.135  1.00  0.00           N  
ATOM   3877  CA  ASN   265     254.539 261.936 286.804  1.00  0.00           C  
ATOM   3878  C   ASN   265     253.446 262.428 285.930  1.00  0.00           C  
ATOM   3879  O   ASN   265     252.450 262.964 286.423  1.00  0.00           O  
ATOM   3880  CB  ASN   265     255.101 263.140 287.634  1.00  0.00           C  
ATOM   3881  CG  ASN   265     255.334 262.773 289.106  1.00  0.00           C  
ATOM   3882  ND2 ASN   265     255.128 261.488 289.497  1.00  0.00           N  
ATOM   3883  OD1 ASN   265     255.665 263.601 289.947  1.00  0.00           O  
ATOM   3884  HN  ASN   265     256.145 261.627 285.463  1.00  0.00           H  
ATOM   3885  HA  ASN   265     253.939 261.296 287.433  1.00  0.00           H  
ATOM   3886  HB1 ASN   265     254.398 264.013 287.648  1.00  0.00           H  
ATOM   3887  HB2 ASN   265     256.043 263.506 287.169  1.00  0.00           H  
ATOM   3888 HD21 ASN   265     254.969 260.789 288.797  1.00  0.00           H  
ATOM   3889 HD22 ASN   265     255.417 261.251 290.418  1.00  0.00           H  
ATOM   3890  N   THR   266     253.540 262.168 284.646  1.00  0.00           N  
ATOM   3891  CA  THR   266     252.663 262.745 283.649  1.00  0.00           C  
ATOM   3892  C   THR   266     251.550 261.753 283.333  1.00  0.00           C  
ATOM   3893  O   THR   266     250.660 261.967 282.521  1.00  0.00           O  
ATOM   3894  CB  THR   266     253.623 263.163 282.526  1.00  0.00           C  
ATOM   3895  CG2 THR   266     253.410 264.629 282.146  1.00  0.00           C  
ATOM   3896  OG1 THR   266     253.562 262.355 281.368  1.00  0.00           O  
ATOM   3897  HN  THR   266     254.321 261.661 284.285  1.00  0.00           H  
ATOM   3898  HA  THR   266     252.187 263.635 284.040  1.00  0.00           H  
ATOM   3899  HB  THR   266     254.676 263.113 282.907  1.00  0.00           H  
ATOM   3900  HG1 THR   266     254.280 262.675 280.792  1.00  0.00           H  
ATOM   3901 HG21 THR   266     253.611 265.311 282.998  1.00  0.00           H  
ATOM   3902 HG22 THR   266     252.364 264.780 281.815  1.00  0.00           H  
ATOM   3903 HG23 THR   266     254.096 264.908 281.317  1.00  0.00           H  
ATOM   3904  N   LEU   267     251.537 260.683 284.153  1.00  0.00           N  
ATOM   3905  CA  LEU   267     250.439 259.787 284.433  1.00  0.00           C  
ATOM   3906  C   LEU   267     249.640 260.275 285.621  1.00  0.00           C  
ATOM   3907  O   LEU   267     248.993 259.483 286.316  1.00  0.00           O  
ATOM   3908  CB  LEU   267     250.966 258.377 284.871  1.00  0.00           C  
ATOM   3909  CG  LEU   267     252.205 257.818 284.151  1.00  0.00           C  
ATOM   3910  CD1 LEU   267     252.787 256.620 284.925  1.00  0.00           C  
ATOM   3911  CD2 LEU   267     251.906 257.408 282.710  1.00  0.00           C  
ATOM   3912  HN  LEU   267     252.363 260.510 284.669  1.00  0.00           H  
ATOM   3913  HA  LEU   267     249.790 259.724 283.569  1.00  0.00           H  
ATOM   3914  HB1 LEU   267     250.138 257.640 284.779  1.00  0.00           H  
ATOM   3915  HB2 LEU   267     251.272 258.404 285.943  1.00  0.00           H  
ATOM   3916  HG  LEU   267     253.001 258.596 284.137  1.00  0.00           H  
ATOM   3917 HD11 LEU   267     253.045 256.913 285.963  1.00  0.00           H  
ATOM   3918 HD12 LEU   267     253.714 256.262 284.425  1.00  0.00           H  
ATOM   3919 HD13 LEU   267     252.056 255.786 284.953  1.00  0.00           H  
ATOM   3920 HD21 LEU   267     251.667 258.291 282.080  1.00  0.00           H  
ATOM   3921 HD22 LEU   267     251.071 256.681 282.658  1.00  0.00           H  
ATOM   3922 HD23 LEU   267     252.811 256.915 282.305  1.00  0.00           H  
ATOM   3923  N   LYS   268     249.727 261.570 285.957  1.00  0.00           N  
ATOM   3924  CA  LYS   268     248.939 262.116 287.029  1.00  0.00           C  
ATOM   3925  C   LYS   268     247.955 263.074 286.473  1.00  0.00           C  
ATOM   3926  O   LYS   268     247.145 262.690 285.643  1.00  0.00           O  
ATOM   3927  CB  LYS   268     249.762 262.539 288.252  1.00  0.00           C  
ATOM   3928  CG  LYS   268     249.061 262.043 289.531  1.00  0.00           C  
ATOM   3929  CD  LYS   268     249.844 262.336 290.812  1.00  0.00           C  
ATOM   3930  CE  LYS   268     251.302 261.880 290.719  1.00  0.00           C  
ATOM   3931  NZ  LYS   268     252.030 262.299 291.929  1.00  0.00           N1+
ATOM   3932  HN  LYS   268     250.244 262.209 285.390  1.00  0.00           H  
ATOM   3933  HA  LYS   268     248.280 261.340 287.392  1.00  0.00           H  
ATOM   3934  HB1 LYS   268     250.027 263.615 288.270  1.00  0.00           H  
ATOM   3935  HB2 LYS   268     250.718 261.980 288.130  1.00  0.00           H  
ATOM   3936  HG1 LYS   268     248.909 260.940 289.432  1.00  0.00           H  
ATOM   3937  HG2 LYS   268     248.046 262.502 289.589  1.00  0.00           H  
ATOM   3938  HD1 LYS   268     249.320 261.823 291.652  1.00  0.00           H  
ATOM   3939  HD2 LYS   268     249.788 263.436 290.983  1.00  0.00           H  
ATOM   3940  HE1 LYS   268     251.828 262.344 289.856  1.00  0.00           H  
ATOM   3941  HE2 LYS   268     251.355 260.772 290.625  1.00  0.00           H  
ATOM   3942  HZ1 LYS   268     251.510 261.987 292.771  1.00  0.00           H  
ATOM   3943  HZ2 LYS   268     252.099 263.340 291.912  1.00  0.00           H  
ATOM   3944  HZ3 LYS   268     252.988 261.897 291.913  1.00  0.00           H  
ATOM   3945  N   THR   269     247.907 264.292 287.001  1.00  0.00           N  
ATOM   3946  CA  THR   269     246.657 265.006 286.932  1.00  0.00           C  
ATOM   3947  C   THR   269     246.825 266.399 286.379  1.00  0.00           C  
ATOM   3948  O   THR   269     245.882 267.191 286.402  1.00  0.00           O  
ATOM   3949  CB  THR   269     245.995 265.094 288.318  1.00  0.00           C  
ATOM   3950  CG2 THR   269     246.796 265.963 289.307  1.00  0.00           C  
ATOM   3951  OG1 THR   269     244.669 265.606 288.283  1.00  0.00           O  
ATOM   3952  HN  THR   269     248.669 264.687 287.508  1.00  0.00           H  
ATOM   3953  HA  THR   269     245.949 264.530 286.261  1.00  0.00           H  
ATOM   3954  HB  THR   269     245.929 264.057 288.721  1.00  0.00           H  
ATOM   3955  HG1 THR   269     244.649 266.170 287.487  1.00  0.00           H  
ATOM   3956 HG21 THR   269     246.821 267.021 288.969  1.00  0.00           H  
ATOM   3957 HG22 THR   269     247.838 265.600 289.408  1.00  0.00           H  
ATOM   3958 HG23 THR   269     246.306 265.941 290.302  1.00  0.00           H  
ATOM   3959  N   ALA   270     248.022 266.773 285.886  1.00  0.00           N  
ATOM   3960  CA  ALA   270     248.190 268.060 285.256  1.00  0.00           C  
ATOM   3961  C   ALA   270     248.383 267.949 283.767  1.00  0.00           C  
ATOM   3962  O   ALA   270     249.345 268.461 283.193  1.00  0.00           O  
ATOM   3963  CB  ALA   270     249.218 268.910 286.010  1.00  0.00           C  
ATOM   3964  HN  ALA   270     248.841 266.199 285.935  1.00  0.00           H  
ATOM   3965  HA  ALA   270     247.274 268.629 285.330  1.00  0.00           H  
ATOM   3966  HB1 ALA   270     250.143 268.327 286.117  1.00  0.00           H  
ATOM   3967  HB2 ALA   270     248.848 269.127 287.035  1.00  0.00           H  
ATOM   3968  HB3 ALA   270     249.448 269.858 285.487  1.00  0.00           H  
ATOM   3969  N   GLU   271     247.373 267.320 283.133  1.00  0.00           N  
ATOM   3970  CA  GLU   271     247.178 267.195 281.707  1.00  0.00           C  
ATOM   3971  C   GLU   271     247.037 268.536 281.007  1.00  0.00           C  
ATOM   3972  O   GLU   271     247.784 268.872 280.098  1.00  0.00           O  
ATOM   3973  CB  GLU   271     245.875 266.369 281.509  1.00  0.00           C  
ATOM   3974  CG  GLU   271     245.925 264.937 282.124  1.00  0.00           C  
ATOM   3975  CD  GLU   271     244.670 264.595 282.934  1.00  0.00           C  
ATOM   3976  OE1 GLU   271     243.917 263.672 282.531  1.00  0.00           O  
ATOM   3977  OE2 GLU   271     244.472 265.265 283.986  1.00  0.00           O1-
ATOM   3978  HN  GLU   271     246.649 266.869 283.660  1.00  0.00           H  
ATOM   3979  HA  GLU   271     248.024 266.683 281.274  1.00  0.00           H  
ATOM   3980  HB1 GLU   271     245.632 266.278 280.427  1.00  0.00           H  
ATOM   3981  HB2 GLU   271     245.034 266.927 281.982  1.00  0.00           H  
ATOM   3982  HG1 GLU   271     246.779 264.818 282.820  1.00  0.00           H  
ATOM   3983  HG2 GLU   271     246.043 264.187 281.315  1.00  0.00           H  
ATOM   3984  N   ALA   272     246.134 269.367 281.550  1.00  0.00           N  
ATOM   3985  CA  ALA   272     245.943 270.753 281.195  1.00  0.00           C  
ATOM   3986  C   ALA   272     245.913 271.476 282.530  1.00  0.00           C  
ATOM   3987  O   ALA   272     244.957 272.149 282.924  1.00  0.00           O  
ATOM   3988  CB  ALA   272     244.641 270.940 280.393  1.00  0.00           C  
ATOM   3989  HN  ALA   272     245.511 269.002 282.232  1.00  0.00           H  
ATOM   3990  HA  ALA   272     246.789 271.122 280.627  1.00  0.00           H  
ATOM   3991  HB1 ALA   272     243.762 270.541 280.939  1.00  0.00           H  
ATOM   3992  HB2 ALA   272     244.718 270.404 279.419  1.00  0.00           H  
ATOM   3993  HB3 ALA   272     244.467 272.011 280.159  1.00  0.00           H  
ATOM   3994  N   GLY   273     246.985 271.245 283.316  1.00  0.00           N  
ATOM   3995  CA  GLY   273     247.110 271.691 284.695  1.00  0.00           C  
ATOM   3996  C   GLY   273     247.849 272.976 284.855  1.00  0.00           C  
ATOM   3997  O   GLY   273     247.463 274.027 284.353  1.00  0.00           O  
ATOM   3998  HN  GLY   273     247.717 270.691 282.917  1.00  0.00           H  
ATOM   3999  HA1 GLY   273     247.632 270.927 285.237  1.00  0.00           H  
ATOM   4000  HA2 GLY   273     246.120 271.862 285.096  1.00  0.00           H  
ATOM   4001  N   SER   274     248.927 272.940 285.654  1.00  0.00           N  
ATOM   4002  CA  SER   274     249.741 274.115 285.882  1.00  0.00           C  
ATOM   4003  C   SER   274     251.146 273.994 285.356  1.00  0.00           C  
ATOM   4004  O   SER   274     251.517 274.625 284.376  1.00  0.00           O  
ATOM   4005  CB  SER   274     249.762 274.586 287.365  1.00  0.00           C  
ATOM   4006  OG  SER   274     250.130 273.544 288.275  1.00  0.00           O  
ATOM   4007  HN  SER   274     249.196 272.106 286.125  1.00  0.00           H  
ATOM   4008  HA  SER   274     249.341 274.947 285.317  1.00  0.00           H  
ATOM   4009  HB1 SER   274     248.729 274.926 287.609  1.00  0.00           H  
ATOM   4010  HB2 SER   274     250.443 275.462 287.475  1.00  0.00           H  
ATOM   4011  HG1 SER   274     250.171 273.932 289.155  1.00  0.00           H  
ATOM   4012  N   ALA   275     251.991 273.229 286.054  1.00  0.00           N  
ATOM   4013  CA  ALA   275     253.421 273.285 285.874  1.00  0.00           C  
ATOM   4014  C   ALA   275     254.020 271.954 285.487  1.00  0.00           C  
ATOM   4015  O   ALA   275     255.161 271.653 285.827  1.00  0.00           O  
ATOM   4016  CB  ALA   275     254.053 273.803 287.185  1.00  0.00           C  
ATOM   4017  HN  ALA   275     251.651 272.744 286.856  1.00  0.00           H  
ATOM   4018  HA  ALA   275     253.679 273.969 285.073  1.00  0.00           H  
ATOM   4019  HB1 ALA   275     253.866 273.094 288.019  1.00  0.00           H  
ATOM   4020  HB2 ALA   275     253.615 274.789 287.446  1.00  0.00           H  
ATOM   4021  HB3 ALA   275     255.151 273.930 287.065  1.00  0.00           H  
ATOM   4022  N   GLU   276     253.237 271.103 284.807  1.00  0.00           N  
ATOM   4023  CA  GLU   276     253.593 269.711 284.644  1.00  0.00           C  
ATOM   4024  C   GLU   276     253.823 269.396 283.188  1.00  0.00           C  
ATOM   4025  O   GLU   276     254.968 269.401 282.734  1.00  0.00           O  
ATOM   4026  CB  GLU   276     252.492 268.827 285.335  1.00  0.00           C  
ATOM   4027  CG  GLU   276     252.977 267.559 286.117  1.00  0.00           C  
ATOM   4028  CD  GLU   276     251.994 267.006 287.176  1.00  0.00           C  
ATOM   4029  OE1 GLU   276     251.072 266.222 286.817  1.00  0.00           O  
ATOM   4030  OE2 GLU   276     252.164 267.348 288.377  1.00  0.00           O1-
ATOM   4031  HN  GLU   276     252.348 271.401 284.474  1.00  0.00           H  
ATOM   4032  HA  GLU   276     254.530 269.504 285.145  1.00  0.00           H  
ATOM   4033  HB1 GLU   276     251.672 268.554 284.643  1.00  0.00           H  
ATOM   4034  HB2 GLU   276     252.049 269.491 286.115  1.00  0.00           H  
ATOM   4035  HG1 GLU   276     253.904 267.822 286.667  1.00  0.00           H  
ATOM   4036  HG2 GLU   276     253.203 266.738 285.411  1.00  0.00           H  
ATOM   4037  N   TYR   277     252.770 269.112 282.387  1.00  0.00           N  
ATOM   4038  CA  TYR   277     252.990 268.723 281.007  1.00  0.00           C  
ATOM   4039  C   TYR   277     253.703 269.729 280.133  1.00  0.00           C  
ATOM   4040  O   TYR   277     254.532 269.337 279.313  1.00  0.00           O  
ATOM   4041  CB  TYR   277     251.719 268.220 280.212  1.00  0.00           C  
ATOM   4042  CG  TYR   277     251.904 266.794 279.682  1.00  0.00           C  
ATOM   4043  CD1 TYR   277     250.892 265.825 279.829  1.00  0.00           C  
ATOM   4044  CD2 TYR   277     253.097 266.396 279.042  1.00  0.00           C  
ATOM   4045  CE1 TYR   277     251.119 264.481 279.482  1.00  0.00           C  
ATOM   4046  CE2 TYR   277     253.344 265.053 278.727  1.00  0.00           C  
ATOM   4047  CZ  TYR   277     252.359 264.092 278.966  1.00  0.00           C  
ATOM   4048  OH  TYR   277     252.640 262.731 278.718  1.00  0.00           O  
ATOM   4049  HN  TYR   277     251.834 269.038 282.728  1.00  0.00           H  
ATOM   4050  HA  TYR   277     253.641 267.878 281.100  1.00  0.00           H  
ATOM   4051  HB1 TYR   277     251.482 268.860 279.331  1.00  0.00           H  
ATOM   4052  HB2 TYR   277     250.826 268.243 280.872  1.00  0.00           H  
ATOM   4053  HD1 TYR   277     249.940 266.113 280.248  1.00  0.00           H  
ATOM   4054  HD2 TYR   277     253.860 267.120 278.818  1.00  0.00           H  
ATOM   4055  HE1 TYR   277     250.347 263.743 279.643  1.00  0.00           H  
ATOM   4056  HE2 TYR   277     254.296 264.759 278.308  1.00  0.00           H  
ATOM   4057  HH  TYR   277     252.415 262.246 279.522  1.00  0.00           H  
ATOM   4058  N   ASP   278     253.482 271.028 280.241  1.00  0.00           N  
ATOM   4059  CA  ASP   278     254.028 271.934 279.253  1.00  0.00           C  
ATOM   4060  C   ASP   278     255.470 272.319 279.341  1.00  0.00           C  
ATOM   4061  O   ASP   278     255.993 273.059 278.511  1.00  0.00           O  
ATOM   4062  CB  ASP   278     253.199 273.263 279.331  1.00  0.00           C  
ATOM   4063  CG  ASP   278     252.353 273.531 278.089  1.00  0.00           C  
ATOM   4064  OD1 ASP   278     252.370 272.707 277.145  1.00  0.00           O  
ATOM   4065  OD2 ASP   278     251.686 274.597 278.105  1.00  0.00           O1-
ATOM   4066  HN  ASP   278     252.727 271.388 280.786  1.00  0.00           H  
ATOM   4067  HA  ASP   278     253.927 271.482 278.272  1.00  0.00           H  
ATOM   4068  HB1 ASP   278     253.824 274.173 279.452  1.00  0.00           H  
ATOM   4069  HB2 ASP   278     252.495 273.237 280.185  1.00  0.00           H  
ATOM   4070  N   GLU   279     256.199 271.780 280.311  1.00  0.00           N  
ATOM   4071  CA  GLU   279     257.598 271.656 280.034  1.00  0.00           C  
ATOM   4072  C   GLU   279     258.024 270.207 280.075  1.00  0.00           C  
ATOM   4073  O   GLU   279     259.120 269.816 279.642  1.00  0.00           O  
ATOM   4074  CB  GLU   279     258.466 272.456 281.069  1.00  0.00           C  
ATOM   4075  CG  GLU   279     259.973 272.689 280.698  1.00  0.00           C  
ATOM   4076  CD  GLU   279     260.998 272.287 281.765  1.00  0.00           C  
ATOM   4077  OE1 GLU   279     261.634 273.185 282.365  1.00  0.00           O  
ATOM   4078  OE2 GLU   279     261.190 271.060 281.956  1.00  0.00           O1-
ATOM   4079  HN  GLU   279     255.780 271.308 281.079  1.00  0.00           H  
ATOM   4080  HA  GLU   279     257.874 272.006 279.048  1.00  0.00           H  
ATOM   4081  HB1 GLU   279     258.377 272.003 282.079  1.00  0.00           H  
ATOM   4082  HB2 GLU   279     258.011 273.471 281.136  1.00  0.00           H  
ATOM   4083  HG1 GLU   279     260.136 273.776 280.529  1.00  0.00           H  
ATOM   4084  HG2 GLU   279     260.245 272.167 279.762  1.00  0.00           H  
ATOM   4085  N   ALA   280     257.120 269.302 280.501  1.00  0.00           N  
ATOM   4086  CA  ALA   280     257.305 267.904 280.246  1.00  0.00           C  
ATOM   4087  C   ALA   280     257.383 267.597 278.751  1.00  0.00           C  
ATOM   4088  O   ALA   280     258.305 266.932 278.266  1.00  0.00           O  
ATOM   4089  CB  ALA   280     256.243 266.999 280.890  1.00  0.00           C  
ATOM   4090  HN  ALA   280     256.225 269.570 280.854  1.00  0.00           H  
ATOM   4091  HA  ALA   280     258.247 267.636 280.662  1.00  0.00           H  
ATOM   4092  HB1 ALA   280     255.266 267.196 280.426  1.00  0.00           H  
ATOM   4093  HB2 ALA   280     256.171 267.173 281.984  1.00  0.00           H  
ATOM   4094  HB3 ALA   280     256.454 265.927 280.710  1.00  0.00           H  
ATOM   4095  N   LEU   281     256.474 268.193 277.976  1.00  0.00           N  
ATOM   4096  CA  LEU   281     256.436 268.130 276.550  1.00  0.00           C  
ATOM   4097  C   LEU   281     257.082 269.340 275.888  1.00  0.00           C  
ATOM   4098  O   LEU   281     256.548 270.013 275.016  1.00  0.00           O  
ATOM   4099  CB  LEU   281     255.004 267.944 275.964  1.00  0.00           C  
ATOM   4100  CG  LEU   281     254.915 267.608 274.442  1.00  0.00           C  
ATOM   4101  CD1 LEU   281     253.484 267.817 273.914  1.00  0.00           C  
ATOM   4102  CD2 LEU   281     255.449 266.204 274.113  1.00  0.00           C  
ATOM   4103  HN  LEU   281     255.737 268.742 278.401  1.00  0.00           H  
ATOM   4104  HA  LEU   281     257.004 267.269 276.234  1.00  0.00           H  
ATOM   4105  HB1 LEU   281     254.417 268.872 276.153  1.00  0.00           H  
ATOM   4106  HB2 LEU   281     254.497 267.125 276.515  1.00  0.00           H  
ATOM   4107  HG  LEU   281     255.534 268.313 273.842  1.00  0.00           H  
ATOM   4108 HD11 LEU   281     253.225 268.899 273.954  1.00  0.00           H  
ATOM   4109 HD12 LEU   281     252.741 267.273 274.530  1.00  0.00           H  
ATOM   4110 HD13 LEU   281     253.399 267.482 272.859  1.00  0.00           H  
ATOM   4111 HD21 LEU   281     255.033 265.453 274.814  1.00  0.00           H  
ATOM   4112 HD22 LEU   281     256.556 266.178 274.184  1.00  0.00           H  
ATOM   4113 HD23 LEU   281     255.163 265.924 273.075  1.00  0.00           H  
ATOM   4114  N   VAL   282     258.339 269.611 276.223  1.00  0.00           N  
ATOM   4115  CA  VAL   282     259.157 270.374 275.297  1.00  0.00           C  
ATOM   4116  C   VAL   282     260.571 269.911 275.494  1.00  0.00           C  
ATOM   4117  O   VAL   282     261.364 269.909 274.561  1.00  0.00           O  
ATOM   4118  CB  VAL   282     259.073 271.895 275.497  1.00  0.00           C  
ATOM   4119  CG1 VAL   282     259.629 272.611 274.246  1.00  0.00           C  
ATOM   4120  CG2 VAL   282     259.805 272.381 276.767  1.00  0.00           C  
ATOM   4121  HN  VAL   282     258.722 269.199 277.040  1.00  0.00           H  
ATOM   4122  HA  VAL   282     258.880 270.137 274.279  1.00  0.00           H  
ATOM   4123  HB  VAL   282     257.994 272.170 275.594  1.00  0.00           H  
ATOM   4124 HG11 VAL   282     259.045 272.331 273.345  1.00  0.00           H  
ATOM   4125 HG12 VAL   282     260.697 272.358 274.078  1.00  0.00           H  
ATOM   4126 HG13 VAL   282     259.554 273.712 274.378  1.00  0.00           H  
ATOM   4127 HG21 VAL   282     260.906 272.276 276.670  1.00  0.00           H  
ATOM   4128 HG22 VAL   282     259.464 271.818 277.658  1.00  0.00           H  
ATOM   4129 HG23 VAL   282     259.587 273.457 276.937  1.00  0.00           H  
ATOM   4130  N   THR   283     260.904 269.366 276.683  1.00  0.00           N  
ATOM   4131  CA  THR   283     262.048 268.475 276.873  1.00  0.00           C  
ATOM   4132  C   THR   283     261.906 267.199 276.080  1.00  0.00           C  
ATOM   4133  O   THR   283     262.859 266.702 275.494  1.00  0.00           O  
ATOM   4134  CB  THR   283     262.374 268.249 278.351  1.00  0.00           C  
ATOM   4135  CG2 THR   283     263.764 268.801 278.671  1.00  0.00           C  
ATOM   4136  OG1 THR   283     262.378 266.903 278.810  1.00  0.00           O  
ATOM   4137  HN  THR   283     260.339 269.565 277.482  1.00  0.00           H  
ATOM   4138  HA  THR   283     262.901 268.981 276.440  1.00  0.00           H  
ATOM   4139  HB  THR   283     261.619 268.833 278.921  1.00  0.00           H  
ATOM   4140  HG1 THR   283     263.087 266.470 278.313  1.00  0.00           H  
ATOM   4141 HG21 THR   283     263.845 269.859 278.341  1.00  0.00           H  
ATOM   4142 HG22 THR   283     264.550 268.209 278.156  1.00  0.00           H  
ATOM   4143 HG23 THR   283     263.954 268.763 279.766  1.00  0.00           H  
ATOM   4144  N   LEU   284     260.691 266.644 275.983  1.00  0.00           N  
ATOM   4145  CA  LEU   284     260.404 265.601 275.018  1.00  0.00           C  
ATOM   4146  C   LEU   284     260.462 266.093 273.585  1.00  0.00           C  
ATOM   4147  O   LEU   284     260.870 265.389 272.669  1.00  0.00           O  
ATOM   4148  CB  LEU   284     259.073 264.896 275.376  1.00  0.00           C  
ATOM   4149  CG  LEU   284     259.177 263.802 276.480  1.00  0.00           C  
ATOM   4150  CD1 LEU   284     257.802 263.557 277.124  1.00  0.00           C  
ATOM   4151  CD2 LEU   284     260.215 264.051 277.591  1.00  0.00           C  
ATOM   4152  HN  LEU   284     259.956 266.877 276.619  1.00  0.00           H  
ATOM   4153  HA  LEU   284     261.182 264.852 275.078  1.00  0.00           H  
ATOM   4154  HB1 LEU   284     258.645 264.398 274.478  1.00  0.00           H  
ATOM   4155  HB2 LEU   284     258.343 265.664 275.704  1.00  0.00           H  
ATOM   4156  HG  LEU   284     259.497 262.866 275.960  1.00  0.00           H  
ATOM   4157 HD11 LEU   284     257.042 263.314 276.352  1.00  0.00           H  
ATOM   4158 HD12 LEU   284     257.471 264.463 277.675  1.00  0.00           H  
ATOM   4159 HD13 LEU   284     257.855 262.714 277.846  1.00  0.00           H  
ATOM   4160 HD21 LEU   284     259.956 264.955 278.179  1.00  0.00           H  
ATOM   4161 HD22 LEU   284     261.235 264.175 277.172  1.00  0.00           H  
ATOM   4162 HD23 LEU   284     260.246 263.188 278.288  1.00  0.00           H  
ATOM   4163  N   GLY   285     260.178 267.388 273.384  1.00  0.00           N  
ATOM   4164  CA  GLY   285     260.522 268.104 272.168  1.00  0.00           C  
ATOM   4165  C   GLY   285     261.985 268.263 271.872  1.00  0.00           C  
ATOM   4166  O   GLY   285     262.386 268.431 270.725  1.00  0.00           O  
ATOM   4167  HN  GLY   285     259.795 267.919 274.133  1.00  0.00           H  
ATOM   4168  HA1 GLY   285     260.119 269.101 272.263  1.00  0.00           H  
ATOM   4169  HA2 GLY   285     260.092 267.563 271.337  1.00  0.00           H  
ATOM   4170  N   SER   286     262.826 268.217 272.907  1.00  0.00           N  
ATOM   4171  CA  SER   286     264.265 268.201 272.802  1.00  0.00           C  
ATOM   4172  C   SER   286     264.776 266.807 272.582  1.00  0.00           C  
ATOM   4173  O   SER   286     265.917 266.573 272.207  1.00  0.00           O  
ATOM   4174  CB  SER   286     264.953 268.712 274.103  1.00  0.00           C  
ATOM   4175  OG  SER   286     264.492 270.007 274.481  1.00  0.00           O  
ATOM   4176  HN  SER   286     262.460 268.254 273.837  1.00  0.00           H  
ATOM   4177  HA  SER   286     264.567 268.797 271.957  1.00  0.00           H  
ATOM   4178  HB1 SER   286     266.053 268.734 273.995  1.00  0.00           H  
ATOM   4179  HB2 SER   286     264.742 268.029 274.952  1.00  0.00           H  
ATOM   4180  HG1 SER   286     264.729 270.628 273.784  1.00  0.00           H  
ATOM   4181  N   MET   287     263.928 265.812 272.828  1.00  0.00           N  
ATOM   4182  CA  MET   287     264.327 264.432 272.817  1.00  0.00           C  
ATOM   4183  C   MET   287     263.533 263.640 271.870  1.00  0.00           C  
ATOM   4184  O   MET   287     263.464 262.417 271.925  1.00  0.00           O  
ATOM   4185  CB  MET   287     264.335 263.862 274.248  1.00  0.00           C  
ATOM   4186  CG  MET   287     265.485 264.480 275.071  1.00  0.00           C  
ATOM   4187  SD  MET   287     265.433 264.145 276.841  1.00  0.00           S  
ATOM   4188  CE  MET   287     265.185 262.357 276.735  1.00  0.00           C  
ATOM   4189  HN  MET   287     263.009 266.010 273.165  1.00  0.00           H  
ATOM   4190  HA  MET   287     265.333 264.350 272.438  1.00  0.00           H  
ATOM   4191  HB1 MET   287     264.475 262.758 274.205  1.00  0.00           H  
ATOM   4192  HB2 MET   287     263.358 264.070 274.734  1.00  0.00           H  
ATOM   4193  HG1 MET   287     265.471 265.583 274.950  1.00  0.00           H  
ATOM   4194  HG2 MET   287     266.453 264.133 274.652  1.00  0.00           H  
ATOM   4195  HE1 MET   287     264.134 262.125 276.460  1.00  0.00           H  
ATOM   4196  HE2 MET   287     265.392 261.857 277.704  1.00  0.00           H  
ATOM   4197  HE3 MET   287     265.850 261.899 275.974  1.00  0.00           H  
ATOM   4198  N   SER   288     263.041 264.364 270.862  1.00  0.00           N  
ATOM   4199  CA  SER   288     262.560 263.782 269.647  1.00  0.00           C  
ATOM   4200  C   SER   288     263.595 262.870 269.024  1.00  0.00           C  
ATOM   4201  O   SER   288     263.342 261.769 268.560  1.00  0.00           O  
ATOM   4202  CB  SER   288     262.304 264.872 268.571  1.00  0.00           C  
ATOM   4203  OG  SER   288     261.889 264.355 267.299  1.00  0.00           O  
ATOM   4204  HN  SER   288     263.036 265.357 270.946  1.00  0.00           H  
ATOM   4205  HA  SER   288     261.670 263.202 269.852  1.00  0.00           H  
ATOM   4206  HB1 SER   288     263.228 265.450 268.396  1.00  0.00           H  
ATOM   4207  HB2 SER   288     261.600 265.622 268.972  1.00  0.00           H  
ATOM   4208  HG1 SER   288     261.198 263.681 267.442  1.00  0.00           H  
ATOM   4209  N   TYR   289     264.827 263.367 269.041  1.00  0.00           N  
ATOM   4210  CA  TYR   289     265.917 262.865 268.267  1.00  0.00           C  
ATOM   4211  C   TYR   289     266.857 262.087 269.163  1.00  0.00           C  
ATOM   4212  O   TYR   289     267.921 261.648 268.728  1.00  0.00           O  
ATOM   4213  CB  TYR   289     266.688 264.078 267.636  1.00  0.00           C  
ATOM   4214  CG  TYR   289     265.847 265.341 267.524  1.00  0.00           C  
ATOM   4215  CD1 TYR   289     265.152 265.674 266.348  1.00  0.00           C  
ATOM   4216  CD2 TYR   289     265.777 266.235 268.611  1.00  0.00           C  
ATOM   4217  CE1 TYR   289     264.437 266.877 266.242  1.00  0.00           C  
ATOM   4218  CE2 TYR   289     265.018 267.407 268.525  1.00  0.00           C  
ATOM   4219  CZ  TYR   289     264.377 267.751 267.331  1.00  0.00           C  
ATOM   4220  OH  TYR   289     263.700 268.984 267.234  1.00  0.00           O  
ATOM   4221  HN  TYR   289     264.978 264.255 269.460  1.00  0.00           H  
ATOM   4222  HA  TYR   289     265.555 262.199 267.496  1.00  0.00           H  
ATOM   4223  HB1 TYR   289     267.071 263.805 266.631  1.00  0.00           H  
ATOM   4224  HB2 TYR   289     267.568 264.349 268.256  1.00  0.00           H  
ATOM   4225  HD1 TYR   289     265.206 265.021 265.499  1.00  0.00           H  
ATOM   4226  HD2 TYR   289     266.303 266.008 269.527  1.00  0.00           H  
ATOM   4227  HE1 TYR   289     263.941 267.135 265.317  1.00  0.00           H  
ATOM   4228  HE2 TYR   289     264.935 268.049 269.381  1.00  0.00           H  
ATOM   4229  HH  TYR   289     264.269 269.581 266.719  1.00  0.00           H  
ATOM   4230  N   ILE   290     266.496 261.922 270.451  1.00  0.00           N  
ATOM   4231  CA  ILE   290     267.392 261.393 271.460  1.00  0.00           C  
ATOM   4232  C   ILE   290     266.938 260.020 271.842  1.00  0.00           C  
ATOM   4233  O   ILE   290     265.859 259.801 272.399  1.00  0.00           O  
ATOM   4234  CB  ILE   290     267.651 262.318 272.662  1.00  0.00           C  
ATOM   4235  CG1 ILE   290     268.849 263.278 272.425  1.00  0.00           C  
ATOM   4236  CG2 ILE   290     267.928 261.557 273.985  1.00  0.00           C  
ATOM   4237  CD  ILE   290     268.791 264.140 271.161  1.00  0.00           C  
ATOM   4238  HN  ILE   290     265.561 262.126 270.738  1.00  0.00           H  
ATOM   4239  HA  ILE   290     268.368 261.244 271.019  1.00  0.00           H  
ATOM   4240  HB  ILE   290     266.735 262.922 272.814  1.00  0.00           H  
ATOM   4241 HG11 ILE   290     269.779 262.665 272.399  1.00  0.00           H  
ATOM   4242 HG12 ILE   290     268.929 263.951 273.309  1.00  0.00           H  
ATOM   4243 HG21 ILE   290     268.799 260.878 273.877  1.00  0.00           H  
ATOM   4244 HG22 ILE   290     267.042 260.976 274.315  1.00  0.00           H  
ATOM   4245 HG23 ILE   290     268.162 262.286 274.791  1.00  0.00           H  
ATOM   4246  HD1 ILE   290     267.893 264.794 271.163  1.00  0.00           H  
ATOM   4247  HD2 ILE   290     268.788 263.513 270.248  1.00  0.00           H  
ATOM   4248  HD3 ILE   290     269.690 264.783 271.090  1.00  0.00           H  
ATOM   4249  N   SER   291     267.756 259.005 271.525  1.00  0.00           N  
ATOM   4250  CA  SER   291     267.174 257.691 271.357  1.00  0.00           C  
ATOM   4251  C   SER   291     266.990 256.903 272.641  1.00  0.00           C  
ATOM   4252  O   SER   291     266.428 255.810 272.648  1.00  0.00           O  
ATOM   4253  CB  SER   291     267.966 256.785 270.366  1.00  0.00           C  
ATOM   4254  OG  SER   291     267.277 255.572 270.050  1.00  0.00           O  
ATOM   4255  HN  SER   291     268.659 259.182 271.119  1.00  0.00           H  
ATOM   4256  HA  SER   291     266.187 257.804 270.922  1.00  0.00           H  
ATOM   4257  HB1 SER   291     268.973 256.542 270.770  1.00  0.00           H  
ATOM   4258  HB2 SER   291     268.105 257.343 269.413  1.00  0.00           H  
ATOM   4259  HG1 SER   291     266.879 255.236 270.873  1.00  0.00           H  
ATOM   4260  N   SER   292     267.425 257.428 273.791  1.00  0.00           N  
ATOM   4261  CA  SER   292     267.432 256.640 275.010  1.00  0.00           C  
ATOM   4262  C   SER   292     266.151 256.739 275.805  1.00  0.00           C  
ATOM   4263  O   SER   292     266.019 256.106 276.846  1.00  0.00           O  
ATOM   4264  CB  SER   292     268.573 257.095 275.958  1.00  0.00           C  
ATOM   4265  OG  SER   292     269.835 257.019 275.295  1.00  0.00           O  
ATOM   4266  HN  SER   292     267.881 258.314 273.799  1.00  0.00           H  
ATOM   4267  HA  SER   292     267.580 255.594 274.777  1.00  0.00           H  
ATOM   4268  HB1 SER   292     268.605 256.467 276.877  1.00  0.00           H  
ATOM   4269  HB2 SER   292     268.408 258.152 276.270  1.00  0.00           H  
ATOM   4270  HG1 SER   292     269.987 256.093 275.078  1.00  0.00           H  
ATOM   4271  N   PHE   293     265.172 257.525 275.327  1.00  0.00           N  
ATOM   4272  CA  PHE   293     263.927 257.747 276.039  1.00  0.00           C  
ATOM   4273  C   PHE   293     262.770 257.123 275.293  1.00  0.00           C  
ATOM   4274  O   PHE   293     261.625 257.141 275.741  1.00  0.00           O  
ATOM   4275  CB  PHE   293     263.738 259.284 276.083  1.00  0.00           C  
ATOM   4276  CG  PHE   293     262.840 259.682 277.214  1.00  0.00           C  
ATOM   4277  CD1 PHE   293     263.348 259.631 278.518  1.00  0.00           C  
ATOM   4278  CD2 PHE   293     261.524 260.129 277.007  1.00  0.00           C  
ATOM   4279  CE1 PHE   293     262.551 259.997 279.602  1.00  0.00           C  
ATOM   4280  CE2 PHE   293     260.720 260.483 278.099  1.00  0.00           C  
ATOM   4281  CZ  PHE   293     261.233 260.420 279.399  1.00  0.00           C  
ATOM   4282  HN  PHE   293     265.315 258.052 274.491  1.00  0.00           H  
ATOM   4283  HA  PHE   293     263.964 257.316 277.033  1.00  0.00           H  
ATOM   4284  HB1 PHE   293     263.358 259.701 275.125  1.00  0.00           H  
ATOM   4285  HB2 PHE   293     264.731 259.742 276.280  1.00  0.00           H  
ATOM   4286  HD1 PHE   293     264.363 259.299 278.686  1.00  0.00           H  
ATOM   4287  HD2 PHE   293     261.127 260.173 276.003  1.00  0.00           H  
ATOM   4288  HE1 PHE   293     262.967 259.941 280.590  1.00  0.00           H  
ATOM   4289  HE2 PHE   293     259.704 260.810 277.944  1.00  0.00           H  
ATOM   4290  HZ  PHE   293     260.611 260.692 280.237  1.00  0.00           H  
ATOM   4291  N   THR   294     263.061 256.531 274.121  1.00  0.00           N  
ATOM   4292  CA  THR   294     262.057 256.126 273.151  1.00  0.00           C  
ATOM   4293  C   THR   294     261.033 255.143 273.695  1.00  0.00           C  
ATOM   4294  O   THR   294     259.825 255.289 273.516  1.00  0.00           O  
ATOM   4295  CB  THR   294     262.697 255.547 271.879  1.00  0.00           C  
ATOM   4296  CG2 THR   294     263.376 256.696 271.122  1.00  0.00           C  
ATOM   4297  OG1 THR   294     261.772 254.955 270.972  1.00  0.00           O  
ATOM   4298  HN  THR   294     264.010 256.455 273.831  1.00  0.00           H  
ATOM   4299  HA  THR   294     261.494 257.001 272.861  1.00  0.00           H  
ATOM   4300  HB  THR   294     263.459 254.780 272.154  1.00  0.00           H  
ATOM   4301  HG1 THR   294     261.514 254.069 271.347  1.00  0.00           H  
ATOM   4302 HG21 THR   294     264.151 257.185 271.743  1.00  0.00           H  
ATOM   4303 HG22 THR   294     262.624 257.459 270.828  1.00  0.00           H  
ATOM   4304 HG23 THR   294     263.854 256.313 270.194  1.00  0.00           H  
ATOM   4305  N   ASP   295     261.475 254.109 274.428  1.00  0.00           N  
ATOM   4306  CA  ASP   295     260.601 252.974 274.621  1.00  0.00           C  
ATOM   4307  C   ASP   295     259.883 252.899 275.946  1.00  0.00           C  
ATOM   4308  O   ASP   295     259.312 251.869 276.296  1.00  0.00           O  
ATOM   4309  CB  ASP   295     261.229 251.651 274.101  1.00  0.00           C  
ATOM   4310  CG  ASP   295     261.195 251.612 272.572  1.00  0.00           C  
ATOM   4311  OD1 ASP   295     261.166 252.684 271.919  1.00  0.00           O  
ATOM   4312  OD2 ASP   295     261.222 250.482 272.023  1.00  0.00           O1-
ATOM   4313  HN  ASP   295     262.443 253.969 274.584  1.00  0.00           H  
ATOM   4314  HA  ASP   295     259.748 253.075 273.963  1.00  0.00           H  
ATOM   4315  HB1 ASP   295     260.635 250.773 274.436  1.00  0.00           H  
ATOM   4316  HB2 ASP   295     262.271 251.533 274.447  1.00  0.00           H  
ATOM   4317  N   GLU   296     259.756 254.041 276.650  1.00  0.00           N  
ATOM   4318  CA  GLU   296     258.651 254.191 277.584  1.00  0.00           C  
ATOM   4319  C   GLU   296     257.653 255.235 277.239  1.00  0.00           C  
ATOM   4320  O   GLU   296     256.625 255.401 277.904  1.00  0.00           O  
ATOM   4321  CB  GLU   296     259.066 254.202 279.085  1.00  0.00           C  
ATOM   4322  CG  GLU   296     259.352 252.771 279.635  1.00  0.00           C  
ATOM   4323  CD  GLU   296     259.509 252.690 281.159  1.00  0.00           C  
ATOM   4324  OE1 GLU   296     259.389 253.741 281.841  1.00  0.00           O  
ATOM   4325  OE2 GLU   296     259.733 251.554 281.656  1.00  0.00           O1-
ATOM   4326  HN  GLU   296     260.321 254.836 276.439  1.00  0.00           H  
ATOM   4327  HA  GLU   296     258.031 253.306 277.534  1.00  0.00           H  
ATOM   4328  HB1 GLU   296     258.233 254.605 279.708  1.00  0.00           H  
ATOM   4329  HB2 GLU   296     259.948 254.854 279.245  1.00  0.00           H  
ATOM   4330  HG1 GLU   296     260.268 252.356 279.170  1.00  0.00           H  
ATOM   4331  HG2 GLU   296     258.506 252.099 279.378  1.00  0.00           H  
ATOM   4332  N   ILE   297     257.816 255.865 276.072  1.00  0.00           N  
ATOM   4333  CA  ILE   297     256.749 256.697 275.590  1.00  0.00           C  
ATOM   4334  C   ILE   297     255.746 255.927 274.793  1.00  0.00           C  
ATOM   4335  O   ILE   297     254.692 256.445 274.443  1.00  0.00           O  
ATOM   4336  CB  ILE   297     257.218 257.968 274.884  1.00  0.00           C  
ATOM   4337  CG1 ILE   297     257.861 258.890 275.945  1.00  0.00           C  
ATOM   4338  CG2 ILE   297     258.177 257.715 273.712  1.00  0.00           C  
ATOM   4339  CD  ILE   297     258.076 260.309 275.433  1.00  0.00           C  
ATOM   4340  HN  ILE   297     258.634 255.775 275.500  1.00  0.00           H  
ATOM   4341  HA  ILE   297     256.186 257.084 276.425  1.00  0.00           H  
ATOM   4342  HB  ILE   297     256.342 258.497 274.441  1.00  0.00           H  
ATOM   4343 HG11 ILE   297     258.835 258.456 276.268  1.00  0.00           H  
ATOM   4344 HG12 ILE   297     257.204 258.939 276.842  1.00  0.00           H  
ATOM   4345 HG21 ILE   297     257.815 256.904 273.050  1.00  0.00           H  
ATOM   4346 HG22 ILE   297     259.187 257.465 274.095  1.00  0.00           H  
ATOM   4347 HG23 ILE   297     258.280 258.632 273.092  1.00  0.00           H  
ATOM   4348  HD1 ILE   297     257.112 260.753 275.102  1.00  0.00           H  
ATOM   4349  HD2 ILE   297     258.784 260.316 274.577  1.00  0.00           H  
ATOM   4350  HD3 ILE   297     258.494 260.951 276.229  1.00  0.00           H  
ATOM   4351  N   VAL   298     255.967 254.610 274.647  1.00  0.00           N  
ATOM   4352  CA  VAL   298     255.011 253.697 274.064  1.00  0.00           C  
ATOM   4353  C   VAL   298     253.669 253.759 274.739  1.00  0.00           C  
ATOM   4354  O   VAL   298     252.637 253.837 274.078  1.00  0.00           O  
ATOM   4355  CB  VAL   298     255.494 252.233 274.126  1.00  0.00           C  
ATOM   4356  CG1 VAL   298     254.627 251.352 273.201  1.00  0.00           C  
ATOM   4357  CG2 VAL   298     256.967 252.092 273.698  1.00  0.00           C  
ATOM   4358  HN  VAL   298     256.858 254.234 274.886  1.00  0.00           H  
ATOM   4359  HA  VAL   298     254.854 253.988 273.041  1.00  0.00           H  
ATOM   4360  HB  VAL   298     255.432 251.845 275.170  1.00  0.00           H  
ATOM   4361 HG11 VAL   298     253.554 251.382 273.472  1.00  0.00           H  
ATOM   4362 HG12 VAL   298     254.971 250.297 273.245  1.00  0.00           H  
ATOM   4363 HG13 VAL   298     254.727 251.698 272.150  1.00  0.00           H  
ATOM   4364 HG21 VAL   298     257.647 252.690 274.333  1.00  0.00           H  
ATOM   4365 HG22 VAL   298     257.107 252.394 272.645  1.00  0.00           H  
ATOM   4366 HG23 VAL   298     257.291 251.032 273.778  1.00  0.00           H  
ATOM   4367  N   ARG   299     253.644 253.781 276.090  1.00  0.00           N  
ATOM   4368  CA  ARG   299     252.383 253.889 276.784  1.00  0.00           C  
ATOM   4369  C   ARG   299     252.325 254.847 277.934  1.00  0.00           C  
ATOM   4370  O   ARG   299     251.411 254.799 278.758  1.00  0.00           O  
ATOM   4371  CB  ARG   299     251.733 252.498 277.121  1.00  0.00           C  
ATOM   4372  CG  ARG   299     251.431 251.552 275.918  1.00  0.00           C  
ATOM   4373  CD  ARG   299     250.519 252.084 274.777  1.00  0.00           C  
ATOM   4374  NE  ARG   299     249.128 251.533 274.877  1.00  0.00           N  
ATOM   4375  CZ  ARG   299     248.180 251.776 273.967  1.00  0.00           C  
ATOM   4376  NH1 ARG   299     248.333 252.602 272.957  1.00  0.00           N1+
ATOM   4377  NH2 ARG   299     247.019 251.159 274.062  1.00  0.00           N  
ATOM   4378  HN  ARG   299     254.490 253.711 276.613  1.00  0.00           H  
ATOM   4379  HA  ARG   299     251.680 254.365 276.114  1.00  0.00           H  
ATOM   4380  HB1 ARG   299     250.766 252.666 277.646  1.00  0.00           H  
ATOM   4381  HB2 ARG   299     252.411 251.971 277.828  1.00  0.00           H  
ATOM   4382  HG1 ARG   299     251.058 250.577 276.296  1.00  0.00           H  
ATOM   4383  HG2 ARG   299     252.419 251.329 275.452  1.00  0.00           H  
ATOM   4384  HD1 ARG   299     250.954 251.757 273.802  1.00  0.00           H  
ATOM   4385  HD2 ARG   299     250.464 253.193 274.794  1.00  0.00           H  
ATOM   4386  HE  ARG   299     248.888 250.956 275.642  1.00  0.00           H  
ATOM   4387 HH11 ARG   299     249.194 253.075 272.818  1.00  0.00           H  
ATOM   4388 HH12 ARG   299     247.549 252.860 272.389  1.00  0.00           H  
ATOM   4389 HH21 ARG   299     246.924 250.408 274.694  1.00  0.00           H  
ATOM   4390 HH22 ARG   299     246.427 251.223 273.264  1.00  0.00           H  
ATOM   4391  N   ALA   300     253.248 255.806 277.966  1.00  0.00           N  
ATOM   4392  CA  ALA   300     253.103 256.937 278.844  1.00  0.00           C  
ATOM   4393  C   ALA   300     253.547 258.192 278.142  1.00  0.00           C  
ATOM   4394  O   ALA   300     253.733 259.246 278.742  1.00  0.00           O  
ATOM   4395  CB  ALA   300     254.023 256.672 280.049  1.00  0.00           C  
ATOM   4396  HN  ALA   300     254.100 255.736 277.448  1.00  0.00           H  
ATOM   4397  HA  ALA   300     252.075 257.086 279.152  1.00  0.00           H  
ATOM   4398  HB1 ALA   300     255.061 256.451 279.722  1.00  0.00           H  
ATOM   4399  HB2 ALA   300     253.652 255.787 280.610  1.00  0.00           H  
ATOM   4400  HB3 ALA   300     254.048 257.544 280.738  1.00  0.00           H  
ATOM   4401  N   GLY   301     253.704 258.097 276.813  1.00  0.00           N  
ATOM   4402  CA  GLY   301     254.057 259.230 275.991  1.00  0.00           C  
ATOM   4403  C   GLY   301     253.406 259.162 274.654  1.00  0.00           C  
ATOM   4404  O   GLY   301     253.747 259.893 273.733  1.00  0.00           O  
ATOM   4405  HN  GLY   301     253.609 257.219 276.349  1.00  0.00           H  
ATOM   4406  HA1 GLY   301     255.119 259.242 275.861  1.00  0.00           H  
ATOM   4407  HA2 GLY   301     253.717 260.142 276.457  1.00  0.00           H  
ATOM   4408  N   GLY   302     252.363 258.317 274.567  1.00  0.00           N  
ATOM   4409  CA  GLY   302     251.418 258.295 273.468  1.00  0.00           C  
ATOM   4410  C   GLY   302     250.284 259.254 273.726  1.00  0.00           C  
ATOM   4411  O   GLY   302     249.408 259.464 272.895  1.00  0.00           O  
ATOM   4412  HN  GLY   302     252.220 257.657 275.292  1.00  0.00           H  
ATOM   4413  HA1 GLY   302     251.002 257.302 273.398  1.00  0.00           H  
ATOM   4414  HA2 GLY   302     251.907 258.607 272.553  1.00  0.00           H  
ATOM   4415  N   VAL   303     250.282 259.840 274.935  1.00  0.00           N  
ATOM   4416  CA  VAL   303     249.268 260.744 275.438  1.00  0.00           C  
ATOM   4417  C   VAL   303     249.583 262.250 275.526  1.00  0.00           C  
ATOM   4418  O   VAL   303     248.615 262.971 275.752  1.00  0.00           O  
ATOM   4419  CB  VAL   303     248.816 260.201 276.806  1.00  0.00           C  
ATOM   4420  CG1 VAL   303     247.337 260.550 277.084  1.00  0.00           C  
ATOM   4421  CG2 VAL   303     249.736 260.650 277.963  1.00  0.00           C  
ATOM   4422  HN  VAL   303     251.026 259.637 275.558  1.00  0.00           H  
ATOM   4423  HA  VAL   303     248.411 260.676 274.780  1.00  0.00           H  
ATOM   4424  HB  VAL   303     248.863 259.086 276.748  1.00  0.00           H  
ATOM   4425 HG11 VAL   303     246.693 260.256 276.228  1.00  0.00           H  
ATOM   4426 HG12 VAL   303     247.209 261.640 277.258  1.00  0.00           H  
ATOM   4427 HG13 VAL   303     246.979 260.020 277.991  1.00  0.00           H  
ATOM   4428 HG21 VAL   303     249.636 261.743 278.147  1.00  0.00           H  
ATOM   4429 HG22 VAL   303     250.801 260.421 277.758  1.00  0.00           H  
ATOM   4430 HG23 VAL   303     249.442 260.136 278.903  1.00  0.00           H  
ATOM   4431  N   PRO   304     250.767 262.871 275.316  1.00  0.00           N  
ATOM   4432  CA  PRO   304     250.945 264.290 275.612  1.00  0.00           C  
ATOM   4433  C   PRO   304     250.174 265.126 274.629  1.00  0.00           C  
ATOM   4434  O   PRO   304     249.636 266.172 274.964  1.00  0.00           O  
ATOM   4435  CB  PRO   304     252.448 264.574 275.418  1.00  0.00           C  
ATOM   4436  CG  PRO   304     253.157 263.221 275.465  1.00  0.00           C  
ATOM   4437  CD  PRO   304     252.051 262.190 275.263  1.00  0.00           C  
ATOM   4438  HA  PRO   304     250.579 264.503 276.607  1.00  0.00           H  
ATOM   4439  HB1 PRO   304     252.813 265.273 276.194  1.00  0.00           H  
ATOM   4440  HB2 PRO   304     252.675 265.037 274.432  1.00  0.00           H  
ATOM   4441  HG1 PRO   304     253.912 263.134 274.660  1.00  0.00           H  
ATOM   4442  HG2 PRO   304     253.665 263.069 276.440  1.00  0.00           H  
ATOM   4443  HD1 PRO   304     252.145 261.712 274.265  1.00  0.00           H  
ATOM   4444  HD2 PRO   304     252.099 261.437 276.077  1.00  0.00           H  
ATOM   4445  N   LEU   305     250.191 264.674 273.375  1.00  0.00           N  
ATOM   4446  CA  LEU   305     249.818 265.463 272.245  1.00  0.00           C  
ATOM   4447  C   LEU   305     248.344 265.450 271.918  1.00  0.00           C  
ATOM   4448  O   LEU   305     247.691 266.482 271.778  1.00  0.00           O  
ATOM   4449  CB  LEU   305     250.676 265.029 271.003  1.00  0.00           C  
ATOM   4450  CG  LEU   305     251.106 263.534 270.924  1.00  0.00           C  
ATOM   4451  CD1 LEU   305     251.244 263.036 269.476  1.00  0.00           C  
ATOM   4452  CD2 LEU   305     252.451 263.244 271.611  1.00  0.00           C  
ATOM   4453  HN  LEU   305     250.665 263.822 273.189  1.00  0.00           H  
ATOM   4454  HA  LEU   305     250.048 266.502 272.452  1.00  0.00           H  
ATOM   4455  HB1 LEU   305     251.611 265.632 271.019  1.00  0.00           H  
ATOM   4456  HB2 LEU   305     250.143 265.309 270.070  1.00  0.00           H  
ATOM   4457  HG  LEU   305     250.312 262.913 271.400  1.00  0.00           H  
ATOM   4458 HD11 LEU   305     250.432 263.418 268.833  1.00  0.00           H  
ATOM   4459 HD12 LEU   305     251.213 261.926 269.453  1.00  0.00           H  
ATOM   4460 HD13 LEU   305     252.207 263.355 269.030  1.00  0.00           H  
ATOM   4461 HD21 LEU   305     252.477 263.612 272.651  1.00  0.00           H  
ATOM   4462 HD22 LEU   305     253.278 263.739 271.058  1.00  0.00           H  
ATOM   4463 HD23 LEU   305     252.654 262.151 271.615  1.00  0.00           H  
ATOM   4464  N   LEU   306     247.754 264.262 271.769  1.00  0.00           N  
ATOM   4465  CA  LEU   306     246.506 264.146 271.047  1.00  0.00           C  
ATOM   4466  C   LEU   306     245.309 264.116 271.934  1.00  0.00           C  
ATOM   4467  O   LEU   306     244.212 263.810 271.480  1.00  0.00           O  
ATOM   4468  CB  LEU   306     246.499 262.866 270.178  1.00  0.00           C  
ATOM   4469  CG  LEU   306     247.728 262.732 269.264  1.00  0.00           C  
ATOM   4470  CD1 LEU   306     247.659 261.429 268.470  1.00  0.00           C  
ATOM   4471  CD2 LEU   306     247.869 263.941 268.326  1.00  0.00           C  
ATOM   4472  HN  LEU   306     248.249 263.424 271.963  1.00  0.00           H  
ATOM   4473  HA  LEU   306     246.372 264.997 270.392  1.00  0.00           H  
ATOM   4474  HB1 LEU   306     245.593 262.867 269.527  1.00  0.00           H  
ATOM   4475  HB2 LEU   306     246.453 261.964 270.829  1.00  0.00           H  
ATOM   4476  HG  LEU   306     248.633 262.669 269.903  1.00  0.00           H  
ATOM   4477 HD11 LEU   306     247.676 260.549 269.147  1.00  0.00           H  
ATOM   4478 HD12 LEU   306     248.517 261.355 267.767  1.00  0.00           H  
ATOM   4479 HD13 LEU   306     246.714 261.418 267.887  1.00  0.00           H  
ATOM   4480 HD21 LEU   306     248.064 264.865 268.906  1.00  0.00           H  
ATOM   4481 HD22 LEU   306     246.942 264.093 267.743  1.00  0.00           H  
ATOM   4482 HD23 LEU   306     248.700 263.791 267.607  1.00  0.00           H  
ATOM   4483  N   ILE   307     245.474 264.468 273.214  1.00  0.00           N  
ATOM   4484  CA  ILE   307     244.336 264.873 274.003  1.00  0.00           C  
ATOM   4485  C   ILE   307     244.061 266.326 273.797  1.00  0.00           C  
ATOM   4486  O   ILE   307     242.889 266.704 273.778  1.00  0.00           O  
ATOM   4487  CB  ILE   307     244.427 264.395 275.448  1.00  0.00           C  
ATOM   4488  CG1 ILE   307     244.501 262.843 275.436  1.00  0.00           C  
ATOM   4489  CG2 ILE   307     245.626 265.022 276.191  1.00  0.00           C  
ATOM   4490  CD  ILE   307     244.046 262.180 276.740  1.00  0.00           C  
ATOM   4491  HN  ILE   307     246.377 264.628 273.601  1.00  0.00           H  
ATOM   4492  HA  ILE   307     243.449 264.384 273.623  1.00  0.00           H  
ATOM   4493  HB  ILE   307     243.487 264.688 275.976  1.00  0.00           H  
ATOM   4494 HG11 ILE   307     245.546 262.536 275.203  1.00  0.00           H  
ATOM   4495 HG12 ILE   307     243.852 262.462 274.614  1.00  0.00           H  
ATOM   4496 HG21 ILE   307     245.539 266.128 276.236  1.00  0.00           H  
ATOM   4497 HG22 ILE   307     246.589 264.757 275.707  1.00  0.00           H  
ATOM   4498 HG23 ILE   307     245.662 264.644 277.235  1.00  0.00           H  
ATOM   4499  HD1 ILE   307     242.988 262.439 276.960  1.00  0.00           H  
ATOM   4500  HD2 ILE   307     244.674 262.515 277.592  1.00  0.00           H  
ATOM   4501  HD3 ILE   307     244.126 261.074 276.660  1.00  0.00           H  
ATOM   4502  N   GLU   308     245.093 267.158 273.500  1.00  0.00           N  
ATOM   4503  CA  GLU   308     244.821 268.548 273.202  1.00  0.00           C  
ATOM   4504  C   GLU   308     244.838 269.003 271.789  1.00  0.00           C  
ATOM   4505  O   GLU   308     244.094 269.925 271.427  1.00  0.00           O  
ATOM   4506  CB  GLU   308     245.185 269.569 274.312  1.00  0.00           C  
ATOM   4507  CG  GLU   308     244.477 269.217 275.666  1.00  0.00           C  
ATOM   4508  CD  GLU   308     243.775 270.398 276.357  1.00  0.00           C  
ATOM   4509  OE1 GLU   308     244.476 271.316 276.833  1.00  0.00           O  
ATOM   4510  OE2 GLU   308     242.520 270.392 276.442  1.00  0.00           O1-
ATOM   4511  HN  GLU   308     246.048 266.878 273.549  1.00  0.00           H  
ATOM   4512  HA  GLU   308     243.762 268.684 273.345  1.00  0.00           H  
ATOM   4513  HB1 GLU   308     244.798 270.570 273.993  1.00  0.00           H  
ATOM   4514  HB2 GLU   308     246.276 269.678 274.450  1.00  0.00           H  
ATOM   4515  HG1 GLU   308     245.239 268.815 276.369  1.00  0.00           H  
ATOM   4516  HG2 GLU   308     243.714 268.423 275.516  1.00  0.00           H  
ATOM   4517  N   LEU   309     245.496 268.289 270.883  1.00  0.00           N  
ATOM   4518  CA  LEU   309     245.209 268.457 269.474  1.00  0.00           C  
ATOM   4519  C   LEU   309     243.785 268.160 269.048  1.00  0.00           C  
ATOM   4520  O   LEU   309     243.208 268.879 268.237  1.00  0.00           O  
ATOM   4521  CB  LEU   309     246.279 267.782 268.588  1.00  0.00           C  
ATOM   4522  CG  LEU   309     247.720 268.304 268.816  1.00  0.00           C  
ATOM   4523  CD1 LEU   309     248.677 267.688 267.791  1.00  0.00           C  
ATOM   4524  CD2 LEU   309     247.841 269.834 268.739  1.00  0.00           C  
ATOM   4525  HN  LEU   309     246.249 267.682 271.161  1.00  0.00           H  
ATOM   4526  HA  LEU   309     245.294 269.517 269.271  1.00  0.00           H  
ATOM   4527  HB1 LEU   309     246.028 267.971 267.519  1.00  0.00           H  
ATOM   4528  HB2 LEU   309     246.271 266.688 268.769  1.00  0.00           H  
ATOM   4529  HG  LEU   309     248.055 267.995 269.833  1.00  0.00           H  
ATOM   4530 HD11 LEU   309     248.616 266.583 267.787  1.00  0.00           H  
ATOM   4531 HD12 LEU   309     249.720 267.992 268.018  1.00  0.00           H  
ATOM   4532 HD13 LEU   309     248.412 268.054 266.777  1.00  0.00           H  
ATOM   4533 HD21 LEU   309     247.266 270.327 269.553  1.00  0.00           H  
ATOM   4534 HD22 LEU   309     247.477 270.216 267.763  1.00  0.00           H  
ATOM   4535 HD23 LEU   309     248.904 270.130 268.852  1.00  0.00           H  
ATOM   4536  N   ILE   310     243.147 267.120 269.612  1.00  0.00           N  
ATOM   4537  CA  ILE   310     241.715 266.952 269.439  1.00  0.00           C  
ATOM   4538  C   ILE   310     240.839 268.007 270.049  1.00  0.00           C  
ATOM   4539  O   ILE   310     239.894 268.471 269.415  1.00  0.00           O  
ATOM   4540  CB  ILE   310     241.211 265.556 269.841  1.00  0.00           C  
ATOM   4541  CG1 ILE   310     241.303 265.262 271.360  1.00  0.00           C  
ATOM   4542  CG2 ILE   310     241.992 264.531 268.989  1.00  0.00           C  
ATOM   4543  CD  ILE   310     240.906 263.835 271.765  1.00  0.00           C  
ATOM   4544  HN  ILE   310     243.603 266.506 270.248  1.00  0.00           H  
ATOM   4545  HA  ILE   310     241.524 267.029 268.376  1.00  0.00           H  
ATOM   4546  HB  ILE   310     240.136 265.469 269.550  1.00  0.00           H  
ATOM   4547 HG11 ILE   310     240.646 265.963 271.924  1.00  0.00           H  
ATOM   4548 HG12 ILE   310     242.345 265.448 271.691  1.00  0.00           H  
ATOM   4549 HG21 ILE   310     241.955 264.824 267.919  1.00  0.00           H  
ATOM   4550 HG22 ILE   310     241.551 263.518 269.087  1.00  0.00           H  
ATOM   4551 HG23 ILE   310     243.053 264.476 269.310  1.00  0.00           H  
ATOM   4552  HD1 ILE   310     241.595 263.090 271.314  1.00  0.00           H  
ATOM   4553  HD2 ILE   310     239.867 263.612 271.446  1.00  0.00           H  
ATOM   4554  HD3 ILE   310     240.969 263.729 272.870  1.00  0.00           H  
ATOM   4555  N   ASN   311     241.154 268.443 271.284  1.00  0.00           N  
ATOM   4556  CA  ASN   311     240.440 269.521 271.926  1.00  0.00           C  
ATOM   4557  C   ASN   311     240.515 270.807 271.147  1.00  0.00           C  
ATOM   4558  O   ASN   311     239.540 271.548 271.037  1.00  0.00           O  
ATOM   4559  CB  ASN   311     240.905 269.785 273.389  1.00  0.00           C  
ATOM   4560  CG  ASN   311     240.340 268.714 274.323  1.00  0.00           C  
ATOM   4561  ND2 ASN   311     240.854 268.651 275.566  1.00  0.00           N  
ATOM   4562  OD1 ASN   311     239.438 267.947 273.978  1.00  0.00           O  
ATOM   4563  HN  ASN   311     241.868 268.003 271.822  1.00  0.00           H  
ATOM   4564  HA  ASN   311     239.389 269.262 271.928  1.00  0.00           H  
ATOM   4565  HB1 ASN   311     240.521 270.764 273.754  1.00  0.00           H  
ATOM   4566  HB2 ASN   311     242.009 269.822 273.454  1.00  0.00           H  
ATOM   4567 HD21 ASN   311     241.530 269.358 275.870  1.00  0.00           H  
ATOM   4568 HD22 ASN   311     240.597 267.922 276.182  1.00  0.00           H  
ATOM   4569  N   SER   312     241.690 271.064 270.556  1.00  0.00           N  
ATOM   4570  CA  SER   312     241.973 272.322 269.924  1.00  0.00           C  
ATOM   4571  C   SER   312     241.500 272.406 268.493  1.00  0.00           C  
ATOM   4572  O   SER   312     241.535 273.468 267.879  1.00  0.00           O  
ATOM   4573  CB  SER   312     243.460 272.694 270.046  1.00  0.00           C  
ATOM   4574  OG  SER   312     243.615 274.100 269.908  1.00  0.00           O  
ATOM   4575  HN  SER   312     242.474 270.460 270.720  1.00  0.00           H  
ATOM   4576  HA  SER   312     241.450 273.087 270.474  1.00  0.00           H  
ATOM   4577  HB1 SER   312     244.099 272.139 269.325  1.00  0.00           H  
ATOM   4578  HB2 SER   312     243.802 272.436 271.075  1.00  0.00           H  
ATOM   4579  HG1 SER   312     243.394 274.332 268.995  1.00  0.00           H  
ATOM   4580  N   GLY   313     240.916 271.316 267.956  1.00  0.00           N  
ATOM   4581  CA  GLY   313     240.193 271.331 266.690  1.00  0.00           C  
ATOM   4582  C   GLY   313     238.765 271.843 266.827  1.00  0.00           C  
ATOM   4583  O   GLY   313     237.807 271.266 266.306  1.00  0.00           O  
ATOM   4584  HN  GLY   313     240.915 270.461 268.477  1.00  0.00           H  
ATOM   4585  HA1 GLY   313     240.134 270.310 266.342  1.00  0.00           H  
ATOM   4586  HA2 GLY   313     240.707 271.979 265.992  1.00  0.00           H  
ATOM   4587  N   LEU   314     238.598 272.967 267.540  1.00  0.00           N  
ATOM   4588  CA  LEU   314     237.364 273.697 267.779  1.00  0.00           C  
ATOM   4589  C   LEU   314     237.656 275.092 267.195  1.00  0.00           C  
ATOM   4590  O   LEU   314     238.486 275.193 266.292  1.00  0.00           O  
ATOM   4591  CB  LEU   314     237.053 273.675 269.318  1.00  0.00           C  
ATOM   4592  CG  LEU   314     237.670 274.732 270.287  1.00  0.00           C  
ATOM   4593  CD1 LEU   314     237.304 274.375 271.738  1.00  0.00           C  
ATOM   4594  CD2 LEU   314     239.190 274.899 270.182  1.00  0.00           C  
ATOM   4595  HN  LEU   314     239.438 273.388 267.891  1.00  0.00           H  
ATOM   4596  HA  LEU   314     236.570 273.237 267.208  1.00  0.00           H  
ATOM   4597  HB1 LEU   314     237.382 272.674 269.684  1.00  0.00           H  
ATOM   4598  HB2 LEU   314     235.951 273.708 269.445  1.00  0.00           H  
ATOM   4599  HG  LEU   314     237.236 275.737 270.101  1.00  0.00           H  
ATOM   4600 HD11 LEU   314     236.207 274.275 271.858  1.00  0.00           H  
ATOM   4601 HD12 LEU   314     237.678 275.157 272.432  1.00  0.00           H  
ATOM   4602 HD13 LEU   314     237.784 273.410 272.015  1.00  0.00           H  
ATOM   4603 HD21 LEU   314     239.519 275.192 269.164  1.00  0.00           H  
ATOM   4604 HD22 LEU   314     239.678 273.945 270.451  1.00  0.00           H  
ATOM   4605 HD23 LEU   314     239.550 275.679 270.887  1.00  0.00           H  
ATOM   4606  N   PRO   315     237.057 276.212 267.582  1.00  0.00           N  
ATOM   4607  CA  PRO   315     237.606 277.540 267.303  1.00  0.00           C  
ATOM   4608  C   PRO   315     239.054 277.854 267.522  1.00  0.00           C  
ATOM   4609  O   PRO   315     239.458 278.177 268.636  1.00  0.00           O  
ATOM   4610  CB  PRO   315     236.664 278.431 268.123  1.00  0.00           C  
ATOM   4611  CG  PRO   315     235.298 277.781 267.875  1.00  0.00           C  
ATOM   4612  CD  PRO   315     235.630 276.284 267.924  1.00  0.00           C  
ATOM   4613  HA  PRO   315     237.450 277.716 266.248  1.00  0.00           H  
ATOM   4614  HB1 PRO   315     236.709 279.493 267.815  1.00  0.00           H  
ATOM   4615  HB2 PRO   315     236.924 278.345 269.204  1.00  0.00           H  
ATOM   4616  HG1 PRO   315     234.540 278.077 268.625  1.00  0.00           H  
ATOM   4617  HG2 PRO   315     234.944 278.047 266.854  1.00  0.00           H  
ATOM   4618  HD1 PRO   315     235.471 275.899 268.954  1.00  0.00           H  
ATOM   4619  HD2 PRO   315     235.014 275.698 267.206  1.00  0.00           H  
ATOM   4620  N   GLN   316     239.803 277.876 266.414  1.00  0.00           N  
ATOM   4621  CA  GLN   316     241.216 278.081 266.450  1.00  0.00           C  
ATOM   4622  C   GLN   316     241.657 278.853 265.246  1.00  0.00           C  
ATOM   4623  O   GLN   316     242.177 278.347 264.256  1.00  0.00           O  
ATOM   4624  CB  GLN   316     241.917 276.697 266.462  1.00  0.00           C  
ATOM   4625  CG  GLN   316     243.411 276.784 266.836  1.00  0.00           C  
ATOM   4626  CD  GLN   316     244.121 275.434 266.750  1.00  0.00           C  
ATOM   4627  NE2 GLN   316     245.084 275.208 267.669  1.00  0.00           N  
ATOM   4628  OE1 GLN   316     243.856 274.609 265.875  1.00  0.00           O  
ATOM   4629  HN  GLN   316     239.449 277.482 265.571  1.00  0.00           H  
ATOM   4630  HA  GLN   316     241.499 278.638 267.335  1.00  0.00           H  
ATOM   4631  HB1 GLN   316     241.787 276.182 265.483  1.00  0.00           H  
ATOM   4632  HB2 GLN   316     241.412 276.056 267.221  1.00  0.00           H  
ATOM   4633  HG1 GLN   316     243.483 277.162 267.879  1.00  0.00           H  
ATOM   4634  HG2 GLN   316     243.949 277.474 266.155  1.00  0.00           H  
ATOM   4635 HE21 GLN   316     245.267 275.902 268.396  1.00  0.00           H  
ATOM   4636 HE22 GLN   316     245.542 274.329 267.675  1.00  0.00           H  
ATOM   4637  N   MET   317     241.498 280.169 265.336  1.00  0.00           N  
ATOM   4638  CA  MET   317     242.525 281.006 264.791  1.00  0.00           C  
ATOM   4639  C   MET   317     243.039 281.708 266.008  1.00  0.00           C  
ATOM   4640  O   MET   317     242.338 282.536 266.588  1.00  0.00           O  
ATOM   4641  CB  MET   317     241.978 282.065 263.792  1.00  0.00           C  
ATOM   4642  CG  MET   317     241.297 281.464 262.549  1.00  0.00           C  
ATOM   4643  SD  MET   317     240.628 282.728 261.422  1.00  0.00           S  
ATOM   4644  CE  MET   317     239.906 281.525 260.271  1.00  0.00           C  
ATOM   4645  HN  MET   317     240.946 280.571 266.058  1.00  0.00           H  
ATOM   4646  HA  MET   317     243.330 280.435 264.346  1.00  0.00           H  
ATOM   4647  HB1 MET   317     242.822 282.711 263.463  1.00  0.00           H  
ATOM   4648  HB2 MET   317     241.234 282.711 264.310  1.00  0.00           H  
ATOM   4649  HG1 MET   317     240.485 280.780 262.877  1.00  0.00           H  
ATOM   4650  HG2 MET   317     242.049 280.838 262.015  1.00  0.00           H  
ATOM   4651  HE1 MET   317     239.036 281.005 260.728  1.00  0.00           H  
ATOM   4652  HE2 MET   317     240.653 280.751 259.988  1.00  0.00           H  
ATOM   4653  HE3 MET   317     239.562 282.022 259.339  1.00  0.00           H  
ATOM   4654  N   GLU   318     244.238 281.335 266.474  1.00  0.00           N  
ATOM   4655  CA  GLU   318     244.640 281.704 267.808  1.00  0.00           C  
ATOM   4656  C   GLU   318     245.212 283.106 267.881  1.00  0.00           C  
ATOM   4657  O   GLU   318     244.510 284.100 268.066  1.00  0.00           O  
ATOM   4658  CB  GLU   318     245.618 280.689 268.433  1.00  0.00           C  
ATOM   4659  CG  GLU   318     244.970 279.300 268.610  1.00  0.00           C  
ATOM   4660  CD  GLU   318     245.681 278.427 269.644  1.00  0.00           C  
ATOM   4661  OE1 GLU   318     245.642 277.185 269.465  1.00  0.00           O  
ATOM   4662  OE2 GLU   318     246.235 279.003 270.616  1.00  0.00           O1-
ATOM   4663  HN  GLU   318     244.781 280.639 266.015  1.00  0.00           H  
ATOM   4664  HA  GLU   318     243.766 281.711 268.447  1.00  0.00           H  
ATOM   4665  HB1 GLU   318     245.913 281.066 269.442  1.00  0.00           H  
ATOM   4666  HB2 GLU   318     246.539 280.552 267.835  1.00  0.00           H  
ATOM   4667  HG1 GLU   318     245.017 278.765 267.641  1.00  0.00           H  
ATOM   4668  HG2 GLU   318     243.914 279.381 268.935  1.00  0.00           H  
ATOM   4669  N   GLY   319     246.544 283.235 267.757  1.00  0.00           N  
ATOM   4670  CA  GLY   319     247.196 284.526 267.898  1.00  0.00           C  
ATOM   4671  C   GLY   319     247.027 285.457 266.732  1.00  0.00           C  
ATOM   4672  O   GLY   319     246.991 286.675 266.878  1.00  0.00           O  
ATOM   4673  HN  GLY   319     247.091 282.407 267.663  1.00  0.00           H  
ATOM   4674  HA1 GLY   319     248.253 284.343 268.008  1.00  0.00           H  
ATOM   4675  HA2 GLY   319     246.779 285.032 268.759  1.00  0.00           H  
ATOM   4676  N   ASN   320     246.947 284.868 265.543  1.00  0.00           N  
ATOM   4677  CA  ASN   320     246.606 285.454 264.273  1.00  0.00           C  
ATOM   4678  C   ASN   320     246.217 284.230 263.507  1.00  0.00           C  
ATOM   4679  O   ASN   320     246.846 283.232 263.869  1.00  0.00           O  
ATOM   4680  CB  ASN   320     247.896 285.965 263.521  1.00  0.00           C  
ATOM   4681  CG  ASN   320     248.608 287.187 264.105  1.00  0.00           C  
ATOM   4682  ND2 ASN   320     249.968 287.111 264.118  1.00  0.00           N  
ATOM   4683  OD1 ASN   320     248.033 288.210 264.453  1.00  0.00           O  
ATOM   4684  HN  ASN   320     247.001 283.868 265.489  1.00  0.00           H  
ATOM   4685  HA  ASN   320     245.789 286.156 264.376  1.00  0.00           H  
ATOM   4686  HB1 ASN   320     247.651 286.243 262.478  1.00  0.00           H  
ATOM   4687  HB2 ASN   320     248.622 285.122 263.482  1.00  0.00           H  
ATOM   4688 HD21 ASN   320     250.456 287.914 264.446  1.00  0.00           H  
ATOM   4689 HD22 ASN   320     250.421 286.333 263.699  1.00  0.00           H  
ATOM   4690  N   PRO   321     245.325 284.200 262.504  1.00  0.00           N  
ATOM   4691  CA  PRO   321     245.394 283.147 261.507  1.00  0.00           C  
ATOM   4692  C   PRO   321     245.565 281.710 261.980  1.00  0.00           C  
ATOM   4693  O   PRO   321     245.044 281.362 263.038  1.00  0.00           O  
ATOM   4694  CB  PRO   321     246.330 283.750 260.463  1.00  0.00           C  
ATOM   4695  CG  PRO   321     245.872 285.232 260.444  1.00  0.00           C  
ATOM   4696  CD  PRO   321     245.053 285.422 261.744  1.00  0.00           C  
ATOM   4697  HA  PRO   321     244.414 283.110 261.055  1.00  0.00           H  
ATOM   4698  HB1 PRO   321     246.202 283.272 259.467  1.00  0.00           H  
ATOM   4699  HB2 PRO   321     247.389 283.661 260.782  1.00  0.00           H  
ATOM   4700  HG1 PRO   321     246.753 285.903 260.411  1.00  0.00           H  
ATOM   4701  HG2 PRO   321     245.232 285.436 259.559  1.00  0.00           H  
ATOM   4702  HD1 PRO   321     245.300 286.368 262.270  1.00  0.00           H  
ATOM   4703  HD2 PRO   321     243.965 285.426 261.507  1.00  0.00           H  
ATOM   4704  N   GLU   322     246.292 280.852 261.267  1.00  0.00           N  
ATOM   4705  CA  GLU   322     246.724 279.607 261.857  1.00  0.00           C  
ATOM   4706  C   GLU   322     247.820 279.789 262.877  1.00  0.00           C  
ATOM   4707  O   GLU   322     248.948 280.177 262.564  1.00  0.00           O  
ATOM   4708  CB  GLU   322     247.339 278.717 260.735  1.00  0.00           C  
ATOM   4709  CG  GLU   322     246.384 278.360 259.562  1.00  0.00           C  
ATOM   4710  CD  GLU   322     247.086 278.449 258.203  1.00  0.00           C  
ATOM   4711  OE1 GLU   322     247.426 277.399 257.595  1.00  0.00           O  
ATOM   4712  OE2 GLU   322     247.275 279.613 257.763  1.00  0.00           O1-
ATOM   4713  HN  GLU   322     246.626 281.016 260.339  1.00  0.00           H  
ATOM   4714  HA  GLU   322     245.884 279.095 262.308  1.00  0.00           H  
ATOM   4715  HB1 GLU   322     247.726 277.760 261.152  1.00  0.00           H  
ATOM   4716  HB2 GLU   322     248.218 279.262 260.311  1.00  0.00           H  
ATOM   4717  HG1 GLU   322     245.516 279.045 259.514  1.00  0.00           H  
ATOM   4718  HG2 GLU   322     245.991 277.339 259.698  1.00  0.00           H  
ATOM   4719  N   LYS   323     247.531 279.461 264.139  1.00  0.00           N  
ATOM   4720  CA  LYS   323     248.575 279.179 265.084  1.00  0.00           C  
ATOM   4721  C   LYS   323     248.181 278.005 265.897  1.00  0.00           C  
ATOM   4722  O   LYS   323     247.422 278.110 266.845  1.00  0.00           O  
ATOM   4723  CB  LYS   323     248.978 280.399 265.959  1.00  0.00           C  
ATOM   4724  CG  LYS   323     249.742 281.411 265.098  1.00  0.00           C  
ATOM   4725  CD  LYS   323     250.689 282.360 265.837  1.00  0.00           C  
ATOM   4726  CE  LYS   323     251.762 282.947 264.904  1.00  0.00           C  
ATOM   4727  NZ  LYS   323     252.513 281.861 264.216  1.00  0.00           N1+
ATOM   4728  HN  LYS   323     246.595 279.242 264.405  1.00  0.00           H  
ATOM   4729  HA  LYS   323     249.458 278.856 264.549  1.00  0.00           H  
ATOM   4730  HB1 LYS   323     249.631 280.049 266.791  1.00  0.00           H  
ATOM   4731  HB2 LYS   323     248.073 280.863 266.399  1.00  0.00           H  
ATOM   4732  HG1 LYS   323     249.026 281.976 264.459  1.00  0.00           H  
ATOM   4733  HG2 LYS   323     250.337 280.767 264.415  1.00  0.00           H  
ATOM   4734  HD1 LYS   323     251.180 281.815 266.674  1.00  0.00           H  
ATOM   4735  HD2 LYS   323     250.085 283.181 266.288  1.00  0.00           H  
ATOM   4736  HE1 LYS   323     252.481 283.571 265.476  1.00  0.00           H  
ATOM   4737  HE2 LYS   323     251.275 283.574 264.124  1.00  0.00           H  
ATOM   4738  HZ1 LYS   323     251.837 281.307 263.642  1.00  0.00           H  
ATOM   4739  HZ2 LYS   323     252.944 281.212 264.908  1.00  0.00           H  
ATOM   4740  HZ3 LYS   323     253.249 282.235 263.586  1.00  0.00           H  
ATOM   4741  N   ILE   324     248.687 276.853 265.466  1.00  0.00           N  
ATOM   4742  CA  ILE   324     248.256 275.569 265.947  1.00  0.00           C  
ATOM   4743  C   ILE   324     249.485 274.804 266.401  1.00  0.00           C  
ATOM   4744  O   ILE   324     249.465 273.797 267.110  1.00  0.00           O  
ATOM   4745  CB  ILE   324     247.664 274.810 264.730  1.00  0.00           C  
ATOM   4746  CG1 ILE   324     246.610 275.669 263.970  1.00  0.00           C  
ATOM   4747  CG2 ILE   324     247.085 273.429 265.125  1.00  0.00           C  
ATOM   4748  CD  ILE   324     245.954 274.948 262.786  1.00  0.00           C  
ATOM   4749  HN  ILE   324     249.202 276.828 264.618  1.00  0.00           H  
ATOM   4750  HA  ILE   324     247.557 275.651 266.769  1.00  0.00           H  
ATOM   4751  HB  ILE   324     248.478 274.619 263.988  1.00  0.00           H  
ATOM   4752 HG11 ILE   324     247.077 276.589 263.561  1.00  0.00           H  
ATOM   4753 HG12 ILE   324     245.819 275.980 264.685  1.00  0.00           H  
ATOM   4754 HG21 ILE   324     247.794 272.814 265.711  1.00  0.00           H  
ATOM   4755 HG22 ILE   324     246.834 272.847 264.213  1.00  0.00           H  
ATOM   4756 HG23 ILE   324     246.153 273.551 265.712  1.00  0.00           H  
ATOM   4757  HD1 ILE   324     245.275 274.142 263.138  1.00  0.00           H  
ATOM   4758  HD2 ILE   324     246.720 274.500 262.116  1.00  0.00           H  
ATOM   4759  HD3 ILE   324     245.350 275.659 262.181  1.00  0.00           H  
ATOM   4760  N   ALA   325     250.653 275.268 265.938  1.00  0.00           N  
ATOM   4761  CA  ALA   325     251.679 274.339 265.569  1.00  0.00           C  
ATOM   4762  C   ALA   325     252.726 274.113 266.614  1.00  0.00           C  
ATOM   4763  O   ALA   325     253.500 273.161 266.525  1.00  0.00           O  
ATOM   4764  CB  ALA   325     252.306 274.828 264.254  1.00  0.00           C  
ATOM   4765  HN  ALA   325     250.728 276.176 265.552  1.00  0.00           H  
ATOM   4766  HA  ALA   325     251.244 273.368 265.372  1.00  0.00           H  
ATOM   4767  HB1 ALA   325     252.722 275.851 264.374  1.00  0.00           H  
ATOM   4768  HB2 ALA   325     251.539 274.848 263.451  1.00  0.00           H  
ATOM   4769  HB3 ALA   325     253.130 274.152 263.934  1.00  0.00           H  
ATOM   4770  N   SER   326     252.702 274.894 267.704  1.00  0.00           N  
ATOM   4771  CA  SER   326     253.590 274.670 268.822  1.00  0.00           C  
ATOM   4772  C   SER   326     253.438 273.302 269.436  1.00  0.00           C  
ATOM   4773  O   SER   326     254.411 272.558 269.602  1.00  0.00           O  
ATOM   4774  CB  SER   326     253.458 275.793 269.883  1.00  0.00           C  
ATOM   4775  OG  SER   326     253.771 277.064 269.304  1.00  0.00           O  
ATOM   4776  HN  SER   326     252.132 275.709 267.731  1.00  0.00           H  
ATOM   4777  HA  SER   326     254.598 274.708 268.429  1.00  0.00           H  
ATOM   4778  HB1 SER   326     254.136 275.613 270.746  1.00  0.00           H  
ATOM   4779  HB2 SER   326     252.411 275.833 270.261  1.00  0.00           H  
ATOM   4780  HG1 SER   326     254.647 276.997 268.900  1.00  0.00           H  
ATOM   4781  N   MET   327     252.184 272.883 269.666  1.00  0.00           N  
ATOM   4782  CA  MET   327     251.902 271.544 270.113  1.00  0.00           C  
ATOM   4783  C   MET   327     251.993 270.477 269.063  1.00  0.00           C  
ATOM   4784  O   MET   327     252.395 269.347 269.336  1.00  0.00           O  
ATOM   4785  CB  MET   327     250.531 271.509 270.834  1.00  0.00           C  
ATOM   4786  CG  MET   327     250.270 270.221 271.648  1.00  0.00           C  
ATOM   4787  SD  MET   327     248.669 270.235 272.516  1.00  0.00           S  
ATOM   4788  CE  MET   327     249.246 269.428 274.041  1.00  0.00           C  
ATOM   4789  HN  MET   327     251.407 273.502 269.567  1.00  0.00           H  
ATOM   4790  HA  MET   327     252.640 271.286 270.863  1.00  0.00           H  
ATOM   4791  HB1 MET   327     249.708 271.686 270.110  1.00  0.00           H  
ATOM   4792  HB2 MET   327     250.508 272.360 271.555  1.00  0.00           H  
ATOM   4793  HG1 MET   327     251.093 270.130 272.393  1.00  0.00           H  
ATOM   4794  HG2 MET   327     250.322 269.326 270.994  1.00  0.00           H  
ATOM   4795  HE1 MET   327     250.151 269.926 274.452  1.00  0.00           H  
ATOM   4796  HE2 MET   327     249.486 268.360 273.866  1.00  0.00           H  
ATOM   4797  HE3 MET   327     248.469 269.473 274.835  1.00  0.00           H  
ATOM   4798  N   ILE   328     251.694 270.810 267.801  1.00  0.00           N  
ATOM   4799  CA  ILE   328     251.934 269.909 266.690  1.00  0.00           C  
ATOM   4800  C   ILE   328     253.380 269.578 266.485  1.00  0.00           C  
ATOM   4801  O   ILE   328     253.724 268.441 266.181  1.00  0.00           O  
ATOM   4802  CB  ILE   328     251.213 270.370 265.405  1.00  0.00           C  
ATOM   4803  CG1 ILE   328     250.278 269.264 264.853  1.00  0.00           C  
ATOM   4804  CG2 ILE   328     252.143 270.872 264.275  1.00  0.00           C  
ATOM   4805  CD  ILE   328     248.877 269.794 264.526  1.00  0.00           C  
ATOM   4806  HN  ILE   328     251.304 271.706 267.596  1.00  0.00           H  
ATOM   4807  HA  ILE   328     251.488 268.973 266.987  1.00  0.00           H  
ATOM   4808  HB  ILE   328     250.554 271.223 265.698  1.00  0.00           H  
ATOM   4809 HG11 ILE   328     250.177 268.433 265.578  1.00  0.00           H  
ATOM   4810 HG12 ILE   328     250.731 268.823 263.938  1.00  0.00           H  
ATOM   4811 HG21 ILE   328     252.784 271.711 264.609  1.00  0.00           H  
ATOM   4812 HG22 ILE   328     251.533 271.223 263.414  1.00  0.00           H  
ATOM   4813 HG23 ILE   328     252.791 270.052 263.903  1.00  0.00           H  
ATOM   4814  HD1 ILE   328     248.910 270.488 263.659  1.00  0.00           H  
ATOM   4815  HD2 ILE   328     248.447 270.339 265.394  1.00  0.00           H  
ATOM   4816  HD3 ILE   328     248.194 268.954 264.285  1.00  0.00           H  
ATOM   4817  N   SER   329     254.299 270.533 266.697  1.00  0.00           N  
ATOM   4818  CA  SER   329     255.706 270.210 266.719  1.00  0.00           C  
ATOM   4819  C   SER   329     256.100 269.269 267.832  1.00  0.00           C  
ATOM   4820  O   SER   329     256.902 268.359 267.638  1.00  0.00           O  
ATOM   4821  CB  SER   329     256.668 271.439 266.654  1.00  0.00           C  
ATOM   4822  OG  SER   329     257.015 271.980 267.935  1.00  0.00           O  
ATOM   4823  HN  SER   329     254.024 271.497 266.818  1.00  0.00           H  
ATOM   4824  HA  SER   329     255.892 269.664 265.804  1.00  0.00           H  
ATOM   4825  HB1 SER   329     256.215 272.227 266.005  1.00  0.00           H  
ATOM   4826  HB2 SER   329     257.604 271.110 266.148  1.00  0.00           H  
ATOM   4827  HG1 SER   329     256.219 272.442 268.251  1.00  0.00           H  
ATOM   4828  N   GLY   330     255.502 269.439 269.024  1.00  0.00           N  
ATOM   4829  CA  GLY   330     255.587 268.473 270.105  1.00  0.00           C  
ATOM   4830  C   GLY   330     255.084 267.104 269.762  1.00  0.00           C  
ATOM   4831  O   GLY   330     255.708 266.099 270.096  1.00  0.00           O  
ATOM   4832  HN  GLY   330     254.913 270.238 269.164  1.00  0.00           H  
ATOM   4833  HA1 GLY   330     254.962 268.838 270.908  1.00  0.00           H  
ATOM   4834  HA2 GLY   330     256.622 268.369 270.396  1.00  0.00           H  
ATOM   4835  N   ALA   331     253.942 267.042 269.054  1.00  0.00           N  
ATOM   4836  CA  ALA   331     253.415 265.823 268.498  1.00  0.00           C  
ATOM   4837  C   ALA   331     254.348 265.167 267.494  1.00  0.00           C  
ATOM   4838  O   ALA   331     254.694 263.995 267.605  1.00  0.00           O  
ATOM   4839  CB  ALA   331     252.035 266.085 267.860  1.00  0.00           C  
ATOM   4840  HN  ALA   331     253.421 267.884 268.888  1.00  0.00           H  
ATOM   4841  HA  ALA   331     253.307 265.128 269.316  1.00  0.00           H  
ATOM   4842  HB1 ALA   331     252.112 266.751 266.978  1.00  0.00           H  
ATOM   4843  HB2 ALA   331     251.373 266.575 268.605  1.00  0.00           H  
ATOM   4844  HB3 ALA   331     251.559 265.135 267.537  1.00  0.00           H  
ATOM   4845  N   ALA   332     254.858 265.959 266.540  1.00  0.00           N  
ATOM   4846  CA  ALA   332     255.551 265.522 265.352  1.00  0.00           C  
ATOM   4847  C   ALA   332     256.743 264.630 265.584  1.00  0.00           C  
ATOM   4848  O   ALA   332     257.000 263.602 264.958  1.00  0.00           O  
ATOM   4849  CB  ALA   332     256.096 266.773 264.666  1.00  0.00           C  
ATOM   4850  HN  ALA   332     254.592 266.929 266.539  1.00  0.00           H  
ATOM   4851  HA  ALA   332     254.857 264.995 264.711  1.00  0.00           H  
ATOM   4852  HB1 ALA   332     256.801 267.337 265.311  1.00  0.00           H  
ATOM   4853  HB2 ALA   332     255.251 267.446 264.441  1.00  0.00           H  
ATOM   4854  HB3 ALA   332     256.616 266.492 263.727  1.00  0.00           H  
ATOM   4855  N   LYS   333     257.487 265.077 266.572  1.00  0.00           N  
ATOM   4856  CA  LYS   333     258.752 264.628 267.025  1.00  0.00           C  
ATOM   4857  C   LYS   333     258.867 263.206 267.459  1.00  0.00           C  
ATOM   4858  O   LYS   333     259.849 262.528 267.154  1.00  0.00           O  
ATOM   4859  CB  LYS   333     259.068 265.665 268.131  1.00  0.00           C  
ATOM   4860  CG  LYS   333     259.671 266.932 267.486  1.00  0.00           C  
ATOM   4861  CD  LYS   333     259.875 268.126 268.431  1.00  0.00           C  
ATOM   4862  CE  LYS   333     260.102 269.431 267.648  1.00  0.00           C  
ATOM   4863  NZ  LYS   333     260.294 270.586 268.552  1.00  0.00           N1+
ATOM   4864  HN  LYS   333     257.138 265.890 267.038  1.00  0.00           H  
ATOM   4865  HA  LYS   333     259.456 264.746 266.212  1.00  0.00           H  
ATOM   4866  HB1 LYS   333     259.689 265.241 268.935  1.00  0.00           H  
ATOM   4867  HB2 LYS   333     258.116 265.952 268.639  1.00  0.00           H  
ATOM   4868  HG1 LYS   333     258.988 267.262 266.669  1.00  0.00           H  
ATOM   4869  HG2 LYS   333     260.642 266.683 267.000  1.00  0.00           H  
ATOM   4870  HD1 LYS   333     260.749 267.901 269.074  1.00  0.00           H  
ATOM   4871  HD2 LYS   333     258.975 268.226 269.080  1.00  0.00           H  
ATOM   4872  HE1 LYS   333     259.220 269.647 267.006  1.00  0.00           H  
ATOM   4873  HE2 LYS   333     261.002 269.345 267.001  1.00  0.00           H  
ATOM   4874  HZ1 LYS   333     261.096 270.386 269.185  1.00  0.00           H  
ATOM   4875  HZ2 LYS   333     259.421 270.757 269.092  1.00  0.00           H  
ATOM   4876  HZ3 LYS   333     260.506 271.430 267.980  1.00  0.00           H  
ATOM   4877  N   MET   334     257.856 262.715 268.170  1.00  0.00           N  
ATOM   4878  CA  MET   334     257.899 261.373 268.680  1.00  0.00           C  
ATOM   4879  C   MET   334     257.084 260.443 267.840  1.00  0.00           C  
ATOM   4880  O   MET   334     257.080 259.244 268.070  1.00  0.00           O  
ATOM   4881  CB  MET   334     257.360 261.360 270.128  1.00  0.00           C  
ATOM   4882  CG  MET   334     258.145 262.326 271.036  1.00  0.00           C  
ATOM   4883  SD  MET   334     257.639 262.314 272.768  1.00  0.00           S  
ATOM   4884  CE  MET   334     256.006 263.052 272.518  1.00  0.00           C  
ATOM   4885  HN  MET   334     257.056 263.273 268.392  1.00  0.00           H  
ATOM   4886  HA  MET   334     258.910 260.986 268.696  1.00  0.00           H  
ATOM   4887  HB1 MET   334     257.442 260.327 270.541  1.00  0.00           H  
ATOM   4888  HB2 MET   334     256.282 261.636 270.123  1.00  0.00           H  
ATOM   4889  HG1 MET   334     258.046 263.365 270.656  1.00  0.00           H  
ATOM   4890  HG2 MET   334     259.222 262.054 270.973  1.00  0.00           H  
ATOM   4891  HE1 MET   334     255.302 262.333 272.045  1.00  0.00           H  
ATOM   4892  HE2 MET   334     256.063 263.959 271.879  1.00  0.00           H  
ATOM   4893  HE3 MET   334     255.581 263.353 273.493  1.00  0.00           H  
ATOM   4894  N   LEU   335     256.405 260.960 266.809  1.00  0.00           N  
ATOM   4895  CA  LEU   335     255.777 260.124 265.811  1.00  0.00           C  
ATOM   4896  C   LEU   335     256.800 259.710 264.784  1.00  0.00           C  
ATOM   4897  O   LEU   335     256.777 258.609 264.236  1.00  0.00           O  
ATOM   4898  CB  LEU   335     254.561 260.884 265.202  1.00  0.00           C  
ATOM   4899  CG  LEU   335     253.287 261.024 266.099  1.00  0.00           C  
ATOM   4900  CD1 LEU   335     252.506 262.313 265.815  1.00  0.00           C  
ATOM   4901  CD2 LEU   335     253.482 260.919 267.625  1.00  0.00           C  
ATOM   4902  HN  LEU   335     256.304 261.946 266.695  1.00  0.00           H  
ATOM   4903  HA  LEU   335     255.418 259.209 266.261  1.00  0.00           H  
ATOM   4904  HB1 LEU   335     254.233 260.357 264.278  1.00  0.00           H  
ATOM   4905  HB2 LEU   335     254.901 261.901 264.910  1.00  0.00           H  
ATOM   4906  HG  LEU   335     252.615 260.183 265.798  1.00  0.00           H  
ATOM   4907 HD11 LEU   335     251.630 262.392 266.493  1.00  0.00           H  
ATOM   4908 HD12 LEU   335     252.136 262.327 264.778  1.00  0.00           H  
ATOM   4909 HD13 LEU   335     253.146 263.203 265.962  1.00  0.00           H  
ATOM   4910 HD21 LEU   335     253.954 261.829 268.037  1.00  0.00           H  
ATOM   4911 HD22 LEU   335     254.117 260.055 267.903  1.00  0.00           H  
ATOM   4912 HD23 LEU   335     252.498 260.782 268.118  1.00  0.00           H  
ATOM   4913  N   ALA   336     257.793 260.585 264.579  1.00  0.00           N  
ATOM   4914  CA  ALA   336     258.871 260.358 263.667  1.00  0.00           C  
ATOM   4915  C   ALA   336     259.949 259.427 264.132  1.00  0.00           C  
ATOM   4916  O   ALA   336     260.233 258.393 263.532  1.00  0.00           O  
ATOM   4917  CB  ALA   336     259.515 261.730 263.397  1.00  0.00           C  
ATOM   4918  HN  ALA   336     257.723 261.499 264.977  1.00  0.00           H  
ATOM   4919  HA  ALA   336     258.470 259.952 262.745  1.00  0.00           H  
ATOM   4920  HB1 ALA   336     259.873 262.210 264.332  1.00  0.00           H  
ATOM   4921  HB2 ALA   336     258.754 262.404 262.948  1.00  0.00           H  
ATOM   4922  HB3 ALA   336     260.365 261.640 262.688  1.00  0.00           H  
ATOM   4923  N   ARG   337     260.621 259.772 265.235  1.00  0.00           N  
ATOM   4924  CA  ARG   337     261.894 259.155 265.537  1.00  0.00           C  
ATOM   4925  C   ARG   337     261.797 257.936 266.407  1.00  0.00           C  
ATOM   4926  O   ARG   337     262.781 257.364 266.864  1.00  0.00           O  
ATOM   4927  CB  ARG   337     262.925 260.235 265.938  1.00  0.00           C  
ATOM   4928  CG  ARG   337     263.456 261.045 264.720  1.00  0.00           C  
ATOM   4929  CD  ARG   337     263.358 262.573 264.889  1.00  0.00           C  
ATOM   4930  NE  ARG   337     263.748 263.272 263.612  1.00  0.00           N  
ATOM   4931  CZ  ARG   337     264.988 263.620 263.271  1.00  0.00           C  
ATOM   4932  NH1 ARG   337     266.040 263.081 263.848  1.00  0.00           N1+
ATOM   4933  NH2 ARG   337     265.187 264.556 262.369  1.00  0.00           N  
ATOM   4934  HN  ARG   337     260.354 260.570 265.774  1.00  0.00           H  
ATOM   4935  HA  ARG   337     262.310 258.747 264.624  1.00  0.00           H  
ATOM   4936  HB1 ARG   337     263.783 259.785 266.486  1.00  0.00           H  
ATOM   4937  HB2 ARG   337     262.393 260.916 266.634  1.00  0.00           H  
ATOM   4938  HG1 ARG   337     262.863 260.762 263.821  1.00  0.00           H
[truncated: 2,831,448 more chars]
