# Supplementary material for: Structural and regulatory insights into the glideosome-associated connector from Toxoplasma gondii
Source: eLife. 2023 Apr 4;12:e86049. doi: 10.7554/eLife.86049 (PMC10125020; doi:10.7554/eLife.86049)
Supplement: Figure 3—source data 1. [file elife-86049-fig3-data1.zip]

Archive with 5 entries (4 files):
- Figure 3-source data 1/
- Figure 3-source data 1/.DS_Store
- __MACOSX/Figure 3-source data 1/._.DS_Store
- Figure 3-source data 1/c83552bc-8787-41d1-8412-1618a4ef1730.csv
- __MACOSX/Figure 3-source data 1/._c83552bc-8787-41d1-8412-1618a4ef1730.csv
